# Supplementary material for: Research on computational propagation and identification of mine microseismic signals based on deep learning
Source: PLoS One. 2025 Oct 22;20(10):e0334641. doi: 10.1371/journal.pone.0334641 (PMC12543183; doi:10.1371/journal.pone.0334641)
Supplement: S6 Data — (ZIP) [file pone.0334641.s006.zip › 000100900000257.xlsx_0.txt_24.txt.txt]

-1.76713344939168e-05
-1.31015444707109e-05
-3.23401276205242e-05
-3.667415049409e-05
3.37991530211357e-06
-5.79249946102344e-05
-5.48523507011079e-07
-4.07600879574167e-05
-2.90739926172713e-05
-4.22286814608229e-05
-2.53382938561481e-05
-3.99508235814291e-05
-2.80116124845464e-05
-4.59779661713138e-05
-1.16137658968353e-05
-1.54902055231535e-05
-8.02456270787914e-06
-1.60204817935977e-05
-9.60307216473773e-06
-3.9604428554294e-05
4.57458779618959e-06
-2.50995719407094e-05
-1.14354837907233e-05
-1.91768069711331e-05
-1.48439375259233e-05
-3.39210129437511e-05
-4.35426987502689e-05
-7.92776317125227e-06
-2.73823968118143e-05
-2.03667204817199e-05
-4.2792505802174e-05
-1.12821023635566e-05
-5.43782165300117e-05
-3.44329140624264e-05
-3.36366692728203e-05
-1.34309759201264e-05
-3.40141324444946e-05
-2.58157699480198e-05
-4.92875426361381e-05
-3.04516403909372e-05
-3.32201032627695e-05
-2.48735766049141e-05
7.82907798464055e-06
-1.86519163020645e-05
-1.27668397775637e-05
-2.44870883053231e-05
-3.77610267786158e-05
2.60342127303612e-06
-3.6847016149026e-05
-1.32341220435182e-05
-3.49590956752142e-05
-1.20202526890974e-05
-2.93901031880385e-05
-2.97013927220092e-05
5.12106571090391e-06
-2.39051421210438e-05
-5.38886753331215e-05
-6.82141122429091e-06
-3.94150173817571e-05
-3.20233567819896e-05
-5.62397463913691e-06
-1.97072924983464e-05
-2.27490306739777e-05
-4.29086602411547e-05
-3.72100493920801e-05
-3.84833635740933e-05
-2.31791151520738e-05
-1.54551904324125e-05
-1.23700719389309e-05
-1.53904028526901e-05
-3.45326881201313e-05
-1.88634391208286e-05
-4.59842179323077e-05
-1.4061247481589e-05
-3.25891698375985e-05
-2.23839281778566e-05
-3.8933968107497e-05
9.50677515795194e-06
-2.85836827819847e-05
-3.24996334663661e-05
-5.20921856953672e-05
-2.03309520204125e-05
-1.68728492289549e-05
-1.00557119949755e-05
-5.24063347505635e-05
-3.25742949981983e-05
-7.6268222349818e-06
-4.40299282291382e-05
-3.41453067961447e-06
-1.47422624347748e-05
-4.38455689996371e-05
-4.33156256599649e-05
-1.81263535195258e-05
-5.90476133356307e-05
-1.28340563314593e-05
-3.97981009001887e-05
-2.86095828953955e-05
-1.94254253376119e-05
-4.16918670319859e-05
7.16849583652559e-07
-3.88806658015954e-05
-1.24982986526388e-05
-3.04294509233971e-05
-5.53904782800083e-05
-3.35315097349582e-05
-1.37091974163379e-05
-3.03172078061964e-05
-2.13918717218708e-05
-1.94602280735017e-05
-1.94074493898639e-05
-4.42482943988467e-05
-1.55568347786331e-05
-1.52709876810215e-05
-4.29052569665715e-05
-8.84902141249293e-06
-1.26666399201097e-05
-2.26856585186347e-05
-5.42516880190673e-05
-1.32990597601514e-05
-1.24620934548538e-05
-5.97417235130447e-05
-4.77678628934369e-05
-5.56107036751825e-05
-2.41401330340987e-05
2.18196293570377e-06
-1.16193280237701e-05
-4.03097344932766e-05
-2.54555844493879e-05
-1.7888446162599e-05
-4.25619022789841e-05
-2.09085240008548e-05
-4.02675468916748e-06
-2.34688646607859e-05
-5.2490080979806e-06
-4.55248466892624e-05
-2.4832019294956e-05
-2.62731111860693e-05
-1.9481371142562e-05
-4.46863462000884e-05
-3.18609229957438e-05
-1.73873043848702e-05
1.96203703549003e-06
-2.00724699630319e-05
-5.07766530471678e-05
-4.20119040039068e-05
-1.56480968013444e-05
-4.59858885303252e-05
-3.18984799204246e-05
-4.68732480461176e-06
-2.32468485627022e-06
-3.3788945674644e-05
-4.21561133678526e-05
-1.98886840105975e-05
-5.4091455386397e-05
-3.69519883956447e-05
-3.05072703404021e-05
-2.24197585767329e-05
-2.06711151617306e-05
-2.68734550319143e-05
-5.18101031193243e-05
-3.82262617856407e-05
-5.80291060043088e-06
-1.72974312383189e-05
-5.79957085939189e-06
-1.32668373853612e-05
-1.89986270709561e-05
-3.24131128235889e-05
-9.30517217623314e-06
-3.88654256329524e-05
-1.03916201613493e-05
-4.61161433088136e-05
-2.90559972904613e-05
-2.80194657394838e-05
-5.92012306686824e-06
-3.40071331041484e-05
-4.66771456030757e-05
-8.32767504970018e-06
-2.68040334857088e-05
-2.89228749282674e-05
-8.77180884187947e-06
-4.84634038246069e-05
-1.92019945452591e-05
-3.82286717568414e-05
-2.96466852959476e-05
-3.26049316838878e-05
-5.93945839827232e-05
-5.18508189466008e-05
8.34778559103285e-07
-4.43707131862397e-05
-4.00558865002728e-05
-1.60594352231997e-05
-1.325137667426e-05
-1.55285415628155e-05
-1.50415533543372e-05
1.3245919980108e-06
-2.28421360024057e-05
-5.20418779033181e-06
-4.23922288754989e-05
-5.19809371363019e-05
-4.97278435317257e-05
-5.05289494111263e-05
-1.19040178752457e-05
-2.37122597235954e-05
-7.73697376708898e-06
-2.94920428373798e-05
-1.28355356767836e-05
-6.54310464212953e-05
-4.01234858887291e-05
-3.16622431141384e-05
-4.91922264282062e-05
-2.03816415536892e-05
-2.01036083841698e-05
-2.16052445374609e-05
-3.02356780613728e-05
-1.40129723393272e-05
-1.09777616153198e-05
-5.56029343706214e-05
-4.55385320622165e-05
-2.38412710272399e-05
-4.15070750666852e-05
-2.7391602476912e-05
-7.77374965320902e-06
-5.45910807862286e-05
-1.51167117375426e-05
-3.71126789573154e-05
-6.31591259839819e-06
-2.25584899444252e-05
-5.01938027389919e-05
5.83848250130658e-06
-3.77545302927179e-05
-1.39739132063134e-05
-4.74311387300928e-06
-3.82568663410388e-05
-3.12844721839396e-05
-2.26347089754062e-05
-8.92060029055878e-06
-3.08051168248368e-05
-4.66835893108831e-05
-4.57434326597044e-05
-3.9322482207696e-06
-3.8853091740194e-05
-2.82379164217072e-05
-3.2019256784527e-05
-1.66388183490776e-05
-1.74145947829797e-05
-3.36268633513628e-05
1.68415943327628e-07
-2.28473889253616e-05
-1.2520434443855e-05
-1.9315518917637e-05
-2.23607156368544e-05
-6.19169613453182e-06
-3.87829342147421e-05
-3.99416490580901e-05
-2.37637011047499e-05
-2.19040609020512e-05
-2.88980107481045e-05
-2.79581323427558e-05
-4.65676546370736e-05
-1.03223161288897e-05
-3.79924690856668e-05
-5.65237599608283e-05
5.44581804293911e-08
-2.77070990269619e-05
-7.94285859468136e-06
-8.67860614436385e-06
-4.79182486137748e-05
-3.29837972954966e-05
-2.20525706180302e-05
-3.64645483931462e-05
-2.80523514617386e-05
-1.02463212465594e-05
-1.56026750832058e-05
-1.12687240140809e-05
-6.51835089721798e-05
-4.87454982273097e-05
-3.57862064652892e-05
-5.93912386101844e-05
-7.31117177362011e-06
-3.96527631062513e-05
-2.87381811024628e-05
-4.12296087226274e-05
-2.90372962007285e-05
-1.6319325715964e-05
-4.30752822678548e-05
-5.01696570510983e-05
-3.78106935470091e-05
-2.49072781004937e-05
-2.25825252055698e-05
-4.13800812229682e-05
-5.32420274660955e-05
-3.42148540511174e-05
-3.28154747276914e-05
-4.38139909982402e-05
-7.78400202201997e-06
-3.877701042656e-05
-4.63872315232929e-05
-4.58158232573807e-05
-4.39523110264873e-06
-2.36832331140131e-05
-2.62522239634834e-05
-3.88220879335348e-05
-1.40651453314078e-05
-2.0103855428553e-05
-4.40087028281534e-05
-3.80942331082169e-05
-4.67109997917745e-05
-2.24590989759404e-05
-1.90866058288565e-06
-1.87316520459219e-05
-5.66920387548467e-05
-3.27061637358444e-05
-5.29016622382163e-05
3.72472408305881e-06
-5.20211249901165e-05
-1.4316067894293e-05
-4.71974806781158e-05
8.11672565038602e-06
-2.42204510575936e-05
-3.4321166514725e-05
-3.91768107288981e-05
-2.10875059559904e-05
-2.924931600332e-05
-1.93266706619326e-05
-9.26919565958193e-06
-3.07371256110604e-05
-4.10032006609252e-05
-1.50519584771788e-05
-4.77996011578651e-05
9.11110228145215e-06
-5.2065819476997e-05
-3.96330702868282e-05
-5.65307882981396e-05
-4.10897734312768e-05
-6.97934290052691e-06
-1.3071252553953e-05
-2.65353280593193e-05
-2.1695518329914e-05
5.51774604097171e-06
-3.34354855359772e-05
-3.94240615031637e-05
-2.5433384704575e-05
1.06355536298859e-05
-3.46669343730501e-05
-3.21635775364616e-05
-2.80536579710673e-05
-8.04971807883216e-06
-6.5376751359011e-05
-2.23248111062043e-05
-5.64184443956773e-05
-5.64678143464607e-06
-5.83325508947213e-05
-6.52674236825669e-05
-4.93727534919107e-05
3.42519602948763e-05
-1.02269855168922e-05
-4.8536370764096e-05
-2.28179028613123e-05
-8.33940443040062e-06
-1.40083219681198e-05
-1.90352521606814e-05
-1.70039274358854e-05
-2.22050577262088e-05
-4.78623801158401e-05
-5.28881749321571e-06
-2.64097099776706e-05
-4.29484198685184e-05
-3.53440171844823e-05
-2.84350642664786e-05
-3.30007982501094e-05
-1.33740297239735e-05
-2.23086296949292e-05
-2.08441007048918e-05
-7.3222381970829e-06
-6.53975529398873e-06
-3.34353744261638e-05
-3.83528891149353e-05
-3.29702153065824e-05
-2.31219193689421e-05
-4.70120184657404e-05
-9.67982172007101e-06
-2.17068482950411e-05
-3.72897894098323e-05
-2.14536937575164e-05
-4.41144087703037e-05
-3.01396257642978e-05
-2.53830244851485e-05
-3.48535464771914e-05
-1.89404381987726e-05
-2.45750253269255e-05
-2.17226260716378e-05
-2.9725691075428e-05
-3.22664553416411e-05
-5.25433610187142e-05
-3.46262571412763e-05
-2.50749621297741e-05
-1.94862671531412e-05
-9.71907985883854e-06
-3.38235923766214e-05
-1.6998068183712e-05
-2.96990171160857e-05
-5.18947813022856e-05
-1.3754028144226e-05
-3.51713686923424e-05
-3.3492032588527e-05
2.72459740137176e-06
-2.33426205649211e-05
1.7510813385672e-05
-2.41502493041992e-05
-3.68624547439853e-05
-4.09618044935228e-05
-4.2542675469821e-05
-1.30486400689545e-05
-2.53021042704672e-05
1.61690370643978e-05
-7.51227038924466e-06
-4.41186742292669e-05
-8.72505428844117e-06
-1.30503159728164e-06
-3.79717146565888e-05
-3.4764094015143e-05
-9.66539180063119e-06
-2.07291782165575e-05
-3.74327400937227e-05
-4.01609565011118e-05
-4.26674263363857e-05
-1.12181517425861e-05
-4.47143781214369e-05
-4.06436140577463e-05
-2.75485108284618e-05
-3.08981618920135e-05
-3.83507392856603e-05
5.21877202138565e-06
-2.09599908089102e-05
-6.24234260994386e-05
-1.51985119721698e-05
-3.44622826164019e-05
-3.552528597147e-05
-5.89866912081342e-06
-2.79391585323985e-05
-1.62662146178191e-05
-2.15791475500181e-05
-1.60381252617285e-05
2.76414612103205e-06
-3.33600903300514e-05
-5.14768817998952e-05
-6.30576336880337e-05
-9.08505445967157e-06
-2.46101762362417e-05
-2.78708460414838e-05
-1.2143870193255e-05
-9.84893173784437e-06
-1.99898277626751e-05
-7.14833078978588e-06
-6.53878122311576e-06
-1.73809103458122e-05
-2.24697179133061e-05
-5.56198047350355e-05
-2.46881723109459e-05
-7.88680688074896e-05
-2.08036174284196e-05
-2.10000531599409e-05
-4.21306136630244e-05
-3.47337464668495e-05
-4.24096312765452e-05
-3.63996357604839e-05
-2.51424429207461e-05
-4.71200357688094e-05
-1.12902733684296e-05
-6.59296917790477e-05
-3.64495416264638e-05
-4.04462053528331e-05
-5.99554887770935e-05
-1.74307798720895e-05
-2.86683788912929e-05
-4.82100649625712e-05
3.78835894698036e-06
-3.32597193631237e-05
-1.24570431057806e-05
-1.72348809309305e-05
-5.37534676183851e-05
-2.64288097337001e-05
-2.88535967203107e-05
-2.70412195792551e-05
-1.22274244211825e-05
-6.66957538917495e-05
-2.16569192938035e-05
-2.91123577871827e-05
-2.02145692339555e-05
-4.78079032641066e-05
-3.30524509020318e-05
-1.01925595755381e-05
-2.53990787830324e-05
-9.9879267739521e-06
-1.22041110363213e-05
-1.35261865236409e-05
9.9366028989362e-06
-1.73900342294988e-05
-1.91057685508533e-05
-3.04490714693807e-05
-6.5207571674285e-05
1.69765264586848e-06
-4.67279267902845e-05
-4.09039884505034e-05
-3.21012970068184e-05
-2.96619730515427e-05
-4.20885796704788e-05
-6.71801003659534e-06
-3.41669087424075e-05
-1.59767514871203e-05
-3.02486610803918e-05
-3.58803814894531e-06
-1.52771869306228e-05
-2.38422021940445e-05
-3.24239380225565e-05
-4.28706862573644e-06
-7.20288698149034e-06
-3.64697793941635e-05
-5.27688159259441e-06
-4.10755729865211e-05
-3.73678952120999e-05
-3.77599147860008e-05
9.45394772361734e-07
-1.89392335315777e-05
-1.69628218147399e-05
-2.75131061184457e-05
-5.29939994457583e-05
-3.27601577982781e-05
-2.01863416167723e-05
-2.03907016726411e-05
-2.77436345071042e-05
-5.78118367723492e-05
-6.27066195135856e-05
-3.48446516968947e-05
-2.13435740315614e-05
-3.45198529195984e-05
8.35808923179346e-06
-4.05190893534572e-05
-3.21043942618193e-05
-1.0780333664773e-05
-2.27820741200015e-05
-4.12596223609015e-05
-2.22840420026615e-05
-1.38240644013386e-05
-2.58741456829115e-05
-1.66019329034912e-05
-3.48368726246765e-05
-3.3773784323976e-05
-1.996926893228e-05
-3.5535445634165e-05
-3.56960073578085e-05
-3.80470102202165e-05
-8.84180540860817e-06
-1.54235086481772e-05
-2.59658544921824e-05
-5.26069402747817e-05
-2.30222946815899e-05
9.29116256843904e-06
-2.43943551382457e-05
-1.75461309915099e-05
-2.68664752272142e-05
-3.18529128872107e-05
-2.21169016768934e-05
-4.56839236805088e-05
-1.68769055193801e-05
-4.11371230817892e-05
-3.16830408498469e-05
-2.36116401376157e-05
-1.11699276666693e-05
-1.92846915767574e-05
-1.59806841366958e-05
-3.97484311232555e-05
-5.70852473652128e-05
-2.28337367897118e-06
-4.27218573866202e-05
-2.86501999973897e-05
-5.89712248472409e-05
-3.67950318560685e-05
-5.09203155323007e-06
-2.14391128053709e-05
-3.28157543451551e-05
-1.43323589751249e-05
-9.92937151271887e-06
-2.24321834681224e-05
-3.05617626498209e-05
-4.8604238555798e-05
-3.3371131291248e-05
-1.48528308721467e-05
-4.73775918451961e-06
-1.89494471337056e-05
-3.28445341386368e-05
-5.18116741977452e-05
-4.28413813323173e-05
-1.48082284918876e-05
-3.63891234501834e-05
-3.09270020622854e-05
-2.64557821595359e-05
-2.96447171485245e-05
-2.16569815857812e-05
-3.08105956937105e-05
-1.73354051307851e-05
-2.86695705611029e-05
-2.33414122933895e-05
-2.39713263276937e-05
-1.08329336975339e-05
-2.73204953168072e-05
-3.51318896478998e-05
-1.99553375047314e-05
-1.41881584826434e-05
-3.21319723162973e-05
-2.8783843313304e-05
-4.33400698428035e-05
-4.32762810911131e-05
-4.72749779885064e-05
-1.29661669561872e-05
-4.30093896071994e-05
-6.19987631999643e-05
-2.98072447571333e-05
-2.86236251070832e-05
-1.5461803857274e-05
-3.19523839135091e-05
-3.59706858664561e-05
-4.06180892741486e-05
-4.68883459982605e-05
-3.46058881162157e-05
-2.64071055072775e-06
-1.99713912404465e-05
-3.69998082249746e-05
-2.56912906890211e-05
-2.10354090881338e-05
-3.94523064210253e-05
-1.71340897704387e-05
-1.50127229578036e-06
-1.17453691505552e-05
-4.34626754898674e-05
-2.97479300870951e-05
-4.0053750964607e-05
4.71412584515877e-06
-4.5445881283754e-05
-1.96934137988234e-05
-5.95000892545817e-05
-4.92903922268378e-05
-3.33727401973486e-05
-1.19706527928549e-05
-1.36416850677175e-05
-1.42606325078991e-05
-1.7048400924552e-05
-9.76345038453821e-07
-1.09677556470517e-05
-1.79304454902454e-06
-4.07885656397951e-05
-4.54717722190933e-05
-2.75191450289701e-05
-2.39840327253014e-05
-3.4078774759923e-05
-3.16515760137009e-05
3.04721088697617e-06
7.17523899019792e-07
-8.72171057739067e-06
-3.10785883126726e-05
1.9126758923002e-06
-4.13381901720296e-05
-9.10633419566405e-06
-2.46891719178902e-05
-4.93533535272978e-06
-2.39515091042435e-05
-3.07759086291767e-05
-4.99334855128255e-05
-2.82165100057234e-05
-1.73963175712955e-05
-2.70680639112763e-05
-3.20375055876601e-05
-1.46626847810366e-05
-4.40540209058477e-05
-4.12815796295846e-05
-4.42572211961664e-05
-3.52866429228062e-05
-2.61405304638569e-05
-6.33188892970479e-05
-4.17420295086011e-05
-7.28183938064126e-06
-3.77643499818653e-05
-1.00077617764634e-05
-3.07945305278554e-06
-5.52204935382303e-05
-4.19045175804929e-05
-3.78117087617785e-05
-3.81411085506513e-05
-1.64114164177178e-05
-3.21341419902677e-05
1.5285628804865e-05
-1.83889669847401e-05
-4.76270499712387e-06
-4.22327687675002e-05
-2.60784146013674e-05
-3.03698594561301e-05
-3.78246890859278e-05
-3.12038062167881e-05
-3.72659594599823e-05
-1.29009334361158e-05
-3.0431532147346e-05
-2.13856101100559e-05
-4.06949739562019e-05
-3.87329504891451e-05
-2.71999137946804e-05
-4.31182107753072e-05
-4.28448693972978e-05
-2.52740195595741e-05
-1.53403691535233e-05
-3.76720794829372e-05
-4.42199793260966e-06
-4.41440276835083e-05
-2.97473962569111e-05
-1.34388828204009e-05
-6.33963175482412e-05
-4.30050684313703e-05
-3.70973519432454e-05
1.36963992013492e-06
-2.20269049355624e-05
-2.38487653530897e-05
-4.27226775043491e-05
-3.42685482378015e-06
-5.10727311247882e-05
-4.15150905752934e-05
-1.68869312275757e-05
-1.29373007780171e-05
-1.25308164767429e-05
-3.66746462790337e-05
-5.56502325383334e-05
-3.63560703697647e-05
9.48068054609569e-06
-2.61454594027544e-05
-3.05563823926072e-05
-1.42701915998999e-05
-3.16734392524635e-06
-1.75517368277534e-05
-2.24438845683728e-05
-3.56677136093578e-05
-2.60441232098114e-05
-2.13240214723403e-05
-3.98896605668831e-05
-3.91232562463213e-05
-3.32760811922151e-05
-3.46477927452368e-05
-3.43949060898766e-05
-1.69292044537323e-05
-5.14309755920947e-05
7.18949925556403e-07
7.13994197187537e-06
-4.43199623900124e-05
-3.97516410222217e-05
-4.95340816080903e-05
-3.11864367185797e-05
-4.54189212347243e-05
-3.99498946097654e-05
-3.55917482402251e-05
-3.52087488122626e-05
-1.40456930609715e-05
-2.24070123896518e-05
-2.67875228947161e-05
-4.07881938672777e-05
-3.28746906556524e-05
-2.50674898223773e-05
-2.65030623597796e-05
-4.03465080917858e-05
-3.50428102556634e-05
-4.35556042420311e-05
-5.74596960159451e-05
-3.39743098268718e-05
-4.28948077090111e-05
-3.52024924266869e-05
-2.04319181184386e-05
-3.82590370706143e-05
-3.45364663107652e-05
-1.73645037811176e-05
-3.38444004308471e-05
-2.54938695004107e-05
-2.51948060462444e-05
-6.14178247518924e-06
-2.93519475594015e-05
-2.62965409014658e-05
-4.97463002496355e-05
-3.88194527284145e-05
-2.39394179325147e-05
-3.72437799703856e-05
-6.25989759956236e-06
-1.41938122363654e-05
-3.13116285682621e-05
-2.46766001926111e-05
-3.38350453814429e-05
3.66674387677103e-06
9.83045930375298e-07
-5.38646782230938e-06
-3.89779662064595e-05
-4.07548010877977e-05
-2.28251052970875e-05
-2.81067515873061e-05
-4.08283983674228e-05
-3.838004452818e-05
-2.9330658352999e-05
-2.75731558736507e-05
-3.59476921877093e-05
-7.94972003360504e-06
-4.38851234218203e-05
-4.3656695879535e-05
-2.15416310397084e-05
2.1441463684356e-06
-2.91655788629432e-05
-9.98674830583438e-06
-5.71151527672708e-05
-2.04757065265329e-05
-4.9778409580927e-05
-2.50265012994289e-05
-5.64767203918054e-05
-3.70650005766478e-05
-4.81101405983876e-05
-1.05674860813888e-05
-1.91101810749838e-05
-3.26374804204034e-05
-2.82520277534321e-05
6.58551239733894e-06
-1.95807117593762e-06
-1.566097839734e-05
-1.40809868209333e-05
-4.08126008762544e-05
-4.16025755517954e-05
-2.40250733669818e-05
-3.05562529921986e-05
-1.88448279392783e-05
-2.78673967515445e-05
-5.15292269359272e-05
-4.78394232489713e-05
-3.33822637204872e-05
-5.42874007665558e-05
-7.79032228958319e-06
-3.44177225260671e-05
-3.59671297694692e-05
-4.95577485572702e-06
-1.39833243697074e-05
-4.21229722380906e-05
-1.97835818616363e-05
-3.46487871166292e-05
-2.4893175566923e-05
-2.79706194327207e-05
-3.36996886648054e-05
-1.19600105759395e-05
-3.86909334670003e-05
-3.49680363740412e-05
-4.00983410748279e-05
-1.8099179242983e-06
-3.53266075060109e-05
-1.71311967493742e-05
-2.85138457998181e-05
-2.6845441802991e-05
-1.56124387449438e-05
-1.87998838575095e-05
-3.48019525934816e-05
-2.54424559279674e-05
8.08517467613186e-06
-2.28704025919907e-05
-3.98733102716425e-06
-6.09490668241904e-05
-4.10566485189659e-05
-2.39878831645969e-05
-3.03546633885673e-05
-3.58956684130634e-05
-4.95117288444505e-05
-4.8217874529827e-05
-5.86492102434198e-07
-3.50983087554828e-05
-3.1362908121993e-05
-1.24425048099366e-05
-1.80240069213275e-05
-4.80242388811113e-05
-3.27549854269806e-05
-4.06848012161748e-05
-1.04119121436128e-05
-5.16840813317547e-05
-3.87339129003851e-05
-4.35383144613595e-05
-2.96704884154076e-05
-1.21505764920022e-06
-2.76515682684386e-05
-4.94797018767587e-06
-3.63330562970462e-05
-1.30600742785862e-05
-2.18071962366284e-05
-3.58046960718117e-05
-4.2456588932724e-05
-1.52941466262918e-05
-6.47178527452153e-05
-5.14907796582653e-05
-2.44895080797023e-05
-6.77523163978468e-06
-2.79016363907632e-05
-3.13780308332749e-05
-2.1271897009457e-05
-1.2262392164207e-05
-2.78250166049651e-05
-5.81024960324704e-05
-4.55775074105578e-05
-4.44051640496172e-05
-9.26353415784414e-06
-1.88592106290399e-06
-5.54348999212953e-05
-9.70822241605822e-06
1.65899757691779e-06
1.50367253436291e-05
-1.68997390952877e-05
-2.94531740998193e-05
-3.01184697203143e-05
-2.80486766742601e-05
1.39026930163802e-05
-4.70358025260413e-06
1.12418333441724e-05
-2.19071101242464e-05
-3.36548663537237e-05
-9.52838168504345e-06
-9.20395092653999e-06
-1.23857647603297e-05
-1.47008499565602e-05
-2.15226254703508e-05
-2.12868027781196e-05
-1.33416708269948e-05
-5.63943724666016e-05
-3.52181970284602e-05
-1.62116440789981e-05
-3.92828904583124e-05
-3.38520161929987e-05
-2.69128845909418e-05
-4.03472078829474e-05
-3.12150456278119e-05
-2.98413167879123e-05
-2.49878950774575e-05
-5.31701927550042e-05
-6.15588548688269e-05
2.22396217528835e-06
-6.13231722723754e-05
1.07324774780231e-05
-1.72266004066565e-05
-1.84086118757346e-06
-2.18777842860351e-05
-2.23595883096751e-05
-2.29186503683528e-05
-2.71941724776692e-05
-2.32089041145764e-05
-8.27876811760084e-06
-1.79502075802932e-05
-3.24540920497752e-05
-1.87615853096906e-05
-2.33100950807274e-05
-2.90181074835542e-05
-3.95927093385007e-06
-1.87001275657247e-05
-2.53364475014701e-05
-7.64280058960906e-06
-2.79033035114023e-05
-1.25107598642011e-05
2.2059167701316e-06
-4.24293675123545e-05
-1.70021531088604e-05
-2.76512448775307e-05
-2.39499005133495e-05
-1.9071460120642e-05
-2.65697951189508e-05
-2.19521119844493e-05
-2.04802522497809e-05
-3.50111240534513e-05
-2.18907239219077e-05
-2.5116311079869e-05
-3.39310329975459e-05
-2.69143271198243e-05
-7.72324124530732e-05
-3.04155834120366e-05
-3.90364539520109e-05
-2.71499740101635e-05
-2.6331061082145e-05
-4.38314213326401e-05
-2.15882209799516e-05
-5.5770846723279e-05
-2.76879180637404e-05
-2.93156363031038e-05
-4.78215191907859e-05
-2.89923293409094e-05
-4.71582865397948e-05
-2.83168860686383e-05
-4.30715095612096e-05
-2.66059080706329e-05
-2.41401886296193e-06
-3.61243781549089e-05
-1.20893111729448e-05
-3.04972504121701e-05
-4.73597065364037e-06
-1.09138711961201e-05
-1.10481184697508e-05
-4.85289467462485e-05
-3.54079301747517e-06
-1.08722530273291e-05
-3.90871849500406e-05
-1.01261720071532e-06
-3.64817273240758e-05
-1.1704353450831e-05
1.34823586239235e-05
-4.97613934580555e-05
-3.73338326176372e-05
5.04539951704383e-06
-2.45929240879188e-05
-3.21194890407521e-05
-5.10413484365316e-05
-3.9238803605416e-05
-5.33492346585753e-05
-4.33177760725555e-05
-4.18629906004359e-05
-1.21229494155496e-05
-3.3115695801425e-06
-5.71769510830083e-05
-4.0393904748888e-05
-9.62056399422313e-06
-1.1980177887332e-05
6.46804547247926e-07
-2.17455932068379e-06
-5.27632807833098e-05
-1.56510378872822e-05
-2.30802186308656e-05
-2.24815912795917e-05
-1.6098032270118e-05
-2.05167867203658e-05
-3.32926125004746e-05
-5.05083287055433e-05
-3.35760371020173e-05
-2.27784892557882e-05
-2.0285170680798e-05
-3.58713947256107e-05
-2.06384943965159e-05
-2.1895609222309e-05
-3.23541463702681e-05
-4.03257956841558e-05
-1.48902882631729e-05
-2.78373581277592e-05
-2.81351692182733e-05
-9.96454509268239e-06
-4.04672594902872e-05
-3.09354463832954e-05
-2.3976630988011e-05
-4.56723018492688e-05
-2.25907510125915e-05
-2.00789654737788e-05
-1.97882573053434e-05
-5.2065414818096e-06
-2.7139577956405e-05
-3.50144075770691e-05
-2.12304634588136e-05
-4.67806747005435e-05
-3.71493937261816e-05
-1.85552209962633e-05
-2.38621882981542e-05
-1.4290696384145e-05
-2.92922755633261e-05
-4.11827983963352e-05
-2.66952404505435e-05
-3.17262492595594e-05
-2.42508957955232e-05
-3.0868105257082e-05
-3.14591576476062e-06
-2.69727574284344e-05
-2.38736390120043e-05
-4.4977037495721e-05
-3.74435497603897e-05
-2.97232861797822e-05
-3.27480605665507e-05
-3.46281201021262e-05
-1.54855715146821e-05
-3.49211945786883e-05
-3.12787450066122e-05
-4.92002681604673e-05
-3.77432241100448e-05
-3.32032530461476e-05
-1.38047135922712e-05
-3.45984517596922e-05
-1.21118559293415e-05
-3.0463346325094e-06
-3.71252284093583e-05
-2.47483212785868e-05
-2.14010761722351e-05
-3.31890310881246e-05
-2.63540525130171e-05
-8.07529661717295e-06
-1.72492186584529e-05
-2.4379294543167e-05
-3.5078975521088e-05
-2.42639959060386e-05
-3.79543974099567e-05
-2.8257644617795e-05
-3.92321188738087e-05
-3.68615499712238e-05
-2.44467440236972e-05
-2.78910873992321e-05
-4.28667400052576e-05
-1.22143349925693e-05
-5.16636096206923e-05
-4.30358702556465e-05
-1.74493882956224e-05
-5.2086406000485e-05
-2.81162372046383e-05
-1.39198941191372e-05
-5.24928028360817e-05
-2.75594196107636e-05
-1.45640784192203e-05
-1.85752139164227e-05
-3.90904900706331e-05
-4.7248280677471e-05
-3.36618052402549e-05
-1.23438126699439e-05
-9.54646249513188e-06
-5.80627721618495e-05
-3.19469299867645e-05
1.88475144516099e-06
-3.5719312800612e-05
-1.882235122543e-05
-3.63882301820163e-05
-3.49831332347682e-05
-1.83595292989493e-05
-1.65656294635016e-05
-1.17732317013111e-05
-1.07368479661052e-06
-3.55196414711064e-05
-3.29209925028289e-05
-1.83216050186664e-05
-8.20121773629101e-06
1.67254476138505e-05
-2.24594815336681e-05
-4.37476206820579e-05
-8.17644819587448e-06
-5.13531783552348e-05
-3.95287157392322e-05
-1.85488918046281e-05
-2.34897143212314e-05
-4.19929014793901e-05
-2.82853357126142e-05
-2.30982204034944e-05
-2.94352920177715e-05
-4.94983918269506e-05
-1.38065996419875e-05
-4.39336407010285e-05
-2.06605652305977e-05
-2.66941051021013e-05
-1.56330020770035e-05
-1.29213190542654e-05
6.22940005730549e-06
-4.54068464694558e-05
-4.36531151818093e-05
-2.66760043624499e-05
-6.18061207420751e-05
-5.30254867301874e-05
-2.78383747674637e-05
-6.81793851242565e-06
7.57554209147758e-07
-2.54791028581799e-05
-4.19245195799586e-05
-2.03617456271015e-05
-1.3925727969589e-05
-3.5659401624423e-05
-3.57252697618369e-06
-2.21921965307059e-05
-3.97413823515243e-05
-2.28757313837079e-05
-3.99917406316878e-05
-3.88740224995462e-05
-2.14089471659258e-05
-2.17752993611163e-05
-3.34607107263319e-05
-3.54136813497422e-05
-4.57810573172626e-05
-4.33307491167467e-05
-1.1118242464975e-05
-4.89991280760378e-05
-2.83732747436794e-05
-4.39308437720905e-05
-4.05706131696187e-05
-3.4343775469412e-05
-2.95307050846763e-05
-2.79159184261777e-05
-1.83978717227252e-05
1.0613270868036e-05
-7.01704530773946e-05
-2.79772926762152e-05
-3.26515655563216e-05
-2.88950832283739e-05
-7.92992946987413e-06
-3.26561515344342e-05
-6.81945184941499e-06
-2.94411456138521e-05
-3.11967587723633e-05
5.30099651824948e-06
-5.41100235706743e-05
-2.94487671479478e-05
-4.61080020499337e-05
-3.28252849157784e-05
-1.94618123193811e-05
-6.11663655683778e-05
1.09291906432519e-06
-2.99965519895852e-05
-4.1977551266083e-05
2.0904710800668e-05
-1.90615151915982e-05
-2.12897449219908e-05
-2.85966087346515e-05
-1.93718237994192e-05
-9.73641186294826e-06
-1.00892590744158e-05
-3.27593667106042e-05
-4.57176597456505e-05
-3.6384527467413e-05
5.93205830928845e-06
-6.71799982915944e-05
-5.6513629821301e-05
-3.18921486901385e-05
-2.87643351177634e-05
-2.68827142548982e-05
-1.54298079819585e-05
-2.52297201028494e-05
-1.48725747160995e-05
-1.30686932676361e-05
-3.88252771689116e-05
-3.30156317231135e-05
-1.41719507103939e-05
-4.97560345756197e-05
-2.94688822471905e-05
-1.26814619738039e-05
-2.55196250813609e-05
-4.44026231156143e-05
-4.45724440366041e-05
-3.11597846820277e-05
-3.78431679093284e-05
-4.29127659141581e-05
-1.84940730179086e-05
-4.3705338559298e-05
-2.26573010739114e-05
-5.15451883384025e-05
1.70914043530588e-05
-3.35663840669908e-05
-5.84456935468025e-05
-5.39705925362256e-07
-2.89180859776882e-05
-3.35071219822328e-05
-1.27618440899732e-05
-8.25522604109321e-06
-4.13435113874204e-05
-3.72927270404034e-05
-3.8502755339934e-05
-4.0509817436165e-05
-2.08350408222424e-05
-4.26415641766189e-05
-5.01837897852453e-05
-4.55341942779189e-05
-1.50060070207661e-05
-3.8150109147387e-05
-2.73078647839687e-05
-4.91519519650011e-05
-3.33116039474427e-05
-2.11739539045627e-05
-9.01866190909892e-07
-4.19769179457856e-05
-5.85715757759327e-05
-2.26924282161765e-05
-2.81028550108829e-05
-3.24225883754897e-05
-1.02871864476106e-05
-2.40274726368291e-06
-5.08808688278377e-05
-3.64371657175069e-05
6.15628883065554e-06
1.03454132443377e-05
-2.99834305732227e-05
-2.46050870676014e-05
-3.49098650578715e-05
-5.08261438175378e-05
-3.99934489459577e-05
-1.74995115310812e-05
-4.37980689000389e-05
-1.779811661299e-05
-1.99528017578285e-05
-4.89016172309501e-05
-1.48991408653892e-05
-3.47923462675624e-05
-5.71795832692762e-05
-2.02827303038755e-05
-2.01093507763685e-05
5.17500036628755e-06
-5.25963869888639e-05
-2.60205273795378e-05
-3.87053841152023e-05
-5.38763188329507e-06
-2.09039104759917e-05
-4.6690752128685e-05
-1.44073857484411e-05
-2.21508201546616e-05
-5.96871633550316e-05
-3.51909820196243e-05
-2.02975013221355e-05
-2.43292888799278e-05
-1.22612328668642e-05
-2.98558175876235e-05
-2.6915896470453e-05
-3.83124273655021e-05
-3.27004138653023e-05
-3.05428043994539e-05
-2.74639879881461e-05
-3.95376593940297e-05
-3.85733188345944e-05
-4.01527341553057e-05
-4.44998583001875e-05
-1.27348694055727e-05
-3.4274573040134e-05
-4.55709469947462e-05
-2.04350595973318e-05
-3.88978636088925e-05
-4.64026553919321e-05
-5.44713374437175e-05
-3.18212755759611e-05
-1.30024263234236e-05
-1.60354495075739e-05
-2.43870459962991e-05
-2.69332179682419e-05
-3.81285204671625e-05
-2.03148979473658e-05
-5.08374015639876e-05
-9.96969268217541e-06
-1.62747112568925e-05
-3.30104067897869e-05
-5.23419138610154e-05
-2.61632013240339e-05
-3.59606113953735e-05
-4.16106823464817e-06
-3.37557507858317e-05
-1.80253272670368e-05
-3.56700398084664e-05
-1.83459842898492e-05
-4.06405061402231e-05
-2.79164154786283e-05
-2.68759668457259e-05
-8.57500455120733e-06
-4.35173984026993e-05
-2.37099582538251e-05
-3.14721401087757e-05
-2.27127905258586e-05
-8.03211476949254e-06
-3.114192978859e-05
-4.09264308856923e-05
-2.17977376598181e-05
-2.31024306649305e-05
-3.31672644507019e-05
-2.06625578153715e-05
-3.9899557130753e-05
-2.85328576328232e-05
-2.79553902515293e-05
-4.33335044961995e-06
-2.61072371547893e-05
-2.86604100181569e-05
-4.52740563935061e-05
-3.10973107752416e-05
-9.84115226637553e-06
-4.73218103067464e-05
-3.387988888259e-05
-4.39948988545515e-05
-4.68318725440673e-05
-2.55142219499386e-05
-5.47066140975359e-05
-3.6166738021209e-05
8.66275195166959e-06
-2.35286719832583e-05
-2.79635887809596e-05
-2.40827899962396e-05
-4.27203170882929e-05
-3.09572668892739e-05
-2.80652185200927e-05
-4.72557345139031e-05
-3.60197082417741e-05
-1.07865111801342e-05
-2.81570327158454e-05
-2.30861978499513e-05
-3.07423143379771e-05
-2.76993920853946e-05
-4.08550880716561e-05
-3.21735531759057e-05
-3.10434915735285e-05
-5.752586737408e-06
-1.9366837866703e-05
-2.61844139865477e-05
-4.00711058819011e-05
-4.06714257815976e-05
-4.23683283933624e-05
-3.15038488776788e-05
-1.77068904283613e-06
-1.90681721869174e-05
-3.02362598279013e-05
-8.48075089356049e-06
-2.51622132134081e-05
-3.5469703057429e-05
-1.32803391360176e-05
-4.33574256867581e-05
-2.31998974409723e-05
-3.77273898329688e-05
-3.12277613288799e-05
-1.80650356769988e-05
-6.22297577183873e-06
8.00853279944896e-06
-2.68476497564104e-07
-1.90900733557843e-05
-6.30010782793765e-06
-4.50661421865977e-05
-2.03456923763931e-05
-5.91611197776896e-06
-2.72560122762078e-05
6.69576232108263e-07
-5.20679972215524e-05
-4.33918863514793e-05
-3.6402053935479e-05
-6.15546837440589e-06
-1.61403055277127e-05
-2.44659354471783e-05
-2.56710571415713e-05
-2.72122358801452e-05
-2.42498909273765e-05
-1.67495698955204e-06
-3.55226271512171e-05
-1.73980142656683e-05
-2.4459051186214e-05
-5.70326479524395e-05
-1.95231851698555e-05
-3.08360338116991e-05
4.09817802562149e-06
-2.31221176560806e-05
-1.74202490740239e-05
-3.90352958799614e-05
-2.19968782961071e-05
9.37141201578514e-08
-3.78773550575866e-05
-1.35064428040925e-05
-3.96469967152131e-05
-4.34503758545499e-05
-1.58981835521957e-05
-1.97733788614542e-05
-2.80683670913616e-05
-5.43331780953978e-05
-1.46890746259773e-05
-3.1910325311817e-05
-3.80599390651649e-05
-2.83540406704802e-05
-4.46630381527752e-06
-3.49557645071423e-05
-3.4771219419004e-05
-2.78295539946409e-05
-3.47373711392111e-05
-1.35863400858878e-05
-1.19335443594662e-05
-2.17765740193123e-05
-7.37315354806763e-06
-7.95003353624226e-06
-4.00061000669467e-05
-3.87458906456989e-05
-1.61197566048289e-05
-3.36613255901044e-05
-3.20258940866167e-05
-4.56435505637782e-05
-4.81660349127882e-05
4.32332474167203e-06
-5.24353340243613e-05
-5.41431194107662e-05
-2.74414112163264e-05
-2.52831214945766e-05
-4.15428082547125e-05
-1.46386823070253e-05
-4.05857572399935e-06
-1.44384917509807e-05
-2.28717572849449e-05
4.68082803270564e-06
-1.77721593784591e-05
-1.0313157440042e-05
-1.45166092583451e-05
-2.09532629110986e-05
-5.54189113299509e-05
-3.38152433162e-05
-2.410713467948e-05
8.04624175502748e-07
-2.0021449639592e-05
-5.31525557927273e-05
-6.21300082560349e-06
-2.41715690300123e-05
-1.98500570216196e-05
-4.3238420405347e-06
-4.42117865197853e-05
-1.1720502567232e-06
-1.80662442431672e-05
-3.52832288196988e-05
-3.27277899815609e-05
-2.70800428451562e-05
-4.11642558456602e-05
-3.14601271919178e-05
-3.29078710225208e-05
-1.01502786610083e-05
-6.01291289301354e-06
-4.99388283718144e-05
-3.78323417790825e-05
-2.2085704252077e-05
-6.33478170000365e-06
2.05615507198504e-05
-4.55262828032859e-05
-3.89016827618166e-05
-1.8931812842418e-05
-6.35271975721981e-05
-3.38573736498243e-05
-1.76810049647801e-05
-2.17673598803401e-05
-2.84207060206103e-05
-4.26566887772955e-05
-1.44303321939833e-05
-2.95663515281359e-05
-9.54279419460221e-06
-4.20691693881344e-05
-3.4129615399445e-05
-1.49983001063423e-05
-2.76165281972138e-05
-3.56031172172683e-05
-3.35007405249572e-05
-3.00936763022936e-05
3.43561913335692e-08
-3.25041729011058e-05
-5.32740763063642e-05
1.01087884767025e-05
-9.73456097866896e-06
-7.58460898296055e-06
-3.0959749358348e-05
-2.5439279318174e-05
-1.84587799375141e-05
-1.60090493282281e-05
-5.3359821381124e-05
-6.34296991642475e-05
-1.53003231634496e-05
-2.31912628154688e-05
-4.70792691660713e-05
-2.5845266439015e-05
-5.65643813390166e-05
-2.92241878771958e-05
-3.33528491303727e-05
-2.75789384394194e-05
-2.73664511142965e-05
-5.48471352661176e-05
-3.89649014683419e-08
-4.3753189936781e-05
-2.28716508845987e-05
-2.81834681825974e-05
-3.02058836993054e-05
-1.27561642766429e-05
-2.46543766521715e-06
-3.19146862606371e-05
-1.71072609359042e-05
-5.31442053981842e-05
2.57846588814182e-06
-4.48393830686568e-05
-3.88594031990117e-05
-2.60638817427913e-05
-2.33388435246593e-05
9.74574900149492e-06
-1.36120802539171e-05
-2.27031945940975e-05
-2.47004844183854e-05
-2.96193731660247e-05
-3.60834271156263e-05
-3.58424931505635e-05
-1.62373391306889e-05
-3.79377599093777e-05
-2.47420657734838e-05
-4.84428024036824e-05
-9.23385910242386e-06
-4.10550313379046e-05
-6.52085819632675e-06
-2.49235893096343e-05
-3.47173041188259e-05
-3.82344001346795e-05
-5.23898945836457e-05
-6.94277537019527e-05
-2.43303203448601e-05
-1.78834881286359e-05
-4.64502372822403e-05
-1.06397762271333e-05
-5.28235079343968e-06
-2.14430005453973e-05
-1.27569219577054e-05
-3.69053975574532e-05
-1.72903213453174e-05
-4.98467937989534e-05
-3.03661048427401e-05
-2.00455125716938e-05
-1.77151662422324e-05
-2.85199698406114e-05
-1.10604219245676e-05
-2.16719029988401e-05
-1.94302660737347e-06
-1.84283336199908e-05
-2.94821657750254e-05
-4.90665554494985e-05
-3.58165329071109e-05
-1.81098348098354e-05
-3.3418949034529e-05
-2.98064563828243e-05
-9.06361791594202e-06
-4.27488255526867e-05
-1.04224071599148e-05
-3.00743133799765e-05
-4.66458374691242e-05
-4.51022948636976e-05
-2.02580015012606e-05
-4.77918398805811e-05
-3.75031204231957e-05
-2.31397644161827e-05
-2.29306895179954e-05
-5.97210270149994e-05
-4.58624360963142e-05
-8.13062932040498e-06
-3.72072459998669e-05
1.6225042205097e-05
-3.75475820175753e-05
-1.55363803553953e-05
-3.21386221024048e-05
-6.07365374643735e-05
-2.65499303699516e-05
-2.62319059569252e-05
-4.38212822394205e-05
-9.34392635886254e-06
-2.7004456980594e-05
-4.71600600067635e-05
-4.63180433113404e-05
-2.591790775178e-05
-2.34909341582641e-05
-2.99193942453402e-05
-2.46053614363902e-05
-1.24825861860031e-05
-4.03320879140501e-05
-1.44082655342235e-05
-3.63908220022096e-05
-2.50667526786329e-05
-2.77109088910551e-05
-1.81414315798432e-05
-2.96091149034605e-05
-3.13961485190442e-05
-2.80994564927948e-05
-5.57618551902925e-05
-4.71813538818267e-05
-3.5687460509142e-05
-2.56468279750274e-05
-3.74463896692277e-05
-5.85529868211595e-05
-2.16905245566608e-05
-3.28705408901778e-05
-2.89758807439086e-05
-6.41855477924237e-07
-4.51412020746506e-05
-2.61116089404899e-05
-1.76798651420885e-05
-3.21138948468484e-05
-7.33622969384523e-06
-1.46409872228816e-05
-4.52585088750034e-05
-4.22529859202741e-05
-2.87216434266564e-05
-1.95039541549061e-05
-3.92029014653458e-05
-3.90089373342478e-05
-9.40445412525522e-07
-2.36695831553162e-05
-3.72397650808259e-05
-2.09165177485913e-05
-3.57177916408085e-05
-3.74042329490491e-05
-2.4412150684713e-05
-1.35819292328557e-05
-3.45090049708801e-05
-2.28523744798837e-05
-3.7354008832106e-05
-1.2256695370971e-05
-1.02687519015446e-06
7.38796914146366e-06
-3.52330438494889e-05
-3.64374288604838e-05
-3.93836204242748e-05
-2.08877705938926e-05
-9.63610303954894e-06
-7.58634587681601e-05
-3.19221885568107e-05
-2.29460607243878e-05
-2.95710129101642e-05
-4.20106886490671e-05
-4.57289524070055e-05
-2.36396620599405e-05
-2.16956401011925e-05
-4.67993323440667e-05
1.40851639262542e-05
-3.58980202051436e-05
-4.69654619433098e-05
-1.86931022850563e-05
3.98646425582185e-06
-1.86369421132012e-05
-1.68095071456362e-05
-3.11081546649343e-05
-1.45472255276455e-05
-5.41844916079015e-05
-1.1572495931503e-05
-3.2620565698143e-05
-8.07396534727236e-06
-2.27946229020544e-05
-3.55849421795162e-05
-4.17838373789491e-05
-3.49790806630682e-05
-2.98001664037083e-05
-2.40388179141297e-05
-3.70545570131199e-05
-1.24029065916983e-06
-2.9460751894069e-05
-1.07899789010857e-06
-2.00362606534406e-05
-2.87570643445222e-05
-1.96243429288353e-05
-3.34876983057656e-05
-8.3874580068749e-06
-4.54100563487716e-06
-2.00975385699834e-05
-1.38398102566146e-05
-7.73205105829528e-06
-3.96161716094153e-05
-2.39153094168317e-05
-1.45150398601996e-05
-1.72701998256e-05
-3.61751280721627e-05
-1.5482822385582e-05
-4.37895526972256e-05
-2.14889577570199e-05
-4.54523902904464e-05
-1.63480979990085e-05
-2.15223446539491e-05
-2.39381293914078e-05
-4.22320719112244e-05
-1.10877714746072e-05
-1.48761982902223e-05
-4.1778842451083e-05
-4.08203401921456e-05
-1.35109177091088e-05
-2.45468136244529e-05
-4.89012302571518e-05
-2.32107309693839e-05
-4.43675099522301e-05
-1.89839033593902e-05
-1.2002098371297e-05
-3.15259194199315e-05
-5.51413101474242e-05
-3.31410222403794e-06
-1.28473063680675e-05
-1.40034793108426e-05
-3.96690941502029e-05
-1.47386509033942e-05
-2.70511769056496e-05
-2.22306870829579e-05
-6.13310588885297e-06
-2.96258193818827e-05
-2.36915093750101e-05
-6.03076064261039e-05
-1.97207920779003e-05
-3.55474820375507e-05
-3.19057286915573e-05
-2.51244889515897e-05
-1.95020144569578e-05
-2.12405586548504e-05
-5.87300889086429e-06
-5.42638068156017e-05
-4.43804358721859e-05
-6.86876251476962e-06
-5.35099635413988e-05
-3.48746009635297e-05
-2.47515711615298e-05
-5.82944790367643e-05
-3.61398874029381e-05
-3.88873080588799e-05
-2.85006118006263e-05
-1.60360479894647e-06
-8.32095652150874e-07
-2.92240011558283e-05
-3.31155628247839e-05
-1.69995912846627e-05
-2.87898417455408e-05
-3.62519916658428e-05
-6.66781976177057e-06
-3.5997041889648e-05
-2.50352605903755e-05
-2.9874189363041e-05
-1.3789959269688e-05
-8.41264250925271e-06
-3.86153384779403e-05
-2.11136908674512e-05
-1.11108944923789e-05
-2.24952638567163e-06
-4.00598650455072e-05
-3.50192500630819e-05
-3.36683098316388e-05
-4.16040739469155e-05
-3.25886994431238e-05
-1.43324124665208e-05
-2.37972577193708e-05
-1.03742829291111e-05
-3.16254678417115e-05
1.04338360846036e-05
-3.31222241047042e-05
-1.2080790353394e-05
-1.22100340401356e-05
-2.19447064371002e-05
-2.32814815021336e-06
-2.72941588789686e-05
-3.45575286333355e-05
-4.58324520409872e-05
-6.202586416216e-05
-4.61967249221407e-05
-3.49205920952234e-05
-3.07847133232839e-05
-2.31136371479447e-05
-2.24693842460229e-05
-1.23667190218119e-05
-4.12659156787829e-05
-3.77029692508761e-05
-3.16954358779427e-05
-5.2448454940716e-05
-6.89559068186777e-05
-5.46529920837991e-05
-2.23176894896397e-05
-1.23691723038922e-06
-4.7381439427537e-06
-3.71249382658264e-05
-1.35780056797971e-05
-1.40551565022412e-05
-4.2694470038078e-05
-3.94419586721683e-05
-1.44108494350088e-05
-7.35270416633879e-05
-3.26860593403314e-05
-3.54224127711046e-05
-3.90808202191693e-05
-5.14860086114769e-05
-3.39351488328667e-05
-2.37986327668918e-05
-2.94471112470879e-05
-1.65741153407373e-05
-8.94158604795015e-06
-3.94515585755568e-05
-3.672469061377e-05
-4.7914869537922e-05
-3.0711413146276e-05
-4.24469695514254e-05
-1.21914031319218e-05
-2.62017874193247e-05
-1.5838271504178e-05
-5.05318905070171e-05
-3.33364017180439e-05
-3.51122479508474e-05
-2.49280338110011e-05
-1.04246984264142e-05
-1.80336622020636e-05
-2.69836869976437e-05
-2.52798871945389e-05
-3.75020017038937e-05
-1.23174121094542e-05
-3.50810553107931e-05
-2.51072122603666e-05
-2.6593256300816e-05
-3.74043497423328e-05
7.88686700654673e-06
-1.09398565024512e-05
-3.63349770010018e-05
-1.50832371468082e-05
-4.0251787138157e-05
-3.82457352126211e-05
-4.66083553115775e-05
-2.33173975749906e-07
-2.43582430827104e-05
-2.57024630187416e-05
-3.40079966655188e-05
-1.15062052614078e-05
-2.62341642174292e-05
-1.11059759500128e-05
-1.00537736849293e-05
-9.80569738023931e-06
-2.86825154376339e-05
-3.00558700355423e-05
-3.68548628749835e-05
-3.40545384894749e-05
-4.71816248690569e-05
-1.7100385762854e-05
-2.9439320913839e-05
-1.89815789437273e-05
5.32850572159717e-06
-2.73866811626818e-05
-2.25846701730246e-05
-2.97982560356474e-05
-2.19545484127119e-05
-2.95789097949438e-05
-4.23375938474047e-05
-2.59974905844621e-05
-2.81415648427094e-05
-3.9692586540439e-05
-2.56271578057277e-05
-5.09353831891338e-05
-1.52254168366499e-05
-1.23633018703423e-05
-2.63819241363214e-05
-4.19605941213463e-05
-2.20854218260218e-05
-1.12371296906729e-05
-2.20799824214453e-05
-2.75205851080837e-05
-1.56090730156931e-05
-5.49535647955451e-05
-2.86131514776386e-05
-4.3038615015034e-05
-5.07519618724047e-05
-4.1557081898531e-05
-9.47560473517695e-06
-3.12689790368803e-05
-6.4962067674042e-05
-6.54646259005471e-05
-2.59202770717869e-05
-3.7991618979314e-05
-7.05115832982146e-05
-1.50569770342907e-05
-3.15779517080202e-05
-3.37872991954467e-05
-3.63292361177904e-05
-4.14837082026812e-05
-3.82706024683455e-05
-5.24150556784276e-05
-3.08096843746001e-05
-3.0324476363943e-05
-6.4541538691817e-06
-2.11346423892687e-05
-7.41574230659258e-05
-3.563078744372e-05
-7.19570592011713e-05
-4.00439460811241e-05
-2.04526668407088e-05
-2.24843858891519e-05
-1.91363780426029e-05
-3.75532192151869e-05
-8.84843197515535e-06
-5.47413881511982e-06
-2.753933166032e-05
-3.692134590026e-05
-1.97560237578108e-05
-1.10513002345709e-05
-3.14678331590716e-05
-1.56546773449057e-05
1.92608739507787e-06
-4.61374846995834e-05
-1.89204443592241e-05
7.59783362018655e-07
-1.50339093234397e-05
-2.51275095291549e-05
-1.39583961267759e-05
-3.40942492570722e-05
-9.69345400172436e-06
-4.47052186730184e-05
5.87262386555517e-06
-3.44684156820536e-05
-2.13851265214903e-05
2.48984843127719e-06
-5.0452897605231e-05
-4.08365986201665e-05
-2.62669965947192e-05
-2.73684080699616e-05
-3.15397227825994e-05
-3.48718394465021e-05
-3.68552510660969e-05
-5.75872573731825e-06
-4.36863977853495e-05
-1.86551412012985e-05
-3.38530165812934e-05
4.09881966900017e-06
-3.92899508636919e-05
-3.79076173231156e-05
-1.80686362864409e-05
-1.87254217758998e-05
-3.9906090459569e-05
-1.86863105452667e-05
-2.21310260224193e-05
2.65957968048652e-05
-1.59500976854451e-05
-3.46845358321253e-05
-2.30713817535096e-05
-2.03889527758741e-05
8.49298534599813e-06
-4.66080882434522e-06
-9.73643905049595e-06
-2.93517370566179e-05
-3.57776861978093e-05
-1.14987711373836e-05
-3.47759457280039e-05
9.0470155413299e-07
-8.21597114802066e-06
-1.23175280890022e-05
-3.4287616356408e-05
-4.24919862409235e-05
-4.26301075818947e-05
-3.93837549446318e-05
-3.17286355673095e-05
-6.1788398426317e-05
-3.35794767780799e-05
-5.91850399886326e-05
-6.2225648790667e-05
-3.1622685809843e-05
-5.88452749398135e-05
-4.4357800177468e-05
-3.39817306717185e-05
-1.56680457648481e-05
-2.3823012827359e-05
-2.23535260417202e-05
-7.38307546130132e-06
-1.33485649110084e-05
-1.66693334454465e-05
-1.96895081812323e-05
-1.53584569945383e-05
-3.84799902617597e-05
-5.62551796388538e-06
-1.0923365533922e-05
-9.27291170493243e-06
-1.09150338899937e-05
-3.25358511649964e-05
-3.7826597052584e-05
-3.20254475029612e-05
-1.2428392607318e-05
-3.67561784662924e-05
1.26882716040575e-05
-3.60412857394141e-05
-1.45537648768101e-05
-6.17814725762889e-06
-3.27613275044691e-05
-8.21469756968654e-06
-3.79492534889873e-05
-1.09145854327021e-05
-2.34206615300618e-05
-2.69192817764857e-05
-5.37248255113035e-06
-1.66158786767049e-05
-2.20505683543121e-05
-8.74477189277801e-06
-3.65534581171107e-05
-1.92621353986057e-05
1.7808684487621e-05
-4.58000077809108e-05
-2.85357365603014e-05
-3.2664826076403e-06
-1.09859558122396e-05
-3.10691121603328e-05
-1.66713438164256e-06
-2.50957587155677e-05
-7.7139923891786e-06
-1.98862148538579e-05
-2.36374267165151e-05
-3.50333449765948e-05
-2.12083305810103e-05
-2.57986273056127e-05
-4.05724373840957e-05
-2.88930992940675e-05
1.58591166396686e-05
-3.31690862737148e-05
-4.86698204152038e-05
-1.30022212751166e-05
-4.67420418410473e-05
-1.89592017218766e-05
-2.26070630224949e-05
-2.75683341401574e-05
-3.22741792202978e-05
-1.5912797176327e-05
1.7744050046193e-05
-1.51371940123528e-05
-1.44148957382255e-05
-2.98564726793544e-05
-3.06367556307235e-05
-4.7007721192824e-05
-2.81545967591167e-05
-3.47633796673986e-05
-2.07262018759845e-05
-4.30699879807331e-05
-9.79969431259189e-06
-3.74195667889958e-05
-2.97121416410421e-05
-2.32913551451818e-05
-2.01975493995757e-05
-3.38202169048669e-05
-4.98622830861709e-05
-2.60514433063315e-05
-4.37446143591164e-05
-3.66964925545229e-06
-2.42717287428082e-05
-2.2150167957757e-05
-4.25510587811665e-06
-2.63910389653788e-05
-4.67262659496911e-05
-2.67095243032999e-05
-3.5065447139152e-05
-2.6804148829868e-05
-2.22771437049894e-05
-2.29409757770204e-05
-2.12681481178821e-05
-4.20398738837005e-05
-1.16367689037328e-05
-3.18381296777757e-05
-3.44881280422517e-05
-3.49909554688404e-05
-1.24789494857702e-05
-6.15567165936948e-05
-5.93830910647859e-06
-3.50104803832512e-05
-2.34593318672783e-05
-4.39310430025639e-05
-4.23388955744493e-05
-5.10556215563762e-05
-1.87194592236598e-06
-2.27040783134655e-05
-4.07616127986138e-05
-1.87221601234833e-05
-3.53307337989932e-05
-2.42865839169993e-05
-1.88737308987258e-05
-1.87331295807832e-05
-1.57411747459229e-05
-6.50761845632398e-06
-2.74680728861363e-05
-6.15776276419144e-05
-1.84629177503843e-05
-2.00626781247889e-06
-3.17677014980116e-05
-5.08630846740103e-05
-2.00314166600567e-05
-1.26721995287914e-05
-1.20611280593735e-05
-2.19450693514677e-05
-2.98839211537299e-05
-3.78940131288594e-05
-2.28493229142075e-05
-5.69373630492476e-05
-1.45775518249095e-05
-3.711970770478e-05
-4.86543118851735e-05
-1.92894116671153e-05
-2.82942515244705e-05
-1.66876316683487e-05
-4.88247759106765e-05
-1.58833346451288e-05
-3.77538942719702e-05
-3.18205864523897e-05
-1.1502788827252e-05
-2.25071812612882e-05
-8.47910867716632e-06
-2.35685563318732e-05
-2.04415549133319e-05
-1.12370994847591e-05
-3.75393994407585e-05
-1.05118829838906e-05
-1.65778912057289e-05
-5.38311760830497e-05
-1.51657959954218e-05
-2.30988844595309e-05
-3.72851800652527e-05
-1.71045771944741e-05
-1.56225957280136e-05
-2.81645006346044e-05
-2.42509293829271e-05
3.57933584773009e-07
-3.06986144524025e-05
-1.96290561337833e-05
-3.87282573896502e-05
-2.6423130064623e-05
-3.34156606555225e-05
-1.66835627648911e-05
1.12401734047652e-05
-4.35060835802039e-05
-3.85749878343672e-05
-2.71295394100172e-05
-2.11013004126236e-05
-3.75517031629606e-05
-3.65061824467346e-05
-2.296824662053e-05
-3.81125125667442e-05
-7.1971715359601e-06
-2.77161348068674e-06
-3.19148057119162e-05
-4.12572138547448e-05
-1.24110776440068e-05
-3.05772975814909e-05
-2.95622133512719e-05
-1.04914626102017e-05
-4.60254819439746e-06
-4.11339684027189e-05
-2.33373429343694e-05
-4.16531046252137e-05
-3.55458060202535e-05
-3.34548686207129e-05
-4.29189397487618e-05
-1.81015735308926e-05
-7.89018310408645e-05
-3.01602575339747e-05
-3.89466274577501e-05
-3.59576952382795e-05
-5.1154894373063e-06
-5.61190815166427e-05
-4.43706235749671e-05
-2.02536896367479e-05
-5.53274114057469e-05
-2.72157026199816e-05
-1.85800543701504e-06
-1.42767197187739e-05
-2.73425448412783e-05
-3.32651284606789e-05
-3.48053352862083e-06
-1.53136579630462e-05
-3.54105826580321e-05
-5.30338070781661e-05
-4.04456361414401e-05
2.51011220772214e-07
-3.9125083834909e-05
-3.70864764764915e-05
-3.48656054963912e-05
-1.4640668300382e-05
-2.22180255728039e-05
-4.13046318146725e-05
-2.44626562750434e-07
-2.63013504140113e-05
-9.21692687968237e-06
-1.87073197193618e-05
-1.61757869290648e-05
-2.54175214307848e-05
-2.46609356314252e-05
-1.88974821426922e-05
-5.56717690362204e-06
-2.38615023218725e-05
-4.05077563261606e-05
-2.48265463011158e-05
-1.5730925495479e-05
-4.68496454274547e-05
-2.28005899161394e-05
-2.76136156684733e-05
-6.7471195762938e-06
-3.86762599567458e-05
-1.0108587468106e-05
-3.02294964023383e-05
-4.36549741919887e-05
-2.39479811384484e-05
-2.62330881451211e-05
-1.78320883859174e-05
-2.71271506153544e-05
-3.31188161875301e-05
-4.65336093152524e-05
-2.29360848741193e-05
-1.8944394542862e-05
-2.25771584351561e-05
-3.10502653324096e-05
-4.79069352163591e-05
-5.04700691447082e-05
-3.41883426664971e-05
-3.08929606625682e-06
-3.7159078436576e-05
-3.87985994318408e-05
-3.18221793871714e-05
-4.18212559888388e-05
-1.85528706683851e-05
-2.03371232727754e-05
-2.6535252807667e-05
-3.9123932962216e-05
-3.47028923502358e-05
-6.88914632434234e-06
-1.29291219940482e-05
-4.11034224389912e-05
-3.49163438979737e-05
-4.31284506465891e-05
-3.61643600148206e-05
-4.54178164197213e-05
-2.77078105941688e-05
-2.56014614231845e-05
-3.34704620679805e-05
-3.24908592224725e-05
1.64690874280228e-05
-2.7695565186355e-05
-2.33856173607115e-05
-4.15430764360181e-05
-2.29583391931071e-05
-2.39498442863214e-05
-2.00856605247974e-05
-5.3193594522991e-05
-6.55606111544677e-05
-3.23045690174897e-05
-4.36186825606637e-05
-3.34026739457638e-05
-3.47629345484215e-05
-2.04311161899248e-05
-1.43649246245219e-05
-3.31144733081729e-05
-4.18252640368772e-05
-4.75350289795007e-05
-5.34880540095674e-05
-2.19518474226747e-05
-2.43903581520975e-05
-6.753371523642e-05
-2.80105857691904e-05
-3.03616391674533e-05
-1.49119878043797e-06
-3.14512826718892e-05
-3.54927863678141e-05
-3.38943667666487e-05
-1.73473237661188e-05
-3.3291041460209e-05
-4.27539433742797e-05
-2.3439341347008e-05
-4.58342955972838e-05
-8.34835303854434e-06
-4.88765317539418e-05
-3.78349534592541e-05
-3.74098100955586e-05
-1.96116807516323e-05
-3.61039897432927e-05
-4.55883066294346e-05
-7.34431205511195e-07
-2.83302221585904e-05
-3.82420355539015e-05
-3.1523693441832e-05
-2.83741178435655e-05
-2.56697646774631e-05
-4.20449507995393e-05
-1.69328595226546e-05
-1.05439745314129e-05
-2.50620059387148e-05
-1.74554601789656e-07
-4.04910420835017e-05
-4.39467829706816e-05
-3.45604664198368e-05
-2.69269024184609e-05
-2.66914433519815e-05
-3.041216154536e-05
-3.30305694755791e-05
-1.69102693996878e-05
-4.12560805692033e-05
-3.10009482338486e-05
-1.8012569001322e-05
-2.25836273814907e-05
-1.08183939133267e-05
-2.90967365114511e-05
-3.54219860739531e-05
-1.90459078075563e-05
-1.64621102830554e-05
-2.97678478668184e-06
-4.84368412936606e-06
-1.81567776138427e-05
-3.17008689703099e-05
-1.19166823070082e-05
-3.26501387033781e-05
-4.72613479752074e-05
-8.2861630054536e-06
-4.19551251884778e-05
-1.91527651112776e-05
-4.07777195857659e-05
-2.17328631173168e-05
-1.78331086425704e-05
-2.78407917375581e-05
-4.51707115372548e-05
-8.35259335084782e-06
-3.90970477659413e-05
-1.84169815317197e-05
-3.15035100125017e-05
-2.39117750014916e-05
-4.78016267962956e-05
-4.00739456258349e-05
-2.68230384754116e-05
-1.01775592815894e-05
-4.18338343043111e-05
-2.66566062992931e-05
-9.35872433608667e-06
-1.92279023509823e-05
-3.01943337656698e-05
5.24499234257848e-06
-2.22131282037901e-05
-3.28403516092089e-05
-2.49495208316135e-05
-4.56709723666762e-05
-3.33127970641298e-07
-3.52654319963132e-05
-3.35515506032758e-05
-4.46622214623782e-05
-1.53826279095274e-05
-3.45604940843289e-05
-4.22731741538837e-05
-1.68873976987461e-05
-4.69249132120723e-05
-2.77457533653658e-05
-2.47930224497447e-05
-1.74408624009279e-06
-2.46580495323779e-05
-2.52088034354785e-05
-9.48413668791225e-06
-2.16463191461154e-05
-8.02311459483599e-06
-1.15772587851642e-05
-4.2078295294947e-05
-3.40601999480822e-05
-2.34007400576396e-05
-1.67146700558903e-05
-1.46550124321388e-05
-3.73672654055628e-05
-4.02606187367977e-05
-4.47052124050144e-05
-3.71212441144805e-05
-5.19498873025237e-05
-5.62858499080712e-06
-3.34869188715237e-05
-2.135037373014e-05
-1.3629507551653e-06
-3.09056037462876e-06
-2.0030774246826e-05
-1.65869699751494e-05
-3.43515809756072e-05
-2.10086322714495e-05
-2.58240856892131e-05
-1.98894843205224e-05
-2.34031427594003e-05
-6.09058462508727e-06
-4.13252117617516e-05
-2.16651671685947e-05
-3.92944615644259e-05
1.00176827366659e-06
-4.77059319101916e-05
-4.20017372847313e-05
-8.90517788824407e-06
-8.71074621871721e-06
-2.3400678815587e-06
-3.89799406627737e-05
-7.12233885516378e-07
-1.74713243815058e-05
-4.74473670677115e-05
-2.30528351991492e-05
2.23534574719994e-06
-2.21590165998277e-05
-3.03366073473261e-05
-2.56263082881204e-05
-1.73416308646792e-05
-2.867813337435e-05
-4.00437602587904e-05
-9.83687584051866e-06
-6.87659029241821e-05
4.12677097539083e-06
-4.97200253857358e-05
-3.02791766558145e-05
-3.43282365011172e-05
-4.45082236478835e-05
-1.95710915342033e-05
-3.19033455086157e-05
-1.95083356580912e-05
-1.20720225235128e-05
-1.08627991703331e-05
-9.0969856312464e-06
-3.07186355768734e-05
-3.27158095747545e-05
-2.0067083106396e-05
-2.80396698911322e-06
1.06405426310466e-08
-4.45041635953496e-05
-3.84441024404902e-05
-2.31170939630824e-05
-1.42682415478897e-05
-5.55120774285159e-05
-5.12447709249951e-05
-4.53702837770737e-05
-1.33618543315125e-05
-2.83766304062437e-05
-2.1719703099642e-05
-3.74904078039438e-05
-2.21338013364576e-05
-3.46856116416481e-05
-6.18938285302089e-05
-3.35985219086886e-05
-1.66551751090921e-05
-1.97317407019374e-05
-1.98931657792008e-05
-7.92869641966511e-06
-3.95159444359642e-05
-3.75555611433988e-05
-2.29999330058487e-05
-3.97936687256695e-05
2.26078669088578e-06
-4.68608818125273e-05
-2.04125677421074e-05
-2.89714617933659e-05
-3.13593414251327e-05
8.7670044828299e-06
-1.14344192455195e-05
-3.13192172014948e-05
-1.63891685394614e-05
-1.98034260100323e-05
8.20706763930616e-07
-9.38799677982836e-06
-3.21474880476076e-05
-3.92312473582181e-05
-2.36430505525192e-05
-3.05169312355913e-05
1.60774459327447e-06
-5.15405688907075e-05
-2.61553116764276e-05
-2.27870516169728e-05
-4.19684409847599e-05
-4.39121050082693e-05
-5.37794378484567e-05
-6.05511599890046e-05
-6.98110439684842e-05
-6.28808849066636e-06
-2.81183634940528e-05
-9.58080647913906e-06
-2.77825621910511e-05
-1.57336975414363e-05
-4.8462891449717e-05
-3.04508032813792e-05
-1.80484125608101e-05
-6.42356887951353e-06
-4.97025445466965e-05
-1.96990441908276e-05
-2.54925000221136e-05
-2.27020293704643e-05
-1.648047228875e-05
-2.86730154854756e-05
-2.92685105776443e-05
-5.65834127526168e-05
-1.4832348672089e-05
-5.29134881635173e-05
-1.26128964973348e-05
-4.37146163366806e-05
-4.2965106137162e-05
-1.7697046807584e-05
-1.0888157756679e-05
-3.03731396567696e-05
5.71675489112686e-06
-3.34848489840885e-05
-3.30571639143966e-05
-3.52247560444551e-05
9.03831364083491e-06
-2.41977572916075e-05
-4.03077628865747e-05
-3.76596032090159e-05
-3.26929357696672e-05
-4.07766590320807e-05
-3.24714775626538e-05
-3.37879679613512e-05
-3.60486985767892e-05
-2.07925406613793e-05
-6.06938082291329e-05
-1.53062371422023e-05
-1.94545903825007e-05
-6.5638542209978e-05
-3.07755160669311e-05
-8.21519867461097e-06
-4.92643338096682e-05
-5.44514254116878e-05
-2.66053247437043e-05
-3.90578330300851e-05
-1.88162722763025e-05
-2.45944553056884e-05
-4.07263830325532e-05
-2.91310308735063e-05
-2.07097767542299e-05
-3.54674743348742e-05
-1.8492321777441e-05
-3.91929067273186e-05
-3.4575131854871e-05
-3.90019109013209e-05
-3.35255341591041e-05
-3.12302372943029e-05
-2.51318702911069e-05
-1.97202567757876e-05
-1.73038092367733e-05
-1.26053027074429e-05
-1.53040374184851e-05
-2.94592063768793e-05
-9.12826827338795e-06
-9.8898277590281e-06
-3.19082493997336e-05
-3.6648583411258e-05
-3.92175222033315e-05
-1.63137193842958e-05
-3.05154830450049e-05
-1.9691622976988e-05
-3.11305833705172e-05
-9.43774890818145e-06
-1.60596590361655e-05
-3.63431963499749e-05
-4.15583399390147e-05
-5.49084624074082e-05
-4.04057049777931e-05
-2.31184457748392e-05
-4.48400069110489e-05
-2.24033581118617e-05
1.31290204679599e-05
-2.96238886062087e-05
-3.61358214095094e-05
-4.64575082894859e-06
-5.58757551750931e-05
-3.78699934687501e-05
-2.24102910000904e-05
-4.18889866358775e-05
-4.73020628703283e-05
-3.47084403695436e-06
-2.90561492454581e-05
-4.01424869102108e-05
-1.51164110460342e-05
-2.98493128207121e-05
-1.91522067617506e-05
-2.97127365918268e-05
-3.56459201119264e-05
-4.70738529045048e-05
-2.40880572957928e-05
-5.35033795585897e-05
-1.04459925183767e-05
-9.21525202062824e-06
6.83568382307974e-06
-1.81996960497278e-05
-4.8255877354387e-06
-2.85465050537067e-05
-5.09632117853096e-05
-3.65944822677707e-05
-6.65854707014487e-05
-1.89749243521201e-05
-5.67734396863495e-05
-1.29999175668312e-05
-2.93933834691121e-05
-5.10370020234381e-05
-5.39222072098038e-05
-4.71601854908024e-05
-4.52746067761932e-05
-2.26348163538214e-05
-4.57213828897598e-05
-3.95349267287833e-05
-2.39581495546962e-05
-3.94552999749167e-05
-3.52408367816746e-05
-4.19045615931396e-05
-7.08744302077327e-06
-3.13245766667399e-05
-4.36721331624958e-05
-5.3023798314293e-05
-1.93526385906533e-05
-1.86651989136559e-06
-8.31645268119661e-06
-3.29662979969708e-05
-3.40941784727048e-05
-2.51042273696623e-05
-1.48957805763185e-05
-2.98175445519361e-05
-2.5425402630152e-05
-5.01356757176436e-05
-1.76549971493391e-05
-4.5014206078343e-05
-2.37735201931506e-05
-2.4030504826625e-05
-4.36582173527118e-05
-1.61302835822408e-05
-3.28315203051929e-05
-1.52554216675116e-05
-1.61606949542102e-05
-2.27387236705465e-05
-1.83428620863544e-05
-1.43416677776278e-05
-5.7435585573147e-05
-2.90861237738701e-05
-2.60589793719234e-05
-7.40426929169306e-06
-4.20011406019673e-05
-4.74771929213708e-05
-1.96472006614338e-05
-5.4069953186431e-05
-3.47995650677932e-05
-2.29506941760971e-05
-1.00486996452462e-05
-2.3283387546405e-05
-3.40179029492584e-05
-1.96476958662547e-05
-2.16066382965788e-05
-4.13135298039004e-05
-4.57571334992204e-05
-3.04993870515977e-05
-3.65801296761411e-05
-2.81818730605116e-05
-2.14463174572997e-05
-2.48994892779121e-05
-3.20422980643761e-05
-1.34999554301302e-05
-4.45569335969926e-05
-3.54062990571379e-05
-1.45938022623436e-05
-1.92439398141727e-05
5.26682470398203e-06
-1.17414583178871e-05
-3.30187204524656e-05
-1.41451718669089e-05
-5.79814843473099e-05
-3.07291946823634e-06
-2.60374787202889e-05
-2.70683608229156e-05
-4.58017864730888e-05
-9.07363195080208e-06
-2.70191150502958e-05
-1.70121427709838e-05
-3.50537674998295e-05
-5.57551006676195e-05
-4.7496258237645e-05
-4.46743011488414e-05
-2.57824500435542e-05
-1.77718724694336e-05
-1.8541596539421e-05
-2.71427844865345e-05
-1.29138908821409e-05
-7.26153891907425e-05
-1.93550893254768e-05
-9.42513693025314e-06
-2.61655961245708e-05
-1.12450012055119e-05
-6.58712317640071e-06
-4.02455844231502e-05
-2.89163876924586e-05
-2.53228785372868e-05
-2.69425625207984e-05
-3.11869359162358e-05
-2.33217996605658e-05
-2.46000836765168e-05
-1.46303056732707e-05
-3.28446524959479e-05
-2.18155622706169e-05
-4.47282639873153e-05
-2.62635299749199e-05
-9.63628957434884e-06
-2.77243192807188e-05
-3.604815462127e-05
-2.41499935737738e-05
-3.81131437276975e-05
5.88416933584544e-06
-2.99009481309685e-05
-4.61457623169378e-05
-4.92024583700502e-05
-3.97462052753715e-05
-2.70633852603015e-05
-3.30611565389435e-05
1.38546023211937e-06
-4.11796196836271e-05
-6.78711080329114e-05
-4.1474143213273e-05
-1.64431455553926e-05
-3.25923219305997e-05
-3.5341694517518e-05
-1.21115802357777e-05
-4.98167964675546e-05
-2.31359972006443e-05
-1.75496899064142e-05
-3.4702498396292e-05
-2.53017439619308e-05
-1.97024329260355e-05
-1.8109213063245e-05
-3.65240210333813e-05
-1.5985887530586e-05
-2.06175593761484e-05
-1.23280656925238e-05
-3.71459636259338e-05
-5.81270726484697e-07
-4.17663772482808e-05
-4.74983536935432e-05
-4.61266555682657e-05
-5.30342304592279e-05
-3.15379676064387e-05
-3.54684822914626e-05
-4.23607088187097e-05
-4.95675370237981e-05
-4.15217376052878e-05
-4.69382624200488e-05
-1.47779342994251e-05
-3.83994789346094e-05
-2.67969105582389e-05
-5.99277648599053e-05
-2.67402510544623e-06
-2.00987855649813e-05
-2.18839350099401e-05
-8.9400777286026e-06
-2.8847816480704e-05
-5.37177533313107e-05
-3.74052698381826e-05
-2.60247279077296e-05
-5.53050205629932e-05
-7.87782279634628e-06
-2.91550240473411e-05
-1.73422220897054e-05
-2.76044860408572e-05
-3.05461257024855e-05
-4.16793262618095e-05
-4.87380679988076e-05
-6.91371832931376e-06
-1.88543050802118e-05
-3.51120820675753e-05
-3.91468443079703e-05
-1.61780813237991e-05
-1.54486895313431e-06
-2.92162299398916e-05
-2.05206492694783e-05
-2.22719868772639e-05
-2.43440611334321e-05
-5.88863161011385e-05
1.76928647999982e-06
-3.90072605751053e-06
-3.15169479152934e-05
-1.23962996921342e-06
-1.87642684126121e-06
-1.50192333602562e-05
-4.18038979831421e-05
-1.40683980010372e-05
-4.52825308068217e-05
-1.80013945009459e-05
-1.87364075598021e-05
-2.1848898543917e-05
-4.60572222853364e-05
-7.48607154322285e-06
-3.69357538062771e-05
-1.70175301476413e-05
-3.01698946844051e-05
-3.58092028908127e-05
-4.28787414318486e-05
-1.77108703486485e-05
-4.52630138892337e-05
-3.98151345043702e-05
-2.59452725023946e-05
-2.29306261369795e-05
-3.28195296491848e-05
-4.80905181299573e-05
-3.98089336470926e-05
-2.27600412564261e-05
-2.00911907743926e-05
-4.3896194674151e-05
-4.63659168113563e-05
-1.16865275410582e-05
-1.18345115987309e-05
1.27845797491772e-06
-2.88978822172792e-05
-2.44176203091179e-05
-3.9086463853844e-05
-2.74175119471265e-05
-2.43923325405461e-05
-1.80136776722336e-05
-1.79972879993135e-05
-2.82706238495363e-05
-4.94790414245552e-05
-2.54278912337602e-05
-9.44285698855189e-06
-5.31975180472388e-05
-4.88792646570207e-05
-2.71912680415956e-05
2.01826399338785e-05
-5.60924850106107e-05
-2.42784829534078e-05
-8.46983953106174e-06
8.05607568086309e-07
-1.02526135896436e-05
-1.20258622569913e-05
-5.39539357609436e-05
-2.82318065534498e-06
-3.18688268171723e-05
-2.91016687124417e-06
-2.33635104837424e-05
-2.52379139724003e-05
-3.01182170184242e-06
-2.33447604472889e-05
-2.00032676986814e-05
-2.36542803428155e-05
-2.02531431284222e-05
-2.31125995699626e-05
1.25700797943295e-05
-2.11061634592322e-05
-3.93177206164887e-05
-3.12328287141e-05
-2.87571030060642e-05
-1.94338243052653e-05
-1.10578734387776e-05
-4.66268305366376e-05
-2.25756828316339e-05
-2.41089168116637e-05
-3.22964081427738e-05
-4.15868728150045e-05
-8.91202375180763e-06
-2.84126308562571e-05
-4.69402312096151e-05
-2.3539008058846e-05
-2.01163395020427e-05
-3.1273786393061e-05
-2.88231579059601e-05
-6.25315463990527e-05
-3.27319662200246e-05
-4.97325049329491e-05
-1.68445693085047e-05
-1.29294972241737e-05
-2.56487120940385e-05
-2.59848661985626e-05
-1.32601842616578e-05
-6.71610378695798e-06
-6.44269077061479e-06
-2.91448973501238e-05
-2.85189628152673e-05
-2.36371788820853e-05
-2.3840827815274e-05
-2.83158731049742e-05
1.8562641894163e-05
-1.94436314899626e-05
-6.47132923147771e-06
-1.04384480710474e-05
-4.31559778584251e-05
-8.12437067899953e-06
-6.70564360471124e-05
-3.44462262162255e-05
-3.03351961282321e-05
3.87120891009403e-06
-3.8408188477315e-05
-1.57982096446439e-06
-4.97159696400617e-05
-2.98230373491241e-06
-1.93371310169864e-05
-3.76075956873287e-05
-5.99169865491997e-05
-2.55829648616876e-05
-1.46470782277857e-05
-3.28804954426299e-06
-2.14888253535726e-05
-3.66539717838479e-05
-2.43922647012989e-05
-5.28398364546079e-05
-2.17072787461726e-05
-4.45889466057821e-05
3.51762103047436e-06
-3.86104017514777e-05
-4.02575976307951e-05
-2.36702507389388e-05
-2.44663811351356e-05
-2.27595583723987e-05
-2.84786331625902e-05
-7.48599387263474e-06
-1.8737140620348e-05
-4.39059642369681e-05
-2.99479479546093e-05
-6.37123600495831e-05
-4.0736195380787e-05
-3.05351152762665e-05
-1.86332418206435e-05
-2.10085931275437e-05
9.98948816762516e-06
-1.49324038063985e-05
4.2234818387145e-06
-7.2199422646464e-06
-3.90741608482728e-05
-2.48249316305958e-07
-6.64005496736386e-06
-4.78612315135514e-05
-4.55797405688101e-05
-3.10745615733547e-05
-3.94816491940588e-05
-5.84529703070702e-05
-2.58764299339058e-05
-5.09520898644103e-05
-1.84658915370005e-05
-1.01345052716686e-05
-5.32991354175611e-05
-4.1421761429987e-05
-8.29996497324505e-07
-3.53070742796958e-05
-2.06327028293236e-05
-1.32053505028522e-05
-2.91837476110431e-05
-3.55562504802826e-05
-3.13606565528046e-05
-2.05599980361956e-05
-3.78663236235906e-05
-1.00235492049445e-05
-4.36689587253729e-05
-1.65077702311169e-06
-2.34144688833965e-05
-1.8306892687784e-05
-1.80878006395892e-05
-3.13487020924287e-05
-6.26753346116732e-05
-5.41272297087425e-06
-8.34655725836265e-06
-1.82907779003773e-05
-4.45721943304873e-05
-3.60188923672278e-05
-1.8310727787977e-05
-2.98342043993665e-05
-2.86390479794152e-05
-3.23681413421005e-05
-3.61717650489111e-05
-2.5021489261381e-05
-7.59699419416885e-06
-2.7129134330178e-05
-5.18672551907045e-06
-2.97007913977519e-05
-1.37626335641582e-06
-5.4071262536959e-05
-1.39421468202001e-05
-6.21760639108045e-05
-3.39893059651519e-05
-1.60568540328474e-05
-7.13548640331885e-06
-2.72634106205795e-05
-3.52114700359328e-05
-9.24810169855171e-06
-1.09877175981957e-05
-1.4135675469062e-05
-2.25094796076652e-05
-2.5141932370205e-05
2.22189402759035e-06
-3.23212298881383e-05
-2.37472139861093e-05
-8.14204788851024e-06
-1.69035276299568e-05
2.53615726915724e-06
-2.8441642119069e-05
-2.47495733412013e-05
-6.08167921436301e-05
-3.79444504886876e-05
-5.20314181617621e-05
-1.89968268001028e-06
1.96708606425883e-05
-4.05127293306984e-05
-3.49932037347605e-05
-3.82738881687267e-05
-4.28528404925292e-05
-2.20063037774799e-05
-2.81141308942796e-05
-3.21550629920148e-05
-1.08571686882933e-05
-5.39398792253448e-05
-2.75209530932162e-05
-4.77437761392777e-05
4.0475604555382e-06
-4.95933880336741e-05
-2.30303208050532e-06
-3.02725494395516e-05
-1.19013284496944e-05
-2.08302872776223e-05
-2.2519351618067e-05
-2.74244102095565e-05
8.8881184755147e-06
-9.99883598539849e-06
-2.06059112471325e-05
-3.71582846411091e-05
-2.94779304882155e-05
-3.75446772965074e-05
1.21991492945521e-05
-1.65288699686089e-05
-3.03530897561838e-05
-3.08017279667686e-05
-9.39986504236302e-06
-3.00547792338712e-05
-2.86478551184757e-05
-2.64518793239925e-05
-1.05472741345813e-05
-8.66062966720119e-06
3.54268084352544e-06
-1.15427310787775e-05
-7.31573513624525e-06
-3.02333079134118e-05
-3.54188038182864e-05
-5.65378763864605e-05
-2.48386084659808e-05
-4.80618706542152e-05
-2.36806803936133e-05
-3.84205438191305e-05
-5.08822139223805e-05
-6.17722353297578e-05
-2.54144792266988e-05
-2.79117217546942e-05
-4.28456157839245e-05
-1.98733794981079e-05
-7.07418309438994e-06
-1.50794218025226e-05
-6.2279478484777e-05
-2.39388559479574e-05
-6.84879027660298e-06
-2.06728768392565e-05
-1.34355775306476e-05
-3.72331196188501e-05
-1.65246609782009e-05
5.98241390702762e-06
-1.93361357566309e-05
-3.69219318604324e-05
-4.01159134397806e-05
-3.12481013742993e-05
-6.53716146621503e-05
-3.81318149385514e-05
-4.57288269228873e-05
-3.24749970718524e-05
-2.73599025129587e-05
-1.51588312312742e-05
1.71279265452151e-05
-2.70505090849089e-05
-5.80233089885088e-05
-5.77906286816924e-05
-2.9019489593647e-05
-4.80785110185865e-05
-2.39149539539541e-05
-2.63494226854363e-05
-4.03804566906734e-05
-3.82073362411766e-06
-4.21201962940636e-07
-4.13890440523359e-05
-1.43872390115688e-05
-1.64968522771959e-05
-5.84557410700874e-05
-1.51440634916569e-06
-4.04203871440072e-05
-4.34140895531847e-05
-3.14583693859846e-05
-2.990672760709e-05
-6.54991492695842e-05
-3.53917520143517e-05
-3.13511030954956e-05
-2.6345334052759e-05
-4.77592419978114e-05
-2.98574513603939e-05
-4.63260274208755e-05
-2.79010870119059e-05
-3.53251710700905e-05
-2.83573066323408e-05
5.99553944416299e-06
-1.16137668458365e-05
-5.31688137269664e-05
-1.6521914677444e-05
-2.57812180959849e-05
-4.91098440008076e-05
-3.93910814356168e-05
-2.99852626244673e-05
-4.75643419034428e-05
-1.78357434820572e-05
-2.18587935265311e-05
-2.58777740419517e-05
-1.84286344569554e-05
-4.18682705657413e-05
-2.72026099278119e-05
-2.58399889638201e-05
-4.28815404794629e-05
-1.87472154984884e-05
-3.78131241028098e-05
-5.38015694286834e-05
-5.28930930562762e-06
-2.83828632028304e-05
-3.78377619843644e-05
-9.26433494106493e-06
-3.90330555106976e-05
-2.74093952576532e-05
-3.7205276223579e-05
-4.45610793212396e-05
-2.66830879498524e-05
-1.68731581897875e-05
-4.6534708119756e-05
-3.51307165539938e-05
-2.72793544689067e-05
-2.8241135069206e-05
-3.78175184788009e-05
-3.32032938229257e-05
-3.59764458775632e-05
-3.85969857437214e-05
-2.21898862538752e-05
-2.55130276314744e-05
-4.39457801824004e-05
-3.09581709480936e-05
-1.70085069367974e-05
-1.33126943124353e-05
-4.02675325512081e-05
-2.42696504076891e-05
-4.45335767105243e-05
-1.55919366473069e-05
-6.16671581492798e-06
-4.26588747571959e-05
-1.83593836042654e-05
-2.46056842205305e-05
-2.75753287760989e-05
-3.44647138505158e-05
-3.42832551457411e-05
-4.11219095072979e-05
-3.68056463085092e-05
-3.44692444170197e-05
-1.69242401406044e-05
-2.69408361013713e-05
-2.61682816933858e-05
-2.15006707619405e-05
-4.62269954112836e-05
-1.07120583021984e-05
-2.42345918225064e-05
-3.12270215845999e-05
-6.68641207813804e-06
-1.60624665114507e-06
-9.5025107031141e-06
-2.01880167387155e-06
-2.80235159977183e-05
-8.92052103030813e-06
-5.50639191011652e-05
-3.43501583031171e-05
-3.9627319751857e-05
-1.79455202352084e-05
-3.12309314322395e-05
5.38874253682376e-06
-2.61918042512397e-05
-3.98547788032399e-05
-3.47713303534033e-05
-2.92973148313293e-05
-1.57651411471481e-05
-5.01968422905603e-05
-3.80490368668587e-05
-2.29446917626137e-05
-2.86712185595037e-06
-3.8667929233776e-05
9.84011714320631e-06
-1.74129018447606e-05
-1.49297279578628e-05
-2.91335887749461e-05
-1.37652524787313e-05
-2.53182918301722e-05
-2.75460437322293e-05
-5.09465294048755e-05
-1.22689196042128e-05
-1.2586710922031e-05
-2.86071893452802e-05
-1.26344956090347e-05
-1.67027740381175e-06
-3.56382078973734e-05
-5.23988257775134e-05
-2.46960732071505e-05
8.5049787220843e-07
-9.83602348420609e-06
-9.98097695116705e-06
-5.24364364785823e-05
-2.6829419713235e-05
-2.59325856744063e-05
-6.7592945078082e-06
-3.91688704330434e-05
-1.03978948680754e-05
-1.57049057595859e-05
1.42422899789534e-05
-7.3069687422436e-06
-1.69465227958839e-05
-4.79701496800386e-05
-6.78169283363941e-06
-3.21956562833247e-05
-3.27807311446219e-05
-4.66466416324246e-05
-2.62682934357067e-05
-1.239495138371e-05
-1.40283187438742e-05
-1.56918122601914e-05
-3.30195599625847e-05
-3.80799597917103e-05
-5.35643267385905e-05
-4.25964360054267e-05
-2.54397002274092e-05
-2.36643698209973e-05
-3.88973716590136e-05
-3.03122435563312e-05
-2.70665194060454e-05
-2.76518107449184e-05
-2.71101133064846e-05
-4.16143532578842e-05
-3.75680608352633e-05
6.77468143904356e-06
-4.16690757940026e-05
-1.67933085440874e-05
-5.1418174396723e-05
-2.59007617667429e-05
-3.09977199171627e-05
-3.3403595674729e-05
-3.49550118329468e-05
-5.33090861736831e-05
-1.40479251647862e-05
-4.78009920833765e-05
-2.66333311882483e-05
-4.50574713325152e-05
-1.76807191784324e-05
-1.397656292596e-05
-2.6152018811211e-05
-3.58234659759228e-05
-1.00508449168425e-05
-2.17553039575838e-05
1.5242444302045e-06
-2.69368037401363e-05
-2.44172108775933e-05
-2.79647889334815e-05
-4.27797113903996e-06
-1.52841772207239e-05
-3.74897094358249e-05
-3.03695193015103e-05
-1.98966427856708e-06
-3.08527877380201e-05
-2.9189544350388e-05
-1.12790694690692e-05
-1.85245796525462e-05
-1.56804601486564e-05
-1.78408678395967e-05
-2.21160907046839e-05
-3.09082819075962e-05
-1.66229182127085e-05
-1.23718610448447e-05
-2.37147679031113e-05
-5.70357155809029e-05
-6.38706086421617e-06
-3.43137894343278e-05
-1.92919224421258e-05
-3.98824666750696e-05
-2.94993784009524e-05
-2.59441237516856e-06
-2.86227832265061e-05
-3.88571592728738e-05
-1.70980919848347e-05
-3.07056289374315e-05
-2.01749205784594e-05
-1.64970530226446e-05
-1.75877288099712e-05
-2.45342963127173e-05
-4.02816379122747e-05
-1.27399804415104e-06
-2.89248899456656e-05
-6.35406866805568e-05
-3.9564414498146e-05
-5.04624860629421e-05
-3.84256018055438e-05
-5.93095991985776e-05
3.42707482753222e-06
-5.51858761199997e-05
-1.86345081308981e-05
-3.45478015175167e-05
-3.60213028546377e-05
-2.28257761635883e-06
-6.29646394041247e-05
-3.81902024017793e-05
-1.87744017450239e-05
-3.40898503088744e-05
-3.0695931126789e-05
-1.39435630967381e-05
-4.38704589619441e-05
-1.28911599888781e-05
-2.29173699949583e-05
-1.81934838117592e-05
-4.3691900193705e-05
-5.10538969085392e-05
-1.36907485474704e-05
-2.09713442338383e-05
-2.85629938845928e-05
-3.00231087830414e-05
-1.40390630401863e-05
-1.96990540920156e-05
-1.78546411766934e-05
-2.67920187438059e-05
-2.19712784395175e-05
-3.61490880737684e-05
-4.02137528976736e-05
-4.22023092643246e-05
-3.7324349412985e-05
-3.2346256089935e-05
-4.52517610526546e-05
-3.49518963923632e-05
-2.9019900789056e-05
-2.39595107177594e-05
-4.89662667867617e-05
-2.10800462554978e-05
-2.85540589229156e-05
-3.24048975785248e-05
-5.4348623052328e-05
-2.93618386027124e-05
-2.4615355497729e-05
-3.25036547246549e-05
7.1184787793719e-06
-3.01413179404278e-05
-2.82020617715046e-05
-7.74621022348233e-06
-2.92050509651706e-05
-8.3971548085377e-06
-3.47866860082204e-06
-1.51516272919886e-05
-3.83429464439715e-05
-1.94581111410258e-05
-2.93053441562291e-05
-4.38935933675991e-05
-2.21095216648345e-05
-3.1479198288145e-05
-4.92624139043405e-05
-3.71312396182285e-05
-4.29951395762663e-05
-4.52031952268639e-05
-5.07645025501264e-05
-3.38236082360423e-05
-2.3806890836523e-05
-5.01435582618959e-05
-3.69035950225647e-05
-2.09843136792868e-05
-3.64143738962255e-05
-2.32322616153289e-06
-4.17463246439412e-05
-2.53889800126264e-05
-5.4823052611323e-05
-2.649631228333e-05
-1.89108428972253e-05
-3.22188807984117e-05
-1.83452647143807e-05
-1.31236382184742e-05
-4.07083591675674e-05
-1.24799033573957e-05
3.12928131383151e-06
-2.24887728281347e-05
-5.23208931275272e-05
-4.47011765664704e-06
-4.79070320725957e-05
-6.43182532884648e-05
-8.37813256516885e-06
9.7880890371179e-06
-5.07750401275898e-07
-1.17982794114984e-05
-2.40064526291596e-05
-4.41744574501909e-05
-3.89815727082665e-05
-5.27569475780559e-05
-6.32444664248719e-05
-4.52421526833602e-05
-3.75587238830137e-05
-4.25341966557164e-05
-5.33598135677584e-05
-3.41079107737567e-05
-1.88756353642275e-05
-2.09838768882873e-05
-1.24568260374139e-05
-4.51315496353433e-05
-3.29344434376667e-05
-5.2832340847911e-05
-1.7103169694608e-05
-1.85873296339074e-05
-1.44004573301053e-05
-4.19472942159859e-05
-1.23638708692758e-05
-9.7612425162853e-06
-2.61062484210476e-05
-3.6674474699308e-05
-2.85997019980905e-05
-2.9540220850277e-05
7.69173185448535e-07
1.93278208121436e-05
-9.35385945540274e-08
-1.7769353375228e-05
-4.52716399777851e-05
-2.78416711879877e-05
-2.78939448635427e-05
-2.17973469160723e-05
-1.6897707906354e-05
-2.80023118834567e-05
-5.59805011848447e-06
-5.17275967723435e-05
-2.83107784279141e-05
-1.34110665273676e-05
-2.20962595030223e-05
-1.512233724653e-05
-3.94155866825936e-05
-3.31806999892992e-05
-3.96069476215422e-05
-5.51895483481595e-06
-2.54720208710724e-05
5.07783589132507e-06
-1.53769553807443e-05
-1.47798191389726e-05
-2.53604104587215e-05
-5.11768053523601e-06
-2.77778156614482e-05
-2.51163312892733e-05
-4.16776774115579e-06
-1.09994459525898e-05
1.20470167577759e-06
-3.84596835357794e-05
-3.93361079057625e-05
-4.49172114557261e-06
-1.42611155110721e-05
-2.27291183099224e-05
2.28932162222889e-06
-4.28305073492487e-05
-2.57324821057322e-05
-3.14869492473786e-05
-2.50889108093813e-05
-3.10506981489537e-05
-4.01484988806453e-05
-2.37906273927719e-05
-5.85625970942728e-05
-4.08839202659802e-06
-2.68290789679175e-05
-4.21988239171648e-05
-4.009920892242e-05
-3.95591251585022e-05
-2.09931961538496e-05
-2.71970235143022e-05
1.18342987679188e-06
-2.0451999881971e-05
-3.39845545722921e-05
-1.19603315089749e-05
-2.82510088830651e-05
-4.06999693106436e-05
-4.65290331932527e-05
-3.96368858548875e-06
-4.23742024608031e-05
-6.29163674288605e-05
-2.26467340611405e-06
-2.27590409002113e-05
-2.82263718789118e-05
-8.83598401662399e-06
-4.52086472767651e-05
-1.33069049019033e-05
-1.78419202768556e-05
-3.04283339435206e-05
-5.02096932726348e-05
-3.41232274095247e-05
-5.60923899345415e-05
-5.51014094735627e-05
-2.64185048275772e-05
-3.03917186377657e-05
-4.05560922481899e-05
-6.74354965326918e-06
-3.22927118934391e-05
-5.27251307969116e-05
-1.58421905527252e-05
-3.70943684109845e-05
2.4440187580796e-06
-1.81703963224177e-05
-1.5279276382616e-05
-4.56440044029432e-05
-2.5718925831533e-05
-2.70706869275114e-05
-1.04779216703296e-05
-2.13968917546057e-05
-1.80854838606739e-06
-1.97477510340312e-05
-1.70892747145327e-05
-2.47667648850363e-05
-2.85633895489978e-05
-8.30948363711262e-06
-3.60600087637822e-05
-1.61321063757797e-05
-2.27409848617303e-05
-1.76539760390914e-05
-2.75619784421697e-05
-3.74341492018324e-05
-3.61676836486854e-06
-1.62995108329536e-05
-1.298147367056e-05
-4.15248718565109e-05
-3.98365177692543e-05
-5.52371517205836e-05
-2.05951188956369e-05
-4.3664950712492e-05
-2.37199993451018e-05
-3.10167891298925e-05
-3.47035221259697e-05
7.84454441534081e-06
-2.83424467505214e-05
-3.77140753181918e-05
-6.41817987775445e-06
-9.51960002290106e-06
-1.82364764657168e-05
-9.77293926972897e-06
-2.45507933600288e-05
-3.23726485729744e-05
-1.08519959345546e-05
-4.70134267515803e-05
-2.59652130956849e-05
-4.35850524454317e-05
-4.6081870578309e-05
-3.30160226924994e-05
-2.15070583615301e-05
-2.36523252998217e-05
-3.7170125194439e-05
-3.52383799374723e-05
-3.86644435668752e-05
-5.54987844126803e-05
-2.71652646184226e-05
-4.65292423424315e-05
-3.62686981472045e-05
-1.45686934493293e-05
-3.90715604763589e-05
-3.30453261180911e-05
-3.35995788613387e-05
-6.12872269004943e-05
-2.9853777228286e-05
-2.27565921010579e-05
-1.86521568390012e-05
-3.00650825489332e-05
-5.31228269104446e-05
-9.68444195824006e-06
-3.23875704213201e-05
-2.82420253205563e-05
-3.79810623596802e-05
-2.2301167266466e-05
-4.68166963180137e-05
-4.67828692996468e-05
-2.33161811200713e-05
-1.29727709011348e-05
-1.45616178897403e-05
-1.62798076593432e-05
-2.30538060261712e-05
-1.86022328983622e-05
-3.74491630539929e-05
-4.15498495275771e-05
-6.100048116589e-05
-1.10561416785897e-05
-2.84967691853179e-05
-2.10047711925083e-05
1.92869236591429e-06
-4.14570960344218e-05
-5.04162502879554e-05
-1.59488246960481e-05
-4.65622928699936e-05
-3.92289394849062e-05
-1.19333755264893e-05
-4.80542957375575e-05
-5.36207131566497e-05
-3.12422612942493e-05
-2.40308495917898e-05
-5.31295070118823e-05
-3.74173885184205e-05
-2.53493207610087e-05
-4.60158330860224e-05
-3.5898985809831e-06
-1.82901949152258e-05
-1.82489817792815e-05
-3.27801584233576e-05
-3.44818148138306e-05
-4.3271156668219e-06
-5.64926659419063e-05
-1.11768550832255e-05
-5.17797364958428e-05
-1.12396182391587e-05
-4.48847800063365e-05
-2.6861441907871e-05
-1.71201526858068e-05
-3.26000185692488e-05
-6.02357229927524e-05
-2.29225572976517e-05
-5.51861134381124e-05
-4.61642100210306e-05
-3.74054502232799e-05
-6.3836541841844e-05
-1.35958062498745e-05
-4.27268272752577e-05
-2.72774815451102e-05
4.92470055923908e-06
-2.11298081833949e-05
-2.87849053829048e-05
-3.69435901247279e-06
-2.463391899062e-05
-5.29188320745204e-05
-2.78319038420942e-05
-3.21839319764389e-05
-5.50056416764602e-05
-5.12620699384254e-05
-3.01093191378781e-05
-4.12693283401213e-05
-1.89417885911065e-05
-2.14816738283284e-05
-3.14142455988403e-05
-1.6269331388824e-05
-3.5175963805541e-05
-3.68426831054155e-05
-3.68832955521884e-05
-1.09215617164352e-05
-8.67291314123376e-06
-5.02807373791612e-05
-5.19601745791008e-05
-2.99513332434811e-05
-1.53963612688958e-05
-3.15219118568928e-05
-1.1724918333506e-05
-3.20081784216613e-05
-1.75841537779128e-05
-1.07484026060707e-05
-1.9963049988847e-05
-2.38176589994806e-05
-6.82966959671142e-06
-7.06297557256392e-07
-2.74885748572621e-05
-2.15197003635717e-05
-2.47915700211335e-05
-2.92346620927999e-05
-2.4470522084374e-05
-1.34126514853678e-05
-3.51070511148242e-05
-1.87296711078595e-05
-5.70269548415249e-05
-3.44345408069248e-05
-1.78733739867996e-05
-2.61295348544608e-05
-1.88693991999692e-05
-5.581380884901e-05
-5.24930590617857e-05
-4.34940946329639e-05
-3.74033625737423e-05
-1.66881882128206e-05
-4.35352820040886e-05
-2.66882018015594e-05
-4.56903805089581e-05
7.17826296694408e-06
-4.66997208797796e-05
-2.62161772461407e-05
-2.62350039170247e-05
-2.6380214762868e-05
-4.4777002596477e-05
-3.78449641668404e-05
-9.04832244709806e-06
-7.27908039062949e-08
-2.3928445647988e-05
-2.93836702830542e-05
-9.31502039130516e-06
1.93946924263295e-05
1.66105475196324e-05
-4.60677415718151e-05
-5.08235243735861e-05
-3.39315258496832e-05
-3.73341940111031e-05
-3.26042905620868e-05
-2.51031039326519e-05
-1.64937319010153e-05
-3.10209080104736e-05
-3.64370250526938e-05
-4.95923041856987e-06
1.67066590232114e-06
-3.2746856884303e-05
-7.88185807393995e-06
-3.06135160327669e-05
-3.94294895094607e-05
-3.65950234414053e-05
-3.45971042392783e-05
-3.16611325583074e-05
-4.20944595039514e-05
-7.16861696814004e-05
-5.62046676283242e-05
-4.65198263651975e-05
7.15486353727351e-07
-1.41332719892185e-05
-5.30063280632014e-06
-1.54253756516413e-05
-3.97153353257274e-05
-8.26301809392627e-06
-1.76835365788635e-05
-2.93499982701036e-05
-2.90121919411772e-05
-6.05899496534829e-05
-1.40626684137186e-05
-2.84178882683247e-05
-3.45494583765712e-05
-4.5383859830117e-05
-3.72443275242006e-05
-4.11475304171682e-05
-1.69070602964603e-05
-1.44490564198735e-05
-2.21625922707073e-05
-2.711563585768e-05
-3.44173069590557e-05
-4.36700442418929e-05
-3.75805166746485e-05
-2.48535337501214e-05
-5.81655548547539e-05
-2.82984462017428e-05
-3.96665703826128e-05
-5.96887712539041e-05
-4.60238333396275e-05
1.49352947315418e-05
-3.99873377677894e-05
-3.8767285759464e-05
-2.79586161753157e-05
-3.18107611801263e-05
-2.48943370713598e-05
-4.41538888402784e-05
3.08184739905383e-06
-9.6635502601894e-06
-3.23991570972483e-05
-2.24567249734114e-05
-2.17688035299122e-05
-2.81731613804409e-05
-3.062520220188e-05
-2.39533143181558e-05
-3.90684031134118e-05
2.49963599752247e-05
-7.54213975763348e-06
-1.71563349513773e-05
-2.99039210638841e-05
-6.10633945832265e-06
-2.10543365171087e-05
-1.4424993946297e-05
-3.8951873445284e-05
-3.1030239938603e-05
-2.17952293913399e-06
-4.83144748716303e-05
-3.86495463681832e-05
-1.68130578787008e-05
-1.09925644890942e-05
-4.34629538869676e-05
-3.06795052146063e-05
-2.06677257359157e-05
-4.6366208026257e-05
-4.30955835935977e-05
-1.1382536633237e-05
-1.2134312726099e-05
-2.34357928421763e-05
-2.87600384256398e-05
-4.43312370880668e-05
-1.06084285716204e-05
-1.99158257922192e-05
-1.37271610075989e-05
-4.34536100261823e-05
-1.40753625533312e-05
-2.87213841310585e-05
-2.80040095772292e-05
-3.78899747738895e-05
-1.97318160356028e-05
-2.66787236368724e-05
-3.67065360037813e-05
-3.71507263161631e-05
-3.83880025065513e-05
-7.56785995708845e-05
-6.43618743891644e-05
-3.99696797860877e-05
-4.88736748141012e-05
-3.51854146489927e-05
-3.48758607933351e-05
-3.81365147013357e-05
-5.41605192223049e-05
-4.01567632737809e-05
-5.38565823644079e-05
-7.84754106252011e-06
-3.0307548361592e-05
-7.78325080976644e-06
-4.03590407326706e-05
-4.90813847886925e-05
-1.86998767265125e-05
-2.63395816900854e-05
-2.29874294675319e-05
-5.18763368895261e-05
-3.77566164499771e-05
-4.50802362630324e-05
-4.5512981758663e-05
-1.46439724523368e-05
-1.87007392502641e-05
-2.1972605120345e-05
-1.53243762902077e-05
-1.06734443475241e-05
-2.40698631954636e-05
-3.30246133439541e-05
-2.97626769329608e-05
-4.34639148358349e-05
-3.90801863928035e-05
-3.88180894611567e-05
-3.32954641999377e-05
-3.36721870429293e-05
-2.90326812015597e-05
-2.84567447089152e-05
-1.34901005850392e-05
-1.86796448759818e-05
-2.28132944977972e-05
-1.25613325805581e-05
-1.55616632635392e-05
-3.64160833297385e-05
-2.86403671989655e-05
-1.11164480802916e-06
3.37467807655886e-06
-3.72967627705126e-05
-3.70022053529301e-05
-3.60023350078431e-05
-3.1553787958587e-05
-1.76482100700482e-05
-2.48245945586257e-05
6.80389872961538e-07
-1.90058019514101e-05
-3.61105148245005e-05
-2.45588102223156e-05
-3.83955892158754e-05
9.42628091741809e-06
-1.89729257437056e-05
-3.566889167772e-05
-8.82206546138033e-06
-4.18711892506027e-05
-3.79920848530172e-05
-5.98267505162121e-06
-3.45623436733339e-05
-3.027692618777e-05
-3.28808895186119e-05
-4.47284200612437e-05
-3.07591570741358e-05
-3.66238077822719e-05
-7.78593413485832e-06
-4.52258916435832e-05
-7.41960917155764e-06
-1.263548144501e-05
-5.95836617563686e-05
-2.67436659024136e-05
-2.95042997111944e-05
-4.60351878300354e-05
-3.24665449070513e-05
-2.4828722863565e-05
-2.03249538873265e-05
-3.74522722828503e-05
-1.15039691877824e-05
-3.97285502474311e-05
-2.93966348883993e-05
-1.95497809768468e-05
-1.76005972741857e-05
-3.35972884739743e-05
-3.74563243864776e-05
-1.87914049350197e-05
-6.07481483068399e-05
-3.25696509466251e-05
-2.83921529521489e-05
-3.61598031178896e-05
-3.69951896575309e-05
1.78114354897338e-05
-1.34520800736227e-05
-2.46822351357881e-05
-3.71256382069416e-05
-2.2334982031694e-05
-3.79540544191616e-05
-3.62742983160792e-05
-3.46609457784354e-05
-1.85032085161509e-05
-3.55900739508411e-05
1.37406401490238e-06
-5.73792683339144e-07
-7.40000953638168e-05
-2.87832381591165e-05
-2.03746644959881e-05
-1.97361608390081e-05
-8.36120467898934e-06
-3.39746404024885e-05
1.60780585426977e-06
-3.06105484285187e-05
-3.58716259704586e-05
-2.52967883668045e-05
-5.45198156510893e-05
-3.50984522653177e-05
-3.75704063705412e-05
-5.70457169673412e-05
-2.24378876927019e-05
-3.96049614106359e-05
-2.67752107810617e-05
-6.32118059582613e-05
-3.36281288529812e-05
-3.89309149774246e-05
-2.64185720752485e-05
-7.20583393851299e-05
-1.97329884598247e-05
-1.01086536230441e-05
-4.31780200258971e-05
-2.61904444958712e-05
-2.71074429865866e-05
2.11403908638362e-06
-2.03106169092803e-05
-1.61802117136796e-05
-4.10722568950684e-05
-5.42529535592765e-05
-1.10755657702127e-05
-1.88253900279615e-05
-2.30129180854954e-05
-2.97363893534532e-05
-3.29185191312935e-05
-4.14578246632973e-05
-2.5278697189203e-05
-3.32909790902088e-05
-3.69984035933908e-05
-2.51144215549842e-05
-2.2677004440119e-05
-5.15056424026993e-05
-3.16126382433587e-05
-6.41258342206863e-06
-4.11790957100772e-05
-3.37307677425068e-05
-3.8385780029775e-05
-2.52858656081878e-05
-3.95058486711061e-05
-1.16897611374315e-05
1.6996054032933e-06
-2.15193661704902e-05
-2.92281608107342e-05
-2.64719450543402e-05
-1.24595044948699e-05
-5.26688274461876e-05
-2.58432985011999e-05
-2.45408344455666e-05
-2.88668229770974e-05
8.90938315167195e-06
-2.17721715329591e-05
-3.43683218178458e-05
-2.69295990525226e-05
-5.58067971020275e-06
-1.69997793846916e-05
1.44171594640579e-06
-3.97205399713416e-05
-1.71784550227359e-05
-5.14224559210485e-05
-2.69487674655794e-05
-2.98301709255127e-05
-8.96027237430141e-06
-2.69594167819938e-05
-2.64061120554375e-05
-2.21668678561358e-05
-4.29424785042105e-05
-3.87958357762752e-05
-6.95114478211293e-07
-2.98127775613774e-05
-1.85179681139402e-05
-5.52983576937228e-06
-2.15791857015083e-05
-2.31338916082169e-05
-4.30463188793e-05
-2.71672568033565e-06
-2.26418779650496e-05
-2.75064583745175e-05
-2.80745424736711e-05
-2.69283121931385e-05
-1.43258401918455e-05
4.941029043019e-07
-1.538204380814e-05
-2.74470484328108e-05
-7.39447393834114e-06
-1.99065511045602e-05
-2.33467601540721e-05
-5.80906188861196e-05
-3.50274183653327e-05
-3.47179020677954e-05
-3.31830340778066e-05
-3.14673822651368e-05
-4.56090899179891e-05
-2.90667779128289e-05
-4.63202231632076e-05
-2.92469783567287e-05
-3.51192785519418e-05
-2.78074045409964e-05
-3.56506020837577e-05
-5.41926137506469e-05
-2.58260330057974e-05
-2.79102377910656e-05
-3.49330723538615e-05
-4.75257348322146e-05
-9.03768900986658e-06
-3.82604745877668e-05
-3.81049619740804e-05
-6.68005634112123e-06
-4.66892516309064e-05
-2.18971729186285e-05
-3.4934238300511e-06
-2.42209991359621e-05
4.32556402463336e-06
-1.38744306323432e-05
-2.51433911271535e-05
-2.6926356605073e-05
-2.60314525456094e-05
-2.82318251238397e-05
-3.83651688839779e-05
-1.48792174996312e-05
-4.83377210035581e-05
-4.87600653908136e-05
-3.35000143248887e-05
-4.05590626783989e-05
-9.56383647132798e-06
-3.45658487285637e-05
-4.91665113001792e-05
-3.07353917171121e-05
-2.35686674932338e-05
-2.02758542447273e-05
-3.97577070278609e-05
-4.32812994199605e-05
-4.09335137314367e-05
-3.28641786769383e-05
-2.52016752737479e-05
-3.4620428117232e-05
-2.31616714673206e-06
-4.05603707100705e-05
-6.71400797475563e-05
-5.82622083404363e-05
-4.45702413075342e-05
-4.3821326926383e-05
-1.36574546226197e-05
-4.53535390356856e-05
-3.44848881180549e-05
-2.11232650161401e-05
-1.53277110344858e-05
-3.59570975743028e-05
-1.61749483497471e-05
-5.66202218481168e-05
-1.89228873339604e-05
-1.94472131598665e-05
-2.39672241918285e-05
-2.8026290320414e-05
-3.47774418180406e-05
1.38123843459109e-05
-2.4274850387588e-05
-2.86269155814352e-05
-2.7127994624058e-06
-1.98361632982427e-05
-5.05838026430735e-05
-2.04322412323902e-05
-4.52142195006868e-05
-2.05510693190249e-05
-3.79831262923168e-05
1.63696906446128e-05
-2.49380602210804e-05
-3.13869172817779e-05
-4.00076550831252e-05
-3.30714232873943e-05
-5.27348551330272e-06
-8.1811965007549e-06
-3.21855211696442e-05
-2.97441772985017e-06
-2.47033681054097e-05
-3.71771304805844e-05
-3.2268309738402e-05
-4.9257958360262e-05
-1.86615666305514e-05
-2.6193764778583e-05
-5.54487806630549e-06
-3.60558881769958e-05
-3.26389481298103e-05
-2.4528110694018e-05
-3.77671598932239e-05
-3.11005320308958e-05
5.76925364707821e-06
-4.07976704699632e-05
-2.181508041209e-05
-3.18060517742605e-05
-1.51745102819584e-05
-2.70364502793296e-05
-3.3096105538169e-05
-3.27591923880776e-05
-1.99814898521092e-05
-1.43937011395168e-05
-9.05039095809145e-06
-2.79725632593421e-05
-1.56963796087003e-05
-3.67745841242401e-06
-1.64825077929321e-05
-2.2376206050638e-05
-5.78751578241983e-05
-3.49082942738385e-05
-2.27885316989078e-05
-4.4518690802802e-05
-3.56210057398993e-05
-3.66234882051805e-05
-3.38097905593317e-05
-2.86748858261704e-05
-4.62746904217128e-06
-4.18477602683036e-05
-5.87551448575992e-05
-1.62508458686495e-05
-1.51444094486009e-05
-1.39249698144087e-06
-1.73983087119621e-05
-2.33093256786392e-05
-4.85770372009803e-05
-1.13342908403192e-05
-3.32374733139724e-05
-8.02224915498081e-06
-2.47899725896665e-05
-2.36599056535944e-05
-2.78738245988524e-05
-8.38000007474244e-06
5.07158392002143e-06
-3.12039216070717e-05
-3.86284582298231e-05
-2.17289991133172e-05
-1.85845296504305e-05
-2.55530233778647e-05
-1.92638775374626e-05
-1.93378228302112e-05
1.98883509866027e-06
-2.17365496681087e-05
-3.32035320168109e-06
-5.3192083477233e-05
-7.36146848649253e-06
-6.48067095562521e-05
-8.71555194351227e-06
-3.9919538368536e-05
-2.73225177147835e-05
-3.18622413458914e-05
-4.30434014076089e-05
-1.82068330625238e-05
5.95653924755985e-06
-3.04129598106996e-05
-1.11340533761636e-05
-1.9642651925031e-05
-2.88777576222023e-05
-9.43494073974403e-06
-4.86845756344544e-05
-1.64893966410866e-05
-4.41556179984202e-05
-1.04878508844338e-05
-5.17479162589235e-05
-2.77592455330336e-05
-2.5356123959772e-05
-6.83593257748529e-05
-4.14556972898875e-05
-8.12044636415674e-06
-2.51720353879932e-05
-2.91647830445563e-05
-6.69503181009611e-05
-1.20998470986708e-05
-1.86663964554931e-05
-2.73865031643401e-05
-3.08167005601511e-05
-3.58883640542926e-05
-7.72112004500171e-06
-2.35078138236462e-06
-1.54269820028433e-05
-2.95772907092512e-05
-2.3383089666256e-05
-2.73812028930929e-05
-1.57381065143056e-05
-4.57676531695402e-05
-2.58872763375476e-05
-2.55178660431965e-05
-2.49557059223737e-05
-4.45094440061816e-07
-2.08262138203031e-05
-4.06165895193822e-05
-3.80169218729986e-05
-3.63370649275153e-05
-2.69538204646994e-05
-2.54017073424582e-05
-1.95438897406253e-05
2.21999922947786e-06
-3.63560175561744e-06
-2.24796075448359e-05
8.75381498697664e-07
-4.01663551772106e-05
-1.86029861122669e-05
-3.83489799088037e-05
-5.33850428663508e-05
-2.59924677307944e-05
-5.87573506155828e-05
-5.70231385485863e-05
-1.91648742674411e-05
-6.4502396024644e-06
-4.00573043939319e-05
-3.94157080580991e-05
-1.31553983679265e-05
-2.79710005835482e-05
-2.92220221698574e-05
-4.09515901646416e-05
-2.34960821698541e-05
-2.05730238659181e-05
-6.4816871912463e-06
-3.31818354613161e-05
-3.0457044110996e-05
-5.53033114389705e-05
-3.44423222030502e-05
-2.10782707290608e-05
-3.23987465457904e-05
-3.27281088216928e-05
-4.77824197867879e-05
-2.59451898671956e-05
-3.10950139771071e-05
-5.54392749340758e-05
-1.72706332681723e-05
-4.53655296506158e-05
-1.48349615544246e-05
-2.44641073526401e-05
-3.52603007842729e-05
-7.77918304796774e-06
-2.95874790259779e-05
-1.54781078184166e-05
-5.16353253912795e-05
-3.06103374998655e-05
-3.57323026168158e-05
-3.50561759039525e-05
-4.67712021140109e-05
-4.11193047524874e-05
-5.1929139089862e-05
-4.51452402660352e-06
-7.13328660187354e-07
-2.25376018048497e-05
-3.01062394252055e-05
-4.09246382580066e-05
-4.11916659669934e-05
-3.07607086531404e-05
-8.91729344800496e-06
-3.09385953290145e-05
-2.38268697502921e-05
-2.15564878196995e-05
-3.85514608123961e-05
-1.5991390418809e-05
-2.05480276015616e-05
-3.93994450738648e-05
-4.27757575313057e-05
-2.74088507091622e-05
-3.54237323878197e-05
-2.96864728885958e-05
-4.52047816863315e-05
-4.26870414453562e-05
-4.0418505058003e-05
-1.43966926796879e-05
-3.59669121201985e-05
-4.19799635744121e-05
-5.42753040762912e-05
-3.63430678455383e-05
-5.05743186458483e-05
7.19127769279211e-07
-4.65394380292097e-06
-3.59206747757145e-05
-3.13987096380881e-05
-5.0758600115339e-05
-3.68191126546004e-05
-4.19002109303209e-05
-7.53429944739894e-06
-5.15593228510804e-05
-4.41144840229742e-05
-2.03561086719309e-05
-4.15982310248818e-05
-3.43837526623435e-05
-1.57375759592962e-05
-3.22332331015419e-05
-1.17878728992327e-05
-9.91766033156542e-06
-4.23056757422172e-05
-3.74300062223199e-05
-1.63364375672754e-05
-3.22537499549179e-05
-2.2238131246806e-05
-5.96741380564956e-05
-2.94301247777953e-05
-2.0791829014946e-05
-3.17030334215976e-05
-1.57284090807276e-05
-3.34359853190041e-05
-2.53845537145093e-05
-4.57729228109638e-05
-3.81787917842466e-05
-2.04071760877207e-05
-1.61866459603036e-05
-3.46415921169074e-05
-2.69061252582209e-05
-5.6009622700051e-05
-2.88465757431097e-05
-2.67225301896219e-05
-3.55867188723777e-05
-3.48226870520778e-05
-2.64558269607394e-05
4.79171758813071e-06
-1.92803086621417e-05
-3.68930381129584e-05
-2.48982785424456e-05
-3.52019547648581e-05
-1.74374407139769e-05
-2.45333973418409e-05
-1.55868227545015e-05
-4.65531199116879e-05
-4.09545393538106e-05
-4.2654386319455e-05
-3.51197996853909e-05
-5.14429003001194e-05
-4.20282242201941e-05
-1.03968153258167e-05
-5.43363488218914e-05
-4.21986255143917e-05
-3.27241791002631e-05
-4.76952005859929e-05
-1.19671982733086e-05
-2.63638760148615e-05
-3.12554247642456e-05
-6.24015629292246e-06
-3.69023997522065e-05
-7.2408029960768e-06
-3.07880267294311e-05
-4.97044103159304e-05
-4.9771108832888e-05
-3.06032517473172e-05
-1.64651553547781e-06
-2.84221120008543e-05
-3.76097028253497e-05
-2.50200541164264e-05
-1.82548452919281e-05
-3.11704618011232e-05
-2.25961821304397e-05
-9.55421641692665e-06
-9.87192453435096e-06
-1.2962326708858e-05
-3.65293900230281e-05
-2.66602201768924e-05
-4.05763105312383e-05
-2.22047410826754e-05
-1.04760198929175e-05
-1.61242589912499e-05
-1.31926407478231e-05
-3.87490934225566e-05
-3.66164331979533e-05
-7.07352880665767e-06
-2.01875600449419e-05
-1.74864953174385e-05
-1.31970017586491e-05
-5.65323692444266e-05
-1.74446946708993e-05
-1.98127570998725e-05
-2.75777894404051e-05
-2.9980709035583e-05
-2.05546882214901e-05
-3.66446056970332e-05
-2.23672724975805e-05
4.32684573084882e-06
-3.3914337274384e-05
-2.18945676856793e-05
-3.85853442476572e-05
-5.11712519571478e-06
-1.64230626024974e-05
-9.00461213786285e-06
-3.5236531947714e-05
-3.39028484805579e-05
-5.15641941428272e-07
-3.12026806047955e-05
-2.30862191266803e-05
-3.43158579208074e-05
-5.61652118082237e-05
-3.78007680617054e-05
-3.1688509452839e-06
-3.21368596596085e-05
-3.29283840921807e-05
-2.41269392978962e-05
-2.86277032111519e-05
-2.42003282256914e-05
-2.06501128993758e-05
-4.24585273554007e-05
-3.75035886334549e-05
-3.46672195759978e-06
-1.42925915542188e-05
-2.55701689500374e-05
-2.92043006507103e-05
-1.14724746371566e-05
-4.79753610246212e-05
-2.49699852678108e-05
-4.40821422585873e-05
-2.74854253506493e-05
-2.48581882141126e-05
-4.2227884837921e-05
-1.7447712225861e-05
-2.80181819182675e-05
-2.06968313400262e-05
-4.28572920732502e-06
-5.2461476865985e-06
-1.91805940472491e-05
-2.78659135569277e-05
-1.26448429195077e-05
-2.85158951477789e-05
-4.33165257537047e-05
-2.54801499570042e-05
-3.21751541344375e-05
-1.33782944837442e-05
-2.08413340558175e-05
-1.22124800106044e-05
-2.76898154017068e-05
-5.63679180868647e-05
-2.63173355423922e-05
-1.13511322517397e-05
-3.22467706756389e-05
-3.55617153464936e-05
-3.50606042222483e-05
-3.19377575619369e-05
-1.79873505914084e-06
-1.69206586011516e-05
-2.14653185608649e-05
-2.12982924887823e-05
-2.76588072376542e-05
-3.04248076846425e-05
-5.82818861069504e-05
-1.238783762682e-05
-2.72436364676109e-05
-1.73346713294813e-05
-7.11259036150853e-05
-3.55534468947357e-05
-3.61162819692885e-05
-4.07147579802008e-05
-2.07201821007971e-05
-8.01020749139985e-06
-3.3107024069006e-05
-5.56542536737543e-05
-2.54790915551226e-05
-3.72332405757922e-05
-2.00972668645047e-05
-3.45818258604272e-05
-3.32060512506048e-05
-4.10840590577038e-05
-9.00898593397549e-07
-4.1961442099501e-05
-1.89273890706525e-05
-1.85181822361e-05
-3.02337976807495e-05
-4.63225008790755e-05
-4.62807447579906e-05
-3.1080825863918e-05
1.66079367306003e-05
-2.34321474687033e-05
-1.60462692328571e-05
-1.67739715247897e-05
-9.59511498739331e-06
-2.14768988181875e-05
-5.58625976508474e-05
-5.15163849683816e-06
-3.30524610742852e-05
-1.68962448252265e-05
-6.05094585580186e-06
-5.23589337440481e-06
-2.69054481757007e-05
-1.80307517426184e-05
-3.1648224950858e-05
-1.02506936806999e-05
-5.16665587070597e-05
-2.92298420567259e-05
-3.54851936574412e-05
-2.14217345323226e-06
-1.22179129584617e-05
-3.96550811157944e-05
-3.07912122709858e-05
-1.68589004381995e-05
1.16337291677388e-06
-2.75406469760474e-05
-3.94193052608894e-05
2.29652584433401e-05
-5.33214116902628e-06
-1.94490109178276e-05
-2.3842072050378e-05
-1.49206414216705e-05
1.32629949418874e-05
-7.53711996091823e-07
-2.22822162339509e-05
2.35793015448425e-05
-4.98688218272896e-05
-3.99973800758339e-05
-4.82072875668292e-05
-4.00452067987628e-05
-3.99871931211202e-05
-5.68426262711068e-05
-2.75512649803713e-05
-3.0901948572003e-05
-6.39355610937379e-06
-2.47621669951666e-05
-3.77353590116014e-05
-5.08847927969234e-06
-5.38235228374629e-05
-9.66445671504611e-06
-2.15127649542495e-05
-4.76161632863125e-05
-3.20412538492245e-05
-2.49204642147979e-05
-1.17587737167901e-05
-3.88244724589294e-05
-1.89886997696972e-05
-1.35913309364568e-05
-3.12538263651432e-05
-1.54729984866065e-05
-5.32173583121027e-05
-1.40702964359389e-05
-3.40316403629785e-05
-2.29878391486255e-05
-3.54090913477538e-05
-3.17065334151755e-05
-2.47697259198494e-05
-1.51107387005062e-05
-4.02704089761267e-05
-3.25046679651121e-05
9.26005127283553e-06
-3.09380563023739e-05
-2.46991333546061e-05
-5.57081370410044e-05
5.12462036512042e-06
-3.94615284845978e-05
-3.08202843575071e-05
-1.71165827743588e-05
-4.19434327613796e-05
-9.99332522974912e-06
-2.43426443592923e-05
-2.98368526346554e-05
-1.60989618449633e-05
-8.51015347334608e-06
-1.61632804926144e-05
-5.40389885391156e-05
-1.2509269704198e-05
-2.46887546878305e-05
-2.33824263037305e-05
-2.98064828510945e-06
-1.6379837051523e-05
-2.98861122816946e-05
-3.17295742439348e-05
-1.66072992002345e-05
-4.50720212743272e-05
-1.93239983128352e-05
-4.81030052175347e-05
-1.09717776424545e-05
-2.07225320836085e-05
-2.23913519710194e-05
-3.64874900549821e-05
-1.94068537196805e-05
-5.17283348220127e-05
-4.95966705301436e-05
-3.55179873063386e-05
-4.13071005934714e-05
-4.09971186245247e-05
-6.21965679735891e-05
-2.41109160268984e-05
1.39222279116569e-06
-4.9218777218377e-05
-2.53554627925679e-05
-3.17329838080241e-05
-4.01891382156615e-05
-3.27451075219425e-05
-3.33200948677358e-05
-2.36795476049935e-05
-1.75698613052414e-05
-3.38749421317688e-05
-2.77126948999979e-05
-8.14312931375372e-06
-2.62688709901205e-05
-9.64219992852702e-06
-5.5322515265407e-05
-4.0039033889585e-05
-4.13153503121445e-05
-5.95701316339013e-05
-1.66577462959794e-05
-2.9594949489587e-05
-5.95758903242265e-05
-2.39593698218078e-05
-1.44143033870333e-05
-2.8549510149224e-05
-4.90994675721627e-05
1.19802660310456e-06
7.46507256194867e-06
-1.62576445925125e-05
-4.37563228788999e-05
-1.53854563400772e-05
-3.9251599728586e-05
-4.27099152748178e-05
-3.6359853811021e-05
-5.48458204146545e-05
-3.48308569928408e-05
-3.02836285302759e-05
-1.91278843645031e-05
-2.84321755891333e-05
-2.00380539869871e-05
-3.96422196950978e-06
-2.84181992324511e-05
-2.14874486359829e-05
-4.31654821833276e-05
-3.57848179197464e-05
-3.07810616990839e-05
-3.04959922435697e-05
-2.13770990285139e-05
-4.76790689812436e-05
-3.59836810836823e-05
-3.24803459661504e-05
-5.94602300952188e-05
-4.15679341532449e-05
-2.73449668664786e-06
-1.37785401244581e-05
-3.89780232632093e-05
-2.89088283909305e-05
-3.63114236094365e-05
-1.61080255526377e-05
-4.53181664576866e-05
-5.03307339758614e-05
-4.27753116525948e-05
-1.53812624148435e-05
-6.54814473935392e-07
-3.30447476910049e-05
-3.10839276495494e-05
-3.02178518232151e-05
-1.34748313468072e-05
-3.29744967810772e-05
-4.08070853829959e-05
-3.86111072675658e-05
-4.98039151684266e-05
-4.47260266424145e-05
-3.61036581697548e-05
-4.3023114148732e-05
-3.62557963567712e-05
-1.98545209331455e-05
-8.01244640540723e-06
-4.31258467771153e-05
-1.89646112452338e-05
-4.04152196814988e-05
-3.73512546553645e-06
-3.35230887391016e-05
-3.97900208397271e-05
-3.03360956790001e-05
-2.78598725365534e-05
-4.83372251590126e-05
-2.26328493848866e-05
-5.0438113354453e-05
-2.83689770456812e-05
-1.99730535505469e-05
-3.35796655465602e-05
-3.18306981757007e-05
-4.39370557925385e-05
-2.18240627411124e-05
-6.81794345806563e-05
-1.70339063149191e-05
-4.6236057862521e-05
-2.77269744646141e-05
-2.09082905060095e-05
-6.51965015004962e-05
-2.51656039374513e-05
-4.80827498884253e-05
-2.28395267262752e-05
-6.68880095212019e-05
-7.79936713606541e-05
-5.20553547746717e-05
-3.64466949588023e-05
-4.33115051828699e-05
-2.31690144247172e-05
-2.12796997040872e-05
8.84373656101746e-06
-1.9449924208702e-05
-9.89839247802073e-06
-4.88045963407123e-06
-4.56051521368074e-06
-2.88784001329122e-05
2.28451385351893e-05
-3.44086136257883e-05
-4.00988846234932e-05
-2.74578849096504e-05
-2.66252567216607e-05
7.03039424450721e-06
-2.02987717273687e-05
-2.51156565785467e-05
-4.0904310457492e-05
-3.95341072599814e-05
-9.3195673747126e-06
-2.08996447910184e-05
-1.91371524824675e-05
-3.44276807802662e-05
-3.07526745400388e-05
-5.16386293001991e-05
-5.02304610363859e-05
-5.21336699012786e-05
7.3613067874196e-06
-1.34683756184955e-06
-2.2149434584084e-05
-4.59496226961313e-05
-4.725525951342e-05
-3.53134443665183e-05
-3.2413389199604e-05
-3.50975815393438e-05
-3.31789317424478e-05
-2.93883498374637e-05
7.13461356388242e-06
-3.74808853463686e-05
-4.06797557827896e-05
-1.45207705092729e-05
-9.83048124954866e-06
-2.39767452121498e-05
-4.99892384860591e-05
-3.53947234512356e-05
-1.0397696734111e-05
-3.65618362007822e-05
-3.91923188489474e-05
-4.1611007738612e-05
-4.6897671375831e-05
-3.3168507248181e-05
-6.23989979866789e-05
-1.97681937722553e-05
-3.77725907268897e-05
-1.09642106124446e-05
-2.7673921664208e-05
-3.44344503229498e-05
-3.55651065647167e-05
-1.74897032718181e-05
-4.24832627828856e-05
-2.19752009374565e-05
-4.41877883422233e-05
-2.91698271905274e-05
-4.25057595035709e-05
-2.52957370997846e-05
-3.29776051782477e-05
-9.95638097048518e-06
-4.05022261791229e-05
-1.72730575417452e-05
-4.8935624320202e-05
-2.30849299351737e-05
-2.75330975862803e-05
-1.66770633507846e-05
-2.86734291666285e-05
-4.9596362082352e-05
-3.94761798952954e-05
-2.07688710075082e-05
-1.13972192697329e-05
-8.42315683949192e-05
-4.28615203314028e-05
-5.77493311442095e-05
-2.58936677979007e-06
-3.34405666864774e-05
-3.42199848818606e-05
-4.13353502902915e-05
-5.44265290378266e-05
-4.0030857774465e-05
-2.29310199407173e-05
-1.78444084757086e-05
-2.35564778612876e-05
-3.01371469428521e-05
-3.84679192593225e-05
-4.91748642400989e-05
-6.62565908002837e-06
-1.69197902179666e-05
-4.26466761464738e-05
-8.80012306802307e-06
-3.78445808317387e-05
-5.00108363899839e-05
-3.00231126799043e-05
-2.91594223870651e-05
-9.52086207481788e-06
-3.39720674553476e-05
-2.08275853215888e-05
-4.12755943645611e-05
-1.89695726795605e-05
-2.88727200298011e-05
-5.37723490034503e-05
-2.94302393564981e-05
-3.81927892156638e-05
-3.29049853264657e-05
-3.81673033524235e-05
-1.29134821107231e-05
-3.4226430520026e-05
-3.66750347702938e-05
-4.25091358237933e-05
-1.59459821257034e-05
-3.12085904633335e-05
-1.63028193190397e-05
-3.21446618284851e-05
-2.62518584242009e-05
-2.71432951756282e-05
-2.25540565459353e-05
1.12834460398354e-05
-2.26210775482152e-05
-6.08051348569761e-06
-2.72130237434197e-05
-2.00027040693324e-05
-4.09714521388242e-05
-3.38677038888359e-05
-4.87440917482508e-05
-2.14088390028788e-05
-8.57598470753466e-06
-8.28856142580302e-06
-9.5317457514854e-06
-2.32854443444765e-05
-4.13358671632558e-05
-1.0729213986687e-05
-3.04445564915105e-05
-2.17395801823733e-05
-4.34299469516227e-05
-7.09764985643611e-06
-2.04796540153478e-05
-5.25242735574574e-05
-3.36766079694038e-05
-4.75408643901726e-05
-2.24893159321748e-05
3.1444142274337e-07
-1.83330561065742e-05
-3.18689733583455e-05
-1.45413769725373e-05
-2.70251481575957e-05
-1.81404724494191e-05
-3.21061063469038e-05
-1.54362327878678e-05
-3.65590995022755e-05
-1.28606286153108e-05
-4.04844614883626e-05
1.65102210643363e-05
-3.72419998014573e-05
-3.30775484539356e-05
1.07412124605265e-05
-4.10132819833732e-05
-1.90390325463067e-05
-5.14686355253032e-05
-1.15343399573541e-05
-5.6641868379051e-05
-3.53478687887067e-05
-2.63347247649896e-05
-2.52644158376658e-05
-2.19402296441997e-05
-1.85898184917332e-05
-2.40605614061471e-05
-2.76981487334643e-05
-2.58734652963003e-05
-3.44463008936181e-05
-3.35840863489821e-05
-2.63428674596022e-05
-3.06507271894689e-05
-2.85613931953715e-05
-3.82749321952075e-05
-6.31711714658097e-05
-4.35802732569425e-05
-2.3872769804731e-05
-2.44980874992453e-05
-5.1524233481836e-05
-2.4319109206252e-05
-3.33049194698278e-05
-5.09873659076384e-05
-3.76432772914586e-05
-3.45301871771495e-05
-3.76222022702945e-05
-2.17874517713668e-05
-1.61904630994568e-05
-5.72141680499012e-05
-4.62129695194711e-05
-1.63007629457662e-05
-3.80998103116399e-05
-3.9984662575457e-05
-1.84111186646062e-05
-1.34023343234004e-05
-5.19575577893172e-05
-2.92372265316844e-05
-2.75527123995545e-05
-4.27863796140505e-05
-1.20545696724875e-05
-3.24994790947017e-05
-5.09373819286658e-05
-2.84531062278866e-05
-2.57061962345134e-05
-1.8559126220163e-05
-2.86298190186927e-05
-3.635007733714e-05
-2.41326427501574e-05
-4.3633808264226e-05
-1.43120643914892e-05
-1.66237947646502e-08
-1.58264307345321e-05
-1.94374934164129e-05
-1.6393081582759e-05
-4.51113535456111e-05
-2.327010925686e-05
-2.64805925352107e-05
-1.42755259839432e-05
-3.47246711857451e-05
-4.56454087706723e-05
-4.67077974939393e-05
-3.58976885454977e-05
-2.56510242307953e-05
-4.70733554480278e-05
-2.34300419841039e-05
5.76199113825696e-06
1.35964268544577e-06
9.66003909052129e-07
-1.45716115778603e-05
-2.20236872313077e-05
-3.9219690145077e-05
1.4252255299745e-05
1.33428161792077e-06
-2.51537924107327e-05
-4.67587942887417e-05
-1.73650324266525e-05
-1.8957667956033e-05
-3.4172559260932e-05
-4.05767170794309e-05
-4.28871145502352e-06
-3.83643014506855e-05
-5.05476750037379e-05
-4.47383123237202e-05
-2.16638459005869e-05
-4.96718688534871e-05
-3.7799430197413e-05
-3.13662103766084e-05
-4.06458689379776e-05
-8.71585001553273e-06
-3.67859161821146e-05
-3.77838644683774e-05
-3.81574153532272e-06
-2.09147775239366e-05
-4.28058648915371e-05
-6.907472846776e-05
-2.1288892260167e-05
-3.72286933658241e-05
-1.95295426486499e-05
-4.5092945174161e-05
-1.24576898606847e-05
-1.72630951625221e-05
-4.71525352234341e-06
-4.42897740660243e-06
-7.58433015934909e-06
-1.09727901354975e-05
-3.0894719459932e-05
-5.20153963949293e-06
-2.17339685997276e-05
-3.73903410625693e-05
-4.63480854028476e-05
-4.58603265254768e-05
-4.07429178837341e-05
-2.77722090422236e-05
-4.55126102196074e-05
-1.53834029241315e-05
-4.49515723192977e-05
-7.86489030193177e-06
-2.02054610073586e-05
