# Supplementary material for: Research on computational propagation and identification of mine microseismic signals based on deep learning
Source: PLoS One. 2025 Oct 22;20(10):e0334641. doi: 10.1371/journal.pone.0334641 (PMC12543183; doi:10.1371/journal.pone.0334641)
Supplement: S6 Data — (ZIP) [file pone.0334641.s006.zip › 000100900000258.xlsx_0.txt_24.txt.txt]

-1.62143844454601e-05
-1.56571552036155e-05
-3.03314289584328e-05
6.73165698454037e-06
-2.00267171182145e-05
-4.4359014849032e-05
-2.75697282191126e-06
-1.64797448997025e-05
-2.25031452788177e-05
-4.18915716777815e-05
-2.4182799248422e-05
-6.19468546437073e-05
-1.32248366567257e-05
-3.75589076421466e-05
-4.09062136346651e-05
-3.3762986787729e-05
-1.0400880808895e-05
-2.44053377963743e-05
-2.26843996672243e-05
-2.15686759824158e-05
-1.69350673250265e-05
4.28898774670607e-06
-3.42394042383432e-05
-1.5284786959876e-05
-2.27525143011604e-05
-4.36097739782938e-05
-1.27548558179472e-05
-4.26933472665253e-05
-1.27129753524423e-05
-3.48422806745958e-05
-2.80479179517865e-05
-2.25067011631049e-05
-3.89201115203117e-05
-1.94383827945997e-05
-3.34356179699047e-05
-1.42748937584514e-05
-3.14652841962645e-05
-1.74899509752997e-05
-1.95984919629073e-05
-3.02588825484654e-05
-1.29206458511327e-05
-1.30698942380222e-05
-4.51705055988065e-05
-3.2649254788483e-05
-1.67131440833159e-05
-3.70401456870184e-05
-5.5776856961945e-05
-5.88233942924333e-05
-4.82505389210586e-05
-3.48142102346097e-05
-1.89433691684024e-05
-1.76141862969367e-05
-1.83555503768204e-05
-2.48103679068156e-05
-3.11229474451762e-05
-4.97258733440793e-05
-4.61099836756822e-05
-3.14307956324753e-05
-2.86738765239268e-05
-2.57344057778452e-05
-2.09695627404245e-05
-3.3746475199628e-05
-4.70707765613674e-05
-2.61023441629614e-05
-2.90719054208997e-05
-4.37111362790898e-05
-6.36330172032353e-05
-4.20669491627828e-05
-4.89963142047653e-05
-4.54677487506203e-05
3.39648534657197e-06
-5.09824469925875e-05
-3.33597515196632e-05
-8.95822925884917e-07
-9.61546188006175e-06
-5.91155813486489e-06
-7.13962641908075e-06
-2.18711429107251e-05
-3.11218473293088e-05
-1.09715082532989e-05
-4.28481501453359e-05
-3.20328429710577e-05
-4.69207348463334e-05
-3.37794040944322e-05
-5.92117706521432e-05
-7.5347832853449e-06
-2.51865117161432e-05
-2.51947631144906e-05
-3.17962375862687e-05
-1.25365793563885e-05
-2.0300377556472e-05
-2.69275374003049e-05
-5.29111146827196e-05
-2.97849661985774e-05
-4.11820534428166e-05
3.67005361106535e-06
-6.08876175745995e-05
-4.73344255702562e-05
-3.28988413700184e-05
-3.08132026970704e-05
-3.94618686771049e-05
-1.95617337248378e-05
-5.04005409166105e-05
-6.16552770161159e-05
-1.58205011125595e-05
-4.94526154548536e-05
-2.95532824997098e-05
-4.44972492990591e-05
-5.33631084653495e-06
-4.14349576994765e-05
-2.07125281487318e-05
-4.57648081680906e-05
-6.19380126804499e-05
-1.39819309406357e-08
-3.79755319642958e-06
-1.53793373885823e-05
-2.25241288559821e-05
-2.83630521073731e-05
-2.61111384907178e-05
-2.2847823964972e-05
-2.28507696954661e-05
-9.06650990648683e-06
-3.68271340682865e-05
-1.23210986583308e-05
-2.02390265221255e-05
-2.51226459495915e-05
-5.06824713234144e-06
7.95131103389343e-07
-4.44425126231833e-05
-2.75057990702529e-05
-4.01348306734728e-05
-9.95379876002221e-06
-3.0831579617088e-05
-2.1531918452683e-05
-4.53178688241783e-05
-1.06857456654979e-05
-2.41629364341999e-05
-1.94604002110876e-05
-3.83471692741e-05
-4.43715147299004e-06
-2.54489058585643e-05
-3.21733551858115e-05
-1.89780663817504e-05
-3.91353177940799e-05
-3.73581129126908e-05
-4.91001637197756e-05
-2.54350408575752e-05
-5.87283216565909e-05
-1.85477793440685e-05
-2.39351265298893e-05
-2.46857114637786e-05
-2.69763124799753e-05
-4.38568953723935e-05
-5.70934056699029e-05
-1.94008268589853e-05
-1.586296522739e-05
-5.01920611031789e-05
-3.89950844718309e-05
-2.70410592443498e-05
-1.19352258036671e-05
6.96272218257691e-06
-3.16610781757018e-05
-5.6219691408963e-06
-2.5519325342695e-05
-3.03472848132888e-05
-2.68633440229437e-05
-2.96353241602174e-05
-1.64475149718273e-05
-4.82728328519251e-05
-3.65309481739722e-05
-5.43385528770601e-05
-5.51741223914979e-05
-1.0421666596046e-05
-3.41260093099375e-05
-2.20584439791665e-05
-3.33017308103375e-05
-2.39034107387689e-05
-1.67316192664325e-05
-6.13945679455368e-06
-5.01134485401697e-05
-1.68061817026432e-05
-6.24755937689983e-05
-1.86535867901477e-05
-1.7396552930084e-05
-3.18342307628105e-05
-3.61673500502773e-05
-4.38031784006416e-05
-6.14573902413586e-07
-3.65439797434746e-05
-4.84897475126412e-05
-2.52750401537477e-05
-4.93072534410962e-05
-2.75186832793124e-05
-3.19122230744362e-05
-4.20231341456854e-05
-3.80923735619605e-05
-4.57288629435338e-06
-5.59086992113922e-05
-2.59223335047935e-05
-7.49030455983864e-07
-6.40527689867314e-06
-4.00672722230964e-05
-3.23263345906084e-05
-4.21192586619303e-05
-1.72195152892939e-05
-2.03243074931109e-05
-2.94913114744887e-05
-4.0878994172991e-05
-4.70947365904236e-05
1.98294457000189e-06
-2.91000139705301e-05
-3.45459146792603e-05
-2.79641822515259e-05
-3.63514132193386e-05
-2.16946474130131e-05
-3.47418676183112e-05
-5.14729350608711e-05
-2.00466913524128e-05
-6.09739823084058e-06
-2.54103422001166e-05
-3.27276254822061e-05
-1.00280112203167e-05
-5.14068558811502e-05
-9.28636907789343e-06
-4.21474994274446e-05
-3.51780930007997e-05
-3.33348572670826e-05
-3.83922974682289e-05
-4.52367315714446e-05
-5.48945285557316e-05
-5.39634779263258e-05
1.7929288296815e-06
-1.82295783075763e-05
-4.5533332175904e-06
-3.63645323050598e-05
-5.41825936120943e-05
-4.43320025378797e-05
-2.78793922126437e-05
-2.82763836174945e-05
-4.98439665324529e-05
-4.27660417628147e-05
-3.83367463971635e-05
-3.09969920382828e-05
-2.47899753923445e-05
-3.95965159938412e-05
-1.9537807891252e-05
3.76694890136129e-07
-2.9570173164184e-05
-4.64895073461151e-05
-2.36439190432518e-05
-3.08895738828234e-05
-4.75386922770934e-06
-2.37294600196697e-05
-2.72181088392826e-05
-5.77895287755343e-05
-1.32725990326203e-05
-1.89518966529851e-05
-1.85266968806403e-05
-4.89451564676065e-05
-3.67032206181365e-05
-2.30097844907392e-05
-2.82263659065468e-05
-4.09504565763835e-05
-1.39803661725773e-05
-2.49348210217719e-05
-9.66741359217455e-06
-2.74335733931275e-05
-1.89197503763194e-05
-4.23759582148018e-06
-5.33322531164749e-05
-2.58528011432982e-05
-4.92304011403586e-05
-4.28470993254173e-05
-3.20062896841988e-05
-2.75833273120621e-05
-1.14863456093849e-05
-3.08381180375156e-05
-1.28913711070895e-05
2.50888460314764e-06
-3.53056292080419e-05
-4.22526967996077e-05
-4.13559630357923e-05
-1.18442560462312e-05
-6.82992595694563e-07
-5.10828306287177e-05
-3.07975138335978e-05
-1.33990536095224e-05
-1.05827204029034e-05
-3.1225424203677e-05
-2.60981024832012e-05
-5.30378045601325e-06
-3.54708625678696e-05
-8.34491702351112e-06
-2.04930887544291e-05
-3.67987404949307e-05
-2.10115376005768e-05
-2.85940902817694e-05
-5.13722513639844e-05
-3.35328567467952e-05
-3.13147734384365e-05
-5.39130788951515e-05
-4.14289082127747e-05
-3.48808515334337e-05
-1.45795082891124e-05
-2.68162798789048e-05
-3.72413764611492e-05
-1.61133446985219e-05
-1.85640251041181e-05
-3.47272988201574e-05
-5.05437540985927e-05
-6.73866782043546e-05
-4.13805213537757e-05
-2.88540544983746e-05
-3.96436250258471e-05
-2.44352287083158e-05
-1.56254785374717e-05
-5.59241352076786e-05
-2.86063992270265e-05
-3.71996243012332e-05
-5.07163264925028e-05
-3.85039102189703e-05
-1.8938492227359e-05
-4.03313976790352e-05
-2.46843629891505e-05
-3.48196173539711e-05
-2.99650975326357e-05
-4.15710941011016e-05
-3.58776593004645e-05
-1.68894291612461e-05
-2.5351634532724e-05
-1.56276492584938e-05
-3.30122431154776e-05
-2.8432904848761e-05
-7.40490830395241e-05
2.14441774486718e-05
-2.65872846036001e-05
-2.32806155333471e-05
-3.00003654565568e-05
-4.74208400672224e-05
-2.68116065150408e-05
-8.09348735826315e-06
-3.78626393803583e-05
-1.75155450703915e-05
-4.48801795449947e-05
-5.2615243327147e-05
-2.30189144608145e-05
-2.17066365581128e-05
-1.85735415742938e-05
-5.26017297616707e-05
-3.40612932866473e-05
-1.03467254136999e-05
-1.2074081390092e-05
-1.72899045562676e-05
-1.3389127132168e-05
-1.41496839087273e-05
-2.53684486813192e-05
-2.12800127202675e-05
-2.10402190059253e-05
-2.32487949544144e-05
-8.83296539582486e-07
-2.64512900716761e-05
-9.93119202264078e-06
-3.4222370113744e-05
-1.41213310300492e-05
-3.18677338409054e-05
-3.83979251780845e-05
-2.24794735477024e-05
-4.66894909833976e-05
-5.0839409723503e-05
-1.87437418334959e-05
-2.87929280024613e-05
5.28187924257857e-06
-9.98753546060983e-06
-4.37431488170485e-06
-1.242498341799e-05
-1.809263834566e-05
-1.18248291592243e-05
-4.02970208216398e-05
-2.11622971536659e-05
-2.98895684031674e-05
-4.24299492371486e-05
-1.79321641741717e-06
-4.08599025533737e-05
-2.75082755245156e-05
-2.32878013463196e-05
-4.46645503904484e-05
-1.72519144284016e-05
-3.72849194315095e-05
-2.00320492180506e-05
-1.94001006055733e-05
-2.47844637119519e-05
-5.39010528938725e-05
-2.29148534544449e-05
-2.55802654096105e-05
-9.95833010431509e-06
-2.44559929025503e-05
8.61761951755527e-06
-3.05562014356264e-05
-5.23013312746605e-05
-4.81048712027663e-05
-4.07664640034336e-05
-4.96835345504989e-05
-2.25030736091472e-05
-4.56800507786588e-05
-3.86247193674192e-05
-1.20669853353043e-05
-3.42043614209852e-05
-1.31498950659679e-05
3.96561144495044e-06
-1.47661987228826e-05
-1.8171007316881e-05
-1.49904256643719e-05
-1.47537197484721e-05
-4.6698337635005e-05
-2.87578829753388e-05
-2.31863487705065e-05
-3.55934169861577e-05
-3.64192845369966e-05
5.05358618737238e-06
-2.59345055182362e-05
-2.37310411579671e-05
-2.41192956642683e-05
-1.57713115793845e-05
-3.12546409335768e-05
-2.10008900454375e-05
-3.2301698635939e-05
-1.02254098583245e-06
-2.64238980264353e-05
-2.75478921712606e-05
-4.65837449485079e-05
-5.06768984326306e-05
-5.09377163012882e-05
-3.08081408040681e-05
-3.12153653656271e-05
-2.37430363144065e-05
-3.06200583217429e-05
-2.09547281961242e-06
-1.21719245655276e-05
-1.57272700910179e-06
-5.09008201245666e-05
-3.71471791597186e-05
-2.06084609590313e-05
-3.41674662963855e-05
-3.71057732038296e-05
-4.22990363902178e-05
-4.21449703465616e-05
-2.73481623872156e-05
-3.39735070869274e-05
-3.78512250805806e-05
-4.38706824348624e-05
-3.96198313249307e-05
-2.63525812687502e-05
-1.15264591522265e-05
-5.28266486261379e-06
-1.70162646899129e-05
-3.79909180353486e-05
-1.91336900645426e-05
-3.40721656054486e-05
-3.693639291233e-05
-1.00759301261538e-05
-4.66986462502639e-05
-3.97624238896036e-05
-1.85229970112453e-05
-3.17193604063288e-05
-1.4638667521706e-05
-6.19118391881879e-05
-3.15729705021104e-05
-3.84139822771074e-05
-1.61880262556943e-05
-4.25521836856519e-05
-4.13329462319436e-05
-2.57381650945122e-05
-2.58828199362567e-05
-3.05909837905274e-05
-1.64274869900786e-05
-3.61107932608939e-05
-4.86552399663228e-05
-1.82994257825156e-05
-2.78809446686199e-05
-7.94257501074378e-06
-4.6299679306278e-05
-4.51384878451474e-05
-8.18068590834185e-06
-3.55606199855837e-05
-7.27617698460497e-06
-7.0922454088043e-06
-3.02452683831337e-05
-2.68528463828941e-05
-8.0664732457593e-06
-1.6503368609583e-05
-6.72784646940492e-06
-3.55339718217014e-05
-4.81794499090838e-05
-7.39718919584943e-05
-2.40228253229778e-05
-2.42985723517935e-05
-1.2912556634166e-05
-3.89898718130857e-05
-2.43383033254581e-05
1.33936726518948e-06
-6.78592598220523e-06
1.33934304917013e-05
-2.95616841429802e-05
-4.75877137612787e-05
-4.71518294678179e-05
-1.04509918748266e-05
-2.61737268121951e-05
-3.00974317522935e-05
-2.3088324831997e-05
-4.68670881018563e-05
-3.79304144259073e-05
-4.3457088842405e-05
1.8606325140526e-05
-4.60353719657808e-05
-3.01346891113722e-05
-1.3972132460021e-05
-2.59480779379803e-05
-5.52357413622145e-05
-2.26690874847493e-05
-4.01980075241859e-05
-1.85197402530887e-05
6.38718739075729e-06
-5.06842401913307e-05
-3.29472201451334e-05
-1.90822472610526e-05
-3.3346615231883e-05
-5.89441474870543e-06
-3.4644036825896e-05
-4.32163393475186e-05
-9.02089474735588e-06
-3.22718258392845e-05
-1.09461803240317e-05
-3.12492219853767e-05
-1.44396157115536e-05
-2.95618175670629e-05
-8.28301239100223e-06
-2.68114827649941e-05
-4.11174697517321e-05
-1.81322586156357e-05
-5.51607665507666e-05
-1.29164427379425e-05
-3.87661527456846e-05
-2.9513215581757e-05
-6.30398008393935e-05
-3.74864665192671e-06
-2.23783090262914e-05
-1.32347401713028e-05
-3.64833534596269e-05
-3.86526555760159e-05
-3.44231463759465e-05
-3.78721852925394e-05
-2.54315092428204e-05
-3.77708978347738e-05
-2.93724286737947e-05
2.03275383420342e-06
-3.16658745771854e-05
-3.09559552638665e-05
-1.26542830146273e-05
-3.90855199546568e-05
1.03160589808698e-05
-2.71026768041686e-05
-1.96401087485186e-05
-1.48461474170387e-05
-1.2663359152144e-05
-2.02287700445974e-05
-2.78183655777229e-06
-3.45571321459233e-05
-2.488388077228e-05
-3.18038703721802e-05
-3.48217236594037e-05
-1.45741991095584e-05
-3.12808186770384e-05
-2.50389592348505e-05
-3.77420761110129e-05
-2.55209966738621e-05
-3.14036162460938e-05
-1.10223945816972e-05
-2.87390238700469e-05
-4.17034066141847e-05
-4.12169073653504e-05
-3.24814039139238e-06
-3.64903145988062e-05
-3.87068349437182e-05
-3.75799798473299e-05
-7.49968338123288e-07
-2.37626546226343e-05
6.48629379276063e-06
-1.34251334896609e-05
-3.78791206987145e-05
-2.32600706775775e-05
-2.67210739086111e-05
-5.3895173396767e-05
-2.15810853691919e-05
-2.08729261834042e-05
-3.47057233936412e-05
-3.73739411917994e-05
-3.87223226407557e-05
1.69950543657785e-06
-1.26663812920005e-05
-2.34626596968559e-05
-8.95729795293854e-06
-3.16890292055554e-05
-2.47057609479363e-05
-3.2282831402633e-06
-2.97558289239928e-05
-7.67217968178751e-06
6.31686557076952e-06
-4.30226275933816e-05
-1.02641203290448e-05
-1.34630258947742e-05
-1.26550706758714e-05
-2.01230105103907e-05
-7.48555681945608e-06
-1.62717339787886e-05
-1.13431074156776e-05
-3.2827284776134e-05
-1.92959120150104e-06
-2.34296319003425e-05
-1.51929511154899e-05
-5.48194281662563e-05
-3.11859612072516e-05
2.47105018379635e-06
5.38710757123331e-06
-5.56328058825054e-05
-3.04678285884765e-05
-9.07431783068853e-06
-3.22868702680146e-05
-4.12507977597245e-05
-3.69236271909738e-05
-4.29039072002505e-05
-2.81469472111454e-05
-4.58574150594343e-05
-2.38965775611618e-05
4.34823293810592e-06
-1.68077300509031e-05
-1.80896150438317e-05
-2.66812575733541e-05
-3.70573428092004e-05
-4.33260792790178e-05
-3.3292683298016e-05
-1.106121178946e-05
-8.11772782038249e-06
-2.06736084207285e-05
5.53348145906636e-06
-2.62249824317577e-05
5.5079017421385e-06
-2.12872283345823e-05
-1.49736801936854e-05
-1.8802156480928e-05
-3.74296158423207e-05
-4.35758538850751e-05
-3.72757378265849e-05
-4.82451554485808e-05
-3.86065989019189e-05
-6.20177217361207e-05
-4.69889675241335e-05
-3.71891350447397e-05
-3.16514146367746e-05
-1.09497409478345e-06
-5.47631775416434e-05
-2.01537854147613e-05
-3.32335526475629e-05
-4.7235717494851e-05
-2.23668398242471e-05
-1.73210752910392e-05
-2.92263036963227e-05
-3.51812891439366e-05
-5.08541716569007e-05
-3.29292943096357e-05
-6.09825745574175e-06
-2.92543475426438e-05
-7.49429243836808e-05
-3.7890234276983e-05
-1.14318766948811e-05
-3.12975394663942e-05
-3.91847245153636e-06
-9.84011737585127e-06
-2.45705739553486e-05
-1.70390580176483e-05
-2.31611534427455e-05
-8.72647162569503e-06
-4.94493466949111e-05
-5.36508392203096e-05
-1.19558823781877e-05
-1.40742528760324e-05
-5.13866960225677e-05
-5.58316018791133e-05
-3.62641605091814e-05
-3.40874851378072e-05
1.96477643818075e-05
-2.57191296801265e-05
-9.54317556838173e-06
-3.34705518098373e-05
-3.54552247700073e-05
-1.90432510737707e-05
-3.74688968645833e-05
-3.49473638699979e-05
-4.61941923627779e-05
-3.94411561559964e-05
-4.35059040120728e-05
-2.66371339660553e-05
-2.03149403535342e-05
-6.15852727304675e-05
-2.48883594916637e-05
-2.96258001964458e-05
-1.1563996524616e-05
-4.90204425952609e-05
-4.96862592815113e-05
-4.2055943923701e-05
-6.06552597575404e-05
-3.08484499254125e-05
-5.94481144058303e-05
-4.05386792102979e-05
-1.99831783022835e-05
-1.1232328806835e-06
-2.86360564115624e-05
-3.32726260291681e-05
-2.71005482596202e-05
-1.75843156237834e-05
-2.29994686402392e-05
-2.73014025346674e-05
-1.72231008677748e-05
-1.54224985525475e-05
-4.49252898409434e-05
-7.07133689035892e-05
-1.90114617775903e-05
-2.24513528845522e-05
-7.57193722494185e-06
-1.9085184730898e-05
5.44508897175762e-06
-3.80166928607359e-05
-3.33573359091549e-05
-2.46179786175714e-05
-1.17156950359729e-05
-2.79168791705621e-05
-3.93657691588358e-05
-4.39214732663829e-05
-2.01775800754868e-05
-5.06897876535777e-05
2.00468844307147e-06
-1.34063025824901e-05
-1.68707907385475e-05
-1.16497507956446e-05
-9.55764051963388e-07
-1.44458350463729e-05
-1.48386572504591e-05
-1.14684897970321e-06
-2.50108162181266e-05
-4.80237516446723e-05
-1.40759876711504e-05
-2.11618030126022e-05
-4.54650782394558e-05
-4.47459388253912e-05
-3.8252147102135e-05
-4.39662850433946e-06
-3.79466547363138e-05
-5.15343562969317e-05
-8.37105653753108e-06
-7.1554503978384e-05
-3.38143305561768e-05
-2.98989292268365e-06
-2.97531653189213e-05
-1.7892268440109e-05
-6.14882063384137e-06
-4.04890035795103e-05
-2.58496913475348e-05
-3.20328700234878e-05
-3.04685692396942e-05
-5.19726007501157e-05
-4.20181971922127e-06
-2.13659747568209e-05
-3.47395354322891e-05
2.25567504351991e-05
-4.66353254050861e-05
-1.86923733146445e-05
-1.76572204031211e-05
-1.48982840501659e-05
-3.27572061522685e-05
-1.18154883162658e-05
-1.95862327650351e-05
-5.44372289983861e-05
-4.50924409937542e-05
-2.33769291550919e-05
-5.90988150262609e-05
-3.77332800025028e-05
-2.01507179291427e-05
-1.89836069816764e-05
-1.15978239301333e-05
-3.67171596516113e-05
-2.93639228380589e-05
4.99452316277672e-06
-2.7108483132809e-05
-2.23059553348764e-05
-2.65047928866822e-05
-2.02964029372657e-05
-6.84438841907575e-06
-1.65058207055937e-05
-3.07596947857075e-06
-4.56079712282806e-05
-4.69973893717239e-05
-2.39154921209031e-05
-3.24789004387961e-05
-4.8119057369175e-07
-1.88668190427279e-05
-3.22671296271199e-05
-2.34119260382747e-05
-3.77018805297116e-05
-1.10712120624726e-05
-3.90422140088376e-05
-1.00806209060142e-05
-4.90901733505198e-05
-4.01542358224522e-05
-1.2765519045238e-05
-2.43719382491155e-05
-1.42895904170496e-05
-3.46377987052553e-05
3.0612670617245e-06
-3.34404020872446e-05
-1.82137039124064e-05
-2.14057452495625e-05
2.27828050735032e-08
-3.17067260823823e-05
-1.95171539041298e-05
-4.6317798754325e-05
-4.16919689013062e-05
-3.20326805498028e-05
-1.05134926588035e-05
-2.84125765107998e-05
-1.70821368733944e-05
-1.44697691481479e-05
-9.724306690506e-06
-1.15146517408817e-05
-4.47817344237046e-05
-2.99633683193324e-05
-2.52104252664461e-05
-4.59971457214568e-05
-3.63881627258661e-05
-3.99412059318194e-05
-3.64475419755496e-05
-3.77022080675009e-05
-5.43310000753936e-05
-8.26833767497627e-06
-2.36070485473612e-05
-4.71396484935591e-05
-1.98198271991074e-05
-1.65172018474651e-05
-3.15360548886788e-05
-1.33544100691017e-05
-3.10971870799158e-05
-5.77691474270759e-06
-2.69388071115091e-05
-4.65383187262446e-05
-2.79253915133569e-06
-2.61489967419992e-05
-5.30482100001659e-05
-2.99606026133262e-05
-2.53440103552633e-05
-2.95053729737536e-06
-4.24644267574891e-05
-1.79357432060647e-05
-2.07128925551881e-05
-4.22905933004743e-05
-3.30367052111616e-05
-2.84161602596904e-05
-4.98983408158403e-05
-5.73292891872176e-06
-5.3904592558725e-05
-4.70863631106138e-05
-2.91161551332085e-05
-3.88348066572932e-05
-4.38670157793649e-05
-3.39755517281051e-05
-2.31759909595772e-05
-2.53041251277041e-05
-6.78566144069855e-05
-3.41423159866647e-05
-5.73009837326472e-05
-3.39563648394385e-05
-3.94176538860094e-05
-3.22876186853126e-05
-8.54437716123143e-06
-8.35098535548107e-06
-4.82660123995131e-05
-8.20450888735852e-06
-6.90116870814787e-06
-7.54695572818885e-05
-4.42747034281638e-05
-5.25499582672596e-05
-2.33463670680157e-05
-5.17732692781912e-05
-2.82832703101461e-07
-2.95693391716654e-05
-2.82591683877345e-06
-5.44113056204554e-05
-2.09833655668454e-05
-3.99446955198295e-05
-3.43203790514716e-05
-3.64239551309809e-05
-4.58093952059703e-05
-5.30504320407195e-05
-3.09916371250111e-05
-3.68494516672664e-05
-5.35352834500054e-06
-3.13094731066511e-05
-2.16549411224227e-05
-2.61379325457352e-05
-1.89400585693248e-05
-2.79070486400545e-05
-2.466986867533e-05
-2.51642928210549e-05
-2.13936966861327e-06
-4.03931137665514e-05
-2.30140127642137e-05
-3.2749679041903e-05
-5.01125724719673e-05
-3.89569970426327e-05
-2.88735200032101e-05
-2.7441279687082e-05
-3.62380081394847e-05
-4.14585208845775e-05
-2.11283424356064e-05
-3.11143061364785e-05
-4.68342903706746e-05
-5.45605404269158e-05
-3.37615002744684e-05
-2.4426482109687e-05
-2.89895949230097e-05
-2.01583564752848e-05
-3.93923666095198e-05
-2.25569842519744e-05
-4.64122672820605e-05
-3.86938298859442e-05
-4.79011689962854e-05
-1.51753184367514e-06
-2.01101384415984e-05
-2.41689847459926e-05
-4.81283685276113e-05
-3.54769894167132e-05
-1.79073188081255e-05
-2.04942205191156e-05
-3.28527741278768e-05
-8.79592310554851e-07
-4.07431805603216e-05
-3.21072542094428e-05
-4.49889914909759e-05
-3.47645787741795e-05
-4.89514730335774e-05
-1.21685869148439e-05
-3.36704537764569e-05
-4.00695045444339e-05
-1.71709453291645e-05
6.58993533881915e-07
-1.7658100059194e-05
-3.11637755476812e-05
-1.31727749582421e-05
-3.28992714433584e-05
-1.57566396528179e-05
-6.02911445955515e-05
-4.3369435649309e-05
-3.45540271902959e-05
-3.8117513283575e-05
-2.28000477539218e-05
-2.82093872932559e-05
-5.85553582002843e-05
-1.56257872697463e-05
-6.34095423607393e-05
-1.03929481251833e-05
-2.7138294947126e-05
-3.04327255819618e-05
-4.46570815382992e-05
-2.73121513108147e-05
-2.45679222424477e-05
-7.9764895648893e-06
-4.26893218744874e-05
-3.25654158805524e-05
-3.88694600490654e-05
-2.9496824683849e-05
-3.92005309324569e-05
-4.64568198505207e-05
-4.70924216685643e-05
-4.85611272883437e-05
-2.04254164935522e-05
-2.1164957618708e-05
-5.32976052418747e-05
-1.39902239723691e-05
-2.41149230036722e-05
-2.50258545241479e-05
-1.24687252795915e-05
-2.44662385067504e-05
-2.84251315349042e-05
-2.56935819137759e-05
-2.14851525672296e-05
-3.72646551621935e-05
-3.93573796455797e-05
-3.01429135426546e-05
-4.32888046348085e-05
-2.54121196163834e-05
-1.95116000773337e-05
-1.38484453926608e-05
-3.37082318493189e-06
-4.27040295651855e-05
-8.08863277215617e-06
-1.93082739396636e-05
-1.36365719812418e-05
-3.51875613046606e-05
-4.39747949101637e-06
-2.96060603444031e-05
-5.80745282922261e-05
-2.40331710208615e-05
-3.8973149809394e-05
-4.19325693012975e-05
-4.32691449213394e-05
-2.97734724357522e-05
-3.63662730266981e-05
-3.94070384562998e-05
-5.76654174311123e-05
-6.20101954119858e-05
-1.92890071038575e-05
-5.90706785368181e-05
-4.8373458604473e-05
-2.54044596002992e-05
-4.15065669213993e-05
-2.05625270297882e-05
-4.5801850527841e-05
-4.82630422329102e-05
-2.8342547292994e-05
-6.65402936353111e-05
-2.50046858061374e-05
-2.25090728891418e-05
-9.83202924966819e-06
-1.83588998949202e-06
-3.17255338251682e-05
-5.56200743718429e-05
-4.87666021794829e-05
-3.4681805491836e-05
-3.57527409893264e-05
-2.25641347231659e-05
-2.40643159355807e-05
-2.44431346255599e-05
-2.29518021086623e-05
-3.05703984024832e-05
-3.47258175999136e-05
-4.65161728292412e-05
-1.28812242965174e-05
-2.80351660776802e-05
-1.44795287519076e-05
-2.52258766729884e-05
2.64089583266737e-05
-2.07472762821269e-05
-1.84699926567047e-05
-3.21984340467199e-05
-3.25744198203074e-05
-3.70489507914354e-05
-4.26334117981281e-05
-2.50755826681062e-05
-1.88474012452901e-06
-2.13869100695391e-05
-3.95748226146598e-05
-3.85830434700246e-05
-3.27082235793991e-05
-3.14586602819012e-05
-2.28537393327724e-05
7.47221074036526e-06
-3.5627182887873e-05
-2.3408114315311e-05
-5.84086071952353e-05
-4.88157061342589e-05
-1.82699744726454e-05
-3.62743629157109e-05
-1.73260043742568e-05
-2.5833693132659e-05
-1.20405486528896e-05
-5.04716671386514e-05
-5.72422066015754e-05
-3.62046741887823e-05
-1.64748256247025e-05
-2.58206626033175e-05
-1.84866545155157e-05
-5.02804043685329e-06
-1.10879012080937e-05
-4.42059480144504e-05
-1.29153008684263e-05
-1.05186628811935e-05
-2.32624247520341e-05
-4.01690365849775e-05
-4.70940517197108e-05
-6.41370157923821e-06
-9.56581427289485e-06
-3.78319488026628e-05
-2.73829672887559e-05
-2.08037862484441e-05
-1.55498948150141e-05
-1.41855208001916e-05
-4.50653340530289e-05
-2.40459035693998e-05
-2.70909301486986e-05
-4.23395753250089e-05
-2.79766895853219e-05
6.33516861501341e-06
-5.36949668058584e-05
5.76856661366508e-07
-3.19250776114222e-05
-4.08875344579107e-05
-2.63947383478112e-05
-4.09465801360205e-05
-2.08593487902612e-05
-2.89607018063901e-05
-1.94675528267962e-05
-7.13971735473136e-06
-4.94446160294207e-05
-1.38454739327996e-05
-1.87225955084333e-05
-3.56345553121106e-05
-3.08932574588701e-05
-3.69478847974389e-05
-9.88991058496551e-06
-1.79310767510307e-05
-5.28450756308733e-05
-3.88217934592381e-05
-3.14011464893516e-05
-3.05690375911335e-05
-5.05604362293124e-05
-3.86687131878079e-05
-4.80915034755484e-05
-3.545399768747e-05
-4.81780138309314e-05
-1.25654134753981e-05
-1.53876436916158e-05
-1.67303012296056e-05
-1.02781425680814e-05
-1.3194071561746e-05
-1.37527761945251e-05
-3.50093679856834e-05
-1.77407944334415e-05
-5.10871337274161e-05
-3.26007181965128e-05
-2.55838593893939e-05
-1.77307163065626e-05
-4.57987018084117e-05
-2.23761652018945e-05
-2.41576570460588e-05
-3.75482225966749e-05
-3.72547127411831e-05
-1.40109631866253e-06
1.33077820592432e-05
-1.08492468272195e-05
-4.80299222922848e-06
-3.27171389441031e-06
-3.18572864278e-05
-1.21467994617286e-05
-3.95433461473376e-05
-4.00593197601869e-05
-1.62554117449302e-05
-3.73198213759843e-05
-2.66852181184916e-05
-4.03805120623173e-05
-3.32953836688204e-05
-2.749601145168e-05
-1.2687856485264e-05
-7.46751488610395e-06
-1.63030296965253e-05
-3.94253761162357e-05
-2.5258859808194e-05
-3.12709830367948e-05
-2.8856607311828e-05
-5.70183803456924e-05
-3.52800040969024e-05
-4.55096549494403e-05
1.47629438062791e-06
-6.32039955757663e-05
-3.38259064053075e-05
-8.08689326994333e-06
-4.18387091321274e-05
-4.15203388892076e-05
-5.88004820785421e-05
-7.71034197466333e-06
-2.13194387191742e-05
-5.63845785588575e-05
-1.40710078297669e-05
-3.25456209245115e-05
-4.28705744571882e-05
-2.79444480457774e-05
-3.36898113909562e-05
-3.84502394171449e-05
-1.43018571883291e-05
-2.42887570891314e-05
-4.90318787098668e-05
1.46324248393937e-05
-2.76491694104956e-05
-3.35384398519946e-05
-6.01207013824848e-06
-9.76278940200992e-06
-7.42533111724865e-06
-5.96678083441629e-05
-4.23572719525159e-05
-2.79955441560199e-05
-1.65238799767741e-05
-2.13786536041082e-05
-2.23979290922999e-05
-4.66867985166756e-05
-1.50638311767533e-05
-6.62220356843329e-05
-1.18472515112123e-05
-4.30193743703458e-05
-3.86786910856683e-05
-3.61154869933302e-05
-2.20470386876619e-05
6.46378821326982e-06
-2.33825612844095e-05
-1.31315582049292e-05
-3.83975062289088e-05
-4.65344232746359e-05
-3.26718979262628e-05
-3.14991298055055e-05
-1.51818290329292e-05
3.62879246283349e-06
-6.19985886673721e-05
-3.98484905447941e-05
-4.5383287853516e-05
-2.26322137219917e-05
-2.3206844252469e-05
-5.13258316172629e-05
-4.85781924115495e-05
-2.25566980378964e-05
-2.26470839537158e-05
-3.92163343527236e-05
-2.95063006860836e-05
-2.85474336595118e-05
1.02588010891917e-06
-6.40882281492525e-07
-3.10093415148702e-05
-4.35895197159282e-06
-5.72334901191682e-05
-2.95618693822428e-07
-5.44250204467024e-05
-2.85472019170054e-05
-1.87100286478323e-05
-4.18948927508124e-05
-4.00310946655518e-05
-2.98250497698887e-05
-7.39068401768416e-06
-1.88194615133756e-05
-1.33616275544393e-05
-5.19503002044618e-05
-1.30983342776959e-05
-4.30943104640882e-05
-4.65622373104765e-05
-2.84594650801545e-05
-1.14760950781614e-05
-4.22271959211539e-05
-5.4563408932738e-05
-4.27566461535797e-05
-3.70243885205034e-05
-4.19445126811189e-05
-8.81219356370412e-06
-3.74606661313207e-05
-2.4482046242711e-06
-5.68566352773047e-06
-1.71232373179346e-05
-3.19974838424475e-05
-2.09195308975984e-05
-3.68535461035643e-05
-1.87391593711708e-05
-3.96360969984496e-05
-3.97051552286572e-05
-2.3854534453156e-05
-1.35042875117267e-05
-2.03768414532791e-05
-2.95189960025206e-05
-3.83275582641292e-05
-1.96804211352449e-05
-1.78222718203396e-06
-2.22460785674053e-05
-4.04870152320523e-05
-3.33374002601113e-05
-3.12061720567652e-05
-2.52631080661901e-05
-3.92633924717323e-06
-2.81376449816505e-05
-1.11649906948326e-05
-4.15862575678873e-05
-1.67763968237691e-05
-5.95251713364859e-05
-1.35052550748647e-05
-2.14672323822715e-05
-3.62057676601432e-05
-4.91948748900227e-06
-3.28644812180779e-05
-3.3750358063622e-05
-2.53364585472952e-05
-2.9531072932682e-05
-6.07631121845996e-05
-4.10837496120345e-05
-2.52983625734049e-05
-2.95850367657085e-05
-3.15355466624353e-05
-2.04702462071927e-05
-3.47207109479192e-05
-1.77638178913097e-05
-2.79277400454406e-05
-4.4828300024097e-05
-6.83162936581121e-06
-4.06967563554877e-05
-3.30193307215956e-05
-2.60267588958031e-06
-4.26528021547765e-05
-4.0730597686794e-05
-2.43682211697804e-05
-1.6625003508496e-05
-2.76183573542595e-05
5.57918012589608e-06
-2.36576920592518e-05
6.18023643439753e-06
-2.81449098418741e-05
-4.76825748261198e-05
-3.44516821122693e-05
-4.97996813428808e-05
-6.10940880914754e-05
-4.19718898645348e-05
-3.17169894858047e-05
-2.18696668485066e-05
-4.96041988694885e-06
-1.62558958318047e-05
-9.63736350415943e-06
-5.50562647054646e-06
-4.3335880574314e-05
-2.77209504566722e-05
-2.84458392186421e-05
-2.39717046365628e-05
-1.61481579088202e-05
-4.35981763652668e-05
-1.27057760743433e-05
-3.58443487103086e-05
-7.61041735127075e-06
-1.26082256519213e-05
-6.08326879801395e-05
2.01211085769191e-06
-2.29550213340801e-05
-2.96149761505258e-05
-4.22147867156976e-05
-3.44464240770619e-05
-1.04792280749852e-05
-3.37293117152905e-05
1.09862695935111e-06
-3.83548524061917e-06
-1.98053673810483e-05
-4.38143589923948e-05
-3.78576337581117e-05
-2.47856012017624e-05
-6.54798644363621e-05
-1.9652380058525e-05
4.59886703189989e-07
4.96535183053295e-06
-8.58598033884129e-06
-8.33394941248385e-06
-7.08156738029947e-06
-2.53454721009417e-05
-4.10601063864015e-05
-8.0298502170436e-06
-3.4914334124878e-05
2.67813250298621e-06
-3.64869232190335e-05
-4.52254785724281e-05
-2.15901777299716e-05
-1.89867377725309e-05
-3.51224343226669e-05
-2.49351044904374e-05
-3.94155662219504e-05
-4.95925694083417e-05
-2.69888507712755e-05
-3.06188978164683e-05
-1.48958365440603e-05
-5.81273012758688e-05
-1.89179152361544e-05
-3.88848049438543e-05
-2.82348099763813e-05
3.15308781118661e-07
-3.84264438260666e-05
-2.02229948959973e-05
2.32732325889402e-06
-1.58195428838231e-05
-3.11487320503166e-05
-5.16305687297806e-05
-2.46569227228494e-05
-3.19415022248508e-05
-4.28719747612076e-05
-1.81386884888085e-05
-3.62476289377846e-05
-2.92331403647682e-05
-4.29034653644385e-05
-1.97533284495996e-05
-6.6639337836375e-05
-4.01471480302422e-05
-1.77864266756458e-05
-4.63659024601338e-05
-3.19891161845786e-05
-1.84306659067797e-05
7.84645113636506e-08
-2.44549668112706e-05
1.84266170311847e-06
-5.37659705578289e-06
-3.562442564731e-05
-3.04195984063697e-05
-2.58512115458447e-05
-2.55452959106717e-05
-1.41616047371852e-05
-2.68323438169024e-05
-7.68426681132931e-06
-4.78861853114972e-05
-3.03447663638615e-05
-2.28102146770953e-05
-2.617861942062e-05
-4.29368479126171e-05
-2.08564738804673e-06
-2.48099691528758e-05
-5.63853534237877e-05
-9.47842767398843e-06
-4.48074973797462e-05
-2.98435953452189e-05
-3.62827791174242e-05
-3.16479172183226e-05
-1.47794630162158e-05
-3.12732752562644e-05
-3.94813747381554e-05
-2.37008023255187e-05
-4.25892185167537e-05
-2.47447099779578e-05
-3.19934743815797e-05
-2.84355959900057e-05
-1.09231685162214e-05
-3.78200012717749e-05
-5.13796425438402e-05
-1.04277097356022e-05
-2.91006710857781e-05
-1.10030521983178e-05
-5.55766226709223e-05
-6.98503211937099e-05
9.41351740358458e-06
-3.67835308874736e-05
-4.69412180952136e-05
-2.84160638277618e-05
-1.60021953596934e-05
-3.36846129809911e-05
-2.4033585653398e-05
-2.24458801148021e-05
-2.25642707495597e-07
-3.63799216182226e-05
-2.63187273918236e-05
-3.20387738959353e-05
-1.67952692642515e-05
-8.64325679821432e-06
-3.77367202645833e-05
-6.38791832487538e-05
-1.30843376307968e-05
-1.05785322100453e-05
-4.73535807952208e-05
-2.09637912805884e-05
-3.10430450623632e-05
-4.63776890173606e-05
-5.94903403169789e-05
-4.22968360738689e-05
-3.19013857938988e-05
-4.40453160033486e-05
-3.64085844834662e-05
-2.08459090836611e-05
-4.78603084897647e-05
-2.17893595276843e-05
-1.63949202393746e-05
-4.17065698896618e-05
-3.3571269548311e-05
-1.30339533127643e-06
1.18280069570468e-05
-3.09096525189535e-05
-4.76460235641221e-06
-3.73280548935792e-05
-2.87342932740074e-05
-1.37903686971001e-05
-1.61508782310353e-05
-4.9987519817749e-05
-2.82514648958593e-05
-3.23181590025331e-05
-2.2186161394932e-05
-1.35920284731239e-05
-3.68754716185747e-05
-3.04751566439164e-05
-4.34330520599958e-05
-1.73894992273435e-05
5.85097095744427e-06
-3.42410958304291e-05
-7.04738333675054e-05
-3.29198069114954e-05
-3.04612813350135e-05
-4.47023463856647e-05
-4.66574686131978e-05
-1.76145268794274e-05
-5.18190848106929e-05
-1.55171818183255e-05
-5.83416706939291e-05
-4.07181353561371e-05
-3.72266332920071e-05
-3.32883929800372e-05
-3.56076622278844e-05
-2.08639719016291e-05
-3.83975788016484e-05
-4.95574206658778e-05
-2.46106750702701e-05
-4.74490285622604e-05
-3.316565529415e-05
-1.81535513474579e-05
-1.85007018426185e-05
-1.0219458771007e-05
-5.50584256731288e-05
-2.58565453073981e-05
-1.10682672157448e-05
-1.90075817202092e-05
-4.56073016987385e-05
-1.7362431617585e-05
-5.10422758136887e-06
3.57649387520912e-06
-3.83691045969458e-05
-5.21713860577426e-05
-3.67874320432411e-05
-3.42229418346739e-05
-4.72686384501439e-05
-1.07435186991516e-05
-7.98074927655398e-06
-1.4780631843219e-05
-3.48298470340619e-05
-2.77387941465072e-05
-3.59501626170107e-05
-1.25728769497834e-05
1.53579481455208e-07
-3.24948783597135e-05
-2.70646749401118e-05
-1.82932758179662e-05
-3.31284509021622e-05
-4.41139327577797e-05
-3.02204468305709e-05
-2.18937584699237e-05
-4.64226104463993e-05
-3.83304479351244e-05
-2.78898710786556e-05
-3.3401023809086e-05
-7.6050649825334e-05
-1.96730183056945e-05
-1.76112293201309e-06
-3.44486380272236e-05
-5.41602988968008e-05
-2.37770446447658e-05
-1.53544341544982e-05
-4.15686721267024e-05
-4.06827657953777e-05
-5.4745805118418e-05
-2.88641975626176e-05
-1.59362083993647e-05
-1.47253086056658e-06
-3.28740304918315e-05
-2.42945884070099e-05
-2.41006728331481e-05
4.78072395685275e-06
-4.71084512914014e-05
-3.37624122375749e-05
-2.25317511950459e-05
-2.39745810646501e-05
-5.62098397352175e-05
-5.98988928867e-05
-3.15345823434134e-05
-2.86380818417142e-05
-3.5757626740918e-05
-3.12455289614169e-05
-3.82203370924358e-05
-2.48512202700814e-05
-4.35530702462345e-05
-3.58096124585566e-05
-2.13942591032409e-05
-1.18245551732659e-05
-3.52612722170416e-05
-2.12094704387437e-05
-4.81839336602e-05
-6.57139540302549e-05
2.36662663071094e-06
-4.81981729943038e-06
-2.58175219889549e-05
-5.50848385424749e-05
-2.76012190450583e-05
-1.89573009507162e-05
-2.5701966096621e-05
-2.60468540820144e-05
-4.54799041983709e-05
-6.17723131201388e-05
-2.23541859766266e-05
-5.42936157585416e-05
-4.71041929291892e-05
-3.04416027970981e-05
-3.07401246462807e-05
-2.18588221135727e-05
-1.0270612136752e-05
-2.54688023391424e-05
-8.66401116455831e-06
-1.6079629940415e-05
-3.18079860446021e-05
-3.76773961024438e-05
-2.1969555184086e-05
-2.68422903435814e-05
-3.19879719061018e-05
-3.45155634832923e-05
-5.15931641758531e-05
-1.71119288161093e-05
-3.10786964177939e-05
-3.64350891264151e-05
-3.2835184941453e-05
-2.19396259773382e-05
-8.14710410245715e-06
-1.7575433187767e-05
-2.61192576576274e-05
-1.75151972158044e-05
-1.29493359556332e-05
-1.48435492134774e-05
-7.5656920591486e-06
-3.96899438270672e-05
-2.83480303700095e-05
-3.94763763986458e-05
-1.43705020147308e-06
-4.5003707161702e-05
-2.85251521548969e-05
-4.42450022429858e-05
-1.6589210871053e-05
-4.07534968021587e-05
-2.04905314522607e-05
-2.87100032996035e-06
-2.93828709950545e-05
6.3428109566766e-06
-2.02909761597574e-05
-8.40300706433005e-06
-3.06449292737727e-05
-2.43971973142912e-05
-5.95333557226146e-05
-9.57976609750292e-07
-4.1876705788263e-05
-2.43114391807055e-05
-2.69606706780603e-05
-4.94324283351266e-05
-3.2086568796634e-05
-2.12241115847769e-05
-3.37621439297108e-05
-3.73602809775366e-05
-1.74554332515417e-05
-5.31201809320128e-05
-2.44676430337135e-05
-3.90856843982791e-05
-4.30835252932957e-05
4.62832281629015e-07
-2.4671063192452e-05
1.72293749120602e-05
-2.04329263408534e-05
-4.1411574473834e-05
3.27366997204509e-07
-1.11421292928276e-05
-4.54574729060402e-05
-2.8598271339405e-05
9.29467863988038e-06
-3.10649195101491e-05
-1.01366003919598e-05
-1.90699686031484e-05
-3.86451035364937e-06
-1.72658359540907e-05
-2.57986405826881e-05
-5.22717023226318e-05
-3.97761320871441e-05
-3.41069972587225e-05
-5.31102083416721e-06
-1.03464417255834e-05
-2.06336264845736e-05
-6.39500328257356e-06
-1.82573824606208e-05
-3.34282941545072e-05
-3.33087905089455e-05
-7.02270360541485e-06
-5.09323050574077e-05
-7.81458593879943e-06
-3.53180057432049e-05
-3.05225174139809e-05
-3.89377263193516e-05
-3.87598258936272e-05
-2.49335110618292e-05
-4.27729910017279e-05
-5.46586088238593e-05
-8.30030931974036e-05
-3.99304960743611e-05
-2.09492646909195e-06
-5.23239043386136e-05
-3.05666471705625e-05
-1.00041210183311e-05
-5.97089191131572e-05
-2.89064474320071e-05
-1.24738003022805e-05
-2.18843294189734e-05
-2.18319750877236e-05
-4.15791475386967e-05
-6.49686229821929e-06
-5.82634672112018e-06
-2.80103330387317e-05
8.48623146765988e-06
-9.57417764930778e-06
-3.36283505056754e-05
-5.03708512024852e-05
1.47716934850602e-05
-4.36642103369196e-05
-1.8676828106577e-05
-1.61885534009898e-05
-5.47539426722912e-05
-1.48086222334862e-05
-1.67115675142431e-05
-4.64875026836423e-05
-2.82804689870324e-06
-4.81722415785468e-06
-7.59620101297624e-06
-1.59382019711903e-05
-3.3905632367315e-05
-2.60818682784196e-05
-4.3399191587366e-05
-4.46112431925392e-05
-1.13376444872165e-05
-3.21257566644052e-05
-4.5484847884827e-05
-4.57367939630734e-05
-2.73580229742177e-05
-3.93056764357132e-05
-5.28394258668642e-05
-2.95502612317713e-05
-6.07457073859534e-05
-3.10975222849002e-05
-1.5737104386493e-05
-2.30975367529083e-05
-4.90329268935185e-05
-2.83432203944308e-05
-2.8544503917077e-05
-4.26381420227338e-05
-2.75205738260707e-05
-3.27296672890917e-05
-5.5156248162485e-06
-4.55466769995093e-05
-1.04218393501625e-05
-1.66331668526484e-05
-7.71879653712392e-06
-5.81084938231467e-05
-1.85949398094238e-05
-2.27551150736046e-05
-2.20883685557557e-05
-3.00365911511049e-05
-4.66969490632225e-05
-3.48324270100532e-05
-5.3339479186727e-05
-2.42174350969745e-05
-2.11464780606626e-05
-2.09589937467665e-05
-3.87258481040953e-05
-1.61300968095541e-05
-2.39375556606968e-05
-1.32990183252811e-05
-5.89605206322093e-05
-2.41126112086752e-05
-5.33391349604379e-05
-2.71083419631391e-05
8.91276793621561e-06
-1.86168333822605e-05
-1.30339368742078e-05
-3.03388004383931e-05
-1.43351005359249e-05
-4.59753812488713e-05
-2.00306545516472e-05
-1.36927238242675e-05
-2.67220242417353e-05
-5.41988125538384e-05
-5.30137207842905e-05
-2.17703390383305e-05
-4.92334926095344e-05
-2.41444907331957e-05
-2.01936574704397e-05
-4.98830400920115e-05
-5.74565535178399e-05
-2.97182021426639e-05
-2.49335457364235e-05
-5.74711260401846e-05
-3.60709927141167e-05
-4.78182572755223e-05
-1.00051825502449e-05
-1.98915120051777e-05
-1.94065099477649e-05
-3.32462549567864e-05
-1.50723144345225e-05
-4.9201460058101e-05
-2.3906448755041e-05
-3.52431473747524e-05
-3.79897949412517e-05
-4.39342399675157e-05
-3.09923935751551e-05
-4.70682710644288e-06
-2.38258176771585e-05
-1.15489111085419e-05
-2.72488672315094e-05
-3.4241228126038e-05
-3.66642435228887e-05
-6.31092616510972e-06
-3.38180209318516e-05
-3.57908336897216e-06
-2.36961524880122e-05
-2.32999442218338e-05
-3.91381642117263e-05
-4.8082837619183e-05
-2.12420209509394e-05
-1.52825379659322e-06
-3.87989687446147e-05
-3.25298461683253e-05
-3.69155997919961e-05
-1.78755140122358e-05
-4.4939014902643e-05
5.12555143619636e-06
-1.54686900525313e-05
-4.3274818308822e-05
-2.91458246503475e-05
-1.60737987892709e-05
-2.65928984533194e-05
-2.49212797791269e-05
-4.07810453197948e-05
-1.25056626114616e-05
-5.14607858592064e-05
-1.79352027415463e-05
-2.17973635678596e-05
-4.98676884199637e-05
-2.7656418184079e-05
-3.01720331065876e-05
-1.69457294846492e-05
8.85868386058868e-06
-4.65107725288334e-06
-4.86778049573439e-05
-3.84866046899376e-05
-2.94939113250044e-05
-1.58267129612088e-05
-8.94388957718973e-06
-9.32843117311721e-06
-1.71813836494231e-05
-3.01698142767865e-05
-1.89360315229266e-05
-2.14793794292111e-05
-1.66107985044603e-05
9.28774794216812e-06
-2.61651711997466e-05
-4.06884790699857e-05
-3.39614024270938e-05
-2.89388488817583e-05
-3.04870659863142e-05
-3.45590033842985e-05
-4.53780112695436e-05
-3.48521977556854e-05
-3.31102446412215e-05
4.98968860674588e-07
-1.79105335591218e-05
-3.80241754848801e-05
-3.5711052034555e-05
-3.34965310131225e-05
-3.62340503925858e-05
-2.82890538926554e-05
-7.60824409381485e-06
-5.19813515037035e-05
-3.60458972493389e-05
-3.09356584760267e-05
-1.75303298162156e-05
-1.74006040767456e-05
-1.08983781973997e-05
-1.45565421534521e-05
-6.32690723709626e-06
-2.84363034669529e-05
-3.60297061921665e-05
-3.0205582424736e-05
-2.73927353573879e-05
-4.24687515908034e-05
-5.34855630589272e-05
-4.34420533713661e-05
1.0702148112922e-06
-2.51482719430811e-05
-4.07443314651016e-05
-1.06690136209187e-06
-9.73841098281051e-06
-1.20038419410289e-05
-5.36305102742931e-05
-2.73753645085781e-06
-1.66085635067241e-05
-1.45920781589515e-05
-9.4741836982199e-06
-2.72469071054098e-05
-8.80294055395887e-06
-4.52828500482013e-05
-2.6809532132522e-05
-3.45250354832362e-05
-2.71685504857608e-05
-1.06741716627488e-05
-2.62884685869367e-05
-2.36106934526161e-05
-4.5070108543528e-05
6.61622259260656e-06
-1.4281462934753e-05
-3.76115382973606e-05
-5.15601582479714e-05
-4.32574501845133e-05
-3.63378548397049e-05
-2.47441206570953e-06
-4.01907799771662e-05
-5.36863188542434e-05
-2.89027164547008e-05
-4.43378542116028e-05
1.26419288048026e-05
-6.88044994869634e-07
-1.4900862756991e-05
-1.64643978794594e-05
-3.57172500626452e-05
-2.25427719691354e-06
-6.85668001783562e-05
-5.84045700090836e-05
-2.62930981141601e-05
-4.47012002356475e-05
-4.45768188402372e-05
-1.31721154210509e-05
-2.93779293643981e-05
-1.6032779353865e-05
-5.62652841283973e-05
-2.52560341255129e-05
-5.63366742861942e-05
-1.95775646213199e-05
-2.2266622827748e-05
-5.37710122531699e-05
-1.15840617373427e-05
-4.59204195105506e-05
-1.17694221887806e-05
-4.25922500125837e-05
-1.19593515359984e-05
-4.79476250673751e-05
-1.22529231384416e-05
-2.92148784503677e-05
-3.4474302977147e-05
-1.77945436396586e-05
-2.71357587465258e-05
-3.83152073003923e-05
-4.44854943113003e-05
-3.8776045510495e-05
-4.78193802708143e-05
-8.99175708052403e-06
-5.29086438553275e-05
-2.04673247218435e-05
-3.8108424665442e-05
-3.45636042761987e-05
-2.74480969170093e-05
-3.92405942849347e-05
-2.724101106716e-05
-4.34347003371617e-05
-2.46845971621783e-05
-6.53072002387796e-06
-5.09478457937691e-05
-3.9882683840602e-05
-4.23858837027551e-05
-1.42170489418163e-05
1.01668253558164e-05
-1.21411168789376e-05
-4.91561643517586e-05
-2.57206909128409e-05
-5.87274846009162e-05
-2.33926637493469e-05
-1.30869025007466e-05
-3.24364748009553e-05
-1.24655306803757e-05
-2.30898503163572e-05
-6.02243489551359e-05
-1.96212634220917e-05
-3.37003339088888e-05
-2.95527559995996e-05
-1.45637632310601e-05
-4.39851723885995e-05
-1.37059407296932e-05
5.99234437064446e-07
-2.23182173184812e-05
-4.08459010411186e-05
-2.67228598518494e-05
-4.45693338608072e-05
3.27093176581191e-06
4.31281860000607e-06
-2.48161603164047e-05
-4.05519588997599e-05
-1.19506807702148e-05
-5.47516980560781e-06
-4.13197721946793e-05
-2.38267325069379e-05
-2.66081434062249e-05
-3.91489360236978e-07
-2.39132821106763e-05
-2.68910616028057e-05
2.61940120381191e-06
-2.12456288824142e-05
-4.58378393776565e-05
-3.16302061673425e-05
-1.78008977517001e-05
-6.67013599783505e-05
-2.23776487857564e-05
-2.10888476458482e-05
-2.89445251423007e-05
-2.30278721809705e-05
-3.37041390257503e-05
-6.69975434736584e-05
-6.61645798694961e-06
-1.90603453588195e-05
-2.21319929839527e-05
-3.45523832035709e-05
-3.48993394948186e-06
-3.2189678003502e-05
-2.17177536182255e-05
-3.49471609169687e-05
7.4446327284419e-06
-2.74604388149343e-05
-2.62153549813622e-05
-1.44826532239531e-05
-5.80340545900964e-05
-1.39871633045857e-05
-1.7584218579116e-05
-5.58245093178005e-05
-1.62170201710932e-05
-1.77604431603869e-05
-1.59544513437468e-05
-3.39298520861693e-05
-3.44226412592152e-05
-5.4230512535513e-05
-3.14935803264151e-05
-1.0382477510093e-05
-3.1136041572423e-05
2.67530481610485e-06
-6.74308776610777e-06
-2.61465672819215e-05
-2.95290088617755e-06
-2.10725263933514e-05
-4.30743110758289e-05
-1.52479831515656e-05
-3.37695195373384e-05
-5.81291485311286e-05
-2.81809419731552e-05
-4.86031097581077e-06
-2.91041333314834e-05
-2.70141060237039e-05
-2.76630082128543e-05
-3.64088913996337e-05
-3.43116774347213e-05
-7.01415277349526e-05
-1.65419113377332e-05
-3.12620598628086e-05
-2.36196693928084e-05
-3.06400625416552e-05
-3.08352360012769e-05
-1.2741601726544e-05
-5.32467060353462e-05
-5.00180034608383e-05
-4.61823315998313e-06
-4.31006480419234e-05
-2.86556872859983e-05
-4.09683993226334e-05
-5.34540126340014e-05
-2.8608620932214e-05
-2.05403362321889e-05
-1.38349379775166e-05
-3.89966433360637e-05
-3.12792077885667e-05
-6.61598763911163e-05
-9.26655243116287e-06
5.78058382630639e-07
-4.25359565943962e-05
-3.53715449924418e-05
-2.18940789829176e-05
-1.75577494184871e-05
-4.63388094129561e-05
-3.97284233939868e-05
-4.14695256733933e-05
-4.25703448896656e-05
-3.68581975612456e-05
-2.51362848107134e-05
-4.97647991725363e-05
-4.28509944497541e-05
-2.64712630576519e-05
-4.3093317924722e-05
-3.76729095066461e-05
1.69653260207542e-05
-3.93059480233807e-05
-3.82375090491253e-05
-1.55825953108488e-05
-2.98637888247098e-05
-3.21030382589016e-05
-3.46742272249966e-05
-5.32421259826449e-05
-1.7005119174025e-05
-8.23550183048843e-06
-4.36404860298448e-05
-2.01589490419998e-05
-5.47523390355888e-05
9.4531510972373e-06
-1.49108966326352e-05
-1.46562376157841e-05
-1.46705934325438e-05
-1.07513670806629e-07
-3.35994429942142e-05
-4.23666793260043e-05
-1.29773706884855e-05
-2.30765628896517e-05
-3.11196587928916e-05
-1.02634116943014e-05
-8.13022911579273e-06
-3.61382340121385e-05
-1.00902654982956e-05
-7.6931326911519e-06
1.27589086086353e-06
-3.30080756735473e-05
-4.39675333791486e-05
-4.73327836182079e-05
-2.84180167430341e-05
-4.05365185183225e-05
-3.16840909742119e-05
-9.8173840792052e-06
-4.08410585876014e-05
-4.41804980954676e-05
-1.41570184180232e-05
-3.53589817820683e-05
-2.08313585757454e-05
-3.84196178879355e-05
-1.21865523602937e-05
-2.70166340667035e-05
-5.03648864622711e-05
-1.02750082388904e-05
-2.18672423772278e-05
-2.86762007120944e-05
-2.0449796020144e-05
-2.6165853329806e-05
-4.63516275171577e-05
-3.88577528541456e-05
-3.31326194642638e-05
-2.92772262485594e-05
-3.14482524862587e-05
-6.78162702529834e-06
-1.29930444058465e-05
-4.96988995712359e-05
-1.94610264005313e-05
-2.66846638420095e-05
-3.82101797415677e-05
-1.37924109720841e-05
-2.8477847768568e-05
-4.44034591943243e-05
-1.83385300873041e-05
-3.89509823634737e-05
-1.78137248959718e-05
-5.04736711288218e-05
-1.92186111342156e-05
-4.78462850802998e-05
-5.08081977387367e-05
-1.48400688381343e-05
-2.6634855081488e-05
-3.13695570728335e-05
-2.79797574160736e-05
-2.59770536227546e-05
-3.26023678595371e-05
-1.92973676745977e-05
-3.1512861071214e-05
-3.61602111747666e-05
-4.13195893670755e-05
-1.83702516041374e-05
-4.71877316986089e-05
-2.55655970371778e-05
-3.2293186242968e-05
-2.68652450416628e-05
-9.16788462867988e-06
-3.28978783692839e-05
-2.85713871568767e-05
-5.68410821103134e-05
-2.62325437880088e-05
-1.40273660155556e-05
-8.98406688509952e-06
-2.03644581253265e-05
-8.7307306474111e-06
-4.64560720923481e-05
-3.37628013499095e-05
-2.65985890989112e-05
8.14528297665128e-07
-1.515939904409e-05
-4.09976244150088e-05
-2.75535665029721e-05
-2.75696295060532e-05
-1.90232998870701e-05
1.20030468258567e-05
-4.45351640581283e-05
-2.72550079292951e-05
-1.7611944311312e-05
-3.00951461174554e-05
-5.66295498047329e-05
-1.38473411506441e-05
-1.90786826649465e-05
-1.48651891475076e-05
-2.9397127258619e-05
-3.14555547202688e-05
-3.52872569555412e-05
-1.44246929295692e-05
-2.33440026754588e-05
-1.40313875528163e-05
-4.19957234841514e-06
-6.92230451287365e-06
-2.96567658020367e-05
-2.77693207604815e-05
-2.0003507217518e-05
-2.50076972672741e-05
-2.16669206025211e-06
-5.76361105584224e-05
-1.9260683955072e-05
-5.32244278094397e-05
-2.56591532074787e-05
-1.06462287645945e-05
-3.26553951053815e-05
-3.91208833006383e-05
-4.48684547511056e-05
-3.57867381938129e-05
4.00581436218274e-06
-3.4803008567683e-05
-2.5728691222786e-05
-5.15798836852333e-05
-2.49157380003284e-05
-3.21913922371854e-05
-4.18715471466313e-05
-1.13327906821475e-05
-4.56690007824422e-05
-4.2194212297886e-05
-2.83548287023377e-05
-2.681824042475e-05
-4.41638501619915e-05
-3.35204591449519e-05
-3.32143253635404e-05
-4.97871984979819e-05
-2.55833461190181e-05
-2.65345370356442e-05
-9.39573960948285e-06
-2.9771169429799e-05
-2.62110842862964e-05
-1.91346080038431e-05
-3.95028878254803e-05
-2.44527412004047e-05
2.05011875621492e-06
-6.67806085108608e-06
-5.93984204185421e-05
-3.94706516404343e-05
-1.38903432083294e-05
2.40610731032868e-06
-3.00293563531541e-05
-2.7835809809182e-05
-4.75048120699019e-05
-2.12636511711347e-05
-1.56429294953806e-05
-4.51532653114557e-05
3.80171135148114e-06
-3.0480823741234e-05
-3.97785571003805e-05
-4.05858566985723e-05
-2.82447163775224e-05
-2.06005803574442e-05
-2.02353822965285e-05
-4.07186472029794e-06
-8.8101549282601e-06
-1.89142977686862e-05
-3.5073447867133e-05
-3.14990320483698e-05
-8.5159331238506e-06
-6.16207733328435e-05
-4.4825072465127e-05
-2.07978329418337e-05
-4.70642499287169e-05
-2.18957087624608e-05
-3.40777783356901e-05
-2.09578511443619e-05
-3.49269953499938e-05
-5.61994695978706e-05
-1.81087725205985e-05
-4.26416894391766e-06
-3.10686991043861e-05
-1.02147265130878e-05
-4.95358506544608e-05
-5.49550658845096e-05
-2.93083932409286e-05
-2.22367541210708e-05
-9.90531561645452e-06
-1.80181450387159e-05
-7.30142025389873e-06
-3.944695752388e-05
-3.65659923007323e-05
-3.46067594022119e-05
-2.14983488983009e-05
-1.65525166212383e-05
-2.05676823676686e-05
-2.00406541984623e-05
-5.35275954730843e-05
-2.34701577198929e-05
-4.29977558953803e-05
-4.42790208453173e-05
4.90473829434738e-06
-4.8923145096487e-05
-1.85760420175515e-05
-4.02949499111801e-05
-4.27761424262953e-05
-2.5380198558956e-05
-3.16336979176056e-05
2.52756886926991e-06
-3.69044541248546e-05
-1.95694496929338e-05
-2.54013289522857e-05
-1.04722982157579e-05
-2.4565478644316e-05
-4.81852191731819e-05
-2.89779600580095e-05
-3.2082921776226e-05
-1.42904822823457e-06
-8.14842698935081e-06
-3.9812920920702e-05
-2.03423448284639e-05
-6.0804835226949e-05
-2.62618471122828e-05
-3.83292336628268e-05
-2.20117435587891e-05
6.85013198143618e-06
-5.89345479111042e-05
-2.08617179207938e-05
-2.84273222166613e-05
-2.93022016603555e-05
-3.41682410210559e-05
-5.07999225621688e-05
-4.51565741624888e-05
-9.32028305159211e-06
-2.98356250562385e-05
-2.16394097464805e-06
-2.37218002250883e-05
-3.23935420115706e-05
-2.30958172438523e-05
-2.76720543937271e-05
-2.89631940762558e-05
-1.4741683792253e-05
-1.98660966459105e-05
-9.2189609241007e-06
-5.97632191080772e-06
-4.21059067439271e-05
-2.22297933621459e-05
-1.627404890719e-05
-2.64242746022276e-05
-1.67938702811306e-05
-2.54870738237086e-05
-2.73537692064229e-06
-1.47455337322724e-05
-3.07698447490488e-05
-5.18324295597471e-05
7.63563260075428e-07
-2.71965034690172e-05
-1.36979971628605e-05
-1.32314574120144e-05
-4.05997127932805e-05
-1.4869012947973e-05
-3.02956903979543e-05
-3.22221967326952e-05
-2.09481079520232e-05
4.93680259335807e-06
-2.92785112762897e-05
-4.4561482989898e-05
3.42715948978218e-06
-2.36442166262647e-05
-4.11952674070214e-05
-9.05138108741133e-06
-2.68544224704625e-05
-3.21451084398022e-05
-4.75686567765757e-05
-5.69746514480154e-05
-4.17640865244931e-05
-3.06264209943102e-05
-1.33337601910585e-05
-3.03908660922285e-05
-9.48063939868507e-06
-1.39414445448673e-05
-1.24712533872531e-05
-2.66704820041393e-05
-4.56553405927168e-05
-5.18638428923631e-05
-1.69352130212898e-05
-4.10329671265854e-05
-1.16537911332862e-05
-1.83678135220084e-05
-2.30046180137762e-05
-2.35959315935072e-05
-3.37748368343225e-05
-8.46545016740081e-06
-4.39366340250002e-05
-4.85659255849769e-05
-3.02876358812277e-05
-2.64913515386795e-05
-1.71656700857944e-05
-2.97802835866445e-05
-3.62084837442336e-05
-4.6011358623599e-05
-1.76714458574228e-05
-4.49544423703501e-05
-1.58798360766834e-05
-1.13087264107094e-05
-1.69841001770917e-05
-3.64637582171755e-05
-1.92163420707114e-05
-1.38473416082595e-05
-3.78882853349715e-05
-4.08702811002913e-05
-2.60887500020134e-05
-5.08287966014191e-05
-1.7440326031286e-05
-2.62810711302021e-05
-1.89168667689951e-05
-3.46344918073393e-05
-3.00488322880056e-05
5.99491811402455e-06
-2.42117534351431e-05
-1.02443009720823e-05
-1.75127431027484e-05
-1.09631987367556e-05
-5.04238040034461e-05
-4.20516535744821e-05
4.81272614015978e-06
-7.66854512519039e-06
-1.67642486515913e-05
-2.70661248159405e-05
-4.1506292988114e-05
-3.81562824615918e-05
-5.57566954966591e-07
-2.29312520957523e-05
-4.39689947884021e-05
-1.30886501216186e-05
-1.51914583646059e-05
-2.58268574578259e-05
-7.77430515967072e-05
-2.05278913639571e-06
-2.51685932917376e-05
-1.68435625042804e-05
-1.5121475118284e-05
-2.16167580871618e-05
-3.19439599661063e-05
-3.15457986727254e-05
-2.95790464971097e-05
-2.91160390320855e-05
-5.07422962233709e-06
-5.85126465952584e-05
-9.85631063932149e-06
-8.3385188271006e-06
-2.42043783646196e-05
-7.07264204086421e-06
-3.80394934861436e-05
-2.96407707959468e-05
-2.87232133607235e-05
-2.36689498504738e-05
-3.362690341768e-05
-3.41082373084601e-05
-8.15900437068221e-06
-5.46587783431898e-05
-2.5144923591417e-05
-7.67172339536672e-06
-2.75549444702785e-05
-3.55337135956676e-05
-2.1402827766621e-05
-2.56130019819829e-05
-1.35489218471906e-05
2.07330003376037e-05
-1.90181712004968e-05
-1.88989377941445e-05
-2.77631839426969e-05
-1.79055714022242e-05
-4.33039365066437e-06
-3.0452334559544e-05
7.36936171966992e-06
-3.32367644805235e-05
-4.39294872027257e-05
-2.62210386445775e-05
-2.59825296292584e-05
-2.95652641116647e-05
-9.07415010553517e-06
-5.2280391072276e-06
-5.20486133121765e-05
-2.88687506587678e-05
-2.51566268630862e-05
-2.64778316956081e-05
5.21559390354116e-06
-2.35990153501126e-05
-3.57612271849009e-05
-4.81120957352187e-05
-3.42358768554323e-05
-3.53271021922412e-05
-2.12841873396028e-05
-2.48411680364449e-05
-2.12229693636705e-05
-4.80505300576159e-05
-3.38271740658136e-05
-2.10387058811874e-05
-5.86432180222392e-05
-3.34827222227432e-05
-1.5884708009379e-05
-2.22989282637705e-05
-2.29815719857763e-05
-4.10777815603521e-05
-2.41748954450162e-05
-6.22544815853854e-06
-3.65919055015672e-05
-1.96552309837955e-05
-3.08165858557e-05
-5.13978647512289e-05
-4.79911085576122e-06
-3.0511885502652e-09
-3.73004499422026e-05
-5.11852299597229e-05
-2.9327817317279e-05
-3.19399999678608e-05
-1.71960268316153e-05
-3.55773976743583e-05
-5.06604456802303e-05
-5.46955950834409e-05
-3.40844677453117e-05
-2.22283990553191e-05
-3.80214064003182e-05
-3.42123690385288e-05
-4.14969503425724e-05
-2.20869618186668e-05
-2.43881103511599e-05
-2.68790455741715e-05
-1.31337389999653e-05
-1.17964341171564e-05
-3.28606419779097e-05
-4.42844006863329e-05
-5.02117897725081e-05
-1.81403458655437e-05
-1.50819175297652e-05
-5.35601298283004e-05
-3.35288692299846e-05
-5.5717252973126e-05
-5.20708974033625e-05
-1.93118623692572e-05
-3.41149760226779e-05
-4.68347506684099e-05
-3.33489222746401e-05
-2.34342191518369e-05
-3.73398125113864e-05
-3.4203028867872e-05
-3.747811757187e-06
-4.52554603822868e-05
-1.61327854918719e-05
-2.89896437716924e-05
-1.01820897278404e-05
-2.05218836856286e-05
-3.22376378722307e-05
-1.22826167609356e-05
-1.90267818101886e-05
-1.45122203547428e-05
-6.3828987725863e-05
-9.51941885812752e-06
-2.91908888536378e-05
-1.75213841033856e-05
-4.09559976364233e-06
-1.01469884409888e-05
-1.16381834869496e-05
-2.43522258394112e-05
-1.8502020172324e-06
-3.68632941349843e-05
-3.8164461850464e-05
-2.35705899568425e-05
-3.26580323557007e-05
-1.40603764877095e-05
-1.35190056006493e-06
-2.23152568105751e-05
-4.20729623053373e-05
-1.13319634177491e-05
-3.26238665185364e-05
-4.66504609310845e-06
-2.85858430775647e-05
-2.54788643915276e-05
-2.77405135214131e-05
-4.23776914307304e-05
-2.9828210714337e-05
-4.02945383289089e-05
-2.60943439066379e-05
2.31915259704849e-06
-5.47657561633763e-05
-3.11580935761488e-05
-3.71122167628464e-05
-3.05247879453399e-05
-5.72792182037295e-05
-4.35839263749374e-06
6.10629673092549e-07
-2.20669803859135e-06
-9.70511940925614e-06
-4.09583907474573e-05
-1.95728492729558e-05
-3.09815162006416e-05
3.1299735636835e-07
-4.65620257229414e-05
6.32100011015866e-06
-3.59179115869389e-05
1.85655069452212e-05
-2.14981252322013e-05
-5.66395862031137e-05
-1.0731456391709e-05
-3.69559446949808e-05
-4.05507718426716e-05
-5.05161000333161e-05
-4.32239185858343e-05
-3.96210657629466e-05
-1.97192400371155e-05
-1.61578370977199e-06
-3.6102006597495e-05
-3.53974211312851e-05
-1.47939014901897e-05
-4.11854528068952e-05
-3.26085832833634e-05
-2.67580893748417e-05
-2.84890815745539e-05
-4.27771468557078e-05
-3.87407190993231e-05
-8.58061661461772e-06
-2.54621468917191e-05
-2.23816658937363e-05
-1.8466340151914e-05
-4.48130939986861e-05
-2.50625081161488e-05
-3.12598558807793e-05
-3.40813428712458e-05
-2.20753561759559e-05
-3.39602118368053e-05
-3.79564751117687e-05
-3.28746487680727e-05
-1.7849901844715e-05
-1.6547858731273e-05
-3.90968176459651e-05
2.40163664523582e-05
-3.69072519333351e-05
-2.96234084820157e-05
-4.20268511454523e-05
-2.29169552665551e-05
-1.0997709867782e-05
-3.4798310853246e-06
-1.81935386650336e-05
-1.04866764461075e-05
-5.64805223598096e-05
-3.55520680156362e-05
-2.36433036266043e-05
-5.31986567337368e-05
-4.76904765217704e-05
-1.99110219524999e-05
-1.47229818908469e-05
3.63982456932223e-05
-3.6392182669477e-05
-3.80248534389541e-05
-9.12026820619221e-06
-3.72187142108619e-05
-3.56564395733018e-05
1.12528501706298e-05
1.0801429724918e-05
-3.67904336165337e-05
-6.90138844919009e-05
-2.77068006834461e-05
-2.98800439848197e-05
-1.14015648167821e-05
-2.28574965324439e-05
-6.47135267094402e-06
-4.26331202049823e-05
-4.07087868566786e-05
-3.30801178989952e-05
-6.12231329328025e-06
-3.9334021804854e-05
-3.75603609441077e-05
-1.79899463050989e-05
-3.27072120525522e-05
-5.49964223209985e-05
-3.50551653420336e-06
-4.52281273536479e-06
4.71499077280248e-06
-3.79779990466581e-05
-2.30112003400241e-05
-4.68702017727448e-05
3.28007971037991e-07
-5.22567121288577e-05
-1.35437421512216e-05
-2.49521222836325e-05
-3.94404340975188e-05
-3.88945339734643e-06
-4.26353119428755e-05
-1.43747591317635e-05
-3.13804271038258e-05
5.2831627978646e-06
-5.79209482773052e-05
-2.18531278799208e-05
-3.26875997579068e-05
-5.40613554975216e-05
-5.61035521770843e-05
-9.76128138583369e-06
-3.13865896757761e-06
-2.34839331876708e-05
-2.68146523186137e-05
-5.89273673339193e-05
-2.18759146047588e-05
-7.08339532039179e-05
-3.5557616455691e-06
-2.10944292113743e-06
-3.55637766919962e-05
-2.32730689965532e-05
-1.19460018674177e-05
-6.86311735545969e-05
-1.04479768862585e-05
-3.83037426224313e-06
-3.35752615985623e-05
-4.34446685443628e-05
-5.86974493111982e-05
-4.75439510411351e-05
-4.4090942467631e-05
-5.05857150853838e-05
-9.61226117232731e-06
-3.33104419858022e-05
-1.68529333685424e-05
-1.48183689190043e-05
-2.55649986111738e-05
-1.46423725599012e-05
-3.59346675508131e-05
-4.7231047612638e-05
-3.83562862708106e-05
-5.71709928175923e-05
-4.45370540879376e-05
-8.16540708895454e-06
-3.43122908586405e-05
-2.23039407336352e-05
-4.09379460563676e-05
-3.3181051489104e-05
-2.06128979188838e-05
-5.20355406181563e-05
-5.69434555685281e-05
-4.29647304268819e-05
-3.62685128408315e-05
-1.85332886761381e-05
-2.39899780063154e-05
-6.45925686649444e-05
-2.25503583941101e-05
-7.46787725381001e-06
-2.97299191554892e-05
-5.29724480741631e-05
-3.41569488810286e-05
1.2424331245486e-05
-4.42123409074915e-06
-2.45443814555872e-05
-2.80774018191135e-05
-4.16595716130816e-05
-3.19333436826356e-05
-1.42819699827037e-05
-1.75843475896738e-05
-2.81294937695372e-05
-1.53677992021192e-06
-4.2289647413941e-05
-5.13648207944608e-05
-3.7619940548734e-05
-2.51495389425387e-05
-3.32873104785137e-05
-5.11764250906155e-05
-1.11442963800023e-05
-4.47850940108307e-05
-2.83556313626658e-05
-3.84196615507466e-05
-2.6312269926475e-05
-2.9085070098469e-05
-2.65292652532772e-05
-2.62860523340276e-05
-2.24596088859709e-05
-2.22961180091207e-05
-3.37170661353203e-05
-1.35827026413706e-05
-1.59948385249211e-05
-1.28795913734877e-06
-3.44438337525223e-05
-1.47513697752319e-05
-3.2253201547046e-05
-1.99151256586406e-05
-3.73937154524397e-05
-2.22280757168591e-05
-4.38951143864394e-05
-5.08957552670098e-05
-4.05001123478113e-05
-2.89899909125932e-05
-2.07316292711948e-05
-2.04996529592821e-05
-3.96986981716064e-05
-3.30756038411366e-05
-1.72351122478256e-05
-1.94211153423686e-05
-5.92156290721575e-05
-2.86453559460379e-05
-2.82360768775074e-05
-3.11221452403271e-05
-2.66893543441963e-05
-1.62472418430892e-05
-1.38647262528878e-05
-3.297794315892e-05
-7.90750864410687e-06
-2.52634780480372e-05
-1.60093794149951e-05
-1.39699053174106e-05
-1.37247330350797e-05
-4.75496245776067e-05
-3.42936480798169e-06
-1.46081224142164e-05
-2.9894245588208e-05
-4.48632292903292e-05
-2.33573538942264e-05
-2.04249853399645e-05
1.42925098989984e-05
-6.55642452831468e-06
-1.91426539315876e-05
-2.82522362579109e-05
-3.62912070582938e-05
-2.07020288040072e-05
-5.36663404831419e-05
1.21223099341024e-05
-3.96765262397497e-05
-3.13575615766818e-05
-1.38462324149444e-05
-3.50947523111561e-05
-5.33364273934557e-05
-1.73134848986149e-05
-3.98458906517246e-05
-2.65608176336976e-05
-1.85923709611547e-05
-4.23777487912187e-05
-3.60286149021384e-05
-3.7424165537571e-05
-5.38333018947126e-05
-2.93144806110038e-05
-1.5933465424843e-05
-2.56818077439977e-05
-2.82455729873192e-05
-4.94816103429427e-05
-3.16492154249113e-05
-4.05150745742701e-05
-3.49230656540335e-05
-2.36725130576893e-05
-1.27927163495207e-05
-1.96344211450638e-05
-4.21745785303153e-06
-3.25439717093367e-05
-3.58384692151005e-05
-7.21479373970444e-05
-1.97920905151326e-05
-5.47125737643724e-05
-4.38793064674964e-05
-1.09810310175682e-05
-3.92956175442598e-05
-4.27119486641428e-05
2.32015371969591e-07
-1.55525721634694e-05
-5.79946891016033e-06
-3.64798791852712e-05
-1.37949795491601e-05
-4.70017985510366e-05
-3.28000734199073e-05
2.60355736985526e-06
-3.18141572942514e-05
-1.51559234921219e-05
-6.36089247142935e-05
-2.00231323184068e-05
-1.54057820701598e-05
-3.31634728471103e-05
-1.5168772086622e-05
-3.15702585822503e-05
-8.72040623767105e-06
-4.12136204257913e-06
-2.99463694931348e-05
-3.54110439603497e-05
-5.48075121176576e-05
-5.63319387959915e-05
-4.62362451034988e-06
-2.80728887815164e-05
-4.96656994828042e-05
-3.12763969016338e-05
-2.73975704992348e-05
-3.58532560145176e-05
-3.8970313225813e-05
-4.67522703983769e-05
-4.09272729064021e-05
-2.26665600169731e-05
-7.58073685171102e-05
-7.69876086143623e-06
-1.74255895276873e-05
-1.57168991836323e-05
-5.18761794389295e-05
-2.54139142575545e-05
-1.56281520078582e-05
-1.60175444606523e-06
-1.06897993130026e-05
-6.11510585314432e-05
-4.75857896093661e-05
-1.17875239917356e-05
-3.55284052367316e-05
-3.11433939150977e-05
-1.48514589364205e-05
-9.71117721354089e-06
-3.40074031544125e-05
8.06606082050367e-07
-2.80459839019516e-05
-2.06956537699471e-05
-2.28129637234949e-05
-4.29539253406995e-05
-3.96295609895541e-05
-3.48608338316781e-05
-4.10273353919518e-05
-2.18436011848119e-05
-2.70718904100637e-05
-5.05459646037822e-05
-6.66376007477485e-05
-4.17235612436204e-05
2.03577751900677e-06
-2.65555425416701e-05
-1.78686496856547e-05
-3.89816649397349e-06
-1.7878195253016e-05
-3.05694487665738e-05
-4.78217339748655e-05
-1.55908072579412e-05
-7.18487644195982e-06
-3.7273940781985e-05
-3.58690700879284e-05
-9.80455827220475e-06
-4.53739421710195e-05
-3.47601825467403e-05
1.59790271589579e-06
6.52251591311434e-07
-2.40582169507785e-05
-1.94858654498332e-05
-8.89530509293306e-06
1.46309084212102e-05
2.27896683060271e-07
-1.85280499760883e-05
-3.41070239721458e-05
-2.19408820306083e-05
-1.58668440419572e-05
-3.95415619467353e-05
-2.94641212550355e-05
-3.43665796555973e-05
-2.01837996595468e-05
-3.38524500770041e-05
-4.7192861924479e-06
-9.93047826590676e-06
-2.52402489328396e-05
-3.68738452381044e-05
-2.64870678687029e-05
-1.7215363922757e-05
-2.68722697903162e-05
-4.1095578448915e-05
-3.5452079390645e-05
-3.92406661031216e-05
-3.77809023937008e-05
-8.30367472445308e-06
-4.54168155135143e-05
-7.48255537043603e-06
-2.50187405217491e-05
-2.66262458258678e-05
-1.48740201251727e-05
-3.88038172936654e-05
-7.11731773232221e-06
1.02255901559775e-05
-1.59488098435154e-05
-6.71109371540408e-05
-5.44968502330946e-06
-2.3820434817335e-05
-4.12127147077831e-06
3.38701417865732e-06
-4.22304934546689e-05
-5.73968197824532e-05
-1.60742010729106e-05
-5.35260105119293e-05
-2.60450188175458e-05
-3.73614223311958e-05
-4.66042087108009e-05
-2.90887158756396e-05
-3.39610258422351e-05
-3.32690135604902e-05
-1.29346389205873e-05
-2.39384919938355e-05
-1.21752922558299e-05
-3.35088245370015e-05
-2.26710559629603e-05
-2.31224419116693e-05
-4.720624163389e-05
1.98443763965697e-06
7.84820495888004e-06
-3.73607743963273e-05
-3.53033366262569e-05
-4.29989700714916e-05
-2.27614138864243e-05
-4.09894017712154e-05
-2.12546635342222e-05
-4.55214303427471e-05
-2.47222802223484e-05
-3.56671551434304e-05
-3.51156865370193e-05
-2.28097634437574e-05
-1.75830484341593e-05
-1.82621045523773e-05
-2.20159011585708e-05
-6.49055787044105e-06
-1.80790398617412e-05
-4.57839336250964e-05
-1.89975572197956e-05
-3.08502562461179e-05
-1.61441111993135e-05
-5.29946915526088e-05
-2.3984380081369e-05
-9.34730072047692e-06
-2.40953536772129e-05
-4.88857536282174e-05
-3.67852260831615e-05
-1.48198121583202e-05
-4.11917108980908e-05
-2.76997474400632e-05
-3.68775955852616e-05
-4.63910203790437e-05
-1.93032631115908e-05
-4.60003080555151e-05
-2.96636533860846e-05
-3.46823040969781e-05
-3.13108990523008e-05
-1.27175076985806e-05
-3.63267075153194e-05
-5.42743770749075e-05
-1.96175998572939e-05
-2.10744245409201e-05
-2.68150146680597e-05
-2.02496735977755e-05
-2.40387805794199e-05
-4.26418179959166e-05
-2.09867150186195e-05
-3.3571852748281e-05
-4.63079088847862e-05
-6.18047609189e-05
-6.14952509037755e-05
-1.10065376996729e-05
-4.18563580355647e-05
-1.58799580610402e-05
-1.52476080150774e-05
-2.42063746771173e-05
-2.10908433520496e-05
-3.11191761542803e-05
-2.18400331476125e-05
-3.02207952958125e-05
-5.22906370191451e-05
-8.66181889679259e-05
-9.09739924468227e-06
-3.78701943628186e-05
-4.20073604145474e-05
-1.40304643452447e-05
-3.84803169947304e-05
-1.24554961161802e-06
-2.52366610066527e-05
-4.48000554591633e-05
-3.7902849553884e-06
-2.77332346455905e-05
-3.72535382102706e-05
-3.15097479723744e-05
-1.11368190306964e-05
-1.41354125665029e-05
-1.51311564819019e-05
-1.94088747466098e-05
-2.05137686660631e-05
-5.51011183959201e-05
-7.28403296231734e-06
-3.16086637394228e-05
-1.25320330291227e-05
1.07384471974944e-05
-2.60339522791902e-05
-2.26390008700433e-05
9.29320167176318e-06
-1.67072389223946e-05
-8.37241107443991e-06
-5.19438628194675e-06
-2.64283213647319e-05
-3.81237872424681e-05
-1.26363153660308e-05
-4.46776797800397e-05
-3.12088679759821e-05
-1.73235243594439e-05
-2.22569842498719e-05
-4.85914778926048e-05
-1.97345128204573e-05
5.42033508170189e-06
-2.98133432252454e-06
-4.76665540567248e-07
-1.49462216955402e-05
-2.59214980903951e-05
4.43754886657984e-07
-1.64026549329994e-05
-3.54891766614349e-05
-3.89106170960655e-05
-2.23398724186881e-05
-7.7348150267988e-05
-2.19565909436383e-05
-2.48931711521904e-06
-4.3347403322827e-05
-3.44039208414832e-05
-2.91517751056007e-05
-4.87606404944902e-05
-4.43311423134225e-05
-6.14150435050208e-05
-7.9117096258722e-08
-3.37356338711442e-05
-5.43814903588716e-05
-4.38267666513662e-05
-1.27933857306752e-05
-1.17323626924852e-05
-8.18617170992535e-06
-3.91883488783147e-05
-1.37423826313312e-05
-3.4243413207913e-05
-2.64792868412134e-05
-1.74425115052907e-05
-1.30243703203312e-05
-1.50545908036406e-05
-2.72718548357237e-05
-4.75093369615354e-06
-2.10428018152729e-05
1.06458456851666e-06
-3.82008121610317e-05
-2.44173866531641e-05
-4.85697818609964e-05
-1.67540825053403e-05
1.21046143796557e-05
-3.22404564104163e-05
-6.83305621820981e-06
-1.96728085305264e-05
-1.64070914946374e-05
-1.61278287351117e-05
-3.68544404363728e-05
-4.78548041930325e-05
-4.14429933248372e-05
-1.94998100748725e-05
-4.26883410508211e-05
-8.85758589210835e-06
-1.81839953538099e-05
-3.40115015841638e-05
-2.93614586386422e-05
-1.87383741427507e-05
-3.28080198161975e-05
-2.45049891409313e-05
-3.00400689625903e-05
-2.20492731827922e-05
-3.79725949760742e-05
-3.1225550912645e-05
-3.53047927687087e-05
-2.59311658119235e-05
-3.55666040585281e-05
-3.04712346227474e-05
-4.76165356404328e-05
-4.55856224484856e-05
-2.9064213068347e-05
-3.50628988350515e-06
-4.66874839441213e-05
-2.61563804820044e-05
-5.37891103763558e-05
-4.04087114625751e-05
-2.19688940911649e-05
-2.81064189533286e-05
-1.46659304590253e-05
-3.69317064551593e-05
-5.30146263494649e-05
-1.47811282566298e-05
-2.6547216045646e-05
-4.08974100773728e-05
-7.58923433622793e-06
-4.02104948331313e-05
-3.84092903317951e-05
-3.19993538767664e-05
-3.18534604212893e-05
-3.70153167250642e-05
-8.6618306180349e-06
-7.78021180578542e-05
-4.99412402624667e-05
-1.46235708761928e-05
-4.7642007676619e-05
-2.97390291708209e-05
-2.82463992222645e-05
-2.82869844062966e-05
-1.64693388927783e-05
-2.56891787010411e-05
-3.87604218162348e-06
-5.0723167031195e-06
-2.2459022642576e-05
-3.52662198371803e-05
-2.33252265256209e-05
-2.4664524902944e-05
-2.0594705642334e-05
-3.59687285152786e-05
-2.33511393026569e-05
-3.74273230706078e-05
-3.23187475705408e-05
-2.73892675727112e-05
-3.6602866290643e-06
-1.18059837997066e-05
-3.66622027097244e-05
-2.28221083427433e-05
-3.01232226446444e-05
-1.35056887794267e-06
-8.27216685581793e-06
-1.8268315836978e-05
-4.54198654610506e-05
-1.5699056129537e-05
-1.685112716928e-05
-3.89341872078604e-05
-1.29602684390368e-05
-2.98849216822472e-06
-2.50595180341563e-05
-4.92021458848574e-05
-4.14942846670275e-05
-3.33149364681269e-05
-2.03768062102909e-05
-2.52326105466405e-05
-3.9774648663274e-05
-1.25830138850743e-05
-2.77577237790922e-05
-3.44923841242973e-05
-2.50663175596905e-05
-2.14470008639034e-05
-2.2221080485371e-05
-3.76941594109091e-05
-4.58864698264385e-05
-6.99014147719675e-06
-9.98459413550536e-06
-2.52352482456566e-05
-3.53985393975325e-05
-8.39476294072956e-06
-1.31143672956149e-05
-3.33915430045796e-05
-3.44898311213376e-05
-5.84469095564743e-05
-1.16219283159661e-07
-4.43629258988517e-05
-4.43458072447832e-05
-1.98856561719532e-05
-2.39292263070195e-05
-3.73213431963315e-05
-3.06777414835122e-05
-2.16073312413787e-05
-2.41164414653071e-05
-3.12790716632259e-05
-2.49335755285349e-05
-3.75985276262864e-05
-3.72194351688333e-05
-1.37665746558178e-05
-3.06807250279264e-05
-4.2302074144127e-05
-1.35917478798685e-05
-4.13279593132154e-05
-3.06807000600349e-05
-3.73259482307409e-05
-4.50647179892333e-05
-8.32033165834478e-06
-6.60171503359809e-05
-2.86993063192211e-05
-2.39927204131476e-05
-1.35096017096872e-05
-7.97593969455036e-06
-1.49931693080439e-05
-6.55484637755452e-05
-2.65389987592691e-05
-3.22576970265071e-05
-2.76395960016828e-05
-2.63282232159035e-05
-1.56665057233698e-05
-3.88932001370597e-05
-1.70333423265129e-05
-3.94656751945239e-05
-4.02281289828436e-05
-3.24887786094639e-05
-3.20598962266523e-05
-2.25823257615381e-05
-6.25477093944275e-05
-1.0331078201662e-05
-2.74744557896667e-05
-5.89217838546913e-05
-1.04143306741556e-05
-4.18630504247591e-05
-5.00487733798434e-06
-1.57057719273443e-05
-3.5495389137541e-05
-1.07751162246016e-05
-2.27642568652817e-05
1.41651491486048e-06
-3.54810509426172e-05
-7.94888614203307e-06
-1.88687673026357e-05
-3.17149890386166e-05
-2.2887709943137e-05
-2.85858251012189e-05
-2.45915257454684e-05
-3.93728630484433e-05
-5.3678837462336e-05
-2.25377154682425e-05
-2.23075609349305e-05
6.78050998702868e-06
-4.52500691672178e-05
-3.2510867044625e-05
-2.07620496835216e-05
-1.82687785851759e-05
-1.91878483425347e-05
-2.31896119663329e-05
-2.4884083557619e-05
-2.16729904017687e-05
1.57069147545189e-05
-4.32484528873544e-05
-3.34438292546366e-05
-2.52512002707388e-05
-2.65450341564409e-05
-1.10528207410602e-05
-2.26536432366851e-05
-6.30042037309346e-05
-1.46599673130086e-05
-2.63763026910188e-05
-2.45057757420043e-05
-3.44261582369735e-05
1.4987636991078e-06
-2.9064632300981e-06
-3.85952952605199e-05
-2.5674062781635e-05
-5.25832226004941e-05
-4.05066699215044e-05
-2.94747619370679e-05
-1.65274179448439e-05
-3.553367769055e-06
-6.65002718573352e-05
-3.90990687535589e-05
-3.04560498101559e-05
-2.7956023788449e-05
-1.62844037604123e-05
-5.45783393037284e-05
-1.37495229750928e-05
-3.46575314722728e-05
-3.21430875435228e-05
-1.2464120333635e-05
-2.50838572549908e-05
-2.60157547557444e-05
-5.01286135217415e-05
-2.18988682387806e-05
-4.09813813632071e-05
-2.56381346209725e-05
-4.93130012776258e-05
-2.28126411643124e-05
-2.58216124596791e-05
-4.30134344876937e-05
-1.20067314808097e-05
-3.67534308168555e-05
-2.24838553150467e-05
-3.01590271932851e-05
-7.86712543425493e-07
-3.45938367981498e-05
-2.57158387252971e-05
-1.38833967931707e-05
-1.66595287099359e-05
-9.26598436094574e-07
-2.26967338822593e-05
-3.4011849508714e-05
-1.99827549480283e-05
-1.57942177844939e-05
-3.72908234618575e-05
-2.92744014722604e-05
4.94174249537963e-06
-1.90015103218526e-05
-3.98064181390246e-05
-3.24865573858558e-05
-3.92931138334751e-05
-1.09797919130523e-05
-1.56839715437857e-06
-3.58475756178164e-05
-3.5565946505761e-05
-3.67449079766207e-05
-5.82953160185881e-05
-2.13979519347696e-05
-2.55609735855051e-05
-2.03373472549238e-05
-1.96143221355253e-05
-2.76720948249138e-05
-3.12958328715733e-05
-2.41620410559978e-05
-1.81107867858127e-05
-1.9508859875315e-05
-4.27834332630539e-05
-3.64640629532112e-05
-1.10888636714367e-05
-2.47767256735439e-05
-2.41433404311916e-05
-3.34599670789667e-05
-2.02207749063455e-05
-7.08057954147172e-05
-1.64717103141768e-05
-6.65512021530998e-06
-4.66376155042227e-05
-1.23019253234426e-05
-1.90488252128623e-05
-3.08934715781169e-05
-3.13174023817925e-05
-3.2280075837009e-05
-2.13924443303814e-05
-2.18911218829417e-05
-1.3249828996762e-05
-1.89685376498188e-05
-3.60663438486573e-05
-3.48654324699484e-05
-1.90644134046024e-05
2.9667313943791e-06
-2.91419475707048e-05
-3.28002712972445e-05
3.42128637624132e-06
-5.51135831983274e-05
-6.97182798760402e-06
-3.49785409965172e-05
-5.28905187550756e-05
-4.39443636247178e-05
-4.15258443022476e-05
-4.50524548095e-05
-5.71217983138306e-05
-2.1077214137683e-05
-2.41044304682689e-05
-1.39366404905801e-05
-3.55393515329696e-05
-2.11118254457462e-05
-2.93329796144167e-05
-2.87526482261686e-05
-4.46427159172988e-05
-5.36296596823094e-06
-2.57899373807879e-05
-3.56151042546273e-05
-5.42237030008702e-05
-3.08230742790064e-05
-1.95426636003013e-05
-3.51534873845979e-05
-3.15226987931252e-05
-2.65603803254027e-05
-4.59246587885821e-05
-4.82683456628925e-05
-3.86316458418265e-05
-4.35438559960643e-05
-4.47337642464363e-05
-1.46350616313918e-05
4.5005848528096e-07
-3.3410725897525e-05
-4.20652676235103e-05
-1.76237668950302e-05
-1.71922319044391e-05
-3.31056196115774e-05
-3.4873277847685e-05
-3.01038527585594e-05
-4.87262999045938e-05
-9.29439776102318e-06
-5.54438895875048e-05
-2.03868995576216e-05
-1.86286418508974e-05
-1.74810813465177e-05
-1.35122827357253e-05
-1.82665314675976e-05
-5.26847698891901e-05
-1.0485622955391e-05
-2.00009026274925e-05
-1.59962776982653e-05
-5.99276318641122e-05
-4.39660587260921e-05
-5.93599775367451e-05
-1.70826892354793e-05
-3.81073512049623e-05
-3.7639694940636e-05
-4.27973332609624e-05
-4.19423266271598e-05
-4.60862314644951e-05
-4.05263647378951e-05
-2.42568306921401e-05
-3.85023201118965e-06
-1.48582905288385e-05
-3.18672369675891e-05
-3.54125053229443e-05
-5.52781713114665e-05
-4.09255831187915e-05
-4.12734091521745e-05
-2.53312060208586e-05
-5.83181450876444e-05
-2.45886487358615e-05
-4.58156919255023e-05
-2.34153006254943e-05
4.46711514238386e-06
-3.54213315056498e-05
-1.47733800937316e-05
-3.88755349877044e-05
-1.62741532589182e-05
3.03156108049789e-06
-3.03664340998157e-05
-3.12360927942214e-05
-1.96581318328484e-05
-3.82541533893236e-05
-3.19694724168378e-05
-2.67708692495835e-05
-2.88423576161007e-05
-1.93283519987013e-05
-1.12128579733575e-05
-2.99667484323938e-05
-2.62136585515573e-05
-3.89618152237971e-05
-2.91433079402967e-05
-4.49912054644029e-05
-4.95161068762794e-05
-1.66439783282991e-05
-2.07365418679071e-05
-2.80342495553058e-05
-8.84252996768709e-06
-8.24395209781966e-06
-1.7291546096245e-05
-1.71436959602858e-05
-2.49151050772429e-05
-2.7208862794605e-05
-2.94972422684996e-06
-2.40229039831253e-05
-1.43170305425137e-05
-1.67523390055459e-05
-3.34028164599416e-05
-3.72635041679931e-05
-2.96369519253348e-05
-5.08634345720839e-05
-4.65553093573553e-05
-2.37615742750208e-06
-1.5229020570628e-05
-1.6896813657291e-05
-2.51670707321386e-05
-3.72979434101001e-05
-1.60722023017637e-05
-3.74966973023786e-05
-1.40403218215635e-05
-6.19827167926619e-05
-2.2486662133904e-05
-2.50578765408329e-05
-3.88592673629182e-05
-3.20582698135803e-05
-5.85647515258394e-05
-4.57126637210476e-05
-3.46269176484292e-05
-2.53898884983889e-05
-4.50108522329158e-05
-1.08602959472125e-05
-4.68264163214807e-05
-6.99962664899149e-07
-4.76599662146528e-05
-2.8034418056331e-05
-5.11317670177855e-05
-9.25895868252731e-06
6.8019149111542e-06
-6.21712432133584e-06
-2.82936809678401e-06
-3.32349980556271e-05
-2.58518887744033e-05
-5.45943042436881e-05
-1.68105214845623e-05
-4.35900586118866e-05
-5.01555661965004e-05
-4.31525184045066e-05
-4.69085068192575e-05
-4.23655619824357e-05
-4.92847713245624e-06
-3.8175252705002e-05
-5.9487501749296e-05
-3.79758546431751e-05
-4.10848612665011e-05
-3.76560912488993e-06
-2.69468804290994e-05
-3.52407636217129e-05
-2.17622195418275e-05
-2.41104236601468e-05
-3.9290383273987e-05
-1.57135357338362e-05
-1.38164931362843e-05
-3.95078969575096e-05
-1.84626539608164e-05
-4.58680009616273e-05
-4.61085024682266e-05
-1.41839735472341e-05
-1.32024255974643e-05
-2.82919405352515e-05
-2.98020477883283e-05
-4.62695685478527e-05
-3.69433774806306e-05
-4.6884626179029e-05
-2.17015549085775e-05
-1.71056091428089e-05
-5.88786422127279e-05
-2.56676223197498e-05
-4.91469550730859e-05
-3.09125408729056e-05
-8.41659482436037e-06
-4.1719865689241e-05
-4.78306962089798e-05
-3.49434517162616e-05
-4.93867075964138e-05
-4.89175697729958e-05
-3.35315247276875e-05
-5.18011031248431e-05
-1.88322867063487e-05
-3.04112236056447e-05
-3.94133669196823e-06
-1.14038298901447e-05
-3.5152633742292e-05
-1.81280525174155e-05
-2.36809708988889e-05
1.20928987020863e-06
-2.14053045982713e-05
-3.46103368987823e-05
-6.10600341901262e-06
-8.65206051033822e-06
-1.4035020995133e-05
-2.59253152570378e-05
-2.77570275615987e-05
-5.7514863876414e-05
1.17547366418178e-05
-5.20762320434074e-05
-3.26664128260249e-05
-4.32818204197909e-05
-1.5131411030424e-05
-3.50295434285524e-05
-6.44600255195305e-05
-1.52575201012009e-05
-7.90032854906514e-05
-5.46944143964595e-06
-1.71963973103779e-05
-3.19213429851711e-05
5.23617805664355e-06
-2.28696917949328e-05
-3.46037007590618e-05
-3.14796655208921e-05
-2.93693625778979e-05
-4.33056640691546e-05
-2.8382907686661e-05
-2.40879008650695e-05
-3.96979984498724e-05
-1.5325382941345e-05
-4.9904381807988e-06
-3.2637544274124e-05
-3.1536855444785e-05
-8.06057443810281e-06
-1.88374232046242e-05
-5.63096949769906e-05
-4.93544932209633e-05
-2.50190928022979e-05
-9.06141415996567e-06
-2.27187618211455e-05
-3.20388624509116e-05
-2.50782793786028e-06
-2.20009331609801e-05
-2.57807903411799e-05
-1.93484216650071e-05
-2.07551843251332e-05
-5.25920141676835e-05
-6.03310915802463e-05
-2.86175136250723e-05
-6.94979437481922e-05
-1.96519327883933e-05
-1.70126923022102e-05
-3.46426023088221e-05
-2.71352232952356e-05
-4.08848018076726e-05
-1.16397581183665e-05
-4.24064748529791e-05
-2.92990501005406e-05
-1.97753467045328e-05
-2.7588357029955e-05
-1.48509783183423e-05
-1.6491711580661e-05
-1.11237511079408e-05
-2.20850583174278e-05
-1.63021869253377e-05
3.59536765555818e-06
-2.58790773966968e-05
-5.9619034678262e-05
-8.2103216794855e-06
-2.85240598693168e-05
-5.25717711218763e-05
-5.92265691698419e-05
-1.46564686724748e-05
-1.39650253768417e-05
-5.12561604660603e-05
-2.3874414750133e-05
-2.55749189514476e-05
-5.19095592807911e-05
-3.20297685422984e-05
-4.65956239461856e-05
-1.82829058876239e-05
-1.71948833645013e-05
-2.46784741077228e-05
-2.83436260019111e-05
-3.42307372934596e-05
-3.72382118760498e-06
-3.33459385282394e-05
-4.71043935888648e-05
-3.68666927360384e-05
-2.49137235940266e-05
-3.59780717437087e-05
-2.65030775084905e-05
-3.20802529527075e-05
-3.13873307457001e-05
-2.8824142982768e-05
-4.18050335283163e-05
-4.55066918471715e-06
-4.55667963477003e-05
-5.4788958982268e-05
-2.42264273156536e-05
-2.37577537545346e-05
-2.93574284194058e-05
-1.55214453276758e-05
-2.20774778252743e-05
-5.38548301532876e-05
-3.10813371360276e-05
-3.50484079305849e-05
-1.67929851718506e-05
-4.16874496227553e-05
-1.78312778366342e-05
-6.13901510113037e-05
-2.35862161479947e-05
-1.48517723604271e-05
-8.20550796779067e-06
-3.18579180410771e-05
-4.90392129424544e-05
-4.28231916373876e-05
-5.33660774113908e-05
-1.98607456753225e-05
-1.43722644834789e-07
-3.33968090552216e-05
-2.80817721108525e-05
-6.04188389238623e-05
-4.75178311294675e-05
-1.38771887975308e-05
-4.09467767754973e-05
-2.12388809847092e-05
-1.56553647330598e-05
-3.34423333231514e-05
-2.41543760857683e-05
-4.04739541838059e-05
-2.53323532265213e-05
-3.90807059445943e-05
-3.81409584380861e-05
-2.7675220748943e-05
-1.60262910603394e-05
-2.39273919286663e-05
-3.78634522286843e-05
-3.29817136023454e-05
-2.97480904195975e-05
-1.73196053219413e-05
-5.31949428472982e-05
-3.45025464213596e-05
-3.53760893803245e-05
5.31965480296255e-07
-4.05740812163733e-05
-2.47574882707845e-05
-1.2801703702341e-05
-3.37057328177506e-05
1.21622051308774e-06
-3.21517504466006e-05
-2.99621279485154e-05
-3.22508668740299e-05
-5.37498780474951e-05
-4.57435604968779e-05
-1.36440179887388e-05
-3.60286123566823e-05
-8.15594624447473e-06
-1.21192958096225e-05
-3.58021021283063e-05
-6.61409386078657e-06
-1.71987985604229e-05
-2.72547476276191e-05
-4.67078965588737e-05
-3.75595858113336e-05
-3.6826912305629e-05
-6.06612430097467e-05
-2.54284235428937e-05
6.6241975108125e-06
-3.79758224042522e-05
-4.26342830564729e-05
-1.22793549243127e-05
-4.03560159489714e-05
-1.68530918556519e-05
-3.75301411638045e-05
-4.62492719834329e-05
-1.06900296280065e-05
-4.16523174826375e-05
-1.98111146947142e-05
-1.60258639567647e-05
-5.75815024295999e-05
-4.50594722564258e-05
-1.35602036309011e-05
-2.53266784013356e-05
-2.54289873760025e-05
-4.33656088491127e-05
-2.22578292752232e-05
-1.44397186851375e-05
-4.56487032178762e-05
-6.4432095294837e-05
-2.71735316981914e-05
-6.68863293446035e-06
-3.36768018815395e-05
-3.5566014769204e-05
-1.27831032447166e-05
-3.40709484964469e-05
-1.22260498763727e-05
-8.82302549676898e-06
-3.47979431221226e-05
-2.48809182486186e-05
-2.918895234256e-05
-2.74186524756374e-05
-3.59038021788796e-05
-4.2872153398688e-05
-4.01678999405552e-05
-1.39871057644154e-05
-1.59851200251521e-05
-7.72042481477991e-06
-3.68783545203589e-05
-2.8899911015647e-05
-3.84995148762727e-05
-3.93316867573746e-05
8.77252054294424e-06
-1.27259511022918e-05
-1.42611886502219e-05
-4.64604895593027e-05
-4.24504354490063e-05
-2.24142218221035e-05
-4.53059866541011e-05
-2.59053867332713e-05
-3.49653550012173e-05
-5.17411412310351e-05
-3.4183926755432e-05
-4.60836269006135e-05
-1.08784263553823e-05
-1.42142466628412e-05
-2.29092677905329e-05
-1.9088331845503e-05
-3.47133422875784e-05
-3.46432866076295e-05
-5.5452629678067e-05
-2.88254980798322e-05
-6.96180391199496e-05
-4.96856783395645e-05
-3.09708631761906e-05
-2.92391539409546e-05
-4.15286119380836e-05
-1.32429906733899e-05
-2.18805303357372e-05
-1.8157422588102e-05
-5.15406440718e-05
-2.82905911062919e-05
-2.58824370872261e-05
-1.6892162147282e-05
-1.17156269746778e-05
-5.19399938436693e-05
6.2206091358178e-06
-4.37261122008605e-05
-4.07384590099139e-05
-1.34785245410859e-05
-1.70439508145976e-05
-3.52625970692625e-05
-2.48603423653596e-05
-2.70124163772733e-05
-2.76644788026642e-05
-1.74051859712221e-05
-6.92543976717982e-06
1.48109207881655e-05
-8.49092683736026e-06
-3.41176022240509e-05
-4.29398312902402e-05
-4.80351968575394e-05
-2.75918748820795e-05
-1.19796468160741e-06
-5.40428064672874e-05
-3.99581242146681e-05
-3.10674147198421e-05
-2.56948676745438e-05
-1.4925252647623e-05
-3.53613815343717e-05
4.65220552976891e-06
-3.00022987137441e-05
-4.92089145646568e-05
-1.99948664586485e-05
-3.23994620224875e-05
-2.21673373351854e-05
-2.54372294078103e-05
-5.44015427746343e-05
-1.8994517406632e-05
-2.10926770397976e-05
-3.81891103100958e-05
-3.53440811879999e-05
-5.31752380150916e-05
-4.87503800870589e-05
-3.47517688223248e-05
-4.96828425091319e-05
-4.86761776986005e-06
-1.43901008504855e-05
-1.8487691183788e-05
-1.19237195624346e-05
-5.19405296300016e-05
-4.260958184053e-05
-4.7153314763007e-05
-2.88511280566526e-05
-2.52180162026164e-05
-5.76917735403295e-06
-1.92446706828943e-05
-3.72487233388215e-05
-6.18166297653757e-06
-5.92272637550494e-05
-3.73234401761756e-05
-1.89938817183224e-05
-4.15623594281913e-05
-6.47390338566816e-06
-2.2765629405144e-05
-2.27808892716767e-05
-5.44206961565012e-05
-4.71586814905601e-05
-2.31660276055595e-06
-4.21990939877098e-05
-4.54652253145576e-05
-3.0395938772394e-05
-2.27919976844313e-05
-5.00873394916074e-05
-7.22019583959793e-06
-4.27951770343641e-05
-2.85718111059215e-05
-2.82203808204775e-05
-2.63500285633246e-05
-4.32763900875327e-05
-1.67037205973622e-05
-8.54814094804791e-06
-3.86010199499554e-05
-2.30199669436322e-05
-4.10705657054485e-05
-5.44054411657106e-05
-3.08391909646467e-05
-3.00237389787155e-05
-1.17774092227831e-05
-1.6942892664342e-05
-1.28415967473927e-05
-7.91097803072772e-06
-3.01412568188999e-05
-4.31924971875219e-05
-2.22412218280529e-05
-3.10868930361374e-05
-4.36798932108801e-05
-3.57440599361435e-05
-3.35511188737019e-05
-2.45680949767148e-05
-1.30593313384952e-05
-3.73813443015247e-06
-3.22040848625968e-05
-4.57380277191598e-05
-5.3387560330729e-05
-1.09195221796175e-05
1.6597458280931e-05
-4.43988813460215e-05
-3.78031518287609e-05
-2.52410198332627e-05
-2.8803894974418e-05
-3.82671052781666e-05
-5.07705168898842e-05
-2.73781510033246e-05
-3.58879857302264e-05
-3.11536083301235e-07
-3.29108232108412e-05
-8.54891183148809e-06
-2.02412848076721e-05
-7.3028023109546e-05
5.59611833973955e-06
-2.42502740682022e-05
-3.07623837793737e-05
7.69164580300018e-06
-2.77166735891706e-05
-1.5613162415224e-06
-5.49666184326606e-05
-6.34451662003847e-05
-3.8616848259743e-05
-3.31969744852609e-05
-4.22881308746407e-05
-7.04647162679772e-05
-4.26346309195207e-05
-2.7371137584959e-05
-6.19387456182356e-05
-4.15737921211294e-05
-2.32015835618284e-05
-3.111362222364e-05
-1.58090883769593e-05
-3.62397684179529e-05
-2.08016552344203e-06
-4.48741482748801e-05
-5.19612599262116e-05
-2.74860167651192e-05
-3.28118294894641e-05
-6.87010232144989e-05
-1.20728297576814e-05
-2.53225420611865e-05
-2.99340356479355e-05
-4.37195855798868e-06
-1.78352679944368e-05
-5.93814835818733e-05
-4.95831952772614e-05
9.93528631583727e-07
5.61714126404147e-06
-7.05856086649742e-06
-3.06504023621489e-05
-5.97801743082581e-05
-4.0066093727032e-05
-4.22677579605343e-05
-1.48451281121486e-05
1.8158439879959e-06
-5.94536245357397e-05
-4.82189860552424e-05
-7.23388449966545e-06
-3.73116108965499e-05
-4.15656093097746e-05
-8.7857598285533e-06
-3.35521701685956e-05
-2.42351632823774e-05
-3.81000450385188e-05
-7.56641632791677e-06
-4.60463693335415e-05
-2.78436938304979e-05
-3.19629588065275e-05
-4.81991058246546e-05
-2.70283235139082e-05
-2.30901085577003e-05
-3.33639884178764e-05
-1.19914034931063e-05
1.39124791194876e-05
-3.30671658164529e-05
-2.76038266894487e-05
-1.21003213453571e-05
-5.46241883115698e-05
-2.38466053639115e-05
-3.55472367587405e-05
-5.0622766673957e-05
-1.09339396478881e-06
-2.3032762504114e-05
-2.52656993589575e-05
-5.37140164503392e-05
-4.42750291416727e-05
-1.34068550883759e-05
-3.43353285921627e-05
5.83188395831341e-06
-2.19198918876932e-05
-4.16179633678553e-05
-2.94454648257739e-05
-2.94589651750254e-05
-1.60402448131264e-05
-2.15517996836299e-05
-3.84445529413297e-05
-2.88315091577383e-05
-2.20499117857996e-05
-5.72098214391574e-05
-3.86737727244899e-05
-2.904375980121e-05
-2.64057244296204e-05
-9.1014115226786e-06
-3.99336614804902e-05
-1.91862087707529e-05
4.09926922809068e-06
-8.17260444180279e-06
6.01377573247179e-06
-4.31091103591653e-05
-2.67673323424039e-05
-2.08136286807321e-05
-1.6909689156706e-05
-1.84473009857137e-05
-1.98077141391777e-05
8.69589844929242e-06
-2.91903465901846e-05
-4.72067852362963e-05
-4.32537531997621e-05
-2.15406594704634e-05
-2.73718474061472e-05
-3.8881285323086e-05
-4.92655476723392e-05
-4.48301722160623e-05
-3.49408372378433e-06
-2.88674858157027e-05
-1.03369316198039e-06
-2.92372720937823e-05
-3.63022407888473e-05
-1.499994533074e-05
-1.66546978246202e-05
-3.68201386055637e-05
-2.79657914256144e-05
-4.03478152562134e-05
-6.67397489148258e-05
-3.95746979688672e-05
-3.90007284936323e-05
-8.36970298299795e-06
1.41775319751713e-05
-3.85089210726827e-05
-3.31858623837825e-05
-6.15965539256706e-06
-3.2883321543095e-05
-4.76979084361952e-05
-3.84985258123036e-05
-7.39674605449039e-06
-1.24063973459981e-05
-1.58153160102364e-05
-6.82081371651166e-05
-3.32395021928889e-05
-1.37066612590104e-05
-1.65333899566567e-05
-2.72521324936202e-05
-2.59749826695241e-06
-4.79904160522262e-05
-3.8948010373316e-05
-4.4093547058994e-05
-1.87052756448296e-05
-6.06751715473326e-05
-4.52130598048827e-05
-2.50627003401902e-05
-5.23201962040047e-05
-6.58211818913038e-05
-2.51943536262069e-05
-3.91963009469421e-05
-4.37562126491271e-05
-3.06524978340972e-05
-4.00525151027677e-05
-2.15440926548396e-05
-4.36935492971158e-05
-1.61023734281316e-05
-2.88229968241779e-05
-4.75987132061893e-05
-1.37147109168314e-05
-5.14216881004243e-05
-1.61588854735893e-05
1.12916096607281e-05
-3.24654572960297e-05
-3.49323185968031e-05
-3.02578071751101e-05
-1.81402810817143e-05
-1.49146330601165e-05
-3.24782213055454e-05
-2.87886965718539e-05
-1.47835160630125e-05
-1.08927013742541e-05
-1.08402623155536e-05
-1.73452922847028e-05
-1.49991719129871e-05
-4.31690197777891e-05
-2.32606814299067e-05
-1.46360907280131e-05
-2.33890834839422e-05
-3.4450517035168e-05
-3.45174284511447e-05
-1.78498519886503e-05
-1.44603859233324e-05
1.37987234548618e-05
-1.44433014090768e-05
-2.47260248569854e-05
-6.81882941119656e-06
-4.47493183493902e-07
-4.1400109903486e-05
-2.37939633896503e-05
-4.13211349649955e-05
-4.71406171165713e-05
-2.66869040931562e-05
-2.33103041641633e-05
-3.79334806758671e-05
-2.4950481748853e-05
-3.75289677919215e-05
-2.16888226600167e-05
-2.93343081917027e-05
-2.51582212130851e-05
-3.50141738716509e-05
1.2737454513906e-05
-4.09114872985697e-05
-2.25135587485783e-05
-3.34074709719925e-05
-2.55035648034825e-05
-2.3276308163054e-05
-4.20578936861923e-05
-1.50372039381887e-05
-2.9806480043133e-05
-2.48845898670036e-05
-3.55132239011928e-05
-3.30445677064334e-05
-2.30518759655056e-05
-2.97401606975021e-05
-5.57897910005654e-05
-3.90924396119959e-05
-3.67938584738489e-05
-3.53142386769682e-05
-1.27121173647848e-05
-4.80297990881327e-05
1.91843770129923e-05
-4.22638633787185e-05
-2.27232626925031e-06
-6.8778139803072e-06
-3.30839072116589e-05
-5.50613878609011e-07
-3.66705841806452e-05
-1.82387715153194e-05
-3.72806530158018e-06
-1.24076629916209e-05
-4.98347899700634e-05
-2.12307761330402e-05
-2.53673276229544e-05
-4.74273470931514e-05
-1.40420094397468e-05
-2.78049371297725e-05
-1.79436906891828e-05
-3.63279624517844e-05
-3.9109299071979e-05
-3.39782754279273e-05
-4.00702366496245e-05
-2.16900375644934e-05
-2.48350389524028e-05
-2.27771095093073e-05
-3.92853280424235e-05
-2.74436818569126e-05
-6.01436837772352e-05
-2.60453847890433e-05
-3.20459650547036e-05
-8.58635435681313e-06
-3.76360550649185e-05
-2.91010266849658e-05
-1.51270659083647e-05
-3.28900734513779e-05
-2.54248628086245e-05
-3.81352503419051e-05
-3.34277446004171e-05
-6.36747216717308e-05
-4.48794111841287e-05
-4.52631367183315e-05
-2.61485632907729e-05
-1.28481591297439e-05
-3.31101234543926e-05
-3.68110264683811e-05
-4.20017228796761e-05
-7.74575403883976e-06
-3.35718943630265e-05
-3.15806043239297e-05
-2.90528336316161e-05
-4.19910346781937e-05
-2.09138717557596e-05
-2.80984862809186e-05
-3.07884785695525e-05
-4.57823667888676e-05
-4.95462750705492e-05
-1.55271893134275e-05
5.02790587120018e-06
-4.1968416770067e-05
-2.06796659649726e-05
-1.29560234918788e-05
-4.20852847474198e-05
-3.46337637902817e-05
-3.01800866078621e-05
-4.52087551585609e-05
-4.32252169778288e-05
-1.61499556630492e-05
6.89405326557421e-06
-2.6240578881004e-05
-1.21519864777157e-05
-1.51667606112305e-05
-2.88565580793419e-05
-6.04647945775328e-06
-1.22100499019106e-05
-5.29341753448517e-05
-2.81919055827406e-05
-2.63321041210557e-05
-4.00106986242131e-05
-1.01950862880704e-05
-1.2187162861218e-05
-5.0952227530918e-05
-2.85782617207049e-05
-4.64945115906869e-05
-2.17432712413417e-05
-3.82394068052935e-05
-5.30900853771295e-05
-1.6699424871383e-05
-1.05918367327822e-05
-2.8984432482681e-05
-3.90804433357369e-05
-2.8935933738588e-05
-1.88773767638555e-05
-5.22755447257769e-05
-1.32650784171458e-05
-1.21211105143059e-05
-7.48120775321745e-06
-4.70747680406054e-05
-5.28150148933652e-05
-2.31109853670843e-05
-3.91820571530026e-06
-1.56685713307493e-05
-1.74687588436491e-05
-2.72629030568882e-05
-4.34709749446905e-05
-2.0195980037945e-05
-3.39188117857323e-05
-1.42113086153101e-05
-1.69632255759411e-05
-5.48843037206926e-05
-2.23622337951332e-05
-2.49180882206244e-05
-3.67235748538878e-05
-3.5017417671069e-05
-3.59709258376885e-05
-2.71811194976908e-05
-2.27122475388821e-05
-5.17354689361909e-05
-2.23459207382438e-05
-1.84301717525326e-05
-2.30011371878316e-05
-2.44402561259086e-05
-1.73202459502553e-05
-4.31795985237006e-05
-1.98326098624768e-05
-2.71521270419787e-05
-3.09941021458846e-05
-2.49484297972648e-05
-1.75213359569023e-05
-3.53614797250813e-05
-3.994022235538e-05
-4.01998250199253e-05
-2.73628159572257e-05
-4.23170930418251e-05
-2.81868285658144e-05
-1.79632868506463e-05
-3.3757583641518e-05
-4.35044506982984e-05
-1.91509161203227e-05
-1.81193114579791e-05
-4.49597993854451e-05
-4.75160591116904e-05
-3.00139106263951e-05
-4.39665614081806e-05
-4.66504338304121e-05
-2.89488174168523e-05
-2.06325737871428e-05
-2.62226788695284e-05
-2.69079440365331e-05
-5.78356405518352e-05
-4.33759274440353e-05
-6.97166915092846e-06
-1.2703468596784e-05
-2.44910539666069e-05
-3.60327214566566e-05
-3.37957396584464e-05
-5.27259278700479e-05
-3.05743748664396e-05
-2.46239750162635e-05
-1.04055750106634e-05
-3.37310513034e-05
-3.81667791943229e-05
-5.47887788567636e-05
-5.61479161117704e-06
-3.30073779074494e-05
-3.16430784226971e-05
-2.11815807364513e-05
-4.05296021382616e-05
8.66003369296766e-07
-2.48554041822613e-05
-2.72922541239916e-05
-2.6174731216066e-05
-3.53966931215437e-05
-5.79500507796523e-05
-1.7519010925892e-05
-4.69016757047484e-05
-3.45087277805328e-05
-4.06760620880303e-05
-4.11332553461388e-05
-3.6619669617499e-05
-2.80347018316012e-05
-2.68761858914364e-05
-3.39019064893211e-05
-1.92671358126084e-05
-4.12400793281621e-06
-4.1450880972542e-05
-3.20402394913188e-05
-3.03730663842255e-05
-3.62373108418462e-05
-1.6603774770426e-05
-3.03970952773815e-05
-2.82711236559471e-05
-4.22911458359074e-05
3.84802150836048e-06
-3.97921500684172e-05
-8.64166912702945e-06
-3.59111643740587e-05
-3.7348483850916e-05
-2.59530658089121e-05
1.42617638070838e-07
-1.95446422411175e-05
-3.90944407792998e-05
-2.11070960168489e-05
-6.02645211646048e-06
-2.13505620415094e-05
-3.78170929973774e-05
-2.85707915086116e-05
-1.76029935813895e-05
-3.10602963998075e-05
-3.07019417447236e-05
-2.90523765956407e-05
1.84344401334669e-05
-9.71131637881084e-06
-3.68156227127179e-05
-2.8896860213446e-05
-1.65717746971155e-05
-2.52574453458989e-05
-2.8764458826089e-05
-2.36474449650532e-05
-3.25091175025833e-05
-4.25165722126663e-05
-2.89505166350003e-05
-5.25956476785205e-05
-4.251061843872e-05
-4.14749401570136e-05
-5.69755049380091e-05
-4.1946178955725e-05
7.74250637728974e-06
-2.54473868627541e-05
-3.62528382478717e-05
-2.12727548365466e-05
-2.04968007168139e-05
-2.85850045010125e-05
-4.31868665356125e-05
-3.97185608475532e-05
-1.64866964773142e-05
-9.91145937400722e-06
-4.63131833589477e-06
-4.87884982816333e-05
-5.00386369794772e-05
-2.31916411363055e-05
-4.18973171366016e-05
1.13152019010199e-06
-1.91857816818956e-05
-5.14419824035103e-05
-1.333040861412e-05
5.96786181955973e-06
-4.94390397082528e-06
-1.93633629844302e-05
6.238129925556e-06
2.96484341291599e-06
-3.13671870370576e-05
-1.10458698835402e-05
-3.0706104938653e-05
-2.54095001463227e-05
-5.20796612461946e-05
-2.72630564929883e-05
-8.40847843550242e-06
-1.23282674225958e-05
-1.05969338623025e-05
-2.26772131232097e-05
-2.11439670975229e-05
-4.76492771988803e-05
-5.85594809592209e-05
-2.48901558970659e-05
-4.09827253197544e-05
-5.1405259415617e-05
-2.32272157252573e-05
-2.8946071645497e-05
-2.92284762540004e-05
-4.36322825142469e-05
-2.19031059772977e-05
-1.38388964628121e-05
-3.9399800249271e-05
-3.92160309194799e-05
-1.22336258454413e-05
-7.13542904537431e-05
-6.4299061192154e-05
-2.91965744327742e-05
-2.59254107413708e-05
-1.35671726239302e-05
7.53136630385964e-06
-5.81852783059463e-05
-3.10821207887175e-05
-3.84885626313786e-05
-1.71869109095005e-05
-3.63088340157165e-05
-1.46486675423847e-05
-3.50565139249866e-05
-4.00594354461688e-05
-2.12599417245219e-05
-4.96605097534278e-05
-1.73079508160403e-05
-8.32031706823635e-06
-2.4508159869691e-05
-2.3229669631885e-05
-2.57655188897142e-05
-2.76427154777077e-05
-3.67398186860207e-05
-6.53417637466623e-05
-5.50843716370724e-05
3.72526589756806e-06
-4.25814907800194e-05
-1.89202843829464e-06
-4.06954334600597e-05
-4.72603484711364e-06
-2.33343436719125e-05
-3.97322200519627e-05
-5.66640769160226e-05
-3.07149304526178e-05
-3.95876298830735e-05
-2.51738149665138e-05
-2.52103683036388e-05
-4.94806709019859e-06
-6.77787828575417e-06
-3.78048369870686e-05
-2.28725738861348e-05
-3.03868884290185e-05
-2.11267305337746e-05
-3.871044954167e-05
-4.46832990511697e-05
-3.22999261547693e-05
-4.08318666566254e-05
-3.44822292386517e-05
-2.74981096110999e-05
-3.72671911552317e-05
-3.39547770016525e-05
-4.82918508494746e-05
-1.94497225263591e-05
-2.13227586954171e-06
-2.79370944400929e-05
-2.80070133845412e-05
-2.49826001755403e-06
-2.16142166598506e-05
-1.97572543313377e-05
-4.67624800553038e-05
-3.76020430719546e-05
1.28629035571398e-05
-2.27982267937996e-05
-4.78577915091054e-05
1.3392925481105e-05
-5.18309093519678e-05
-2.03843146816165e-05
-5.20239333945004e-06
-4.74802638102662e-06
-2.1475135213267e-05
-1.99524982638343e-05
-3.680802357399e-05
-3.13028995536887e-05
-2.87319769261385e-05
-4.52988042843744e-05
-1.73817071669873e-05
-3.47340526692643e-05
-8.85553630617054e-07
-2.70006230276074e-05
-2.47748342480061e-05
-2.47750914610077e-05
-2.99184370830943e-05
-1.88793976397784e-05
-3.39234008048255e-05
-5.85418152676737e-05
-2.35857794866859e-05
-5.11757200617993e-05
-3.49186555963337e-05
-3.96965392922469e-06
-2.6686411219253e-05
-2.52629929135593e-05
-5.18290961472296e-06
-2.04686829418363e-05
-9.55220547714736e-06
-3.90502205661803e-05
-3.12674959652722e-05
-6.07498088241544e-06
-5.08879336356625e-05
-4.59647795514732e-05
-3.04899950275194e-05
-6.92260888854586e-06
-1.88346938848172e-05
-3.28468892456869e-05
-4.85905269954737e-05
-2.79127800301693e-05
-9.50786876427863e-06
-3.7093100848845e-05
-4.94573820014442e-05
-5.02500724128296e-05
-5.24391757477593e-05
-7.00363091297222e-05
-3.60633995352683e-05
-4.9710636140739e-05
-3.51321983057494e-05
-1.89458428726738e-05
-2.80511051492285e-05
-3.13657290889055e-05
-1.39314081158845e-05
-2.69219410981481e-05
-2.70556927297111e-05
-4.16908133056173e-05
-2.60455296750332e-05
-1.77548416313826e-05
-5.18335760666068e-05
-7.78778969950672e-06
-3.26423180789839e-05
8.44118805298872e-07
-7.60460837686112e-06
6.42069456624295e-06
-3.67189696219753e-05
-6.1185773938935e-05
-4.98076018967292e-05
-2.06800384053958e-05
-4.27450008312015e-05
-3.16100961995173e-05
2.01215209188029e-06
-4.88167013510305e-05
-3.53710102583722e-05
-3.41250122204641e-05
-1.16746843535411e-05
-2.9930215192798e-05
9.6554361850204e-06
-4.29900187845863e-05
-2.09963116005485e-05
-2.55608676487477e-05
-1.69924796690294e-05
-5.16112556259027e-05
-1.3097546161794e-05
1.42888655451331e-05
-4.119371015733e-05
7.30776455481284e-06
-6.06191864484245e-05
-1.37637153782014e-05
-3.24631801518995e-05
-1.03610765729318e-05
-1.61442034536016e-05
-3.45857778913038e-05
-3.28575466407433e-05
-2.67665400123263e-05
-7.60986942142454e-06
-4.10047852242535e-05
-4.7742783643336e-05
-3.27482898500546e-05
1.88947751494784e-06
-4.48873742912526e-05
-4.35289475449688e-05
-2.21346292104887e-05
-1.20913190155844e-05
-2.53008829200118e-05
-3.0289279079036e-05
5.34991148878452e-06
-2.34630802562686e-05
-2.92589489904888e-05
-2.78121545903315e-05
-2.8217376307231e-05
-1.23115939740885e-05
-3.6384500111469e-05
-5.25354277970282e-05
-4.08163371594635e-05
-4.03525709683559e-05
-1.83649160114995e-05
-1.25820086690532e-05
-3.93333416949322e-05
-1.72462187710748e-05
-4.86077370288953e-05
-4.29408699256207e-05
-3.6744501010844e-05
-2.71994105064964e-05
-3.84059566734122e-05
-4.93191927967747e-05
-2.0842252085563e-05
-1.16157907521107e-05
-2.84183038133282e-05
-2.61326144851486e-06
-5.14037707743626e-05
-5.49082724762145e-05
-4.27685319236953e-05
-3.36890765848389e-05
-2.47908267783563e-05
-1.69506158123086e-05
-2.66779769330087e-05
-1.11826778316273e-05
-3.0839422875106e-05
-2.24599499543549e-05
-4.4811711144066e-05
-4.441165939818e-05
-4.25313024682959e-05
-2.70808144235059e-05
-4.65498466552649e-05
-3.00763706545995e-05
-4.4230842257169e-05
-3.41491634272647e-05
-3.56695295309895e-05
-5.16729268009929e-06
-2.8760839026277e-05
-3.90245051133662e-05
-2.44849648637136e-05
-3.72598137254947e-05
-6.52738606020068e-06
-2.36984480206198e-05
-3.03785162617709e-05
-2.39115862335183e-05
-3.57406177793013e-05
-3.41244300305588e-05
-1.53018965508771e-05
-3.22336199937972e-05
-1.0993433279369e-05
-3.22036698674675e-05
-3.13393391535631e-05
-3.427443825913e-05
-4.36493850516474e-05
-3.76436282593932e-05
-2.72053528746139e-05
-7.04084498629565e-06
-3.48708698566041e-05
-2.45430964445934e-05
-1.3563512255489e-05
-4.80811282163297e-05
-2.98930899715156e-05
-2.83001135469248e-05
-2.03558866983474e-05
-1.64679083410344e-05
-2.16224253237206e-05
-4.22857838837888e-05
-1.32076885019079e-05
-3.63357246110335e-05
-4.45624625183108e-05
-3.97546515248206e-05
-1.93417124468416e-05
-5.6579592545371e-05
-1.53988652411393e-05
-4.686436277606e-05
2.42159404150634e-06
-2.76363945623457e-05
-4.50684854079843e-05
-1.07755079799261e-05
-7.73234151791887e-06
-5.76674271231358e-05
-1.56068888319771e-05
-2.89959488395301e-05
-2.14947730527523e-05
-3.36062003509685e-05
-8.06482755444425e-06
-3.06987969691745e-05
-2.50923180840191e-05
-4.46086800247409e-05
-1.72679034662121e-05
-1.68023361512001e-05
-3.28216454145317e-05
-5.91718280199996e-06
-1.31377672441222e-05
-3.75597550129107e-05
-2.12849703522308e-05
-2.44006225034814e-05
-4.30927936582929e-05
-2.79982210462473e-05
-5.15389317269911e-05
-1.54284906539998e-05
-2.5374206378015e-05
-2.28820712203127e-05
-6.1309931663072e-05
-3.47272525190703e-05
-2.91241930615175e-05
-1.95911139944363e-05
-2.69980121530606e-05
-1.45199139293103e-06
-3.45963588752194e-05
-3.12039592117049e-05
-2.58420670108765e-05
-1.70244849216882e-05
-4.50380527465435e-05
-5.92237628068262e-05
-3.30410460059988e-05
-3.41184115808883e-05
-3.31520959489438e-05
-2.59107598227274e-05
-4.08084706373235e-05
-3.21552913324508e-05
-3.88876451156913e-05
-5.4771996846025e-05
-1.65631697800394e-05
-5.08774002409701e-05
-5.63253955029256e-06
-2.27157293969304e-05
-1.96614527007309e-06
-4.3572457842445e-05
-2.20872706080804e-05
8.00450685701421e-06
-2.97803646420479e-05
-3.1512346011653e-05
-3.86429680506773e-05
8.12016603087813e-07
-1.76446091579071e-05
-4.85076867293762e-05
-2.51941406771113e-05
-1.63422032188806e-05
-3.29105286675349e-05
-1.32149606280856e-05
-2.97952196909238e-05
-1.4665770859662e-05
-4.33436330482348e-05
-1.62075264375392e-05
-2.09037606126681e-05
-2.76708307548059e-05
-4.74876262532657e-05
-3.0782338811414e-05
-1.78087781062035e-05
-3.02026151997886e-05
-1.79354635160729e-05
-2.29078101559602e-05
-4.80125490292954e-05
-4.17456786991062e-05
-3.48948038875855e-05
-1.33794717366719e-05
-3.40158263544158e-06
-3.44543756295861e-06
-2.92849701285522e-05
-3.52704241105668e-05
-1.30981260027738e-05
-1.79823722265553e-05
-3.1368814897954e-05
-3.6882014354532e-05
-2.25850151120603e-05
-6.13808927263711e-05
-9.38905558355346e-06
-1.16897199925332e-05
2.20602382640856e-06
-4.73609595623978e-05
-5.64064121676867e-05
-2.73467891882691e-05
-4.77548747372496e-05
-2.64030414305009e-05
-1.79230030220163e-05
-4.08402064202023e-05
-4.25356139622011e-06
-2.25163280030408e-05
-7.51641061662294e-05
-8.24502010984274e-06
-3.2744275368243e-05
-3.92433615007301e-05
-3.34879867363771e-05
-2.80111147382382e-05
-4.0579203930654e-05
-1.73137045667796e-05
-2.07979747788783e-05
-3.5818598121725e-05
-3.78921480296971e-05
-1.64268925977653e-05
-6.86539958636942e-06
-3.43310644606684e-05
-3.24811961447748e-05
-6.36840160892213e-05
7.59930175568713e-06
-6.66098638731135e-05
-6.49769010137785e-05
-4.07501787496248e-05
-4.86766237435471e-05
-2.31019341557766e-05
-1.36103565623702e-05
-1.64962150923188e-05
-1.34841410520971e-05
-3.33769502074257e-05
-2.49132018597407e-05
-1.3761488030858e-05
-5.37832807156045e-05
-3.2620402894762e-05
-5.73249100442061e-05
-3.74407573428942e-05
-2.30232399469104e-05
-5.12414541843267e-06
-9.6941112320915e-06
-3.7045012385547e-05
-1.38999829313133e-05
-4.39866303187095e-05
-2.05391885202384e-05
-7.58216582705028e-05
-4.23985726635362e-05
9.67992578576629e-06
-7.35553097928804e-05
-3.14354759871861e-05
-1.29081204884151e-05
-3.30235626642316e-05
-6.00053383252766e-05
-1.97415505109463e-05
-9.76935340747829e-06
-3.29149756185468e-05
-4.57517788371766e-05
-4.11504759570416e-05
-2.7542858197254e-05
-1.87098446772725e-05
-6.10047574497611e-05
-1.9768284089052e-05
-1.6043416725257e-06
-4.74268035791334e-05
-1.14262534404742e-05
-4.87350482739902e-05
-5.92624047230208e-05
-1.08404136770624e-05
-2.39830071238941e-05
-1.20248471777108e-05
-2.82222358848593e-05
-3.01144708251216e-05
-2.61838580046559e-05
-2.41850625488182e-05
-5.54985397303206e-05
-3.11977758233981e-05
-5.7926460031337e-05
-1.83473031709828e-05
-1.37143342502414e-05
-2.837516211472e-05
-2.51925424153245e-05
-2.76481514387557e-05
-2.28819357822108e-05
-7.72566879628241e-06
-4.87464847958346e-05
-3.79734634658788e-05
-2.88625765966577e-05
-5.96522519761241e-05
-3.88266159245034e-05
-1.52599638547936e-05
-5.98697913312357e-05
-1.74927089916932e-05
-2.7986094485591e-05
-2.94400971685621e-05
-5.52691184565266e-05
-7.72722558551314e-05
-5.81513621085623e-05
-3.3985774184988e-05
-3.87021939691036e-05
-4.40385243522609e-05
4.23741122845676e-07
-3.23336293629361e-05
-3.0079702678065e-05
-1.50480099376726e-05
-4.48461595225608e-05
-3.80181754203452e-05
-5.11641506942966e-05
-1.08230048632444e-05
-4.00463543815233e-05
-4.58674401200902e-05
-4.03684019843695e-05
-5.02381754379057e-05
-1.30326120012271e-05
-4.20507235733416e-05
-3.88343166807584e-05
-3.89607088010231e-05
-2.61804875871398e-05
-3.66806937861541e-05
-2.63695756639488e-05
-3.9780850107058e-05
-2.9671232287627e-05
-2.09726183019824e-05
-3.27182975837054e-05
-3.73272364944921e-05
-3.45738727661411e-05
-6.43232094937795e-05
-3.01800837787391e-05
-2.87999484758717e-05
-4.47526726130804e-05
-2.89021834198913e-05
-5.67754624646662e-05
-2.75749208710757e-05
-4.7278629246009e-05
7.60769728668668e-07
-1.72518264811054e-05
-1.24515190666415e-05
-8.23740528582754e-06
-3.71871136047777e-05
-4.07446789885751e-05
-3.2901154046189e-05
-1.93322161173494e-05
-1.58377585980298e-05
-2.0431554849815e-05
-4.31501400861361e-05
-3.52055137100171e-05
-2.11202075228003e-05
-5.14482495546115e-05
-4.53005891355585e-05
-1.72036685727e-05
-3.15428892039749e-05
-2.11965832112086e-05
-2.48479194247385e-05
-1.49706394803372e-05
-1.89026898106328e-05
-4.36890883581255e-05
-1.98869965089153e-05
-1.45601117004155e-05
-1.8000748701133e-05
-3.75929685899371e-05
-4.77811372506285e-05
-4.03469784091805e-05
-4.93802766742671e-05
-1.56246759009127e-05
1.00939101031819e-05
-1.38276565631753e-05
-4.11305620408392e-05
-4.08975596130681e-05
-2.54755807015925e-05
-3.63243651425488e-05
-2.38226449094897e-05
-4.51859930254266e-05
-4.80220248446063e-05
-2.73580895202176e-05
-9.88244260829118e-06
-3.19520723252582e-05
-4.12905054264508e-05
-1.94002754309688e-05
6.19505049413838e-06
-3.21860674043336e-05
-1.74697042818657e-05
-3.46153613278441e-05
-4.21724532547088e-06
-2.57140516176569e-05
-6.79427689106967e-05
