# Supplementary material for: Research on computational propagation and identification of mine microseismic signals based on deep learning
Source: PLoS One. 2025 Oct 22;20(10):e0334641. doi: 10.1371/journal.pone.0334641 (PMC12543183; doi:10.1371/journal.pone.0334641)
Supplement: S7 Data — (ZIP) [file pone.0334641.s007.zip]

Archive with 900 entries (900 files):
- 000100900001360.xlsx_0.txt_24.txt.txt
- 000100900001362.xlsx_0.txt_24.txt.txt
- 000100900001363.xlsx_0.txt_24.txt.txt
- 000100900001364.xlsx_0.txt_24.txt.txt
- 000100900001367.xlsx_0.txt_24.txt.txt
- 000100900001369.xlsx_0.txt_24.txt.txt
- 000100900001371.xlsx_0.txt_24.txt.txt
- 000100900001375.xlsx_0.txt_24.txt.txt
- 000100900001377.xlsx_0.txt_24.txt.txt
- 000100900001378.xlsx_0.txt_24.txt.txt
- 000100900001379.xlsx_0.txt_24.txt.txt
- 000100900001380.xlsx_0.txt_24.txt.txt
- 000100900001381.xlsx_0.txt_24.txt.txt
- 000100900001382.xlsx_0.txt_24.txt.txt
- 000100900001383.xlsx_0.txt_24.txt.txt
- 000100900001384.xlsx_0.txt_24.txt.txt
- 000100900001385.xlsx_0.txt_24.txt.txt
- 000100900001386.xlsx_0.txt_24.txt.txt
- 000100900001387.xlsx_0.txt_24.txt.txt
- 000100900001388.xlsx_0.txt_24.txt.txt
- 000100900001389.xlsx_0.txt_24.txt.txt
- 000100900001390.xlsx_0.txt_24.txt.txt
- 000100900001391.xlsx_0.txt_24.txt.txt
- 000100900001392.xlsx_0.txt_24.txt.txt
- 000100900001393.xlsx_0.txt_24.txt.txt
- 000100900001394.xlsx_0.txt_24.txt.txt
- 000100900001395.xlsx_0.txt_24.txt.txt
- 000100900001396.xlsx_0.txt_24.txt.txt
- 000100900001397.xlsx_0.txt_24.txt.txt
- 000100900001398.xlsx_0.txt_24.txt.txt
- 000100900001400.xlsx_0.txt_24.txt.txt
- 000100900001403.xlsx_0.txt_24.txt.txt
- 000100900001405.xlsx_0.txt_24.txt.txt
- 000100900001410.xlsx_0.txt_24.txt.txt
- 000100900001411.xlsx_0.txt_24.txt.txt
- 000100900001412.xlsx_0.txt_24.txt.txt
- 000100900001413.xlsx_0.txt_24.txt.txt
- 000100900001414.xlsx_0.txt_24.txt.txt
- 000100900001420.xlsx_0.txt_24.txt.txt
- 000100900001421.xlsx_0.txt_24.txt.txt
- 000100900001424.xlsx_0.txt_24.txt.txt
- 000100900001425.xlsx_0.txt_24.txt.txt
- 000100900001426.xlsx_0.txt_24.txt.txt
- 000100900001427.xlsx_0.txt_24.txt.txt
- 000100900001428.xlsx_0.txt_24.txt.txt
- 000100900001429.xlsx_0.txt_24.txt.txt
- 000100900001432.xlsx_0.txt_24.txt.txt
- 000100900001433.xlsx_0.txt_24.txt.txt
- 000100900001434.xlsx_0.txt_24.txt.txt
- 000100900001435.xlsx_0.txt_24.txt.txt
- 000100900001442.xlsx_0.txt_24.txt.txt
- 000100900001443.xlsx_0.txt_24.txt.txt
- 000100900001445.xlsx_0.txt_24.txt.txt
- 000100900001448.xlsx_0.txt_24.txt.txt
- 000100900001449.xlsx_0.txt_24.txt.txt
- 000100900001451.xlsx_0.txt_24.txt.txt
- 000100900001454.xlsx_0.txt_24.txt.txt
- 000100900001455.xlsx_0.txt_24.txt.txt
- 000100900001457.xlsx_0.txt_24.txt.txt
- 000100900001458.xlsx_0.txt_24.txt.txt
- 000100900001460.xlsx_0.txt_24.txt.txt
- 000100900001462.xlsx_0.txt_24.txt.txt
- 000100900001463.xlsx_0.txt_24.txt.txt
- 000100900001464.xlsx_0.txt_24.txt.txt
- 000100900001465.xlsx_0.txt_24.txt.txt
- 000100900001468.xlsx_0.txt_24.txt.txt
- 000100900001475.xlsx_0.txt_24.txt.txt
- 000100900001477.xlsx_0.txt_24.txt.txt
- 000100900001478.xlsx_0.txt_24.txt.txt
- 000100900001480.xlsx_0.txt_24.txt.txt
- 000100900001482.xlsx_0.txt_24.txt.txt
- 000100900001483.xlsx_0.txt_24.txt.txt
- 000100900001486.xlsx_0.txt_24.txt.txt
- 000100900001487.xlsx_0.txt_24.txt.txt
- 000100900001488.xlsx_0.txt_24.txt.txt
- 000100900001491.xlsx_0.txt_24.txt.txt
- 000100900001492.xlsx_0.txt_24.txt.txt
- 000100900001493.xlsx_0.txt_24.txt.txt
- 000100900001494.xlsx_0.txt_24.txt.txt
- 000100900001495.xlsx_0.txt_24.txt.txt
- 000100900001496.xlsx_0.txt_24.txt.txt
- 000100900001497.xlsx_0.txt_24.txt.txt
- 000100900001498.xlsx_0.txt_24.txt.txt
- 000100900001499.xlsx_0.txt_24.txt.txt
- 000100900001500.xlsx_0.txt_24.txt.txt
- 000100900001501.xlsx_0.txt_24.txt.txt
- 000100900001502.xlsx_0.txt_24.txt.txt
- 000100900001503.xlsx_0.txt_24.txt.txt
- 000100900001504.xlsx_0.txt_24.txt.txt
- 000100900001505.xlsx_0.txt_24.txt.txt
- 000100900001506.xlsx_0.txt_24.txt.txt
- 000100900001510.xlsx_0.txt_24.txt.txt
- 000100900001513.xlsx_0.txt_24.txt.txt
- 000100900001516.xlsx_0.txt_24.txt.txt
- 000100900001517.xlsx_0.txt_24.txt.txt
- 000100900001518.xlsx_0.txt_24.txt.txt
- 000100900001519.xlsx_0.txt_24.txt.txt
- 000100900001520.xlsx_0.txt_24.txt.txt
- 000100900001521.xlsx_0.txt_24.txt.txt
- 000100900001522.xlsx_0.txt_24.txt.txt
- 000100900001523.xlsx_0.txt_24.txt.txt
- 000100900001524.xlsx_0.txt_24.txt.txt
- 000100900001534.xlsx_0.txt_24.txt.txt
- 000100900001535.xlsx_0.txt_24.txt.txt
- 000100900001536.xlsx_0.txt_24.txt.txt
- 000100900001537.xlsx_0.txt_24.txt.txt
- 000100900001541.xlsx_0.txt_24.txt.txt
- 000100900001543.xlsx_0.txt_24.txt.txt
- 000100900001550.xlsx_0.txt_24.txt.txt
- 000100900001554.xlsx_0.txt_24.txt.txt
- 000100900001556.xlsx_0.txt_24.txt.txt
- 000100900001557.xlsx_0.txt_24.txt.txt
- 000100900001558.xlsx_0.txt_24.txt.txt
- 000100900001559.xlsx_0.txt_24.txt.txt
- 000100900001560.xlsx_0.txt_24.txt.txt
- 000100900001561.xlsx_0.txt_24.txt.txt
- 000100900001563.xlsx_0.txt_24.txt.txt
- 000100900001565.xlsx_0.txt_24.txt.txt
- 000100900001566.xlsx_0.txt_24.txt.txt
- 000100900001567.xlsx_0.txt_24.txt.txt
- 000100900001569.xlsx_0.txt_24.txt.txt
- 000100900001570.xlsx_0.txt_24.txt.txt
- 000100900001571.xlsx_0.txt_24.txt.txt
- 000100900001574.xlsx_0.txt_24.txt.txt
- 000100900001581.xlsx_0.txt_24.txt.txt
- 000100900001582.xlsx_0.txt_24.txt.txt
- 000100900001585.xlsx_0.txt_24.txt.txt
- 000100900001586.xlsx_0.txt_24.txt.txt
- 000100900001587.xlsx_0.txt_24.txt.txt
- 000100900001590.xlsx_0.txt_24.txt.txt
- 000100900001591.xlsx_0.txt_24.txt.txt
- 000100900001592.xlsx_0.txt_24.txt.txt
- 000100900001593.xlsx_0.txt_24.txt.txt
- 000100900001594.xlsx_0.txt_24.txt.txt
- 000100900001595.xlsx_0.txt_24.txt.txt
- 000100900001596.xlsx_0.txt_24.txt.txt
- 000100900001597.xlsx_0.txt_24.txt.txt
- 000100900001602.xlsx_0.txt_24.txt.txt
- 000100900001603.xlsx_0.txt_24.txt.txt
- 000100900001605.xlsx_0.txt_24.txt.txt
- 000100900001607.xlsx_0.txt_24.txt.txt
- 000100900001608.xlsx_0.txt_24.txt.txt
- 000100900001609.xlsx_0.txt_24.txt.txt
- 000100900001610.xlsx_0.txt_24.txt.txt
- 000100900001611.xlsx_0.txt_24.txt.txt
- 000100900001612.xlsx_0.txt_24.txt.txt
- 000100900001613.xlsx_0.txt_24.txt.txt
- 000100900001614.xlsx_0.txt_24.txt.txt
- 000100900001616.xlsx_0.txt_24.txt.txt
- 000100900001617.xlsx_0.txt_24.txt.txt
- 000100900001618.xlsx_0.txt_24.txt.txt
- 000100900001619.xlsx_0.txt_24.txt.txt
- 000100900001620.xlsx_0.txt_24.txt.txt
- 000100900001621.xlsx_0.txt_24.txt.txt
- 000100900001622.xlsx_0.txt_24.txt.txt
- 000100900001624.xlsx_0.txt_24.txt.txt
- 000100900001627.xlsx_0.txt_24.txt.txt
- 000100900001630.xlsx_0.txt_24.txt.txt
- 000100900001631.xlsx_0.txt_24.txt.txt
- 000100900001632.xlsx_0.txt_24.txt.txt
- 000100900001633.xlsx_0.txt_24.txt.txt
- 000100900001634.xlsx_0.txt_24.txt.txt
- 000100900001635.xlsx_0.txt_24.txt.txt
- 000100900001636.xlsx_0.txt_24.txt.txt
- 000100900001637.xlsx_0.txt_24.txt.txt
- 000100900001638.xlsx_0.txt_24.txt.txt
- 000100900001639.xlsx_0.txt_24.txt.txt
- 000100900001641.xlsx_0.txt_24.txt.txt
- 000100900001643.xlsx_0.txt_24.txt.txt
- 000100900001644.xlsx_0.txt_24.txt.txt
- 000100900001645.xlsx_0.txt_24.txt.txt
- 000100900001646.xlsx_0.txt_24.txt.txt
- 000100900001659.xlsx_0.txt_24.txt.txt
- 000100900001660.xlsx_0.txt_24.txt.txt
- 000100900001661.xlsx_0.txt_24.txt.txt
- 000100900001662.xlsx_0.txt_24.txt.txt
- 000100900001663.xlsx_0.txt_24.txt.txt
- 000100900001664.xlsx_0.txt_24.txt.txt
- 000100900001665.xlsx_0.txt_24.txt.txt
- 000100900001666.xlsx_0.txt_24.txt.txt
- 000100900001667.xlsx_0.txt_24.txt.txt
- 000100900001668.xlsx_0.txt_24.txt.txt
- 000100900001669.xlsx_0.txt_24.txt.txt
- 000100900001670.xlsx_0.txt_24.txt.txt
- 000100900001671.xlsx_0.txt_24.txt.txt
- 000100900001672.xlsx_0.txt_24.txt.txt
- 000100900001673.xlsx_0.txt_24.txt.txt
- 000100900001674.xlsx_0.txt_24.txt.txt
- 000100900001676.xlsx_0.txt_24.txt.txt
- 000100900001677.xlsx_0.txt_24.txt.txt
- 000100900001678.xlsx_0.txt_24.txt.txt
- 000100900001679.xlsx_0.txt_24.txt.txt
- 000100900001680.xlsx_0.txt_24.txt.txt
- 000100900001681.xlsx_0.txt_24.txt.txt
- 000100900001682.xlsx_0.txt_24.txt.txt
- 000100900001683.xlsx_0.txt_24.txt.txt
- 000100900001684.xlsx_0.txt_24.txt.txt
- 000100900001685.xlsx_0.txt_24.txt.txt
- 000100900001686.xlsx_0.txt_24.txt.txt
- 000100900001687.xlsx_0.txt_24.txt.txt
- 000100900001688.xlsx_0.txt_24.txt.txt
- 000100900001689.xlsx_0.txt_24.txt.txt
- 000100900001690.xlsx_0.txt_24.txt.txt
- 000100900001691.xlsx_0.txt_24.txt.txt
- 000100900001692.xlsx_0.txt_24.txt.txt
- 000100900001693.xlsx_0.txt_24.txt.txt
- 000100900001694.xlsx_0.txt_24.txt.txt
- 000100900001695.xlsx_0.txt_24.txt.txt
- 000100900001696.xlsx_0.txt_24.txt.txt
- 000100900001697.xlsx_0.txt_24.txt.txt
- 000100900001698.xlsx_0.txt_24.txt.txt
- 000100900001699.xlsx_0.txt_24.txt.txt
- 000100900001700.xlsx_0.txt_24.txt.txt
- 000100900001701.xlsx_0.txt_24.txt.txt
- 000100900001702.xlsx_0.txt_24.txt.txt
- 000100900001703.xlsx_0.txt_24.txt.txt
- 000100900001704.xlsx_0.txt_24.txt.txt
- 000100900001705.xlsx_0.txt_24.txt.txt
- 000100900001706.xlsx_0.txt_24.txt.txt
- 000100900001707.xlsx_0.txt_24.txt.txt
- 000100900001708.xlsx_0.txt_24.txt.txt
- 000100900001709.xlsx_0.txt_24.txt.txt
- 000100900001710.xlsx_0.txt_24.txt.txt
- 000100900001711.xlsx_0.txt_24.txt.txt
- 000100900001712.xlsx_0.txt_24.txt.txt
- 000100900001713.xlsx_0.txt_24.txt.txt
- 000100900001714.xlsx_0.txt_24.txt.txt
- 000100900001715.xlsx_0.txt_24.txt.txt
- 000100900001717.xlsx_0.txt_24.txt.txt
- 000100900001729.xlsx_0.txt_24.txt.txt
- 000100900001731.xlsx_0.txt_24.txt.txt
- 000100900001740.xlsx_0.txt_24.txt.txt
- 000100900001742.xlsx_0.txt_24.txt.txt
- 000100900001748.xlsx_0.txt_24.txt.txt
- 000100900001749.xlsx_0.txt_24.txt.txt
- 000100900001755.xlsx_0.txt_24.txt.txt
- 000100900001757.xlsx_0.txt_24.txt.txt
- 000100900001758.xlsx_0.txt_24.txt.txt
- 000100900001759.xlsx_0.txt_24.txt.txt
- 000100900001760.xlsx_0.txt_24.txt.txt
- 000100900001761.xlsx_0.txt_24.txt.txt
- 000100900001762.xlsx_0.txt_24.txt.txt
- 000100900001764.xlsx_0.txt_24.txt.txt
- 000100900001766.xlsx_0.txt_24.txt.txt
- 000100900001773.xlsx_0.txt_24.txt.txt
- 000100900001778.xlsx_0.txt_24.txt.txt
- 000100900001784.xlsx_0.txt_24.txt.txt
- 000100900001787.xlsx_0.txt_24.txt.txt
- 000100900001789.xlsx_0.txt_24.txt.txt
- 000100900001790.xlsx_0.txt_24.txt.txt
- 000100900001792.xlsx_0.txt_24.txt.txt
- 000100900001793.xlsx_0.txt_24.txt.txt
- 000100900001794.xlsx_0.txt_24.txt.txt
- 000100900001795.xlsx_0.txt_24.txt.txt
- 000100900001796.xlsx_0.txt_24.txt.txt
- 000100900001797.xlsx_0.txt_24.txt.txt
- 000100900001798.xlsx_0.txt_24.txt.txt
- 000100900001799.xlsx_0.txt_24.txt.txt
- 000100900001800.xlsx_0.txt_24.txt.txt
- 000100900001801.xlsx_0.txt_24.txt.txt
- 000100900001802.xlsx_0.txt_24.txt.txt
- 000100900001803.xlsx_0.txt_24.txt.txt
- 000100900001804.xlsx_0.txt_24.txt.txt
- 000100900001805.xlsx_0.txt_24.txt.txt
- 000100900001807.xlsx_0.txt_24.txt.txt
- 000100900001808.xlsx_0.txt_24.txt.txt
- 000100900001809.xlsx_0.txt_24.txt.txt
- 000100900001810.xlsx_0.txt_24.txt.txt
- 000100900001811.xlsx_0.txt_24.txt.txt
- 000100900001812.xlsx_0.txt_24.txt.txt
- 000100900001813.xlsx_0.txt_24.txt.txt
- 000100900001814.xlsx_0.txt_24.txt.txt
- 000100900001815.xlsx_0.txt_24.txt.txt
- 000100900001816.xlsx_0.txt_24.txt.txt
- 000100900001817.xlsx_0.txt_24.txt.txt
- 000100900001818.xlsx_0.txt_24.txt.txt
- 000100900001823.xlsx_0.txt_24.txt.txt
- 000100900001831.xlsx_0.txt_24.txt.txt
- 000100900001838.xlsx_0.txt_24.txt.txt
- 000100900001839.xlsx_0.txt_24.txt.txt
- 000100900001840.xlsx_0.txt_24.txt.txt
- 000100900001841.xlsx_0.txt_24.txt.txt
- 000100900001844.xlsx_0.txt_24.txt.txt
- 000100900001846.xlsx_0.txt_24.txt.txt
- 000100900001854.xlsx_0.txt_24.txt.txt
- 000100900001857.xlsx_0.txt_24.txt.txt
- 000100900001858.xlsx_0.txt_24.txt.txt
- 000100900001862.xlsx_0.txt_24.txt.txt
- 000100900001864.xlsx_0.txt_24.txt.txt
- 000100900001865.xlsx_0.txt_24.txt.txt
- 000100900001873.xlsx_0.txt_24.txt.txt
- 000100900001880.xlsx_0.txt_24.txt.txt
- 000100900001881.xlsx_0.txt_24.txt.txt
- 000100900001882.xlsx_0.txt_24.txt.txt
- 000100900001886.xlsx_0.txt_24.txt.txt
- 000100900001887.xlsx_0.txt_24.txt.txt
- 000100900001889.xlsx_0.txt_24.txt.txt
- 000100900001892.xlsx_0.txt_24.txt.txt
- 000100900001893.xlsx_0.txt_24.txt.txt
- 000100900001894.xlsx_0.txt_24.txt.txt
[truncated: 600 more entries]
