# Supplementary material for: Research on computational propagation and identification of mine microseismic signals based on deep learning
Source: PLoS One. 2025 Oct 22;20(10):e0334641. doi: 10.1371/journal.pone.0334641 (PMC12543183; doi:10.1371/journal.pone.0334641)
Supplement: S7 Data — (ZIP) [file pone.0334641.s007.zip › 000100900001360.xlsx_0.txt_24.txt.txt]

-7.27041030707485e-06
-3.73603636092723e-05
-4.49649305061499e-06
-3.60500950281795e-05
-1.94182601766559e-05
-3.41728214947408e-05
-2.72677430345033e-05
-6.80955801142717e-06
-3.37763943542031e-05
-5.26636800369997e-05
-3.113878662611e-05
-5.21859420687941e-05
-3.5785861793189e-05
-2.8565914573949e-05
-5.8667022641884e-05
-1.54372236281154e-05
-1.0878566316806e-05
-2.10252990041293e-05
-4.29139857705925e-05
-7.24363810508844e-06
-3.94307850057846e-05
-3.57326476524454e-05
3.06027595871183e-05
-3.29463075101305e-05
-2.20810843311973e-05
-1.32343882523343e-05
-1.4048315746135e-05
-3.68586923710089e-05
-5.00927586522784e-05
6.21773867933769e-06
-3.62580050148021e-05
-4.76545461548817e-05
-4.80033673814807e-05
-2.11634349346887e-05
-3.27244961909699e-05
-4.34356573704605e-05
-2.18871541519999e-05
-1.27851640996992e-05
-2.45812693016713e-05
-2.72768379120035e-05
-4.77287303570123e-05
-3.82999033876552e-05
2.14687131271073e-05
-3.08677906124339e-05
-2.28454161496709e-05
-1.84665853342287e-05
-4.89402550235159e-05
-8.98090690544484e-06
7.43909656919633e-06
-3.84893134294348e-05
-3.54695007540527e-05
-4.9422561760849e-05
-3.66794284626221e-05
-2.97369133529923e-05
-5.32575248868614e-05
-4.82857933742653e-05
-1.10009145115025e-05
-2.39471014559169e-05
-3.20598711449749e-05
-2.85529063277813e-05
-9.66091349645758e-06
4.72387399639487e-06
-1.93194945264784e-05
-3.01046345616954e-05
-3.06518125102775e-05
-2.10826988158208e-05
-2.55120926016083e-05
-2.29200078928939e-05
-4.5750691562697e-05
-2.94536675360301e-05
-1.90564931180442e-05
-2.56521556260206e-05
-3.21434952648798e-05
-6.30524599486121e-05
-4.41514531691352e-05
-3.0420850011137e-05
-3.28261083021367e-05
-4.28623947837145e-05
2.44876125714054e-05
-2.1898367248256e-05
-1.5705237416648e-05
-2.20715547168437e-05
-3.8076972342362e-05
-1.84643600773705e-05
1.22355217581187e-05
-7.83853455103141e-06
6.848092252862e-06
-4.86826902842962e-05
-2.99423132361272e-05
-7.31277332545746e-05
-3.5629760760033e-05
-2.95182504851668e-05
-6.33570206545048e-05
-5.23326814537621e-05
-3.06763559129937e-05
-2.19860125633678e-05
-1.7107095123794e-05
5.65037303608123e-06
7.4128953336339e-06
-1.16678620562102e-05
-9.62156771820551e-06
4.709925971217e-07
-1.41378037130125e-05
1.1634472240894e-05
-2.55697362969486e-05
-2.72707921714299e-05
-1.52703109214647e-05
-2.51319914524327e-05
-3.54684602682603e-05
-8.6123767287352e-05
-3.71772446552016e-05
-4.68404610115684e-05
-8.05444081025773e-05
-3.52755973959223e-05
-2.79163149239768e-05
-5.212017497975e-05
2.06143694218827e-05
8.26984746745759e-06
-1.75405892287145e-05
2.6265439037102e-05
-1.17605048123715e-05
-8.8527664816278e-06
-6.39401010849255e-05
-2.09716771438071e-05
-4.0916212020153e-05
-5.89350851763039e-05
-4.23419248052563e-05
-6.7425681174267e-05
-4.58208831847019e-05
-5.18294844325651e-05
-1.9376855464947e-05
-3.62869516109557e-05
-1.07962824282331e-05
-7.0617583921333e-07
-2.33558795826196e-05
-1.23806045333149e-06
1.80704874793674e-05
1.05870141025526e-05
-2.50267989779148e-05
-3.26364267677949e-05
-5.15604456138886e-06
-2.1778750586783e-05
-4.00554435192574e-06
-4.54803205989404e-05
-7.27273656194007e-05
-5.91962229136963e-05
-5.40635875605312e-05
-4.20876343808785e-05
-2.77634567345079e-05
-4.60076529742385e-05
-3.88390323148626e-05
1.30541133701018e-05
-2.43791276008494e-05
-1.55233019985922e-05
-2.32433352721984e-05
-1.07208402550668e-05
1.97170168621742e-05
-1.15436839114683e-06
-2.36367716223911e-05
-1.6285744095061e-05
-3.51649033324465e-05
-4.57768196060348e-05
-2.6159396582101e-05
-3.13549304734668e-05
-2.3228901358448e-05
-3.40064715025139e-05
-4.20399160429378e-05
-5.38082514521852e-05
-4.61136728445912e-05
-4.98700159000574e-05
-2.7481339004903e-05
-2.55280032549542e-05
1.31011811831128e-05
-1.61374755269706e-05
-9.02466452668277e-06
-9.62358068044439e-06
-1.54015013247818e-05
-2.35747739894883e-05
-4.24291332895912e-05
-3.94070248794281e-05
-7.39374153716049e-05
-3.32882567708059e-05
1.83695740725674e-06
-7.2180568205474e-05
-1.77112414834576e-05
-4.21639631929629e-05
-7.06688890085755e-05
-2.81012767644998e-05
-2.94227385796139e-06
1.21919491928408e-05
-2.24827353521523e-05
-3.66428373567201e-05
3.95498274384624e-06
-3.1851141330912e-05
-4.08507824846644e-05
-4.25429378134577e-05
2.60372231689545e-06
-3.20904597030375e-05
-3.86811210749097e-05
-5.15218031475248e-05
-2.33282353866248e-05
-2.19109021692959e-05
-3.71888811460348e-05
-1.90948046878775e-05
-3.1404181326269e-05
-5.38228960946156e-05
-1.59664634827327e-05
-2.50338212971075e-05
-6.88881182979325e-06
-2.8051046338173e-05
-4.84340723312538e-06
-3.42520230642177e-05
-2.59040380869454e-05
-4.79711970320659e-05
-1.20304766508386e-05
-3.28033882515895e-05
1.03955303779121e-05
-2.38905124381638e-05
-4.70201495046299e-05
-6.07491184782457e-05
-2.21285689135188e-05
4.52375304730795e-06
-5.30690495377543e-05
1.01086007224458e-06
-3.37543433778221e-05
-5.30122486658846e-05
-7.16773337175783e-06
5.76982238588961e-06
-4.38286799384196e-06
-2.52975291389097e-05
-2.25823895209346e-05
-5.74951089655223e-05
-1.82792922528956e-05
-3.21981669137087e-05
-5.03824037042857e-05
-3.16383976504708e-05
-3.41544762673205e-05
-1.27053678833865e-05
-4.15118808806472e-05
-4.50588204850832e-05
-1.77357875588553e-05
-4.20520482431507e-05
-5.1031316132432e-05
-2.89982153910498e-05
-3.84452736560207e-05
-2.84636075318193e-05
-1.43999958412196e-05
-2.7742685555289e-05
-3.42894153980307e-05
-3.3217371198691e-05
-4.19377129046897e-05
-2.66167383025923e-05
2.02030189044247e-06
-2.51748116271153e-05
-5.58446548586926e-05
9.20829537460233e-06
-1.98274456860208e-05
-3.85479223279175e-05
-7.77615692712456e-05
-3.43394888400162e-05
-1.05365020646597e-05
-1.27443110828596e-05
-4.94605735060321e-05
-4.66546478279019e-05
-1.76229967000261e-05
-3.91001732956352e-05
6.87955234306208e-06
-4.21331543084705e-05
-4.4121969650545e-05
-1.39557322473275e-05
-9.81980033445913e-06
-1.49953924729785e-05
-3.86015760898278e-05
-2.70466349755996e-05
-5.35491548585716e-05
-1.38282602537854e-05
-2.44229367048624e-05
-5.277021531089e-05
-2.81619022513108e-05
-3.97147836878005e-05
-3.82988896722466e-05
-5.64063906227463e-05
-4.68564736812652e-05
-5.13763694002214e-05
-4.64713314262386e-05
-2.08000104773972e-05
-2.35123132034261e-05
-2.34311251571552e-05
-3.01781172246681e-05
-5.15029013911291e-05
-1.99941254429054e-05
3.67747646578322e-05
-1.85972364922293e-05
-6.89617883328179e-05
-8.82440414378238e-06
-3.49610311914745e-05
-4.7091105074399e-05
-3.4694386908762e-05
-5.57967650790382e-07
-2.55943142091991e-05
-4.49173970483453e-05
-4.04118020249912e-05
-5.51146476897747e-05
-2.91395499853508e-05
-1.31592336427515e-05
-1.47152892570487e-05
2.30113187819709e-07
-4.86321959140588e-05
-2.77359368507326e-05
-2.55270033695289e-05
-3.66969187562257e-06
-1.55271245615894e-05
2.55349488262264e-06
-1.88115834146946e-05
-4.21843706155543e-05
1.15914318271527e-05
-4.89886130141312e-05
-7.67937158079434e-06
-4.04626284397427e-05
-3.34955271719563e-05
-3.40482218878951e-05
-4.90540484419019e-05
-6.61411186456332e-05
-3.32550982026699e-05
-3.05925949937292e-05
-4.31867479402499e-05
-4.87854660285104e-05
-6.38777631019001e-06
-1.90174077452349e-05
-4.9844375206878e-05
-2.80643763703748e-05
-1.8079338914049e-05
-4.97720136264331e-05
-5.09906481983438e-05
-4.14512967784891e-05
-3.19637467198642e-05
-1.83953057394594e-05
-6.18674803688422e-07
-3.8112302616153e-05
-2.83220287340734e-05
-2.39706999163101e-05
-6.58008526377373e-05
-3.65250305981891e-05
-2.24221791852645e-05
-5.63672968294729e-05
-3.37842809520273e-05
-3.61038529634007e-05
3.93923078532105e-06
-1.83110503686466e-05
-4.09870556556702e-05
-2.87796460214645e-06
-6.2676113601929e-05
-5.34748047108302e-05
-4.48040430189231e-05
-8.12924959474223e-05
-7.81149310387978e-05
-3.21048197516993e-05
-5.14756222809663e-05
-3.55871975867875e-05
-3.45886437218774e-05
-3.76452859283608e-06
-1.16164610864837e-05
-1.16516424010357e-05
1.33101709503191e-05
-3.51010684569123e-05
-1.83387228884915e-05
-8.96394624081372e-06
-4.74153780978142e-06
-1.18021560292208e-05
-3.20403134649769e-05
-4.40112675774565e-05
-2.64304717199222e-05
-2.43534982569528e-05
-2.63663124798814e-05
1.90283925602472e-05
-6.09242580436523e-05
-4.27393698538125e-05
-5.60845931731245e-05
-1.98850435561215e-05
-2.16109523861876e-06
1.60837361541629e-05
-6.04221225259052e-05
-6.07284241755453e-06
-3.4403957415566e-05
-5.64374143331466e-06
-5.39571265717862e-06
5.0157743499761e-06
-3.93347645508145e-05
-2.52544926569199e-05
-4.92021475430176e-06
-1.70518470205444e-05
-4.51979468681612e-06
7.84580686069498e-06
-9.82330045669345e-06
-6.354632348044e-05
-9.6587876784424e-06
-1.81040849430044e-05
-3.54792578583528e-05
-1.23177894824757e-05
-1.30189948417377e-05
-9.43292317075568e-06
-3.92189165330983e-05
-3.71412000185171e-05
-5.18103825153298e-05
-4.70316859204644e-05
-5.98972595080281e-05
-4.09381647233225e-05
-3.27907278215443e-05
-1.97508922135142e-05
1.34338444092688e-06
-2.64593701830983e-05
-4.10880887147937e-05
-1.48232493280799e-05
-6.64031789333923e-05
-1.507557554713e-05
-1.122601042009e-05
-2.7146756497539e-05
-2.07145772517929e-05
-3.99131267950817e-05
-2.349274877247e-06
-3.36297150311032e-05
-6.29707430250432e-05
-2.67313846858474e-05
-1.4108971351883e-05
-4.4348082290365e-05
-5.01806754718433e-05
-6.1305639699828e-05
-2.94378666689869e-05
-3.42019920754667e-05
-2.94733680181437e-05
-3.14271431421628e-05
-2.47308365728269e-05
-7.84082523361786e-07
-4.37870291885165e-05
1.95412291975358e-05
-2.00489939920571e-05
-4.41649721263224e-05
-2.86174489113928e-05
-4.46953910476493e-05
-1.67459615932202e-05
-1.07152085341694e-05
-4.55123011859882e-05
-1.27388597969551e-06
-5.46229516307739e-05
-2.40293477960265e-05
-4.49504279062691e-05
-4.07431241390639e-06
-6.02451450160101e-05
-2.83317790593535e-05
-4.13952583557784e-05
-3.64952010478742e-05
-1.06204590048873e-05
-3.83004038487711e-05
-3.60074487905537e-05
-2.52878432948724e-05
-5.11297178944904e-05
-2.82209867569954e-05
-4.9711046264384e-05
-2.89255753430109e-05
-5.00782430684427e-05
-3.73257207848222e-05
-2.06040894609642e-05
-4.90458657132477e-05
-3.46174213080975e-05
-2.98052021784123e-05
-4.68272926138609e-05
-9.40527809235846e-06
-1.69328015396357e-06
5.73655147729099e-06
-3.49798390670169e-05
-2.46089485477088e-05
-2.27042747439435e-05
-9.40223696450841e-06
-4.02448939359759e-05
-2.39320298617497e-05
-4.21178084119613e-05
-2.07778646493803e-05
-3.09076215945648e-05
-4.81162056686958e-05
-1.42377157334211e-05
-3.40991689805373e-05
-3.42397723334009e-05
-4.57768841969161e-05
-4.98107508854174e-05
-4.57246544426888e-05
-3.10547224611326e-05
-4.31086727217116e-05
-1.28382608502341e-05
-1.70665617921351e-05
-2.98930506662085e-05
-6.79071833160766e-06
-1.04486933409353e-05
-4.24003631732872e-05
-6.58640250871189e-05
1.41414556331196e-06
-2.19476819106264e-05
-3.95132275544288e-05
-6.13007415427782e-05
-4.54281337368424e-05
-8.30149758989684e-05
-3.23760706677584e-05
-1.34375856438773e-05
-4.82652636129481e-05
-4.39122967055245e-05
-1.35497146731586e-05
-6.05505449495968e-05
-3.22267062269199e-05
3.20392240375504e-06
-3.20807379776644e-05
-2.18470429058446e-05
-2.71665209391188e-05
-4.23495463118072e-05
-3.4228159244102e-05
-9.04240115414649e-06
-2.89354971777194e-05
-4.71874254263088e-05
-4.57555056109052e-05
-3.468168343492e-05
-2.18959534366224e-05
-3.31179058874315e-05
-2.8247381966469e-05
-2.78580744219803e-05
-1.93775489549569e-05
-1.84142534629054e-05
-1.32365401244536e-05
-1.70706711877996e-07
-2.58478590194379e-05
-1.77124436845655e-05
-4.88079377656963e-05
-2.4893063233012e-05
-4.98117760128891e-06
-1.69813321133027e-05
-2.80905286687532e-05
-3.52142416605431e-05
-9.24851472634036e-06
-2.749101716716e-05
-3.38802800265491e-05
-4.19526666281296e-05
-9.34797831512985e-05
-2.51679269906313e-05
-9.77270003966578e-06
-2.13264857707029e-05
-2.71384074620757e-05
-4.0364579958332e-05
-3.44843247529739e-05
-3.22378536799869e-05
-3.44534970629973e-05
-1.7857657877964e-05
-5.6776607540918e-05
-4.84592106226671e-05
-1.20037719698053e-05
-5.01864982265284e-05
-4.77783066506897e-05
-3.47892845856534e-05
-2.70652533559446e-05
-3.82990472598177e-05
-5.87083096246392e-06
-1.76797274347259e-05
-5.1240794781187e-05
-3.70787073368752e-05
-7.07692811153256e-05
6.12088343102889e-06
-2.24314762772944e-05
-1.27980706670586e-05
-2.78595760102414e-05
-4.24518015250482e-05
-2.05753223639664e-05
-2.29656617419997e-05
-2.92062057136187e-05
-2.61374752088538e-05
-1.97285674135874e-05
-3.6277600038209e-05
-5.23593560683592e-05
-7.51528145245617e-06
-1.56930475565491e-05
-3.13167339163075e-05
-2.78711433633517e-05
-3.6748807534406e-05
-6.30195941431223e-05
-6.06726332381794e-05
-7.22970228716497e-05
-5.14574486068977e-05
-3.69828601906601e-05
-5.16529622297165e-05
-5.25811159772268e-05
-2.07555883868136e-05
-3.55419720169324e-05
-1.12563690819829e-05
-2.22003604175773e-05
5.63567007685391e-06
-1.71190372280619e-05
-4.36760717265811e-05
-6.05621623009899e-05
7.24322881142975e-06
-6.30135443477942e-05
-2.95761118839082e-05
-3.40077552790658e-05
-5.47148805077073e-05
-1.55402961253917e-05
-6.38303859585305e-05
-3.41536283571382e-05
-2.45680635898105e-05
-3.40072060420119e-05
-5.77928325500449e-05
-3.64447804285331e-05
-2.90665238993742e-05
-3.0783478753593e-05
-5.47780976838392e-06
-1.73037516803713e-05
-2.20269759744442e-05
1.41638888604061e-05
-2.33426706309922e-05
-7.93332825899623e-08
-3.88761211288502e-05
-1.26829752765915e-05
-5.16921189886247e-05
-3.10137203069559e-05
-6.58962951174592e-05
-7.28163386205353e-06
-4.29704481980108e-05
-1.91227105413552e-05
-7.38629991586702e-05
-1.77729816923151e-05
-5.98237186034777e-05
-2.83898104788677e-05
-2.22350697888705e-05
-8.34874267231893e-06
-3.2638345943788e-05
-1.90790492708121e-05
1.3835767731312e-05
-5.87403046604449e-05
-4.08305374381063e-05
-3.74289659119307e-05
-3.54450015064966e-05
-4.39304010161143e-05
-4.38329556979891e-05
-6.76638465142863e-05
-3.47262772741607e-05
-4.54104914383608e-05
-4.11547583522129e-05
-4.0494628102054e-05
-4.35925601237436e-05
-2.60690279798937e-05
-1.24886808463105e-05
-4.14766194458386e-05
-1.39929992834992e-05
-3.08195614908224e-05
-3.77714640368366e-05
-1.2464597538967e-05
-2.35239332365897e-05
-2.30912049335709e-05
-2.35251099424421e-05
-2.81076789309797e-05
-4.68973924354589e-05
1.78851698389249e-05
-5.5119941757533e-05
-6.18138420586362e-05
-2.71284937334154e-05
-6.58733448229671e-05
-3.13782856577098e-05
-1.85617207422275e-05
-2.77229002558139e-05
-3.25807136914139e-05
-3.40870649288726e-05
-3.83034848772135e-05
-5.17673265477841e-05
-3.13554469309598e-05
-2.37203443694352e-05
-4.96997951686661e-05
-2.70590123723477e-05
-3.82660268072604e-05
-6.21021057797003e-05
-2.14886579037713e-05
-4.26032372342134e-05
7.1146842766226e-07
-3.84174200939322e-05
-3.49683872012369e-05
-1.9179554500377e-05
-1.67217091646703e-05
-1.58914925408958e-05
-1.24890839070708e-05
-3.40462778376275e-05
-7.98635692335085e-06
-2.55057309263817e-05
-4.21281672771195e-05
-9.31050308989401e-06
-2.06644948561372e-05
-3.48459457889475e-05
-3.43585835430825e-05
-2.70426043105247e-05
-3.93462683442067e-05
-1.84237856413747e-05
-3.22887775798369e-05
-4.57699145533609e-05
-4.58737100531297e-05
-4.66825490974163e-05
-2.52255813645879e-05
-2.23593527271209e-05
-3.04252558392779e-05
-1.30158240386523e-05
-4.63270034045295e-05
1.20742526821792e-05
-1.23653538796227e-05
-1.54289262199801e-05
-2.1396637858529e-05
-1.63095178818196e-05
-4.69126401325266e-05
-6.11312621663462e-05
-5.81025869102194e-05
-8.07086448497574e-06
-1.21430610309016e-05
-2.97280536672087e-05
8.04973470507604e-07
-2.66387481831102e-05
-3.46111096049393e-05
-2.08275487569308e-05
-3.7592115376412e-05
-2.06127848726998e-05
-3.01025826463696e-05
-1.99750992919227e-05
-5.21935076685875e-05
9.98970442357305e-08
-1.42321525631125e-05
-6.25280673596271e-05
-4.02525716244378e-05
-2.02957696038257e-05
-3.38765961248184e-05
-1.37554447437449e-05
-1.32568238476025e-05
-4.53718442630404e-05
-5.96398401568876e-05
-3.74749118630424e-05
-2.59962311490965e-05
-3.3777380548209e-05
-1.90261456308914e-05
-1.949352323182e-05
-2.6469958424897e-05
-2.25572693449836e-05
9.89974864668471e-06
-3.26529353186776e-06
-2.05706405997254e-05
-1.0581889968755e-06
-4.9155175608936e-05
-2.06222395173704e-05
-3.69000222478309e-05
-3.24337587220213e-05
-1.97828485160184e-05
-1.12071536837939e-05
-3.40220149461535e-05
-2.11656922623664e-05
-3.95531290709967e-06
-4.61674473826668e-05
-2.15466947376983e-05
-2.59558899468414e-05
1.81119682763641e-06
-4.47331902381767e-05
1.03812365475439e-05
-1.27852405567646e-05
-6.15647544031641e-05
-8.48136069101077e-06
-2.7901811952938e-05
-2.62409588553135e-05
-1.19988024673151e-05
-4.7386810204121e-05
-5.09509160660973e-05
-3.54082606759332e-05
-5.24070250183544e-05
-7.62483448541335e-06
-5.48312314330403e-05
-3.28381256521606e-05
5.26435680039081e-06
-2.76518780367786e-05
-1.4148943905211e-05
-2.17232555104948e-05
-4.62493191672781e-05
-2.9072551943449e-05
-2.9703552685008e-05
2.91322670616999e-07
-5.74911264552601e-05
-2.34605198515311e-05
-5.80898878173029e-05
-4.63148709231558e-05
-1.48642898920207e-05
-1.76247020892626e-05
-1.4953505139294e-05
-3.92398992998046e-05
-2.32249399420473e-06
-4.86124939304452e-05
5.10469381309686e-07
-1.51725605401098e-05
-5.37178337995261e-05
-2.72532560592232e-05
4.61935679037799e-06
-1.12565218866951e-05
-2.69734624627032e-05
1.50235969924997e-05
-2.83806953739118e-05
-1.1525874956409e-05
-4.21129859622391e-05
-3.49046228021481e-05
-1.87552792815943e-05
-2.7616054361815e-05
-2.58333557925503e-05
-4.21225140426078e-05
-5.25869956822353e-05
-2.09562836688635e-05
-5.46407678907605e-05
2.34632516776856e-05
-4.22558595820036e-05
-2.80695422805795e-05
-2.8799955336581e-05
-5.39765230324148e-05
-2.07296787449175e-05
-5.23930119530804e-05
-3.68053830549711e-05
2.40576927389272e-05
1.38712112452445e-05
-3.15005790688581e-06
-2.22035525877825e-05
-4.07549307356282e-05
6.58957268553596e-06
-1.6707256167958e-05
1.54365781298681e-06
-5.14552045941785e-05
-1.78339120087606e-05
-7.561428092445e-05
-8.94252761133021e-05
-5.0258029050666e-05
-2.10133179465315e-05
-4.00772413797148e-05
-2.04614453084127e-05
-1.82794961828367e-05
-2.73683561438882e-05
-2.57468458248734e-06
-4.14014873089631e-05
-3.80678114426782e-05
-5.29147185153568e-05
-1.64823212022157e-05
-3.5626875115307e-05
-4.27373598068468e-05
5.69417200967794e-06
-5.28633655288414e-05
-5.93831027112952e-05
-3.50529566833474e-05
-4.35147866422836e-05
-4.0410660035611e-05
-2.89396301204832e-05
-5.0861178771565e-06
-5.1762444219895e-05
-4.43341758373659e-05
-2.3385943528605e-05
-7.61205245704195e-06
8.78738325359872e-06
-1.21183439847026e-05
-1.51528917271451e-05
-4.63123882756801e-05
-3.13705903506158e-05
-5.16668451216485e-05
-6.02299068817727e-05
-5.24860060538634e-05
-6.28810325933726e-05
-4.85335547248947e-05
-5.85297609633435e-05
-4.29709310596644e-05
-2.98407254633416e-05
-1.82599960343701e-05
-3.15748919671953e-05
-2.74312930490777e-05
-1.4933665080831e-05
-3.91406877903132e-05
1.31740625047153e-05
-2.91782065065038e-05
-3.57446222824066e-05
-1.2724086704979e-05
-4.26555668639495e-05
-1.58818756783254e-05
-2.1151298924522e-05
-2.50812964478716e-05
-5.46628183437543e-05
-2.98198002971505e-05
-5.35667085920767e-05
-4.2699736093868e-05
-7.47266987538518e-07
-1.60445497652423e-05
-6.54772004051587e-05
6.50221692224978e-06
-2.5179892424267e-05
-4.42008545324406e-05
-8.22174915883766e-06
-3.95893110841663e-05
-4.39558808341431e-05
-2.50796548302141e-05
-3.36805208218639e-05
-1.97853749337134e-05
-2.96753793309104e-05
-4.26498883403607e-05
-5.24679495222942e-05
-6.53297545380543e-05
-3.59385567567031e-05
-4.79413738627921e-05
-3.68435533109123e-05
-6.13449881020762e-05
-3.07013014833154e-05
-5.41205645964605e-05
-3.41350784522023e-05
1.19627527217512e-05
-5.41082518931565e-05
-3.52420184833292e-05
-1.67266434848323e-05
-4.08362699688823e-05
-1.59511388204671e-05
-1.56132282740269e-05
-1.14744650818007e-05
-3.98914711116705e-05
-1.5847719744911e-05
-4.22897490414988e-05
-3.29577945787719e-05
-6.88562970588677e-05
-1.62020658146843e-05
-3.04876119623995e-05
-6.23213728296025e-05
-4.12823642761646e-05
-3.39908707946395e-05
-5.46986939961573e-05
-1.33273036459129e-05
-3.08751458910138e-05
-4.63157136299106e-05
-2.5008957523069e-05
-1.8049899029415e-05
-6.12257245224761e-05
-4.19714277330246e-05
-3.07031360320035e-05
-2.28650244099442e-05
-1.42559693333296e-05
-4.02235213385434e-05
-6.40931911165138e-05
-2.50796515089189e-05
-3.11170070799097e-05
-2.52186409440507e-06
-4.68793493530677e-05
-9.17912325673055e-06
-2.65615521570349e-05
-1.85638989014368e-05
-5.14169426648477e-05
2.1729531172275e-06
-2.09706515761524e-05
-2.40851306970367e-05
-2.31712141776234e-05
1.75675315358898e-05
-5.43648690439536e-05
-1.79971414642898e-05
-4.7636628754007e-05
-4.98796816383437e-05
-1.7498054444011e-05
6.09710767958279e-06
-6.16498616905269e-05
-3.2102495974605e-05
1.61366007750799e-07
-6.78467650338318e-06
-5.74251797103204e-05
-3.89381256910206e-05
-2.56908277906393e-05
-2.09191384804391e-05
-6.88639658001008e-06
-1.91732217191992e-05
-3.25811863670486e-05
-2.13236459994186e-05
-6.2953155340134e-05
-4.44933689099081e-05
-3.91383507247551e-05
-1.44441045120715e-05
-4.25620387853497e-05
-4.4214809828614e-05
-3.44953682816756e-05
-3.60224591604924e-05
-3.67878732345464e-05
2.87262835420183e-06
-2.07556364137637e-05
-6.34231970177968e-06
-5.05137488005632e-06
-2.90806964964258e-05
-5.18561606980675e-05
4.97665308381897e-06
-7.47774720773523e-06
-5.16701018639133e-05
-1.03487614857536e-05
-2.57465385171753e-05
-5.04024903928295e-05
-5.58313816868089e-05
-3.25466091887836e-05
-2.34777244054074e-05
-4.22013297890561e-05
-4.97880534479302e-05
-3.1195869476571e-05
-2.41110643394983e-05
1.77928441433841e-05
-1.33959460143002e-05
-5.28197336458481e-05
-3.38803688011357e-05
-4.06616186306801e-06
-1.52992495152077e-05
-1.42698907447532e-05
-1.60627547574612e-05
-8.11670049551289e-05
-6.94874938578546e-05
8.63225289623573e-06
-3.1771114489162e-05
-2.20113299278394e-05
-7.37468478434794e-05
-4.76927664083557e-05
-8.45928111055314e-05
-4.10837693891645e-05
-2.56198187793582e-05
-2.26373757724705e-05
-2.62379783988274e-05
-1.74589769256524e-05
-3.18114924422825e-05
-8.16559567423683e-06
-3.98937844461427e-05
-2.24442386155197e-05
-4.42043447247931e-05
-1.03627538678893e-05
-1.18288444655015e-05
-5.34297452277917e-05
-2.22811871546657e-05
-3.37354109886926e-05
-3.64805529589301e-05
-1.5579150760667e-05
-3.01908177907063e-05
-8.16024072812126e-06
-3.02109538507714e-05
-2.92400168352058e-05
-2.98486594269365e-05
-4.53231917190172e-05
-6.9262127894596e-06
-3.23028994949136e-06
-8.55280365553745e-06
7.70837054433039e-06
-3.50687788415487e-05
-1.62705847657955e-05
1.32524511983636e-05
-3.90205931204959e-06
-3.92500750262852e-05
-1.52268565568944e-05
-1.95967466185415e-05
-4.26195121498882e-05
-5.65324170241197e-05
-6.41911573661146e-05
-4.48774418516534e-05
-1.13083740580773e-05
-2.9899581017952e-05
-2.63536571784564e-05
-3.7605750358984e-05
3.69140089498114e-05
9.50534912735553e-06
-1.01464865521681e-05
1.55640202343343e-06
-1.3462745258331e-05
-2.26529551578003e-05
-3.70542967182486e-05
-2.04097085606182e-05
-2.91375400957377e-05
-1.50400845425019e-05
-3.03259126533901e-05
-5.1302178364666e-05
-8.11090524330556e-05
-4.05700215118725e-05
-3.2251472441099e-05
-5.62411469987181e-05
-5.4895678772905e-05
-3.57484860454575e-05
-4.38720549190141e-05
-6.88166005953476e-06
4.63600948124856e-05
-4.00368859299422e-05
-5.37841389406996e-05
-7.99014716459875e-06
-2.30433525381921e-05
-2.84518993110258e-05
-4.19553322510211e-05
-5.07308746390509e-05
-3.66621498646204e-05
-6.48316256016491e-05
-3.95108568526088e-05
-5.64198127366167e-05
-6.95191640465931e-05
-1.71332627488497e-05
-5.70442686224869e-05
-4.72630808785383e-05
-9.41998492350435e-06
-4.46388488216898e-05
-4.36763834477653e-05
-7.64278687504228e-06
2.73487404839735e-05
-2.6034688725587e-05
9.71223867071674e-06
-2.22012673003911e-05
-2.46282432739669e-05
4.43463200701964e-06
-3.19794494681888e-05
-4.29650909549832e-05
-4.52083812022067e-06
-5.50133980118166e-06
-4.15297194186593e-05
-4.77505567897544e-05
-4.6500967875356e-05
-4.99001707918916e-05
-2.44975144522978e-05
-8.63225006854484e-06
-5.87005997014017e-05
-5.02832517375554e-05
-3.09695998870039e-05
-2.88512166932178e-05
-3.45627238739784e-05
-2.52089099332788e-05
-2.89823410864042e-05
-3.64975573885651e-05
-2.74864116635215e-05
-6.29979430153784e-06
4.92877570556108e-06
-3.38978140618771e-05
-3.98668043962326e-05
-2.26470640706389e-05
-2.61269750446131e-05
-2.57858488341737e-05
4.26601445280926e-06
-3.39861620740075e-05
-3.89868919012214e-05
-1.85564935841155e-05
-1.77675056272866e-05
-5.24753664574217e-05
-5.66526801804885e-06
-1.54628580244932e-05
-2.34543861267414e-05
-1.88836282254435e-05
-4.34401272873599e-05
-3.79037202712606e-05
-2.03256695503519e-05
-5.06333663934152e-05
-4.801049901592e-05
-2.55145698682548e-05
-3.45673139802588e-05
-2.89438490796719e-05
-4.76744481446149e-05
-3.08995599326277e-05
-6.30213496364782e-05
-3.51183146997437e-05
-5.45744294879448e-05
-3.32972076996169e-05
-4.98071428437709e-05
-2.08676911077992e-05
-4.88190688668369e-05
-3.66186033609257e-05
5.05723465882349e-06
-1.93308202992578e-05
-5.43822451000455e-05
-3.0617094602756e-05
-4.01046244400396e-05
-2.46102572792968e-05
-2.91045262568818e-05
-3.47612078488599e-05
-2.39078496563615e-05
-5.20605428812705e-06
-3.52700494657414e-05
-3.49300765063945e-05
-3.51023072781851e-05
-1.89378213348357e-05
-3.72344162791955e-05
-2.71685192761358e-05
-2.26865499198285e-05
-5.43790737806042e-05
-2.71878545588545e-05
-1.06154693401267e-05
-1.88234930991059e-05
-2.02972512524e-05
-4.76824371278616e-05
-3.61699121028821e-05
-1.52353628100092e-05
-4.46481046373028e-06
-1.45627092785855e-05
-4.72964784966668e-05
-1.89353945374364e-05
-9.01133263627864e-06
-1.05962193952338e-05
-2.27659814588337e-05
8.06737314955812e-06
-3.17292803133154e-05
-2.24113257519405e-05
-9.99451145667607e-06
-3.78833365215876e-05
-5.08564821012015e-05
-2.57515726630076e-05
-1.79724687823342e-05
-3.17867821434289e-05
-4.11150591161176e-05
-2.64616831354114e-05
-3.94767241372084e-05
-4.29564442073922e-05
-3.59063808583276e-05
-3.0855866703108e-05
-3.60692564661008e-05
-2.77834705954482e-05
-8.05496931872752e-06
-3.25641420637563e-05
2.58804022629767e-05
-2.71677576067183e-05
-2.51458283485284e-05
-1.76382160467943e-05
-2.13753297888437e-05
-5.26180688392759e-05
-4.51070859767375e-05
-3.01489080497895e-05
-7.7206088293268e-05
-5.83632002656013e-05
-5.39074870294058e-05
-4.62841180640158e-05
-4.55392559035824e-06
-2.19460767161053e-05
-2.24551953729712e-05
-2.8930510532565e-05
-1.46309346441331e-05
-7.44383446927677e-05
-3.92966063711051e-05
-2.52413138625002e-05
-4.04439857155896e-05
-4.362016610147e-05
-1.00384100631369e-05
-1.65079478741773e-05
-2.57486952562946e-05
-6.75565144581034e-05
-4.7129394060343e-05
-2.51797628329189e-05
-2.65148637895238e-05
-2.20624918841279e-05
-3.13719227962218e-05
-6.30996716944432e-05
-8.19632016487664e-06
-5.67504003102198e-06
-5.05899858549e-05
-5.14503491316563e-05
-5.99245904741305e-06
-4.87502839603391e-05
-5.89225190923719e-05
-1.51050779532154e-05
-3.28585749100378e-05
-1.27322788902433e-05
-4.96851598139186e-05
-3.16295670507382e-06
6.97898084309109e-06
-1.79142882878755e-05
-3.55186328131043e-06
-5.51127323182913e-05
-2.23487576367736e-05
-6.01831013679859e-05
-4.40428977185606e-05
-4.67560132172894e-05
9.61074633588251e-06
-2.686642818001e-05
-4.12713893319245e-05
-1.65526131131597e-05
-8.18420951506355e-06
-4.5105696831456e-05
-5.12866864566641e-05
-2.54002220791828e-05
-3.33016987647579e-05
-4.2083863859471e-05
-3.43305030726636e-05
-4.3936852310306e-05
-3.32346074720203e-05
-7.48347753886194e-06
-3.14515276455154e-05
-2.53282971959135e-05
-3.82616011893445e-05
-1.25116420129992e-05
-1.81036388615048e-05
-5.02225131995674e-05
-2.19745209736e-05
-7.47632506630267e-07
-5.54712990356805e-05
-2.72779071145429e-05
-4.43424096362554e-05
-2.82770865789378e-05
-3.9835788484267e-05
-4.27278282885179e-05
-2.74918568759202e-05
-2.84566483678569e-05
-1.91013551546222e-05
1.57822780279686e-05
-2.19117367626166e-05
-3.69887041223997e-05
-5.25243629163491e-05
-1.03802651295672e-05
-2.14007493138319e-05
-4.6860723881639e-05
-3.88610828075545e-05
-1.84171642573842e-05
-2.14753523357091e-05
-2.1641984710549e-05
-4.86458817668842e-05
-2.44815333780246e-05
-4.82728574586373e-05
-6.17233580578684e-05
-4.00250621690845e-05
-1.172770671328e-05
-6.01852846910584e-05
-3.95341957179244e-05
-4.03364394280319e-05
-3.15302838625013e-05
1.25524177433739e-05
-2.12564202260763e-05
-4.48424685281003e-05
8.26074831804447e-06
-4.53970252282043e-05
-3.34692693314787e-05
-4.59871896009235e-05
1.43183763483194e-05
-7.15161643955061e-05
-3.05494011746924e-05
-2.03741689653199e-05
9.75395296163804e-06
-2.18516385809158e-05
-4.1615610300993e-05
1.68520782972374e-05
-4.39869814899463e-05
-2.61549930953494e-05
-3.21215559618961e-05
-3.75145793046284e-05
-3.18063535332783e-05
-4.19455907116272e-05
-5.30859332537475e-05
-3.87283025307672e-05
-2.18701381559742e-05
-5.02273714775595e-05
1.73894676353221e-06
-1.63730156745965e-05
-1.47046654201945e-05
-3.30038882238025e-05
-2.65331194750812e-05
7.63091204344186e-06
-2.7245155461512e-05
1.04046624976698e-06
-5.3890457076354e-05
-3.05454054220999e-05
-3.40928716548281e-05
-1.35121550875852e-05
-3.5207584696681e-05
-6.01021885949383e-05
4.20010852348649e-06
-2.56891409916959e-05
-3.87404170641542e-05
-3.82936323970132e-05
-1.20678835730078e-06
-5.59596941301761e-05
-2.99392466091727e-05
-3.22104868988307e-05
-1.49960008272647e-05
-2.54353518877253e-05
-4.61960482766086e-05
-4.9576093674776e-05
-4.58943622343241e-05
-2.3054548107413e-06
-3.44644530136154e-05
-1.55464457596994e-05
-8.73692436100359e-06
-1.01468326386343e-05
-3.52006381507905e-05
-1.72845715791883e-05
-3.5769348256821e-05
-4.11926710532587e-05
-2.30112638588345e-05
-2.01434438713136e-05
-3.0570755391916e-05
-4.66485953068109e-05
-1.61870478601136e-05
-4.13777121291383e-05
-5.06821156180632e-05
-2.62907799973844e-05
-3.88429105477291e-05
-8.79055158822967e-05
-4.73229318775744e-05
-5.70633096927154e-05
-3.55854942275325e-05
-2.99570405888436e-05
-1.52916901277272e-05
-4.40004056786956e-05
-4.01886215246443e-05
-2.77410998935894e-05
-2.79839081249358e-05
-3.76858634676146e-05
-3.47810820971377e-05
-2.30929661860243e-05
-4.94104844961799e-05
-5.9791020595652e-05
1.39751140773971e-05
-5.42957885656613e-08
-2.55457035560673e-05
-1.38175857699976e-06
-7.86063124414613e-05
-4.69497984615215e-05
-7.32882042475046e-06
-4.03961212937447e-05
-4.82096251338427e-05
-3.81156806420335e-05
-3.41225288812479e-05
-1.59569066724198e-05
2.07283368765009e-05
-2.81113444676803e-05
-1.55834249014573e-05
-2.62519059706612e-05
-2.76078327004853e-06
-1.85416045098841e-05
-5.57896865276381e-05
-1.52848120397435e-05
-2.26139440805933e-05
-2.66901246653306e-05
-2.0714645771334e-05
-2.99650736990853e-05
-5.10052363475522e-05
-5.79608664539322e-05
-2.32972510807958e-05
-3.63708595577975e-05
-1.20211059766073e-05
-2.28997374138822e-05
-3.11849061716305e-05
-2.38094080945455e-05
1.38553487496979e-06
-1.59520385486211e-05
-5.21312421992342e-05
-4.33935351560238e-05
-3.79611719219473e-06
-4.8745936463248e-05
-3.22727009827547e-05
-1.52640548014187e-05
-3.13604345085063e-05
-6.61893296463749e-05
-5.20487984889187e-05
-3.79625719477912e-05
-7.07195249625708e-05
5.55552781376022e-06
2.86923174601809e-06
-3.88668300490218e-05
2.09339955544202e-06
-3.1685721390851e-05
-2.94711351794642e-05
-1.08945911244929e-05
1.10318806950811e-05
-7.83515039240717e-06
-4.44928194042829e-05
-2.58012798878144e-05
-5.62416201994236e-05
-1.72467589423823e-05
-1.18786390599182e-05
-4.39450258106542e-05
-2.76299426042723e-05
-1.71869224890756e-05
-1.52082760294522e-06
-4.48061689267464e-05
-4.72515020862227e-05
8.70083631307571e-06
-4.2300175015831e-05
1.72803116282617e-06
-3.52231638797532e-06
-3.13288011141856e-05
-3.58204434285182e-05
-3.20777421545526e-05
-4.69389810789981e-05
-6.49374126365452e-05
-3.14896552286634e-05
-5.59388166414875e-05
-6.85813745967713e-05
-1.68221759917062e-05
-4.02598272700799e-05
-4.95875484384239e-05
-3.23880884750426e-05
-1.75332156226708e-05
-2.60421975122909e-05
-4.78756774479112e-05
-2.34250130563564e-05
-2.31247817835112e-06
-3.69937326887612e-05
6.78313491958392e-06
4.98835822048915e-06
-2.53132686228371e-05
-1.19241869051592e-05
-2.75617926567266e-05
-5.19548041607348e-05
-4.27818634743845e-05
-4.70229119669585e-05
-4.94932276526971e-05
-4.57849971272789e-05
-3.74291076086114e-05
-3.02980419744242e-07
-3.89059053328904e-05
-1.88868716323495e-05
-1.89586095502754e-05
-1.4540192489067e-05
-2.70184387470522e-05
-1.99555585484799e-05
-4.23900003178482e-05
-2.99141975948121e-05
-1.57288543911862e-05
-3.90833037199079e-05
-4.62811509461249e-05
4.77738166948435e-07
-2.21853039866598e-05
-5.70263221502172e-05
-2.0118606499939e-05
-3.92875927262805e-05
-3.52485399401213e-05
-2.92581272953318e-06
-9.78259361602017e-06
-2.31378329672797e-06
-1.65932436210844e-05
-1.72402281194601e-05
-7.25923954432547e-05
-1.61161935973263e-05
-4.0944124107732e-06
-2.86939825875682e-05
-2.85675618329429e-06
-1.49115144432269e-05
-2.81934395279027e-05
-2.31743853689429e-05
-2.48113817279142e-05
-6.68199477431814e-05
-3.05979008369974e-05
-3.27399442389003e-05
-4.78519650762018e-06
-3.77600494174085e-05
1.39381351434627e-05
-3.86365906403637e-05
-5.23085742078336e-05
-4.64408625691458e-05
-4.41124285151309e-05
-2.71699032694095e-05
-2.73367441315585e-05
-4.91345506427329e-05
-4.9662339358522e-05
-3.57947864959796e-05
-1.78329760126981e-05
-1.92213618588109e-05
-3.93983472299194e-05
-1.88259033794544e-05
-5.10850521608329e-05
-3.17265176480381e-05
-4.21233519657061e-06
-2.25929790416463e-05
-1.63760925681136e-05
-5.82267849963799e-05
-6.75352822167303e-05
-4.97614791855474e-05
-2.32651448627842e-05
-5.09751049260126e-05
-1.66514264792182e-05
-2.01066344387684e-05
-5.01874312936299e-05
-2.86909197587619e-05
-2.79046539976573e-05
-4.48491107046628e-05
-2.20240941130766e-05
-7.58716188838749e-06
-4.00126417052099e-05
-3.16086233417197e-06
-2.77761382271587e-05
-1.86122965818948e-05
-3.58247550507838e-05
-4.36349483533547e-05
-3.82646823645752e-05
-2.48141003864207e-05
-6.67512484350642e-05
-4.08246573587438e-05
-3.9444341082638e-05
-3.23914222408745e-05
-2.29681161916056e-05
-2.69236699695394e-05
-2.75199795977871e-05
-4.48699060980457e-05
-2.49908837445699e-05
-3.90083282247352e-05
-2.05383452164614e-05
1.2059428090298e-05
-1.77197159077513e-05
-1.75379856694965e-05
-2.01807145246428e-05
-2.96652400234062e-05
-1.63852021766836e-05
-2.19927634160809e-05
-4.52724866559901e-05
-3.60830595171837e-05
-4.08526921646185e-05
-2.50075224002195e-05
-2.58557606677823e-05
-3.79227915728768e-05
-1.0327687364073e-05
-2.46718610646062e-05
-3.30665849214145e-05
-3.82130650582331e-05
-1.15072327648809e-05
-3.83511816501082e-05
-7.28939971093185e-06
-1.92128193669738e-05
-4.41502722453461e-05
-3.19019345149253e-05
-6.62036885580518e-06
-2.48935944525403e-05
-1.47334287885241e-05
-1.62404940045675e-05
-3.19039859834904e-05
-1.00633136796977e-05
-4.46959554992906e-05
-3.70505368222846e-05
-3.15076184903998e-05
-4.0312753417645e-05
-8.90695065298215e-06
-5.33404011077845e-05
-1.56667187898361e-05
-3.8898283073536e-05
5.44964527387796e-07
-3.2654478778434e-05
1.32081281783684e-05
-3.22677094773533e-05
6.11188331726016e-06
-3.97958634596443e-05
-3.67287107495196e-05
-2.41290451291051e-05
-2.26658324676762e-05
-1.20824530605381e-05
-3.25743859387954e-05
-3.87458143800151e-05
-2.26149113670774e-05
-5.2548081612419e-05
-4.3497186357201e-05
3.61806302061491e-06
-4.74548274782364e-05
-2.65191525151967e-05
-2.11777526498819e-05
-3.2108918446599e-05
-4.71185220283085e-05
-4.48498207203815e-05
-4.96750240285847e-05
-1.66281681516343e-05
-4.85689600710216e-05
-8.96302736737593e-06
6.85093614754565e-06
-8.37710096051028e-06
-3.21067008121692e-05
-2.38436874332698e-05
-7.35219523028144e-06
-1.50115338415259e-05
-5.80384442332078e-06
-4.44002390078816e-05
-1.1978816839943e-05
8.81700857691526e-06
-7.4854323928213e-05
-5.30026501078939e-05
-3.31685761065684e-05
-6.04846960583248e-05
-1.63621316118078e-05
-5.68856818057661e-05
-1.36434000304413e-05
-4.08800405692603e-05
-2.71058190874601e-05
-2.77816076500241e-05
-5.22981399721661e-05
1.58317227525011e-05
3.96723635472631e-06
-1.64557956960416e-05
-1.40455938881858e-05
-3.91338124048801e-05
-5.12166125715951e-05
-2.94862829424195e-05
-4.19331545152119e-05
-4.64209410863845e-05
-1.54766291905677e-05
-9.45632939040485e-06
-2.18219841180044e-07
-1.2386587597045e-05
-8.43404395200994e-06
-7.65902799712729e-06
-3.71513345896999e-05
-2.11555220355258e-05
-2.13398389176969e-05
-1.51026728076866e-05
-3.67813261832188e-05
-1.41795256053211e-05
-3.21943801571267e-05
-2.34214143546785e-05
-4.43835148461399e-05
-3.81293515129318e-05
-2.94596602127903e-05
-6.92985164055033e-05
-3.09409222443972e-05
-6.07996814941657e-05
-2.31217533549576e-05
-3.29715848114797e-05
-2.62463904240599e-06
-1.91342687272843e-05
-3.31226980969898e-05
-6.4092021832268e-05
-6.21101577521897e-06
-1.78892414800273e-05
-5.14683420341597e-05
-1.61344800548455e-05
-1.76791899296676e-05
-1.99638689423965e-05
-2.63660261992897e-05
-3.72040916897116e-05
-2.13218706215e-05
-2.58753463703426e-05
-4.41083638730394e-05
-3.92171493609439e-05
-5.52734061358656e-05
-3.97092165151852e-05
-3.38659101827451e-05
6.18860114955829e-06
-2.28989790391245e-05
-1.61706105679635e-05
-2.49142993554477e-05
-4.88284079113081e-05
-9.53301710591821e-06
-3.04719158742648e-05
-5.49847595932952e-05
-4.93709509486712e-05
-5.95686524926063e-06
-1.97048778877473e-05
-3.60645650399047e-05
-4.49705024250584e-05
-3.11826217135338e-05
-7.28214535731425e-05
-2.42741314611446e-05
-7.34855726439917e-06
-2.30478875117004e-05
-2.01625583560996e-05
-7.18723595503261e-08
-7.08412613483418e-06
-1.73804189435867e-05
-6.83683613013352e-06
4.19357251111918e-06
-4.35723393665522e-05
-1.18585967417021e-05
-1.65288051260672e-05
-3.47149214086526e-05
-4.3057800843613e-05
-3.64038449819329e-05
-5.39417902680678e-05
-2.77694467013644e-05
-5.2967898298009e-05
-3.34504627999108e-05
-4.26956373353748e-05
-1.38583338551629e-06
-5.57440924779254e-06
-3.02277328482577e-06
-4.1804688182173e-05
-1.99302035674734e-05
-3.80169881758408e-05
1.244368511199e-06
-4.00658975546443e-05
-4.10007222309207e-05
-6.67897506503692e-06
-2.24120208183272e-05
-1.70893310360252e-05
5.03460801190022e-06
-3.48677955919649e-05
-9.32141897824985e-06
-2.69971639111604e-05
-3.21649466602426e-05
-1.39547262961378e-05
-4.12336186380136e-05
-2.45964799342386e-05
-4.19056958858162e-05
-3.36056355117557e-05
-5.75332906445296e-05
-5.05117718360262e-05
-3.42113740770114e-05
-1.50851826575592e-05
-2.0334884493786e-05
-1.98542210639744e-05
-3.21193927836794e-05
-3.97884455281404e-05
-2.54306429441076e-05
-2.34653293177566e-06
-4.57950853199136e-05
-3.13637478132382e-05
-6.1522795419441e-05
-5.43523970851431e-05
-5.83982939141195e-05
-3.83865447888516e-05
-3.6796994639096e-05
-4.94843418903374e-05
-4.37851833051175e-06
-4.52781829612734e-05
-4.80005562794918e-05
-6.06120075418268e-05
-4.491091831875e-05
-4.58195183073709e-06
-5.10955212321297e-05
-3.9279857283298e-05
-4.52923059560184e-05
-4.27115073882522e-05
-2.66358459977227e-05
-1.14284744126883e-05
-2.23686383090495e-05
-2.97320653368302e-06
-5.79474446895857e-06
-1.78094373158825e-05
-3.56714709121004e-05
-8.30466128366308e-06
-3.14262257503963e-05
-4.29363045658706e-05
-5.74276344454392e-06
-2.43433233103493e-05
-4.29544851390788e-05
-3.4533503517328e-05
-3.81195087771783e-05
-6.10367081752841e-05
-2.38883618509552e-05
-3.05763350699355e-05
-5.43957177369743e-06
9.97552613813582e-06
-2.43144006513269e-05
-3.5826907632544e-05
-1.96041746715523e-05
-4.71233654956946e-05
-5.40961967034491e-05
-5.6531328477163e-05
-4.70094186033859e-05
-4.17378828586721e-05
-3.64123341368007e-05
-2.70586231384537e-05
-4.40679801803116e-05
-3.16801350654384e-05
-2.94865403977579e-05
-2.63439423016203e-05
-4.65635171170978e-05
-1.68685583428274e-05
-4.02389200250156e-05
-4.61528514199593e-05
-1.04224677088291e-05
-2.01475857915712e-05
-1.95377102309247e-05
-2.27724537715229e-05
-2.29043609117635e-05
-4.82089145685886e-05
-4.85845652938726e-05
-2.23314046402871e-05
-2.10352096039498e-05
-4.89359527633801e-05
-1.27122188131708e-05
-4.11378413427885e-05
-3.32045687719245e-05
-1.6903588874648e-05
-3.4595931850639e-05
-4.71663126372399e-05
-4.62778712265418e-05
-1.31745040412821e-05
-2.55148064642776e-05
-1.25235420249008e-05
-2.60951261433596e-05
-1.97652728411225e-05
-1.4735732361965e-05
-2.80688129427752e-05
-6.01237611943366e-05
-5.11765416938586e-05
-3.70710492053564e-05
-3.76555734882724e-05
-3.22900669495181e-05
-4.55669718961586e-05
-3.05086875603008e-05
-1.50349236005582e-05
-2.58527784837512e-05
-4.52860956531155e-05
-1.98739432227144e-05
-6.55271602916191e-05
-1.57321586236247e-05
-7.53289068765743e-06
-4.92878224625681e-05
-3.09400050822174e-05
-2.9754893796079e-05
-3.95499619324526e-05
-6.15056325243198e-05
-3.68252082785115e-05
-2.06751498048316e-05
-7.76956440928275e-05
-6.81841919481153e-06
-3.60397273180599e-05
-5.36750316311996e-05
-3.19202797165223e-05
2.49979239864031e-06
-1.94172158556187e-05
-2.79014043307398e-05
-2.11081670644291e-05
-1.40986149958541e-05
-2.04500400602897e-05
-8.73915161713009e-07
-6.84053805977454e-06
-4.68906511947074e-05
-2.59759827922448e-05
-4.11603578369608e-05
-5.51241160182805e-05
-3.9192210376292e-05
-9.722143963257e-06
-2.20078378660577e-05
-7.79669406465201e-06
-1.65617727640223e-05
-3.88886612523714e-07
-3.71151998783943e-05
-1.97238785827421e-05
9.39288348913731e-06
-1.54174003102643e-05
-1.33348308046482e-05
-1.73260395292614e-06
-3.14320767382545e-05
-3.82997317357753e-05
-1.39589912483601e-05
-2.34125558469864e-05
-5.19134184022182e-06
-1.80613587156938e-05
-3.59590379565161e-05
-1.67500634964914e-05
-3.50492819564301e-05
-3.90839012751182e-05
-7.56648292370918e-06
-2.40855414647564e-05
-5.04744181533851e-05
-2.99680851002175e-05
-2.34986095848455e-05
-1.21719670853744e-05
-2.10120762535854e-06
-4.54929251608617e-05
-3.5565722662788e-07
5.01772014187627e-06
-5.42531534663514e-05
-4.57410297682609e-05
-6.02398078504987e-05
-1.98236090566664e-05
-8.1183199608335e-05
-1.71730556734986e-05
-3.45640078864919e-05
-2.88521128155725e-05
-3.7985650425001e-05
-3.8352218228161e-05
-9.11934449417477e-05
-1.83304050092783e-05
1.19557113300642e-05
-3.30766597192006e-05
-2.75233539119295e-05
-1.16836355558535e-05
-4.15915477248552e-05
-9.2914370003755e-06
-1.00746935223298e-05
-2.39824340643615e-05
-1.99870964578559e-05
-2.22777836566192e-05
-1.43157282365622e-05
-5.94432718766046e-05
-3.82291274454031e-05
-1.19508328661332e-05
-4.55088401593997e-05
-3.30088292028244e-05
-1.48142025425811e-05
-2.698642408432e-05
-4.87782236041822e-05
-1.1815466680888e-05
-4.00014565031274e-05
-4.45139723725005e-05
-2.50353098112104e-06
1.99155472567928e-05
2.02783903708649e-05
-6.0714273745941e-06
4.72663903777113e-07
-4.12008482901235e-05
-3.89610507983559e-05
-3.77451478583459e-05
-4.72278333250493e-05
-2.57640984368673e-05
-3.39686391162887e-05
-3.75497971264991e-05
-5.52213232819313e-05
-5.22355408591476e-05
-2.48978525059216e-05
1.0389867925345e-05
-2.9816744095862e-05
-3.32090480183219e-05
-5.88393148243416e-06
-2.75228405280324e-05
-3.85105037085308e-05
1.07849766559244e-05
-4.98480521236952e-05
-8.44074738177302e-06
-2.55426963547983e-06
-2.81831507215768e-05
-2.72467715247488e-05
-4.42674423399082e-05
6.64125013021081e-06
-2.14697065659153e-05
-3.94993518578331e-05
-3.1498676672807e-05
-3.96130190926691e-05
5.99882327620867e-06
-2.81877600967118e-05
-4.67821265853081e-05
-4.11447867210181e-05
-3.83738033735244e-06
-1.01946545107744e-05
5.44827151845002e-06
-3.58067173150419e-05
-5.01537521360429e-05
-2.37692994447753e-05
-1.27723824729286e-05
-2.26177448925971e-05
-2.31837036002946e-05
-3.65148548240075e-05
-2.83113184757075e-05
-2.55708494543393e-05
-5.12449869108345e-05
-3.32521432164701e-05
-6.0876628017333e-05
-1.83155708210543e-05
-4.83374911022272e-05
-7.44535372960691e-05
-5.56188507073445e-05
-3.66384003566148e-05
-4.88634101270007e-05
-5.58632619324959e-05
-1.82037208759056e-05
-1.27265348673556e-05
9.44294354322573e-07
-2.05722675700198e-05
-5.0148032349389e-05
-3.38289669325205e-06
-4.92224698054478e-06
-4.24457613812861e-05
-1.44417536294972e-05
-1.43930102764943e-05
-1.22041299582492e-05
1.05621217502598e-05
-1.94288697902768e-05
-2.05589197133995e-05
-4.9421156960026e-05
-3.95656324827407e-05
-2.23207128590624e-05
-4.29586024109161e-05
-9.04389673927135e-06
-3.82164397008716e-05
-1.24991452266797e-05
-3.85687604672981e-05
-1.88890918635505e-05
-4.37403311621926e-05
-2.62793196635691e-05
-3.91428988910349e-05
-2.26767314770159e-05
-2.81629603671879e-05
-3.67037130484484e-05
-2.7192982637938e-05
-1.43363583766548e-05
-3.6652972762468e-05
-2.38058785680783e-05
-1.5019698777024e-05
-5.10354000031197e-05
-3.90664918661851e-05
-4.07227959482611e-05
-5.77732813669193e-05
-6.60581581701137e-05
-2.56059786323553e-05
-2.8350392915658e-05
-1.70822515175843e-05
-2.65629126433979e-05
-3.37688370506352e-05
-4.02810283602316e-05
-1.10617059811939e-05
-1.18996760954167e-05
-2.49791926889831e-05
7.34642278380639e-06
-3.81775953647583e-05
-3.6966821946962e-05
-1.07257143620193e-05
2.5450255367163e-05
-1.89526781794967e-05
7.85640160992088e-06
8.46343788938034e-06
-3.61060960312921e-05
-6.11484136075214e-05
-5.76227016465987e-05
-1.49281093119453e-05
-6.58532576844156e-05
-2.68814945456823e-05
-3.31034467193262e-05
-4.76200076577995e-05
-2.03428183186406e-05
8.78361615445496e-06
9.81704763640316e-06
-2.26276084570757e-05
-4.17241215165778e-05
-7.00205599645879e-05
-3.04091424526943e-05
-1.79893415519616e-05
-6.29249355158665e-06
-3.49744480499338e-05
2.49756815872653e-06
-3.80808169389504e-05
-6.14464917185829e-05
-3.55332580357453e-05
-2.75296288935104e-05
-4.9667691703379e-05
-2.11364080757259e-05
-5.07658536331101e-05
-2.66116676509732e-06
-5.32389926194809e-05
-1.84279516314264e-05
-1.51845424230798e-05
-2.78732339265835e-05
-4.32835535257088e-05
-2.77520068096283e-05
-3.25813550975566e-05
-4.05693670890612e-05
-2.46827964949193e-05
-5.85048769052485e-05
-6.54843487887122e-07
-3.58712476739326e-05
-1.08570228593458e-05
-2.23083734964656e-05
-4.59738020720354e-05
-1.67590045294707e-05
-2.72373293563286e-05
-4.98375417400283e-06
-1.92290645105414e-05
-2.74310931565544e-05
-6.0417929808894e-06
-1.13846992236496e-05
-1.32545190186621e-05
-4.07821329046512e-05
-1.04125295748862e-05
-2.89880796818349e-05
-1.84803746818753e-05
-5.00319495650138e-05
-6.13063698645331e-05
-6.34782110717433e-05
-5.28121067070392e-05
-2.76593775851506e-06
-4.30311520564651e-05
-2.10414122655524e-05
-1.33809311968621e-05
-2.42405476375133e-05
1.19663959776853e-05
-3.07374501378526e-05
-3.47902081635576e-05
-2.29010235376768e-05
-2.52241936062654e-05
-2.55128372716594e-05
-5.92801617431921e-06
-4.48568432532141e-05
-4.54619267206982e-05
-4.65028512018872e-05
-4.37976824358875e-05
-4.21582172151257e-05
-4.0820647706989e-05
-5.84325244934118e-05
-3.43196649514932e-05
-4.46129686598461e-05
-4.16514039369292e-05
-4.45641200747814e-05
-5.56306378735769e-05
-5.20567724469091e-06
-4.64934506674797e-05
-8.46766130516358e-06
-4.4164778032575e-05
-2.65961031964689e-05
-3.64896742685658e-05
-2.50946231908417e-05
9.78934545764793e-06
-5.2603480947946e-05
-6.10902164638996e-05
-2.62136075463336e-05
-1.60872983476164e-05
-4.78217460670827e-06
-3.93978028579011e-05
-2.7327232663416e-05
-1.36835513853323e-05
-2.27835673229183e-05
-2.89063253439064e-05
-3.97823703813806e-05
-2.52019855930399e-05
-1.22578103536038e-05
-2.13124295353132e-05
-2.46617590331298e-05
-3.78079734582236e-05
-4.49079178620979e-05
-5.2806903326648e-05
3.64206280913381e-05
-7.03623781586191e-06
-2.7237826203946e-05
1.04758975027322e-05
-3.74912326654713e-05
-1.89747963981836e-05
-1.78685571661451e-05
-6.45829832222654e-06
-1.85643077297453e-05
-2.47846217844503e-05
-6.27249777758866e-05
-2.46971067973203e-05
-3.93849728187809e-05
-5.99406800392041e-05
-1.88653513372807e-05
-6.73459152728223e-05
-4.40804429792118e-05
-4.43308456709497e-05
-1.31908573565817e-05
-1.01921618653106e-05
-3.96054501580076e-05
2.29818685538683e-05
-2.56257344906689e-05
-1.0772998542853e-05
-4.66972489781013e-05
-1.47961666497575e-05
1.51176112254121e-05
-1.78241256799658e-05
-3.33816056265605e-05
-4.23877089455836e-05
-7.67348167431984e-05
-2.92090961006876e-05
-4.00302059684086e-05
-3.13911042372152e-05
-2.49348528839053e-05
-3.09043310932801e-05
-2.84167732299262e-05
-2.06106475981317e-05
-1.1931181136277e-05
-2.70176549040847e-05
-1.77184322728093e-05
-5.50239671795394e-05
-2.66447822470757e-05
-2.29871432344358e-06
-1.25230188329447e-05
-1.52382575295334e-05
-1.7268310445971e-05
-3.50745680143074e-05
-1.60394115871195e-05
-1.6486624523249e-05
-3.78313354138741e-05
-1.85198341782816e-05
-3.44105056011041e-05
-6.7166898933466e-05
-4.86079801951063e-05
-3.74240436679143e-05
-4.60068938975435e-05
-8.2350003748993e-06
-1.63660043807048e-05
-6.648794651193e-05
-2.14078265165203e-05
-5.89057816602368e-06
-2.89138463471776e-05
-2.65349440423996e-05
-2.25475380332123e-05
-2.01075441734744e-05
1.45013125471924e-05
-2.3346086591726e-05
-6.63221635978144e-06
-5.76535191968588e-05
-2.83220085899036e-05
-6.16284955220094e-06
-1.68043901633287e-05
-2.23865228104453e-05
-2.12070289640261e-05
-2.37614937524638e-05
-4.51033052161815e-05
-4.281234106186e-05
-5.25729268462209e-05
-2.53818496453027e-05
-1.91534836442514e-05
-1.64175891516383e-05
-3.4473067942834e-05
6.02937492656444e-06
-2.70356909202322e-05
-1.53654896874753e-05
-4.23710350956149e-05
-2.23759581642754e-05
-4.28697411372871e-05
-2.32887542867588e-05
-3.04705503494776e-05
-4.20951593557421e-05
-1.73456688335236e-05
-1.96857184486058e-05
-3.39410188090943e-05
-4.41378321738823e-05
-2.71709046839576e-05
-3.27770055304343e-05
-3.05657579718489e-05
-2.61560523769833e-05
-4.89874533528266e-05
-2.89949706362842e-05
1.18383769697256e-06
-1.38531619669586e-05
-3.56660666539667e-05
-2.23290749384387e-05
-3.04381627995721e-05
-1.36739265552597e-05
-2.11979040394775e-05
3.00314554301485e-06
6.84663978278708e-06
1.33410103107863e-05
-1.7339642972602e-05
-2.66504635973375e-05
-5.23240808849678e-05
-6.21325051991304e-05
-6.39729848103812e-06
-1.20410603664364e-05
-3.00681061870746e-05
-4.10917462732852e-06
-2.57395124496162e-05
-2.40558709624409e-05
-8.90315226010782e-06
1.56752455716398e-05
-2.35160874108285e-05
-2.34860616071844e-05
-1.56181230920949e-05
-3.49286617421142e-05
-2.86728357453646e-05
-2.97338397374536e-06
-1.86717868819235e-05
-2.96690682442982e-05
-5.5113477461739e-05
-5.40380267920073e-05
-6.24181845390004e-05
-5.43185568144051e-05
-6.41308429171422e-06
-5.61465965798011e-05
-5.33213942575924e-05
-1.89693721940362e-05
-1.62353444343372e-05
-2.30813623908504e-05
-1.00046442702181e-05
-1.90681616167927e-06
-4.67928050042722e-05
-2.20614196448378e-05
-4.63981102122166e-05
-1.94762175244397e-05
-2.81411319006376e-05
-3.33477027983577e-05
-4.36464880240134e-05
-1.20782241909047e-05
-5.07602215001171e-06
-6.49629908748037e-05
-6.82611238564624e-05
-2.81463943605218e-05
-2.92460349772765e-05
-4.0919898094262e-05
-1.72564186466713e-06
-1.77033005690429e-05
-3.10772771714655e-05
-1.79100491360041e-05
-1.47145054228686e-05
-2.91886184946766e-05
-1.44620149584964e-05
-1.26346510614155e-05
-3.74017906217618e-05
-5.18303570220875e-05
-7.79559358165516e-05
-3.84227445799514e-05
-3.40250294363654e-05
-2.10729490515306e-05
-6.84548302407462e-05
-3.98745416499248e-05
-2.19997932114864e-05
-2.1218832609329e-05
-2.18693778215664e-05
-3.31333720365087e-05
-1.4512599186562e-05
-3.79744810875037e-05
-1.02798803153482e-05
6.23277125573412e-07
-3.46787711815014e-05
-2.23878999430837e-05
-1.05911028558389e-05
-6.55654552323624e-06
-1.71784950508554e-05
-3.41529486510595e-05
-5.12625674162533e-05
-4.00836317216983e-06
-4.23063538260662e-05
-2.13532789911704e-05
-4.30431422583729e-05
-4.48919182049721e-05
-3.26054919068965e-05
-2.77792756883262e-05
-4.70685601167157e-05
-2.42489226445342e-06
-3.40032477733344e-05
-1.82363292209527e-05
3.49376469143591e-06
6.17116650430568e-06
-2.58941433347523e-05
7.29574487958358e-06
-2.74815934375749e-05
-3.36691579241746e-05
-1.4572852546162e-05
-5.18841624789537e-06
-2.28494551063365e-05
-3.28175985234834e-05
-5.31679765540346e-05
-2.65374363531381e-05
-4.11899735278218e-05
-9.68290839145093e-06
-4.15336375554686e-05
-2.34661779665555e-05
-2.35888275826759e-05
-4.31754525701159e-06
-3.79398475428611e-05
-3.72863132678913e-05
-1.95901478850848e-05
-1.67475161722593e-05
-1.8888009071164e-05
-3.59379367541697e-05
-2.93211353903536e-05
-2.23081218511799e-07
-2.9252028549401e-05
-2.26894904876664e-05
-2.66548958008664e-05
-6.78159935545023e-06
-2.13938870726339e-05
-3.57704851233326e-05
3.79991065586732e-06
-3.33486692642015e-05
-3.95641112595215e-05
-3.84616654830242e-05
-1.85928371450606e-05
-5.15809125758816e-05
-8.46981327890214e-06
-4.16048132046941e-05
-3.69518220541141e-05
-2.34847941022776e-05
-2.92575820331587e-05
-1.85781537156162e-05
-3.71136876080329e-05
-2.37381617117669e-05
-2.61437657514018e-05
-4.75374124104019e-05
-1.45259391256164e-05
-1.88425438576326e-05
-6.91884192865179e-05
-5.58460991432485e-05
-3.70417331838225e-05
-3.66760095619764e-05
-2.05786200962258e-05
-5.39819782926744e-05
-7.20470192344408e-05
-2.70241177441906e-05
-1.88743094865844e-05
-1.56921676336202e-05
-4.6049826080065e-06
-2.42182228516556e-05
-2.40472947286386e-05
-2.64778069687883e-05
-2.13600055221705e-05
6.03241057164438e-07
-2.33627651217975e-06
-3.97023535147312e-05
6.15658169433278e-06
-1.81034445795957e-05
-4.06789670999122e-05
-5.05214217194852e-05
-3.83287381394244e-05
-6.57521430874935e-05
1.93682179786569e-05
-1.5998447545571e-05
-2.49697542558422e-05
3.47956020295676e-06
-4.18005265078684e-05
-4.5083934116117e-05
-1.44800493414901e-05
-7.58547828677247e-06
-2.25874389228253e-05
-3.83940189619076e-05
-3.17172319447558e-06
-1.71867807906291e-05
-1.8602267947762e-05
-2.10055857335479e-05
-1.33791578038474e-05
6.88486069912727e-06
-3.92965159665251e-05
-2.48759666881134e-05
-2.67326706362174e-05
-3.03987213314758e-05
-1.58326393153834e-05
-3.34215707748035e-05
-9.79817813705518e-06
-1.43859068486283e-05
-1.01667972809383e-05
1.89656218895421e-06
2.8132686232089e-06
-5.21800888898153e-05
1.78325966027369e-05
-4.30231606944496e-05
-3.10921030039066e-05
-3.16530424803011e-05
-3.97067742162692e-05
-9.23442304922626e-06
-4.90721718193299e-05
-4.85998511526352e-05
-2.98155936956165e-05
-5.76389809140257e-05
-4.2932302174444e-05
-5.41026942708565e-05
-4.52775372023633e-05
-1.35904376193321e-05
-3.63598491479756e-05
2.43606093143219e-05
-3.1585934663327e-05
-5.08176449951529e-05
-4.72735711961972e-05
-8.67483098162505e-06
-4.96792857433664e-05
-1.36963874053118e-05
-4.70463489884813e-05
-7.11105327903049e-05
-3.63149805521856e-05
-4.49630599718769e-05
-4.17001987202996e-05
-3.36936376445772e-05
-3.50194641070484e-05
-1.95817900380937e-05
-3.98618225759913e-05
-1.92660602065688e-05
-2.42405742876826e-05
-2.35760484129313e-05
-1.13513352559319e-05
-2.43198407867139e-05
-3.31120769024216e-05
-4.86245399284674e-06
-3.7398404658734e-05
-5.28874373003426e-05
-3.06282106663543e-05
1.51258338905666e-05
-2.69506084369706e-05
-3.77109436718895e-05
-5.03236040471946e-06
-2.90896567882392e-05
-4.42679022784826e-05
-6.97162164293932e-06
-6.45804733704988e-06
-3.55386408756171e-05
-3.73776682637856e-05
-4.95006413095348e-05
-3.12223829060921e-05
-1.59217509050285e-05
-1.88453379917055e-05
-2.62949622497678e-05
-3.24768042645286e-05
-2.92730271770308e-05
-3.75956371300974e-05
-2.73846517855481e-05
2.21279456800039e-06
-5.28928343969388e-05
-1.43818256933874e-05
9.39649877440238e-06
-1.34254679609353e-05
-2.05022399851998e-05
-1.38021823664337e-05
-9.44237588075175e-06
-4.38579195973378e-05
-3.43138665728188e-05
-2.0399518272593e-05
-2.05633273863046e-05
-5.68483106678921e-05
-8.37997689196399e-06
-2.25096525741126e-05
-6.0534224889609e-05
-5.47773637956901e-05
-2.79406932734534e-05
-4.01272011665023e-05
-1.81211402499976e-05
-2.63598257164231e-05
-4.76688523078638e-05
-1.99976923171941e-05
-1.26986004187141e-05
-2.40979360314943e-05
-2.52386093359041e-05
-1.12882384570255e-07
-3.34994808853552e-05
1.05306389358719e-05
-3.52872939794498e-05
-1.38563230329944e-06
-2.39248998307526e-05
-4.42803677189828e-05
-2.0721792550905e-05
-6.14989629030218e-05
-3.0593882387539e-05
-3.47459906598586e-05
-3.35296021663236e-05
-1.82065860870706e-05
-3.05879804599887e-05
-4.15906620747449e-05
-4.22533063524148e-05
-3.58653038650962e-05
-5.0994026358041e-05
-3.13374382024768e-05
-1.84234713446426e-05
-1.59960408956303e-05
-1.18656383368795e-05
-4.07521397791628e-05
-1.11746744555124e-05
-1.43159547023545e-05
-4.24112854457373e-05
-3.51940146923628e-05
-2.13612275869527e-05
-5.33406555836994e-05
9.2598255798063e-06
-1.23139296292759e-05
-7.72161405012481e-05
-5.46482334796809e-05
-4.88651285556344e-05
-3.2341440656387e-05
-5.37089912153369e-05
-5.613723715427e-05
-1.38089666392374e-05
-6.37833563147333e-05
-3.15284805326019e-05
-8.13824109730049e-06
-3.37053443048858e-05
-4.73964994128553e-05
-1.14141719206051e-05
-4.06239395184799e-06
-8.87059384583e-06
-3.51459644064063e-05
-2.98412286829916e-05
-4.7015074950703e-05
-3.22520763241238e-05
-4.05206654767079e-05
-1.77985251480253e-05
-4.63791051529199e-05
-3.27412570380214e-05
-5.05537062878894e-05
-2.22178068503038e-05
-3.68311561859303e-05
-6.26361373352619e-06
-1.59506812480791e-05
-7.13826071523116e-06
-4.10458403890411e-06
-1.94670185019632e-05
-7.81093707095019e-06
-4.20991430708956e-05
-2.72008879232901e-05
-3.40890618777191e-05
-4.09859959123537e-05
-2.51151435675303e-05
-2.62441993023487e-05
-3.57123665897717e-05
-3.26422002328105e-05
-3.24124764517964e-05
-4.47126886398628e-05
-3.27535461524155e-05
-7.08339692962042e-05
-2.38490209176932e-05
-1.29996950169526e-05
-3.31524393071696e-05
-1.97187522356765e-05
-4.6028037592259e-05
-3.22030814068295e-05
-1.41986973348836e-05
-3.11244441132945e-05
-2.66898129683438e-05
-5.18315888551649e-05
-3.92263939903973e-05
-3.54632274540907e-05
-3.16651366581677e-05
-4.43559881916631e-05
-7.25932020962166e-05
-6.00484929647423e-05
-2.43679835238533e-05
-3.45631920844785e-05
-3.1554345901436e-05
7.32892766177804e-06
-1.9608776615322e-05
-3.26618018956536e-05
-2.98571327393898e-05
-5.10589307583771e-05
-2.084824925581e-05
-1.38746612350952e-06
-3.49457169739183e-05
1.137726676364e-05
-2.75126506513304e-05
-1.9067481369115e-05
-2.44779926898264e-05
-3.49886587748253e-05
-4.94575171818527e-05
-5.08829332679081e-05
-3.28897991101221e-05
-5.26111977799776e-05
-4.9061966099871e-05
-4.98634540303159e-05
-3.50186871747401e-05
-1.81380514211815e-05
-4.05923098047239e-05
1.04375315570495e-05
-2.12331857993596e-06
-1.69656287971843e-05
-4.10366527492454e-06
-2.83565898186821e-05
-1.72146181721697e-05
7.41624132132253e-06
-3.9200131123098e-05
-2.82651065163198e-05
-2.71411698704661e-05
-4.81577161813598e-05
-5.7216810119689e-05
-2.20532485787181e-05
-2.07032287472471e-05
-7.60114038922239e-05
-3.61249413837832e-05
1.96443492465055e-05
-3.03891772767657e-05
-3.26059490807279e-05
4.50759652052255e-06
-1.92095194272864e-05
9.69617132388078e-06
-2.99689857906514e-05
-3.65735914370733e-05
-1.13081543466699e-05
-2.42321530920884e-05
-3.50361213068627e-05
-1.00370461380671e-05
-7.16981794584433e-05
-4.52966919162137e-05
-3.42824228761093e-05
-2.02196915250403e-05
-2.99976317222916e-05
-1.18161510800547e-05
-1.83737684894362e-05
-6.13708356308766e-05
-3.25481725548707e-05
-3.73546573266404e-05
-2.90572334518965e-05
-1.51367802848652e-05
-3.9998577081776e-05
-2.95059616949875e-06
-4.40379612739635e-05
1.85442796153189e-05
-5.38299175071384e-05
-5.0941290841028e-05
-1.50978695152126e-05
-2.21558596203531e-05
-2.54892275968869e-05
-3.62872806454814e-05
-5.02116718323629e-05
-3.62829829132574e-05
-5.53719789299747e-06
-1.71249843500837e-05
-4.53501542618557e-05
-3.79317663731736e-05
-3.32883400583072e-05
-5.3234902307189e-05
-3.94448634050499e-05
-5.04015741749685e-05
-4.4574518981804e-05
-2.37777808115099e-05
-1.04140498326306e-05
-1.3182015040579e-05
-4.03028760367434e-05
-3.74465905090275e-05
-2.30915257266898e-06
-3.94584418476022e-05
-2.99534869009353e-05
-1.83122213057434e-06
-4.04961569014984e-05
-2.65273601443746e-05
-3.36458141909246e-05
-5.78188935553739e-05
-4.54860569561479e-05
-4.81480132576051e-05
-9.40504088484969e-06
-4.16372907886577e-05
-1.56052999468818e-05
-3.83718085395932e-05
-6.65677721906227e-05
-3.54713599380663e-05
-1.53718486286011e-05
-3.26770529873302e-05
-1.30042273418385e-05
-5.22576203601423e-05
-4.05807774177984e-05
-4.40822760855486e-05
-8.71133411371425e-06
-1.71584975056311e-05
-4.7452446471399e-05
-4.81843412918379e-05
-1.96140407135999e-05
-4.69201048152411e-05
-3.77199931843079e-05
-3.2710551756495e-05
-7.04737728306392e-05
-3.74256460773913e-05
9.77718106186417e-06
-2.8561663111234e-05
-1.86542438061154e-05
1.68509857463024e-06
-2.40452618434638e-05
-1.5582594765454e-05
-3.17764996558477e-05
-2.6678745247385e-05
-4.12558883194359e-05
-4.10586682844902e-05
-2.70432664602083e-05
-5.8657552538292e-05
-3.39144517335349e-05
9.44025779618744e-06
-7.04656974337625e-05
-1.41757410751873e-05
-4.02024552568791e-05
-3.05588346601007e-05
-2.65797985393321e-05
-5.38992161442004e-05
-4.43979235485838e-05
-1.66071536158601e-05
-1.36534293570334e-06
5.11393061597688e-06
-1.26314669070957e-05
-2.20081630157096e-05
-2.96162412788554e-05
-1.86443692283112e-05
-4.83420717507728e-05
-4.44605799957024e-05
-3.59807366576413e-05
-3.18327243704605e-05
-5.03815846473967e-05
-5.03638559151186e-05
-1.81408007895322e-05
-6.16323041195861e-05
-2.05496178887842e-05
-3.35167761326155e-05
-6.04049057289724e-06
-6.74678283825341e-06
-2.60901172360585e-05
-1.21196731256558e-05
-1.3010303877153e-05
1.42298456209413e-05
-5.32857136133992e-05
-3.90662231757915e-05
-9.06248052190682e-06
-4.68164885858217e-05
-2.55858033507139e-05
3.28027097163879e-06
-1.71208189200888e-05
-5.54038526085685e-05
-2.69033906722604e-05
-3.10935876973346e-05
-4.96474857186752e-05
-1.55244377138938e-05
-2.41440900584012e-05
-2.77974849932779e-06
-1.57027676921082e-05
-3.57025362006623e-05
4.6137646378046e-06
-3.78221174374781e-05
-3.58319373022216e-05
-1.58174877950261e-05
-2.2866710538836e-05
-3.5105230714838e-05
-3.32613073444315e-05
5.50341370956462e-07
-3.66300394107801e-05
-4.7626667869768e-05
-4.48607004841669e-05
-2.91930533986474e-05
-2.07734892449819e-05
-1.13112651761668e-05
1.45102684729713e-07
-4.07540545931118e-05
-6.113192774587e-06
5.88190756000254e-06
-3.41827165902875e-05
-1.06514562661228e-05
-1.40465750885873e-05
-4.96728609647187e-05
-1.21490422643326e-05
-3.33111318742339e-05
-3.20962533322503e-05
-4.59336690516079e-05
-5.09032671255304e-05
-3.9962307954679e-05
-4.55928254748827e-05
-2.77863638390999e-05
-3.16311812609812e-05
-1.94940078464372e-05
-3.44086099052662e-05
-2.15261685235209e-06
-4.50732557828149e-05
-3.96893133246026e-05
-2.71544646861981e-05
-2.86573480178729e-05
-2.03074099741193e-05
-3.65616120400122e-05
-2.7556354403941e-05
-3.72535635963164e-05
-3.05074886981132e-05
-1.02253876718082e-05
-2.2178834387222e-05
-2.58395744333077e-05
-3.48445200477359e-05
-2.51760732144632e-05
-1.38411710293871e-05
-2.76847733837006e-05
-2.16437832404704e-05
-8.91381084319205e-06
-1.77196103770245e-05
-3.94040010350031e-05
-5.09139003808964e-05
-1.87917394796751e-05
-2.84271319811484e-05
-5.72055138809265e-05
-5.38382418935522e-05
-3.5543523268002e-05
-3.61924275508014e-05
-4.41005603190344e-05
-4.98076651025712e-05
-2.39896919980382e-05
-4.09950379045658e-05
1.02312119259025e-05
6.51815715268784e-06
-2.68052970712933e-05
-3.24901541291176e-05
-4.63521583648809e-05
-9.08914866102487e-06
4.66663644837782e-07
-3.68908701332669e-06
-6.11055841508077e-05
-1.42497661068577e-05
-3.98209259724024e-05
-4.15060390996947e-05
-7.10891882020991e-05
-2.74945253171799e-05
-2.36531778168553e-05
-4.40023266579814e-05
-3.2332355799893e-05
-6.33807268629085e-05
-3.02468003836141e-05
-2.6580283958782e-05
-1.0223135679581e-06
-5.50226182474515e-05
-5.02824047780214e-05
-1.29765204601868e-05
-2.48984434829155e-06
-1.39054219496742e-05
-1.05534142134412e-05
-4.33774734555996e-05
-6.74174043547615e-05
-2.07012171936445e-05
-5.7737255008399e-05
-5.89340990040645e-05
-4.44883296879772e-05
-3.07592607922255e-05
-3.90588855241829e-05
-1.25664067837282e-05
-1.13371657139623e-05
-2.87456871219283e-05
-1.82002021263464e-05
-1.53550226078881e-05
-2.21546477393459e-05
-3.34704019771903e-05
-2.52758572268142e-05
-5.33939137407353e-05
-1.44138530408245e-05
-1.8219288077368e-05
-2.78936493660145e-05
-9.52999011769986e-06
-4.90070122265866e-05
7.89781695678321e-06
-1.13789663313923e-05
-3.86827446970228e-05
-5.20332937935688e-06
2.16668524818264e-06
-3.45033188861489e-05
-7.81458499841018e-06
-2.83717831279988e-05
-4.84267568873728e-05
-2.71716865301247e-05
-2.04810443876048e-05
-5.30014648221186e-05
-4.30044821898091e-05
-6.10796631702178e-06
-3.66792634667225e-05
-1.95223419882454e-05
-2.73757199017545e-05
-2.51297200978424e-05
-1.05214249954158e-05
-5.28574023404039e-05
-2.21279087576838e-05
-2.66998426185888e-05
-5.95992224093002e-05
-5.45528982385264e-05
9.64922035065853e-06
-4.12865607910327e-05
-1.5867738519483e-05
-1.645204671131e-05
-3.80325289071019e-05
-1.8774347750902e-05
-1.6753252865769e-05
-3.45245195565902e-05
-4.97307622032303e-05
1.19828953196821e-05
-5.23331396518321e-05
-9.59899815209e-06
-2.82280200587828e-05
-4.41420147699573e-05
6.89447068987408e-06
-5.35617578695323e-06
-1.58828867162757e-05
-2.08886034915413e-05
-4.24910807198747e-05
-3.10423731602127e-05
-2.12054735579613e-05
5.07807115724898e-06
-2.25176623776086e-05
-4.51365576095172e-06
-1.85294581460528e-05
-1.1678211851541e-05
-2.57871355508935e-05
-9.43656831426353e-06
-2.78315290159512e-05
-2.46428493154451e-05
-3.8137934615185e-06
-7.73123397457119e-06
-5.207959264854e-05
-1.19451209707153e-05
-3.18290449342228e-05
-1.8427430518738e-05
-1.09556928426607e-05
-3.14511342375744e-05
-2.19594266614831e-05
-5.07093753633134e-06
-6.04131182216515e-05
-2.40063705243444e-05
-2.81768059564199e-05
-3.11174747434763e-05
6.52551891499453e-06
-1.98690773367875e-05
-2.59637526414271e-05
2.09811316455876e-06
-1.00014385131625e-05
-1.22651236634017e-05
-1.34418731220819e-05
1.48732804152094e-05
-1.42784650354954e-05
-1.10306872660424e-05
-7.03194851161975e-06
-2.21577382287067e-05
-5.42880109179166e-05
-2.0603520089879e-05
-4.64449950629656e-05
-5.53924649028607e-05
-5.25738404149064e-05
-2.94654328490321e-05
-4.63257361025858e-05
-2.11029861864693e-05
-7.04018647415468e-05
-3.97870303819781e-05
-1.85112931260594e-05
-2.32712573799762e-05
1.68325400055355e-05
-2.26036800234833e-05
9.02653929518506e-06
5.75949573881374e-06
-3.72446787842417e-05
-8.64429449567696e-06
-2.45943527359462e-05
-4.55982356345621e-05
-3.72954111699117e-05
-4.80472675202946e-05
-5.07934863688527e-05
-6.24122249674777e-05
-1.51089666630961e-05
-6.58037387633097e-05
-6.33897254116921e-05
-4.70285500284496e-05
-1.85591021411302e-05
-3.19504996656604e-05
-1.68589419724143e-05
-3.22721587236758e-05
-3.31284651232686e-05
-1.7769650691046e-05
-1.76558012205354e-05
-3.17458740990144e-05
-3.42621554936069e-05
-2.99906674272794e-06
-3.17992525227831e-05
-2.1024372789285e-05
8.51536620073979e-06
-1.70165557225242e-05
-4.69960584891413e-05
-3.18221893508324e-05
-5.90718991275712e-05
-6.88512360278148e-05
-2.10657857899908e-05
-3.13857520839509e-05
-3.17298097605454e-05
-4.63517932059722e-05
-5.21907584899926e-05
-4.53120176334156e-05
-6.44300317220401e-05
-1.7028274027333e-05
2.79596341645982e-06
-1.26348574419249e-05
1.55434371690872e-05
1.35493646419087e-05
3.09607385515877e-06
-6.47831497922241e-06
-4.0949677760051e-05
-4.6482006250492e-05
-4.43593835866627e-05
-3.96183782607322e-05
-3.06344605561926e-05
-5.14482615831437e-05
-5.61738123257268e-05
-6.04831986143499e-05
-6.41473306297905e-05
-4.29503452502075e-05
-6.08128385571184e-05
-6.72712631267265e-06
-3.35512815196922e-06
-1.59217561576835e-05
-1.07549384928136e-05
-2.14976467726945e-05
-2.32113845628108e-05
-2.84004684015055e-05
-1.07152432865255e-05
8.78603705278785e-06
-4.08679636206219e-05
-1.42115400324111e-05
-1.13454193562215e-05
-6.26735116085159e-05
-6.70506422803058e-05
-5.2553552674337e-05
-3.92561730384748e-05
-7.75768841317435e-05
-7.08589060661715e-05
-3.8717501842436e-05
-3.59430587247811e-05
-5.32760786174993e-06
7.77654185164968e-06
-3.09024504876487e-05
-3.43938388456731e-05
-2.69444339164465e-05
7.39698234171623e-06
-7.79875709539473e-06
-4.61069322946607e-05
-5.29622218760911e-05
-2.82262330056257e-05
-7.09978339517162e-06
-7.0369459084621e-05
-1.73247682539451e-05
-5.79357184947486e-05
-4.21234979830167e-05
-3.52886464558524e-05
-5.19990893357987e-05
-2.89396925697784e-05
-4.3561235534361e-05
-6.79744707773877e-05
-3.60749925092182e-05
3.39480624929957e-05
-3.18720401582367e-05
-2.41418645801424e-05
9.76896319958883e-06
-3.24503571847848e-05
-8.66046800612032e-07
-9.25291124036136e-06
3.51771365632169e-06
-1.79747621578558e-05
4.07299188517989e-06
-3.096949615401e-05
-3.07999199946127e-05
-4.23363235556221e-05
-8.67495227717688e-05
-7.27114936397184e-05
-3.88058419250148e-05
-4.80094376015629e-05
-3.27417894494766e-05
-3.31713569089285e-05
-3.90908178746442e-05
-1.43079082662174e-05
2.3810957980772e-05
-1.34618094456901e-05
-1.74186244288265e-05
-1.15141156141951e-05
4.55602373506479e-06
-1.55818686033452e-05
1.02060653881722e-05
-3.69739284033517e-05
-3.37539726344876e-05
-3.6917223807372e-05
-4.43556750595561e-05
-1.70927018966452e-05
-5.46777506745323e-05
-6.00087173952951e-05
-3.84718303693337e-05
-5.55508029073176e-05
-2.62540798475905e-05
-2.67893536296779e-05
7.48821527576873e-06
-1.82875086594803e-05
-1.72170964327464e-05
-4.35979412474035e-06
-1.03825071192162e-05
-1.11496293361084e-05
7.99446605725438e-07
-1.91384525809291e-05
-3.24554001179449e-05
-8.13653973926378e-06
-4.85042660936076e-05
-2.45315602593286e-05
-5.26639622562831e-05
-6.83225453620496e-05
-3.99929375510659e-05
-4.62421359144906e-05
-2.6274574570125e-05
-5.6661028173498e-05
-3.048183777289e-05
-2.8479581479463e-05
-1.36260306425551e-05
-9.18760707126253e-06
-6.53996993585947e-06
-3.30145497244002e-06
6.49730131532202e-06
-2.84686344143268e-05
-3.01787295309614e-05
-4.70424118338954e-05
1.06855537803751e-05
-2.65255875181985e-05
-2.8425248366859e-05
-4.58713841619236e-05
-2.96854267966938e-05
-2.90591445566998e-05
-7.41726095198657e-05
-4.62753612882541e-05
-4.19110552123334e-05
-1.24819211428516e-05
-3.83813408377389e-06
-5.74660332811148e-05
-2.61152487595736e-05
-2.23729051926374e-05
-7.32593838351035e-06
-2.58044185162751e-05
-9.72407872465226e-06
2.23164827470853e-06
-6.75964903104538e-06
-9.73763505530787e-06
-2.40997907948677e-05
-6.88645587554783e-05
-1.50438731952028e-05
-4.5750639053862e-05
-2.7516832808816e-05
-2.9368243536502e-05
-2.33960487501441e-05
-2.19842125192225e-05
-7.22627880857124e-05
-7.21019768718733e-06
-1.79885307910115e-05
-4.07225483304399e-05
-1.96697157672567e-05
1.1333319015735e-05
8.4168402142953e-06
-2.82426225232814e-05
-1.83840716005776e-05
-2.44719139022906e-05
-1.46947162798629e-05
-1.07042315158363e-05
-3.62360434231743e-05
-3.51287739040328e-05
-4.58579977918566e-06
-4.75800645936881e-05
-3.90137438391958e-05
-2.27702978687427e-05
-2.87832207961565e-05
-2.97248962279489e-05
-5.98208253372973e-05
2.01803901777419e-05
-5.24932014733797e-05
-1.32271235993511e-05
-4.66287070028338e-05
-3.73486172167746e-05
-4.0640819806427e-05
-3.33261281321195e-05
-1.96486945802438e-06
-3.68200765181245e-05
-2.32871594208164e-05
-2.84830206729801e-05
-5.71693457124715e-05
-5.6441610325969e-05
-6.68819871309983e-05
-1.6608215907719e-05
-5.22485986444397e-05
-3.43453551620004e-05
-2.86973753609308e-05
-2.8174647713323e-05
1.12706386497011e-05
-1.98471301853097e-05
-1.12666457953843e-05
-1.64639478219905e-05
-3.27710247003299e-05
-5.11869089690746e-05
-2.62297592436067e-05
-2.11894084158304e-05
-4.6619293579942e-05
-2.9742530179163e-05
-5.6641312074469e-05
-5.85534301161039e-05
-5.09010257599165e-05
-1.46298088076767e-05
-2.80527789654171e-05
-6.36591825513402e-05
9.14650816534567e-06
-1.98680913576438e-05
-8.58332674535882e-05
-1.8954006224969e-05
-1.91416353055395e-05
-3.53801819839026e-05
-1.85825315027881e-05
-2.72045118713168e-05
-2.99233396952669e-05
-3.89928024276816e-05
-1.74853684685716e-05
-3.19716042590686e-05
-4.50668267099753e-05
-2.32782525230253e-05
-5.07821038070434e-05
-5.12321576727293e-05
-4.74206958004901e-05
-2.60658797958101e-05
-3.13928520407044e-05
-2.63441969422186e-05
-3.39295263000965e-05
-3.90354015237456e-05
-3.20673226631193e-05
-3.22148466234498e-05
-2.30130619403882e-05
-1.57541820699216e-05
-4.58348804777967e-05
-6.26786114844033e-05
-5.10808269271152e-05
-3.30108199019438e-05
-4.17346269788441e-05
-3.18412247492806e-05
-2.52254854996801e-05
-1.43980320482702e-05
-3.42493791573041e-05
-1.52797663786218e-05
-2.36703272652973e-06
-3.267879497432e-05
-1.29184937397186e-05
3.47682661044165e-06
-1.23415318569742e-05
8.46795297137254e-07
-7.03292788615169e-05
-3.11936250898989e-05
-3.16550109167502e-05
-4.57678662740469e-05
-4.80868938938926e-05
-2.21258218642785e-05
-4.01592506680649e-05
-4.96028172972576e-05
-5.05791079316607e-05
-6.56403891695355e-05
6.64411021269745e-06
-2.93722020736577e-05
-2.9159494491549e-05
-1.43163661702122e-05
-1.30377612739382e-06
-9.69621005521604e-07
-1.47546856028221e-05
1.26061140686532e-05
-5.59139683535409e-06
-2.36652776650864e-05
-6.38420549736159e-05
-2.75829890533e-05
-3.0115680027044e-05
-4.94034861863483e-05
-1.99507921026936e-05
-2.64685071781347e-05
-4.6935842330392e-05
-1.70028360272433e-05
-4.01903378797298e-05
-5.32105212894316e-05
-5.48387365680674e-05
1.3249252946808e-05
-3.80285021211095e-05
-4.14362985922249e-05
-2.94460054934521e-05
-3.42686973881844e-05
-2.13020206254047e-05
-2.60612251368527e-05
2.27794743396465e-06
-5.61003149822822e-05
-4.02663982016314e-05
-4.4167446869599e-05
-1.90114669965461e-05
-4.20960046293098e-05
-4.02376855604568e-05
-4.72271289664676e-05
-6.87417821445667e-05
-2.96338843763634e-05
-2.42107865466282e-05
-3.54280636095227e-05
-2.18949938303087e-05
-9.79297057628152e-06
-7.46054532452228e-06
-4.48285774194692e-06
-9.60531736472041e-06
1.21668710141316e-05
-1.1399848955141e-05
1.17826564033213e-05
-2.35908924268976e-05
-2.26285691757015e-05
9.70483125071803e-06
-4.36472437492744e-05
-3.6985179028506e-05
-2.47236328249197e-05
-5.38396323674942e-05
-3.33361039274027e-05
-6.58156491192314e-05
-4.52361544225074e-05
-3.91417573862823e-05
-2.97597296387785e-05
4.90972475883859e-06
-3.71570908977163e-05
-1.79713683313808e-05
-1.68139168998174e-05
-1.69739851234299e-05
9.19845739119037e-06
-2.51047984424699e-05
-1.459454194381e-05
-1.84034870462187e-05
-2.53613948603832e-07
-3.09508309311065e-05
-2.29535461306537e-05
-4.61434111473878e-05
-2.77240455610679e-05
-1.98507614545453e-05
-4.88580409544997e-05
-6.50764501323548e-05
-2.18120708339355e-05
-6.06703927156239e-05
-6.95668510944613e-05
-2.36962659730617e-05
-1.46711988399059e-05
-1.88654290720019e-05
-2.43744281531734e-05
-2.56786261267461e-05
-4.89172507012955e-06
-4.54681169366283e-06
-1.05962624493213e-05
-4.54401638428505e-06
2.78202839175278e-06
-3.39393767881835e-05
-3.51781508518172e-05
-2.22579573576257e-05
-3.90741993799604e-05
-6.25357029057283e-05
-3.05558446789892e-05
-5.45246946345965e-05
-6.6641438142374e-05
-4.40724343997802e-05
-2.72996778354672e-05
-2.22132936498244e-05
-2.14378027951573e-05
-2.86372783234299e-05
-2.54956767800206e-05
-1.05335120453233e-05
7.81522651309442e-06
-3.30565279474165e-05
-2.07501348933756e-05
-3.36368998961896e-05
-2.94195584264444e-05
-6.71707604139622e-06
-4.70136001507205e-05
-3.15547339394429e-05
-3.96723782512948e-05
-2.09732543267908e-05
-3.47015477797011e-05
-4.63836713092199e-05
-4.58671353543144e-05
-4.85729290336994e-05
-4.7056113341921e-05
-2.64007575617398e-05
-1.87628657471574e-05
-1.07551452402619e-06
-2.2692520066163e-05
-1.47083440607384e-05
-1.51420404865491e-05
-3.53803310013845e-05
-4.70559371153847e-05
-2.09742990818206e-05
-1.46310292105455e-05
-2.22943480000745e-05
-1.22046524781957e-05
-1.20031896633847e-05
-4.75963235000232e-05
-4.99971822456062e-05
-2.33804214815519e-05
-1.8130451468273e-05
-5.7726522508139e-05
-3.25530452350496e-05
-3.22282785058875e-05
1.12819279805073e-05
-1.35114131726924e-05
-3.25054182746796e-05
2.84383893523285e-06
-1.35653308633832e-05
-3.62392368229335e-05
-3.74910323005603e-05
2.1269065023704e-05
-3.66632703640936e-05
-4.30370072891132e-05
7.12073670478012e-06
-1.86299042123248e-05
-4.50068258748017e-05
-2.84008213478628e-05
-1.58889375885659e-05
-5.90110389623296e-05
-1.53576200225911e-05
-2.34992976587054e-05
-1.02906013044657e-05
-3.67196157577753e-05
-1.87424549484039e-05
-2.39514600562496e-05
-3.05493157196502e-05
-2.76116962257878e-05
-1.9183955591387e-05
-3.6146969206908e-05
-5.16574496932817e-07
-1.14100926246967e-05
-8.04816249734187e-06
-5.32645600425366e-06
-2.32755681813413e-05
-1.0932907926995e-05
-2.82918934125206e-05
-2.33515513425596e-05
-5.26694656688906e-05
-4.40751249234734e-05
-2.27253891967344e-05
-4.66646982992114e-05
-3.44283919254143e-05
-1.32747548503643e-05
-4.3141145129442e-05
-5.01754330815734e-05
-1.0026668560067e-05
-5.81979647765167e-06
-2.98675735701966e-05
-3.36351921601019e-05
-4.0801973121077e-06
-1.51105860820444e-05
-4.15049009235825e-05
-2.89160026353034e-05
-5.62378236276557e-05
-5.12847280535445e-05
-3.61899953682097e-05
-5.13286230725152e-05
-4.89996038327769e-05
-3.73153396507061e-05
-2.32476606559942e-05
-6.99304440748974e-05
-1.37457485581883e-05
-4.26473311534987e-05
-3.8310121856681e-05
-1.34316280939966e-05
-3.99286858131649e-05
-1.5630943258654e-05
-2.04883019147017e-05
7.22812882027109e-07
-4.60700623564903e-05
-1.74254433851447e-06
-1.15122475352901e-05
1.25461898826802e-05
-3.49408857299854e-05
-1.42941774315594e-05
-1.2842935393175e-05
-5.86626575444871e-05
-1.0017475365976e-05
-4.32838289946716e-05
-4.97062357186657e-05
-6.16357472672739e-05
-4.10188021746527e-05
-4.94229623579882e-05
-5.56899056073976e-05
-6.77689566843707e-06
-2.21556581007051e-05
-4.25325006508689e-05
-1.97827029492341e-05
-3.4769326190404e-05
-3.66083725236543e-05
-3.36589556084089e-05
3.32333428717538e-06
2.22225456053566e-05
-3.14550664329511e-05
-1.07410373832087e-05
2.7734588833396e-05
-3.92121696608331e-05
-3.93404263452503e-05
-3.60344947021296e-05
-6.34068784316936e-05
-6.81055885719789e-05
-3.50435861893507e-05
-5.57749284216174e-05
-2.05983549267095e-05
-2.85049323426145e-05
-4.78939612407579e-05
-2.57326538108264e-05
-1.49098854866166e-05
-2.75338632747613e-05
1.72660659665163e-05
5.3616777659372e-06
-6.94748173444162e-06
-2.85375454470024e-05
-9.57508537694567e-06
-2.91817463533728e-05
-4.15931947759607e-05
-5.61277506785904e-05
-3.0886799825103e-05
-5.18844507515321e-05
-5.76744934169242e-05
-7.14672256356633e-05
-2.612732569468e-05
-4.81728718398343e-05
-3.82179761567273e-05
-1.60323300055844e-05
-4.7963353500965e-05
-1.76770347907974e-05
-5.43191509938191e-05
-9.12571315010918e-06
-1.8778025408125e-05
2.34119747418568e-05
-8.93245428391638e-06
-4.05327678646036e-05
-1.79538638390352e-05
-3.91449359667969e-05
-3.56104272666683e-05
-2.50674257053219e-05
-3.72911215809981e-05
-3.23446484043758e-05
-7.64537967504827e-05
-5.01639600888929e-06
-3.61634561069372e-05
-4.4485890992481e-05
-1.88399878839707e-05
-3.68646990858808e-05
-3.38789247555064e-05
-4.91752505940389e-05
-2.70139594892808e-06
-2.3654571907986e-05
-2.05222112109381e-05
-4.53685765184412e-05
-1.29125358882942e-06
-2.50678246393008e-05
-1.34246375481547e-05
-2.67550819303851e-05
-5.00709221032192e-05
-2.78895912176944e-05
-3.8406284470485e-05
-4.16060662429006e-05
-4.37251623994458e-05
-1.981371799472e-05
-2.26375544069131e-05
-4.81894413130731e-05
-5.01994055167857e-05
-5.84734782662398e-05
-4.02085198937501e-05
-2.36256839845625e-05
-4.62725412691374e-05
-4.62526406587163e-05
-5.84070268927807e-06
-3.96286117386023e-05
-4.18096050208858e-05
-6.74535657342245e-06
3.58863145681405e-06
-4.55520083135647e-05
-3.33991005491508e-05
6.79145614325543e-06
-1.27130442137384e-05
-1.69102328176492e-05
-2.96167531891125e-05
-4.97298745833506e-05
-2.29053747146844e-05
-5.64907354107634e-05
-3.56198301361785e-05
-3.43892930928265e-05
-6.28995352811047e-05
-3.51718036453845e-05
-2.71376124842683e-05
-2.73474754573041e-05
-1.05595903932469e-05
-1.93256552261858e-05
-3.35757161795503e-05
-3.40714057985345e-06
-3.33847358826035e-05
-2.08359561300784e-05
-3.29615702149494e-05
-3.8642274736418e-05
-2.07961217038294e-05
-1.34316642468938e-05
-4.06943486776366e-06
-4.55951121741956e-05
-2.32077420072089e-05
-1.3925743726165e-05
5.84872932362041e-06
-2.15313217110596e-05
-4.01319883624453e-05
-5.5732382946794e-05
-5.35441092542594e-05
-3.06181041208919e-05
-1.69055807151491e-05
-3.48554957086711e-05
2.44573951132939e-05
-2.82348136737955e-05
-2.31977946456331e-05
1.18533450191086e-06
-2.03424052997742e-05
-3.95887193163936e-05
-1.96812999405754e-05
-2.40622061032141e-05
-5.81938771094164e-05
-4.673859053537e-05
-5.633756312939e-05
-1.10397336976131e-05
-7.32631155976737e-05
-8.81327287283719e-05
-4.94152145824288e-05
-4.49862659394525e-05
-5.05080911772812e-05
-3.62450241104649e-06
-5.42382900641803e-05
-2.34899217186306e-06
-8.13415506421483e-06
1.07727539471524e-05
-1.69792950061352e-06
-1.44784624285747e-05
-2.6389853195961e-05
-2.87400528330072e-05
3.72564946950073e-05
-1.9938097413222e-05
-9.89587115468365e-06
-2.61480950104618e-05
-5.6247568606191e-05
-6.52288686494135e-05
-5.95457503844903e-05
-1.09959364391714e-05
-3.28294875406243e-05
-5.44138086054685e-05
-4.48299152672009e-05
-2.71852499133765e-05
-2.96842175891784e-06
-2.07437444559741e-05
-3.11469096751541e-05
-3.41271972459214e-05
-2.17177729106839e-06
-3.38906158878251e-05
-1.86018014875172e-05
-1.81583875354546e-05
-2.26299174194257e-05
-6.2682867315667e-05
-3.38562925949567e-05
-1.60771275723595e-05
-8.17445536884372e-06
-3.2530984474921e-05
-5.18570855774651e-05
-5.926867080924e-05
-3.16690329129916e-05
-2.41504298400384e-05
-2.95495017187557e-05
-5.51116491571592e-05
-4.24604871113225e-05
-9.45608488144148e-06
-3.87504236473439e-05
-9.08346393478628e-06
6.52752734122946e-06
-2.56212831993356e-05
-3.05359874354151e-05
-3.0818581629262e-05
-2.05682758149901e-05
-6.17733757418865e-05
-2.4241698175091e-05
-1.69931743676766e-05
-2.70448369433064e-05
-2.06059922741289e-05
-5.40521131046783e-05
9.75636884373007e-06
-2.64203343036198e-05
-1.66139352592582e-05
-3.52185175279232e-05
-5.34418479139975e-05
-1.92893301563024e-05
-5.26519818400306e-05
-2.77736857040897e-05
-4.05109507230967e-05
-1.08584091246852e-05
-1.04644141790552e-05
-7.90199468882454e-06
-3.99446262256099e-05
-3.11774449842952e-05
-2.4164078310121e-05
-6.66898786326295e-06
-1.90529149893307e-05
-8.73113552780745e-06
-4.26559152330494e-06
-2.93948116937787e-05
-3.83925661999629e-05
-4.81900800373322e-05
-8.82575824006052e-06
-1.28434940481602e-05
-2.03854356778304e-05
-6.187979575193e-05
-4.08135958214688e-05
-3.40714057192002e-05
-1.67218930465609e-05
-5.37978506199797e-05
-8.74425865815342e-06
-1.7116185377094e-05
-1.83591903436034e-05
-1.7868021823662e-05
-1.10166034339057e-06
-1.77050642185881e-05
-3.00339999569352e-05
-2.37369380418396e-05
-6.2668246293359e-05
-4.19360818874754e-05
-1.25320084598529e-05
-2.14646858370466e-05
-4.59880120824138e-05
-1.21782748377102e-05
-3.68585424127286e-05
-5.44913781036143e-05
-4.00374446691113e-05
-8.82290628096003e-06
-6.17816296169503e-05
-1.43405418581949e-05
-1.93071210926068e-05
-1.03897600246012e-05
-4.86244232102941e-05
-8.81742281416967e-06
-5.23684697437994e-06
-2.73670861328263e-05
-3.92589629810667e-05
-7.40722943121951e-06
-4.47022734135517e-05
-5.82267960779668e-05
-4.17803915213458e-05
-1.86709699945307e-05
-8.32186656393982e-05
-4.14626194853343e-05
-5.00222341214986e-05
-5.56630670116583e-05
-3.42916714443122e-06
-1.71400223675501e-05
-3.34437540553697e-05
-3.68676616430234e-05
-7.46506893338142e-06
-3.63168841812803e-05
-4.84730823585937e-05
-4.33305427167328e-05
-2.3897810754835e-05
-3.39698721683925e-05
2.01095939641734e-05
-1.88709445619887e-06
-4.04012224284652e-05
-1.97202584794028e-06
-2.71297279315593e-05
-5.95017485753138e-05
-1.33439507676444e-05
1.22376982260559e-05
-5.14867238078719e-05
-3.56361650346163e-05
8.53952526829761e-06
-4.99515804814415e-05
-4.22769867084161e-05
-3.71266953931878e-05
-3.51062009882463e-05
-2.92331579314587e-05
-2.54028412890145e-05
-1.52359665246924e-05
-5.91160279480498e-05
-3.33017833385753e-05
-5.33860782967979e-05
-2.25187339139698e-05
-6.20442404199517e-05
1.38400905854033e-05
-1.74490209122643e-05
-6.65929020399301e-05
-7.22967556169162e-06
-1.8383364872856e-05
-6.1706903907858e-05
-8.89372042921322e-06
-1.19498815651761e-05
-4.4200550988263e-05
1.31236973388418e-08
-1.82884030075411e-05
-5.07373647129106e-05
-3.62670341660803e-05
-4.30444364584545e-05
-3.10712722017334e-06
-4.92936617391406e-05
-1.9543387084161e-05
-2.73564877532277e-05
-3.34419179262841e-05
-2.24540756e-05
-2.30938514473692e-05
-2.80875658823111e-05
-1.71797250365542e-05
-1.52309369773096e-05
-4.29928347711293e-05
-2.42481925376835e-05
-1.82188553014097e-05
-2.30678463643272e-05
-5.31440683229475e-05
7.05547936230215e-06
-3.39786050011555e-05
-3.76417969689509e-05
-3.67773678180138e-05
-3.58756783158186e-05
-4.17296167519159e-05
-5.30732068158071e-05
-5.56677348123586e-06
-6.49363021538374e-05
-2.48362893636438e-05
-2.35790317476961e-05
-3.7307571939595e-05
-1.4780673900162e-05
-1.04047571834962e-05
-1.25017427403014e-05
-4.61991899644821e-05
-3.50523464382373e-05
7.20674632554824e-06
-4.18034629525293e-05
-2.94433029092606e-05
-5.99242509776622e-06
-5.8170756552532e-05
-5.17216657665687e-05
4.87172393396037e-06
-4.1044344674334e-05
-2.93203113024327e-05
-2.37133292279584e-05
-3.59270041805711e-05
-5.76802891590334e-05
-2.59351601433989e-05
-3.82619786702628e-05
-4.88583853140572e-05
-3.78260140170953e-05
-2.36244357766718e-05
-3.23961201928647e-05
-3.25861619881869e-05
-5.81990331213754e-05
-1.84848294647825e-05
-4.61954434227983e-05
-1.48357197154722e-05
-4.92017745044984e-06
-1.61063400850244e-05
-2.71553000812475e-05
-2.60890033373672e-05
-4.02820291418643e-05
-5.95321351689565e-05
-7.25773799157965e-06
-4.09738338948431e-05
-2.9830597195276e-05
-1.17674749021203e-05
-3.91864421740612e-06
-4.41205168802958e-05
-2.91516378144997e-05
-3.51094760846404e-05
-6.13798762532251e-05
-3.63356110100739e-05
-3.48700264013647e-05
-5.37130189728742e-05
-2.1779234845775e-05
-3.53334422207702e-05
2.73798356525653e-07
-2.2894849553652e-05
-3.40743727054204e-05
-3.73928054105768e-05
-4.08370552335837e-05
-4.05716704113106e-05
-1.49189966725977e-05
-2.47845607066827e-05
-1.66982977775687e-05
-4.98519125830348e-05
-1.9160889774308e-05
-3.76668545837232e-05
1.76174510705379e-06
-4.14940804705679e-05
-1.10125770149418e-05
-6.74848011076862e-06
-2.63179172905851e-05
-4.0404890705811e-05
-4.8935665075881e-05
-3.962684966819e-05
-7.95982412912294e-05
-4.44735591471444e-05
-1.11070110323979e-05
-4.61109484352961e-05
-3.92178011605895e-05
3.17056507347187e-05
-6.68551577049936e-05
-1.90589926683096e-05
-1.3780298481235e-05
1.86444092264086e-05
-1.75647846616728e-05
-1.68170125188294e-05
-4.71865423660857e-05
-2.43935982515199e-05
-3.05673275234686e-05
-3.22402231149285e-05
-3.23290393155055e-05
-2.58068647831236e-05
7.0994701198823e-07
-4.6414249753594e-05
-3.500327930617e-05
-3.43073253920187e-05
-4.44826008127637e-05
-4.03913215773785e-05
-1.06918602644421e-05
-3.60589386657915e-05
-7.92992962270973e-05
-4.18301150323299e-05
-1.66619964951181e-06
-5.76311575714496e-05
-2.64292804029541e-05
-3.63598708826518e-05
-3.79364114764089e-05
-2.73846353372832e-05
-4.42866523095313e-05
1.33363718300158e-06
2.16491891559267e-06
-3.90917423909661e-05
-3.40932318298045e-05
-4.46362479189582e-05
-4.72031350535511e-05
-3.50172972854932e-05
-5.07933379160057e-05
-9.66933603081115e-06
-5.95212062100183e-05
-4.78660331486513e-05
-3.91493541545384e-05
-3.40115499622216e-05
-2.59229879205408e-05
-3.10189647947146e-05
-3.7617582165487e-05
-2.54449862632986e-05
-3.79840515377421e-05
1.46319495072799e-05
-4.33686724080372e-06
-6.38763184393752e-06
-2.53916062226718e-05
-3.3497722476428e-05
-3.25192849104262e-05
-2.99563554139894e-05
-1.32126909488299e-05
-3.05089407142535e-05
-4.51920499088891e-05
-4.36432617117253e-05
1.9468775093935e-05
-3.39963269004294e-05
-5.65400505672417e-05
-3.24769792818236e-05
-2.6037065770466e-05
-1.83530484364252e-05
-1.0235815480677e-05
-4.78873500474919e-06
-2.01730309554472e-05
-3.67881468051584e-05
-3.12025372453012e-05
-2.89021944559105e-05
-2.34714499511799e-05
-1.86436514875356e-05
-8.60763674423008e-06
-2.81041449957579e-05
-5.6533550994819e-05
-1.79182365489403e-05
-2.99452006058041e-05
-2.91747094043902e-05
-2.52314489334888e-05
-3.35992446657841e-05
-1.01421049239246e-05
-2.88549301889515e-05
-4.08762517043205e-05
-5.65281464805894e-05
-3.13425268195907e-05
-1.11909752252128e-05
-3.36493260330053e-05
-1.19986555011778e-05
-2.14163384096276e-05
-3.68996196650455e-05
-3.12628874151188e-05
2.2784112077001e-05
-4.5081634738058e-05
-5.79266393843405e-05
-5.43464796869009e-05
-1.70627408610056e-05
-3.89084220180001e-05
-8.75456735340103e-06
-6.29757213969593e-05
-5.88217512623426e-05
-1.92854300926066e-05
8.74601334534142e-06
-3.35411428957943e-05
-8.53768275189672e-06
-1.66635546243862e-05
-8.23871609481137e-06
-1.87599231788953e-05
-1.86781246143254e-05
-1.30208382514669e-05
-3.15681508063964e-05
-1.53776453879773e-05
5.52226038284806e-06
-4.82237674290908e-05
-1.37683749057129e-05
-1.78587596238624e-05
-6.82074005572269e-05
-3.85396342171643e-05
-5.87175643979018e-05
-5.52479200653973e-05
-4.02813723694498e-05
-4.117582650578e-05
-3.35314764093896e-05
-5.03168941164956e-05
-3.15287801931337e-05
3.67223476494008e-06
-2.06844760828936e-05
4.94905873224416e-06
-4.56531545136436e-06
-2.76719173763836e-05
-2.24416822795953e-05
-2.13885711123435e-05
-5.11887676829681e-05
-5.85930698725276e-05
-2.82810705418181e-05
-2.10586311737759e-05
-7.02681760012376e-05
-1.87623147907552e-05
-4.56079356714394e-05
-6.21064854073435e-05
-2.07923490282407e-05
-1.4840628624945e-05
-4.34961292188875e-05
-2.21932731152985e-05
-4.25008801450785e-05
-3.54530594157662e-06
-2.28647925121292e-05
-2.28559381311883e-05
-3.74799013928722e-05
-4.88625100213925e-05
1.26695916412241e-05
-2.94806194814795e-05
-1.5127772802398e-05
5.73454328801578e-06
-3.9377909193162e-05
-3.95192180103218e-05
-4.04647028807176e-05
-2.68404585778032e-05
-1.79624624933675e-05
-4.57771860373579e-05
-4.05709426483552e-05
-2.41955251734193e-05
-4.07950370049656e-05
-9.41437888147387e-06
-4.3625586430272e-05
-1.31894449373987e-05
5.67119122076202e-06
2.54544200533035e-05
-1.42698187444283e-05
-3.27153085967364e-05
-2.58763960189005e-05
-2.83895006376255e-05
-2.03833633411508e-05
3.10118956576814e-06
-2.91645104146682e-05
-3.27867230718386e-05
-5.2173238968863e-05
-3.65638075286805e-05
-5.3080264283304e-05
-3.64846360305499e-05
-2.0769229781155e-05
-7.02770314237175e-05
-4.00970596315813e-05
-2.55950305966678e-05
-3.63073758640527e-05
-1.53511391229829e-06
-2.32824072778488e-05
-5.64220954507819e-05
-3.47602831523501e-05
-3.65055756349468e-06
-6.02719505668949e-05
-4.43934479319106e-05
-1.08811284820553e-05
-6.32166442286888e-06
-5.57121822542497e-05
-3.95180779052087e-05
-5.98820784264024e-06
-3.19123045468321e-05
-3.96950270081671e-05
-1.52519908463428e-05
-5.65380012246307e-05
-3.40051322172718e-05
-3.36334212683888e-05
-4.42017558778536e-05
-3.77181131512886e-05
1.39185860431639e-05
-3.31102789713292e-05
-3.73150407393417e-05
4.58085039629331e-06
-6.07267870091043e-06
-4.13062522530631e-05
-4.76304262907237e-05
-1.48891761396773e-05
4.53784623104331e-06
6.66051997253705e-06
-4.25666149676298e-05
-6.23832328132072e-05
-7.98752894612797e-05
-7.88406317257471e-06
-1.77121264561959e-05
-9.06563502278102e-06
-6.96678147559312e-06
1.14157129470785e-05
-1.40653494416647e-05
-1.34155765218335e-05
-3.23844940227713e-05
-3.88261549044523e-05
-3.30836905114516e-05
-1.3256795956884e-05
-5.51099074132889e-05
-7.41339017640108e-05
-8.80108883561327e-06
-2.78252729485351e-06
-2.5048772304125e-05
-8.66491426189734e-06
-2.62137505512092e-05
-4.51827098828453e-05
-3.47268393273774e-05
-3.09037951341874e-05
-2.16199292969531e-05
-1.74717457209511e-05
-2.28408630162297e-05
7.969566226702e-06
-4.47023844642644e-06
1.14688821051373e-05
-2.23248588173817e-05
1.86868896033721e-05
-5.95810058585559e-06
-1.70019650385903e-05
-3.89480105927608e-05
-3.37481914182157e-05
-2.92950767454719e-05
-5.11023753013256e-05
-2.05875460330986e-05
-2.97424576390561e-05
-5.93491398272236e-05
-4.80272289694532e-05
-4.00791811770671e-05
-3.77935038819135e-06
-2.03805628187549e-05
4.80144883257066e-06
-1.71826859545568e-05
-3.25182665722247e-05
1.87005482054123e-05
-2.63653094490211e-05
-6.1907252700949e-05
-3.18218870001051e-05
-2.91067916706846e-05
-4.95983824677005e-05
-3.4539356713158e-05
-4.54230622421128e-06
-2.36259504450327e-05
-5.90918977659757e-05
-1.31279501071189e-06
-1.04042471520367e-05
-4.75936896477218e-05
6.31296298862725e-07
-6.7705313832959e-06
-4.44411628027422e-05
-4.36693205402887e-07
6.97525368229762e-07
-4.4293816030802e-05
-2.83022520306097e-05
2.30103270471666e-05
-1.87552171018709e-05
-2.92826986114922e-05
-3.12992241076472e-05
-4.12384292643124e-05
-5.50914498844212e-05
-5.02122043513599e-06
-4.11160142389466e-05
-7.99788887744683e-05
-3.96360307398458e-05
-1.25999721774982e-05
-4.30379931192511e-05
-3.53303544146468e-05
-8.24264356211071e-06
-3.67337854429743e-05
-3.09061007694379e-05
1.35685579614992e-05
-2.33892609743524e-05
5.72218845517055e-06
-2.67104468880688e-05
-1.56656312093841e-05
-3.5466771596298e-05
-1.11803202799208e-05
-5.32556945931015e-05
-6.01429530880356e-05
-7.20490809813613e-05
-2.26454099289811e-05
-7.02860187292091e-05
-5.23478932227203e-05
-2.71186128343826e-05
-1.97267352242704e-05
-1.53285749471814e-05
-1.5901748054115e-05
-2.11757232268484e-05
-3.63973697271425e-06
1.8536742511709e-05
2.41947934086525e-05
-3.82345151021784e-05
-2.86713568630995e-05
2.88458073627175e-05
7.13225252789269e-06
-1.74989035766375e-05
-2.16441981650967e-05
-2.51157157305457e-05
-4.41785338429268e-05
3.22190650902159e-06
-6.73299113724948e-05
-4.19663441878873e-05
-5.19098526493275e-05
-4.21260086865518e-05
-5.56422654571228e-05
-6.14962475088208e-06
-1.0253810467603e-05
-1.05654987743026e-05
-1.32314851092473e-05
-2.05242731085218e-05
-1.54523837898174e-05
-2.13113620670913e-05
-7.24906586373981e-07
9.78403190851598e-06
-1.77212449736237e-05
-1.14439456803583e-05
-2.29137363626511e-05
-5.13217874756368e-05
-4.43976035968735e-05
-4.69588488899995e-05
-3.03127740770154e-05
-4.7475394705449e-05
-1.67615787898182e-05
-3.81441657358846e-05
-3.97200729885974e-05
-1.88406885654792e-05
-2.13242878019338e-05
-1.45509883147304e-05
-2.64572260716728e-05
-9.26083631352321e-06
-2.91454160832158e-05
-3.28966621419834e-05
5.62440810725068e-06
-3.56478905192482e-05
-5.48029355685905e-05
-2.11948226772e-05
-4.49165127292903e-05
-2.03154108432918e-05
-3.31850430282591e-05
-3.52271819189035e-05
-4.15543596684253e-05
-3.48721869916247e-05
-5.0793479420975e-05
-4.49367713556292e-05
-3.41515582235107e-05
-2.12056370637276e-06
-1.15351877740157e-05
-3.21515273324604e-05
-2.26482845895897e-05
-2.60547979296064e-06
-3.55672700597366e-05
-1.42125226986765e-05
-3.69215208095513e-05
-5.78432983010539e-05
-2.8840012648295e-05
-3.27397765307332e-05
3.49203022656496e-06
-4.68712416509064e-05
-2.9020304626428e-05
-4.52442523287316e-05
-2.81968167618971e-05
-1.52819502327549e-05
-9.83275337662307e-06
-3.97292045558975e-05
-2.98325299629452e-05
-3.36434990619001e-05
-1.22467280010138e-05
-2.12335933199656e-05
1.0265746126743e-05
-3.80824028852371e-05
-1.01592321911503e-05
-3.23137817786993e-05
2.7042186365679e-05
1.28394951626649e-05
-2.62427958060724e-05
-2.46779916065217e-05
-2.59162444617523e-05
-5.32707738590222e-05
-3.96697601750141e-05
-3.76524180527091e-05
-3.97786407454608e-05
-5.11114124941827e-05
-3.06058305428498e-05
-3.5563937167704e-05
-2.49684228404115e-05
-9.04404445002641e-06
-4.17213158633925e-05
7.39673758271235e-06
-2.04847636184727e-05
-5.44480815286897e-05
-1.80216581585858e-05
-1.25232966179693e-05
-7.71928387935219e-05
-5.67135953800696e-05
-2.57191152393937e-05
-2.46056140477898e-05
-5.33666198994662e-05
-1.04793735128072e-05
-3.54380263158672e-05
-4.77167140152686e-05
-2.4582065346394e-05
-3.56936839828405e-05
-5.69378573655413e-05
-1.54200534883182e-05
-1.77936066102058e-05
-7.44539938098309e-06
-7.27830669441003e-06
-2.08454246334669e-05
-2.8810498638824e-06
-2.81885811819473e-05
-1.29192096025123e-05
-3.01942010311854e-05
-5.85984729577294e-05
-4.59687509264207e-05
-1.41184789727667e-05
-4.73082623352201e-05
-3.54050844381909e-05
-4.15297113626345e-05
-2.00670610244899e-05
-3.26990713525477e-05
-2.64831771395059e-05
-3.38186493274799e-05
-3.89085751579747e-06
-2.53911287289496e-05
-2.5274344096516e-05
-2.97914818439099e-05
-1.04957126563238e-05
-3.12899710680933e-05
-3.41480960317026e-05
-3.78497750339863e-05
-3.24368933889402e-06
-5.58510794235075e-05
-5.96502717256773e-05
-6.44999064711192e-05
-2.47451500294354e-05
-4.73448140535974e-05
-3.67898817964472e-05
-1.20745274336937e-05
-1.93464553379343e-05
-5.53568542420478e-05
-3.85100037571145e-05
-5.16410031889215e-05
-4.28077379570901e-05
-3.42429753053607e-05
-4.14897569783875e-05
-5.1778965535903e-05
3.69905125936635e-05
-2.73644958326172e-05
-3.57136509277833e-05
-2.94002390645314e-05
-3.24771926491466e-05
-2.3461082218951e-05
-2.25474264805868e-05
-3.76853296716465e-05
5.39116643127175e-06
-2.44332974948955e-05
-1.67669858602698e-05
-4.47220396575648e-05
-2.59122697714448e-05
-1.04734358322515e-05
-5.23764883787222e-05
-2.74709526883003e-05
-4.72780459709839e-05
-9.85257797248775e-06
-3.43290047496638e-05
-5.22623507704906e-05
-3.51993875034722e-05
-2.4404317798951e-05
-1.92353248464405e-05
-3.57007243223929e-05
-2.50346392053308e-05
-1.31796458666449e-05
-3.37028368820285e-05
-4.36625436071632e-05
-3.69520153976882e-05
-4.56753196410225e-05
-3.09316774345448e-05
-1.29936777049707e-05
-2.2858058267141e-05
-3.29350874672831e-05
-5.50502052167761e-05
-3.13063883833228e-05
-2.8690374886015e-05
-5.12084288050748e-05
-4.55656574721293e-05
1.13535571395071e-05
-3.60643638401237e-05
-5.06155112514801e-05
-4.92602163240451e-05
-2.13806527837979e-05
-6.14188809726726e-05
-2.96109373536282e-05
-1.8885432497585e-05
7.92857495131096e-06
-3.30535128893895e-05
-3.5870964855061e-05
-3.75030937106928e-05
-3.521972095791e-05
-2.57915148745886e-05
-2.65911949629457e-05
-4.67646166842149e-05
-2.05961317020177e-05
-2.29102077457224e-05
-6.80430827238324e-05
-2.29684866733421e-05
-2.69582592705641e-05
-3.55695224331217e-05
-2.97530880383232e-05
-2.9000407614173e-05
-6.14453041069108e-05
-1.71998232051676e-05
-1.13725615206865e-05
3.57455899589151e-06
-3.61372023167426e-05
-3.84856304495369e-06
-5.7872948351687e-06
-1.90984498754674e-05
-2.46753000828958e-05
-1.93411237435502e-05
-4.41290769592399e-05
-1.94072847274653e-05
-9.27131406638723e-06
-6.6639080269803e-05
-5.70965473287284e-05
-4.32962567076849e-05
-2.35186911481822e-05
-4.98452883027597e-05
-1.05798490508732e-05
-2.1058218900328e-05
-2.60096332626956e-05
-1.29912081554593e-05
7.67382282600822e-06
2.11859776190649e-06
-7.07403865001491e-06
3.80420063269359e-06
-2.42195884476117e-05
-4.47881136502142e-05
-2.83774473038285e-05
-3.04990686707564e-05
-3.90172924880152e-05
-4.03859123191006e-05
-3.85317370716991e-05
-4.69899961864388e-05
-5.19282491560809e-05
-4.25892667833938e-05
-3.4885102639022e-05
-6.36402798186949e-05
6.9353922548592e-08
-3.69749244140457e-05
-9.82557502710758e-06
8.05116318009378e-06
-5.9855801552194e-07
1.06431305265546e-05
1.89914698933182e-05
-2.15331722615044e-05
-1.21553129367768e-05
-1.77894766560657e-05
-4.59430232184246e-06
-5.22699940509796e-05
-4.02272764882615e-05
-5.72542179429103e-05
-8.48762529929125e-05
-4.03883294673806e-05
-3.72722482752106e-05
-7.18871056169793e-05
-6.47068506533419e-05
-9.74379223123648e-07
-5.55845433046874e-05
-3.83238868228119e-05
-1.34258182155669e-05
-2.762598625628e-05
-3.12997479461283e-05
-7.57361937339005e-06
-4.10193745206768e-05
-2.25146514556726e-05
-1.1569627705366e-06
1.02847678169206e-05
-4.60711957435301e-05
-2.6488308538784e-05
6.23581748850668e-06
-5.33073537512194e-05
-4.25935811556822e-05
2.22084963287506e-06
-2.56585417247522e-05
-2.56914241524428e-05
9.44808164406703e-07
7.89667746325981e-06
-4.67455216607254e-05
-2.81609390625914e-05
-1.11996538647579e-05
-4.05408886239083e-05
-1.81723380703628e-05
-1.0527742549409e-05
-1.47263336366253e-06
-3.29772440639767e-05
-1.58087540862711e-05
-1.97170816313346e-05
-1.32896609763126e-05
-3.25210651595522e-06
-7.28865841277277e-05
-4.56809255734622e-05
-1.1193727480018e-05
-4.21604244963701e-05
-5.72892153217314e-05
-1.33148862556349e-05
-5.558957127969e-06
-4.10204922671488e-05
-1.28478401870466e-05
-3.49135565619894e-05
-3.24177727591055e-05
-2.47993165681039e-05
-2.50269578945285e-05
-1.10949845528985e-05
-8.19155278651609e-06
-2.04630113244126e-05
-1.48525499134526e-05
-4.60613570888445e-05
-2.33451504892026e-05
-3.5045004583595e-05
-2.32388252520339e-05
-3.0688824384988e-05
-1.6468656616432e-05
-2.78833200329284e-05
-3.84929119388864e-05
-9.22152430689256e-06
-3.0357071548159e-05
-2.49398078754818e-05
6.19541726564566e-06
-2.80392400798931e-05
-3.81369702699107e-05
-2.95431877523164e-05
-2.81111652880999e-05
-4.98307583953567e-05
-3.19892882715676e-05
-5.37368466018766e-05
-2.79656133663363e-05
-1.96483541199156e-05
-7.53393897256039e-06
-2.27312754308616e-05
-4.7816314268942e-05
-2.79398078195429e-05
-1.66832433244131e-05
-2.6214746532962e-05
1.99639834157065e-05
-1.93697292279186e-05
-6.20596808501809e-05
-2.36828213503913e-05
-1.90241830819451e-05
-4.48584112236531e-05
-6.9181255886818e-06
-5.54190111051229e-05
-2.81924353349398e-05
-5.75370976779602e-05
-6.6569873392094e-05
-5.52016287091872e-05
-3.52463151525051e-05
-5.40588081420365e-05
-3.30750505388174e-05
-1.6825438297318e-05
-1.03405401895056e-05
-4.21791637871477e-05
-2.94136059498806e-05
-2.99208228381583e-05
-1.03060784597602e-05
5.29761670785459e-06
-2.42856207691148e-05
-4.61542092092072e-05
-4.37548784354039e-05
-4.97471932732281e-05
-1.54991656719233e-05
-4.32380884025737e-05
-6.05818731699669e-05
-3.33072080850267e-05
-3.78077039110638e-05
-6.67323632168164e-05
-3.11381833987323e-05
-1.59390788893038e-05
-3.27344883371359e-05
1.94878782488591e-05
-8.91017156346665e-06
-2.08459171496072e-05
1.08784337212679e-05
4.5164637813601e-06
-4.24102220179362e-05
-4.89714963635288e-05
-5.03335089982183e-05
-3.12934029380729e-05
-1.58937763127536e-06
-1.73725043383405e-05
-4.63842997369486e-05
-6.18411244544775e-05
1.01563782162054e-05
-1.13262326648649e-05
-3.66593402319598e-05
-3.9653059120881e-05
-1.18894963117713e-05
-2.46709633665175e-05
-3.51304172095432e-05
-9.44536834105945e-06
-3.6508946920226e-05
-3.20903552547126e-05
-2.05158126950338e-05
-2.81050922193649e-05
5.03987624290162e-08
-3.22589391843098e-05
-2.51071260244048e-05
-3.58761092044815e-05
-1.10515034240912e-06
-1.72467782104922e-05
-4.11364507537221e-05
-8.67230991439643e-06
-1.77470373901091e-05
-1.20107189405624e-05
-2.69566825693938e-05
-9.33410250424704e-06
-4.40598700336763e-05
-5.33977606982761e-05
-5.80594145309047e-06
-3.44694410971117e-06
-1.76317504668562e-05
-3.4217822237005e-05
-2.48798584426364e-05
-1.3156351966593e-05
-2.3581864084359e-05
-2.0768691347015e-05
-3.42585837137047e-06
-3.83875318998961e-05
-3.62810598457282e-05
-1.00526987113169e-05
-6.05059416205421e-05
-2.26713930810767e-05
-3.89210632730705e-05
-6.97529409919923e-06
-1.07926441774835e-05
-2.78202455052416e-05
-3.1668307902502e-05
-2.29757172466763e-05
-9.98724139711645e-06
-6.64177290804334e-06
-3.11997551906252e-05
-2.82241127417996e-05
-4.52364488714569e-06
-2.78117176309581e-06
-3.64016207745725e-05
-3.35482850619097e-05
-3.08496288452798e-05
-4.09477153650265e-05
-5.96358648888988e-05
-8.07132987992001e-06
-4.29897949919362e-05
-4.42035134450991e-05
-4.19263899214354e-05
-3.21943558944504e-05
-3.18268043799372e-05
-4.44121543460157e-05
-2.54326818233546e-07
-3.27982087482321e-05
-1.08073655770511e-05
3.44103563690905e-05
-3.58441654554563e-05
-2.06495139125499e-05
-2.0417717517456e-05
-3.05407531841336e-05
-3.15810664171449e-05
-2.03670850481883e-05
-4.68216451772066e-05
-2.24984419498096e-05
-5.25140545547538e-05
1.16969318002836e-05
-3.44650316480845e-05
-2.96964143744747e-05
-2.602330216535e-05
5.18974789350082e-06
-4.47761490352528e-05
9.37358231524985e-06
-7.53947640240768e-06
-1.70402969283358e-05
-3.29495219018016e-05
2.58774556947744e-05
-3.43905823145532e-05
-4.28152538474545e-05
-4.17640507149797e-05
-4.3143345656085e-05
-6.43657212036188e-05
-2.9128748311879e-05
-4.37931820406208e-05
-5.02264248495881e-05
-4.60051154475711e-05
-4.66035398357362e-05
-1.79372241147058e-05
-1.60553893544295e-05
-1.51449547334807e-05
-2.02128055396316e-05
5.69979698236201e-06
3.48310638661305e-06
-1.10063872227334e-05
-9.83485540909527e-06
-2.39329050768427e-05
-2.17312659978875e-05
-3.00033269632609e-05
-1.35977705470309e-05
-2.60045415130497e-05
-2.71212353284478e-05
-4.22562288812314e-05
-6.45736613279345e-05
-3.98737173855318e-05
9.26911195455376e-07
-5.54033811855734e-05
-2.97180637455963e-05
-4.62220751638668e-05
-6.30093878409862e-05
-4.43282268570713e-05
-3.80654409299924e-05
-5.73362442388772e-05
-6.96588126172363e-05
-1.19496451325186e-05
6.34815805627774e-06
-7.35825510099639e-06
-4.37661829253094e-05
-2.52752387826592e-05
-4.32502236822676e-05
-4.19878430511644e-05
-3.86906953273637e-05
-4.31439660405858e-05
-6.65067465455654e-05
-1.75302186853542e-05
-1.57430694869171e-05
1.04021067826506e-05
-2.90119051647225e-05
-4.28691324934622e-05
-2.71292191282863e-05
-2.83938324415556e-05
-1.15970173744625e-05
-5.82453485187386e-06
-3.1083306182941e-05
-1.95370239400261e-05
-2.11033744401016e-05
-3.05957586694061e-05
-8.12486827551152e-06
-1.24264630712195e-05
-9.17376999109705e-06
-3.3132739529715e-05
-4.01199420959754e-05
-3.12159517127813e-05
-3.6756371536821e-05
-3.15470473319227e-05
-4.15022797321718e-05
-3.48848619155059e-05
-2.05288221245669e-05
1.0595082522871e-05
-2.78083242704161e-05
-2.33564806398673e-05
-4.75555349093473e-05
8.43030370368747e-06
-5.32889738144649e-06
-5.68619493919616e-06
-1.70058649743046e-05
-3.09571508694839e-05
-3.48261896843537e-05
-5.39051271583204e-05
-6.26352475911214e-05
-1.55633470140586e-05
-2.57895393830319e-05
-3.34919761566389e-05
-2.12565032374771e-05
-5.87090258399392e-05
-1.80859445668595e-05
-2.4778862659881e-05
-3.02105030027257e-05
-3.47061507690573e-05
-2.13583389431928e-05
-5.35389413110623e-06
5.22255847372961e-06
5.75458374308124e-06
-3.6861187148277e-05
-2.08884998069267e-05
-5.44969836267648e-05
-2.86423010063038e-05
-5.50305221630066e-05
-4.12775728575884e-05
-5.31160169110674e-05
-4.55869243605861e-05
-4.93947715216298e-05
-4.53634292478493e-05
-3.51281907940719e-05
-1.65423061351855e-05
-1.41759907657366e-05
-1.71850566327454e-05
-2.11017848925713e-05
-3.03007525578008e-05
-1.39169152375576e-05
-3.21771385520635e-05
-2.1217820911367e-05
-3.15932038273128e-05
2.04430139510716e-06
-1.89220254753859e-05
-2.51942197569887e-05
-4.25769137536703e-05
-3.1828544403443e-05
8.57662947750073e-06
-3.16917272215402e-05
-7.81879449122107e-06
-2.0292790032397e-05
-2.40941897914539e-05
-3.61120264612899e-05
-1.35488404526579e-05
-5.78905317143437e-05
-4.50671190641448e-05
-1.30875119552672e-05
-1.67813752483338e-05
-2.36653833394758e-05
-8.49634344118691e-06
-5.28977171511979e-05
-2.00626125522691e-05
-2.12753252838132e-05
-6.47236302325715e-06
5.59106665117158e-07
-3.20929214669718e-05
-3.70892582091233e-05
-3.51458544145466e-05
-2.52692604669621e-05
-3.62310036348501e-05
-5.71611068808684e-05
-1.4859946134152e-05
-3.57982914260946e-05
-1.44715072538574e-05
-2.89727324270487e-05
-1.44966925237054e-05
4.9972730473626e-06
-2.15084164458898e-05
-4.12569434191354e-05
-1.91862255055008e-05
-4.78774049531428e-05
-2.68763884942292e-05
-4.4518328763153e-05
-2.06871883678633e-05
-2.75641783800724e-05
-2.77101661560936e-05
-3.56166381771939e-05
-2.6023819494498e-05
-2.52201086365192e-05
-4.59695767899364e-06
-2.91264926283787e-05
-3.47390184279582e-05
-3.42182880114636e-05
-2.00522845344635e-05
-2.44023545107576e-05
-2.90863135839074e-05
-2.72162228011638e-05
-2.71608226717366e-05
-3.80683316095803e-05
-6.22959221621352e-05
-4.82765128722004e-05
-3.40876822127238e-05
-4.53347102478087e-05
-3.3331525209721e-05
-2.88276768734512e-05
-2.43525092873669e-05
-6.04343464221632e-06
1.88733592725141e-05
-1.72825541471119e-05
-3.62714245465014e-05
-8.95594632914897e-06
-1.23479131187025e-05
-3.85857818919247e-05
-9.92051770408004e-06
-4.44924688102729e-05
-1.87492494890208e-05
-3.03354688322053e-05
-2.92538774586671e-05
-5.95431936822342e-05
-1.08471284154206e-05
-5.11732418873299e-05
-5.66262283549635e-05
-4.60574149461075e-05
-4.7198651855881e-05
-5.01200950631001e-05
-4.40855014099455e-05
-2.1629181710057e-05
