# Supplementary material for: Research on computational propagation and identification of mine microseismic signals based on deep learning
Source: PLoS One. 2025 Oct 22;20(10):e0334641. doi: 10.1371/journal.pone.0334641 (PMC12543183; doi:10.1371/journal.pone.0334641)
Supplement: S7 Data — (ZIP) [file pone.0334641.s007.zip › 000100900001362.xlsx_0.txt_24.txt.txt]

-4.80248315346449e-05
-3.7882046855452e-05
-2.25391918946963e-05
-3.45427461977484e-05
-5.77136429377212e-06
-2.11048244028145e-05
2.90034834309207e-06
-2.14981411916736e-05
-4.26681900879142e-05
-2.07723872108638e-05
-1.73114218326533e-05
-1.77368701441017e-05
-1.71110649652679e-05
-1.80234630312341e-05
-1.71410386572658e-05
-5.54392236448759e-05
-2.03698943156115e-05
-1.6142558715101e-05
-3.73925307117284e-05
-5.16408045890939e-05
-4.93288590633677e-05
-4.16033471928517e-05
-3.40298011575805e-05
-4.55881765436179e-05
-4.95839979156544e-05
-2.9955784073904e-05
-7.14476123014523e-06
-5.71538698880632e-05
-6.36299933094217e-05
-2.83210532645106e-06
2.41846665661058e-05
-2.8607990645939e-05
-1.61950521322879e-05
-3.27476331885229e-05
-1.24162622737943e-05
-5.23448048419843e-05
-2.21357616467457e-05
-5.4474987322807e-05
-3.15203950253631e-05
-2.35170540242236e-05
-5.56504441350402e-05
-8.24876349895481e-05
-2.98032396842077e-05
-1.07600932852167e-05
-5.25279885522266e-06
-6.06131297990129e-05
-3.15151174597919e-05
-4.56012858339041e-05
-5.90263818330064e-05
-1.34369345215273e-05
-5.03701547674893e-05
-1.21126968957006e-05
-1.21895802063493e-05
3.81893550012716e-05
-3.34959387992105e-05
3.14179822059314e-06
8.95551313113266e-06
-4.8576747711281e-05
-1.64640861369032e-05
-4.62768521915012e-06
-5.41395570090466e-05
-4.80538947355419e-05
-2.40110251280811e-05
-2.74556122380189e-05
-4.87478890477392e-05
-4.88575245095514e-05
-1.32145320255123e-05
-2.36629531788474e-05
2.11741655111178e-06
-1.33466139197809e-05
-2.157830089485e-06
-7.08796035591984e-06
-1.99474205349994e-05
-5.19354478718535e-05
2.52739301998158e-06
-2.904821105614e-05
-5.42254596822169e-05
-4.27642632334091e-05
-7.58205691969922e-06
-2.70954584051001e-05
-7.5966688428454e-05
-3.98289550091828e-05
-1.17784999729983e-05
-5.31209063974192e-05
-3.62532445706366e-05
-1.98275416676251e-05
-1.8745439165075e-05
6.0211110752787e-06
-1.07771552128228e-07
-2.45878979337621e-05
-2.50259783432752e-05
1.44768979219462e-06
4.82070766504808e-06
-1.09909448159408e-05
-2.29824741932294e-06
-3.28667736351594e-05
-3.65735796708945e-05
-4.98482032543069e-05
-4.36133350020423e-05
-3.66687806927925e-05
-4.31193594109648e-05
-2.79028710972301e-05
-7.85315535883446e-05
-5.07106239855311e-05
-6.72077432762873e-05
-4.42989878514698e-05
-4.11649260906317e-05
-2.34863079989586e-05
-1.0614196889105e-05
3.9956413563232e-06
-1.32017648451431e-05
-2.27304736664879e-05
-3.38351228277973e-05
-4.22524264570658e-06
3.7318499842563e-06
-2.87402039029426e-05
-2.35292460167915e-05
-3.83019794299586e-05
-4.94171025412291e-05
-3.57369725649972e-05
-2.71521181712615e-05
-7.29960109276633e-05
-4.08384952570942e-05
-1.20156301897739e-06
-6.59011843353599e-05
-4.96325407738945e-05
-3.33223915133207e-05
-3.74324132938986e-05
-4.72487069732248e-05
-1.59850150389618e-05
-3.57530865111845e-05
1.27103283161173e-05
-1.31988314743698e-05
-3.59637198468969e-05
-2.29961624049578e-05
-2.49720563465902e-05
-4.35497513768874e-05
-3.99525999928244e-05
-2.41458023215058e-05
-2.42116253986206e-05
-3.46438712702816e-05
-3.84352077800857e-05
-4.53541397507982e-05
-4.01768090968421e-05
-5.41397900285613e-05
-2.66112096348896e-05
-5.02916735874783e-05
-6.45859136726647e-07
-1.94137400096837e-05
-1.27535020754528e-05
-1.76921615334032e-05
-3.44727779537775e-05
1.38680014159364e-05
-9.55863339872078e-06
-3.19989066430566e-05
-3.89744841228476e-05
-5.81268872724272e-06
-3.94127143788216e-05
-2.65863090248848e-05
-4.52260693948656e-05
-4.02219559781187e-05
-6.80654528158424e-05
-4.34394182946624e-05
-1.29279243355612e-05
-2.22075821335376e-05
-4.3023801097875e-05
-4.60614903870961e-05
-9.493849588378e-06
-9.48496534432258e-06
-1.05842152430298e-05
-1.48692739398933e-05
-9.0204433921413e-06
-2.5186841371846e-05
-6.45223870766328e-05
-2.9784032751237e-05
-1.19787888533064e-05
-5.47473156526282e-05
-3.13891613294946e-05
-3.70734681027899e-05
-4.08820733237801e-05
-6.189322272549e-05
-3.05562122083393e-05
-5.153547155937e-05
-3.12226740986587e-05
-2.24038900347764e-05
-3.17397878536184e-05
-3.07685979979017e-05
-1.89075394403366e-05
-2.3111380852515e-05
-3.80628288203268e-05
-1.61840683017595e-05
-3.42599733408544e-05
-2.92581304917135e-05
1.42793511282807e-05
-3.08453309873417e-05
-9.41467385530232e-06
-2.32420529948034e-05
-3.1295167103637e-06
-1.11194309082762e-05
-3.56169568345867e-05
-3.68645830476174e-05
-5.51346321485588e-05
-4.09903380496628e-05
4.15430843979779e-06
1.27594098899242e-06
-2.35233435910597e-05
-5.13811846586671e-06
-9.69487701542349e-07
-1.87137976039564e-05
-1.7313388542184e-05
-2.24495693919038e-05
-3.12018280831349e-05
-7.23363347312058e-06
-5.45733994569885e-05
-4.7824946807608e-05
-3.65764858455927e-05
-1.57379738157877e-05
-4.72495133919201e-05
-4.81392143657259e-05
-3.69048410746019e-05
-2.98767421263688e-05
-3.6846946010829e-05
-3.09739412512276e-05
5.130892797647e-06
-2.60522727899714e-05
-1.80572229197805e-05
-1.00408910735435e-05
-3.43823011563348e-05
-5.60319147857029e-05
-3.41744375406645e-05
-1.16833275651961e-05
-3.81512673317049e-05
4.04865255224409e-06
-3.46505338937316e-05
-3.16571083767202e-05
-2.56359616048072e-05
-3.29838540575907e-05
-6.05432626375122e-05
-3.96513818972548e-05
-3.7033114130616e-05
-5.65038853776006e-05
-1.94216648272488e-07
-5.62273916319845e-06
-3.62283974481729e-05
-2.52082981719845e-05
-4.17075327566009e-08
-2.07799243821368e-05
-9.90480293104826e-06
-2.32289461341709e-05
-2.4523167303347e-05
-2.61347374446049e-05
-2.97739230642854e-05
-1.13898916346327e-05
-4.55572693154311e-05
-1.93317773856877e-05
-6.373856266093e-05
-2.88095889724131e-05
-3.75197821765528e-05
-4.82678042470349e-05
-4.73386239480524e-05
-3.25425649687355e-05
-3.99234040450215e-05
-3.96674865857123e-05
8.25216901617238e-07
-2.30161380297394e-05
-3.37955557461127e-05
-1.38564531794719e-05
-3.33574163445125e-05
-2.7705746156176e-05
-4.64177073377346e-05
-1.37937501192854e-05
-2.6169956886291e-05
-4.18167838696653e-05
-3.23309194138681e-05
-3.10688335642795e-05
-1.62954706573763e-05
-8.6183548362195e-06
-4.73131347455756e-05
-2.36590863948516e-05
-5.10147175217919e-05
-6.23529361847238e-05
-3.45174271742427e-05
-6.87267629676052e-05
-2.44579764348943e-05
-1.46373061780225e-05
-3.65390028190507e-05
-3.27999070661214e-05
-2.41096736084617e-05
-6.3918705414771e-06
-2.28362733570724e-05
1.6375865776422e-05
-2.90050416544837e-05
-5.44730664164126e-05
-3.49197645311698e-06
-4.79266252345144e-05
1.29816703624972e-06
-7.9375690812043e-06
-3.25997956862008e-05
-4.34236049731186e-05
-4.67741488513678e-05
-3.82837940059769e-05
-2.89267824851989e-05
-3.813734543065e-05
-4.45960707413493e-05
-7.82884529649062e-05
-5.51628092860504e-05
-2.26271556761646e-05
4.00824503043579e-06
-8.58914151531056e-06
-4.19756337381761e-05
-2.46362798946428e-05
-9.44048003961097e-06
1.78495342274583e-05
7.0608279702128e-06
-5.48047527927777e-06
-7.28298223026089e-06
-4.44676435459867e-05
-1.2539379332465e-05
-3.17936187020502e-05
-7.99700847636967e-05
-3.6478599673155e-05
-2.43715035455181e-05
-5.63411758396596e-05
-3.49997468053224e-05
-8.45405664007059e-06
-6.36747852146909e-05
-4.04774561123616e-05
-1.45726924578787e-05
-4.01194912935676e-05
-1.26709000302797e-05
-2.33305820841121e-06
1.54187724332693e-05
8.57896228874874e-06
-3.33414458354278e-05
-1.3782696407559e-05
-2.55103260810707e-05
1.63060022099571e-06
-3.13051367868218e-05
-5.29472011407263e-05
-2.24492427717218e-05
-4.83853660808768e-05
-7.81263693216158e-05
-4.7744222810493e-06
-3.15793396286626e-05
-5.03163838796526e-05
-8.7555354522385e-05
-1.32373205395033e-05
-2.82596944286216e-05
-1.7679785166479e-05
-3.36843015109479e-06
-2.70072579054856e-05
-6.07088566291336e-06
-1.43526726586186e-06
-3.4733410913531e-05
-5.37100214314615e-06
3.97088230734129e-06
-4.98188754686486e-06
-4.01493377874405e-05
-6.12864180641794e-05
-1.39589037559728e-05
-8.03842898969419e-05
-5.48326741099364e-05
-4.75455907395614e-05
-1.21600568418236e-05
-3.32056446768422e-05
-4.46660636922587e-05
-6.35910919065077e-05
-1.73451031925027e-05
-3.38894012203548e-05
-3.26408477646682e-05
-6.40948877627645e-06
-5.29971891990361e-06
-3.80920432195687e-05
-4.66759358234578e-05
-3.44569110068562e-05
8.37925582336109e-06
-4.30551819045212e-05
-4.15610187750975e-05
-1.96980332473134e-07
-4.6723538411362e-05
-3.34550010412824e-05
-4.72091932786902e-05
-1.66109119895032e-05
-4.27131006839457e-05
1.11343829252604e-06
-1.083003226399e-05
-2.0465936303028e-05
-1.86598970961112e-05
-4.01301017012634e-05
-3.93990683862006e-05
-4.28987768122589e-05
-3.38942847660101e-05
-3.6449068427122e-05
-2.73558284207758e-05
-7.58139234785774e-06
-3.48676394339272e-07
-4.53170744597648e-05
-2.5811795813087e-05
-2.32357357162094e-05
-4.59474141677337e-05
7.07571941813169e-06
-2.84193609445781e-05
-3.75566906582849e-05
-1.57912309440193e-05
-2.33367240311682e-05
-3.39728382171472e-05
-2.91089226308025e-05
-4.90752191432935e-05
-3.94624237957758e-05
-2.86307756230608e-05
-2.79507458088203e-05
-4.08796961342497e-05
-3.1518269698453e-05
-2.97906981070157e-05
-3.99613600578396e-05
-4.94064453068353e-06
-4.60798954780255e-05
1.22672485134282e-05
1.27232993565791e-05
-4.69958206401334e-05
1.23422237673948e-05
-1.0283813051476e-05
-3.92998415401316e-05
-5.4711986516334e-05
-2.8043844614307e-05
-3.6078346393996e-05
-6.2579650222065e-06
-2.32630366438593e-05
-4.13223193424762e-05
-4.89190887250712e-05
5.30362066457278e-06
-2.77758992882925e-05
-3.59755545529326e-05
-1.90413027180546e-05
-2.33275245678655e-05
-1.42939759959229e-05
-1.81333700002131e-05
-3.61411116079431e-05
1.82082053422223e-05
-1.47460547786715e-05
-3.31055965480303e-05
-2.8660987815151e-05
-2.90168692175743e-05
-4.51217395586115e-05
-2.41528225019452e-05
-4.97336900773601e-05
-5.72364894209281e-05
-2.43975608170707e-05
-4.00362951073352e-05
-5.9864993851091e-05
-4.04256871588156e-05
-1.11859649816246e-05
-4.09855506557507e-05
-2.83254521366406e-05
-8.53386857860724e-06
-2.62479178212415e-05
-3.13080339910921e-05
4.80224496945396e-06
-2.49804758256003e-05
-2.22898215886851e-05
-2.94549962812015e-06
-5.007946865235e-05
-4.27939323644707e-05
-1.85835447452491e-05
-4.08272636506386e-05
-7.84484485597842e-05
-7.20041143444545e-06
-4.56778962602843e-05
-2.47993152790944e-05
-1.84581399756629e-05
-2.93159791329148e-05
-1.35365947694016e-06
-2.02781421821944e-05
-1.55518897515179e-05
-2.41528929750343e-05
-2.66933398003676e-05
-4.51885002721453e-05
-1.27804556246586e-05
-4.0057518963342e-05
-3.98057849367938e-06
-4.27783957438985e-05
-1.92963588032315e-05
-2.05939986650524e-05
-2.33393057603323e-05
-3.37793930396006e-05
-6.18603975891844e-05
-1.72928963204297e-05
-5.32195189430162e-05
-7.40467524388529e-06
-1.52968678185534e-05
-6.78195264121521e-06
-3.52309190666156e-05
-3.86712009727514e-05
-5.56120485231939e-05
-3.86749287212009e-05
-2.18009250004325e-05
-9.52017796570899e-06
-1.80919687651431e-05
-3.23031990384533e-05
-4.59746020865482e-05
-3.43406886735047e-05
-1.9502817768506e-05
-1.34081973266036e-05
-2.40217106609641e-05
-2.13445228539828e-05
-2.32089782042722e-05
-1.06094357771788e-05
4.54628511360632e-06
-1.95305270134829e-05
-3.59669170191603e-05
-1.41107318399831e-05
-3.58400733507912e-05
-3.84570490818043e-06
-3.99945632470985e-05
-5.1106944045908e-05
-3.46437714949774e-05
-5.6939151791813e-06
-3.9545118663858e-05
-8.08661458597584e-06
-2.23049414738075e-05
-1.44767261100983e-05
-8.11381258860386e-06
-2.62035560948956e-05
-1.08412988284964e-05
-1.73729678724722e-05
-8.19837053200174e-06
-3.46605448015702e-05
-3.72530578215276e-05
-4.10828676374018e-05
-2.24937516884804e-05
-4.86943969824905e-05
-4.54280925370558e-05
-3.66625267056274e-05
-4.93786738756228e-05
-1.98343398505458e-05
-2.59172176179814e-05
-2.76931361319634e-05
-4.67219989684007e-05
-4.25398716796611e-05
-3.05386150052494e-07
-1.83290232872403e-05
-2.34187034324546e-05
4.70257349844135e-07
-3.37115729446614e-05
-4.33580879901319e-05
-4.11124493396047e-05
-4.1738820692981e-05
-3.7386147734555e-05
-5.29792998561864e-07
-5.87680786692619e-05
-6.44579471499908e-05
-3.56665579821818e-05
-1.81746389998272e-05
-4.58804251102072e-05
-2.25594668295085e-05
-1.69340568611232e-05
-6.43087697463717e-05
-1.63741034857127e-05
-1.10009718285629e-05
-7.85477612227652e-06
-2.36845007300271e-05
-3.52165296897516e-05
-4.52085720486355e-05
-1.59361543706235e-05
-1.3836039159112e-05
-3.07365119865079e-05
-4.55448226451163e-05
-8.63766740287084e-06
6.8190672493277e-06
-6.43346473760466e-05
-7.23836695600967e-05
-3.53659420397892e-05
-5.74635107227709e-05
-2.74785475242129e-05
-1.48665816798943e-05
-5.22371647330439e-05
-5.04272924382573e-05
-2.33528800778049e-05
-5.05326003716352e-05
-2.02242754023724e-05
6.87749528144631e-06
-3.95684058524109e-06
-3.6640594142977e-05
-1.62029537199214e-06
-5.73370819007156e-05
-3.15182369129026e-05
-9.93095917662416e-06
-2.61788525818483e-05
-6.92306474469339e-05
-5.1884521068764e-05
-3.16168269926185e-05
-5.9753548811806e-05
-8.47517534572112e-06
-3.02600107234752e-05
-4.07409654925901e-05
-5.26887650192295e-05
-3.02065235678346e-05
-6.53672444543717e-06
-3.13786317094886e-05
2.22148507935586e-05
-1.21794857021688e-05
-3.1670188168145e-05
-3.75020842405973e-05
1.13656682070217e-05
-9.03616688652259e-05
-3.19442938856587e-05
-3.35102336906664e-05
-5.01332495229517e-05
-4.33383330602036e-05
-2.73222894689141e-05
-2.08992536800776e-05
-6.9279100661514e-05
-9.45148685259465e-06
-2.78008317627269e-05
-3.36543706170303e-05
-3.43662969496054e-06
2.76399379627691e-05
-3.41724555292066e-05
-2.95758390049363e-05
1.13104475328621e-06
8.56635522761613e-06
-2.60936825405772e-05
6.60063967754064e-06
-4.99767442665606e-05
-5.76777989554995e-05
-2.18772047072656e-05
-4.15845984200206e-06
-6.15339759520192e-05
-5.72466668628757e-05
-2.17726987522142e-05
-5.10487782201312e-05
-2.67497170117249e-05
-1.37315926725605e-05
-1.68505467583598e-05
-2.6921969877702e-05
4.19383262713263e-06
-2.21648515854885e-05
-5.75899685373732e-05
-2.53077905338841e-05
2.47460501540104e-05
-2.33476380147937e-05
-2.89977767951256e-05
-2.78113154640896e-05
-4.34432036848107e-05
-8.38697767356532e-06
7.904694926201e-06
-6.69008534593384e-05
-3.2138408563565e-05
-1.53554173737255e-05
-2.08126951805431e-05
-4.74366196090596e-05
-3.51787174719995e-05
-2.26966953254254e-05
-4.45871201679862e-05
-2.24216787127482e-05
-1.20424058829264e-05
-6.88849670862646e-05
-2.11898983359249e-05
-1.28302006206849e-05
-3.79811498897904e-05
-3.17320063398899e-05
-3.41113786762682e-05
-1.93158373355456e-05
-7.53890763393207e-05
-3.00490845438693e-05
-5.15580558622982e-05
-2.64183499189026e-05
-2.08193064232199e-05
-2.42249845621667e-05
-4.02277803507577e-05
-3.81835211599813e-05
5.8848300635e-06
-5.28012242073791e-05
-3.24048665089875e-05
-8.46011865371033e-06
-2.88023543360303e-05
-4.1903392359519e-05
-5.34592419631645e-05
-1.11995986532596e-05
-4.78469582529119e-05
-1.4332728552871e-05
-3.768989410056e-05
-2.17227621217916e-05
-1.93515152822234e-05
2.08612909660793e-05
-3.12059161019568e-05
-1.71318526469896e-05
-2.43099212905371e-05
-1.9520345822613e-05
-6.10390847599362e-05
-2.88910748989668e-05
-2.54274640591536e-05
-5.75610440773442e-06
-6.08787644816435e-06
-1.56291644576605e-05
-2.1006240480772e-05
-2.20057702501392e-05
-3.85731918994155e-05
-4.27733902674646e-05
-3.94744166543542e-05
1.93677331642185e-05
-1.04001381482233e-05
1.88637122176148e-06
-3.01049094613565e-05
-1.25127472784063e-05
-3.17073215515703e-05
-9.34151728175038e-06
1.01794968926067e-06
-3.62225382233153e-05
-2.21080924524033e-05
1.25200757421007e-06
-3.24705047881537e-05
-3.03625155648831e-05
-6.96256905993557e-05
-3.7984801946232e-05
-1.76596405086177e-05
-1.68273794572167e-05
-4.56379707048966e-05
-4.38857666740035e-05
-5.89727876016152e-05
1.47452311452095e-06
-3.81254707354612e-05
-3.19955960625203e-05
-1.83358999510123e-06
-2.36206782583774e-05
1.46507581413893e-05
-2.75299624054543e-05
-3.38130466252354e-05
-3.80794542805513e-05
-4.10236519359123e-05
-4.54802625891611e-05
-4.73036273080515e-05
-4.86789377010288e-05
-5.22451445513387e-05
-5.20830665311732e-05
-5.19840922154718e-05
-4.77197421061105e-05
-2.45851830034521e-05
-4.36669989784062e-05
-4.63342604503126e-05
-9.42048500949937e-06
-1.5507345259479e-05
-1.27578835983995e-05
-1.66545393006864e-06
-1.66039642835054e-05
-2.78853607212771e-05
-4.85421250682371e-05
-9.51651123863874e-06
-2.98539041556371e-05
-4.45089024386768e-05
-5.30812749318194e-05
-7.35587850023051e-05
-5.48792171570006e-05
-5.01479071839902e-05
-5.50367534405424e-05
-5.63686999971895e-05
-2.23912350075795e-05
-1.9089206197907e-05
-2.37973034875805e-05
-4.84722246683853e-05
-3.66127254301177e-06
-2.05011035734163e-05
-4.19792647767893e-05
2.40371592717779e-05
-2.6275638903926e-05
-2.00791620531772e-05
-2.26266972122393e-05
-2.87208429580422e-05
-4.05338395197756e-05
-1.20747772575988e-05
-1.73876516750418e-05
-6.5037169221413e-05
-4.36659237303539e-05
-3.59350827204e-05
-3.00654816022361e-05
-6.73798533605411e-05
-1.87639415421304e-05
-3.35787374205244e-05
-2.31462611383594e-05
-1.88442100929021e-05
-3.04800440542474e-05
-3.70180783468607e-05
-2.11637081573212e-05
-2.70162102440808e-05
-2.02234622151993e-05
-4.27240019085257e-05
-1.25606766455151e-05
-2.79766225314408e-05
-2.957074276901e-05
-2.32048549455502e-05
-1.17079914211821e-05
-8.17086860657884e-06
-4.82455608534809e-05
-4.43893826723535e-05
-1.53596573182666e-05
-5.98317613516656e-05
2.37806715102969e-06
-3.38125073200309e-05
-1.21387612947793e-05
-1.67214375495813e-05
-1.47035110806807e-05
1.48313811173481e-05
-3.03485222885259e-05
-3.43710445369073e-05
-4.43367011594832e-05
9.23437108124553e-06
-1.14220343251792e-05
-1.88218588741918e-05
-3.17060159069352e-05
-3.11535633568275e-05
-1.81263419201403e-05
-2.28608572415725e-05
-7.54593567840244e-05
-2.80600799126185e-05
-4.63531603781817e-05
-3.71937276409828e-05
-5.33643033616136e-05
-6.00683939029337e-05
-2.48774207025199e-05
-1.14611198721938e-05
-2.46976742144638e-05
-4.93002085176424e-05
-4.63484235345047e-05
-2.97689600950539e-05
-5.14199271500237e-05
-2.3166395316415e-05
-2.4157629835067e-05
-4.38849325451044e-06
-1.11072495376547e-05
-3.86318035882729e-05
-4.31760994250021e-05
-2.6186235280413e-05
-3.24815853102864e-05
-5.09180784436742e-05
-2.23894228283075e-05
-1.66679867833986e-05
-4.29046088837532e-05
-3.97994861882895e-05
-1.2102717625899e-05
-3.3055916940567e-05
-1.55015727995709e-05
-4.42466261541073e-05
-3.17821994279283e-05
-4.74118488951487e-05
1.23969556948305e-06
-3.28556563272409e-05
-1.48305746875159e-05
-1.89276125882427e-05
-1.03897611587653e-05
-1.95420887248413e-05
-1.31788417969396e-05
-1.18993746134332e-05
-2.0039448490839e-06
-2.63954901182914e-05
-3.05406985728406e-05
-5.19520849859967e-05
-3.86782599457022e-05
-1.60437645931523e-05
-6.47505895515948e-05
-6.70608495738437e-06
-1.21557166959678e-05
-4.3873889356478e-05
-1.93594086480203e-05
2.76143421938292e-06
-7.00569520447061e-06
-2.41766411344089e-05
-3.26213338275516e-05
-1.26813053333003e-05
-3.48519694449136e-05
-2.28089119200401e-05
-9.47740814837355e-06
1.35755024917082e-05
-4.26897193731382e-05
-3.94446981646518e-05
-1.32539841593254e-05
-5.75958697411797e-05
-3.17776900257809e-05
-2.61130252292356e-05
-2.27034886783516e-06
-1.23838984771344e-05
-1.68552330610125e-05
-2.98289169486368e-05
-3.42249222448534e-05
-2.14847824124199e-05
-4.50918588759234e-05
-5.06714291149367e-05
-3.97034092329367e-05
-4.35898883007115e-05
-2.35199519598128e-05
-2.83161923685487e-05
-4.84150151781028e-05
-6.98167171062664e-05
-3.6853814164856e-05
-9.67340858255367e-06
-4.77093813811025e-05
-3.36781383403058e-05
-6.27896851642871e-06
-3.7529189505634e-05
-6.2587564899745e-05
-2.84427127311582e-05
-1.35560340869059e-05
-4.27079759565931e-05
-4.81204106720112e-05
-2.30773800464839e-05
-5.2019925788531e-05
-2.03489943207667e-05
-3.12181902390333e-05
-3.63331857764291e-05
-5.44219818053275e-05
-7.059401022411e-05
-3.3755733031858e-05
-4.48227590248689e-05
-2.31495172826211e-05
-3.16110574448425e-05
-3.18194341490964e-05
-4.35629677895306e-05
-4.72406750314236e-05
-4.50272777387893e-05
-6.44313108241009e-06
-9.29956637257286e-06
-3.19799048067622e-05
-2.20641013502436e-05
-4.44349510807614e-05
-2.19167431794536e-05
-3.05649045928364e-05
-2.38873164694375e-05
-4.73084240884478e-05
-6.44926831867178e-05
-1.91422162492072e-05
-2.52760992250294e-05
-3.36471173008724e-05
-3.9728184918142e-05
-1.99472952825619e-05
-4.18607967958271e-05
-1.01935894857778e-05
-2.5535869531148e-05
-1.65403500889588e-05
-4.79049616772594e-05
-3.81076416783201e-05
-1.53372582550754e-05
-6.14719849410088e-05
-6.53660044362122e-05
-3.33306887688216e-05
-2.93748091961302e-05
-8.47131735837931e-06
-3.62843328902084e-06
-3.57344119955174e-05
-1.09518520451883e-05
9.95905056990658e-06
-2.81239885888782e-05
-1.9521650780227e-05
-2.82605057630313e-05
-2.52949687364953e-05
-3.11657757127558e-05
-1.18349473890526e-05
-6.19380821503776e-05
-5.15104047314225e-05
-3.14962573996229e-05
-1.86363966011064e-05
-2.99295099589678e-05
-4.76403363739928e-05
-2.74695709148698e-05
-5.37117474910509e-05
-2.73064285774254e-05
-2.81729067569527e-05
-2.90928862908714e-05
-7.27855779427405e-06
-2.31990705133787e-05
-3.35965124735359e-05
-1.39741817722606e-05
-1.57862791518412e-05
-1.67796811417237e-05
-3.41610007857706e-05
-4.31129378029347e-05
-4.66742455379674e-06
-1.82163711161379e-05
-6.3490068375983e-05
-5.91909018175373e-05
-4.53712287436149e-05
-4.60655941163961e-05
-3.81246955673019e-06
-5.60332452989115e-05
-7.58117430023009e-05
-3.01893016350231e-05
-2.56625615443765e-05
-4.56516354143926e-05
-4.07573727779535e-05
-3.40341833475432e-05
-2.05212765664738e-05
-2.45181913412565e-05
-3.0011485583118e-05
-1.43268704994187e-05
-3.46795137098286e-05
-5.2217502527789e-05
-3.02510933572352e-08
-3.47589796941679e-05
3.23518065667239e-06
-4.98310410104131e-05
-3.61705100307046e-05
-3.82342680608428e-05
-1.66260323326059e-05
-3.64139282382733e-06
-1.85688230780601e-05
-6.53951661018706e-05
-6.3727267141626e-05
-1.83238535832061e-05
-3.45419875179291e-05
-4.38447293532341e-06
-2.03078524209757e-05
-4.73664886816783e-05
1.84107350583053e-06
-4.48855694953144e-05
9.95988272302815e-06
-1.29513143365894e-05
-1.25358007146295e-05
-9.46213124670249e-06
-1.70066161337914e-05
-3.88203083962075e-05
-2.04577045418367e-05
-4.07222683882127e-05
-2.47505591463652e-05
7.3113901167943e-06
-3.13470528419418e-05
-4.41581379327782e-05
-3.81991744724674e-05
-2.79705692174809e-05
-3.28341916081823e-06
1.08840901500693e-05
-2.98025126618212e-05
-1.71113164020052e-05
-2.93610047536964e-05
-4.77235578422657e-05
-2.7590951734421e-05
-1.86856533331596e-05
-4.16640116008242e-05
-5.39770333002756e-05
-4.86748688726219e-05
-5.56461436151521e-05
-7.06418214085485e-06
-6.36078804400668e-05
-5.64279403723186e-05
-4.20315113132496e-05
-2.92870549119595e-05
-1.42438137034643e-05
-4.18142577456609e-05
-1.35150106517431e-05
5.09412776128839e-06
-5.5169665822987e-05
-3.23823869590535e-05
-2.10490652654098e-05
-3.53702303770009e-05
-2.87584809968758e-05
-3.25063352209796e-06
-5.75593120916789e-06
-1.77036332681961e-05
-2.90021828215067e-05
-3.1334862473395e-05
-5.64054218600985e-05
-5.68884705841728e-05
-4.46483304472282e-05
-4.83876962432307e-05
-2.79380354348551e-05
-5.81549740836611e-05
-4.60958214509143e-05
-4.07852168869949e-05
-4.6088664259539e-05
-3.13733627628337e-05
-4.456929290488e-05
9.5012499687825e-06
-1.18305052367277e-05
-3.58704668606707e-05
-3.85855561044128e-06
-3.28329391561689e-05
-2.99735547728442e-05
-4.84455436581926e-05
3.01855465518926e-06
-4.07461158303031e-05
-4.2515616217369e-05
-1.48711341724722e-05
-3.85250670867924e-05
-3.88143814241956e-05
-2.20970931107935e-05
-5.00331563453643e-05
-3.39822449615532e-05
-4.56521939279359e-05
-3.13251505723015e-05
-3.65275071207156e-05
-1.58148512455172e-05
-1.593611270435e-05
-1.65133744310485e-05
-3.13188683211822e-05
-2.30079823717441e-05
-2.83531379094689e-05
-1.20184813467112e-05
-3.17363831332954e-05
-2.78100865485764e-05
-2.5291364618335e-05
-2.01736477809503e-05
-1.52247628387212e-05
-5.31404154008911e-05
-2.54115118506298e-05
-3.85729276193278e-05
-1.19688863011469e-05
5.81725318247156e-06
-3.45138341831469e-05
-2.39619264656874e-05
-1.37286494805506e-05
-1.88557864823505e-06
-4.67999912802905e-05
-2.17867631166955e-05
-1.64226108841397e-06
-3.17008660867902e-05
-2.73965241895953e-05
-4.31365507286389e-05
-2.77851222219571e-05
-3.29200068044914e-05
-4.3168732538285e-05
-1.58461010665384e-05
-3.28300877885015e-05
-2.86373628050094e-05
-7.17157005056705e-05
-3.01875465321312e-05
-1.14988988017078e-05
-2.52375629579618e-05
3.79637068597595e-06
-5.007061244632e-05
8.1589040220418e-06
-2.61568883928827e-05
-1.68187131640968e-05
-1.44188788232088e-05
-4.71942593495447e-05
-2.16546822227962e-05
-2.24482882297751e-05
-1.78582692011324e-05
-2.28136347297429e-05
-5.44330370101549e-05
-3.4604272040085e-05
-4.2653824342365e-05
-4.95561731560802e-05
-4.74701551815017e-05
-5.3747223129235e-05
-2.02001462094705e-05
-3.70225340980407e-05
-3.44925084232918e-05
-4.54942266528258e-05
-2.82249192912711e-05
-2.35482168641827e-05
-2.93219633517124e-05
-4.86573007950741e-05
-1.5872461011844e-05
-3.28069788703721e-05
-4.11587792938315e-05
-1.57754318892943e-06
9.43255887146912e-07
-2.5069912369254e-05
-2.36206685220404e-05
-8.82253849388127e-06
-1.35559336839534e-05
-5.77188566126255e-05
-2.23344716125007e-05
-5.15547805481069e-05
-5.01123739997195e-05
-5.496382670549e-05
-3.78881003360825e-05
-4.00432459428337e-05
-3.22221753856473e-05
2.81332918162051e-06
-2.45309226519762e-05
-4.65248106880955e-05
-8.61214454991826e-06
-3.83347325181383e-05
-1.66894536370583e-05
-1.8067365574859e-05
-2.3134216822475e-05
-2.08498889819529e-05
1.22253339329051e-05
-1.06321719800006e-05
-2.41591904382471e-05
-2.023496494618e-05
-4.78022735555847e-05
-5.11577617794385e-05
-1.24549878203802e-05
-2.73822382331891e-05
-2.56315980173386e-05
-3.9814067013998e-05
-4.03211500211289e-05
-3.72151565568091e-05
-1.79065455823418e-05
-4.75987743896144e-05
-3.56883167508946e-06
-3.23901627145617e-06
2.4622445830285e-05
-3.74108268010144e-06
-4.24630747085298e-06
-1.54318338164124e-05
-2.91406637476021e-05
-3.511236954056e-05
-2.261007151653e-05
-2.73513366367922e-05
-6.38019741714903e-05
-3.10815814613602e-05
-1.15044567344543e-05
-4.00115324710357e-05
-3.53338363079099e-05
-1.99523091853885e-05
-5.36032965186131e-05
-4.2873231054377e-05
4.04593996586269e-06
-2.89342695039273e-05
-7.21271194304046e-05
-1.72700800996248e-05
-4.31390667574286e-05
-9.09324174625988e-06
7.69606571261198e-07
9.91118480195639e-06
-5.46765095643399e-05
-1.21734647728542e-05
1.13786691630311e-06
-3.76975324411964e-05
-4.14631970774597e-05
-1.76335217354898e-06
-5.34109303920175e-05
-6.71068942469518e-05
-5.14357923841159e-06
-3.83376175642219e-05
-3.27187550124395e-05
-1.51395736682977e-05
-2.57562380971447e-05
-3.51895772901138e-05
-3.45094405321311e-05
-2.20436810754507e-05
-6.37812059065644e-06
-2.22574570728205e-05
-3.25301706109448e-05
-5.9433983686204e-05
-6.05725947490002e-05
-2.24297460328934e-05
-2.42755439240738e-05
-2.36533384998934e-05
-4.81032582943802e-05
-3.2532234362841e-05
-3.88231827224528e-05
-1.96716566096081e-05
-3.1872395375663e-05
-3.49875866075349e-05
-4.33776022072115e-05
-4.97524294987124e-05
-3.94033369756606e-05
-1.18878609277756e-05
-2.78562045153806e-05
-1.20485927127697e-05
-1.2747609665798e-05
-1.86344432381685e-06
-2.90743120111206e-05
-3.66179753031434e-05
-1.91563114027593e-05
-2.12813165371518e-05
-1.45441427510254e-05
-2.99885607949126e-05
-1.93640148407979e-05
-3.26486072407155e-05
-2.7841405177838e-05
-2.485499753429e-05
-3.53982347572735e-05
-2.67052332794051e-05
-1.53809284432669e-05
-5.26482175652154e-05
-4.6635766074716e-05
-3.03983693648267e-05
-2.27073166981248e-05
-1.19458430514897e-06
-8.08578291864544e-06
-2.00508226551999e-05
1.18776225527619e-06
-5.50345411838494e-06
-1.89795184155474e-05
-5.71664801540921e-05
-3.04034843994926e-05
-3.87551764724408e-06
-3.21582259888449e-05
-1.88047073999128e-05
-1.02882099804249e-05
-3.94754032674818e-05
-2.84087892377906e-05
-5.09137930711252e-05
-2.83666864180193e-05
-4.07139281000353e-05
-4.56470366665686e-05
-1.77259378665372e-05
-3.05585740495051e-05
-2.40566138119823e-05
-2.02701908526223e-05
2.00853368920144e-05
-1.94760040442586e-05
-3.02680707347134e-05
-3.83445636695441e-05
-6.5871816383424e-05
-3.39179414997438e-05
-6.39415603021039e-05
-4.42285972405907e-05
-1.76764755165895e-05
-2.67878988136383e-05
-3.14262040352519e-05
-3.4302838213062e-05
-3.14856148936283e-05
-5.81851667409785e-05
-4.33831412290504e-05
-4.35290520603396e-05
-7.43613455900322e-06
-1.0374999429831e-05
-3.02342175582234e-05
-2.09532779318209e-05
-5.15840767340934e-06
-3.33050085094755e-05
-1.99498890894061e-05
-2.61812950717849e-05
2.75420748776687e-05
-1.3904452299226e-05
-5.74206235179585e-05
-3.11365959257324e-05
-4.35780672432066e-05
-5.37178932109537e-05
-3.15953850886006e-05
-2.90969439511926e-05
-1.98757452266431e-05
1.33754076387711e-06
-2.23293856124758e-05
-5.71778361146804e-05
-1.81960891863595e-05
-3.5468880771365e-05
-1.31395122256187e-05
2.68234500679828e-07
-2.17557915361499e-05
-2.11671252608246e-05
-2.35372770179645e-05
-4.18243951319535e-05
-3.0984245055424e-05
-1.90947209394882e-05
-1.74196610477414e-05
-3.53757810251481e-05
-2.59402101956487e-05
-4.60566033816469e-05
-2.670999512444e-05
-1.03013941317007e-05
-1.73119031034518e-05
-5.2843509927477e-05
-1.03112122870679e-05
-3.17204557811948e-05
-3.18709148914934e-05
-2.89087292841541e-07
-3.87834799080069e-06
-2.83471205028733e-06
-3.51098918098419e-05
-3.32893823365127e-05
-4.65318921542658e-05
-2.48497868831583e-05
-1.33388584155809e-05
-5.2902559522777e-05
-1.88714892187078e-05
-1.56265119494552e-05
-4.18069664043028e-05
-1.03652783438414e-05
-1.80896703149109e-05
-2.48572229202197e-05
-4.0786391897804e-05
-2.36805428909856e-05
4.70778999440188e-06
-4.94045468334104e-05
-5.86458051679622e-05
-4.05093120216609e-05
-1.46981033394596e-05
-3.26072033027639e-05
-6.47320773981889e-05
-5.01118688444899e-05
-4.04753279749989e-05
-1.38352516514074e-05
-3.2100185757023e-05
-2.70647053051159e-05
-1.95790753157813e-05
-1.52674471815328e-05
-5.22438030519033e-05
-3.69716060198617e-05
-4.25657627038712e-05
-1.51267899659819e-05
-1.91125889308651e-05
-5.14966536485437e-05
-3.84706325025453e-06
-1.06394640591802e-05
-4.61060201216225e-05
-3.62580083748078e-05
-3.32733546476443e-05
-3.90024548361137e-05
-4.9803618217099e-05
-2.01089979117607e-05
-5.42514279930988e-05
-1.55000518827367e-05
-3.39835824805951e-05
-1.49941504827211e-07
-6.09779109384245e-05
-1.66132028200325e-05
-4.56270283619565e-05
-1.515945331262e-05
3.91312203045815e-06
-2.51894204889232e-05
-5.372317982489e-05
-1.86293674845512e-05
-2.95605457573994e-05
-3.53204401889138e-05
-1.30639738411721e-05
-3.76578832305899e-05
-1.89581102812452e-05
-2.05372813693791e-05
-2.10261160345249e-05
2.43450024455139e-06
-3.41690047484377e-05
-2.67890455499226e-05
-4.2360302605507e-05
-1.48491136976459e-05
-2.09936989366528e-05
-2.20535915446537e-05
-2.88796369671358e-05
-1.21690714078953e-05
-4.38198945286109e-05
-3.63569796580003e-05
-3.04958337666837e-05
-3.0511120823522e-05
-3.31568934124401e-05
-3.36764294093846e-05
-1.19580053460739e-05
1.08653098660067e-05
-2.74015106079738e-05
-1.83754528109994e-05
-8.33693408993256e-06
-3.12488035725134e-05
-3.11026405737324e-05
-3.32285034663356e-05
2.78322873786254e-05
-1.73566677921838e-05
-3.64118428658482e-05
-2.06638511706936e-05
-2.29557347704656e-05
-3.10063307830164e-05
-1.48657468052014e-05
-2.54481693316625e-05
-3.34365258042756e-05
8.11394159813724e-06
-2.82285250223973e-05
-2.87672171090742e-05
-1.17000757320783e-05
-5.37620813296729e-05
-3.90475496369112e-05
-1.98722227804761e-05
-2.31329231861759e-05
-3.33055607906618e-05
-9.92418545688187e-06
-2.3069608688557e-05
-2.53651641287064e-05
-4.66737417370688e-05
-2.0923551789492e-05
-5.2298053980589e-05
-9.21286575041417e-06
-7.67771113688276e-05
-2.48942333281544e-05
-5.73179311927129e-05
-2.68631459106628e-05
-2.24955272730654e-05
-1.43354162390648e-05
4.79640838960546e-06
-4.54941432208159e-05
-3.55864821969211e-05
-1.91025304556614e-05
-1.74024769920151e-05
-3.726965164441e-05
-1.43122165851406e-05
-7.96970668450303e-05
-3.02654951549512e-05
-4.2480747693827e-05
-3.94958209267594e-05
-2.87803521892737e-05
-6.56323447857184e-05
1.34946971221453e-05
-4.75603644466685e-05
-4.65052859053967e-05
-1.71041518593225e-05
-1.0507231871181e-05
-1.26399467092743e-05
-2.13596861089484e-05
-2.89762062847627e-05
-4.3531880749261e-05
-3.25401261850979e-05
-2.65967381643372e-05
-1.45360201608069e-05
-1.75227663775971e-05
-1.41855998045306e-05
-3.90658108684163e-05
-1.4164741390812e-05
-2.48310537598071e-05
-4.25037780307174e-05
-2.44277128757706e-05
-1.24415116162663e-05
3.00282192552716e-06
-3.54722059833063e-05
-2.2228085917083e-05
-1.56858742233551e-05
-2.8642432722566e-05
-2.8702384794e-05
-4.38484809993757e-05
-4.34946454649739e-05
-3.77434292094989e-05
-7.24504666443737e-06
-1.6104530135487e-05
-2.36695357753131e-05
-6.68048301082432e-06
-3.04947613393688e-05
-5.3406574936585e-05
-6.16395657339031e-06
-9.3880721298534e-06
-5.76343069260308e-05
-1.7066723386078e-05
-4.11056287885395e-06
-3.79308416154466e-05
-7.28979949561498e-06
-2.51269741662777e-05
-1.56089425412771e-05
-1.7894616161444e-05
8.92761761198148e-06
-3.05738071302795e-05
-2.36770696119944e-05
-1.83455631401184e-05
-1.66434817721046e-05
-2.77213956258355e-05
-4.30082542563196e-06
-4.16852854391964e-05
-9.80921377788135e-06
-2.40755673698555e-05
-3.27391380002146e-05
-1.56524575861694e-05
-1.33200278385599e-05
-3.68792459920582e-05
-5.56670292013939e-06
-6.63661935383948e-05
-5.40295477550443e-05
-3.42429488919396e-05
-2.80482696872145e-05
-2.10974317138786e-05
1.7862913930591e-05
-5.13803934482297e-05
-2.44359520330771e-05
-1.16808405823138e-05
-5.87181462305639e-05
-1.49486094996227e-05
-2.70399461345466e-05
-2.32541149525395e-05
-3.65497185400788e-05
-2.88932329539845e-05
-1.72871887939188e-05
-2.07520043049153e-05
-3.71542554627196e-05
-1.6159589712899e-05
-4.50162294669978e-05
-1.3813044937765e-05
7.24377241758306e-06
-1.06729683203792e-05
-3.16738942868823e-05
-2.55968332349987e-05
-1.68833180196018e-05
-4.18922743108297e-05
-2.26641833105362e-05
2.09030832542606e-05
-4.84352102338961e-05
-3.31926147107023e-07
-2.56145714501055e-05
-1.73074021154365e-05
1.8233489220636e-06
-2.0871341955958e-05
-3.1198272140055e-05
-4.89781906107251e-05
-2.64920048919391e-05
-1.99762909220776e-05
-3.12739152550859e-05
-4.11662879378833e-05
-3.56836200478876e-05
-5.00806141553127e-05
-2.48149961125371e-05
-1.57327933810711e-05
-5.91969081229241e-05
1.3680185914623e-05
5.73229053592199e-06
3.4046788766782e-06
-4.87608702578278e-05
5.94084611292783e-06
-3.41179059075864e-05
-4.059230076976e-05
-2.12605577739091e-05
1.31041867524167e-05
8.60892106253703e-06
8.17871824950972e-06
-6.12572910370652e-05
-5.41946200917984e-05
-5.65098401707033e-05
-6.37772296281906e-05
-4.62279722589346e-05
-3.06466407634449e-05
-1.03860968702561e-06
-6.11697187697134e-05
-3.65082901961483e-05
7.76851767848182e-06
-3.22695273236829e-05
-4.50337579910624e-06
-5.28703089925244e-05
-1.21529249451127e-05
-5.80841693631974e-06
-2.97629514673148e-05
-1.79591387484977e-05
-3.11809071285944e-05
-3.67185473544307e-05
-3.39637456908237e-05
-8.07540032569678e-05
-3.85003735465029e-05
1.19468702285806e-05
-1.47262810957441e-05
-3.6924420712937e-05
-3.96261972450966e-05
-5.45945370003735e-05
-3.16459378065176e-05
-3.15603102816104e-05
-2.7209741151415e-05
-4.87565386545167e-05
-3.5406508164076e-05
-1.76323823297905e-05
-3.13792986272343e-05
-1.57767466245315e-05
-1.46986762994479e-05
-1.5642247687764e-05
-3.58538335952492e-05
-2.11023827012644e-05
-2.37576979984598e-06
-1.17951713186561e-05
-3.72535170122378e-05
-8.05172476500422e-06
-9.97277199466261e-06
1.14911569197406e-06
-2.48727414158492e-05
-3.40622941351932e-05
-3.94123153407251e-05
-3.82694726713643e-05
-8.45306786811079e-06
-3.0857617140934e-05
4.29521042594174e-06
-4.20659162609202e-05
-2.58412441193658e-05
-2.47120544285234e-05
-5.39033926213316e-05
-4.29736145700712e-05
-4.44173748902939e-05
6.69616506154233e-07
-2.31550776841801e-05
-3.04294255429242e-05
-2.0125535192673e-05
-1.5665432176901e-05
1.08452566394166e-05
1.70881769845925e-05
-9.11998009209031e-06
-1.76713041863334e-06
-1.24439014563709e-05
-6.06968318141065e-06
-2.74255316313085e-05
-4.9886450893421e-06
-3.36305831213643e-05
-3.41318222106722e-05
-1.81555731230389e-05
-1.48594770974447e-05
-6.28982331134125e-05
-9.59040962175916e-06
-5.03509579190669e-05
-4.77069027595523e-05
-1.47315853247812e-05
-4.93911865243733e-05
-1.22828578364684e-05
-2.04716483042062e-05
-1.72783111092759e-05
-1.43831899579609e-05
-4.02439815431557e-05
-2.01108071456673e-05
-1.50041165923549e-05
-6.59062918735403e-05
-8.08028305348092e-06
-1.64599587631183e-05
-3.93511168715759e-05
-5.85158738646333e-05
-3.17089035096993e-05
-6.2622914418484e-06
-3.55496357231795e-05
-1.4402069990955e-05
-4.91084687189352e-05
-5.56225478952768e-05
-1.0252173670917e-05
2.39835011522247e-05
-5.02219139319109e-05
-1.45687006422384e-05
-1.23342028516248e-05
5.03589688373684e-06
-2.72743816998905e-05
-9.3933231358158e-06
-2.37704549117347e-05
-4.66022806855565e-05
-3.20121860875696e-05
-3.16066734831336e-05
-4.39841583795429e-05
-3.62767837120311e-05
3.84985282459119e-05
-3.71365384675594e-05
-1.97996495254254e-05
-2.41210194114609e-05
-4.79470848492918e-05
-5.88849249444428e-05
-2.41323110343388e-05
-2.84563295689048e-05
-5.30792648104649e-05
-3.35611765667526e-05
6.20826345830889e-06
-1.48553815331785e-05
-4.25385101700879e-05
-3.06585696960876e-05
-4.08907533267354e-05
-2.59537571192199e-05
-3.94323275184597e-05
-4.25076465107615e-05
-2.07414765813616e-05
-4.11791677964406e-05
5.93163022954061e-06
-3.69595619951252e-05
1.15938577663195e-05
-1.83549385798981e-05
-3.96826120729163e-05
-2.43373967454544e-05
-9.95245181230595e-06
-2.87115393151348e-05
-2.39006780103968e-06
-2.37115902067566e-05
-3.01001358852555e-05
-2.20039531562031e-05
-4.11367883501726e-07
-2.26551734269258e-05
-4.08206060596306e-05
-2.60069767848243e-05
-4.95806084087991e-05
-5.13590759228213e-05
-1.28190114798405e-05
-5.02077360722063e-05
-1.47955003874614e-05
-4.88838048770853e-05
-1.80483976325148e-05
-6.33936502356477e-05
1.08748340459993e-05
-4.15904112267388e-05
-8.85507340889399e-06
-5.6202262382275e-06
-1.47093871067812e-05
-4.22741764435745e-05
-5.20171073361732e-05
-3.0019584192386e-05
-3.86235158401044e-05
-3.98679472644158e-05
-5.5042962580596e-05
-4.05669888212066e-05
-3.5818694691431e-05
-4.28603467284038e-05
-2.56373427612913e-05
-3.29237582271921e-05
-7.33637350391869e-05
-2.82648486007397e-06
-2.83481441931506e-05
-1.17556725791805e-05
9.92148668186569e-06
-1.33409342617474e-05
-5.02648606077361e-05
-1.64059016909075e-05
-5.15736721513244e-05
7.72961111506576e-06
-1.58841714163104e-05
-5.57610104352146e-05
-3.03726243151963e-05
-6.37966678943471e-05
-8.38129126971186e-06
-3.40375489701371e-05
-5.12580891151606e-05
-3.39527121193232e-05
-3.68704938191597e-05
-3.41090465470919e-05
-6.14823715560052e-05
-2.76084304097e-05
-3.57457688288681e-05
-2.21722918175218e-05
-3.44276163639337e-05
-2.3169871065937e-05
-1.24115486675991e-05
-5.68304439194046e-05
-4.86764850475354e-05
-1.7178081728753e-05
-2.92088211920502e-07
-3.4307757607617e-05
-3.89776580798014e-05
-6.88369620407169e-06
-9.72586116743426e-06
-2.41474338844211e-05
-5.8197132002527e-05
-1.73770976406012e-05
-4.54531753290015e-05
-4.99951360797952e-05
-4.06884643635693e-05
-3.1547091515689e-05
-3.3127924841876e-05
-3.03953975860436e-05
-3.13308339316242e-05
-3.82132982715424e-05
-3.76903322207661e-05
-1.15723423453648e-05
-1.64282524286583e-05
1.86957582602465e-06
-1.98702792897366e-05
-5.57358970041004e-06
-1.19917213714225e-05
-1.10987004636784e-05
-4.35207099786186e-05
-3.8343683071603e-05
-5.06819229779622e-05
-4.58577536856793e-05
-7.44049202867248e-05
-4.03524304240085e-05
-2.44532672949103e-05
-2.82882625521439e-05
-3.43947136804981e-05
-3.82452098595691e-05
-2.22818195331148e-05
-2.35776667316642e-05
-6.17422513880371e-06
-3.30180417226688e-05
6.07788905622647e-06
-2.37338207442921e-05
-1.75247869540515e-05
-2.07344229156704e-05
-1.01454790260423e-05
-1.46981632156353e-06
-5.54615856562911e-05
-5.1711019745145e-05
-4.33802305640651e-05
-3.27409711091278e-05
-1.35411961081358e-05
-1.50084970213872e-05
-4.3143462045481e-05
-3.27254818861285e-05
-4.00089421812703e-05
-3.99063202705523e-05
-6.9237120335093e-05
-4.48133547174967e-05
-3.56661423667018e-05
3.00730772228397e-06
-3.57230228713303e-05
1.69966178953905e-05
-4.35850006166219e-06
-8.48841497453431e-06
-4.2518656763361e-06
-3.33237711818291e-05
-9.7362375757706e-06
-3.10423364740211e-05
-3.37690995410271e-05
-4.03993415616928e-05
-3.07948263856515e-05
-4.57361508342788e-05
-2.5222106512193e-05
-3.15776618185844e-05
-4.54179893129489e-05
-3.86652547968704e-05
-1.29062648194367e-05
-7.28158753756647e-05
-4.78477239384798e-05
-2.38884276701496e-05
-1.48791728402594e-05
-1.69173819798533e-05
-3.09003559657828e-05
-4.65624441542486e-05
-3.76813229014619e-05
-1.42828229515447e-05
-2.54262918458616e-05
1.03370237907435e-05
-4.1793332423971e-05
-3.98358565420832e-05
-9.19688901634731e-06
-4.37760760866249e-05
-2.5005978962919e-05
-3.00921732104353e-05
-3.797385596761e-05
-5.74515924977879e-05
-3.84017385848218e-05
-9.49027388150762e-08
-1.4048940825639e-05
-3.25492234154948e-05
-1.14006931332606e-05
-3.30386259964658e-05
-1.37044138369786e-05
6.64131095118584e-06
-3.92280641922166e-05
-1.66268939962511e-05
-7.56357661509871e-06
-7.55119985255921e-06
-7.7535578648301e-05
-5.27851400857693e-05
-1.37400425566667e-05
-4.64420799131545e-05
-5.85283706201711e-05
1.20964907254079e-06
-6.02486796985999e-06
-4.52288459645687e-05
-4.57120276482443e-06
-2.41625896248678e-05
-1.02624818481772e-05
-8.8289257529649e-06
-4.36749725864533e-06
-4.54407919266015e-06
-2.33675488352864e-05
-4.61924557367349e-05
-1.82923655342204e-05
-2.32484483841806e-05
-2.64070692433229e-05
-5.28200369563318e-05
-3.17430758504501e-05
-2.99635997029776e-05
-5.45756546174076e-06
-2.39333022325636e-05
-5.55922216639562e-05
-5.85507772762912e-06
-4.40078083179455e-05
-3.29254315279563e-05
-8.48236017291054e-06
-3.82502769519304e-05
-2.7715201673776e-05
-1.64284626626098e-05
-3.68400033547044e-05
-1.66973529925564e-05
-3.35184557492236e-05
-3.04904085155051e-05
-5.32863506239276e-05
-4.23235405483422e-05
-3.37606252098603e-05
-3.58326410464203e-05
-3.34625163663833e-05
-5.96732268575143e-05
-4.49560564429746e-05
-2.92606320311398e-05
-6.61593898934689e-05
-2.47984108384065e-05
-2.70309703226685e-05
-2.17357962026711e-05
-4.79131332517993e-06
-1.28766678161059e-05
-3.06832055117714e-05
2.98084642099553e-05
-3.04338851788204e-06
1.48865717823918e-05
3.27936196936759e-06
-4.5998776216619e-05
-2.37599930438827e-05
-6.56390449898615e-05
-5.60608021506773e-05
-3.75487113449258e-05
-4.17465709562534e-05
-5.27519555289113e-05
-4.16382282783276e-05
-5.44319445567153e-05
-2.80108230546406e-05
-3.48967780104783e-05
-1.18000130906322e-05
-2.18951823546042e-05
-2.63376641131459e-05
-2.55809850265629e-05
-1.54128792406476e-06
-1.33015426689766e-05
-2.71728063552157e-05
1.27779757169062e-05
-2.77862938313482e-05
-2.95657381896839e-05
-2.67842615702298e-05
-6.23565159175887e-05
-1.87500746416793e-05
-4.54715138063493e-05
-7.42597196902229e-05
-5.79523080320281e-05
-2.79680756533013e-05
-5.84122003821393e-05
-2.01673787612536e-05
-1.09760149383086e-05
-2.98962229566785e-05
-3.08403690181475e-05
4.95704661572672e-06
4.80194427225947e-07
4.71784120670974e-07
-3.05952983304678e-05
3.55814967469463e-06
-2.6839385621536e-05
-2.5845369274074e-05
-1.06983754374673e-05
-4.02293502177375e-05
-6.92268783643755e-05
-2.54393486341365e-05
-4.66003539946542e-05
-6.88354535368856e-05
-1.76302549291802e-05
-3.77193409516127e-05
-3.31042084746254e-05
-2.10615554312689e-05
-2.34494812528851e-05
-1.35919559857794e-05
-2.37374703163011e-05
-1.94818760208639e-05
-2.80867218189521e-05
-1.6009878448e-05
-2.38148359225941e-05
-1.73927755073827e-05
-4.17595214642892e-05
-1.49616984078275e-05
-4.11346769633996e-05
-5.94335430504081e-05
-3.52252539983107e-05
-5.53640831411778e-05
-5.17863870194325e-05
-4.86280678923585e-05
-8.84423129260582e-06
-4.99921235142524e-05
-4.35759095946529e-05
-5.32538663322024e-06
-2.36644907414309e-05
-8.4678632515613e-06
-3.85637231552167e-06
-3.43261827028139e-05
-2.57012307316556e-05
-2.42851102462587e-05
1.32034310036057e-05
-6.57182280470246e-05
-1.69552961411949e-05
-4.14725415646354e-05
-3.87955264421233e-05
-1.40878458266356e-05
-5.01852890371532e-06
-3.02868192198394e-05
-2.51502731342079e-05
-8.23757975432245e-07
-5.42208649718272e-05
-5.41503046247087e-05
-2.67919498607363e-05
-3.39595106149243e-05
-4.44924730921239e-05
7.07030998229693e-06
-1.35084555841347e-05
-3.4056939773848e-05
3.51720936441659e-06
-4.98941098446876e-06
-5.20323789741371e-05
-4.01978480548493e-06
-9.40763229377096e-06
-3.77793802355233e-05
-1.88187042859855e-05
-2.75596523343402e-05
-3.1310181020004e-05
-4.00746962824871e-05
-2.24194415049444e-05
-5.82762202836665e-05
-5.86805449428026e-05
-2.51856765928431e-07
7.81341699095743e-06
-4.14337119246912e-05
-2.07264208806571e-05
-1.37475010515306e-05
-2.16102261338781e-05
-1.46167168151723e-05
4.073485158622e-06
-2.43856734580083e-05
-1.09880650484492e-05
-3.25205933177465e-05
-2.35424049447852e-05
-3.96191047756954e-05
-1.64404004729333e-05
-2.65087330625271e-05
-5.51178130395802e-05
-4.62158538095504e-05
-2.06946740210007e-05
-4.32395339436263e-05
5.04076318772517e-07
-1.20828389453556e-05
-4.90240013423426e-05
-3.49247905163466e-05
-2.94401799384485e-05
-2.33736624905817e-06
-4.32386331658426e-05
-1.69556982441474e-05
-1.85785039277772e-06
-2.64489373100055e-05
-4.07894532404756e-06
-1.47893182251576e-05
-4.05597327478838e-05
-3.59029125612553e-05
-5.31745312485291e-06
-5.5720707446659e-05
-4.07853148239398e-05
-9.64286390317406e-06
-5.74037172104814e-05
-4.19863729872419e-05
-4.03075205057738e-05
-1.63233168004544e-05
-3.16564357033268e-05
-1.41973436287169e-05
-2.93149078737361e-05
-1.78939994651739e-05
-1.58299390913486e-05
-1.69494739226686e-05
-9.11246977048433e-06
-1.89559710339269e-05
-1.3988053737241e-05
-1.91384048931058e-05
-2.65214649265992e-05
-2.48743680765255e-05
-2.99716475036441e-05
-4.40411560493633e-05
-2.89770743097052e-05
-1.10480548240128e-05
-3.32156925497357e-05
2.3806690639916e-06
-1.55861793840009e-05
-3.74886510333128e-05
2.60867512177941e-06
-2.5054610096905e-05
-8.84840634801484e-06
-3.15164050031751e-07
-6.04139706779991e-06
-2.96265900108099e-05
-1.00206676389734e-05
-1.48740734205059e-06
-2.77606547864246e-05
-2.49060582570216e-05
-1.92497533376291e-06
-3.20133777358232e-05
-7.72472812635195e-05
-1.40309979529307e-05
-3.75984668139805e-05
-1.31463228386959e-05
-9.10535045210839e-06
-1.22988922917797e-05
-3.10114596921211e-05
-1.64275838837539e-05
1.46455038509216e-05
-3.93995404073584e-05
-7.47605054139258e-06
-5.50812773047493e-05
-4.48153475786514e-05
-3.04291913632478e-05
-3.35770210325083e-05
-1.46345021182423e-05
-3.73147148325579e-05
-4.01928121389058e-05
-6.93834971001537e-05
-5.7428782408066e-05
-4.00989221102304e-05
-1.01317521101426e-05
-3.10254902002558e-05
-4.00290843502908e-05
-2.05363208496622e-05
-1.26754129365652e-05
-9.66928034576832e-06
-6.37544839384101e-06
-1.48453048854325e-06
-1.54137378004285e-05
-3.26676172233588e-05
8.9735651729538e-06
-4.01724762085896e-05
-2.81924212487443e-05
-4.25326118743175e-05
-4.88567120340868e-05
-5.08428564276685e-05
-4.01596649569974e-05
-2.72494267310671e-05
-5.00611630576986e-05
-2.13760179284263e-05
-5.04659952829443e-05
-3.94191908794497e-05
-3.20790421924891e-05
-2.43120738206737e-05
-3.30799486370853e-05
-4.51732160735409e-05
-2.47118481941564e-05
-3.00614974996603e-05
2.57413725246003e-06
4.47049896847e-06
-5.10598928411781e-05
-5.60482816996254e-05
-1.76082849605439e-05
-7.82043729739392e-05
-4.50413154973205e-05
-3.23302592804723e-05
-2.89706692634157e-05
-3.20481528321446e-05
-6.18781922621237e-05
-1.29578957345365e-05
-4.55887540357398e-05
-4.19632620114966e-05
-1.94836146855499e-05
-2.42370250236706e-05
-3.37892815488855e-05
-9.21751206708114e-06
-4.01739276067347e-05
-1.64141374173683e-05
-1.7885580087162e-05
-9.09221076942555e-06
-7.96275667526566e-06
4.6368947261492e-06
-2.51055102216062e-05
-4.5539168740125e-05
-4.64922437322747e-05
-3.98187686690223e-05
-4.84954991053785e-05
-5.65537180306441e-05
-3.82810589988708e-05
-2.69865557139471e-05
-3.28115675181156e-05
9.1168208598331e-06
-1.39346880304215e-05
-2.61463931479826e-05
-3.88283639178942e-05
-2.48342650951654e-05
-2.86253683597455e-05
-2.29532905812735e-05
-6.26746539041591e-06
-5.31703988155932e-05
3.78800522942961e-06
-2.31200899053497e-05
-1.91425175474038e-05
-2.3908312060651e-05
-3.90288108831595e-05
-5.62471797272357e-05
-1.8347908726561e-05
-1.50134392955893e-05
-3.999642590057e-05
-5.23804881672671e-05
-6.16378217535016e-05
-2.88534440962592e-05
-4.63039505920269e-05
-5.14620094317587e-06
-1.17546234668769e-05
-3.48297534286603e-05
-3.73504556009762e-05
-2.68458001186131e-05
-2.33112224508533e-05
-2.71685644043611e-05
-2.05908289662657e-05
-2.00355252563568e-06
-5.80936451669583e-05
-1.02100073804277e-05
-3.22800795585216e-05
-1.38195190442606e-05
-2.30414349387667e-05
-3.05040572777596e-05
-4.08090432861326e-05
-2.61001065061899e-05
-1.84738635164708e-05
-4.36979220194197e-05
-2.33027691317842e-05
-1.7174751243624e-05
-1.06677277908245e-05
-3.88369214635366e-05
-5.50819662309472e-05
-2.34096279632347e-05
-4.49027102863139e-05
-2.16164191618497e-05
-3.4298309002233e-05
-2.29249649835109e-05
-4.0943599170685e-05
-3.00296476076213e-05
-3.40886723960328e-05
-3.02270087847739e-05
-2.2133935811829e-05
-3.32723060281553e-05
-5.05358562481675e-05
-1.34448304758826e-05
-2.16427087991021e-06
-4.84014236295985e-05
4.83280799333475e-06
1.67155162475139e-05
-3.21331577251456e-05
-2.32776127325817e-06
-6.7891118035484e-06
-4.66389800382961e-05
-3.46324350432351e-05
-1.51837285932823e-05
-3.0115272598598e-05
-4.2714142068656e-05
-1.41528576511615e-05
-5.23075331919883e-05
-5.63973170045722e-05
-2.73999889592128e-05
-3.46711578533347e-05
-5.33041765231702e-05
-5.24779836593778e-05
-1.76769411331972e-06
-6.67620746125754e-06
-1.10079498841849e-05
-3.12269293148033e-05
-5.75457441543918e-06
-2.95647308901804e-05
4.51864527871782e-05
-5.8071508558945e-05
-2.31289944656607e-05
-1.58619240517024e-05
-1.92853934339664e-05
-3.92529796135533e-05
-2.99237252246608e-05
-4.44180085357759e-05
-5.54727346624547e-05
-2.4158535226668e-05
-2.39792593808116e-05
-2.31575682747683e-05
-4.75613794600849e-05
-7.10315658221083e-06
-3.8070458436723e-05
-2.25442265262231e-05
-1.18292875146946e-05
-1.52185783622914e-05
-5.73517754632445e-05
-1.36398927709702e-05
-2.03680186457432e-05
-3.050140136194e-05
8.60710909958849e-07
-4.21294446817245e-05
-4.01944824025251e-05
-2.85302790597914e-05
-1.01204759739835e-05
-2.02179987932902e-05
-5.17984194491518e-05
-2.17552079531961e-05
-4.50498507334196e-05
-6.46959937536093e-05
-1.61815735547176e-05
-3.72405423050629e-05
-5.07030069056808e-05
-3.45043884625676e-05
-2.94661064290961e-05
-5.52578609747703e-05
-6.95050839060537e-06
8.81448529490221e-06
-1.13741143780187e-05
-2.76155333065802e-05
-1.09977877172077e-05
-2.63431898805194e-05
-4.41926043002004e-05
-1.64131466840889e-05
-3.98617291323275e-05
-2.7641304341597e-05
-3.6917648940992e-05
-2.11133614244691e-05
-3.69579816556031e-05
-1.73689023064677e-05
-2.08056604542195e-05
-3.45946419504953e-05
-4.99770875847496e-05
-1.43421499413251e-05
-4.58614399641632e-05
-3.30303572673184e-05
-3.92779686531702e-05
-4.93531874188332e-05
-2.65367645128675e-05
-7.51678693970228e-06
1.44896207998181e-05
-2.41636751104275e-05
-8.03298827379322e-06
-1.33897884994329e-06
-2.58974268815912e-05
-3.50496391060624e-05
-1.53762541341501e-05
-4.04720288702591e-05
-5.46730606411877e-05
-3.66913654904436e-05
-2.58227669004844e-05
-3.56383213339788e-05
-3.88022409350012e-05
-2.51067314176263e-05
-2.35329796844479e-05
-3.3398161760959e-05
-6.88769825551726e-06
-1.97960090974441e-05
-3.71820393659376e-05
7.0072530457678e-07
2.7709345337818e-06
-2.37750361671756e-05
-7.29908741371389e-06
-7.57667092175514e-06
-4.10251965565457e-05
-3.08914154095627e-05
-1.22368248692366e-05
-3.09609618222535e-05
-4.76716948982451e-05
-2.80489724255786e-05
-1.82074100611625e-05
-6.36490412111596e-05
-4.45168926356954e-05
-4.40778552670341e-05
-3.41539484944653e-05
-1.99183844405908e-05
2.23472022065695e-05
-3.09428930538652e-05
-1.19781541800288e-05
-2.04751884729753e-06
-2.11321986254726e-05
-7.94620887153677e-06
-4.00004054635138e-05
-1.1912513361928e-05
-7.54319416354158e-06
-1.19216118163861e-06
-7.84289348621319e-05
-3.69847810826044e-05
-1.03080209882654e-05
-3.24058179515432e-05
-3.42637653014602e-05
3.75812247213035e-06
1.152128235376e-05
-6.19526762896269e-05
-3.6566061224993e-05
-1.64167507481193e-05
-1.9471809613939e-05
-3.08688575111232e-05
-4.13671401637971e-05
-2.69683455815372e-05
-5.37338124207442e-05
-8.06998338101499e-06
-5.72106510613645e-05
-2.78307606436393e-05
-9.88655958167238e-06
-1.67003744552232e-05
-2.70726600937995e-05
-5.56058702469689e-05
-1.70079496459354e-05
-3.01808259558669e-05
-7.66801087446869e-06
-3.61270114191729e-05
-4.17784078451031e-05
-1.86829423765365e-05
-1.50424537108052e-06
-3.00645810690225e-05
-2.85749396500891e-05
-4.57781658768213e-06
-4.22183712310686e-05
-3.80914033804892e-05
-2.60921480185066e-05
-4.97842303527174e-05
-7.05934551015068e-05
-2.57651026663022e-06
-2.57243199735252e-05
-4.23347518172893e-05
-2.47514105412882e-05
-8.10727791172387e-06
-1.45231931616516e-05
-1.28582716357042e-05
-3.0460529103184e-05
-4.23976255087021e-05
-2.4197738939839e-05
-1.11373526689192e-05
-4.38153189193467e-06
-5.30760086413081e-05
-2.29081032546001e-05
4.52280371452279e-06
-1.44294525088609e-05
-2.74521254789663e-05
-7.29190881614263e-06
-5.41677403104758e-05
-5.34526795984692e-05
-2.43283412590868e-05
-5.82698357147319e-05
-2.56413459464762e-05
-1.75137339499806e-05
-3.90349879228819e-05
-5.44936848273451e-05
-2.09284832793071e-05
-3.14125462262348e-05
-3.51475567857704e-05
-1.10577052447655e-06
-2.73467051829593e-05
-2.99309851662533e-05
-9.84802023007229e-06
-8.43369046613228e-06
-2.33510442948326e-05
-3.0133879328585e-05
1.7428225293729e-05
-2.17931486570952e-05
-4.47125521760142e-05
-6.80342690286216e-05
-7.48974231488025e-05
-4.69156484942871e-05
-1.28347294219451e-05
-3.6090848334661e-05
-2.15774533051383e-05
-4.44461792260152e-05
1.06413000567924e-07
-2.76939924490864e-05
-3.30123327466369e-05
-4.08970246846889e-05
-1.18775114294894e-05
-2.77822300913479e-05
-3.42759821822982e-05
-1.37540391370082e-05
-1.2789176150615e-05
3.74883168892355e-06
-2.37075896102114e-05
-4.24314011485311e-05
-2.98953995294562e-05
-2.12863281617391e-05
-2.43287193150706e-05
-2.944258016465e-05
-8.55935468415694e-06
-3.73238534067598e-05
-1.12239123199826e-05
-2.02851111658798e-05
-3.2442116992743e-05
-3.1640635718946e-05
-2.77952843637423e-06
1.66576959506925e-05
-4.50329980583158e-05
-1.09788997170195e-06
-5.18637233492758e-05
-1.49509393881241e-05
-2.60985524094185e-05
-2.5351620639093e-05
-3.58533898416131e-05
-2.15402796314679e-05
-4.37708046565367e-05
-1.08900052169894e-05
-2.36229094432932e-05
-5.72931157574742e-06
-8.19129675301504e-06
-3.48690804798055e-05
-1.92168186387077e-05
-1.31835121050737e-05
-5.39142693740623e-05
-3.94330185017282e-05
-2.06735902320855e-05
-4.84488753506148e-05
-2.23942954306906e-05
-2.3355151571617e-05
-2.48409841250611e-05
-2.66617576883495e-05
-1.07902565935046e-05
-3.00443891034857e-05
-3.27220291061711e-05
-4.6287772053725e-06
-3.05039888537427e-05
-6.38259572994506e-05
-9.34070882065552e-06
-3.28779826129316e-05
-3.21346708018719e-05
-2.83755951964719e-05
3.13865265837551e-06
-5.59556314892767e-06
-2.71863831350007e-05
-5.61800204792663e-06
-5.82551063820063e-05
-2.71221972716569e-05
-5.03278028288944e-05
-3.72931852601042e-05
-4.04615913148255e-05
-2.75734328212363e-05
-3.93783441365674e-06
-5.8559634909403e-05
-3.08924902904329e-05
-2.81332087675159e-05
2.33236088388032e-06
-4.96862868111702e-05
-3.18924172696267e-05
-1.99398030042443e-05
-5.46862363987333e-06
-4.27163684832799e-05
3.06560629828213e-07
-2.40351212590867e-05
-1.94988884866047e-05
1.32542114631043e-05
-1.87168380919404e-05
-3.26055315342745e-05
-4.5813007550059e-05
-9.00868617148447e-06
-2.84377020662673e-05
-3.81221086731883e-05
-4.46745825241998e-05
-3.75887644533411e-05
-3.06942259248813e-05
-1.22785089552205e-05
-2.63269664556256e-05
-7.71489854907252e-06
-2.10018542080989e-05
-3.42140002850311e-06
-7.90516732068685e-06
-3.36485565128154e-05
-2.24474377121453e-05
-2.72900796522742e-05
1.02433879666925e-06
-3.12565569415291e-05
-5.30849431769127e-05
-2.13431382527129e-05
-4.7965559374287e-05
-4.82446199378569e-05
-5.69571012408233e-05
-7.25245572853928e-05
-6.22865067059232e-05
-1.04143563766717e-05
-2.51673469211663e-05
-1.2964072602086e-05
-3.86214363981058e-05
-3.42931055373652e-06
-1.53896419888809e-05
-2.03347432097258e-05
-9.05987358524959e-06
-1.67270465936776e-05
-8.38716761360831e-05
-2.76542638142475e-05
-4.59471272182748e-05
-6.97676228890831e-05
-2.24983199617162e-05
-2.9801777207421e-05
-4.97374269126696e-05
-4.92420301210149e-05
-2.54239223537586e-05
-5.11525553890075e-05
-5.29400818744435e-05
1.2988166445372e-05
-2.65142267908319e-05
-2.74986925543086e-05
-2.85973844632454e-05
-4.8638448076703e-05
-4.98594924161137e-05
-2.62680826531478e-05
-2.79181963832829e-05
-6.04429219884299e-05
-4.03126973255787e-05
-7.16125560548424e-06
-3.86868419915491e-05
-3.68308230657837e-05
-3.01974136494828e-05
-1.98175648702757e-05
-3.37509486746063e-05
-5.68703970550825e-05
-2.83814047814828e-05
-4.37051343192976e-06
2.62909093503935e-05
-1.85479613996958e-05
-5.36616722794509e-05
-2.73812389516218e-05
-1.74909577976312e-05
-1.30362459272938e-05
-4.09971398956825e-05
-2.39001464604588e-05
-2.56427761281479e-05
-1.97977082598653e-05
-5.74019456872378e-06
-2.47005807439207e-05
-6.1321481897355e-05
-1.98831769235936e-05
-3.79104257467483e-05
-2.58416860279744e-05
-7.20992956183515e-05
-5.07755085508335e-05
-4.41561058166971e-05
-7.19979241650385e-05
-2.92724969532422e-06
-3.6505105028351e-05
-6.17358511505856e-05
-3.02825204274983e-05
-1.82587448873767e-05
-4.47209571056296e-05
-2.17954725986651e-05
-2.1079034420013e-05
-3.93402574896117e-05
-1.55347174862164e-05
-5.98697800659392e-05
-1.86138059052437e-05
8.13488993953002e-06
-6.88722791989517e-05
-2.01034181778742e-05
-3.14725411148616e-05
2.11580628713199e-06
-5.52914315140702e-05
-2.23186052851813e-05
-1.21208169289318e-05
-3.58511311294156e-05
-4.17880959776027e-05
-6.43784598394928e-06
-3.92042507043554e-05
2.48747573117223e-05
3.11146786278687e-06
1.59163147379718e-05
-8.99417403334054e-06
-4.12938565278615e-05
-4.42235170825342e-05
-3.26468883942207e-05
-1.83646911049775e-05
-1.01828616173923e-05
-2.59254410107599e-05
-1.22002570265804e-05
-4.2477464607022e-05
-1.28308811193047e-05
-4.88115198441136e-05
-2.20687333421653e-05
-3.4799718964303e-05
-2.94816244923887e-05
-2.64063282714249e-05
-4.36158133242344e-05
-2.46346391899048e-05
-4.99442593034153e-05
-2.74395920543512e-05
-4.73202659540163e-05
-1.4777555725159e-06
-1.52442580263126e-05
-1.97218456512529e-05
-7.85654275329602e-06
-8.89607500560553e-06
-1.91345733560818e-05
-2.68377299684718e-05
-7.08392945593136e-06
-5.00622690613032e-05
-2.98218883390451e-05
-3.08842570716305e-05
-3.12266919087271e-05
-6.43763673964973e-05
-1.53681626037567e-05
-4.51699392497867e-05
-4.88758277496579e-05
-1.41817641916652e-05
-4.09967655603524e-05
-2.80705763460858e-05
-4.59694747470374e-05
-3.28796712511517e-05
-2.09306891437177e-05
2.4135045040663e-06
-8.69789531131901e-06
-3.10772063645655e-05
-3.3614633896651e-05
-3.19122804028678e-06
-3.55543190364558e-05
-2.34144628886617e-05
-4.17942407724481e-05
-6.15764019804827e-05
-4.24159254594202e-05
-5.12390341563167e-05
-5.26539616561862e-05
-5.07805731040937e-05
-5.7811262078533e-05
-9.38524387096769e-06
-2.86662971806409e-05
-1.0524504102002e-05
-2.91999068010008e-05
-4.26298958655184e-05
-4.25114150201968e-05
-4.22683476264997e-05
-1.55579743496355e-05
-2.85395022908524e-05
-2.38244000398015e-05
-3.54631346777808e-05
-1.28623250033311e-05
-3.24802193278028e-05
-3.95529649305033e-05
-1.59959203334557e-05
-3.42699925038622e-05
-2.5208208216733e-05
-2.65887450725828e-05
-1.94296065759273e-05
-3.70280028651981e-05
-3.41130564054991e-05
-3.09867329593601e-05
-4.47095707947953e-05
-3.91504242915884e-05
6.94974582344985e-07
-4.00791498749402e-05
-3.63948414570174e-05
5.88032076998145e-06
-2.8673441528036e-05
-6.94128339047597e-06
-1.82033653416144e-05
-4.80369661223522e-05
-1.78081617337256e-05
-8.49844247630001e-06
1.68561199469021e-05
2.29112781136103e-05
-6.43460193891398e-06
-5.4352833728257e-06
-2.16212463775919e-05
-3.91021226266302e-05
-3.08883339526686e-05
-1.93635485009946e-05
-4.47782233355305e-05
-1.31374842784055e-05
-3.98761396163933e-05
-3.3630659407594e-05
-4.2411531329788e-05
-3.68055108827818e-05
-2.95302121230466e-05
-2.14978238700324e-05
-3.04524325173138e-05
-3.74577227676605e-05
8.51099583575939e-07
-4.81302183248044e-06
-3.62173963428177e-05
-2.88546831960485e-05
-5.51512421517098e-06
-4.72095379755006e-05
-2.28489791921809e-05
-4.42375201385394e-05
-4.37681636545275e-05
-3.57945533025199e-05
-4.10025840025814e-05
-5.44387826801393e-05
-1.95183111551743e-05
-1.08949364617661e-05
-5.01996208239378e-05
3.78996184692236e-06
-2.03307920480704e-05
-2.38152948441546e-05
-2.65536094750601e-05
-2.30764495945737e-05
-2.77052408723282e-05
-3.41154710313239e-05
-2.71937070083141e-05
-1.9275864841621e-05
-6.10143209176451e-05
-6.44303963702836e-05
-5.64748448798897e-05
-3.63233930737279e-05
-4.1569985710975e-05
-1.293013579608e-05
-3.47074720571137e-05
-4.21726224170646e-05
-3.57124297240549e-05
-4.29066013929746e-05
-2.68327505511302e-05
4.35531647238919e-05
-3.06337691792462e-05
-1.79351728382433e-05
1.0577924999977e-05
-1.6550204863674e-05
-4.44311230468957e-05
-1.24999122293966e-05
-3.30288744845368e-05
-3.87381171208493e-05
-3.71253624263841e-05
-5.18699714763272e-06
-2.05500492654876e-05
-2.58942142202385e-05
-4.69195484847873e-05
-4.59160290035824e-05
-1.59362744663713e-05
-4.70691337009068e-05
-4.62177408756496e-05
-3.15255108953606e-05
-4.86603417318407e-05
-1.87733505362438e-05
-1.73825295470388e-05
1.05547094936312e-05
8.17828177773809e-07
-2.32389704757076e-05
-5.25052862531581e-05
-5.03042893477426e-06
-3.72432599074153e-05
-2.48092467217131e-05
-8.71636659878393e-06
-3.51592219004014e-05
-4.11505521125426e-05
-3.24050916493476e-05
-4.21149867516192e-05
-3.84137434431164e-05
-4.45612552515851e-05
-3.08978476816749e-05
-5.17827523416536e-05
-2.50206450902731e-05
-2.10964376137431e-05
-2.95667426351953e-05
-2.64914362736595e-05
-1.84574911543866e-05
-3.08319003052726e-05
-2.71333117758517e-05
-7.29154337154882e-05
-4.49501207093996e-05
-4.14293115468653e-05
1.92617036764832e-06
-4.92750536231045e-05
-7.07783042125747e-06
-2.0952431295824e-05
-4.93273696217148e-05
-3.72885861512548e-05
-5.94558310137991e-06
-4.29746368625623e-05
-2.59919176978511e-05
-1.59265200868595e-05
-1.0691315009102e-05
-1.7018425704609e-05
-4.43008106326711e-05
-3.15278083689115e-05
-3.37583055914808e-05
-1.97495612475737e-05
-1.50434684680206e-05
-3.67009922953702e-06
-3.26925004360657e-05
-1.92330717808326e-05
-1.20468474634631e-05
-4.54515682158154e-05
-3.476710138461e-05
-5.13879587948872e-05
-3.05287757092864e-05
-2.52912196508869e-05
-1.76934189698216e-05
-2.34157314005176e-05
-2.43516540881227e-05
-2.85393533283965e-05
-3.31123112675594e-05
-3.19387929425279e-05
-2.04485026730635e-05
-3.03777129816469e-05
-2.74214833890318e-05
-1.34912702792961e-05
-2.70799368965652e-05
-5.400645456917e-06
-1.29904482900273e-05
-1.39601369763197e-05
-4.80278846533019e-05
-1.86300198344903e-06
-5.78389132583927e-05
-4.67563065352907e-05
-4.87407305847712e-05
-4.53674522499051e-07
-6.26670491736249e-05
-4.27891835574655e-05
-1.24338016772205e-05
-1.72213730798574e-06
-1.98544392342886e-05
-3.52921383141606e-05
-1.70781720980027e-05
-1.69345890228283e-05
4.20691891566113e-06
-2.62593448884363e-05
-3.11405951862523e-05
-3.29183375675427e-05
-2.47407495738168e-05
-4.54720500618257e-05
-3.36927001179371e-05
-2.50161585706263e-05
-1.22880342426506e-05
-2.76995558831883e-05
-2.61883786739355e-05
-3.31293781976593e-05
-1.51713132416987e-05
-4.2692756806842e-05
-5.73744755464751e-05
-2.41489271119023e-05
-3.66423489037232e-05
-2.87370312012237e-05
-2.25301794286476e-06
-2.78535242338871e-05
-2.28042367948581e-05
-4.45721800219616e-05
-3.41543515427823e-05
-3.78356255575231e-05
-3.18916979099297e-05
-3.1748054787601e-05
-4.62046293050567e-05
-4.51122295892416e-05
-5.37900516526689e-05
-2.7716204257362e-05
-2.79948800410091e-05
-2.20617820341806e-05
-4.02852334993603e-05
-2.50478940591818e-05
-5.55607057046434e-05
-4.0071122589557e-05
-4.68687744204258e-05
-5.6660058217241e-05
-3.95753378155823e-05
-2.84392670717436e-05
4.75545988578725e-07
-3.78204150102524e-05
-2.58561416290494e-05
-4.48991422365498e-05
-3.70401550460054e-05
-9.14426621992041e-05
-3.16206892246628e-05
-4.75111041924388e-05
-2.62622557042328e-05
-6.86927342185759e-05
-7.39632453345215e-06
-1.81579549850051e-05
-3.47686387054799e-05
-1.08910436783678e-05
-6.34473699598594e-06
-7.88012188574406e-05
-1.66929582714392e-06
-7.10819183903633e-06
-2.72878014918041e-05
-6.07516619454151e-06
-5.96541868185145e-06
-3.07478849923251e-05
-3.54863171700299e-05
-3.4254486308645e-05
-5.38207506647221e-05
-5.92420395888672e-05
-5.52356022140189e-05
-3.81999006596659e-05
-3.58929357307452e-05
-4.02366702008671e-05
-3.10142833340305e-05
-4.03235643650688e-05
-5.71256454395491e-05
-4.76021031104385e-06
-1.08858627997625e-05
-1.52537088222815e-05
-1.37865493044417e-05
-1.54409047148029e-05
-1.125758074221e-05
1.64707637702196e-05
-2.27459940796385e-05
-1.27982141805316e-05
-2.6494421200768e-06
-2.10690653585683e-05
-3.96267978568317e-05
-2.76358703467312e-05
-7.45550055352122e-06
-4.08746017538142e-05
-4.76620665945241e-05
-5.28679806214667e-05
-3.98491761757662e-05
-2.60777167709655e-05
-2.26230331254366e-05
-3.61878647124121e-05
-7.43646356319507e-05
-1.60180795069959e-05
-3.66430050998649e-05
-2.56689576612047e-05
6.31027213131917e-06
-1.4978763257739e-05
-5.39286821479945e-05
-3.97160928137156e-05
-3.18568241499935e-05
-2.05088624561803e-05
-2.11610706844199e-05
-5.0548493875713e-05
-5.58170683307457e-05
-2.24894215715521e-05
-4.55806334870614e-05
-1.96321810349906e-05
-5.41848446441081e-05
-3.94726167482367e-05
-4.57052809192505e-05
-4.05164529319263e-05
-1.00152842612174e-05
-3.15209799904877e-05
-2.34331854225298e-05
-2.42616820592434e-05
2.35816351253536e-05
-1.87220913716156e-05
-2.02223175143856e-05
-1.8116576312595e-05
-3.46990118088496e-05
-6.6456980812659e-05
-6.90581305360188e-05
-4.51604673189273e-05
-6.00145676123665e-05
-7.52142429986086e-05
-4.49917400738431e-05
-3.05764641102416e-05
-3.50907502423655e-05
-1.76945307289774e-05
-4.77523086098128e-05
-2.4667190448192e-08
-6.19638615305276e-06
-2.72207934988264e-05
-3.3862465910232e-05
-3.06280762104008e-05
-3.35794492171547e-05
-5.83805854732007e-06
4.10538849729858e-06
-2.23962127355307e-05
-2.91421448208243e-05
-3.78984534878359e-05
-1.68343996779132e-05
-6.61265726451795e-05
-2.78443148924748e-05
-3.32223982212993e-05
-1.71684562351485e-05
-1.62924970234561e-05
-2.42488462723566e-05
1.39992788773828e-07
-3.21013842241364e-05
-4.38607403497066e-05
-3.31745690069712e-05
-1.67389058864786e-05
-8.47361234732631e-06
-5.76214439916361e-05
-1.60682865631407e-05
-2.39224265344709e-05
1.45732111914833e-05
-1.11031447319803e-05
-3.24858925774998e-05
7.48307250171097e-06
-4.9585392646992e-05
-3.18989145447168e-05
1.18448960644705e-06
-2.7240571307253e-05
-1.96368553112413e-05
-6.91151298189748e-06
-4.46386150475861e-05
-3.55891630840584e-05
-3.23142670551888e-05
-2.30836444384923e-05
-8.45149537572263e-06
-3.25700933542791e-05
-2.7714402263473e-05
-7.17500614799013e-06
-6.56679007961842e-06
-1.03878850785989e-05
-5.31060753161293e-05
-4.59305087016932e-05
-3.06500816525163e-05
-3.01850697022061e-05
-1.60504212311105e-05
-9.89691642127769e-06
-2.49999397686261e-05
-5.59854552319258e-05
-2.19522208841857e-05
-5.42559523632811e-05
-3.64847297813038e-05
-3.50847621792892e-05
-2.68796114568876e-05
-1.66380313361961e-05
-3.15716539065204e-05
-4.17264111246614e-05
-1.66042820712838e-05
-6.6375388860975e-05
2.64271147414209e-06
-7.02060577996767e-06
-7.16787338311518e-06
-3.21215789719863e-05
-1.77891546414146e-05
-1.01234172888784e-05
-3.2030130414247e-05
-8.86282338488205e-06
-5.34903746217122e-05
-3.2242667234202e-05
-5.54356310806641e-05
-6.05542234625276e-05
-3.41754940849736e-05
-4.34444132000174e-05
-2.79386146934995e-05
-7.21916866682799e-05
-2.58940484853287e-05
-6.05961384835034e-06
-1.07113895553647e-05
-2.41011921352029e-05
-2.35976848976563e-05
-1.39868198818821e-05
-5.85871364625108e-06
-2.62413058748652e-05
1.49976865430418e-06
-8.85947759496313e-06
-4.64715344432987e-05
-6.84275211825725e-05
-4.82769929866599e-05
-6.45113557098805e-05
-6.21321988392345e-05
-5.63837465794335e-05
-5.34458161094978e-05
-4.33994299759321e-05
-4.53606681309477e-06
-2.02403828417235e-05
-2.01253983572353e-05
6.19556064999631e-06
-4.27034701118897e-05
-4.51069323258787e-06
1.94043810839134e-05
-2.57256417238944e-05
-3.64680541174128e-05
-3.40232850297978e-06
-9.93083523697925e-06
-5.61096695060459e-05
-1.63303885337969e-05
-3.85874088762263e-05
-2.82832991203426e-06
-4.132405280693e-05
-4.5982197384834e-05
-4.47153359802704e-05
-4.06350376390362e-05
5.101311549167e-06
-2.5823300109954e-05
-4.12116441769539e-05
-1.3277831330655e-05
-5.28868675746528e-06
-3.92317147782224e-05
-3.77002751227386e-05
-1.61094101730101e-05
-2.75198055712131e-05
-1.40832092842154e-05
7.79487150162314e-06
-3.75055492586048e-05
-3.73208431304832e-05
-6.12498650595675e-05
-3.34347291339106e-05
-3.1571030743808e-05
-3.17102709588048e-05
-4.33067857829687e-05
-7.29303637043973e-05
-4.03753717991817e-05
-1.45753990185342e-05
-3.78081980753096e-05
-4.92964924607158e-05
-3.4233916119188e-05
-5.94467010517413e-05
-4.14706358552655e-05
-1.60342653460656e-06
-4.01363973545845e-05
-3.89748705164465e-05
-1.44701123332108e-05
-4.72001737573585e-05
-3.74033143745586e-05
-4.55185445302973e-05
-1.87772563407794e-05
-2.2802227537551e-05
-6.27016670727903e-05
-2.40419858661212e-06
5.95412877873281e-06
-2.17574273186763e-05
-2.87950673191597e-05
-1.21971138700079e-05
-2.43422146221872e-05
5.32097852288489e-06
-1.10025056096776e-05
-4.10211722898561e-05
-3.22985343010237e-05
-1.53730884724616e-05
-7.6090715362461e-05
-3.91282147109792e-05
-3.82386716942225e-05
-3.44042208417359e-05
-3.30319209862891e-05
-2.88638568926998e-05
-2.4798315022039e-05
-8.25450334338074e-05
3.3919328212832e-06
-1.51657941049769e-05
-5.95778515579367e-05
-3.28047246944031e-06
-1.45830442657149e-05
-3.55565021204882e-05
-8.367611026936e-06
1.15687421926425e-05
-2.41976590414255e-05
-5.65782414623306e-05
-2.06840823047511e-05
-1.93050926335311e-05
-8.67254780028907e-06
-4.667534820366e-05
-2.22191085152136e-05
-3.97618514243528e-05
-3.43884212706882e-05
-2.56671130378499e-05
-1.59780491963185e-05
-1.86077041500527e-05
-1.1357623075756e-05
-5.18515645727074e-05
-4.9327817275859e-05
2.17425248970844e-05
-1.06103328007668e-05
-3.02125424212587e-05
-3.22675290976593e-05
-1.05782585563813e-05
-1.59352558571326e-06
-1.61989472896207e-05
-4.19403814809121e-05
-3.33961875553386e-05
-3.19458937160622e-05
-4.09916183133571e-05
-4.98103600283305e-05
-5.69775707076405e-05
-5.86073976430322e-05
-3.80500178657695e-05
-3.39828745328608e-05
-2.39547530485437e-05
-2.51723000143418e-05
-3.23581242570124e-05
-7.84608709159279e-06
-2.96481742113291e-05
-3.21628601165722e-05
-2.98523464878912e-05
-2.53952960663451e-05
-3.58423592791385e-05
-5.73905866790061e-05
-4.78910741757656e-05
-3.12680825718914e-05
8.81417025756001e-06
-2.37634310047027e-05
-2.69620298216107e-05
-5.70612953531844e-05
-2.76353235134707e-05
-1.02934329245023e-05
-2.2256546275509e-05
-5.92782401268646e-05
2.64371881770534e-05
-5.00285367554874e-05
-2.34656608140611e-06
-2.45809883864234e-05
-4.83466199810384e-05
6.9967761157698e-06
-1.64618339154837e-05
-5.99381755299943e-05
-1.03647867653316e-05
-3.25907890824039e-05
-8.33773684816663e-06
-4.08596196555808e-05
-5.60411219527453e-05
-5.27966804884671e-06
-3.1667396445608e-05
-3.21188500042746e-05
-9.83352196900577e-06
-5.77903992974839e-05
-3.42846420735917e-05
-1.49779999816574e-05
-4.54059293064949e-05
-2.20703387176905e-05
-1.27347657565909e-05
-4.60071631576459e-05
-2.28634721125636e-05
-1.95300573470815e-05
-1.02772240242588e-05
-1.94240151456114e-05
-2.60259419901957e-05
-4.11086508795181e-05
-3.89476222169117e-05
-2.10474185055639e-05
-2.77112214006412e-05
-2.47689295372806e-05
-2.10732027866071e-05
-1.3594381221753e-05
-1.31846257459112e-05
-2.47879440663655e-05
-3.93174032439476e-05
-3.04644315594654e-06
-1.77580265190974e-05
-2.29140622022092e-05
-5.21966691875327e-05
-3.5589896298702e-05
-4.22284511418836e-05
-5.8500339008775e-05
-1.42885802601163e-05
-3.02499018889227e-05
-2.30221074487357e-05
-4.0062195718259e-05
-4.45139438501385e-05
5.30246076997233e-06
-3.32967569530496e-05
-2.86913186961319e-05
-2.88858049300647e-05
-6.10699143619768e-05
-3.79966664266913e-05
-1.81488751678384e-05
-2.86386150790216e-05
-1.05805669699499e-05
-6.0070631915364e-05
-3.09225747791534e-05
-2.64213939396654e-05
-3.71266276120328e-05
-4.74648063859992e-05
-6.27203523610588e-06
-3.84966901874259e-05
-1.61930211872834e-05
-1.87123805258844e-05
-1.4563293977434e-05
-2.72957429781252e-05
-3.78910993471744e-05
-2.72321519357958e-05
-4.0610789074934e-05
-3.71987496212964e-05
-2.22834918840639e-05
-3.02264468910189e-05
4.87335400607953e-06
-1.98991452701161e-05
-1.4924949764324e-05
-3.45136977824039e-05
-5.5003918814247e-05
-1.37208813479494e-05
-3.6861656489936e-05
-2.78429781661254e-05
-5.44409264482601e-05
-4.56905872254731e-05
-1.28043185625523e-05
-2.60378428683828e-05
-5.11440548350048e-05
-8.36821912798102e-05
-4.2432577778299e-05
9.88799399830463e-06
-4.59651029030998e-05
-2.66458519080493e-05
-3.6438897955708e-05
-2.36389228948169e-05
-3.60234835305324e-05
-2.28357498075967e-05
-4.25241602178629e-05
-1.92142742930027e-05
-2.63731496643428e-05
-3.31171661966713e-08
-4.37985912243141e-05
-4.99958584631787e-05
-2.10420382248062e-05
-4.34063761520136e-05
-5.28546450773487e-05
-7.11027768426101e-06
-2.96886370106599e-05
-3.87479130709759e-05
6.03182732536742e-06
-9.49460957803241e-06
-5.5687302580327e-05
3.75040238366053e-06
3.35049638482263e-06
3.25012873662835e-06
-2.38708703718313e-05
-1.40323316805416e-05
-1.05766768848935e-05
-4.33683445106908e-05
-1.45654597573095e-05
-1.31201875805286e-05
-3.62952057181462e-05
-2.56992346441142e-05
-4.78859073165527e-05
-3.11743544761529e-05
-4.76471140890215e-05
-4.48531840453895e-05
-2.28732758070087e-05
-3.43749766480805e-05
-2.78760591456407e-05
-2.96503148621728e-05
-2.59881416638738e-05
2.25191387800251e-05
-4.73552007017275e-05
-1.72317688698959e-06
-3.56719042805084e-05
-4.35984144792738e-05
-1.27477550604136e-05
-5.87871272409083e-06
-8.20247506509967e-05
-6.30122301125639e-06
-2.26646749272191e-05
2.2088992653167e-05
-2.29559626299535e-05
-2.51588880827683e-05
-2.05648468250565e-05
-3.54397788835262e-05
-2.05789241685999e-05
-2.57013001878448e-05
-2.64529086615961e-05
-4.57846330442344e-05
-2.13563207138404e-05
-4.23315835192684e-05
-5.05798585526731e-05
-3.47082089440185e-05
-4.74196959783042e-05
-5.05701683326303e-05
-3.33003196599092e-05
-1.93092025944262e-05
-5.68513067033008e-05
-2.47717226570573e-05
-2.75264549088857e-05
-1.25079355832071e-05
-1.21500986649135e-05
-3.41075157004546e-05
-1.70816284943996e-05
-1.06705307107947e-05
-3.01376975169309e-05
-4.69512702337904e-05
-3.64215053446469e-05
-3.3639241111776e-05
-3.0499248117706e-05
4.08077395943773e-08
-2.30363798641549e-07
-2.42018164534601e-05
3.04041698104192e-06
-3.70061759034881e-05
-2.51873770932935e-05
-3.25356764576933e-05
-3.30149165156361e-05
-1.19756675082622e-05
-3.28788854040726e-05
-5.13662448063496e-05
-3.467192493138e-05
-2.06435329485449e-05
-7.53347224199878e-05
-4.3081641683477e-05
-1.44633648719808e-05
-5.71468793333589e-05
-2.67632551611112e-05
-2.44532672047114e-05
-4.68103865073075e-05
-2.07018159231239e-05
-2.57217331932242e-05
-9.45400459238391e-06
-2.95633065167309e-05
-1.43363835251581e-05
-1.4792410240605e-05
-5.30736132477162e-05
-1.63053607984867e-05
-3.5122738833404e-05
-6.27871574916599e-05
-3.57344638550691e-05
-2.16962015028143e-05
-5.82305962233609e-05
-3.4413675074983e-05
-3.51632673003905e-05
-5.83634770101878e-05
-5.70126827051326e-05
-2.14746609649556e-05
-2.95034765076488e-05
-6.08940701703131e-05
-5.32144078831229e-05
-4.24643700622017e-05
-5.88392124012168e-06
-1.76555577872508e-05
-6.60353877419972e-06
-2.67808715744571e-05
-2.1049004232236e-05
-1.36674960857079e-05
-1.36737365089736e-05
-7.83632215165949e-06
-1.49892631448711e-05
-2.89995150088745e-05
-4.57957485828818e-05
-3.17878507960403e-05
-2.62846639599661e-05
-3.68169459112991e-05
-4.58747034573021e-05
-8.43534353022147e-05
-1.26918036161432e-05
-6.62091742195693e-05
-4.21146256269365e-05
-5.7198101243755e-05
-5.52038520043178e-05
-3.36143852486012e-05
-4.11154734039603e-05
-7.80948786369258e-06
-4.99445438489866e-06
-1.860609298812e-05
1.00554820720617e-05
-2.96470248953777e-05
-1.5369786907063e-05
-3.49738330523141e-05
-2.32094035867399e-05
-3.47417627940227e-05
-2.84175919145139e-05
-1.61257562001446e-05
-2.85706221756549e-05
-2.74441381904142e-05
-4.19998246752968e-05
-2.75101105729335e-05
-1.92360766811499e-05
-4.2242884305716e-05
-3.82122045659309e-05
-1.205409160003e-05
-3.6853341483799e-05
-4.94980978992381e-05
-7.11621137894291e-06
-1.82003682901144e-05
-4.49611120124501e-05
-2.1566648171455e-05
-3.10495114290148e-05
-6.95934813826259e-05
-1.1620767910641e-05
-2.1824253198224e-05
-5.20605902827331e-05
-3.81764676415944e-05
-3.06074363078827e-05
-4.46776159230323e-05
-4.76513538096314e-05
-1.02362809316471e-05
-9.1573014943998e-06
-2.5982048477865e-05
-2.62414029133075e-05
-2.57825640621957e-05
-3.38592906628355e-05
-2.28821023713972e-06
-8.04625048244365e-07
-4.13141968088781e-05
-2.03931124799572e-05
-3.92454332223469e-05
-2.37498560488105e-05
-3.48578870534737e-05
-2.14822194003113e-06
-3.75930209928751e-05
-4.3612419972709e-05
-2.521152382395e-05
-4.52989558941116e-05
-4.88308754951539e-05
-4.34601117271221e-05
-1.58167360759063e-05
-7.30286954559623e-05
-4.63933282411301e-05
-3.82863014494451e-05
-1.74855703525567e-05
8.28252735879153e-06
-2.1117693512706e-06
-2.94824021809463e-05
4.5238392426568e-07
2.9597735417013e-05
-1.55265842120087e-05
-3.68128015210551e-05
-4.5515716111025e-05
-2.95679878634117e-05
-4.90739547008561e-05
-4.64765646836281e-05
-7.14850485961512e-05
-5.88282144081218e-05
-1.42567320611745e-05
-3.07290607754807e-05
-6.63006983323544e-05
-3.59942373446558e-05
-6.25242594243334e-06
-5.68820202503339e-05
-2.85308923571369e-05
-6.4864960663365e-06
-3.61440812140565e-05
-1.47352471695228e-05
-3.99557254413462e-05
-1.88344929044231e-05
-3.49794478234682e-05
-3.76763824934705e-05
-2.46627900491632e-05
-3.33920451184219e-05
-5.51377745847223e-05
-1.88407330722472e-05
-2.58991502300373e-05
-5.03246806230351e-05
-2.53049123805875e-05
-2.60931371843603e-05
-3.51145883656168e-05
-2.06897985567529e-05
-4.07449385524184e-05
-2.60623803957781e-05
-3.50997462218918e-05
-5.17480361757127e-05
-2.62566751879404e-05
1.76562534056801e-05
-4.21552913135999e-06
-1.01242866411756e-05
-3.35491615023746e-05
-5.24647154662066e-05
-7.12643881834577e-05
-6.01958770984775e-05
-4.75278868533719e-05
-4.04382151951283e-05
-2.9649458938134e-05
1.96805399390531e-05
-1.67446961639704e-05
-4.21055719368728e-06
-4.62322598612473e-05
-2.82517846239811e-05
-3.00891042610227e-05
-3.05768584355253e-05
1.38144077588241e-05
-3.62544420997215e-05
-1.78452911974677e-05
8.30600216179781e-06
-3.42099623211685e-05
-4.75940149509083e-05
-5.12329642219503e-05
-4.31147065352167e-05
-1.80119388620578e-05
-1.04109138736807e-05
-3.95798947575637e-05
-3.4030672030995e-05
-2.8381149717927e-05
-9.79678058462891e-06
-2.59400294264586e-05
-2.59902838186842e-05
-2.74490640815e-05
-1.76041699829152e-05
-4.30827584407076e-05
-1.87426688506509e-05
-4.17348753482119e-05
-1.18064641649262e-05
-2.29594735436376e-05
-2.33893247253184e-05
-2.88106867630562e-05
-3.34563401992594e-05
-3.4468374947457e-05
1.18496379684342e-06
-2.14108433893622e-05
-3.11239609962359e-05
-3.0711551071776e-05
-2.31923616007653e-05
-9.69679310421637e-06
-4.01751300082718e-05
-2.23900149702734e-05
-4.67477791472436e-05
-4.54467852024546e-05
-3.16648972045303e-05
-1.77834950572228e-05
-1.7463020938563e-05
-4.08757708082743e-05
-3.51325602967409e-05
-1.99571365707685e-05
-3.23836864007656e-05
-1.5947244871824e-05
-1.73033635023501e-05
8.66257430865488e-06
-3.38587108316472e-05
-4.3644993999897e-05
5.08902827420788e-06
-3.67918368426596e-05
-3.61564276424701e-05
-3.99818742596311e-05
-3.47826346686443e-06
-2.55963819916349e-05
-3.24838702651123e-05
-2.90781233140019e-06
-3.38556744854503e-05
-2.58233143603836e-05
-3.87036710295287e-06
-1.94221041370728e-05
-4.47195142089952e-05
2.20441467012932e-06
-2.52011391166612e-05
-2.12680335826453e-05
-2.832856570795e-05
-3.05748694980539e-05
-3.33722216995298e-05
-2.20609564343232e-05
-2.87620733486702e-05
-4.41203310390017e-06
-2.21974175942157e-05
-3.74680741263371e-05
-2.68550712083379e-05
-1.6749992059956e-05
-7.91037638461835e-06
-2.34381562908146e-05
-3.81778247782011e-05
-6.69223761094051e-06
-3.86523448895429e-05
-4.0634458420949e-05
9.17449830439206e-06
-4.42975828172467e-05
-1.13930129425467e-05
-3.387301931227e-05
-1.06378914169238e-06
-4.63158659738798e-05
-2.55564009398017e-05
2.66466854269115e-05
-3.24679061362964e-05
-4.92482725880708e-05
-1.75118847519409e-05
-3.90795329004956e-05
-3.47814415910126e-05
-2.37105887421825e-05
-3.08535166701139e-05
-6.57291726976351e-06
-1.33629705582188e-05
-2.22719103526007e-05
-3.6263455529549e-05
-1.97132176793635e-05
-3.77820025544659e-05
-5.89110610113079e-05
-3.49928174121486e-05
-4.82466708569407e-05
-4.13096861880823e-05
-4.4608490445664e-05
-1.86943162423092e-05
-4.00697734231665e-05
-3.70774392614749e-05
-3.1656668201836e-05
-3.03417225825673e-05
-1.94654946821555e-05
-2.87792557273257e-05
-4.14181941968377e-06
-2.23450833833891e-06
-3.3034210835476e-05
-3.16614960336429e-06
-5.56093084919229e-05
-3.99199970666552e-05
-4.37952235885056e-05
-1.58983623041334e-05
-3.63394875433567e-05
-4.98591456742278e-05
-2.09926251712108e-05
-2.93937761885331e-05
-2.97220562862619e-05
-1.74814778730444e-05
-1.64389420008891e-05
-2.13688573609685e-05
1.43102794412102e-06
-3.97715512308813e-05
-2.28729593602592e-05
-2.03200210509925e-05
-4.547959783e-05
-1.57434778218485e-05
-3.20490777297952e-05
-1.88828368346434e-05
-2.54039646357727e-05
-2.35772739856485e-05
-3.00010819745135e-05
-4.29645959999844e-05
-1.78247215143593e-05
-4.15967694426026e-05
-3.41128602203124e-05
2.22096293826132e-05
-5.07357151201518e-05
-2.73665929039917e-05
-2.17237703882813e-05
-2.55352253820053e-05
-3.03775842549733e-05
-6.05079785352132e-05
-9.05451661801895e-06
-1.73178751711993e-05
-4.09789127905855e-05
-2.47993540688831e-05
-3.93964197736099e-05
-3.96648355137028e-05
-2.78593977474453e-05
-6.10188206869825e-05
-4.43797591270268e-05
-2.16547276875982e-05
-3.05770885850136e-05
-5.11744740629737e-07
8.5389078195219e-06
-1.44889050256677e-05
-5.94081236023444e-05
-3.93661905735571e-05
-1.67871681396124e-05
-1.27868706593101e-05
-4.29842749169219e-05
-2.71031846987907e-05
-5.49710108121118e-05
-6.12761902622185e-05
-7.99109773823955e-05
-2.74070622988128e-05
-5.93474741552437e-05
-4.05655917212557e-06
-2.14726116315361e-05
-1.24704520743326e-05
-2.04112507414357e-05
-2.15162978480586e-05
4.23387543659041e-06
-5.08846727689507e-06
-4.01629145334932e-05
-4.34161175263331e-05
-1.55278422849884e-05
1.27169730358968e-06
-1.87172079355774e-05
-4.40260551109434e-05
-6.07337201308784e-05
-1.50462543012612e-05
-8.30158274251885e-05
-4.08949860514609e-05
-4.68270058480007e-05
-2.06174550125033e-05
-4.46174943233039e-05
-6.09507227118565e-05
-2.09603962336963e-05
-8.2585268574591e-06
-1.05479022145011e-05
1.55704090611564e-05
-2.48801257853027e-05
-1.72513664582834e-06
-1.5187052433406e-05
-1.31611334407643e-05
-1.88073404381581e-05
-1.31342836901259e-05
-4.28767902422974e-05
-4.46223815140614e-06
-6.62564723125779e-05
-5.54778192324403e-05
-2.33266817109582e-05
-3.59654089093973e-05
-3.90612160802606e-05
-2.13246998552445e-05
-2.08107818165698e-05
-3.28003850651916e-05
-4.76194120827555e-05
-2.3122651079709e-05
-2.40132146590869e-05
-1.02071830271394e-05
7.08807468088816e-06
-3.88260137785152e-05
-3.97642226407608e-05
-3.15909720812552e-05
-2.96231922772676e-05
3.76542265662289e-06
-7.32366145748269e-05
-5.66029014780102e-06
-3.23244289418477e-05
-3.66304989391869e-05
-4.39248999033016e-05
-2.00612865225503e-05
-2.52772867661918e-05
-6.09188353003933e-07
-2.88875229271235e-05
1.36303170182186e-06
-2.63327250910069e-05
3.47803560477595e-06
4.61524590975417e-06
-4.19809285392595e-05
-1.93559707502984e-05
-3.38253503834066e-05
-3.41221710549112e-05
-2.58765134345364e-05
-1.76548637660236e-05
-6.21598162487029e-05
-3.82822068195556e-05
-4.29199465383792e-05
-5.64552644502319e-05
-2.95190439913011e-05
-2.64957331902629e-05
-2.35447348271423e-05
-3.13485168298931e-05
1.81461267140312e-05
-2.66076057467073e-05
-2.9778199394517e-05
-2.51400239363873e-05
-9.22599916177583e-08
-6.58440392745602e-05
-3.32013376209045e-05
-5.88815878515173e-06
-2.1446583176831e-05
-2.36383549848123e-05
-5.26277700076511e-05
-3.62137734775697e-05
-6.32252758831335e-05
-2.48854420235009e-05
-3.47878363631389e-05
-4.18197718457777e-05
-3.88106226316431e-05
-4.39514926043334e-05
-4.02121202702647e-05
-2.61256537587939e-05
-1.5484713165924e-05
-2.71176397105414e-05
-1.4440241471498e-05
-1.06330129784451e-05
-3.27788031469477e-06
-8.8032512258447e-06
-1.19840434072545e-06
-4.5569772171041e-05
-3.57969646628799e-05
-1.46173012205503e-05
-3.99192786745053e-05
-5.37022847180295e-05
-5.42366315565837e-05
-1.78574939872783e-05
-4.388085201786e-05
-1.05139933761184e-05
-2.08908508679839e-05
-2.70372726006504e-05
-1.17107121386425e-05
-5.01349878395661e-05
-5.11290469898536e-05
-2.51362167195702e-05
-9.47409031762865e-07
-2.63184650685678e-05
-5.12767077560481e-05
-1.60037319768774e-05
-4.15750290186422e-05
-1.61683659535482e-05
-1.44072889984438e-05
-1.88643092965912e-05
-4.72073639505781e-05
-3.47355238750405e-05
-4.17798646969053e-06
-4.85502497457512e-05
-7.25906889043947e-06
-3.65240280996295e-05
-4.35829003124559e-06
-5.68560108542106e-05
-3.13245437465839e-05
1.92288289902677e-05
-5.02823229797095e-05
-1.91600509951892e-05
1.96778166516147e-05
-3.96403075027618e-05
-3.5120943085989e-05
-3.45620845694674e-05
-3.74744175479472e-06
-3.24773490350037e-05
-1.67773574662869e-05
-5.32818202485928e-05
-3.20521479970215e-05
-3.09721424333329e-05
-4.31591697045293e-05
-2.80766632259138e-05
-2.27242045116955e-05
4.43646580629721e-06
1.3549056263872e-05
-1.58631857726208e-05
-2.49877295019772e-05
-3.32331448575931e-05
-1.50093930904661e-05
-2.87992044506098e-05
-9.40712874695589e-07
5.63023792940008e-06
-1.26721332537199e-05
-1.68907697196775e-05
-3.51715149611313e-05
-1.68732307856062e-05
-1.38588018375063e-05
-6.6651353896659e-05
-2.14843507978249e-05
-3.53925900339852e-05
-5.82690807444532e-05
-3.19796748456334e-05
-2.45696419694893e-05
-4.38814157917678e-05
-9.85319109567217e-06
3.85999293173033e-06
1.46395548423985e-05
-3.59213786305209e-05
-3.46613164976663e-05
-4.59320082942926e-05
-2.86027539175584e-05
-2.29724904632413e-05
-5.05229295760882e-05
-1.58937835086241e-05
-4.04554027057939e-05
-2.90023313572526e-05
-4.79077495136394e-05
-1.55568190085516e-05
-3.94269692750349e-05
-3.03541536996534e-05
-2.3146742664975e-05
-3.32639454056916e-05
-3.37083463338389e-05
-3.31518035931213e-05
-3.7632630980831e-05
-3.46719184405736e-05
-3.63078698590186e-05
-3.6543902572677e-05
-7.10050225244358e-06
-4.70589688316002e-05
-5.6447904334534e-06
-4.81545280181463e-06
-4.74751397425157e-05
-3.65188919572038e-05
-7.28480929598161e-06
-1.97873045394891e-05
-3.79099298583424e-05
-4.23054800227013e-05
-3.179402420956e-05
-2.92434223640049e-05
-1.0185389857723e-05
-7.98229340459192e-06
-2.435232718166e-05
-3.84094714285502e-05
-3.78687011605627e-05
1.99287372298457e-06
-4.78754268978683e-05
-4.21245572544577e-05
-4.93331782842432e-05
-4.63953018624555e-05
-4.50379123608918e-05
-2.06200198959222e-05
1.12026051258476e-06
-1.25345607791616e-05
-2.27662879681124e-05
-2.40842311086257e-05
-2.5545134815076e-05
-1.51742164306894e-05
-3.51973324827163e-05
-3.34131627032544e-05
-1.23357121602554e-05
-5.25750117112302e-05
-4.89043077999111e-05
-5.83201054721657e-06
-4.92327039878118e-06
-3.99172741488482e-05
-2.57162443701854e-05
-1.61297491672903e-05
-1.6549538778673e-05
-2.80849631311084e-05
-3.99180012599088e-05
-3.23108888380294e-05
-2.17357708563411e-05
-5.06611748901877e-05
-1.58159233133965e-05
-1.57334636849406e-05
-7.7452601602264e-07
-4.63119014423691e-05
-4.44967254465533e-05
-6.13354584365487e-05
-4.80103718691372e-05
-3.53814492146383e-05
1.60448866640236e-05
-4.11004341832117e-05
-1.47162046125672e-05
-1.83141578165962e-05
-2.54206277041216e-05
-3.12992775124328e-05
-6.38855699639903e-05
-1.89315374870142e-05
-5.07711332105215e-05
-1.30478713497428e-06
-3.10726627443898e-05
-3.66973531581197e-05
-3.18350151106268e-05
-2.73859133034879e-05
-4.2631495956302e-05
-3.64074219543969e-05
-1.0250783525278e-05
-2.3841136772358e-05
-1.80023649158748e-05
-2.28878057689454e-05
-4.44137310156756e-05
-1.21224040545187e-05
-4.60946715558419e-05
-3.15737635578099e-05
-4.39029422069399e-05
-8.33788388600366e-05
-2.63809920807449e-05
-1.06985871199325e-06
-2.34918903758486e-05
-3.56155128613914e-05
-3.4278904486303e-06
-2.2607779206949e-05
-1.11154694139423e-05
1.74446148243488e-06
-5.64810664760019e-05
-3.45835161593825e-05
-5.03110235726524e-05
3.12695748485847e-06
-7.58476259860157e-06
-5.23114106544414e-05
-4.03784062091169e-06
-3.32773277248322e-05
-3.27532891364677e-05
-2.82310238739823e-05
-2.4020402039317e-05
-1.93366642649961e-05
-1.95327488854173e-05
-1.61908016534718e-05
-5.49290949446226e-05
-5.04099502568348e-05
-5.02633362511303e-05
-1.86315823251582e-05
-3.1860950525602e-05
-4.84692645048152e-05
-5.38766029269068e-05
-5.22439086446794e-05
8.42829533905453e-06
-2.94527231365964e-05
-5.15090791796574e-05
-2.57023441459322e-05
-1.3618212704201e-05
-6.35628567113643e-05
-3.71755955937041e-05
-1.95109178550443e-05
-4.00199536267328e-05
-3.48901134569901e-05
-2.3187427330375e-06
-5.56701526890058e-05
-5.8302833651427e-05
-1.23886431595795e-05
-2.29346824679843e-05
-4.73263074465032e-05
-9.29177620829101e-06
-3.30396786275226e-05
-2.18006288488153e-05
-2.95057164842219e-05
-1.69493407798394e-05
3.32255472027317e-06
-5.25586500543118e-07
-2.15885678777436e-05
-5.29302542411373e-05
-2.4493861920252e-05
-2.12950966027122e-05
-3.46117914610963e-05
-4.69408712651906e-05
-5.64337975038952e-05
-2.7059080392634e-05
-4.70963360336294e-05
-3.87331935567552e-06
-6.58026574198325e-05
-3.10892454404909e-05
-2.06363845059875e-05
-1.17792947815405e-05
-2.82716134810769e-05
-3.8867191519215e-05
-4.53270750606449e-05
-4.43146814319829e-05
-3.34416952193043e-05
-3.9412868116863e-05
-2.76868341138099e-05
-5.49147669559482e-05
-2.84972180886986e-05
-4.18602016230468e-05
-2.1802948680484e-05
-8.83964642487372e-06
-4.0955159495603e-05
-4.09985061158196e-05
1.48874529328683e-06
-2.58979657576352e-05
-4.54834699907641e-05
-2.68121309725216e-05
-4.01415191390129e-05
-5.5828465361291e-05
-2.6523272310025e-05
-1.36826197578634e-05
-5.16033289333053e-05
-2.78918941068761e-05
-2.10878003303446e-05
-1.65412684737199e-05
6.98494955256813e-07
-3.37242423167923e-05
-3.15725410937891e-05
-3.62164118308335e-05
-5.68752973356439e-05
-1.27628220114048e-05
-3.23403696344971e-05
-3.06236244141011e-05
-1.44226751713359e-05
-3.38726809939145e-05
-3.33291561902505e-05
-2.55841277080375e-06
-3.58280816732894e-05
-3.64719200124114e-05
-3.33919638828555e-05
-3.30498177622431e-05
-2.59551681144494e-05
-3.80553047843339e-05
-1.96829127792635e-05
-2.77567976412001e-05
-4.6775675785099e-05
3.94226147906855e-07
-3.43254513264509e-05
-1.87451671734343e-05
-3.41423681244617e-05
-5.57334041979538e-06
-2.44895591587267e-05
-3.44389390853983e-05
-2.33981893518914e-05
-1.68762244576855e-05
-4.1956650292212e-05
-5.58912136376641e-05
-1.67119543660472e-05
-1.20280552506222e-06
-3.68924986142926e-05
-4.26018553337136e-05
-4.93613885231811e-05
-4.08899081908058e-05
-5.01382283913141e-05
-5.34636389313615e-05
-1.50610955093363e-05
-2.43678397680748e-05
-2.36526299340464e-05
-3.74128340155545e-05
-1.70986330421543e-05
-3.50492981614734e-05
-3.51071342925106e-05
-9.06861820784596e-06
-4.80388812706854e-05
-1.94399140520452e-05
-2.53287472722554e-05
-3.91301368842179e-05
-1.0192470185207e-06
-4.79933896583469e-05
-8.94976251865303e-06
-5.2155046929164e-05
-5.75258221305641e-05
-2.59040638390033e-05
-4.76485162125044e-05
-4.04297909631363e-05
-1.20845871948506e-05
6.70286016123556e-06
-4.15036833408885e-05
-3.44429351750274e-05
-3.72783308997139e-05
-3.71675416694436e-05
-3.72031990588311e-05
-2.92245617360493e-05
-4.04794694313421e-05
-1.63658597955705e-05
-1.38902912763856e-05
-2.29505118687365e-05
-1.91409386258507e-05
-4.42180424937106e-05
-2.75380693178558e-05
-4.54267952191184e-05
-1.33712050533617e-05
-7.28971911159738e-06
-1.80136820863283e-05
3.18181743705975e-06
-2.65874959031559e-05
5.3591626205974e-06
-2.39069454853292e-05
-3.60494093626173e-05
-7.14797032095324e-06
-3.42089833426862e-05
-2.30541116635345e-05
-2.94710915726773e-05
-2.97485413350817e-05
-3.24068074326832e-05
-2.40055025862552e-05
-3.16299578794183e-05
-2.89627737305409e-05
-1.83352657598344e-05
-2.34351642408887e-05
-2.10529831015166e-05
-6.73677552473195e-06
-3.49651753608321e-06
-1.75743063521847e-05
1.07629451969406e-05
-5.46321355404324e-06
-2.54020881414163e-05
-5.14345494966575e-05
-4.19022028702442e-05
-2.68285391946972e-05
-3.74731648072738e-05
-1.96993489724747e-05
-5.96595979690378e-05
-6.36864880973331e-05
-5.58772484447724e-05
-5.94626363667087e-05
-3.13027876938374e-05
-2.2934743390874e-05
-2.33184789499883e-05
-5.89625225931296e-05
3.74912638690646e-06
-3.97600518900925e-05
3.98252390512019e-07
-3.7175079219264e-05
-2.97769331229643e-05
-1.87833430249277e-05
-7.04772149572407e-05
-3.00252534789232e-05
-4.21282792317796e-05
-6.03583331420368e-05
-3.28532128630308e-05
-1.19754454825298e-05
-4.0354761982753e-05
-1.61069462644707e-05
-1.14992853392113e-05
-3.28504024835678e-05
-4.64312272099593e-05
-1.1012462837559e-05
-3.58294303057939e-05
-2.90772925751565e-05
-1.96857505036188e-05
-4.01724545930738e-05
-3.71470614092476e-05
-3.42006967077361e-05
-3.38658087720023e-05
-5.00254136989533e-05
-3.87139974617549e-05
1.78627281247601e-06
-4.40644611872005e-05
-1.19475424954399e-05
-9.47627398827284e-06
-1.40499746694976e-05
-2.79095705702108e-05
-4.11902001761001e-05
-4.54081290092369e-05
-1.95023364599741e-05
-2.22832890913886e-05
-3.78850045202457e-05
-4.72368127820021e-05
-2.65451595358481e-05
-2.96578076194963e-05
-2.86417171553956e-05
-1.63038311359914e-05
-9.22622950056236e-06
-2.55861347640598e-05
-1.34542267969738e-05
-2.75859952104588e-05
-1.3958014960732e-05
-2.66823830974766e-05
-3.74549003235114e-05
-3.37311895351092e-06
1.00340328304038e-05
-3.00043684002868e-05
-3.21175636109808e-05
-5.39995657715386e-05
-3.45702329153735e-05
-5.29995637475093e-05
-5.23887589256901e-05
-5.34694638018391e-05
-6.22677650354683e-05
-4.58421474275618e-05
-5.10543911879844e-05
-2.58898068685455e-05
-2.84931530053864e-05
-2.57191103067103e-05
-1.839929111869e-05
-3.49406571696774e-05
-4.04080095117051e-06
-1.05577399493739e-05
2.3959175708154e-06
-2.11450357115571e-05
-5.17324372119373e-05
3.54471194035775e-07
7.37452112887201e-06
-4.18420845806203e-05
-7.00725873752257e-05
1.95007369712035e-06
-3.99682942015369e-05
-4.63149803006071e-05
-6.28637636709453e-05
-2.59274245371437e-05
-6.51803903211457e-06
-2.11998726760477e-05
-4.29299183867549e-05
-2.8009306420867e-05
-2.33957883125442e-05
-1.8013298851454e-05
-3.07354926013376e-05
-5.23275631758465e-05
-8.68749690326859e-06
-1.72444122887422e-05
-3.56260446660034e-05
-2.26918821312529e-05
-3.98579885817441e-05
-3.09053916140472e-05
-1.77108185327687e-05
-5.29236281337616e-06
-3.1174325310511e-05
-3.58750192566234e-05
-4.94930651644657e-05
-3.90322017724034e-05
-2.64743352593437e-05
-4.55530103047254e-05
-4.31502335769582e-05
-1.90444424225693e-05
-3.83424421213304e-05
6.66351512056447e-06
-4.35838556988602e-05
-2.87040663319383e-05
-1.5233695357128e-05
-3.07710321055517e-05
7.92707420401083e-06
-2.53027660389842e-05
5.8128841433128e-06
-2.78062630288873e-05
-3.46283159809251e-05
-3.97738582855827e-05
-2.40206079058266e-05
-4.20806071905737e-05
-3.49321631526769e-05
-6.41117456292131e-05
-2.35116012944207e-05
-2.8764175396805e-05
-1.86628608876086e-05
-3.04919934780159e-05
-1.94960049396367e-05
-3.85561595276064e-05
-1.26668483167536e-05
-8.8068228472735e-06
-2.95336978327164e-05
-4.17059565494017e-05
-3.79161479150811e-05
-1.31098799212107e-05
-2.75147858102965e-05
-1.93380085258764e-05
-1.59896753595789e-05
-1.66200218841392e-05
9.05960815973107e-06
-5.6037983641392e-05
-6.09676658137739e-06
4.3352666149119e-06
-3.85999725193017e-05
-1.56406873301415e-05
-3.11392754210086e-05
3.98190847208633e-05
-1.5141668376517e-05
-4.60712766972666e-05
-3.26652807493964e-05
-3.94692223142685e-05
-1.30234462391129e-05
-3.88144169678191e-05
-2.07996920988093e-05
-4.25340214740553e-05
-1.00608103303939e-05
-1.27990546440308e-05
-2.74985760572027e-05
-8.58903948815634e-06
-1.06238898177362e-05
-2.60716928182188e-05
-3.01991683813786e-05
-2.40285372517883e-05
-3.9532930046777e-05
-5.40481048976206e-05
-2.40343312438022e-05
-2.40928357199737e-05
-3.07610651811036e-05
-2.15160583535458e-05
3.13524594112737e-06
-1.64575552396208e-05
-2.65220700005018e-05
2.07194989062941e-05
-2.30830311624313e-05
-2.03914894677924e-05
-3.40173874607395e-05
-5.72107628442511e-05
-2.61797492131574e-05
-2.16573347366632e-05
-6.33015582679017e-05
-2.56558638019359e-05
-9.78593511229749e-06
-4.818277459664e-05
-4.07497300599247e-05
-8.63019577645779e-06
-8.27579717832975e-06
-4.04820355189394e-05
-2.04768105979495e-05
-5.55614815508282e-05
-2.15741359267248e-05
-4.02730602199204e-05
-3.47903124858845e-05
-3.40785863344629e-05
-5.10405223959568e-05
-5.46750173171091e-05
-2.16236614362337e-05
-2.90085454055423e-05
-3.84553869174597e-05
-2.25255209152704e-05
-4.1368826192756e-05
-3.35080222912112e-05
-3.96427420899289e-05
-3.18543278511529e-05
-1.78561496960246e-05
-3.36216166836136e-06
-1.74093474867589e-05
-2.48490743459399e-05
1.3670551952265e-05
-1.90922792374999e-05
4.87668943818687e-06
-2.79352109777133e-05
-2.29042534718611e-05
-4.15333602954158e-05
-4.94327068064123e-05
-4.41230676403653e-05
-4.77495521850982e-05
-2.93644099413988e-05
-4.96830482293024e-05
-3.67231933394579e-05
-3.77501114297907e-05
-5.41932976552929e-05
-2.56307398637262e-05
-3.21414636864824e-05
-4.99073649458947e-05
-3.09480900550912e-05
1.55334994464002e-05
-1.37085656970024e-05
-1.74448414740008e-05
2.11562037601666e-06
-3.94516182968678e-05
-3.65213339375211e-05
-5.86509956566197e-05
-3.76572505646638e-05
-2.9319747841946e-05
-4.28249736876715e-05
-4.27413848416418e-05
-6.26237792037116e-05
-4.43326238887125e-05
-2.66579635833933e-05
-1.89925252234547e-05
-4.80193087118137e-05
-1.96013669203297e-05
-2.78537261977703e-05
-4.48051814691502e-05
-4.1392885500585e-06
-5.22608733095082e-05
-1.85347713994637e-05
-1.40224830592471e-05
-3.94268585737052e-05
-4.17303102342526e-05
-4.55403381877572e-05
-4.53436148893987e-05
-4.56536207727721e-05
-7.57704148274509e-05
-3.10139897607963e-05
-3.83478022197021e-05
-5.27716201633684e-05
-3.98897286465713e-05
-1.13899936052945e-05
-8.08896525038508e-06
-2.97736873352676e-05
-5.15265687195849e-05
5.4043143305161e-07
-1.21213070783042e-05
-3.20860104205834e-05
4.84304496546149e-06
-1.40142129881444e-05
-4.42746464131874e-05
-7.40468330761223e-06
-5.15493284106638e-05
-3.9070635773277e-05
-7.03685528779437e-05
-6.39881701076549e-05
-4.45304009495072e-05
-6.20411176430501e-05
-3.63669951921259e-05
-1.82765194514637e-05
-3.5371367012692e-05
-9.97963613025613e-06
-3.03471274777415e-05
-1.00571786116805e-05
-3.05966614316925e-05
-2.20992547437579e-05
-1.28084453790402e-05
-3.20963207092191e-05
-2.64111014272153e-06
-7.48073344874998e-05
-5.33663860338866e-05
-2.61456611000578e-05
-2.83363255962929e-05
-1.87495708831516e-05
-1.44662729927037e-05
-2.82125938998979e-05
-2.3886806243346e-05
-3.59395934655199e-05
-5.26010136794382e-05
7.48462752951699e-06
-4.71703719983638e-05
-4.3802504822826e-05
-2.95228769636213e-05
-2.87657899126896e-05
-7.43135043399559e-06
6.44378415189894e-06
-4.32228311608703e-05
-4.4519780821287e-05
-4.16807386303513e-05
-3.55829556495262e-05
-3.74813798211862e-05
-2.1491006994171e-05
-3.02980814984065e-05
-1.43018457535448e-05
-6.45825580828438e-05
-5.27771344018319e-05
-2.09399017246093e-06
-4.23976210810836e-05
-4.51312525491487e-05
-5.15665090487615e-05
-3.46148375763474e-05
-3.80943609283557e-05
-1.09832902072614e-05
-4.36011941991003e-05
-1.51164666683432e-05
-4.07953411041853e-05
-3.39084009239235e-05
-1.19025205621155e-05
-3.37021749973841e-05
-2.99689155119621e-05
-2.67222144924497e-05
8.49911674670177e-06
-2.25214920788266e-05
-5.38656851755187e-05
-2.81779466655005e-06
-2.66274886602834e-05
-1.53889697276105e-05
-4.29153897341734e-05
-1.25588318194895e-05
-3.24911287539933e-05
-4.04979617968064e-05
-3.2454942922604e-05
1.4949603325225e-05
-5.5074420608027e-05
-2.68059328089463e-05
2.09091499272393e-06
-5.87377199089208e-06
-3.27933210206261e-05
-1.31196253366936e-05
-2.55974360766046e-05
-2.84859022173147e-05
-7.85418670250951e-06
-2.19638074339358e-05
3.53291672707494e-06
-2.2783560442599e-05
-3.980508505462e-05
-4.29964340851243e-05
-1.12494150058149e-05
4.45465958729615e-07
-4.7349123246217e-05
-2.85380555726881e-05
-5.17900765217236e-05
-1.59126034855948e-05
-2.13001147456978e-05
-1.15358207962743e-05
-4.91864018924608e-05
-2.33520772046912e-05
8.3846551411375e-06
-3.87771024009129e-05
-1.14878703414534e-05
-2.33280410743947e-05
-5.99724908051759e-05
-2.1660318572829e-05
-4.55125145208514e-05
3.70429424059059e-06
-3.77938710628065e-05
-2.24511153419251e-05
-2.49122657214197e-05
-6.23517017353956e-05
-4.99494564122959e-05
-4.46587742462477e-05
-5.94407666209375e-05
-2.29603129375985e-05
-1.17786569372575e-05
-1.89778530863544e-05
-1.04537666061434e-05
-2.38303276216394e-05
-4.197982561834e-05
-2.99011322324202e-05
-1.43917503803706e-05
-1.07235438582505e-05
-3.35413484420656e-05
-2.38086202423831e-05
1.71090490489308e-05
-5.64983869383824e-05
-5.00254584146976e-05
-2.13100168538239e-05
-4.25276694964405e-05
-5.0290729900263e-05
4.84022592027734e-06
-4.91459014716398e-05
-3.35136199731364e-05
-4.00613020397744e-05
-2.61973495172841e-05
-4.07382080561014e-05
-1.78180488790056e-05
-2.84955639594197e-05
-2.48710074567911e-05
-2.35865903201303e-05
-1.08719910044594e-05
-2.71085781241677e-05
-2.22806956758188e-05
-4.14547631454455e-05
-4.08213118134273e-05
-3.01046641207613e-05
-3.74060943422049e-05
-7.43543985930745e-05
-4.9327126748771e-05
-4.52066238961984e-05
-3.00898575934585e-05
-3.64657234056684e-05
-8.76122621545798e-06
-1.8017150341279e-05
-3.12404305309564e-05
-2.0405434254997e-05
-2.32689946594199e-05
-5.76547324083062e-05
-3.44771978182302e-05
-3.6864450270061e-05
-5.63203484365383e-05
-1.73307276564638e-05
-4.21370742013749e-05
-2.24805276853052e-05
-5.64973755902499e-05
5.93596910503131e-06
-2.62580129382768e-05
-5.0053529252494e-05
-1.15552831407624e-05
-7.46314264683144e-06
-3.80963131258105e-05
-3.74085570929261e-06
3.39110869983419e-07
-1.65680695061937e-05
-4.89013349169126e-05
-1.96583194239058e-05
-5.29255130655975e-05
-2.99657595489005e-05
-2.22939422844174e-05
-3.68532118603204e-05
-4.87995211035954e-05
-8.94416399720488e-06
-2.84477597896032e-05
-5.71964551873635e-05
-2.6573563609311e-05
2.75063784932117e-06
-4.26634805872893e-05
-4.52097675238565e-05
-3.53622871394002e-05
-4.39406048208701e-05
-8.4100546525025e-05
-4.67178447147057e-05
-4.9073010974756e-05
-2.11363211441336e-05
-1.85850058714309e-05
-1.19201454184429e-05
4.6295273666673e-06
-5.4623877552119e-05
-2.26327750604563e-06
-5.98974333941623e-05
-2.1976480705521e-05
-1.7809556398832e-05
-2.40018933943229e-05
-6.11172220368361e-05
9.02412049006188e-07
-1.03874631967562e-05
-3.01330518468549e-05
-2.12094933228857e-05
-8.18030292932744e-06
-2.88655401919321e-05
-5.52422754686649e-05
-1.47659005379165e-05
-4.31406731742355e-05
-5.63217942525475e-05
-2.59834842219451e-05
-4.15358222453621e-05
-3.98342138075293e-05
1.00963731769619e-05
-4.20729240906408e-05
-5.04464470388488e-06
-1.62053434419509e-05
-4.5595224847972e-05
-7.61985913626325e-06
-2.36968476143776e-05
-2.04044027254378e-05
-3.27022829351266e-05
-4.15606783314834e-05
-3.91265664387061e-05
-5.34707115194625e-05
-6.05901627741783e-05
-1.74025645405621e-05
-3.31254373227955e-05
-5.13344092621311e-05
-4.14992680735577e-05
-5.10907099250946e-05
-2.17245591062438e-05
5.20242074719147e-06
-1.96653529317226e-05
-1.82451886761995e-05
-4.16618141881747e-05
-1.61250666705143e-05
-3.01150443962019e-05
2.52433069377969e-05
-5.92117966188901e-06
-1.91914129975625e-05
-8.7741387523728e-06
-3.83959570670193e-05
-3.54335363815816e-05
-5.0963701186014e-05
-3.10472065190762e-05
-1.23838204983603e-06
-4.56706454412418e-05
-6.0872495253317e-05
-3.36745587940246e-05
-2.04200259663564e-05
-3.48515078936668e-06
-1.20488960372904e-05
-2.68198294805576e-05
3.74554919839552e-06
-2.60854869603616e-05
-2.52342037597105e-05
-3.07176140915145e-05
-6.85594212191414e-06
-5.37528194279525e-05
-5.7780380074882e-05
-1.47838613073408e-05
-4.99265064566089e-05
-6.48217712186452e-05
-8.38675766697511e-06
-4.04720476970473e-05
-3.79349735760485e-05
-1.94236980063364e-05
-1.93675146139798e-05
-4.8643809158856e-05
-3.8038757409019e-06
-5.32524089440247e-05
-1.18888859035434e-05
-1.42413444681859e-05
-1.22270520768438e-05
-3.73311293918724e-05
-2.32612295094439e-05
-1.97237659777393e-05
-3.3610454412253e-05
-6.02391571710989e-05
-4.48597025443859e-05
-4.91739718184942e-05
1.12877452871713e-05
-2.98949982692886e-05
-1.57217832837711e-05
-3.88071383044705e-05
-5.72959220711038e-05
-5.24221105502673e-06
-1.85272365418795e-05
-1.57681800816363e-05
-7.94443675080362e-06
1.81767297701967e-05
2.25893774826866e-05
-2.1300270715363e-05
-2.1709830227721e-05
-1.66172806463656e-05
-3.52626394671324e-05
-3.25671562296048e-06
-5.81884224163061e-05
-5.44099222906314e-05
-4.32917298116035e-05
-2.303006189048e-05
-6.28155492185521e-06
-2.61598741811671e-05
-4.07894965093388e-05
-5.1632633138507e-05
-2.1134811138425e-05
-1.6354913236166e-05
-1.13283333624619e-05
-2.46079521279714e-05
-3.81859041232988e-05
-5.61008997973984e-05
-4.13642728028631e-05
-4.91788897518787e-05
-2.31083871702649e-05
-5.1557669014918e-05
-2.39172425447683e-05
-3.00412338761222e-05
-1.99369849323567e-05
-2.17613409633994e-06
-7.08742400429023e-05
-5.13705007889263e-05
-3.2139051126813e-05
-2.09639541492102e-05
-3.283673648202e-05
-1.61692863658532e-05
-2.57559304056757e-05
-5.82182948034326e-05
-5.672164623833e-06
-4.52548674341923e-05
-2.91905567878927e-05
-5.24532283836549e-05
-4.19914955267126e-05
-2.10077433639638e-05
2.74505900728255e-06
-2.73401623101914e-05
-1.47534720888956e-05
-4.15171243669438e-05
1.34282267837919e-05
-1.61496540912188e-05
-2.59950021023306e-05
-2.03180607144748e-05
-1.63558665166353e-05
-3.10092569457707e-05
-2.12063500683797e-05
-3.13250483235156e-05
-3.50409403914668e-05
-1.17911056330745e-06
-3.57797761855835e-05
-3.20729535127002e-05
-3.38547808851145e-05
1.4784423721342e-05
-4.81894106185907e-05
-5.56015547063801e-05
-8.74299433612102e-06
-1.45138604213735e-05
-6.87515385941648e-05
-3.33086088325147e-05
-4.29897288229517e-05
-7.35065848550996e-07
-1.97132711831095e-05
1.7225350068777e-05
-2.83711184133889e-05
-1.78266148480186e-05
-1.11115967889944e-05
-2.92211679670004e-05
-1.34029252111412e-05
-1.7625881926124e-05
-1.87373255842587e-05
-2.43064400401821e-05
-4.79257715128561e-05
-5.17705466964109e-05
-5.78372588977722e-05
-2.60719697443074e-05
-7.48896626524083e-05
-1.88999693892762e-05
-2.88054908646656e-05
-3.78524530638496e-05
-3.84622747690599e-05
-4.06154435505522e-05
-6.73936175796506e-06
-1.80665624894389e-05
-1.79126388555725e-05
-5.06521673074271e-05
7.34750855171391e-06
-7.5734439761824e-06
6.46662296438068e-06
-1.60214844867849e-05
-3.65424590155839e-05
-3.71740524424515e-06
-4.37116341180314e-05
-5.20030340315832e-05
-5.9092270514225e-05
-5.07054309052999e-05
-2.56241064293456e-05
-4.53910470315302e-06
-8.66408164089835e-05
-4.42770875558035e-05
-9.14861023163048e-06
-5.92964316461721e-05
-1.08926655324189e-05
-3.04025399164755e-05
-9.67591285969043e-06
1.12167045789074e-06
9.44236798298312e-06
-9.7838519732142e-08
-2.16507004802345e-05
-2.84050744876049e-05
-4.06843459786525e-05
