# Supplementary material for: Research on computational propagation and identification of mine microseismic signals based on deep learning
Source: PLoS One. 2025 Oct 22;20(10):e0334641. doi: 10.1371/journal.pone.0334641 (PMC12543183; doi:10.1371/journal.pone.0334641)
Supplement: S7 Data — (ZIP) [file pone.0334641.s007.zip › 000100900001363.xlsx_0.txt_24.txt.txt]

-3.93520889068682e-05
-1.12114605802792e-05
-2.16169842216228e-05
-8.80465556594215e-06
-4.99485158150921e-05
-2.27253678997836e-05
-2.83737600808448e-05
-3.24356286287204e-05
-1.17689126017951e-05
-6.25398413193004e-06
-3.85718636714652e-05
-2.74707875898537e-05
-1.25957914950752e-05
-7.65061996521741e-06
-4.32981609713686e-05
1.16179766012809e-05
-4.21185400136412e-05
-2.41067127755242e-05
-1.95190901281945e-05
-3.19261003706677e-05
2.19757427894297e-06
-4.06389391762635e-05
-7.0552323694192e-05
-4.4275940678008e-05
-4.06508062643724e-06
-1.24493403711168e-05
-8.08126862537429e-05
-6.51773446925121e-05
-1.98750251652421e-05
-7.95878398703415e-06
1.31286073480275e-05
-1.7005092003189e-05
-2.4512114967708e-05
-4.04869847463613e-05
-2.02710498791382e-05
-2.08472166159192e-05
-5.15098957321652e-05
-6.2020561863793e-05
-8.07087187899868e-05
-2.75211351238023e-05
-3.2428427325087e-05
-9.24508574697334e-06
-7.39487527781846e-05
-1.28608927544419e-05
-1.08206571417186e-05
-3.43557267874796e-05
-4.09910032256946e-05
-2.1786077183062e-05
-3.85213197901687e-05
-4.40403417624791e-05
-9.9899828982359e-06
-1.33857013835655e-05
-3.04480835789637e-05
-2.79351900425072e-05
-3.0459541924918e-05
-7.27955528537309e-06
-2.0531977957674e-05
-4.62683729085991e-05
-5.24368562059473e-05
-3.61038656954554e-05
-2.50012724257025e-05
-7.64795201846838e-05
-1.47231902763586e-05
-4.25511508331714e-06
-3.08599997256352e-05
-8.35658798099657e-05
-4.57289392126749e-05
-2.19635334699736e-05
-2.2988824866285e-05
-2.65135837985445e-05
1.32988737138172e-05
-4.53234301812024e-05
3.03968679455507e-07
2.12614819878123e-07
-4.79425603090182e-05
-3.39792926913604e-05
-5.4521605472291e-06
-3.96188220437968e-05
-1.03182614627961e-05
-4.13709126348309e-05
-5.51489950433551e-05
-5.49016658217336e-05
-6.35584961583621e-05
-6.53236537689079e-05
-2.96955895952036e-05
-2.71112748481418e-05
-4.08824583397639e-05
-5.42507485717094e-05
-5.04230126010377e-05
-1.03423562570722e-05
-3.72017506351462e-05
1.20037450593013e-05
-3.74600726048982e-05
-5.23933664928129e-05
-4.64529518414683e-05
-9.88171926036238e-07
-4.41697817351536e-05
-2.65656026562964e-05
3.68514654216585e-06
-6.98980346663465e-05
-3.3463537436875e-05
-3.94806440328625e-05
-4.65465816412062e-05
-6.87642981864647e-06
-3.74882582667664e-05
-3.27980879918952e-05
-5.2255881068795e-05
-7.7516894288276e-06
-2.86295817267937e-05
-4.31346800930065e-06
-1.34891451665418e-05
1.66716612583159e-06
-9.45128283697613e-06
-3.59819821938065e-05
-1.02580147565399e-05
-6.31087465471153e-07
-7.97232137584173e-05
-1.01681544315258e-05
-3.57890321629227e-05
-2.7224099010736e-05
4.08228517533987e-06
-1.90210156758979e-05
-3.89913109595684e-05
-3.86164144895058e-05
-1.78305835634784e-05
-8.2782411241961e-05
2.02964346813992e-06
-3.12372322512288e-05
-3.40333647838236e-05
-6.16996046284904e-06
-2.64293621499223e-06
-3.89343045573894e-06
-5.27817808965968e-05
-1.4944176144622e-05
-2.37828261751109e-05
-4.37158988320271e-05
-4.2395938080156e-05
-1.4562320958885e-05
-2.35547625441878e-05
-7.30010959740391e-05
-1.86315134700639e-05
-4.95338472615098e-05
-3.60996921500739e-05
-4.7476638328529e-06
-2.68422302155428e-05
-4.58053860605068e-05
-1.11409169447641e-05
-1.18957408401011e-05
-1.22944204597e-05
1.14551864479839e-05
-7.21521245955164e-06
-5.94385971597099e-05
1.26336817493406e-05
-3.108952759243e-06
-2.53299920086948e-05
-4.2553581124715e-05
2.95054789054041e-05
-3.16490895558868e-05
-4.01141231819313e-05
-2.58394048765847e-05
-4.18761907357773e-05
-8.44902278530164e-06
-4.81648704350762e-05
-2.4466924108466e-06
-3.56066317215485e-05
-3.01014258113005e-05
-2.64332884106605e-05
-8.06693878070271e-05
-1.22478675165656e-05
3.08799452099992e-06
-3.87542277475987e-05
-4.16958580671215e-05
1.1471744217515e-05
-4.39748680731995e-05
-2.37872221313613e-05
-4.38835391439067e-05
-1.72562361980089e-05
-6.0405161591756e-05
-2.74197688734728e-05
-2.54685706937821e-05
-4.48380716426887e-05
-5.23914496834251e-06
-3.46266052664981e-05
-3.77414269627582e-05
-4.20177435486368e-05
-8.31713566653681e-06
-2.83820093518084e-05
-1.39416323295273e-05
-4.25805677408616e-06
-3.9738033827101e-05
-2.87663491690011e-05
-2.54591316235569e-05
9.14963119954202e-06
1.29977561695195e-05
-4.50853743312795e-05
-2.21877806287222e-05
-2.74140131396222e-05
-6.62798973977362e-05
1.21599224838543e-05
-2.15638466097961e-05
-1.33541052210072e-05
-3.44326911512701e-05
-2.77708079880226e-05
-5.06628989951745e-05
-3.74612044755646e-05
-4.28997367529978e-05
-6.413488389743e-05
-3.19297634309392e-05
-2.07788562425668e-07
-3.32867261884928e-06
-2.18461239333719e-05
1.79481982454241e-05
-2.19088496700357e-05
-7.17780305826144e-06
2.48441154694983e-06
-2.3256190108722e-05
-2.2250731412153e-05
-3.92789948955417e-05
1.19345683607847e-05
-2.44287784421735e-05
-1.90102402339417e-05
-2.43323710861629e-05
-5.14265885940013e-05
-2.95512422498437e-05
-1.72069889928533e-05
-3.73780365951979e-06
-5.40259847870621e-05
-3.32051745487546e-05
-3.34504335065865e-05
-2.37182446473966e-05
-3.34726404774871e-05
-2.62647256027734e-05
1.90399959262591e-05
1.29874338186618e-05
-1.66313040846029e-05
1.6225773160504e-05
-3.09773352981772e-05
-2.04568015962649e-05
-4.36398654178375e-05
-2.97731779450812e-05
-3.19553542401236e-05
-4.36822390792312e-05
-3.48068350104948e-05
-5.93176519024989e-05
-5.94289703383881e-05
-4.11234221895481e-05
-5.91514199418041e-05
-5.25664364910443e-05
-2.82282364732593e-05
-1.16611757257488e-05
-3.36927265435732e-06
2.45941606357241e-06
-4.22686235198788e-05
-1.58953685293084e-05
6.97806762677438e-06
-3.23937157761132e-05
-4.02511776536795e-05
-1.31740287301108e-05
-5.08707901113971e-05
-2.08319230866471e-05
-4.30004159121136e-05
-3.38474063952989e-05
-5.15426921363303e-05
-8.55096919098496e-06
-5.4157815684507e-05
-2.226001517759e-05
-4.13885888523249e-05
-3.78570655626939e-05
-7.71980690620398e-05
-4.12317359731461e-05
-7.60213811404452e-06
-3.98044111818755e-05
-2.32673978646218e-05
3.40389080466901e-06
-5.2462120975896e-06
-1.56488687711339e-05
-6.78348309250712e-06
-8.13665385117095e-06
1.6970893355264e-05
-3.70046930390421e-05
-1.73061890427e-05
-3.10793666091536e-05
-3.09099077630829e-05
-2.79609162454252e-05
-1.22846226657545e-05
-7.4256170485585e-05
-2.59183162246628e-05
-6.82985311947555e-05
-3.98932189620328e-05
-2.54519342241405e-05
-6.67787466710731e-05
-2.00127522910683e-05
6.4759497238153e-06
-2.58763069903695e-06
-1.9682580531902e-05
-2.94479957139098e-05
-3.30459556965013e-06
1.32367010373487e-05
7.14791710741562e-06
-2.6364042706548e-05
-6.4500136423963e-06
-3.75877110103977e-05
-2.76711314492197e-05
-4.77690300258851e-05
-4.37862884946802e-05
-6.42360652599887e-05
-3.6889986551126e-05
-2.83678267993808e-05
-6.16790228924543e-05
-2.96014868969834e-05
-3.2407287643299e-06
-4.13304719438004e-05
-9.06780149358858e-05
-1.09598708744287e-05
-1.51927852289866e-06
-1.19570797167555e-05
-2.24549537647934e-05
-2.26276782904608e-05
-3.1507036706031e-05
-3.08176831519685e-05
-2.0443722889737e-05
-3.14750520782011e-05
-6.11688765778295e-05
-2.78512188015581e-05
-3.17447884272056e-05
-7.31555975652947e-05
-3.09724273760148e-05
-3.21804085254629e-05
-3.51496113461356e-05
-4.80659923627074e-06
-2.4711967200513e-05
-6.59799896729785e-05
-3.36991878634647e-05
-2.85526812727764e-05
2.61859536428459e-06
-2.11539608574144e-05
-1.1437165232445e-05
-3.83438495695465e-05
-2.80707568815727e-05
-3.68459895539441e-05
-5.12023521352747e-05
-4.15251489479339e-05
-4.11539583052835e-05
-4.31865955334725e-05
-6.88764075921221e-05
-5.52654249920049e-05
-1.14099459307303e-05
-5.16549585201597e-05
-1.95221940113112e-05
-4.6111947108087e-05
-5.37899734864432e-05
-5.86024970977876e-05
-5.33277479292073e-05
-5.5296597983823e-05
-3.41559427860984e-05
1.79254319157238e-07
-3.33686938823938e-05
-3.49107156201109e-05
-6.50953637853972e-05
-5.88696965167663e-05
-6.35859387698796e-05
-4.94695269366667e-05
-1.71314006407729e-05
-2.51909927529975e-05
-3.99511884023015e-05
-5.09261907198496e-07
-3.37573520781556e-05
-4.3103590150222e-05
-2.28023383232565e-05
-2.33110616585355e-05
-4.940735816174e-05
-1.15831185973189e-05
-1.42058367526169e-05
-6.29005466292692e-05
-5.07731182549674e-05
-1.23984322998498e-05
-5.30043370807526e-05
-2.47669130664009e-05
-1.38944612341323e-05
-2.74653377262387e-05
-3.30330450589649e-05
-5.05834143550398e-05
-4.08384243708259e-05
-1.72487242731087e-05
-2.56948725581752e-06
-2.51935811883519e-05
-2.30782407614277e-05
-5.34267007291074e-05
-3.60627805811383e-05
-5.2230886602678e-05
-1.00250739087924e-05
-4.13232107249904e-05
-4.53716665220362e-05
-4.48391721904227e-06
-5.32811198712223e-05
-1.91158834434112e-05
-5.69233966494229e-05
-2.33031439651973e-05
-1.51866239612523e-05
-1.40909575972248e-05
-4.8386455774599e-05
2.579957195139e-06
-2.60842759721443e-05
-1.38148504854271e-05
-2.92584131427878e-06
-7.67495168498025e-05
-1.57320859446935e-05
-4.26462906483594e-06
-4.35968387244267e-05
-5.25693039427543e-05
-2.14708366454459e-05
-2.30678036765263e-05
-2.331862129128e-05
-4.53293132789097e-05
-3.98366237351418e-05
-8.01164928324067e-05
-4.33675033063079e-05
-1.07373359638433e-05
-3.94386442668461e-05
-3.97273004762464e-05
-1.80504733604255e-05
-2.48349528198479e-05
-4.3633550141165e-06
5.91440639189844e-06
-3.99939339025018e-05
-3.22828301993127e-05
-3.10578394205935e-05
-9.34557545884633e-06
-4.84596562883434e-05
-2.35365809685893e-05
-5.45036986785618e-05
-1.49172738820509e-05
-8.40978816502837e-06
-1.71049501599384e-05
-1.20290895594181e-05
-3.98296727936566e-05
-1.21833469554506e-05
-4.77393118957104e-05
-2.63784558598865e-05
-1.68526852781769e-05
-2.78805943699344e-05
-3.31857535967542e-05
-2.62743842317967e-05
-1.44304735180148e-05
-8.27007756700882e-06
-3.85395943176001e-05
-4.70081128569131e-05
-3.80538043703599e-05
-3.83614333630815e-05
-4.04653514803362e-05
-2.32552566287858e-05
-6.22167046582867e-05
6.49298563266916e-06
-6.03682738547211e-05
-2.14712557952653e-05
1.94080174334995e-05
-8.03607962002595e-06
-2.62950130691781e-05
-1.25641368921045e-05
-2.54521308917574e-05
-8.15201547594951e-06
-4.73448792434022e-05
1.61435560882392e-06
-5.70712273797724e-05
-2.53172419728022e-05
-1.00279665881338e-05
-4.98530912937062e-05
-8.14037131660412e-05
-1.64079742320193e-05
-2.20907320954423e-05
-3.29933720346263e-05
-1.39465175307085e-05
-5.40260389697015e-05
-2.7975660057238e-05
-3.52438651349956e-05
-8.41344849846161e-06
2.91686041749942e-05
-6.71082141827808e-06
-2.09637300604775e-05
1.66162936670827e-05
-4.30271095967184e-05
-5.44044091479088e-05
-3.90744084765486e-05
-6.33834873638172e-05
-1.62326516427731e-05
-4.00260526743545e-05
-4.87417710556365e-05
-3.98091072938399e-05
-2.5362934817262e-05
-3.29097823162521e-05
-3.97490952313309e-05
-3.49610525218424e-05
-1.37037592603801e-05
-5.55867589197062e-05
-2.15789558684975e-05
1.20294418638426e-05
-4.0462024730921e-05
-1.37400715271136e-05
-4.11129156156635e-05
1.37663215857384e-06
-2.60809673660747e-05
3.08888055363387e-05
-1.18759671971526e-05
-3.63048084832054e-05
-1.12339183764817e-05
-2.10258194549792e-05
-1.84526831423826e-05
-4.70845253196958e-05
-1.07925273326284e-05
-4.24978045375607e-05
-4.40404011421767e-05
-1.7631299822e-05
-7.1872770103823e-05
-1.72614353358631e-05
-2.55949371451739e-05
-2.51424941575406e-05
-1.51186656473126e-05
7.75718693437432e-06
-2.51856998900954e-05
-2.29623744569033e-05
-2.25394352362854e-05
-4.19760631676191e-05
-2.14386570425861e-05
-2.26441971711676e-05
-3.80941903309933e-05
1.4765403280197e-05
-1.94602795384598e-05
-4.13183895207409e-05
-2.90273784525735e-05
-2.98339391263212e-05
-3.29475936373008e-05
-4.44732147611959e-05
-8.3948796490446e-06
-8.92864178474158e-06
-5.33909517943638e-06
1.37764343959772e-05
-3.05741930023174e-05
-2.65677385960608e-05
-4.47778126798713e-05
-3.85560355033025e-06
-4.89804905214825e-05
-2.08796517069737e-05
-3.47251833967151e-05
-2.96581541946661e-05
-3.82325980185812e-05
-1.85909252589687e-05
-9.06356071903134e-06
-1.76189146309871e-05
-7.48235117595649e-05
-1.89374770502989e-05
-2.85725756573365e-05
-3.50685238876602e-05
-3.02491004607655e-05
-4.66777715766103e-05
-1.11293071740262e-05
-7.53749468022208e-06
-1.04174534129768e-05
-4.17637799528055e-05
-3.65285065294159e-05
-4.80022238759131e-05
-2.80839446743337e-05
-3.9178316660175e-05
1.82307535264304e-06
-1.91441684664881e-05
-1.89647570912026e-05
-2.06494058717518e-05
-2.77519089381013e-05
-7.07758940677879e-05
-3.40409863445009e-05
8.78120953789654e-06
-6.63296425608415e-05
1.00205010950326e-06
-3.50008488337061e-05
2.50454092683898e-05
-1.55248864211925e-06
-3.81522738063136e-05
-3.08922266868996e-05
-2.11208218342122e-05
-1.41718016194329e-05
2.05180977299123e-05
-5.35072595691943e-05
-2.73197987067e-05
-8.03569524129636e-06
-2.22455853900056e-05
-6.22384996083129e-05
-2.4957541866134e-05
-4.66521035804034e-05
-3.62182465012161e-05
-1.66109736819239e-05
-2.98605475650798e-05
3.58151459648424e-05
-7.5542941733266e-06
-4.45703016587921e-05
-3.7913503536809e-05
-2.02473966818916e-05
-3.94633143644029e-05
-2.1006407887571e-05
-3.18446237260228e-05
-5.34610354880128e-05
-4.32647901687754e-05
-1.55360821604014e-05
-2.92499925650058e-05
-4.85282656037412e-05
-5.66797237207416e-05
-3.57241052535636e-06
-2.87007749451362e-05
7.26110407000194e-06
-1.89571744657357e-05
-4.77492722528209e-05
-1.31340843616887e-05
-4.58067456846957e-05
-4.03230988363213e-05
-6.59012551195365e-05
-2.19949455029566e-05
-3.9600723743185e-05
-4.74723725737013e-05
-3.59590937709804e-05
-3.82084632343145e-05
-4.37724510399807e-05
-2.73696961329941e-05
-6.55099727150398e-05
-5.70968987229458e-05
-1.89369529527605e-05
-1.68671528020551e-05
4.02304711812444e-06
-4.94269372750705e-06
-3.6945841786393e-05
-3.25329641991377e-05
-1.6029190893101e-05
-1.72294867851214e-05
-3.5584884630603e-05
6.82806285025425e-06
-2.86566814572318e-05
-3.07022966459767e-05
-3.01039741904684e-05
-2.05754089465339e-05
-2.97178503440132e-05
-2.10412333847789e-05
-6.17473173429629e-05
-4.774390570443e-05
-4.42042699871868e-05
-1.38380715767788e-05
-3.48203613296325e-05
-2.46705496424561e-05
-2.84509116487258e-05
1.44493114834865e-06
-6.17388762515029e-05
-3.28015291860934e-05
-1.82668711408646e-05
-5.29009433422702e-05
-1.19147823371014e-05
-2.03207862022633e-05
-4.34541088679529e-05
-6.06195211765733e-05
-1.94070264688542e-05
-3.42209620273348e-06
-3.16482056627863e-05
-1.33104833224026e-05
-1.62560317393717e-05
-3.4076358106498e-05
-1.5236228752357e-05
5.71665315785331e-06
-4.44279359653276e-05
-2.51558237914343e-05
-2.39748422033847e-05
-6.72456520344544e-06
-1.26991703044022e-05
-1.35118966672756e-05
-5.62988827136656e-06
-3.72942085284975e-05
-5.3022125671214e-05
-2.66523081434543e-05
-4.01947734906921e-05
-2.55806767859138e-05
-4.33317707082409e-05
-6.75246506096324e-05
-2.31302974045475e-05
-7.51300314715324e-06
-1.44099594030351e-05
-8.57160826267908e-06
3.29323786386225e-06
-2.81579822614171e-05
-4.85107747514631e-05
-2.54354524032777e-05
-2.9134530766054e-05
-2.10084164524863e-05
-1.37158136383028e-05
-6.40816104472992e-05
-3.43689611301245e-05
-3.83418430074951e-05
-4.66328012783767e-05
-1.89283112648735e-05
-6.47052856619494e-05
-3.39405551000724e-05
-5.30157793917673e-05
1.32994114545959e-05
-3.07056158465839e-06
-1.28767637686758e-05
-4.79300270858645e-05
-1.02890899563042e-05
-3.28350565263801e-05
-5.14486947661434e-05
1.47603935469747e-05
-2.69464367164501e-06
-1.97688567942852e-05
8.98189118325226e-06
1.47808290816006e-05
-4.48865730354602e-05
-6.0143100900313e-05
-6.26811330359565e-07
-3.52020283004552e-05
-1.06277341174206e-05
-3.12298420283324e-05
-4.97203438801309e-05
-1.65326500714131e-05
-5.13258045925677e-05
1.9141439199378e-05
-6.19426832348619e-06
-3.21746589474341e-05
-9.67048338135773e-06
-4.77751969955085e-05
-1.34501755173568e-05
-4.97877751836186e-07
-4.35341434102676e-05
-5.88957216972647e-05
-4.50376776080584e-05
-5.35251681795269e-05
-3.60877398379792e-05
-5.1501276714409e-06
-5.80679525262675e-05
-4.42923334886365e-05
1.6786287326877e-05
-3.3243990330189e-05
-1.09741763895344e-05
-2.88848560606404e-05
-7.42917066370485e-06
-3.92826587444344e-05
-2.57935389956594e-05
1.24987939256595e-05
-3.9209600502619e-05
-4.30211289165794e-05
-1.76595685603971e-05
1.1537179581601e-05
-5.31236649601796e-05
-2.37367554850664e-05
-4.46516170070939e-05
-3.38805481925443e-05
-5.41286654265426e-05
-3.15622619600635e-05
-1.19009674565872e-05
-1.63333362925017e-06
-2.6427601004008e-05
-3.06943947529842e-05
-4.77529073602449e-05
-2.15328536999263e-05
3.21976651199341e-05
-1.84059793284147e-05
-1.88851429236014e-05
-4.48934029213222e-05
-3.13508373298089e-05
-3.71397931606419e-05
-1.63518074178287e-05
-2.20128685826343e-05
2.24785457916221e-05
6.12452113930407e-06
-2.20806850639142e-05
-3.65259919578481e-05
1.52170190866904e-05
-3.30026535772104e-05
1.52019710857406e-05
-3.58387336843058e-05
-1.08698504220602e-05
-2.30471802844987e-06
-3.05979173980329e-05
-3.24703148507952e-05
-1.69469385863225e-05
-1.40806695209997e-05
-3.22867588477518e-05
-5.75097630150094e-05
-3.44166330781843e-05
-2.75227692853114e-05
-2.70322860039711e-06
-3.36868356434835e-05
-1.0401718819777e-05
2.57927497339401e-06
-6.22420227721437e-07
-4.122601740833e-05
-2.03722799981894e-05
-5.05354000464838e-05
-6.70051954017081e-05
-2.19970881727247e-05
-2.75759094741549e-05
-3.24802240130169e-05
-4.35904632032237e-05
-3.37200203756269e-06
-5.75001573880273e-05
-1.09130873358327e-05
-2.67843486303786e-06
-2.18991064715296e-05
-6.51086636035598e-06
-1.73027420052343e-05
-3.11998916221523e-05
-4.42806352392906e-05
-5.6345850291782e-05
-9.66638965334116e-06
-3.56890984258506e-05
-7.3168636951569e-05
-4.66779235439783e-05
-6.00873858535948e-05
-5.0371975365864e-05
-3.53480127675479e-05
-5.72179565892458e-05
-3.87609639974533e-05
-2.64736840313481e-05
-3.38645034628928e-05
-5.27455793226876e-05
-4.57358245994994e-05
-4.32663919956379e-05
-2.62957519899701e-05
-5.01917313497046e-05
-4.44155359825232e-05
-2.59221067880802e-05
-4.59048476534415e-05
-2.52361602395304e-06
-5.54597201320871e-05
-5.24327331645248e-05
-4.88371064215182e-05
-2.50971272358737e-05
-4.15765597678894e-05
-3.92533942467048e-05
-2.48818007149872e-05
-1.65949522447798e-05
-2.4390631058725e-05
-5.72659923717628e-05
-4.73296987566992e-05
-9.56028919510127e-07
1.07480837990586e-05
-3.02325838048035e-05
-2.00476927677926e-05
-3.11482739735419e-05
-1.42424427963869e-05
-5.01356973744101e-05
1.39691052654937e-05
1.52228598255915e-05
-5.05246983555727e-05
-5.55440676443417e-05
-1.79777853194335e-05
-5.06326758164431e-05
-3.98475642660249e-05
-3.10143577387381e-05
-3.58572348809181e-05
-7.12897554567299e-05
1.37635406315353e-05
-1.93545990193373e-05
-2.9990382126081e-05
-3.40542548048445e-05
6.48724805379749e-06
-3.54773538558107e-05
-4.80198438586144e-05
-5.66763973796976e-05
-9.86091466860984e-06
-4.41634991079884e-06
-2.70012500802558e-05
-3.28105287961934e-06
-7.46517859618714e-05
-4.54275982486559e-05
-2.4590197783375e-05
-3.83978947269644e-05
-2.34635062234537e-05
-2.05808894658365e-05
-4.31069389342177e-05
-5.00271009909471e-05
-3.63572461989615e-05
-2.54773646789445e-05
-3.87642927732165e-05
-7.22578364820378e-05
-1.53695898343701e-05
2.83892003257536e-06
-4.03682836059102e-05
-3.76253105327463e-05
-8.11574505916414e-05
-2.30789425882382e-05
-4.0640716022233e-05
-4.15695324078928e-05
-2.46316205760206e-05
-1.72683478615712e-05
-1.6484206850212e-05
-6.13863084271312e-05
-3.10019553560183e-05
-3.78476955970238e-05
-1.19723506097988e-05
-5.50200315942649e-05
-4.74351320928004e-05
-5.46580259016878e-05
-4.79090385528423e-05
-1.43248708596622e-05
-1.73324473704706e-05
-5.79483561448407e-05
-9.06062463056242e-06
-1.32119409990511e-05
-6.38075248322169e-05
-4.81409133984335e-05
-1.77283605440856e-05
-1.37979872794571e-05
-2.29457172245747e-05
7.2786160439999e-07
-2.87090715695329e-05
-6.02038084943001e-05
-4.25419474713053e-05
-2.10436260217317e-05
-3.94397118451576e-05
-1.309249964618e-05
-2.52747259327698e-05
-9.44133924474389e-06
-2.45031635928708e-05
-1.84896381001528e-05
-3.97466702918717e-05
-4.12262410852082e-05
-2.99759438522894e-05
-3.3215770293597e-05
8.40031062083048e-06
-2.99968142949478e-05
-4.42371370480759e-05
-5.26454624312796e-05
-5.31344205599726e-05
-3.35856190911253e-05
-5.56823686513856e-05
-2.02047396206063e-05
-1.95352923864744e-05
-3.93464844043258e-05
-1.04599768025184e-05
-2.56710070583404e-05
-1.68611607421476e-05
-4.13610871710006e-05
-5.34565681247375e-05
-2.96774416041468e-05
-4.54928546014508e-05
-6.12555455743921e-05
-4.3723855527679e-05
-5.74836336937165e-06
-4.33950729875286e-05
-3.57055258069003e-05
-1.8214643325142e-05
-3.5631679465024e-05
-1.86778212216942e-05
-3.5495342353359e-05
-7.08587524856851e-05
2.22863477333789e-05
-3.10591356694015e-05
-1.62587082872712e-05
-3.49176401766146e-05
-1.75306011966122e-05
-5.65389771943622e-06
8.960706638639e-07
-3.87110930567138e-05
-6.32989520365414e-05
-1.62316623893597e-05
-1.7458933212006e-05
-3.40907234917049e-05
-5.60539323337257e-05
-2.75515644935986e-05
-4.26257633900041e-05
-2.84868414198562e-05
-4.71486218533799e-05
-2.51660615487051e-05
-6.67774792862818e-05
-3.74695502482306e-05
-4.99405587884227e-05
-5.29061273280679e-06
-3.78527457998649e-05
-3.4882591077473e-05
-3.5982527250291e-05
-6.44285068577689e-05
-5.59938507707918e-05
-4.93409217293331e-05
-6.6310020188229e-05
-3.96303399365922e-05
-6.6287248015096e-05
-3.3803570700613e-05
-2.56032898787141e-05
-1.2536082241653e-05
-3.83830026873599e-06
-4.48208264315002e-05
-4.84810550883221e-05
-7.92957490623773e-05
-3.6211076836984e-05
-2.48837131973939e-05
-2.52186577411855e-05
-6.40267636437177e-05
1.23647468077504e-06
-5.39879204633753e-05
-4.96003121800468e-05
-2.06544134648126e-05
-2.00029103252937e-05
-3.96422725004426e-05
-5.98682334000561e-05
-5.30889645509365e-05
-3.44273321390699e-05
-3.95624349098242e-05
1.50881244492171e-05
-5.61634059579717e-05
-1.80207967333505e-05
-3.21162466470204e-05
-7.77102122548606e-06
-2.9803127381386e-05
-3.25651677039194e-06
1.67178010728358e-05
-6.60267724600426e-05
-2.5411430035841e-05
-4.4730712920606e-05
-4.60434709917239e-05
-2.94615707767702e-05
-3.39254647349332e-05
-1.97075287949581e-05
-1.23760424232762e-05
-7.81858853705561e-06
-7.42310489657403e-05
-2.48916054301765e-05
-1.78978490573351e-05
-1.84636694593335e-05
-3.56355387290755e-05
2.42745782030938e-06
-4.81402502266753e-05
-2.79230140762878e-05
-2.54704706217792e-05
-1.05229736498077e-05
-7.30658570658251e-05
-5.08448368274306e-05
-2.83719017179619e-05
-3.92767505882118e-05
-2.84617440083119e-05
-4.34163166428465e-05
-4.35488189282603e-05
-4.72089357624912e-05
-3.57593593689255e-05
-5.67711200513396e-05
-3.96286166738305e-05
1.35154309294109e-06
-4.91612181593113e-05
-4.57639975920165e-05
-1.12963179251366e-05
-3.02881498624511e-05
-4.69575912134029e-05
-3.08217502377492e-05
-4.74853584341306e-05
-3.29573609285441e-05
-2.90875343075197e-05
-1.23889424141107e-05
-3.23159486730285e-05
-6.2981050345346e-05
-5.99281181894737e-05
-4.07156697463048e-05
-4.62338207767381e-05
-6.01076524921716e-05
-2.04554274729668e-05
-4.53527198815288e-05
-2.05327442035151e-05
-3.82153346099002e-05
-4.28683632107607e-05
-3.25828582824705e-05
-1.00703864769372e-07
-3.23009652224564e-05
-3.10365070769713e-05
-1.65929629893583e-05
-4.53099533270599e-05
-3.01546029865423e-05
-5.20667681235691e-05
-2.274172955663e-05
-3.80610513535656e-05
-2.70839045262262e-05
-3.6845118874714e-05
-6.89419768521822e-05
-2.86586942534973e-05
-2.45737991766009e-05
-4.96531498406387e-05
-3.33328963524158e-05
-2.58623217298195e-05
-4.20516576812017e-05
-1.67863254740153e-05
-7.33921806905581e-05
-4.35883897502224e-05
-3.2951955315536e-05
-2.52837671665539e-05
-3.40358243831781e-05
-3.0347020846465e-05
-5.16939539405335e-05
-5.48927384507744e-05
-2.37942105201038e-05
-2.3276631650777e-05
-1.2079420216513e-05
-6.97154796516758e-06
-4.01148618696682e-05
-4.87530983535419e-05
-2.12786844496772e-05
-4.68002028814097e-05
-4.68947618616425e-05
-3.10439288588376e-05
-5.53138871163728e-05
-3.96787546026259e-05
-2.65574688640553e-05
8.67322300356698e-06
-4.12816587650541e-05
-2.87588264241775e-05
-3.42756005561508e-05
-1.87115768783774e-05
-2.5945539349079e-05
-4.36602540747298e-05
-1.88855845360918e-05
-5.69030776674667e-05
-3.00937928678538e-05
-3.1749409966846e-05
-3.57917331018911e-05
-3.74102946321034e-05
-7.34863678481325e-05
-3.83146874499759e-05
-3.36479975171641e-05
-2.23463564974769e-05
-3.81806193554987e-05
-1.33512950504218e-05
-4.36714628879299e-05
-3.94996492639169e-05
-4.92539424189958e-05
-3.17421510694359e-05
-4.42405365241777e-05
-2.64669409488593e-05
-3.35188676064126e-05
-2.53482184409993e-05
-9.24235291785739e-05
-3.5361905103276e-05
-4.88667525466769e-05
-2.27325687477627e-05
-2.9291696004566e-05
-2.33306486563891e-05
-3.84725121191159e-05
-4.61227950685627e-05
-4.37635554210898e-05
-4.40699555820975e-05
-6.70143092847576e-05
-7.89379055512606e-05
-3.80670545900375e-05
-5.23815183403232e-05
-5.41743914329685e-05
-3.6001445749196e-05
-5.18628189441461e-05
-2.78614381987838e-05
-9.16763938472515e-06
-1.97862882918751e-06
-7.13783948714219e-05
-3.79838485516216e-05
-3.15255903327735e-05
-2.47608510129112e-07
-3.62303823130565e-05
-4.96063286200642e-05
-4.70492688755139e-05
-3.9337716040168e-05
-4.04702903107436e-05
-3.5293211448685e-06
-5.35132585073565e-06
-4.47390299658229e-05
-3.21294879281942e-05
-2.33102556551399e-05
-3.29063380632998e-05
-3.39821565576578e-05
-2.10500405759686e-05
-4.74020898083297e-05
-6.83746299131678e-05
-3.87901864305755e-05
-2.42738629024092e-05
-1.88961227287432e-05
-4.91950053278477e-05
-5.46452280099126e-05
-1.21235711946277e-05
-3.65699013189576e-05
-4.87449219730667e-06
-2.94678780852231e-05
-2.23380484652206e-05
-1.46494079155685e-05
-3.50860171810971e-05
-4.20305716092931e-05
-5.19920365212145e-05
-1.81739944893682e-05
-3.31028118744203e-06
-3.7852665936743e-05
-4.45750396846525e-05
-2.77747883740571e-05
-1.11081661219829e-05
-1.97858765153652e-05
-5.75114961906196e-05
-4.5241138483814e-05
-1.73183987772578e-05
-3.69003964853753e-05
-4.56875481477397e-05
-2.76686402016404e-05
-3.28974529872045e-05
-2.08911488149709e-05
-4.22513581391386e-05
-3.96001022169131e-05
-3.77130796507961e-05
-2.92212566106826e-05
-5.60672858312088e-05
-4.55523449772571e-05
-1.51576372949957e-05
-2.09742904450061e-05
-7.60252185122665e-07
-3.9241832493914e-05
-9.86531445569779e-06
-2.83901341453093e-05
-5.42858755877874e-05
-6.62457588805057e-05
-7.44684581658078e-05
-1.88709001670431e-05
-4.5204096679554e-05
-5.36697877460094e-05
-3.2783107393015e-05
-2.13712809910723e-05
-4.640382859336e-05
-2.72366281736664e-05
-2.18187570474323e-05
-3.72279495820725e-05
-3.49597963297394e-05
7.26024599555133e-07
-1.61349496335817e-05
-3.95071426950787e-05
-1.63531964447476e-05
-4.34264350423835e-05
-2.69643466036082e-05
-4.93351995351038e-05
-5.53052416918238e-05
4.9695964758103e-06
-2.05134741224742e-06
-6.32192000438298e-05
-3.65769415450757e-06
-1.13585940261109e-06
-3.75848440064225e-06
-4.94736476097457e-05
-3.61812629105782e-05
-2.85715124650435e-05
-2.85861727954876e-05
-4.82645712669321e-05
-6.89208618344519e-05
-4.82665228455244e-05
-3.9612704455679e-05
-8.53500319442003e-06
-4.04542167508436e-05
-7.04580643022498e-05
-2.42987766436948e-05
-3.87411130653499e-05
-1.42687494739459e-05
-4.79275634753991e-05
-2.97870839198775e-05
-2.59246574049011e-05
-9.78027103510218e-06
-2.61556130659808e-05
-2.48563691274228e-05
-3.80134562418402e-05
-2.10084008130349e-05
-2.94035789953745e-05
-7.72478953116166e-05
-3.10817714997274e-05
-1.57601373897754e-05
-8.36864603728803e-05
-4.92975059007383e-05
-3.09244660657464e-05
-4.34370020564011e-05
-5.09170801027881e-05
-6.24409904276769e-05
-3.96367644850871e-05
-3.60004343278271e-05
1.08714005860479e-05
-5.78878804723822e-06
-3.42527368299468e-05
-4.3425227507543e-05
-1.20524096313961e-05
-4.23001288926593e-05
9.68951092934161e-07
-1.8959395022995e-05
-2.96460363756766e-05
-4.25593382430712e-05
-4.51051593154457e-05
-1.95886310971243e-05
-7.98182078122554e-05
-5.06307578899814e-05
-4.85172908551639e-05
-4.80863430307313e-05
-7.46187330235613e-05
-2.82511829946985e-05
-2.56550070106969e-05
-2.63376559743484e-05
-1.4333241114574e-05
-3.26645527109388e-05
-4.35131915078832e-05
2.3938682969925e-05
-3.52843315607288e-05
-5.33973989064557e-05
-2.51133903544104e-05
-1.11694783193645e-05
-8.45682156150168e-05
-5.08890590485591e-05
-4.11067068289762e-05
-6.0844148811241e-05
-2.92411469320178e-05
-3.40904154732178e-05
-6.28277723946212e-05
-1.63887769112615e-05
-1.96766325811894e-05
-1.97541408010815e-05
-1.05663774824823e-05
-3.00554991584914e-06
-1.467540742352e-05
-5.16808017785798e-05
6.24453567732093e-06
-3.76792112239559e-05
-7.0542519885613e-05
-4.40581506651902e-05
-4.56707519446478e-05
-4.34492911890907e-05
-6.88133915684481e-05
9.51438472617287e-06
-6.11500119622042e-05
-3.24623684102121e-05
-2.81030035655959e-05
-4.5641130610786e-05
-1.89559429890921e-05
-2.07417473595285e-05
7.61795958693316e-07
-2.69718174478902e-05
1.04571075299488e-05
-1.72621765073898e-05
-3.07116651725263e-05
-2.48791163269435e-05
7.65289454123499e-06
-2.20342821446629e-05
-9.74644568879576e-06
-4.78092611550611e-06
-4.65497298904221e-05
-4.24185363098538e-05
-2.42844368193805e-05
-4.30332684041039e-05
-6.80076746753385e-05
-4.19112832907656e-05
-1.51448225669195e-05
-2.78991315837397e-05
4.38934259498589e-07
-1.92304634782207e-05
4.19393592234721e-06
-6.76422265875674e-05
-4.33639564059078e-05
2.36315929052916e-06
-4.00175797139139e-05
-4.50580740085042e-05
-1.33125558935024e-05
-5.8584544163527e-05
-1.63378384573023e-05
-1.73341343383851e-05
-4.67120568266249e-05
-5.46855361448727e-05
-2.74046213322008e-05
-3.73737437301113e-05
-4.97899604064761e-06
-3.33796297205963e-05
-2.77322338438645e-05
-1.70909771213655e-05
-1.31923416047102e-05
3.01181182648536e-05
-1.03125412232875e-05
-3.65695463344345e-05
-2.23003099020872e-05
-6.52175546016012e-05
-4.73492421433946e-05
-8.97713522505737e-07
-4.75452860747309e-05
-4.55324474284174e-06
-6.11856593440489e-05
-7.66243248599931e-05
-6.05654634030917e-05
-1.80004535812297e-06
-1.76854920937068e-05
-1.83951248493935e-06
-3.51767850144106e-05
-3.43051837018714e-05
5.90316857551843e-06
7.60352480774019e-06
-5.2941180170042e-06
-5.47284576138347e-05
-5.73764241731447e-05
-3.14253767057652e-05
-6.14791667436167e-05
-1.26037432122828e-05
-3.37956209819076e-05
-2.83601960899026e-05
-3.79793149062387e-05
-1.90024003792936e-05
-3.59959939711189e-05
-6.45561179005931e-05
1.38941142403334e-05
-3.88576261885973e-05
-3.5740152530209e-05
-4.48803628085403e-05
-1.30201054044641e-05
-4.99891441157848e-05
2.80082295003809e-06
-5.61960191880268e-05
-4.38821685753183e-05
-4.58136987705919e-05
-3.77443694024038e-05
-2.85833573676054e-05
-8.01144507234293e-05
-6.60028260001361e-05
-4.43092875630107e-05
-1.60142090110555e-05
-2.4841599358118e-05
-4.93734248583705e-05
-2.46666999472455e-05
-4.2198994146744e-05
-2.04128861613615e-05
-1.56349794568941e-05
-3.87008300769259e-05
-1.16950759240746e-05
-3.97523210523448e-05
-3.89276050646314e-05
-1.78727284221115e-05
-3.90847573359713e-05
-2.2028709183257e-05
1.57521051036556e-05
-4.24541769530027e-05
-7.11179171936095e-05
-3.51402475755367e-05
-6.61342182561131e-05
-4.15169262125335e-05
-5.87640902671987e-05
-7.78195760095587e-05
-1.05016577502788e-05
-4.82728732533647e-06
-2.41067659285002e-05
-5.21917471936609e-05
-2.67631150246663e-05
1.61201990874215e-05
-1.60146706467272e-05
1.23442880318112e-05
-4.06687449265833e-05
-1.10483344349151e-05
-2.65977653071387e-05
-5.99009367672588e-05
-4.13102760642137e-05
-3.76610883972843e-05
-3.22150738329001e-05
-2.30141428994345e-05
-2.22337077409556e-05
-2.49240657462677e-05
-6.19988341458905e-05
-2.48826068789586e-05
-6.3031730779781e-05
-3.15143815607484e-05
-2.00355199124682e-05
-4.48153930255041e-05
-4.85707175613179e-05
3.00000371035628e-05
-4.92539562484423e-05
-4.44012498927815e-05
-2.57391373283095e-05
-3.35833104007997e-05
-7.71727688104592e-05
-4.5013573639104e-05
-4.98035948773112e-05
-3.55651618780488e-05
-3.23753883165317e-05
-1.60798505309351e-06
-5.66624038506576e-05
-6.3569378971228e-06
-3.37417622206914e-05
-4.77091151813088e-05
-5.05293407783123e-05
-2.59547336826389e-05
-4.10996978878306e-05
5.58615021047356e-06
-4.18254117332027e-05
-5.42418243460342e-05
-6.43469579980339e-05
-5.43359836367539e-05
-3.51118132031419e-05
-4.7510792506272e-05
-2.19976529854532e-05
-8.10765004858362e-06
-2.71695110673371e-06
-4.89766846561474e-05
-2.38249660587974e-05
3.91147524004315e-06
-7.04998365688406e-06
-2.45273655762066e-05
-5.85994754015337e-07
-3.99777578508738e-05
1.73670926480374e-05
-4.98141139902884e-05
-4.23031130395896e-05
-4.29382570184606e-05
-4.44436394948987e-05
-2.13680390382685e-05
-7.71597873285757e-05
-5.92198030849024e-05
-5.3502359035736e-05
-3.94967585313897e-05
-3.62684992610733e-05
-1.32424340305422e-05
-1.78934131115714e-05
-4.96167721878815e-05
-3.34329887178207e-05
-7.19995448258074e-06
2.93025256250425e-07
-4.15060462700817e-05
-4.35831261222708e-05
-1.05816101585999e-05
-1.43461082705703e-06
-2.2236115571952e-05
-5.15190786705011e-05
-3.80328996871817e-05
-5.16151036239678e-06
-5.31955844555854e-05
-4.76584343624048e-05
-2.96599181292455e-05
-6.05907162764756e-05
-4.00608822549671e-05
-7.16567145117977e-05
-3.46994947459903e-05
-3.68316296787844e-05
-2.97214448819877e-05
-2.72544271268051e-05
-5.79157510734512e-05
7.07094856131574e-06
-4.79939336195531e-05
-2.21887554437496e-05
-2.6863838054613e-05
-3.48875403713277e-05
-3.82966301447857e-05
2.10152198272572e-06
-5.94845596245578e-05
-4.49772202696021e-05
-3.89612508179576e-05
-1.54327476317141e-05
-4.77080490161662e-05
-3.48036143983046e-05
2.81135499578756e-06
-2.09093495003493e-05
-3.14253753287583e-05
-3.62666160927339e-05
-3.34385117432773e-05
-4.60613488263211e-05
-5.43343333894202e-05
-6.38571343831071e-05
-2.93737766834256e-05
-4.38016385040307e-05
-3.46250299357115e-05
-5.86288282622014e-05
-4.42101254522469e-05
1.0073114204884e-07
-1.10878320166797e-06
-3.66742304354659e-05
-3.41594079313097e-05
-6.03985151306678e-05
-2.51250515329199e-05
-1.09781351897941e-06
-9.12910480663878e-06
-2.41880627697206e-05
3.71214178091508e-06
-1.76409341459456e-05
-3.10079169582451e-05
-1.66799101119221e-05
-4.41493089971791e-05
-3.40238909518862e-05
-4.46428134574804e-05
-2.7636388606636e-05
-4.19305634500673e-05
-4.08599960491019e-05
-6.02976086186686e-06
-1.8530494754224e-05
-4.62070063734114e-05
-6.62854216402833e-05
-6.23461310986898e-05
-3.4449646720715e-05
-2.13129341750311e-05
-5.09121860559884e-05
-4.62890692639558e-05
-3.14794418026868e-06
-1.33815402036973e-05
-5.09192182089261e-05
-1.90686258139076e-05
-7.50075448486864e-06
-3.76664395387886e-05
-1.26328224966447e-05
-3.72088003009527e-05
-2.82177142360643e-05
-4.16783143264647e-05
-2.00242346453616e-05
-5.87514212689021e-05
-2.23688855009177e-05
-1.83088959608809e-05
-4.61780395360336e-05
-1.07326801025256e-05
-5.08860447950764e-05
-3.74554184734308e-05
-4.29482206159897e-05
-3.3107660122406e-05
4.0225974830975e-06
-2.61573311495022e-05
-1.50387875882924e-05
-8.46082661840163e-06
-7.28710898223838e-05
-1.82401722575542e-05
-2.48789316447796e-05
-4.11020712048848e-05
-4.80077838226248e-05
-2.01853218566399e-05
-1.45175350494984e-05
-5.02658988552913e-05
-6.04541292090637e-05
-4.29470694442978e-05
-7.97134886730483e-06
-4.71633102275907e-05
-3.42318345332229e-05
-6.48183152973215e-05
-5.82207151998255e-05
-3.931777033503e-05
-4.63983124921003e-05
-5.88224031055247e-05
-4.07950693843219e-05
-4.31690894724076e-05
-2.56563595267869e-05
8.01582178779571e-06
-8.99049194802805e-06
-5.85184377624047e-06
-8.55692281578681e-06
-5.29477452711194e-06
-1.64257490252009e-05
-4.66855353756525e-05
-3.21574783335791e-07
-3.75584176716194e-05
-3.90806057980832e-05
-2.0811454529042e-05
-4.47052466845824e-05
-7.70843409643292e-05
-5.40744962302222e-05
-5.56386716989203e-05
-2.70363975073724e-05
-3.29103011854838e-05
-2.08115994189979e-05
-5.94930402376455e-05
2.3807829869362e-05
7.10668221257738e-06
-6.87533520786299e-05
-4.879732784291e-05
2.27937549835846e-06
-1.0691885730775e-05
-2.31229873827044e-05
-1.71879714814958e-05
-2.25567709670949e-05
-6.98120989471302e-05
-5.94660403416473e-05
-3.68124989510052e-05
-5.0100444753641e-05
-2.17827513980901e-05
-2.67712233008266e-05
-2.90714895302144e-05
-6.24298475028216e-05
-2.09700509676077e-05
-2.98103470596789e-05
-4.50514392995995e-05
4.96268573880044e-06
4.4305954610793e-05
-2.40771120424793e-05
-2.68491240421136e-05
-1.42273080639431e-05
-3.97269869054275e-05
-1.52461582931257e-05
-3.26231552185574e-05
-4.54560351794841e-05
-2.25837917223868e-05
1.46311166067451e-05
-3.4337308841819e-05
-5.98242616672055e-05
-4.28413623513428e-05
-0.000101854447805676
-6.92805733746183e-05
-2.59004104193233e-06
-1.17668485791683e-05
-3.86218062490274e-05
-3.66595035456928e-05
-4.0055841139e-06
-1.21530863942028e-05
-3.66399118767126e-05
8.31725544159013e-06
-2.0975848753208e-05
-3.85939418046452e-05
-5.20915794222847e-05
-2.66421205072356e-05
-4.73626077802351e-05
-2.70265270217987e-05
-5.25296825516794e-05
-3.97449900423727e-05
-1.57222943463418e-05
-2.70781486572331e-05
-2.88295925275437e-05
-6.66126356660422e-05
-2.14710375764152e-05
-6.58781215442194e-05
-1.03907595981007e-05
9.11705319538509e-06
-5.32478152178357e-05
-2.4375847280913e-05
-1.30942726575618e-05
7.51811200111214e-09
-3.59130670860356e-05
-1.57528193620638e-05
-2.07451319090766e-05
-5.59632958931251e-05
-6.195750643324e-05
-9.08060362276373e-06
-2.82487185036433e-05
-4.9532463935879e-05
-3.45261172349209e-06
-1.21335373728807e-05
-5.42020158228866e-05
-3.5770274039228e-05
-2.76206512646917e-05
-2.94826191984904e-05
-1.43732653883605e-05
-3.44565382789521e-05
-5.3694167752874e-05
-2.44083848864279e-05
-4.14248574496606e-06
-3.25222368875831e-05
-1.10992461933993e-05
6.58374590499325e-06
-6.00427428194898e-05
-5.27977390748218e-05
-3.44241508147566e-05
-2.81655608620394e-05
-6.49834050280339e-05
-1.90928360494823e-05
-5.25368896349513e-05
-6.09081305919714e-05
-3.02051992729219e-05
-5.18918971593271e-05
-4.19708193103473e-05
-6.24027625574247e-05
-1.28685618943852e-05
-1.61755750576675e-05
-2.23185102523036e-05
-2.69168477450121e-05
-3.00635946558181e-05
-3.47196068063696e-05
-4.60565657492604e-05
1.22541370785237e-05
-2.8456865511394e-05
-6.38396879311267e-05
-4.31528079890111e-05
-5.67521140769046e-05
-4.45195846760807e-05
-1.92883290497967e-05
-1.06196324311448e-05
-3.9820140742452e-05
1.29755375308705e-05
6.84599138782593e-06
-4.30576671737892e-05
-2.135698888284e-05
-4.83111350156274e-05
-3.70070421868432e-06
-9.7438670897266e-06
-2.26853864946123e-07
-1.74040632332903e-05
-1.52927451315149e-05
-2.13574662258802e-05
-4.87077102058633e-05
-7.33020272492031e-05
-1.96851001777608e-05
-1.1519389476442e-05
-4.27705810417957e-05
-2.26073207632507e-05
-2.64995925731638e-05
-3.52083378576601e-05
-4.22788537884404e-05
2.01991989504249e-07
-3.41403238274501e-05
-2.44712837462221e-05
-3.43142786067129e-05
-9.08321074583593e-06
1.00995653846496e-05
-3.52426039732524e-05
-1.46968557486821e-05
-2.84069180459662e-05
-1.5421147794594e-05
-5.75330710523355e-05
-5.03502540067269e-05
-7.15248694148974e-05
-3.74678883033656e-05
-5.96519448671876e-05
-8.14929292083536e-05
-3.44232069877739e-05
-3.32244563188084e-05
-4.01011674657931e-05
-2.82400823807058e-05
-3.17223459198858e-05
-1.17722618500337e-05
-1.55850141098852e-05
-1.35188071159665e-05
-7.55626024792589e-05
-2.43701784901348e-05
-1.23726500500167e-05
-2.3120858895197e-05
-4.91772639173567e-05
5.494218150824e-06
-4.37753868580997e-05
-2.68198036831746e-05
-6.97647524965107e-05
-1.67070445553067e-05
-6.15547813318221e-05
3.15432552411606e-06
-3.77637222334339e-05
-6.84985721871299e-05
-7.66575679666438e-06
-7.20385743470236e-05
-3.61624149279697e-05
-2.92198727271451e-05
-5.25960973261069e-05
-3.70540140668308e-05
-4.48235268551775e-05
1.7387166432742e-06
-8.89044092893099e-05
-2.22866188216968e-05
-9.284733921256e-06
-1.94065673291969e-05
-8.65839931287955e-05
-3.20786244979862e-05
-3.04374521981038e-05
-7.17119194105499e-06
-2.50401097583354e-05
-2.73783845597888e-05
-3.88866724176026e-05
-4.42092540048643e-05
-1.31815044342356e-05
-2.88895473591548e-05
-4.11510879692269e-05
-3.9663816386777e-05
-7.57561941311822e-06
-1.18243826285037e-05
-2.46028905214895e-05
-1.49477321381675e-05
-5.36083663135849e-05
-3.08766985911345e-05
-6.73272651590981e-05
-1.20831243810221e-05
-6.92263873632034e-05
-5.94796664446576e-05
-4.09409962140471e-05
-3.89393860942716e-05
-3.57328367968612e-05
-1.70096544687979e-05
-2.27876343732909e-05
-3.23413982743975e-05
-3.22611670949432e-05
-3.58432463137109e-05
-5.98415757755634e-05
-6.92567581120452e-05
-3.8617563035749e-05
-1.41545130726092e-05
-4.80828929692732e-05
-5.30665598283511e-05
-1.70721471715753e-05
-3.20679947525077e-05
-1.11009560346187e-05
-1.87913589551843e-05
-3.6030830769976e-05
-5.89718226410025e-05
-2.87603324507318e-05
-3.16745960535093e-05
-1.39037993245411e-05
-5.06128801508225e-05
-4.48454028416197e-05
-8.80744353013994e-06
-4.44487297936573e-05
-3.78970454673613e-05
-6.99514017535046e-07
3.63248770553056e-07
-6.17511801634545e-05
-5.73118227092742e-05
-1.76845488281715e-05
-6.36914939702011e-06
-3.50217370513609e-05
-1.88284897050217e-05
-2.32256679130824e-05
-4.73843812205079e-05
-2.65645932522076e-05
-5.03468422236857e-05
-4.15148782646125e-05
-4.87434634513218e-05
-3.31020621755707e-05
-1.20838079159454e-05
-3.43071541329597e-05
-1.85711312673614e-05
-5.11327908584155e-05
-1.94256424055947e-05
-4.16420949602203e-05
-3.95624673189941e-05
-6.06553922644636e-05
-1.95216600983955e-05
-3.26514614922872e-05
-2.45959655364852e-05
-2.70939116959781e-05
-2.045520604228e-05
-3.13968782454141e-05
-1.53474894842314e-05
-8.30295602357366e-06
-2.73444781133708e-05
-4.87272682948182e-05
-2.60826230501219e-05
-4.61382767011853e-05
-1.75309334393868e-05
-4.47624744427346e-05
-2.19124247201101e-05
-5.8300261095763e-05
-4.63650642076339e-05
-5.05634791995524e-05
-3.08422301444923e-05
-1.11433041740748e-05
-2.72626845798833e-05
-4.30836542039511e-05
-5.16792883943097e-05
-6.45587375059285e-05
-4.61477926105552e-05
-5.34275676444019e-05
-1.98985897093921e-05
-8.64513353783642e-06
-3.17744065658549e-05
-6.94000103238395e-05
-3.22838804108971e-05
-3.78421897015639e-05
-3.84304241991533e-05
-5.14195443574378e-05
-1.60590753450631e-05
-3.77276832877241e-05
-5.5660948309359e-05
-4.13610720381262e-05
-7.38917839695956e-05
-5.66743211110555e-05
-2.7266879390832e-05
-4.68319105111444e-05
-3.08631805475571e-05
-4.0801383030853e-05
-4.95333536453049e-06
-4.23427770856691e-05
-3.58439697505456e-05
-3.56808654834698e-05
-8.44098515874538e-06
-2.41273528971618e-05
-1.16230829587574e-05
-2.48606587563124e-05
-1.25792344974056e-05
-6.11248731844164e-05
-6.94003023424507e-05
-8.32316757098476e-05
-4.29865315719852e-05
-3.8589329729092e-05
-6.25494545855666e-05
-5.0870160822174e-05
3.87351296948665e-06
1.20761276115891e-05
-1.81480189726744e-05
-2.46346507832839e-05
-8.83953491053316e-07
-1.33866764028111e-05
-4.97553101532697e-05
3.67033559100165e-07
-1.18107740504636e-05
-3.09837451383228e-05
-3.27366688166311e-07
-3.55794825735147e-05
-3.18009516219149e-05
-8.55900566700009e-05
-6.00037768200051e-05
-5.00635676093166e-05
-4.78379792206288e-05
-4.45514820142455e-05
-6.08245665768305e-05
-4.33303788339852e-05
-3.17817030937154e-05
-3.02458133200415e-05
-1.16275987803651e-05
-2.66698234143492e-05
-3.06601034384755e-05
-1.81509664863778e-05
-1.04511113804396e-05
-2.79840796772716e-05
-6.01596207268963e-05
-4.75765669464895e-06
-3.21030921777095e-05
-2.93072039629721e-05
-2.11489220298783e-05
-4.26221756063042e-05
-4.9714142536141e-05
-8.18337858231055e-06
3.02076527701315e-06
-4.51058926720109e-05
-3.58591503025102e-05
-4.29723097002018e-05
-5.41986841056112e-05
-3.9923983677586e-05
-3.8190437498133e-05
-1.79410989139003e-05
-5.35230159489976e-05
-4.48543363777012e-05
-3.82042957418175e-05
-1.49559999458494e-05
-3.49338486426854e-06
-3.72546423877974e-05
-1.51465590937353e-05
-3.62954457727089e-05
-3.61752912462332e-05
-8.03121648628378e-05
-2.22893960130031e-05
-4.53996591666137e-05
-4.90339115906009e-05
-5.31042330952677e-05
-3.78846395837595e-05
-2.37660562099081e-05
-3.98595807909098e-05
-2.55780000025553e-05
-4.17887341447649e-05
-1.68122086581661e-05
1.88260711384359e-06
5.12680164994115e-07
-4.61465722719351e-05
-2.09820100931949e-05
-3.00433710121242e-05
-3.80606267380103e-05
-4.25739105112083e-05
-2.72661470802967e-05
-3.26740361359904e-05
-5.64624064243304e-05
-6.37445445518556e-05
-3.88429861009151e-05
-4.36150136871856e-05
-2.82347328079774e-05
-2.72904798663313e-05
-2.72010306662467e-05
-2.35296589404871e-05
-3.98544191714971e-06
-1.73776861856905e-05
-1.42480320411215e-05
-4.38975933444342e-05
-2.55690383571169e-05
-1.09222041377341e-05
-2.10335397376444e-05
1.15492913455971e-07
-5.98823919983476e-06
-2.65574147181518e-05
-2.35052820544087e-05
-1.00324214505178e-05
-4.27299169572578e-05
-4.82106388769978e-05
-1.91741454832802e-05
-4.75243029129757e-05
-2.67672110147797e-05
4.2413423106675e-06
-3.44244067789897e-05
-1.87775212248682e-05
-1.40044990430024e-05
-3.71250875032584e-05
-3.72013738022778e-05
-2.53984994020373e-05
-3.38661695895862e-05
-1.46672129465443e-05
-3.19161172319386e-05
-5.68112804081215e-05
-9.37901016731693e-06
-5.74640254284029e-05
-2.91836810327132e-05
-4.5262191088959e-05
-2.42633815518404e-05
-4.89767752948178e-05
-4.09825698740339e-05
-4.81654012470722e-05
9.6003737085396e-06
-3.42187844495983e-05
-1.70237658161477e-05
-4.89079455096017e-06
1.85368704868409e-05
-1.95232915451751e-05
-4.13793354994905e-05
9.08386072099318e-06
-5.36796394255089e-05
-5.14908102241986e-05
-3.53870793890983e-05
-6.29204462518018e-05
-2.31075536232134e-05
-4.63634458181907e-05
-5.80121298436572e-05
-2.55471506875506e-05
-1.5483765126778e-05
-5.62990616070968e-05
-3.62289159341763e-05
-3.99130655311683e-05
-2.58501684954586e-05
-1.98624099405063e-05
-5.13823935051071e-05
-2.4793277887954e-05
-2.64948989777902e-05
-4.12217853685909e-05
-2.85829122597588e-05
-3.66690122110381e-05
5.42938033808942e-06
-3.9337005486893e-05
-3.40485200200569e-05
-6.149927766344e-06
-2.54267607326903e-05
-5.50787007864821e-05
-3.1403302383291e-05
-1.21639217293261e-05
-2.45986558640414e-05
-6.29087207215469e-05
-7.01981547994279e-05
-4.25549821176913e-05
-2.7878202122983e-05
-6.86869325952637e-05
-3.17568577486914e-05
-3.91986377729382e-05
-5.85811981903779e-05
-3.00119258735411e-06
-3.30553395600808e-05
-2.45475601048359e-05
-5.51639624428054e-05
-3.79552330413909e-05
-1.8982707626236e-05
-3.04968122141298e-05
-4.85560339636144e-05
-3.31452783472545e-05
-1.77716525122905e-05
-4.35676763737077e-06
4.57188524686567e-06
-3.36006777881447e-05
-1.35449649081994e-05
-1.58077421601021e-05
-2.95819669464981e-05
-3.90450350801119e-05
-2.13284447661383e-05
-5.31113776352323e-05
-1.90429003728974e-05
-2.42559620192527e-05
-5.51624315725966e-05
-2.94990061706573e-05
-5.31450241447024e-06
2.1920609373768e-05
-2.93217832236612e-05
-4.34556555086759e-05
-5.54110497175781e-05
-1.30404943486427e-05
-6.36986276166722e-06
-2.9049435992768e-05
-1.31530369054806e-05
-3.8530309150425e-05
-4.75582494619307e-05
-3.89135268185256e-05
-5.4279502941497e-05
-1.60778559621311e-05
-5.02789097360794e-05
-1.86177445455865e-05
-1.01849409076768e-05
-4.29040346755546e-06
-1.6664879344528e-05
-3.74052360258599e-06
-5.4737939550226e-05
-3.0691804493763e-05
-2.45170638546888e-05
-7.44083332992024e-06
-4.16396877108288e-05
-2.36511498549955e-05
-3.62754995707313e-05
-4.75750910374152e-05
-5.55815037330162e-05
-4.32688596061992e-05
-3.79854038837464e-05
-5.07174397397179e-05
-6.58739917166556e-05
-5.94411795250267e-05
-5.87627459788512e-05
-5.61548073766522e-05
-2.09613537348226e-05
-3.77607480289695e-05
-9.92981486528281e-05
3.29568525778545e-06
-5.94514331317782e-05
-8.1640926300912e-05
-2.91663943627378e-05
-5.85496101011797e-05
-9.13754885637428e-05
-2.3691818901836e-05
-4.00417411383511e-06
-5.21080097763696e-05
-2.17902230801982e-05
2.39017041284497e-05
-6.12231387523712e-05
-2.62928413216662e-05
-1.69472322164101e-05
-3.345379292236e-05
-3.55070744195423e-05
-3.53151528081616e-05
-2.67186761162036e-05
-5.27597544867235e-05
8.46380867778888e-06
-4.74055516517582e-06
-3.72528567282367e-05
-2.81524814046553e-05
-5.93621547435316e-06
-3.53831391490199e-05
-1.46420231455186e-05
1.21934195315566e-05
-3.8091096174216e-05
-4.87506014856675e-06
-3.39270664486462e-05
-1.13345337700077e-05
-8.24339714446366e-06
-2.79194664134786e-05
-1.91975254582119e-05
-2.09405386128393e-05
-3.96010868429238e-05
-5.83401590590239e-05
-6.92927246051993e-05
-4.53394667883611e-05
-1.83814395888552e-05
-2.38636824914686e-05
-5.26225790555376e-05
-3.32401691717585e-05
7.16659372946351e-07
-1.1497160600453e-05
-4.36047922937247e-05
-3.81407204655331e-05
-1.13415336142461e-05
-4.77285780421749e-05
-4.69148578990522e-05
-2.3741702469173e-05
-1.73245901642399e-05
-1.07995791622594e-05
-5.63895929963317e-05
-7.63603157332236e-05
-1.6098467688801e-05
-3.8363866328935e-05
-2.83932135869806e-05
-6.42177468007624e-05
-5.62968595656619e-05
-6.24069630499486e-05
-5.75055718957895e-05
-6.17491254590169e-05
-3.44350296357325e-05
-3.59121342832874e-05
-2.00406266076992e-05
-4.31735623517599e-06
-2.28780297875947e-05
-2.01528223840411e-05
-2.15183718772409e-05
-6.90161557679154e-05
-4.09100623974916e-05
-2.185965963217e-05
-5.08248512874254e-05
-5.6242226484405e-05
-4.41883861665288e-05
-4.53487441384671e-05
-1.85414544001905e-05
6.43552034877082e-06
-2.24824477718445e-05
-3.65784310563744e-05
-3.43875751879514e-05
-5.25992883286114e-05
-2.14944318586569e-05
-2.45294446344806e-05
-6.88623645844055e-05
-3.97969522351662e-05
-4.58049482926915e-05
-1.83743550166653e-05
-5.83710880094843e-05
-3.45237249479476e-05
-4.1679612974461e-05
-2.20394190805478e-05
-1.80719005990273e-05
-4.1251355032904e-06
3.60251785065264e-06
-2.94581892841189e-05
1.42951695948426e-05
-1.23775539077244e-05
-4.92286900078599e-05
-3.62325239935691e-05
-2.89425867631507e-05
-1.73191658464346e-05
-3.99765465700958e-05
-6.57034006349184e-05
-5.797041501678e-05
-4.81405598198183e-05
-1.96904507794363e-05
-4.13025340352019e-05
-3.97766227457782e-05
-2.94443755736208e-06
-3.80159010538706e-05
-2.07602707014571e-05
-2.10768948766973e-05
-1.45053344777125e-05
-3.76508191989623e-05
-3.49158856537786e-05
-1.44859280644777e-05
-1.6223144400654e-05
-4.09608311891435e-05
-4.13086790723066e-05
-3.50075618696881e-05
-2.66331259785583e-05
-2.74404832827645e-05
-4.29162453093569e-05
-5.77359927584049e-05
-1.92860968687009e-06
-5.36944950695428e-05
-2.85346229555251e-05
-2.46696691233788e-05
-3.00969313607985e-05
-3.06036077290217e-05
2.40578905811035e-05
-3.07819148053861e-05
-3.15208457785713e-05
-7.2521054926801e-06
-2.84669103187702e-05
-3.13618683606521e-05
-3.53320614364862e-05
-5.54789717521352e-06
-7.40483398029258e-05
-6.31839983120544e-05
-4.98637190875676e-05
-9.17682253943523e-05
-2.59387634366024e-05
-2.72866164583182e-05
-9.6209366486555e-05
-4.69706503231062e-05
-5.48974354378649e-07
-8.56706617797306e-06
-1.58286705558466e-05
-3.23535600453067e-05
-1.39331357743252e-05
-1.2843812362657e-05
-1.29581142138713e-07
-2.09825481433964e-05
-4.7025993951293e-05
-5.31883894489985e-05
1.35216130495653e-05
-5.73665132844708e-05
-2.92358942800773e-05
-4.89573880183576e-05
-1.26708082561304e-05
-1.71553896399281e-05
-4.7689729700963e-05
-5.11659194379903e-06
-4.10637623197176e-05
-4.51496189056549e-05
-2.16692274341111e-05
-3.96220808695642e-05
-5.54891408224013e-06
-3.79094015354098e-05
-4.80427834285784e-05
-5.54502150881376e-05
-4.15341537468853e-05
-5.54204445528182e-05
-3.39518448726448e-05
-2.86209465548185e-05
-9.55303080361613e-05
-4.59468436690181e-05
-2.21132328605676e-05
-3.72635114558822e-05
-4.58255124364503e-05
-5.22622559492169e-05
-2.77791125281821e-05
-1.7250880549636e-05
-3.72889883572239e-05
-2.7286780145902e-06
2.34850677885831e-05
-3.60288408458387e-05
-5.54759582073954e-05
6.87877715584138e-06
-2.7769994054895e-05
-2.15896454595966e-05
-5.87389930667003e-05
-4.30986766789652e-05
-5.1057434130982e-05
-2.63338695247554e-05
-4.27295665134659e-05
-4.46304170618038e-05
2.34520376796163e-07
-6.68050664985274e-05
-3.28459182701873e-05
-2.89495840918913e-05
3.15383179470049e-06
-6.52668116634045e-05
-5.4202880084116e-06
-3.7191458879926e-05
-3.77786192494375e-05
4.33037243080009e-06
-1.03098867324436e-05
-2.01677663691661e-05
-2.9303246751712e-05
-5.69450872057296e-05
-6.28783885962856e-05
-6.1471159069887e-05
-4.88964453080596e-05
-4.51245966542981e-05
-7.36811189959002e-05
-5.08378248972627e-05
-3.37568984751201e-05
-2.28074150596921e-06
-1.29093302424077e-05
-4.76325737136613e-05
-4.02649326441389e-05
1.72733725059174e-06
-3.4781764824648e-05
-1.73732791761656e-05
-2.87663524674933e-05
-5.55408316587405e-05
-2.301012996068e-05
-8.97907226496431e-06
-2.2981661007897e-05
-2.73034379497228e-05
-2.92117285573585e-05
-3.51316729623984e-05
-3.27722800877617e-05
-3.0888161831547e-05
-1.20530904340822e-06
-2.61896621613818e-05
-6.29437514850647e-05
-9.0450975179181e-05
-3.11416890304696e-05
-5.07473866700608e-05
7.10619850202852e-06
-1.85767626298367e-05
-2.15082288586088e-05
-2.13589173090718e-05
-2.52280251888639e-05
-9.90605980733893e-06
-6.22042738697828e-05
-2.67232762063194e-05
-2.0058301594694e-06
-2.85179982808126e-05
-5.27576716275326e-05
-3.36214618358256e-05
-2.47447027706487e-05
-5.60403627403067e-05
-3.21922288156588e-05
-7.34802885336442e-05
-5.70669865533508e-05
-5.85737688603951e-05
9.17351594866182e-07
-5.14129312766647e-05
-4.45058521793233e-05
-2.89633149412177e-05
-6.15934853623619e-05
-3.84439759269244e-05
1.32506481420645e-05
2.02018704689217e-05
-2.63502356814508e-05
2.86485028841407e-05
-4.72173846283561e-05
-9.43250871516098e-06
-1.86421629193894e-05
-3.3235842858509e-05
-7.48742293717381e-05
-2.199341738391e-07
-3.16638771456775e-05
-4.87906838713566e-05
-5.69379104603247e-05
-1.46492384207479e-05
-6.92787808715557e-05
-5.05715260073045e-05
-3.99414792782345e-05
1.54486345345275e-05
-4.59114280036091e-05
-2.34072217036974e-05
-1.36330869596477e-05
-9.87230088371211e-06
1.74876234038578e-05
1.51407554398173e-05
-1.46075558689797e-05
-8.48832582474732e-05
-1.93546217215696e-05
-3.26552456217692e-05
-4.3357027053712e-05
-4.39782249256124e-05
-7.40129437158193e-05
-4.77405045376832e-05
-1.45352436190849e-05
-2.16218729219726e-05
-3.8613648817316e-05
-2.38785134076083e-05
-2.14203086412315e-05
3.86413128441792e-06
-4.96358401428198e-05
-2.3111754932073e-05
-1.68957819793296e-05
-3.10542029211984e-05
-1.64767911003216e-05
-5.55530842635597e-05
-3.27623126817845e-05
-5.17586878468073e-05
-4.2399599028685e-05
-5.97943748135533e-05
-4.97233887385968e-05
-3.63032095917229e-05
-5.24002529427702e-05
-3.89239753650382e-05
-3.78894791290833e-05
-6.81290544543486e-05
-4.62649024699942e-05
-1.27578977867436e-05
1.18444354364773e-06
-4.35993085914464e-05
-3.04133925785282e-05
-4.17581086430907e-05
-2.9915644706476e-05
-4.61372649578806e-05
-7.80347954811477e-05
-8.97808674759523e-06
-6.49838855565683e-05
-8.47093377072934e-08
-5.75128023536539e-05
-6.56427905172919e-05
-2.45867582060721e-05
-3.55627486287573e-05
-6.43871032893618e-05
-2.23211049712056e-05
-5.22726369868374e-05
-2.58717435333873e-05
-2.57986414601532e-05
-6.36615588820819e-05
-3.42929165227179e-06
1.02735343408301e-05
1.79673930600881e-05
-6.73433280939516e-06
-1.66201270879053e-05
-4.10761765131066e-05
-6.07916130949842e-05
-6.88846096042505e-05
-2.47064896311658e-05
-3.7967834601127e-05
-7.17567566394788e-05
-1.14205906715347e-05
-4.2670995685178e-05
-1.88292677793635e-05
-2.193484324467e-05
-3.13699526304721e-05
-6.80713321505814e-05
-2.55354087954796e-05
-1.89191190139213e-05
-5.11318451713017e-05
-2.57443123569172e-05
-2.58106189167291e-05
-4.11360555221298e-06
-3.87152585177267e-05
-2.80661231709113e-05
-1.75571855520431e-05
-2.90122959435518e-05
-3.62307044251273e-05
-4.50291503877284e-05
-4.07199004460158e-05
-7.62097599727524e-06
-1.35289520589672e-05
-3.80177708948296e-05
-2.09787329714237e-05
-2.79809165164385e-05
-6.22940157474233e-05
-4.41298615453172e-05
-9.32124824364414e-06
-2.18917692059933e-05
-1.04411255359437e-06
-4.37619173605125e-05
-1.28328925091134e-05
-1.67962882671409e-05
-2.67775702906956e-05
-5.21389190572166e-05
-3.72806336930375e-05
-5.80193513963318e-05
-5.67201699178775e-05
-4.06565494790326e-05
-2.84012660081172e-05
-3.013009362322e-05
-2.29425102484519e-05
2.57896247413373e-05
-2.14473336635665e-05
-8.58861866821858e-06
-3.84695923002526e-05
-2.2030027243806e-05
-5.06237409033653e-05
-5.79859446766308e-06
-4.25011045196227e-06
-2.43292237440431e-05
-4.14092304794242e-05
-6.99361172519626e-05
-3.38593702985605e-05
-4.09572980872253e-05
-5.63090534996637e-05
-2.35982908733379e-05
-1.69891648439025e-05
-1.98087110920534e-05
-2.36533068185762e-05
4.08628184121377e-06
1.65350097166651e-05
-1.1538925083834e-05
-1.26803215757782e-05
4.60085126842225e-06
-1.38396855563844e-05
-3.79397400656174e-05
-4.17339576028368e-05
-4.71625140631889e-05
-7.97718436874884e-05
-3.49446047456155e-05
-4.2342562284117e-05
-3.16083975973632e-05
-4.82455099754156e-05
-4.86861860116884e-05
-3.86747905510175e-05
-1.25809213443536e-05
-2.55868155588336e-05
-2.37173615513676e-05
-1.20987400202053e-05
-3.36843607261334e-05
-1.98444431642381e-05
-4.57735346446933e-05
-4.7385594796785e-05
-1.93059473333809e-05
-6.00066445791711e-05
-2.91297301988232e-05
-6.7423312272874e-05
-2.60162054864059e-05
-5.27029903276605e-05
-2.9158471905805e-05
-2.64903065687602e-05
-5.38879766694795e-05
-6.23949630353007e-05
-5.73313403012734e-05
-2.87400037536594e-05
-3.1825824533217e-05
-1.50014655524715e-05
-3.75744271284467e-05
-3.08973221778892e-05
-1.7461680721677e-05
-4.08649485113291e-05
-1.41422474889978e-05
-5.25101110424643e-05
-6.79456229142847e-06
-5.65545751980022e-05
-3.55543658260182e-05
-3.74518168820201e-05
-8.59264979475088e-05
-7.84409720930459e-06
-3.01189852078098e-05
-6.21054307751636e-05
-5.64264710665608e-05
-2.70764495309662e-05
-5.99807497969821e-05
-5.05139411231606e-05
-4.67225744044071e-05
-4.40083724481706e-05
-4.7779568709356e-05
-4.31065855318719e-05
-1.43389197790678e-05
-1.58475122484069e-05
-1.52112633516918e-05
2.48077307192727e-06
-9.29299494514948e-06
-1.58732833307012e-05
-7.7716383412847e-07
-1.81334282276411e-05
-2.45892617000344e-05
-2.11144614716625e-05
-1.4006430184905e-05
-4.44776606437533e-05
-4.16616209450891e-05
-4.11322340159267e-05
-4.79838607336982e-05
-5.63613272966736e-05
-5.24780212048043e-05
-4.09628116762705e-05
-7.8471383622626e-05
-3.04000474617659e-05
-3.26255509198539e-05
-4.67998400697511e-05
6.40644960739717e-06
-3.51167278183729e-05
-1.60236051353708e-05
3.03493040852325e-06
5.14076109292644e-06
-2.48741636739003e-05
-4.36230008423205e-05
-2.65549492591665e-05
-3.30769072345937e-05
-2.46648252719188e-05
-1.72045138633016e-05
-9.6838742581267e-05
-6.2222986029128e-05
-1.0457873321686e-06
-6.37282111363694e-05
-5.19518346412838e-05
-3.89495241335115e-05
5.52867330001544e-06
-3.82747156836138e-05
-3.51830136444967e-05
1.68546096323611e-06
-5.23642094703371e-06
-1.40522632473001e-05
-2.89838451834935e-05
-2.99366173514424e-05
-1.73532840806284e-05
-6.28882095148237e-05
-5.27562442172964e-05
-5.29672723751005e-05
-4.60706126458844e-05
-4.92373079926648e-05
-8.53140930469455e-05
-5.9756541003234e-05
-6.85127879590003e-05
-4.81819076179997e-05
-4.48859784558995e-05
-2.25015001651078e-06
2.29824189973878e-05
7.86834099133228e-07
2.58500813650544e-05
-2.93509353733679e-05
-2.46769734597399e-05
-2.71694948847862e-05
-2.16168130724594e-05
-4.33582125176662e-05
-6.542592048577e-05
-4.66030509326478e-05
-4.08929414428546e-05
-4.35601583678335e-05
-4.65731560508619e-05
-4.18773138195031e-05
-5.53236405103455e-05
-6.69572442875e-05
-2.50697481754402e-05
-2.23431509157601e-05
-1.16742018287884e-05
-2.62848518186716e-05
-5.73968686282074e-05
-5.74299228740707e-06
5.82059947191583e-06
-4.37227727899357e-05
2.04132634180828e-06
-1.17521735521368e-05
-4.92906150392694e-05
-2.35437250700584e-05
-8.41966551262633e-06
-5.34183786421865e-05
-7.53256055145463e-05
-4.23125671232333e-05
-2.66915083954924e-05
-6.30782983644535e-05
-4.40181476398676e-05
-4.5476327047654e-05
-6.64367358199282e-05
-5.35081525806881e-05
-4.46074826270744e-05
-2.91833003926533e-05
-3.43321834586462e-05
-3.21043464315358e-05
-1.81430165238152e-05
5.06542363614942e-06
-2.58699395721255e-05
1.16440373136819e-05
-1.89801082084488e-05
-3.19340812287427e-05
-1.15699253773255e-05
-6.71089502185468e-05
-2.82646280282487e-05
-2.50906694244622e-05
-3.29498112362243e-05
-7.3518118921098e-05
-3.09358527829825e-05
-5.18089920276411e-06
-3.99443880188786e-05
-6.62382539314195e-06
-1.83935396960763e-05
-7.27469396429559e-05
-2.52502481293207e-05
3.55290311124744e-05
-1.0040709601149e-05
-4.14139160672705e-05
-5.13432930144336e-06
-1.05083378945466e-05
-3.35750910732387e-05
-3.71854871582442e-05
-4.62920758088239e-05
-5.61974694282476e-05
-5.44169106393683e-05
-4.30853621370042e-05
-6.27081479888377e-05
-3.8234862362381e-06
-3.59801546930068e-05
-6.9847525590801e-05
-4.39045246970419e-05
-5.52172169931208e-05
-7.11064092127089e-05
-5.58415657118261e-05
-1.75864427697211e-05
-6.42664949753206e-05
-6.35486727347366e-05
1.03589286684506e-05
-1.94140015777532e-05
-4.4237071440925e-05
-2.14855696091317e-05
-9.1520608651426e-06
-8.22385400490471e-05
-4.46187307262688e-05
-4.35909698448621e-05
-5.98847331992298e-05
-3.29621916431627e-05
-1.11117290134638e-05
-4.72186123091697e-05
-4.80450843773621e-05
-7.16690481857627e-06
-4.37959863690502e-05
-4.20257408239416e-05
-3.66952267324311e-05
-1.32837660871232e-05
-2.22351651846533e-05
-2.40057366019314e-05
6.39279937396502e-06
-2.93668106748286e-05
-1.66688199335157e-05
-1.62367183163085e-05
-5.69449041711684e-05
-7.38708324343895e-05
-4.80015745422989e-05
-8.52418224950657e-05
-4.72404597474985e-05
-2.89097620005751e-05
-2.62453346709832e-05
-2.08605754066947e-05
-1.86923743320989e-05
-5.15214912489261e-05
-1.14513862536245e-05
-4.68951658890467e-05
-3.0329905603587e-05
-2.81774868364921e-05
-1.16715087202608e-05
1.32636733213562e-05
-1.42262508086908e-05
-4.22232722911981e-05
-6.00733466135347e-05
-2.81742082196281e-05
-2.95478772011642e-05
-3.91038176905343e-05
-4.51189282373684e-05
-5.47102260583246e-05
-4.64991289097585e-05
-1.56996874252608e-06
-3.53516086150131e-05
-3.10175033126452e-05
-1.06828091736228e-05
-4.66326809239519e-05
-4.6532553374986e-05
-3.92694133678609e-05
-2.73745622377698e-05
-2.00747754119921e-05
-8.22262126577648e-06
-4.59759253187208e-05
-5.52585535115297e-05
-3.90749687199974e-05
-4.81775151141554e-06
-4.37672104075203e-05
-1.58740866468219e-05
-2.18901255664924e-05
-3.56400739943062e-05
-2.16926542476016e-05
-8.00867324107806e-05
-3.24739469289379e-05
-8.04165119607282e-05
-2.66251671492484e-06
8.39031255535565e-06
-2.08697744105785e-05
-3.46412344528765e-05
-4.69689682974536e-05
-4.36013822876745e-05
-4.3366712238734e-05
-3.46390173700718e-05
-2.82490307543819e-05
-3.07737192736864e-05
-3.07287057141966e-05
-3.2113359029248e-05
-2.41452922027403e-05
-1.67848743728754e-05
-5.26533280249961e-05
-6.01487504589381e-06
-3.59623079971651e-06
-1.49812476333346e-05
9.33909794077314e-07
-3.04441067107742e-05
-8.69794912089805e-06
-6.17187728488427e-05
-5.18167362909699e-05
-6.40946682605981e-05
-6.74819648153988e-05
-4.94015286010245e-05
-7.87309304773999e-05
-4.74855674608136e-05
-4.38644373806577e-05
-3.04606245994919e-05
-4.32874088933345e-05
-4.54358523640353e-05
-5.08667005742256e-05
-1.99215828525276e-05
-3.09504420997396e-05
-2.84560976883436e-05
-4.9698177513868e-05
4.665133246992e-06
-1.69188288245742e-05
-1.98891329604872e-05
-1.87667406887648e-05
-5.51670753750013e-05
-6.20961658559851e-05
-4.89748028900499e-05
-3.51922413943254e-05
-5.38937655760377e-05
-3.55250402063884e-05
-3.53136573227295e-05
-3.66325831522489e-05
-2.86033965506471e-05
-3.46094707542568e-05
-8.11710660398322e-06
-1.19434553080215e-05
-4.50216171914156e-05
-2.67337230789723e-06
-3.28202436014011e-05
-4.55982997858705e-05
-1.92263341032278e-05
-2.50166731092279e-05
-4.41365461630474e-05
-5.11245164637442e-05
-3.49226887933314e-05
-3.93585645797433e-05
-7.25313148655379e-06
-6.74232634795899e-05
-4.66221713050628e-05
-6.25138162238885e-06
-5.15442651267934e-05
-4.68138983452548e-05
-2.68730493650486e-05
-3.34571362364258e-05
-3.03160142906333e-05
-2.34622543434607e-05
-1.72353494193676e-05
-1.75716490206522e-05
-3.57648338389182e-05
-2.37380454914794e-05
-1.40520329126492e-05
-4.02501069850395e-05
-3.3356582566597e-05
-3.40224418299162e-05
-4.37250808486296e-05
-2.12849045827165e-05
-3.42638130373644e-05
-3.74471499656532e-05
2.62518732078463e-06
4.47020673142029e-06
-7.54725580491991e-05
5.92874634266609e-06
5.49950470481026e-06
-8.83005313756976e-06
-2.17400777745118e-05
-1.64203917780215e-05
-2.6376242251594e-05
-4.49025013674408e-05
-3.41552433269329e-05
-6.0357109599133e-05
-2.12346075208477e-05
-5.39750523006995e-05
-1.96430046123187e-05
-4.85194402952604e-05
-1.73846833882378e-05
-1.11110658053542e-05
-4.46994832655881e-05
-2.69919245725683e-05
-4.85366853771005e-05
-3.13949577758463e-05
-4.06534659996136e-05
-4.071322605168e-05
-3.66225673179004e-05
-4.83865795074902e-05
-3.76450854905016e-05
-2.47483196206846e-05
-5.04710343589256e-05
-3.43292970166798e-05
-2.46779467126703e-05
-3.58780479487057e-05
-6.18215449576884e-05
-3.99136942022863e-05
-2.77363251304435e-05
-3.64507375157576e-05
5.24007849146294e-06
-6.40519181912685e-05
-2.61885610388451e-05
-5.02861872276595e-05
-1.14510036947616e-05
-3.54517962134096e-05
-3.71856880829724e-05
-5.17677153431533e-05
-3.58976914766908e-05
-3.84132701653319e-05
-5.07517446830236e-05
-4.63621175128839e-05
-4.82520862084528e-05
-1.93758416716857e-05
-5.16161568753472e-05
-4.72077976419431e-05
-5.48639242611578e-05
-6.28346501827153e-06
-2.16412121613273e-05
-3.28995276916091e-05
-8.04000665066372e-05
-4.77558048236533e-05
-4.50633972294776e-05
-3.32046989118705e-05
-1.49734380043902e-05
-5.7910412115333e-05
-3.63628617485634e-05
-2.32772762250553e-05
-3.8002159765224e-05
-2.37618550426723e-05
-4.04019153114968e-05
-2.10937577541997e-05
-4.63006993588836e-05
-2.36801344973659e-05
4.92967233915459e-06
-3.31734676714967e-05
-2.00560759305142e-05
-4.75880647379857e-05
-7.25217907290788e-05
-2.18911149635804e-05
-5.0023625274261e-05
-6.62732593246997e-05
-1.29553719303834e-05
-5.69142590185092e-05
-4.91467430832181e-05
-7.45940578327325e-05
-1.37541678620934e-05
-2.5732250865825e-05
-8.49461552563747e-05
-3.01183517214507e-05
-1.91166599226211e-05
-5.3559173988806e-05
5.59048476903707e-06
-9.79136424789759e-06
-3.82267575042689e-05
-2.92662825155582e-05
-2.9777733106038e-05
-6.56814408617101e-05
-4.59261852975903e-05
-3.87422226153615e-06
-3.05817538315547e-05
-4.91876041109962e-05
-6.86893220749507e-05
-1.91417071168179e-05
-5.76450236021064e-05
-5.84088319943275e-05
-3.08103279959772e-05
-4.22282606302455e-05
-2.45325428014494e-05
1.02071121221779e-05
-4.94639781033468e-05
-4.27253431092629e-05
-1.12905172252413e-05
-2.28843057882667e-05
-4.84196510194555e-05
-2.11346295505162e-05
-4.36943464896583e-05
-3.18348020199324e-05
-1.77009266982092e-05
-5.21690549411378e-05
-2.08090117969364e-05
-4.30404851755835e-05
-7.00839765560521e-05
-2.54947811510979e-05
-1.9627967208433e-05
-6.85064493502516e-06
-2.77046777480758e-05
-2.63239500878128e-05
-3.17542832538167e-05
-1.27997729501095e-05
-5.46408516964576e-05
-4.76436012088646e-05
4.40702071807313e-06
-3.48436767871646e-05
-7.45755350987719e-05
-2.15205275814599e-05
-4.50807940550001e-05
-5.97707449525846e-05
-3.05415128873055e-05
-4.76038281716466e-05
-8.95549767573185e-05
-5.03245443022941e-05
-1.29572061750203e-05
-2.20068699673717e-05
-3.46057123891621e-05
2.98955594385729e-05
-3.85721751344617e-05
-7.29744664426375e-05
6.26988785112565e-06
-1.93108054848795e-05
-4.80670414619789e-05
-4.68061653124694e-05
-2.91185460450738e-05
-7.57737945625339e-05
-3.09861716473049e-05
-1.6847392074097e-05
-4.46968811982268e-05
-2.92547911369113e-05
-2.74953251008225e-05
-2.63804655303125e-05
-2.66116766927676e-05
-2.42586243452975e-05
-6.81975803698414e-05
-4.42339894900395e-05
-5.67430387998806e-07
-9.50845339891111e-06
-4.35347733016876e-05
-3.40159763530525e-05
-6.00558876964062e-05
-5.27275100771452e-05
-3.68105160307813e-05
-3.93928891301055e-05
-6.63245718714809e-05
-8.51903547835688e-06
-2.15340791502227e-05
-4.26732141846112e-05
-1.99893814722268e-05
-7.1305517502929e-05
-3.95247067873958e-05
-5.70675645175511e-05
-2.76116072633763e-05
-1.03843151544536e-05
-3.66997088008258e-05
-1.11524198833334e-05
-1.08979204449669e-05
-3.05472128432495e-05
-3.49836539178858e-05
-2.06227120563621e-05
-7.53669463486161e-05
-9.8980944007103e-05
-1.77640404966987e-05
-3.47461071233096e-05
-6.01180213545158e-05
-3.87878627962232e-05
-1.68218003028428e-05
-5.20682600012746e-05
-3.02708646504745e-05
-2.81563549779866e-05
-2.18073759612484e-05
-3.01560761888036e-05
-8.32427903177439e-06
-3.86191063741442e-05
-1.92030750131688e-05
-4.14398662455281e-05
-2.04997219605093e-05
-5.31077863976006e-05
-3.88148188353594e-05
-1.29850408650548e-05
-3.35885016392952e-05
-3.60318959472176e-05
-3.59984244326494e-05
-1.15655083849275e-05
-2.74787693229652e-05
-2.09996611907355e-05
-6.42240815099643e-06
-6.98939752196395e-05
-5.32223288986386e-05
9.73748419925449e-07
-2.69419498764703e-05
-2.53048822735346e-05
-4.03543909497505e-05
-1.71384629378195e-05
-1.13745240229732e-05
-6.17569827940682e-05
-8.40883695848203e-05
-5.22500068023934e-05
-1.10587348049143e-06
-1.39548662220845e-05
-2.95717694838552e-05
-2.35853600428416e-05
-3.70112680525522e-05
-1.20002019034489e-05
-1.80928360570382e-05
-3.6083700766391e-05
-3.07712686359307e-05
-4.19594755931038e-05
-3.66389708920951e-06
-1.90813545884573e-05
-3.96567543380766e-05
-1.13746830355678e-05
-1.18161124392039e-05
7.37738572982639e-06
-1.04095288406175e-06
-4.38300868281737e-05
-3.3361994231508e-05
-3.21160840352149e-05
-3.8808489134964e-05
-2.3609637142056e-05
-3.99150208661685e-05
-9.75777252243648e-06
-3.50768493792767e-05
-3.84648317291137e-05
-1.75049109026274e-05
-1.96219504874331e-05
-3.89846651810794e-05
-4.40210078034649e-05
-5.61190449194697e-05
-3.36405623110546e-05
-5.89255716394622e-05
-3.05229303294351e-05
-4.7398215259425e-05
-5.03953988803858e-05
-7.60845133191842e-06
-2.82502430696811e-05
-1.48447016954742e-05
-6.90781047145246e-05
-3.60832396694542e-05
-3.31220612229392e-06
-2.75023812234276e-05
-3.11367973998981e-05
-6.41822028813639e-05
-5.32677301046222e-05
-7.40616017806067e-05
-3.02449445727178e-05
-2.30858094708664e-05
-3.35412403715655e-05
-6.19557376519305e-05
-6.30915764749087e-05
-4.42644353257857e-05
-4.76792845643122e-05
-6.03998409274219e-05
-2.18697206029007e-06
-4.67940563822867e-05
-1.91779505231828e-05
-2.52347965258018e-05
1.40899594954089e-05
-4.32149939567211e-05
-1.93681658935998e-05
-1.87386756429091e-05
-7.7104604951541e-05
-3.86165466992143e-05
-7.47806382476762e-06
1.66002157692385e-07
-5.71671663050123e-05
-5.43352405474523e-05
-4.0105187717066e-05
-5.03158881712525e-05
-5.21474357000266e-05
1.56389131710354e-05
-5.76469774690653e-05
-4.24117013386069e-05
-1.15381607005115e-05
-1.96530603142614e-05
-1.38846342245472e-05
8.93230122339752e-06
3.64727380980131e-06
-4.38558251987163e-05
-2.03053522444742e-05
-6.11064041520798e-05
-5.73130390460374e-05
-5.39308748508776e-05
-4.29640497972987e-05
-3.51081804285429e-05
-6.37542416435166e-05
-5.5030783835719e-05
-5.60118616674415e-05
-3.79244369242608e-05
-3.25613716071698e-05
-5.03228786205872e-05
-2.30334804597863e-05
-2.95873639131755e-06
-4.17581498309733e-05
-1.28330773327246e-07
-1.26939051338177e-06
-1.66683798767298e-05
-3.72460784952332e-05
-4.69917320163722e-05
-1.06076806830808e-05
-4.56367908039478e-05
-4.01515236478636e-05
-1.90516237075187e-05
-4.65557868395702e-05
-6.34297786179233e-05
-5.25517653561369e-05
-4.62637820411081e-05
-2.53426315568478e-05
-1.48198118015425e-05
-1.80965637461129e-06
-6.67288313298309e-05
-1.05860705743201e-05
-4.02312861581352e-05
-3.54000426787967e-05
-4.7707751714865e-05
-5.38806169191109e-05
-1.20078046786466e-05
-4.8499292719255e-05
-1.6975617136381e-05
-1.47262673295215e-07
-6.28116370478627e-05
-9.7686986811309e-06
-5.70439213052112e-05
-3.29612602002532e-05
-4.47097569491495e-05
8.57321055011294e-06
-3.51319235820481e-05
-2.55484013716952e-05
-6.20525888085457e-05
-4.62105993198984e-06
-6.35759399609278e-06
-4.12637761526623e-05
-5.05499499286248e-05
-4.67298024967937e-05
-5.32038243726856e-05
-6.39861201792113e-05
-3.76255435138643e-05
-2.60088903223571e-05
-4.84921338145005e-05
-1.09393229379082e-05
-5.76227538768127e-05
-2.83193265892721e-05
-3.06436561887622e-05
-5.96297982348458e-05
-4.8114198935172e-05
-4.71194125522769e-05
-2.26846517113803e-05
-1.11875555725983e-05
-8.54746773620937e-06
-8.16200050788225e-06
-3.26987409404735e-05
1.69700962842711e-05
-2.46985349908948e-05
-7.18065259329416e-05
-6.135981564784e-05
-1.71559451169476e-05
-4.20166917838523e-05
-2.74396673574951e-05
-2.60100920209901e-05
-2.50957621461467e-05
-3.39692432268061e-05
-2.0866674458755e-05
-2.26135945901746e-05
-7.38580211556696e-05
-5.55578454711263e-06
-7.29434636656847e-05
-2.03851072741092e-05
-2.28743393750439e-05
-4.34677621720035e-05
-4.33660594495015e-05
-2.30150561359297e-05
-2.84231020174107e-05
-5.92295160355248e-06
-6.14306837536865e-05
-3.13302215511933e-05
-5.78266153613223e-05
-4.47930243571865e-05
-5.19573861245168e-05
-3.99572421993769e-05
-6.89465837976505e-05
-2.89350741037167e-05
-1.26735747129895e-05
-4.54475134962404e-05
-7.98640618113124e-06
-1.90907902922236e-05
-3.05477857453212e-05
1.78430202755876e-05
-7.50586958019216e-05
-5.69796391469462e-05
-1.5722476845097e-05
-4.60792454996429e-05
-1.79151866997347e-05
-2.97512504449012e-05
-3.7304746010153e-05
-3.45736043906705e-05
-2.03018202343238e-05
-9.01776305082585e-07
-5.2936074195075e-05
-1.82156363799456e-05
-4.37909622971134e-06
-5.61869367528412e-05
-4.07966057017979e-05
1.6229737588891e-06
-1.71290706606346e-05
-2.0985048114826e-05
-2.85543252277789e-05
-1.99079720194583e-05
-5.30302776264604e-05
-8.97005360412002e-06
-4.29462350445793e-05
-5.81119313178855e-05
-4.09785518083381e-05
-2.03064971249429e-05
-3.45552422383701e-05
-6.71670106770363e-05
1.2643557518426e-05
-5.47085686033945e-05
-3.64746848542994e-05
-6.43015716881174e-05
-2.14246525313599e-05
-4.29422873781513e-05
-4.12826844458676e-05
-1.94422437338168e-06
-2.21531740343673e-05
-4.91688763613815e-05
-3.5629534827324e-05
-3.62210290759214e-05
-2.27567661047416e-05
-7.18456202019749e-06
-1.90979586010969e-05
-4.00704746721672e-05
3.91860772165808e-07
-3.01664028686018e-05
-6.12763339387076e-05
-5.84627522185732e-06
-1.3850645359443e-05
-3.34928847636819e-05
-1.29084853962032e-05
-3.30349448466875e-05
-3.60314725198031e-05
-5.09275387057997e-05
-3.86517325469229e-05
-3.47572697577887e-05
-7.67919225494626e-05
-2.94330720868247e-05
-2.57542105238582e-05
-6.28953657351678e-05
-3.73337389755088e-06
-1.33852335151691e-05
-2.36501525037718e-05
-1.38976078532745e-05
-2.99511202734385e-05
-2.68073179470705e-05
-4.10129951027353e-05
-5.96058560324427e-05
-2.95650747756623e-05
-5.84064495739996e-05
-1.21123635570812e-05
-5.40543552570942e-05
-3.1334195538992e-05
-3.07863519271512e-05
-3.47170813933383e-05
-2.15742288338323e-05
-4.31869526461766e-05
-6.69839287600202e-06
-3.36275174854684e-05
-6.23013204831413e-06
-5.18693319184438e-05
-2.2881178346659e-05
-5.38767487610585e-05
2.83063897276576e-07
-2.12142034546251e-05
-5.19801286703616e-05
-3.76993403117154e-05
-2.75931483092391e-05
-7.11259989868335e-05
-3.28609972709294e-05
-4.41720332314152e-05
-6.98091206782319e-05
-3.31727171457329e-05
-4.46095640885001e-05
-6.89775941326452e-05
-4.93702512406219e-05
-1.70167047770291e-05
-3.24507647162323e-05
-2.91827834023273e-05
-4.98001617987164e-05
-3.20968274682328e-05
-1.71053769253093e-05
-2.3801489416526e-05
-2.49726861208115e-05
-3.54715904373775e-05
-3.00270659706521e-05
5.21704215733406e-07
-4.00863397376753e-05
-3.6930701049994e-05
-6.19707358707803e-05
-3.71289679888899e-05
-2.4516723198029e-05
-2.52313969586342e-05
-3.90117302515914e-05
-4.29303818458725e-05
-3.31775309158827e-05
-3.21060391187725e-05
-1.31664014119904e-05
-1.68558276082513e-05
-9.83376863518897e-06
-3.12881245801745e-05
-3.49288682059029e-05
4.95620929039003e-06
-3.97799116460452e-05
-5.24053924864527e-05
-1.23325167984314e-07
-2.40034962081196e-06
-5.76471669689477e-05
-4.19519738790663e-05
-2.43505804009417e-05
-3.7768274639924e-05
-3.39475716677681e-05
-1.38839786897389e-05
-1.40550817927592e-05
-1.71327821196451e-05
-3.19375186845513e-06
-5.58083185297439e-05
-6.40535362146747e-05
-9.62801431723209e-06
-1.27273537336708e-05
-5.73514616617713e-05
-2.53360312413778e-05
-1.66087369064932e-05
-3.16485710006826e-05
-4.37611801344131e-05
-5.11173564285878e-05
-1.52239474624449e-05
5.2535611723526e-06
-2.40476382146051e-05
-3.80362391189151e-05
-5.18938065488601e-05
-1.63914525793338e-06
-4.90891640654658e-05
-6.03373859862091e-05
-3.67642031134236e-05
-4.64375372531096e-05
-5.15113723752629e-05
-2.47615415355751e-05
-3.47018236249326e-05
-4.18834516067661e-05
-3.38468845892794e-05
-3.89263518380055e-05
-3.87679135153551e-05
-1.37722703048365e-05
-1.7907418921462e-05
-5.2943571298976e-05
-3.40414015368342e-05
-2.41227392167195e-05
-1.71571597105125e-05
-5.24912771865508e-05
-3.04086574956063e-05
-1.46086060375202e-05
-5.91352284413703e-05
-5.40487792466284e-05
-5.97393762088769e-05
-7.60709303217163e-05
-5.82052842890076e-05
-1.69296209003063e-05
-2.67107107282409e-05
-4.15987493579008e-05
-2.86873920220526e-05
-2.16659684766513e-05
-2.72132479909514e-05
-4.30484778564817e-05
-2.07409203124804e-05
-4.12250725290218e-05
-5.70789448509076e-06
-1.44194819335693e-05
-2.10082761221565e-05
-3.50877959775147e-05
-2.83359127974635e-05
-8.74062107755359e-05
-2.08275753692406e-05
9.08183003682573e-07
-3.60509860434935e-05
-3.53139361815198e-05
-2.04349894528621e-05
-5.37511893267003e-05
-2.42015414693191e-05
4.30655769899061e-06
-1.4304025464432e-05
-3.11998740229681e-05
-1.50219965696524e-05
-2.94621650955874e-05
2.37874781613936e-06
-4.04387997873769e-05
-2.39722221921278e-05
-4.31480000158324e-05
-2.22887863099804e-05
-2.89158393179245e-05
-6.03405473501933e-05
-8.22986011425129e-05
-5.8299543244072e-05
-5.36774105804977e-05
-4.95720596641766e-05
-1.19100077060411e-05
-1.82954064600282e-05
-5.41432863041492e-05
-2.49558544446417e-06
-9.54482983804424e-06
-5.10618935757545e-05
-2.44849835103745e-05
-8.5503414894001e-06
-1.81139798294443e-05
-4.04745822610112e-05
1.60134834700022e-06
-3.14940376320158e-05
-3.01917934214325e-05
-3.73621068910726e-05
-4.90598354064222e-05
-0.0001036666549015
-6.60509962320835e-05
1.69097946079857e-06
-3.70232823270995e-05
-8.07288957643264e-05
-3.16069653864384e-05
-2.61524063423357e-05
-3.28902270608908e-05
-6.06816354333101e-05
-4.23500632901201e-05
-2.48294620695684e-05
-5.41936058663796e-05
-4.85890852671012e-05
-3.33906216694861e-05
-7.42930769292774e-06
-1.79952495063775e-05
-3.88956290389628e-05
-1.37647068004813e-05
-4.30334357433789e-05
-7.66900955834925e-05
-4.58010141546544e-05
-4.57290227346853e-05
-7.56542247812566e-05
-6.17465485178606e-05
-1.45923498793837e-05
-7.57569096680188e-05
-6.54344300329083e-05
1.26324366379943e-05
-3.67190130594302e-05
-1.62909710339926e-05
-2.68657637829029e-05
-3.77862205902614e-05
-2.81056951550799e-05
-2.17314898687748e-06
-5.34067142892638e-05
-8.0677487118682e-06
-1.61280986007861e-05
-2.09309323009527e-05
-2.19681667935607e-05
-2.41410471194071e-05
-3.15567511442919e-05
-2.00396326953544e-05
-5.05238483082784e-05
-4.41713610117194e-05
-2.6936521140268e-05
-2.48040653508608e-05
-7.72467320641115e-06
-4.40594101923237e-05
-2.13365136557022e-05
-5.33433655489451e-05
-3.10069222380708e-05
-3.34561657838836e-05
-5.09411980997684e-05
-9.98971291363421e-06
-2.26317237870075e-05
-4.92210732166151e-05
-2.76993053226241e-05
-5.41114576939778e-05
-5.36791777551637e-05
-2.88189997966111e-05
-3.4396853163596e-05
-7.23849951829277e-05
-4.45111172770946e-05
-4.55761681322813e-05
-2.00354259112917e-05
-1.26959893079231e-05
-5.92195364607527e-05
-2.68311303925408e-05
-5.49002909975487e-05
-2.0339798331992e-05
-3.09969934732648e-05
-3.9032464010126e-05
-1.06362792739349e-06
-1.31021105280391e-05
-2.03553128020434e-05
-1.87902493384977e-05
-5.36877099371153e-05
-7.16133663441933e-05
-9.21868765164431e-06
-2.64534567534297e-05
-6.22942947495544e-05
-3.55081127421828e-05
-5.08369043794458e-05
-2.16163771304852e-05
-5.78390372381923e-05
-3.22247213765283e-05
-5.49888275211109e-05
-6.58357404878836e-05
-4.19608104714161e-05
-5.66684865562536e-05
-4.1527450504848e-05
-2.32192089851475e-05
-3.39147548897814e-05
-2.99929924412432e-05
-2.32717130196842e-05
-4.55510423492632e-05
-1.36244801382602e-05
-1.00485782291846e-05
-8.49876201770458e-05
-5.07481907801864e-05
-5.17522675020165e-05
-3.06208608183185e-05
-2.67615167911029e-05
-1.54004737820316e-05
-5.09286036019857e-05
-1.78388383264123e-05
-3.15180902104035e-05
-1.63541724045555e-05
-5.05431777926276e-05
-4.92520192500058e-05
-2.29209395148603e-05
-2.60447816300134e-05
-3.089463060169e-05
-3.44718887009912e-05
-4.98741242674385e-05
-8.78369741314612e-06
-3.07070557940168e-05
-4.00337460554633e-05
-4.84995708244491e-05
-5.78499072781068e-05
-2.46817597455677e-05
7.38641063215027e-06
-2.85520651058788e-05
-3.73625082133407e-05
7.63430687748257e-06
-2.83592112204631e-05
-1.7562308849992e-05
-2.33314910044799e-05
7.4034251350881e-07
-4.04330902171671e-05
-3.34980070517084e-05
-6.34018765709545e-05
-2.91770662286323e-05
-4.07835464006947e-05
-3.39515672724332e-05
-8.68939409202409e-05
-2.67605265794987e-05
-7.45756548304363e-06
-4.26082082093138e-05
-2.78201596299822e-05
-8.13556526065775e-05
-4.41796579132323e-05
-4.64109491174973e-05
-6.25391973478214e-06
-1.1096079227685e-05
-3.76970291329283e-05
-2.56366733985923e-05
-3.50901123750526e-05
-4.82187397361119e-05
-4.67964821582565e-05
-2.4428909012689e-05
-5.05842532710186e-05
-3.00377033557246e-05
-6.74515534045576e-05
-7.02054161497861e-05
-3.86486922521603e-05
-2.6516030818972e-05
-3.88946024695318e-05
-4.3499768519756e-05
-5.8040425005042e-05
-3.71569062866699e-05
-3.83334856640483e-05
-3.19746460558731e-06
-4.32332532534344e-05
-2.22220009922973e-05
-3.68031612336878e-05
-3.56946714613524e-05
-1.43913353537425e-05
-3.68523688496111e-05
-4.19416973053351e-05
-4.91673571033795e-05
-9.55148205934132e-05
-2.98103435174838e-05
-2.77083880747551e-05
-2.18313603323932e-05
-4.17178792817552e-05
-2.95771855063783e-05
-3.63214785205885e-05
-6.34289888754906e-06
9.26231205677528e-06
-9.59920544425519e-06
-7.07074320139017e-06
-6.46056093448761e-06
-3.51124414778437e-07
-2.74494675230303e-05
-1.882587534179e-05
-6.5840060321624e-05
-0.000108452546094423
-2.50561552162088e-05
-4.78382183090083e-05
-5.64449510543771e-05
-5.67917481665053e-05
1.64726331278509e-05
-8.39524684781966e-06
-5.97465389920728e-05
-1.79237893771618e-05
-2.41900459630954e-05
-5.41412377490385e-05
-4.13278481248088e-05
-2.09597288692653e-05
-6.0357370669087e-05
-4.26369333026456e-05
-2.87120818179096e-05
-1.9663095871809e-05
-1.62630511027201e-05
-2.78409879553338e-05
-2.84949356232235e-05
-3.38344043041776e-05
-4.55336974662785e-05
-7.49455535636075e-05
-5.43042639204283e-05
-1.01496939648017e-05
-5.13970845971769e-05
-2.42580223842051e-05
-1.58416447271239e-05
2.8371338813346e-06
-5.86380902558304e-05
-3.08874263343817e-05
-3.18120786479801e-05
-1.52714926617075e-05
-1.68154866206302e-05
-3.66567712510208e-05
-5.69795279512848e-05
-2.75421395682999e-05
1.81155958456453e-08
-6.95165450500174e-05
-4.02177636560611e-05
-1.90629528687213e-05
-4.18025156056592e-05
-4.53814181633963e-05
-4.66294250894088e-05
-1.64219842522462e-05
-2.06060471327773e-05
-6.38926934320644e-05
-4.55054468655408e-05
-6.65529858459607e-05
-5.33952343294485e-05
-4.75966562926306e-05
-4.53177228421654e-05
-5.37533568982126e-05
-1.62104058808817e-05
-4.48328362109797e-05
-8.1024749798767e-06
-5.5343765717545e-05
-2.70456242880909e-05
-6.4992089759527e-05
-3.55854106143424e-05
-2.45044137760069e-05
-3.28961823322561e-05
-1.57274312250398e-05
-2.58384167596562e-05
-3.7220313726949e-05
-1.95416543230377e-05
-4.54310780522471e-05
-1.40072336156061e-05
-6.50542537867564e-05
-2.59043861193707e-05
-2.87809575434959e-05
-4.53530783210434e-05
-2.1481555863129e-05
-2.9364904293028e-05
-3.32425751622795e-05
-4.39158204558439e-05
-3.5030270115586e-05
-1.93830877969779e-05
-2.3152726395386e-05
-3.54723730938216e-05
-6.64965027257488e-05
-2.55580423906917e-05
-5.32874022284721e-05
-3.45687919250323e-05
-7.02749377782339e-05
-3.08430448415148e-05
-6.14380722081465e-05
-3.25553450316872e-05
-2.97433217463008e-05
-5.97087118074928e-06
-6.25256644832126e-05
-5.4073853262575e-05
-3.93695567712449e-05
1.91592592673473e-05
-4.25044898825287e-05
-3.04540464026586e-05
-2.05125492351108e-05
-3.97308489081486e-05
-1.68398668926542e-05
-2.53231353068068e-05
-7.05454065871885e-05
-6.47482189502735e-05
-3.07289643309952e-05
-3.97078932247316e-05
-1.25788068046871e-05
-3.76977237471875e-05
-3.86988837932216e-05
-1.97063567081551e-05
-3.0815624991859e-05
-3.6021105329941e-05
-2.19010468067564e-05
-5.45513067275794e-05
-2.9587930865656e-05
-3.58956426791671e-05
7.62878608959399e-06
-2.77347984548962e-05
-1.30929110998486e-05
-1.85769786221865e-05
-6.61498169612952e-05
-6.88442243582135e-05
-3.06614976088963e-05
-2.16200340182145e-05
-4.58636505314144e-05
-5.84604385998234e-05
-3.97726002789704e-05
-2.67973133631818e-05
-2.22632412156321e-05
-7.20842886061081e-06
-8.34380125427842e-06
4.00545746387445e-06
-2.22769090933313e-05
-1.32431971951763e-05
-3.75002662867308e-05
-4.65802688074692e-05
-5.70436973981614e-05
-6.1579060562713e-05
-3.18293809404029e-05
-6.26419463210102e-05
-5.78742521315891e-05
-4.91611044445389e-05
-2.58286392229583e-05
-3.88962046226294e-05
-1.58225283640429e-05
-3.06692657518762e-05
-4.66985131903729e-05
-5.62219674045735e-05
-7.47431850312306e-05
-2.87298488668236e-05
-4.99480070588844e-05
-1.92132905050263e-05
-3.41742071489671e-05
-4.87046946507557e-05
-1.12435270373312e-05
-5.76884157473469e-05
-6.41709637781288e-05
-4.2227191854446e-05
-2.40785731592366e-05
-7.06228196310675e-05
-5.0994386091797e-05
-3.52379693202668e-05
-5.63865776120106e-05
-4.30087500164704e-05
-1.13871313831366e-05
-3.97996009857694e-06
-2.02150799987962e-05
-5.20507397197216e-05
-8.5706436474327e-06
-7.244720888885e-05
-9.09549319936356e-05
-8.19322729273077e-06
-2.34618092733783e-05
-5.31224908792727e-05
-2.42740636336488e-06
-1.6831119095383e-05
-4.31183548276972e-05
-4.43960522090756e-05
-6.24100256027062e-05
-3.71829628925378e-05
-4.89490721749031e-05
-4.56237527906986e-05
-7.23727800659155e-05
-3.87402670051274e-05
-2.39302373195959e-05
-2.35306364449652e-05
-5.69556280519486e-07
-1.72689162110714e-05
-1.84637025027728e-05
-3.81837994816146e-05
-6.82056105399337e-06
-1.75019541236229e-05
-2.88733761938114e-05
-1.46483403347027e-05
-3.06251647719972e-05
-1.8723563496992e-05
-3.17539872054269e-05
-2.4303462942123e-05
-2.952690474094e-05
-2.36537668954121e-05
-5.82886386046976e-05
-2.25586845542307e-05
-2.53168039745616e-05
-4.41222776362845e-05
-2.73258612792909e-05
-1.8871537752332e-05
-2.95596501515154e-05
-2.34223060918522e-05
-1.85829134998535e-05
-3.44969172165757e-05
-3.06529856809014e-05
-1.00225086369731e-05
-4.27745118314449e-05
-9.18334609631292e-06
-3.5130197240202e-05
-5.73580305009749e-05
-1.39262498690482e-05
-4.51108117096196e-05
-6.72251139915297e-06
-3.36730134768256e-06
-2.88822961499967e-05
-4.86528365729188e-05
-3.04122976852998e-05
-5.6308085997223e-05
-4.28623946202084e-05
-5.24189415212835e-05
-4.26076683642776e-05
-2.19041989545711e-05
-3.26915602222617e-05
-3.59095909754328e-05
-5.9039588046621e-05
-2.30779943132747e-05
-3.42427949257971e-05
1.2341590641436e-05
-3.80162484479009e-05
-4.58030492257086e-05
-3.2252039277221e-05
-5.24544791007908e-05
2.07802353645048e-05
-3.56072178994504e-05
-4.49095597637713e-05
-9.0458268311238e-06
-1.01113232405423e-05
-2.3042683017615e-05
-1.59997054863911e-06
-5.51956350776624e-05
-1.59023834196805e-05
-2.56935965413564e-05
-1.822224338773e-05
-2.16311116114732e-06
-4.36382425538665e-05
-4.9625270476842e-05
-6.45885466183018e-05
-3.87492700320208e-05
-2.83399886921027e-05
-2.84599934882475e-05
-3.40244998744129e-05
-5.03970110780949e-05
-1.13059322232709e-05
-8.47749957118361e-05
-1.26601683347355e-05
-4.27532951255386e-05
-4.6660724316316e-05
-1.21320531095063e-05
-4.26086012262254e-05
-7.88883777531165e-05
-1.9365545966413e-05
-1.71977946688456e-05
-3.56434897987114e-05
-3.88194883733495e-05
-2.31880378478126e-05
-5.70079481199094e-05
-7.76187095095899e-05
-2.78260238348564e-05
-5.39541530698254e-06
-1.95677271297691e-05
-2.11051229274928e-05
-1.07310703567339e-05
-1.59453338822978e-05
-2.19515661965057e-05
-4.8252954651767e-05
-5.73593339976561e-05
-2.98559566487543e-05
-5.07967654909332e-05
-2.95608183560095e-05
-4.70446559842284e-05
-1.38437498643083e-05
-3.27203703463874e-05
4.81151913685923e-06
-5.09927939071402e-05
-2.77128651090679e-05
4.43717795720069e-06
-4.31208786066438e-05
-2.0897234317965e-05
-5.54697168888864e-05
-3.86149805450425e-05
-3.0260519807595e-05
-5.68094852540653e-05
-4.65657742233847e-05
-3.9844593617767e-05
-1.16097614013882e-05
-3.08576071935399e-05
-2.89490624235999e-05
-2.83253685312972e-05
-2.62637420957016e-05
-2.0185384135623e-05
-2.91200033395544e-05
-4.67910927324922e-05
-4.33123957480276e-05
-3.61013675062465e-05
-5.33279892358037e-05
-8.23659268082008e-06
-6.61053310359464e-05
-3.73520454645986e-05
-1.61047523369231e-05
-2.27501559838867e-05
-3.63265779721815e-05
-7.07014028291226e-05
-2.85621335205447e-05
-4.12049965333216e-05
-5.17162251931324e-05
-7.89215612755109e-06
-5.6173406059828e-05
-5.73738629939941e-05
-5.29263628841356e-05
-3.0955415189735e-05
-5.74645074699029e-05
-4.518095517958e-05
-4.7180799080684e-05
-1.77239266302479e-05
-2.49241643395112e-05
5.23364208127363e-06
-5.75864101699455e-05
-3.50383736556621e-05
-3.34276612949302e-05
-1.68005021498208e-05
-3.56518064244918e-05
-4.35735087361076e-05
-3.24383025160759e-05
-2.25831092481926e-05
-3.50241652771621e-05
-3.31877148357484e-05
-6.71341216335092e-05
-6.04129233046566e-05
-2.72590080547273e-05
-3.17978723248942e-05
-5.0553744087001e-05
-6.82778794033444e-05
-4.84273847439716e-05
-2.70011613837917e-05
-2.42467458044548e-05
-2.37070216894894e-05
-3.02498409941541e-06
-2.29522159210019e-05
-5.67095485169426e-05
-2.04140578051961e-05
-3.1860755100141e-06
-8.40664945163816e-05
-2.26936459209339e-05
-2.26700115692987e-05
-5.43580328231485e-05
-2.92318116897872e-05
-5.35715790316566e-05
-4.94182230800033e-05
-2.27449850188987e-05
-6.30247082909642e-05
-6.36679173941987e-05
2.88607289342662e-06
1.3354631169042e-05
-6.62190949318714e-05
-3.33841199590868e-05
-1.57247376071213e-05
-2.23419217795884e-05
2.731578238418e-05
-3.19839375896335e-05
-9.45160615874389e-05
-5.09946789323729e-05
-3.9103291279991e-05
-6.76827779785467e-05
-8.9169134198841e-05
-6.48967441650704e-05
-3.53603588630876e-05
-5.45211798508008e-05
-5.13152871364228e-05
-2.59149782283639e-05
-3.90359300206883e-05
-5.26366570961659e-05
-3.38797977352544e-05
-1.72605287841839e-05
-2.89501588246185e-07
-9.40747405524071e-06
-2.11966801475156e-05
-3.89097926395223e-05
-8.00154744895493e-05
-1.49828318040742e-05
-4.03327207077307e-05
-3.91964081476945e-05
-4.6688376976298e-05
-5.61848489541745e-05
-2.65188480093338e-05
-2.66467031335639e-05
-7.20668293283304e-05
-4.24299584554845e-05
-5.72370553723509e-06
-3.12255030286174e-05
-3.71677407812648e-06
-4.54954073699769e-05
-7.57085890514121e-05
-3.22930462204253e-05
-1.96360142774923e-05
-4.48975280880574e-05
-2.9469027383045e-05
-1.4759487221771e-05
-2.12037194849505e-05
-1.1090399310161e-05
-4.26194646782481e-05
-1.38436877343838e-05
-4.34040999957848e-05
-6.30697772087315e-05
-3.99770568969647e-05
-3.28829004073814e-05
-5.93415882099079e-05
-2.39869960229809e-05
-3.11900363160471e-05
-4.53455603530641e-05
-5.40151689435561e-06
-2.60879778194204e-05
-2.10161156063257e-05
-1.52708245046516e-05
-8.39359598021408e-06
-3.4180283258806e-05
-5.95190608082627e-05
-1.56088950322776e-05
-7.05908447044638e-07
-4.19841093503705e-05
1.21928581247783e-05
-3.51112107867749e-05
-3.43357102028337e-05
-8.64926303571265e-08
-2.79578332274246e-05
-4.58725162898864e-05
-1.22002446321143e-05
-1.11195583214388e-05
-6.40394290102894e-05
-3.62165800042299e-05
-3.92466254214012e-05
-4.50615544864258e-05
-4.34482143053734e-06
-1.74483497583876e-05
-6.38666856829466e-05
-4.96531769334282e-05
-7.4755203933343e-06
-2.30142813658583e-05
-6.24618491609724e-05
9.08037018651552e-06
-1.93923827236626e-05
-4.41108496245426e-05
-2.61818958386053e-05
-1.79678834435668e-05
-1.00798708948416e-05
-3.1929658245458e-05
-3.28840705438759e-05
-1.43277008345047e-05
-3.94141775832545e-05
-6.98891162685349e-05
-6.30254614155548e-05
-6.11245934693227e-05
-8.571337391421e-05
-2.49274631846396e-05
-2.65986623889902e-05
-8.0746106323394e-05
-5.38481533724366e-05
-3.80343020645074e-05
-2.77513035938888e-05
-1.08877011131016e-05
-7.92867326950784e-05
-1.81777682502656e-05
-3.04012907173559e-05
-1.12651493826947e-05
-3.33482942503971e-05
6.45385942494408e-06
-3.57041452640849e-05
-3.67746550581076e-05
-3.20569701219056e-05
-1.66874781209941e-06
-4.59463272352279e-05
-4.841697466799e-05
-5.39533003488248e-05
-4.13403774378773e-05
-3.13501162258656e-05
-3.1541271694452e-05
-2.75288899777334e-05
-1.5277098733746e-05
1.12680593343243e-05
-3.12000882034672e-05
-5.427349694046e-05
-3.70951412797431e-05
-2.07782473459943e-06
-5.02485786437333e-05
-2.86643626583449e-05
-2.45719073148333e-05
-2.58352158580987e-05
-1.63224130880143e-05
-5.64741872539076e-05
-4.69020864128055e-05
-4.42966964675164e-05
-4.623804283348e-05
-5.08874930177973e-05
-3.41855338971099e-05
4.7040833527691e-06
-1.8615267787451e-05
-2.3847413130537e-05
-3.96921115165882e-05
-1.82451690993768e-05
-6.5713865096964e-05
-1.60587705026511e-05
-3.94758887059803e-05
-3.44711686882318e-05
-1.59356658174589e-06
-1.10455531647505e-05
-6.85841740311265e-05
-5.2851244395911e-05
1.51734053504457e-06
-5.91708292765308e-05
-5.97261189561083e-05
-5.10528062697363e-05
-2.96727121901059e-05
-3.65589598796137e-05
-4.32616759862e-06
-2.30098749123773e-05
-4.64922569388248e-05
-2.48111015770352e-05
-4.07837311460356e-05
-4.03956246026173e-05
5.23612703716361e-06
-4.91571092143837e-05
-3.64176314178493e-05
-3.6486411999487e-05
-2.12461906499897e-07
-2.31986157668382e-05
-2.66612277873548e-05
-4.96537454525709e-05
-3.97698820523612e-05
-3.35939753200626e-05
-1.48381790910614e-05
-6.32001661254943e-06
-7.97773523874091e-05
-3.3509857238138e-05
-1.7105278460406e-05
-3.43617828925852e-05
-3.99222323420154e-05
-3.04791295009545e-05
-2.60643630782499e-05
-2.33409074824617e-05
-1.28896241501624e-06
-6.8374021401595e-06
-4.63891363397478e-05
-1.38582527785671e-05
-6.06015260473627e-05
-5.83407046016483e-05
-3.97702629741864e-05
-5.10999771408223e-05
-1.74575186341059e-05
-4.75623239473114e-05
-2.74802188873813e-05
-4.28417287839206e-05
-3.57587719299203e-05
-2.27929237806336e-05
-2.22346465473894e-05
-1.51422923200933e-05
-3.48455902628366e-05
-1.45127970711922e-05
-4.07420650260648e-05
-6.72262450582302e-06
-3.99708531833096e-05
-4.96286307946515e-05
-2.51074393815756e-06
-5.60316407194127e-05
-5.49756482828776e-05
-7.35993094408507e-05
-3.10256481154448e-05
-6.22456844379389e-05
-4.15998006818304e-05
-5.48034248566803e-05
-6.10132244987141e-05
-8.19060902290754e-05
-1.64482901988076e-05
2.2277934660436e-05
-1.65570959667657e-05
-3.76185768629139e-05
-1.77121388576701e-05
-2.17587295852845e-05
-9.14627721711285e-06
-2.43953825384855e-05
-3.7470629750972e-06
-3.17311130259455e-05
4.12358650229891e-06
-5.91517422371366e-06
-5.05720386852319e-05
-2.39922019114754e-05
-5.7665167670566e-05
-4.75785990424372e-05
-3.83636881099526e-05
-9.3121030680518e-06
-7.8405281515353e-05
-1.81444423995095e-05
-5.84900799235069e-05
-4.95577863706177e-05
1.881101279405e-05
-1.94333954172977e-07
-3.38982107303557e-05
-3.97641581515272e-05
-6.47563409920983e-06
-3.88440829195757e-06
-3.23025791469671e-05
-1.52275150533611e-05
-3.20042143665964e-05
-2.75368326373686e-05
-3.73245399178545e-05
-6.1165685045203e-05
-5.30800625467677e-05
-7.57323199058574e-05
-2.81095677854391e-05
-4.60822161096605e-05
-7.08005853905229e-05
-9.47475248661489e-06
-5.46414090850045e-05
-6.68794460197148e-05
-3.36502718708051e-05
-4.28012639600288e-06
-2.84813787310763e-05
-1.5719926393674e-05
-3.61952651604838e-05
-5.03462452484818e-05
-3.30021795752286e-05
-2.173379920954e-06
-2.50190783112931e-05
-5.28063854985618e-05
-4.91829096647184e-05
-3.9996434734411e-05
-5.86900801487094e-05
-1.41675673784941e-05
-2.20037329288475e-05
-5.83638678672514e-05
-3.05678306295724e-05
-3.8123653614059e-05
-3.23457522238129e-05
-7.61808547744912e-06
-3.79040310195717e-05
-6.85975037676002e-05
-2.32752767874981e-05
-2.15988377045704e-06
-3.79676663839834e-06
-1.22738442191364e-05
-5.18527263404646e-05
1.00224158627159e-05
-3.65445538289176e-05
-4.38497378511264e-06
-1.2162542736112e-05
-2.51673718145249e-05
-6.19881604870736e-05
-8.61951794467572e-06
-5.86741012176208e-05
-7.68376705588276e-05
-2.77975056966137e-05
-6.21646063721119e-05
-6.34559706039142e-05
-5.02842953253505e-05
-4.18095749287758e-05
-4.44795102331801e-05
8.02126234679749e-06
-1.56755983209866e-05
-5.52108988580608e-05
-6.57003110206634e-05
2.20800102260585e-06
-1.95045673452396e-05
2.12985134301639e-07
-4.64677291398463e-06
-4.28996376026824e-05
-3.88910418655047e-05
-3.28381914703432e-05
-2.09656080355441e-05
-3.55847668065776e-05
-4.61612496853896e-05
-3.45821863036737e-05
-6.93136050622788e-05
-5.5188847825337e-05
1.96789374103784e-06
-4.48941204562323e-05
-3.20184535975562e-05
1.81257303082616e-05
-1.58543482568188e-05
-5.31421678691638e-05
-7.79091427017066e-06
-3.88998485164791e-05
-4.03441775310474e-05
2.14395126441676e-05
-2.04167530490693e-05
-4.10919264643737e-05
-1.24234487520719e-05
-4.3408438690815e-05
-4.15124388790658e-05
-4.67114068934076e-05
-5.86192461394168e-05
-4.42360936456665e-05
-3.96718519822073e-05
-2.69117799742212e-05
-3.4785339358948e-05
-4.925737983168e-05
6.60953423438524e-07
-5.17778715573438e-06
-4.2582469703829e-05
-3.22683004081541e-05
-1.07943028588393e-05
-2.30784111555911e-05
-3.36165035481209e-05
-5.47245103569186e-05
-8.06966613238408e-05
-3.99866421493541e-05
-3.50770858825243e-05
-4.42507013114625e-05
-3.3231053155331e-05
-1.83323455522176e-05
-3.17502873393928e-05
-5.16470725227435e-05
-3.27235245897132e-05
-4.59013869923213e-05
-4.06286771068873e-05
-5.67552999982528e-05
-1.15870542269987e-05
-1.79668426992458e-05
-6.3326081436032e-05
1.18256977858151e-05
-2.66446433798412e-05
-2.55170216146693e-05
-1.93240574939778e-05
-1.54814647932374e-05
-3.16756053787066e-05
-5.47758193878052e-05
-3.13745633380919e-05
-5.24169207789466e-05
-7.27092380423288e-05
-3.82968766417245e-05
-3.98481306578831e-05
-5.66705515830718e-05
-3.86411238565928e-05
-5.79354847361648e-05
-4.97362798517106e-05
-1.45230557408808e-05
-6.36001567255263e-05
-4.33622499474078e-05
-5.53659534906622e-05
-4.36370978641985e-05
-3.52454087654547e-05
-1.9921476922976e-05
-3.54786093027372e-05
-5.85209293454845e-05
-2.94936738416845e-05
-1.86670758755957e-05
-5.94442695586313e-05
-4.00671516874738e-05
-2.65748028716963e-05
-1.03740640960165e-05
-7.38797206285445e-05
-4.72405678843616e-05
-2.60312896273441e-05
-4.40378999141027e-05
-4.8181793520865e-05
-6.40025070847342e-05
-5.03580074415804e-05
-5.47454627991172e-05
-1.84056973332727e-06
-4.28069585262461e-05
-3.29097253744065e-05
-8.25310401008654e-06
-1.17367529055923e-05
-9.35712386664825e-06
-4.38853714720355e-05
1.22535761152436e-05
-4.68685636814935e-05
-2.36364100113321e-05
-5.32485195785133e-05
-6.6650669760015e-05
-2.93780211021157e-05
-2.3732639525985e-05
-3.3874505766017e-05
-4.18910003407728e-05
-1.04596039294656e-05
-5.04808786381199e-05
-5.00928647728638e-05
-1.49023757812117e-05
-1.08831704467882e-05
-2.63489413074601e-05
-1.83540531373626e-05
-5.32069139514835e-05
-4.28982268852053e-06
-6.33990475354031e-05
-1.40850434122149e-05
-4.77142819788938e-05
-1.28100250366941e-05
-4.48016865190283e-05
-7.6372724812008e-05
-7.02675384509502e-05
-6.66684949605031e-05
-3.98568525290254e-06
-4.44673743241559e-05
-6.52739422054584e-05
-6.40582074262823e-05
-1.06349483774257e-05
-5.79913691626033e-05
-2.40310677350933e-05
-3.62526926520394e-05
-2.19774792222501e-05
-1.92545412385891e-05
1.02495743150905e-05
-3.01898518451817e-05
-8.3471374931305e-06
-4.94999876623602e-05
-8.39613568516553e-05
-4.97665862526211e-05
-1.38212679159746e-05
-5.60028195591472e-05
-5.78786404245313e-05
-1.35376413578454e-05
-2.03632507923591e-05
-4.74826296655427e-05
-4.61024063528444e-05
-2.20518867093059e-05
-6.08110540305798e-05
-1.75866707467496e-05
-4.22047877150543e-05
-3.67485870138233e-05
-3.07436327208484e-05
-1.98937444714151e-05
-4.4455415527355e-05
-2.33451802974935e-05
-1.94769458662298e-05
-2.8846059384121e-05
-6.28032736246476e-05
-3.18886042674738e-05
-2.66653889651246e-05
-6.97152598678078e-05
-2.53535362474739e-05
-4.05712192461362e-05
-3.5123170667349e-05
-1.68626827056311e-05
-3.74479364750419e-05
-1.52331664657394e-05
-7.71313159903346e-05
-2.48685809190749e-05
-6.5966221968916e-05
-4.0037921927339e-05
-3.67299499448009e-05
-7.51131045840294e-05
-1.89989230761053e-05
-3.18965265284759e-05
-1.19746465526058e-05
-4.19031790684809e-05
-2.55747693933912e-05
-3.70968927157575e-05
3.82633785629943e-06
-6.73811228813009e-05
-3.17854467360288e-05
-1.25443805147929e-05
-5.32950049871923e-05
-2.52030514556872e-05
-3.56566332543697e-05
-1.30574581881848e-05
2.65649599915409e-05
-3.27502902041045e-05
-6.11301918542527e-05
-3.16268289872053e-05
-1.40397851799967e-05
-5.49886634686126e-05
-4.20392000297565e-05
-3.15172772268119e-05
-2.44941853637786e-05
-6.83938553308839e-05
-7.51196329770581e-06
-1.29810541402799e-05
-6.38682192769467e-05
7.13125312485058e-06
-2.00265474133144e-05
-4.60155162290862e-05
-4.77042388065761e-05
-4.68912292153729e-06
-3.59788953701814e-05
-3.54856610973016e-05
-2.48354643208894e-05
-5.7300556959329e-05
-7.1789970159921e-05
-4.72695194543277e-05
-4.42073025192298e-05
-6.66403685626669e-05
-2.12297573557701e-05
-3.35356752445926e-05
-3.27872088945154e-05
-3.0453545509566e-05
-3.99442416848559e-05
-4.67489899824638e-05
-1.68927769478957e-05
1.41487570634417e-05
-1.56922083887308e-05
-4.33559707935395e-05
-8.92671714064248e-06
-6.1562313020365e-05
-2.67587530214751e-05
-2.06746160544507e-05
-2.75849246933309e-05
-2.4780274275841e-05
-4.63802221309233e-05
-4.74994553349435e-05
-2.69021664891337e-05
-4.16495169070435e-05
-3.51239573772462e-05
-2.54664728233744e-05
-4.59203603937401e-05
1.4868335781485e-05
4.4802206498709e-06
-1.04695900544355e-05
-3.02361438694178e-05
1.5456057488898e-06
3.15153676441902e-05
-2.59864109832643e-05
-1.75949959231479e-05
1.55687259476693e-06
-5.00388088985115e-05
-2.62709039131006e-05
-6.51119184349637e-05
-5.78787168513962e-05
-1.32105303058886e-05
-2.89027092852451e-05
-5.6337247735418e-05
-7.09847002657024e-06
-3.22237416702652e-05
-4.13366854968246e-05
-4.99742538014717e-05
-3.0837654950037e-05
-4.02677428272395e-05
-6.63550972418208e-06
-1.03035258655699e-05
-2.01794963418561e-05
-1.23916127314494e-05
-2.75440126036997e-05
-2.90642250016796e-05
-5.62698840702337e-05
-2.10898397966234e-06
-4.17339104832127e-05
-4.19715668063342e-05
-5.60197644201091e-05
-3.42464448437683e-05
-4.96339800168247e-05
-5.95999931540536e-05
-2.1173328442588e-05
-2.60025044932254e-05
-4.40173816294712e-05
-2.61520744151568e-05
-8.52330288002852e-06
-6.94548548166767e-07
5.42650963831078e-06
-4.74149197194212e-06
-6.44525470722947e-05
-3.19193120479552e-05
8.86720579426929e-06
-4.4973290300244e-05
-1.29704802241211e-05
-6.23234809472623e-05
-3.6922675615645e-05
-6.73207789141363e-05
-4.07075987100884e-05
-5.80625279663495e-05
-5.12454164429902e-05
-6.65986158636709e-05
-3.48591822780059e-05
-3.58063448631621e-05
-3.99167260947549e-06
-5.58765840910152e-06
-1.80078533566483e-05
-2.17235222124373e-05
-7.01483470058996e-06
-2.83876644368431e-05
-3.62120957295557e-05
-1.68579568560204e-05
-2.34648605763269e-05
3.48106240146685e-06
-3.53180729118334e-05
-6.44897257496038e-05
-4.86520032028361e-05
-6.4573694872524e-05
-5.21397088075151e-05
-7.77286306570954e-05
-5.67994091179e-05
-8.51575139468853e-05
-2.84363757886517e-05
-1.91760186771251e-05
-5.85340963619209e-06
-3.88844336700126e-05
-2.55729520892619e-05
-3.28458049979573e-06
-4.65219328287807e-05
-2.4095793472014e-05
-2.85535113252047e-05
-4.10195286805183e-05
-3.6373393136038e-05
-3.12171779350253e-05
-6.62770530328243e-05
-5.37683289970123e-05
-5.89667763158356e-05
-7.23204915557554e-05
-2.96134635494993e-05
-7.29633191741259e-05
-6.69773131101913e-05
-1.7976164381129e-05
-5.47214362262509e-05
-1.22797222315967e-05
-4.65251547668823e-05
1.68687806676518e-05
-2.43269562951829e-05
-2.04065286710235e-05
-1.85182379524067e-05
7.41670454813934e-06
-2.86617658707299e-05
-2.05608795415414e-05
-4.36484325095587e-07
-5.77491276676585e-07
-2.88215049311965e-05
-4.64360980397218e-05
-6.81746502691732e-05
-3.57387282769753e-05
-1.8410077618751e-06
-4.64855823307622e-05
-4.34212276445635e-05
-2.76859872725698e-05
-4.65990863606417e-05
-4.14475536633064e-05
-1.33043845713777e-05
-3.18455262733988e-05
-9.2892511311686e-06
-3.39805147502612e-05
-4.00345736419226e-05
-3.86824491036738e-05
-3.89228868433142e-05
-5.88022246548146e-05
-6.88481788971221e-05
-5.17883602553365e-05
-6.08190875785319e-05
-1.39081752585949e-06
-8.32601684343048e-05
-8.01528284526016e-05
-2.11023721911134e-05
-2.04689791834221e-06
-2.04368545163905e-05
-6.17559992435129e-06
-2.43289118408433e-05
-3.15141713378843e-05
-2.58547510136136e-05
-4.23076606045033e-05
-4.58259676609766e-05
-3.37132003810385e-05
-4.77975897746733e-05
-1.86024190213197e-05
-3.68018807298294e-05
-4.10201418537777e-05
-3.22534194355403e-05
-4.32135938610909e-05
-4.0613974385214e-05
-2.6571220786357e-05
-5.99530294588925e-06
-3.02745376060311e-05
-3.16553193077548e-05
-4.93910058684019e-05
-6.30448885341686e-05
-2.65292645862175e-05
-6.99920987659719e-06
-3.72350214604086e-05
-8.35711451606196e-06
-4.62637716056872e-05
-5.75016280026933e-05
-3.05140611800029e-05
-6.6139357083694e-05
-4.01808737222771e-05
-5.63240734088842e-06
-3.73594232409697e-05
-5.46856322539966e-05
-2.5526596778534e-05
-9.56141344333274e-06
-5.50336831917644e-05
-2.6477173582218e-05
-3.50097065189082e-05
-1.55888434984764e-05
-2.65391492737113e-05
-9.16759549513272e-06
-4.55196740002666e-05
-3.99170469203741e-05
-6.9672704041585e-05
-4.97535903449626e-05
-6.07613177765575e-05
-5.25054024114705e-05
-4.62747780395234e-05
-6.14810032613049e-05
-2.00349405762933e-05
5.78877986465253e-06
-1.84173938639557e-05
-2.22797421847357e-05
-6.91598298031397e-05
-1.21972668863716e-05
-3.49083550690538e-05
-3.76001808253933e-05
-1.31654762232356e-05
-1.24916171358248e-05
-5.68387612964297e-05
-8.58358305702092e-06
-4.86845006463088e-05
-1.95614943585303e-05
-5.26861167486966e-05
-8.04664735418235e-05
-1.54719483533656e-05
-3.59946875625836e-05
-5.03657832289153e-05
-7.18260932808196e-06
-2.86462823575127e-05
-1.87229369974228e-05
9.34058546231492e-06
-2.00346433727337e-05
2.67880065055417e-05
-2.61799310655887e-05
-2.08122431385116e-05
-3.60963427574434e-05
-2.89318445245939e-05
-3.82163158554327e-05
-8.03782813523173e-06
-4.72330327334962e-05
-3.85818185870589e-05
-5.37401044477023e-06
-5.97838397731481e-05
-7.16061252500416e-05
-1.6739259462984e-05
-3.08052470777553e-05
-2.49636456037992e-05
-1.13472682040178e-05
-2.90770336638711e-05
-3.90433365998257e-05
-1.8577444607302e-05
-1.46531658805821e-05
-7.19098897033178e-05
-3.24528736548198e-05
-5.05772867033561e-05
-5.49580636317653e-05
-7.267805406941e-05
-1.89629198131434e-05
-8.31833997720788e-05
-5.16603289515588e-05
-3.29487881685724e-05
-2.27363876151127e-05
-5.28371673598783e-05
-3.52722349402232e-05
-2.02470528625861e-05
-2.4622821550228e-05
-3.71770240654079e-05
-4.92679422544197e-05
-2.76928832457236e-05
-6.35607165344477e-06
5.66067983547311e-06
-3.81537801401834e-05
-4.41258704443489e-06
-2.76874987539145e-05
-3.437721442216e-05
-4.76295032560747e-05
1.47482781612342e-05
-9.91909129689661e-06
-2.08040651624733e-05
-2.20524920026593e-05
-5.52735817579382e-05
-1.5022699973594e-05
-1.5126487688627e-05
-5.64167605901321e-05
-0.00010532710407911
-5.71126730349664e-05
2.9507337832781e-06
-2.19789988236763e-05
-2.74568089840053e-05
-2.07713317377737e-05
-5.28994772898163e-05
-4.09418680948929e-05
-9.15009293201093e-06
-4.6690722407312e-05
-4.93178734077877e-05
-1.46944853235475e-05
-1.59046461012649e-05
-6.23046098688e-05
-5.35274775895589e-05
-3.23454155366025e-05
-4.2130963669608e-05
-1.31465213159203e-05
-1.24374605696032e-05
-2.78244097493908e-05
-9.55444529809863e-05
-5.14954120762536e-05
-8.21042257951868e-05
-4.58858906086061e-05
-6.15622366982764e-05
-4.89673533898542e-05
-4.46544826137158e-05
-1.25610720941233e-05
1.60555399985287e-05
-2.17884966081699e-05
-2.29503143114394e-05
1.19038504918332e-05
4.48956309819335e-06
-4.58699171392823e-05
-1.22729540097299e-05
-6.44349738056301e-05
-4.83827295293039e-05
-8.24873959299025e-05
-4.199794017999e-05
-5.9804978067633e-05
