# Supplementary material for: Research on computational propagation and identification of mine microseismic signals based on deep learning
Source: PLoS One. 2025 Oct 22;20(10):e0334641. doi: 10.1371/journal.pone.0334641 (PMC12543183; doi:10.1371/journal.pone.0334641)
Supplement: S7 Data — (ZIP) [file pone.0334641.s007.zip › 000100900001364.xlsx_0.txt_24.txt.txt]

-3.50193878919782e-05
1.52479284787294e-05
-7.32418769065641e-07
-3.97222013456338e-05
-2.74995004138727e-05
-1.87938327955132e-05
-5.19244383385981e-05
-5.81660297208222e-05
-8.30434466574595e-05
-4.8771089204167e-05
-4.41550554617242e-05
-2.34394096171243e-05
-5.26102439577908e-05
-3.87153144053758e-06
-5.43713704070722e-05
-3.76056931367123e-05
-1.67849263962835e-05
-2.58881453440006e-05
-4.01193408574182e-06
-1.14728446641022e-05
1.3973935226862e-05
-3.23902147058359e-05
-4.16718975676594e-05
-3.39286735550528e-05
-6.57007383307932e-05
-3.6749350747329e-05
-4.97713978564377e-05
-4.50946592338983e-05
-3.29649851666303e-05
-1.72642190557348e-05
-5.59397120311681e-05
-5.95373509691117e-05
-2.86037971186582e-05
-4.21719313251256e-05
-3.75092198634971e-05
-1.44178158156696e-05
-3.94866906208057e-05
-2.90414261769902e-05
-1.19259765374903e-05
-1.90480168609354e-05
-2.42464658946936e-05
-3.5966779301245e-05
-4.09352205923339e-05
-1.96280954506654e-05
-2.9809214128753e-05
-3.5613776950432e-05
-8.9684657207347e-06
-4.29528827375189e-05
-4.84414694157105e-05
-2.26744339765433e-05
-1.69126847255854e-05
-6.86224490827243e-05
9.56626183229254e-07
-4.33683362610401e-05
-1.88802756745265e-05
7.18685978913706e-06
6.30132265863847e-06
-2.02149128418042e-05
-2.9621362147235e-05
9.86081674902205e-06
-5.12384050681359e-05
-1.31584468537929e-05
-1.64544470492972e-05
-5.98654807903498e-05
-2.28248012247427e-05
-2.06807914052765e-05
-1.5845469336104e-05
-2.64505642723613e-05
-1.05699123538681e-05
-6.50885267352014e-05
-4.05579368192923e-05
-4.77073112783679e-05
-4.33313393980402e-05
-3.75864317596512e-05
-1.21768850888672e-05
-3.55164018236592e-05
-6.38135939276e-05
-3.01238148186333e-05
-3.45658487505046e-05
-1.34975049699226e-05
-1.43613612317261e-05
-3.6273575850746e-05
-7.08589591995641e-05
-3.59896380066758e-05
-3.6738676241424e-05
-7.30308848326499e-05
-4.95387174281122e-05
-4.48925699260161e-06
-5.25607499615885e-05
-3.13881964162098e-05
-1.03057083361647e-05
3.47858129131883e-06
-5.33963493306573e-05
-3.43021892440765e-05
-1.035789940078e-05
-4.47727418809855e-06
1.45653219963557e-05
1.58748949235926e-05
-2.63573583178758e-05
-2.24831490725564e-05
-8.02458015810005e-05
-1.0431510853747e-05
-7.21851738616227e-05
-2.55617770998326e-05
-3.05743106034767e-05
-3.02100537518874e-05
-0.000101418374279705
-1.20824878819265e-05
-6.31048768128657e-05
-4.35782693542982e-05
-9.08779785979756e-06
-3.18164893101571e-05
1.9191804339317e-05
-2.22762912336172e-05
-3.15561529923759e-05
-7.92387958537416e-05
-1.43495216162528e-05
2.48892205157547e-05
-5.00821202009288e-05
-4.32702240872193e-05
1.78694392493079e-05
-6.00332243135804e-05
-5.2087508995788e-05
-2.67086559650162e-05
-8.70227752164083e-05
-4.16606937862433e-05
-1.71699271213867e-05
-1.02725837456391e-05
-5.22011734688642e-05
-3.30315927302121e-05
5.97465078714338e-06
-3.72094222570263e-05
-2.2106642881685e-05
-2.30333277423625e-05
-7.78768262259185e-05
-3.58713958036892e-05
-3.0987423210854e-05
-4.70579490787151e-05
-4.55298182421337e-05
-3.02305122665049e-05
-4.47334463199151e-05
-1.17626603589241e-05
-3.15311782591289e-05
-4.72192103784002e-05
-6.16656048849526e-06
-5.12206606950844e-05
-2.85292032704911e-05
-5.82793705292012e-05
-4.13548551723375e-05
1.49335726694144e-06
-2.97873656849533e-05
-5.70889254913179e-05
-7.44210093733587e-06
-5.60697934647997e-05
-4.1888712403736e-05
1.72980513883485e-06
-0.000105106714439633
-2.4429898739398e-05
-3.13867892551871e-05
-3.9922895344441e-05
-4.06402434250409e-05
-4.45586013196498e-05
-3.55256062549557e-05
-2.5760391868058e-05
-3.44518314608948e-05
-6.36614996545253e-05
-5.17709860869647e-05
-4.00829990311895e-05
-5.77231361187107e-05
-5.83505344540811e-05
-3.19359326876627e-05
-1.55546597885365e-05
-5.14871265185675e-05
-4.34378944547009e-05
-4.80730945384263e-05
-2.92911063697715e-05
-3.79941625707421e-05
-3.14038217205543e-05
-3.58176753622937e-05
-5.91128136784956e-05
-2.70874071165615e-05
-3.12661187232068e-05
-2.5125304958829e-05
-3.51851744917189e-05
-3.37159867239508e-05
-1.71848991110853e-05
-2.7552538390844e-05
-3.69349682370886e-06
-6.89978117027128e-05
-5.18717812136844e-05
-4.78431713208853e-05
1.28447900404708e-05
-7.82404210433172e-05
-6.33005463850434e-05
-1.87595111921925e-05
-3.66439489933552e-05
-3.5752009664904e-05
-4.87363308250113e-08
-3.77705155357316e-05
-7.96468260854857e-06
-2.54289477701747e-05
-1.14197205804244e-05
-1.36744133240198e-05
-4.54562700920208e-06
-2.57011270003208e-06
-4.80660092336251e-05
-5.05884110675987e-05
6.47603184678337e-06
-6.70030915831576e-05
-2.2319707071538e-05
-3.75588182808438e-05
-5.72768567928171e-05
-3.02853560020133e-05
-5.7360597241382e-05
-9.21278978029602e-06
-7.09232803282208e-05
-2.01801500445065e-05
-2.55647117671725e-05
-5.70218945527877e-05
-1.3414928404254e-05
-1.70806584810553e-05
-4.05192567098254e-05
-3.64407324915547e-05
-2.12100473366239e-05
-2.42589103038526e-05
-3.16900215774247e-05
-3.41714593387429e-05
-1.85983520048123e-05
-2.79099121809259e-05
-6.244585522832e-05
-2.06036029626936e-05
-5.04216944168117e-05
-2.51586732316512e-05
-1.27753710593375e-05
-7.30932305362998e-05
-8.67743431888047e-06
-3.219529282038e-05
-6.13708675584289e-05
-1.83262829985111e-05
-3.95586632555658e-05
-5.75463083410922e-05
-7.04067261589408e-05
-3.42486689935209e-05
-3.90884915426717e-05
-4.76735267047462e-05
-4.67285251234927e-05
-2.17248501621208e-05
-1.83990303335437e-05
-4.58941633799975e-05
-5.03054141690693e-05
-2.79090923204666e-05
-2.42902200715688e-05
-3.30717861341395e-05
-4.58569338320724e-05
-2.76719813361438e-05
-1.66275028769035e-05
-2.86577514733661e-05
-2.8485766951253e-05
1.58817713999902e-05
-2.02203690236008e-05
-2.70684853791559e-05
-4.10816865204573e-05
-5.31810265002488e-05
-4.26743133883614e-05
-5.32868259319153e-05
-5.44055111026048e-06
-5.0160039955384e-06
-4.48508656374509e-05
-6.76225332003462e-05
-2.41832846681387e-05
-4.66754580118422e-05
-5.61051407663176e-05
-1.55403961764517e-05
-2.3031110113523e-05
-2.37291017323192e-06
-4.94105956788885e-06
-6.74654135016826e-05
-5.22365532429305e-05
-5.43388206964334e-05
-2.18436183085277e-05
-7.3297320594119e-05
-6.10049154722352e-05
-5.70850294165994e-05
-3.82928709670829e-05
-5.37026310012427e-05
-4.00322757709879e-06
-3.44566095651458e-05
-5.44209851254103e-05
-7.5293780510195e-06
-2.24934735736345e-05
-3.98976409007263e-05
-8.75969612927113e-06
-2.94535586520671e-05
-3.85358327360404e-05
-3.93290717904973e-05
1.30397378904289e-05
-1.06185217923645e-05
-4.35823582891863e-05
-3.10167695362499e-05
-1.22923291113076e-05
-5.38229300662433e-05
2.1744974556641e-05
-4.68048021117756e-05
-7.25194178615319e-05
-3.28150936450694e-05
-5.4010343054723e-05
-4.97600170807109e-05
-3.84141975057803e-05
1.20434562370297e-05
-1.04371054017209e-05
-5.5705574249744e-05
-3.0995298535933e-06
-3.13775240662866e-05
-5.7148057914086e-05
-2.49945246153121e-05
-5.04608353849688e-05
-1.69985022654251e-05
-4.42992872110577e-05
-4.81501621783176e-05
-4.63396263135376e-05
-3.95282050807198e-05
-2.03406226922117e-05
-4.68007694181753e-05
-3.83094137698578e-05
-6.49149609526274e-05
-4.86476310634023e-05
-1.50665616200815e-05
-2.32733130110223e-05
-3.18654118994265e-05
-4.21335784976368e-05
-5.7241338050552e-05
-4.57096518515446e-05
-4.07373940918242e-05
-2.43778859838592e-05
-4.63147766801607e-05
-4.53637355111832e-05
-1.8310757148579e-05
-3.44026972304084e-05
-3.60036050609744e-05
-4.54367920292261e-05
-4.24170641027727e-05
-1.23937740892618e-05
-3.53371184663547e-06
-3.07025285448961e-05
-5.51065490126132e-05
-3.54239935928119e-05
-4.30453003596846e-05
-3.42427559016831e-05
-4.30444676754038e-05
-2.76200529559911e-05
-7.51444304501642e-05
-5.05367696111866e-05
-4.60105836627788e-05
-3.37323243943422e-05
-2.10689839940344e-05
-2.90925773397225e-05
-3.90846203291474e-05
-6.27886686024975e-05
-5.93558981234231e-06
-4.77801966257664e-05
1.21153131386396e-06
-3.48200712073884e-05
-2.1278177376662e-05
-9.73262650386326e-06
-2.50901106476883e-05
-2.77524864253464e-05
-3.43304484187298e-05
-5.22931429994605e-05
-6.79638369800969e-05
-2.9464818475043e-05
-4.28776344967333e-06
1.29336701729991e-05
5.56688574255717e-06
-2.96060778758916e-05
-5.90905624024038e-05
-7.97040633765895e-05
-3.32003153661612e-05
-4.93245121001388e-05
-0.000106810833907018
-5.69688887336441e-05
-6.90590778891082e-05
-3.38383857054806e-06
-3.81673570841595e-05
-1.88079099188003e-05
-2.24882591959518e-05
-4.63029704902343e-05
-3.46249274423653e-05
-3.59586231944262e-05
-1.18400654487191e-05
-2.54865979267218e-05
-8.8183728322671e-06
-1.29971040882766e-05
-3.82318341524298e-05
-2.80121598171871e-05
-3.24823498621874e-05
-5.78342611177234e-05
-3.6578436133867e-05
-4.87795612338304e-05
-5.3505409683473e-05
-4.60991090905345e-05
-4.46373072093201e-05
-2.52522024631216e-05
-5.18214229382016e-05
-5.26610111770129e-05
-5.21510435209124e-05
-2.39284940396163e-05
-4.01596002115067e-05
-1.96467838160265e-05
-7.45250511879328e-05
-2.2682024747521e-05
-1.57032112754491e-05
-3.27898608815271e-05
-4.46602263145022e-05
-3.25363234083611e-05
-2.83833953908217e-05
-3.18223502154501e-05
-1.68594453995474e-05
-1.46674006296778e-05
-2.78341640788526e-05
-1.90637712311473e-05
-6.77542812486802e-05
-4.65842169986341e-05
-4.44823360807996e-05
-7.6843590404572e-06
-3.96675046169244e-05
-4.58530186166709e-05
-3.99257715418493e-05
-3.174557096515e-05
-6.96711790789156e-05
-1.12448888367435e-06
-2.75960425478043e-05
-4.13770773749642e-05
-4.68430560647607e-05
-4.28060190035921e-05
-5.32752782627456e-05
-2.27589538504878e-05
-2.5723603981838e-05
-3.33864591236953e-05
-6.88984300826701e-05
-2.76679837267288e-05
-4.93630990440639e-05
-3.78685131853781e-05
-6.36916261488788e-05
-4.15973787104803e-05
-3.77087999927252e-05
-3.86785546264481e-05
-4.67095575053237e-06
-2.2357194515502e-05
-2.23646862017821e-05
-2.32139930305725e-06
1.540740744548e-05
-5.0281935611934e-05
-3.38278388937398e-05
-8.40773527142941e-06
-6.57670129932522e-05
-3.63017589634297e-05
-3.46293979016411e-05
-4.88774564758164e-05
-4.4664983299078e-05
-4.19969270548999e-05
-2.4518007261608e-05
-7.40555676460724e-05
-5.45693923015405e-05
-4.46814365271511e-05
6.20115248293477e-06
-3.77026008542654e-05
-4.37947566367196e-05
-4.12506563360505e-05
-2.63628815626841e-05
-4.94522060148061e-05
-1.53050921874455e-06
-3.43295684673275e-05
-4.06968747067215e-05
-6.51655657504718e-05
-2.01628174141789e-05
1.03196032506535e-05
-2.230029648806e-05
-3.56928039736264e-05
-2.54115953415765e-05
-2.66251197249174e-05
-4.14504105567216e-05
-4.23527242918475e-05
-5.38579083404688e-05
-4.66314855997757e-05
-3.00996630621156e-05
-3.31677758877437e-05
-2.66157423853046e-05
-4.09342206604192e-05
-1.70914166150177e-05
-6.63247912608145e-05
-4.97026307940494e-05
-3.69697739128113e-05
-5.30673673062633e-06
-6.86517516838279e-05
-4.67165568583201e-05
-5.06504510194933e-05
-4.57459165241131e-05
-1.08113562689669e-05
-4.02873511623238e-05
-1.82740640363639e-05
-1.67327756654207e-05
-5.35573737826645e-05
-1.6883366101352e-05
-3.133585448786e-05
-4.16193506406873e-05
-1.01897592969924e-05
-6.54951475620546e-06
-2.87891090310563e-05
-5.84698086279356e-05
-2.32581762350814e-05
7.91211748963388e-06
-3.38123467563779e-05
-2.72141613288967e-05
-1.89070198101636e-07
-2.26205816273876e-05
-6.95107151017754e-05
-3.77062428964983e-05
-4.68407324147005e-05
-1.56405144004898e-05
-2.58635519699058e-06
-2.09326611410082e-05
-6.3443976992183e-05
-2.6292883389416e-05
-2.89887505779023e-05
1.41820559530539e-05
-3.3075485953427e-05
-1.26626669979909e-06
-6.89191435761598e-06
-3.79291468664723e-05
-5.96554270989972e-06
-4.51931203021062e-05
-2.47287979079774e-05
-7.1686600714531e-05
-5.89139838838034e-05
-4.2912096201048e-05
-3.61082561002898e-05
-2.24868243727949e-05
-3.56495516043903e-05
-8.73139185716382e-05
3.01344079540542e-06
-4.1889149763876e-05
-2.99696639273018e-05
-1.02359622179288e-05
-2.12734658943384e-05
-3.15023478746237e-05
-2.15226345094101e-05
-1.66427725364724e-05
-1.36201707436893e-05
-3.73662966182324e-05
1.24536401827199e-05
-7.96669772903472e-05
-3.92218471167909e-05
-2.58170394901784e-05
-5.18400655738787e-05
-6.06873733208557e-05
1.87194774761935e-06
-3.97615971748809e-05
-9.51012484179964e-05
-3.62729944637245e-05
-3.87644935826718e-05
-0.000101245445255558
-9.16943771935947e-06
-7.17813990776002e-05
-6.12117360611225e-05
-3.67909133813915e-05
-4.92991884027478e-06
-3.94496235586774e-05
-6.8457647483449e-05
-5.01883333615104e-05
-3.08055570414194e-07
-3.65007619119833e-05
-5.35704052548502e-05
-4.64011878317943e-05
-6.78264163250343e-05
-6.90875496200702e-05
-3.14882394733505e-05
2.37778163194174e-06
-5.67648101578378e-05
-1.40803914827915e-05
-3.10574235353643e-05
-6.45203248228068e-05
9.60053061846511e-06
-3.51790620007063e-05
-3.61977497257261e-05
-3.06970643203167e-05
2.19652765840635e-05
-2.07914112364305e-05
-3.75475323492085e-05
3.27760006113808e-06
-3.05159605996102e-05
-2.95777818162911e-05
-3.98456273736955e-05
-4.03497789351484e-05
-4.00677441075757e-05
5.36870328587424e-07
-2.79625559501168e-05
-7.29976106285392e-05
-5.07332478196573e-05
-1.00100364141316e-05
-5.95357662035256e-05
-8.17887279388476e-06
4.9432089133286e-06
-5.28015965065606e-05
-2.7110924762547e-05
-2.92096777930381e-05
-6.90586315103735e-05
-4.94458529790185e-05
-1.17392363324265e-05
-3.99041904302223e-07
-7.72374427378314e-05
-7.54733513559554e-05
-2.86238961858437e-05
-6.91545397843853e-05
-2.68061774781132e-05
-5.45573168528664e-05
-5.5068266016635e-05
-5.02738344580559e-05
-4.97996237259761e-05
-4.81685065976286e-05
-5.24165675273326e-05
-2.98900178330075e-05
-5.17473623546641e-06
-2.25206982469159e-05
-2.82524592342012e-05
-2.48812158531604e-07
-4.67188851728052e-05
-2.20944557373963e-05
-1.71162359541197e-05
-3.50275155887175e-05
-1.72384163959448e-05
-4.73460119434611e-06
-5.5774436407615e-05
-7.33190645519469e-05
-5.18708160959938e-05
-5.55627656434787e-05
-6.3843080414958e-05
-1.83778608619734e-05
-4.85211556410529e-05
-5.14931745612359e-05
-6.30103470570097e-07
-1.95292203310553e-05
-3.29541550168051e-05
-3.14588187316519e-05
-3.43680424146343e-05
5.59402830365741e-06
-2.57988998011871e-05
-1.30945079280518e-05
-2.22246861996468e-05
-2.82121816203004e-05
-2.3383076162675e-05
-2.31730156911397e-05
-2.97152713741854e-05
-3.19258107590942e-05
-4.13573352911499e-05
-5.57824689087483e-05
-5.20549583054404e-05
-4.17153973648842e-05
-4.90104130345582e-05
-4.92634329217768e-05
-2.98453470520187e-05
-4.06708352551982e-05
-4.37200558532832e-05
5.30646500693994e-06
-2.54982760419188e-05
-4.76046798987899e-05
-2.00239333201643e-05
2.60075135803677e-05
-3.16952867895271e-05
-3.329360846556e-05
-2.23703759110505e-05
-4.30854909471616e-05
-8.44505081624293e-05
-2.23837281160626e-05
-1.4379397032507e-05
-3.02899139367602e-05
-6.03326045313272e-05
-2.33287744096555e-06
-5.18345816757527e-05
-0.000108251039518244
-5.82965869607499e-05
-2.50440285930211e-05
2.02180302162537e-05
-1.04786199965225e-05
-3.04048786904734e-05
-5.48171979700663e-05
-4.11403045868586e-05
-6.60922887488119e-06
-3.42137358072934e-05
6.61558826893461e-06
-1.97820656278343e-05
-5.66248664105095e-05
1.5632577896248e-05
-2.48265380307649e-05
-5.84826489714629e-05
-2.56264331753934e-05
-2.72536056902929e-06
-4.37674363147022e-05
-4.26178457784519e-05
-3.26436044136306e-05
-5.87176780707005e-05
1.51979875601076e-05
5.11977342681632e-06
-6.84593257300339e-05
-4.93113825431417e-05
-5.40026342487015e-05
-2.26436835341784e-05
-4.24371297137513e-05
-2.971276543785e-05
-3.32070064400473e-05
1.91071450298344e-05
3.62131811936001e-06
-2.12996434321553e-05
-4.43987958070489e-06
-2.07357620863719e-05
-5.16000243775293e-05
-6.23877580313223e-05
-6.40254365689423e-05
-4.51489183834509e-05
-6.76093613553879e-05
-4.24771472092105e-05
1.33214556878891e-05
-4.54017324855247e-05
-1.25273585590256e-05
-2.41557663737212e-05
2.07062515290163e-05
-3.49168121948697e-05
-5.42609338471939e-05
-1.03971606687418e-05
-7.58243385176458e-05
-3.71275194679296e-05
-3.61361253674005e-05
-7.39770914643699e-05
-3.23110739513849e-05
-3.42769397956004e-05
-2.96054837151439e-05
-4.48080467808564e-05
-3.13555155557415e-05
-1.22203656342732e-05
-4.99155405574345e-05
-6.49635235908319e-05
-3.4184766082245e-05
-5.02893310045652e-05
-8.35663004809313e-06
-8.61401622335441e-06
-6.25404234630716e-05
-4.70945321249421e-05
-6.03549529202543e-05
-2.98700256396183e-05
-4.27088137768891e-05
-2.4795807119113e-05
-3.71197019523545e-05
-4.68785889218622e-05
-3.58527945688484e-05
-2.25278349831982e-05
-3.39410313214925e-05
-3.48872796320455e-05
-2.05243128011124e-05
-7.53067694225867e-05
-4.65967124801278e-05
-1.67650402937333e-05
-3.80917054271914e-05
-4.44409380015714e-05
-2.09452548382737e-05
4.0251981441125e-06
-3.15995062601823e-05
-2.19739037082828e-05
-3.57303143521431e-05
-5.31128047218664e-05
-4.85063929177457e-05
-1.81509098485631e-05
-2.74294265758542e-05
-2.18304829892158e-05
-1.34011676942301e-05
-2.66217580649724e-05
-3.66324103555453e-05
-2.13902119614032e-05
-3.76323125325591e-05
-2.17167436528038e-05
-1.12917623427067e-05
-2.47187245834524e-05
-2.37433487961314e-06
-2.97675662272877e-06
-2.62211498611892e-05
-7.81845185840094e-05
-4.64160122696862e-05
-3.89394607918844e-05
-3.5430274498412e-05
-1.48254164970591e-05
-2.37743860128015e-05
-6.1784210711175e-05
1.74078392292679e-06
-6.50025315051899e-05
-4.53219311215771e-05
-2.83469022253057e-05
-2.37673583428964e-05
-3.95830530112783e-05
-2.68996414386751e-05
-8.7267276682009e-06
-2.73849644368595e-05
-1.44751844724399e-05
-3.91836874870397e-05
-1.93435807873338e-05
8.4689490680832e-06
1.00088716879693e-05
-1.48943223637995e-05
-3.96533536953481e-05
-2.9758517619048e-05
-4.23787025489971e-05
-5.84489999501566e-05
-4.12002742516477e-05
-4.80981109307801e-05
-5.04814724097437e-05
-4.10818848923489e-05
-2.79600933199643e-05
-6.7013464991565e-05
-6.22633592419146e-05
-3.51966074370096e-05
-4.00646873846e-05
-3.98529928429393e-05
-3.71523604570272e-05
-6.03360411310266e-05
-3.12238410925165e-06
-3.61307573321211e-05
-1.93885566341038e-05
-6.79719307064761e-05
-1.47828094477621e-05
-2.96861845842916e-05
-2.22665212220315e-05
-1.40272649126056e-05
-3.00049861136321e-05
-2.76148940361815e-05
-4.11748878755136e-05
-3.47372593290672e-05
-2.72297953881963e-05
-2.23008045007549e-05
-5.30292891049278e-05
-3.70025968665535e-05
-4.8037018772079e-05
-1.63522157596549e-05
-3.25056012760835e-05
-4.72098027973592e-05
-1.14092229928973e-05
-2.08232902106418e-05
-3.60078018133133e-05
-6.47255779114085e-05
-4.73986212150014e-05
-1.08673146320285e-05
-3.67544486636243e-05
1.11729847080352e-05
-5.17748594222538e-05
-5.09791265491332e-05
-2.82664399866204e-05
-7.35602320178663e-06
-4.18469298084148e-05
-1.21716675761648e-05
-1.38233575016625e-05
-3.03888676767385e-05
-6.29162272745749e-05
-2.97179232951634e-05
-5.52963311228171e-05
-2.06350386252075e-05
-4.14108008915321e-05
-1.43123236311632e-05
-4.36297521802301e-05
-4.14466674569619e-05
-7.21613821635477e-05
-3.42667512790866e-05
-4.52206845639353e-05
-1.18569464122772e-05
-5.91600628787308e-05
-5.32400295389104e-05
-1.59163600181899e-05
-1.17040663881001e-05
-2.96143058265812e-05
-1.6497372874044e-05
-4.5346396969879e-05
-3.89802505884787e-05
-2.01816234725288e-05
-5.77354896414029e-07
-5.16825830912773e-05
-2.79540872663951e-05
-4.11886813332118e-05
-8.35765626454624e-05
-3.5001761149844e-05
-5.75055264733879e-05
-7.73353399800159e-05
-4.14310960159038e-05
-3.81311687809079e-05
-4.9609758579365e-05
-1.37176791509052e-05
2.99725093258667e-05
1.99902056863279e-05
-2.22213022072567e-05
1.22014021277871e-05
1.20111384075988e-06
-1.69503861264752e-05
-3.54426080998843e-05
-1.96601316292833e-06
-2.96004924496323e-05
-3.62053784093228e-05
-5.73837344139064e-05
-6.77472828881052e-05
-7.97186958682675e-05
-5.89765171804427e-05
-2.64326465705953e-05
-5.8602673950693e-05
-5.66433167422014e-05
-5.9278885154526e-06
-6.17976731006408e-05
-7.59695605467134e-05
-4.4556067753982e-05
-1.28939279057037e-05
-2.57247070669739e-05
-2.31261988870911e-05
-3.22598629376678e-05
-5.88219255726328e-05
-2.83508859186257e-05
-3.90221168806467e-05
-7.10294126800041e-05
-2.6090732512851e-05
-3.89178177225679e-05
-2.60310193814053e-05
-1.29383136698839e-05
-7.50920158134203e-06
-6.82328093766144e-05
-6.52046406693136e-05
-6.59678349929102e-05
-1.69527588531655e-05
-6.80104013334708e-06
-3.39510707199425e-05
-5.87958463013654e-06
-5.56910421179484e-05
-5.91802938574127e-05
-2.69325989181329e-05
-5.77893163150936e-06
-6.81783015436727e-05
-5.49867251833797e-05
-4.4942922068234e-05
-5.21785523644101e-05
-7.62940242298729e-05
-4.4459418163243e-05
-4.03971436933883e-05
-2.64710425364287e-06
-3.79999317489941e-05
-1.44815325864071e-05
-4.49408862550934e-05
1.92554273801e-05
-5.30636760564522e-05
-5.30273208243784e-05
-4.3666637021508e-05
-7.15682852062806e-05
-8.01988407028656e-05
-2.42317600475211e-05
-1.1578704483119e-05
-6.03530198425694e-05
-7.14267828834711e-05
-6.17265570637053e-05
-4.73222806099615e-05
-5.04344311300096e-06
-1.6165380353013e-05
-6.5112123537338e-06
3.91551653911193e-05
2.00438854727536e-05
-7.67997729173444e-06
-1.65479214782188e-06
-2.81017917968222e-05
-3.74566959720737e-05
-7.64092986866341e-05
-4.92525140344565e-05
-4.39391376861779e-05
-5.76981683134336e-05
-5.25372586259847e-05
-4.0353817131896e-05
-6.74050718474656e-05
-4.31047689631616e-05
-1.41303806474822e-05
-5.8565691470493e-05
-2.87952986633303e-05
-9.63881118246841e-06
-4.31400013760197e-05
-1.31551864107314e-05
1.28645542549532e-05
1.67052666540592e-05
-3.67355764246069e-05
-1.55687377132332e-05
-2.26749016519484e-05
-3.57519483823557e-05
-4.4900306523388e-05
-3.57438805496676e-05
-5.3176193492383e-05
-3.12918426652788e-05
-3.61678754998293e-05
-6.34104830975447e-05
-7.18810268240338e-05
-5.00664606725113e-05
-3.84590946774562e-05
-2.18910658557018e-05
1.45871092322508e-05
-2.30914328007856e-05
-4.20875764153656e-05
1.57172050199795e-05
-4.16250634020481e-05
-6.00626781345182e-06
-4.09138560335669e-05
-5.2676933972706e-05
-5.33492205908759e-05
-5.83154234070674e-05
-3.55747648188716e-05
-1.93597829519207e-05
-7.74427416415678e-05
-2.05149491661098e-05
-2.65620453419835e-05
-4.78923058047486e-05
-3.36972991018213e-05
2.91699123835654e-07
-4.4755380776154e-05
-4.84512877458673e-05
-2.76611503645379e-05
-2.62519680055524e-05
-3.86489878214164e-05
-9.28270767365364e-06
-4.45195556498249e-05
-3.55741565078011e-05
-2.41148206161872e-05
-5.27688829894967e-05
-5.60349011937285e-05
-5.68138913568164e-05
-5.3878035786539e-05
-2.99352301825319e-05
-2.44238991271864e-05
-5.54939961747427e-05
-3.79166023948581e-05
-3.60207022488741e-05
-3.97308448341289e-06
-4.26737092985697e-05
-3.1019620296913e-05
-1.19929643672424e-05
-6.24983350431141e-05
-3.36742623822678e-05
-1.2679277762849e-05
-6.69204238458511e-05
-1.93135615776995e-05
-3.26172437905621e-05
-3.26017835397122e-05
-2.33865841878703e-05
-6.48926484271975e-05
-4.38427005110206e-05
-2.21630176834102e-05
-7.11873797144437e-05
-2.18347209494951e-05
-2.04778442414057e-05
-3.59457449934106e-05
-4.46429662352572e-05
1.72516457307649e-05
-1.10162335991748e-06
-1.72857320553068e-05
-2.22916029897622e-05
2.25887761004208e-06
-3.79032312231979e-05
-2.62690077892097e-05
-3.74313354827087e-05
-2.46922464069324e-05
-4.13583401386294e-07
-4.36465634801284e-05
-3.78001175353199e-05
-1.69989138547249e-05
-5.29444625289517e-05
-5.12647707182461e-05
-2.90721554011241e-06
-3.38455243817795e-05
-4.87141647619274e-05
-6.07558626144806e-05
-8.11941687673486e-06
-4.29921007683814e-05
-2.3186262384485e-05
-3.40804904848339e-05
-3.44612010364006e-05
-6.25721226654886e-05
-2.63701656444045e-05
-4.13493185304268e-05
-3.6637675818671e-05
-3.8326663204185e-05
-1.05670577847331e-06
-3.22004530853611e-05
-2.22680846294542e-05
-8.2968848074727e-05
-2.7800639980926e-05
-4.81219552218271e-05
8.75153514146825e-06
-1.53122906512645e-05
-7.2100823794712e-05
-3.40624631138237e-05
9.08378727869125e-06
-2.72474135775209e-05
-1.61000191123401e-05
-2.6253301072268e-06
-1.01608454279903e-05
-6.82211882942966e-05
-2.6232626865581e-05
-7.51934424492315e-07
-1.51275708722977e-05
2.8659197317005e-05
-1.2292960181169e-05
-8.22512306274475e-05
-5.64213420488027e-05
-3.09767130976602e-05
-6.61491776863266e-05
-7.09373209320036e-05
-3.65037413642134e-05
-1.80684789657489e-05
-1.99957111429095e-05
-4.04658014525934e-05
-3.95180859415081e-05
-2.99728022456475e-05
1.47258748550955e-05
1.66414900721005e-06
-4.31226866490763e-05
-2.86029485141597e-05
-1.44242632046044e-05
-5.77532277738307e-05
-4.97161435917763e-05
-2.2498410554043e-05
-3.86310694074592e-05
-5.39075412200708e-06
-3.19614876175482e-05
-4.35381819069324e-05
-3.74779344167139e-05
-2.41185571431817e-05
-3.72427435351007e-05
-4.44296018245127e-05
-2.38629697766445e-05
-5.25550358772409e-05
-6.86531591671213e-05
-1.02635596639072e-05
-2.49155857351239e-05
2.0379530369275e-06
-4.91741079745684e-05
-4.93004960801033e-05
-2.6847366538451e-05
-1.31302716839401e-06
1.39495580266543e-05
-1.48795191037609e-05
-3.00867082367227e-05
-7.08161592986072e-05
-1.46547131326698e-05
-4.94223584707327e-05
-1.0262588788749e-06
-2.75677367312054e-05
-5.7689714003613e-05
-6.83611647481139e-05
-3.5433670519237e-05
-5.04987824449546e-05
-2.0052789678041e-05
-1.58693454459225e-05
-2.30927691479941e-05
-2.11166136568049e-05
1.17344556676648e-05
-2.54766065005547e-05
-5.03050736427649e-05
-2.51802809635777e-05
-5.3025025811017e-05
-4.04048717249899e-05
-3.04070103556908e-05
1.6115636900194e-06
-1.77757784895221e-05
-5.5332687256546e-05
-3.79975708821177e-05
-2.68647521158476e-05
-4.84392040412364e-05
-8.67900771443537e-06
-2.65720233246837e-05
-6.57055962647688e-05
-5.25149751698305e-05
-9.82751147623012e-05
1.36755764926304e-05
-4.78165330372352e-05
-2.6205299513717e-05
-5.31777779090423e-05
1.07555065270396e-05
-3.06802425059938e-05
-5.81420088555115e-05
-4.218664554602e-05
-3.11849193529379e-05
-2.63306370742448e-05
-2.87522167460323e-05
-5.46570917263863e-05
-6.4260699538578e-05
-2.10819742961244e-05
-2.39055164153055e-05
-3.58159460507811e-05
-3.67659772780355e-05
-2.67034852034303e-05
-4.28037643646464e-05
-4.30023722247516e-05
-4.54242880032184e-05
-7.8413839556762e-06
-2.49039736398083e-05
-5.31573455747346e-05
5.2352685399415e-06
-1.16286993386176e-05
-3.79454409290078e-05
-1.38309307798067e-05
-3.55274915587726e-05
-2.84166658093781e-05
1.40089518078912e-05
-3.23577072206352e-05
-4.02966047840839e-05
5.94735133985181e-06
-3.78321008173287e-05
-7.09342118879579e-05
-5.34417997261298e-05
-3.53560617618895e-05
-2.83714229324772e-05
-7.04845207402505e-05
-6.01977014622677e-05
-9.3983608537345e-05
-3.02271964512695e-05
-1.70961204181623e-05
-4.8857166691245e-05
-3.91689919915798e-05
-5.25570261018062e-05
-1.95614236840627e-05
-2.16316393613872e-06
-1.33672596648719e-05
-2.27238410331771e-05
-2.40482809271685e-05
-5.00524096217483e-06
-7.40757091913764e-06
-4.21301476535714e-05
-5.93870679816701e-05
-4.67200729693912e-05
-5.41516705496402e-05
-6.11808283538207e-05
-4.00018777358829e-05
-1.04406834354426e-05
-3.35614883373907e-05
-5.5996719099666e-05
-3.29272803058598e-05
-7.24159127617964e-05
-6.54090413807232e-05
-2.58889643569072e-05
7.84981550587899e-06
-2.66613823444635e-05
-2.28921434756314e-05
-7.13569151906095e-06
-2.95158255307912e-05
-4.29148040410213e-05
-5.06905116246133e-05
-3.94337266856351e-05
-5.76678253558188e-05
-3.83223828623222e-05
-4.557706320443e-05
-4.97911293832378e-05
-2.08241442927965e-05
-1.63276634989878e-05
-6.88125824352186e-05
-2.52311835795295e-05
-3.4163438276282e-05
-4.38818104857177e-05
5.33691134617499e-06
3.28795594789277e-06
-3.92683997461096e-05
-5.0822329013962e-05
-2.34059314043643e-05
-5.49934470770185e-06
-5.45040981196436e-05
-3.67390741540382e-05
-3.70532649776615e-05
-5.97428927979477e-05
-3.94291603732114e-05
-3.28504391698653e-05
-1.10417809289485e-05
-8.65473687502933e-05
2.23259977945462e-06
-2.9233544799872e-05
-6.56595477241859e-05
-5.53363687200601e-05
-5.0390103628965e-05
-2.28394202252323e-05
-4.6513780782079e-05
-2.12687817705802e-05
-1.55091104060517e-05
-4.2103430313811e-05
-4.84929640929642e-05
-3.897250430566e-05
-3.21016697347414e-05
-2.77658209386324e-05
-4.24629545016913e-05
-2.83874542232346e-05
-2.03686488308927e-05
-5.98301358058326e-05
-4.58342443228347e-05
1.02152282697825e-06
-7.62187558456231e-05
-8.41840175718365e-05
-6.29613396798668e-06
-1.52557372071164e-05
-2.17728027409959e-05
-5.93036759750279e-05
-1.04683414622104e-05
-6.12864268786605e-05
3.00323300960199e-05
5.44271054381532e-06
-3.73801515428552e-05
-5.96347654655493e-05
-2.37448867890338e-05
-2.17868140424468e-05
-2.91351731748366e-05
-3.99154903169428e-05
-4.11034900035262e-05
-4.0943572932268e-05
-5.53953483352519e-05
-5.3475039355462e-05
-1.13299573280918e-05
-4.0404230995984e-05
-2.34043062164389e-05
-3.11178799754957e-05
-5.23628810829594e-05
-4.44166539981936e-05
-3.00754678613436e-05
-5.63439345825125e-05
-2.81148305453981e-05
-2.93761666331261e-05
-1.28488942193411e-05
-4.66811945271673e-05
-3.26699480589054e-05
-2.35102419047598e-05
-5.79026611498987e-05
-2.8187880303642e-05
-2.84300505328339e-05
-6.56208211802317e-05
-4.28961508066708e-05
-4.87027507845312e-05
-4.12487100272319e-05
-7.24802713912885e-05
-2.52604736989798e-05
-4.69127124809389e-05
2.02228929125452e-06
-3.46258305699704e-05
-5.33364825035623e-05
-5.45008005739786e-05
-2.42552998909706e-05
4.56539959091988e-06
1.38658094591115e-05
-7.96380089160485e-05
-3.03033845331289e-05
-1.57276186772222e-05
-3.30144421479347e-05
-3.88043720178087e-05
-4.26246397575352e-05
-2.37502166110328e-05
-4.72827414384382e-05
-3.16194609640493e-05
-4.12014186304026e-05
-3.14360830339569e-05
-4.51536671783078e-05
-3.34769012860621e-05
-9.30284781808929e-06
-4.62691422401591e-05
-4.62955179595953e-05
-2.77670231954239e-05
-2.59868242080578e-05
-6.04668393808276e-05
-3.33478815574436e-06
-3.05503557478625e-05
-1.3309223645632e-05
-2.57210643046328e-05
-1.74919496984095e-05
-4.87748358402322e-05
-2.85775652994524e-05
1.89377839453516e-05
-5.58475303409196e-05
-3.66707082645617e-05
-9.25122013996229e-06
-6.48868092632462e-05
-3.74933784635496e-05
-2.61458214425781e-05
-5.63620670235942e-05
-4.40059975726468e-05
-3.60983241329412e-05
-2.37821709064053e-05
-6.49153508333064e-05
-3.10920593553917e-06
-4.83672938381986e-05
-2.65170872751162e-05
-1.04543559064786e-05
-5.57957993395318e-05
-3.01949162075661e-05
-6.63864509465961e-05
-3.11324142337196e-06
-7.35115637150268e-05
-5.13988234122535e-05
-1.76246680664011e-05
-5.34544875067788e-05
-3.33829315750855e-05
-5.10532617813842e-05
-5.72897727561002e-05
-1.53646010658534e-05
-3.73153445036292e-05
-3.50755486026109e-05
-1.08439367368575e-05
-3.83850972973055e-05
-1.65176542075757e-05
-4.5405405922823e-05
-1.73102340057397e-06
-2.12379435240323e-05
-5.54527674898813e-05
-4.50488102303911e-05
-1.85230089667058e-06
-5.11933689145106e-05
-1.32863775679867e-05
-4.11714186776497e-07
-2.3887462896781e-05
-4.5178989627872e-05
-5.06389882351387e-05
-2.35548495502211e-05
-5.72890340594946e-05
-4.79976218427361e-05
-5.67056440066754e-05
-5.91984077928393e-06
-6.39085549314424e-05
-8.05810273477899e-06
-5.43504701825e-05
7.23412013415721e-06
-2.47250950282891e-05
-6.09743263838649e-05
-6.44039603452281e-05
2.42880506877438e-06
-3.61857321111327e-05
-6.95448168569516e-07
-9.26601845766254e-06
-1.94913272331042e-05
-4.37267023291044e-05
-3.78705079402606e-05
-4.51884806308839e-05
-5.41090235213616e-05
-5.37981920290892e-05
-8.7383922158579e-06
-4.59581935567992e-05
-5.31221936513091e-05
-3.74751616158813e-05
-1.94630988341771e-05
-7.50485551410478e-05
-5.04401558449178e-05
-5.15417934562416e-05
-4.1165614341501e-06
-3.98561007031712e-05
-2.02437486726339e-05
-6.25845596268264e-05
-2.91482696694808e-05
-5.2249076995958e-06
-6.01780822802004e-05
-7.79711350674204e-05
1.01130438178903e-06
-3.71738531799586e-05
-7.17050545907853e-05
-5.90495314000882e-05
-3.48465097168336e-05
-6.25906907572707e-05
-3.57606585243155e-05
-5.20795772175295e-05
-3.6369986247319e-05
-1.1920791653201e-05
-1.25809152124506e-05
-3.03057581588336e-06
-5.60459316632632e-05
-2.56047060792615e-05
-8.02331223689142e-06
-3.28731966845281e-05
-7.19674543643819e-05
-3.85435472924972e-05
-4.88269730341988e-05
-1.22094565788e-05
-9.8327580439559e-06
-5.25600499557792e-05
-5.79667133194581e-05
-5.98280792072753e-05
-5.39057510906077e-05
-4.30258167636881e-05
-4.62340961557709e-05
-1.38046290794195e-05
-1.12203405272333e-05
-3.96042409492757e-06
-3.24151354550963e-05
-6.46525955659766e-05
-1.53419877013437e-05
-1.8263273797281e-05
-4.67599641046209e-05
-4.00306453205953e-05
2.20674726447142e-05
-6.61392133348013e-05
-2.65825786757949e-05
1.02173407806239e-06
-5.69887663586246e-05
-3.37692313423996e-05
-4.30869438502813e-05
-6.92886257393225e-05
-5.30658598698987e-05
-2.57671809872551e-05
-3.18115816449718e-05
-5.41729470752727e-05
-2.80761157886833e-05
1.47306068145858e-06
1.79722536650063e-06
-5.7580057735239e-05
-2.40709068900423e-05
-4.11451176511809e-05
-3.21042429120808e-05
-2.00436942845344e-05
-5.96916781999284e-05
-5.84625342805624e-06
7.87657095926285e-06
-5.23205153029888e-05
-2.63487769004252e-05
-2.10669022986924e-05
-3.79756951175495e-05
-4.3228714270529e-05
-5.87894964452473e-05
-4.79642523405016e-05
-7.31798177307035e-05
-3.27395891712478e-05
-5.17332257292194e-05
-8.70812704775512e-05
-5.18455071632706e-05
-2.05497163201268e-05
-4.95940520595291e-05
-4.32817438128129e-05
-2.95555580417216e-05
-4.50293656903741e-05
-2.78400848240528e-05
-7.1601164669515e-05
3.38758911612821e-06
1.29853306998592e-05
-1.95048698237181e-05
-6.19739196559447e-05
-6.0605411899143e-05
-3.4565242282463e-05
-4.79136298948691e-05
-7.30006816148578e-05
-3.85188200760233e-05
-4.43761213861442e-05
-2.37752998347267e-05
-4.52542786500295e-05
-4.30153856442927e-05
-4.228709270039e-05
-4.25056472713573e-06
-3.44891365082453e-05
1.92153162168575e-05
-3.35980787708023e-05
1.64477746350917e-05
-1.21361621143824e-05
6.92553600208347e-06
-9.92676014775714e-06
-4.70798818745177e-05
-5.01141907887916e-05
-3.80220446211526e-05
-4.13590780947978e-05
-4.65480480342965e-05
-3.13737054060879e-05
-2.19457965836793e-05
-6.60906131135236e-05
-4.03216680011774e-05
-3.48679583683545e-05
-2.11941250957646e-05
-2.58902360732556e-05
-2.86412924755185e-05
-2.77803155831446e-05
-5.85822452986288e-05
-9.69716630189925e-06
-4.66983623747519e-05
-2.28671895022968e-05
-8.0156546105898e-06
-5.14549182689321e-05
-4.67147937435963e-05
-2.77741083952251e-05
-2.63763984186329e-05
-5.28755832054361e-05
-2.47715023834082e-05
-6.16234124017306e-05
-1.95590548769321e-05
-1.76876061838305e-05
-4.48015989479252e-05
-3.0922102625963e-05
-2.80530506938912e-05
-2.86761838845192e-05
-3.62611266257059e-05
-5.84970174599668e-05
-7.3248794720517e-05
-2.98899156503178e-05
-4.49777903788647e-05
-4.69554661589722e-05
-1.14300983577633e-05
-3.43572716410433e-05
-6.30977079513323e-05
-8.16976195792247e-05
-6.00908419930742e-05
-4.47471323612989e-05
-3.74516881690986e-05
-2.31824832487776e-05
-6.60109375739205e-05
-3.25068169561663e-05
-6.52166013199441e-05
-6.60567980098226e-05
-5.98038707801646e-06
8.7099300475369e-06
-1.85067940603194e-05
-4.6571937038207e-05
-3.33645608487191e-05
-1.58729172689405e-05
-4.90508555341731e-05
-3.311891324722e-05
-8.7964810267957e-05
-3.00744067803108e-05
-7.49793769543671e-05
-2.99042216909107e-05
-7.2182194564909e-05
-2.48164601228238e-06
-1.35938931658336e-05
-3.85432928786634e-05
-6.14766201329688e-05
-2.44149893371721e-05
-4.59637495568087e-05
-3.13877724046915e-05
-4.268637250674e-05
-8.45452322459296e-06
-3.77993645071479e-05
-2.07154394459012e-05
-2.09066201353794e-05
-2.61329521529935e-05
-3.48451773089574e-05
-4.73429548434915e-05
-2.21203718992676e-06
-6.01355878284048e-05
-2.07011213240619e-05
-3.25744546731877e-05
-3.48067134729198e-05
-5.1806548510619e-06
-3.41485667328644e-05
-2.99476202660242e-05
-2.45629637623057e-05
-2.56932381494132e-05
-2.77663641878696e-05
-3.5950799493764e-05
-3.10815315681649e-05
-4.40923668605922e-05
-3.54838094663871e-05
-3.19606575006077e-05
-2.50753349992547e-05
-4.56191752340169e-05
-3.13314279711573e-05
-2.88052098842701e-05
-2.55655933897776e-05
-2.1718745648212e-05
-4.79795562338823e-05
-1.76464597449964e-05
1.24295029639115e-06
-2.45145174187723e-05
-4.28250313799882e-05
-3.04985009569634e-05
-1.62907657112567e-05
-1.38546532832411e-05
-1.69199340673875e-05
-3.0847509038316e-05
-4.04507080265657e-05
-3.81401613988314e-05
-4.15847977993653e-05
-1.61312440050287e-05
-2.65443865153787e-05
-3.48768028390411e-05
-2.38155366749217e-05
-2.53839120162796e-06
-5.15748441435238e-05
-2.92523400488141e-05
-6.05889702484561e-05
-4.65757270361026e-05
1.18142739936298e-05
-4.87477678951596e-05
-4.82641951117585e-05
-4.6078837116895e-05
-6.78707835021472e-05
-2.93260895615899e-05
-5.94974583973336e-05
-1.28449631558755e-05
-2.13323936253155e-05
-3.96478111989486e-05
-6.80915481147458e-06
-5.4047845561429e-05
-4.17970353358449e-05
-3.46747268088281e-05
-4.28164141272286e-05
-1.65094579944012e-05
-1.60826360139617e-05
-2.34703335413932e-05
-1.63861594669847e-05
3.11842758921491e-07
-2.87678818424564e-05
-4.91024677169114e-05
-2.89037866712854e-05
-4.24595893597527e-05
-3.14648300315988e-05
-4.65451027402096e-05
-5.39560360387823e-05
-3.59353117448664e-05
-3.97805158182899e-05
-7.47630205995861e-06
-5.67397966303313e-06
-3.94667597464074e-05
-4.60825376446549e-05
9.90001432028896e-06
-4.77888782467597e-05
-5.34539530225937e-05
-4.8790169811957e-05
-2.9240697919645e-05
-7.11611515280621e-05
-4.84062619146751e-05
-5.38629169757854e-05
-7.25833730999896e-05
-5.51321726164827e-05
-5.01663223437059e-05
-4.38616294470075e-05
-1.38229324597063e-05
1.60531281795626e-05
-8.25591940901725e-05
-1.06590600057957e-05
-4.38632605007436e-05
-5.87264437886026e-06
-1.83479968403191e-05
8.81138305792246e-06
1.48816550323988e-05
-3.82861194500342e-05
-4.96026019727029e-05
-4.80147593497513e-05
-2.11654157383884e-05
-1.02045079676149e-05
-3.51223812148397e-05
-6.08319528714688e-05
-5.37074175070782e-05
-5.92051196176257e-05
-1.3004850127835e-05
-1.52064141334928e-05
-3.03502192070611e-05
-6.17342229873253e-05
-1.52873729762837e-05
1.37819155395813e-05
-3.40883307812399e-05
-1.02573167060238e-05
-1.99514807011022e-05
-1.79571598239507e-05
-2.79642301566461e-05
-1.12280569799588e-05
-6.80203451937487e-06
-5.88972811149375e-05
-5.80343801586095e-05
-1.62083197094882e-05
-1.60438552292482e-05
-1.0084950755754e-05
-8.38790192557481e-05
-6.54532057043636e-05
-2.68278749105595e-05
-3.09664950215528e-05
-4.54527935013244e-05
-5.39326026181637e-05
-2.13524545853982e-05
-4.62253455223645e-05
-5.99340204776165e-05
-3.04806645527175e-05
-2.10037537862777e-05
-9.95154078767001e-06
-3.48840425783234e-05
-1.41480282541392e-05
-4.39255813107236e-05
-4.01575333088673e-05
-5.91160513335848e-06
-4.71393699335269e-05
-4.09902855467821e-05
-7.47801178403051e-05
-4.91891923340054e-05
-8.94797490604264e-05
-4.5684988680716e-05
-2.27984818969094e-05
-8.97683237156272e-05
-2.73146434819983e-05
-6.23332314687954e-05
-4.82608069717317e-05
-4.02909673000529e-05
-2.60338061453966e-05
-3.16139775577874e-05
-1.49958659376292e-05
-3.55556387842277e-06
-3.16196265739055e-05
-2.46326854762868e-05
-2.9490496573519e-05
-1.01593423945065e-05
-6.0646278333898e-05
-4.38344220476961e-05
-2.99036176965853e-05
-1.55130514975473e-05
-3.38739445204191e-05
-6.75590345917043e-05
-4.32360969989093e-05
-3.29626065876147e-05
-1.3549857704319e-05
-2.67651791386402e-05
-1.1240741252661e-05
-5.11352913679627e-05
-3.48304446622592e-05
-2.90430972843257e-06
-1.18516374323205e-05
-2.24268150549753e-05
-4.50449520012691e-05
-6.50803804147759e-05
-2.96047063192211e-05
-3.35779854370023e-05
-2.96407331292439e-05
-2.70757329930943e-05
-1.88725317531122e-05
-8.58532720965387e-05
-6.95742823698327e-05
-1.82390596346812e-05
-4.466755812146e-05
-4.57502160400126e-05
-2.94332820704679e-05
-5.35899064769368e-06
-4.54783349999241e-05
-2.3318452468405e-05
1.09050137540362e-05
-3.64532276158102e-05
-2.11014909812822e-05
-1.78924148161798e-05
-2.7858880115724e-05
-1.84626171131264e-05
-1.50600763224492e-05
-5.79008732468082e-05
-2.35421908731426e-05
-3.44097403405049e-05
-4.97979694008795e-05
-2.98099752967801e-05
-1.82006953526676e-05
-4.18926465410503e-06
-6.97989184086471e-05
-1.02543530658174e-05
-4.67923738183444e-05
-3.32399254446142e-05
-1.31056883460871e-05
-3.6934314886966e-05
3.47482874062642e-06
-3.01699689281279e-05
-2.50280049932363e-05
-2.92274115725055e-05
-4.1918783542164e-05
-3.59180740251545e-06
-1.95017608251889e-05
-1.98860502792479e-05
-3.90345536434427e-05
-3.77512502801282e-05
-6.03500322967169e-05
-3.86661694999134e-05
-5.80040678499118e-05
-5.89174479885842e-05
-3.55179076926622e-05
-3.47716207855165e-05
-2.34489053149897e-05
-3.79492155341034e-05
-4.1619418522331e-05
9.42133107589226e-06
-2.85769471116317e-05
-3.07956885083553e-05
-1.2367719123122e-05
-1.10909190513696e-05
-5.26469774951913e-05
-1.62067621154307e-05
-2.51890862211156e-05
-2.82952513102154e-06
-5.42565440279954e-05
-7.94747425116325e-06
-2.52685153952865e-05
-2.74269165612307e-05
-4.67240506582802e-05
-3.64108569342959e-05
-4.72375213523516e-05
-4.06622784385598e-05
-5.96158329874114e-05
-2.42662741586362e-05
-4.04046075911187e-05
-3.14540358781243e-05
-5.64955214817651e-06
-6.44156065006457e-06
-5.76187443775133e-05
-4.11390720816928e-05
8.53796392744369e-06
-2.76064473971449e-05
-3.31797679369159e-05
-5.01143286369138e-05
-2.6627941065728e-05
-5.15308042648354e-05
-4.43986856027476e-05
-5.23093183286928e-05
-4.50445902428156e-05
-4.73522658602714e-05
-6.00380221576692e-05
-6.68069794222003e-05
-7.09360581506212e-05
-5.55628626291483e-05
-4.59157959882127e-05
-2.66141997271962e-05
-1.48812214703568e-05
-5.55808177283523e-05
-2.29876845345931e-05
-1.32347555939839e-05
-1.07748845866986e-05
-8.76412907007037e-06
-1.00068423845021e-05
-1.6535234595106e-05
-1.00741885491617e-05
-3.68633558948858e-05
-2.56504413248639e-05
-9.68863531246456e-06
-1.6864063260758e-05
-8.69790236870468e-05
-1.49663122005167e-05
-5.15114355235416e-05
-6.24836397468607e-05
-2.43688986464965e-05
-6.29480091160305e-05
-8.50546050994795e-05
-2.34325075287259e-05
6.10729216213017e-07
-3.84187883727099e-05
-7.58742111242826e-05
-3.9588860926433e-05
-2.42679747551837e-05
-5.08161217297547e-05
-2.16305979740145e-05
-2.05964348425845e-05
3.02846657501364e-05
-2.84354722244879e-05
-2.88734699566614e-05
-5.44369994931278e-05
-1.57459405855618e-05
-1.71058109840162e-05
-3.24392138077718e-05
-4.64658714100873e-05
-4.75663014344457e-05
-1.81122701781201e-05
-4.5257488757736e-05
-5.996642052478e-05
-1.23783718677897e-05
-1.15129639058768e-05
-5.15928884750067e-05
-5.56749675174692e-05
-4.20302411397281e-05
-4.33773167374284e-05
-2.26174556694018e-05
-5.81486413105883e-06
-3.12885561055244e-06
-2.26021363447577e-05
-4.80765495488866e-05
-6.98841097375037e-05
-3.16808433483965e-05
-3.6687184197803e-05
-2.24454500291472e-05
-1.72906541851216e-05
-2.77304976453243e-05
-3.54391580100636e-05
-5.6071406985867e-05
-5.05850932477691e-05
-2.52570463295915e-06
-3.63569803443644e-05
-4.46733666715026e-05
-8.24488787010328e-06
-4.37697252173319e-07
-1.87572663046221e-05
7.40965327696611e-06
-2.28901132549555e-05
-3.08848911269997e-05
-2.96447370889927e-05
-3.59694421221741e-06
-4.49831720411019e-06
-3.43888864009459e-05
-1.57209163308867e-05
-3.68873021168428e-05
-4.89238583273928e-05
-3.74093387219195e-05
-3.8082693687294e-05
-4.38366591362379e-05
-1.27087006598832e-05
-1.39508664326183e-05
-4.1477538739441e-05
-3.54893209884755e-05
-2.5921313628026e-05
-2.64289688728432e-05
-2.06409718798081e-05
-3.64241212820756e-05
-1.35424235691189e-05
-2.65977693757512e-05
-3.67118878203858e-05
-4.67739843236731e-05
-3.24455735302594e-05
-2.24550113072066e-05
-5.1132788360969e-05
-6.53823703810927e-05
-3.2066434676174e-05
-5.20369280567834e-05
-4.75510651974123e-05
-2.18843714892707e-05
-5.10979663934464e-05
-5.72721401269126e-05
-1.01583605566338e-05
-4.25028586706271e-05
-2.91358638494614e-05
-7.72156474532335e-05
7.0379638584185e-06
-3.07072311872004e-05
-2.40222327822188e-05
-3.24163613426189e-05
-4.12503563460662e-05
-3.83142624594309e-06
-3.95564083053296e-05
-6.80341504748521e-05
-5.35822732604955e-05
-3.12583156387191e-05
-4.57617704450004e-05
-6.27734169260109e-05
-5.71039021218828e-05
-2.76504134766101e-05
-3.90365694640604e-05
-5.49658555511709e-05
-3.44488314991223e-06
-2.13089199256512e-05
-6.66694076183424e-05
-1.21675430742437e-05
-5.45960259474456e-05
-2.76092833917111e-05
5.22773126623112e-07
-2.33223652522792e-05
-1.95137222935897e-05
-2.80108788957744e-05
2.59401475253485e-05
-3.40656309063057e-05
-3.12109892153078e-05
-1.10630270890882e-05
-1.36550145004051e-05
-7.46434059303025e-05
-4.20104564930449e-05
-2.39561684410973e-05
9.09380024407194e-06
-2.69931967885394e-05
-3.14812065155189e-05
-3.61278215100658e-05
-4.10984843242162e-05
-2.19514541420851e-05
-5.64092105375349e-05
-6.39073250146244e-05
-1.57866873932556e-05
-2.33612256104605e-05
-1.60013534894065e-05
-3.23535841977113e-05
-4.90966606313331e-05
-5.46464541905192e-05
-4.20758143938541e-05
-2.59748714590718e-05
-7.57705567168407e-05
-3.99604754300359e-05
-5.9281720805729e-05
-4.63719710018358e-05
-1.77053652292963e-05
-1.56227392831436e-05
-2.05053454745075e-05
-3.58915157688426e-05
-1.12828459737225e-08
-4.01864952251218e-05
-5.11839205369616e-05
-3.24946966510663e-05
-2.62451817433385e-05
-6.82812733948004e-05
-4.00054568661689e-05
-2.40854184159237e-05
-3.84154730338266e-05
-5.70480910560887e-05
-3.90675989984774e-05
-2.40635464299839e-05
-4.61163873659802e-05
-3.41620113213202e-05
-6.12589126831586e-05
-6.26713415408121e-05
-2.45647084756323e-05
-6.67052928568802e-06
-2.03419508459542e-05
-2.30247248304741e-05
-3.61372085926723e-05
8.75410579440461e-06
2.68990344885306e-06
-1.80323473559386e-05
-5.29116823705624e-05
-9.02024025461865e-06
-4.00920655327272e-05
-3.28112320482427e-05
-4.83891699138002e-05
-5.70441249897499e-05
-5.79319242669818e-07
-4.6611648525154e-05
-5.1070153227529e-05
-2.62377179917892e-05
-9.69820301043521e-05
-3.14727178919615e-05
2.92285338184328e-06
-3.83621176520673e-05
-2.54895059444001e-06
-4.68265561783295e-06
-4.18037679875147e-05
-2.45768459030191e-05
-1.65619466918572e-05
-1.62593219498413e-05
-3.68644842601306e-05
-1.19191219671549e-05
-2.23402290103851e-05
-4.02238162661507e-05
1.89373672887696e-05
-1.95164262201421e-05
-1.15582444111718e-05
-5.09151153614214e-05
-4.22499835484059e-05
-6.56966417948419e-05
-1.26693599923822e-05
-2.41687433333934e-05
-5.92236095315687e-05
-2.59324867504843e-05
-3.13977787411254e-05
-2.53819676059304e-05
-3.18773916746445e-05
-3.84167582125955e-05
-2.5191132010406e-05
2.19691750503083e-08
-3.52597286854493e-05
-4.34319434539305e-05
-4.0762378624343e-05
-2.40138021201886e-05
-4.1792211692084e-05
-3.86606319348306e-05
-4.58456129152625e-06
6.3243263203245e-07
-1.98318973100291e-05
-2.37359157560546e-05
-2.35528872987151e-05
-2.17470163689933e-05
-3.81497243053152e-05
-3.19394654744755e-05
-1.3583069912684e-05
-9.78935484767806e-06
-2.13666756054828e-05
-2.43171308931706e-05
-3.14478906734497e-05
-2.88866808509078e-05
-6.39171592833648e-05
-2.73368153115567e-05
-2.29788429696817e-05
-9.6883497651398e-05
-3.06474145488398e-05
-2.80815652353652e-05
-5.18705040626481e-05
-2.83819710013022e-05
-4.3710357517488e-06
-1.82394632382047e-05
-3.64028203477067e-06
-3.88072221126208e-05
-3.71585587249092e-05
-5.91898187351958e-05
-3.81445258486914e-05
-6.86425729483659e-05
-5.26900077696022e-05
-4.77960754332101e-05
-8.4058142367192e-05
-6.01807613912611e-05
-3.7188399669881e-05
-3.90189232197857e-05
-6.25599217052785e-05
-5.08771110518739e-05
-3.18063333704532e-05
-4.94777762501651e-05
8.82425927778829e-06
-2.80788090059903e-05
-2.83532942759633e-05
-6.96902754380586e-06
-1.23104710881894e-05
-3.78091936603029e-05
1.01289490969894e-05
-2.4642454410993e-05
-3.27982058851094e-05
-1.63698316114152e-05
-3.09528615241752e-05
-3.7699403814609e-05
-7.1919767744511e-05
-5.32470208700206e-05
-1.95337486836996e-05
-3.20791354538944e-05
3.73437178865086e-05
-1.60366939973608e-05
-5.31701521576614e-05
-3.93621169761597e-05
-1.05958004464411e-05
-6.42711099346219e-06
-3.13516943402002e-05
-7.78964364560852e-06
-3.00675934764225e-05
-3.02490823083551e-05
-2.27393625102479e-05
-4.33339600564507e-05
-3.91577889285684e-05
-4.73579505821243e-05
-3.46800436286539e-05
-1.36760722964302e-05
-2.00780218419329e-05
-7.70142875232182e-06
-4.77558328496168e-05
-3.01303206664815e-05
-5.25371560982667e-05
-3.9127637469853e-05
5.21278611902014e-06
-7.23981342933872e-05
-2.89625307185954e-05
-3.99080769803216e-05
-5.1908859109751e-06
-4.30307044161315e-05
-6.80302580521803e-05
-5.55609765159243e-05
-5.3880426911222e-05
-3.74559046185505e-05
-3.61346948383039e-05
-2.90968392405075e-05
-4.25408513096845e-05
-5.08674339458891e-05
-1.89615219684444e-05
-8.75625069961206e-06
-5.31511834943737e-05
1.08362489724805e-05
3.60513840545599e-06
-5.43749890262331e-05
-1.01922367246184e-05
3.23504675584914e-05
-7.29129952309951e-05
-2.54467933687087e-05
-4.2342062213714e-05
-3.5713062219418e-05
-1.90564163506079e-05
-6.41744421314416e-05
-3.78935631609468e-05
-6.00072149296836e-05
-3.9964764518139e-05
-3.97210072598077e-05
-6.58342128352872e-05
-4.46130107291337e-05
-2.01822432653879e-05
-8.99481246483397e-06
-3.56355525858133e-05
-4.2648630871577e-05
-5.61135645100961e-05
-1.04973110073399e-05
-2.71868134925739e-05
-2.85945999055022e-05
-4.47542908581014e-05
-2.05467400206993e-05
-6.57442956691478e-05
-4.98630951037883e-05
1.31608198699327e-05
-4.63266117503863e-05
-4.0930954364485e-05
1.67348732321783e-06
-3.2144693023749e-05
-3.10537248359854e-05
-6.15388711510824e-06
-4.84410527005251e-05
-5.2258226469034e-05
-1.27177998967751e-06
-2.07252940919593e-05
-3.22908489110505e-05
-4.4626420736529e-05
-3.88689904259073e-05
-3.67248092164593e-05
-6.4417922152527e-05
1.18122141171071e-06
-3.42449124763497e-05
-4.87589704356252e-05
5.33229593569666e-06
-3.57288181421158e-05
-3.65785074537081e-05
-1.42599025476437e-05
-5.17905479961854e-05
-4.42189280624583e-05
-6.8863129490447e-05
-2.62626447378112e-05
-2.45826963496498e-05
-3.23448755970599e-07
3.80409864908418e-06
-3.08602630281512e-05
-1.79680358967265e-05
-3.00427939456834e-05
-4.77592731406139e-05
-4.88410765726775e-05
-8.90040072159019e-06
-2.74002596924443e-05
-7.96454381106134e-05
-2.50426557371883e-05
-4.84495724940809e-05
-6.63551758667832e-05
-7.9935514137706e-05
-2.18977203387236e-05
-4.9626340892784e-05
-2.71461350718616e-05
-5.13512373241074e-05
-3.62889262794208e-05
-1.98488443870958e-05
-8.31691184961367e-06
-3.60321178082332e-05
4.64334412485681e-06
-8.28476237629436e-06
-1.66664206111236e-05
-4.17559367336932e-06
3.20003783949178e-06
-4.61912967518582e-05
-6.17733551137342e-06
-1.20696433869212e-05
-7.27242780498846e-06
-7.42420702006209e-05
-5.32513282111408e-05
-3.46014918238064e-05
-7.97974868689741e-05
-4.7133094831824e-05
-1.7928854376798e-05
-3.66406253069838e-05
-3.17292269789216e-05
8.15446958654445e-06
5.3651920525324e-07
-3.76115008311407e-05
-6.51701022781012e-06
-1.36918404287223e-06
-5.73841876767905e-05
-4.2143612104626e-05
-4.29421505040341e-05
-4.97451275473987e-05
-4.15493816651363e-05
-4.61684699538722e-06
-5.38139187874389e-05
-6.62568312151082e-05
-2.19348043609702e-05
8.31456146422514e-06
-5.89120969141395e-05
-2.99264009284389e-05
-5.83611958122673e-05
-3.40748854944525e-05
-3.67233286261505e-05
-2.32924093343301e-05
-7.09338647749096e-05
-3.88133362255279e-06
-1.4035715473561e-05
-2.79802749690544e-05
-4.96549197213361e-05
-2.83846874435935e-05
-4.61569349351513e-05
-2.95070196154653e-05
-3.66016511179576e-05
-3.83134994609298e-05
-4.32760788829634e-05
-4.54174831709198e-05
-1.67860246942372e-05
-5.2761616188408e-05
-3.82629844321268e-05
-1.74827118167209e-05
-3.04708033064687e-05
-2.95443021653835e-05
-2.03662549021054e-05
-6.22773277422683e-05
-4.23512364674928e-05
-6.46985300538881e-06
-1.50329391247098e-05
-1.30341752599328e-05
-1.88967170095898e-05
-1.57172132585499e-05
-4.64186240774011e-05
-2.82762775630896e-05
-2.70324882146649e-07
-3.82990187670603e-05
-6.51544443385683e-05
-5.43100362559088e-05
-7.27928566158832e-05
-5.60419015095437e-05
-1.47362596666746e-05
-2.42019823396275e-05
-4.84119925864096e-05
-2.56542691835353e-06
-4.7733423122832e-06
-5.56913902217443e-05
-3.71241683675878e-05
2.70042959567909e-07
-7.15558036281209e-05
-4.02717402813522e-05
-2.36592486743402e-05
-5.19911013648195e-05
-6.66382786813525e-05
-4.59869195759007e-05
-2.26429094452063e-05
-1.45854010118495e-05
-3.64916318879128e-05
-3.07682754579949e-05
-3.78796238291586e-05
-1.8415604795085e-05
-1.08039463889121e-05
-2.89788514808724e-05
-9.79719524311759e-06
-6.60802235308405e-05
-5.71511003569896e-05
-4.67577711874348e-05
-5.59731765159015e-05
-6.82857911869053e-05
-2.68932064011196e-06
-5.8652152997703e-05
-2.69598307254522e-05
-2.81490494220216e-05
-5.42173951040955e-05
-5.51097397476419e-05
-1.59820922679129e-05
8.56427451165128e-06
-6.96249627857684e-05
-1.74374804310471e-05
-3.69472305392874e-05
-9.94760389633952e-06
-2.71678837267055e-05
-2.3040917761106e-05
-3.58070347450421e-05
-2.49147819062519e-05
-5.0269579928954e-05
-4.26299062727621e-05
-4.17930223786514e-05
-3.61532344474576e-05
-1.41911673307471e-05
-6.13215129972061e-05
2.07440246026911e-06
-6.28051167196707e-05
-5.34751148910335e-05
4.77981818748471e-06
-2.65013180642735e-05
-2.43587241145791e-05
-4.34846161193731e-06
-3.26469276259239e-05
-1.71833466445315e-05
-2.74513592465309e-05
-3.31654545672723e-05
-8.77837249854114e-06
-5.4410646694013e-05
-5.35609630899184e-05
1.78307988448046e-06
-1.45004599042176e-05
-4.87149170021603e-05
-2.26500696463719e-05
-2.26025774190936e-05
-5.19209017359756e-05
-5.68239377781982e-05
-3.85579686436006e-05
-4.01767007713505e-05
-3.75156916537643e-05
-7.33441869007825e-05
-3.99610901377364e-05
-3.65212250738304e-05
-3.26653328950127e-06
-1.04654210936219e-06
-1.64953347406751e-05
-8.00831642692943e-06
-3.05393566523495e-05
-1.80897929252277e-05
-5.33789146983985e-05
-1.54991915483523e-05
-1.12522797963599e-05
-3.19546004718903e-05
-4.20142623557164e-05
1.48751390543911e-05
-3.01559006525133e-05
-3.99866301655882e-05
-1.23026602793919e-05
-3.60881765587135e-05
-1.42737132811818e-05
-2.25433586971327e-05
-3.2914063614611e-05
-3.6362591803419e-05
-3.24225971564621e-05
-3.24195724397246e-05
-4.07925039094483e-05
-4.16540751296234e-05
-6.10511840885895e-06
-3.85282234030676e-05
-1.3671203859764e-05
-3.4014832617631e-05
-5.47644322818195e-05
-3.04363414123159e-05
-6.18312263478635e-06
-2.34871377266638e-05
-3.61201909219464e-05
-2.35288520402007e-06
-2.70916937654799e-05
-9.87125740873797e-06
-2.63841614383561e-05
-1.25816702390713e-05
-2.31235422148001e-05
-6.9079114207369e-05
7.20341068193257e-06
-3.84799454231378e-05
-6.585997464685e-05
-4.96774285863748e-05
-5.52400193743665e-05
-5.62035196539022e-05
-2.51340711114884e-05
-3.11416105273797e-05
-5.55807989715513e-05
-3.17795383321413e-05
-3.40569385823416e-05
-2.09643962357692e-05
-4.98357755343817e-07
2.14862378380409e-06
-2.45490140615523e-05
-5.12040518498133e-05
-5.96378818400033e-05
-2.32968760085961e-05
-5.14670830522316e-05
-4.89588487863462e-05
-2.35803938848869e-05
-7.87322360463763e-05
-6.68051498774251e-05
-6.29167288648119e-05
-1.86856418054678e-05
-1.63569500754507e-05
-1.54464716017574e-05
-4.84752962348844e-06
-3.91203794827944e-05
-1.50446338724623e-05
8.59149621110864e-06
1.26919513403152e-05
-2.6309223041701e-05
4.86357641747827e-06
-5.79027415288617e-06
-1.11821286165432e-05
-5.47876175144015e-05
-2.62552899099599e-05
-3.87259507588372e-05
-5.32198965904721e-05
-5.51999385123424e-05
-6.4526683590978e-05
-8.22500171073698e-05
-3.93750826836334e-05
-2.8031423189865e-05
-7.40810450465344e-05
-4.00512030033271e-05
-3.03366678014889e-05
-7.12187830236061e-07
-2.08415827220683e-05
-8.34246264270063e-07
-1.8124548797395e-05
6.66112439380707e-06
-3.50907645421736e-05
6.21154888817731e-07
-8.09793820877781e-06
-4.34936598710233e-05
-3.26625334399674e-05
-5.27305208309427e-05
-8.73017934127857e-05
-3.4430639007859e-05
-4.62324657671211e-05
-3.15595142317267e-05
-2.53787471644947e-05
-2.91539073478979e-05
-2.90091918634632e-05
-3.00663778558359e-05
-5.34422107180772e-05
-2.09883873948118e-05
-1.69669177628213e-06
-3.81453648988778e-05
-3.61567201590639e-05
-1.65778744151442e-05
2.19693993578918e-05
-4.15135192723619e-05
-4.1861712304252e-05
-6.53386497884634e-05
-4.33798681369916e-05
-7.23225743563322e-05
-2.06877590592104e-05
-6.84246906271782e-05
3.65102258343283e-06
-2.65100881565545e-05
-3.26125491842585e-05
2.94307263552711e-06
-1.29100427209936e-05
-2.35482030125897e-05
-3.24471442522432e-05
-8.50044075772673e-06
3.07406922167743e-05
-1.75324585780853e-05
-1.94764004192245e-05
-8.65779039688759e-06
-1.99859694385159e-05
-3.68733957814985e-05
-2.98740636533428e-05
-1.27337487790533e-05
-4.4709685815111e-05
-3.04353344487756e-05
-1.67389077181366e-05
-4.55746416619991e-05
-5.9208779231663e-05
-8.39825694429523e-07
-4.73843960512349e-05
-2.03434029497559e-05
-6.06830192116335e-05
-2.10245922454901e-05
-2.8729120167274e-05
2.22950158283347e-05
-6.13410163657279e-05
-1.32065579894879e-05
8.73797935572607e-06
-4.95676661430901e-05
-4.93806979968474e-05
-4.13411706364057e-05
-4.89652494613575e-06
-3.58693176172555e-05
-1.59389270715322e-05
-1.1176569036151e-05
-5.50393930767617e-05
-2.21988753438719e-05
6.09131097291187e-06
-4.3960165481567e-05
-2.92019737434483e-05
-2.10464654968779e-05
-4.43626635876842e-05
-3.95171691863364e-05
-1.35155977433825e-06
-3.87634233310019e-05
-5.1042009726577e-05
5.05864456198723e-06
-2.24051563229424e-05
-2.05912923017825e-05
-3.64066229565588e-05
-2.66343302706902e-05
-1.47580731300722e-05
-5.55755696770207e-05
-1.96383994227697e-05
-3.40018582230752e-05
-6.2127109352672e-05
-3.35473001910277e-05
-3.59585171589337e-05
-5.46196075751603e-05
6.12354559854147e-07
-2.27019110307045e-05
-2.81387308747238e-05
-4.24305016994208e-05
-1.36855582864626e-05
-3.46028621838032e-05
-5.50861518541045e-05
-3.43160659327516e-05
-2.14548154616899e-05
-1.59071513573389e-05
-2.46156147218957e-05
-3.74515414512931e-05
-3.73151080395796e-05
-2.92141037584138e-05
-1.86833391272624e-05
-3.95366283788908e-05
-6.30976324435293e-05
-2.11162377738331e-05
-3.41375404567644e-05
-4.78641966331285e-05
-1.20223235715496e-05
-2.70666218593574e-05
-4.87869137434301e-05
-3.34135531315074e-05
-3.82840812027436e-05
-9.86619146986817e-06
-2.91074010216361e-05
9.7922670176946e-06
-3.76251966819019e-05
2.73561596726932e-07
-5.56745803671628e-05
-4.84165219582465e-05
-2.5070952554608e-05
-3.61250460905634e-05
-2.43031280897518e-05
-4.89205647603875e-05
-1.89173338910973e-05
-5.64570698633304e-05
-2.49403245747741e-05
-2.45981823207984e-05
-4.132101040209e-05
-1.94394784124276e-05
-5.41380240020247e-05
-8.18630171222159e-06
-4.44302019824943e-05
-1.80911916138834e-05
-2.54011233333847e-05
-4.36232562867373e-05
-4.5646811012703e-05
-4.70697894354817e-05
-1.78809351032635e-05
-2.6616996191104e-05
-5.22086672088275e-05
-6.84267140323499e-05
-1.95999610573255e-05
-6.89257382942893e-05
-2.80065768742655e-05
-4.70304758489334e-05
7.43887089896602e-07
-3.45252290138401e-05
-1.59611893911293e-05
-5.33668981547845e-05
1.89487719260432e-06
1.27282223305496e-05
-4.60194634758909e-05
-3.21484074809487e-05
-4.08302862912647e-05
-7.06582324861723e-05
-1.90494562981498e-05
-2.80564182995925e-05
-2.04060855250581e-05
-2.41665207603198e-05
-5.38470618534216e-05
-3.60983120140543e-05
-5.27338081511072e-05
3.05298615600446e-07
-2.20471705134269e-05
-3.91017419574871e-05
-1.74473694526544e-05
-2.6209878942407e-05
-4.40917415305843e-05
-4.01622838493885e-05
-2.38229782636179e-05
-5.87930877810205e-05
-5.87960767922547e-05
-2.74029503337879e-05
-6.50734845540325e-05
-9.79062782326467e-05
-4.1839118138771e-05
1.40310659134735e-05
-4.36380241113879e-05
-3.15353475617434e-05
1.23828078608265e-05
-4.87943690891372e-05
-2.57559312886811e-06
-2.58201386679393e-05
-5.74002518520904e-05
-7.97425747045725e-05
-7.77543104413867e-06
-1.33256926226398e-05
-2.96728768596325e-05
-4.03366900825408e-05
-3.30242460452616e-05
-2.32916077886959e-05
-3.99328075691159e-05
-4.57759736488695e-05
-6.78165871057792e-05
-4.97709066722612e-05
-2.51691278870547e-05
-6.02577474049681e-05
-3.71366996527727e-05
-3.13941173850036e-07
-3.86556576339341e-05
-5.46092715347991e-05
1.3522880032332e-05
-2.21895450956443e-05
-1.14796454422573e-05
-2.44034466147971e-05
-4.87512496471249e-05
-1.83418983124917e-05
-5.75358376005135e-05
-2.80458108768123e-05
-3.09285861006966e-05
-4.32196646228372e-05
-1.4772168155677e-05
-3.0668164629114e-05
-8.03460522609084e-05
-4.50923464309973e-05
-4.29037142821789e-06
-5.1334584516312e-05
-8.00939759466751e-06
-3.45763124711202e-05
-3.04826972863403e-05
-4.22627464310941e-05
-1.041786890448e-05
-5.97813040932729e-05
-6.71812447408836e-05
-2.26770907136004e-05
2.86161648429176e-06
-2.66716236804525e-05
-2.58013495770991e-05
-7.57920105016245e-06
-7.30826422426475e-05
-2.22918034066165e-05
-1.54427199362023e-05
-3.31091253731106e-05
-9.46452321983851e-06
-2.96186609644524e-05
-4.40274629546647e-05
-2.83042813541505e-05
-6.74142769855363e-05
-6.46576201428334e-05
-2.29800151899252e-05
-4.33681844552907e-05
-4.99521531170681e-05
-6.57889661382241e-05
-4.7668314302109e-05
8.6496021565974e-06
-4.51563303190242e-05
-2.15711649378432e-05
-1.17812918346392e-05
-8.29548666481847e-05
-3.52934040802841e-05
-4.01722616714191e-05
-6.5911868449534e-06
-2.56164100017591e-05
4.16188911566051e-07
-8.49765708606909e-05
-5.48453573099025e-05
-2.32909475791267e-05
-4.82451202361656e-05
-6.22557862260707e-05
-5.44744921271984e-05
-1.9228621351218e-05
-6.36257726250468e-05
-3.25050038964746e-05
-2.92103104251187e-05
-7.51532934992275e-05
-3.18452575363042e-05
-8.23034168350188e-06
-3.85204817018301e-05
-3.55800906867439e-05
-1.13367182599973e-05
-4.49234599353458e-05
-1.05913874062354e-05
-4.28471997453604e-05
-1.81543631964836e-05
-3.19052129831609e-05
-2.81396249082819e-05
-2.40147888548588e-05
-1.69039971886735e-05
-5.1069355463513e-05
-1.44911542130304e-05
-4.14622022959284e-05
-2.37645037466053e-05
-1.53737098544021e-05
-4.42770035032346e-05
-3.76319073309694e-05
-1.62301857782339e-05
-6.87147701167088e-06
-2.33341165295238e-05
-5.51115811383327e-05
-1.52356595707753e-05
-3.75818428846332e-05
-4.70367483213996e-05
-4.10533983594436e-05
-5.57573585347769e-05
-2.81415317336996e-05
-1.42398278848451e-05
-3.73408108717526e-05
-4.64722163525357e-05
1.28759888873677e-05
-1.44063052402653e-05
-1.84023616736562e-05
-1.66842623154233e-05
-1.55783376987703e-05
-1.96151473414118e-05
-2.09927350994534e-05
-3.61826153559192e-05
-1.67967263123787e-05
-4.64079060377736e-05
-5.73995448255015e-05
-4.26628925990408e-06
-3.74899369978886e-05
-3.72909994814967e-05
-7.01252387050038e-05
-4.80242983295656e-05
-1.59226101185002e-05
-9.97548082506732e-06
-6.69972773387949e-05
-4.21550858443793e-05
-4.68644693852548e-05
-3.41752626759848e-05
-2.30400542801299e-05
-3.64631361024446e-05
-4.24435312192075e-05
-5.61206135827521e-05
-1.96292658362295e-05
-2.68522565856167e-05
-4.70693053926046e-05
-1.69205438598281e-05
-2.18247738126431e-05
-7.03184670522123e-05
-2.3802380144695e-05
-3.90076244802127e-05
-3.86007371859896e-05
-6.02718488440908e-05
-4.72688335464313e-05
-5.10927538421907e-05
-1.81581725757897e-05
-8.69871465270022e-05
-5.15053051014671e-05
-3.55273642042218e-05
-3.8076673538004e-05
-2.69434525922067e-05
-1.17952055915394e-05
-5.68075762588032e-05
-1.05293675217205e-05
-3.2654558674441e-05
-6.50261575417656e-05
-3.39024417453178e-05
-3.33973455702778e-05
-6.13633342446778e-05
-8.6651089233563e-05
-4.13836721311336e-05
-7.4529014174056e-05
-3.60227560516871e-05
-9.97389438745796e-06
-4.00566586095017e-05
-3.48075023886063e-05
-5.28767329980607e-05
-4.9103588325307e-05
-2.79131883716277e-05
-2.28474140888829e-05
-1.99450128667498e-05
-1.68811563207915e-05
-5.35806255846485e-05
-1.33646931510558e-05
-3.72131886375698e-05
-1.49616685671095e-05
-5.15556529563775e-05
-3.33420566036655e-05
-3.09419219220706e-06
-5.30350915766329e-05
-3.80762183228936e-05
-1.17554298506873e-05
-6.04904369521532e-05
-2.92379686984092e-05
-3.1402801550876e-05
-4.03171456976016e-05
-1.06359913078841e-07
-2.53657663161676e-05
-2.20609931704979e-05
-9.54755625817469e-06
-7.94596417913123e-06
-1.01216295131875e-05
-4.63550478423262e-05
-2.39044282834183e-05
-3.60184774284176e-05
-3.63009541217441e-05
1.19128873329544e-05
-2.36289166011211e-05
-6.06736499451094e-05
-1.79299857719402e-05
-3.86225037992487e-05
-3.08428669657357e-05
-6.09471470397107e-05
5.05494718041465e-06
-4.54871004277306e-05
-4.00056361185317e-05
-2.19584595848848e-05
-1.92490744106486e-05
-3.45637188675365e-05
-1.40270338374602e-05
-7.41046014651302e-06
-4.43609193778299e-05
-2.03443702328398e-05
-1.13344568882621e-05
-3.89854421713245e-05
-4.50852923048799e-05
-4.04725250682355e-05
-5.48227609194191e-05
-4.33358539529164e-05
-6.07160137143e-05
-5.3161988695615e-05
-2.65516523812265e-05
-3.25211765407749e-05
-3.5465617154172e-05
-4.85171460142597e-05
-1.59501217740052e-05
-3.58091244440856e-05
-1.77389010014901e-05
-1.26303551979726e-05
-2.22219711706024e-05
-1.8484087752865e-05
-3.90400133695171e-05
-2.97292513993085e-05
-3.43540265100072e-05
-2.68851232796007e-05
-8.01515813231525e-05
-4.74107324528864e-05
-5.06968417764881e-05
1.70371701796403e-05
-1.68370805440013e-05
-6.48263270400541e-05
-3.45979551235805e-05
-5.08570972886192e-05
-3.08291848916933e-05
-1.12245595544912e-05
-3.00248174079582e-06
-3.92175543814466e-05
-4.09976054484145e-05
-2.37293863130297e-05
-1.31818870807886e-06
-5.23567914919902e-05
-2.43897383320202e-05
-2.33182726128779e-05
2.29164052742842e-06
-1.33276681239003e-05
-4.36875983792115e-05
-7.79314176797704e-05
-3.8139825267854e-05
-9.60212085469057e-08
-5.12278086883452e-05
-5.15318789827711e-05
-1.64075023930172e-05
-4.87112691712311e-05
-3.78010598737273e-05
-3.25096801168701e-05
-6.19601840367593e-05
-4.60196448171808e-05
-2.31233136950652e-05
5.99067524282132e-06
-3.85443701113811e-05
-1.56668271581248e-05
-4.19577013663342e-05
-6.05875202500676e-05
-8.17738437339591e-06
-1.43742193328487e-05
-4.05289854909911e-05
-4.10533943530499e-05
-2.69300605227595e-05
-7.57801879835471e-05
-4.73391673871567e-05
-4.21227885710622e-05
-2.63974594947533e-05
-3.33971291869089e-05
-3.57259085007285e-05
-3.2326988767919e-05
-2.73165446682872e-05
-4.546338908746e-06
3.01681555842059e-06
-3.30688046305503e-05
7.12318404279661e-06
1.90573412193814e-05
-2.23939840915977e-06
-7.03808758469736e-06
-1.74606342286466e-05
-1.23568408998465e-05
-3.6298053706307e-05
-2.84984341074985e-05
-3.84501009532784e-05
-7.9851730416143e-05
-4.70304614932175e-05
-5.17978680694819e-05
-4.00392968443976e-05
-1.18433806099453e-05
-3.69002488646541e-05
-3.57958772996126e-05
-8.82059193661975e-06
-6.2731724244156e-05
-3.22810825639561e-05
-2.52783891435365e-05
1.53982211970469e-05
-2.07784287023786e-05
-3.38733759626633e-05
-1.81821253392182e-05
-4.08879771787129e-05
-5.95020726311185e-05
-5.42641962966462e-05
-7.07048275346025e-06
-1.8321752727515e-05
-3.4242782712922e-06
-1.41699853184841e-05
-5.08939852054369e-05
-1.85963902648116e-05
-1.14715261915821e-05
-5.09153630320421e-05
6.8181297157948e-06
-3.67572654230315e-05
-5.18420986697546e-05
-3.10821245735766e-05
-3.28614858278423e-05
-3.50285079395669e-05
-3.19690157483421e-05
-1.73742891489628e-05
-2.70338996491604e-05
-2.88044171553101e-05
1.20277586176214e-05
-2.02814681351552e-05
2.23472558257936e-05
-3.04891034074013e-05
-9.02454640325881e-07
-2.93838251660949e-05
6.73091778144865e-06
-4.69878957292809e-05
4.42962246110517e-06
-2.9927623725923e-05
-3.50071980497953e-05
-2.91325781823739e-05
-3.03544816879425e-05
-3.23388132639976e-05
-6.28023749903377e-05
-2.77519664852903e-05
-2.43588949968188e-05
-6.7482365744477e-05
-3.58926627434141e-05
5.72144190958029e-06
-6.05982234645744e-06
-2.5914947683902e-05
-2.41012665654065e-06
-1.43476404846207e-05
-3.38716761713691e-05
-3.26507995944108e-05
-4.21707642223774e-05
-2.85214261746013e-05
-3.29018413163492e-05
-8.23029517300111e-06
-2.54754766613371e-05
5.62995969199557e-06
-4.05228559222267e-05
-4.08240686356566e-05
-8.20636986773522e-05
-6.13481907276876e-05
-4.98492030645553e-05
-3.82598008449274e-05
-3.66524785257176e-05
-6.61489489405492e-05
1.13981942061922e-06
-1.67884106780872e-05
-4.31284510694839e-05
-3.4038107994197e-05
-1.16022057130066e-05
-3.14412552622683e-05
-2.15800545390459e-05
5.242291336881e-06
-1.14160068557792e-05
-4.93385869682258e-05
-4.9418169299602e-05
-2.96453034036561e-05
-3.20568465776884e-05
-7.44780293446451e-05
-5.04630740107737e-05
-4.76974167842057e-05
-4.53584450968066e-05
-3.10414736686414e-05
-4.1385494768399e-05
-6.71360483979423e-06
-4.22405602339347e-05
-4.60364258721197e-05
-5.19864180803114e-05
-2.11607060379787e-05
-2.41640447532253e-05
-2.71121942896142e-05
-4.73021258120827e-05
-2.00497241931364e-05
-6.50901313469527e-05
1.42833880792953e-06
-3.59736770567784e-06
-3.00455349100663e-05
-4.40355398869702e-05
-2.13509756181675e-05
-2.47200591856837e-05
-3.0349609354668e-05
-4.38723073046703e-05
-1.59035402077496e-05
-3.66682735471963e-05
-5.57555291911108e-05
-3.2148895745521e-06
-3.90789296952579e-05
-1.08924499066375e-05
-4.52232859531669e-05
-2.90603199038435e-05
-3.97036049396076e-05
-4.56288182481178e-06
-2.64748943134942e-05
-2.68850584571653e-05
-5.62157301283975e-06
-1.75711629212037e-05
-2.5243202134988e-05
-5.14771343899907e-05
-3.70172021210004e-05
-2.70521008108624e-05
-1.9628079309571e-05
-5.37028237614155e-05
2.71150661913034e-06
-5.30000370698543e-05
-8.49397182624282e-05
-1.15017337000036e-05
-7.69026084847416e-05
-7.61271516819247e-05
-7.93764535127036e-05
-3.83927226307678e-05
-3.74206287690271e-05
-3.654028417093e-05
-9.39787968273079e-05
-4.37242936145733e-05
-2.31047578944406e-05
-2.32172275564029e-05
-4.66157950761729e-05
-4.21431133780152e-05
-5.3251706235284e-05
-2.62475854341991e-05
-3.60055314777115e-07
-3.29044690235064e-05
-8.61450147195446e-06
-5.41028399133722e-05
1.39699169193729e-05
-1.90405065531664e-05
-1.74128520506799e-05
-3.24171085629469e-05
-4.05585532770867e-05
-3.85936432651562e-05
-5.18718656467961e-05
-2.77519148027504e-05
-5.65250172062152e-05
-4.08618581454183e-05
-3.24966228038822e-05
-6.37244916264826e-05
-4.72297964358345e-05
-3.63843882925473e-05
-5.81910957561429e-05
-7.45142148484104e-05
1.08474120104081e-05
-4.78557589886777e-05
-2.64106882566399e-05
-7.12292915734073e-06
-3.41646771218559e-05
-2.45010927509911e-05
-5.25311533864613e-05
-6.49152759983726e-05
-5.67014978463052e-06
-2.35324370171818e-05
-3.444957005743e-05
-3.26991363615368e-06
-4.36068698480374e-05
6.23321901480983e-07
-4.71242959269712e-06
-4.13208015610782e-05
-2.75481570525368e-05
-1.8394612754189e-05
-3.50754489561995e-05
-2.25153889890236e-05
-3.60031986859921e-05
-6.12262751419986e-05
-5.96990766641108e-05
-1.86806765035418e-05
-1.46668574053529e-05
-6.18175779280065e-05
-5.15465775757808e-05
-3.33983857266184e-05
-2.82345640356223e-05
-2.07040534324549e-05
1.52553930837048e-05
9.08209785301161e-06
-3.02877527248118e-05
-6.6396399723024e-07
-1.2791214327323e-05
-5.78026490344249e-05
1.82674392443326e-06
-2.90967665545278e-05
-2.11126388611769e-05
-4.61705528144785e-05
-4.67058870712624e-05
-4.69061244208445e-05
-7.62423379029133e-05
-4.43132664065671e-05
-4.41266295492084e-05
-2.47543304703419e-05
-3.53952965462265e-05
-1.65533544157405e-05
-6.00781474811648e-06
-3.01749254277305e-05
-2.41418951447261e-05
-2.70299653466475e-05
-1.76935342923477e-06
-2.12530088013531e-05
-7.87621757323851e-05
-3.73819141878262e-05
-4.06851471048864e-05
-2.08808517946847e-05
-3.83012137910561e-05
-4.00183936808707e-05
-6.74938448664738e-05
-8.34090880040277e-05
-6.30324520575341e-05
-6.38802750682842e-05
-6.52748242429741e-05
-5.02324752309632e-05
-8.52795574080457e-05
-5.63495543868658e-05
-2.9349465576183e-05
-2.2523321023747e-05
-4.46156944790771e-05
-6.28656686234867e-05
-4.52678445021394e-05
-3.53520857535034e-05
-3.24594825011933e-05
-2.35550870763693e-05
-7.11285531948438e-05
-4.45615205014269e-05
-4.58292573785115e-05
-4.59624184303641e-05
-9.33725471007944e-05
-2.42408329767291e-05
-4.27021792666617e-05
-1.96281125351363e-05
-1.13037116364904e-05
-2.37621403273469e-05
-5.30475255517018e-05
-6.35113427713269e-05
-1.38713860422849e-06
-2.87043335257949e-05
-1.92252516943828e-05
-8.79147390528654e-06
-2.7724181475321e-05
-3.77917659386069e-05
-1.90057862706632e-05
-2.37599294947911e-05
-3.66015163948499e-05
-3.26245015810981e-05
-2.66322406208261e-05
-2.35289004621834e-05
-4.04852055987394e-05
-4.92462999966239e-05
-1.36787384371816e-05
-5.85965274016388e-05
-5.01337972734438e-05
1.76843071589322e-06
1.3775975301066e-05
7.35447930751994e-06
-2.49576739259387e-05
-4.67127777981981e-05
-2.36403979480228e-05
-2.05918112718676e-05
-2.66746340887068e-05
-3.71271294275521e-05
-4.38592092896744e-05
-6.85046078729215e-05
-7.18477521426762e-05
-4.89452877232932e-05
-3.09583097138518e-05
-5.92341640328954e-05
-2.75803150883347e-05
-4.77504265736198e-05
-4.44542984763901e-05
-2.58836954866903e-05
-2.04601789073672e-05
-2.34413869298805e-06
-2.16552977402133e-05
-3.64940204884875e-05
-3.38273680914357e-05
-4.20132716530073e-05
-6.07723615691471e-05
3.10538808295238e-07
-3.00165952762902e-05
-3.37082733798414e-05
-1.44931199010053e-05
-5.03999107516704e-05
-3.23184863452039e-05
-5.90623544051295e-05
-6.41756865683565e-05
-3.75229401065248e-05
-3.37913726782452e-05
1.06188150397203e-05
-1.32828274164334e-05
-4.90555861925442e-05
-9.18787327789857e-06
-3.13233236747921e-05
-1.97506052561956e-05
-1.24749547241725e-05
-5.14716929097784e-05
-2.71432953749902e-05
-5.94340089669906e-05
-8.20164656400689e-05
-3.79463392347663e-05
-3.50198900862548e-05
-2.43848454934904e-05
-9.09388228782427e-05
-4.19767681756763e-05
-2.94984492697799e-05
-5.28051334059107e-05
1.42183156083177e-05
-2.75829288865356e-05
-3.4405108312263e-05
1.60561748054854e-05
-1.30575454093497e-06
-3.75542307525045e-05
1.20171462373924e-06
-5.98407431665168e-06
-3.28516003984733e-05
-3.57603677012014e-05
-4.74835672980587e-06
-4.62193938984371e-05
-3.28777469709935e-05
-3.07091540323878e-05
-3.23197598235159e-05
-5.07573843985604e-05
-6.62771922696717e-06
-5.31668226197443e-05
-2.89567921851795e-05
-2.06278462717912e-05
-2.66870803346754e-05
-4.01207281082801e-05
-5.5323522667415e-05
-4.72241505631258e-05
-2.32245943149166e-05
5.3671765842331e-06
6.06468876547826e-06
-3.32935096629652e-05
-1.70998079490601e-05
-2.5794539375669e-05
-3.45494477773557e-05
-5.13724820930501e-05
-2.84377467557022e-05
-4.61217353134467e-05
-6.78170097267629e-05
-5.28117155042828e-05
-4.36044306882247e-05
-3.6710938758271e-05
-2.79019933725644e-05
-4.593998458919e-05
-6.43737796886662e-05
-3.01526990618131e-05
-3.20288895198218e-05
-1.74030406058144e-05
-2.3967592746162e-05
-1.38263793467295e-05
-3.36558510412788e-05
-4.5775065890974e-06
-6.87431186404065e-05
-2.72218302449935e-05
-4.56069440854835e-05
-4.01385092807133e-05
-1.1581869231251e-05
-5.73069887648914e-05
-2.6375473474274e-05
-3.11137594016693e-05
-5.32420167450766e-05
-4.22759914076044e-05
-3.87238476117329e-05
-4.03259480247119e-05
-1.31890242031027e-05
-2.43079492890698e-05
-1.97342837203814e-05
-9.07323798576652e-06
-3.19714779764111e-06
-3.14860220334341e-05
-3.41420104662923e-05
-5.64848944536266e-05
-6.83454194892403e-05
-5.37569301472706e-05
-2.53648310437022e-05
-5.43057820805569e-05
-7.69439671265224e-05
-6.22226606290345e-05
-2.90347193921199e-05
-5.8124517108745e-05
-2.0425580389931e-05
1.02014643437658e-06
-4.33721418432803e-05
-2.79401463157362e-05
-4.8276377860881e-05
-3.79968430012281e-05
-2.86782051952652e-05
-2.85396953168231e-06
-5.2803855442701e-05
-3.81560245057342e-05
-2.64240376891878e-05
-3.59996925260802e-05
-2.56084287252539e-05
-1.08105667853259e-05
-7.673307750831e-05
-2.43945694443121e-05
-3.49535678618191e-05
-1.04364862477946e-05
-3.7043376110935e-05
-3.4843173704977e-05
-2.17909220540417e-05
-5.36025913088802e-05
-5.39960404805914e-05
-3.98708531253892e-05
-3.44161424565734e-05
-2.61903778274672e-05
-3.76087688647059e-05
1.17919247468984e-05
-2.64710148813391e-05
-2.21065004440654e-05
6.15631103250687e-06
-6.22090120895196e-05
-4.86293047811542e-06
-1.47137375916428e-05
-2.65374318469881e-05
-2.21158786406174e-05
-4.31368527074243e-05
-3.9658564746266e-05
-5.28181632114251e-05
-4.20964485990253e-05
-6.18587048612129e-05
-4.3076685422653e-05
-1.45879956725618e-05
2.58707477056156e-06
-4.82901861493134e-05
-2.60923848624564e-05
-4.89078829803025e-05
-5.85557470113058e-05
-3.67903642533315e-05
-2.82225276604093e-06
-2.79937022337639e-05
-4.26549247777828e-05
-4.25495613465924e-05
-5.79249393654652e-05
-4.85207089310609e-05
-5.55999354172093e-05
-4.93806012568108e-05
-6.56210059875472e-05
-7.56391277599332e-05
-5.09018558983499e-05
-2.92086512096821e-05
-1.70658252040747e-05
-2.44647674730909e-05
-2.33650674665544e-05
-2.296120396943e-05
-6.69271727069968e-05
-5.30480864937282e-05
-9.37372191540838e-06
-2.51109419407286e-05
-2.03014601874849e-05
-3.38761969595022e-05
-3.52012471053075e-05
-4.55123322943388e-05
-6.99368039272158e-05
-5.93015708453874e-05
-4.60168145292006e-05
-3.85749450145615e-05
-4.26402483951225e-05
-4.36650865828575e-05
-3.31088865663546e-05
-2.30713553672691e-05
-4.11790855394189e-05
-3.28400335294699e-05
-3.3618821726343e-05
-1.56633576290311e-05
-1.6873948391068e-05
-1.56629109402198e-05
-5.39765463983058e-05
-6.5742215699194e-05
-2.94008404988126e-05
-3.9728773776215e-05
-4.5819660350302e-05
-1.74635385439397e-05
-4.95048158090328e-05
-3.63425102205755e-05
-5.90491698060983e-05
-5.75437464878645e-05
-3.21479422035209e-05
-1.99040759725559e-05
-3.30735875552259e-05
-4.28397185111088e-05
-5.85862447225867e-05
-3.56975792080092e-05
-1.44627326206538e-05
-6.00982491706031e-05
-2.94811988989377e-05
-6.82103208807422e-05
-1.85893925031189e-05
-3.51254819127707e-05
-2.82077277781734e-05
-2.43900185967461e-05
-2.02600782975176e-05
-3.06005384444459e-05
-3.34908285367996e-05
-7.80516603423438e-05
-1.66554299110169e-05
-4.92222665243353e-05
-1.91477656633808e-05
-2.4199853125151e-05
-5.34571887245899e-05
-2.41524536070829e-05
2.23666947858043e-06
-6.44842181518441e-06
-1.63214554472678e-05
-2.95830332944785e-05
-4.65027810428909e-05
-6.68805039929539e-05
-3.92054497324035e-05
-5.02968035939215e-05
-4.75284771950272e-05
-5.87672722959572e-05
-2.19241721124207e-05
-1.82115308239095e-05
-4.83145349907677e-05
-7.49955220293879e-05
-3.33100839589869e-06
-1.93564724329762e-05
-1.26564395025695e-05
-5.74361758880824e-05
-2.40278248956873e-05
-6.89933742761721e-05
1.12917203548168e-05
-6.38860075483537e-05
-4.71833557229994e-05
-6.3037048242526e-05
-4.04558175610036e-05
-4.86895439865924e-05
-8.28437736394611e-05
-5.11908603302895e-05
-3.63369288363676e-05
-3.88303926700863e-05
-5.90747329618275e-05
-5.33833965123807e-05
-4.87074535534837e-05
-2.17268731003006e-05
8.76433532399308e-06
-2.79291777848592e-05
-3.99256643401379e-05
-5.96209008217022e-05
-5.24043313025354e-05
-4.40123300450953e-05
-2.56663914937932e-05
-9.84374588177649e-06
-6.49662297816538e-05
-3.41329856757265e-05
-1.21884567906327e-05
-2.77600555264864e-05
-2.8023596143128e-05
5.56860474263196e-06
-6.38436352587108e-05
-2.21249008199602e-05
-1.01550528740086e-05
-4.99185575836242e-05
4.95395660718545e-08
-3.36491707302363e-05
-1.98736531203428e-05
-2.8906916773392e-05
-2.27903400414843e-05
-8.90950152278698e-07
1.11299761873154e-05
-1.6552079183009e-05
-2.81355290006421e-05
-3.54344158121502e-05
-2.287860003001e-05
-3.31713770197092e-05
-1.5023235208876e-05
-3.15890240466559e-05
-1.80279696619133e-05
-2.63345145969801e-05
-4.15334022388139e-05
-6.08168349671163e-05
-2.54385512217413e-05
-2.56303175410109e-05
-4.3453092623342e-05
5.61393639627949e-06
-3.36863514737613e-05
-3.5441011030919e-05
-5.03691936984251e-06
-2.50307937959148e-05
-1.50005524084395e-05
-2.29660825119983e-05
-1.39692197073153e-06
-2.93454361132577e-05
-2.55107527639836e-05
-2.72867206999857e-05
1.27860920850472e-05
-5.4546989406576e-05
1.28051806067426e-05
-1.37717132490818e-05
-3.59199158418382e-05
-4.26681002870121e-05
-4.06584114956489e-05
-5.56678534038788e-05
-5.85680780263137e-05
-6.05159937839121e-05
-6.14267904384784e-05
-4.85059294797077e-05
-1.26790752518938e-05
-6.97672775637422e-05
-3.67053055063067e-05
-1.17647872683876e-05
5.45091559352936e-07
-2.95929998930558e-05
-3.29847813684175e-05
-2.16513476054712e-05
-3.51016710157448e-05
-2.73425950190546e-05
5.25027824819706e-06
-4.53549434549317e-05
1.52099586324767e-05
-5.95741434179628e-05
-5.99984599274394e-05
-5.96038545244064e-05
-2.68165637516058e-05
-5.75074169828302e-05
-3.63304630990495e-05
-2.87200770958682e-05
-1.20222059592545e-05
-3.91659744315721e-05
-3.06347642562597e-05
-2.39390964520847e-05
-6.62302591615882e-05
-2.09743589878222e-05
-1.44671129049659e-05
-2.01600774706472e-05
-4.31925089008322e-05
-4.03615240998688e-05
-4.60992423833834e-05
-4.98235660781022e-05
-5.36030903268807e-05
-3.83875281348726e-05
-7.05294582777077e-05
-5.82823909454449e-05
-1.34621392683184e-06
-5.04013068207461e-05
-5.26906013975534e-05
-2.60224715016067e-05
-6.44935169204188e-05
-1.38905986832877e-05
-3.48906725549134e-05
7.23830601366077e-06
-4.1483769387119e-05
-3.82392085355921e-06
-2.6591438342667e-05
-2.99930122496828e-05
4.63980711376859e-06
-4.33676028660796e-05
-3.64148078574087e-05
-6.5005022803643e-05
-2.95167151908305e-05
-2.16721098532285e-05
-2.59398992566809e-05
-4.02140923407926e-05
-9.09287636759442e-06
-9.03596042290731e-06
-3.4662127196784e-05
-6.63780112001533e-06
9.00911112925905e-06
-1.22296408240161e-05
-3.31262378945465e-05
-3.19644387991804e-05
-1.64279735197408e-05
-1.97995305683359e-05
-5.7102116637426e-05
-4.41845721470754e-05
-1.67308918519752e-05
-4.00276283061554e-05
-6.70651580669018e-05
-3.38904600079745e-05
-1.25778435704626e-05
-7.14921812190795e-06
-3.55270273968497e-05
-5.27753108288739e-05
-2.68871565010579e-05
-4.5505188665494e-05
-4.52657006650445e-05
-4.47841639102938e-05
-6.31417456744467e-05
-2.78877943031064e-05
7.18562869612921e-06
-4.15630811503968e-05
-1.77034624107618e-05
-5.55203199196759e-05
-3.65685512319849e-05
-7.92770546907876e-05
-4.53128383991523e-05
-3.0287101798069e-05
-7.04944577255637e-05
-1.26124078473309e-05
-9.4983119316911e-06
1.60319323543219e-06
-5.45662058700566e-05
-4.26830948299721e-05
-8.02248383427136e-05
-6.78810153991941e-05
-1.29061963522739e-05
-4.53523640631174e-05
-2.25506392081199e-05
-3.48765829583602e-05
-1.88022019774695e-05
-7.22200076943991e-06
1.99283129991058e-05
-1.48820706894123e-05
-6.98652303445098e-05
-6.14369169887361e-05
-2.12001308930971e-05
-5.74708455914905e-05
-3.67439095216051e-05
-3.5809662301442e-05
-2.52042366118584e-05
-4.44015789029656e-05
-4.16016901536636e-05
-3.86677158958757e-05
-3.01298687531788e-05
-3.33166421681711e-05
-4.01666819831243e-05
-1.90317307173219e-05
-2.14460478670062e-05
-3.71366790847482e-05
-4.60920752212945e-05
-2.45979597996019e-05
3.13390926544199e-06
-5.29888021551128e-06
-7.853264315979e-06
-1.49733497141625e-05
-3.89367877327721e-05
-3.80011960900293e-05
-2.17138563824195e-05
-4.34879945830528e-05
-3.78610610855573e-05
-4.34325416716637e-05
-5.53041831201111e-05
-2.80981856647501e-05
-4.93088544619215e-05
-5.51785709007844e-05
-7.19729811918239e-05
-6.4190331661642e-05
-2.84168768111018e-05
-5.85047885045999e-05
-6.76849314736928e-05
-8.13978611236137e-06
-1.98096098040283e-05
-1.72913783174639e-05
-1.45118365574888e-05
-3.96744872084804e-05
1.88948945400899e-05
1.19158904552477e-05
-8.47096133728037e-06
-5.4474137588974e-05
-5.71374928678102e-05
-3.78144432040352e-05
-3.28991887277187e-05
-2.81270350888871e-05
-9.88706216122682e-06
-5.29304487448295e-05
-5.58799844615981e-05
1.774702981035e-05
-3.15420780557382e-05
-4.82869225494658e-06
-2.36523748328194e-05
-5.18484312704243e-05
-4.5654103335521e-05
-4.8104600108942e-05
-3.73654449664372e-05
-3.42177183196743e-05
-5.69819400316852e-05
-3.98336796176894e-05
-8.07482178569905e-05
-5.56072291666049e-05
-4.35572674498437e-05
-4.55686588955322e-05
-4.34058918561392e-05
-5.0642426993887e-05
-2.7215239453702e-05
-7.25964390288251e-06
-1.80556176627752e-05
-4.11735562629215e-05
-5.9679180143937e-05
-2.54580906650749e-05
-7.08861591276438e-05
-2.3441173164126e-05
-2.85001299736383e-05
-3.8659324785509e-06
-4.31678052796225e-05
-4.59009333979846e-05
-4.22016488465823e-05
-7.08586250027239e-05
-4.73455592702031e-05
-3.76163715022044e-05
-3.06527504862802e-05
-7.9529574159151e-06
3.70622925466523e-06
1.75400598310939e-05
-4.77923019394803e-05
-2.35107156532166e-05
-1.21544859083618e-05
-3.16109507154199e-05
-1.09823387151919e-05
-4.69945893734235e-05
-2.59367739263711e-05
-1.39421627780542e-05
-6.7699125968829e-05
-8.57113090636166e-05
-4.52096876753529e-05
-1.13518630651251e-05
-4.68396214788915e-05
-1.29913302569632e-05
-2.85519705375897e-05
-1.61357946271119e-05
-1.76431122613439e-05
-1.60427680556887e-05
-2.91478165853735e-05
-1.04522662671854e-05
-2.02255595603463e-06
2.41052917407874e-06
-6.22429690565585e-05
-3.00054703640039e-05
-2.39021754157277e-05
-3.73531682479409e-05
-5.38221792763403e-05
-2.18149589409156e-05
-5.84902054629857e-05
-4.99680559148352e-05
-2.41517844137308e-05
-2.73837787886438e-05
-3.87674239264709e-05
-4.54835329255745e-05
-4.04964602367891e-05
-6.98609809719334e-06
-5.16085353516061e-05
-2.16152695079814e-05
-1.68853830455402e-05
-2.72326099182072e-05
-2.87537752806818e-05
-5.58809393811489e-05
-4.23827356388463e-05
-6.8051216920283e-05
-7.67891145805294e-05
-4.1633876597311e-05
-3.57476846821909e-05
-3.97181218739182e-05
-2.54888863013212e-05
-2.82284906891415e-05
-9.3902220942032e-06
5.86088978921033e-06
-1.75195327598317e-05
-1.51191793016209e-05
-4.23789544547443e-05
-2.90719883976979e-05
-5.65733456875728e-05
-3.06763155938661e-05
-4.30387151636423e-05
-8.50353355337427e-05
-6.34106075717519e-05
-4.49719358233283e-05
-7.51177629145498e-05
-5.80165890562277e-05
-1.4113983725326e-05
-5.91161926465107e-05
7.16851281817098e-06
-1.58355673932364e-05
-3.13938754600204e-05
-2.37481657949379e-05
2.11042646294314e-05
-3.00728635437795e-05
1.94632890942641e-05
6.78214108320372e-06
-3.49114570198164e-05
-4.79729635174304e-05
-2.52038754013062e-05
-3.17737183656513e-05
-4.79682766932109e-05
-3.4317660827064e-05
-5.29662803673929e-05
-5.69101929782851e-05
-7.58193160494651e-05
-5.61261003082431e-05
-4.7695722260375e-05
-3.46749520832514e-05
-2.07110339948543e-05
-5.33614764643923e-05
-8.24905236141994e-05
-4.34266723113827e-05
-2.21989267221194e-05
-6.79189881480826e-05
-6.48615305153635e-07
-4.25729198747386e-05
-2.73409957135587e-05
-6.29247169249972e-05
-3.33908039648685e-05
-3.31806928970446e-05
-3.89816880722711e-05
-2.79726896604682e-05
-2.75164969721833e-05
-6.53369168448494e-06
-4.21338949868284e-05
-1.32649479553605e-05
-1.98538138248528e-05
-2.75202697847947e-05
-4.22507260605824e-05
-4.5087512006132e-05
-2.4057682264898e-05
-4.50548726379842e-05
-6.30705531004714e-05
-3.99437523674304e-05
-1.4375453676135e-05
-2.99186829571843e-05
-7.09937487084875e-05
-4.70074572244801e-05
-6.27652032713327e-05
-2.94874919085213e-05
-7.7739475104079e-05
-4.0214413706849e-05
-1.79688620960471e-05
-4.83729505340558e-05
-1.04920921211817e-05
-2.17576274488286e-05
4.24956242333913e-06
-5.72360277090672e-05
2.14178242314772e-06
-3.4067362977591e-05
-1.25228418870066e-05
-3.92113569128856e-05
-5.32611863980787e-05
-3.26116889636648e-05
-7.65092320065663e-05
-4.53724204781741e-05
-7.51267771795425e-05
-8.42505306432105e-05
-3.89291602985051e-05
-3.11048175995909e-05
-7.02800574890418e-05
-8.30249584934546e-05
-2.27603503510003e-05
-1.8335626659481e-05
-1.57489370054228e-05
-1.3937787242756e-05
-2.14158717672073e-05
-1.23756647081938e-05
-4.70542481076979e-05
-5.28917331825393e-05
-3.0803058822025e-05
-2.20067911841065e-05
-3.88200228930936e-05
-6.53130454858409e-05
-5.677460462753e-05
-4.49162806664837e-05
-3.82894524079678e-05
6.6769113558014e-06
-4.1742970093235e-05
-3.08530364386468e-05
-1.14993674673163e-05
-5.6575228915044e-05
1.37830825898706e-05
-2.2087623993785e-05
-3.65536293778846e-05
-1.38352829475542e-05
-4.53826027389731e-05
-3.09815787268646e-05
-3.48130996648427e-05
-4.64551111572699e-05
-6.62371783385682e-05
-1.76135961743852e-05
1.63379673409027e-05
-4.25152448386443e-05
-3.80801461783768e-05
-2.36491265685339e-05
-1.45803644657081e-05
-5.33962444023381e-05
-2.33705125944465e-05
-6.06576420064367e-05
-1.99470481794039e-05
-4.10460391624309e-05
-2.73083397160078e-05
-1.7868733262427e-05
3.11782732572418e-06
-2.75604390126851e-05
-1.27309497909804e-05
-3.72598559929061e-05
-1.32552056647067e-05
-1.21655474284436e-05
-3.30358492284634e-05
-3.44190194647119e-05
-4.05334515154206e-05
-7.33758378260546e-06
1.54433709562095e-05
-3.99359898417499e-05
-3.33557976727762e-05
-2.07164225039545e-05
-4.09288143041567e-05
-4.10998218135213e-05
-4.12761931936745e-05
-2.93589096223652e-05
-5.53083384906732e-05
-2.39278578609283e-05
3.13996781039008e-07
-2.64011754575483e-05
-1.51125658754555e-05
-3.49390418396833e-05
-1.94017061637144e-05
-5.45354434591672e-05
-2.70661072957704e-05
-1.35439184232845e-05
-3.52051956501056e-05
-2.29519666057868e-05
-5.31777705500332e-05
-4.50188988311585e-05
-5.13012397483462e-05
-3.19819351456333e-05
3.55963809297546e-06
-2.74768869229852e-05
-5.91930298719426e-05
-1.87130386568603e-05
-6.61106224493722e-05
-1.86871528011887e-05
-4.49975488026675e-05
-1.43534779752715e-05
-3.9670016150808e-05
-3.36579961212967e-05
-1.19619927354248e-05
-1.24829916542153e-05
4.05387860692945e-06
-2.70062052486145e-05
-2.03591445767577e-05
-5.52204447251022e-05
-4.92239599512698e-05
-7.20807384790366e-05
-4.96372009573597e-05
-3.24427653489683e-05
-3.46170882626054e-05
-5.69735195821139e-05
-3.59137818847592e-05
-7.10582096426583e-05
-3.4695891292102e-05
-2.53513324936651e-06
-5.05849966794828e-05
-3.65640190936073e-05
-4.17907073628931e-05
-8.40638783142573e-05
-5.58797070985396e-05
-3.74324126247676e-06
-4.46039416454023e-05
-1.92331810620729e-05
1.15132020219444e-05
-4.08913042628508e-05
-2.80376718310484e-05
-3.57174861473619e-05
-1.53263078832507e-05
-4.7541452633185e-05
-2.58949737983329e-05
-2.48645086036881e-05
-4.07631021957613e-05
-5.18342658866822e-05
-3.38262695921855e-05
-1.72825864759229e-05
-3.19120321368801e-05
-1.08011487213061e-05
-5.75852914123255e-05
-2.26548930113946e-05
-3.65420935160246e-05
-3.41042631454862e-05
-5.320459136616e-05
-5.57216220401918e-05
-5.92707981058259e-05
-3.53212509072154e-05
-2.17440949111743e-05
-2.43322771658701e-05
-4.83589191521575e-05
-1.58642943228896e-05
-2.36556461267333e-05
3.54703089183678e-06
-6.58764271231778e-05
-1.24879301459418e-05
-2.29320877461098e-05
1.97642457768324e-06
2.06906644636952e-05
-6.2611693167054e-06
-3.93781682540259e-05
-4.03728052102529e-05
-1.94717384626965e-05
-1.6036978364059e-05
-2.40755513096426e-05
-4.499179066045e-06
-7.50667843075009e-06
-6.41904056626185e-05
-2.69942690015811e-05
-2.56393964222212e-05
-2.82346623751948e-05
-8.09592180941447e-05
-3.21221763008358e-05
-3.73270559566263e-05
-3.71416197237103e-05
-2.6773909852155e-05
-1.77248052470206e-05
-3.01985926404142e-05
-1.81170521588238e-05
-3.45364914853356e-05
2.60867523437111e-05
-3.82405795053738e-05
-9.92684186404745e-05
-4.12300040865663e-05
-2.72500555839181e-05
-1.74722410275224e-05
-2.09218248900441e-05
-2.97898531883291e-05
-4.78943336543817e-05
-5.41948078894234e-05
-2.49025593774047e-05
-8.08795376700249e-05
-3.2221367718233e-05
-1.57942796467077e-05
-2.55299083724608e-05
-3.45805057286182e-05
8.47529710991115e-08
-3.46439278382941e-05
-2.30371753759671e-05
-6.94861455444853e-06
-6.76731050933033e-06
-2.77691214277467e-05
-5.77926492394499e-05
-1.32127906647707e-05
-3.93424011498289e-05
-7.09007290672511e-05
-2.40015245641603e-05
-4.08309016741288e-05
-3.65440223852395e-05
-4.50700921959685e-05
-2.8266180366968e-05
-6.30908499586657e-05
-5.77745458421123e-05
-4.80833379952781e-05
-2.3953317135634e-06
-5.43718483048019e-05
-7.52833204766495e-06
-3.47753817320792e-05
-3.90679158630649e-05
2.72136458504296e-05
1.71297204616678e-05
-8.15668997643589e-06
-2.12541710755038e-05
-2.56197986833206e-05
-3.5612558215667e-05
-1.14684573430441e-05
-2.52476115048828e-05
-4.71414386369587e-05
-1.26138356477198e-05
-4.07280628772952e-05
-1.70637508921164e-05
-3.69992337563528e-05
-2.16327251960098e-06
-5.87093010529188e-05
-5.29160093589725e-05
-4.54678128487935e-05
-7.35911240647851e-05
-1.19540043743845e-05
-4.72735303778246e-05
-4.13840967781448e-05
-2.79512162576709e-05
-4.54394965921291e-05
-4.25849470500585e-05
-4.60856386046291e-06
-9.20434010547744e-06
-1.29294328887628e-05
-5.62422829192383e-05
-4.38198079763841e-05
-3.87838516239635e-05
-1.61047248514941e-05
-3.82036848868507e-06
-6.11590705690379e-05
-4.6908401162576e-05
-3.37825167925442e-05
-1.36544977856302e-05
-6.74836063462035e-06
-5.15319669591553e-05
-2.90684170526291e-05
-1.59019174190212e-05
-4.05382020536603e-05
-3.27300472142248e-05
-2.57383737759889e-07
-2.79538668367992e-05
-3.73728483986532e-05
-5.98355500918246e-05
-1.74475379608385e-05
-6.27505024063852e-05
-5.24106373459559e-05
-3.02775437056942e-05
-2.31148691580209e-05
-2.6227036993685e-05
-4.39500436406273e-05
-6.82498076464228e-05
-6.44948661540271e-05
-1.1357223057498e-05
-7.10364233373871e-05
-9.06595252089557e-07
-6.34473280592115e-06
-4.0420892543887e-05
-2.85141815164622e-05
-1.17975149733482e-05
-4.48060705392555e-05
-2.98131092653987e-05
-3.82478060301288e-05
-2.09440269594134e-05
-7.468375264066e-05
-3.91261410688954e-05
-5.90787846027687e-05
-9.91387391596478e-05
-2.53515234217101e-05
-4.10810019187461e-05
-2.09784751122741e-05
-3.41787647774112e-05
-3.08642116505741e-05
-2.1311981697634e-05
-3.5528511865217e-05
-4.47186781824281e-05
-5.30255522539941e-05
-4.49314319460529e-05
-3.84030814704427e-05
-3.2977591041603e-05
-3.01725718583046e-05
-2.38610591208818e-05
-2.35372321633269e-05
-3.75225768487327e-05
-4.95447119029336e-05
-7.62144670395738e-05
-5.10696473554133e-05
-7.49536645152001e-05
-8.8978990663577e-06
-2.23059664206724e-05
1.63213966286962e-05
-4.22693509161679e-05
-3.41531876057605e-05
-4.92273624905801e-05
-1.48752018234198e-05
-8.69912541610277e-06
-2.61287645947061e-05
-1.19866906961753e-05
-1.63569204735023e-05
-2.62135616195789e-05
-3.56169208377495e-05
-4.17920836442189e-05
-4.2350610369542e-05
-6.63961119438331e-05
-2.27448820594655e-05
-5.62727170992005e-05
-4.03516428558514e-05
-5.55099888864448e-05
-7.61199099226863e-06
4.71050786830094e-06
-3.91554037695126e-05
-5.38918000626548e-05
6.49549340245207e-06
-3.47956867845405e-05
-3.91955442032342e-05
-8.89581960314422e-06
4.85371675301581e-06
-3.0102846155272e-05
-2.90397408461426e-05
-7.85462206446971e-06
-2.34780981332431e-05
-9.42815868870661e-05
-4.75828688624342e-05
-3.84494874282514e-05
-5.48644934220713e-05
-2.60981631857464e-05
-5.96335472418276e-05
-2.24106786984371e-05
-1.15807240398451e-05
-3.61558674011174e-05
-3.13145804155875e-05
-1.91006163994401e-05
-8.07343619691346e-06
-3.80367917661951e-05
-3.74826466358399e-05
-3.27577325693284e-05
-7.00741211775578e-06
-2.59691557910055e-05
-1.39283948622246e-05
-6.06559787565497e-06
-5.59218949051351e-05
-3.84267958931374e-05
-7.23003380707281e-05
-4.08895646843886e-05
-4.80971960520326e-05
-2.20250201104439e-05
-1.50443918839745e-05
-1.53273121303125e-05
-3.03677108039217e-05
-5.85621375594795e-05
-5.21324242431895e-05
-2.65497351805497e-05
3.29958658369938e-06
-2.29316847567509e-05
1.31513242202411e-05
-4.62719100821117e-05
-5.37887862293873e-05
1.79280566371601e-07
2.09792332522971e-05
-1.99474288630757e-05
-2.23415870191923e-05
-1.43954039497457e-05
-1.46613070999775e-06
-7.13406921521286e-05
-4.02665835828028e-05
-3.20489822784004e-05
-3.57167965667019e-05
-5.8897007252362e-05
-4.00212128269606e-05
-5.71343262469228e-05
-2.20211990988653e-05
-4.65253501668476e-05
-3.14112941643806e-05
-4.22788004919267e-05
-6.40379072664575e-05
-1.14666592295593e-05
-3.36020924638115e-05
-1.83958797474024e-05
-3.49173549425957e-05
-2.69834111679628e-05
-4.35311779106022e-05
-4.92034488681541e-05
1.19259824716596e-05
-5.1817762542791e-05
-4.74124414134577e-05
-2.83594526065438e-05
-1.64227668600586e-06
-2.90048190676062e-05
-4.44755522804185e-05
-4.9991746783793e-05
-4.65833963373752e-05
-2.04401955388565e-05
-4.9109766984977e-05
-4.51144628828681e-05
8.56127487882213e-07
-4.79154692618673e-05
-1.26928841334495e-05
-1.67762946122651e-05
7.61700596657509e-07
-2.34435290752117e-05
-5.86648905427007e-05
-3.22225599008924e-05
-1.90340230465942e-05
-5.8695900457319e-05
-5.01211273715268e-05
-7.0333619779342e-05
-6.86993451942139e-05
-1.88081933633694e-05
-3.66521929458369e-05
-8.58203259956804e-05
-3.94482353288344e-05
-2.94436984642137e-05
-6.35963120582917e-05
-2.30933740433653e-05
-3.1912612942428e-05
-2.13170733746695e-05
-4.45973429122963e-06
-2.02948251679042e-05
-2.66831591240641e-05
-4.38500905067257e-05
-6.11518725426359e-05
-4.97506099542206e-05
-5.95092155012889e-05
-4.82310621024412e-06
-4.76430189863302e-05
-2.34315857283091e-05
-4.08047101027757e-05
-3.27249911372946e-05
-4.24479285547029e-05
-3.66562554122289e-05
-2.5148236333257e-05
-4.4309629356965e-05
1.64669260557406e-05
-7.77297977171987e-06
-5.9536495064544e-06
-7.23684109994297e-06
-1.71834436597399e-05
-2.40235438071128e-05
-1.63490306656672e-05
-2.95953151331441e-05
-4.82118268861136e-05
-9.56784296989342e-07
-6.20943278388321e-05
-8.45525363271228e-05
-2.8635176858109e-05
-7.51880812038063e-05
-5.30447921986495e-05
-1.69371874683874e-05
-8.19832749791591e-05
-2.37607419992453e-05
-1.85809441154084e-05
-2.92889199534042e-05
-1.90068019708528e-06
1.46924505601398e-05
-1.58805784517209e-05
-1.22315519605489e-05
-3.08347878477183e-05
-2.83996183999573e-05
-3.58326517604783e-05
-5.54303019369633e-05
-4.2571590423052e-05
-4.7560446380483e-05
-5.20875586950644e-05
-5.52518575519916e-05
-4.65478432154383e-05
-5.57314585667105e-05
-9.84110898033086e-05
-3.51512043902002e-05
-2.43309270603182e-06
-4.92508685682812e-05
-3.51527442601889e-06
-6.73245477411523e-06
1.4383806899211e-05
-3.50899395936023e-05
2.26142085358548e-05
-6.18472804652702e-06
-1.76646363243829e-05
-1.92791267316667e-05
-1.04028497560494e-05
-4.49065246162843e-05
-5.05467995308248e-05
-4.28944327501802e-06
-2.31748574635964e-05
-2.48181202459887e-05
-4.6435347038996e-05
-6.5425374565198e-05
-7.79375911203473e-05
-5.67474054210443e-05
-2.57686456835364e-05
-2.20133732062774e-05
-3.88378597742754e-05
-8.52661519933455e-05
-2.02791127113525e-05
-1.87253368879151e-06
-4.6863157717867e-05
-1.33307914633102e-05
-3.06753130305263e-05
-6.48295012409631e-06
-2.68263716528409e-05
-8.0394775568597e-05
-1.65572688646479e-05
-1.69840200617882e-05
-5.54700005775609e-05
-3.03329761468396e-05
-2.95794598010155e-05
-4.28927858313307e-05
-4.67298022317889e-05
-4.15160706605438e-05
-4.49799909309461e-05
-3.23832483222479e-05
-1.14789482896594e-05
-2.96230687524799e-05
-3.38395900102267e-05
-2.96396304018219e-05
-3.05964750415767e-05
-1.33370555565631e-05
-6.37328695672479e-06
-5.31669468401161e-05
-3.58120289871315e-05
-3.30841144599664e-05
-6.06760737320337e-05
-5.47046309449903e-05
-6.21358942125372e-05
-2.05379514612142e-05
-6.81982370396655e-05
-4.80494598906966e-05
-4.48146726400208e-05
-4.03418525165749e-05
-5.359851019098e-05
-5.12176951993208e-05
-2.88036848077446e-05
-1.7611557693774e-05
7.70414011872336e-07
6.77327457664663e-07
-3.22845481888734e-05
-3.80059693627268e-05
-3.8156502071512e-05
-3.91966779503207e-06
-8.66188405856723e-06
-6.11074060003402e-05
-1.05252110233393e-05
-4.55338038299998e-05
-2.33641196285864e-05
-3.63760436674795e-05
-1.63193683810785e-05
-3.81485125778876e-05
-2.8680662810645e-05
-6.006326073533e-05
-1.42943331306055e-05
-1.22939981612279e-05
-2.80535940664007e-05
-2.66080524787897e-05
-1.02106455605325e-05
-3.87522971841147e-05
-3.8945682054429e-05
-5.06792207203277e-05
-2.46028177383875e-05
-4.86242467875562e-05
-4.10627462839435e-05
-5.88333963159135e-05
-5.4244231367013e-05
-4.47269074881501e-05
-2.49396297489767e-05
-5.55036254997204e-05
-6.37380567637759e-05
-1.31919397994261e-05
2.45244619050247e-06
-4.01682676975169e-05
-5.23112656543296e-05
-2.78209512881716e-05
-1.3845346869147e-05
-8.84181073121745e-06
-1.03538527222436e-05
-4.25871941484957e-05
-2.47890520915141e-05
-1.11134235758827e-07
-5.92743820672801e-05
-1.86322740188809e-05
-7.69822766322988e-05
-2.79087092951172e-05
-5.21586169095044e-05
-3.14000193002286e-05
-3.78093273890572e-05
-3.27895260154077e-05
-2.62357077722993e-05
-5.12128041849808e-05
-3.57769708070874e-05
-3.99262050223117e-05
-2.72018630024742e-05
-3.54795455565311e-05
9.17662034822412e-06
-1.28784326394996e-05
-1.38230356759136e-05
-1.14839293526507e-05
-2.82677528901388e-05
-4.72828073833211e-05
-3.88704442226287e-05
-4.28722543780787e-05
-3.26081226326717e-05
-4.69351191486057e-05
-2.65883732695667e-05
-5.15744812259519e-05
-3.1949682199088e-05
3.61186756236428e-06
-5.09733282902397e-05
-2.69379089331937e-06
-4.1755019493922e-05
-3.84995476295851e-05
-2.92061733593919e-06
-2.54751173938445e-05
-2.12461385548486e-06
-3.19014848868895e-05
-4.86590772200083e-05
-7.15449868358825e-05
-3.79062873956493e-05
-5.63170078311032e-05
-1.80227774844718e-05
-5.89211942518691e-05
-2.32309851977107e-05
-6.6445247478043e-05
-6.00342362882303e-05
-2.74198792694589e-05
-4.49985416869189e-05
-4.74679765798671e-05
-4.37049172216009e-06
-8.15276250180835e-05
-4.39707257317901e-05
-5.82789685027335e-06
-3.22423585291507e-05
-3.86805668320321e-05
-2.54800905201274e-05
-3.04769440730866e-05
-5.14659028129147e-05
-3.64604542635722e-05
-3.46778952716897e-05
-5.12312246256832e-05
-4.37286407976272e-05
-2.06048994324496e-05
-4.30762829475261e-05
-5.38302962656542e-05
7.30973433114421e-07
-2.10473641245863e-05
-1.78620669456479e-05
-3.68085581975353e-05
-3.95092677130849e-05
6.3166539375637e-06
-3.87964179016917e-05
-3.7104240624947e-05
-1.11155641974293e-05
-2.53714992818592e-05
-3.38495606782906e-05
-6.49722706050308e-05
-2.88759191993248e-05
-3.41351910060241e-05
-3.62853350286546e-05
-7.04597015287939e-05
-5.87418431060954e-05
-5.90257263235486e-05
-2.76938605072379e-05
-2.8545002396755e-05
-3.89610327180849e-05
-4.12845348479112e-05
-1.76006160030898e-05
2.42178960320049e-07
5.82423693924363e-06
-4.64914585597954e-05
-2.38826941710994e-05
1.39000390771593e-05
-3.41635665367273e-05
-1.22582733706867e-06
-6.13538109061614e-05
-3.17577877070157e-05
-1.80122900996537e-05
-3.14697296638802e-05
-2.79661494297099e-05
-4.32088380025471e-05
-7.27213331607573e-05
-2.13192097333914e-05
-6.45499144062125e-05
-7.71637107302904e-05
-5.22725508812814e-05
-7.12897041431398e-05
-2.80556573249719e-05
-2.56527398681971e-05
-7.88875334312204e-06
-3.09692846367515e-05
-1.88368287533399e-05
-4.99379623945769e-05
-2.26332892548164e-05
4.9490630126665e-06
-1.88776906041315e-05
-2.03055021163442e-05
-6.14049269741279e-05
-6.35944978006296e-05
-4.43658703872024e-05
-5.97140630508083e-05
-2.70497708780183e-05
-3.29288993748349e-05
-1.27783671517715e-05
-3.78141911395258e-05
-6.27453886798306e-05
-4.82445355973089e-05
-2.26119194453474e-05
-1.95272558321965e-05
-4.58115310693795e-05
-1.07203919334411e-05
-1.4383819535595e-05
-4.32534806613061e-05
-2.40399608803046e-05
-6.40766881202353e-06
-6.60672043609364e-05
-1.61353945411013e-05
-1.2726922882732e-05
-4.62878317204371e-05
-5.61345155382182e-05
-3.87362733133382e-05
-7.26001049118338e-05
-7.47069028153314e-05
-2.32157881734093e-05
-7.68999922088287e-05
-2.93040718249004e-06
-5.86013982471798e-05
-2.12979458542921e-05
3.50508002663961e-06
-5.63844367775194e-05
-1.14097825919213e-05
-1.29477671113258e-05
-7.09254188268246e-05
-1.98360395744314e-05
-7.13983073326032e-05
-2.07106974835452e-05
-7.06503755575721e-05
-7.44445772551936e-06
-6.2127996772238e-05
-5.81953994864003e-05
-5.46897097638936e-05
-7.62352764775139e-05
-3.68435496051943e-05
-1.7743852053914e-05
-1.7037425656769e-05
-2.08603849594522e-05
-6.42867171771911e-06
-3.47111876903892e-05
-6.19018019115514e-05
-3.74683648190806e-05
-4.12886684130245e-06
-2.61725910968395e-06
-2.33392225634574e-05
-7.35362147557945e-05
-6.93583423513425e-05
-6.43082142651682e-05
-7.39458006934006e-05
-6.10178106450029e-05
-4.57978999946471e-05
-3.20386816208451e-05
-3.18574126188225e-05
-5.62454400265724e-06
-1.9267828142957e-05
-3.06625230607816e-05
-2.21806920149631e-06
-2.08326035451303e-05
-1.61001978921989e-05
-2.78208685275792e-05
-1.0186161246851e-05
-1.2168553997744e-05
-1.33783559104248e-05
-2.15553124613152e-05
-4.04018213079422e-05
-3.25465224728559e-05
-3.30292818245574e-05
-1.70141509961023e-05
-6.39505476769346e-05
-5.52389219275999e-05
1.1220920167152e-05
-3.74192529690213e-05
-6.51768085636469e-05
1.53854802688896e-05
-7.40587986350621e-05
-2.38461570694369e-06
-1.80615947267234e-05
-2.59229637178162e-05
-4.80389411353314e-05
-2.82443572513266e-05
-6.45126940577211e-06
-1.99507114823072e-05
-3.9240413956489e-05
-4.10491565624576e-05
-5.03759652279566e-05
-3.39793754236494e-05
-1.67854235741996e-05
-4.73696861976271e-05
-3.96770623169155e-05
-4.43914226387293e-05
-4.37054052605644e-05
-0.000112912166545947
-1.34015754773506e-05
-4.22675476903602e-05
-1.64157630533148e-05
-3.69945952772259e-05
6.55855526116061e-06
-2.51215466925803e-05
-3.5565842490003e-05
-4.86536675639486e-05
-3.46050251206748e-05
-6.56132987298067e-05
-1.75811823257865e-05
-4.67874950348118e-05
-5.13702054481296e-05
-2.10867152256067e-05
-1.30991620689655e-05
-4.89880485693625e-05
-9.71223759738543e-07
-5.83518294382405e-05
-4.99160482669793e-05
-4.6455311843526e-05
3.49077166356542e-06
-4.95771770261432e-05
-3.26082481601663e-05
-2.3790795376677e-05
-1.13381050705321e-05
-3.52313982850891e-05
-2.78073672407162e-05
-2.96836094435005e-05
-3.82872263403757e-05
-2.8121841475877e-05
2.08342134277132e-05
-3.88099779671515e-05
-6.02880720687947e-05
-5.69045555357695e-05
-6.24611766822997e-05
-1.61436688988728e-05
-3.13701288447107e-05
2.70647263785964e-05
-2.11740946318766e-05
-4.73326224189883e-05
-4.37561769747965e-05
-4.55553069300963e-05
-2.86932432593155e-05
-4.29989807046441e-05
-5.87691250620058e-05
-5.9647884827746e-05
1.21447528386165e-05
-3.66641233415682e-05
-2.12124427685453e-05
-3.70031054559984e-05
-4.86264347235786e-05
-3.54513086936092e-05
-1.00197964169707e-05
-3.69134445754726e-06
-4.24684578014759e-05
-5.15268837644979e-06
-9.15402985815266e-06
-4.06499106725872e-05
-2.43224126866337e-05
-6.07356769929672e-06
-4.28148892380179e-05
-4.49665889358963e-05
-1.14781782852102e-05
-2.79762982323924e-05
-2.07964590076813e-05
-5.40632070868707e-06
-3.66499642121832e-06
-1.65564547532098e-05
-1.95086030339459e-05
-1.69277724595886e-05
-4.76797699221856e-05
-2.90506647638835e-05
-2.11591129425173e-05
-7.89228973913167e-06
-2.66075513119956e-05
-2.85517300891553e-05
-5.30699442767087e-05
-4.41642247266055e-05
-6.64780571333678e-05
-7.36235057630579e-06
-4.94853714257491e-05
-4.07587476684595e-05
-4.23074484277028e-05
-6.73984912351322e-05
-1.25607470544472e-05
-2.61442583326204e-05
-5.62457855416049e-05
-5.3711967149919e-05
-4.86321384390448e-05
-5.45964345608921e-05
-4.02246620663797e-05
-4.89544895852672e-05
-4.45925693354195e-05
-5.08295339408303e-05
-2.31526435193125e-05
-3.05462143484261e-05
-2.1833334860082e-05
-5.1117686201462e-05
-7.50163906702332e-05
-6.34953969749164e-05
-5.75086490475433e-05
-2.48077842219786e-05
-3.62881114919791e-05
-3.10207126560359e-05
-2.8223110716011e-05
-7.2819006766976e-05
-1.58847088261776e-05
-2.27138577254111e-05
-1.26265289687429e-05
-2.58818212641821e-05
-3.29245119951334e-05
-3.04983477299431e-05
-5.22081225873298e-05
-1.80096623561514e-05
-5.81431479861075e-05
-2.03401781832002e-05
-4.21939319389559e-05
-3.23565692908998e-05
-3.42250266754451e-05
-5.3910555652437e-05
-1.93819965743148e-07
-3.75735916673543e-05
5.7533718456981e-07
-1.32823349049136e-05
-1.04489965095638e-05
-7.94983428188743e-05
-1.80621800851454e-05
-3.10924781317003e-05
-5.65967695446929e-05
-3.39741031897843e-05
-3.88985122695549e-05
-5.51326200624844e-05
-5.63625304928613e-05
-3.45552525492989e-05
-2.77391956719259e-05
-6.8742317985216e-05
-2.56054307080066e-06
-5.45410845101571e-05
-5.42840257226094e-05
-1.46502179031189e-05
-3.0205568846974e-05
-3.3755437144272e-05
-5.51537756770271e-05
-3.2416954146927e-06
1.54593309536048e-05
-2.82199148443525e-05
-2.21000609646766e-05
-6.01690397875251e-05
-4.76803756979406e-05
-1.51021597347657e-05
-3.49985019131238e-05
-6.52293261626831e-05
-1.24893302713496e-05
-5.80551194547768e-05
-2.59474676623877e-05
-3.69415554540965e-05
-2.29856458223332e-05
-8.31909253486729e-05
-5.68010962563162e-05
-8.0203647484519e-06
-7.27189992895368e-05
-4.42630802157961e-05
-3.73609529853058e-05
-3.3425574185146e-05
-3.65260194099177e-05
-2.10546232778954e-05
-7.67457107563011e-05
-4.37002720343525e-05
-4.6034660297545e-05
-4.4792389864098e-05
-5.06565057304611e-05
-2.48093329108137e-05
-7.89407669116912e-05
-5.0042171398613e-05
-2.38798954202759e-05
-2.11062144830415e-05
-7.61358018527849e-06
-8.82463185858819e-06
7.98815143038792e-06
-2.16612196733148e-05
-1.53102261456802e-05
-3.84127689042977e-05
-2.31808064727818e-05
-5.52655528605595e-05
-2.22164738198507e-05
-3.93380041229265e-05
-3.24704962653438e-05
-2.09965440155259e-05
-1.16428813307589e-05
-5.75842057881532e-05
-6.03064390179453e-05
-1.24532846460549e-05
-4.29843516808478e-05
-2.09503724195361e-05
