# Supplementary material for: Research on computational propagation and identification of mine microseismic signals based on deep learning
Source: PLoS One. 2025 Oct 22;20(10):e0334641. doi: 10.1371/journal.pone.0334641 (PMC12543183; doi:10.1371/journal.pone.0334641)
Supplement: S7 Data — (ZIP) [file pone.0334641.s007.zip › 000100900001367.xlsx_0.txt_24.txt.txt]

-1.24922621242401e-05
-5.25638747831061e-05
-1.37590210882299e-05
-3.78385273745015e-06
-7.27317015060695e-05
-5.50160727626475e-05
-2.33748673865342e-05
-4.0314509985801e-05
-1.7461373959064e-05
-1.80908826490315e-06
-4.4154873767579e-05
-6.15466730883929e-06
1.33515994846485e-05
8.98741314359667e-06
-2.1549253049888e-05
-1.50407696470946e-05
-2.25382281638701e-05
-1.52743224251244e-05
-5.39102327624536e-05
-3.8434846420292e-05
-3.82690385669087e-05
-2.85498053531143e-05
-5.23117857617115e-05
-2.19243500601419e-05
-4.60139412857374e-05
-1.28750357730838e-05
2.36891334009796e-06
-7.18610497892933e-06
-2.47222520987845e-06
-9.11911687786894e-06
-1.38781810998434e-06
-2.10183487836223e-05
-2.01300222350476e-05
-3.80706367830069e-06
-2.00350531658202e-05
-4.60370454160273e-05
-4.07246812555252e-05
-5.45640012177929e-05
-2.34509602354226e-05
-4.0021341436479e-05
-2.60037104382751e-05
-7.18791300275003e-05
-1.67852609810638e-05
-3.419450401777e-05
-1.80051204226379e-05
-1.23324222091232e-05
-2.90016999129601e-05
7.8009005468183e-07
-3.16425961580336e-05
-3.15524143220382e-06
1.64438416892812e-05
-8.23109661665925e-06
-3.43240946067622e-05
-4.03737421170092e-05
-6.04372806994824e-05
-6.37762239124305e-05
-1.10706134880262e-05
-5.18207199144684e-05
-3.89475200287892e-05
-7.25017679122445e-05
-2.08999236548604e-05
-6.35942771003515e-05
-1.34478498828658e-05
-3.29557556144639e-05
-9.75609628527455e-06
9.59144807997008e-06
-2.44117594552561e-06
-2.1320295721115e-05
-5.11147315822863e-05
-2.16851289126864e-05
-4.80475989378387e-05
-4.59157703894792e-05
-4.08482053246131e-05
-5.90023427791537e-05
-5.82700992440105e-05
-3.71900535103993e-05
-2.84006298636671e-05
-3.97503837310348e-05
-4.03737440323496e-05
-2.14313735494144e-05
-1.52254328090097e-05
-1.83281242111526e-05
-6.9093432214647e-06
-4.33243126055942e-05
-3.70233303494433e-05
-1.35142004759975e-05
-3.65518630553999e-05
-6.8734046667596e-06
-4.08206745691557e-05
-3.42978841896285e-06
-4.10082832860692e-05
-3.26827389748989e-05
-2.81225220840981e-05
-6.02723134629555e-05
-1.70431505039022e-05
-4.79088911882941e-05
-3.12512475510417e-05
-5.22641841688234e-05
-2.939390399148e-05
-2.06932382067923e-05
-4.99699499792609e-05
-6.51616945062155e-06
-2.76478102414345e-05
-1.4013517718089e-05
-2.37920746798106e-05
-5.56357859534923e-06
-2.52987503948191e-05
-2.00369909706637e-05
-1.44897943746936e-05
-4.23585990861539e-05
-4.21524344113466e-05
-6.31956269814618e-06
-6.3953942807483e-06
-4.5761014212245e-05
-1.15305385672965e-05
-3.54140097821958e-05
-2.55405405803711e-05
-6.14480543988345e-05
-3.39611598934638e-05
-4.83835110997708e-05
-2.79892670896883e-05
-4.7210318683282e-05
-2.96980243221393e-06
-3.1588118283162e-05
-5.70052279748537e-06
-1.27924363128372e-05
-7.66576639461107e-06
-4.07321394511465e-05
-2.48209639842004e-05
-4.09645734505849e-05
-7.79038556028775e-05
5.9271394025576e-06
-7.13884759864752e-06
-1.45720581577139e-05
3.78810767593084e-06
-4.08915921459025e-05
-1.64913999850918e-05
-1.63930691752649e-05
-7.88230584667841e-05
-3.65962274063617e-06
-3.51081202494358e-05
-1.50638344071492e-05
-1.56564242755301e-05
-4.68569280835167e-05
-4.98075579665914e-05
-4.30842155498319e-05
-2.9670281788171e-05
-1.85936547651513e-05
-2.00502007633695e-05
-5.49108905164471e-05
-2.48091022632241e-05
-2.66082168237569e-05
-3.51687809552673e-05
-6.27203256997122e-05
-4.01856623590135e-05
-2.07858444668053e-05
-9.57072408950052e-06
-2.84841939491046e-05
-5.48600708538981e-05
-2.79155504788572e-05
2.38601612269679e-06
-5.9276805474874e-05
-5.12920440945626e-05
-3.4283444927185e-05
-2.97465063525925e-05
-2.656240425865e-05
-5.7457247288957e-05
2.13964677851257e-05
-3.17121263311808e-05
-2.49773891179148e-05
-2.18959355908993e-05
-4.62290050963079e-05
-5.59390475152247e-05
-5.17331822035048e-05
-5.9082365182395e-05
-3.63538677963594e-05
-4.13108084945005e-05
-2.5270888224991e-05
-3.29734006191267e-05
-4.01242596028408e-05
-5.10655523242873e-05
6.66689273508352e-06
-1.3787480057201e-05
-3.74098362076187e-05
-1.1724515707236e-05
1.41828107219444e-05
-2.12517411876036e-05
-4.01398218575708e-05
-2.05862224158813e-05
1.38753412945266e-05
-2.41813912883345e-05
-4.25661635968694e-05
-3.45065650056375e-05
-1.65880927276781e-05
-3.25190187443515e-05
-3.45461685368608e-05
-3.4287188175507e-05
-2.8117385325102e-05
-2.10984311233346e-05
-3.88446268011845e-05
-2.9295239300892e-05
-3.3973530822552e-05
-3.62992790199403e-05
-2.15335808947112e-06
-8.10822025835304e-06
-2.53080001066687e-05
-1.1091885221953e-05
-9.12303738892334e-06
-3.36759940348271e-05
-2.77946143256802e-05
-3.34861497575405e-05
-3.1638595011592e-05
-2.50772352690628e-05
-2.2366576880805e-05
-5.71373437657738e-05
-1.71338937991298e-05
-4.93687340062332e-05
-3.37395510322992e-05
-5.48442422438497e-05
-4.01187273010979e-05
-1.52006293971559e-05
-1.17181484805855e-05
4.12433187476255e-06
4.72203794046755e-06
-2.60502735723387e-05
-2.55011945135901e-05
-2.23853709556479e-05
-6.63283309790372e-06
-5.55596124197595e-05
-3.45286307040207e-05
-1.77990417371855e-05
9.26975744666085e-06
-3.34302647921879e-05
-6.00064322285469e-05
-3.6327791696739e-05
-4.41508044794401e-05
-5.0794736781391e-05
-3.73854520960429e-05
-6.46552159282219e-05
-3.27001941489363e-05
-1.70578374937322e-05
-1.5925373896682e-05
-3.77755510554789e-05
-1.19739661884733e-05
-1.77110338195283e-05
-3.6368413223032e-05
-4.97380046050807e-05
-5.31701799690147e-05
-1.46796788982186e-06
-3.88967796293712e-05
-4.23732144226535e-05
-3.10510910003674e-05
-3.65338573371426e-05
-1.40647442994214e-05
-6.86365764425071e-06
-3.56777570439445e-05
-3.96470837894144e-05
-1.88199703188972e-05
-2.12444159430189e-05
-3.05392182039832e-05
1.01540314937728e-05
-3.7913557932463e-05
-1.02493687318002e-05
-1.1840232564875e-05
-3.71900220912817e-05
-2.89989968449972e-05
-2.36678537635319e-05
-2.5895872784483e-05
-2.29159250737351e-05
-6.78565737097272e-05
-5.99121793661482e-05
6.82828665182332e-06
-4.68686036321927e-05
-2.49509796606781e-05
-3.64786609312888e-05
-8.21895240578777e-05
-4.1912833977771e-05
-4.58309740531542e-05
-3.30595567089942e-05
-3.96418119530967e-05
3.30063387342998e-05
1.31861928094139e-05
-2.48758103780909e-05
-8.84787567425269e-06
-3.41813434736999e-06
-1.35294301171498e-05
-2.02241439119144e-05
-2.26014591110782e-05
-2.1976432835137e-05
-4.91268257224144e-05
-6.81479710745818e-05
-4.13933496479683e-05
-5.89309549326399e-05
-4.81738298060437e-05
-6.44566255572983e-05
-4.52558307510796e-05
-6.99972316519336e-05
-2.41910851516583e-05
-5.40615649658809e-05
-5.0407036779723e-06
1.58612244290851e-05
-5.24678760239895e-05
-1.73187266908049e-06
-2.19685731454006e-05
-5.54076226247265e-05
-4.72507242155649e-05
-2.07063150026645e-05
-3.78892039418599e-05
-3.20366733905561e-05
-3.82021597584866e-05
-7.87841871560747e-05
-5.89014802332237e-05
-6.97383589925925e-05
-6.69230724196696e-05
-6.83748774908976e-05
-3.21456853034023e-05
-5.11965534693828e-05
-6.81952906199557e-05
-2.7406454723288e-05
1.03733927991509e-05
-2.44211456368013e-05
-2.31688782241081e-05
-2.95862208081768e-05
-1.25290606015925e-05
-2.91373404973629e-05
-3.74849577767096e-05
-2.5997621485412e-05
-6.40606780818553e-05
-1.80618253690873e-05
-1.46212349699681e-05
-4.75160180245017e-05
-1.12588212402308e-05
-3.26427171861033e-05
-6.38909211110154e-05
-5.02864571848399e-05
-6.12026187671425e-06
-3.80003939888763e-05
-3.03938269019923e-05
-3.13923421139582e-05
-4.73133125370731e-06
5.97589877122308e-06
-9.42376191256825e-06
-2.17261835131596e-05
-2.45814587605784e-05
-7.62672687562304e-06
-2.59323337424601e-05
-2.17051788689259e-05
-1.63639755786303e-05
-4.36574508872494e-05
-2.13136215190598e-05
-3.14932344308279e-05
-1.68206839749214e-05
-4.88981311856624e-05
-4.67428426043936e-05
-2.08515602654513e-05
-3.30071201963898e-05
-2.39613358493928e-05
-1.18813803086749e-05
-2.42041212956175e-05
2.24546341026339e-06
7.28849364766261e-06
2.55160044727206e-05
-1.64216026493682e-05
-3.53926812501312e-05
-3.90981840070091e-05
-6.04572387090847e-05
-4.36645422090918e-05
-4.73766867708198e-05
-8.00161614935108e-05
-3.74898562556129e-05
-1.37433867349782e-05
-3.89385328065259e-05
-4.25401732534287e-05
-7.73016159901094e-06
-3.32379531351447e-05
-1.24449972324754e-05
-4.12664095963616e-05
-4.18445563486301e-05
-1.96275588814896e-05
-4.27574776995536e-07
-2.94664929904527e-05
4.03228855249287e-06
-1.29037149645231e-05
-1.79732106995788e-05
3.10774138776146e-07
-6.74121193115146e-05
-2.50907646038153e-05
-5.14124748279527e-05
-4.68689800948399e-05
-1.40544246588796e-05
-3.14811755474719e-05
-7.08284429225301e-05
-3.24829596653717e-05
-2.76615004090503e-05
-4.16824281040295e-05
-4.14805065945003e-06
-3.70570589433295e-05
-1.31288892058617e-05
-5.36386302587555e-06
6.33378811018006e-06
-4.36304723272581e-05
-1.97967581799727e-05
-1.67109623877933e-05
-5.23776003912567e-05
-5.99878235357078e-05
-3.97541003791948e-05
-2.57962245924948e-05
-5.16951436243481e-05
-7.3020468048914e-05
-4.15045719567188e-05
-3.40222381892454e-05
-5.2420928867896e-05
-1.66570696587716e-05
-3.39140696426913e-05
-4.50971880219678e-05
-2.03514636759197e-05
-8.89997121894455e-06
-3.33335760261883e-05
4.27506795507438e-06
-1.93207936924146e-05
-1.67861946685013e-06
-2.75150749901958e-05
-2.17254723533175e-05
-6.83503582329806e-05
-8.59537407629855e-06
-3.34829485024535e-05
-3.73371573429378e-05
-3.60154730995313e-05
8.09440663181152e-07
-4.64066673430297e-05
-3.41815364354645e-05
-2.30774784520813e-05
-1.36254120012436e-05
-3.92037068604021e-05
4.61456938368818e-06
-5.01963310729864e-05
-3.43953140496079e-05
-3.10196505166164e-05
1.46874857249649e-05
-4.84042867289631e-05
-4.94124894397265e-05
-2.80975405847912e-05
-4.6124638791295e-05
-2.6712175534276e-05
-2.92071713470909e-05
-5.20371681381156e-05
-3.52939256184247e-05
1.80226372831678e-05
-2.8341647445232e-05
-4.13606923531086e-05
2.70597792754093e-06
6.72360565262041e-06
-4.00556038929399e-05
-5.8141857042787e-05
3.14134979941494e-06
-2.2688095569533e-05
5.09379996927378e-06
-2.24746391663675e-05
-7.17021614565022e-06
-4.01444657250782e-05
-3.95302821896223e-05
-3.51238005106276e-05
-6.76667618469263e-05
-5.48071636821874e-05
-1.629218861373e-05
-5.88910867217529e-05
-1.58189616307145e-05
-2.56153869371205e-05
-4.68428994694189e-05
-7.12949096356636e-06
-2.43949323791529e-05
-2.15769995421906e-05
-2.21438250257008e-05
-9.66860575662174e-06
-1.54263504846847e-05
-2.40634384508022e-05
-1.42945959024569e-06
-4.88837667404812e-05
-5.68798424049868e-05
-6.45865533536058e-05
-2.61750820779579e-05
-6.81902051415939e-06
-2.24684892946115e-05
-2.07909847341596e-05
-4.93213117872065e-05
-3.41545696190082e-05
-4.39089068078246e-05
-2.37207991206628e-05
-5.21444947316852e-05
1.34876398372039e-05
-2.80388190361916e-05
-3.55319939737853e-05
4.66976547357171e-07
-1.53218759446644e-05
-2.0284164093999e-05
9.88393866640133e-06
-1.46692496792797e-05
-1.22009227159339e-05
-4.40270465056293e-05
-3.68776378843588e-05
-4.10967607193775e-05
-3.68783902002052e-05
-3.31816890991586e-05
-4.42888167106078e-05
-1.1020560050641e-05
-1.13415883729433e-05
-1.82707489591331e-05
-3.31378808279386e-05
-7.3489327772306e-06
-4.6354112185839e-05
-3.77171772421628e-06
-1.84055009695161e-05
-1.7615935662465e-05
-2.82863327011105e-07
-4.93762878086965e-05
-3.89615532853746e-05
-3.19591746534746e-05
-2.83769534883198e-05
-2.22714758103223e-05
-3.81550915468016e-05
-3.06764018331513e-05
-1.31899142594872e-05
-2.38870902151965e-05
4.49229623751026e-06
-3.87427385738691e-05
-3.52274905221766e-05
-7.50359905549464e-06
-1.85500775726306e-05
-2.22067524224221e-06
-8.42291335032338e-06
-4.67926590646462e-05
-2.63644605627391e-05
3.66674482405473e-06
-2.66810866832198e-05
-2.90729043940198e-05
-5.8766936308004e-05
-6.4440841744143e-05
-3.73754327451352e-05
-5.9231092578119e-05
-3.87874712577648e-05
-6.2997594110064e-05
-3.80254643951669e-05
-3.65166758999693e-05
-4.91917424554632e-05
-1.91008396767501e-05
-2.47117621804126e-05
-3.4199706556344e-05
-6.1311221683941e-05
6.49604997686285e-07
-3.70511495353388e-05
-7.89850859895636e-06
-1.30217712843757e-05
-2.76380188203247e-05
-4.72018157014434e-05
-3.00654092250537e-05
-4.4937991850793e-05
-2.81429105451413e-05
-2.60271948325658e-05
-3.7093903866971e-05
-6.62627847973891e-05
-4.65643731107276e-05
-2.84986537656042e-05
-3.37107953143838e-05
-1.57848553994191e-05
-1.44696852536123e-07
-9.93177407156583e-06
-2.71986602077351e-05
1.65342918125668e-05
-3.77352827625086e-06
-2.65861996160045e-05
-4.06128075141797e-06
5.05688804387691e-06
-4.16385714713543e-05
-1.55535392498781e-05
-3.43676808925924e-05
-1.49232666611031e-05
-5.41236838811573e-05
-3.56342168642614e-05
-5.9882465869308e-05
-2.3183494223894e-05
-3.76879789340652e-05
-3.88719614590585e-05
-5.45089570832561e-05
-2.79910472640168e-05
-3.37895249502017e-05
-2.54794875916004e-05
-2.29453060246925e-05
-3.44217889905687e-05
-1.16012733526101e-05
-5.17337295085004e-06
-6.50094092860855e-06
-3.09318030306388e-05
-3.24164536239586e-05
4.32498561564881e-07
-3.40637166110634e-05
-2.86236691770182e-05
1.06325137297705e-05
-5.5968417106085e-05
-3.11683411025089e-05
8.00357698211917e-06
-7.65047691236594e-06
-7.30975755936614e-05
-2.49368104771682e-05
-2.81786139322276e-05
-5.46421052581151e-05
-3.39636613435614e-05
2.78712078912909e-05
-1.06018942083011e-05
-3.51519841636531e-05
-2.87803470031672e-05
3.2745186756428e-07
-3.67762539475943e-05
-1.21343779197653e-05
-1.8817725500792e-05
-5.53183121439885e-05
-4.4711311987012e-05
6.71899738054725e-06
-2.71946488271332e-05
-2.87260578862634e-05
-2.17899075042933e-05
-5.18450878031936e-05
-1.905052083528e-05
8.10282256627062e-07
-2.12844443229718e-05
-5.13123658821305e-05
-1.47478237633513e-05
-6.27266174342301e-06
-3.52949789849387e-05
-1.5444768361054e-05
-4.42390385183614e-05
-4.09646816434262e-05
-2.83179004449493e-05
-4.30730073280598e-05
-3.28965021678485e-05
-5.24058663441885e-05
-1.72054903185489e-06
-4.18358423847563e-05
-2.20976858954879e-05
-7.51630490921067e-06
-4.58495242367907e-05
-3.7707295713815e-05
-6.44380425802331e-06
2.48746849431772e-06
-3.12176937065941e-05
-2.921810866519e-05
-5.17687291803116e-06
-3.59977004689098e-05
-1.97508738220332e-05
-6.81289822825795e-05
-4.76295108703298e-05
-3.59203977974877e-05
-2.19859892526884e-05
-2.42982142804149e-05
-5.13458530823324e-06
-5.24412014360281e-05
-1.63272527731447e-05
-5.48316570551146e-05
-2.14793316430593e-05
-2.81570179583236e-06
-2.33435615956955e-05
-4.94625974183861e-06
-3.11866683650322e-05
-1.26401517699172e-05
-1.82778988842082e-05
-9.65780005959899e-07
-2.35078184224157e-05
-2.04325456448898e-05
-4.48840180063523e-05
-4.99119940586124e-06
-4.66286920974304e-05
-1.70945881978711e-05
-3.82717771015906e-05
-2.01195091471706e-05
-3.3130332053777e-05
-2.75192498781589e-05
-2.3138851041033e-05
1.02278800328066e-05
-3.88353682550294e-05
-1.34079450992864e-06
-3.36883096725495e-05
-3.69234985833848e-05
-2.06173686213029e-06
-3.14399705047847e-05
-3.01371923392819e-05
-2.72970643821944e-05
-3.42636753433695e-05
-1.39770586508397e-05
2.60744807487869e-06
-4.50856048973312e-06
-7.45074156868609e-06
-3.69931219258306e-05
-2.32312101079731e-05
-3.20120735473137e-05
-4.76244236616712e-05
-2.80741804661246e-05
-4.60327256460451e-05
-6.93319859634489e-05
-2.32449828803082e-05
1.20315140209407e-05
-1.05423392945534e-05
-2.16574060079066e-05
-1.17832208591908e-05
-4.24301086064488e-05
-4.27185110486805e-05
-2.2960819629097e-05
-5.6656563071482e-05
-4.40133464391202e-05
1.23329330075002e-06
-1.84408572273626e-05
-4.2622682110132e-05
-3.75632074667683e-05
-4.11572505755426e-05
-6.20949849532808e-05
-2.05936054946058e-05
-5.50168721617878e-05
-1.3661713033966e-05
-1.36178337421427e-05
-3.59467947976376e-05
-2.36316587147322e-05
-2.57051877000589e-05
-2.46940887626731e-05
1.08307978058717e-05
-9.59028883342531e-06
-4.45605091949412e-05
-4.0946005526951e-05
-6.85325130312376e-05
-3.83895879095672e-05
-9.22448594583025e-06
-5.0041468918521e-05
-1.98051279193604e-06
-4.3104460280967e-05
-3.09397620724111e-05
-2.668670900892e-05
-3.50878120390988e-05
-4.63827216201432e-05
-7.80765618920257e-06
-2.33808143691697e-05
-2.57796549715223e-05
-1.52518255850243e-05
-3.967830575507e-05
-2.16452649214e-05
-3.63122120116675e-05
-5.22709231052742e-05
-3.04708017682648e-05
-4.07262429332116e-05
1.8161877987606e-05
-9.04150872471631e-07
-5.18751929870139e-05
-1.82135649647256e-05
-1.50832366504898e-05
-2.54172133803592e-05
-4.43066456100842e-05
-2.96731495636005e-05
-3.24559302040613e-05
-1.00672476434363e-05
-4.31978364003558e-05
-3.34230470447945e-05
-2.93212567608607e-05
-6.12366697863522e-06
-3.98454568003288e-05
-1.82816662226046e-05
-2.43334814883026e-05
-2.71845999957271e-05
-3.01806276142456e-05
-3.81278402930708e-05
-1.5009367120371e-05
-2.96457487274795e-05
-4.68188374815537e-05
-1.50837222826082e-05
-7.06511708191787e-05
-3.20997007708347e-05
8.34125643136541e-06
8.06401996246353e-06
-6.12399450578429e-05
-8.16811490784282e-06
-2.35753000695119e-05
-3.68533548413326e-05
-3.58228293521603e-05
-3.08050855842341e-05
-5.21815486036117e-05
-6.71191806646338e-05
-4.63133983586138e-05
-5.66260540296029e-05
-5.3616822193474e-05
-5.70653925940554e-05
-4.22297792366299e-05
-3.41402394724102e-05
-5.20928437136245e-05
-3.67378928255278e-05
-6.21229294785989e-05
1.12712211880342e-05
-2.24240813187897e-05
-4.75854414243697e-05
-5.76532095314843e-06
-1.61548968239615e-05
-2.35221021685694e-05
-4.09192096309691e-05
-2.27830241287568e-06
-5.33801397247683e-05
-9.60252909847602e-06
-8.55169798223205e-06
-3.97395617778311e-05
-6.61492789352276e-05
-1.01145897357096e-06
-4.68177443615218e-05
-2.51524274287783e-05
-3.15713205003538e-05
-2.30138617867127e-05
-6.92353060338369e-05
-1.43351483638965e-05
-3.38560143052437e-05
-4.29808338906732e-05
-2.37722157647216e-05
-4.79481351067268e-05
-3.28934667270839e-05
-5.16905488483717e-05
-3.18204721166126e-06
-4.73560789888822e-05
-3.52955663232381e-05
-8.7177206643122e-06
-2.29874907265158e-05
-4.7013513242869e-05
7.7546315541048e-06
-8.99320449668459e-06
-2.46876099038495e-05
-5.27543930075416e-05
-6.74771111229724e-06
-2.53247245505773e-05
-3.43646485360624e-05
-3.36066597927025e-05
-2.81719803052898e-05
-6.32415549903778e-05
-4.72608032955942e-05
-4.50115043872345e-05
-1.933886505803e-05
-7.05415756361541e-05
-5.65695441798094e-05
-2.11211752678215e-05
-1.45610477660135e-05
8.64125737062908e-06
-2.17972849062265e-05
-2.70415630368989e-05
-8.67398823669135e-06
6.97788679440364e-07
-2.17947442086102e-05
-1.14994015889302e-05
1.7018465943303e-05
-4.79923874755333e-05
-2.57595585917456e-05
-3.58018980272504e-05
-7.07852044393535e-05
-3.91494478556938e-05
-4.49184444575791e-05
-6.93744714288558e-05
-4.12487820489237e-05
-2.34664252801598e-05
-4.06595076920594e-05
-3.79385808083266e-05
-9.07721854436777e-06
-5.401846779967e-05
-4.08408827257835e-05
-3.14905431696416e-06
-4.22538865858877e-06
-5.15729764102583e-05
-2.19965345657601e-05
-2.67430352799825e-06
2.53814288285339e-05
-4.25800847774723e-05
-6.58241663172135e-05
-2.64978124637771e-05
-3.55887483402509e-05
-6.93570596108367e-05
-3.82402247143308e-05
-3.21698144112883e-05
-3.15561332054698e-05
-3.18716904154965e-05
-3.13569908456287e-05
-2.22865725975332e-05
-1.44516233606873e-05
-4.51607466299438e-05
-3.44482471656447e-05
-1.71021216597713e-05
-1.21944406867011e-06
-1.47279239487716e-05
-2.3452010766577e-05
-5.20953405981975e-05
-4.94151168300741e-05
-2.48774237959489e-05
-4.26669090573698e-05
-4.82108611735365e-05
-6.27609091594343e-05
-5.84775346808782e-06
-4.93776733833907e-05
-3.06543315596227e-05
2.22222422078696e-06
-3.13204850330715e-05
-3.60692045790997e-05
-2.62076782355269e-05
-2.77538402282328e-05
-5.17285608492169e-05
-1.72684298498398e-05
-3.82417089203237e-05
-4.98900285038637e-05
2.74115738383213e-05
-2.70853575975876e-05
-3.44231394394154e-06
-5.32313420560748e-06
-3.79567026318062e-05
-3.68157553239362e-05
-2.49638385537939e-05
-3.68002893327218e-05
-5.31199822503539e-05
-5.45225108072352e-05
-3.89383799049774e-05
-2.77722430833774e-05
-7.55315374643521e-05
-2.94201860948838e-05
-7.81342145553616e-06
-4.57068659038084e-05
-3.33497314894966e-05
3.71057311788657e-06
-1.92659072256304e-05
1.56663842080746e-05
9.81911140652758e-06
1.03920897655419e-05
-4.67856145502657e-05
-8.15365494302002e-06
-2.94868359880644e-05
-5.82023000875654e-05
-3.60509193839124e-05
-4.2262197469416e-05
-3.87802461538046e-05
-2.51975037728795e-05
-3.15270996692012e-05
-4.49761475109614e-05
-2.04751339350113e-05
-5.32186631828517e-05
-2.36959554342101e-05
-9.6672989262807e-06
-1.38422982173533e-05
2.12576388895437e-06
-6.36876555293422e-05
1.80686177868702e-05
-1.54208279603735e-05
-6.12383260668031e-05
1.12377575289205e-07
-4.44580702286477e-05
-4.77599910244537e-05
-4.86878801538187e-05
-8.71093763702865e-05
-2.14119676924886e-05
-7.05926627953384e-05
-2.21393460263131e-05
-4.64608823739256e-05
-4.065524582636e-05
-1.9312355975813e-05
8.58440715793543e-06
-2.72621665150901e-05
4.41183777035981e-06
1.92117340463097e-05
-1.51440392510033e-05
-1.6763173817937e-05
1.19461340115865e-05
-1.98123162105221e-05
1.28138652465702e-05
-6.42087454425296e-05
-6.33769538343189e-05
-4.68993140848295e-05
-2.24084629045803e-05
-7.01040286110386e-05
-4.73608297085411e-05
-3.2440861027792e-05
-6.05906137372967e-05
-2.10534729800836e-05
-1.23581652719787e-05
-1.0232429086646e-05
-2.09313824833618e-05
-9.33435719081926e-06
-5.97881842133548e-05
-4.44885408231161e-05
-1.29408517672623e-05
-4.21530943941446e-05
-5.10961762157921e-05
-7.78118390586222e-06
-5.28106329938957e-05
-4.84745821168411e-05
-6.44017544409509e-05
1.57392147584601e-05
-3.26297934596822e-05
-2.81687818018864e-05
-1.70777929217861e-05
-3.0138907353481e-05
-3.59209461959131e-05
2.40076987795258e-05
9.48738396376303e-06
-3.06989042595677e-05
-3.08583196015577e-05
1.96268516909672e-06
-7.4320168703432e-06
-3.354660431154e-05
7.8830535541562e-06
-7.2174067967311e-05
-2.46029145670233e-05
-3.33811561785374e-05
-6.4096555727079e-05
-3.4194960036774e-05
-4.07069491322966e-05
-5.13111382593185e-05
-4.57776855991306e-05
-2.05758713350815e-05
-3.48375285158084e-05
-1.38057494417888e-05
7.77513074160527e-06
2.87205323557287e-06
-2.87219456223005e-05
5.79391470490799e-06
-6.34330753981997e-06
-2.55257649520618e-05
-1.88952229502611e-05
-7.53819494231579e-06
-4.86753862691463e-05
-4.68298170858457e-05
-1.99882664593256e-05
-5.05214177727657e-05
-5.93334919980311e-05
3.58595025633137e-06
-3.00413340044248e-05
-3.36610853092735e-05
-2.39844693659572e-05
-2.68465163000586e-05
-4.25673894865556e-05
-4.24707928279867e-06
-4.2111644177777e-05
-4.61750691701031e-06
-8.13316614500137e-06
-1.31328397763622e-05
-2.23463082784417e-05
-3.34221266895808e-05
-1.9814263033846e-05
-3.47190108308762e-05
-4.58869696875495e-05
-3.11794629992534e-05
-5.54972583174827e-05
-6.22522899433857e-05
2.68419230917061e-05
-1.7051793559604e-05
-5.47100627392036e-05
-4.04900824989458e-05
-4.91163502924496e-05
-1.70456016514846e-05
-4.76062094661947e-05
-5.15438348390022e-05
-1.70968152832014e-06
9.60239191305099e-06
-3.60073505614648e-05
-5.01260956965485e-05
-3.58162512891739e-05
-3.27588391959647e-05
-2.90426078700679e-05
3.21693956446906e-06
-5.65068017038867e-05
-5.94078902915973e-05
-5.39874825909738e-05
-3.38218222632192e-05
-2.16967131495362e-05
-3.4842332392654e-05
-3.49426586619143e-06
-2.22433872984867e-05
-2.08469721823595e-05
-1.94208234745401e-05
-1.4462959135489e-05
-2.39661299722977e-05
-2.33589449838904e-05
-1.37667704431918e-05
-1.97562175606641e-05
-5.47196612635702e-05
-1.07856688264595e-05
-1.59670234332079e-05
-2.27293914339469e-05
-6.28290962104729e-05
-4.16251778939506e-05
-3.45494306405011e-05
-4.19929226887361e-05
-2.63180925798347e-05
-4.93296635431262e-08
-2.28498697569598e-05
-2.35207408308853e-05
-3.44115784065579e-05
-1.94563231550084e-05
2.30536011375757e-05
-3.75735426763641e-06
-4.05322210510641e-05
-3.35849134172334e-05
-3.37743317304727e-05
-2.84314366074116e-05
-2.05258807303295e-05
-1.66496598114426e-05
-3.8131461912144e-05
-4.34231167207597e-05
-4.55800302464616e-05
-2.60723990783449e-05
-6.46150317538908e-05
-1.31298315458754e-05
-2.24321672964199e-05
-3.98237365132135e-05
-3.29680095003488e-05
-2.98469699494784e-06
-2.36160950654834e-05
-5.96082692342197e-05
-2.09970587138997e-05
-1.49384826479094e-05
-2.64361690877311e-05
4.32579021932552e-06
-2.89236894797026e-05
-4.61775437268538e-05
-2.87353326960337e-05
-3.41802235375093e-05
-1.75271786424484e-05
-2.99761528592246e-05
-4.53563752268367e-05
-4.14579540282817e-05
-5.73812486060294e-05
-5.36031106370834e-05
-7.50120677899288e-05
-5.38130994237015e-05
-3.05556705372311e-05
-2.42381251190677e-05
-3.65138775981784e-05
-1.3370610160827e-05
7.82449345627026e-06
-2.11916746101637e-05
-2.07930854420286e-05
-2.03156666299616e-05
-4.45880808850555e-05
-1.74248993745182e-05
-4.23936629930035e-05
-5.4285715761903e-05
-3.10768641471151e-05
-6.46156793583524e-05
-2.19292268070259e-05
-3.3083843785397e-05
-1.33923470773218e-05
-1.91226520807981e-05
-3.72139096264917e-05
3.70367257400876e-06
2.17735888364326e-05
-3.49762211094835e-05
-3.41725293104043e-05
-1.64631947277117e-05
-3.83484076009907e-05
-3.4537721597411e-06
-1.48480034530888e-05
-2.75364571284378e-05
-2.47697312896816e-05
-2.43738085377996e-05
-5.845451517266e-05
-4.84870166745931e-05
-1.2645056721305e-05
-1.53345541658584e-05
-1.20390286877105e-05
-3.9528927031606e-05
-6.79807764003462e-06
-5.4967101499278e-05
-3.30829500958372e-05
-4.13484927702033e-05
-1.16252987598437e-05
-1.99660006400827e-05
2.16483157988537e-05
-2.29333671099477e-06
-2.72114521318256e-05
-5.42804445007369e-06
-1.79691653735993e-05
-6.64913482109888e-05
-4.21764745503405e-05
-3.8345065115016e-05
-3.11325269657046e-05
-4.46005660287895e-05
-1.26492153985066e-05
-5.65598728726343e-05
-5.05770018543652e-05
-2.89374976083794e-05
-2.63811473240982e-05
-2.53085463476351e-05
-1.4092140683398e-05
6.85290524189698e-06
-1.08927865170715e-06
-2.08514564280072e-05
-1.58604724019442e-05
-2.89843769304667e-05
-1.72099870452093e-05
-3.99440273972121e-05
-5.95095929205629e-05
-4.99350304968965e-05
-5.43474079768416e-05
-2.68189179212924e-05
-5.04428357967689e-05
-2.55671030642095e-05
-8.42394655855438e-06
-3.4120006055625e-05
-5.96255814048158e-06
-4.93712655895521e-05
-6.18424584147464e-05
-2.8092164778466e-06
5.80610501558774e-07
-4.64145324798963e-05
-1.74907929627437e-05
-3.23643884529185e-05
-3.69808632684512e-05
-3.90796965032489e-05
-1.59809700647158e-05
-7.21046113449011e-05
-3.31533383835192e-05
-4.38267105778737e-05
-1.50915733335526e-05
-2.45146569515083e-05
-5.19914086428632e-06
-2.3512309425366e-05
-3.61028584955126e-05
-3.43494930462281e-05
-4.99396763267963e-05
-7.56572421970998e-06
-3.9322156533224e-05
-2.52804486614525e-05
-1.6356355226677e-05
-1.41897892424015e-05
-7.20989298039397e-08
-7.80257732380638e-06
-7.44523086064059e-06
-4.92470007053758e-05
7.34929363256086e-06
-4.20681123265974e-05
-3.5289839833875e-05
-1.93380787230553e-05
-2.85337464776633e-05
-4.57489758998245e-05
-5.06767497078365e-05
-3.62416585723305e-05
-5.34331356025732e-05
-4.63485242946314e-05
-3.08655985252788e-05
-2.04790588693552e-05
-1.54953009250799e-05
-3.46536146437288e-05
-3.22186351998851e-06
-5.70699368765304e-06
-7.09987202332015e-06
-7.25374679966908e-06
-3.71307137683262e-05
-4.02603144449244e-05
-2.66518372957415e-05
-2.72576999375325e-05
-5.03765107134399e-05
-1.1697653854594e-05
-2.21643627706338e-05
-7.0768480340594e-05
-1.77942401650234e-05
-3.02081156076015e-05
-1.17531767530577e-06
-3.62873380704467e-05
-2.51466757823961e-05
-2.53077198357998e-05
-2.14407410260746e-05
1.1659100300294e-05
-3.99320417661389e-05
-5.00229212377779e-05
-2.33182959530884e-05
-5.58542234158567e-05
-2.88672596276635e-05
-5.18109197204643e-05
-5.23278027304058e-05
-4.87013753263361e-05
-7.72286662702214e-05
-6.58476836560941e-05
-3.91516799070247e-05
-2.97445680907265e-05
-4.53187684236657e-05
-3.62936695178931e-05
-1.1671442457583e-06
-1.47554592824602e-05
-3.80652217952881e-05
-2.91633949336627e-05
-8.6100213965595e-06
-1.35932534767675e-06
-2.03817225011217e-05
-3.04746433291165e-05
1.85373871073477e-05
-1.58603248859402e-05
-3.50241728006878e-05
-2.9185724444392e-05
-5.07479601730873e-05
-3.74398641344303e-05
-1.76581345547646e-05
-4.12061584636896e-05
-5.43435255645922e-05
-2.15645465110472e-05
-2.44557169336066e-05
-4.3178426482466e-05
-6.93561662929948e-06
-2.97128163738129e-05
-4.13495334369318e-05
-1.57140601967655e-05
-2.56081002747758e-05
-2.65694338105829e-06
-1.27285244029764e-05
-1.25908716142808e-05
-3.83066567489745e-05
-3.57048926849035e-05
-2.59714679172807e-05
-1.09204350056524e-05
-5.38768652149226e-05
-1.83384142010292e-05
-3.58842534852028e-05
-3.00958152270537e-05
-3.03946001334687e-05
-3.23630116678948e-05
-3.61776070553559e-05
-3.82910507816364e-05
-2.95034050563267e-05
-5.6600734117901e-05
-1.75417712158877e-05
-1.71732980781313e-05
-2.28141963582422e-05
-4.8303787009634e-05
-2.72667722164114e-05
-1.88329226238292e-05
-1.55969774413148e-05
-2.50904848735661e-05
-1.63815821631174e-05
-3.48239283497796e-05
-3.63274270333476e-05
-3.32026190507591e-05
-3.44562695196554e-05
-6.85733877071438e-06
-4.97445606341735e-05
-3.94377114825261e-05
-2.19555190070849e-05
4.53927537958034e-07
-3.47323329629432e-05
-7.64752445519653e-05
-9.71169245358164e-06
-2.30599594995884e-05
-4.58783360048323e-05
2.00427389402295e-05
-3.78480102064802e-06
-3.93003811777403e-05
-4.89803331071825e-05
-3.78767079876784e-05
-9.56273743687783e-06
-2.21481212538926e-05
-7.26962022541043e-06
-5.55732607665853e-05
-1.13928529126212e-05
-1.43360723173956e-05
-5.83396160338107e-05
-3.74017461292305e-05
-2.60368519655802e-05
-3.32750499575636e-06
-3.51164326585234e-05
1.88589189538296e-06
-4.33769394749364e-05
-2.26254859931809e-05
-3.9012218916512e-05
-2.79181463229706e-05
-5.41891118518317e-05
-2.41550802832527e-05
-3.13294099500218e-05
-1.31120353511632e-05
-3.53399923119076e-05
-3.58011013707166e-05
-3.40984159485486e-05
-3.76693471786911e-05
-1.72997630191863e-05
-1.51523543167564e-05
-1.40212518682399e-05
-2.29041226447218e-05
-4.03284280496277e-05
-4.34501914623201e-05
1.1828288056995e-06
-3.67547802121049e-05
-3.87581563948526e-05
-3.40794406670459e-05
-1.22593508523317e-05
-6.34849572775615e-05
-5.35737008937407e-05
-2.5290210178507e-05
-4.07642423908804e-05
-2.1434439721105e-05
-2.34171636250766e-05
-1.65968661195655e-05
-5.813609591691e-05
1.52708420373542e-06
-3.12121128012801e-06
-3.19913383732545e-05
-9.32878055471323e-06
-2.87273771680508e-05
-2.28512675341857e-05
-3.62715300144667e-05
-1.56042688046916e-05
-3.13258518569416e-05
-1.41638356505639e-05
-3.97175259433355e-05
-3.20382045183718e-05
-4.97905987239966e-05
-5.40961969669676e-05
-4.76885515062099e-05
-4.93410210149589e-05
-3.47606152842401e-05
3.98118400946888e-06
-4.00868509037832e-05
-4.46476762713253e-06
-2.9276761799516e-05
-4.17175187255441e-05
-1.34472842937574e-05
-1.83613521192602e-05
-3.00653351620822e-05
-3.33596540897817e-05
8.45425446731358e-06
-1.99318648924569e-05
-4.85381850709412e-05
-3.50583108972475e-05
-4.53715644019706e-05
-2.47793529659735e-05
-3.16949830280806e-05
-3.26781853811968e-05
-5.73454415255465e-05
-2.82454520709373e-05
-1.6727798154947e-05
-5.11752685991039e-05
-6.39684205644735e-06
-4.34795431813204e-05
1.09068102544714e-05
-1.60895360672927e-05
-7.48988166567941e-05
-3.93663675042286e-05
-1.06719577240434e-05
-4.69526630388298e-06
-2.04453576812866e-05
-1.55003446436489e-05
-8.16479896170044e-06
-3.52711718933912e-05
-4.0624245409281e-05
-1.70786764220031e-05
-5.36816120664963e-05
-1.36763928649642e-05
-3.09405005350349e-05
-4.12282217914896e-05
-1.10451585780816e-05
2.3454678538916e-06
-2.17965763331054e-05
-3.34161921856035e-05
-1.98363646310749e-05
6.38816392203177e-06
-3.95601276339337e-05
-4.80584020939512e-05
-1.78126140933714e-05
-4.12634096765713e-05
-5.12128158706715e-05
-6.05590437170568e-05
-5.77818325235241e-05
-3.99761242094746e-05
-4.17512482115971e-05
-4.1906004938813e-05
-4.28958376275317e-05
-3.49852290073886e-05
-4.61545355654937e-05
-3.53382807169486e-05
4.96339352533194e-06
-2.73697067181533e-05
-2.10300363211273e-05
-1.55200100391641e-05
-2.93634791183747e-05
-3.06893362021519e-08
-3.01836577395603e-06
-2.28333892117252e-05
-1.23183682977683e-05
-2.95835607736862e-05
-4.4135280232171e-05
-2.93883019678051e-05
-4.66888094979463e-05
-2.73278595918682e-05
-3.9082188080056e-05
-4.66670562290967e-05
-4.20226469526175e-05
-4.02668643819523e-05
-4.00101485923814e-05
-1.88197128668511e-05
-3.50362736143117e-05
-1.57475271468397e-05
-2.13617354851888e-05
-1.2551126686971e-05
-2.17488166763233e-06
1.51945273148659e-05
-1.79527987802486e-05
-4.47842413944902e-05
-3.89507413563071e-05
-4.16294996925056e-05
-8.29763441771386e-06
-5.4447017476878e-05
-4.91565257423043e-05
-1.44880433335036e-05
-4.45897010332158e-05
-2.65093503783211e-05
-1.56391702885397e-05
-2.97795664391282e-05
-5.67103056546006e-06
-2.32601251916459e-05
8.72265924442201e-06
-1.28847888856643e-05
1.12445409940629e-05
-2.36433092598864e-05
-2.958256392816e-05
-2.44678309135385e-05
-3.10404871349716e-05
-2.75812994940633e-05
-5.10192239771384e-05
-4.62828977498264e-05
-3.83530857806362e-05
-4.3289529975053e-05
-3.32448321632052e-05
-4.22448959991224e-05
-6.51935513315589e-05
-8.0400288474709e-05
-6.17776875706589e-05
-3.81771615639125e-05
-1.92228067740374e-05
-2.76351028803145e-05
-1.70107416524647e-05
-3.19625271942751e-05
-6.10814422885768e-06
-1.85877599611523e-05
-1.31942303223141e-05
-5.80708340513665e-05
-2.49404096279179e-05
-3.81740425846007e-05
-2.13945501170921e-05
-2.01271837900688e-05
-3.38187472253538e-05
-3.1658419088145e-05
-5.88580014557675e-05
-2.75383413262529e-05
-3.85190206278115e-05
-1.71237270915132e-05
-2.25830865155798e-05
-1.64265070256556e-05
-1.91254511558256e-05
9.66882127033318e-06
1.49885629295576e-05
-1.77366495007671e-05
-2.28416351837904e-05
9.91279362856443e-06
-1.48271399811374e-05
-4.29328349170782e-05
-2.17499234073452e-05
-4.41814522217484e-05
-5.96443256274641e-05
-6.85049864185712e-05
-6.16027778599565e-05
-4.11383542549652e-05
-3.80597823231598e-05
-2.63572121986689e-05
-3.44579273405345e-05
-2.85374446394694e-05
-4.34030557526687e-05
-2.84344032729441e-05
-4.05146153841681e-05
-4.39848188355307e-05
-3.63789880150838e-05
-2.65814509263532e-05
-5.23163488204168e-05
-2.67206256101068e-05
-3.80763290139837e-05
-2.69972736667279e-05
-2.79046118300197e-05
-2.12201399403423e-05
-5.16529803146672e-05
-5.24952111547998e-05
-3.01166023014848e-05
-2.81333567696646e-05
-6.17158986780431e-05
-5.07622797999103e-05
-3.2615786587873e-05
-3.28059322586864e-05
-4.84640553324604e-05
-3.45106493595899e-05
-2.08189596078549e-05
-5.40017430227664e-05
4.06876376055066e-05
-2.33105431632101e-05
-6.6788007324269e-05
-1.65781689390593e-05
1.0200576687275e-05
-1.74567183833912e-05
-4.13089807323691e-05
1.63547883606312e-05
-2.33595946944149e-05
-7.36385055229236e-05
-2.99062609076394e-05
-1.45600205873664e-05
-6.04177927921493e-05
-3.58617040104792e-05
-3.58913313727755e-05
-8.04387840734091e-05
-2.02349581847704e-05
-1.50479961863931e-05
-3.67016359660973e-05
-7.31607788166616e-06
-2.87875623562483e-05
-1.67691390715812e-05
-3.01740058593947e-05
6.23697149095148e-06
-2.99838529739803e-06
-4.90747943418216e-05
-1.84393570882216e-05
-1.27095807365413e-05
-4.02212456502614e-05
-6.34673319394158e-05
-1.19167322423174e-05
-2.9735774658836e-05
-3.5419489170581e-05
-4.72993503300066e-06
-4.26151709100436e-05
-4.93396374364169e-05
-5.16537200057307e-06
-1.95726414654562e-05
-4.7200516500061e-05
-3.73488106756389e-05
1.05396773984939e-05
-2.22801081442417e-05
6.30585869773207e-06
-2.20156997610547e-05
-7.21126818755058e-05
-3.7171730349143e-05
2.57773638328792e-05
-2.8620625542157e-05
-1.05067434780603e-05
-8.65162026554323e-06
-2.33212965516685e-05
-6.53329152439138e-05
1.49011527129898e-06
-7.97930880633466e-06
-3.77567957172238e-05
-4.83000045227546e-05
-9.35648472885274e-06
-6.66119460859051e-05
-9.38870782425328e-06
-3.94174924966397e-05
-2.94890757952211e-05
-2.5533322130572e-05
1.50169679646057e-05
-1.59975148379838e-05
-3.55306119411959e-05
1.98598990228026e-05
6.89656201043696e-07
-3.54249888657465e-05
-9.05071215969861e-06
-2.79167267578122e-05
-1.76904353745193e-06
-5.2908556216376e-05
-3.58219359936949e-05
-1.92875136792372e-05
-0.000119759796970983
-2.43169416027855e-05
-3.25569105480236e-05
-5.18056327435888e-05
-4.06259544314506e-05
-2.29926001034416e-05
-2.03412864659151e-05
-3.36088679270515e-05
-2.01860187266622e-05
-2.26274289666992e-05
-4.65817513133893e-05
-4.39231966714326e-05
-6.36934219430853e-05
-2.55337220961607e-05
-2.54124213016926e-05
-2.03973225717444e-05
-6.14702697316525e-05
-1.63320806245072e-05
-4.35001959959813e-05
-6.17900980213344e-05
-5.56599618761826e-05
-1.6702261806704e-05
-4.09674338609085e-05
-3.94983240374165e-05
-4.32340565081928e-05
-3.53280217160937e-05
-3.40786920700017e-05
-2.79820496987254e-05
-2.65950056625405e-05
-7.61655900170007e-06
4.67666960321252e-06
7.70074919629955e-06
1.00925585234228e-06
7.43986117638982e-06
-2.94328404035341e-06
-4.35489591629165e-05
-2.84788538156546e-05
-3.65685107454195e-05
-1.17579876076602e-05
-4.36023140865768e-05
-2.67607933434485e-05
4.04893229305626e-06
-2.49363008845683e-05
-8.01214362426317e-06
-8.15064701450204e-06
-4.99790715659043e-05
-2.85098569312066e-05
-1.92225928223062e-05
2.99209271970419e-06
-3.09850492458324e-05
-2.95057936484387e-05
-3.46607623086682e-05
-3.22243268503086e-05
-2.10810873188784e-05
-2.83998292134803e-05
-2.46175942027181e-05
-3.28816531576319e-05
-5.58146632125448e-05
-4.37590082281174e-05
-4.24924994004679e-05
-3.8031457291739e-05
-5.94450784347606e-05
-7.89046844921896e-05
-4.11839810632162e-05
-1.248138935031e-05
-3.40740847592253e-05
-2.17888180925635e-05
-9.62527190409857e-06
-3.93083581808701e-05
1.12614887052882e-06
-4.18756158604188e-05
-2.71354968001129e-05
-6.30160353142651e-06
-2.19760761598684e-05
-3.408519527269e-05
-3.52737964216968e-05
-4.74046875891242e-05
-4.25404706916053e-05
-4.80282635663403e-05
-3.77996266751316e-05
-2.01648416123004e-05
-8.24741090269863e-05
-1.71291852164344e-05
-2.99594051954565e-05
-7.94295377497853e-05
-4.02399096300515e-05
-4.25157885901321e-05
-1.83086502608878e-05
-1.92076380818764e-05
-2.04406176638278e-05
-4.22522067996144e-05
-7.59416319346119e-06
-2.34120768752933e-05
-1.98026921593622e-05
-3.46973616259066e-05
-1.50725610419872e-05
-1.66293006560141e-05
-2.83296426383508e-05
-4.58746351734668e-05
-2.05492979705283e-05
-5.11925422905922e-05
-4.15768457594549e-05
-3.29183985583902e-05
-1.15641112976809e-05
-5.45273074972782e-05
1.68229866655764e-06
-3.86541543733266e-06
9.13011697864082e-07
-1.43377545851967e-05
-5.04501766662265e-05
-1.58228640160885e-05
-1.87064849312947e-05
-1.05768950465971e-05
4.78659842462952e-06
-1.28075359000089e-05
-4.78046544457468e-05
-3.63411833120266e-05
-3.2156418792415e-05
-2.1772336351413e-05
-5.20184818711322e-05
-1.71908371624917e-05
-9.99165749588154e-06
-4.33060925715953e-05
-4.30935760285122e-05
-3.9691353029864e-06
1.15192343866123e-07
-6.34088182752485e-05
-1.53970874370813e-05
-1.7634096531257e-05
-3.82423909291321e-05
-2.01266403403334e-05
-3.72622775706077e-05
-1.70810433719436e-05
-1.73148570967129e-05
-2.54544215458478e-05
-1.85405662729956e-05
-2.83887754851787e-05
-1.97926358284967e-05
-1.21371437087182e-05
-4.22695188590912e-05
-1.5002610407059e-05
-5.1881976489501e-06
-5.62780617694918e-05
-2.63026890482054e-05
-1.48265106682752e-05
-5.23315138374097e-05
-1.17986291891034e-05
-4.80618134338036e-05
-5.78710891942668e-05
-1.10298090499337e-05
-3.20619430549949e-05
-3.17860034298602e-05
-6.51837574924891e-05
-4.82463372469789e-05
-9.64236301358456e-06
-4.41847039150754e-05
-2.28426433913262e-05
-4.46597703113921e-05
-2.60803424500092e-05
-3.05180458540804e-05
-1.39858616618121e-06
-3.13411696862714e-05
-4.3612190686279e-05
-2.34330839197269e-05
-4.92743456390644e-05
-1.04703899780313e-05
-5.38702168355277e-05
-4.16840846264884e-05
-3.72339556694618e-05
-5.24719916133765e-05
-5.13841840298535e-05
-4.4128267097202e-05
-1.55281878263336e-05
-4.98434821595071e-05
-3.69641126856614e-05
-8.48367222200461e-06
-2.9716113752738e-05
1.40740347874581e-05
4.30223542059786e-06
-1.33193461784262e-05
-2.15368002966701e-05
1.20759001621013e-05
-3.3762172081865e-05
-6.1072823042905e-05
-4.08786654318807e-05
-3.56782084459193e-05
-5.07779303486906e-05
-2.8145931594662e-05
-5.35905092995467e-05
-6.68465078866524e-05
-3.79964802726194e-05
-3.70027468932472e-05
-6.26810710923216e-05
-6.27818298646942e-05
-5.17170616290297e-05
-2.40708611205634e-05
-2.04009576397043e-05
-2.62866919759038e-05
1.28320428803151e-05
5.30196063119191e-06
-2.98238875565082e-05
-3.15191417788066e-06
-4.01438000403721e-05
-1.10865587618806e-05
-1.20343391877538e-05
-2.75526228055658e-05
-4.06717629419223e-05
-5.21866839956533e-05
-6.33830587021992e-05
-4.74051766820361e-05
-1.41270820725311e-05
-7.864945535769e-06
-7.07898398827914e-05
-5.85895260765772e-05
-2.34374408874372e-05
-2.64373889706099e-05
-9.13068806501867e-06
2.72720673535429e-06
-2.4670420289406e-05
-2.90855899267467e-05
-3.91824114240351e-05
-2.59193780274828e-05
-2.68746328742192e-05
-1.87943760994313e-05
-2.88067890278246e-05
-3.65542508852809e-05
-4.17760316199908e-05
-6.0207607755859e-05
-2.63622459332047e-05
-4.06491373947915e-05
-8.19225815765234e-05
-6.2742729673617e-05
-2.75496274162724e-05
-4.81664584839876e-05
-3.7483857785899e-05
-2.62839336940184e-05
-2.49087698638906e-05
-3.91249653886593e-05
-4.88938931239585e-06
-6.15457246202448e-06
-9.44689008480874e-06
8.82222801121245e-06
-2.62425393570182e-05
-4.98990640487547e-05
-2.50692307026321e-05
-1.89468051658412e-05
-5.36654756933004e-05
-6.7242890788871e-05
-4.03845999762763e-05
-2.8020874781264e-05
-7.38020578985549e-05
-3.33730745770913e-05
-2.82147795349166e-05
-3.11824526666828e-05
-5.95664615133071e-06
1.40307578025949e-06
-1.77729028208249e-05
-2.15311967575247e-05
1.53032435571356e-05
-1.30853359776549e-05
-4.29281222554386e-05
2.90005788865891e-05
-1.54077254110997e-05
-2.57611151438723e-05
-3.54530000200384e-05
-3.36683743406713e-05
-9.83958480553854e-06
-1.45816952623358e-05
-4.03138609896938e-05
-6.31901423311854e-05
-3.90528927027391e-05
-8.75521986608263e-05
-3.07880918747641e-05
-3.31062273936424e-05
-4.08309374698751e-05
-3.0632727085351e-05
-2.13230469070036e-06
3.63755275817261e-05
-1.90709747772983e-05
-1.15562673375492e-05
-1.18203302946895e-05
-2.56592233130517e-05
-2.57901281076207e-05
-4.85850154287362e-06
-2.41021914844334e-05
-2.19683734241341e-05
-2.91297991924218e-05
-5.48794094227385e-05
-6.12063343994572e-05
-4.34426435546546e-05
-3.26493445223442e-05
-4.80232650611777e-05
-3.63302387749057e-05
-5.68107800158981e-05
-3.91794564192113e-05
-2.29174069920109e-05
-1.27254762290302e-05
-1.92503980390984e-06
-1.76102524798749e-05
-2.12945683443538e-05
-9.04568959490079e-06
-2.43705215227885e-05
-1.10081617960558e-05
-3.0944743731914e-05
-3.8785409890796e-05
-5.35334132996457e-05
-4.32251308220918e-05
-4.73780957447228e-05
-6.26506283149077e-05
-7.11268671835125e-05
-4.95002664307191e-05
-5.51382820450231e-05
-3.64553608704255e-05
-2.77656968387304e-05
-1.5695924976396e-05
-4.30150716471609e-05
-6.65750977137988e-06
-8.6334227572697e-06
-2.15465595281339e-06
-8.48250761412017e-06
-1.30714029320673e-05
-3.52467315036605e-05
-8.31787415141989e-06
-1.46389546823795e-05
-1.66166749503818e-05
-6.68510985924198e-05
-6.05386159441844e-05
-5.7328743499108e-05
-5.41694176375393e-05
-4.67458502119028e-05
-3.66594454693536e-05
-4.23135440582131e-05
-5.67232281786785e-05
-3.25336847045557e-05
-1.20205509790511e-05
-5.22560700961438e-05
-1.37915325809059e-05
-1.99050167795815e-05
-5.41087741553168e-06
-2.19890216692923e-05
-1.99648572333774e-05
-1.74366094222829e-05
-4.60123368730063e-05
6.70577990123696e-06
-2.3090562748456e-05
-3.02063627407525e-05
-3.76166297045164e-05
-4.1554415958157e-05
-6.07620397568714e-05
-3.03130084684739e-05
-5.27850466072901e-05
-2.76808847510756e-05
-3.9999551418821e-05
-3.84546123838059e-05
-1.77309540585852e-05
-1.85868414866274e-05
-1.68420951707864e-05
-1.89905328014141e-05
-7.67405943439336e-06
-4.27063223397863e-05
-3.62416143273473e-05
-3.45107815536623e-05
-3.10331630338622e-05
-6.55877472486847e-05
-4.55459933537329e-05
-2.93975576020025e-05
-3.61187259458179e-05
-1.46119059955589e-05
-2.22172121572268e-05
8.14744320824834e-06
-4.62679849627028e-05
-2.74848019460454e-05
1.22255143918313e-05
-2.34911985880554e-05
-3.71142989830592e-05
-1.94409118511334e-05
-3.99774210783441e-05
-2.52213596660523e-05
-4.254998437111e-05
-2.92010412390225e-05
-3.44674825898724e-05
-3.52605463608882e-05
-3.06106933778729e-05
-5.56611526586291e-05
-1.07929702950947e-05
-2.52722985499876e-05
-3.07157509405329e-05
-3.29817050940058e-05
-9.12114789595327e-06
-2.5392852308603e-05
-9.19928765762157e-06
3.31637662315698e-05
-1.34013009737905e-05
-4.38440878075908e-05
-4.780637094774e-05
-2.09990828972013e-05
-4.30784062604647e-05
-4.47701757153134e-05
-6.04516432160776e-05
-4.38276274955041e-05
-4.15852435217844e-05
-2.01163805995849e-05
-9.14245879132168e-05
-3.54178070454645e-05
-3.40200946940369e-05
-6.03131257094784e-06
8.33808618398614e-06
-2.30337287016341e-05
3.69881017370182e-06
-1.26082763567696e-05
-3.39408259196877e-05
-1.73035840488298e-05
-2.75308073168235e-05
-2.52324061914428e-05
-4.53010438207015e-05
-4.98577736650514e-05
-7.42834838531633e-05
-3.79985699787106e-05
-3.93684567528637e-05
-3.54732749195451e-05
-1.14837905933097e-05
5.68144818055096e-06
-2.26522618578273e-06
-1.66974094839147e-05
2.51804326249369e-05
6.4479724737707e-06
-1.45633697513777e-05
-2.65901776331783e-05
4.32880987648752e-06
-3.59717356600058e-05
-4.05796867812525e-05
-1.34335338842573e-05
-2.86204661756915e-05
-4.56959480435331e-05
-5.81698434335096e-05
-7.71243231699712e-05
-6.43605960260527e-05
-3.77709334687456e-05
-3.68718525095796e-05
-6.39282635185363e-05
-2.09970878740127e-05
-1.14482780781205e-05
9.3311530581018e-06
3.33423619854886e-05
-4.48380170933725e-05
3.42945461896648e-05
-2.62903428245837e-05
-2.3109878993733e-05
-5.77169136112991e-05
-2.71969830936782e-05
-2.41532772118368e-05
-3.38650317732194e-05
-3.11735373104796e-05
-5.27958384991419e-05
-2.9747211679371e-05
-5.39556191621333e-05
-5.48814346669408e-05
-2.58234252524486e-05
-5.24130554216255e-05
-1.15379307599734e-05
-2.27286000314965e-05
6.78317759911801e-06
-1.05782278134705e-05
-2.36982907096757e-07
6.01079576451266e-06
-2.46562154642857e-05
-6.08897942418264e-06
-2.24527843364788e-05
-3.66452184807469e-05
-2.56670593719864e-05
-4.31681578000667e-05
-2.58498910059315e-05
-3.2675908181228e-05
-2.8444480079263e-05
-3.9860972615279e-05
-3.04135240589276e-05
-5.10084756990697e-05
-2.02207921386636e-05
-5.59355678558553e-05
-3.06048258024121e-05
-6.43317261443825e-07
-1.50909285285783e-05
9.43755709158988e-06
2.36290058467121e-08
-2.24482279247153e-05
-2.21407285301181e-05
-2.08497824547705e-05
-2.7698051425422e-05
-2.44949870625056e-05
-9.49554084068e-06
-3.19882142305551e-05
-5.01908257667726e-05
-3.22060339525641e-05
-2.28631021550725e-05
-8.44692539081746e-05
-5.75273233120221e-05
-1.92381899445741e-05
-3.70421596464582e-05
-4.62472161943812e-05
-2.53817913965084e-05
-4.36329515410172e-05
-5.71210523645161e-05
3.50438783064352e-06
-1.0270155468652e-06
-1.99318742724087e-05
2.23312369011612e-05
-3.54805613648659e-05
-4.18444128824236e-05
-1.56241954469357e-05
-2.99406237739952e-05
-2.89769575816335e-05
-4.09057469250182e-05
-6.72989466620287e-06
-3.64529110146452e-05
-2.8523471048879e-05
-3.43644024124249e-05
-2.69628188012736e-05
-6.16723518019873e-05
-6.80914590996272e-05
-3.13061587093391e-05
-1.66941945392529e-05
-1.35834176789362e-05
-1.4273681384237e-05
-2.36312787184548e-05
-1.91357618931445e-05
1.09491556671747e-06
-3.89256722748662e-05
-3.77015059386472e-05
-1.09571755946501e-05
-2.08500396566362e-05
-5.61306485412488e-05
-3.84334103801773e-05
-3.39811959915994e-05
-4.64980842952325e-05
-3.45779426170012e-05
-6.90605180822559e-05
-6.99502562695233e-05
-5.58827649384381e-05
-2.55588918753053e-05
-3.34638202354154e-05
-3.483996625391e-05
-1.68421808711279e-05
-1.58830717563224e-05
-2.46935066640383e-05
3.18501144536933e-05
-3.43131237389137e-05
-4.8749202252674e-06
-3.20702807433477e-05
-1.73841513241536e-05
-1.3701313558437e-05
-1.41378169503366e-08
-4.71146948616168e-05
-5.46824818542377e-05
-4.5882924978099e-05
-2.6947554619993e-05
-4.58561717214467e-05
-4.93180340850835e-05
-5.48371090045872e-05
-4.88425231549527e-05
-2.28488891937403e-05
-3.45094740594193e-05
-3.05978254609973e-05
-3.85485639767613e-05
1.12940332244689e-05
-4.0389754318464e-05
-7.53069852037004e-06
-1.57001037611343e-05
9.78974780063897e-06
-4.31089689961543e-05
-1.36729667834958e-05
-1.2306683090352e-05
-2.04642921446255e-05
-3.134575933844e-05
-5.54028897308212e-05
-5.2885970606072e-05
-5.98404935457673e-05
-4.41450742843047e-05
-1.71218361861619e-05
-2.94963628778508e-05
-3.48639404528977e-05
6.14738215131057e-06
-2.88040854419966e-05
-3.30944202447737e-05
-5.22333988351151e-06
-2.63365518802234e-05
-5.55325591207717e-05
-3.78381613300578e-05
-5.70593108517364e-05
-6.01084683054348e-05
-1.84017332986799e-05
-1.6409235639398e-05
-3.68034613475185e-05
-8.3826658396284e-06
9.81972868573827e-06
-5.27574251413369e-05
-2.14522520899195e-05
-3.50705295840562e-06
-1.88006962789765e-05
-2.00192831678737e-05
-3.62077860619798e-05
-3.54199128292177e-05
-1.7047836192552e-05
-2.41193181803989e-05
-3.16040138794569e-05
-1.16874467193832e-05
-1.23591664445602e-05
-1.19828903745135e-05
-4.08477151791873e-05
-2.40810096966203e-05
-6.40695962001735e-05
-5.77524040992655e-05
-1.97339167360248e-05
-1.92477089281725e-05
-6.73769840598579e-06
-1.47968426105855e-05
-6.5181597343295e-06
-8.99656630864419e-06
-2.1568678985467e-05
-1.38208722274966e-07
-2.17443989853594e-05
-6.51520097277729e-05
-1.56504471977828e-05
-5.72110951647334e-05
-5.05498683922333e-05
-3.47968196479538e-05
-3.62706579543694e-05
-3.06600906287129e-05
-3.30669781995503e-05
5.77875941712625e-06
-7.83491608099081e-05
-1.87552060331087e-05
6.93949780628533e-07
-9.50196603778134e-06
-7.5502021337436e-06
-2.06957200621287e-05
-7.60237145534256e-06
-3.66522999695873e-05
-1.8881292724725e-05
-3.79278080933702e-05
-7.13190708324178e-05
-3.94929679428514e-05
1.61139675104369e-05
-2.38373858494895e-05
-6.10488251746713e-05
-2.6104259301609e-05
-5.61628185080822e-05
-4.78988219016762e-05
-5.76297332793171e-05
-4.02547537009444e-05
-5.69850672124809e-05
4.60445302714788e-06
-1.77670291574984e-05
-4.70403201735052e-05
-3.65367759147889e-05
-8.42618977714569e-06
-4.64155895067182e-05
-1.23797751056197e-05
-4.1114528034526e-05
-3.00285985498235e-05
-3.53548104792858e-05
-4.64256189770313e-05
-4.0902838218844e-05
-3.97663766156537e-05
-4.02930029840073e-05
-4.98391926450838e-05
-3.67098381242828e-05
-4.58240831415665e-05
-4.7607586219957e-05
-4.27713590343219e-05
-1.12134296904906e-05
-1.92059131776966e-05
-3.04822778236608e-05
-1.55223107504399e-05
-5.71830390375548e-05
-4.79825897264336e-05
-5.06827031046067e-05
2.4209931101299e-06
-1.18722773896876e-05
-7.85169328385274e-05
-3.78699183828814e-05
-2.25830794999745e-05
-3.1031898884089e-05
1.63101372914767e-05
8.80270665493354e-06
-2.97261752321424e-05
-6.40635740115107e-05
-1.24254255941507e-05
-3.6858582785235e-05
-3.03640994243283e-05
-2.11222609577848e-05
-3.75010162481178e-05
-4.33334972561415e-05
-4.82244460384181e-05
-9.07925890416557e-05
-2.78941544483246e-05
-1.1996167352757e-05
-1.85301590369991e-05
-2.62154425359166e-05
-3.99893418323419e-05
-1.55384953263991e-05
-3.33053892269989e-06
-2.82581764183181e-05
-6.32020315216452e-05
-1.84691994450868e-05
-2.52530994011953e-05
-2.46863389920114e-05
-5.50965092540645e-05
-3.19115354890833e-05
-3.01896731004125e-05
-4.55745041191195e-05
-1.4124084546806e-05
5.43811160385543e-06
-3.08626829785595e-06
-2.89607447958964e-05
-6.73388752138706e-05
-3.31079804301348e-05
-3.46657634339024e-05
-3.28280904336849e-05
-2.37807542034343e-05
-3.50159557839492e-05
-4.97856477023715e-05
-2.35811175653373e-05
-4.92778988945638e-05
-1.84589028024223e-05
-1.45031559047972e-05
-4.62559616316176e-05
-3.02871066517415e-05
-1.85280176478172e-05
-9.01790803696881e-06
-2.41657822003207e-05
-3.64535099100001e-05
-4.85326001640424e-05
-1.93443513536937e-05
-3.30567945489161e-05
-4.23602943466604e-05
-2.900392195568e-06
-3.97272044678346e-05
-2.16563317959879e-05
-2.36680561768426e-05
-3.62443205719595e-05
1.85918594877154e-05
-2.56269428808928e-05
-4.47757696426349e-05
-2.28010438678496e-05
-1.22626182517116e-05
-5.76386945405902e-05
-2.29451876292591e-05
-9.49373263273013e-06
-5.82718243443591e-05
-4.83176167344052e-05
-3.47958493104415e-05
-4.46451210442998e-05
-2.93422681388418e-05
-2.72361792916877e-05
-2.0551893215289e-06
-5.52379573795134e-05
-2.54794351337573e-06
-1.35769289157758e-05
-6.83615984269421e-05
-2.65829701026291e-05
-3.14588379179242e-06
-3.95860072290216e-05
-5.21464602115062e-05
4.9693849428778e-07
-3.15255637490112e-05
-6.22419116682334e-05
-3.32165192778315e-06
2.72075938803334e-05
-2.35764037735246e-05
-3.77132359185967e-05
-3.21858992291855e-05
-4.90814913288008e-05
-2.87747589390947e-05
-3.79180617120504e-05
-3.05757620714538e-05
-2.54861098086716e-05
-2.87580066406622e-05
9.68629650629675e-07
-1.52940136129738e-05
-2.06297003942618e-05
-3.73553008539509e-05
-2.48238406407373e-05
-2.42124881035989e-05
-4.11171077996332e-05
-4.12957700574522e-05
-4.37848900885478e-05
-3.29263260512019e-05
-2.14756614993602e-05
-5.85576681800852e-05
-3.42135229797098e-05
-1.59557111487738e-05
-4.39284286615445e-05
-1.92911888240866e-06
-2.74439998104598e-05
-5.44247907181395e-05
-2.31413086696666e-05
-7.45761005416569e-06
-4.61373619304798e-05
-5.98975435350298e-06
-1.77983312917432e-05
-4.21437019177425e-05
-1.48159284743466e-05
-2.94861377563776e-05
-3.0424486620433e-05
-3.08776291152376e-05
-4.67015957232845e-05
-3.72521496164909e-05
2.03724214001931e-07
-1.67445338289562e-05
-6.81883862939584e-06
-6.34584455801448e-05
-3.57972483484183e-05
-3.67855693484347e-05
-3.01103925294728e-05
-3.47484985896127e-05
-5.3932495478055e-05
-5.00100618671863e-05
-2.77694059293631e-05
-2.30993411470474e-05
-5.61428443928235e-05
-6.30478077332864e-05
-5.16633775528369e-05
-2.21795189141246e-05
-4.59820378422034e-05
-2.5548169919505e-05
-9.81026409266263e-06
-4.69293717565126e-05
-6.35705170739205e-05
-5.07374739068062e-06
-3.37946325518236e-05
-4.95099841156771e-05
-1.35788186114799e-05
-4.98650690424363e-05
-3.88210762640667e-05
-3.64550119552731e-05
-2.17985352878851e-05
-5.55926566090148e-05
-1.03216850929817e-05
2.59039029395947e-06
-4.35611216967003e-05
-3.1196732509408e-05
-2.30705960311375e-05
-9.4528823809787e-06
-5.6412474327176e-05
-9.98375552798318e-06
-3.8160700681955e-05
-5.26215554597596e-05
-2.03005954792401e-05
-3.72287704157146e-05
-8.63150951910781e-06
-3.63992770251354e-06
-5.72542536103551e-06
-4.09083159775762e-05
-4.16947467930478e-07
-3.22825105176199e-05
-2.22014557121279e-05
-3.49581367367903e-05
-1.56683399348019e-05
-6.15918979919264e-05
-4.489892443293e-05
-3.78351687022934e-05
-2.72158333805015e-05
-1.0475870128363e-05
-1.91234789021361e-06
-3.74253921656206e-05
-2.06765761479851e-05
-2.85243387188826e-05
-2.15357195520424e-05
-3.24283621865339e-05
-2.03582142768766e-05
5.3444796924679e-06
-7.97406235684987e-06
-5.13883058637511e-05
1.01626517490554e-05
-1.99926796847778e-05
-4.8723904879706e-05
4.0107169319514e-06
-2.21933865536116e-05
-5.21762281125807e-05
-1.9617234183057e-05
-2.30748403594301e-05
-3.01166737614274e-05
-1.43149846614865e-05
-7.23508906460783e-06
-4.48355972727346e-05
-2.81415864697808e-05
2.98504435559407e-07
-5.45734725015085e-05
-3.22241995000745e-05
-2.6506942552741e-06
-1.35092421541115e-05
-4.32802629701619e-05
-2.09838622064142e-05
-4.00978740971881e-05
-1.71654468171129e-05
-3.54108061745991e-05
-2.71757460189241e-05
-3.72837775557893e-05
-5.37933246791443e-05
6.08612604626386e-06
-5.26549636989937e-05
-2.93570393218647e-05
-3.36476138807429e-05
-1.38222971040136e-05
-2.52739430767933e-05
2.59268413268338e-06
-3.85371823718984e-05
-4.43670338358813e-05
1.88930469365345e-06
-4.24024888699129e-05
-5.76770834350586e-05
-3.8477181314102e-06
-3.75446058801844e-05
-4.05408167863411e-05
-1.88339178512877e-05
-1.68172688826877e-05
-2.3838548323717e-05
-5.99817391699208e-05
-2.248104215099e-06
-4.31655299841825e-05
-8.51121224118565e-06
-3.67317200165941e-05
-9.32410692218461e-06
-3.93867179291551e-06
-1.61335750024535e-05
-5.13577793856001e-05
-2.04643626327635e-05
-1.49939698961961e-05
-1.55044076495382e-05
-4.53531710042776e-05
-1.9917233835431e-05
-3.64305290579229e-05
-1.74640863918407e-05
-1.83021206128744e-05
-2.19642940783478e-05
-1.71244878267309e-05
-2.57909192019895e-05
3.18080985359274e-07
-5.35357439103859e-05
-6.50695140166892e-06
-2.35885426725317e-05
-1.31735226355606e-05
-4.58069067669886e-05
-2.94440752864257e-05
-2.53097200406807e-05
-3.79848072438628e-05
-1.48840935472315e-05
-3.29139490515795e-05
-3.96522305882939e-05
-3.57405442251948e-05
-1.82047490845884e-05
-3.30273773150682e-05
-6.53546672730442e-06
5.05072760400499e-06
9.93559343399695e-06
-5.78600946682704e-05
-5.16310136212073e-05
-5.11638056530208e-06
-2.78624925256406e-05
-5.0210771186358e-05
-2.64707023974322e-05
-5.40017210760994e-05
-3.79606913706713e-05
-4.79957085888819e-06
-3.49966059508297e-05
-3.93563061260142e-05
-1.67057574924528e-05
-2.11805924881526e-05
-5.41698356494726e-05
-3.38600700137407e-05
1.32650080885839e-06
-2.92588827000086e-05
-2.10009674330935e-05
-1.19478160594726e-05
-2.66854331964019e-05
-3.75781589965921e-05
-2.55280281576617e-06
-2.23349749940074e-05
-4.8464093649929e-05
-1.21040474477545e-05
-2.66740109186436e-05
-7.61678287615709e-05
-5.69599266175151e-05
1.39683867527904e-06
-4.43691287002639e-05
-3.19013179128881e-05
-4.41244622589836e-06
-5.94237811478537e-06
3.19354425442922e-06
-1.38351185488182e-05
-5.46208350663461e-05
-3.75152601135186e-05
-2.05992250606845e-05
4.68800978514402e-06
-1.91702960717175e-05
-3.18805538325593e-05
-1.73587553413607e-05
-6.16089256002143e-05
-3.71083318380092e-05
-5.13815212415405e-05
-3.87137467782536e-05
-1.90309623916992e-05
-4.93838446472701e-05
-3.53318152694801e-06
-8.46683204921975e-06
-5.51540598431523e-06
-1.49838509396769e-05
-2.59785237956983e-05
-1.29191254046318e-05
7.5727617574395e-06
-4.02765420925247e-05
7.13527792802804e-06
-1.30775479513891e-05
-4.57463817297416e-05
-9.31924008975775e-06
-1.89430757289668e-05
-4.5945710759385e-05
-1.59130124623104e-05
9.92724733374814e-06
-5.90965869777162e-05
-5.95847315195701e-05
-3.99858720598103e-05
-1.5220249105355e-05
-7.46776863935109e-07
-3.84108513990958e-05
-3.24204372845634e-05
-3.19945572551966e-05
-1.95971450059269e-05
-2.09511045649948e-05
4.06853352009425e-06
-7.16953984983777e-06
-5.22128914069106e-06
-1.50322516692476e-05
-3.2017052633653e-05
-2.10953624301097e-05
-2.77083751729874e-05
-2.88614369084855e-05
-6.4931558033878e-05
-6.54332606000389e-05
-4.19158687767643e-05
-5.64191587906634e-05
-6.08646733380203e-05
-4.63803641125409e-05
-3.52513469760361e-05
-1.58020246235735e-05
-4.61557923772747e-05
-3.9198140864866e-05
-4.41886265732818e-05
-1.30038286826366e-05
-5.91783564717238e-05
-5.01669457635204e-05
-4.35359201735791e-05
-1.45882379465486e-05
-2.92173784424057e-05
-2.92539945752372e-05
6.11176379477537e-06
-2.89610535094886e-05
-3.79891517812922e-06
-1.44353498101305e-05
-3.94809044069527e-05
-4.79546212654993e-05
-5.65347533234121e-05
-2.26382732530985e-05
-1.50130671220825e-05
-2.32971792066669e-05
-2.81229386928694e-05
-1.24131202734195e-05
-2.34849785296673e-05
3.78814828323545e-06
-1.39116800347298e-05
-2.27736853928269e-05
2.7434013783958e-07
-4.0595032642429e-05
-4.33937790983514e-05
-1.58899259304231e-05
-1.00659700200103e-05
-1.56431999420444e-05
-2.58021764955509e-05
-1.94851150097316e-05
-3.28382828981304e-05
-2.89311912732127e-05
-3.40493397669509e-05
-2.04347340363005e-05
-2.27081411734932e-05
1.57663119739681e-05
-2.80507783541595e-05
-4.8501058902285e-05
-4.87006657407669e-05
-3.83421646152508e-05
-3.09319345513265e-05
-3.50849601224271e-05
-1.72471793527771e-05
-2.99580479791577e-05
-1.89225000170599e-05
-6.37245421739627e-06
-2.87956312731918e-05
-1.70131636531064e-05
4.71750108603731e-06
5.39842633197188e-06
-1.2353918497021e-05
-3.82557476960232e-05
-4.05624260865765e-05
-2.80666739165012e-05
-2.73989942834875e-06
-2.45606253899233e-05
-5.01496389488413e-05
-2.14455417174958e-05
-3.08571204165921e-05
-5.60991005171325e-06
-1.47440080705997e-05
-4.71168414489546e-05
-2.90379454487881e-05
-4.1623048925392e-05
-2.26978353059776e-05
-8.13029033885872e-06
-5.0331436867544e-05
-1.87063866139026e-05
2.16103426506626e-06
-1.5079840899631e-05
2.11549448491904e-06
-3.65717823567178e-06
-2.63525011247194e-05
-1.97704356000812e-05
-3.53281570969543e-05
-3.58990408996309e-05
-3.34897766273246e-05
-5.23939904694367e-05
-6.11220093199717e-06
-3.78534978459522e-05
-4.15434870358627e-05
-2.93088755691384e-05
-2.52829115255279e-05
-8.67103498634474e-06
-3.60361266567694e-05
7.77968578674811e-06
-5.15909457183376e-05
-5.03671623821371e-05
-3.72312243397261e-05
-3.81501627710943e-05
-6.1802153529703e-05
-2.50321494614066e-05
-1.53867468258511e-05
-3.09766467208804e-05
-4.5767532166655e-05
-2.62487416589713e-05
-3.24470945951687e-05
-4.23702744873235e-05
-1.3491329897135e-05
-2.406255258859e-05
-3.5790052039355e-05
-3.50070589239781e-06
-1.81681593294534e-05
-2.70707215047902e-05
-1.75274422836128e-05
-5.18497954700716e-05
-8.75706893956917e-06
-3.24422875347055e-05
-2.61078678041923e-05
-2.97398702561091e-05
-4.52609144443125e-05
-4.99909014323585e-05
-5.69262431009139e-05
-1.87952672823694e-05
-3.71352835654101e-05
-1.94244596908742e-05
-3.46226325539965e-05
-2.99505760609187e-05
-2.90676850603812e-05
-2.48197288079891e-05
-1.83097144481167e-05
-3.35712911135697e-05
-1.4297539964779e-05
-3.23251373469904e-05
-2.20259368744077e-05
-1.00012387192518e-05
-1.34017687905559e-05
-2.6855377931197e-05
-1.53933206157429e-05
-3.43615911887658e-05
-5.19078258809584e-05
-3.53759453121019e-05
-1.48453310157747e-05
-4.00081509627281e-05
-1.67168331369179e-06
-4.35091597122079e-05
-2.63954023864409e-05
-3.23866970988559e-06
-3.39364100069521e-05
-2.01637428048883e-05
4.11612216236395e-06
-3.27869252861064e-05
1.70074431831054e-05
-2.78342114279774e-05
-2.79213769771674e-05
-2.68196367909577e-05
-2.89157139094699e-05
-3.30540220148952e-05
-4.54433360205676e-05
-5.7301456347657e-05
4.14126284590022e-06
-5.22024398403743e-05
-4.79673841754135e-05
-4.73808062520839e-05
-5.18261311049391e-05
-4.53792712358907e-05
-2.98222215807736e-05
-6.52380494688983e-05
-1.53104047035812e-05
-1.1518544292548e-05
-2.16855870903394e-05
-4.39196329312537e-05
-4.52054073036886e-05
-3.96927330373305e-05
-1.64406286790147e-05
-5.2755801297038e-05
-2.24733939412106e-05
-8.09618282190875e-06
-4.66610674832081e-05
-2.31027807635496e-05
-5.02071748396417e-05
-4.92298234823105e-05
-8.92069639100588e-06
-3.56670218469562e-05
-2.63055397128766e-05
-5.42592067204108e-05
-3.26812855011748e-05
-2.95976980371467e-05
-6.08341507887609e-05
-3.90214301743953e-06
-5.47540336392186e-05
-4.64063107219856e-05
-2.26968175210702e-05
-1.70582580288541e-05
-2.7143391769035e-05
-5.34478995913865e-07
3.43436764565602e-07
-3.30181773686199e-05
-5.85217213352325e-06
-3.04082809817186e-05
-1.31871154708421e-05
-2.40565953581466e-05
-9.98184395373897e-07
-3.24439781842313e-05
-3.60168905100932e-05
-8.86114808286091e-06
8.00479810626785e-06
-5.26994019276931e-05
-1.86317811578901e-05
-2.73511248250948e-06
-5.90050735456014e-05
1.31302205885057e-06
-4.0478439244113e-05
-4.63748279746688e-05
-9.97972807659599e-06
-4.1989227225281e-06
-1.47748486002092e-05
-2.36014665045554e-05
-4.95002489080379e-05
-1.48883648917599e-05
-2.75696062427404e-06
-5.15634421463018e-06
-8.40270115917145e-06
-3.56160296540048e-05
-4.39601937210316e-05
-4.28258184096456e-05
-4.14102756693742e-05
-3.02532617050879e-05
-2.68518983618464e-05
-7.03441703558595e-05
-3.71816737214384e-05
-1.36617741563699e-05
-3.49670708056599e-05
2.00644135105773e-07
-2.46843291044043e-05
-3.21502759162354e-05
-5.95330362659147e-05
-7.95205813439181e-06
-2.41642022060907e-05
-4.52272857141869e-05
-4.10478558673771e-05
-2.55683865040013e-05
-2.12639231397032e-05
-2.48724555661074e-05
-4.37928947555978e-05
-3.38406764390867e-05
-6.90660331434156e-05
-2.42466481935291e-05
-3.24938621045305e-05
-5.67024200378074e-05
-1.11461401223444e-05
-3.1797103083251e-05
-6.92706418891573e-05
-2.52644599697895e-05
2.04387600751323e-07
-1.32756866594897e-05
-1.28902075939957e-05
3.74554902090954e-06
-1.11339336509313e-05
-4.74391373188162e-06
-1.67654725484102e-05
-3.10665268560512e-05
-3.01875828600075e-05
-5.92123922555638e-05
-2.36617980210977e-05
-7.32512803849098e-05
-3.03625214267183e-05
-1.41121391970013e-05
-4.35342057406394e-05
-8.33256483666284e-06
9.02391750690856e-07
-4.11529010086906e-05
-7.54137236302407e-06
-5.80179485666856e-06
-3.49599472483959e-05
-3.12870745219948e-05
1.75534169079526e-05
-1.66390065508896e-05
-2.31504451122399e-05
-2.17909668912536e-06
-2.11615320688793e-05
-5.40037275587196e-05
-3.18340714178773e-05
-2.7618337571248e-05
-1.2373005557278e-05
-3.75595367982299e-05
-2.41315836169009e-05
-7.29978377660376e-05
-2.64324412007096e-05
2.30659498315071e-05
-4.40511212425595e-05
-5.82385035344899e-06
-2.44937679557695e-05
-1.02953513043738e-05
-2.57681131410853e-05
-5.05515415033153e-05
3.90110661399303e-06
-2.61036679340905e-05
-6.64705325833897e-06
-3.39251095807206e-05
-6.65449853265636e-05
-1.83317486905058e-05
-1.56196050704866e-05
-1.62393667345616e-05
-2.37177138440849e-05
-2.20874870342767e-05
-6.26980995569145e-05
-5.43290934118428e-05
-1.62863015667696e-05
-8.28546926417418e-06
3.05293313070464e-06
-2.43755113868253e-05
-3.02409302792902e-05
-3.59047663237068e-05
-3.18823206035781e-05
-1.85278074775983e-05
-3.66448482370625e-05
-4.28535030244507e-05
-7.40570554860118e-06
-5.0527606758833e-05
-3.34610391516264e-05
-1.06988162237952e-05
-4.23822941618855e-05
-6.87198702664944e-05
-3.13571263287743e-05
-1.96197528480663e-05
-5.82788312141783e-05
2.16397037478195e-06
-3.91164125246838e-05
-3.04354035307848e-05
-2.09296948727771e-05
-3.07805421059634e-05
-1.99263500975155e-05
-4.57080138439826e-05
-4.0549610054136e-05
-4.08986685402929e-06
-3.92840837149757e-05
-4.33105592818685e-05
-3.55591173811622e-06
-3.83315127657012e-05
-1.7619799933472e-05
-2.25921752834094e-05
-3.76337710123743e-05
-5.66425297914534e-05
-7.05245471920148e-06
-2.94614156022163e-05
-6.24037342762632e-05
-2.2590235412079e-05
-6.35712959340451e-05
-3.60789985137626e-05
-1.71463146078102e-05
-3.05729468779429e-05
4.28635495378774e-06
-8.37017978192135e-06
-4.60649835141238e-05
4.24922457257852e-06
-2.23059193382398e-05
-2.2998885063867e-05
-1.38522993068128e-05
-4.91457349237079e-05
-2.25153490686279e-05
-3.5726655902549e-05
-3.8598019887439e-05
-6.0521857571756e-05
-4.43334322953893e-05
-3.24204088450239e-05
-3.47367766929682e-05
-1.33723407127343e-05
-1.41713855703913e-05
-8.48281425130788e-06
-2.7901933081657e-06
-4.47624801746104e-05
-2.47708026768042e-05
-2.29552831170291e-05
-8.40303773853672e-06
-1.84880128367001e-05
-2.5141092773231e-05
-1.94776069337293e-05
-2.09960882918348e-05
-3.66259691968446e-05
-1.39476078364602e-05
-2.98209696404276e-05
-1.34864219271474e-05
-9.68970743983106e-06
-7.21496269789351e-06
-3.39389110128009e-05
-5.76377879886386e-05
-2.53966323502302e-05
-2.34430261431552e-05
-1.66591498786179e-05
-2.32011527312989e-05
-2.32807421178797e-05
-7.8423413296558e-07
-1.24852316456832e-05
-4.17085282864389e-05
-2.92226209733455e-05
-3.52923178859037e-05
-5.52936255386903e-05
-3.75466952561159e-05
-2.32581259648359e-05
-1.77890317521852e-05
-1.77745652828869e-05
-2.8739783529034e-05
-4.74070116065916e-05
-3.74138601895633e-05
-2.71907362727912e-05
-9.90651874478966e-06
-2.10930078646283e-05
-1.07278469920972e-05
-2.20196972479772e-05
-3.91580568589205e-05
2.18732928746847e-06
-4.14789568737155e-05
-2.40231539620814e-05
-2.44753024735384e-06
-4.13826693723833e-05
-1.66086606331418e-05
-5.19035275766263e-05
-3.71814569899183e-05
-2.34134867468758e-05
-4.30865974065672e-05
1.33867112821271e-05
-7.67057104991288e-06
-4.57817309009177e-05
-4.40776892028931e-05
-2.63021405067862e-05
-1.84947336403396e-05
-1.9124417534374e-05
-7.23604894316306e-05
-3.48301107717876e-05
6.64086632852288e-06
-1.35875440664826e-05
-4.17130663015025e-05
-2.9059368538823e-05
-5.4067705411235e-06
-1.65579185114956e-05
5.31905956975493e-06
-1.75435637434395e-05
-3.27855545325712e-05
3.90018981798287e-06
-4.33147911809954e-05
-3.75296341384684e-05
-2.58734926243472e-05
-4.67181596919407e-05
-4.51344309288039e-05
-3.30622336347555e-05
-1.96823891101771e-05
-4.35684389350277e-06
-1.38580059357629e-05
-3.9959136216448e-05
-3.52639992592949e-05
-4.59626676891523e-05
-3.80415044116987e-05
-2.68769573131223e-05
-3.15683750756509e-05
1.84919911297209e-07
-1.12084710172871e-05
-5.14730839807801e-05
-6.14079772509014e-05
-1.73678229023656e-05
-4.08262559375118e-05
-6.20510327674071e-05
-1.30530548456416e-05
6.53453400538059e-06
-5.27698610023995e-06
-3.62149493195143e-05
-1.55806040016406e-05
-5.44685040825161e-05
-2.88801504435438e-05
-4.85605310874738e-05
-2.97813764434262e-05
3.42158797338237e-06
-4.3569898929348e-05
-2.06187268265958e-05
-1.48059086819991e-05
-1.6681335464448e-05
-3.21694483821687e-05
-4.97926629371385e-05
-4.5588088697018e-05
-4.78941281088724e-05
-3.95129500881945e-05
-4.94510316742181e-05
-3.83312661425144e-05
-2.1022965920441e-05
-2.26783168351067e-05
-5.53012649588818e-05
-9.32296232901711e-05
-4.45693498688011e-05
-1.48172266877499e-05
-4.49703216659507e-05
-3.71718922803347e-05
-3.43016185045803e-05
-8.7897554246352e-06
-2.67239896910834e-05
-3.6474772192578e-05
-2.17889043841505e-05
-3.24621446048137e-05
-2.55803019913523e-05
-2.34606211988191e-05
-4.53348951189687e-05
-4.03392674372314e-05
-3.76347593411967e-05
-1.54301022391831e-05
-1.53127678927304e-05
-5.83519580151328e-05
-3.66001410552522e-05
-8.49628742047927e-06
-1.28454072923005e-05
-4.00570128164494e-05
-1.11686025436193e-05
-3.39756201989473e-05
-2.14000763635067e-05
-2.89905794832766e-05
-2.4580554188139e-05
-3.00377832713077e-05
-3.08154380336593e-05
-1.34488799958402e-05
-2.62786624045797e-05
3.6732727078204e-06
-6.45017181286283e-06
-3.61848312419484e-05
-3.5030181473906e-05
-3.63631579351325e-05
-2.11565600486272e-05
-4.9389461903825e-05
-6.39617513329196e-05
-3.74712804016209e-05
-2.86610161366586e-05
-2.26628697729643e-05
-3.8557429925575e-05
-1.92835317750334e-05
-4.79697484384948e-06
-1.99779934535251e-05
-2.62070500691952e-05
-1.06353459711559e-05
-1.96295536144354e-05
-1.88840874866747e-05
-2.95993073569868e-05
-2.09387579352607e-05
-3.72461073318797e-05
-2.58742653697465e-05
-4.39015210911989e-05
6.90240418611334e-06
-1.82365835775887e-05
-3.5156814800741e-05
-4.36833901831241e-05
9.12637223142751e-06
-1.16742229318537e-05
-1.92040693934151e-05
-2.96133988815369e-05
-1.62572795288364e-05
-2.71859364660891e-05
-4.55243835449507e-05
-4.31631221444961e-05
-6.01179421427489e-05
-3.37277290032527e-05
-8.53679168589493e-06
-2.33264750773066e-05
-4.15007119094887e-05
-8.23770475484325e-06
-2.72549824257395e-05
-4.45398312181193e-05
-5.08219234657369e-05
-2.25236963250094e-05
-9.76219401056102e-06
-4.04039123287399e-05
-2.76180662361282e-05
-2.22886763242142e-05
-4.52142460998524e-05
-1.7531764676881e-05
-3.57613564641884e-05
-3.65738048973717e-05
-2.94375420760333e-05
-4.37319585273321e-05
-3.63915415178009e-05
-5.48261802318674e-05
-4.87681664296327e-05
-4.61986651050786e-05
-9.40781520233937e-06
-3.1300384277217e-05
-4.92614933390783e-05
-3.45623837011686e-06
-1.92168624656778e-05
-2.1416951422766e-05
-6.96559438361613e-05
-3.62792028962495e-05
-4.24334129070834e-05
-4.81833119257794e-05
-1.02540715220931e-05
-1.24739650786061e-06
-3.54979318517785e-05
-1.11241915978294e-05
-2.87117112547942e-05
-5.70510501230597e-06
-2.06437000878997e-06
-1.54954141976815e-05
5.81947902467327e-07
-1.02382801306729e-05
-2.0590310171744e-05
-3.31445837034693e-06
-3.95027184894541e-05
4.62084438437584e-06
-6.8152216417076e-06
-4.27258716752946e-05
-1.1743947476963e-05
-2.65626319088587e-05
-2.83256135132419e-05
-3.45705914729815e-05
-3.98683315528387e-05
-4.58438156561183e-05
-1.68302626599352e-05
-3.80704666595491e-05
-1.68022601358011e-05
-4.03316827733605e-05
-2.62221293849268e-05
-3.59539494384002e-05
-2.17157785127722e-06
-1.15002158332629e-05
2.80247950444849e-06
-3.2375587057104e-08
-1.19234371049661e-06
-3.20853397143946e-05
-3.3607249801977e-05
-5.66138346775862e-05
-2.67407643322909e-05
-2.9053545564249e-05
-6.60553971839899e-05
-1.71727549795768e-06
-5.05813361686895e-05
-3.06239427842874e-05
-2.99748976840805e-05
-4.4992783271732e-05
-5.03067919111671e-05
-2.10302653012543e-05
-1.7684385082647e-05
-3.44669727257624e-05
7.89296717123924e-06
-3.2518546566949e-05
-5.06052813509257e-05
-2.54124165906183e-05
-8.38097025471827e-06
-2.00185252318176e-05
-4.49254783538002e-05
-1.19900208895499e-05
-1.51338356126464e-05
-4.68324864880899e-05
-3.71404367074986e-05
-5.95293172339497e-05
-5.90217666419539e-05
-1.46691233183164e-05
-3.92388715175073e-05
-4.57647440549414e-05
-9.91986499808979e-06
-2.37895088689033e-05
-5.42415881658878e-05
-4.89312006733569e-05
-1.78214851923014e-05
-3.19905089754618e-05
-6.91934820343766e-05
-3.34384358517468e-05
-1.20570870618774e-05
-4.95891940112592e-05
-3.07690911843009e-05
5.69402135984573e-06
-4.85886407940834e-05
-2.04527887725832e-05
2.09027691313152e-05
-3.97895755588511e-05
-3.85487330592276e-05
-2.00592721911651e-05
-5.38466439743585e-06
-3.58228556531888e-05
-1.66574712406488e-05
-3.47911173813182e-05
-7.59310373978032e-05
-3.11298768641035e-05
-3.13545120850276e-05
-6.40009583533177e-05
-1.70954791130285e-05
-2.84752482864321e-05
-3.83310451591065e-05
-3.13106005219339e-05
-2.6126894789113e-05
-3.4226759036623e-05
-4.58599026073322e-05
-2.68494071795029e-06
1.39828614187474e-05
-4.75132398907306e-05
-7.14590713624281e-06
1.15790214345721e-05
-3.03087925854589e-05
-1.49346425431961e-05
-6.54937260109929e-06
-8.66138922796433e-06
-5.37946317539742e-05
-1.0625488673088e-05
-2.65931644578192e-06
-3.84526873144382e-05
-3.74920488059541e-05
-2.59484406450902e-05
-2.81785520527601e-05
-4.38527808253089e-05
-3.00070424457286e-05
-6.15195868865412e-05
-2.35873467449812e-06
-2.73218521692966e-05
-5.89249289327949e-05
-1.8561076487482e-05
-3.37580491139947e-05
-3.5326493486275e-05
-2.66758207758915e-05
-2.29894435701881e-05
-3.54111728811987e-05
-5.43587644186795e-05
-1.04000162724517e-05
-5.9035610435163e-06
-2.27054955877538e-05
-1.05348628489636e-06
-1.93069909211812e-05
-5.10022810230759e-05
-1.45984930144808e-05
-4.97367573345792e-05
-4.37261133709437e-05
-3.57325990820203e-05
-5.00517706307673e-05
-5.46233243086195e-05
-1.89296173789637e-06
-5.93967607021447e-06
-4.29931029820295e-05
-4.9648463885024e-07
-2.03468199737583e-05
-3.46673854346514e-05
-5.45431543403181e-05
-2.88293291191953e-05
-4.9927270013757e-05
-3.12920011120739e-05
-3.99069709009802e-05
-1.22027632838322e-05
-2.93680682013594e-05
-3.63925572402553e-05
-1.16902116521303e-05
-2.16242363551841e-05
-1.36816244230339e-05
-3.4138263916901e-05
4.8433836644732e-06
-5.46626360453169e-05
-8.86198122278319e-06
-7.89438959524509e-06
-2.43463703194056e-05
-4.02160535747405e-06
-2.47389756176957e-05
-3.13881683530821e-05
-1.48571126267713e-05
6.54468509159244e-07
-3.13944313893446e-05
-5.58789850092576e-05
-2.93168037810048e-05
-4.07151683406059e-05
-5.51957702366551e-05
-4.76811588048419e-05
-2.11104721329334e-06
-3.49571663956422e-05
-3.6538186938419e-05
1.21808042199809e-05
-3.89296344777822e-05
-4.13812929282073e-05
3.79012646422973e-06
1.34197068371938e-05
-2.7590141434392e-05
-1.00235330560525e-05
-1.99375499626603e-05
-1.33025460480663e-05
-1.86178566728092e-05
-2.03138553117974e-05
-2.51553629388385e-05
-1.87256834160914e-05
-4.07870433688003e-05
-4.48876694874397e-05
-2.91326531415429e-05
-7.33135820710776e-05
-3.93647902412607e-05
-2.59237791125134e-05
-1.59003035795924e-05
-3.49314034581693e-05
-1.69815389371814e-05
-1.01015162897371e-05
-3.4048890337891e-05
-3.37774068716613e-05
-4.4360256037729e-05
-2.31642560615899e-05
-3.04115526635749e-05
-4.12506525142978e-05
-8.08725227347609e-06
-3.9005148142144e-05
-5.49058860277326e-05
-1.72934975351379e-05
-7.11474021011315e-05
-3.42058785354974e-05
-3.10031922948093e-05
-1.96847561235149e-05
-4.34709990769901e-05
-3.19602607049109e-05
1.78191068580867e-05
-6.48411466501565e-05
-1.02739451072988e-05
-4.63302669544433e-05
-2.61309191134915e-05
-3.29701573417729e-05
-4.16195496668701e-05
-2.79325260631135e-05
-2.77469690578665e-06
-3.89328844552635e-05
-5.77551906578028e-05
-4.61396194407306e-05
-4.93930593842706e-05
-1.44709249336082e-05
-4.31370893335892e-05
-5.40547464961322e-05
-1.79987511352483e-06
-3.06447186445683e-05
-3.39236856667203e-05
-3.27507424032299e-05
-2.56424752921691e-05
-1.40254239046575e-05
-5.01478413616774e-06
-6.54668138555982e-06
-2.65080730364292e-05
-3.74174749823651e-05
-8.67311670604677e-06
-3.14594666698548e-05
-5.35628754201933e-05
-3.35532622615105e-05
-3.00129157898646e-05
-3.72515514611892e-05
-1.83335764466765e-06
-4.28454760310135e-05
-7.79112027779574e-05
-2.47738111376847e-05
7.5463828469838e-06
-3.91014010560686e-05
-5.48587185567087e-05
-3.67836850226934e-05
-2.2933316969102e-05
-1.95460909636533e-05
-3.48164282415127e-05
-4.01943621877221e-05
-5.73612800288529e-05
-3.00164054242631e-05
1.23618690689145e-06
-5.88076534585307e-05
-1.80269521700353e-05
-2.83694394084451e-05
-1.8589757610122e-05
-3.35487006638388e-05
-3.630731001526e-06
-4.25844619022346e-05
-4.08268762601608e-07
-2.1938218651996e-05
-3.62166386117204e-05
6.17197694003136e-06
-3.01423987525882e-05
-2.32555425173198e-05
-3.92555488238577e-05
-2.48183757573218e-05
-3.20978054341344e-05
-6.86287729875648e-06
-4.84197919755663e-06
-2.67717179045324e-05
-1.68353262323326e-05
-5.12541983912038e-05
-3.58803054306058e-05
-2.44227126966042e-05
2.91714945496885e-06
-5.8314064953564e-06
-2.23275607623622e-05
-1.70804476104758e-05
2.01906967744203e-06
6.3248812999819e-06
-1.47831948937181e-05
-2.08167117194184e-05
-3.11221327603507e-05
-1.0910555164307e-05
-4.45698589740211e-06
-3.5516354575841e-05
-4.54232421060623e-05
-4.25498729914179e-05
-8.24710112611575e-05
-5.49340756334168e-05
-3.82315682470824e-05
-2.30775209879669e-05
-4.48951794533287e-05
-4.17305918234369e-05
-1.71708352889852e-05
-1.03819508073208e-05
-4.56685225680749e-05
-4.4927512600009e-05
-1.6674126678661e-05
-2.46183973275103e-05
-4.75888692930622e-05
-5.14066532852584e-06
-5.70436478210193e-05
-5.02184358089778e-05
-4.28749609686043e-05
-4.86913502682532e-05
-1.18247458536216e-05
-3.34409837893474e-05
-2.98841984751164e-05
-4.44682392673656e-05
-2.86610957459392e-05
-1.41454169111161e-05
-1.73525707893905e-05
-4.2790718924722e-05
-4.08277057531907e-05
-3.05397628429769e-05
-3.91286197624194e-05
-2.60306982333995e-05
-1.63235260671704e-07
-5.86719363898018e-06
-1.42699219015562e-06
-1.30864342763792e-05
-2.3065908092434e-05
-2.47687935833696e-05
-3.42620565073449e-05
-2.71680870292663e-05
-1.00951776342817e-05
-3.75734597756009e-05
-3.57380520232004e-05
-2.87838279094187e-05
-1.56490383320681e-05
-1.10499751698505e-05
-2.59528823851384e-06
-1.69728666703758e-05
-3.70159099296951e-05
-3.33711069001954e-05
-5.10698427466131e-05
-2.46631403807821e-05
-3.58380649943752e-05
-2.88935494914079e-05
-2.24239116038007e-05
-1.61942457667617e-05
-4.13439146594169e-05
-4.47746193291969e-05
-6.72384067030476e-06
-1.89551437950449e-05
-2.3708911185124e-05
-1.19699510780349e-05
-1.90192911472144e-05
-4.12954656463527e-05
-2.8051480358565e-05
-3.61761938575202e-05
1.24817454761983e-06
-2.68772368555704e-07
-7.13699696282905e-05
4.68477429562162e-07
-2.30945413785247e-06
-3.59009614106646e-05
-3.9821924110749e-05
-2.99488766196058e-06
-5.28508653843779e-05
-1.51898584755751e-05
-3.00550529921962e-05
-3.80164793500603e-05
-1.89982584434034e-05
-3.85813047736901e-05
-5.44732009761896e-05
-3.23038827860286e-05
-3.896581892773e-05
-3.00583176722658e-05
-4.2289438068956e-05
-2.46783850900724e-05
-2.58702434877639e-05
-3.53014600809501e-05
-5.45098868818437e-05
-1.25881517889676e-05
-8.00140264842686e-05
-4.23713751201371e-05
-1.3103442173469e-05
-5.0577537747709e-05
-3.14703334304219e-05
-3.86383470548588e-05
-2.97938786262234e-05
-4.14598140176761e-05
7.17351893219304e-06
-2.57653482976106e-05
-4.21194059013592e-05
1.1715222470811e-05
-4.63090347857143e-05
-7.42563222866006e-05
-3.9161663099187e-05
-1.82808758008847e-05
-3.20646669081308e-05
-3.33629206972343e-05
-2.30930577789424e-05
-5.22307432307192e-05
-2.19766524973151e-05
4.01589728657165e-06
5.00159317498946e-06
-1.85206968754117e-05
-1.26648508239164e-05
-1.73482308916609e-05
-1.06117492979902e-05
-4.18906677579844e-06
-1.45488632274112e-05
-5.87490038271371e-05
-3.90025137105007e-05
-2.01107593173195e-05
-3.82171721234611e-05
-1.58584612688321e-05
-2.70847296103536e-05
-5.69360512562401e-05
-1.66751383138683e-05
-1.49106735768736e-05
6.42592782462769e-06
-7.21581692661925e-05
1.85847793640998e-05
-1.97984887228807e-05
-2.87179734756931e-05
-1.31470072467305e-05
-4.90143904316596e-06
-2.09116158940588e-05
1.54500460367671e-05
8.72073887641359e-07
-2.08516190054473e-05
-2.39450886269174e-05
-7.34133042290647e-06
-5.98599704272662e-05
-4.70922325455522e-05
-2.71596568420055e-06
-2.62069415946708e-05
-6.38638525373134e-05
-1.78680490202734e-05
-1.46006118218282e-05
-5.91174139250772e-05
-1.92668311816182e-05
7.98841079550116e-06
-2.46833861049322e-05
4.50744968128521e-06
-2.29469343410252e-05
-4.34090908207461e-05
-5.43697779624051e-05
1.86457678703248e-05
-5.84976933581686e-06
-4.24869474751928e-05
-2.72448027296569e-05
-3.68468752611768e-05
-3.54362715998295e-05
-1.55552721850313e-05
1.11393842954877e-05
-2.92567068618949e-05
-3.4321233249399e-05
-1.1436667810944e-05
-1.07147963769858e-05
-2.13874531449522e-05
-1.19340686954951e-06
-3.04070487844724e-05
-2.92899426399736e-05
-1.91167078292478e-05
-1.68231812325035e-05
-6.24055540024738e-05
-7.61374633692398e-06
-4.78116990369563e-06
-6.3699483080026e-05
-1.25283954126196e-05
-3.58531583350356e-05
-2.88290109687034e-05
-3.78216582979826e-05
8.92046914270583e-06
-1.474530199807e-05
-4.17764249212607e-05
-1.67201565964819e-05
5.85710413577485e-06
-3.17035935318832e-05
-1.80932421637278e-05
-4.7248564400624e-05
-3.26436474016098e-05
-4.98812652141107e-05
-3.59828055219147e-05
-3.25890924270802e-05
-4.11271306270697e-05
3.00527992545056e-06
-5.34976513424433e-05
-4.234345183891e-05
-1.8316083789317e-05
-2.63183520905028e-05
-4.39881635866953e-05
-2.24458769721731e-05
2.17961009566075e-06
-6.04455258871739e-06
-7.87914222221096e-06
-2.97406801899717e-05
-2.52871865982105e-05
-5.42294056825375e-05
-1.61243271059901e-05
-3.35197866199112e-05
-4.25092730699505e-05
-2.70645089862411e-05
-2.53118690215912e-05
-4.21478558722972e-05
-1.41344991330206e-05
-3.59532716039033e-05
-1.68420242681868e-05
-2.97817236100942e-06
-7.74026857707115e-06
-2.06568988117335e-07
-2.2777411559022e-05
-1.57159160499791e-05
-1.0292028023897e-05
-4.52925268068597e-05
-1.20268209609886e-05
-2.08126439410538e-05
-5.74577077676402e-05
-4.47232003251244e-05
-3.81920734037425e-05
-3.294065987534e-05
-3.33095571707696e-05
-3.67627288243737e-05
-1.82149077040017e-05
-3.80298059475403e-05
-3.83378762931943e-05
-3.16013805175387e-05
-1.31657737795757e-05
-5.74485005634571e-05
-1.64313870901945e-05
-2.66034750679899e-05
-2.31862273772835e-05
-4.09696075742179e-06
-4.56311106702104e-05
-4.3911002554222e-05
-3.4333185075144e-05
-5.44026313139055e-05
-2.8419561770708e-05
-3.66045373769394e-05
-3.19342824348929e-05
-3.15046773413938e-05
-1.81318683696126e-05
-5.61306504075047e-05
-5.43873486162424e-05
-1.73931014391808e-05
-2.74945553884357e-05
-5.28159138492889e-05
-4.40163650606373e-05
-2.26953394308894e-05
-1.82597032200199e-05
-2.78489845867569e-05
2.7646592550894e-05
-1.37563913061422e-05
-5.1423981863174e-05
-3.63613557833928e-05
-5.51951274763808e-05
-5.33718794716863e-05
1.61800048975305e-05
-4.22020816953063e-05
-3.29919173953826e-05
-1.38658896899639e-05
4.34207570747127e-06
-2.12510283691529e-05
-1.27646496584544e-05
-1.88730241147294e-05
-4.20965685606717e-05
-3.45054993872559e-05
-2.9749993578541e-05
-4.39763106352126e-06
-3.87597991236377e-05
-3.91214299926383e-05
-3.10393660514929e-06
-5.469950987701e-05
-2.1320800272429e-05
-3.77862102214845e-05
-4.39103651355341e-05
-2.74071681535203e-05
-1.11001582644889e-05
-2.10012966528026e-05
-2.16858502175415e-05
7.5465698178491e-06
-2.2226613979307e-05
-2.582412677919e-05
-9.40133906582495e-06
-1.63629338413696e-05
-2.41238226274414e-05
-1.86870487024332e-05
-2.78655917604837e-05
-2.42830966331369e-05
-3.16245447723318e-05
-1.18325639506057e-05
-4.6095846386679e-05
-6.36899607929779e-05
-6.55145746090945e-05
-2.62034593920095e-05
-6.77501619133882e-05
-4.1040644737988e-05
1.18827436242768e-05
3.46347167191608e-06
-3.97197777857473e-05
-1.71303392196824e-05
-4.15922695951265e-05
-1.40913861658263e-05
-1.75949475113821e-05
-5.22950348963393e-05
1.84272792159992e-05
-2.17610307414268e-05
-2.07648918040724e-05
9.73440009851263e-06
-1.64594735689362e-05
-1.95668641554459e-05
-3.88184241111327e-05
-4.1453493048743e-05
-3.0663260460021e-06
-7.4609035700081e-05
-2.82595463829346e-05
-5.29313391064794e-05
-6.03262650722862e-05
-5.37437997707069e-05
-4.92481131326264e-05
-3.96919194854441e-05
-1.5136076258161e-05
-1.27321529548755e-05
-1.43025478943736e-05
-2.03052781483367e-05
-1.35884907260314e-05
-1.88637519262988e-05
-5.78803596686232e-05
5.08306133629586e-06
-3.82157029113596e-05
-1.36214689894163e-05
-2.18253344208723e-05
-2.0442001830329e-05
-1.89154457297658e-05
-3.77737266630449e-05
-5.12717806153312e-05
-2.28148313986235e-05
-4.77672402076873e-05
-3.86263925664541e-05
-2.05736381792032e-05
-1.25872027417493e-05
-3.44538508371016e-05
-4.06177152248316e-05
-1.92775979742003e-05
-2.79974488517927e-05
-4.36106882836845e-05
-1.60348675972728e-05
-2.97859902824048e-05
-1.57147159846122e-05
1.36580235856599e-06
-1.51385453863503e-05
-4.68411409869834e-05
-4.46073173019275e-05
-2.9450000928119e-05
-5.70708880003071e-05
-2.69902695811484e-05
-2.29054973748564e-05
-3.58109850568486e-06
-1.31426367613146e-05
-3.45069508906431e-06
-1.27961726168209e-05
-3.20891003886228e-05
-1.43478906254665e-05
-3.48658846358851e-05
-2.66688904852857e-05
-2.90430641113022e-05
-5.20166761976577e-05
-5.37084451839388e-05
-8.78913216249475e-06
-2.74595188249832e-05
-3.38283205263761e-05
-3.56759471395873e-05
-2.16453843523706e-05
-1.80611317140554e-06
-9.9902018372993e-07
-2.26065004058881e-05
-1.67650753649209e-05
-4.38322832620109e-05
-2.27066741471009e-05
-1.47185160084525e-05
-4.15524077426616e-06
-2.27085620421235e-05
-6.1204618994437e-05
-4.29611108622841e-05
-4.76143135544875e-05
-4.96668927954902e-05
-5.6590049112893e-06
-7.02747047531101e-05
-5.88293250709142e-05
-1.56337741019996e-05
-6.11131214611254e-05
-3.94363852624828e-05
-8.16451960420983e-07
-6.00248529573445e-05
-4.6566856023053e-06
-3.13705196664736e-05
-2.98182144710031e-05
-2.36422080354721e-05
-3.0508298855885e-05
-2.23496712652512e-05
-3.05458816616676e-05
-1.08394516176009e-05
-2.24097130126813e-05
-3.16079934365827e-05
-2.18851746200717e-05
-6.16320256692222e-05
-5.40587245020107e-05
-4.28985538722523e-05
-8.98882228218766e-06
-1.95145020549381e-05
-2.37778809575452e-05
3.91454180768645e-06
-1.25374049277113e-05
-1.4232013998256e-06
-3.43989315696159e-05
-2.97347041982548e-05
-2.91261117974171e-05
-3.51273692801876e-05
-5.15616955359827e-06
4.25599316181175e-06
-5.90775914796045e-05
-1.45964684750544e-05
-1.47592252172635e-05
-5.61447135662722e-05
-2.65806848378536e-05
-4.19798657377146e-05
-3.86121144412377e-05
-3.61704267538292e-05
-3.19974070993838e-05
-3.99015871252494e-05
-3.88360051189865e-05
-2.26904077351925e-05
-3.86749142863388e-05
-3.00144161243141e-05
-4.51780808688863e-05
-4.04830333554171e-05
-2.18033062426487e-05
-6.02135931676313e-05
-3.07559634065518e-05
-4.84046092661328e-05
-1.84695626990958e-05
-1.92324640979146e-05
-1.85351235177386e-05
-3.65011110137214e-05
-3.40309447792159e-05
-1.04056307348777e-05
-6.36887320074243e-05
-2.34213970232119e-05
-2.96304011336916e-05
-3.19351401078396e-05
-8.26141776479328e-06
-5.95640682396472e-05
-3.6279646081165e-06
-2.87468125722128e-05
-7.6414947484732e-05
-3.5459581154666e-05
-5.07336177222238e-05
-6.05765449641676e-05
-2.49242356117191e-05
-4.61101607380019e-05
-2.05707739230137e-05
-2.70115724409045e-05
-5.88200553941587e-05
-1.7152112467437e-05
-8.79219125407834e-06
-4.24897591869e-05
-3.27415602387679e-05
-1.39713721655759e-05
1.10404286156135e-05
-1.02812702929771e-05
-2.24954951752526e-05
-2.01189450464017e-05
-4.31117368885903e-05
-4.12362465211536e-06
-4.37219415393108e-05
5.58044685510917e-07
-1.84813369783997e-05
-2.27220548701706e-05
-3.91791023844657e-05
-2.04079254403224e-05
-4.33733503270437e-05
-3.05411976493409e-05
-3.27300699145177e-05
1.03041286620974e-05
-2.11223144983533e-05
-4.84131086780818e-05
-4.64980682719994e-05
-9.76475393331118e-06
-1.03580235330211e-05
1.75171951646592e-05
-2.39678550183878e-06
5.8506107771513e-06
-3.04629759747433e-05
-1.0437417707377e-05
-2.81195699593974e-05
-3.79498518780139e-05
-2.88926885599555e-05
-5.04188210490979e-05
-3.57229353335099e-05
-3.26200664070503e-05
-1.77243293628166e-05
-2.53290346839386e-05
-2.36423228043012e-06
-3.76733795817139e-05
8.78924481677928e-06
-1.81223010297454e-05
-1.63660942617705e-05
-5.10845450844724e-05
-1.69275002632278e-05
-1.9847688249931e-06
3.65574324286402e-06
-4.60309694138309e-05
-2.90447333983509e-05
-8.02229289930178e-06
-1.01529874487894e-05
-3.05240221271088e-05
-3.96894621947566e-05
-3.04807408677908e-05
-2.74900393541475e-05
-4.67794805471587e-05
-2.92645889456389e-05
-3.88674226256773e-05
-2.93682835587337e-05
-5.72354684046482e-05
-3.44849846417725e-05
-2.08441768636083e-05
-5.5523390395242e-05
-1.8068062736057e-05
-2.61802960629772e-05
-2.84672634614017e-05
-2.39723041758202e-05
1.28364754489552e-05
-1.47925822559757e-05
-1.41655113939226e-05
8.40580097305712e-06
-4.86477629341734e-05
-5.59818245593645e-05
-5.43800162952185e-05
-3.79149968578342e-05
-1.34907226945264e-05
-4.79145589643302e-05
-2.44936879927522e-05
-3.2676835736301e-05
-1.67255755647482e-05
-7.31299420853784e-06
-2.58317702580571e-05
-1.51664924215887e-05
8.48259924846854e-06
-3.35066585339424e-05
-3.9803008834711e-05
-6.06575922663177e-06
-5.9300562126882e-05
-3.70871380581879e-05
-4.25869623616776e-05
-6.10691261204512e-06
-4.15005206974669e-05
-3.13354445559765e-05
-2.14228330736268e-05
-5.00550471471754e-05
-1.60861476015781e-05
-3.08811904573061e-05
-6.5410599403596e-05
-7.75408306002617e-06
1.63980206249584e-06
-2.03566812520093e-05
-2.19397657823561e-05
-1.65829504697976e-05
-1.8523119935048e-05
-5.54474208106644e-05
-1.54474559692874e-05
-4.22594002785936e-05
-4.01696550364122e-05
-4.76825585906563e-05
-2.93944735134113e-05
-1.84793595193738e-05
-4.45799331795337e-05
7.48024205488751e-06
-5.32754423418042e-05
-4.37166277646694e-05
-1.52296628437441e-06
-1.04251370795929e-05
-3.10197575986714e-05
2.55534148633467e-05
5.01539116975592e-07
-5.88198762761867e-06
-1.31763786931683e-05
1.70475518305139e-05
-2.34241282851138e-05
4.08694799144014e-07
-4.64300680764349e-05
-4.55961463775123e-05
-3.63514763902723e-05
-4.26971539672776e-05
-4.81143978902748e-05
-5.22942849963198e-05
-1.05916136798348e-05
-1.1228057266932e-05
-3.58725485498303e-05
-1.7152989351972e-05
-1.96908500576013e-05
-2.6012138728592e-05
6.95950425036253e-06
1.10218862002837e-05
-4.36691476370476e-05
-7.89311468019238e-06
-2.32030258345533e-05
-3.40483965964668e-05
1.16341488915384e-06
-4.42618805972265e-05
-5.77851304001832e-05
-4.10046419093232e-05
-2.7958394451538e-05
-6.8620877609115e-06
-5.66394441184835e-05
-4.04870207860119e-05
2.1666185976116e-06
-5.68174941659454e-05
-1.49197534393578e-05
-9.61090851456502e-06
-3.86522381873244e-05
-2.19696602303747e-05
-3.00745719460181e-05
-2.25904886657895e-05
-2.53616621758542e-05
-2.51237133209261e-05
-4.43927834634818e-05
-3.66840276944631e-05
-5.12148661532319e-05
-9.53286200585733e-06
-3.3090439633946e-05
-4.43731085154893e-05
-1.51483542226712e-05
-6.18991693288832e-05
-2.96960328840241e-05
-3.07631924335465e-05
-1.18219200616231e-05
-1.71141868368063e-05
-3.01340211379458e-05
-2.68083217824762e-05
-2.45435228005248e-05
-3.24054838408435e-05
-1.43096431339372e-05
-2.77888427234423e-05
-3.80529212020983e-05
-2.91039729997465e-05
-5.09810500526837e-05
-4.20851686554091e-05
-2.83432584714648e-05
-3.66808953641732e-05
-9.86458016033029e-06
-4.06035198025406e-05
1.00133306529484e-05
-3.25471077452989e-05
-1.30158069665919e-05
-1.0192335935102e-05
-9.2505028558219e-06
-2.47150555855384e-05
-2.29441065665011e-05
-9.06602524359497e-06
-3.44032153830244e-05
-1.06121983712935e-05
-2.12005404060516e-05
-3.40270655702487e-05
-1.4955132387816e-05
-6.61865832880898e-06
-2.90625044108619e-05
-1.38035717293303e-05
2.44895597334613e-06
-2.20387251934159e-05
2.30528407702993e-06
-1.6416118929337e-05
-4.73746241374838e-05
-4.26200049954444e-05
-2.85046233618802e-05
-2.26893826772736e-05
2.53788576175059e-06
-7.13619356778819e-06
-1.84416961167999e-05
5.89265430590291e-06
-2.05662270967119e-05
-1.2140402855571e-05
-1.84096439500402e-05
-3.62815397247177e-05
-3.04071529149655e-05
5.96623558266673e-06
-2.51675520128086e-05
-4.53223888383936e-05
-1.68126935942389e-05
-3.13241680235693e-05
-6.46823180281047e-05
-5.25504558965443e-05
-1.76994908379915e-05
-4.71890186713712e-05
-1.70499459275817e-05
-2.3122984494983e-05
-7.48753327640609e-06
8.45439259931971e-06
-1.75051782695531e-05
-1.41960395976654e-05
-1.64822819312883e-06
-4.02770355005096e-05
-2.89274858554458e-05
-1.09339837025934e-06
-1.93584759686994e-05
-1.27362396667941e-05
-2.26813957802838e-05
-3.83078276868009e-05
-5.41044545318936e-05
-5.43897939556334e-05
-5.81166217791011e-05
-5.85009852398259e-05
-4.34288446992416e-05
-3.08677899104772e-05
-5.94618973232909e-05
-1.9454554697566e-05
-1.9500319037203e-05
2.62506017106442e-06
-6.11484968688837e-05
2.09093022324046e-05
-3.76712356930747e-06
-1.61658680267379e-05
3.43410321989532e-05
-4.28243825377541e-05
-3.85402793953428e-05
-4.06547642975754e-05
-3.77605561986012e-05
-4.94678010582037e-05
-2.71030194955188e-05
-5.99682492381782e-05
-1.81447458047548e-05
-4.29864229870091e-05
-5.27480016025577e-05
-2.27101241066487e-05
-4.75572421618941e-05
-2.25489658017534e-05
-3.49326482435604e-05
-2.82741446767452e-05
-1.4194170557667e-05
-4.87333865526384e-05
-5.57878802623577e-05
-5.84281454968569e-05
-3.39180327192462e-05
-8.82591657888641e-06
-3.50838625683149e-05
-2.93483932602611e-05
-2.37129264738912e-05
-4.53714670447223e-05
-5.85130959686555e-05
-5.9192127770879e-05
-5.6203180754294e-05
-5.05039966100515e-05
-2.02169662258894e-05
-1.18775375738883e-05
-3.77578153942665e-05
-3.22446314267773e-05
-1.71963590823081e-05
-5.67835258172594e-05
-2.21584878661943e-05
-7.28244441794161e-06
-7.23860526109524e-05
-1.84821863166777e-05
-5.90846614471349e-06
-3.58017622008459e-05
-1.87008102154133e-05
-2.11700816710848e-05
-5.14102272451056e-05
-8.48708733122283e-05
-3.77043315391335e-05
-2.75070573512397e-05
-1.94945813722511e-05
-2.10314746608058e-05
-4.60945408375458e-06
-3.03981049747298e-05
-3.0962417694767e-05
-1.86560157705731e-05
-3.64318502606861e-05
-6.27199678861966e-05
-4.11348262173867e-05
9.89792385292489e-07
-3.54465578369736e-05
-3.95193970532198e-05
7.12609611527104e-06
-3.43381459667708e-05
-5.02235681339032e-06
-4.43465990536074e-05
-4.39681559339142e-05
-5.11955040700045e-06
-1.02551977604512e-05
-9.3953131501208e-06
-3.38365642828252e-05
-4.36531234339077e-05
-6.09388893389657e-05
-4.1659457015174e-05
-4.77832732727583e-05
-1.979514499404e-05
-4.47919583485183e-05
-5.70995009734784e-05
-3.18064668069204e-05
-6.25453102229839e-05
-3.90709838522561e-05
-3.79479741555652e-05
-1.9452599967021e-05
-1.54642451847712e-05
-1.60827108079807e-05
-2.38234011535259e-05
-3.48676428226376e-05
-1.85108534267369e-05
-4.88364789124926e-05
-4.08130836570548e-05
-2.79996413869045e-05
-3.37647670229245e-05
-4.38911557240907e-05
-2.29876532380356e-05
-5.82203637814808e-05
-4.53156734994362e-05
-5.68369225773354e-05
-3.71520525611152e-05
-5.00179706345949e-05
-4.70001405568142e-05
-4.37880584807487e-05
-3.43758852991021e-05
-2.51595071377455e-05
-2.65560107897524e-05
-3.27449213652263e-05
-7.12885035700298e-06
-5.79421171472727e-06
-1.42834005089736e-05
-1.79146576797451e-05
-3.24378986111423e-05
-5.15196444902709e-05
-2.42433598724795e-05
-3.58182831720658e-05
-2.66964075481806e-05
-2.7930464196417e-05
-4.20934552383001e-05
-2.67086709614822e-05
-6.31404050704233e-06
-1.37310684520866e-05
-2.79246227223017e-05
-1.21144006985697e-05
-1.51818965549319e-05
-4.8766034123866e-05
-1.9967615965697e-06
-4.07796597873136e-05
-2.66003555781397e-05
-2.09638462540762e-05
-3.33412427404693e-05
-1.95243696008753e-05
-2.85278274318098e-05
-3.91633894666631e-05
-3.39781145033132e-05
-4.20354604013153e-05
-5.25329316655225e-05
-3.74654702604308e-05
-2.33367392886541e-05
-2.28814870078208e-05
-1.66060713983119e-05
-4.94559617844415e-05
-2.90339557587748e-05
-1.66264812501837e-05
-2.8267523878174e-05
-6.89512387925938e-06
-1.5536173058622e-05
-1.63572373578243e-05
-2.46572627208383e-05
-5.21854723880096e-08
-4.96240478353157e-05
-3.29818532567049e-05
-3.2142672243624e-05
-5.49225603270765e-05
-5.29046155106561e-05
-2.53390039579835e-05
-3.26671141030682e-05
-3.52008276219711e-05
-1.74136349160231e-05
-2.71146834464627e-05
-5.93641613737807e-05
-2.16676091712285e-05
-2.81845875916451e-05
-4.95512986882871e-05
-2.92394038837151e-05
-3.93154835451917e-05
-1.76933341679772e-05
-5.36501715991305e-05
-3.2646697353652e-05
-3.19338228469726e-05
-5.34255392528891e-05
-3.8726465578639e-05
-6.57536742677288e-05
-3.18075684849986e-05
-5.12686528395967e-05
-3.65512397679432e-05
-4.32457914445258e-05
-2.55233483931356e-05
-5.28167156879976e-05
-6.12873124821621e-05
-3.02484881003779e-05
-4.14670383428935e-05
-1.23941270043128e-05
-3.02042226781868e-06
2.98992193625595e-06
-4.02958085746048e-05
-5.05111846055076e-05
-3.51911337905732e-05
-2.99411685300683e-05
-2.76682279377976e-05
-2.19984980509147e-05
-3.70718681392485e-05
-2.11352621199108e-05
-4.39303384957243e-05
-4.1661347501252e-05
-3.11755614769797e-05
-2.45770382224148e-05
-5.37200206758501e-05
-1.34853193440048e-05
-3.25947150110832e-05
-4.15619733062723e-05
-4.75521003171912e-05
-2.21653666268478e-05
-5.83031421823957e-05
-4.17390892450365e-05
-2.27818900910754e-05
-1.10342093957239e-05
-1.34248049655309e-05
-3.4876797916496e-05
-1.97319525044724e-05
-2.48333032170542e-05
-3.97463922450093e-05
-5.86644135253637e-05
-9.63600912635286e-06
7.73400802994913e-07
-1.34244361712737e-05
-3.76809899236537e-05
-3.97951456923931e-05
-2.90019688599596e-05
-2.80962908178211e-05
-1.60279848453358e-05
-3.25359293317783e-05
-2.43050105435961e-05
3.04753702408666e-05
-3.4761821617271e-05
-4.4290306629131e-05
-2.86021562338432e-05
-3.76257083862793e-05
-2.79176058107989e-05
-3.35997292312735e-05
-6.42594957178857e-05
-3.76739621188817e-05
-3.28927954427697e-05
-6.17957678794225e-05
-1.88546838095061e-05
-4.56939934164867e-05
-6.6034847775317e-05
-4.18700470852906e-05
-2.26441508533519e-05
-4.25542858186231e-05
-4.41855425922058e-06
-1.34753943047935e-05
-1.8173221076204e-05
-5.91102236723591e-05
-2.79211991909335e-05
-1.84081634000548e-05
-2.13863391341078e-06
-2.05025311054839e-05
-1.18890390353839e-05
-4.21018931645773e-05
-4.30318522533629e-05
-3.78244413902063e-05
-5.02425790431605e-05
-3.97872338463221e-05
-2.11251418584479e-05
-1.20752168346468e-05
-1.58032390903952e-05
-3.63093275444949e-05
-2.85013666237987e-05
-1.40582690395238e-06
-1.50586370704952e-05
-3.28466654710519e-05
-2.63884464286156e-05
-1.56611949803617e-05
-2.26173179459295e-05
-2.19838546899001e-05
-2.12491243272331e-05
-4.64910764888771e-05
-6.95410569970086e-05
-4.17870659443255e-05
-2.30103470630724e-05
4.51291955104304e-06
-2.1113902439091e-05
-4.18070461475982e-05
-1.33044085268094e-06
-5.00693530360426e-06
4.05744586536125e-08
1.22399502621879e-05
2.0365296185955e-05
-7.45053519072546e-06
-3.02867784963863e-05
-1.79193709642371e-05
-3.23933506514444e-05
-2.05675856675685e-05
-5.26287881976495e-05
-5.66899407636621e-05
-3.88384400642454e-05
-3.72074186918368e-05
-8.3698110037746e-05
-6.84782984165495e-05
-4.11480689314218e-05
-8.52553387611531e-06
-2.62069481794322e-05
-4.73052547378325e-06
-2.49942279250258e-05
-1.04037247481917e-05
-1.29626992170915e-06
-1.66628892338345e-05
-2.40427030448757e-05
-1.29182655309959e-05
-8.91819956307507e-06
-3.39711351679381e-05
-2.07633870596155e-05
-3.56172883730432e-05
-4.4745780489427e-05
-4.74984190830993e-05
-2.84922449453286e-05
-6.18932024116767e-05
-4.75421925513133e-05
-5.40715241604136e-05
-4.06654110781453e-05
-2.64358068512442e-05
-4.990785907126e-05
-2.67374774066061e-05
-2.17589487821273e-05
-2.51553631608369e-05
1.72391035863641e-05
-3.61947585662101e-05
-2.74305789066712e-05
-8.76557391861424e-06
-2.53029954813741e-05
-4.2467057076583e-05
-1.41561307277025e-05
-5.91477979203717e-05
-2.24787353778399e-05
-1.73395142718219e-05
-5.13235373635505e-05
-4.34324753155156e-05
-1.50051123049646e-05
-2.020897854544e-05
-2.0068157160289e-05
-2.42261673315767e-05
-1.25393389685791e-05
-3.87543017893889e-05
-5.24968440793036e-05
-1.92682800523863e-05
-6.14106331560076e-06
-2.21610720142129e-05
-2.36446634044485e-05
-3.29669735130804e-05
-2.8262432943148e-05
-2.52622882541053e-05
-3.5568091681321e-05
-7.12103569355789e-05
-6.39746979156613e-05
-1.69343786191809e-05
-4.40507279677046e-05
-3.11333886333566e-05
-1.44322907061735e-05
-3.06222810742619e-05
-3.96411283026091e-05
-2.11111847276005e-05
-4.66940726905587e-05
-3.26257055174596e-05
-2.6838794222674e-05
1.11039287686414e-05
-1.53893129259313e-06
-5.09833949383312e-05
-1.83993262523838e-05
-2.56826486934618e-05
-3.7472052980475e-05
-4.26308993456046e-05
-1.53950573181387e-05
-2.88059136347374e-06
-4.67243802407695e-05
-4.52890384005184e-06
-2.67094380552125e-05
-5.58935939833175e-05
-4.10925360274864e-05
-5.47310202337967e-05
-6.63494971894875e-05
-1.93638526536246e-05
-1.87933220510323e-05
-2.51682360916496e-05
-2.53715761209316e-05
-4.66551955615922e-05
-3.32253013378773e-05
-6.55485030919343e-06
-3.26371951104275e-05
-3.39135740407676e-05
-1.57025678282009e-05
-1.90945868726113e-05
-1.44356754857291e-05
-4.73936612784403e-05
-8.92835610812924e-06
-2.82178952423531e-05
-1.33202583527691e-05
-2.41018270169887e-05
-6.6587501359941e-05
-2.97005980875859e-05
-1.04771577781097e-05
-2.44777627506713e-05
-4.49595314338337e-05
-3.39336985123612e-05
-4.88628310684811e-05
7.40535047101637e-06
-2.6131166428035e-05
-3.44727109900865e-05
-2.41555551545049e-05
5.47004404839669e-06
-5.36723252688999e-06
-2.93461215711337e-05
-5.04321276501491e-05
-3.67417531245816e-05
-5.2068139343494e-05
-6.3394496417202e-05
-4.21125897252689e-05
-3.0052491340806e-05
-4.96471031941297e-05
-2.19116147249673e-05
-3.75894558525946e-05
-2.56362859567582e-05
-3.37327468910607e-05
3.66901919763191e-06
-1.90448478748866e-05
-1.66359859146892e-06
-3.15158262730867e-05
-4.16172520805867e-05
-1.00927163019417e-05
-4.41355284158509e-05
-4.47038659823305e-05
-2.50822541249263e-05
-2.78070960792205e-05
-5.41195898600597e-05
-6.30713938731946e-05
-3.76123036469696e-05
-2.02159017390456e-05
-2.90098445128033e-05
-3.89977442591336e-05
-4.68912813166797e-05
-1.12394186460417e-05
-3.03011707429927e-05
7.3326321387543e-06
-1.99198636588965e-05
-1.28666548622977e-05
-1.24092548350571e-05
-8.7664072987964e-06
-1.57388912697149e-05
-1.67907924576449e-05
-9.13168891373641e-06
-4.60354991242616e-05
-1.6983606246552e-05
-2.8015262899428e-05
-1.27214445345929e-05
-6.16439701484092e-05
-2.19449246570739e-05
-3.70841420138567e-05
-2.62117859662014e-05
-1.36846624202238e-05
-1.62140512583493e-05
-2.06789472840775e-05
-5.96732760534122e-06
-1.14776727123615e-05
-2.41202917807593e-05
-3.96109628123044e-05
-2.63982551737235e-05
-1.70751955511978e-05
-5.11523969409369e-05
-1.87998493229375e-05
-3.22965764868619e-05
-3.66032531853602e-05
-6.41595081870202e-05
-3.48745887030845e-05
-7.98612473832259e-05
-1.59026992829253e-05
-2.24833627513196e-05
-2.45742587840638e-06
-2.90167419915048e-05
-1.65269928655344e-05
-2.92353128628308e-05
-2.49703378816155e-05
-2.49375861181897e-05
-3.64900276096873e-05
-2.55302402387307e-05
-3.83128404459821e-05
-3.14933493208908e-05
-3.38197573293697e-05
-2.31175610102217e-05
-6.02654022917124e-05
-5.82830916151856e-05
-8.01033638459837e-05
-3.52629629172692e-06
-2.58039038513467e-05
-4.66001383039182e-05
-1.18256671293858e-05
-5.21124305280553e-06
-5.50844006269929e-05
2.34251129251433e-05
-4.74865001619018e-05
-2.05608478412859e-05
-3.34924730093369e-05
-2.47802885414519e-05
-4.26208060015585e-05
-5.71224064889097e-05
-2.86561507913882e-06
-6.81529216012576e-05
-3.80497537746646e-05
-1.49816727207643e-05
-2.55269227778109e-05
-5.04487490631754e-05
-3.53906170522512e-05
-1.31480917318709e-05
-4.84065000723181e-05
-8.42431818290544e-06
-2.49093791584336e-05
-6.79885275251881e-06
-4.03127467219796e-05
-3.90748872704665e-06
-3.38170384591839e-05
-1.20240353891066e-06
-1.31533876024461e-05
-2.89313337824206e-05
-1.60582699672434e-05
2.46110024031052e-05
-4.00040587128711e-05
-1.38112390468401e-05
-7.47298371898024e-06
-2.24942412342477e-05
-3.27113925103222e-05
-6.60579934279206e-05
-1.68542718866691e-06
-3.05359575087184e-05
-3.77114359819862e-05
7.38228688465428e-06
-5.18268137609258e-05
-4.13371434482894e-05
-3.27100153993023e-05
-1.60293917978859e-05
-2.80300012518961e-05
-5.04640278781829e-06
-2.31225148409431e-05
-6.61378160329496e-05
3.2386775253477e-06
-2.59037690953975e-05
-2.21793421982405e-06
-2.64093600276202e-05
-8.16140042027078e-06
-2.5857130177216e-05
-5.97179271855142e-05
-2.56959618373661e-05
-3.72391371575634e-05
-4.99094269037796e-05
-2.90194282355971e-05
-4.79803431301222e-05
-4.48449593665828e-05
-9.80649242437339e-06
-2.10811947614856e-05
5.81455010768429e-08
-3.00739278704882e-05
-2.59701650502697e-05
-2.54663614689699e-05
-5.13724047270581e-05
-2.3032302066789e-05
-1.84030320634463e-05
-3.07236681848266e-05
-1.8226918007014e-05
-1.9744711271771e-05
-1.09636549182177e-05
-5.35206704195835e-06
-3.36552970438231e-05
-4.23846264783997e-05
-1.96888797495822e-05
-5.96392775413704e-05
-5.33038501943926e-05
-3.05649313254558e-05
-1.8882949160665e-05
-7.09400308881159e-05
-2.21452796518036e-05
-2.7659587702153e-05
-1.71955866672113e-05
-1.85141475348643e-05
-1.23204519400521e-05
-6.50339622658703e-06
-5.78427754080632e-05
-4.88439995861997e-05
5.79558025078566e-06
-3.97044341548579e-05
-1.50888356575618e-05
-7.65561737575608e-06
-5.77985401755549e-05
-2.47699407043308e-05
-1.45719382116923e-05
-2.30642240799614e-05
-4.72169617278018e-05
-3.59894114646849e-05
-5.18482443891961e-05
-6.55645342084881e-06
-1.9245339176542e-05
8.44096801161328e-06
-7.01392125834195e-06
2.88951403302957e-06
-4.09231550749659e-05
-3.41770652530179e-05
1.19281306820476e-07
-4.70435885589272e-05
-2.43383574403119e-05
-2.67899849229463e-05
-3.57871441502722e-05
-5.9586431034553e-05
-3.08707869438624e-05
-8.57133491982422e-06
-1.99861036889314e-05
-1.03155179982249e-05
-3.280752019462e-05
-3.71599697932928e-05
-5.89205572444178e-05
-2.59016039652179e-05
-3.26006494823312e-05
-4.54013814603135e-06
-1.78126744161595e-05
-5.51005866717109e-05
1.00879894338242e-06
-3.49062532112918e-05
2.18921662022962e-05
-4.30536743035694e-05
-2.55373202796749e-05
-4.57145344394963e-05
-3.62658144887957e-05
-2.01179213913418e-05
-4.57522651436463e-05
-1.98302853052082e-05
-3.45794530193211e-05
-4.47529699075759e-05
-4.36467102661159e-05
-5.60988530786506e-05
-1.9821706896407e-05
-2.80239970253928e-05
-1.95729158825304e-05
-5.69405852139603e-06
-3.30588756591736e-05
-5.07378452630816e-05
-4.43251441918666e-05
5.47370032160546e-06
-3.19186741610296e-05
-3.7533788500285e-05
-4.38611884138865e-05
-3.73350252774379e-05
-1.31063564574458e-05
-2.72631863554451e-05
-3.74293085042225e-05
-5.22864763592933e-05
-3.68514966031612e-05
-5.29546415818003e-05
-1.47877702680134e-05
-1.15778809673626e-05
-2.7105284358901e-05
-5.28534017670526e-05
-1.50193232688774e-05
-4.31733178478788e-05
1.94095949218209e-05
-2.00245394728286e-05
-4.4736633649332e-05
-5.48690282891575e-05
3.32039075003829e-07
-3.05063304959105e-05
-3.60534095412057e-05
-3.49879504964019e-05
-2.67229038893899e-05
-2.65964842728104e-05
-7.95746432769238e-06
-6.22061188577853e-05
-3.11702027147302e-05
-1.72755191964874e-05
-1.25287853063417e-05
-2.74027461645486e-06
-4.9662188857449e-05
-3.91693641153352e-05
-3.40395991326504e-05
-8.60383665692144e-06
-9.6523278872226e-09
-4.64076753175876e-05
-2.90460996607668e-05
-3.02313152791168e-05
8.32527552271211e-07
-7.03216335636624e-05
-1.75479435846356e-05
-1.36775889290741e-05
-3.1982046604045e-05
-5.21046903113455e-05
-1.08991096626493e-05
-1.73013927235391e-05
-3.14436490459833e-05
-2.6420787612558e-05
-3.47033575521828e-05
-2.98735363691352e-05
-6.02223752886288e-05
-4.61362345657017e-05
1.66899317015591e-05
-3.08681355690245e-05
-5.23791755792414e-05
4.08787419735043e-06
3.31086466823445e-06
