# Supplementary material for: Research on computational propagation and identification of mine microseismic signals based on deep learning
Source: PLoS One. 2025 Oct 22;20(10):e0334641. doi: 10.1371/journal.pone.0334641 (PMC12543183; doi:10.1371/journal.pone.0334641)
Supplement: S7 Data — (ZIP) [file pone.0334641.s007.zip › 000100900001369.xlsx_0.txt_24.txt.txt]

-1.7158871144952e-05
-1.56799785734053e-05
-4.35234494868104e-05
-3.32367352259959e-05
-2.42556035547214e-05
-2.76000244506461e-05
-2.30519631535097e-05
-4.12438304954673e-05
-4.45540257654161e-05
-5.74055964390992e-05
-1.82554484655939e-05
-7.35659890454149e-05
-4.62678867579709e-05
-1.37612402113373e-05
-4.79955362798976e-06
-3.01983071987384e-05
-3.87715368993004e-05
-2.25856389679e-05
6.07730582883982e-06
-5.2307570558537e-05
-6.45081966612294e-06
-2.68472669846357e-05
1.36237588578791e-06
-1.57303320746667e-05
-9.42362558646834e-06
-1.79697395724947e-05
-2.94028929897936e-05
-4.59009857096782e-05
-1.5472521634103e-05
-3.70189085979658e-05
-2.2616311306086e-05
-3.57020647213968e-05
-3.93840423671559e-05
-2.34175509445079e-05
-3.62234840048388e-05
-2.20022571942372e-05
-2.26513400306934e-05
-1.79157057106214e-05
-1.92118264288687e-05
-2.34920005477012e-05
-2.18502897966547e-05
-1.12380367081539e-05
-2.80240285899881e-05
-3.32736139887678e-06
-2.43031258311755e-05
-3.07072612096032e-05
-4.3658877444301e-05
-1.35379176538357e-05
-6.45046722501806e-06
-6.03721499603136e-05
-4.40324937665364e-05
-5.2417643182888e-06
-2.57642013845885e-05
-3.0071884647111e-05
1.7016432486289e-06
-1.82510200570254e-05
4.06753679877535e-06
-5.52059747290718e-05
-3.39021649745159e-05
-5.11909445163898e-05
-5.5803238800137e-05
-3.24453105443581e-05
-5.17188101079196e-05
-3.39230006610604e-05
-3.90079504738448e-05
-5.09030716807646e-05
-2.61535994198702e-05
-4.46862591070618e-05
-8.64636342242242e-06
-5.68601253420685e-05
-3.40419075132303e-05
-3.65313033159944e-07
-4.06014652263706e-05
-4.79781290245648e-05
-3.12983097937108e-05
-5.17637155416548e-05
1.25104659480939e-06
-1.49670059036795e-05
-5.3983570221419e-05
2.01690540231153e-05
-3.93265743124391e-06
-2.08588381254607e-05
-2.99285953636669e-05
-5.4463190913245e-05
-2.28672092238795e-05
-3.49567863215534e-05
-2.99436449159296e-05
-3.14944126415669e-05
-3.3133428761525e-05
-1.63605194319469e-05
1.79631117820996e-05
-9.28839909033209e-06
1.33473936987938e-06
-4.85922851943858e-06
-1.66645679805619e-05
-1.67584876640025e-05
-6.74509450464802e-05
-3.24755478036833e-05
-4.66432784296985e-05
-3.58176582091339e-05
-4.37182193458919e-05
9.31230416063679e-07
-4.29921982248863e-05
-2.64078522575609e-05
-1.6290184803819e-05
-4.13430121707741e-05
-3.14636409910742e-05
-3.93535681216802e-05
-1.77491670203748e-05
-2.11694519360862e-05
1.05868315478774e-05
-1.87293318550441e-05
-2.43437097573481e-05
-2.00005321405127e-05
-1.75659114465399e-05
-2.13557023776954e-05
-1.19271218489049e-05
-3.0372197606397e-05
-3.02191514843759e-05
-2.76282989525512e-05
-6.04900114236457e-05
-3.34328445408023e-05
-6.53941678773084e-06
-5.65450747579463e-05
-3.61656101120085e-05
-2.97776233064356e-05
-5.6781243959217e-05
-3.5750767315114e-05
-3.16411629183659e-05
-2.29228415483798e-05
-3.26433604851208e-05
-1.25717329659051e-05
-2.60943845444242e-05
-1.66209101808038e-05
-4.948750616527e-05
-2.59378883198308e-05
-3.67107953663513e-05
-1.32849214654757e-05
-1.93519948122331e-06
-8.49310382094758e-05
-5.87487400650853e-05
-2.73318577500633e-05
-3.35627696036192e-05
-2.44935925633958e-05
-1.5117936586676e-05
-6.85517909782049e-05
-1.61742848047026e-05
-1.39227629624422e-05
-5.74248044017659e-05
-5.24628371716205e-05
-6.37986282204216e-05
-3.02590787134015e-05
-3.66848555100409e-05
-3.50013626159192e-05
-3.14558454787977e-06
-5.36082698417625e-05
-5.92358838172676e-05
-2.74661259676045e-05
-2.30569565458817e-05
-1.81545259843557e-05
-2.21965684771423e-05
-4.05009832958632e-05
3.08386992243014e-07
-1.44459469785398e-05
-8.22703608013946e-06
-4.44461089806438e-05
-3.2376676375971e-05
-1.92500601890961e-05
-2.14071306609863e-05
-4.1581950781715e-05
-2.98691949160087e-05
-7.55633243538003e-06
-2.24330558990613e-05
-4.60235907555328e-05
-3.57644878674423e-05
-2.2283811904101e-05
1.20558858619308e-05
-3.68495078914599e-05
-3.03518048749702e-05
-2.09981828757788e-06
-2.85944984559674e-05
-3.64533936849724e-05
-3.54637266092456e-05
-4.59614159792263e-06
-9.48727768482444e-06
-2.7309607320548e-05
-3.00902160394875e-05
-9.06330750081133e-06
-4.16316948638111e-05
-3.15288533364421e-05
-9.66859993228954e-07
-4.0212313002885e-05
-3.36952334465487e-05
-1.51181379440291e-05
-4.53726514446505e-05
-3.75809064539997e-05
-1.95228790293522e-05
-4.64989712983505e-05
-4.13119739496834e-05
-1.8290249496782e-05
-2.39340813592021e-05
-4.36696249152054e-05
-3.65593682070651e-05
-3.13632346228169e-05
-2.50952551421778e-05
-1.68214891027176e-05
-5.20553897735054e-06
-3.23505155744988e-05
-4.78277873168335e-05
-2.93759591146059e-05
-1.98312310232335e-05
-6.25747005555535e-05
-1.28430029714051e-05
-3.20106104242482e-05
-3.76812199677781e-05
-2.0075217395361e-05
-4.07850099888779e-06
-9.01480452955324e-07
-4.35611151561548e-05
-4.07934969444351e-05
-1.71615833285906e-05
-5.39302782302804e-05
-4.84288372735534e-05
-6.02367337378727e-05
-3.89218813172532e-05
-2.70704432063627e-05
-2.71628654608245e-05
-5.37168594139504e-05
-1.77485738158962e-05
-2.72843406269761e-05
-3.37236066158262e-05
-1.57395161703045e-05
1.073156277093e-05
-4.22121367248406e-05
-3.28732216073387e-05
-2.23236458365495e-05
-4.31451130567635e-05
-7.07838072834756e-05
-1.80393004949485e-05
-5.49565576107636e-05
-6.91567377290468e-05
-4.74997095533793e-05
-2.49345292211e-05
-2.56850474002996e-05
-4.70212913041094e-05
-2.0380749359504e-05
-1.73192797814906e-05
-4.33319568637837e-05
-9.97774175212088e-06
-2.38712726174687e-05
-3.38089473566092e-05
-7.25794184085919e-06
2.73600643215974e-05
-3.14507271705074e-05
-2.28016772342801e-05
-2.01635218269726e-05
-2.30666640668638e-05
-4.32674003723435e-05
-4.68419603626225e-05
-2.45997079028052e-05
-5.75566561903095e-05
-2.02698249865691e-05
-2.12240468757359e-05
-2.761345424358e-05
-1.39830573665892e-05
-2.71291770020802e-05
-3.68285225260159e-05
-6.14996311694161e-05
1.47039704709722e-06
-1.52080673653185e-05
-3.89268134288308e-05
-1.89605152090044e-05
-3.20762085374924e-05
-2.2424738680894e-05
-1.4947378952754e-05
-1.38292106652779e-05
-4.70934165936298e-05
-2.03944835498288e-05
-4.89660791064715e-05
-4.58301322183313e-05
-4.40069351474267e-05
-8.65745776834133e-06
-3.8504746455903e-05
-2.07735998169911e-05
-3.32703130002267e-05
-2.24523752797229e-05
-5.16430018802168e-05
-1.97250062584788e-05
-1.78496395825176e-05
-2.38263971188388e-05
1.23409769617153e-06
-1.22062030489636e-05
-4.29722679454823e-05
-1.37267082247976e-05
-3.53104003143593e-05
-2.62480983963231e-05
-3.8046823285177e-05
-3.79898530928358e-05
-2.27206423412593e-05
-2.66380835154699e-05
-7.30279351827143e-05
-5.24664237274597e-05
-8.25710869561878e-06
-3.06860161278059e-06
-1.87726624263081e-06
-3.11116879604321e-05
-2.68914762658776e-05
5.2371529680068e-06
-1.7361995462449e-06
-5.661533580595e-05
-4.90798683236877e-06
-3.45938746662827e-05
-1.45399205496633e-05
-1.30263181363507e-05
-5.98190509114217e-06
9.91292052331405e-06
-1.74474364295942e-05
-4.30611024178007e-05
-2.80556275187562e-05
-3.9874399489023e-05
1.21044333127683e-05
-2.28002484192527e-05
-3.13087318119372e-05
-3.10968472332895e-05
-3.89293072347419e-05
-6.72510332271402e-05
-3.23340710120905e-05
-3.66260315635503e-05
-3.16656652234177e-05
-1.13276007984273e-05
-1.36305138875245e-06
-1.22347923542928e-05
-9.26096209734434e-06
-2.47094746102548e-05
-1.4010780341985e-05
-1.70403331536034e-05
-3.02813547354129e-05
2.63916808328803e-05
-2.95373884503735e-05
-1.16034966377436e-05
-5.88766492875852e-05
-4.92183677973684e-05
-2.54665813841842e-05
-4.37509790409775e-05
-2.65748771326861e-05
-4.51440630291169e-06
-5.99003113011076e-06
-6.35717208863873e-05
-2.05081679744875e-05
-3.09053287294573e-05
-6.09485095559032e-06
-1.19723008267359e-05
7.98574650265333e-06
-2.75666618657846e-05
-2.61027507934054e-05
-5.35861789153391e-05
-2.37386331575571e-05
-3.67524715906083e-05
-6.61665580373574e-05
-4.54494539472472e-06
-1.93203904372627e-05
-1.54773473675871e-05
-4.66606775868428e-06
-1.30358460035435e-05
-5.37111956103843e-05
-1.06052259262627e-05
-2.85124379053276e-05
-2.93970392240893e-06
-8.22747326106801e-06
-4.48906002323877e-05
-3.79466216790754e-06
-1.97841828462874e-05
-4.47921825249146e-06
-4.98149308112174e-05
-3.20169329211444e-05
-2.54508093863327e-05
-2.21920110717917e-05
-3.12659127830154e-05
-3.21198721632781e-05
-4.97635612320869e-05
-2.8809928541069e-05
-2.73609615147014e-05
-6.86396776667869e-05
-2.27491091397336e-05
-2.64391684540471e-05
-3.48089957553067e-05
-3.08508346122819e-05
-4.41137031434599e-05
-2.54985578963204e-05
-7.15869141337189e-06
-4.11494968342064e-05
-3.92955879837359e-05
-3.17946659371605e-05
-5.0899647324582e-05
-2.8847998662975e-05
-4.81858482671373e-05
-2.03672546240623e-05
1.28840551762482e-05
-2.80254943327251e-05
-8.85663401955203e-06
-2.96223331359211e-05
-2.91346480780404e-05
-6.19453657294509e-05
-3.19773858070338e-05
-3.29195053228597e-06
-3.75934258217676e-05
-3.27489652365409e-05
-2.00058528522306e-05
-2.09401441253749e-05
-1.29507386620901e-05
-3.25268070681571e-05
5.12490943599152e-06
-6.15384949726265e-05
-4.30464166591906e-05
-3.66586683397117e-05
-5.47936932032788e-05
-3.11742484894718e-05
-1.691189699739e-05
-7.23094210150558e-06
-2.60553337159544e-05
-4.62977291731107e-06
-2.7064336232544e-05
-1.80892187211769e-05
3.27365805197247e-06
-1.49176345654275e-05
-3.51061775278713e-07
-4.36266356112069e-05
-1.90581382825359e-05
-3.04013639215664e-05
-2.60040446671464e-05
-4.48000085550311e-05
-3.81875460908121e-05
-1.87814216328325e-05
-4.34268688129159e-05
-6.2794674915904e-05
-5.53668218467281e-06
-1.65454344071428e-05
-2.33640831187289e-05
3.7307140665699e-06
-1.74056705541272e-05
1.704960337147e-05
-2.93013546039254e-05
-3.25796944340144e-05
-8.41733062440431e-06
-1.74473937476087e-05
-3.75122551001377e-06
-3.31059918724927e-05
-9.6299828063248e-06
-4.49138860269042e-05
-4.18821073694702e-05
-5.02708467915726e-05
-5.48220904474312e-05
-1.73597987500333e-05
-2.64520755348402e-05
-2.77310985833314e-05
-4.40525255557783e-05
-3.24326196616511e-05
-1.98829122842407e-05
-5.41573076916509e-06
-9.74660705654364e-06
-1.52832672153253e-05
-2.36766320795697e-06
-4.71910625158958e-05
-1.78328676382802e-05
-1.19601235464602e-05
-2.17732391863339e-05
-2.4563115327023e-05
-2.72165168315832e-05
-3.34723768798879e-05
-4.08510673913006e-05
-2.99345389205971e-05
-1.71774913051058e-05
-6.07867339013781e-05
-6.54798310802042e-05
1.58789558141174e-05
-2.02619661981888e-05
-7.21677411666899e-05
-1.56634424597147e-05
-2.71152146608059e-05
-2.22355842854412e-05
-4.83731104206226e-05
-2.90657591398993e-05
-4.18898187691024e-05
-1.49886830361078e-05
-3.051339220481e-05
-5.78105588081141e-05
1.22463591593227e-05
-2.12020843054749e-05
-3.10532589354342e-05
-3.69520163648288e-05
2.09447936642767e-06
-2.04593410370652e-05
-3.19088716411353e-05
-3.27957008565744e-05
-3.40510396240345e-05
-3.01006962449131e-05
-5.42484870103744e-05
-1.79210808125217e-05
-3.30238035854643e-05
-3.0379708077933e-05
-2.26819981627963e-05
-1.75587996897511e-05
-5.44534731805519e-05
-9.41769625963024e-06
-5.8394217691954e-05
-4.16564088252728e-05
1.0632355288634e-05
-4.29750832904121e-05
-4.77756673622054e-05
-8.95621349163823e-07
-2.89420749734009e-05
-4.23793115368725e-05
-2.74217596087352e-05
4.75577106104487e-06
-2.78608473744064e-05
-3.07036528313563e-05
-4.88982145913237e-05
-9.13818060282888e-06
-4.68383188230328e-05
-1.24601756541161e-05
-1.85787151086578e-05
-4.58808124507827e-05
1.31648708262709e-05
-2.04589191578036e-06
-4.20733363242769e-05
-1.6213913702597e-05
-4.1887654623418e-05
-4.85460782499596e-05
-5.05565353608236e-05
2.59590101094763e-06
-1.01579701212809e-05
-9.12942059085409e-05
-3.72303142262829e-05
-5.07918452114112e-05
-5.91885459963907e-05
-2.64292968809416e-05
-3.67994575911934e-05
-3.47988471190165e-05
-4.40668251359866e-05
-1.67563876919481e-06
-3.0404677999274e-05
-1.62769393636875e-05
1.33073465988962e-06
-3.50434704051057e-05
-2.948302232927e-05
-1.73610227657126e-05
-8.31640624713462e-06
-5.78307799107965e-05
-3.44199844278641e-05
-3.42596701088147e-05
-7.05109451423759e-05
-4.42319425566441e-05
-2.22821876702661e-05
-3.93974941067476e-05
-4.83973616771266e-05
-1.10990034165604e-05
-1.19459695545745e-05
-2.05256332536227e-05
-3.47857409473031e-05
-3.63286632481436e-05
-1.09651811085833e-05
-3.25235683254971e-05
-3.55323831078709e-05
-2.06473642667272e-05
-2.07995810832426e-05
-9.42359630268396e-06
-2.60901907779805e-05
1.76375274309812e-06
-3.09759718898535e-05
-1.07099394121964e-05
-6.42998551863125e-05
-6.6538581261321e-05
-3.26746998868604e-05
-4.01238485997511e-05
-3.36774710299678e-05
-3.50498948970833e-05
-3.34985532428682e-05
-1.91912833757031e-05
-1.88818036018603e-05
-2.06615690550494e-05
-2.42362553046702e-05
1.43581682745469e-05
-5.50358166010346e-07
-5.06941272394584e-06
1.53405365805605e-05
-1.45414187342453e-05
-1.25667707675759e-05
-1.39937614907092e-05
-3.17374493616001e-05
-1.96327368342287e-05
-7.22180741677734e-06
-4.40166147856436e-05
-6.15254610882128e-05
-3.33447585502734e-06
-5.5483357451693e-05
-4.32700023688224e-05
-4.37674679680506e-05
-1.28176356525413e-05
-4.2299978483318e-05
-8.90988594073143e-07
-1.3727209701989e-05
-9.13331845620501e-07
-3.16826830332705e-05
4.86912578964285e-06
-1.29950540731065e-06
-2.7574597941357e-05
-1.79743545372093e-05
-5.44686926847056e-06
-1.60756416582247e-05
-3.1789200536331e-05
-2.56031981990806e-05
-3.9828328292893e-05
-2.17208273765768e-05
-3.8046693840209e-05
-2.73063861419109e-05
-2.46783212954746e-05
-2.69221766816585e-05
-3.54530245115123e-05
-4.71489210459431e-05
-3.56079268543039e-05
-8.25603621536706e-06
-1.44187376364353e-06
-3.00153479973681e-05
-6.48609034964882e-06
1.36008940052789e-05
-8.44495125253618e-06
1.89903461897542e-05
-2.1538751239e-05
-4.26147715094845e-05
-6.32455783295271e-05
-1.98873281513764e-05
-2.07004561799803e-05
-2.67579846410577e-05
-7.56614180795724e-05
-0.00010131919238806
-5.23350544335757e-05
-8.06183172354021e-06
-5.78190574364223e-05
-3.49208899941703e-05
-3.01622829015937e-05
-3.59065950175454e-05
-1.05234856962102e-05
2.62743676830991e-06
-5.18200038034247e-05
-1.6806726148151e-05
-3.18830552099186e-05
-2.00236847608132e-05
2.22213271067112e-06
-1.05552118209596e-05
-4.01476442054058e-05
-3.85895204042789e-05
-7.35970708206832e-05
-4.15040947728168e-05
-5.40029091211276e-05
-4.4731987931867e-05
-4.06423571085976e-05
-4.44561295602564e-05
-4.9303584094003e-05
-1.03102528027572e-05
-2.91493282935107e-05
-1.35733931183743e-05
-5.04602934998574e-06
-3.5732735589747e-05
-6.0520538164334e-06
-2.7293275531807e-05
-1.77624339197959e-05
-4.41505480788531e-05
-2.66171573424301e-05
2.6622607000379e-06
-4.69413593753735e-05
-6.70478250502355e-05
-2.71800597163163e-05
-3.62867755348026e-05
-5.10054655516663e-05
-2.32312813005399e-05
-2.2850641697231e-05
-4.44610267122494e-05
-5.86088001069238e-06
-2.53489761110661e-05
-2.35544837970971e-05
-1.04027186408352e-05
-4.49151726997468e-05
3.81553306161944e-07
-6.36619963774178e-05
-2.96186183282314e-05
-6.46253910169836e-05
-2.14837647179324e-05
-1.4116433253287e-05
-3.41915453209274e-05
-4.48334873701013e-05
-4.09302764054263e-05
-4.37318509295458e-05
-5.8732095094743e-05
-4.25875382408555e-05
-3.32127432018991e-05
-4.3535526998577e-05
-2.84524042349848e-05
-2.71748509269357e-05
-3.52411348336796e-05
-6.94632108630932e-06
-4.0830768693614e-05
-8.02540033527095e-06
-4.88316871552306e-06
-3.83601871741865e-05
-4.44342420987022e-05
-2.12530092927398e-05
-7.03432462170518e-06
-3.21425320045931e-05
-2.69198715767247e-05
-2.3220767651797e-05
-2.19470564089882e-05
-1.43313593911014e-05
-4.10768286247239e-05
-3.60552301826832e-05
-6.48010859297953e-05
-1.99140971766655e-05
-5.35873965928867e-05
-2.97935806181116e-05
-2.08811439460478e-05
-2.98522082403325e-06
-2.99842483223051e-05
-5.31118093415458e-05
-1.79240964498516e-05
-1.93266295890387e-05
-2.54651373508394e-05
-2.71742239272651e-05
-3.08723792657267e-05
-6.00029644374439e-05
-3.61333787440181e-05
-2.46334801303883e-05
-2.61645513215403e-05
-1.95274540792796e-05
-2.37540935244325e-05
-3.99006328758815e-05
-4.77560592838435e-05
-5.8957153472311e-05
-3.83996315353814e-05
-1.7002613699686e-05
-3.80396451671343e-05
-4.1357086352232e-05
-1.69390841865606e-05
-3.36384172230448e-05
-1.64280177107578e-06
-3.52950420948506e-05
-5.30811599312672e-05
-1.99115061851888e-06
-3.64802841825552e-05
-2.95500835125281e-05
-4.04958177814027e-05
-3.96061409889892e-05
-3.15391796159586e-05
-3.5490773319718e-05
-3.79365396187813e-05
-5.80774262565295e-05
-3.72700803544557e-05
-1.86522497746097e-05
-2.77631309808363e-05
-5.61618211348956e-05
-2.35778419240566e-05
-1.46300681266374e-05
-4.36645064793179e-05
-3.72322147736979e-06
4.58050857744223e-06
-3.54552492551942e-05
-1.48215072401007e-05
3.08512470793121e-06
-2.9170338012616e-05
-5.35443227476162e-06
-9.19261619342956e-06
-4.66298749997087e-05
-4.20362538208259e-05
-7.3379390441468e-05
-2.57414820628451e-05
-7.21424942554923e-06
-6.70747885656791e-05
-2.76090951859266e-05
-3.24888283011431e-05
-3.56217991279834e-05
-1.05474196191029e-05
-3.70755950634011e-05
-3.05506459049523e-05
-9.04369574823512e-06
1.46953023122961e-05
-1.83266994798072e-05
-1.86826839370978e-05
-1.35864906736123e-05
-2.86524080969652e-05
-3.65841090112366e-05
-4.60114321731751e-05
-3.28421632158399e-05
-3.36471300926987e-05
-4.60826615540153e-05
-2.0908902464824e-05
-5.54955088110987e-05
-4.23675953692567e-05
-7.93925578529704e-06
-3.69943238678361e-05
-2.53883822182852e-05
-5.19891868130255e-05
-3.60851097756503e-05
-9.40973311100429e-06
-1.10233274166122e-05
-4.00888242721989e-05
-2.00223868319955e-05
-1.64703836858856e-05
-5.13757592578385e-05
-2.38761808061887e-05
-2.26335276866923e-05
-5.72041793164531e-05
-3.69162746906742e-05
-3.66434186640757e-05
-4.68055474063103e-05
-5.58534404352019e-05
-2.60994455750054e-05
-4.25755025810561e-05
-3.90859899746673e-05
1.78073252318075e-05
-1.21431897948968e-05
-3.01615732929904e-05
-4.89742951014371e-07
-1.33719816642457e-05
-1.44698400289607e-05
-5.38922308813751e-05
6.47425777618846e-07
-1.32031977737705e-05
-4.31784822862414e-05
-1.5630501882987e-05
-3.8817157302289e-05
-3.06306584789669e-05
-1.43375125951726e-05
-6.31944830735855e-05
-3.91543550559989e-05
-1.6031398283412e-05
-4.23390074825897e-05
-5.18598053640392e-05
7.6252416756322e-06
-3.25089275740832e-05
-2.84410759319368e-05
-5.83391831154258e-06
-4.55577204423062e-05
-9.4115451765153e-06
-6.43059113866223e-05
-2.00471115117692e-05
-3.42843395746654e-05
-7.28944939828556e-05
-5.33227727864748e-05
-4.43443638821112e-05
-4.64873517763033e-05
-4.29489389066098e-05
-3.91879558683782e-06
-3.01499022473873e-05
-3.53644318090277e-05
-3.49031412246959e-05
-9.46182523068885e-06
-1.621394127668e-05
-1.88565338141093e-05
-2.1236442857163e-05
-5.24183068157462e-05
-3.05409797300137e-05
-6.72612035245856e-05
-5.77771129055775e-05
-5.06146328524166e-05
-3.90842034891782e-05
-3.40861580310604e-05
-3.4794585678672e-05
-9.01555471405896e-06
-1.58023190375414e-05
7.04211591970926e-07
1.88991307790096e-06
-6.2051591466628e-05
-4.23719005902978e-05
-3.11616744525558e-05
-3.83595483512651e-05
-2.25319104774584e-05
-2.4766340891183e-05
-1.09946569065114e-05
-3.93902597838311e-05
-1.81978300783431e-05
9.68556635160868e-06
-3.31485138735628e-05
-1.997967895052e-05
-2.8041819322252e-05
-1.25830346776647e-05
-3.94576451084469e-05
-3.60867155781611e-05
-4.79495569985148e-05
-3.29080334885189e-05
-1.46262679695432e-05
-2.66192958164717e-05
-1.78829016692835e-05
-2.43729219902273e-05
-2.79054903668685e-05
-3.0460691732252e-05
-1.17027029278155e-05
-3.04358480342932e-05
-3.30117436297422e-05
-2.2848728137678e-05
-4.9884617635844e-05
-5.10536860912804e-05
-1.02870157387929e-06
-3.31845916913454e-06
-1.55465205704903e-05
-9.43488895506409e-06
-4.06510933112074e-05
-2.55631440570205e-05
2.83432840108797e-06
-1.4321001710499e-05
-1.53904455372883e-05
-4.27019571062651e-05
-5.86407701628798e-05
-2.67860302450617e-05
-3.08595952153133e-05
-2.14379669361251e-05
-2.01028002225145e-05
-3.10330892454696e-05
-1.27384795064732e-05
-3.25658084814427e-05
-5.17659130105997e-05
-3.70411445538703e-05
-2.28235187079577e-05
-4.4209914717424e-05
-3.38810562307721e-05
-2.68698332306837e-05
-3.70410396729373e-05
-5.19242035945406e-06
-1.23514488308145e-05
-1.93914480412729e-05
-1.46536344370362e-05
-4.7253074933863e-05
-1.7593091545749e-05
-3.71736438534365e-05
-6.35683763224814e-05
-5.4753038619473e-06
-1.53442254905725e-05
-3.23735344805944e-05
-4.04630817683305e-05
-2.91613484164764e-05
-3.04500725297141e-05
-6.25687894400067e-06
-3.69252835420388e-05
-3.48205062554167e-05
-1.01629837392257e-06
-3.32813076600724e-05
-4.2936531742947e-05
-3.37332916855621e-05
-5.637829915432e-05
-4.35314144480176e-05
-1.60181092630594e-05
-5.91794681880321e-05
-4.89239024159476e-05
-2.8088832474062e-05
-5.87574003846994e-05
-4.16242179000714e-05
-3.14026927878813e-05
-2.053383162373e-05
-3.38993478967791e-06
-2.15604854586261e-05
3.4436508434844e-05
-4.93604599276067e-05
-1.1566172127599e-06
-4.85509210472108e-06
-3.43568558743372e-05
-4.35753273190574e-05
-5.41143677694795e-05
-1.47529830358994e-05
-2.3648171358291e-05
-3.64371809453902e-05
-2.32433665218945e-05
-7.31958265359177e-05
-2.37800713832814e-05
-2.70911969677338e-05
-2.24550010819159e-05
-1.96405589441333e-05
-2.66691423471256e-05
1.14554810321116e-05
-2.51802472230466e-05
-1.19064925456673e-05
-1.71254727457398e-05
-5.94577680180644e-05
-3.32602762511389e-05
1.6889740819078e-05
-7.0689830390471e-05
-3.08928650018558e-05
-4.64602560478089e-05
-5.42240439296858e-05
-3.32051109858534e-05
-3.99987158861449e-05
-4.5528242061871e-05
-3.09435462262033e-05
1.38764464316382e-05
2.09113842228351e-06
-4.26369332448999e-05
-1.28053780810289e-05
-7.70206731613415e-06
-4.07295538849026e-05
-1.36353965152656e-05
-2.80979813064907e-06
-2.82197952050732e-05
-4.55585774816805e-05
-1.27526973791514e-05
-3.80934445289078e-05
-6.15560477349495e-05
-1.81688423099911e-05
-6.23717308872745e-05
-5.50522377739663e-05
-6.32874237276397e-05
-1.69249611066782e-05
-4.15371978604825e-05
-3.78182522354795e-05
-1.09174514001653e-05
-4.85976074436665e-05
-1.80278727370316e-05
-1.38799110438346e-05
-9.30340542119646e-06
-8.923320487982e-06
-3.5528313921168e-05
-1.26104997284067e-05
-2.72097885179046e-05
-4.35542565410686e-05
-4.39434078155073e-05
-2.71782683199303e-05
-4.97337434771998e-05
-5.5782213949843e-06
-6.66046221140489e-05
-4.18878186688774e-05
-1.23381456039936e-05
-1.78499733651231e-05
-2.08437884230262e-06
-1.06296686592008e-05
-4.01276884795011e-05
1.64345642691786e-07
-3.20682610410364e-05
-3.37781451416633e-05
-2.87483827130927e-05
-3.74384470358734e-05
-2.50157786878622e-05
-1.83249434657239e-05
-1.12193242950605e-05
-3.51209200682619e-05
-3.26813064458727e-05
-2.24553390826239e-05
-2.78962417018128e-05
-2.006049629326e-05
1.79137618846176e-06
-4.05448397377958e-05
-4.20740539922409e-05
-2.78215131801765e-05
-3.01743977935109e-05
-3.9446386828698e-05
-2.99060141061676e-05
-3.03379871515726e-05
-2.67967395717685e-05
-1.75842313797151e-05
-2.86448295177407e-05
-1.6137106248027e-05
-6.35515402946728e-05
-6.09590361539804e-05
-3.71345747610336e-05
-1.61382194595688e-05
3.6926784887079e-05
-1.56948765886605e-05
-1.68704359651909e-05
-3.72057193325714e-05
-3.08558964441599e-05
-1.28002395120335e-05
-9.4957524311783e-06
-1.99934217914802e-05
-2.71600803579858e-05
-3.15907508382535e-05
-4.68212506201722e-05
-1.88822973518326e-05
-3.73680931015143e-05
-9.73492497418022e-06
3.31803960065607e-06
-5.99784572263323e-05
-3.16267221073094e-05
-1.93525118224155e-05
-4.05737864019605e-05
-2.65384087316404e-05
-4.23172655577045e-06
2.07010714746714e-05
-2.42249428970026e-05
-1.46923216721382e-05
-1.85890916299575e-06
-2.34988002355518e-05
-2.54720220312125e-05
-1.52373499628139e-05
-1.3128965945859e-05
-4.91324010835293e-05
-5.2713039406279e-05
-2.57587236851276e-05
-1.93942071911134e-05
-1.93747494323666e-05
-5.26076142215166e-05
-2.62306793341377e-05
-2.61132817024774e-05
-8.16071581127698e-05
-5.71245547746198e-05
-9.18752452845925e-06
-3.36383377390812e-05
-2.84404301699736e-05
-3.85659480286394e-05
-2.62638124811008e-05
-1.37346775891844e-05
-3.00242108491406e-05
-1.66322245833028e-05
1.68608550570035e-05
-2.64731772456901e-05
-1.31847466499009e-05
-2.78695120135823e-05
-4.13593730631299e-05
-5.49740172282222e-05
-2.8780047543853e-05
-2.68174353758612e-05
-4.96292605631903e-05
-4.32401672782965e-05
-2.62401826689579e-05
-6.58367820051099e-05
-3.54260988573262e-05
-4.91504475166562e-05
-3.3512739741091e-05
-1.88471645765267e-05
-4.53454921402371e-05
-4.53282219240949e-05
-8.5437482165568e-06
-2.98694229979746e-05
-3.16746837392985e-05
-8.45119491368092e-06
-5.62519055897375e-05
-4.46641918010425e-05
-1.99430478339998e-05
-3.20549086238151e-05
-3.1302616223879e-05
-4.23364925129706e-05
-3.7573917059308e-05
-4.05210063926792e-05
-1.3511176233881e-05
-3.85193192281279e-05
-4.27568480410666e-05
-3.03785225626792e-05
-3.95907613269437e-05
-4.93916129073355e-06
-2.02957937480994e-05
-3.46765913009318e-05
2.33588484843584e-05
-3.76499632804745e-05
-3.32380339542441e-05
-3.22096332272293e-05
-6.55442196711369e-06
-1.44299655195902e-05
-1.69102613993056e-05
-4.00173211344419e-05
-3.30759380498068e-05
-4.14222203469109e-05
-4.06988478350685e-05
-1.51978369598928e-05
-1.96355337139187e-05
-3.71279019987702e-05
-2.69489306355747e-05
-3.70678575023362e-05
-1.9501408931253e-05
-3.24634397756512e-06
-7.36546525534678e-05
-6.65339244389343e-06
2.36700174426983e-05
-2.32219450119168e-05
-5.15036857545525e-05
3.24412318883784e-05
-2.6898312373744e-05
-3.90284019449203e-05
-4.46796554235861e-05
-6.38808807997106e-05
-6.1115499112579e-05
-2.4976844325505e-05
-5.93678697952141e-05
-1.90642600607731e-05
-2.77323583161326e-05
-3.26572237044786e-05
-4.15985641353851e-05
-3.43772385480518e-05
1.23067144653758e-06
-3.62602405838016e-05
-4.07113140767808e-05
-3.05069203161534e-05
-2.81232707588472e-05
-1.66143049608098e-05
-2.38466000638994e-05
-3.80783622908866e-05
1.34010017337181e-06
-3.79897952836528e-05
-4.9423190843948e-05
-4.47387442857735e-05
-3.72310797506899e-05
-4.84626806581528e-05
-6.61730999985437e-05
-3.20143685573607e-05
-2.0033629228377e-05
-4.50333609217045e-05
-2.18645785319172e-05
-1.76939339234575e-05
-4.55370279480205e-05
-1.49911008260803e-05
-1.82767120488176e-05
-1.67929844227008e-05
-1.46250356661103e-06
-2.83162321486852e-05
-2.77506898943164e-05
-1.62333957534708e-05
-9.5157817679204e-06
-4.78319315282955e-05
-1.5656349984866e-05
-4.27712542299014e-05
-1.05662981981053e-05
-4.42012722614253e-05
-3.40102395858344e-05
-6.88238306758561e-05
-1.57450653914088e-05
-5.75326060770913e-06
-2.64173921156447e-05
-3.01018168035933e-05
-4.09661940500918e-05
-1.80431886885158e-05
-1.29345454830243e-05
-1.61325869304552e-05
-2.45398527738195e-05
-3.11591262011828e-05
-2.08145835292963e-05
9.21811122987258e-06
-1.66813832699715e-05
-2.36087300381946e-05
-4.50670821655131e-05
-3.12932165804205e-05
-4.29148170728734e-05
-2.41640541453454e-05
9.28038801204518e-06
-3.37376673068288e-05
-4.38576836215885e-05
-9.49909424657605e-06
-3.71556937896019e-05
-2.69180098324136e-05
-4.80856434132465e-05
-2.25679266284623e-05
-3.07454120649559e-05
-2.32187103621794e-05
-2.82496846556508e-05
1.96590423413576e-06
-3.66260267404084e-05
-3.36189519665423e-05
-5.23656342474053e-05
-4.24660990035277e-06
-1.83585417206295e-05
-3.06091544479806e-05
-1.4723719278925e-05
-3.10882429398792e-05
-3.72888158189313e-05
-5.13832744144533e-05
-3.55116167095225e-05
-1.48741665805125e-05
-3.55891647729561e-05
-5.16937781135156e-05
-3.26903279469853e-05
-3.26473583660357e-05
-8.07238383262124e-05
-3.25736740520893e-05
-4.89981598055353e-05
-3.03494830286371e-05
-2.71904917992061e-05
-4.09200874881702e-05
-3.19767241789915e-05
-4.18319224337838e-05
-6.27027005563605e-06
-9.2226780373317e-06
1.986642042356e-05
1.09122549844699e-05
-1.92551172168993e-05
-3.94619930666775e-05
-1.61789098352807e-05
-1.61352180621717e-05
-3.3506873342995e-05
-3.57969157299752e-05
-1.99408335381348e-05
-5.69125658495031e-05
-3.87536934399888e-05
-9.56640736888019e-06
-7.01007670829197e-05
-4.02637992830295e-05
-6.42454141062933e-05
1.10347886467846e-05
-2.43337313847235e-05
-1.8066399813522e-05
-3.16642973627262e-06
-2.22531444669279e-06
-8.327769967544e-06
-4.41391773932266e-05
1.31334068535768e-05
-5.51896736473558e-05
-4.23806267334236e-05
-2.10720985638197e-05
-3.55892868473654e-05
-3.66847456927404e-05
-1.4373721845318e-05
-4.99116052803471e-05
6.0382637651717e-07
-4.40205398578295e-05
2.7816591485486e-06
-3.79046376982685e-05
-3.85461955315385e-06
3.23804565432154e-06
-3.22655432061286e-05
-9.00381545099887e-06
-1.96998558932819e-05
-3.98891842327183e-05
-4.21092092695774e-05
-3.09964743721811e-05
-5.98506204519148e-06
-3.75290502634966e-05
-6.61475448766063e-05
-1.75457114215502e-05
-4.79241275770499e-05
-7.24795720294461e-05
-2.16076299166959e-05
-3.7279058592857e-05
-2.53575763123808e-05
-3.40769290454331e-05
-3.1317828077956e-05
-5.28025080115318e-05
-2.45155992172274e-05
-1.22911408051024e-05
-1.48253353670155e-05
-2.95499800054933e-05
-2.01332449070333e-05
-2.39510032302935e-05
-5.49786661858179e-05
-5.03547650497859e-05
-3.28691670662629e-05
-1.1846566512081e-05
-5.76900788576581e-05
-5.51070519897125e-05
-6.28166016943917e-05
-6.7717533330899e-05
-1.74044783464579e-05
-3.170911407156e-05
-4.93939380844485e-05
-4.17583032887109e-05
5.26556389209097e-07
-2.06010830551153e-05
-2.92957902711202e-05
-6.29049902543523e-06
-1.73642181472931e-05
-1.45202291785809e-05
-8.37846484230482e-06
-1.90485058216196e-05
-1.74177414232483e-05
-1.74373503321886e-05
-2.75895643969493e-05
-5.19908657121328e-05
-4.46290160650964e-05
-4.07620322628528e-05
-5.05101889151796e-05
-7.87465160104302e-05
-3.3256582782572e-05
-4.14890571930882e-05
-2.80774998883209e-05
-1.69477653225689e-05
-1.99343140321519e-05
-7.34060863189736e-07
-4.16773341332296e-05
-3.58684545817881e-05
7.254118050089e-09
-1.18370709854192e-05
-3.4618394759758e-05
-4.38732762393127e-05
-2.04579788217099e-05
-2.42711915887737e-05
-3.44132031907563e-05
-3.17436173436739e-05
-3.22583973459557e-05
-4.89504581920285e-05
-5.23532435403144e-05
-5.91740829679519e-05
-3.87417787150922e-05
-6.33816757451527e-05
-2.29856870081702e-05
-3.79694990683138e-05
-7.04531503057138e-06
1.64804024840736e-06
2.22899809470122e-05
1.1269095250337e-05
-3.59172451625681e-05
3.47205068718292e-06
-2.37397685003752e-05
4.35665547174333e-06
-1.60115280254515e-05
-3.69993225747833e-05
-2.68904198068273e-05
-3.60673120080576e-05
-3.65050627678118e-05
-5.61259889889915e-05
-1.71227332335848e-05
-3.30751034583716e-05
-3.96968547793277e-05
-4.30766834474822e-05
-3.43636033401214e-05
-3.6027476188951e-05
-3.02399874797379e-05
-4.29314095408948e-06
-8.66591364586207e-06
-2.66032399454815e-05
7.44541193763115e-06
-4.90189539807023e-05
-1.23653970463784e-05
-4.49368549197028e-05
-3.89638587282165e-05
-3.85127183510453e-05
-3.40676972394426e-05
-3.0019540735547e-05
-7.56451809445956e-05
-6.91709549488384e-05
-4.092274171549e-05
-5.73799869755737e-05
-5.32372032781695e-05
-2.67272401620905e-05
-2.37268120630687e-05
9.6817936763864e-06
-1.73880159370987e-05
-2.76964984998868e-05
-3.30331613698233e-05
-4.1244472220301e-07
-1.58784575769227e-05
-3.75251263342349e-08
2.80413248541286e-06
-2.68905897322447e-05
-2.13147715040533e-05
-2.39699537714488e-05
-5.07104040962599e-05
-2.4460584388583e-05
-2.06944738268103e-05
-5.02550329133971e-05
-3.00454795596734e-05
-4.83281676062427e-05
-3.48491699836825e-05
-5.11649014341612e-05
-3.45756725519122e-05
-2.4676160675382e-05
-3.5934726749318e-05
-3.56689255049873e-05
1.25010547165001e-05
-3.45203794440259e-05
-3.09197128835433e-06
-1.13898957199006e-05
-2.02497626329526e-05
-1.11480631227479e-05
-2.01069145799233e-05
-1.15294339997112e-05
-2.65093496537286e-05
-2.38040662224893e-05
-2.7758935286339e-05
-6.39642530726299e-05
-5.91614154068586e-05
-4.51035277342436e-05
-3.72749554301439e-05
-2.3455556602546e-05
-3.96292938309238e-05
-4.27390888185847e-05
-2.04353923349063e-05
-7.65806234555639e-06
1.07949098133758e-06
-1.87212054944729e-05
-4.18687366576396e-05
-7.26655816321358e-06
-4.00080094053207e-05
1.42300739087124e-06
-6.17936535856822e-06
-3.36862283126985e-06
1.40330111485558e-05
-2.8822210604215e-06
-6.35301291294522e-05
-6.92222979543766e-05
-9.10221047185109e-06
-6.4078476364185e-05
-5.4905551366891e-05
-3.58930562534966e-05
-9.53169717071767e-06
-3.60857376637175e-05
-1.16157407834279e-05
-4.51753811644497e-05
-4.22036996087979e-05
-3.82739420137944e-05
-2.53321071679652e-05
-1.81537443950483e-05
-2.43629515933106e-05
-2.60233760248687e-05
7.90373655744642e-06
-3.3259067744445e-05
-3.16618441167023e-05
-1.07280078548674e-05
-8.23268258317213e-06
-1.25359404174271e-05
-6.55346329367224e-05
-4.03537849156896e-05
-4.1972421008228e-05
-3.17478042589268e-05
-3.05741707032096e-05
-2.91904712087727e-05
-2.62770721899118e-05
-2.01316807098703e-05
-2.86137623305375e-05
-8.14630416838993e-06
5.98979729702562e-06
-1.79984163443027e-06
-5.03807901227954e-06
-9.76987153661367e-06
-1.83482831311391e-05
-4.9895328860804e-06
-2.21260600815634e-05
-3.78330935035335e-05
1.62010083127572e-05
-1.09578395079281e-05
-1.99606679301586e-05
-1.02541536511087e-05
-2.943352594826e-05
-3.8635665980166e-05
-1.71268252325092e-05
-4.25743186488573e-05
-4.76740857513763e-05
-1.3024968943021e-05
-1.39003989882237e-05
-3.41973192590319e-05
-2.71457355495392e-05
-2.85641978780095e-05
-2.18417307752272e-05
-2.30090270504083e-06
-1.50911922415624e-05
-2.82516569292098e-05
-2.49047292853166e-05
-4.18427670320354e-05
-3.00022133136018e-05
-5.77855669740238e-05
-5.48880593845281e-05
-5.62327137495555e-05
-4.25192412473689e-05
-3.64646779657029e-05
6.42633218604411e-06
-1.86202097084939e-05
-1.47843376866546e-05
-2.185783023279e-05
-3.23671907530629e-05
-1.00069046484525e-05
-3.69740440780163e-05
-6.1434143606088e-05
-4.75105298081655e-05
-3.36200518997225e-05
-6.16153874331955e-06
-3.54674883605131e-05
-4.21890027202924e-05
-1.75471888854788e-07
-2.04693569633022e-05
-3.43906843458759e-05
-3.6693519114285e-05
-3.19422195235676e-05
-1.32535247490227e-05
-2.5444641232189e-05
2.85069757681071e-05
-2.76793173245061e-05
-3.16114263185916e-05
-5.42779550161548e-05
-3.69763706102734e-05
-2.42180780419321e-05
-3.9280072862773e-05
-1.38231220441971e-05
-7.80704623330811e-06
-4.00222102757213e-05
-1.20932389165029e-05
-6.61111701931942e-06
-3.20337488313314e-05
-7.53565573003835e-06
-3.12122810667663e-05
-6.81629192822539e-05
-3.08481658685038e-05
-1.89520397872749e-06
-1.3076050618602e-05
-1.92090468306556e-05
-1.91356998975869e-05
-3.29640148882966e-05
-6.28601689986612e-05
-1.58693385683267e-05
-1.41900732099126e-05
-1.92939527781675e-05
-1.08126076501771e-05
-3.07501784210724e-05
-5.8699911586405e-05
1.59050434333029e-06
-1.24906057590131e-05
-3.72173948676528e-05
-3.51467690222868e-05
-3.03406638567214e-05
-2.19632981759564e-05
-7.50296480143534e-06
-3.42187933057687e-07
-4.19248422180493e-05
-2.10889622761989e-05
-3.01081128491067e-05
-1.06398868918901e-05
-4.8042578567382e-05
-4.30325781617726e-05
-9.1045201539867e-06
-3.39032434360734e-06
-4.0137061762697e-05
-3.06722145385646e-05
-3.09567141872843e-05
-9.03291958628127e-06
-2.44343278813811e-06
-3.22759166083779e-05
6.84278717168576e-06
-9.11579753991095e-06
-3.69584417251559e-05
-3.3318221051971e-05
-7.20597988439932e-06
-7.05928031660626e-06
-4.17971500246247e-06
-6.5974154516504e-05
-5.14022005221278e-05
-1.85009780196961e-05
-3.05172813125237e-05
-6.6779076217156e-05
-5.66161218259848e-05
-4.32375978547802e-05
-2.52517737811086e-05
-8.22197278453492e-06
-3.06330279547493e-05
-3.13665321253607e-06
-1.47268676358675e-05
-1.67462742719862e-05
-1.31664103073947e-05
-3.43753759096895e-05
-9.51317423689969e-06
-4.61443012749e-05
-3.62883421272987e-05
-2.66239677443564e-05
-4.7818568476581e-05
-4.25629311232746e-05
-3.88744371374427e-05
-1.18537884713492e-05
-2.59321054453229e-05
-1.8220685205232e-05
-2.36900622128582e-05
-1.09367068760547e-05
-3.51872782926599e-05
-3.54056459724044e-05
-3.30342174222381e-05
-3.94551076934136e-05
-4.95622743613105e-05
-5.65777206361275e-05
-3.66275024467435e-05
-4.8272260708102e-05
-1.87548493431495e-05
-1.18327888686159e-05
-4.0958806849557e-05
-1.87438808879185e-05
-3.18309950061097e-05
-3.77733712089589e-05
-3.56682140202507e-05
-2.28534901125844e-05
-2.26301173551864e-05
-2.23260486426951e-05
-2.5901006577043e-05
-2.54746801070922e-05
-2.82474608690159e-05
-5.92133431018209e-05
-3.02453243048832e-05
-3.09533882181456e-05
-3.58732182545321e-05
-3.49665079647077e-06
-3.57406077858322e-05
-2.26026683345038e-05
-2.60381425043225e-05
-4.545924808701e-05
-6.56885019061193e-06
-3.22207287414857e-05
4.98397725418325e-06
-1.78167935307353e-05
-1.37061923558881e-05
-3.87595355337032e-05
-4.39767237024147e-05
-1.9717331160187e-05
-1.68565691560805e-05
-2.64464842199548e-05
-4.33706139741524e-05
-4.69234896396401e-05
-4.00529141680353e-05
-5.36821838374384e-05
-2.63024004517724e-05
-2.75688045047094e-05
-2.47129146107341e-05
-3.38847673308557e-05
-6.11923430949461e-05
-3.95555703733933e-05
-1.35218052133755e-05
-2.3470894657517e-05
2.44127673901885e-05
-9.0329395689396e-06
1.70367076373724e-05
-2.26796002712803e-05
-2.11858177056033e-05
-2.10366907439047e-05
-7.09903544617389e-06
-2.90172163466637e-05
-1.42437364173879e-05
-5.02582671363394e-05
-2.80292684317742e-05
-4.03100957918596e-05
-5.09602172430863e-05
-2.4193106631309e-05
-5.10623516841577e-05
-1.73060526681133e-05
-2.01704047927104e-05
-1.7279119925392e-05
-4.57807234996143e-06
6.74130949772773e-06
-2.1708389171033e-05
-1.47520295316042e-05
9.52585880939605e-06
-1.02849610458464e-05
-1.7314330023968e-05
-6.42556718494711e-05
-5.38159369136961e-05
-1.00649885690596e-05
-4.74097211302818e-05
-2.10253200971794e-05
-5.54669431611531e-05
-5.71539873081814e-05
-2.06132479082869e-05
-4.87148295509883e-05
-3.04546437757114e-05
-1.65606674767722e-05
-5.67376207592459e-08
-1.59895382410333e-05
-3.25293485206308e-05
-2.29244773436905e-05
-3.46812135841735e-05
3.99601264447818e-06
-4.42062583967375e-05
-1.57028601847191e-05
-2.75241330882556e-05
-5.02250664179481e-05
-5.24157616556739e-05
-2.73939960084026e-05
-1.47182289056035e-05
-6.30465372605584e-05
-3.19336012543577e-06
8.62094011629432e-06
-3.22568101344414e-05
-4.09441111461077e-05
-3.04473984392008e-06
-2.39171079714631e-05
-3.77764125696985e-05
2.91952466677139e-07
1.62808265199628e-05
-5.19961228140543e-06
-5.38706870577068e-05
-4.43519429329143e-05
-4.36433111906735e-05
-5.51626757535113e-05
-5.9189727375142e-05
-3.78129290675774e-05
-2.19547298957413e-05
-4.81643597629542e-05
-7.73150490768205e-05
-2.86702055923185e-05
2.92024477612045e-05
8.3435695647408e-06
-2.20032564078144e-05
2.97250642230955e-05
-8.25258478017266e-06
-1.75811140880194e-05
-1.60304939341073e-05
-9.67859303863838e-06
-5.02203712208817e-05
-2.93295880562262e-05
-4.2796607298084e-05
-4.87251936794033e-05
-2.27300346836422e-05
-5.6325499196489e-05
-4.14676283305092e-05
-5.25413952127918e-05
1.30058175373657e-05
-5.30407719608876e-05
-2.60645425137234e-05
-1.26307088293101e-05
-8.63203561806059e-06
-4.45126434108312e-05
1.4106917444737e-05
-1.88505088301144e-05
-3.82527462608444e-05
-4.44096114549598e-05
-3.57526983407373e-05
-4.6658940910829e-05
-8.51129109605961e-05
-3.07368474963961e-05
-2.52760655940435e-05
-2.68679171973589e-05
-2.42162938293725e-05
-3.29889313155617e-05
-2.43788202959054e-05
-2.61328553317766e-05
-3.16555802228584e-05
-5.9883696925186e-05
-2.0828119416361e-05
-2.12395699974708e-05
-4.75859379110341e-05
-1.71621427338312e-05
-3.64587705691135e-05
-5.37035572895883e-05
-3.44479675393442e-05
-3.91901631317689e-05
-3.70667754058864e-05
-1.85611026619896e-05
-5.35809850403705e-05
4.47534354426287e-06
-3.06326660105339e-05
-4.11963173942125e-05
-2.20210013286547e-06
-2.27207190617586e-05
-1.85553101226512e-05
-1.22867585178464e-05
-5.8316456182725e-05
-4.97222983762584e-05
-3.81806843134666e-05
-2.68381585483454e-05
-5.67516666500861e-05
-4.14202371058625e-05
-1.51026634131648e-05
-3.22116034861152e-06
-2.83541515103721e-05
-2.48687066330056e-05
-4.65446664607652e-05
-8.9207276484162e-06
-1.1891886103781e-05
-2.53939002572196e-05
-2.80063922536225e-05
-9.9243039818467e-06
1.05344025461971e-05
-2.53841427130547e-05
-4.24553696326717e-05
-1.77693243796403e-05
-3.65717740643047e-05
-7.33765377713985e-06
-1.95591614461771e-05
-3.07301045446896e-05
-4.63437529791169e-05
-5.0561293267568e-05
-4.207272182213e-05
-2.42384360290407e-05
-3.21438691151416e-05
-3.95056509082853e-05
-2.09818067827969e-05
7.08951476464611e-06
-6.65687862844079e-05
1.3592362328791e-05
4.59201772336772e-06
-8.04607332067046e-07
-2.92352487337106e-05
2.30565110724303e-05
-4.64232765785882e-05
-1.23211428731895e-05
-3.43641903178879e-05
-3.10647420387131e-05
-2.63919436205147e-05
-3.76657292725727e-05
-4.13943473769386e-05
-3.93016879928543e-05
-4.00056922220711e-06
-4.12125276337341e-05
-9.51077247154799e-06
-2.81683080713712e-05
-2.43786855688216e-05
1.51329019095519e-05
-5.15764579679184e-05
3.69530575789018e-06
5.41016507359509e-06
-4.64130018726244e-05
-3.16639858789523e-05
-3.44088969838555e-05
-4.44747850088867e-05
-4.00877124148802e-05
-4.42024621548181e-05
-4.03678407216492e-05
-1.09277731260516e-05
-2.72790096276714e-05
-3.81027563477939e-05
-2.32303512827422e-05
-4.39342670277627e-05
-2.65491516669444e-05
-1.2181117900593e-05
-5.46601329957425e-05
-2.42785015071301e-05
-2.81580052622715e-05
-1.03654095849128e-05
-1.66771579644779e-05
-4.17991761819507e-05
-7.65986963977519e-05
-6.28165431315028e-05
-3.88443510554185e-05
-3.61059515454167e-05
-6.41119635441272e-05
-3.63529660572021e-05
-1.89088578254022e-05
-6.38288233958941e-05
-2.10253893998948e-05
-3.44915629254837e-05
-1.05500268058628e-05
-1.89271939407013e-05
-2.61513056908573e-05
-2.57580069482262e-05
-3.23978926712865e-06
-2.50047677494691e-05
-3.26506800958657e-05
-4.24529436458447e-05
-4.2381343624646e-07
-6.2424537053842e-05
-2.73445731888847e-05
-8.31783970978543e-06
-3.52301246491715e-05
-4.68220737764204e-05
-3.50908654642132e-05
-2.11734207285372e-05
-2.44174362397156e-05
1.56273045064055e-05
-3.26868005974763e-06
-4.16716822904142e-05
-1.64398549924707e-05
-2.37302985176416e-05
-4.62368295668645e-06
-1.537639789701e-05
-6.8843275665324e-06
-1.74718565733921e-05
-4.63253630720109e-06
-2.68008931409887e-05
-6.46290022286941e-05
-3.12542471527285e-05
-5.51818635131618e-05
-2.44388257916541e-05
-5.10403654169703e-05
-9.05065949013831e-06
-9.32408677790845e-06
-1.78211535238596e-05
-2.98285167520532e-05
-1.65812231487305e-05
-4.74594360536838e-05
-5.69992964716091e-05
-2.30315577506953e-07
-3.72292685792137e-05
-3.65303910816039e-05
-3.59774673817563e-05
-5.00570636720179e-05
-3.4970527890565e-05
-2.38477841234431e-05
-1.40894688287005e-05
-4.53636703298608e-05
-2.69240854683399e-05
-2.92291723584438e-05
-2.61962395061422e-05
-3.19171590614636e-05
2.13062274056676e-06
-5.54488317750446e-05
-4.67613876567024e-05
-3.88130862896962e-06
-5.11557167852793e-05
-3.95412813116784e-05
-1.69459629929886e-05
-4.34170123723856e-05
-7.27163234002325e-05
-1.27382042004072e-05
-3.58751480651425e-05
-5.28930580530073e-05
-5.86917820062059e-05
-2.64393749261483e-05
-1.33120128747563e-05
-2.2799339249518e-05
-6.94479439575459e-07
-2.2149812908369e-05
-2.21083814023814e-05
7.31982141931082e-07
-1.09198885455164e-05
-3.20976268672778e-05
-8.31795126665382e-06
-1.41702388154344e-05
-5.50916609028954e-05
-2.94252040242565e-05
-2.4300895983569e-05
-2.87344733099495e-05
-3.43015179368977e-05
-2.43029645040894e-05
-6.75232325917053e-05
-6.51502933990733e-06
-3.73507907773167e-05
-2.69053993961863e-05
-1.47345747975438e-05
8.32956431258337e-06
-1.55929303377262e-05
-1.63219292166057e-05
-2.76041718881787e-05
5.3094070031251e-06
-3.24183675205672e-05
-2.81306739956528e-05
-1.38408741465933e-05
-3.79162936469982e-05
-3.46387153672438e-05
9.85595055479214e-06
-3.8384550215074e-05
-4.95513283374042e-05
-1.09985459462456e-05
-2.9059842804247e-05
-2.12742191396732e-05
-6.5308584764422e-06
-3.14153836110628e-05
3.57978631106061e-06
-7.7569270379377e-06
-4.02671796558958e-05
-5.76959697909414e-05
-1.63790630000645e-05
1.82102175651817e-05
-5.09345148154534e-05
-1.96650982000176e-05
-9.30746534083225e-06
-6.65243063891059e-05
-5.4283338861251e-05
-3.39853071264772e-06
-2.2919473519092e-05
-3.15852909028409e-05
-2.14231026068977e-05
-2.39640158846729e-05
1.00628162360941e-05
-3.46661187307003e-05
2.19296341990358e-05
-5.26830921506203e-05
-4.42903836220326e-05
-2.5703056022806e-05
-3.14191815955735e-05
-2.32799826015987e-05
-2.30224761027855e-05
-3.51011472001457e-05
-4.45457432583551e-05
-1.86280223003681e-05
-2.70501164396691e-05
-6.61543322348313e-05
-4.36476250311663e-05
-1.8213101253651e-05
-7.71623350788081e-05
-5.45999716724203e-06
-2.25170433767433e-06
-1.25294922122481e-05
-3.24332238312023e-05
2.61386748387863e-06
-2.22936540515103e-05
-5.66766396817919e-05
-3.96824453193864e-05
-5.21229157741781e-05
-3.95168900948147e-05
-3.24033226844072e-05
-2.62506084837153e-05
-2.54231134940856e-05
-4.43709430483195e-05
-3.53324327820597e-05
-1.81382834196082e-05
-5.05216764430912e-05
-6.46533093348945e-05
-1.04345529081399e-05
-6.15026940723881e-06
-1.38985837159296e-05
-3.36347153141568e-05
-3.05677766951346e-05
-4.23249325778367e-05
-1.11362350734936e-05
-1.08367269044168e-05
-1.72601906723528e-05
2.31441862488725e-06
-1.74075620010759e-05
-4.1444417577821e-05
-5.32764421783689e-05
1.40802026167704e-05
4.96701913269691e-06
-2.09702931755316e-05
-4.25570361271159e-05
-6.92318615987145e-05
-2.71922212713404e-05
-3.10813114501425e-05
-2.72036272292758e-05
-4.95062907562432e-05
-2.42471434435085e-05
-6.63510203177326e-05
-4.14194210722614e-05
-9.48215322878512e-06
-5.15224255133777e-05
-5.5887904235743e-05
-9.45754982445317e-06
-1.30196011653334e-05
-2.34709336325461e-05
-3.98029615698528e-05
-2.60373476928746e-05
-4.14391398846385e-05
-3.27080213158724e-05
-5.02458469045724e-05
-5.81644243927876e-05
-2.03810417266341e-06
2.61478756124748e-06
-4.54925007767647e-05
-3.99628175468565e-05
-3.30212815985182e-05
-4.54785839736773e-05
-1.24577084085987e-05
-4.22151094541866e-05
-3.59648790684669e-05
-6.08576975331432e-05
1.35860065874246e-05
-5.65596236413014e-05
-1.85247980978193e-05
-2.288357583129e-05
-2.02522514195637e-05
-2.86940181312029e-05
-5.25865723309829e-06
3.06664459689531e-06
-1.75452976845159e-05
-6.11427571545499e-05
-2.71865568112511e-05
-2.2638120675192e-05
-3.38767732423968e-05
-3.44600891831493e-05
-6.85170903269248e-05
-6.08689542042684e-05
-4.12767888753909e-05
-1.028862757116e-05
-5.79652091666483e-05
-2.30804047297816e-05
3.0468934344762e-05
-6.4707870133308e-05
-4.71403809593683e-05
-4.19007307537732e-05
-1.54459413050214e-05
-1.097058396253e-05
-1.31297122462788e-05
-4.82390819216221e-05
-3.5760071555832e-05
1.16915655616181e-05
-4.03686408710794e-05
-4.08785542204564e-05
-2.52315564191379e-05
-2.56896282601327e-05
-5.10044567843588e-05
-3.16406522236099e-05
-7.25148997778532e-07
-3.4953820355122e-05
-3.3487884009406e-05
-9.11547693204893e-06
-1.92389132888405e-05
-4.77393220152812e-05
-4.622750909794e-05
-1.00716264548308e-05
-3.46946698639371e-05
-3.89162693449406e-05
-2.04995287253684e-05
-4.90877297464568e-05
-3.25333721983433e-05
2.00159035363696e-06
-2.87150955806644e-05
-8.0843137214883e-06
-3.52704871870618e-05
-2.71484966233445e-05
-6.53135145034622e-06
-1.43988843614056e-05
-1.60461360095211e-05
-7.49733576093173e-06
-2.08425083186082e-05
-1.13835136617519e-05
-1.788154058318e-05
-1.98062600443722e-05
-7.03759902557361e-06
-7.13148046155474e-05
-3.17969651545118e-05
-3.88539511437679e-05
-4.95595892703792e-05
-2.30723395441036e-05
-4.29796950048645e-05
-1.71844003763835e-05
-3.58407851842341e-05
-5.92074370153169e-05
-2.38810856847998e-05
-2.08717438894037e-05
-2.63595719248934e-05
-8.70432022837088e-06
-2.74175475092475e-05
-3.91209283897763e-05
-1.16788104628612e-05
-1.18654170557397e-05
-2.55509259979038e-05
-4.74891302854566e-06
-5.95931617460608e-05
-6.82889346012238e-05
-3.77237041590805e-05
-2.95580002153389e-05
-6.39066269568884e-05
-4.44477398747454e-05
-3.27197478649841e-05
-4.42979275773648e-05
-3.92740829702456e-05
-3.82549491311481e-05
-7.34872335073756e-05
-2.18252169660435e-05
-2.95757526346047e-05
-4.2339570040424e-05
-5.28939508576547e-05
-1.00906244066091e-06
-3.83604920202016e-05
-4.36857773881095e-05
-1.91274366513532e-05
-3.65103756069437e-05
-9.1231466194794e-06
-4.27323736677104e-05
-2.31483645256807e-05
-3.1300170917081e-05
-3.31238851918121e-05
-1.94970423119252e-05
-3.98536208212607e-05
-3.53961079126954e-05
1.04383420539411e-05
-2.72061016601888e-05
-3.54917509607188e-05
-2.91124477105294e-05
1.31166235129705e-05
-8.90245265105128e-06
-2.09395191489652e-05
-1.4784924574887e-05
-9.69070804523146e-06
-3.2760002526033e-05
-4.81977954707502e-05
-2.70243522976068e-05
-4.49058776262176e-05
-4.5194768055287e-05
-2.137368768693e-05
-2.75521068499256e-05
-3.09122990023461e-05
-2.6237808376807e-05
-3.26774253480019e-05
-3.21252046668774e-06
-2.74449157486124e-05
-2.92650996765384e-05
-2.03160492700291e-05
-3.03878535427883e-05
-5.39113641612752e-05
-3.50450340766599e-05
-5.13541400309217e-05
-5.44358192011038e-05
-4.99491627389838e-05
-3.3202110491256e-05
-2.47295026294947e-05
3.45434340603584e-06
-4.78295940484399e-05
-1.23193944499288e-05
-6.69541297293643e-05
2.51846840896365e-07
-2.17930928775318e-05
-3.21974718434552e-05
-1.86869089730139e-05
4.94477829949369e-06
-3.89698447491985e-05
-6.76006292589738e-05
-3.23283575194185e-05
-1.0104314801375e-05
-1.93263272784497e-05
-3.87961238895176e-05
-4.26246519339258e-05
-3.42734052514556e-05
-2.48021873591247e-05
-2.5012452229866e-05
-3.41147214084372e-05
-7.55371011573886e-06
-2.03139799200546e-05
-7.0214314123926e-05
-2.67860980645991e-05
-1.25991468973856e-05
-3.61372318609526e-05
-3.1201018625211e-05
-1.14562287591349e-05
-1.83572594861827e-05
-2.92761129428223e-05
-4.59484926268411e-05
-2.25692853457336e-05
-2.63701807956536e-05
-2.71373249950308e-05
-5.27058200205825e-05
-2.97297881081994e-05
-2.16163035375323e-05
-4.13773748734157e-05
-4.29264404787917e-05
-4.25015189782352e-05
-3.94191425164058e-05
-2.16735569001566e-05
-5.06079130181035e-05
-3.83505412356287e-05
-4.75507648001658e-05
-5.81677732366925e-05
-2.60850673152745e-05
-4.93023698148682e-05
-4.20070219739849e-05
-1.92921668948552e-05
-2.3737783015917e-05
-4.45976529856909e-05
-1.91500418169824e-05
-1.98481113340584e-05
-2.24341624856755e-05
-6.73141893772958e-05
-2.57226494590845e-05
-2.01128317393819e-05
-5.17807385583244e-05
-2.73262231300117e-05
-1.7726734564682e-05
4.69932452490902e-06
-1.56291301939616e-05
4.32756228892214e-06
-4.23150227876021e-05
-1.09465100824294e-05
3.49615794580449e-06
-4.97557870474107e-05
-2.31097632449466e-05
-1.43896437266638e-05
-1.60592863961901e-05
-2.58097012440946e-05
-2.60833215283281e-05
-8.78908961543855e-06
-2.12700783770451e-05
-2.72057992626388e-05
-4.63036989061359e-05
-3.34896794021768e-05
-1.42608561232989e-05
-1.22316779696452e-05
-2.6891694306677e-05
-2.48392298259692e-05
-1.0629979082354e-05
-3.27887561632253e-05
-6.15256961113375e-05
-2.43775231816391e-05
-4.42932800291871e-05
-5.85495132957464e-05
-6.14247720354255e-05
-1.37468714965152e-05
-1.22272384192532e-05
-2.84298040613437e-05
-3.0218089058299e-05
-6.16651729110912e-06
-2.34446268889286e-05
-2.82777706462199e-05
-3.56959300516738e-05
-2.75619200611764e-05
-2.28360341509292e-05
-2.20788843229367e-05
-2.09623632650635e-05
-3.60729113845522e-05
-1.64338478493181e-05
-5.37462804816803e-05
-2.68392952601036e-05
-2.17017644399392e-05
-2.63869046671214e-05
-3.42391668235059e-05
-1.18656129570351e-05
2.54275363743982e-06
-5.25527073018331e-05
-5.95354113937355e-05
-1.75044810952367e-05
-5.09290082080789e-05
-1.13858395559874e-05
6.10325292302779e-06
-3.94074013648066e-05
-3.43919140695717e-05
-2.14528223744309e-05
-1.89070706502872e-05
-3.83413517808707e-05
-3.46681305316268e-05
-5.85493269541963e-05
-2.7424819954959e-05
-3.64007626848259e-05
-2.44252714494269e-05
-4.6993247622655e-05
-2.26314999890342e-05
-3.81926579324283e-05
-6.41533696036625e-05
-1.28057065826432e-05
6.87867574606414e-06
-1.57016773422914e-05
-2.74199365617117e-05
-2.51211682906359e-05
-2.10085917085419e-06
-2.00190300889361e-05
-3.89139597198011e-05
-5.8002452634883e-05
-5.10641553010452e-05
-1.24511034754386e-05
-2.31521930902669e-05
-4.0413232026008e-05
-2.81253819854325e-05
-1.73906353075279e-05
-1.15425420019902e-05
-9.79591092554683e-06
-2.60868486655168e-05
-2.03318294447235e-05
-1.17593583373471e-05
-2.1502894727971e-05
-3.90066119002512e-05
-5.21628130280482e-05
-7.43573440498099e-06
-5.01714937845655e-05
-4.26037908231854e-05
-5.66308842836627e-05
-2.90867272289106e-05
-3.48314775466201e-05
4.40420087397404e-06
-5.56420615105345e-06
-3.45985530996645e-05
-3.12928110754135e-05
2.28474314800045e-05
7.86454010884198e-06
-1.80070198665048e-05
1.71878083655749e-06
-2.87983717587603e-05
-3.43037743584083e-05
-2.01520417960248e-05
-3.98639180239115e-05
-2.12346177310905e-05
-5.21106699472007e-05
-4.23832245869011e-05
-4.30586150751843e-05
-2.76802890215681e-05
-3.26186456999978e-05
-5.33017539264068e-06
-3.80389261555589e-05
-2.38119364723567e-05
-5.91490875503098e-05
-3.60783673377245e-05
-2.58563049883939e-05
-5.34359497712138e-05
-5.59712330527646e-05
-2.00753097764545e-06
-4.73146957937268e-05
-3.24095026364345e-05
-4.27972979574058e-05
-2.42143694619508e-05
-3.41579766907054e-05
-2.42996898356766e-05
-2.62545423444929e-06
-3.95613203587944e-05
-3.0167339413805e-05
-1.70635333569581e-05
-7.28611438208333e-05
-3.38653367259364e-05
-3.72680173806036e-05
-3.61384591383007e-06
-5.08471052542395e-05
-3.124406675493e-05
-7.63806679296336e-05
-3.5570427031534e-05
-5.06339654486815e-05
-2.67167378329772e-05
-5.3947653722494e-05
-2.16470415072175e-05
-4.54735726463258e-05
-5.41917542640078e-05
-5.17138008400749e-06
-2.13613137812255e-05
-4.88828095357662e-05
-4.23069289304351e-05
-1.97538450426524e-06
-7.79744632458169e-06
-3.39083145699771e-05
-1.29641679682493e-05
7.66165187417036e-06
-5.33912766575245e-05
-5.36439361833647e-05
-2.5943708806479e-05
-2.37648900595859e-05
-3.11621698019652e-05
-3.17365035659779e-05
-2.63839816321193e-05
-3.52427152889361e-05
1.40988824365802e-05
-1.67879744631818e-05
-3.48988419034849e-05
-2.56846125254134e-06
-4.34396306537543e-05
-3.08683621211943e-05
-9.36215168795412e-06
-5.15757273726058e-05
-2.34646932730871e-05
-1.91157476767061e-05
-2.6969203057787e-05
-1.41104991862494e-05
1.02212672047957e-06
-4.31793658272564e-05
-1.12609683835589e-05
1.37407912369457e-05
-7.62936356751275e-06
-3.4554525256831e-05
-4.63046860231315e-05
-7.35299078006285e-06
-6.84088389298436e-05
-2.49654094419339e-05
-4.5892709511927e-05
-8.33998414895228e-06
-2.62544974376771e-05
-4.6004937062992e-05
-3.74739985185218e-05
-1.47525011608383e-05
-5.29049896801575e-05
-1.00480646995196e-05
1.58517279079581e-05
-2.88680577992863e-05
-5.24043790274562e-05
-4.85800513159975e-05
-5.80094825118225e-05
-6.61531419042561e-05
-3.6366240959186e-05
-5.25004446399982e-05
-6.31955110420491e-05
-2.5891715822652e-05
-1.7357402094529e-05
-3.91894987817726e-05
-2.16380482009607e-05
-3.99702005495131e-05
-2.63178396314663e-05
-5.51916778827695e-05
-1.43292369103028e-05
-2.73722802157621e-05
8.94885022112387e-07
-3.82088385367599e-07
-1.10503092825213e-05
-2.93324495632377e-05
-2.66769378190245e-05
-5.03612841153362e-05
-2.91645181711639e-05
-3.56582092170621e-06
-1.17502524371315e-05
-3.83541352060902e-05
-2.46139709656575e-05
-3.46555850017097e-05
-1.65073518469477e-06
-5.97867963201277e-05
-3.80629991344515e-05
-5.21958999744211e-05
-5.56389354600297e-05
-4.14268145368625e-05
-3.63816159159435e-05
-3.41441010392547e-05
-1.59138497737327e-05
-1.97126609558074e-05
-2.48575676335928e-05
-2.13755267283281e-05
3.16231478207123e-06
-3.80103539554526e-05
-2.94125687411592e-05
2.03806240809229e-06
-1.63006771738264e-05
-3.77731009852731e-05
-3.45323664644186e-05
-2.04097030335198e-05
-4.14023591840281e-05
-5.70162023372799e-05
-3.07962172973015e-05
-2.57989010373183e-05
-4.37457441849621e-05
1.6781128071512e-05
-1.13457771162729e-05
-1.57056968274657e-05
-1.4100102076701e-05
-5.70406851139464e-05
-5.24520523536992e-05
-9.58207342621852e-06
-5.57220124063797e-05
-1.14856927252524e-05
-1.99234661877894e-05
-3.17699263203271e-05
-3.30941196694129e-05
-5.16868540689562e-05
-4.69242117667079e-05
-2.83632109711016e-05
-4.46267289806587e-05
-3.63632251793649e-05
-6.50995023952258e-06
-3.22409887724577e-05
-3.03159105587469e-05
-3.90532184047522e-05
-2.40595663156408e-05
-3.80173192987178e-06
-2.38600345339658e-05
-2.01024967463621e-05
1.46827902281595e-06
-3.45167459019835e-05
-2.93658505255677e-05
-4.43553131131497e-05
-2.13962378194607e-05
-5.31428271944661e-05
1.09924863490122e-05
1.03696442905492e-05
-2.13984799739351e-05
-3.8971716590696e-05
-2.19934167407694e-05
-6.43590069092837e-05
-4.16817926040914e-05
-2.14099670361908e-05
-4.23183873684605e-05
-1.49617577676224e-05
-3.98683050410511e-05
-3.24159352764612e-05
-1.19270257524404e-05
-4.82461816622355e-05
-3.06714805077865e-05
-7.15830585410196e-06
-2.53004502592882e-05
-1.3966136358058e-05
-8.23896409551955e-06
-2.63785338142998e-05
-1.73300746601804e-05
-4.07735460159635e-05
-3.84122555242843e-05
-2.18047011409704e-05
-3.90273530235923e-05
-2.274411532343e-05
-3.17790255341112e-05
-2.95034222553102e-05
-4.53112007752336e-05
-6.14273254578509e-05
-5.51344935552805e-05
-4.22198512755975e-05
-2.92259442139412e-05
-3.07234014940063e-05
-3.96677038098423e-05
-3.93003426520016e-05
-3.56642620717627e-05
-2.99856940988617e-05
-4.23052409528472e-05
8.92023081043247e-06
-3.85484312205352e-05
-2.48527600928661e-05
-2.50431608362222e-05
-4.74981558838708e-05
-1.7953911854428e-05
-2.22080157403586e-05
-6.21810877881728e-05
-2.71068053520585e-05
2.6137769591853e-07
-3.76028202478316e-05
-3.75350337947368e-05
1.20508142625163e-05
-3.125926503971e-05
-3.23359333271318e-05
-1.04707484116621e-05
5.75862728779369e-06
-4.83457246680684e-05
-3.42677450952748e-05
-3.27631335475986e-05
-5.25783517638603e-05
-7.70933166724349e-05
-1.47853921989751e-05
-6.20170292683997e-05
-4.41487033954821e-05
-8.86750420627711e-06
-4.00341456263268e-05
-2.39530108193776e-05
-6.52264456381083e-06
-1.93610060289171e-05
-3.13415915858876e-05
-3.46129770121646e-05
-1.25118102240546e-05
-2.84205681661126e-05
-3.71550970937023e-05
1.6734135807169e-06
-1.45746854645028e-05
-4.10935935173875e-05
-1.74092672729109e-05
4.55100271720177e-06
-4.60919505959671e-05
2.51613720853225e-05
-2.01672350115632e-05
-6.71275275602058e-05
-4.99784875236551e-05
-1.83899605125577e-05
-8.37719360437488e-06
-2.21918047935496e-05
-1.67376679762595e-05
1.20781144669949e-05
-3.56476588844314e-05
-2.97111713113998e-05
1.06835671633064e-05
-4.17921878999782e-05
-2.40274986981424e-05
-3.10189931262295e-05
-1.66441632093467e-05
-2.32123970580929e-05
-1.63011554717665e-05
-2.63478100047523e-05
-5.58319181990474e-05
-3.78969214369143e-05
-4.53264581574576e-05
-4.94648184216819e-05
-2.07124908169342e-05
-4.46415542058511e-05
-5.09765984342477e-05
-1.34775519652515e-05
-2.33282768801403e-05
-2.92565442375998e-05
-4.96439549563777e-06
-2.9195324624318e-06
-2.78487083453964e-05
-4.75889084973979e-05
1.85164053604029e-05
-5.57871590437962e-06
-3.4189674491381e-05
-2.71065341830253e-05
-3.56454688272976e-05
-4.84562384999806e-05
-3.3004491530756e-05
-3.65062852528825e-05
-1.34104351079786e-05
-8.75215969007101e-05
6.2861600261008e-06
1.41344126422836e-06
-2.76507262329832e-05
-3.72641167131786e-05
-1.35188920570578e-05
1.09215600527778e-05
-2.79990673073149e-05
-4.07516832731283e-05
-2.73697134569028e-05
-1.80773426454117e-05
-9.47858941341174e-06
-7.6841182307154e-05
4.90738186046972e-06
-7.29221010297314e-06
-1.78411551214195e-05
-2.70679034229661e-05
-2.05064349844464e-05
-3.55978477102855e-05
-2.43813534387204e-05
-3.50498738956201e-05
-2.93754799280199e-05
-4.83194327132025e-05
-5.88916671483134e-05
-1.58862191964101e-05
-7.85221781945008e-05
-2.36931263107782e-05
-1.67715328693571e-05
-2.90245227942259e-05
-6.60980116323156e-05
-1.7969911800658e-05
-3.30905158013512e-05
-1.43757498224485e-05
-1.15228572643065e-05
-1.64060841045959e-05
-1.33983593624096e-05
-7.23620949814449e-06
-3.60055911721112e-05
-3.59094839605293e-05
-4.1793461455716e-05
-3.51432930934198e-05
-5.61075347288626e-05
-1.71070167892758e-05
-5.14229980196566e-05
-3.82031413177644e-05
-2.48563619007683e-05
4.08517903457409e-06
-3.75186173535545e-05
-4.56710542798494e-05
-2.08814091821303e-06
6.30936964615116e-06
-4.08159377546209e-05
-2.22465454509079e-05
-2.85288726265017e-05
-5.25425685798366e-05
-4.04635205775078e-05
-4.48215434248118e-05
-2.55249971247369e-05
-3.1812720502165e-05
-4.10386954902877e-05
-5.87659956518331e-05
-3.21246570994693e-05
-2.761866887926e-05
-2.02065446083375e-05
-5.22246662669119e-05
-1.58796270798988e-05
-4.19358763946369e-05
-2.81416015007696e-05
-2.11936635339549e-05
-2.62509534437548e-05
-7.92487159015727e-05
-1.88440521949085e-05
-5.34848175474428e-06
-3.81213532239218e-05
-3.60486743689257e-05
-4.25197453362337e-05
-2.91432911730184e-05
-4.50413910492608e-05
-3.39973193205196e-05
-1.4730289449764e-05
-3.2406569762596e-05
-1.37087687005471e-05
-4.82986422469103e-05
-4.06482939768565e-05
-9.03590598553987e-06
-5.79232667379434e-06
-3.07933491041571e-05
-7.16106416493271e-06
7.6694742552812e-06
-4.31948428773052e-05
-3.03566749914828e-05
2.16066553945344e-05
-4.40793679275805e-05
-3.12942304102863e-05
5.81564706937989e-06
-3.48691307810497e-05
-7.39887646821297e-05
-1.20754063851769e-05
-2.02184703629211e-08
-8.16657371430747e-06
-2.74524269520183e-05
4.01105538150306e-06
-1.46848569407246e-05
-4.10820177911796e-05
2.15471147140184e-05
-2.5919245125048e-05
-5.52376558597677e-05
-3.1207004190888e-05
-3.0160562719545e-05
-5.59041902854897e-05
-1.123059358711e-05
-1.58605675601148e-05
-4.02090922695072e-05
-4.04217211764039e-05
-2.28080662034895e-05
-5.60422610565165e-05
-6.43937561958684e-05
-1.19605531014535e-05
-2.77967415173016e-05
-2.38981417811862e-05
-6.94454835251184e-06
-3.54207208943579e-06
-4.91005644699607e-05
-2.8603616439456e-06
-2.93778169634013e-05
-3.87185290536481e-05
-1.36066781135365e-05
-2.49122822650457e-05
-4.13017681824974e-05
-3.39772296431093e-05
-6.50978338379074e-06
-1.22010759980025e-05
-2.48430827902706e-05
-1.56082889261888e-05
-6.41926692757606e-05
-3.36470101211266e-05
-3.96485180512295e-05
-1.62858619026376e-05
-5.12220611766962e-05
-8.09599254869985e-06
-6.57837446405721e-05
-2.48420722428702e-05
-3.68079125654751e-05
-2.24043317788062e-05
-2.46645840949899e-05
-2.56408364844565e-05
-7.84974565101447e-06
-5.87658487089874e-06
-6.31207739020959e-05
-3.57752140675959e-05
-2.19289370610502e-05
-2.97823496869577e-05
2.43844539258425e-06
-2.85200978375057e-05
-6.51062236908572e-05
-2.88795942343944e-05
-4.56294925394626e-06
-3.11850207552914e-05
-1.06578669349155e-05
-1.69899689919807e-05
-1.96465420385017e-05
-4.01613512912073e-05
-4.15750609675535e-05
-2.11392392877926e-05
-3.17128308344331e-05
-3.38112085140023e-05
-5.06699978936834e-05
-5.49456328374345e-05
-1.97475598601381e-05
-2.51813446063707e-05
-4.50251945005823e-05
-8.60556967228406e-06
-1.52061268314142e-05
-1.36406647673664e-05
-6.89522072397036e-06
-2.5048299285242e-05
-5.65904227244009e-06
-1.65120462654572e-05
-4.02605362960361e-05
-1.22754439579992e-05
-6.87532881787445e-05
-5.47237025597719e-05
-2.02463482354637e-05
-3.16746561669465e-05
-4.27368223023689e-05
5.96685861327258e-07
-6.0313686979748e-06
-5.12841623847425e-05
-2.04154732677166e-05
-4.66041340957113e-05
-2.93056512360173e-05
2.91467907835574e-06
-1.64429071086053e-05
-4.05644627459786e-05
-3.46443255658464e-05
-2.11176050621159e-05
-3.40012187970699e-05
-3.97902220719806e-05
-4.47483396756269e-05
-2.76546394215974e-06
-2.26229239287898e-05
-6.11027003686786e-05
-5.0447834210712e-05
-5.20453473069248e-05
-5.14010221308242e-05
-3.01100417778496e-05
-5.1821724097146e-05
-3.13227420207982e-05
-1.67860045336547e-05
-8.33816757624046e-06
-4.33148190287364e-05
-1.62746402302841e-05
-2.79562962276384e-05
-1.26084765781296e-05
-1.21249426667854e-05
-1.38109738768313e-05
-7.28813153714125e-06
-3.72129212057141e-05
-1.49730921848833e-06
-5.75956328149701e-05
-4.44989814688804e-05
-4.21831413493723e-05
-4.58989777879108e-05
-2.99817540185959e-05
-1.15420677406202e-05
-6.81895028026344e-05
3.87900337509273e-06
-3.92387089569818e-05
-2.96869156924744e-05
-2.26083349162332e-05
-1.72827580972108e-06
-2.06688071201569e-05
-1.94156744134647e-05
-4.49116119052381e-05
-1.92082631929187e-05
-3.28142831595206e-05
-5.28946338981711e-05
-2.2352627984144e-05
-4.28685890200897e-05
-4.70305933091608e-05
-3.50722669919325e-05
-2.97391097582211e-07
-2.95764754656094e-05
-3.65685332063772e-05
-2.78512541764095e-05
-1.55968532829235e-05
-7.20494491683691e-06
-2.19784294712809e-05
2.29719716234973e-05
7.3383535234742e-06
-1.39071195558636e-05
-2.40885860376173e-05
-3.70669972613148e-05
-1.24243093771925e-06
-6.95265879736547e-05
-4.10492538830051e-05
-1.59955085205832e-05
-9.2669727146595e-06
-3.05296441191427e-05
-6.53542329809457e-05
-4.12086418523913e-05
-3.03263141595189e-05
-4.58462873005004e-05
-3.52366053695882e-05
-1.72817591708643e-05
-2.45060573103593e-05
7.10615893055926e-06
-1.31026417734023e-05
-5.76735076932778e-05
-2.04401925172146e-05
-2.09506521416166e-05
-2.31444136017141e-05
-2.61633670183841e-05
-6.20549574818096e-05
-6.25560229466777e-05
-1.2936093804393e-05
-4.93637086657263e-05
-3.69584519802159e-05
-3.56794415925722e-05
-6.7535994640629e-06
-2.12266296106853e-05
-1.5337351850298e-05
-1.15431141001632e-05
-1.06612750177529e-05
-8.76695564027325e-06
-2.47424143881475e-05
-1.65914248581252e-05
-2.11770547170686e-05
-3.73168366197292e-05
-4.92328399961903e-05
-2.30690327561812e-05
-3.9941593817428e-05
-2.05602937003577e-05
-3.46346161060001e-05
-3.64426721682019e-05
-5.61429549059456e-05
-4.20790177361482e-05
-4.25177929267768e-05
1.71378758231016e-06
-1.360155441536e-05
-3.4466874094533e-05
-4.91821294593276e-05
5.27876949572337e-07
-1.22167983558105e-05
-2.20448000420088e-05
-3.28960841240036e-05
-2.24701602982038e-05
-5.91497248591312e-05
-2.89142328537249e-05
-3.93667763416332e-05
-3.41419439595757e-05
-5.07763453187444e-05
-3.34962164375343e-05
-6.08973105562773e-05
-3.56682539629617e-05
-3.5729842099181e-05
-4.23602554486801e-05
-1.10782179347415e-05
-2.64943086757691e-05
-4.30355754851092e-05
-5.0270139533392e-05
-2.27688445182983e-05
-4.67353477194027e-05
-1.52445187894399e-05
-4.27886102567575e-05
-1.67390378931599e-05
9.99262912687482e-07
-3.13029434290547e-05
-1.46555869172205e-05
-4.01858400341786e-05
-4.63055232809247e-05
-7.53033835366023e-05
-2.77974252777839e-05
-4.94217697015806e-05
-3.0470673739285e-05
-2.01754154189407e-05
-1.47170819333323e-05
-2.32114782239853e-05
-1.50530361776186e-05
-2.61633204400748e-05
-1.60644936554485e-05
-3.67751738493067e-05
-2.27212742528294e-06
-5.24295590196987e-05
-2.67112903931401e-05
-4.62245036709734e-05
-3.28976171532264e-05
-2.57233971547122e-05
-3.3526422056703e-05
-2.14575363370352e-05
-2.2435575611249e-05
1.56818670991009e-05
-1.74245547515423e-05
-4.31443171621946e-05
8.14019748602107e-06
-3.06363855483248e-05
-2.85844324575052e-05
2.61988868295715e-05
-4.34543119458294e-05
-1.34749073209651e-05
-9.91484463796686e-06
-7.03867234437966e-07
-1.39816955587203e-05
2.04333113033953e-06
-8.37536734485953e-06
-1.76223532766798e-05
-2.44260415559402e-05
-2.63713351826067e-05
-3.56082509310489e-05
-7.62932927363633e-06
-3.51223593305561e-06
-4.88595027867234e-05
-4.13867976997735e-05
-1.52885289122891e-05
-4.17351845042256e-05
-3.64186811974077e-05
-5.82094729634246e-06
-7.84175667778737e-06
-3.19874199044293e-05
-4.11267339992305e-05
-4.77203744051586e-05
-4.41198422041696e-05
-2.14692962953934e-05
-3.02936972569573e-05
-7.02042214250042e-05
-1.87768935792545e-05
-1.96745490814857e-05
-3.68679299356037e-05
-3.12926633906544e-05
-4.00597996284674e-05
-4.59180553958768e-05
-3.17427139612499e-05
-5.33055315465056e-06
-4.91467750044937e-06
-3.43435304511322e-05
-1.77445255928066e-06
-3.6180212867951e-05
-2.8718792670413e-05
-1.00319329863994e-05
-4.48663759621417e-05
-3.62622509542918e-05
-1.59152982254918e-05
-3.23812399993791e-05
-5.46495603842903e-05
-1.52418162933802e-05
-3.9846749348333e-05
-2.74131063224638e-05
-2.75552195050564e-05
-2.79374405880334e-05
-2.50180767551976e-05
-3.8610361263503e-05
7.90002329681732e-06
-1.35085828133013e-05
-9.87492806240124e-06
-4.48656961784112e-05
-3.38200684727661e-05
-4.02711769006727e-05
-4.88252349565623e-06
6.72190336960656e-06
-2.773989119195e-05
-4.95811736655278e-06
-2.74785791229275e-05
-3.38177279799838e-05
-2.4453053302335e-05
-1.72119846365594e-05
-3.78077250636956e-05
-4.82413403536345e-05
-4.2236374180892e-05
-4.23787200647443e-05
-4.10256213515298e-05
-4.72852417511135e-05
-2.76605446629976e-05
-3.35822585067937e-05
-3.61799964286278e-05
-7.82826485078196e-07
-4.30251879558184e-05
-1.10357408364179e-05
1.60058154945322e-05
-4.61583869529719e-05
-2.50346608824962e-05
-1.05361240330988e-05
-7.22840958507262e-06
-2.06702679461174e-05
-2.38013918779211e-05
-4.12339841408388e-05
-5.49601047617923e-05
-5.801524445281e-05
-2.76802460404343e-05
-3.89308456877782e-05
-4.23570243892531e-05
-4.16969333372117e-05
-1.79939078566652e-05
-7.49945221345215e-05
-1.69361840208339e-05
-2.72611965328084e-05
-4.91761219407854e-05
-6.83408107449927e-06
-2.69121709131891e-05
-4.26435284381525e-05
-6.09831672923376e-05
-1.34653569814222e-05
-3.95428405203845e-05
-6.81228685295517e-05
-3.54898242056974e-05
-7.81268398792057e-05
-4.00810994451271e-05
-2.11085943312546e-05
-4.95771717959689e-05
-5.77237910002616e-05
-6.19298143684026e-05
-2.74971921123886e-05
1.49032198981114e-05
-1.39078751440416e-05
2.96493627619244e-07
-3.0987360121988e-05
-2.33375634394572e-05
-3.08030409326532e-05
-4.37741017545288e-05
-3.21303612685213e-05
-2.26091128921404e-05
-2.17644348251391e-05
-3.86590693780265e-05
-5.13038866527962e-05
-5.29134640974537e-05
-6.26722659929224e-05
-4.26457920495636e-05
-1.15058944056897e-05
-3.36055290759288e-05
-1.98761059944744e-05
-8.21832963000737e-06
-1.18079194538085e-05
1.41553554982982e-05
-2.47014784344146e-05
-4.39170865858999e-05
-2.04759617285706e-05
-3.19001149904926e-05
-2.16375634942796e-05
-5.26053449413811e-05
5.88218800162414e-06
-8.32737172592442e-06
-6.75843537158652e-05
-4.09310346779129e-05
-4.60743456560314e-05
-6.1193827491873e-05
-6.76645834543726e-05
-1.77728111166473e-05
-6.37417556794159e-06
-2.42166936756171e-05
-1.05912513509018e-05
-3.25800598554878e-05
-2.57054547628889e-05
-3.22791002356719e-05
-1.30783610123157e-05
-1.96610653285515e-05
-4.17877475589844e-05
-2.31347597920619e-05
-3.10103167064042e-05
-5.8213298940142e-06
-4.34111081217245e-05
-5.21355368278513e-05
-3.63815617581783e-05
-1.5562750900463e-06
-4.19372734805775e-05
-5.62952161491075e-06
-3.27320598753853e-05
-2.33461708982815e-05
-3.62606053075335e-05
8.73411507907495e-06
-1.14063615014428e-05
-3.1073358508774e-05
-1.05147711369798e-05
-2.97146784776333e-05
-3.59446339826394e-05
-5.28976196240047e-05
-1.58878757416651e-05
-5.26030900310547e-05
-4.63063207194217e-05
-1.36943297275203e-05
-2.58529878475715e-05
-3.03623842122834e-05
-2.60873808415071e-06
-2.81895970327709e-06
-4.85079981108309e-05
-4.00245783818079e-05
-2.41723590657375e-05
-6.14545991191313e-05
-4.66359453529533e-05
-2.4416632180438e-05
-4.1711935180352e-05
-1.4358362077128e-05
-1.40103754061226e-05
-2.56999485281938e-05
-9.32726540096152e-06
-4.98695769334417e-05
-1.76716175399126e-05
-5.11300944943754e-05
-1.19018368745295e-05
-3.00993959165171e-05
8.48355089963264e-06
-5.40856512899042e-05
-4.00809819834473e-06
-2.07243353182427e-05
-4.11794350661102e-05
-4.21032917705545e-05
-2.59994466062276e-05
-2.99525683795385e-05
-3.25496627155833e-05
-4.1282619106137e-05
-3.36025601939967e-05
-5.71770981284131e-05
-4.98533253183031e-05
-5.05835952139754e-05
-3.82201429122272e-06
-9.50569568593776e-06
-8.22133280185575e-06
-3.98281518036191e-05
-7.36473797132627e-06
-3.60417798451937e-05
-4.6583524589359e-05
-1.0741087084117e-05
-7.04467984056015e-06
-2.76218162338399e-05
-8.20692044144684e-06
-2.64869332349764e-05
-4.75007136657607e-05
-2.37397517316309e-05
-5.90176410814683e-05
-3.68968753024519e-05
-4.79039579938495e-05
-4.48988015282525e-05
-5.53071602422201e-05
-2.37955298843273e-05
-4.21552929505576e-05
-4.47200299270099e-05
-3.98332392345946e-05
-3.65558946400666e-05
-1.91662163694693e-05
-3.59938809438662e-05
-1.91745833583e-05
-2.09974915110965e-05
-2.12471984484401e-05
-2.97852017501688e-05
-2.79316371655311e-05
-9.82781092842121e-07
-2.02701960468109e-05
-3.79875905010247e-06
-5.83604772232233e-05
-6.68877186405261e-05
-3.62739090734044e-05
-4.45657579933659e-05
-4.83197639935555e-05
-2.65135784551348e-05
-3.30618222300582e-05
-4.61044911532874e-05
-4.92007196206857e-05
-1.91340776670319e-05
-5.36184873998011e-05
-2.40724872716715e-05
5.86391162080168e-06
-2.15596916005685e-05
-5.32648416056833e-06
-7.53886144430825e-06
-7.67368601643465e-06
-7.35712061032552e-05
-2.92520139583999e-05
-2.82579650532674e-05
-5.07588205053441e-05
-2.9809734700783e-05
-2.84046502287748e-05
-3.8240911469612e-05
-5.18367192076066e-05
-2.87192306238786e-05
-5.05654716330532e-05
8.56987531950277e-06
1.23659573706493e-05
-4.47509146746025e-05
-2.92345679785891e-05
-4.42733923776507e-05
-2.39190655080695e-05
-2.77636003749724e-05
-8.04934747267229e-06
-6.08574434420891e-05
-5.98658256390886e-05
-2.04009325776408e-05
-7.12619804451293e-05
-3.62055184379367e-05
-4.27639212346819e-05
-3.27578740560728e-05
-3.75663821601719e-05
-3.35022332355431e-05
-1.65288586450997e-05
-4.9714806762033e-06
-5.04394535010766e-05
-1.79999564487473e-05
-1.85338994470067e-05
-2.82163201352251e-05
-8.77520158915137e-06
-1.00383474961831e-05
-2.56046481506578e-05
-2.60030189563238e-05
-2.29527571282172e-05
-1.47533187393123e-05
-2.3827040233676e-05
-1.27772709025814e-05
-3.4688439471194e-05
-2.59290570720546e-05
-2.31105682434121e-05
-3.80042533774407e-05
-6.50704805158648e-05
3.62587396575989e-06
-7.04115302077377e-05
-3.21954957326849e-05
-2.04680784004739e-05
-1.22832584047016e-05
-6.51037069433004e-05
7.38210663582999e-06
-3.25990267193968e-05
-1.18834509852203e-05
-2.96152930783018e-05
-6.40099626042087e-06
-1.86543530191329e-05
-2.2660923623088e-05
-1.84908995472787e-05
-5.21053891662158e-05
-2.84695800390822e-05
-2.17787456004837e-06
-4.65110183457591e-05
-2.0021331053733e-05
-3.73330677840926e-05
-2.25245024778865e-05
-2.42686119999427e-05
-5.75790531725405e-05
-1.93864589355244e-05
-2.51790745338685e-05
-6.10583642398771e-05
-4.88320017985841e-06
-3.35051278892213e-05
-4.82989023201605e-05
-2.24794189617667e-05
-1.21463858277858e-05
-1.17326651425957e-05
-2.33952912381397e-05
-1.70597414359536e-05
-7.92167825652907e-05
-1.83121411973549e-05
-2.68088050653647e-05
-5.14941546418626e-05
-3.41061833765439e-05
-4.7514125247217e-05
-4.385151954839e-05
-4.96790729042179e-05
-5.22706959639001e-06
-9.22288018043571e-06
-1.31899995578662e-05
4.3533940815978e-06
-9.6615214658125e-06
-3.44595391662884e-05
-5.16978067794171e-07
7.25624331669637e-06
-4.4499905708977e-05
-1.89191895393438e-05
-2.59745966846952e-06
-3.24537418049531e-05
-1.13949630976263e-05
-2.52663028945834e-05
-2.89120002997948e-05
-2.8221894080125e-05
-3.51315641115762e-05
-4.12384911574213e-05
-3.48601960365239e-05
-2.17590732354647e-05
-1.02125257671702e-05
-5.20404226709777e-05
-5.81374274573843e-05
2.23671619000473e-06
-2.17054281648146e-05
-1.5932502573796e-05
-2.57847813628973e-06
-9.50953532784311e-05
-3.55768499415847e-05
-2.9734556366473e-05
-4.24651372082071e-05
-2.56914468406225e-05
-3.10105824855947e-05
-1.75025098947507e-05
-4.86335321744843e-05
-8.61543770109713e-05
-3.07333300596536e-05
-5.38988008849359e-05
-5.99057695443003e-05
-1.80167337550664e-05
-3.97997574533524e-05
-5.9034247363805e-05
-1.12509818472541e-05
-4.63294001579959e-06
-2.7767436721964e-05
-9.56248052091218e-06
-1.44621348029679e-05
-4.20515232032678e-05
-1.30868090839864e-05
-2.36340703938463e-05
-5.32111086622021e-05
-7.60448161562824e-05
-7.30644645220482e-06
2.62090034132647e-06
-5.44446802425399e-05
-3.10301426752959e-05
-2.71498035639079e-05
-5.09921464242769e-05
-1.19536032440989e-05
-3.48267647100357e-05
-3.49386453709893e-05
-4.91579148873488e-05
-8.1431958674864e-06
-3.00997803619676e-05
-6.49903124244889e-05
-1.52760972547556e-05
-4.79872983898641e-05
-1.87996834618885e-05
3.05724609449786e-05
-2.47565707302063e-05
-3.0912662566751e-05
-6.53018931304034e-06
-8.15121325749415e-06
-2.69389356059293e-05
-2.47441703987825e-05
-3.48181352520107e-05
-4.41150521200417e-05
-2.73464855088072e-05
-3.94259010829495e-05
-2.7031953004578e-05
-3.33179032477944e-05
-1.79016380259432e-05
-2.26377469468165e-05
-5.372401606809e-05
-5.80143509131836e-05
-2.17182970761438e-05
-5.27035678036091e-05
-4.67774746550367e-06
-1.83070113097831e-05
-1.09249484287544e-05
-2.78185589022583e-05
-3.27463452336156e-05
-1.79167052420125e-05
-3.26401626058705e-05
-3.50600132990974e-06
-2.82420516843791e-05
-2.64262073499437e-05
-1.67065444990059e-05
-1.21996958254055e-05
-4.72960854018793e-05
-2.34661580760399e-05
-2.12752015572769e-05
-4.19938906661778e-05
-2.23297354324357e-05
-2.83255975775527e-05
-3.99554470112615e-05
-4.94340875512889e-05
-1.61650682986794e-05
-3.32198567770939e-05
-6.78437540464244e-05
-3.13588768740086e-05
-4.0445702197285e-05
-2.60322520961291e-06
3.6436190104236e-06
-4.64284495934141e-05
-3.17710582521767e-05
-1.40723583627829e-05
-7.94360181652259e-06
-2.60561416275699e-05
-2.08507513470418e-05
-1.57930222204866e-06
-3.36769946437918e-05
-2.72101769963721e-05
-3.17644136802975e-05
-6.3876683833341e-05
-4.45135956003904e-05
-7.50048560397057e-05
-1.43231248679558e-05
-4.05714436860809e-05
-2.90590037730372e-05
-2.45474877081363e-05
-6.14213566773263e-05
3.62290213941901e-06
-2.84485543440093e-05
-2.30268178058493e-05
-2.23821131668916e-05
-3.10004494086365e-05
-1.73896550823353e-05
-5.95906723745711e-05
-3.79458865672722e-05
-3.10665552773023e-05
-3.32300448515443e-05
-3.16743638134872e-05
-8.04148281148886e-06
1.38636306461036e-05
-2.78945357038402e-05
-2.23087528909415e-05
-3.20784294913181e-05
-2.78121702288787e-05
7.62007396026514e-06
-2.29574164088526e-05
-2.0060364984552e-05
-7.40780670026538e-06
3.78075306859483e-06
-3.79728861513933e-05
-5.83336579987725e-05
-4.3859983332374e-05
-2.88916129392148e-05
-2.58527733993973e-05
-8.64899573357277e-05
-6.75915588350201e-06
-2.00145387978078e-05
-1.98701909628944e-05
-4.11773972916073e-06
-2.53795065107324e-05
3.26569871945967e-06
-1.74462202745741e-05
-3.95763233945834e-05
-5.15060493167098e-05
-4.02406737997691e-05
-4.97413975213876e-05
-4.534470448699e-05
-3.2096996172901e-05
-3.71320579090471e-05
-5.52784905329697e-05
-5.07968786286421e-05
-3.8720408935339e-05
-5.7553079883972e-05
-3.18915978743396e-05
-4.25829667506705e-05
-2.20064976489963e-05
-3.81957196120479e-05
-1.90483458314379e-05
-4.81581157163712e-05
-2.81516995950387e-05
5.16997718664296e-06
-2.32854737454636e-05
-2.53951282998794e-05
-3.95652556778456e-05
-3.15358921586885e-05
-3.50984661583305e-05
-4.02328099206665e-05
-4.43388985626258e-05
-4.6884575934392e-05
-1.69475102078025e-05
-3.97726575030319e-05
-4.42856280574067e-05
-8.24186264193079e-05
-2.40297896504635e-06
-9.65500813834178e-06
-2.32998092816379e-05
-2.25763761685828e-05
-3.0921091356796e-05
-3.91996720976057e-06
-4.33139474547056e-05
1.93073296480692e-05
-1.29317536449952e-05
-2.21347483557492e-05
-1.62196890314102e-05
-1.52545121807608e-05
-4.98245571714452e-05
-1.71546149903449e-05
-3.04470506361694e-05
-1.44072278606548e-05
-4.00933549579864e-05
-6.73211771980051e-05
-2.10918049719908e-05
-2.02346507932961e-05
-8.93579846957884e-06
-3.39652219921353e-05
-5.04019119404588e-05
-2.22589802928844e-06
-3.21179274764726e-05
-2.51432683623558e-05
-2.3471036878574e-05
-3.09553905180596e-05
-3.83449612569233e-05
-7.48586927896075e-05
-6.18403684892763e-05
-2.54190229956143e-05
6.77442436474568e-06
-4.53978252250071e-05
-7.35687188229252e-07
-4.95859974019703e-05
-5.24949682735495e-05
-3.7751913171591e-05
-4.66548065954497e-05
-3.60988796602871e-05
-5.64034796008316e-05
-4.67245296439811e-05
-5.28388642226565e-05
4.58112188194969e-06
-2.27416270727566e-05
9.32468041936561e-06
-4.06726936893917e-05
-1.76315495483686e-05
-3.15529866702507e-05
-9.91813996970524e-06
-3.65320762511056e-05
-2.13893749144395e-05
-4.07899445501725e-05
-3.94500896271236e-05
-4.39247249543553e-05
-1.81128119194382e-05
-4.81777905155039e-05
-4.12309136110488e-05
-3.30164584260261e-05
-3.60057270901611e-05
-6.35981892005466e-06
-1.32006219902113e-06
-5.9630932650282e-05
-2.42926559678184e-05
-4.6328808376636e-05
-3.82551028001286e-06
-4.27163902735192e-06
-2.17728591258016e-05
-5.20520337193497e-05
-4.93826427458838e-05
-5.22673258441517e-05
-3.64546268585855e-05
-4.41443908509418e-05
-4.1756685166912e-05
-3.87630422824497e-05
-2.74492545083745e-05
-3.92509158601175e-05
-3.69582319661993e-05
-1.80934993306352e-05
8.33146879096759e-06
-4.37147902661745e-05
-3.17344749159859e-05
-2.48346083742179e-05
-1.67718737370231e-05
-4.33731004992484e-05
-3.47042838140078e-05
-2.01847803254064e-05
-4.6676813130907e-05
-4.26939800279627e-06
-1.41854591841881e-05
-4.52505877890137e-05
-2.12471561260277e-05
-2.46816228011702e-05
-1.56489854657919e-05
-6.40415435343157e-06
-2.68339899891889e-05
-8.81010543530068e-06
-2.43137357432386e-05
-3.1279672105478e-06
-1.91590388800272e-06
-4.13919323940832e-05
-2.89481538693613e-05
-1.50241070377613e-05
-4.40631966015567e-05
-3.93951259822894e-05
-1.78429902990481e-05
-1.93664244195221e-05
-1.31419123471674e-05
-2.34695034756396e-05
-1.60423509105509e-05
-3.156977933312e-05
-2.53314865778435e-05
-4.31551648811411e-05
-3.74160969990169e-05
-3.93537756160564e-05
-4.7569542739371e-05
-6.33626186073392e-05
-3.88204779664659e-05
-1.36395452936005e-05
-5.72690015325777e-05
4.30307725043938e-06
-2.45911191816818e-05
-3.1896617974464e-05
-4.33844839713123e-05
-1.00128346394706e-05
-4.01737194135663e-05
-3.73916437175769e-06
-2.42531450649099e-05
-1.15587368195128e-05
-1.49896835629929e-05
-2.27379615425959e-05
-6.37353939140253e-05
7.93095531768631e-06
-4.28494435790602e-05
-2.89393470030731e-05
-3.19985356968992e-05
-6.47992632946384e-05
-4.88908119255405e-05
-2.26469507546905e-05
-3.94997641598202e-05
-2.69048295684172e-05
-3.91048959867786e-05
-3.14979298530885e-06
-3.75741439347527e-05
-3.18797737369325e-05
-6.16301766322765e-06
-5.2313295115952e-05
-4.32114379334224e-05
-9.33123267350026e-06
-2.60549548349217e-05
-3.39204335877248e-05
-4.40567350786804e-05
-3.95054648896719e-05
-2.19402701673403e-05
-4.48133249875642e-05
-7.54830308914289e-05
-3.72999592830372e-05
-1.50803982860867e-06
-2.89551656109402e-05
-1.84255586834401e-05
-4.39715580216711e-05
-4.14121634317854e-06
8.88052377780471e-06
-2.81504102257609e-05
-1.12727036891706e-05
-6.14827755046274e-06
-8.84849990219607e-06
-2.54432215115645e-05
-6.71970126611781e-05
-3.31696174494505e-05
-3.26583206468964e-05
6.21715577454735e-06
-5.61531988245751e-05
-3.14532195299429e-05
-1.35997831669444e-05
-3.74240616270927e-05
-1.6657538215919e-05
-2.26850590035301e-05
-2.64810808257796e-05
-4.28977925072735e-05
-4.50998738758957e-05
-1.4917570546303e-05
-3.22499123809973e-05
-1.76848024866866e-05
-3.05911810937702e-05
-2.43004940722475e-05
-6.09948577509433e-05
-3.37501517559862e-05
-1.99519135084579e-05
-2.97917858988106e-05
-1.43977672578723e-05
-4.70074705479667e-05
-3.21139740503733e-05
-3.75539973416724e-05
-2.89004047889922e-05
-3.04969022079075e-05
-5.04424010835343e-05
-2.51297801124122e-05
-2.60767410592814e-05
-4.15680029176865e-05
-3.0705348128088e-05
-4.75104343260905e-05
-5.77612248551535e-05
-4.14371799583727e-05
-2.10847329454134e-05
-5.90707363290952e-05
-3.53441277120893e-05
-3.92595903293246e-05
-2.59945514795352e-05
-3.99053746572614e-05
-2.07958298730988e-05
-5.06802739619979e-05
-3.94436150511472e-05
-2.84943135328482e-05
-2.75595833793269e-05
-4.56914133118374e-05
-5.85078188773008e-05
-1.33831046756412e-05
-5.00837358789185e-05
-1.08152617248999e-05
-2.12688301514461e-05
-4.47745438225377e-05
-3.47332798968605e-05
-1.20707592669146e-05
-2.51516928461563e-05
-3.05581439230843e-05
-2.67575471323218e-05
-1.83142176749877e-05
-4.06519427696124e-05
-4.12587773075393e-06
-1.39929490479024e-05
-3.42611723323685e-05
-1.13876981764981e-05
-2.46953728651334e-05
-4.40540736538696e-05
-3.8245719705535e-05
-1.70256544446762e-05
-6.66124320877027e-06
-2.26953062921278e-05
-2.95426079947725e-05
-1.02046357236873e-05
-2.32632484416323e-05
-2.02734334866732e-05
-1.89786583521188e-05
-6.82646872896616e-05
-3.19148720939535e-05
-1.17402814978319e-05
-6.07050121359309e-05
-6.48415955581298e-06
-2.07964120771765e-05
-3.00290049764696e-05
-3.82895749779977e-05
-2.40177952705901e-05
-2.49991853872381e-05
-3.97630953726962e-05
-1.63498212117094e-05
-3.21415495988191e-05
-4.62290386576525e-05
-2.09036272735852e-05
-3.4365278525603e-05
-2.73185727582794e-06
-1.75844362045227e-05
-3.0263741211808e-05
-2.87321577634733e-05
-1.40504249115868e-05
-3.75517946881502e-05
-3.37288044289792e-05
-2.25851617980505e-05
-4.48682717072218e-05
-5.91157691038559e-05
-3.43550165542522e-06
-2.1001357670397e-06
-2.93811988754865e-05
-3.13217440361435e-05
-5.17166076955713e-05
-1.98991478614802e-05
-1.76622499570205e-05
-1.87989150505373e-05
-1.02592135473442e-05
-3.62941253472419e-05
-6.13358578171008e-06
-2.02211039001446e-05
-4.58334700209845e-06
-5.74178856036415e-05
-5.70949620174872e-06
9.62460049238635e-09
-2.64523385790639e-05
-1.73171602417119e-05
1.6629326866809e-06
-4.92770901788804e-05
-3.73829384586484e-05
-2.18459846401339e-05
-5.02767003533953e-05
-1.55297580025948e-05
-1.4245560245109e-05
-2.427013423906e-05
-1.83139826016331e-05
-2.24614713116964e-05
-5.33338266011659e-05
-5.44904356272068e-05
-1.86110551641993e-05
-6.0665046872028e-05
-1.16243835902367e-05
-2.4326234508117e-05
-4.38529188454335e-05
-3.17188440852875e-05
-2.54436639046683e-05
-2.81409435700912e-05
-6.91573056214675e-05
-1.34911249795325e-05
-1.63441963962602e-05
-2.17313610403279e-05
2.56463091056078e-07
-1.34568302487451e-05
-1.0572787821506e-05
7.6583268783955e-06
-3.11974099064139e-05
-3.72352161347062e-05
-5.3219238597081e-05
3.01004838995918e-06
-2.22616841236834e-05
-3.36741879935043e-05
-2.71541877071955e-05
-5.30485220272446e-05
-5.22449706912188e-05
-2.84030253412406e-05
-9.08653664036325e-06
-3.17994824244258e-05
-2.53040560279149e-05
-2.14450356919205e-06
-4.42459737490963e-05
-4.64725829027395e-05
-5.45459342453013e-06
-7.82789309204786e-06
-2.15079777581053e-05
1.32694961084534e-06
-1.4904293886866e-05
-4.39685765185996e-05
-1.46925746116137e-05
-1.43404607102421e-05
-6.19823261695637e-05
-2.65203685373857e-05
-1.9394929126234e-05
-4.88175627454815e-05
-1.49736701682564e-05
-4.63310715186846e-05
-4.61349116836205e-05
-3.82640121670521e-05
-2.90623643245647e-05
-1.32433717491793e-05
-2.10924076571128e-05
-1.61544594862833e-05
-4.88396642606939e-05
-5.02750968530654e-05
-2.9295185864866e-05
-2.40067382749745e-05
-1.52666314708328e-05
-2.62391005399076e-05
-3.03632350302161e-06
-1.96427443130371e-05
-3.43569113240943e-05
-4.65850322123244e-05
-3.48788215197966e-05
-2.27866792382699e-05
-2.66341795572428e-05
-4.91812407515491e-05
-4.76744249105465e-05
-2.72416494742426e-05
-2.34113695524299e-05
-4.43882376291686e-05
-3.86842233706558e-05
-5.09653535195418e-05
-6.60147526161225e-06
-3.24368741246721e-05
2.67909345433312e-06
-3.84265020730064e-05
-1.90732210337801e-05
-2.17158384000885e-05
-2.31844892963677e-05
-2.0913967743937e-05
-4.85723071929065e-05
-3.22076521708885e-05
-1.81934186675909e-05
-4.36599098529123e-05
-4.56436726595523e-05
-5.67354611257452e-05
-7.66208948431821e-05
-3.09631180722581e-05
-3.38418763342862e-05
-1.10092333357236e-05
-2.99734268885192e-05
-1.08950496838305e-05
-8.69386409432442e-06
5.14522999700668e-06
-2.16911019322564e-05
-2.92806033026676e-05
-2.51261784645338e-05
-1.37383612511552e-05
-6.67742356550376e-05
-1.96601949728177e-07
-5.55425197696192e-05
-1.37194954270639e-05
4.8660275563559e-06
-3.50053990479211e-05
-5.65984685193551e-05
-5.28150297441416e-05
-5.44909543685243e-05
-4.36601508240779e-05
-1.28721097623191e-05
-4.36741609293317e-05
-2.36100334428425e-05
-4.13785179925498e-05
-1.53951826124671e-05
-2.59074038424519e-05
1.56467514238483e-05
2.36879184509218e-07
-3.96275119713043e-05
-3.10875326949111e-05
1.19556172365052e-06
-3.70695472484214e-05
-4.84369166503147e-05
-5.40425900963506e-05
-4.78155244747332e-05
1.28802672142639e-06
-2.1581362727274e-05
-1.88262271669789e-05
-4.97658434631419e-05
-1.77505721901002e-05
-2.22388599676581e-05
-1.23908371997773e-05
-4.10600446259623e-05
-4.53325858730814e-05
-2.1740708082382e-05
-4.3579298142384e-05
-3.81783326076781e-05
-2.22252247594973e-05
-3.84523256604999e-05
-6.16212616519829e-05
-3.3699852078263e-05
-6.11860627507675e-06
-5.34445049938969e-05
-3.91354794187441e-05
-6.5215780163763e-06
-6.58856948243507e-06
-2.71047955372542e-05
-7.1071255049806e-06
-4.13678406350488e-05
-2.6579904986064e-05
-2.88178064242186e-05
-1.01924539178893e-05
-4.48128674152786e-05
-5.01007633770094e-05
4.69134531157971e-06
-5.03525187404565e-05
-3.38553030266636e-05
-8.48279077092252e-06
-5.49316886446276e-06
-1.30981340888821e-05
-4.38325975882325e-05
-2.95127549554051e-05
-3.34439653925911e-05
-6.57698442047696e-06
-2.06847113320466e-05
-2.06081508079035e-05
-4.21901164073294e-05
-4.22758556454106e-05
-3.24974993390279e-05
-4.1024434043884e-05
-2.34273359401191e-05
-2.5164228305009e-05
-1.74681129219192e-05
-2.08346191692676e-05
-1.86457152304491e-05
-4.67215476710176e-05
-5.39026196530057e-05
3.0287291580337e-06
-3.46594131913521e-05
-3.69336133605143e-05
-4.66562907578883e-05
-1.43879107202753e-05
-6.43768114517504e-05
-2.83031240347258e-05
-1.87606416869995e-05
-3.13359669199395e-05
-2.54248120701954e-05
-3.8109548723806e-05
-3.24801642414111e-05
-5.71449519003237e-05
2.54495758915444e-06
1.39035879044973e-05
-1.90609362010043e-05
-7.11980630388856e-06
-2.68138668563034e-05
-2.02383734754221e-05
-3.46146696783942e-05
-2.22759351816199e-05
-6.11117758396235e-05
6.40751324864427e-06
-5.6413322666987e-05
-3.911962944713e-05
-1.93211198249493e-05
-3.07505456601149e-05
-1.49111736156495e-05
-3.96771369923678e-05
1.37239491973881e-05
-3.9245650009284e-05
-5.2970572079641e-05
-1.93475051211033e-05
-3.38730867458121e-05
-3.49627396272326e-05
-2.51598484231642e-05
-4.19768155718002e-05
-2.50940145276709e-05
-1.42295962629507e-05
-1.59303757641416e-05
-9.11663712157266e-06
-2.70516927008448e-05
-7.61912544139585e-06
-3.0557026549443e-05
-5.55506025153791e-05
-1.99212450137247e-05
-2.95074253625715e-05
-2.38459687063151e-05
-4.15571679873176e-05
-2.10189895434894e-05
-7.22520668781531e-05
-1.48444368012356e-05
-4.41846414821731e-05
-5.56221720351362e-05
-2.10521626919864e-05
-2.52629992640501e-05
-2.96442867086527e-05
-2.36471477005137e-06
-1.89702271962477e-05
-2.84525667282135e-05
8.74815662126657e-06
-2.10273429497778e-05
-1.66595835639085e-05
-4.45708141207146e-05
-2.71687902356874e-05
-3.093224934478e-05
-2.50079968333634e-05
-5.59266174605884e-05
-4.68806715572893e-05
-2.66806001037911e-05
-3.58007379679735e-05
-4.92043124816714e-05
-2.5841236243948e-05
-1.99582322331423e-05
-5.32520092347764e-06
-3.22090658156885e-05
-2.89128957119923e-05
-2.25305971350563e-05
-5.60096729531859e-06
-1.6114546775156e-06
2.06765337012786e-06
-2.68231284991709e-05
1.69411444235945e-05
-1.53966006027234e-06
-4.74078247645913e-05
-3.65973333399129e-05
-1.7603136760648e-05
-6.64604316867292e-05
-4.49994730354293e-05
-6.31298580863404e-05
-2.08944780962163e-05
-6.36458551290361e-05
-5.59000876781879e-05
-2.46223099981502e-05
-1.21010159311767e-05
-3.01798277601221e-05
-1.85881737232862e-05
-9.51199944598385e-06
-3.40473285966644e-05
-6.34014792999382e-06
-3.38921643479475e-06
-4.86201756463629e-05
-7.2839504414407e-05
-3.07898761542277e-06
-6.92970281083031e-05
-4.85531284258465e-05
-4.61027208899367e-05
-6.31865420829337e-05
-4.50695429991176e-05
-3.1255022764137e-05
-3.14016570218908e-05
-4.71208216517451e-05
-5.30211332780521e-05
-1.19398168175473e-05
-1.40868498232412e-05
-6.25040962761211e-06
1.57982821881869e-05
-2.12949564609635e-05
-3.52842205814034e-05
-9.34460536298036e-06
-3.3789840883942e-05
-4.66666153302094e-05
-3.95356263544727e-06
-4.21230057432197e-05
-4.91845870822909e-05
-3.44490603842053e-06
-3.33058771201665e-05
-5.00026227901771e-05
-2.66378261859896e-05
-6.43413326800299e-06
-5.34973321795676e-05
-5.48116721562755e-05
-3.99920677849658e-05
-3.98243689435318e-05
-5.8027839428563e-05
-1.06293251838637e-05
-1.45302127366419e-05
-5.26415655125246e-05
-3.28012386545375e-05
3.99089543732073e-06
-1.76976000293803e-05
-1.10012065932173e-05
-3.39334078286224e-05
-5.44949393533831e-05
-1.58248730081667e-05
-1.12726138249444e-05
-4.99373248519056e-05
-3.58300436720713e-06
-7.07794685633832e-06
4.84745761902874e-06
-3.56323587543586e-05
-1.11762877647982e-06
-2.16939977542888e-05
-3.5189927566798e-05
-1.97885921004682e-05
-4.83935449048605e-06
-2.79903108282984e-05
-2.6973671438257e-05
2.80747275510111e-05
-1.4104009891655e-05
-3.84941270681219e-05
-1.04598653882782e-05
-2.92886871619405e-05
-5.72209596371528e-05
-9.22820008986577e-06
-9.42067519651762e-06
-8.58486544764007e-05
-1.56224215448761e-05
1.5649759963058e-06
-1.59496413598673e-05
-2.41549320931765e-05
3.12117984807502e-05
-3.69113737281636e-05
-4.18307509766065e-05
-4.50588655838928e-05
-1.96166617528225e-05
4.91952264042175e-06
-2.80192141389266e-05
-1.58994426651867e-05
-2.34305069855507e-05
-4.81416708368637e-05
-4.40622590526605e-05
-6.20623248863271e-05
-5.01214230023612e-05
-3.50231271192753e-05
-8.29236845859211e-05
-4.22149356733748e-05
-3.83924390488582e-05
-3.54534256596471e-05
-1.35479151646811e-05
-1.07985619033323e-06
-1.54273158389247e-05
-2.90382567567363e-05
-3.64708146265671e-05
-1.05602159576983e-05
-2.21866695594538e-06
-3.34310904599938e-05
-3.81099225753004e-05
-2.71485652994483e-05
-4.16473018622858e-05
-4.40492137339011e-05
-3.53125032705231e-05
-3.62935124805991e-05
-2.56876208405354e-05
-2.14458003402814e-05
-2.57293595164183e-05
-3.98467457319449e-05
8.05862233750753e-06
-3.2865161708316e-05
-2.17717335456524e-05
7.67801847989662e-06
-2.44297417055186e-05
-4.9428234707912e-05
7.41093362422707e-06
-2.90826669471692e-05
-1.84059437369369e-06
-4.48744430915908e-06
-1.47768035059961e-05
-3.084107456653e-05
-1.98403627779496e-05
-2.44948668175275e-05
-8.24205440233854e-05
-2.48767076168009e-05
6.59922565781997e-08
-2.65399624660256e-05
-3.40432251313079e-05
-4.16014433134298e-05
-3.84657000734337e-05
-4.1812840671031e-05
-7.05307543405897e-06
-1.4898169661909e-05
-4.84967559462747e-05
-2.02814039416899e-05
-1.13645616219112e-05
-4.41036991377488e-05
-1.61998538110713e-06
-5.2853607745548e-07
-3.32354370181517e-05
-3.43321084315119e-05
-4.00785231101584e-05
-1.91845572719015e-05
-9.88129834875044e-06
-5.49655187855588e-05
-1.40516834349139e-05
-6.97229737689971e-05
-1.50148781041939e-06
-3.53832317151635e-05
-5.32345527216462e-05
-2.67285071606161e-05
-2.28695271040395e-05
-3.30271279678616e-05
-1.71285577738325e-06
-3.83934194215108e-05
-3.7256070224198e-05
-2.80948830660266e-05
-1.65098863903365e-05
-1.49118787400735e-05
-4.34031797636175e-05
-3.07866542724049e-05
-3.61505836893876e-05
-3.93483199313019e-05
-4.49796093258469e-05
-3.79015003500647e-05
-2.79637104518453e-05
-9.77009686483977e-06
-6.77704091336479e-06
-2.85180954579829e-05
-3.72013331601675e-05
-2.15004135060494e-05
-3.74615213917411e-05
-4.32130763200772e-05
-1.00763607342795e-05
-2.55510550707225e-05
-3.61877904356956e-05
-1.67106371815481e-05
-5.80175219899035e-05
-3.20812061600529e-05
3.65210297446872e-06
-3.72374567521688e-05
-8.52448857657377e-05
-3.9646605017164e-05
-2.83557604933118e-05
-4.4582617367779e-05
-2.52795101955541e-05
-3.0858751064729e-06
-2.92953815692315e-05
-3.30271964891463e-05
-1.24145985479095e-05
-7.23902785791668e-05
-4.55880459614861e-05
4.43690818295508e-06
3.9186603287406e-06
-3.04194811454938e-05
-4.25728070241677e-05
-6.2853246676147e-06
-4.30022504240373e-05
-5.09455128862864e-05
-4.24418665173517e-05
-3.21281947703187e-05
1.50095607460959e-05
-7.5319286860809e-06
-3.24945148345796e-06
-1.01902037023208e-05
-2.18139280845001e-05
-3.19874307915564e-05
-4.67251165602179e-05
-2.65938438699607e-05
-1.04046714612556e-05
-3.19120949969336e-05
-2.47055549331261e-05
-2.22901736585626e-05
-6.15859629007008e-05
-3.65779780830263e-05
-1.43706915605766e-05
-4.16300035355544e-05
-6.7368905495524e-05
-1.64348290288849e-05
-3.52532852870225e-05
-4.25499984941984e-05
-6.56105820403865e-05
9.2247205198968e-06
-1.25838761114789e-05
-2.47701159724149e-05
-2.21982964963092e-05
-2.82830114270564e-05
-4.66497670419958e-05
-3.52492315862657e-05
-2.10100596043725e-05
-3.58283318797253e-05
-1.94189774242531e-06
-2.9482598811326e-05
-5.15876332752428e-05
-4.98300844316208e-05
-1.12918043004872e-05
-8.16164002160125e-05
-2.0898981848569e-05
-1.69468826273634e-05
-4.80295421626638e-05
-3.24877872344056e-05
-2.81968203665742e-05
-1.19809171117269e-05
-1.91752309254705e-05
-1.08628376669437e-05
-4.99734546940092e-05
-5.40076896386983e-05
-1.75497085354638e-05
-5.23817633634309e-05
-5.25174721401326e-05
-3.34014518587496e-05
-6.64971945169615e-05
-4.96223768926136e-05
-3.47442095211071e-05
-3.006438179107e-05
-6.54511563309391e-05
-3.03816138614091e-05
-4.43204350912202e-05
-3.91869440465573e-05
-8.67662205467737e-05
-1.58898184802122e-05
-1.0231713499223e-05
-4.20075386072829e-05
-4.01791565496497e-05
-2.48420382535757e-05
-3.44912765654609e-05
-3.05129477223696e-05
-6.27039907346691e-06
-3.74304857499949e-05
-2.69444119859232e-05
-8.95422124721416e-06
-4.13146771585213e-05
-4.67969885860131e-05
-2.61562422444232e-05
-4.39257922583646e-05
-8.30029995575341e-05
-1.37204751784781e-05
-1.73341770656342e-05
-2.74759946250248e-05
-5.28795761585384e-05
-3.70931656998202e-05
-4.88140816944827e-05
-3.03936273051338e-05
-1.12783452715362e-05
-3.62227400507971e-05
-4.76265041357962e-05
3.52156428400105e-07
-4.8252087558033e-05
-2.71679302069172e-05
-3.54377338038493e-05
-1.39884607000273e-05
-2.84248208899628e-05
-3.10252615916386e-05
-2.5928708693669e-05
-4.26133703230162e-05
-1.85020947824677e-05
-4.71725019178855e-05
-5.2695255554951e-05
-5.46002411103239e-05
-1.90194374071364e-05
-6.95922521375998e-05
2.40488854921013e-05
1.48629032610211e-05
-7.69482438773487e-05
-2.56817551867548e-05
-1.39571477511273e-05
1.12337478981058e-06
-5.42963879710109e-05
-1.15417322053276e-05
9.19884242429753e-06
-2.71383173276319e-05
-8.96733258272247e-06
7.76846786924889e-06
-4.3327313475173e-05
-3.54570448881143e-05
-5.55978814754701e-06
-3.11367453980987e-05
-4.73062354027195e-05
-5.58813194219066e-05
-9.94288380180534e-06
-5.72747016223065e-05
-1.34767387758409e-05
-6.29759848573055e-05
-2.4251829960453e-05
-4.65383001300238e-05
-4.49320602869905e-05
-5.26034419545117e-05
-2.60953834040137e-05
4.35422970010936e-07
-3.24529474974729e-05
-3.09012513433078e-05
-3.81264458936981e-06
-3.40510454883809e-05
-5.22540723819581e-05
-1.71318419182692e-05
-4.00078735243047e-05
-5.14165809117683e-05
-3.23612762398794e-05
-2.23196080114287e-05
-5.99940716808651e-05
-2.18112227157443e-05
-1.41215396462039e-05
-2.13667983008159e-05
-3.80488555611698e-05
-3.90550731617727e-05
-5.65706748331808e-05
-3.88673524857515e-05
-5.94512614842501e-05
-6.39706657409537e-05
-4.51244767519382e-05
-4.03035909730549e-05
-5.59086951327843e-05
-2.87856690099484e-05
-2.09792071667579e-05
-4.37067617718571e-06
-4.97874123232958e-05
-5.5607049189677e-05
-3.47008694225665e-05
-2.03495781317065e-05
-2.51428482644065e-05
-1.0931691972621e-05
-1.06334044727883e-05
-3.72783651055665e-05
-1.7642829008555e-05
-2.68108610523728e-05
-4.41166599091628e-06
-3.02586516252235e-05
-2.30715549352652e-05
-5.1759252485187e-06
-1.55412101588271e-05
-1.62993051065406e-05
-1.8942700063289e-05
-3.90021031412459e-05
-3.94177533801809e-05
-4.23273338213049e-05
-3.18344687673557e-05
-2.45319393138234e-05
-2.06434451137795e-05
-4.29707128482338e-05
-3.00976172683334e-05
-2.13044583737945e-05
-3.68310535182889e-05
-9.35350500943746e-06
-5.5735838521028e-05
-2.92629685789328e-05
-2.55973749777112e-05
-5.34012080208845e-05
-4.60068701287977e-05
-3.81249583583052e-05
-6.19981194177326e-06
-1.733133951879e-05
-1.84099851777462e-05
-2.78892693127646e-05
-1.34417485670982e-05
-4.54437508355648e-05
-3.90817853923855e-05
-2.64625815708342e-05
-3.42792414611641e-05
-3.71749980259857e-05
-1.91522755755976e-05
-1.76637630852758e-05
-2.05869523856616e-05
-3.93141328936365e-05
-3.85540087553259e-05
-2.40907857489855e-05
-9.56910134311237e-06
-4.27216263210577e-05
-1.10399241742771e-05
-4.272782258614e-05
-7.69593929239372e-06
-2.49572753809857e-05
-2.33269619150217e-05
-1.63290505440077e-05
-1.26228971045848e-05
-4.60659947831621e-05
-3.50552694475704e-05
-3.32180196194478e-05
-3.19681746586012e-05
-1.51321095581983e-05
-2.85013894023196e-05
-4.45658548445358e-05
-2.84504415138556e-05
-2.90682818334815e-05
-1.99014784689249e-05
-1.48416754684906e-05
-1.44652356091138e-05
-2.16251497003134e-05
-5.67592109854126e-06
3.75620682812803e-05
-3.13979368985299e-05
-2.49865682208335e-05
-2.19315073051063e-05
2.68896710808035e-06
-2.32386355718393e-05
-3.08543083685135e-05
-2.85288567908955e-05
-1.8212469914888e-05
-4.16597165051644e-05
-5.34563084041504e-05
-3.98917051785027e-05
-2.41010043858203e-05
-6.71406712565418e-05
-3.95316011686311e-05
-5.30627864119185e-05
-2.60864497683837e-05
-5.14576692749551e-06
1.28351268314843e-06
1.23188520681144e-06
-3.64845511606017e-06
1.3183202167901e-05
-4.43967976077955e-06
-2.24312545970487e-05
-2.11474181554639e-05
-1.96059222083815e-05
-5.30047086345727e-05
-1.95996985133453e-05
-1.3467116483666e-05
-3.62544844286758e-05
-4.08770746741012e-05
-1.43151990359236e-05
-2.02303150034701e-05
-2.24937793024105e-05
3.14674967262026e-06
1.01417339069053e-06
-2.93388080619715e-05
-2.71729608420071e-05
-3.80776015697672e-05
-3.65944535921299e-05
-1.26023318806244e-05
-3.58175639657269e-05
-2.4664326586207e-05
-7.69696554781241e-06
-3.34117032452058e-05
-7.48864562681196e-06
-5.0132176684552e-05
-3.14957621111843e-05
-7.62580712759298e-05
-6.17609999205443e-06
-6.06893759242687e-05
-2.73274400679627e-05
-4.45705395328713e-05
-2.67782635843612e-05
-5.25870913364739e-05
-8.14964761126764e-06
-5.07234376363244e-06
-1.40230366709529e-05
-3.73299451503408e-05
-6.21052995023133e-06
-4.23563121127058e-05
9.46580205887493e-06
-2.20295586383883e-05
-2.87372127185481e-05
-2.22602581567822e-05
-2.67994336606336e-05
-3.28936875052682e-05
-6.93431106004954e-05
-3.14721714994026e-05
-3.42950749001312e-05
-6.71314815830761e-05
-2.36275678155822e-05
-1.98304396763075e-05
-3.31332721530387e-05
-2.90339250154692e-05
-8.70627357553615e-07
-3.47522836400466e-05
-6.52393902429727e-05
-1.21295271690325e-05
-2.3753781708511e-05
-3.49816037959118e-05
-3.82619164156792e-05
-5.16619509417916e-05
-5.74784153561572e-05
-2.26210302830605e-05
-2.05194046171619e-05
-3.67931435924219e-05
-2.0086346557419e-05
-5.39683514537195e-05
-3.23048822988889e-05
-2.58966419923976e-05
-3.39815329821036e-05
-1.6795473741409e-05
-1.75841076204678e-05
-1.32895436150134e-05
-4.86572495578926e-05
-7.54195205901048e-06
-3.4629792684826e-05
-2.15967079940541e-05
-2.2973367697193e-05
-1.26084382164886e-05
-2.61913521511815e-05
-2.23222287191732e-05
-7.43582192806757e-06
-5.16473165012461e-05
2.37733331094823e-06
-4.77106447567559e-05
-3.09173631442829e-05
2.17173031637635e-06
-4.40328541624708e-05
1.21698993670924e-05
-1.57033340111477e-05
-2.33758582571818e-05
-3.27929552294052e-05
-1.72530459857028e-05
-3.63631721847174e-05
8.91154439743119e-06
-1.81823155556677e-05
-2.45922223272511e-05
-4.05151028161958e-05
-3.33735054285115e-05
-5.15788506417338e-05
-9.28461509921162e-06
-4.30008702291805e-05
-1.85556190535886e-05
-7.14892858775698e-05
2.6911773812199e-06
-5.55532922092307e-06
-2.98534267115372e-05
-5.73173474505939e-05
-3.12801273699096e-05
-2.03257237774674e-05
-2.76919700341003e-05
-1.32323089263793e-05
-4.03417909868356e-05
-1.05990945135685e-05
-2.52570439490398e-05
-3.4000330188153e-05
5.19654299801524e-06
-2.1384370594698e-05
-3.98516429530889e-05
-7.04330272845382e-05
-3.39189990056694e-05
-4.21999164700261e-05
-3.4633793979454e-05
-4.07959470932564e-05
-1.91607449497012e-05
9.55065906303e-06
-1.95011004896288e-05
-1.46563413081109e-05
-5.0053406788403e-05
-1.70419301342286e-05
-1.72355740201493e-05
-3.18709095008241e-05
-3.94611484659943e-05
-2.04351893078727e-05
-4.57460490308e-05
-3.42755352930031e-05
-2.16114251110276e-05
-4.07923628150937e-05
-4.22337130002997e-05
-3.46603706114443e-05
-4.69960385765617e-05
-1.64660005427074e-05
-2.59923635966413e-05
-3.42560027009249e-05
-2.60993915835548e-05
9.23657105419284e-06
-2.67410179752129e-05
-3.17065172479182e-05
-3.03106615793931e-05
-1.08869152290087e-05
-3.65295009544763e-05
-1.03830277550353e-05
-2.2425942680966e-05
-3.33907703164872e-05
-5.30303414959455e-05
-1.32006973145829e-05
-3.55868453462585e-05
-3.05476743174732e-05
-1.45801675225499e-05
-1.3016595979194e-05
3.9195551530657e-07
-2.76174783845564e-05
1.55335664028638e-05
-4.50372595213777e-05
-1.64369775114537e-05
-2.39513663566723e-05
-2.02034107482402e-05
-2.7960570945969e-05
-1.92005660849205e-06
-2.58993593781346e-05
-4.94349031336713e-05
3.85344288016644e-06
-1.30166079081024e-06
-1.92877409165109e-05
-9.68291225652723e-06
-1.37377837397888e-05
-6.76100949968521e-05
-3.41909213244046e-05
-2.93653493396103e-05
-4.01179044639244e-05
-2.94431210850466e-05
-1.24097426981881e-06
-4.14467088542058e-05
-1.85299433650529e-05
-2.08951993030679e-05
-8.38268847285225e-06
1.03264890403984e-05
-2.4264312651572e-05
-3.09231519550823e-05
-1.69234402000869e-05
-4.21124444070162e-06
-3.25663253737499e-05
-3.81483550586654e-05
-3.67386915229544e-05
-3.2051751660375e-05
-7.3495112220229e-05
-6.65681694170103e-05
-5.70474506127082e-05
-5.34533810607912e-05
-6.24009797649757e-05
-1.61585006554171e-05
-2.7069616105547e-05
-2.65868193058425e-05
5.41732340773341e-07
-2.68368064083388e-05
-9.76638357411343e-06
-2.75224393426455e-05
-1.58318409513329e-05
-4.31525529234541e-05
-8.55207145541765e-06
-1.96603784752014e-05
-3.1185916098712e-05
-4.80436686621095e-05
-7.33399885130912e-05
-4.54022181649205e-05
-8.94354829296864e-05
-5.37035774744931e-05
-3.60750352325429e-05
-5.12608831488912e-05
-2.82784626162417e-05
-1.98646014347654e-05
-3.50423509218319e-05
-1.32821593196419e-05
-2.1716610360027e-05
5.10345982416063e-06
-4.51668123167162e-05
-2.12378121122441e-05
-1.85542386771296e-05
-2.93702386096202e-05
-1.36400152164457e-05
-7.79171765130152e-06
-2.34074306030896e-05
-2.64986340874114e-05
-7.44889944467977e-06
1.85289545390158e-05
-5.05055518254409e-05
-1.98173372639681e-05
-4.40016475778718e-05
-1.32093555060285e-05
-6.32195759877109e-06
2.71961972208529e-06
-1.6949325056607e-05
-3.33244908028722e-05
-6.57540298143867e-06
-4.63155470711361e-05
-2.00144386588404e-05
-3.25976980695147e-05
-2.61853479955455e-05
-6.73437663693119e-06
-1.69432523965661e-05
-2.48718035661957e-05
-2.67404859889081e-05
-5.23806624548752e-05
-5.98940498450215e-05
-7.60429365205488e-05
-6.13508050597044e-05
-4.24635581604608e-05
-6.00741551882941e-05
-1.83297407453165e-05
-2.59516298812419e-05
-2.39145560167354e-05
-3.33942027303074e-05
-2.77864610249396e-05
-4.21963121420093e-05
-4.06886541890772e-05
1.15735829406361e-05
-1.5680849877708e-05
-3.49500695254235e-05
-1.66706693271666e-05
-2.63346640963139e-05
-2.00491558357893e-05
-3.28893160323889e-05
-5.75448383369242e-05
-4.25497032246222e-05
-4.70368494390766e-05
-1.96878001871253e-05
-3.99245081742026e-05
-5.53057721829548e-05
-2.8581803642775e-05
-5.01012301236471e-05
-1.7448278338391e-05
1.22975045980047e-05
-1.66890563262592e-05
-2.02933683784319e-05
-3.74648753908977e-05
-2.33356308279218e-06
-2.18516974911552e-05
-1.24501009250509e-05
-1.13559250267986e-05
-2.39273159976317e-05
-2.03943681018954e-05
-2.58989065533105e-05
-5.35568231193108e-05
-6.04213432168049e-05
-4.06721465543171e-05
-3.96366451443752e-05
-3.34116327198864e-05
-4.40764056438653e-05
-3.84317193666842e-05
-4.94729917910781e-05
-6.19585022219862e-07
-2.56823503484294e-05
-2.66684156187959e-06
-2.44346240932263e-05
-2.70527396731799e-05
-1.15776698461138e-05
-1.50290380038438e-05
-1.21569067672481e-05
-7.53402073453937e-06
-1.10344431359881e-05
-5.41051019648917e-06
-1.65331195238776e-05
-4.85329005794254e-05
-3.18627149468014e-05
-3.16143398080134e-05
-3.3547976724701e-05
-4.90516563372677e-05
-1.15515110054515e-05
-5.34608703168306e-05
-2.80712328733903e-05
-3.1166693650697e-05
-1.58296858191859e-05
-1.63471115760318e-05
-5.8952375121523e-07
-3.52708580526589e-06
-6.11953911028822e-06
-4.73118970703884e-05
-2.47541371163416e-05
-1.07626792553975e-05
-4.13477217106807e-05
-2.87635383365214e-05
-9.78223896545445e-06
-3.38190652967836e-05
4.93184623494992e-06
-4.00935375580033e-05
-1.50062061566659e-05
-4.16525218010938e-05
-3.09097134732742e-05
-5.90474675726417e-06
-3.20247213427423e-05
-1.4697051581132e-05
-2.06505459393391e-05
-4.85395291685248e-05
-5.53349308899601e-05
-4.10998702817979e-05
-8.60523144933041e-06
-5.3821918011985e-05
-2.31657938980245e-05
