# Supplementary material for: Research on computational propagation and identification of mine microseismic signals based on deep learning
Source: PLoS One. 2025 Oct 22;20(10):e0334641. doi: 10.1371/journal.pone.0334641 (PMC12543183; doi:10.1371/journal.pone.0334641)
Supplement: S7 Data — (ZIP) [file pone.0334641.s007.zip › 000100900001371.xlsx_0.txt_24.txt.txt]

-2.29442290358061e-05
-3.09888138335343e-05
-3.8565787117549e-05
-2.99092941234775e-05
-2.96506354429298e-05
4.38168589319993e-06
-3.35940548563171e-05
-1.82966774854279e-05
-1.9497741458779e-05
-2.53410071630551e-05
-2.73582427892137e-05
-3.18090922132147e-05
-6.71820590311739e-06
-4.74733960826441e-05
-3.00673465577539e-05
-1.52423007006909e-05
-2.33751230989903e-05
-6.02878226599736e-05
-8.07005262506265e-06
-2.67986061012833e-05
-4.06077928778159e-05
-3.1763823649997e-05
-2.61334556690093e-05
-2.15345905966141e-05
-3.78097936751108e-05
1.5742639295625e-06
-2.70057610079333e-05
-4.8666865414798e-05
-7.58007809073937e-05
7.47339147330337e-06
-2.10291015840722e-05
-6.33506586347247e-06
-3.64564581556922e-05
-6.92245039612096e-05
-2.82446914871795e-05
-7.48310934297849e-06
-3.47231140800669e-05
-5.43805493561345e-05
-1.92124657599988e-05
-2.47136077238263e-05
-2.71151011292774e-05
-2.86392184021074e-05
-5.8864145236227e-05
-2.79056415429447e-05
-4.87209692960436e-05
-4.87659387644903e-05
-6.69094563237345e-06
-3.45676996912832e-05
-2.41426375496762e-05
-3.42646501322268e-05
-7.96296209451611e-06
-1.4436115130983e-05
-6.89021557240289e-05
-2.65252665328325e-05
-5.01588742686524e-05
-3.52841207329097e-05
-4.11661280409412e-05
-2.29201980872008e-05
-3.4362000331939e-05
-3.05356050783428e-05
-3.00633194307984e-05
-3.11491847948615e-05
-3.54255239602082e-05
-5.22865657592783e-06
-2.24327372766696e-05
-1.9057659750738e-05
-2.27072732988e-05
-1.21482938732969e-05
-3.1826880094337e-05
-2.42718883182611e-05
-2.34104211144186e-05
-3.88384475830833e-05
-5.92554439794843e-05
1.79139605532451e-06
-4.24516358641028e-05
-5.20785049445155e-05
-2.92566414359975e-05
-3.0319750033697e-05
-5.13673168390006e-05
-7.97071790563026e-06
-2.25914345129028e-05
-4.09038383721421e-06
-4.28021406619629e-05
6.20667746197148e-06
-1.32832424004752e-05
-2.40543045700747e-05
4.36229730361701e-06
-4.26958516310484e-05
-3.1998360366217e-05
8.2896418430505e-06
-2.97604611851533e-05
-2.90839930984762e-05
-3.3771786204814e-06
-3.21679026387894e-05
-3.09760161138313e-05
-8.59424241922789e-05
-1.31414631776906e-05
-5.27006288740629e-05
-6.66223282475305e-05
-2.78138338296425e-05
-3.38320699815622e-05
-5.58909561015461e-05
-8.94826131686592e-06
-2.05206602731056e-05
-3.06455482544755e-05
-1.8681450109171e-05
-3.6290353497395e-06
-3.80544308136119e-05
6.23137537887609e-07
-2.05549001288024e-05
-1.99672618042197e-05
-4.22816498497757e-05
-2.73497452600041e-05
-6.09100306169573e-05
-4.5029185545762e-05
-4.26106133836205e-05
-4.22687417842262e-05
-4.79968820067942e-05
-1.72839021577267e-05
-3.11901625620602e-05
-1.89011775889495e-05
-4.80698209110654e-05
-2.10278536782637e-05
-1.35683217313942e-05
-6.63764880070803e-07
-3.12381906886968e-05
-4.83935105041899e-05
-3.2025854985636e-05
-3.19083751823606e-05
-3.20324772357689e-05
-5.53286783687888e-05
2.93210677111475e-06
-4.41695984711223e-05
-6.85827375456592e-05
-3.55510173684232e-05
-2.50576884805454e-05
-5.22692100478921e-05
-2.59214042534835e-05
-3.47019837994953e-05
-5.04236692354423e-05
-3.31874019691264e-05
-1.23149683162353e-05
-2.74531628074701e-05
-2.65779714883681e-05
-2.81923437725518e-05
-5.21992637615146e-05
-1.59099219683875e-05
-2.01666197346733e-05
-3.27698248799685e-05
-9.83020042390689e-06
-4.07945356196935e-05
-5.51165869320177e-05
-3.98865248133796e-05
-1.01040115789669e-05
-3.89904142766596e-05
-3.47003376978888e-05
-3.8998043441819e-05
-2.14284721924476e-06
-6.98774708466338e-05
-2.84612153957793e-05
-1.08881470276858e-05
-5.49067904372017e-06
-4.62970434006265e-05
-1.97068570792968e-05
-1.10340890411755e-06
-3.34581357309991e-05
-2.31097263015002e-05
2.03534901223959e-05
-2.90934873420755e-05
-3.36047146291243e-05
-4.87037729335143e-06
-2.77463150138799e-05
-4.07694762263544e-05
-2.44407316145047e-05
4.94678996872953e-06
-2.92042342390926e-05
-2.64156702985714e-05
-2.78364868060142e-05
-2.60029561391554e-05
-3.30135074900167e-05
3.04725986547518e-06
-6.90267702493163e-05
-4.74198118523139e-05
-6.5198194341534e-07
-2.11025622036092e-05
-5.170002044368e-05
-2.39022869246115e-05
1.21732634680557e-05
-6.10904169856749e-07
2.54272307465919e-06
-1.79857898177493e-05
-3.83772870969845e-05
-6.63055170498711e-05
-2.07130592663653e-05
-4.75131163478592e-05
-5.12090441382401e-05
-4.86229644343271e-05
-5.60301181581516e-05
-6.76219774754212e-05
-1.62039112357807e-05
-2.34359857098595e-05
-5.86461364149184e-05
-1.77177909703573e-05
-1.38304378357651e-05
-1.88454922676803e-05
-1.7701737858111e-05
2.78446286137956e-06
-6.06253116932162e-06
-1.05898237553914e-05
6.17863723797475e-06
-5.14148372780443e-05
-4.21667233929648e-05
-1.36674208919059e-05
-1.68287711952432e-05
-3.66745938409863e-05
-2.46410827028866e-05
-1.12655316437674e-05
6.76857686897028e-09
-6.12475554545304e-05
-3.565166476711e-05
-3.61792547932093e-05
-4.8695180734514e-05
-7.59412007389982e-06
1.06135070117616e-05
-3.75569615441463e-05
-2.29515084219208e-05
-1.75712973398795e-05
-1.03249658992949e-05
8.22228343726065e-06
-2.994198657841e-05
-5.68919155422631e-06
-3.95443253286763e-05
-1.75824049492485e-05
-2.37356954790443e-05
-5.53846945210901e-05
-3.2907729876859e-05
-3.44443894009602e-05
-1.16388715139387e-05
-3.18725922772919e-05
-2.18964949646239e-05
-3.07848561507444e-05
-4.1666236694716e-05
-2.55584516386832e-05
-3.28791995853517e-05
-9.1402208357335e-06
1.59411105907882e-06
-1.86726861741652e-05
-1.16772659186104e-05
-4.4285735200434e-05
-1.25636986481952e-05
-5.87042514232416e-05
-2.08090251805586e-05
-1.87492011431605e-05
-2.42017054758587e-05
-3.95395919901456e-05
-2.80409198299819e-05
1.8096475668337e-07
-4.03061477384091e-06
-3.25248712121683e-05
-9.14494392648742e-06
-3.3000444543477e-05
-4.4738991025888e-05
-3.27715771237597e-05
-3.85651790380574e-05
-2.68639698873209e-05
-7.40125178278075e-06
-1.63539226320319e-05
-2.46374388428225e-05
-2.92056020176134e-05
-2.86900415534226e-05
-2.56604633149006e-05
-2.00392830593208e-05
-2.82263712927376e-05
-4.6783175449469e-06
-3.41003556187611e-06
-1.87821344619251e-05
-3.28989156780151e-05
-1.87107306638321e-05
-2.42551555601191e-05
-4.81050921939106e-05
-4.2219300345871e-05
-6.49196272871473e-06
-5.11953565823448e-05
-3.61267797256412e-05
-6.67705179080516e-05
-2.61181002598099e-06
-4.96574849432148e-05
-4.0916421166335e-05
-7.13497287627732e-06
-3.67837289388952e-05
-4.63643433080292e-05
-4.24495220690165e-05
-2.04279476245239e-05
-2.39215298631096e-05
-2.05448993546268e-05
-5.86136095273139e-07
-1.00678581594976e-05
-1.52176304703594e-05
-6.21154582628696e-06
-4.74067670753612e-05
-3.70085830729216e-05
-2.9113378771694e-05
-5.12708898718454e-05
-2.63877751840549e-05
-2.63017047997828e-05
-3.21383349965641e-05
-1.16114405927384e-05
-6.89843475311046e-05
-3.47496945447799e-05
-3.80157661457149e-05
-1.18884307442015e-05
-3.43074253702606e-05
-4.90704323478813e-05
-1.84947818480285e-05
-3.38702380983858e-05
-3.0567744019099e-05
-3.93929891416227e-05
4.06729123842309e-06
-4.33329383848971e-05
2.50921219149376e-06
-6.53702501835493e-06
-2.00453035944553e-05
-1.33707394251917e-05
-2.63561185031371e-05
-3.1048832871141e-05
-2.0313157229005e-05
-7.95491856595795e-05
-1.22375862540868e-05
-1.26491158051111e-05
-1.32149638696217e-05
2.90776624553614e-06
-2.81533839817096e-06
-4.02741912655648e-05
-3.96792265393334e-05
-1.42159060898484e-05
-3.6265174709071e-05
-3.64798530581091e-05
-5.2295089306394e-05
-2.69796447266761e-05
6.78315188296221e-06
-2.86611282237982e-05
-3.42894820572138e-05
-1.67344866186652e-05
-9.07897200466361e-06
-1.72986260187513e-05
-1.70391351182289e-05
-3.4553756216828e-05
-4.90625103402318e-05
-1.43225597925594e-05
-1.05072897909639e-05
8.85879757993718e-07
-1.87695502264062e-05
-1.41953088528275e-05
-1.62632449651592e-07
-1.44531174255241e-05
-3.9870073258972e-05
-5.32627920100128e-05
-4.41239152105285e-05
-4.93194124268232e-05
-2.2096268623921e-05
-3.32644347250549e-05
-4.38838433667789e-05
-4.14641166480262e-05
-9.18715136789905e-07
-2.12057344844887e-05
-2.47714799855499e-05
-1.13124365776788e-05
-4.40009773392951e-05
-1.61890782507783e-05
-1.01634034014782e-05
-8.02251412744103e-06
-9.50309039016636e-06
-3.09182796169302e-05
-6.29959017415688e-05
-2.22778162880846e-05
-5.42996970284543e-05
-5.14318021226997e-05
-1.43342826700892e-05
-4.44948328063097e-05
-4.26410916061365e-05
-3.50788857469181e-05
-5.08105748072986e-05
-2.31357337601282e-05
-3.50866509288035e-05
-2.65605108238417e-05
-4.12792959272963e-05
-4.40439191448599e-05
-2.96471164734513e-05
-1.22710829806173e-05
-1.4148048843697e-05
-5.84774508324591e-05
-1.57534992267506e-05
-2.54395822518342e-05
-1.12784612399358e-05
-4.97497539719353e-05
-3.45301802554154e-05
-1.41319944007919e-05
-5.55005215232615e-05
-5.5270088243111e-05
3.80889899547956e-06
-4.88102284754047e-05
-3.7803079205326e-05
-8.50729453949351e-06
-3.23658714376372e-05
-6.13497475581152e-05
-1.6018686786868e-05
-4.69543660193393e-05
-1.76530731477697e-06
-2.2166100987466e-05
-5.33343543695265e-05
-1.47450044811456e-05
-4.7733996035038e-05
-3.49636022710614e-05
-3.43289465251186e-05
-1.52972920892061e-05
-1.10680657797399e-05
-2.22182627162216e-05
-3.9123043089837e-05
-1.66633562350402e-05
-4.24950859871975e-05
-4.69066690351392e-05
-3.22322733376439e-05
7.9837710927058e-06
-4.79696976174809e-05
-3.660970804583e-05
-4.24314861678931e-05
-1.09605738582075e-05
-5.37747211233283e-05
-1.46201103868247e-05
-1.97929749325229e-05
-3.85472531076096e-05
3.76639891798029e-07
1.83459134521038e-06
-3.83335589797735e-05
-3.03155413497566e-05
-1.65418952551659e-05
-4.59222248708487e-05
-1.42358717742039e-05
3.25206884437367e-06
-4.84019976170374e-05
-4.17877073919624e-05
-2.67601100769656e-05
-1.81594229340612e-05
-4.9657572103433e-05
-3.4982913781715e-05
-3.23812522222797e-05
-4.35454866373272e-05
-1.62307640540338e-05
-9.82805343033324e-06
-6.05568356440115e-05
-4.4217701298651e-05
-1.02873497487188e-05
-4.12153838781388e-05
-4.45163976566369e-05
2.88430666645021e-05
-9.91815429590433e-06
-4.04121782210794e-05
-2.74122123866821e-05
-4.63124009758679e-05
-5.29903448413967e-05
-9.16785386936648e-06
-2.37434845587083e-05
-4.81199301098914e-05
-6.09092674224397e-05
-5.52234550183509e-05
-3.01194378164071e-05
-5.9444993590136e-05
4.52240468982754e-06
-5.58464337713171e-05
-1.63756588608524e-05
-3.15891288644407e-06
-1.50118881574855e-05
-2.58937650969656e-05
-7.16498926998502e-06
-6.57349080216718e-06
-1.83238704877432e-05
-1.986495085168e-05
-2.22129764981383e-05
-4.29508938397378e-05
-5.15088669251644e-05
-4.96679262848836e-06
-7.80983492442724e-06
-1.40445621476489e-05
-1.71027538455729e-05
-1.7137418614757e-05
-3.08425806043464e-05
-2.165921678739e-05
5.5791001626168e-06
-1.36892796282325e-05
-3.68598112533336e-05
6.15857033227524e-06
-4.03632979436552e-05
-1.04448055778004e-05
7.09226930790232e-06
-3.00876987447894e-05
-3.95312225800824e-05
-1.21276491278957e-05
-1.02735862783319e-05
-3.3364081719745e-05
-1.72428057056356e-06
-3.11580087031586e-05
-4.30616228022905e-05
-3.66895119129852e-05
2.37495634863521e-06
-5.26794948535114e-05
-6.01436236687011e-05
1.48512609212887e-05
-1.6345779692179e-05
-1.80793093530002e-05
-2.82310732447695e-05
-2.82088233288601e-05
-1.92731901047163e-05
-1.65510749721211e-05
-5.93594998213589e-06
-6.00076314935577e-05
-1.07298490970825e-05
5.28843405853295e-06
-4.70645565299958e-05
-2.90690797431575e-05
-3.71948095719424e-05
-3.27153404634878e-05
-4.67677552727932e-05
7.96828232024764e-06
-2.6226411819578e-05
-1.56137320559476e-05
2.86226873658951e-06
-2.71535250001565e-05
-1.04105882645651e-05
-8.47961670517329e-06
-1.69577534379546e-05
-4.49346687559024e-05
-4.87362957534939e-05
-2.37281581496845e-05
-5.0806888434e-05
-3.79619048719532e-05
-2.08987677166566e-05
-4.39155413785702e-05
-2.58896463360834e-05
-3.06104799667103e-05
-7.03188324884664e-06
-2.95329640481803e-05
-6.54711016567894e-06
-4.44387777473613e-05
-1.65365251530433e-05
-3.83041333514496e-05
-3.63875051964813e-05
-6.13709807408394e-05
-8.79517791734293e-06
-3.63671879380579e-05
-8.34102364637007e-06
-5.59205021662968e-05
-2.52765980478741e-05
-2.3491348052262e-05
-3.61939629362237e-05
-2.98179369024805e-05
-2.04571633643655e-05
-3.24561186183102e-05
-3.19540778428545e-05
1.0577547800152e-06
-1.48381822621416e-05
-2.30397024675078e-05
-1.61354249751379e-05
-2.31300925891002e-05
-1.32850511467654e-05
-2.41842605138978e-05
-3.68546719855608e-05
-1.03511455045815e-05
-3.2789066788414e-05
-3.43023790523691e-05
-3.6676781946067e-05
-4.84403528991896e-05
-1.83959869074944e-05
-5.51434913808227e-05
-4.34287950828006e-05
-2.44746044428957e-05
-3.50164112602545e-05
-3.51292447108375e-05
-4.50650966981372e-05
-2.73522998080848e-05
-3.14402236930415e-05
-3.76227695965839e-05
-2.79585747115386e-06
-1.29497316220938e-05
-1.17868000818498e-05
-1.47783620770511e-06
-3.49616954584902e-05
-1.19508767928088e-05
-4.36820813133188e-07
-5.94308598668485e-05
-4.07230020466328e-05
-1.7539641801417e-05
-3.23663059372597e-05
-3.98062137184147e-05
-2.2194642965162e-05
-3.21948927614064e-05
-6.27966767767148e-05
-1.16264269733398e-05
1.57958163839212e-06
-1.73652442883387e-05
-4.34461662830564e-05
1.07923660732209e-06
-2.39398161066358e-05
-3.68109843368189e-05
-3.05233495801664e-05
-3.56218179372425e-05
-3.711830271982e-05
-2.37594943870848e-05
-2.99421356254026e-05
-2.63261755594221e-05
2.29833512080856e-06
-3.59616436314527e-05
-4.04303480130343e-05
-4.09803089789492e-05
-3.12510047867169e-05
-3.7560013739407e-05
-3.35213330984262e-05
-2.7803417291561e-05
-5.28480751320884e-05
-2.74171359391909e-05
-3.33603011592838e-05
-2.94324796805462e-05
-4.7437039320752e-05
2.22156198832068e-06
-3.38773563180557e-05
-3.33686585662754e-05
4.82673068615332e-06
-1.3790004086643e-05
-7.70492540463136e-05
-9.60174946945149e-06
4.69912073254128e-06
-4.66249309601281e-05
-6.33314861659694e-05
-1.20073586421789e-05
-4.27443096462403e-05
-1.98806529024112e-05
-3.82610377176995e-05
-2.81933939041979e-05
-3.68719498781814e-05
-1.46282223750989e-05
-3.7520507329297e-05
-4.64106519942918e-05
-1.79885292153164e-05
-9.38274788379282e-07
-2.82984764679053e-05
-2.03378279933575e-05
-4.45316848968989e-06
-8.52629391037935e-06
-3.10489271646913e-05
-4.59682290940409e-06
-2.05568535554014e-05
-3.67996631255705e-05
1.0052590107308e-05
-3.54521343966023e-05
-5.07586167966006e-05
-1.26020577519448e-05
-2.36454082563276e-05
-3.10671690030934e-05
-4.84889056669451e-05
-3.58731251320113e-05
-4.88162902045931e-05
-2.01404710466172e-05
-1.19645437903406e-05
-1.48094469622716e-05
-2.90031987733924e-05
-4.09127388628431e-07
-3.55466236723227e-06
-3.02648357762653e-05
-1.89245271889304e-05
-7.79163627722218e-06
-3.81788232794104e-05
-2.33641345321675e-05
-2.93547575449281e-05
-6.04700800540038e-05
-2.1031408918578e-05
-1.21752516749914e-05
-5.77749260318135e-05
-4.36202030152881e-05
4.0204732185444e-06
-2.85674036203447e-05
-2.52939119348207e-05
-1.36586300394689e-05
-6.65330866159069e-05
-1.04787880992992e-05
-1.76565957606808e-05
-1.90290150646179e-05
-4.3834335246072e-05
-6.75356457059339e-05
-2.39765415407745e-05
-3.43983358309409e-05
-5.65719621311034e-05
-6.16046613460509e-06
-5.67519358784462e-05
-1.75702477225204e-05
-3.44713152950718e-05
-2.14075250675128e-05
4.49445974407196e-06
-7.29867986879311e-06
-2.77866173598895e-06
-1.66437119457314e-05
-4.71357004515832e-05
1.10302305536891e-05
-3.39390358165599e-05
-6.40171378829967e-06
-2.16297651225037e-05
-1.89333044175168e-05
8.48237312975934e-07
-6.06233799376345e-06
-1.89841111764088e-05
-3.98544781047337e-05
-7.82915079264671e-06
-4.79534935860112e-05
-1.1730630094726e-05
-2.64258884342971e-05
-6.49353849420391e-06
-2.95690784916814e-05
8.96252738396878e-06
-2.3697628306053e-05
-1.44434121251391e-05
-2.81365109796221e-05
1.79896039164341e-05
-2.82684837609587e-05
-9.77552855272836e-06
2.99703985317008e-06
-3.89193223891014e-05
-2.84780534812029e-07
-1.66301712153327e-06
-4.31510382029875e-05
-5.69825083752096e-05
-1.77531811129418e-05
-1.92543144162686e-05
1.0151459738651e-05
5.75689649087498e-06
-2.16824618335664e-05
-5.3028710179068e-05
-4.92157714906258e-05
6.1347938613383e-06
-4.6339300369272e-05
-2.6595497175656e-05
-2.34247386663956e-05
-3.56963707782103e-05
-4.76372754370976e-05
1.77606696363577e-06
8.67880039543222e-06
-3.21080986057079e-05
-1.66405030364961e-05
-2.89354609618983e-05
-2.12914774090078e-05
-3.88895880330533e-05
1.56977301975088e-05
-3.82198460290156e-05
-5.84033534804554e-05
2.73417931072913e-05
-2.54555446949987e-05
-1.98260749917037e-05
-6.42664634039613e-06
-2.20809328639437e-05
-4.04357908093534e-05
-3.69670596789203e-05
-4.48874878960011e-06
-3.36692190932311e-05
1.79896851517781e-06
-4.36198396600277e-06
-3.31985479891194e-05
-5.11880902902204e-06
-3.15512956183993e-05
-2.76038647015065e-05
-9.36994836641522e-06
-3.27177700321317e-05
-2.45390476990481e-05
-2.62046276195946e-05
-1.37305658820939e-05
-7.39351175310409e-06
-8.35251414345978e-05
-5.26818090975746e-06
-6.55772830294858e-05
-4.65474129735682e-05
-2.97870381862684e-05
-1.25417677737894e-05
-2.20427008326116e-05
-2.35876679618267e-05
2.20807377311549e-06
9.27599385696672e-06
-7.45280592853484e-06
-9.45887442074733e-06
-3.11457628089679e-06
-1.2645689776151e-05
5.68419924689197e-06
-3.52704256463164e-05
-2.55513343018999e-05
-2.27385320580113e-06
-5.12761705635891e-05
-4.93721866950158e-05
-2.71660621840103e-05
-2.14348077433059e-05
-4.22972841514274e-05
-3.55852488290732e-05
-2.12991380367152e-05
-5.11953107704539e-06
-3.20826576154756e-05
-5.95508390966765e-05
-3.31245520541857e-05
-2.8052039885394e-05
-1.55602788702497e-05
-1.69873563816882e-05
-1.39172198120633e-05
-2.63017148888948e-06
-1.09587831326934e-05
-2.32318907508831e-05
-1.84328490960755e-05
-2.1886907912982e-05
-3.03597209299191e-05
-2.54585389307161e-05
-1.85126230670757e-05
-3.85463509657396e-05
-3.90897265066437e-05
-2.74873846654126e-05
-1.69149300218927e-05
-3.35938422624088e-05
-2.83409123778918e-05
-1.72686719417874e-05
-2.88014601069539e-05
-3.7419661253199e-05
-1.93647190792552e-05
-2.92807461772659e-05
-2.44961691433741e-05
5.54929402064005e-07
-1.75904105177326e-05
-4.20723670553801e-05
-1.47173675540761e-05
-7.96202199186878e-06
-4.24984292199029e-05
-3.07100825341175e-05
-3.23432117131725e-05
-2.68950973984788e-05
-4.3949908931067e-05
2.22984971756278e-05
1.70605211008753e-05
-4.13380363228375e-05
-1.28512180644846e-05
-6.19309577023775e-05
-6.75165249976551e-05
-3.04138251445568e-05
-1.13004399855283e-05
-6.52607733712452e-05
-3.54070419360162e-05
2.591092301368e-06
-2.42869912156135e-05
-2.80854327825284e-06
9.54281248142673e-06
-1.27824976789798e-05
-3.79441767530129e-05
-1.3057666503281e-05
3.08948517335934e-07
-3.09692503793653e-05
-2.8361862234961e-05
-2.17709017502472e-05
-5.16352587050904e-05
-2.64111676177522e-05
-9.47160806335639e-06
-4.39369783415331e-05
-5.57256578608728e-05
-2.41478152276578e-05
-1.34728054355284e-05
-1.99317192809509e-05
-2.9200865309342e-05
-2.25504716370371e-05
-4.67487365807886e-05
-2.89402037213488e-05
-2.36093863257774e-05
-3.05514922557968e-05
9.78782713737094e-06
-3.43044687486679e-05
-3.1774033102332e-05
-7.22652856129562e-06
-4.45710458877532e-05
-1.40460269761261e-05
-2.45217373067803e-05
-3.32343153268941e-06
-1.19147200729041e-05
-5.5313480744401e-05
-7.11646146533199e-07
-4.12675622681726e-05
-6.34508034268755e-05
-3.97355144429703e-07
-1.96363857129611e-05
-5.25202130680329e-05
-2.10585227006578e-06
-2.75238217133404e-05
-9.02641738084175e-06
-1.5151440679721e-05
-5.64988004470911e-06
-1.31005037342968e-05
-1.99070442255082e-05
-1.51823051280149e-05
-1.43619654695022e-05
-5.59037817968571e-05
-3.70329742557023e-06
-6.07709467857316e-05
-5.66421856539614e-05
-1.21208103093477e-05
1.1363192646444e-05
-7.77133328540761e-06
-2.79803068127118e-05
-1.31686491572575e-05
-5.36663681867458e-05
-3.79746273988076e-05
-1.30071013714035e-05
-3.89423968316755e-05
-9.30811126492367e-06
-5.45974488190773e-06
8.36892058964368e-06
-5.43559686092722e-05
-2.46861865296248e-05
-4.5564458460961e-05
-3.31113483462809e-05
-1.06663374069755e-05
1.1638476490634e-05
-3.60734221372428e-05
-5.2495527465794e-05
-3.21878507346966e-05
-6.79227894291227e-05
-9.48110627009e-05
-9.61044920651773e-06
-5.72291876705611e-05
-3.7091324657619e-05
-1.58294016630755e-05
4.61844027555622e-07
-6.66311086465644e-06
-3.28457891600628e-05
-1.68734215633037e-05
-4.54321655531295e-05
-2.38028726448617e-05
3.46593081204294e-06
-4.65211520445681e-05
-3.72685214200994e-05
-1.48968545258253e-05
-2.8568916569358e-05
-1.35511866114228e-05
-4.31511863927376e-07
-3.05465142060297e-08
-1.17827904636297e-05
-1.18955803823976e-05
-2.83818018817224e-05
-1.84199898549566e-05
-4.79606915500396e-05
-1.66864802208752e-05
7.28324214115932e-06
-3.17607699677178e-05
-3.08507228375736e-05
-2.66890009630671e-05
-4.09234349980164e-05
-1.64753287222355e-05
-7.26476398432828e-07
-6.92954654104196e-05
-1.88460270774587e-05
-3.72860843532246e-05
-2.27263160633455e-05
-3.64081091232802e-05
-2.94968915217675e-05
-2.21131554786736e-05
-5.3989616264073e-05
1.31759369960773e-05
-1.79734692546419e-05
-4.14091687165576e-05
2.56103077942859e-06
-2.39942966235848e-05
-4.86718550399899e-05
-2.881020077108e-05
-5.17770995676037e-05
-3.39671997608429e-05
-7.78342591876513e-06
-1.86614936694938e-05
-3.42671632478761e-05
-2.64091207653468e-05
-5.1606969237597e-05
-3.36865463321535e-05
-5.48298094497901e-05
-3.97236068683482e-05
-4.28861759592522e-05
-3.50955904961875e-05
-1.68277043290253e-06
-4.08523169519297e-05
-4.30496188014283e-05
-1.10857672577332e-05
-4.79244421269152e-06
-1.61748911678567e-05
1.02156408793289e-07
-2.09577890012842e-05
-2.92314973715286e-05
-4.17000848929165e-05
-5.97032279257727e-06
-3.78778795122281e-05
-6.79928672734855e-05
-2.99801021125022e-05
-5.33378006263564e-05
-7.79016847307318e-05
-3.66421469528901e-05
-3.55924674362238e-05
-4.33329802131968e-05
-3.63020846440395e-05
1.0291545668648e-05
-2.9107478714232e-05
-1.86153735801968e-05
-5.0791899358206e-05
-6.34706101726439e-06
-2.04451213864571e-05
-1.85213665533869e-05
-9.45008614948464e-06
-3.88681682601458e-05
-4.41655008843506e-05
-1.60114982444285e-05
-3.97235100599415e-05
-2.56383786873172e-05
2.88631532117265e-07
-6.26053802325702e-05
-2.53051229050418e-05
-3.56376224802347e-05
-2.41067530413053e-05
-5.03329696119662e-05
-3.12169699846794e-05
-1.80530603825332e-06
-4.7038744088606e-05
-7.63298718605282e-06
2.01906665171691e-06
-2.57691732793738e-05
-5.36955926943015e-05
-1.05989273759446e-05
-8.82802576204759e-06
-2.47718885403209e-05
-3.1445746330263e-05
-3.91221537626663e-05
-5.26736417755651e-05
-1.22631650886735e-05
9.09784063834759e-06
-3.196031453663e-05
7.07001853340688e-06
-1.4218288417377e-05
-3.31285648858138e-07
2.326527604435e-05
-3.14902690396245e-05
-2.31381890622608e-05
-1.59437218528553e-05
-1.14535708209487e-05
-3.02287339858743e-05
-1.16363232312952e-05
-1.23589664557578e-06
-5.90740947238431e-05
-2.28779524840555e-05
-4.41082468582089e-05
-2.32445830589687e-05
-2.38325972803926e-05
-4.07422344429157e-05
-2.73557358367024e-05
-5.06604347973028e-06
-2.22597502968996e-05
-4.43188948136486e-05
-2.00748727676014e-05
-4.36556010878804e-05
8.45948818771178e-06
-2.40646646313917e-05
-9.73601945287054e-06
-2.20586660118218e-05
-3.06221714133173e-05
-4.39556474040117e-05
-3.37951673419191e-05
-3.28141019098137e-05
-3.61521248405619e-06
-6.42863437913433e-05
-3.79646330724758e-05
-4.31303219319335e-05
-1.46796934596664e-05
-3.06311878366286e-05
-7.41528724344537e-06
-3.24154751557803e-05
-1.68182483036705e-05
-1.56404839885549e-05
-2.65844592615251e-05
-6.91085709991613e-06
-7.97101921737533e-06
9.55025703327806e-07
-1.48643754570958e-05
-2.72180721591345e-05
-3.47726100903132e-05
-1.10068549859214e-05
-3.77684505688366e-05
-4.46784724044892e-05
-2.927286241153e-05
-2.60659222912699e-05
-2.07518147461663e-05
-5.59984114104795e-06
8.2079152768716e-06
-3.17588211743501e-05
-3.78065280523898e-05
-2.81093866329862e-05
-2.41241922831625e-05
-2.07931035311888e-05
-2.64032072839195e-05
-5.44107066461624e-05
-1.78776567763821e-05
-4.10144466063336e-05
-1.87987505183569e-05
-2.24783888347842e-05
-3.74413557618464e-05
-1.4862956393515e-05
-3.24146803804849e-05
-2.38584498260272e-05
-5.39820003490663e-05
-4.23595869605283e-05
-1.94288800643656e-05
-1.74852479497544e-05
-2.63067632954185e-06
-3.88655471369491e-05
-3.06633108384581e-05
3.60589780026711e-06
-8.40744497040223e-06
-3.81280693835243e-05
-5.85544416396738e-06
-3.34471602475845e-05
-3.22371538158287e-05
-2.63858179918295e-05
-2.22492191279135e-05
-2.23597493620942e-05
-6.72264420783145e-06
-1.12555380488328e-05
1.00247777042517e-05
-1.48461988427197e-05
-2.35041813392459e-05
-5.49634147787103e-05
-3.21532945325808e-05
-1.21637249098848e-05
-2.58073402286072e-05
-2.08518974074777e-05
-2.30846950250166e-05
-1.54258842437861e-05
-3.59294593621861e-05
-4.88093644043192e-05
-1.66517154887033e-05
-4.58071705906272e-05
-3.23860871539628e-05
-1.25834054667026e-05
-5.28328485108117e-06
-1.78294136610749e-06
-2.67007765433899e-05
-2.73125011142235e-05
6.01108074464474e-06
-2.57554453986396e-05
9.6425926370164e-06
-4.33428733247712e-05
-2.0535413087653e-05
-4.1757404254025e-06
-2.10937479809469e-05
-5.34894616403456e-05
-4.74566337274408e-05
-2.05079219944145e-05
-3.13093542191494e-05
-1.8522046972268e-05
-3.36125293466138e-05
-4.42056926885327e-05
-9.58713275336256e-06
-3.49709445013901e-05
-3.27597870298846e-05
-1.89713314949547e-05
-5.10059786658409e-05
-3.10850156109338e-05
-4.81732426703319e-05
-2.22764887270131e-05
-3.2789024347673e-05
-2.93399685303401e-05
-2.48787893563145e-05
-2.09364385183647e-05
-1.83518952760281e-05
-1.23297934850399e-05
-3.38663968171842e-05
-3.59774246191823e-06
-3.97526645634385e-05
-3.28809376399226e-05
-4.12238168324283e-05
-7.76678944678999e-06
-1.99398067964567e-05
-3.78607461153979e-05
-1.70295368737193e-05
5.84368034564531e-06
-1.17814616137729e-05
-2.03607227779791e-05
-2.65921530773536e-05
-2.95430629749822e-05
-2.14476326363969e-05
-3.54864530855325e-05
5.27944201170722e-06
-3.59996045907e-05
-4.42162056042438e-05
-8.69361800724592e-06
-4.61186253658707e-05
-1.04725585608786e-05
-1.51566971811294e-05
-1.06249982055572e-06
9.47680027392831e-06
-6.1231271502787e-06
-2.18286868349695e-05
-4.85992727489775e-05
-2.28466463504154e-05
-4.66834242734205e-05
-4.41761709292096e-05
-2.3047763184024e-05
-7.02567104749974e-06
-4.04179470823269e-05
-3.03549411611101e-05
-3.40809350912181e-05
-1.54293058720304e-05
-3.45777656841971e-05
-1.93996995731703e-05
1.62953470887343e-06
-6.22260197598576e-05
2.28809094410803e-05
5.3334638110791e-06
-1.40386905653952e-05
-6.34270868529874e-06
-3.02371089152251e-05
-2.6457226124326e-05
-2.24667645256888e-05
-1.84362996585205e-05
-2.2120811510144e-05
-4.30027510647629e-05
-3.60876976971623e-05
-3.82593908003863e-05
-4.23036947472522e-05
-1.61075548588598e-05
-4.87018646248392e-05
-2.33514714430252e-05
-4.53280272541251e-05
7.74974672168243e-06
-1.02922183426676e-05
-1.36313471360409e-05
1.05756266313029e-06
-2.47908548987632e-05
-2.92458419755063e-05
-4.12933920741707e-05
-6.28343155535573e-05
-4.24923875518321e-05
-2.16251610939327e-05
-1.10522539942866e-05
-1.55322357104799e-05
-1.589208951492e-07
6.08628851051896e-06
-5.27790393289315e-05
-2.40985812707312e-05
-2.92424110274182e-05
-4.66545455408242e-05
-2.71415071463682e-05
-1.7577591625788e-05
-2.96353749243304e-05
-3.19322717688579e-05
-1.73855404730266e-05
-3.78180802480438e-05
-1.29116104204664e-05
6.5166234778643e-06
-4.84407206991252e-05
-3.45419500361951e-05
-8.73563081075653e-07
-1.90975141078348e-05
-2.63430243411076e-05
-5.38295131477018e-06
-3.6085721136682e-05
-4.11901569309578e-05
3.58634918996272e-06
-5.53341308474478e-06
-2.25109257148005e-05
-4.87524881194361e-05
-1.3031964472973e-05
-2.49908915082354e-05
-7.13017948109326e-05
-8.68560513324945e-06
-4.41427672998639e-05
-4.20464111212265e-05
-2.08803981186741e-05
5.11301920335275e-06
-4.53930440255389e-05
-1.90342365683373e-05
-3.88409499790737e-05
3.24297979461697e-06
-4.17171709227592e-05
-3.00177977651388e-05
-1.37004786169325e-05
-4.41044428071231e-05
9.36175480664821e-07
-6.66069205819827e-06
-2.00384489094587e-05
-1.84552283363652e-05
-3.51948922608853e-05
-2.38773584583353e-05
-3.72136936852617e-05
-1.91429387567128e-05
-4.13583634182076e-05
-2.98588669812608e-05
-1.97263244331819e-05
-6.87463840466705e-05
-3.69689814073455e-05
-3.43684947838027e-05
-1.19802075366659e-05
-2.53371775676321e-05
-2.79313433816444e-05
-1.88029393823376e-05
-2.43501979280601e-06
2.30267168531956e-05
6.10538495117171e-06
-3.6463367639486e-05
-3.36011714155588e-05
4.95105553589256e-06
-4.12122928170969e-05
-1.75015609305801e-05
1.26889507623957e-06
-3.92535295444152e-05
-5.58812696947197e-05
-2.2965902922404e-05
-3.43715242424947e-05
8.61016202328183e-06
-6.94811757782087e-06
-3.39615212239406e-05
-4.67125902674244e-05
-1.76714115393634e-05
-2.8707065004433e-05
-2.89950927969482e-05
-4.72202044653173e-05
-3.46990103424222e-07
-1.15843388593982e-06
-4.76485593538189e-05
-9.43788412802293e-06
-3.07889092283482e-05
-4.52898789317578e-05
1.39580054664652e-06
-1.88242225505535e-05
-6.30323076312961e-05
-2.89901711875213e-05
1.22736420513871e-05
-3.87850164891057e-05
-2.97378444766509e-05
9.36527459834513e-06
-2.18591131727888e-05
-1.57280276810029e-05
-2.13015540353237e-05
-3.06272066882013e-05
-4.98225214016114e-06
-4.31909387146444e-05
-4.57374465048644e-05
-6.12202961575884e-05
-1.21300003243921e-05
-1.96185201750007e-05
-7.0993342408945e-06
-9.09521571363428e-06
-3.01722656339689e-05
-3.57549343377441e-05
-1.14178333270993e-05
-2.06620084859234e-05
-2.08345782209192e-06
-3.04684006335859e-05
-6.81957525093414e-06
-2.84134550940003e-05
-1.68632355264701e-05
-8.40881047803362e-06
-2.67899290949431e-05
-3.08551106284582e-05
-2.51768132195599e-05
-2.10350345280385e-05
-2.48918933820094e-05
9.99084697913961e-07
-1.31071958097458e-05
-4.47782973507878e-05
-1.55647036260294e-06
-3.95169456686888e-05
3.70749916348125e-06
-2.92253417118253e-05
-4.44290977189564e-05
-3.80812159892576e-05
-4.97926935426104e-05
-2.4702783550877e-06
-6.50072568762204e-06
-1.22459178674524e-05
-1.90654239846802e-05
-1.55588120822818e-05
-2.91600708264329e-05
-3.22148373709463e-05
-1.84247614638847e-05
-1.93226638339761e-05
4.01042268719682e-06
-2.72519322828095e-05
-1.83150340095162e-05
-1.88368081480058e-05
-1.57389446745155e-05
-7.53319056163662e-07
-1.61631847343301e-05
-1.53054231001569e-05
-5.18961527139178e-05
-2.28185720081755e-05
-1.35487447789697e-05
-1.36267590327958e-05
-3.41297877684655e-05
-3.37890137389514e-05
-3.14734792525982e-05
-4.08555758687617e-05
-3.59521714917299e-05
-2.22779487541654e-05
-5.66399652295887e-05
-2.62802892397504e-05
-2.41993970579381e-06
-7.19634828446275e-06
1.13425330224987e-05
9.58792376569726e-06
-2.3743655059134e-06
-1.62137734681818e-05
1.0518141669533e-05
3.27337495236019e-06
-2.44990840376278e-05
-2.53077612935128e-05
-4.50734697025491e-05
-3.65232873301433e-05
-3.21028337580555e-05
-5.6203696287228e-05
-5.75420640328182e-05
-3.73488348110175e-05
-1.96700250255178e-05
-8.10031548599047e-06
-4.94592791103448e-05
-3.92630158009282e-06
-1.91411360467078e-06
4.08399255497442e-06
1.15014951904198e-06
1.13416124848531e-05
-5.43895568845656e-05
-2.10668129420808e-05
-3.56361655196663e-05
1.27292697469471e-06
-5.20932025304083e-05
-5.61220901390481e-06
-1.92434938199194e-05
-5.84360681463921e-05
-5.0484190245678e-05
1.42533208937035e-06
-2.85825044067276e-05
-4.04233337999239e-05
-1.66410689359744e-05
-4.51175263116072e-05
-4.98744971909408e-05
-1.12397214305697e-05
1.70289195591346e-06
9.44572426935364e-06
-4.84481112718974e-05
-6.70832905269817e-06
-1.99662857843495e-05
-3.47069200855701e-05
5.43678818588081e-06
-2.78350444258999e-05
-3.31935389096109e-05
-4.20155395689703e-05
-4.68140869732601e-05
-5.60374662053194e-05
-3.09229699211632e-05
-3.29544177421151e-05
-3.44110721288854e-05
-5.23452041263523e-05
2.68434637171674e-06
-4.1026814390439e-05
1.46847988709779e-05
-2.78677854104708e-05
-1.97060244444391e-05
-1.35366264335967e-05
1.57509884108431e-05
6.02459368084116e-06
-3.258273473643e-05
-3.56135294718648e-05
-2.89099717208362e-06
-1.81353472903441e-05
-2.74990746847394e-05
-2.96813858580604e-06
-4.79791740136305e-05
-3.37853548496426e-05
-3.17819557228379e-05
-2.41174378753482e-05
-6.4141290976426e-06
-3.05672565654172e-05
-1.11057094034128e-05
-3.92272161079601e-05
-1.58437988468578e-05
-1.4526596717838e-05
-4.62582394620268e-05
1.08673710634951e-05
-2.7078881317159e-05
-3.99068837312392e-05
-5.62990338937431e-05
-5.88576025621646e-06
-2.45646260127117e-05
-2.66264303298166e-05
-2.74864882915284e-06
-2.91485238296841e-05
-3.90404171334685e-05
-3.0483692521901e-05
-1.75757351374674e-05
-4.70923599588257e-05
-1.01334852849864e-05
-4.26558158026607e-05
-4.47132785839365e-05
-1.05337704045561e-05
-2.35973324451428e-05
-2.6766485597054e-05
-4.76279321422081e-05
-1.51608286264273e-05
-4.53003298861676e-05
-2.91856862615276e-05
-1.33574568005822e-05
-3.69936878650513e-05
-2.37979030678115e-05
-2.87236245489805e-05
-1.16215440123433e-05
-5.43103904736799e-05
-2.1163969876386e-05
9.30761722658909e-06
-3.07272814801033e-05
-1.07107954702712e-05
-7.91308943340836e-06
-3.14778330711764e-05
-3.46138795124265e-05
4.57571064077982e-06
-2.56421133835883e-05
-4.16693694015132e-05
-2.89321600796737e-05
8.19112736425845e-06
-2.52473562429938e-05
-1.08780296347141e-05
-2.50052001548826e-05
-8.41312351108866e-06
5.72567689717687e-06
1.04166664202746e-05
9.98699879853884e-06
-1.45441836914134e-05
-3.21863749809e-05
-3.43712638890455e-05
4.62862679830413e-07
-5.45710283592134e-05
-6.6596626832395e-05
-3.4739126275194e-05
-1.29803975865015e-05
-2.01243097717163e-05
-1.68345417145905e-05
-1.59950990675326e-05
-2.70188436844579e-05
-2.06076766189687e-05
-1.45667818324983e-05
-1.10169338703381e-05
-1.83305857024338e-05
-2.47815039879527e-05
1.64018305349416e-05
-2.64680107830903e-05
-3.3677676016215e-05
-2.41393357981757e-05
-4.52594356643432e-05
-3.67559814259001e-05
-3.22194825989499e-05
-6.41642831095298e-05
-4.87444061814586e-05
-4.44636232783335e-05
-4.39506598688459e-05
7.93169092297887e-07
-1.21901259692592e-05
-3.40993998379853e-05
-1.62234254843616e-05
-2.4388438683652e-05
-3.00481262463065e-05
-1.72673093239645e-05
-3.25108430756113e-06
-2.79975388648268e-05
-3.49647207751713e-05
-3.04236353241762e-05
-1.44076821216792e-05
-3.46675538567829e-05
-2.11925098888319e-05
-7.09845061989772e-05
-2.82915606288747e-05
-1.82555369889549e-05
-4.14424866188279e-06
-2.22915015593674e-05
-2.78295813735673e-05
-3.01959248439259e-05
-1.50324555037978e-05
-2.15926792607125e-05
-3.19123473000392e-05
-1.55984842276852e-05
-8.45456402495202e-06
-4.62431743453758e-06
-4.48642462394081e-05
-2.08475560138348e-05
-2.06668065048644e-05
-3.62978261320218e-05
-5.56928469339245e-05
-2.81121275321641e-05
-9.89387053527236e-06
-1.44025217951736e-05
-2.03259125761062e-05
-3.53542173552526e-05
-3.46540923760388e-05
-2.3571869577134e-05
-4.2083572941723e-05
-2.73793077215671e-05
-1.03516718488041e-05
-2.36875424364989e-05
-2.89497306757785e-05
-2.85548961521212e-05
-2.84717142125826e-05
-3.05104598880218e-05
-1.1676428402189e-05
-3.49394756493311e-05
-1.10833362822397e-05
-1.46286626398993e-05
-3.46121796134737e-05
-1.56399340097778e-05
-4.54656342842171e-05
-3.28999792621657e-05
-3.35887055563904e-05
-1.30589311729156e-05
-6.35035563825446e-06
2.31084980079513e-06
-8.68308410483057e-07
-1.96332533961753e-05
-3.76880745029669e-05
-7.49782293311064e-05
-1.9315000358182e-05
-3.46489539155979e-05
-2.23822446558878e-05
-1.09341970119013e-06
1.73456967902356e-06
-1.82986007502167e-05
-1.82786763259942e-05
-1.30113226070873e-05
-3.22271639624287e-05
-4.86794200670256e-05
-5.72600527761666e-06
-3.90042497804292e-05
-4.9677744125002e-05
-3.88211516485211e-05
-2.05795320110243e-05
-1.93241133160695e-05
-5.06386753908482e-05
-3.70859623371027e-05
-1.34573772179671e-05
-6.57447467274972e-05
-9.42961956502443e-06
-5.97544508308723e-05
-4.53891881569723e-05
8.65734981683477e-07
-4.77097448529454e-07
-2.8593657228505e-05
-1.51966091482559e-05
-1.38923749343841e-05
-5.93810430665997e-06
-2.71784823706372e-05
-3.38138584333622e-05
-3.51930210032919e-05
-3.20727099354861e-05
-3.14317866420556e-05
-4.56450307321855e-05
-1.43264030272106e-05
-3.32084486250869e-05
-3.2162975783211e-05
-1.88367105936352e-05
-4.82894938985871e-05
-2.52448206866247e-05
-4.59774489852089e-05
-7.85308649398281e-06
-1.80281304606773e-05
-1.41058658952545e-05
-3.61054309522274e-05
-3.06068891291959e-05
-1.96060427102432e-06
-9.89306359388487e-06
-1.77089122042437e-05
-4.79295800725042e-05
-3.48963267176661e-06
-2.11967255628082e-06
-3.30184022129647e-05
-3.58373671686316e-05
-3.56112254060495e-05
-4.88534642985283e-05
-2.55206458725807e-05
-2.98782546103745e-05
-1.93202256350839e-05
-2.60308764348593e-05
-4.70173632255321e-05
-5.74887604734988e-05
-1.16647106187041e-05
-4.65850914710752e-05
1.56814333411017e-05
-3.2410933938071e-05
-2.2806687716495e-05
2.81468722711756e-05
-2.80482285357577e-05
-4.35492113808222e-05
-3.00496815759424e-05
-3.01274875486275e-05
-1.76707841710792e-05
4.06459174488307e-06
-3.52886586417106e-05
-1.24650530340496e-05
1.10945598225395e-06
-1.88589754108564e-05
-1.69300696336215e-05
-6.18050738146964e-05
-8.12955325496272e-06
-4.67582874319465e-05
-2.23429847604638e-05
-3.26593135478468e-05
2.71032557848154e-06
-3.44622736860736e-05
-1.36269704588846e-05
-1.23508588497145e-05
-1.19590722459595e-05
-3.02015996675297e-05
-2.84166210240015e-05
-4.03667070974552e-05
-2.66377063800003e-05
-3.49559654660788e-05
-5.59755083665921e-05
-6.01588898877336e-05
-1.59088824454399e-05
-7.08992955546547e-06
-2.57951139781997e-05
-3.83069919314313e-05
-5.0410059741345e-05
-2.72089480902198e-05
-3.08806537773585e-05
-2.58702812657227e-05
-5.53803368206724e-05
-3.53575966401307e-06
-3.29323083089577e-05
-4.27436390631684e-05
-5.51397417391087e-05
-1.73792249042955e-05
-2.11396356518482e-05
-4.57684220256307e-05
-5.40093865749264e-05
-8.66134985609542e-06
-5.46910119991168e-05
-1.2993941466215e-05
-1.61633079779048e-06
-3.88443703982069e-05
-5.7218948124191e-06
-1.98980036230004e-05
-1.59088879320193e-05
-2.90240733485819e-05
-2.97355823589342e-05
-6.14738993902742e-06
-2.21602145053839e-05
-4.90154436489685e-05
-3.58079372069614e-05
-5.44387239393477e-05
-3.93028546121418e-05
-4.61021223666933e-05
-4.6406799306237e-05
-2.21915315848021e-05
-1.24298358621839e-05
-1.13650951072364e-05
-1.93115582432485e-05
-2.20326008222089e-05
-3.47209028978762e-05
-1.549290331728e-05
2.34811538158856e-05
-4.10079664930414e-05
-2.64139152689367e-05
-3.08278402610917e-05
1.64577630213407e-06
-9.68704722548961e-06
6.71189212086862e-06
-4.35818104080598e-05
-4.40722762953163e-05
-2.71533222571258e-05
-1.8929700843889e-05
-3.36796273145466e-05
-2.07049617587574e-05
-1.92090765665482e-06
-2.79188696801055e-05
-2.57802645643895e-05
-3.04099801763055e-05
-3.24952949381119e-05
9.73332851959901e-08
-2.02399780244985e-05
-2.11539300445502e-06
-3.78083260901833e-05
-3.03185406119201e-05
3.21418396504502e-06
-2.27947267698294e-05
-3.81523506315213e-05
-6.01455495091728e-05
-1.50491349733477e-05
1.1427339833977e-05
-1.19728183420131e-05
-2.32878077868604e-05
-1.88313752253443e-05
-2.34979202153666e-05
-1.46389436876647e-05
-3.02552279491397e-05
-8.1036047164739e-06
-2.72733750168898e-05
-4.56040291625248e-05
-4.38693799712251e-05
-2.73929334438442e-05
-4.57764970020491e-05
-3.33000521118818e-05
-7.12139351291618e-06
-2.92592126714668e-05
-4.94004496560257e-05
-2.30315810032307e-05
-3.58731810794202e-05
-2.79563707747652e-05
-2.59278437371391e-05
-3.54847079653942e-05
-3.30891543768901e-05
5.43331790222988e-06
-2.68291702783372e-05
-2.99464016834695e-05
-3.21560039899511e-05
2.09542412587443e-05
-3.0514902874032e-05
-2.97416101428405e-05
-8.1115816186613e-06
-2.55102281975473e-05
-2.20799071811185e-05
-5.06690082914003e-05
-1.45399656326794e-05
-4.46717927338094e-05
-2.52385007540867e-05
-1.40946305748772e-05
-2.12745259730237e-05
-3.84007903018587e-05
-1.99444504744918e-05
-3.02313222568429e-05
-2.33498948139419e-05
-2.96453461194932e-05
-3.51875315903077e-05
-6.09871877137076e-05
-8.60669696940318e-06
-5.0345314243953e-06
-2.12809687600529e-05
-2.39047812507899e-05
-4.55698677517422e-06
-4.70898178563651e-05
-1.09633411385262e-05
-2.79898279078541e-05
-3.15044117689408e-05
-3.2376239289047e-05
9.87369247372091e-06
-3.90852022526129e-05
-2.58963323705275e-05
-2.36256030675605e-05
-5.33451004924788e-05
-4.73445911133465e-05
-1.69076410421168e-05
-4.33279982956181e-05
-4.71369279641845e-05
-1.75814279132719e-05
-5.39495120919598e-06
-6.29062636365737e-05
-2.56773351162475e-05
1.75374120883214e-05
-3.52079042636511e-05
-4.95156058238622e-05
-1.16523609260814e-06
1.30669238994122e-05
-3.12637541488182e-05
-3.13345410476768e-05
1.5760959969697e-05
-2.06867151561963e-05
-3.70765055822271e-05
3.78625425672164e-06
-3.79614563164365e-05
-4.53656410034909e-05
-2.96719824839469e-05
-7.33718213356668e-05
-2.83542793969364e-05
-1.92526792337877e-05
-2.5554669442439e-05
-4.2955532678274e-05
-6.38048375086846e-06
-4.25937268288791e-05
-6.15645897950692e-05
1.67546882296823e-05
-2.38889907098603e-05
-3.82680698964062e-05
7.52723757595102e-06
1.18473017887437e-07
-1.47714204995712e-05
-3.34254957296369e-05
-1.09202744015459e-05
-5.47983721565782e-05
-3.86412232117022e-05
1.79114956931912e-06
-2.24882563768794e-05
-8.72982857918657e-05
-2.95922636137896e-05
-1.83974678363172e-05
-5.86327383733859e-05
-6.51833571140757e-05
-1.93383945001249e-05
-2.0847610824893e-05
-4.07798841158687e-05
-5.02582776066923e-06
-3.46997395027461e-05
-2.88683114830084e-06
-1.98757458282252e-05
-1.25386684096381e-05
-2.97068735695604e-05
-2.25644980733918e-05
-5.67177154674163e-06
-6.24449450221684e-05
-1.84236692800031e-05
-3.54362787518443e-05
-5.06975895865463e-05
-4.67902516800924e-05
1.43426806912349e-05
-2.92569986823786e-05
-2.78779959142815e-05
1.12057067871105e-05
-1.34989864462655e-05
-4.95026764424818e-05
-1.39916911081849e-05
-7.49826465008128e-06
-5.67918273791134e-05
1.26171530890242e-05
-5.16472447575692e-06
-6.44239852263408e-05
-2.42685199564994e-05
-2.36738931097704e-05
-3.49748577264484e-05
-5.1043436365918e-05
-1.66716199559011e-05
-2.74968620041533e-05
-4.4202397055282e-05
-1.146166855954e-05
-6.41427510971486e-06
-2.5031326848801e-05
-1.57739118755109e-05
6.97355597776988e-06
-3.93154107312863e-05
2.53891593761378e-06
-4.07188999540836e-05
-2.34157559906693e-05
-5.28280442407917e-05
-1.29132182316656e-05
-2.2014613641374e-06
-9.6541436610699e-06
-2.66276870139634e-05
-2.95735682479774e-05
-4.2467916953008e-05
1.78570210392581e-05
4.63180666754496e-06
-4.54687070391444e-06
-3.20378943677566e-05
-2.83396773980833e-05
-3.99556532180117e-05
1.43894008600821e-06
-2.00458285474168e-05
-2.562009505599e-05
-2.28444953706352e-05
-2.36779542526489e-05
-5.54619146857012e-05
-5.79414912121507e-05
-2.2481493843051e-05
-8.46679057047861e-06
-3.9666092123178e-05
-3.44326529429425e-05
-3.53399750519421e-05
9.87890915192036e-06
-1.21406927420215e-05
-5.30482193099418e-06
-2.13350385000911e-05
-2.33763844757726e-06
1.01953201603858e-06
-1.61585946435609e-05
-1.69659944801902e-05
-1.25917478945763e-05
-3.24672910269154e-05
-2.18637472271541e-05
-4.30985531746344e-05
-1.47095586489041e-05
-4.85010545727745e-05
-6.47572525873166e-05
-2.57687623031727e-05
-5.81625009629238e-05
-2.30017466084917e-05
-2.33707570356269e-05
-7.74525251208462e-06
-1.42886627243082e-05
-5.562517707614e-05
-6.01483681802369e-07
-4.85050417655402e-05
-1.98321954813867e-05
6.8976911684832e-06
-2.50840770623147e-05
-3.17641673529979e-05
-2.25025249331168e-05
-2.2333452680478e-05
-4.84587955414341e-05
-2.55660689362348e-05
-3.57968857519865e-05
-1.02310242016531e-05
2.86397264986593e-07
-3.56927539567324e-05
-2.57112609443394e-05
-3.279616992e-05
-3.56594613530565e-05
-3.44059730951322e-05
-2.70789400567266e-05
-4.49153142930879e-06
-2.51017757854986e-05
-2.14024530760105e-05
-4.01434435652771e-05
-1.64962432660065e-05
-4.06040544101208e-05
-3.8652531787333e-05
-6.24216349992469e-05
-2.57777013278938e-05
-5.15968944918104e-06
-1.9053955922434e-06
-2.47656347810822e-05
-2.77243158092517e-05
2.28392118468436e-06
-1.34904331499755e-05
4.09030186058029e-06
-3.99990259348305e-05
-7.59070496296565e-06
-3.4554220425655e-05
-4.24431112966253e-05
-1.00261374374549e-05
7.598596519747e-06
-3.12805085631428e-05
-1.1517615023469e-05
-2.78255933835657e-05
-1.47329727643598e-05
-6.80941742738406e-06
-4.07777985911547e-05
-2.71825192300954e-05
-8.97710145382754e-06
-3.82030782353811e-05
-6.2814799831035e-05
-7.08179238422331e-06
-4.20147220689848e-05
-1.24646102664301e-05
-3.4087404718617e-05
-2.77268456919061e-05
-2.88298830310496e-05
-1.90812959372097e-05
4.5790352678396e-06
-7.17236257497251e-06
-2.1172380200919e-05
-3.2952056971374e-05
-3.92837477063002e-05
-1.43352036824069e-05
-6.78315692705174e-06
-5.61498451404524e-05
-6.31554921009098e-05
6.72962600521529e-07
-3.84751489647361e-05
-2.54815299330136e-05
-2.61910180601832e-05
-4.11179044871865e-05
-2.47422822458126e-05
-3.5325959363732e-05
-2.31306012534307e-05
-1.16302198058405e-05
-2.21051780304196e-05
-2.45306421494696e-05
-1.29138454149491e-06
1.26912305132113e-05
-2.72705296462425e-05
-1.6687428749428e-05
-2.24821686514592e-05
-1.13029341918685e-06
-3.87139750346571e-05
-1.91126291665673e-05
-4.07954460616431e-05
-4.6981869329419e-07
-2.55745150807894e-05
-2.05630026442201e-05
2.30720594072497e-06
-5.89748583178643e-05
-3.41535075586411e-05
-3.25067763541089e-05
-2.86480671726465e-05
-2.44752361401185e-05
-2.20619614908157e-05
-3.4964464926396e-05
-1.84153930643526e-05
-1.88934981474681e-05
-2.5592878785869e-05
1.49879814254119e-05
-1.16175796390188e-05
-2.06353057971655e-07
-2.43294020543247e-05
-3.01690371018341e-06
-1.47044617113157e-05
-2.38548962804755e-05
-2.66534031200193e-05
-4.27606377209978e-05
-2.05429224262115e-05
-3.71231591629309e-05
-2.26478958208605e-05
-2.9147725912245e-05
-2.33746976507373e-05
-1.80603284993582e-05
-3.72046625134344e-05
-2.29591191314105e-05
-3.83857712171706e-05
-2.78912593497492e-05
-2.72470642860649e-05
-1.71505465539464e-05
-2.20625489191802e-05
-3.5977162705615e-05
-4.00619429264005e-05
-2.26205367187463e-05
-1.89816147960247e-05
-2.52227676299217e-05
-5.33048415376219e-05
-2.33854102363782e-05
-3.68690508786373e-05
-2.81452277999932e-05
-3.98142684202692e-05
-4.65076271155908e-05
-2.79652334874756e-05
-3.02110756296604e-05
-6.62007000518688e-06
-2.5008300127121e-05
-1.44735960864149e-05
-3.16442759066256e-05
-4.72171801920214e-05
-9.44062337104716e-06
-4.12652506036236e-05
-9.62043955614378e-06
-1.7856956240755e-05
-4.7731122192825e-05
-3.40214960145868e-05
1.27113180440546e-05
-3.00677987382751e-05
-3.01123595615234e-05
2.57503427844654e-06
-6.15425753488463e-05
-4.31732891182452e-05
-2.19718698528016e-06
-3.95033335318097e-05
-3.1408469893462e-05
-3.93824205918201e-05
-1.07921612140934e-05
-3.04827314663931e-05
-3.27694904875751e-05
8.11948037078907e-06
-4.36185950560492e-05
-2.87026190890977e-05
-1.3500307809961e-05
-3.77592681573324e-05
-3.72583817767922e-05
5.0331869290366e-06
-2.25559903966531e-05
-2.30425616619702e-05
-1.49540986667793e-05
-3.17005877309495e-05
-1.99986819970874e-05
-3.4830616815998e-05
-1.15618365973146e-05
-2.75599713434786e-05
-3.7631017832412e-05
-1.63889298458916e-05
-1.70177158854461e-05
-4.71417583739278e-05
-1.90079425461224e-05
-2.0308927102158e-05
-3.96481260637626e-05
-1.84250870945033e-05
-4.54550855794953e-05
-2.83861142919626e-05
2.22778771525807e-05
1.99494275694485e-06
-2.65916724812533e-05
-2.15578500002493e-06
-4.9795607445427e-05
-3.64370477964415e-05
-1.59167360972583e-05
9.30708457853582e-06
-1.15265006408902e-05
-5.42545990434984e-05
-5.01759479464713e-05
-3.7957174155816e-05
-4.93783281689675e-05
-1.14316415115045e-05
-2.64985680908968e-05
-5.35215240682562e-05
-1.5967857819837e-05
1.56035028746247e-05
-1.1321707512947e-05
-3.58197173213069e-05
-6.59985766405218e-06
-2.9567616775487e-05
-2.95234105902078e-05
-1.06185753692893e-05
-1.61605755120614e-05
-2.37517677631114e-05
-1.01513990813925e-05
-1.10306379042756e-05
-2.72133809715426e-05
-3.15243756264747e-05
-5.35527571994978e-05
-2.470735293879e-05
-4.25694446482677e-05
-6.5025791871394e-06
-1.37351649541448e-05
-1.89271450545363e-05
-1.1167794285227e-05
-1.3499331970402e-05
-2.98464652357247e-05
-3.69782248375535e-05
-1.84571738035059e-05
-3.40225702076847e-05
-5.3670217131064e-05
1.69521111799082e-05
-3.03178100022759e-05
-8.69167643603192e-05
1.8082136981618e-05
-2.43366573988405e-05
-5.4560599033619e-05
-1.30983439282013e-05
-3.48367155998219e-06
-8.32348568092678e-06
-1.26170755555745e-06
-1.50305553603261e-05
-5.07157771470915e-05
-9.30695727992067e-06
-4.75517279211537e-05
1.3684486468692e-05
-3.74197680813195e-05
-1.45122379092495e-05
-1.64977216245307e-06
-1.79945864629879e-05
-6.86363726873792e-06
-3.1666141223668e-05
-3.25288552642195e-05
-3.07751109507433e-05
3.45798527189854e-06
-3.11988510411425e-05
-4.58126381848238e-05
1.38386415996173e-05
-5.36335576495207e-05
-3.87277226424517e-05
-3.25699929260497e-05
-3.94309455057461e-05
-3.0956746606937e-05
-2.54041690871215e-05
-1.11798332613801e-05
-2.14066327553013e-05
-1.39816983921218e-05
-2.46988838996247e-05
-1.8096314515347e-05
-1.8742072592039e-05
-2.30367706021814e-05
-4.3311250805682e-05
-3.81609640500321e-05
-5.35186733737645e-06
-1.56576871540295e-05
-3.57522646240569e-05
-1.47231748171436e-05
-3.96561685637195e-05
-4.78734239368483e-05
-4.19282635194724e-05
-1.4197317104841e-05
-2.33068848730221e-05
-8.71828563626048e-06
-1.04932327379654e-05
-3.61617297126402e-05
-8.63986001169646e-07
-4.8425212146545e-06
-3.09119867011015e-05
-2.44982980280379e-05
-1.81942051983803e-05
-2.59618779099737e-05
-7.48568499043209e-05
-1.55589461643116e-05
-4.08255758649485e-05
-4.13845806242418e-05
-4.90953464541395e-05
-6.10046585037398e-07
-2.95648811582775e-05
-4.56579749198416e-05
-4.92744101974181e-05
-2.92625762378827e-05
-2.41317684680393e-05
-1.23187984686111e-05
-4.57695214626345e-05
-1.83222003137083e-05
-4.79098930372653e-05
1.04239611389854e-05
-4.7055950937921e-05
-8.46858677928452e-06
-3.59540359527071e-05
-4.80952451036263e-05
-2.03891170449254e-05
-4.81627053925911e-05
-4.10648339499139e-06
-1.45000146042108e-05
-5.66721640495774e-06
-2.25311888983247e-05
-4.60044742909561e-05
-1.09399706297292e-05
-3.37119315230879e-05
-3.45420955783648e-05
-4.63464460039713e-05
-4.57622095978956e-05
-6.08741218608226e-05
-4.69624387475704e-05
7.67566057233646e-07
-1.40888823337102e-05
7.30356277280005e-07
-5.46178279863093e-06
-1.44219648127329e-05
-1.43628331549964e-05
2.25403072860933e-06
-5.87288353483164e-05
-3.91509354614889e-05
-2.56487224920197e-05
8.5952323114403e-06
-2.35931767146999e-05
-4.13975881942965e-05
-5.16190023166165e-06
-1.07570906003368e-05
-8.10401793787414e-06
-5.30154045645208e-06
-1.08128303941952e-05
-4.22857101542989e-05
-2.85022336547156e-05
-5.31614315323666e-05
-1.69238493005572e-05
2.03125688757047e-06
-1.99493809867675e-05
-3.40049722435698e-05
-4.13714500134664e-05
-3.60011595922368e-05
-9.51003838015577e-06
-2.67825033058288e-05
-2.45958420000989e-05
-1.92360401820195e-05
-3.24641013082177e-05
-1.67635811569585e-05
-1.27936142846633e-05
-2.9888696031456e-05
-2.8422165098212e-05
-2.00616103921516e-05
-2.16531739058413e-05
-2.70427471305462e-05
-3.5960760859128e-05
3.65849671817559e-06
-3.88944903894294e-05
-1.75407729923245e-05
-4.11123713053039e-05
-5.37486411582755e-05
-2.15395091871226e-05
-3.25425613527413e-05
-5.04797135593601e-05
-3.0308976269384e-05
-1.97032676978795e-05
-3.24512970617371e-05
-2.2128244166877e-06
-4.23798124647544e-05
-7.66094339006948e-06
-3.7900792499785e-05
-2.17901113373547e-05
-2.15794030008798e-05
-4.35444650776818e-05
-3.16785203189476e-05
1.60417316109706e-06
-3.74651083385448e-05
-5.30933776873205e-05
-2.53460115103208e-05
-1.57364547515804e-05
-5.63346209415968e-05
-2.17485291989448e-05
-6.57106770368856e-05
-4.87823101067775e-05
-4.70272123764044e-05
-5.50542081770643e-05
-2.74696573289247e-05
-4.07079473947239e-05
-1.34688076050065e-05
5.19686850666237e-07
-3.84296585008163e-05
-4.52315099684345e-06
2.19869179620213e-05
-1.59601331705841e-05
-3.62119605937258e-05
-1.8934563837196e-05
-6.09947338759113e-05
-1.05377712572167e-05
-2.19594126254563e-05
-6.03433351716161e-05
-1.83342907622097e-05
-3.30480842921711e-05
-4.92202468964348e-05
-2.93074081632186e-05
-2.05402535180098e-05
-2.29029308843847e-05
-3.43881075590204e-05
-6.23983267683233e-06
8.8845557456345e-06
-3.09053726968638e-05
-3.26207555582083e-05
-6.90128223348678e-06
-1.41345353934216e-05
-3.99422956258581e-05
-3.27769123400207e-05
-2.73181121686826e-05
-4.71779355518683e-05
-7.97760967231922e-06
-4.3168471137937e-05
-4.25908165962142e-05
8.53569417880998e-06
-4.16956225120038e-05
-9.61050815815524e-07
-2.1064664436503e-05
-5.4287357784836e-06
-2.43660562659144e-05
-2.89403200878371e-05
-3.50502368547646e-05
-2.29773153870434e-05
-3.25660572334047e-05
-3.44423569142816e-05
-3.10173718217008e-05
-3.33172300672658e-06
-3.38034516048808e-05
-4.34086768751815e-05
-4.33301020280618e-05
-1.6543526756836e-05
-1.79647523110436e-05
-2.81953888883001e-05
-4.40478569137557e-05
-7.26965498281718e-06
-5.06696859314959e-05
-3.83577392281149e-05
-1.5321676720873e-06
-4.75823362141717e-05
-4.38593870322088e-05
4.5058570719795e-05
8.41594845020324e-06
-5.25749823184398e-05
-1.58211107094221e-05
-2.65302731783859e-05
-1.2418030688056e-05
-1.00930287518434e-06
-3.7908855438668e-06
-4.85691691313004e-05
-6.17264492106574e-05
-2.51245044248033e-05
-4.60458449334578e-05
-3.36787785482234e-05
-3.83266952682804e-05
-2.76065978720511e-05
-4.83015630041104e-05
-1.60281959012291e-05
-1.00572589684913e-05
-2.22810521665319e-05
-2.96840470328332e-05
-1.54850938126772e-05
-2.70346131861157e-05
2.19151444245916e-06
-3.56275463406673e-05
-3.60692086170561e-05
-4.92140649887195e-05
-4.48651173299052e-05
-4.18144566042608e-05
-5.94698703571865e-05
-1.97505310405335e-05
-2.16403196467623e-05
-5.644246136149e-05
-1.81616417731315e-05
-3.02599456922802e-05
-4.02703655379187e-05
-1.35396835416715e-05
-7.8221045967295e-06
-8.73885392058306e-06
-9.30155045619052e-06
-2.55692478178221e-05
-3.79007577637883e-05
-4.06219655296424e-05
-1.99503756277026e-05
-2.35043265353741e-05
-2.70375902249501e-05
-2.90769686043507e-05
-2.28695612918733e-05
-2.77901091156962e-05
-2.20016758057132e-05
-4.11340938327222e-05
-3.94353844079532e-05
-5.06329195203205e-05
-1.47999621994447e-05
-3.35754519015714e-05
-4.28819263567541e-05
-5.22165604644076e-05
-3.41574109570432e-05
-1.44424019412992e-05
-2.99743968183909e-06
-6.79723099407426e-06
-1.33795862681525e-05
-3.33140463980466e-06
-4.89582652051328e-05
-4.30035405185107e-05
-9.69187589778616e-06
-4.81830679416973e-05
-3.72425598347353e-05
-4.73865913662962e-05
-3.09545236703363e-05
-1.33036056688668e-05
-5.36800136806757e-05
-6.67130817615442e-05
-3.23222520434304e-05
-3.43142755221775e-05
-5.0218769453859e-05
-4.03578179448127e-05
-5.58914112421423e-05
-2.5717804737679e-05
5.60334798179056e-06
-2.56584998644403e-05
-1.98981914064775e-05
-2.88306034074209e-05
-1.95854614951909e-05
-3.60627813563864e-05
-2.71789821299812e-05
-1.52222297217467e-05
-5.72498670831493e-05
-2.32581389793581e-05
-3.03260759804192e-05
-1.68468907796089e-05
-3.39594043384672e-05
-4.95170292116616e-05
-1.98100054126763e-05
-3.16502590709961e-05
-3.07400376895244e-05
-2.99462390795562e-06
-7.97278032919923e-06
-4.36676989529349e-06
-2.36435245564345e-05
-5.25076591580591e-05
3.07275327030802e-06
-2.93646423646489e-05
-1.92650480186123e-05
-2.60340579475179e-05
-1.17399331671604e-05
-2.49084604292154e-05
-2.06049701997973e-05
-7.00374862088606e-06
-3.02745761534698e-05
-5.4665356761896e-05
-8.97802565020366e-06
-3.42670025097005e-05
-3.16511118060891e-05
-3.12170441715458e-05
9.61348489621463e-06
-4.56277786104966e-05
2.91688855671641e-06
-1.41140599518141e-05
-2.09628258619824e-05
-2.28615701234144e-05
-2.93320582176186e-05
-4.36774032535704e-05
-1.01708248946764e-05
-3.65967372877021e-05
-4.61285407811421e-05
-1.12859037664063e-05
-9.45734632848103e-06
-3.5248956970682e-05
-4.85043676606896e-05
-2.2721456597586e-05
-1.15888134088135e-05
-2.99550241323277e-05
-1.43411745640689e-05
-2.86550623172083e-05
-1.79333342605195e-05
-4.61867471707382e-05
-1.46032846674662e-05
-1.78397490165176e-05
-1.82185997889146e-05
-2.9728207971268e-06
-1.74227418461881e-05
-4.48949920854643e-05
-5.35069406693111e-05
-2.74981430633408e-05
-4.83796530377668e-05
-2.92989055390361e-05
-4.38837183046226e-05
-4.46056294739438e-05
-1.92853229542502e-05
-2.76972103006231e-05
-5.72537852223767e-05
-4.16060898248743e-05
-5.95624370336186e-06
-7.47324791927687e-07
-2.79940901137018e-05
-1.45691430754013e-05
-2.05061419111508e-05
1.92491814176898e-05
-5.7242010569869e-06
-1.27831836073644e-05
-1.39178500324372e-05
-5.35369418699374e-05
-4.80818861162186e-05
-2.36527721121001e-05
-3.15700477751745e-05
-2.59951563102981e-05
-3.19688242410281e-05
-2.53287976482044e-05
-5.91089607762473e-05
-1.466591387119e-05
-2.52103721224329e-05
-4.63136673664786e-05
-3.33744950128412e-05
-1.36859196116057e-05
-3.29356403227843e-05
4.24990774485432e-07
-1.65318267753076e-05
-1.42201554178696e-05
-3.70910451384436e-05
-3.79136993433809e-05
-4.33830542137497e-05
-7.1644081102984e-05
-5.62071044954105e-05
-2.12232674105569e-05
-3.79667183787089e-05
-1.32045045220944e-05
-4.42330696477611e-05
-1.48815797167379e-05
-2.79204998908861e-06
-3.24896166942037e-05
-6.52127576762378e-06
-3.88729939438667e-05
-2.09432202720677e-05
-1.07586999405324e-05
-3.30279196224975e-05
-1.6036236451209e-05
-1.99372483996374e-06
-4.25405233052566e-06
-2.72121246556712e-05
7.59344441853678e-06
-2.18349988617087e-05
-1.76424737518226e-05
-3.93724288892819e-05
-4.43395337063683e-05
-4.97975142322215e-05
-3.36363062655086e-05
-3.53614167977738e-05
-1.61465566771253e-05
-2.35652619515256e-05
-3.05029897463866e-05
-3.53762084880656e-05
-3.39938593495114e-05
-1.4700036866602e-05
-2.42317217135686e-05
-2.51787795034961e-05
-4.34866631062302e-05
5.10982073026796e-07
-5.05059371184161e-05
-6.75994278324836e-06
4.92076421068651e-06
-2.03286181597522e-05
-5.66540776529843e-05
-9.54256765425007e-07
-1.83956058174747e-05
-2.37341385305466e-05
-2.95057847508009e-05
-3.41356859032107e-05
4.29456475402567e-07
-2.56047354329996e-05
-1.4635173148585e-05
-2.34831706527625e-05
-4.50200111599526e-05
-2.69779591172702e-05
-2.93714129701107e-05
-1.84899722383365e-05
-4.29062291285744e-05
-2.17865065223066e-05
-3.16908543666889e-05
-1.64321100536155e-05
-4.91220831294521e-05
-2.7076129340795e-05
-8.82339886510891e-06
-3.82738218213556e-05
5.04205635757266e-07
-5.14533671072798e-05
-2.66564509784216e-05
-2.89096548533645e-05
-4.16254774568644e-05
-3.88239036201245e-05
-4.66472630101247e-05
-2.92670768589982e-05
-3.62619618858557e-05
-1.78475373522898e-05
-4.66406510893701e-05
-5.3267627485846e-05
-4.39048112726535e-05
-3.81709009674978e-06
-9.12156185078323e-06
-4.41014600990657e-05
-2.78106730088443e-05
-3.0530898258677e-05
-3.11757373671449e-05
-7.45117931160622e-05
4.18489298964403e-06
-1.14818791901207e-05
-2.95561136393073e-05
-1.19411873928215e-05
-2.59533714899257e-05
-4.04361179013857e-05
-3.2856337495997e-05
-1.93570190118262e-05
-3.48958689091359e-05
-2.47026478429691e-05
-1.00852647714185e-05
-4.29394654097124e-05
-3.67250754065322e-05
-1.36762651170671e-05
-2.70483555529781e-05
-5.00852401403225e-06
-4.57839873799567e-05
-4.34985591152926e-05
-2.11174936174196e-06
3.46618203649066e-07
-7.78756149923813e-06
-5.44742959552056e-06
-2.853653017145e-05
-4.88899283890379e-05
1.95210646647506e-06
-2.13018662059404e-05
-2.89908350653412e-05
-2.60957957521873e-05
-8.81728851699871e-06
-2.86863232333409e-05
-4.98523841054688e-05
-3.96227269220632e-05
-1.33506914527311e-05
3.16075367576925e-06
-4.0369558458432e-05
-3.76397175130354e-05
-3.46126115494584e-05
-3.79713574218198e-05
-5.70974185810824e-05
-3.4034691375619e-05
-3.80028108746079e-05
-1.78773781477906e-05
-3.44542015970964e-05
-3.0701135658586e-05
-6.9905667511018e-06
-1.65316670902255e-05
-3.27522233013869e-05
-8.50619862288186e-06
-4.04448030862795e-06
-2.95941453978367e-05
-2.86591639920411e-05
-4.39224271751674e-05
-4.26847829408116e-05
-1.74312837791367e-05
-1.79993366934547e-05
-4.58572330335932e-05
-4.30402082772393e-05
-7.26056645145735e-05
-4.23890671009131e-05
-1.84093263783902e-05
-2.88790539251195e-05
-7.30457040279774e-06
-9.5158849230839e-06
-6.22771150214907e-05
-3.70254827664396e-05
-3.22303109024223e-05
-2.83419466342189e-05
-3.01728973746009e-05
-1.2006090532789e-06
-3.98869267192518e-05
-2.63715020443335e-05
-6.33446863116052e-06
-2.36563474221735e-05
-1.97791220019269e-05
-4.45667201291776e-05
-3.94682552084783e-05
-3.0911099639284e-05
-3.81760293028801e-05
-2.95493663877381e-05
-5.9709406070218e-05
-6.08218939123069e-05
-2.20202857868311e-05
-4.85700117625953e-05
-2.94130475971949e-06
-3.21155009417189e-05
-1.22688515953366e-05
-2.76063418736483e-05
-1.13772532588064e-05
-2.81471410882486e-05
6.31018712767832e-07
-2.43184666438169e-05
-5.64546977090729e-05
-2.17992507981628e-05
-2.83121114960015e-05
-4.64976979328794e-05
-1.17345539868894e-05
-1.10931525160736e-05
-4.44990783142599e-05
-3.23481193896408e-05
-3.23196938604144e-05
-3.56154488250894e-05
-5.07101448834361e-05
-3.6810746892702e-05
-3.0805892419188e-05
-5.69003418660033e-05
-1.61845251379696e-05
-2.3854957731215e-05
-2.69139801667525e-05
1.09379676694257e-05
-1.64346223044926e-05
-4.0399234866918e-05
-3.85906746647481e-05
-3.72660331997356e-05
-2.77825318985566e-05
-4.89995333929831e-05
-3.6797320431712e-05
-6.26819720519805e-06
-4.43710852969621e-05
-2.68333406231385e-05
-8.59914821434897e-06
-2.97894732183622e-05
-2.4130360664163e-05
-5.83409663765555e-05
-3.96116446146288e-05
-2.36865021211579e-05
-3.33786132982058e-06
-4.76918045445279e-05
-4.59616572327103e-05
-2.62028572234961e-05
-4.67937273885778e-05
-4.17047608880263e-05
-1.5222226352551e-05
-3.24767880938818e-05
-1.3037816885265e-05
-1.16984452822168e-05
-3.08915391538549e-05
-3.52852435919157e-05
-1.46871431151054e-05
-2.91179093391662e-05
-2.82504623999687e-05
-2.79863472797284e-05
-1.61802612468501e-05
-4.87184622677996e-05
-5.38972704883878e-05
-1.69179200154643e-05
-3.03958212430085e-05
-3.45480558442064e-05
-1.96499509279571e-05
-3.36550908054239e-05
-3.13825652640355e-05
4.27939276418562e-06
8.16100821061164e-07
-3.16306136265694e-05
-3.4887866896836e-05
1.06458356849611e-05
-1.85526897999367e-05
-1.01730087941225e-06
-1.38413590962815e-05
-3.98061186671064e-05
-4.78572466266223e-05
-2.9002067123572e-05
-5.23451607054813e-05
-5.70880859860313e-05
-1.85258276975528e-05
-1.95572836898486e-05
-2.16386480446374e-05
-3.09284592031959e-05
-6.86640707440062e-06
-3.78612963597228e-05
2.11369877505645e-05
-2.56691755377919e-05
-8.88275790453775e-06
-4.43575172120997e-05
-3.75831155358882e-06
-3.97182495931098e-05
-4.28731145332532e-06
-3.77741531194226e-05
-3.64218368169609e-05
-2.83209701558308e-05
-2.08488289050458e-05
-2.47516902407905e-05
-4.13104205945704e-05
-3.40848223044664e-05
3.30618275172058e-06
-3.60896879989896e-05
-3.42347503254919e-05
-1.23570924708051e-05
-3.91867450431336e-05
-4.16410684087065e-05
-2.52550934738824e-05
-1.15138869037681e-05
-3.99782865402106e-05
4.65813345897963e-07
-3.62709579522969e-05
-1.75646382462199e-05
-5.37899443051946e-05
-2.01652990821011e-05
-5.55194721808861e-05
-2.87803360132373e-05
-3.59959540250572e-05
-3.40593513403651e-05
-3.31941338399177e-05
-2.28430534712763e-05
-2.16739825655681e-05
-3.6767632226844e-05
-3.96968070588107e-05
-7.66983852891498e-06
-1.91657153671999e-05
-1.36640111084876e-05
-1.40625256423953e-05
-3.32500158741992e-05
-5.15052201000716e-05
-3.11801909491454e-05
-2.75371441578152e-05
-2.97881476977722e-05
-3.65741175514776e-05
-5.04005621462732e-05
-7.98666654837231e-05
-3.36626729023302e-05
-5.66400824171185e-05
-5.29070284752118e-05
-4.48016494624169e-05
-8.57381518717347e-05
-1.49437109604619e-05
-3.58572895907759e-05
-3.35039309957563e-05
3.00746796817824e-06
-1.52332633159397e-05
-3.25738787103748e-05
-3.75724620328541e-05
-3.51581942086929e-05
-2.7305724808011e-05
-4.23330285996525e-06
-2.18187243390374e-05
3.92571413806647e-06
-2.87066772245833e-05
-2.82322916963772e-05
-3.16537982369172e-05
1.00952883633841e-05
-6.6988971067931e-05
-6.69815825268148e-05
-3.22017292819119e-05
-1.7981502000205e-05
-2.67179580289999e-05
-4.57437020318326e-05
-1.97751536542234e-05
-2.23583155311997e-05
-1.04540174156156e-05
6.07289554149026e-06
-1.4890403813164e-05
-1.52693629322498e-05
-1.24007186839743e-05
-2.8000576041821e-05
-1.68894473251439e-05
-6.31961710806268e-06
-5.09642446782371e-05
-2.16807776318174e-05
-4.11133946596351e-05
-5.33689653397835e-05
-5.50460876538992e-05
9.19288256628016e-06
-1.47611379562489e-05
-3.78180462743993e-05
-4.20801312203059e-05
-2.87410561212914e-05
1.04960443538189e-05
-8.89492827184373e-06
-1.60538026939345e-05
-2.49726026578246e-05
-4.09389909163444e-05
-2.00415996362427e-05
-4.1751626169737e-06
-3.4497942576635e-05
-2.70418484392551e-05
-3.8340742394971e-06
-3.50581091204573e-05
-1.45765877330432e-05
-2.43940919958917e-05
-3.74497043872985e-05
-7.85390561153665e-05
1.50416571693942e-06
-5.94087962146119e-05
-4.80079926851123e-05
-2.42045888566024e-05
-5.08461113956876e-05
-5.43002439085485e-05
-1.83137517230375e-05
-3.64321054621439e-05
-3.08455940515011e-05
-4.31613320316192e-05
-2.39946044671303e-06
-3.87485190010229e-05
-4.12718302024343e-06
-8.44433466005018e-06
-1.762385655957e-05
-5.00407019886558e-05
5.50918838027744e-06
-3.575965051679e-05
-5.49565964433352e-05
-7.43158077607958e-06
-1.2679370653376e-05
-4.59576838167644e-05
-4.27938151074341e-05
-4.33662377490444e-05
-5.47903903534053e-05
-5.12909504118907e-05
-1.31332657967823e-05
-3.63233952894517e-05
-4.59098443295717e-05
-6.28900859083961e-05
-8.28790899358867e-06
-3.63850182338099e-05
1.26821889017202e-06
-7.75038398220724e-06
-2.31094981164749e-05
-2.85228178473975e-05
-1.80598796179682e-05
-2.68876095429219e-05
-3.52794512162719e-05
-3.01061172363708e-05
-4.47296935203625e-05
-3.17591303797193e-05
-5.94232670867584e-06
-2.81084778126998e-05
-4.92652645141561e-05
-7.01907430740628e-06
-2.77013397014558e-05
-7.54839790136613e-05
-8.15426472375157e-07
-2.39178464372309e-05
-3.994448692415e-05
-2.86716959172232e-05
-1.66194004569276e-05
-4.57659700981897e-05
-3.2863048425111e-05
-1.84438950095535e-06
-3.74750346153525e-05
-2.04852141067984e-05
-8.15516754579739e-06
-1.95627773504721e-05
-4.14595736627129e-05
-1.35816844211834e-06
-2.19531239486116e-05
-4.7164121513467e-05
6.01133200415058e-07
-1.12434089257622e-05
-3.86803573432531e-05
-3.24757117854597e-05
-5.78679536146246e-07
-4.78346702475227e-05
-3.31526825289338e-05
-2.59686178949668e-05
-1.14633106438441e-05
-2.17906481982049e-05
-1.62575546576875e-05
-5.46090744252036e-05
-4.83152237414219e-05
-3.28385021255162e-05
-3.08444173287086e-05
-1.49818629609279e-05
-4.88391338911552e-05
-2.38320424879349e-05
-3.5628186349595e-05
-1.79583289784744e-05
4.91098147231046e-06
-2.51710362985858e-05
-3.19587191221569e-05
-2.94975547312479e-05
-8.41295310809873e-06
-2.02585025017285e-05
-3.08954069732894e-05
-3.4596339640612e-05
-7.14953573600504e-05
-2.50021339112179e-05
-1.95330294526292e-05
-1.69205943152591e-05
-1.72803073361416e-05
-2.64322573338929e-05
-1.76324015073415e-05
-3.71486017262681e-05
-1.38741417170267e-05
-4.04769711214879e-05
-1.6136506730361e-05
-1.88584528746526e-05
-1.51769996565534e-05
-3.50005135721464e-05
-6.61572310616001e-06
-1.93946146116766e-05
-3.65753378919457e-05
-5.91471588290669e-05
-4.35989872242656e-05
-3.85784576391562e-05
-2.5638898324864e-05
-3.59216086850071e-05
-7.79832496464773e-05
-1.59145112424398e-05
-1.49011935325557e-05
-4.19499911306201e-05
-5.17037463334549e-05
-3.68205360985471e-05
-3.69775806657861e-05
-2.21459902205452e-05
-2.7826356148967e-05
-1.25379559353231e-05
-5.65526430822124e-05
-2.54617915470406e-05
-4.42341931846672e-05
-1.86996331106866e-05
-3.01043684086753e-05
1.21665603562074e-05
-4.24233373433432e-05
-5.27313837563492e-06
1.05243388204482e-06
-3.21427480440943e-05
-1.7870183873754e-05
-1.77318434869601e-05
-4.24466871039678e-05
-5.37197575860811e-06
-1.33596178794082e-05
-1.51210873300405e-05
-4.86961759903538e-05
-2.84304207773235e-05
2.32795768748094e-06
-3.15675637375848e-05
-2.75976069879335e-05
-3.20677046974462e-05
-3.22490618576302e-05
-3.90727002336583e-05
-1.73891900490516e-05
-2.43270882867313e-05
-2.22109461350982e-05
-2.58437507193332e-07
-3.46043923551284e-05
-4.13627400724338e-05
-2.15433455570587e-05
1.08357023974697e-05
-3.73321931031441e-05
-2.30124225716978e-05
-1.06736636803827e-05
-5.84059346058602e-05
-2.82818362418988e-05
-2.37055083426766e-05
-4.04294291958888e-05
-4.15087890965136e-05
-3.54517996262209e-05
-1.59009149929897e-05
-3.27669635317565e-05
2.30816760183697e-05
-1.7132553418542e-05
-3.2262567168145e-05
2.27913682072943e-06
-3.95855747252467e-05
-2.48637626539028e-05
-4.27079390264372e-05
8.91684739785764e-06
-3.92974196743079e-05
-2.86918578620628e-05
-3.69889366408931e-05
-2.94200373383606e-05
-1.98193495311067e-05
-4.80209349092705e-05
-9.248447660582e-05
-3.54383582767579e-05
-9.40053620607073e-06
-2.18038613600151e-05
-4.01307044266163e-05
-3.97853485134349e-05
-4.35008482416604e-05
-2.95787840876634e-05
-2.34842737596383e-05
-2.12372476914269e-05
-3.5251828541073e-05
-5.85363079834958e-05
-1.84075639323344e-05
-1.83824790933635e-05
-2.76366964708239e-05
-1.34370831660481e-05
-1.02564431604668e-05
-1.65643897923758e-05
-7.40991475369646e-06
-4.89784048756433e-05
-6.85165528724889e-05
-3.66575330235028e-05
-1.81790518620999e-05
-2.1102969800469e-05
-2.13107363700597e-05
-2.34062258752012e-05
-3.09595039700147e-05
-2.73296449657872e-05
-2.95641736418022e-05
-3.3802995073422e-05
-4.11912579493966e-05
-2.11560957453737e-05
-3.64465737364923e-05
-4.05480906307788e-05
-4.24073495973187e-05
-2.38291943078087e-05
-4.359596690833e-05
-2.8423005998015e-05
-3.36913798608285e-05
9.1150760540665e-06
-2.81426997144484e-05
-3.4000334408583e-06
-2.51948153793337e-05
-1.22771392632318e-05
-1.86537885157949e-05
-1.40907918313919e-06
-3.04663480911006e-05
-3.08007543839253e-05
-1.21237496292004e-05
-4.4660198557384e-05
-2.46540067254125e-05
-2.73180128315383e-05
-3.87988210979773e-05
-5.28633703682415e-05
-1.4788228074844e-05
-1.29449185816538e-06
-1.36046509865214e-05
-3.38826656358397e-05
-4.49197762422861e-06
-2.58100719862089e-05
-1.16237116279649e-05
-1.2697020464317e-05
-2.61681669214648e-05
-3.12959070120129e-05
-3.9102853066345e-05
-3.95771724271469e-05
-2.50441482404659e-05
-1.4591239721894e-05
-5.20405934501659e-05
-4.73747804525013e-05
-2.63010244920274e-05
-4.0732461578045e-05
-3.47452248965553e-05
-3.15682802960166e-05
-4.62380016561111e-05
-3.8472283894792e-05
-4.33787916137703e-05
-1.22142634039407e-06
3.95774413950066e-07
-2.72165664539824e-05
-3.72243945017453e-05
-2.58709205580444e-05
-3.40911310787269e-05
-2.31461466307864e-05
-3.92180313892248e-05
-5.51448270071599e-06
-4.12091013932828e-05
-2.78664545987116e-05
-3.48901234880873e-05
-2.40173712530622e-05
-4.39161182210932e-06
-2.89164723879791e-05
-3.47675930450121e-05
-1.94386409056724e-05
-2.96291049239555e-05
-4.51796036082018e-05
-4.61441688926999e-05
-2.78295181677841e-05
-7.77724074715302e-06
-1.40491863504447e-05
-5.32665459357995e-05
-6.02686211783151e-05
-2.54428531841396e-05
-3.15853498319957e-05
-4.56480249998065e-05
-3.00707185228074e-05
-3.32115004976403e-05
-3.76207371552642e-05
-2.43641798210925e-06
-3.6929451216655e-05
-4.31491269320134e-05
-5.32877932531449e-05
-2.49207106495174e-05
-3.68453214941524e-05
-1.8321321802691e-05
-1.07522237510344e-05
-3.03802071705773e-05
1.25540652538134e-06
-1.81043005528652e-05
5.56534169335582e-06
-9.63986130111281e-06
-1.18246596435428e-05
-7.69698709697202e-06
-5.14821011003137e-06
-4.42949712362081e-05
-1.23650202308767e-05
-3.8103740042358e-05
-4.90131671704549e-05
-1.17005273901952e-05
-2.56598646016871e-05
-2.83131394258795e-05
-3.92837040419945e-05
-3.02361148177386e-06
-6.90474347485806e-05
-3.31425687678852e-05
-2.37441157242045e-05
-2.46183499349856e-05
-4.1565734713657e-05
-3.40520006605385e-05
-3.54045630554497e-05
-3.10756192989226e-05
-1.86708453733646e-05
-1.80485510789031e-05
-4.30506156077103e-05
-3.82814573314378e-05
-3.24835713803816e-05
-2.62085291225766e-05
-3.17613178748468e-05
-3.88798143851232e-05
-6.17611926851162e-05
-3.45450101420114e-05
-3.88623567955582e-05
-3.24982462627115e-05
-4.95553689295069e-05
-2.83753563338784e-05
-6.12790023714373e-05
-3.66724702493632e-06
-2.49593720780538e-05
-3.04468607664684e-05
-1.59125403819955e-05
-1.75432747959628e-05
1.23845999808026e-05
-4.40537091789595e-05
-2.20918370462956e-05
-5.92576741714695e-05
-7.09174286429328e-05
-4.22907608914098e-05
-2.71520072747012e-05
-1.65168191221868e-05
-3.01078697814822e-05
-2.89899971030125e-05
-1.78886311544311e-05
-5.67179919233066e-05
-2.03274168947403e-05
-1.43805852591293e-05
-9.01294164715498e-06
-7.09825007761881e-06
-1.97649439404581e-06
-1.39245868654489e-05
-1.22354661920288e-05
-2.94043572946024e-05
2.19325485430236e-06
-2.37670041413734e-05
-5.97366413547556e-06
-2.08950798646293e-05
-4.21112308487902e-05
-3.52386610539692e-05
-4.18270691231315e-05
-5.28678622425583e-05
-2.49936166805164e-05
-2.71221225701674e-05
-5.46982524821727e-05
-2.28459739363626e-05
-3.04898226416765e-05
-1.34098799557359e-05
-2.40967217541827e-05
-2.21832275107431e-05
-1.22637011904324e-05
3.79526785406196e-06
-4.23538569088192e-05
-3.94721233066197e-05
-4.2808889384106e-05
-2.31609596410433e-05
-9.36991313145217e-06
-2.74486071627669e-05
-4.98608991268274e-05
-2.02427221048066e-05
-6.32251051001882e-05
-4.71555425285454e-05
-2.63604822288215e-05
-3.61688207540726e-05
-4.47668387401515e-05
5.33319942452174e-06
-5.39889408061414e-05
-1.15144356013789e-05
-3.18882291579882e-05
-1.20448565812392e-05
-1.77561575906205e-05
-2.81735992628026e-05
-2.87500499100803e-05
-3.74603840011867e-05
-4.36301053056796e-05
-4.77760742257745e-05
-4.25490101660319e-05
-4.11483702522056e-05
-2.42082936637944e-05
-3.04051925019576e-05
-3.81304273612127e-05
-4.54853941060009e-05
-3.54414630598538e-05
-1.69603688207945e-05
-6.23498162866983e-07
-9.80503977168099e-06
-3.23573634674913e-05
-3.47782203312248e-05
-4.78254012890798e-06
-4.42123827014693e-05
-2.4448981374575e-05
-1.49626668038422e-05
-6.14899750669689e-05
-4.10478719091139e-05
-5.68444724030224e-05
-2.17861810066357e-05
-2.1059723553537e-05
-3.46191461499742e-05
-3.66073455769163e-05
-3.9098650590021e-05
-5.68235559066266e-05
-1.61863947111539e-05
-2.38284997060469e-05
-2.88657626256733e-05
-3.57208747983728e-05
-3.49741963366082e-05
-1.31132455560237e-05
-1.70463759762511e-05
1.43588641904512e-07
-3.29008141379981e-05
-3.71275717726544e-05
-3.74489774683102e-05
-4.66250679399409e-05
-7.41269754977151e-06
-1.96735482114071e-05
-8.54482365683734e-05
-2.78215261747279e-05
-2.36331290969064e-05
-2.52959534452712e-05
-5.145969294721e-05
-2.69938013254074e-05
-1.60390352973088e-05
-1.40559677176419e-05
-3.08476607623494e-06
-2.3071540985455e-05
-1.73696524482067e-05
7.06232465324222e-07
-1.47120213050779e-05
-2.27711672386138e-05
-1.55209592369492e-05
-3.59627199304735e-08
-7.56704773826893e-05
-2.87519806396072e-05
-4.14979113612575e-05
-2.80118695191955e-05
-3.87874179187779e-05
-1.56981419029036e-05
-5.04061558065335e-05
-4.49024965782189e-05
-1.641905870991e-05
-2.48660371395639e-05
3.84486705226067e-07
-4.78667284655107e-05
-1.83153069327146e-05
-5.26926077561533e-05
-3.34816849138786e-05
-3.77178899805192e-05
-4.94267756643646e-05
-3.51829667817871e-05
-2.79614853303314e-05
1.73182433036054e-05
-2.09580342027966e-05
-4.17554312746281e-05
-2.52428218327409e-05
-6.45090107947309e-05
-2.01955660201462e-05
-2.5409700969672e-05
-5.09840025497836e-06
-1.89808194788784e-05
8.74059345411678e-07
-3.0617788986281e-05
-1.69210702366378e-05
-4.24531984677877e-05
-2.90276145872927e-05
-4.40640366622144e-05
-3.91636300064042e-05
-2.19794246645087e-05
-3.84587576686349e-05
-6.03387029866762e-05
-9.11476622832489e-06
-3.95092370264612e-05
-4.25774027727657e-05
-4.24316905841246e-05
-4.93417552822661e-05
-2.02229976195268e-05
-1.48643747107589e-05
-3.58991092593003e-05
-6.70073344824819e-06
7.84944720684428e-06
-3.00870874946634e-05
-2.25953456618387e-05
-2.76262548420875e-05
-2.07401768209217e-05
-4.75127687688084e-05
-3.82991724206407e-05
-1.47624504501421e-05
-6.83338874810756e-05
-1.68442189093433e-05
-1.64389053434807e-07
-3.60597699472968e-05
-2.57097276970715e-05
-3.52025943272401e-05
-3.21255962385447e-05
-1.95702686411362e-05
-4.43283186373621e-05
-1.50538701056532e-05
-3.68149655383987e-05
-3.31268987939898e-05
-2.4314174559082e-05
-5.7458827114706e-05
-3.38634537562654e-05
-2.97099562073726e-05
-4.01517840923713e-05
-1.07702279846707e-05
-4.06330609985972e-05
-5.34382999660516e-06
-2.02325896148676e-05
2.41706467253204e-06
-1.59520172769423e-05
-2.60974853549563e-05
-3.9225609193495e-05
-2.70763326749216e-05
-1.57604985119812e-05
-5.58734887389985e-06
5.09865890856558e-06
1.3838383867693e-05
-1.57478394950939e-05
-3.68885436019759e-05
-1.98942927198234e-05
-3.82468782537792e-05
-3.58106299954817e-05
-5.77272535190883e-06
6.68473132821112e-06
-4.45237789362229e-05
-3.88289193620039e-05
-2.8519554878438e-05
-2.97326692754989e-05
-1.71230844364404e-05
-1.90208464512474e-05
-2.59207585931615e-05
-4.18396561123512e-05
-2.08416710947467e-05
-1.13215500219366e-05
-2.06136381844024e-05
-1.91204766558514e-05
-1.03701583272115e-05
-3.61447883951379e-05
-2.22744493962149e-05
-4.05345873134462e-05
-4.83152729479068e-05
-3.48511344414984e-06
-5.24080509333879e-05
-1.62771283263062e-05
-3.51381473758096e-05
-2.81511115102997e-05
-2.85686956554358e-05
-4.15055150695839e-05
-4.76831139454636e-05
-3.09495357556907e-05
-2.76401245409822e-05
-1.33497746654327e-05
-1.46402546227934e-05
-1.32331859963932e-05
-2.33048937125716e-05
-2.21303557355137e-05
-1.38440699824008e-05
-1.90745165346169e-05
-3.11435202259078e-05
-5.82324501720748e-05
-3.19105518760518e-05
-4.84692516855485e-05
-4.40998288600568e-05
-2.33613634107191e-05
-8.25574068009673e-06
-2.61738544966043e-05
-2.56542540968214e-05
-3.21396074590738e-05
5.13740423008758e-06
-2.49499940818493e-05
-1.08003195356727e-05
-3.89404974131234e-05
-1.66601525740318e-05
-2.71986644231013e-05
-3.96568109515129e-05
-5.60451669686472e-05
-2.79229549845445e-05
-1.25913275958729e-05
-5.16335078762033e-05
-8.73149954916206e-06
-1.7709755863168e-05
-1.66422245596457e-05
1.08392534384367e-06
-2.14146834250201e-05
-4.13235424915948e-05
-1.95299124745458e-05
-4.03184790600825e-05
-5.63744439584452e-06
-1.38602969845106e-05
-4.79939053321702e-05
-2.35137126596103e-05
-1.45201117461829e-05
-1.83621854310064e-05
-3.43280597267588e-05
-1.12147586019399e-05
-4.87670711614442e-05
-2.64516280626593e-05
-5.02017076992624e-05
-3.07034685053864e-05
-5.4043998864499e-05
-5.7587081866724e-05
-2.64199309770928e-05
-3.34219914073007e-05
-1.42516978223514e-05
-4.66493634549743e-05
-2.43626081414714e-05
-2.31981867675985e-05
-2.30718799280481e-06
-9.88332291223742e-06
-1.19604339250193e-05
-3.41043204869488e-05
-4.48897504821794e-05
-2.54603997355588e-05
-1.99646257312498e-06
-3.83813762185375e-05
-3.43772540965379e-05
-3.65880125394177e-05
-5.7389566891189e-05
-2.10250265029737e-05
-1.30151097580033e-05
-1.60795287443445e-05
-4.81788395419778e-05
-2.98355637078162e-05
-1.32217712315771e-05
-2.35818290098827e-05
-2.50196312501804e-05
-1.09178261186548e-05
-3.88591533077899e-05
-1.3836594830077e-05
-3.40351928815661e-05
-4.84051491736208e-05
-3.2570107182346e-05
-3.75543178413379e-05
-2.927931224441e-05
-1.25622608849415e-05
-1.04689693536265e-05
-1.08374824271064e-05
-3.23183726094386e-05
-1.96023043813305e-05
-3.85177830756525e-05
-5.93315274817758e-05
-4.04920397638233e-05
-8.25850571084576e-06
-3.29311662662808e-05
-3.00763669568607e-05
-2.83160374570265e-05
-4.15006861796826e-05
-4.98959330677954e-05
2.98097904328652e-06
-2.99201792513371e-05
-2.10980011090697e-05
-4.84998005038385e-05
4.25211539721972e-06
-2.4464689478418e-05
-1.54151412203607e-05
-2.70803459297284e-05
-3.70346589261002e-05
-1.17331252846321e-05
-1.85970239800707e-05
-4.42809092011653e-05
-1.58816571864644e-05
-2.5018204195108e-05
-5.19577970519999e-05
-2.42282153215499e-05
-6.4605775211726e-05
-2.64028125260767e-05
-9.37251358617425e-06
-6.04502439871281e-06
-4.07915325659519e-05
-3.97659616638087e-05
-3.1541520378096e-05
-3.11299930671105e-06
-9.90231820131288e-06
1.76600423498044e-06
-2.09410227682599e-05
-1.52513047809984e-05
-4.68686195702071e-05
-4.00420600706446e-07
-2.44514559013656e-05
-1.04356936701237e-05
-1.35947156941729e-05
-4.1061439794258e-05
-3.15739933250067e-05
-1.31021057576233e-05
-1.84783321654576e-05
-5.17773596554132e-05
-4.53408672259667e-05
-3.50565319179748e-05
-6.79673121929832e-05
-2.10326728692186e-05
-1.19421336492764e-05
-3.17993886273205e-05
-2.07965388398334e-05
-5.41740382610787e-07
-1.85427052576059e-05
-6.35543416107326e-06
-2.79939341243589e-05
-3.73571895699677e-05
-4.55252125279025e-05
-5.85516976758795e-05
-1.83593914279472e-05
-4.1615533058167e-05
-9.1433807601443e-06
-2.70727247509994e-05
-1.23729457323002e-05
-4.9138237162756e-05
-1.59505010818515e-05
-5.38485266336594e-05
-7.05974364908825e-05
-1.81536169552067e-05
-2.72190856942006e-05
-4.16905826941214e-05
-2.16677153109929e-06
-3.10516592611951e-05
-3.47492135240344e-05
-2.83751923536176e-05
-3.80117687880596e-05
-4.27027685764069e-05
-7.01948115897818e-06
-3.59502789566159e-05
-5.07138691361218e-05
-1.71978084892836e-05
-2.84676101103825e-05
-4.38657247208749e-05
-3.15436892110184e-05
-2.88099021480966e-05
-4.1575106300701e-05
-4.5908870525264e-05
-4.13164825664915e-05
-4.67343665584374e-05
-4.35950197728766e-05
-2.02387833530254e-05
-1.66410537824107e-05
-3.21122532097489e-05
-3.77267843494383e-05
-7.4530472311065e-06
-3.25102310519765e-05
-4.62133474008776e-05
-2.96086074966288e-05
-5.50285192179717e-06
-1.59503185575621e-05
-3.11830445419441e-05
-3.22617609030329e-05
-4.82959343785185e-05
-2.90294719511224e-05
-1.07876265141871e-05
3.58752527974975e-07
-4.05542792684827e-05
-2.13175394024151e-05
-5.08050893513318e-05
-1.53277052937098e-05
6.27482638691255e-06
-5.90483938909796e-06
-4.36982867314779e-05
-1.86619004737671e-05
7.7008108066836e-06
-2.85602797206756e-05
-4.44706552683517e-05
-4.02339275265843e-05
-4.38811732687073e-05
-6.02658733556997e-05
-1.89133170643981e-05
-5.10039955665537e-05
-1.48024935390069e-05
-4.14287298072283e-05
-3.41006354772023e-05
-3.10552436170279e-05
-1.22986796816206e-05
-1.9858017901279e-05
-4.61213664674026e-05
-3.0957352821889e-05
-1.99027659287662e-05
-2.51479340491677e-05
-2.11079782606092e-05
-1.70259844421943e-05
-1.47977387589447e-05
-3.58394884947447e-05
1.21233436410189e-05
-5.05030076465392e-05
-4.69190824075414e-05
9.68018358948339e-07
-4.10980224962713e-05
-3.8230189990938e-05
-1.06632670237493e-05
-2.7547314244257e-05
-3.74055791330076e-05
-4.5891086147253e-05
-2.94911747528298e-05
-4.89965109325766e-05
-2.11569858386608e-05
-1.77784116033158e-05
-7.81523553302293e-06
-4.8264226511999e-05
1.22135017861007e-07
-2.65255772624575e-05
-3.44863019574026e-05
-5.57890556884307e-05
-1.64952552949564e-05
-3.04681383000837e-05
-1.96112296430928e-05
-4.34867174155767e-05
-1.85063562023427e-05
-6.24556909475689e-05
-3.12828784780624e-05
-3.73493297277349e-05
-3.16391031391595e-05
-2.29286548101403e-05
-5.71677717153262e-06
-2.81755892556688e-05
-3.05614971378831e-05
-1.87110612967602e-05
-2.54658053882001e-05
-4.80177330626247e-06
-3.26936244265394e-05
6.54916175484992e-06
-8.16094900504374e-06
-2.18827145612292e-05
-3.61833968117579e-05
-1.24094465487226e-05
-3.87183641736704e-05
-3.64991978380865e-05
-3.17104571242239e-05
-3.88378161513636e-05
-2.53226405179702e-05
-2.11227598968886e-05
-4.41740115244162e-05
-4.29857225076764e-05
-5.8035218555904e-05
-2.86222234786847e-05
5.00940993451561e-06
-2.11345317537115e-05
-8.64555471193129e-06
-1.47886558706055e-05
-3.431538461447e-05
-3.6206615453835e-05
-4.43437194284692e-06
-1.11961007372458e-05
-2.7903142842176e-05
-1.40046487542466e-05
-4.38931009260889e-05
-1.65857326754359e-06
-4.16629979510381e-05
-2.28651599340013e-05
-6.88843599313778e-06
-3.44314808606388e-05
-1.05769866699006e-05
-6.03124062745666e-05
-3.26797400897649e-05
-2.26546220828104e-05
-1.47034164128578e-05
-3.71809652485998e-05
-2.19323431325116e-05
4.4151688638814e-06
-2.90676943878227e-05
-3.5440932606106e-05
-1.04384271343822e-05
-5.41111919605481e-05
-6.46911443517836e-05
-6.09587553001904e-05
-9.31845706434944e-06
-2.81326500763369e-05
-2.41320546813229e-05
-7.39499177745166e-05
-3.80243681899087e-05
-4.65839570562096e-05
-1.48397299873348e-05
-2.7536038944842e-05
-3.02094385881093e-05
-4.74387673245237e-05
-5.43497343593872e-05
-1.22231863380959e-05
-8.49084224605291e-06
-1.58463348327988e-05
-1.07313369164028e-05
-4.2000386534497e-05
-2.1474099938792e-05
-6.29542523955859e-05
-2.20186375235494e-05
-3.89037872829703e-05
-1.6681871783461e-05
-3.57090145597092e-05
-1.49991250095519e-05
-2.31635183757154e-05
5.43887261880881e-06
-2.37423081623628e-05
-1.85943131567203e-05
1.7017243214192e-05
-2.42864360994087e-05
-4.11368456936935e-06
-3.53569181734718e-05
-1.97451618885204e-05
-1.05215927618527e-05
-2.45007782394731e-05
-4.67599118300147e-05
-2.79805715600744e-05
-2.19418391753447e-05
-4.4049419474284e-05
-3.56741261203037e-05
-1.27414948859481e-05
-4.00769965360617e-05
-3.41919583953327e-05
-3.49994586431788e-05
1.22311711575315e-05
-2.90558958036348e-05
1.26218633967958e-05
-4.40066155978559e-05
-1.71908081540079e-05
-5.66469719059797e-06
8.90595410389396e-06
-3.30887109456459e-06
-7.49636664867072e-06
-1.87311077746068e-05
-1.44012409613779e-05
-3.15350631584504e-05
-2.27787958713341e-05
-2.45575232354533e-05
-4.48276711786999e-05
-3.80887086857952e-05
-1.10453372958252e-05
-3.27107167590167e-05
-3.66836046447391e-05
-8.41487540855829e-06
-5.54202376183154e-05
-1.78432872539971e-05
-4.84105425791015e-05
-1.8090457232465e-05
-3.62976961586661e-05
-1.42799712479082e-05
-5.15584182506735e-07
-3.30515088721433e-05
-3.90549110808743e-05
-1.58284935212437e-05
-5.0238680690775e-05
-1.79432298165546e-05
-3.96253573729197e-05
-4.71680147695777e-05
-2.3105919693505e-05
-3.61143414231206e-05
-4.66554533714432e-05
-3.68307867095891e-05
-2.74399649700552e-05
-4.12063335404107e-05
-3.00339450324502e-05
-4.370332821996e-05
-2.67847977186697e-05
-3.66846538877879e-05
-3.22360800716444e-05
-2.12966640809025e-05
-2.64117579911397e-05
-2.01424919206458e-05
-2.00956081210048e-05
-2.95428222104236e-05
-4.939759668857e-05
-2.33492499309545e-05
-2.46657945982523e-05
-1.70708308550468e-05
-2.93423248829253e-05
-4.53978473179761e-05
-2.39501458278158e-05
-3.35460759857301e-05
-4.16224912476098e-05
-3.8338637577897e-05
-1.85584866496037e-05
-6.74381220872507e-05
1.68884619500681e-05
-2.62602729214209e-05
-4.06713153039188e-05
-2.03183171045838e-05
-3.12367431198305e-05
-6.73524566224175e-05
-4.74233762805545e-05
-3.93631218964177e-05
-2.69805267314728e-05
-3.60113440907123e-05
-1.63794824054496e-05
-6.0223142865972e-06
-3.85511724427455e-05
-5.87956055590036e-05
-2.17882430283988e-05
-4.59240897381446e-05
-2.85593376874953e-05
-5.57369593663399e-05
-4.30334863532508e-05
-1.86242226466387e-05
-1.40777544730211e-05
-3.56202709010214e-05
-4.47711461497159e-05
-3.97059759963878e-05
-2.29111967913688e-05
-2.54458589480461e-05
-1.93185307873595e-05
-3.01528772466436e-05
-1.15408541995758e-05
-6.44939628777237e-05
-2.77950520287897e-05
-3.80335096576305e-05
-3.48667633347078e-06
-3.86152099319088e-05
9.97649529286839e-06
9.04269765343283e-06
-5.33561287014807e-06
2.43199875978544e-05
-1.89923591647131e-05
-6.79171167117372e-05
-2.7415802901178e-05
-3.0745136581409e-05
-4.69082220468657e-05
-2.30461098409798e-05
-1.27393790879168e-05
-3.00214356143218e-05
-3.36577383271139e-05
-2.85882945205594e-05
-2.97355738277347e-05
-4.22744476714539e-05
-1.51961924466206e-05
-1.04444189680994e-05
-1.71795497383102e-05
-6.29265187663757e-06
-2.1766667915193e-05
-3.77101525361116e-05
-1.66043983492927e-05
-1.20698172588732e-05
-4.96523290820631e-05
-3.75276461455519e-05
-5.26834071548101e-05
-2.86529739444101e-05
-3.88789422565043e-05
-4.06211234062496e-05
-3.31195583254697e-05
-2.98274610048541e-05
-4.83221048422423e-05
-2.5917802520395e-05
-3.38392658681692e-05
-3.8348009503593e-05
-6.59029570716305e-05
-3.95162987004813e-05
-2.09088401176374e-05
-3.6987153401131e-05
-2.94092870462515e-05
-3.1342489820532e-05
-4.54457317544046e-05
-3.34646508400049e-05
-3.04945464804844e-05
-2.48481302093401e-05
-3.05610537724373e-05
-3.68011656680912e-05
-3.71977675800978e-05
-8.78692911953893e-06
-2.43644962896148e-05
-2.87804205259559e-05
-3.03272472481886e-05
-6.73037358152488e-05
-2.65772713065469e-05
-5.13618951674194e-05
-2.7927516578941e-05
-5.93752735202451e-05
-1.68509930405668e-05
-2.661740972893e-06
-4.71526932005266e-05
-4.1783107532046e-06
-1.99656428939538e-05
-1.94820194818916e-05
-1.03067292247054e-05
-3.31077053007052e-05
-1.76559165720417e-05
-3.36131172825707e-05
-1.52242305074584e-05
-3.95901902254277e-05
-3.13439617330172e-05
-5.7892122263035e-05
-3.65150673592241e-05
-5.48283180302518e-05
-2.55510038477376e-05
-4.37777655527773e-05
-5.40682782252875e-05
-3.46477263505231e-05
1.97988394244215e-05
-3.02476768087913e-05
-2.30077377997116e-05
-2.37330787915441e-05
-2.22215416451668e-05
-4.09923885521498e-05
-1.73636626423284e-05
-1.87815575945943e-05
-2.11317069623481e-05
-4.0821011177431e-05
-3.84899339205982e-05
-3.87521416140649e-05
-5.29286630403158e-05
-3.0144021829059e-05
-3.17038100906818e-05
-2.80557443396533e-05
-2.84562336718558e-05
-7.07369779352543e-05
-4.34394333277486e-05
-1.97350105444666e-05
-2.71718561329725e-05
-1.57457995553427e-05
-1.69553855253965e-05
-1.79006782430464e-05
-1.97851603751366e-05
-4.53063967194676e-05
-1.39464792076067e-06
-2.56863054822099e-05
-7.48022712426488e-06
-1.03030424810447e-05
-4.48526970554955e-05
-4.14621904217593e-05
-2.85842509186785e-05
-4.63352044627053e-05
-3.63116736012286e-05
-2.2384580388426e-05
-2.8909963452408e-05
-2.77775262055532e-05
3.13516570055878e-06
-3.6338358849824e-05
-2.61830524100144e-05
1.88168220520439e-05
-1.26333050396821e-05
-2.50894063168139e-05
-1.23363475461539e-06
-2.66454309924189e-05
-4.1549982350674e-05
-2.660812451697e-05
-4.62669262245977e-05
-6.81063002276608e-05
-5.71217903367373e-05
-3.60666799005754e-05
-3.77670594318282e-05
-3.75791816680441e-05
-2.18064309810476e-05
-6.18715339516851e-05
-3.87705327614033e-05
-2.50428964046971e-05
-3.48657594290392e-05
-9.68531666229232e-06
8.11438290220998e-06
-1.60160143222368e-05
-1.63816394906119e-05
-3.66090643667035e-05
5.7725455611234e-06
-4.08581890798869e-06
-5.18736372433622e-05
-3.54926446093478e-05
-5.44353104062881e-05
-2.33287688596739e-05
-3.12113417649855e-05
-4.33500353368105e-05
-5.27837303296307e-05
-5.58645396479541e-05
-1.47903174615615e-06
-1.48398758604088e-05
-8.05324149842713e-07
-4.17678763810865e-05
-1.51997610968722e-05
-2.18444387304197e-05
-2.61115455222975e-05
-1.46739708694917e-05
-7.22160956394875e-06
1.45780097063456e-06
-1.43489803744376e-05
-3.49074539185492e-06
5.97412886509009e-06
-3.67429933051108e-05
-3.37962401777562e-05
-2.77654965668396e-05
-2.50094255117201e-05
-1.56129233718412e-05
-3.17113780381664e-05
-2.61680496323143e-05
-8.74143977381649e-06
-4.34932733309706e-05
-2.96781116670136e-05
-3.94621837040354e-05
-4.84113386748792e-05
-5.14786459894597e-05
-2.27204527880349e-05
-4.12714824250767e-05
-4.97089470190901e-05
-5.867491955981e-05
-5.03333558543603e-05
-3.64124558020202e-05
-3.01173475455531e-05
1.03846588671957e-05
-3.49355812438282e-05
-2.9915392756296e-05
-2.1309015063726e-05
-2.55603205807974e-05
-4.47272970279765e-05
-3.78586297899166e-06
-4.91024116297596e-05
-4.46158989073111e-05
-3.56337216963255e-05
-4.3863797298073e-05
-2.73516564531594e-05
-3.44216805185504e-05
-4.43464107605365e-05
-5.14396887483263e-06
-4.84699151582952e-05
-9.29733490369968e-06
-3.61502458783576e-05
-2.61417593888599e-05
-2.76474704890321e-05
-1.49445850409151e-05
-7.63035967544091e-06
1.7408698185679e-05
-9.86813403306343e-07
-4.49714907950589e-05
1.34129920890904e-06
-1.32738812240456e-05
-3.39022290594973e-05
-2.49380157159522e-05
-2.92564801985005e-05
-5.79494883799431e-05
-5.74968691450818e-05
-1.83926945236351e-05
-2.7667565177362e-05
-4.13373887161762e-05
-8.07084421612171e-06
-2.17147195409357e-05
7.99921471887443e-06
-3.26000282951741e-06
-2.18551175217379e-05
-8.56127899333193e-06
-1.48841123396839e-05
-1.22536308342614e-05
-4.25902544414292e-05
-1.18210052218062e-05
-2.76834165984909e-07
-2.20042522843852e-05
-5.37837337604089e-05
-3.5180844991333e-05
-5.97806887674894e-05
-3.40881722544049e-05
-4.91186453558077e-05
-1.75217244429034e-05
-3.25546550274361e-05
-1.01779892080244e-05
-1.05179560374449e-05
-3.94695855921254e-05
-2.91009458387692e-05
3.67753705675e-06
-3.5384951123773e-05
-3.43152889848169e-05
-3.01158451309333e-05
-2.66340314135186e-05
-4.60916926015392e-05
-2.94019795598838e-05
-2.35568283575308e-05
-2.72446230892731e-05
-3.58268114730815e-05
-5.17947096408852e-05
-1.44788881882193e-06
-5.43305826089161e-05
-2.16645423175625e-05
-5.547718725457e-06
-6.42154067735467e-05
-2.40469048097859e-05
-3.69658359337941e-05
-4.86587049076738e-05
-1.01998427695568e-05
-1.36140201780418e-05
-3.99519282164713e-05
-2.56739381133056e-05
-2.19699927059774e-05
-3.93672503353405e-05
-3.67763569664833e-05
-3.00146735226429e-05
-3.44755077416257e-05
-2.36041094626833e-05
-3.348908081723e-05
-4.45957660161907e-05
-4.88807199117555e-05
-2.30357879804386e-05
-1.842184908511e-05
-3.05564921252046e-05
-2.00767085029644e-05
-4.40916290418063e-05
-2.90390167693004e-05
-4.78747410798292e-05
-2.32081845813013e-05
-5.01228203862323e-06
-3.03498879672768e-05
-3.67259247779729e-05
-3.04738464496976e-05
-6.00801087152937e-05
-1.8593457324553e-05
-3.87067126507413e-05
-2.4781739849874e-06
-3.54091060573984e-05
-7.57838274498491e-06
-3.65348280017795e-05
-4.04543208431316e-05
-2.70820302973264e-05
9.06476944270974e-07
7.37584309505832e-06
3.99483930500544e-06
-3.04029905648757e-05
-4.15479339817512e-05
-3.69225751788632e-05
-3.89475970956064e-05
7.55129741994894e-06
-3.6485125536359e-05
-3.9154133094764e-05
-2.87486015373092e-05
-3.73821263035543e-05
-2.16926454511704e-05
-5.75782324892062e-05
-2.80767774433385e-05
-8.69851744265235e-06
-7.50767423411883e-06
-4.90855458389918e-05
1.08354420281607e-05
-3.35714614286395e-06
-3.84170782869423e-05
-2.01076329978901e-05
-1.8501913725918e-05
-7.80527377026339e-07
1.20943624162713e-05
-4.18432214677809e-05
-3.73871441259308e-05
-3.62635868548271e-05
-2.58222428795232e-05
-2.42798738011955e-05
3.33814496230036e-06
-9.62904342269428e-06
3.21413208793966e-07
-5.43730229383935e-05
-2.80798897644816e-05
1.36507508943681e-05
-2.63820059017779e-05
-4.36281093490964e-05
-1.53314999876717e-05
-5.40223314115244e-06
-4.24765444375918e-05
-1.38117305968992e-05
-6.42328279916022e-06
-2.83874731994971e-05
-3.38767677703037e-05
8.60835611696492e-06
-2.63993780873955e-05
-4.96374726546442e-05
-1.92602670411261e-05
-4.53253654920509e-05
-7.40971703244956e-05
-5.22912164165659e-05
-2.9795931838174e-05
-4.90871728694986e-05
-5.55678851541658e-05
6.88249503174307e-07
-5.39192971520209e-05
-3.72111948594787e-05
-9.77794532238011e-06
-5.09306709145219e-05
-3.16721784264619e-05
2.23790876063363e-05
-2.96616472216315e-05
-4.55501755087549e-05
1.12580939014427e-07
-2.51045004497134e-05
-3.18979068652158e-05
2.36503551197755e-05
-2.08184597313558e-05
-4.21944434815396e-05
-4.11836097598912e-05
-4.51308250040338e-05
-5.13673267331569e-05
-2.81058044368752e-05
-2.82556881034228e-05
-2.74534104255432e-05
-4.42470337782765e-05
-4.31888795563889e-05
-1.98999136144938e-05
-3.8013138200258e-05
-3.20664373050822e-05
-1.29078803954278e-05
-3.16954153379806e-05
-8.95375352575509e-06
-1.60751152452497e-05
-9.5046240307113e-06
-2.37740312021462e-05
-1.97057995836705e-05
-3.90666474812983e-05
-4.26933717869069e-05
-1.22420251229651e-05
-3.29431137254152e-05
-6.4936327067076e-05
-4.10046758375035e-05
-5.70048281839966e-05
-3.3808489609208e-05
-4.06202929399416e-05
7.95522958643581e-06
-3.59486123055664e-05
-1.96023426795571e-05
3.83477765101278e-06
-1.18415140785873e-05
-1.71042364826918e-06
-1.70568573440991e-05
1.37056246820346e-05
-3.96104981325027e-05
-3.88433637716059e-05
-1.43294523994296e-05
-5.54596150313548e-05
-3.91725859284854e-05
-1.94773614891281e-05
-4.34887134116747e-05
-2.20950149840444e-05
-6.10457432439048e-06
-1.54715444406262e-05
-2.88445258533538e-05
-2.12441844099177e-05
-1.03878173316218e-05
-3.34865967889783e-05
-1.39294496125695e-05
-1.71091293019235e-05
-3.35158063096594e-05
-3.36439856350492e-05
-3.94265047461823e-05
-3.52718991438874e-05
-3.41239182395432e-05
-7.74935615519628e-05
-5.75829053910554e-05
-3.97078392590786e-05
-5.39972582660082e-05
-1.88755661611381e-05
-5.08873263353272e-05
-4.51610300932059e-05
-4.37062686504155e-06
-3.93385485214727e-05
-2.71296124035677e-05
-1.36681803435895e-05
-2.91031304133746e-05
-3.01580607552678e-05
-1.44339600464321e-05
-3.96314109342201e-05
-2.38378169348951e-06
-4.12595973906478e-05
-3.46699442092766e-05
-4.25554059451431e-05
-2.60677874559518e-05
-3.73262084087803e-05
-5.24252777147297e-05
-3.81190444560527e-05
-2.80632877842827e-05
-1.38896161604868e-05
-4.08390403791313e-05
-3.6905783372494e-05
-3.96785746808866e-05
-1.85036325676679e-05
-9.601309857394e-06
-7.59455519555355e-06
-2.54988383402776e-05
-2.16229629245633e-05
-5.83611427501933e-06
-1.58685579921215e-05
-2.18442572380746e-05
-2.06427874502455e-05
-5.49015954928785e-05
-4.30540615356474e-05
-2.8587419681957e-05
-3.67261726003146e-05
-2.7360992038288e-05
-3.12450196517587e-05
-2.14613796656973e-05
-5.66873532591131e-05
-3.73699135637167e-05
-3.41400475539901e-05
-4.00399649720368e-05
-2.76196164714009e-05
-3.06052035391319e-05
-2.58540427099654e-05
-4.14920740393673e-05
-2.55695237985008e-05
-3.16348177670005e-05
-5.38361138445126e-05
-2.08503920113685e-05
-2.61076220105143e-05
-5.28962876977719e-05
-3.81042524302552e-05
-9.9010636621023e-06
-6.98746828369914e-06
-2.00063710010156e-05
-3.17909611107189e-05
-8.90324487723737e-06
-4.0832783525637e-05
-2.77905023325696e-05
-1.39950954046989e-05
-2.19434853457427e-05
-5.00486836407274e-05
-3.75177611777197e-05
-4.54281910285176e-05
-3.43167623567024e-05
1.07579073929231e-05
-2.37348990496892e-05
-5.15728150659483e-05
-1.74694240531681e-05
-1.99891710549762e-05
-6.15810267012209e-05
-3.29814691736153e-05
-3.3737607009365e-05
-7.66379811400657e-06
2.0350525444062e-05
-1.40213199666126e-06
-1.07076840967025e-05
1.60189183728291e-05
3.27518467395297e-06
-3.13367693348516e-05
-3.00675653223818e-05
-2.627767066953e-05
-3.20621841531131e-05
-2.5201361961511e-05
-3.36647699973469e-05
-2.74564258059186e-05
-7.19430456161167e-05
-3.32525724491096e-05
-1.9107227966412e-05
-4.51573704405123e-05
-1.66919379220171e-05
-3.70295341459535e-06
-2.08228703126741e-05
-3.09506328044628e-05
-8.55633865718965e-06
-2.61338039958874e-05
-2.12387194279335e-05
-3.81632233527581e-05
-1.86393014226483e-05
-5.23768241762934e-05
-4.60435395304678e-05
-2.17657407475286e-05
-3.04671893216635e-05
-3.97806685879748e-05
-5.34637044565807e-05
-1.95256196739029e-05
-2.13618246847689e-05
-1.90589907173544e-05
-1.75058832034897e-05
-3.4797228946044e-05
-9.56594057966457e-06
-2.88580693541821e-05
-3.45334509696756e-05
-2.33120245408225e-06
-6.83557913606286e-06
-1.02466013138295e-05
-2.20886146374262e-05
2.29241604912638e-06
-2.19186644958979e-06
-6.00171030484594e-05
-4.34561685719271e-05
-2.223993780946e-05
-3.13825617529918e-05
-5.54144073370445e-05
-2.77622098952395e-05
-3.30972912591359e-05
-1.24998012210199e-05
-5.5263730713647e-05
-4.26067320173249e-05
-4.01617667828897e-05
-4.58550015273051e-05
-4.46224496847899e-05
-1.56804743920977e-05
-8.17171889814259e-06
-1.5591137526776e-05
-3.64610426604376e-05
-3.15496888291659e-05
-8.40198788231046e-06
-4.49867959462481e-05
-4.59100787855412e-05
-1.61165280885396e-05
-2.18498894603002e-05
-2.44558224583497e-05
-5.26040546821583e-05
-5.27389570159979e-05
-3.07575868569758e-05
-4.09999536505347e-05
-4.9476860750477e-05
-4.06637338145551e-05
1.93531723311359e-06
-2.0995841224672e-05
-3.53626620927903e-05
-1.22822172335722e-05
-3.7502215675214e-05
-9.8867946126248e-06
-4.06449566001248e-05
-2.34372804927964e-05
-2.72868695122293e-05
-4.33603948852828e-05
-4.32568530556235e-05
-1.04841957765949e-05
-9.44565859468111e-06
-7.55287955049297e-06
-1.30837892676516e-05
-9.8839431052951e-06
-5.73316390127175e-06
-2.43709172775218e-05
-4.17501556100157e-05
-3.69353934013735e-05
-8.15795442580921e-06
-1.32757592203168e-05
-2.75043821740565e-05
-3.45979187262905e-05
-2.38869868327906e-05
-4.0080374983406e-05
-1.58021836219169e-05
-4.11574198255999e-05
-1.94953899050038e-05
-2.51147308686149e-05
-3.66229686103666e-05
-2.70806122552933e-05
-2.75051667434891e-05
-2.75554373901766e-05
-4.35602827870512e-05
-6.77962091881161e-05
-8.67077826073226e-06
-4.96696709256711e-05
-2.11844355271891e-05
-5.36151496634136e-05
1.92992825119562e-06
-2.69020179980582e-05
-2.26669503715231e-05
-1.99551294724416e-05
-1.24192167604889e-05
-4.88383996714693e-05
-1.84688777703245e-05
3.81578367993328e-06
3.52752375094953e-06
-1.66377920990807e-05
-4.32535823233659e-05
-2.70019288967205e-05
-2.67429735291967e-05
-2.19784563960381e-05
-2.45570522235152e-05
-1.92402999459115e-05
-2.60893972143833e-05
-6.55416685854216e-05
1.25290940857331e-05
-1.90488361288866e-05
-1.75530143428703e-05
-3.03823353328323e-05
-1.1339549016573e-05
5.52573326187406e-09
-5.41172928662411e-06
-7.77162907642205e-06
-1.64945574613626e-05
-7.72444356234336e-06
-3.60423481917872e-05
-2.40192949415225e-05
-1.08900861691538e-05
-2.43337790986344e-05
-3.79286783762355e-05
-5.10324856302592e-05
-3.50766911754888e-05
-5.67183060800039e-05
-5.82145205517901e-05
-2.82390480789786e-05
-2.53669128744404e-05
5.31901661569106e-06
-2.68447060870155e-05
-2.93229923506559e-05
-2.24071924959566e-06
-1.02671087482223e-06
-5.60878050163984e-06
-1.11809001974041e-05
-9.8354750456126e-06
-4.15231041126717e-05
-1.35404598467296e-05
-5.0608742661768e-05
-5.07531635337411e-05
-1.54854621409866e-05
-4.5540403454928e-05
-1.40078357727847e-05
-2.86854502265918e-05
-1.29225140531817e-05
-4.0595853029625e-05
-1.03965052456428e-05
-1.57077921699977e-05
-1.18437648179499e-05
8.41932591786535e-06
-3.28056739373287e-05
-3.30880725511796e-05
-3.14703963122106e-06
-3.09809364270812e-05
-4.13755761927777e-05
-2.32114776943272e-05
-3.1971628646833e-05
-1.52505435142665e-05
-4.17930997206557e-05
-5.54737289941526e-05
-3.73041306986022e-05
-4.46200645547272e-05
-2.97260845133276e-05
-4.77750352884055e-05
-5.99147000710154e-05
-1.64516240419643e-05
-2.75235645572756e-05
-4.77323412256792e-05
-4.78360612179563e-06
9.60987235916022e-06
-2.31916226691973e-05
-4.82578945103116e-05
9.48480225824792e-06
-1.46441008967595e-05
-2.11122464788279e-05
1.59251268623207e-05
1.31950007685892e-05
-5.76226521922273e-05
9.7728154110467e-07
-1.13006848585617e-05
-3.27018952465436e-05
-1.624589763366e-05
-1.24161543414252e-05
1.73362885952494e-06
-5.08520197596358e-05
-8.73526687070757e-06
-1.34858266058456e-05
-4.00121658152811e-05
-2.74903664527602e-05
-1.54017128307315e-05
-3.21193074551142e-06
-2.27689706403393e-05
-1.58867249270222e-05
-6.46975715293342e-05
-4.02936851656116e-06
3.24916536662562e-06
-3.55480674193073e-05
-2.96365528647534e-05
-1.93556734498909e-05
-4.17032504571423e-05
-6.89980973230041e-06
-5.46155641694409e-05
-3.98964014650499e-05
-1.37680705136091e-05
-3.65362897501596e-05
-3.41109631501123e-05
-2.55871820271986e-05
-2.56713434893845e-05
-1.64141075931346e-05
-5.48706801734997e-05
-3.3066732270511e-05
-4.12821086369043e-05
-3.81557355843602e-05
-1.09336970886918e-05
-5.40714614714272e-05
-1.08528811186683e-05
-3.47489498558707e-06
-1.30938436482718e-05
-2.47333748131284e-05
-3.39550784320558e-05
1.30454053494014e-05
-2.48188773980876e-05
-4.01015027852116e-05
-3.96425187457473e-05
-3.10213901724238e-05
7.66569283524733e-06
-4.08162456625172e-06
-5.8409279568612e-06
-3.93220229509722e-05
-6.66797417019319e-05
-6.72504231681022e-06
-5.27136585032185e-05
-2.83644683791995e-05
-2.75874108340799e-05
-1.02971582236691e-05
-1.16986103840646e-05
-3.22559091870338e-05
-2.7476983477802e-05
-4.97610674163715e-05
-1.8482949638079e-05
-2.09538270804787e-05
-7.67009177766497e-06
-5.4925017262424e-05
-3.28291010562998e-05
-1.18759427038163e-05
-2.38368185602312e-06
-2.35249215365214e-05
-1.80085323653535e-05
-7.96781743860645e-06
3.91727001034788e-06
-3.90871278842725e-05
-5.98482303126677e-05
-5.60754614393268e-05
-2.5151737548234e-05
-2.47412059378593e-05
-4.33437569190086e-05
-2.6960289603537e-06
-2.33783579227168e-05
-2.2074968120406e-06
6.28182721724878e-06
-4.70961213894122e-05
-1.6642475984531e-05
-1.05703306259446e-05
-1.0903310552944e-05
-1.09522276671265e-05
-2.19660167790217e-05
-9.10248501844176e-06
-2.61573261640461e-05
-5.78287580778198e-05
-1.86428566124098e-05
-9.61934428120043e-06
-1.60075029120676e-05
-2.07766782659576e-05
-2.20805924440286e-06
-3.20747027242804e-05
-4.79480762132786e-06
-9.26904062871039e-06
9.11471533288961e-06
-4.61242220914611e-05
-5.15020243731781e-05
-1.68800317443043e-05
2.86911970011428e-06
-2.59069524169921e-05
-3.92533967501362e-05
-3.85132826060226e-05
-1.43706880528213e-05
-5.01168379237365e-05
-1.76914834890415e-05
-4.87073304187389e-05
-1.555938758245e-05
-9.86110772154655e-06
-2.38783255068391e-05
-3.39217230681613e-05
-1.44109772738921e-05
-4.67691340827127e-05
-2.69782553530043e-05
-1.48472266915167e-05
-5.38959043480794e-06
-4.70120959695982e-05
5.73079939217598e-06
-5.05659140078896e-06
-6.05761778383303e-05
-4.06607907103919e-05
-1.33152279565483e-05
-5.97049628633432e-05
-3.51074874764693e-05
-3.78551220181563e-05
-4.78984694212418e-05
-4.97785281644617e-05
-4.73439413328018e-05
-3.69584171860131e-05
-3.89278426529116e-05
-1.88298164844157e-05
-2.10347175250116e-05
-5.87905263523105e-05
-9.20863464328776e-06
-3.77405522083023e-06
-4.2290914727368e-05
-6.10170907454226e-07
-7.11166377599573e-06
-4.81726051143442e-05
-5.9087860724429e-06
-7.22469331344929e-06
-2.32995478269754e-06
-5.10452105458453e-05
-4.09720177553633e-05
-5.48651883705227e-05
-3.84055540088771e-05
-5.21401544487866e-05
-2.71578195589872e-05
-2.86113096559599e-05
-3.71491352567051e-05
-3.32765543961311e-05
-8.72854553383436e-06
-1.00338114575023e-05
-2.82048657085406e-05
-1.57826774924409e-05
-9.97764918424462e-06
-1.77909685457561e-05
-2.87337350441155e-05
-5.07865605088964e-05
3.96631680885464e-06
-1.83374955450587e-05
-2.16480453734963e-05
-2.01009718410134e-05
-3.9590605112737e-05
-3.42202368542456e-05
-3.63261988098045e-05
-1.29767919037387e-05
-3.45900403098287e-05
-2.43521872676178e-05
-1.23245506004687e-05
-2.09992616335846e-05
-2.25729831741515e-05
-1.46086729604293e-05
-7.51187173610878e-06
-9.0391151728449e-06
-1.70305122049778e-05
-1.24267899904097e-05
-4.55439428546203e-05
-2.17523753850068e-05
-3.84567187106129e-05
-5.26665010285503e-05
-3.12738538646757e-05
-3.32602821244342e-05
-2.83657888198091e-05
-5.36440183158104e-05
-1.13958299008752e-05
2.11010448622772e-05
-4.14403270297427e-05
-9.15141154366863e-06
2.05692636319969e-06
-2.69957015548482e-05
-4.47612076639374e-05
9.43968613611092e-06
-4.40066619217086e-05
-4.07723242235761e-05
-1.41400477271462e-05
-3.93954220510252e-05
-2.71862217814895e-05
-1.62033113461269e-05
-2.37080447014207e-05
-2.04685196625182e-05
-4.00074849014143e-05
-1.48472335322221e-05
-4.53210529862988e-05
-1.77549347909307e-05
-9.34544569766369e-06
-2.16379175783642e-05
-3.22828406175777e-05
-3.07588368606338e-05
-1.32959549922715e-05
-3.6559940864702e-05
-3.18816747853543e-05
1.77202987662594e-05
-5.79003879697699e-05
-1.9041925221743e-05
-2.05129203403353e-05
-5.23866414965618e-05
-3.90488789762708e-05
-2.45236865620614e-05
-4.16960112296205e-05
-4.39232561321873e-05
-4.99772023986318e-05
-2.88992258351027e-05
-5.98582725447755e-05
-2.18297782488432e-05
-1.15193776221119e-05
-1.07784057756485e-05
-1.49652357318861e-05
-1.77875238009842e-05
-2.88915729347936e-05
-2.52056372992824e-05
-2.43932626461605e-05
-1.09699055611217e-05
-4.10793246669324e-05
9.72671542554939e-06
-1.27562051166916e-05
-1.85688182209158e-05
5.87388078894583e-06
-3.16092058385425e-05
-4.77617596901275e-05
-9.05095353194937e-07
-8.30741001912937e-06
-1.88130551585858e-05
-2.44982588962887e-05
-3.77293579094494e-05
-3.35050299965355e-05
5.65555120043722e-06
-3.98921132242559e-05
-1.40904383958206e-05
-3.19288942758281e-05
-9.51017151616069e-06
-3.24675207396887e-05
-5.07823346872554e-05
-2.31473051751736e-05
-2.50087745106812e-05
-2.08532959163255e-05
-3.27297459809124e-05
-3.96651814970504e-05
-4.6466799947562e-05
-4.71966467359996e-05
-5.58938040097206e-05
-1.83990521714593e-05
-4.28246593611624e-05
-2.78332878136254e-05
-2.2049088077823e-05
-6.09569147951844e-05
-2.80552911325616e-05
-6.8271113007981e-06
-2.37134795671772e-05
-1.13181584114552e-05
-1.02992911778337e-05
-3.55319884317545e-05
-1.5558861997065e-05
-1.76672438690199e-06
-1.81595377731222e-05
-1.10570179040636e-05
-3.81027141044721e-05
-4.73308806603815e-05
-3.26784544125748e-05
-6.02498501589237e-05
