# Supplementary material for: Research on computational propagation and identification of mine microseismic signals based on deep learning
Source: PLoS One. 2025 Oct 22;20(10):e0334641. doi: 10.1371/journal.pone.0334641 (PMC12543183; doi:10.1371/journal.pone.0334641)
Supplement: S7 Data — (ZIP) [file pone.0334641.s007.zip › 000100900001375.xlsx_0.txt_24.txt.txt]

-4.8771604078265e-05
-4.35047026453932e-06
-4.29115482941804e-05
-1.44734661630838e-05
-7.90833327906644e-06
-3.32706909711767e-05
-2.97690732124379e-05
-8.91141247837227e-06
1.47432261124275e-06
-3.54401906389705e-05
-4.35519297051064e-05
1.74217864957597e-05
-6.31747151433677e-05
-2.50851441384937e-05
-5.34473892784952e-05
-6.10093459262042e-05
-5.31099885705834e-05
-1.18344124346476e-05
-3.53551606034037e-05
-3.80704167123612e-05
-2.28260961518465e-05
-3.25793126379001e-05
-2.75836933870346e-06
-3.16270193108538e-06
-2.92638515087488e-05
-2.35597107776043e-05
-7.20901086886248e-05
-2.26544240825498e-05
-2.32765539071882e-05
-3.28065497859092e-05
-4.41850210358451e-05
-1.92108604983393e-05
-5.09733458636347e-05
-4.21651605004751e-05
-4.3089758625246e-05
-6.75871968154924e-06
-1.66989639567334e-05
-2.69654925647948e-05
-3.19226973990449e-06
-6.02152889525278e-05
2.06999165686395e-06
2.1244591980682e-06
-3.91666463553727e-05
6.43619348627407e-06
-1.6627739163796e-05
-2.55359844781283e-05
1.73763740778295e-06
-5.63981929467831e-05
-4.22791001740692e-05
-1.66003953514145e-05
-1.83605663778335e-05
-1.66023408956963e-06
-4.37644849146595e-05
-4.15629276022898e-05
-1.40629413355313e-06
-2.48857502831351e-05
-4.55731893815449e-05
-2.37793419965367e-05
-4.01530664138184e-05
-2.8358117217626e-05
-1.87780940695403e-05
-1.19757434273729e-05
-2.58997723888973e-05
-2.02332087359864e-05
1.59083371915591e-06
-7.15183408590829e-05
-5.83231526614236e-06
7.96073426198031e-06
-4.59624761277757e-05
-2.14254170326539e-05
-2.91214981966422e-05
-6.32342949210659e-05
-5.15450359154144e-05
-5.06839097438546e-05
-2.77069228956184e-05
-2.61296926211838e-05
-3.70945560769643e-05
-1.10938384245949e-05
-4.40833383730771e-05
-2.64277973736339e-05
-1.22890710780252e-05
-3.79663934006781e-05
-2.10598943780915e-05
-2.5256133158987e-05
-3.09714818552733e-05
-3.23235566048272e-05
-2.66565579648521e-05
-5.74512884760935e-05
-2.63252378344583e-05
-3.45899631642178e-05
4.82883414967743e-06
-4.55168378948392e-05
-2.40604457371414e-05
2.4210301740041e-06
-5.63233260924659e-05
-5.26161516121262e-05
-2.83907005209965e-05
-5.59518182957046e-05
-3.16144772398109e-05
-4.61950065807657e-05
-1.65485083647238e-05
-4.7479669421412e-05
-3.38471185902862e-05
-3.86069385970552e-05
-1.91744638240348e-05
-2.15723233887526e-05
-1.693748943746e-05
-4.62802391530307e-05
1.37108953852805e-06
-4.24920285038654e-05
-4.17202630173393e-05
6.55737003406615e-06
-7.06758509861185e-06
-6.22994015917438e-05
-5.25797094593206e-06
-4.30767891354308e-05
-5.52804707621729e-07
-3.55227497896381e-05
-2.49468487129868e-05
-4.97129491249102e-05
-3.67491161248598e-05
-1.22179491307976e-05
-4.37849440260621e-05
-1.69984494764064e-05
2.49938659577515e-05
-7.09310662210552e-06
-2.54220179706067e-05
4.95125617080288e-06
-1.06752725454216e-06
-9.06378896069765e-06
-3.29743388303803e-05
-6.1054992594222e-05
-4.90420012295128e-05
-5.21902091561295e-05
-2.01736058619141e-05
-1.49196075671514e-05
-2.04721740838837e-05
-2.92948860208417e-05
-4.358740003302e-05
-4.850531681555e-05
-7.84394347799009e-05
-5.27772668942156e-05
-5.91982879121545e-05
-1.78264751237491e-05
-1.30583384486136e-05
-2.82919807314962e-05
-4.57029177856091e-05
-2.56159703490389e-05
-5.39546729552537e-05
-2.17930501674529e-05
-3.11755979155945e-05
-4.55864779310973e-05
-2.90998310590933e-05
-3.96290732860929e-05
-4.24067994426424e-05
-4.82888109908743e-05
4.41017955304157e-06
-9.4324085994644e-06
-3.36969832464359e-05
-4.07931519747258e-05
-3.70845963405694e-06
-4.2745020530541e-05
-2.01086994794384e-05
-2.20370191986894e-05
3.38522415819092e-06
-2.9644672994832e-05
-1.15095683368086e-06
-4.44388566202326e-05
-2.03772191005495e-05
-6.1090385864623e-05
-4.01065996616798e-05
2.23048014567818e-06
-3.18923547537227e-05
-1.01212394636615e-05
-2.78191563797796e-05
-1.2612668457502e-05
-1.55257229143135e-05
-8.58656633996368e-06
-1.6147154117995e-05
-1.72734154497695e-05
-2.00432868687756e-05
-1.75252652833631e-05
-2.57194357349089e-05
2.98199390628003e-05
-3.10199332515002e-05
-2.77992358653825e-05
-4.23864679088892e-05
-4.27711162033688e-05
-2.87618416335001e-05
-5.18383368572274e-05
-3.17657883348565e-05
-2.93477926288889e-05
-4.89951204873654e-05
-5.22162712353123e-05
-5.15869308592867e-05
-4.98495341225087e-06
-3.56428013114459e-05
-3.01882074991598e-05
-4.24930903032935e-05
-2.54637825116217e-05
-2.05789320477192e-05
-3.04258382463703e-05
-3.09922138867432e-05
-4.18605233703746e-05
-4.93075760603187e-05
-4.81970521047927e-05
-3.14886207943248e-06
-3.98424231853296e-05
-3.59009571146644e-05
-7.01096740129911e-05
-6.81144434085077e-05
-4.05969145387309e-05
-4.23501392883216e-05
-8.25619975091298e-06
-4.35585072703829e-05
-2.51479541320014e-05
-9.08536699750583e-06
-2.936275405107e-05
-8.52164158659376e-06
-1.50983379711978e-05
-3.26465182959594e-06
-5.32169687533384e-05
-2.31053248932838e-05
-2.81130994611906e-05
-4.09795891617794e-05
-1.76680744768135e-05
8.73039449217942e-06
-3.39454221557393e-05
-2.71131292306541e-05
-2.90089602834738e-05
-4.44780147315816e-05
-1.184920356522e-05
-2.99314757855575e-05
-2.39077511833263e-05
2.24132450226439e-07
-5.32717387568566e-05
-2.97016311429097e-05
-2.03611440356149e-05
9.58053839351251e-06
-5.74338457629217e-05
-6.26556457672117e-05
2.99606480564096e-06
-2.55455978880555e-06
-3.20325490855703e-05
-2.23144267058131e-05
-4.37772461546079e-05
-2.12899383906546e-06
-3.55540177167463e-05
-2.99924637482359e-05
-3.55545159851278e-05
-5.90939764262685e-05
-3.72371800716924e-05
-3.80958650001322e-05
-4.35718058367538e-05
-3.31954255805525e-05
2.48377912990816e-06
-5.52568624379975e-05
-8.15802159893036e-06
-4.52633432937341e-05
-1.13268122821247e-06
-1.72030807472658e-05
-9.113606909897e-06
2.79502336069573e-06
-6.16715293536128e-05
-3.00637763371592e-05
-1.87666142168785e-05
-3.70469602243053e-05
-4.50572170259454e-05
-2.89354925703521e-05
-5.2281659854566e-05
-4.01850038846754e-05
-6.53591651209591e-05
-5.7158552586076e-05
-4.42102587278937e-05
-8.34400028886288e-07
-1.57435063502445e-05
-2.19196221713561e-05
-4.37213026269477e-05
-2.82041427363502e-05
-1.15037875898136e-05
-1.58655890778965e-05
-8.39712482885662e-07
-1.11611203422913e-05
-4.41862976800943e-05
-2.31156518100126e-05
-3.61027857400787e-05
-9.51928446239748e-05
-4.43755416839511e-05
-6.4369170566045e-05
-6.07081712594513e-05
-4.43941684177761e-05
-3.0793101130731e-05
-3.99116074868178e-05
-5.52761534774478e-05
-9.69882132694333e-06
-3.96206187877127e-05
-1.7304315414736e-05
-2.62150395429923e-05
-5.16715060164907e-06
8.1994317827353e-06
-1.09700580708512e-05
1.23933544494728e-07
-2.08557140914429e-05
-1.85837245406128e-05
-3.1822510687484e-05
-5.08900264067188e-05
-5.25055479617469e-05
-6.85453303812095e-05
-5.72888101919523e-05
-4.45321314005012e-05
-5.26889548323892e-05
-2.00192935657446e-05
-1.32980774052975e-05
-2.38138321054852e-05
-1.13641409642993e-05
4.81721925649259e-06
1.85117886627269e-05
1.38438196287552e-05
-1.33839139594899e-05
-3.232052320614e-05
-2.72847040593337e-05
-4.50052976966947e-05
-6.1600464372264e-05
-3.67515857344335e-05
-1.74768921932948e-05
-3.85654584510044e-05
-6.757009816624e-05
-3.91465944870831e-05
-6.29132574078089e-05
-5.55736182378191e-05
-2.90708745852163e-05
-2.0645581838712e-05
-3.11396964562035e-05
-3.51530473199209e-06
-3.29065010700966e-05
-2.53945359418413e-05
5.86602817053671e-07
-1.53210507362771e-05
-2.84691248774368e-05
-3.4090487243943e-05
-1.77397128734819e-05
-3.11095655523107e-05
-2.65753836585973e-05
-3.4475978854454e-05
-7.68277487690871e-05
-5.6874033217915e-05
-6.2589719831817e-05
-5.28817800301129e-05
-3.85008677419526e-05
-1.19700064712494e-05
-3.57394288335236e-05
-2.61109427575682e-05
-5.69397524992382e-06
2.4177291277719e-05
-1.92114305378214e-05
-1.1576624840364e-05
-1.8507531090584e-05
-2.5357330871473e-05
-4.37795321980508e-05
-3.70614156861832e-06
-7.39046428665725e-05
-3.85963089436987e-05
-3.7376193387807e-05
-5.11428686409951e-05
-5.32430270149871e-05
-3.62029645513722e-05
-3.42042186068353e-05
-5.21120440308202e-05
-2.59830212469133e-05
-1.61503988055033e-05
-2.82824159253451e-05
-4.66620871390299e-05
-2.35012596640763e-05
-3.50060421427529e-05
1.53029576479847e-05
-4.50107510695519e-07
-3.95907713402938e-05
-2.87119250216546e-05
-3.4745155588044e-05
-8.74383669388976e-06
-2.06741573693098e-05
-1.36590090093632e-05
-4.67569414065612e-05
-6.29179540839977e-05
-4.3799452113173e-05
-1.73856482179555e-05
-4.85406998476944e-05
-4.86625988624595e-05
-2.99924018092253e-05
-3.09252112876345e-05
-5.48347348553993e-05
4.03730695075573e-06
-1.93908499100065e-05
-3.96965315555742e-05
-2.71401289113702e-05
-1.21740593595455e-05
-3.86089066537162e-05
-2.64907886430954e-05
1.10392680673143e-05
-1.75580296004186e-05
-4.27624222675072e-05
-1.66149824322554e-05
-5.6062016326945e-05
-2.83982695112867e-05
-4.28111933146214e-05
-2.96471318898419e-05
-2.37929554537212e-05
-2.97416351082206e-05
-1.23005766842961e-05
-5.00257864203873e-05
-1.7777021531063e-06
-3.54351479376509e-05
-5.33736109688834e-06
4.28476388138845e-06
-6.44801245175384e-06
-8.6679804118881e-06
2.17812690013397e-05
-1.47058030751638e-05
-2.08716614920707e-05
-3.53056636579216e-05
-3.02684970370435e-05
-3.53265250392818e-05
-3.37766135247432e-05
-3.80962227989893e-05
-2.95076661521853e-05
-3.7800399198657e-05
-1.83955225427207e-06
-1.33289631392818e-05
-4.20494472800893e-05
-2.69780170423422e-06
-3.04565542700064e-05
-1.34733479843896e-05
-3.87700088475444e-05
-2.2875312433142e-05
-7.22125876040277e-06
-9.52153624945254e-06
-1.70960867038363e-05
-3.84102524556696e-05
-4.91983241404542e-05
-3.15616859576451e-05
-2.44108676012267e-05
-6.39447620668104e-05
-2.48844851010642e-05
-8.05150732359757e-06
-5.07185802060127e-05
-6.25255056386614e-05
-7.58747976483433e-05
-6.61176690316336e-05
-5.18892760541026e-05
-4.32447468356719e-05
-3.22068432509158e-05
-1.98546869795205e-05
-1.95758845434463e-05
2.33512850510293e-06
-3.36456230508046e-05
-2.01357768960639e-05
-1.91408643491859e-05
-4.00452423494329e-05
-3.65163134477252e-05
-4.41818263574036e-05
-4.61445173468183e-05
-3.68421304053397e-05
-1.83448861763933e-05
-2.666912747026e-05
-2.47923863745117e-05
-1.70813123385875e-05
-4.10659126585265e-05
1.51363032585235e-05
-1.26196240700946e-05
-3.3570062207253e-05
3.97700995139847e-06
1.71519388497039e-05
-1.06001261307768e-05
-1.3345794872556e-05
-2.4032278337093e-05
1.29947538937749e-05
-2.61976886140766e-05
-2.39310449471701e-05
-1.34201318531069e-05
-5.86682239479648e-05
-5.35724306306204e-05
-1.63215162419556e-05
-1.31947969198783e-05
-4.57252113910089e-05
-1.7057453544398e-06
6.40044796580077e-06
-3.67568585640647e-05
-5.6146187182502e-05
-1.39289988847249e-06
-5.8755727891103e-05
-1.34921296355606e-05
-2.10098965077493e-05
-1.04236218918009e-05
-2.44358854427614e-05
-1.0521858830492e-05
-1.16592136710328e-05
-1.7256015979407e-05
-2.71297235166658e-05
-1.18678934170405e-05
-5.16444980732009e-05
-4.97361705029249e-05
-4.67555569283709e-05
-3.49329167594799e-05
-4.64661798515487e-05
-2.44544609992547e-05
-4.61580104920641e-05
-5.45311308487647e-05
-3.20921458111407e-05
-3.44731820157886e-05
4.26795242520039e-06
-2.36380806567626e-05
-1.42885914590962e-05
-7.92130033904163e-06
-1.15594637828785e-06
-4.0416612108905e-05
-4.4002580817388e-06
-3.1089739265465e-05
-5.10556104023204e-05
-6.1689858704304e-05
-2.97684166593471e-05
-1.50793881948022e-05
-6.18758157383078e-05
-6.00586260933679e-05
-8.51179353674831e-06
-1.65293970404102e-05
-3.9301924071929e-05
-4.20688442575726e-05
-2.6175152360929e-05
-1.35942971096333e-05
-4.3262864190553e-05
-2.51344895869526e-05
-4.5141872000912e-05
-1.29001237530406e-05
-1.4057882573501e-05
-2.20499066121959e-05
-4.67804183985455e-05
-3.85284640911423e-05
-2.50468679913721e-05
-2.89271241021399e-05
-3.49473608469531e-05
-1.52234347357958e-05
-8.85300224953407e-07
-1.78881869657378e-06
-1.74166415310263e-05
-3.70732907640657e-05
-1.58702232281274e-05
-2.1662471648866e-05
-2.94929716594553e-05
-2.40331007479452e-05
-2.28490850682953e-05
-2.57310058915267e-05
-4.64867879721084e-05
-5.06256481117214e-05
-3.4533798072778e-05
-2.67072303702601e-05
-8.2296004161693e-07
-1.15878500200747e-06
-7.79922493657983e-06
-1.09833209951594e-05
-5.5619302643142e-05
-5.7009270543239e-05
-7.59280076444691e-05
-3.39809991035831e-05
-3.4329333366671e-05
-2.07543505689807e-05
-3.49970325588704e-05
-4.31459568481462e-05
-3.46212757751786e-05
-3.69830550608981e-05
-1.60150714736858e-05
-9.86937998692317e-06
-2.3844158381035e-05
-1.06425947532853e-05
-4.41468395500821e-05
-2.08273125839588e-06
-6.37399283127501e-06
-2.75475401735504e-05
-4.10881960962661e-05
-1.5651904900108e-05
-3.04866864478832e-05
-3.62180271327226e-06
-3.23522186987432e-05
-2.41123167862977e-05
-3.81221664051555e-05
-3.05761792247353e-05
-8.17953473062056e-05
-3.26744837324343e-05
-4.11585379183183e-05
-4.32105746293678e-05
-4.471518916152e-05
-4.52584318771202e-05
-3.93249328714851e-05
-2.29883648329613e-05
-1.07039370718141e-05
-1.06791370712265e-05
-3.48197312243329e-05
-2.49338935617302e-05
-3.83748037332641e-05
-2.9570995963357e-05
-1.39009868460078e-05
-1.49230569724903e-05
-3.48046634281899e-05
-5.05798488278498e-05
-2.85709166248229e-05
-5.4250736196714e-05
-4.96567479063304e-05
-3.51751639700638e-05
-4.82646620589633e-05
-6.30600494175236e-05
-4.13698365772885e-05
-3.87406977158773e-05
-2.37896724581547e-05
-2.02704635507258e-05
-6.29559627860568e-06
-3.65552472264849e-05
-3.65802861619128e-05
-2.12309346528822e-05
-1.50790215027912e-05
-2.15294251339251e-05
-2.00332309258662e-05
-2.40866061611663e-05
-2.34676977136633e-05
-4.90118165473169e-05
-4.67943524441944e-05
-3.55887815019071e-05
-2.69028778187264e-05
-1.04403149739966e-05
-5.49920115525421e-05
-4.48406586728547e-05
-3.90637387694438e-05
-5.73631406772735e-05
-2.26571886105137e-05
-2.9355322177448e-05
-2.86716321717813e-05
-1.32055747518934e-05
-3.67053165758272e-05
-3.9947419203556e-05
-4.1128511065896e-05
-4.47565628894621e-05
-1.19385236638745e-05
9.64394576551474e-06
-3.81157563979018e-06
-2.68894889244427e-06
-4.57500865318635e-05
-4.12619887250512e-05
-4.14342310656173e-05
-4.30564744282786e-05
-5.1051053635105e-05
-4.97344173942192e-05
-2.04576644790576e-05
-9.75818360417099e-06
-2.81683848241275e-06
-1.66100746904265e-05
-2.22781718684582e-05
-2.39695057448122e-05
-9.90303116808331e-06
-3.9032030563456e-07
-1.83466045653721e-05
-3.14053818604715e-05
-2.03281106316652e-05
-2.65672886843211e-05
-6.17663450761053e-05
-5.2382331611332e-05
-4.97407417323486e-05
-3.88705569181658e-05
-2.62919384411041e-05
-4.4912912719604e-05
-9.55175373847782e-06
-6.24589776360155e-05
-4.00450334301605e-05
-2.94332329345553e-05
-3.19971400035941e-05
-5.28285359870383e-05
-4.31332547928556e-05
-1.58638323435919e-05
-1.05829158160995e-05
-3.40163734629186e-05
-3.02699586300985e-05
-4.1794883152449e-06
-6.41511032254767e-05
-5.74337835860799e-05
-4.65267563854083e-05
-3.21906814834311e-05
-2.51760350511483e-05
-3.51136524776788e-05
-3.51659993704675e-05
-1.57964223468555e-05
-2.69252048312564e-05
-4.98805918800668e-05
-1.66827851314292e-05
1.60274012226133e-05
-2.74776446241488e-05
-1.47341926043034e-05
-1.2947729083318e-05
-4.39857578029788e-05
-9.76824074845249e-06
-4.31503496994321e-05
-4.05699890996991e-05
-3.2235818752393e-05
-1.18629296014367e-05
-4.57633779579966e-05
-4.51764506610543e-05
1.02376093350867e-05
-5.01476832846931e-05
-3.1783693639979e-05
-4.69673705066055e-05
-4.79407492500709e-05
8.63818696684562e-06
-1.9913081458834e-05
-2.68297150662436e-05
-1.20371068778174e-06
-2.54060688893324e-05
-7.30850870565555e-08
-5.57818972449265e-06
-3.00046647905267e-05
-2.21401405809243e-05
-1.79353832194688e-05
-3.83708774502366e-05
-3.84873173012996e-05
-6.83705381981693e-05
-4.71569765199698e-05
-1.69237525826967e-05
-4.03466767691063e-05
-2.46382989909387e-05
-3.59670839457734e-05
-5.0251064267454e-05
-2.52088594912268e-05
-2.62739330320086e-05
-3.89576710450453e-05
-3.0325846014205e-05
-1.77829394598808e-05
-3.887125060111e-05
-3.36175717653862e-05
-3.41877639283752e-05
-1.15246970865884e-05
-2.71332346901459e-05
-5.15412951402728e-05
-4.20574152675992e-05
-4.17533337944303e-05
-3.96741966014193e-05
-1.92228976095034e-05
-1.94954635489441e-05
-7.02468184528041e-05
-4.73559357813211e-05
-2.68048993410448e-05
7.68156855947126e-07
-3.88983401596804e-05
-2.04713247042215e-06
-4.37345976460673e-05
6.87880281911407e-06
-1.79407607983252e-05
-3.90678313266536e-05
-3.11574292272573e-05
-2.58072571607549e-05
-1.39599390689225e-05
-7.92348186001092e-05
-4.13903043697218e-05
-6.12690584071866e-05
-4.57506913521764e-05
-1.70320165647196e-05
-1.56182459426967e-05
-4.21530068991134e-05
-2.72669677848167e-05
-3.31824734086935e-05
-9.37472449045805e-06
-2.43760257078433e-05
-2.57930251864956e-05
-6.81594178949462e-05
3.50744671512651e-06
-3.71817987285277e-05
-2.27088146206874e-05
-3.52371270720235e-05
-3.03549919088585e-05
-9.08794260134483e-05
-4.15288669089521e-05
-2.63238430438015e-05
-3.20063211314028e-05
5.52272509064847e-06
-2.18636544410079e-05
6.21176541804429e-07
-6.05066948561949e-05
-2.17988860030606e-05
-1.03636062982303e-05
-5.70284298447842e-05
-3.3651821594774e-05
-2.88707121504626e-05
-1.22531343776727e-05
-2.72182096931491e-05
-1.62583172023013e-05
1.95812631994154e-05
-1.17977460628562e-05
-4.67165887677338e-05
-4.2272900687469e-05
-6.23994002040612e-05
-2.01819117088129e-05
-1.06291193515304e-05
-4.41602430455773e-05
-6.56992648721645e-05
-3.36367675355583e-05
-3.54518687297188e-05
-1.51473552530107e-05
-4.47507220978704e-06
-3.20557442169184e-05
-2.36852529006453e-05
-6.19975940544635e-06
-3.59924000970753e-05
-2.62683922053816e-05
-2.67097564647929e-05
-1.33168913266963e-05
-1.64665532219546e-05
-4.26682703954191e-05
-6.85639377578077e-06
-1.19090388434616e-05
-2.29981875744492e-05
-3.9050178536695e-05
-4.31883404563803e-05
-6.76347861295315e-05
-3.51080710461349e-05
-4.81167118948098e-05
-3.21069320426332e-05
-4.56580073668984e-05
-6.35204589861822e-05
-3.3421267585857e-05
-5.73278125962367e-05
-2.68072790092695e-05
-2.74757674886057e-05
-8.05827032078569e-06
-3.99930011049442e-05
3.04454102444624e-05
-4.60771736040704e-05
-2.97385994358166e-05
-3.52472529269634e-05
-1.79796356482377e-05
-7.80684895165137e-05
-4.04415052219379e-05
-5.25892327155409e-05
-5.66250381031109e-05
-2.49425216322924e-05
-4.73338223743777e-05
-4.36584806277017e-05
-2.79581219028206e-05
-4.03178710641556e-05
-2.35868125707685e-05
-2.31660373064777e-05
-1.54271798245131e-05
-6.05780839727171e-06
-9.43648786883545e-07
1.24950533446594e-05
-1.95577193856259e-05
-3.17842098401534e-05
-5.29737889072739e-05
-4.66152246490521e-05
7.42725604403726e-06
-5.16566648994308e-05
-5.38805317171726e-05
-6.84933124786393e-05
-8.63120623955438e-05
-3.44095731952255e-05
-2.55224736921997e-05
-3.49720938740084e-05
-2.66709459616335e-05
-1.65264040347168e-05
-4.85190950590133e-05
-4.75006851641164e-06
-5.50752965573204e-06
-3.97227871666631e-05
-1.66349466086879e-05
-3.1857862437673e-05
-7.73892206739388e-07
-1.16891218128711e-05
-4.17577501992074e-05
-2.43378787218503e-05
-3.01688897235782e-05
-3.77133429148919e-05
-4.29329361429402e-05
-5.63074707846137e-05
-2.34523793582129e-05
-7.28555466276473e-05
-1.9085460694549e-05
-2.00505151859883e-05
-2.23154647922993e-05
-1.04256044122271e-05
2.79897659339952e-07
-6.21496778401156e-06
-3.58643478880408e-06
-1.86561212205127e-05
1.30915667354347e-05
1.86165786092773e-06
-2.21573833404286e-05
-2.12806040631559e-05
-2.9903002066359e-05
-1.42046389239942e-05
-4.19137405945916e-05
-4.79793043620681e-05
-4.55495385491544e-05
-8.83335377178165e-05
-8.00981669508375e-05
-2.25704493276195e-05
-3.99004680182841e-05
-2.60447657329599e-05
1.3683766836804e-05
-1.54233707560829e-05
-2.65601245723685e-05
2.6914839499797e-05
-2.88546436923551e-05
3.03377270993722e-06
-7.03830993730963e-07
-2.11347583626786e-05
-4.01972954503036e-05
-3.73439008398921e-05
-2.45518778728907e-05
-1.51631798409935e-05
-3.21084138040761e-05
-2.95751049326295e-05
-9.00567906531985e-05
-4.88185187981131e-05
-4.76513761694035e-05
-9.36809451497578e-05
-5.3249750431282e-05
2.77861757102882e-06
-6.38400489263554e-06
-5.70934065244566e-05
-2.1843588087891e-05
3.07120065862878e-05
-1.08933116476614e-05
-1.2136567260851e-05
-8.68629965783314e-06
-3.92620246949253e-05
-2.11195691548133e-05
-6.44132826924524e-06
-3.93140838091086e-05
-6.4098084639619e-05
-2.74276528912694e-05
-6.35721209876875e-05
-5.09183581515745e-05
-4.33637394561679e-05
-5.84219193125526e-06
-3.43356631083356e-05
-1.95682512614001e-05
-1.40569146324319e-05
-5.00230650923425e-05
-2.35544900389558e-05
-3.6002147320597e-05
-7.68547296283167e-06
1.02328626752621e-05
1.60077329459359e-07
-5.73240957614896e-05
-1.89930318073116e-05
-1.15751056794502e-05
-1.93204983991942e-05
-2.57428126581751e-05
-1.19614711633936e-05
-2.37329147761984e-05
-3.52199808364649e-05
-3.48641784256809e-05
-6.44183922561211e-06
-5.7768631504505e-05
-4.55763598841806e-05
-1.48209624482796e-05
-4.27453148061905e-05
-3.86145693339654e-05
5.7321555332541e-06
-1.19451066152603e-05
-2.11146775758397e-05
-4.9500904500707e-05
-2.5897261463831e-06
-6.62245211720799e-05
-1.37532478123342e-05
-3.27387538462361e-05
-5.32904478534984e-05
-4.292782060143e-05
-4.56669177862861e-05
-4.38208725407893e-05
-4.52490659840672e-05
-3.27861976929725e-05
-9.03100946533245e-06
-3.94746365775745e-05
-3.17796548312175e-05
-2.73391878660201e-05
-6.05984694894806e-05
-5.76189944339016e-05
-3.19812068840069e-05
-2.91087539329265e-05
-2.88067735282572e-05
-6.8787612626508e-06
-5.77384365346124e-05
-2.2210208765769e-05
2.5511547649073e-05
-2.22696386566663e-05
-1.18737673823294e-05
-2.61495989955192e-05
-8.84354524708885e-06
-5.46860411095215e-05
-2.87759028864378e-05
-6.74798836112411e-05
-5.23702166817444e-05
-3.96640618998773e-05
-2.71829175045896e-05
-2.23951460085095e-05
-2.04151028123992e-05
-2.4778202550674e-05
-3.82662676525568e-05
4.89102384491098e-06
1.59321866081285e-05
-1.27317894767506e-05
-3.18248647544572e-05
-1.16590358602708e-05
-2.31597904464055e-05
-4.2413685874294e-05
-1.76139175501688e-05
-2.82861022479514e-05
-8.01982274856833e-05
-2.74432289250417e-05
-4.24430862863391e-05
-3.62363215527255e-05
-4.36886894883459e-05
-2.35461698549722e-05
-2.85796591462525e-05
-4.91109183217451e-05
-1.87972234019154e-05
1.67081645941528e-05
2.70665433443507e-05
-8.73971938781616e-06
-4.48761515192915e-05
-2.54028080691703e-05
-3.87671947543963e-05
-1.0984817427913e-05
-1.1864947229114e-05
-2.65805522838787e-05
-1.38853419186139e-05
-7.22577266360463e-05
-3.51866229356612e-05
-1.71359611917529e-06
-4.92704552601065e-05
-5.21144339842316e-05
1.02761615400375e-06
-3.48639401114715e-05
-3.38266691851139e-05
-3.41448668491557e-06
1.68343754765965e-05
-1.60223500370347e-05
-1.22582943123e-05
4.12570514760263e-06
-5.758185394322e-05
-1.20335165740024e-05
-2.67030318205519e-05
-3.76563405149634e-05
-4.73229847760046e-06
-4.18501925412103e-05
-3.5576655343431e-05
-2.31725526762668e-05
-1.13466391900693e-05
-4.73993707350555e-05
-2.90975291644831e-05
-3.81492191145497e-05
-2.07390560076627e-05
-3.41321769123429e-05
-3.04348261796871e-05
-1.75970921206561e-05
-3.73293023637368e-05
-5.02720032897252e-05
-1.17835507910867e-05
-4.03610891084799e-05
-2.91117811100693e-07
-4.83888462090703e-05
-2.19813719962045e-05
-5.13806525705919e-05
3.34450024385545e-07
-2.26556536695337e-05
-5.69876478459299e-05
-4.67296081955563e-05
-4.48376257133253e-05
-5.51400675337273e-05
-3.73013118587513e-05
-4.66249002828382e-05
-2.33917015174863e-05
-4.5098021468882e-05
-3.11345345134966e-05
-5.92090184368382e-05
-3.11978387561255e-05
-4.25968123905747e-05
-2.80704557373757e-06
-3.81912603562691e-05
-3.32277070020574e-05
-2.16527931071964e-05
-1.45774112351142e-05
-3.42317550976432e-05
-8.32828821035413e-06
-4.94397622120791e-05
-4.14785466109631e-05
-9.02311947465455e-06
-2.82650216526643e-05
-2.96245700744156e-05
-4.27072690501199e-05
-9.92022121320568e-06
-5.34125114425882e-05
-5.93141931035461e-05
-5.51639061044825e-05
-3.90734286496592e-05
-4.78787894850954e-05
-2.82846310493534e-05
-3.68909017609431e-05
-1.10928531752834e-05
-2.48831059008136e-05
-4.24650160294746e-06
-1.73816799474616e-05
1.11810780939717e-08
-9.60552779974976e-06
1.5837782730096e-05
-1.05872281106367e-05
-2.49514228911666e-05
-1.39599569852131e-05
-3.27331202732713e-05
-3.48611038175348e-05
-3.6045970772392e-05
-3.14522684808293e-05
-4.41219831203291e-05
-6.28911829951946e-05
-4.77372141786187e-05
-5.66934704860399e-05
-4.73113600407535e-05
-4.16068683696121e-05
-7.80796349552834e-06
-4.41972901629201e-05
-2.01623011653855e-05
-5.2087869821808e-05
-9.27421322739885e-06
4.34012322873855e-06
-4.8375282789474e-05
7.73617324386501e-06
-2.24995584992161e-05
-2.96182206481001e-05
-4.57268030914616e-05
-1.10260934383636e-05
-5.35187245874085e-05
-5.83467678333518e-05
-8.90835564909361e-06
-3.96379490218892e-05
-4.44496123142364e-05
-4.76122998553187e-05
-9.42964837016111e-06
-3.68048893637225e-05
-1.47799176152914e-05
2.97968567296802e-06
-1.81439091193368e-05
-1.2118129497626e-05
-1.21572262505267e-05
-1.98771810785595e-05
-7.57482165893012e-06
-2.33040988869922e-05
-5.90691743404317e-05
-3.89157167491293e-05
-2.89857683827426e-05
-5.86773872518239e-05
-3.73633234698157e-05
-4.49100608128699e-05
-3.71317814419299e-05
-4.56099475614858e-05
-4.12108489035978e-05
-2.98907580579019e-05
-1.17392724716773e-05
-9.68201281457664e-06
3.03914117217966e-05
-2.20168406808267e-05
-3.53088234393483e-05
-9.36945149448147e-06
-9.9063172642929e-06
-2.67452876510601e-05
-5.07112036232987e-05
-4.72069502678838e-05
-3.99410872683583e-05
-3.70802851989656e-05
-3.32359214422325e-05
-4.48100504585385e-05
-2.59424985099484e-05
-5.4460433006996e-05
-7.09161652701829e-06
-2.29615174819249e-05
8.55667154199438e-06
5.630469111216e-06
4.40407617213449e-06
-1.4814786068583e-05
-7.62469809600798e-06
-3.60893343658754e-06
-8.49012552701407e-06
-2.74130997842666e-05
-3.04338287207759e-06
-2.94901401485201e-05
-4.54477747741862e-05
-4.63360501048881e-05
-6.57237166592297e-05
-6.14571022153524e-05
-4.75783571872725e-05
-4.03671397585452e-05
-5.63527135656254e-05
-2.5261510153376e-05
-5.95772387664264e-06
-3.75639100980342e-05
4.46486043862001e-06
-1.4623697487001e-05
-1.16253996806586e-05
-2.3369585715465e-06
-1.15730220308372e-05
-2.57231337698223e-05
-2.92429425592957e-05
-2.50251691538504e-05
-6.23882092616183e-05
-1.80463418623289e-05
-2.06822115236824e-05
-5.34155669401895e-05
-3.03460975185083e-05
-3.10790044326831e-05
-1.72438565068935e-05
-6.40181597500758e-05
-3.2858287091131e-05
-3.6852786649391e-05
-4.2266692327373e-05
-3.91920852178842e-05
-5.20435626345314e-05
-6.05843331596421e-05
-1.02080286646422e-05
-2.45855617009105e-05
-3.39744708641365e-05
-3.05928669531224e-05
-3.33631287141298e-05
-2.10174663446517e-05
-7.18399806196635e-06
-2.11435362906238e-05
-1.13839578166297e-05
-4.71517653818355e-06
-6.30406674430557e-05
-1.43551774323735e-05
-4.36410200257103e-05
-3.48911685501402e-05
-2.39854024802742e-05
-6.68279887744965e-05
-2.72895625883919e-05
-2.53638454716126e-05
-6.77368667153422e-05
-1.91288389496867e-05
-3.15892222665953e-05
-2.73805175833642e-05
-4.34854915741467e-05
-3.82644901406689e-05
-5.6926771685544e-05
-4.54960175147701e-05
-3.52819222210367e-05
1.166956628468e-05
-2.09285582419287e-05
-4.11702871600364e-05
-3.25391501238566e-05
-5.94391323761935e-05
-1.00020774361472e-05
-1.21280278078045e-05
-2.62203443291164e-05
-1.4542197824819e-05
-5.8296630569982e-05
-3.51534349868736e-05
-1.84818311523692e-05
-9.3936939887286e-06
-3.94535800174131e-05
-1.7747039457241e-08
-3.73943185351158e-05
-4.56004708854016e-06
-1.81898448660122e-05
-2.38012375870122e-05
-1.26923250885241e-05
-2.69349158663034e-05
-5.13560482944007e-05
-1.67525796032955e-05
-2.08397147773391e-05
-7.61565371223052e-07
-3.90848140395432e-05
-3.29368642452878e-05
-3.55178616909294e-06
3.31013385353386e-06
-3.49802583220992e-05
-2.85676852393032e-05
-1.18795425897484e-05
-1.17485144195368e-05
-1.83431930318492e-05
-3.6851607454151e-06
-2.80811957146027e-05
-4.24200214356935e-05
-4.69470011356441e-05
-6.67416144199931e-05
-1.91205917541307e-05
-3.02439527098286e-05
-3.69170230582495e-05
-4.21912786538399e-05
-4.89220360334336e-05
-3.6723835440773e-05
-1.87572162824761e-05
-3.27078873747673e-05
-6.12097303694053e-05
-2.80872854705928e-05
-3.39431643011005e-05
-3.62368108195521e-05
-1.53821870253427e-05
-2.73943660669647e-05
-3.74322578057788e-05
-1.45689838447372e-05
-4.56360142650661e-05
-1.9936559936342e-05
-6.22181604926199e-05
-2.67346258486888e-05
-1.65785005839879e-05
-4.90925827226226e-05
-4.28941934153724e-05
-1.36825972451419e-05
-1.29906256287754e-05
-3.56039888413017e-05
-2.98892277104811e-05
-6.24636944309201e-05
-3.86092819174896e-05
-1.71773241788771e-05
-4.05566966066634e-05
-1.9155388402011e-05
1.95183822027801e-05
-2.9130922499052e-05
-2.90282992195652e-05
-2.81285279278009e-05
-4.59569684968613e-05
-4.59051981478849e-05
-3.37760467734025e-05
-1.90551084567384e-05
-2.95563319307678e-05
-6.97625867282319e-05
-4.86486736844816e-05
-1.64910643729467e-05
-2.74891471219086e-05
-1.7874457967605e-05
-2.42475216370443e-05
6.7509973968514e-06
-3.62325969716675e-06
-2.06576322833501e-05
-2.87387532061028e-05
-2.61674383256172e-05
-2.17098006257338e-05
-4.13819528135317e-05
-4.05700952906972e-05
-3.08385194748039e-05
-3.14180124087178e-05
-3.60898064921142e-05
-3.42151547375575e-05
-1.39492423590663e-05
-2.56352376087426e-05
-5.55990735609828e-05
-2.81367905309683e-05
-3.84794415575419e-05
5.54549066242297e-06
-1.59724699439494e-05
-2.17024792357013e-06
-9.89947783591112e-06
-1.81037166189924e-05
5.93872259399374e-07
-1.99445490735088e-05
-9.90705240360707e-06
-5.44690044946102e-05
-3.44279724783782e-05
-5.810360438497e-05
-3.74618994568548e-05
-7.73229564203939e-05
-4.57369386627972e-05
-1.7744697590368e-05
-5.98280682147131e-05
-4.04383358107599e-05
-3.83597495842253e-05
-5.4716358658768e-05
-4.59789469714023e-05
-1.67001037731339e-05
-1.82322641314351e-05
1.98529323964854e-05
-1.81738093080377e-05
-2.87530863807144e-06
2.77780248040463e-06
-2.48202676588509e-05
-2.67557252606824e-05
-2.04391590549902e-05
-4.96308405161791e-05
-4.75760690369025e-05
-7.67394217723226e-05
-2.44034378886905e-05
-4.93000684624873e-05
-4.4371571226852e-05
-6.42417447164107e-05
-5.70346493265605e-05
-1.33005071683121e-05
-5.2805688211242e-05
-2.93069398449571e-05
-1.65859540369505e-05
-9.37392115284265e-06
-4.35644201482529e-05
4.33127383924531e-05
-1.48948301125851e-05
-4.58938412723361e-06
-2.20818798340544e-05
-3.80887340670867e-05
-3.18307833498276e-05
-2.81202431058047e-05
-3.42974529435495e-05
-4.39765012411967e-05
-6.8090218378417e-05
-2.30583660064357e-05
-3.1994001469645e-05
-3.04928454159472e-05
-3.89820314083766e-05
-4.78777609942819e-05
-3.1278748028195e-05
-7.00456117115829e-05
-4.62876900389204e-05
-1.99539463721406e-05
-5.75474502685023e-06
-4.10363869541414e-05
-4.23293448164153e-05
-1.10530670812958e-05
-5.221947790111e-06
-6.0909757275539e-05
-2.47601954069454e-05
-2.19983493195835e-05
-2.72633759533368e-05
-2.73662981001163e-05
-1.34508352389198e-05
-2.92207345176017e-05
-5.33140849847974e-05
-7.91412811603382e-06
-3.40059640455581e-05
-3.56712773493697e-05
-3.69446397921209e-05
-1.67598923854015e-05
-2.3867551019406e-05
-4.70523053614866e-05
-3.48167444384701e-05
-1.05247957670426e-05
-5.35499659010641e-05
-2.40024655989774e-05
-4.25565169356481e-05
-6.49609172993866e-05
-2.14365557766746e-05
-1.6153166822389e-05
-3.03872319380674e-05
-2.37360271795139e-05
-2.94682223847272e-05
-5.51140142899888e-05
-6.12972182748461e-05
-2.29956272436375e-05
4.49441788464348e-06
-2.04722728344136e-05
-5.86840619202697e-05
-4.99838527450802e-05
-2.19032191389519e-05
-4.49579602158436e-05
-3.23706148941013e-05
1.17253937507143e-05
-5.58005736294127e-05
-1.54917270414186e-05
-5.13446349375381e-05
-3.34944453910723e-05
1.04799547912663e-06
-4.6776076539211e-05
-4.21322961277286e-05
-7.03387470521798e-05
-4.39611964735051e-05
-5.88464166258974e-05
-4.78972450602726e-05
-5.65191560666878e-05
-1.80079843605775e-05
-4.91044018357484e-06
-7.28538152369386e-05
-2.08057128222904e-05
-2.71309571791302e-05
-2.02470139262789e-05
-4.01075829525832e-05
-1.48049981821525e-05
-1.20593883928627e-05
3.06656174028104e-05
-1.3338553621872e-05
2.31980167502388e-05
-4.23057005412504e-05
-2.63448072249473e-05
-8.39146474439732e-06
-9.377241115927e-06
-2.69569364139881e-05
-4.56749937254943e-05
-5.33645362561542e-05
-6.63065975642046e-05
-4.05769005768017e-05
-5.40706887073129e-05
-5.96260447680751e-05
-4.64263080891015e-05
2.87407167081917e-05
-3.74758388867655e-05
-1.27832287683217e-05
-4.40341530028625e-05
3.36311805871217e-05
-2.79106226387414e-05
-6.87021733583599e-06
-4.24520715588605e-05
-1.82593096178558e-05
-1.59217838001586e-05
-2.33827631097387e-05
-1.66999030571824e-05
-5.77797240571519e-05
-2.34768588825991e-05
-3.11572048010739e-05
-6.00982933613575e-05
-1.96309428575413e-05
-3.7792552180831e-05
-4.73148594811804e-05
-3.51235996328463e-05
-2.6346911726004e-05
-4.77529644815893e-05
-5.96948576410596e-05
-3.67750836114512e-06
-1.26334639579992e-05
-2.02329133704487e-05
-1.28528682362729e-05
-2.90068278598733e-06
-3.40064811777419e-05
-1.76736533685472e-05
-2.038712799112e-05
-2.79079770450566e-05
-3.27316107664045e-05
-4.97793608666919e-05
-4.69439422820554e-05
-2.82373456172353e-05
-7.81030283681436e-05
-3.51236001044906e-05
-6.54408428142875e-05
-5.61669265043485e-05
-3.12757975862606e-05
-2.28020443353896e-05
-3.49181497471798e-05
-3.82437664932328e-05
2.08792065269271e-05
-1.82924043691019e-05
-3.02158027053539e-06
-1.80427757073123e-05
-4.14324139684075e-05
-2.72667075916619e-05
-3.3187328678146e-06
-9.32717019501613e-05
-2.93446650297986e-05
-6.08762720263315e-05
-6.70338709771761e-05
-2.18207541443024e-05
-2.91562320736129e-05
-4.20987248642155e-05
-5.18541433486221e-05
-4.08434475796462e-05
-3.38221803036979e-05
-2.1969474261624e-06
-5.64049465700433e-05
-1.34201344048112e-05
-2.54318785059639e-05
-4.32968987419028e-05
-2.43452403421215e-05
-1.97957513032256e-05
-2.58134528645428e-05
-2.55305157778391e-05
-2.51578535204294e-05
-5.05876183785294e-05
-3.51337247034759e-05
-4.01867889538274e-05
-3.08897082753989e-05
-1.95605693981619e-05
-4.55575191719426e-05
-5.07795481444704e-05
-1.45949791070927e-05
-3.06545044126808e-05
-5.40408279713157e-05
-3.49733689051556e-05
-4.57146997006608e-05
-1.67991910626139e-05
-2.91738732869621e-05
-3.41462602235975e-06
-2.15965205261831e-05
-1.56794591163356e-05
-1.31443957589578e-05
-1.9136070140231e-05
-4.62479765464094e-05
-2.16477304365146e-05
-2.36858600404867e-05
-9.83843678020775e-06
-4.4631009744872e-05
-5.17951467235471e-05
-1.48793486799466e-05
-5.4324453119174e-05
-3.1581522382529e-05
-5.94451065648447e-06
-4.44132231040811e-05
-3.02441585996774e-05
-1.17531392024689e-05
-4.21548508345241e-05
-1.65049499559954e-05
7.9255984941885e-06
-4.57603106045291e-06
-7.62929741599348e-06
-1.03729532993673e-05
-4.69336992465976e-05
-2.67805224136705e-05
-1.76884531261585e-05
1.97080440096102e-06
-4.74475766887816e-05
-1.90133938582466e-05
-1.95592083168674e-05
-3.25084587722978e-05
-3.20120735217226e-05
-1.53980306749385e-05
-1.47647787242557e-05
-2.07981442425204e-05
-4.94730422364038e-05
-2.1568539628497e-05
2.03402519043197e-06
-1.99864449022685e-05
-4.76550192161239e-05
-4.9512571915415e-05
-1.2396578805371e-05
-6.40481715031209e-06
-2.54735932497969e-05
-4.71609155266179e-05
-3.10470901554149e-05
-4.53542664432636e-05
-5.74706288108687e-05
-1.74951670914365e-05
-1.57952433684611e-05
-5.95955922387721e-05
-3.80838373277062e-05
-3.39030317586607e-05
-3.78751766386723e-05
-2.47243933293781e-05
-5.2483778558809e-05
-2.06073144616435e-05
-2.10215398122889e-05
-3.3413138593737e-05
-3.57705714597532e-05
2.63353327174349e-06
4.33405691415986e-06
-2.01065378188578e-05
-3.94148990954972e-05
-3.84815996120162e-05
-3.3691951149149e-05
-5.26752755106571e-05
-4.70087900541941e-05
-3.36033471765853e-05
-4.25841524610898e-05
-5.25861350774728e-05
-4.19392831916674e-05
-3.27905841342853e-05
-5.68121168472717e-05
-6.27757112546269e-06
-5.87763883033588e-05
9.25997786760284e-06
-8.30936609906509e-06
-2.94628189370338e-05
-2.69239560308542e-06
-1.97230460203784e-06
-2.65358356337895e-07
-2.0147650402243e-05
5.30813644502296e-06
-1.55157604612204e-05
-2.502662710688e-05
-5.4673835702664e-05
-8.16423930239652e-06
-4.62511528411743e-05
-1.51844263618847e-05
-4.69309565135035e-05
-4.26757442757368e-05
-1.70313338584224e-05
-6.427968172637e-05
-5.46551428936546e-05
-1.93408854739334e-05
-2.59504525572189e-05
2.47371009456627e-06
7.43426323668011e-07
3.107405839034e-05
-6.64657370261344e-06
-3.69326377936592e-06
1.64422657207229e-05
-3.10968047209142e-05
-1.1910638311979e-05
-1.57219861027927e-05
-2.49806780195797e-05
-4.18747847225147e-05
-6.78485165916219e-05
-1.61554683325178e-05
-1.7039571234951e-05
-7.1423733058306e-06
-3.40827117031519e-05
-3.31045285018328e-05
-4.44366754342018e-05
-2.47721311280599e-05
7.22850356416566e-07
-2.14503522884827e-06
-1.05985923650743e-05
-1.60938566177977e-05
-1.99259747735901e-05
-4.98625046170225e-06
-3.30646681077888e-05
-3.26269687136288e-05
-4.41807167063505e-05
-4.09534952784492e-05
-2.40285796359365e-05
-1.70838508102693e-05
-4.10335297234406e-05
-5.06494423307057e-05
-4.57668581174912e-05
-1.08807779121927e-05
-3.78294854830129e-05
-4.89843416674814e-05
-4.37103301795427e-05
-3.36291494040037e-05
-2.92784683051466e-05
-2.26698551614116e-05
-1.84427574611336e-05
-1.97381221514049e-05
-4.86930146399576e-05
-4.95142915163446e-05
-4.01442897704158e-05
-2.30531847795696e-05
-3.34449857481224e-05
-3.44633385542201e-05
-3.97670319697269e-05
-1.55856906658612e-05
-4.48895418577629e-05
-3.31149486354973e-05
-4.40677671282384e-05
-3.69922759385088e-05
1.69762131948294e-05
-5.13912148169084e-05
-3.49754549308528e-05
-5.79336485680799e-05
-6.66697414259946e-05
-6.52058495484273e-05
-2.91898613113951e-05
-3.18776260826656e-05
-2.38897297495224e-05
-4.31112755533444e-05
-4.28578049781739e-06
-5.19223152605465e-05
9.79382056274227e-06
-7.17518964705398e-06
-3.42375161407126e-05
1.41036518889569e-06
-1.70417439615072e-06
-3.67308182299906e-05
-3.82998699250096e-05
1.18462372535345e-05
-4.63603891747655e-05
-4.05214181953925e-05
-1.19642707521736e-05
-6.28529522922634e-05
-2.28170065886461e-05
-3.7958241990333e-05
-4.55692734424309e-05
-5.33265214610416e-05
-6.34847049893683e-05
-3.65358853599991e-06
-1.41887591009709e-05
-2.81182794885623e-05
-6.29759866851743e-08
3.41626655688389e-06
-1.05413603194293e-05
-2.71534106043165e-05
7.48139230111487e-06
-2.33431610582004e-05
-2.22887844948184e-05
-4.45694804786887e-05
-5.19061350031599e-05
-7.12712363319522e-05
-0.000106451139059645
-2.71456446101768e-05
-6.62526888105859e-05
-3.06313102961997e-05
-2.42173928998868e-05
-3.49989391100643e-05
-4.67971606087522e-05
-3.4475178411676e-05
-1.41932593506259e-05
-3.08657991731377e-05
-2.63851306589967e-05
-1.29231260597194e-05
-4.07147603608602e-05
-4.86166242470901e-05
-1.938388394304e-05
-3.59082627421848e-05
-2.05812159811988e-05
-6.77458451995537e-05
-5.99902872922319e-05
-4.91780734715935e-05
-5.46256717381615e-05
-5.30787159224507e-05
-4.72982833677911e-05
-2.11027430219991e-05
-2.18521132896884e-05
-3.66508106044405e-05
-3.22089873460921e-05
1.0360075351783e-07
-2.17662289438189e-05
-3.97898264129508e-05
-2.78669218441389e-05
8.12866716484869e-06
-4.04016693218114e-05
-3.31879556513686e-05
-2.75866470097929e-05
1.86302359711716e-05
-8.29765760127257e-06
-6.74559287361589e-05
-4.29612990940551e-05
-3.89719745953198e-05
-3.30994117584754e-05
-9.08974905930934e-06
-6.43172611322895e-06
-8.78410991783448e-06
-1.54188074028885e-05
2.39062306075266e-05
-2.27991884886145e-05
-5.38077834880519e-05
-7.1396877751641e-06
-2.19408781225077e-05
-1.13543254341304e-05
-1.97015839283211e-06
-5.83983925877781e-05
-3.96769276210922e-05
-4.53150295349523e-05
5.94811319387135e-06
-5.47956310254483e-05
1.32900704882546e-05
-1.29096702912311e-05
-3.55547935381378e-05
-3.60390830116978e-05
1.3612932498557e-05
-1.3395880187401e-05
-9.2966725643537e-06
-1.21964222554489e-06
-9.14829799189885e-06
-1.09715665935989e-05
-6.22587192807485e-06
-1.73731724717892e-05
-3.86236173297641e-05
-2.81715350077388e-05
-5.63324991990086e-06
-2.19716735424662e-05
-4.15047238718216e-05
-4.06412621949374e-05
-5.02841269340014e-05
-3.61745641435999e-05
-4.93027863338621e-05
-5.51059153538741e-05
-4.15945429058411e-05
-4.37935994648957e-06
-3.01164288786164e-05
-4.66640419958682e-05
-2.52634824908467e-05
-1.89214771527962e-05
-5.45887176351055e-05
-6.38954284138995e-05
-1.63593390823232e-05
-4.67431044177698e-05
-3.34994802233984e-05
-1.07563221482852e-05
-3.60654958172036e-05
-3.53138750194949e-06
-2.76704259883733e-05
-1.82445239120256e-05
-3.04953233229366e-05
-1.51274877294027e-05
-2.88878835723651e-05
-3.32144578893353e-05
-4.92628992546726e-05
-2.0625904253408e-05
-6.21243777755799e-05
-5.19958609828609e-05
4.00840779151716e-06
-4.63083696027677e-05
-3.62779881588784e-05
-4.45563316016379e-05
-3.78739004321176e-05
-7.05773582588165e-05
2.27022672618469e-05
-2.21006732523046e-06
-4.71438150699604e-05
2.1772340571445e-05
-2.12576124221941e-05
-4.07761909568043e-05
-2.32833754173236e-05
-5.06034402249893e-05
-8.57860358202089e-05
-2.02999363794179e-05
-3.94793649302874e-05
-5.90658661470312e-05
-4.48825533430744e-05
-1.20879523208944e-05
-1.8247982424734e-05
-1.19210055902347e-05
-2.83193261432827e-05
-1.59696468741646e-05
-3.00062043138346e-05
-3.86687832471184e-05
-7.36833810552409e-06
-2.5955499555087e-06
3.79524335079726e-07
-1.24689752746247e-05
-3.13832633092545e-05
-4.2810075931526e-05
-1.60004447940538e-05
-6.11982119535345e-05
-3.41422433857236e-05
-4.00586259257342e-05
-1.13617260183687e-05
-4.5382975313348e-05
-4.89906270348704e-05
-2.36164216642551e-05
-3.46437876721193e-05
-3.56334747688382e-05
-2.44755032726116e-05
-4.63390552170862e-05
-3.25231332936274e-05
-1.0516359902836e-05
-3.87448920808137e-05
-8.79769310565342e-06
-9.42408484547318e-06
8.62831499253391e-06
-6.0876375453767e-05
-3.39261373181024e-06
-3.45177223220939e-05
-3.05388244579997e-05
-2.56633121593684e-05
-4.03242644448298e-05
-3.36495542685236e-05
-3.66621727290076e-05
-1.00819109124606e-05
-1.84043719622231e-05
-2.65164185445625e-05
-9.20050143070148e-06
-1.83311248044855e-06
-4.8943312679066e-05
1.00831558638569e-05
-9.08831993574823e-06
-5.59053761680619e-05
-4.34738737345301e-05
-1.3595262329832e-05
-2.15633892111853e-05
-1.24718908069388e-05
-1.0926604710728e-05
-3.87358721651162e-05
4.49043989589299e-06
-2.20653771888498e-05
-1.02698111446693e-05
-2.68104711585523e-05
-3.09821918448507e-07
-3.77636367255488e-05
-1.27515830039782e-05
7.41462477609032e-06
-2.1733727021929e-05
-2.1453765689766e-05
-1.57728619664131e-05
-4.30463350447277e-05
-5.4474311051101e-05
-4.55163364073509e-05
-2.51390589108311e-05
-2.48637131567869e-05
-3.93380360381713e-05
-4.69272748653614e-05
-4.96821833499498e-05
-1.51740526933734e-05
-9.72239452401173e-06
-6.12975878063712e-05
-5.07109980315519e-05
-1.20824798419922e-05
-1.35376940912195e-05
-6.32953555628267e-05
-6.62009253673021e-05
-3.54498665495321e-05
-5.6340066581382e-05
-6.21173388732896e-05
-1.09613063779208e-05
-5.18922167986781e-05
-5.30776306215075e-05
1.67921941938531e-05
-3.87898947158423e-05
-3.56112708761868e-05
-3.00080250392247e-05
-3.18789690441424e-05
-2.81871951617672e-05
-3.71456767886631e-05
-2.66720119610509e-06
-1.1146103764049e-05
-4.07110163386119e-05
-2.79097398719129e-05
-2.54285330425134e-05
-5.39494789160646e-05
-2.63594776850622e-05
-2.37766648202377e-05
-3.49291725565379e-05
-1.92239245711655e-05
-2.00532836685467e-05
-4.5366663598886e-05
-3.3679442906704e-05
-2.47658534509024e-05
-3.41527343265408e-05
-4.57718197156695e-05
2.18796487146724e-05
2.57659610915532e-06
3.04405949949783e-06
-1.11387645900697e-05
-2.7482392574363e-05
-5.63850681047217e-06
-6.30690960616508e-06
-4.05710001696105e-05
-2.34239847550325e-05
-5.13681381028947e-05
-2.21212481551931e-05
-4.69396723610193e-05
-1.78160354308761e-05
-4.72815308460352e-05
-5.90854597187655e-05
-4.79286197925876e-05
-5.60207957890411e-05
-3.35256361998566e-05
-6.08550568695317e-05
-2.52206835724113e-05
-1.87983295012271e-05
-2.11830943933908e-05
-1.8802914799774e-05
-1.87583939903079e-05
-2.99879331349296e-05
-1.47126899604804e-05
-2.09010802641289e-05
-2.41587121394863e-05
-1.83440818900447e-05
-1.77245957565e-05
-4.78602931634921e-05
-2.99121370523237e-05
-5.08807914268806e-05
1.37515699363738e-06
-2.53187059600227e-05
-5.20589321559455e-05
-1.47616216381579e-05
1.47677364122003e-06
-2.21182226627281e-05
-8.79866942625356e-06
-2.53354119424068e-05
-3.14112995305855e-05
-2.03121567605438e-05
-4.62507444422423e-06
4.03196413399185e-05
-5.02772556682269e-06
-6.70177640612274e-06
-3.18228324934213e-05
-1.98481533029814e-05
-5.62005011330246e-05
-6.48927417449569e-05
-2.571642788543e-05
-4.85337139704631e-05
-4.56165479825256e-05
-7.30388471784851e-05
-6.40736316618152e-05
-2.02704591496162e-05
-4.28739119639374e-05
-5.9711622252097e-06
-1.62642574033174e-05
-7.4136855352246e-06
-2.7930382673616e-05
-8.10906456168446e-06
-2.29215613859355e-05
-2.07632274002609e-05
-1.79560332167585e-05
-1.81479598172306e-05
-3.94812997972153e-06
-2.39770215556869e-05
-2.04559641525463e-05
-2.9909335764925e-05
-1.93686838009313e-05
-2.42758918084708e-05
-5.21737463508389e-05
7.23854693281779e-07
-1.148387014199e-05
-3.1585309028218e-05
-4.13184454408152e-05
-4.83968175936409e-05
-1.4565408954903e-05
-6.03588669865665e-06
-1.04754803609325e-05
-1.27243743773226e-05
-1.89209415828622e-05
-2.30838579751218e-07
-3.04698934347043e-05
-3.26114831230005e-06
-3.31194359901342e-06
-2.45599042886362e-05
-1.9939128632131e-05
-7.83880493547189e-08
-3.53099096248095e-05
-3.45916273383065e-05
-7.70547188821091e-05
-3.07347658594285e-05
-4.2401449754018e-05
-4.21715849082351e-05
-1.93464747011307e-05
-4.42293623421048e-05
-5.57555698472568e-05
-3.18790915617431e-05
-1.18534739140418e-05
-4.47565629865625e-05
-2.79609183947469e-05
-3.04201728431474e-05
-3.14277470072295e-05
-3.47739008945407e-05
-1.60378311205657e-05
-1.46909776226148e-05
-3.0636506017243e-05
-4.24796408865225e-05
-1.25676867678894e-05
-4.17115098224744e-05
-4.16239519695417e-05
-2.07678261523491e-05
-3.37965093985483e-05
-3.14436621464443e-05
-4.52330092594658e-05
-4.12552504130464e-05
-4.16510092855226e-05
-3.13959179962388e-05
-3.49566132052997e-05
-1.30682878890031e-05
1.79302701350906e-07
-3.30075575013335e-05
-4.82189957142682e-05
-2.30886295095651e-05
-4.42542697926558e-06
-2.79595257129674e-05
-2.59948898351683e-05
-2.48300196250313e-05
-3.17100785518257e-06
-3.27797919133995e-05
-1.37243675221362e-05
-4.26494055363168e-05
-2.07718089707827e-05
-4.87249658959154e-05
-5.46265746588221e-05
-3.52058257227622e-05
-2.66347148811317e-05
-4.60594691297433e-05
-3.35668988420194e-05
-2.41181731595031e-06
2.22529229815762e-05
-3.93348411424156e-05
-4.98158869358005e-05
-1.8413594776831e-05
-2.17013016796629e-05
-4.67938992608561e-06
-1.86738629807204e-05
-1.9655991996443e-05
-2.09599848671535e-05
-5.70695778613201e-05
-8.53093577275199e-05
-4.12865415969699e-05
-4.11793489584701e-05
-1.74167610973147e-05
-1.21446370031924e-05
-2.27315594425698e-05
-2.04877405136397e-05
-5.2031347163411e-05
-6.13562142197249e-06
-4.2040649652551e-05
1.17615652009643e-05
-6.380337037782e-06
-6.57094874156277e-05
-4.63195971629252e-05
-3.25624147356022e-05
7.87167840851152e-06
-5.19494764545228e-05
-7.30931186200269e-05
-2.14171484835386e-05
-2.33853131388002e-05
-3.90020987176947e-05
-4.36985406419125e-05
-5.53510657112635e-05
-4.19063763961056e-05
-1.87378449710808e-05
-2.28939503328931e-05
-2.01330690704953e-05
-1.63738227889167e-05
-2.32137443593941e-05
-3.45275295996278e-05
7.26522113762804e-06
4.1743814370317e-06
-1.48843143717555e-05
-2.49480261190582e-05
-4.5487012972753e-05
-2.98437648203432e-05
-4.42756734540927e-05
-5.29421695045715e-05
-1.22368574160705e-05
-4.41368753619257e-05
-3.07917099404154e-05
-6.53699446144359e-05
-5.10471926725217e-05
-6.72278932000763e-06
6.98937623826995e-07
-5.61438541568961e-05
-1.84885346991494e-05
-1.08127979646835e-05
-3.48772363465003e-05
-1.56353877273849e-06
-1.24427097013061e-05
-2.37177129169782e-05
8.49737069103039e-07
-9.06174687850533e-06
-2.78415288928445e-05
-1.89962775610327e-05
-2.37596641795762e-05
-4.93266956434993e-05
-5.13916562802494e-05
-3.41448817186029e-05
-4.17563138347942e-05
-4.22571330481142e-05
-2.40599494311636e-05
-2.57458995022913e-05
-4.60323354763919e-06
-2.5317555117485e-05
-1.97073535819498e-05
-2.77490438967539e-05
-5.73825275083126e-05
-1.45139231455535e-05
2.82071892263386e-05
7.75613643421208e-06
-5.43066992543815e-05
3.78739931301662e-06
-2.59397844433245e-05
-3.37545762476297e-05
-2.57787032043505e-06
-1.97694188622925e-05
-4.5765101633282e-05
-3.21482852890417e-05
-4.35052643332856e-05
-2.09356692742934e-05
-2.84269857978563e-05
-2.47096027708508e-05
-7.52383873845883e-05
-1.20599073207495e-06
-1.35345680088607e-05
-3.51025761512262e-05
-2.48243087827645e-05
-1.66976082167378e-05
-3.75187476119544e-05
-2.12898084931692e-05
-4.42271686811525e-05
-1.56124135694365e-05
-8.76411613566998e-06
-2.77618624030361e-05
-2.1048783486654e-05
-4.96914671675296e-05
-3.40089827748957e-05
-4.38715877075884e-06
-5.50437179364587e-05
-3.57793506047477e-05
-1.03474800908942e-05
-2.54117469672347e-05
-4.46506729382529e-05
-2.03255056157478e-05
-3.14395403460395e-05
-1.61852423500591e-05
-2.68132335892293e-05
-1.29044832861941e-05
-1.60943201269076e-05
-1.99176533603083e-07
1.25510782128368e-05
-5.40425400428452e-05
-3.54763997992317e-05
-1.99291628089881e-05
-4.05739294152782e-05
-4.61979517191319e-05
-3.82250148067526e-05
-7.93262262138311e-05
-6.42392110564199e-05
1.85075406536693e-05
-4.04769946895725e-05
-4.59979072708719e-06
-3.37540661705418e-05
-3.54954879617901e-05
-1.41798675397083e-05
-1.26297334918544e-05
-8.65691666850075e-06
-4.92182217148908e-05
-2.04493492735353e-05
-2.36518598476102e-05
-4.88773446219616e-05
-1.56182446767433e-05
3.54667125988044e-06
-2.88204000041177e-05
-5.24648434198787e-05
-6.15732687475389e-05
-9.87312199645388e-05
-3.38798219601902e-05
-4.87391406554285e-05
-1.78942942877886e-05
-5.15623772932048e-05
7.40671619249642e-07
-3.98330637072521e-05
-3.10696269192268e-05
-3.62254144582158e-05
-3.43992703854928e-05
-7.39403749206066e-06
-2.84911441551782e-05
-3.27284412404639e-05
-2.60053115906734e-05
-8.3261052084601e-05
8.52510808757377e-06
-3.85691518747026e-05
-4.97191885430522e-05
-5.31689107160748e-05
-1.20282745882148e-05
-3.80928599615292e-05
-3.20266610662089e-05
-2.34988913049818e-05
-1.81646691181371e-05
-1.69573969328161e-05
5.15233263857529e-06
-1.88735396642886e-05
-1.87626988033051e-05
5.67218258278705e-07
-2.89794595859021e-05
2.09649617651522e-06
-9.60872471203116e-06
-2.80465946184985e-05
-3.08900167444563e-05
-4.58640539103336e-05
-3.7280771439449e-05
-1.2047942286811e-05
-3.86355818073195e-05
-4.55936568786459e-05
-3.6840264325648e-05
-2.62667368380509e-05
-4.74498687067476e-05
-5.5299036048526e-05
2.31308941629484e-06
-3.91895189693401e-05
9.84232115955321e-06
-2.92695135282379e-05
-1.43828196732359e-05
-2.44651572219102e-05
5.97383998773379e-06
-7.39614542076281e-05
-5.28195872433703e-05
-3.71791693691244e-05
-1.42634495867194e-05
-5.63857258577741e-06
-3.12619670379167e-05
-4.1208495595701e-05
-2.53172746271778e-05
-4.29574994598508e-05
-3.4138153851935e-05
-7.55921207452004e-07
-7.28506286277454e-05
-3.83964971834877e-05
-5.42901363648968e-05
-2.88048180982173e-05
-2.17644331321363e-05
-2.61432677092665e-05
-7.03834707812816e-06
-2.31738900871511e-05
-1.08718458912868e-05
-5.9175562633476e-05
-7.91863343360055e-06
-3.8253091158488e-05
-5.14140461448059e-05
-7.3849209884366e-05
-3.11409960574545e-05
-2.91315644940293e-05
-3.3826077597009e-05
9.37267504127999e-06
-3.13914194395115e-05
-9.24749551244489e-06
-2.70837807083013e-05
-2.57397892991377e-05
-6.42245837459544e-06
-2.35704015257019e-05
-6.66208905493585e-06
-2.56381214640932e-05
-6.0657586163338e-06
-3.35538717563487e-05
-3.2499711171576e-05
-1.72780463202051e-05
-1.95667616382041e-05
-2.07365921890505e-05
-1.32411572984415e-05
-2.36059036801535e-05
-7.76924176560584e-07
-4.82102999501327e-05
-1.06945274969449e-05
-6.3238219204176e-05
-1.38453180186898e-05
-3.66254765989279e-05
-3.52760531001169e-05
-3.54254796279948e-05
-2.78859301499685e-05
1.40192980772617e-05
-5.22435739898135e-05
-1.86025701021266e-05
-2.0769298607604e-05
-4.02124662836222e-05
-4.02863372847367e-05
-2.37982232124406e-07
-1.23003861668827e-05
-1.90713503992841e-05
-9.97360722340254e-07
-1.05586541186887e-05
-2.26401602508857e-05
-1.7194197041481e-05
-2.86756155739104e-05
-6.38245709896782e-06
-5.2722788125889e-05
-1.92279465204604e-05
-3.55879016479054e-05
-1.89819076230434e-05
-2.14672610537896e-05
-4.01170328462372e-05
-5.33472851281704e-05
-2.64296080787414e-05
-3.02157811400616e-05
-4.53005855230859e-05
-3.65038065622943e-05
-3.50722625385537e-05
-4.43059594330953e-05
-8.08985723492565e-05
-7.28290669353342e-06
-4.43433685545808e-05
-2.77073066318522e-05
1.18394467180896e-06
-4.39594789292888e-05
-4.83547990964279e-05
-2.31058825332128e-05
-4.245636734937e-05
-3.21480458633357e-05
-5.67895082608551e-06
-3.80170894897795e-05
-3.0360054467533e-05
-1.91622377578417e-05
-7.00997014716015e-06
-4.37789338883247e-05
-3.49294796818295e-05
-3.49141881442026e-05
-4.12301627262662e-05
-2.23835051466616e-05
-1.00528901291545e-05
-4.17477971453568e-05
-3.07933655613424e-05
-2.58545346854161e-05
-1.80948786345515e-06
-2.27735809009501e-05
-2.11546010385465e-05
-7.30047456531189e-07
-3.81747763145832e-05
-2.79955743114924e-05
-6.54933539328634e-06
-1.87109678348351e-05
-1.49099410649092e-06
-2.00057351724504e-05
-2.25738375730792e-05
-7.14948045081698e-06
-5.27944181257011e-05
-4.72575226233342e-05
-5.00977712425795e-05
-5.32570724346999e-05
-6.33304388437712e-05
-4.8910421894669e-05
-4.8146053856199e-06
-1.78956167251696e-05
-5.19747730894659e-05
-5.61288140955847e-05
-2.00229803279452e-05
1.0850871502282e-05
-1.64808387729946e-05
1.80800449761495e-05
-1.16207082284643e-05
-5.70727539544236e-06
-3.42223552927743e-05
-2.94619993854336e-05
-3.35813349960283e-05
-1.76653452768831e-05
-3.37577537838715e-05
-5.125080929461e-05
-3.2944543185738e-05
-2.91728286698611e-05
-5.22921798827083e-05
-3.19881291393281e-05
-3.30246382689947e-05
-3.23204243864264e-05
-1.36704337429048e-05
-3.55315041714493e-05
-2.08982798293476e-05
-4.38588574955123e-06
-3.35620814755002e-05
-1.83904992758501e-05
-3.33623176757314e-05
-3.49212795309588e-05
-1.77236186221011e-05
-3.15229102120228e-05
-7.91069421464596e-05
-7.14118979798812e-05
-6.1588670889836e-05
-6.19888937104559e-05
-4.44756692861221e-05
-2.69874825356051e-05
-4.59390822783146e-05
-6.3482820855322e-05
-3.25986355126743e-05
-4.64197562038915e-05
-1.35716212603062e-05
-1.36859588229151e-05
-3.31010120452697e-06
1.42244026736431e-06
-1.14314941890843e-05
-4.58709807243167e-05
-4.33259964850053e-05
1.4813740136676e-05
-2.98213049060062e-05
-4.35050672418018e-05
-3.68854157844458e-07
-1.09901444163887e-05
-6.31038160866311e-05
-4.5888993857322e-05
-3.73621777456344e-05
-3.24449324398935e-05
-3.90894261245162e-05
-1.04786022899286e-06
-1.75275500843028e-05
-5.84260507682698e-05
-2.69657695827749e-05
-9.40671163842495e-06
-3.04618790378493e-05
-3.51683266339863e-05
-3.72035258644914e-07
-3.68246229098188e-05
-5.15510717037613e-05
-9.73620798719653e-06
-1.50921315890947e-05
-4.57875890252802e-05
6.6787845251213e-06
-3.05886761807062e-05
-3.23937933860145e-05
-3.20518525364816e-05
-3.17081749745668e-05
-4.63767637932648e-05
-2.37847883195093e-05
-1.58584614249656e-05
-5.29945703674419e-06
-7.63239151421132e-06
-2.36390457395702e-05
-4.10262015815785e-05
-1.39294787425762e-05
-1.2092801942824e-05
-4.68800984131204e-05
-3.1473146904757e-05
-8.60807406383968e-09
-2.00673389450968e-05
-1.26248288304589e-05
-1.32668317815622e-05
-1.49217151586249e-06
-3.51371276698307e-05
-1.9801944879388e-05
-1.38778323903948e-05
-5.26346271930783e-05
-5.97899547512467e-05
-3.41540855429159e-05
-2.40859048591455e-05
-4.91808042003445e-05
-3.05327622369971e-05
-2.73227092565629e-05
-2.22491080058389e-05
-2.53904110969997e-05
-2.67147445320732e-05
-3.59082621607589e-05
-1.16488585208675e-05
-4.3514860622513e-05
-6.71115991945921e-05
-4.93066669941038e-05
-3.20839617635173e-05
-6.40499893321058e-05
-2.91400505675831e-06
-2.75278553813149e-05
-5.33881407386848e-05
-5.55997474652975e-05
-3.12095698593542e-05
-2.37315626287651e-05
-4.45011049559193e-05
-2.68729682372218e-05
-1.0636442197205e-05
-6.26234667539126e-05
-3.98839583388474e-06
-2.20379948670167e-05
-3.62771169343916e-05
-2.4144137450912e-05
-2.33945315522678e-06
-4.33892682666037e-05
-6.01285886758248e-05
-5.0108529239703e-06
-5.48623569429888e-05
-3.78758781824435e-05
4.01522963414254e-06
-2.0828611600651e-05
-2.53163088486121e-05
-2.35902240404832e-05
7.8417939896784e-06
-2.36718128126939e-05
-2.34904872902159e-05
3.93401342661905e-06
-2.9727484530248e-05
-5.61205621039635e-05
-5.70921877107627e-06
-5.79855415748725e-05
-4.54080489407385e-05
-3.8892379757314e-05
-2.29384469231822e-05
-7.41176875519458e-05
-7.45660012880514e-05
-3.20826178033726e-05
-4.01302911365255e-05
-1.90426215884776e-05
3.87778452926132e-07
-2.55711433727339e-05
1.28990855451949e-05
4.06219484897415e-06
-5.5557812040094e-05
-1.5265489296668e-05
-6.09729135027884e-06
-1.92788990572329e-05
-2.07212097612515e-05
-1.08613853545132e-05
-2.6569587786658e-05
-3.4113094616773e-05
-1.3620120974075e-05
-5.0418891977986e-06
2.99312687238692e-06
-2.79054266017255e-05
-4.68168817634855e-05
-1.53062711075684e-05
-2.64273373905357e-05
-5.61698814141511e-05
-2.02386903461447e-05
-4.09268981956828e-05
-2.54231555958858e-05
-2.26552448264071e-05
-2.07195558611755e-05
-4.3170722951055e-05
5.02005792997087e-07
-4.78402141369389e-05
-1.59027747983502e-05
-2.04819508185514e-05
-2.25791023036914e-05
-3.39327613009246e-05
-2.42487961486931e-05
-2.93149622647644e-05
-3.10485440594522e-05
-1.57122614913708e-05
-4.36600542177193e-05
-3.5847003244686e-05
-3.53373739331058e-05
-1.83310985610388e-05
-6.49376586056845e-05
-4.37065212850496e-05
-7.7752528496133e-05
-6.5688978996158e-06
-5.64633732752101e-05
-2.58327787070575e-05
-7.2101047630064e-05
-2.70288893803476e-05
-4.01653833024552e-05
-1.59224594209273e-05
2.66323777142607e-06
-1.52416890244039e-05
-3.83818399759435e-05
-2.99141357288087e-05
-3.0601274029017e-05
-2.791525328885e-05
-4.3774994211218e-05
-6.04475750232202e-05
-5.75002261999873e-05
-2.53268782466767e-05
-3.12358916162393e-05
-6.09232116167943e-05
-2.18716817234232e-05
-1.20903398913299e-05
-3.00289124478536e-05
-8.06149068261172e-05
7.72237795278898e-06
-3.74920064506487e-06
-3.82898570726485e-05
-4.90357850201073e-05
1.13245440458757e-05
-4.07441819052682e-05
-4.88215520437847e-05
-9.36316557298201e-06
1.26818714856575e-05
-3.75616328424334e-05
-2.42606345053977e-05
-3.19283124573119e-05
-6.18015853559744e-05
-8.40008545677646e-05
-2.27317900206953e-05
-3.04821250040171e-05
-5.08451937161764e-05
-2.77519327550411e-05
-2.42496219487329e-05
-3.22930859259152e-05
-2.7685884015983e-05
-4.79439492076298e-06
-3.18704733671032e-05
-3.37541916971334e-05
-1.05720693148751e-05
-2.87666303603459e-05
-2.59624762435432e-05
-2.82814714191462e-05
-1.74899381839718e-05
-8.61375871376922e-06
-4.7848580916795e-05
-2.09973728498922e-05
-4.82392400082714e-05
-3.42633314488603e-05
-5.1593288044617e-05
-3.91781874938422e-05
-2.50409816205314e-05
-2.3435683791847e-05
-2.50700572797829e-05
-6.40043346785122e-06
1.7034621669011e-05
-5.16907428689083e-05
-5.94246775602831e-06
-4.07523555053585e-06
-2.11648628092979e-06
-2.94973456987902e-05
-1.10073758098199e-05
-3.88995397130882e-05
-4.94457471338968e-05
-1.21831587216393e-05
-4.57544864682712e-05
1.598154839163e-06
-3.77812775452549e-05
-3.18631143801817e-05
-5.61969202871226e-05
-3.57863079964709e-05
-3.15555376735618e-05
-6.88914900234537e-05
-6.28822552668209e-05
-6.38130327576161e-05
-6.41546090910098e-05
-6.07835372838223e-05
-1.48920329638969e-05
-2.43354099986445e-05
-3.20880086106304e-05
-1.87852311261053e-05
-1.35046526455829e-05
-2.58186410545597e-05
-6.95756930671803e-05
-5.76667354550658e-06
-3.32635882155975e-05
-4.93294054058936e-05
-3.66259800886344e-05
-9.46021910561486e-06
-3.76243411506465e-05
-3.36174048088669e-05
-3.6574902818131e-05
-3.11665384839851e-05
-4.3804292641218e-05
-9.33502455658786e-06
-2.26419573136296e-05
-1.85006744535819e-05
2.52185625464232e-05
-3.20032586171067e-05
-4.7621751848667e-05
-7.46928586442392e-06
-3.11153151691535e-05
-2.76177215564466e-05
-2.81524662401824e-05
-2.75433977358437e-05
-7.33806317761013e-05
1.65694864418913e-05
-2.8607314383389e-05
-6.05184545618094e-05
-2.09278547160265e-05
-4.05213959338048e-05
-4.76908720731139e-05
-4.26097972075526e-05
-2.99813551197712e-05
6.09145869071934e-06
-5.68043505480129e-05
-2.37453702672011e-05
-9.64908015822704e-06
-4.82464547079027e-05
-3.89409352964299e-05
-8.47506146713615e-06
-3.98628935985258e-05
-4.00358497309832e-05
6.8172954368274e-06
-5.31584825820755e-05
-4.33648959116032e-05
-3.86169702095424e-05
-3.31537632521872e-05
-6.12812223138324e-05
-1.06838614926792e-05
-7.85676268370337e-06
-1.87674444319255e-05
-4.16383926625419e-05
-3.30420951422051e-05
-2.36026404228775e-05
-6.8090174403671e-05
-9.52480480076413e-06
-1.34994749776337e-05
-1.16392851320579e-05
-1.42265960736492e-05
-2.1680014709374e-05
-1.76428336571122e-05
-4.0016794248771e-05
-4.92401592652972e-05
-1.17435132890766e-05
-2.59179536201586e-05
-2.44211420651308e-05
-5.56757151722371e-05
-2.11065743775689e-05
-2.83006349548643e-05
-3.2592088649968e-05
-3.96536431072945e-05
-2.74544915209928e-05
-3.88699602151719e-05
-3.5869034217607e-05
-2.19265589799008e-05
-1.76687671699381e-05
-2.78935779893998e-05
-1.29776072810186e-05
-2.84629475838978e-05
-4.6024863600333e-05
-3.40805483786365e-05
-1.9072742034525e-05
-4.21849077340737e-05
-4.56403871641479e-06
9.66316667119964e-06
-6.26627733751829e-05
-2.90456716853523e-05
-4.88329961415758e-05
-3.61284154911779e-05
-1.94614030416465e-05
-2.21414389583339e-05
-3.53708452917368e-05
-4.0928873567826e-05
-4.75436345092627e-05
-2.98812192702836e-05
-4.53672729467226e-05
-7.65524716606973e-05
-1.57956331378043e-05
-3.41644815140929e-05
-1.66301279385189e-05
-2.7222062967462e-06
2.07007662625873e-05
-2.56628139496519e-05
9.50322189157922e-06
-1.45366704996245e-05
-1.83107166612307e-05
-2.94461662497577e-05
-2.65946953934589e-05
-7.38638804603419e-05
-1.78015867376422e-05
-5.53105089079293e-05
-3.52068811734348e-05
-3.74575486687183e-05
-2.20192075783871e-05
-5.20706457731132e-05
-3.42206382215026e-05
-2.40195505187354e-05
1.01404187248111e-05
-7.48616682983132e-05
-3.56396607260064e-05
5.70918902561103e-06
-3.32958300467973e-05
-6.06092574459231e-05
-2.13131742250411e-05
-2.84729167015141e-05
-2.92682264897517e-05
-1.30964710116758e-05
-3.99892598831524e-05
-3.02853295611121e-05
-1.94437238533418e-06
-2.63356793459669e-05
-1.54374721728283e-05
-1.35462367906489e-05
-2.68131274846031e-05
-2.55666892611277e-05
-4.6066248318954e-05
4.91472766072166e-07
-2.5207194628563e-05
-9.86880820239174e-06
-2.18997202833525e-06
-9.90794067728428e-06
-3.84702434673165e-05
-2.68843673571727e-05
-6.40282780121299e-05
-5.16173697834628e-05
-1.42176117228406e-05
-2.69621359479581e-05
-1.84652279969317e-05
1.91247217200439e-05
-5.45951344208638e-05
-3.4388904135653e-05
-1.85151514511051e-05
-2.56628703953451e-05
-1.06010547945275e-06
-4.1232029029226e-05
-2.67929517980712e-05
-3.98039414974256e-05
-5.24234616759e-05
-3.94045430382705e-05
-2.27888103512152e-05
-3.13143348305847e-05
-3.78171507196083e-05
-3.49856222650408e-05
-3.85153444379977e-05
-1.94515901585795e-05
1.59652888523504e-05
-5.0965904002175e-05
-1.71871601947356e-05
-3.05053282586278e-05
-4.60729414847014e-05
-5.22855194443779e-05
-6.59375530026323e-05
-1.70086881664168e-05
-4.40213130872221e-05
-2.78303128285778e-05
8.4035450349907e-06
-2.54784894704988e-05
-3.01686337946803e-05
-1.16639683495647e-06
-4.42724614709544e-05
-3.02360712408399e-05
-2.49510910512658e-05
-7.38792611715011e-05
-2.26812607105926e-06
-3.62270904052099e-05
-2.35412563654347e-05
-5.26324310497196e-05
-3.15200200212495e-05
-4.9249148311725e-05
-3.69127158941146e-05
-3.01593675781798e-05
-2.12620995256608e-05
-3.59605673928928e-05
-1.37443192496705e-05
-2.04169292863269e-05
-3.86523801861916e-05
-2.84938025036114e-05
-2.38424512488114e-05
-1.99673594750308e-05
-2.03006796113058e-05
1.91239547391803e-06
-8.63434710320133e-06
-5.90178453904197e-07
-3.010830785913e-05
-1.75772879141589e-05
-3.72589341683521e-05
-2.34726030597182e-05
-4.84228262727472e-05
-2.87784284290173e-05
-5.83553140989806e-05
-4.77873853917896e-05
-3.78808456023755e-05
-4.40054679211246e-05
-3.51253856531556e-05
-3.31885645530679e-05
-2.95342309061513e-05
-5.11303587181833e-06
9.82404435962575e-06
2.42823882740976e-05
-7.93991920171296e-08
1.78324492766804e-05
-2.7262582890347e-05
-3.05666723909293e-05
-5.7142678301772e-06
-3.19097749416741e-05
-1.72670920424835e-05
-2.53754068447591e-05
-4.96528784250784e-05
-5.74826566944001e-05
-4.21187087909578e-05
-1.76276168299937e-05
-5.69293390512222e-05
-1.10854498416215e-06
-2.39330941786888e-05
-3.8615152100569e-05
-7.67916075792567e-06
-2.11479363959223e-05
-3.48643867298001e-05
-2.38693039429145e-05
-2.71267911505079e-05
-3.34547083762487e-05
-3.9288077211215e-05
-1.65128607489129e-05
-6.27800334575566e-05
-5.55787205324396e-05
-2.84362987450148e-05
-2.92285859308614e-05
-3.49836257195315e-05
-3.28471299367433e-05
-4.24970297318318e-05
-4.11024931250111e-05
-4.19016401025044e-05
-2.07128674316926e-05
-6.19187172859559e-05
-1.33186691194706e-05
-2.26802581507678e-05
-2.40446226788288e-05
-1.5113984795939e-05
-8.03554117354798e-05
-1.58687810286222e-05
-4.50172997616291e-05
-1.18671342495717e-05
-2.906702290942e-05
-1.44239193796227e-05
-4.58144359189023e-05
-4.3916090067975e-05
-2.06049487370143e-05
-2.53005237603356e-05
-5.01911908420651e-05
-3.93595408765882e-05
-6.06443732791231e-05
-1.81250696806961e-05
-2.41274945837479e-05
-2.2534365046639e-05
-2.0355765063283e-06
-2.51788051572073e-05
-1.81760144056574e-05
-5.6029256771129e-06
-1.85060115319247e-05
2.48427930259356e-06
-2.99700279602307e-05
-1.37468516583117e-05
-1.94984591396319e-06
-2.90676933491018e-05
-2.58621315741085e-05
-3.31893812757008e-05
-3.79901650523274e-05
-3.58548077126312e-05
-2.40721031410174e-05
2.5813183404984e-06
-2.99948242237316e-05
-3.58273202259255e-05
-3.02099632974896e-05
-2.89358647064692e-05
-1.98612485459006e-05
-6.69404033755801e-05
-1.81013528211437e-05
-1.06266031245271e-05
-6.46337517042893e-05
2.4492321597995e-05
7.97597150254332e-06
-5.00625654097841e-05
-1.16497498309666e-07
-2.04434343082316e-05
-4.17653743906358e-05
-4.45133345929985e-05
-1.89239185125537e-05
-1.80191594123802e-05
-1.30783911274394e-05
-1.96165053515604e-05
-1.62511548802508e-05
-2.40437065753867e-05
-3.16164683744611e-05
-5.13497003952565e-05
-5.92348828319284e-05
-2.68153828076307e-05
-3.52588611391612e-05
-2.39024184649856e-05
-4.75311354041342e-05
-4.23963327382074e-05
-5.71196432312602e-05
-2.4298106523077e-05
-8.05804087491341e-06
-2.43749627890677e-05
-3.13482978854091e-05
-3.37993427927199e-05
-3.12418627977611e-05
-3.86172930011581e-05
-1.40185783351041e-05
-4.23316295230007e-05
-5.88581722733817e-05
-2.67352926716007e-05
-4.85504356747011e-05
-5.08066441411299e-05
-1.23244925919212e-05
-2.88439351698827e-05
-5.38604078415861e-05
-4.36685305255966e-05
-1.61916948105628e-05
-3.62968036520037e-05
3.91211443020247e-06
-2.0506193914428e-05
-2.92472949850467e-05
-2.70143124309679e-05
-3.88021389559488e-05
-2.19098547616559e-05
-7.18391649636655e-06
-5.01604199069226e-05
1.80661889110945e-06
-1.93058508988889e-05
-3.97132542641244e-05
-2.98844361791633e-05
-4.82137321069805e-05
-2.02227099840486e-05
-3.6533532569725e-05
-1.69439066072865e-06
-6.83737022571657e-05
-4.10054835639131e-06
-2.38776216824561e-05
-2.52142319102275e-05
-9.84304326909873e-06
-3.09401532834947e-05
-2.57623278443966e-05
-1.78639830177546e-05
3.63875634605359e-06
-1.00195389003804e-05
-1.21345146541051e-05
-6.86300602821868e-06
-4.69835694316301e-05
-5.69689703486487e-05
-2.87494909405508e-05
-3.69188343883675e-05
-2.50348000852711e-05
-4.26041386874575e-05
-2.70650546296019e-05
-5.75004820898825e-05
-2.57392546302893e-05
-2.40517637843029e-05
-4.64552197720351e-05
-5.75673190007542e-05
-2.24585077299016e-05
-4.67253005829639e-05
-3.60882600857833e-05
-4.4768361972519e-05
-3.0883618764475e-05
-4.88085646428777e-05
-1.21720419731997e-05
-4.12840530393521e-05
-1.0796109074101e-05
3.86721712333764e-06
-6.28098527384168e-06
-1.51567977762417e-05
-9.33152487212834e-06
-4.20770676423203e-05
-3.18097158694928e-05
-5.26562065475741e-05
-4.62101541167511e-05
-3.92011517165152e-05
-5.70359317771008e-05
-3.43075155314934e-05
-3.89501708925162e-05
-5.05947379104123e-05
-4.9863914137261e-05
-1.07682634659486e-05
-3.01710671234608e-05
-6.75528230903373e-06
-2.26770623500847e-05
-5.7633622081275e-06
-3.76322850935301e-05
-2.97379689285139e-05
-2.37905455044377e-05
-5.16909959061939e-05
-1.48397283039309e-05
-1.81341238765457e-05
-5.86908873766835e-06
-2.31803746047711e-05
2.069992095507e-07
-5.05761192596937e-05
-6.87904212423681e-05
-1.4335856135866e-05
4.50321556060671e-06
-4.65675616821463e-05
-5.32241419766704e-05
-3.2671476971225e-05
-4.11335795873141e-05
-4.48522960709254e-05
-4.6925878530714e-05
-3.4958964749124e-05
6.16457275587916e-06
-2.48381822533175e-05
-2.91909593208141e-05
-1.07763405947993e-05
-1.65335262766146e-05
-3.72615512322133e-06
-3.0901800997916e-05
-2.61457638700571e-05
-2.10842121088657e-05
-9.55931856162576e-06
-3.79499440526411e-05
-1.26452827148762e-05
-3.52655724415604e-05
-1.50607056051723e-05
-5.28163769361754e-05
7.34905423432799e-07
-1.74410886156181e-05
-4.13506698426713e-05
-1.73758443079032e-05
-3.93367274794413e-05
-2.41426600542269e-05
7.27488708215628e-07
-5.41542139101239e-05
-2.94031955134333e-05
-5.36255606759232e-05
-5.46137721363909e-05
-1.50377489184716e-05
-2.32338036340635e-05
-2.46314633911101e-05
-2.35592289103082e-05
4.53221124147608e-07
-4.73689747685705e-05
-4.95041772804136e-05
-1.15775862128419e-05
-3.70089087919889e-05
-3.8622919685364e-05
-2.98389993517154e-05
-2.11853216581326e-05
-2.146289175922e-05
-4.10646926894146e-05
-1.84258107241928e-05
-2.51493160638914e-05
-3.72419291915541e-05
-9.14278480965674e-06
-1.74559184201783e-05
-4.23543658566553e-05
-8.57451702233443e-07
-6.8471005218187e-05
-2.08136655472112e-05
-4.42202335372729e-05
-7.17091800708983e-05
-4.99362519543878e-05
-6.0141579482367e-05
-1.39970775119521e-05
-3.77679908792695e-05
-4.24899501630843e-05
-3.74157830311473e-05
-4.49237117295812e-05
-4.78572738357038e-05
-2.48869260720851e-05
-5.22202692204823e-05
-1.65076975315773e-05
-8.76479047554667e-06
-4.64467966755162e-05
-2.93342401574488e-05
-3.13717353565242e-06
-4.44261690812448e-05
-1.18895812303707e-05
-5.36640988891387e-05
-6.85643256791343e-06
-6.36282646319399e-05
-8.55507816567131e-06
-1.65581717837087e-05
-1.93049517622611e-05
-1.14238533546622e-05
-2.18275123584662e-05
-1.56077073457979e-05
-4.58660431612783e-05
-2.4713404357957e-05
-1.51214041667657e-06
-5.19524120732497e-05
-5.04752319947978e-05
-4.98033137574603e-05
-5.29059986612639e-05
-2.68933497386297e-05
3.08829205542886e-06
-3.94727554739408e-05
-4.04113102367403e-05
-3.93381877952282e-05
-4.02902493839158e-05
-3.37547023496169e-05
-1.28932489759879e-05
-3.82774814139087e-05
-1.55025887248429e-05
-2.46304052246962e-05
-2.75428677143119e-05
-4.40770101813507e-05
-1.60286723048403e-05
-1.16062608388008e-05
-2.03384306648329e-05
-2.4902916119785e-05
-3.73517324390865e-05
-4.604021646795e-05
-3.61101015089699e-05
-2.27923516179735e-05
-3.22590388602882e-05
-3.03756878677312e-05
-8.33983547125585e-05
-3.80496314674768e-05
-2.57840000188307e-05
-4.42235933934298e-05
-5.99235778816437e-05
-3.74020412153515e-05
-4.93791219862945e-05
-9.4356850215008e-06
-2.5773840752764e-05
-3.45162435240578e-05
-3.03894088320151e-05
-4.94108079306791e-05
-8.65112930741928e-06
-1.1774068739563e-05
-1.71011675877011e-05
-3.95706927703581e-06
-4.9816988387765e-05
-2.24036326206679e-05
-3.01448573248053e-05
-3.7849902423266e-05
-8.11899611075833e-06
-4.32510904275925e-05
2.15412030375922e-05
-3.65639564573959e-05
-6.14406242898521e-05
-6.10933830540539e-05
-6.81832418960229e-05
-5.44377771203632e-06
-2.15940790470571e-05
-3.12712496252497e-05
-5.55788838196038e-05
-3.14636877050584e-05
-3.93596886773338e-05
-3.89106821141919e-05
-5.46135262072184e-05
-3.67994233549525e-05
-9.59089058144854e-06
-1.20919063833708e-05
-3.60927373006432e-05
-3.17787489262529e-05
-1.30422705938934e-05
-7.97668980371551e-06
-5.53512725409881e-05
-5.00953760771607e-05
-4.96592486331484e-05
-1.76468240106328e-05
-2.50213700480494e-05
-1.55223284496061e-05
-3.19675159781215e-05
-1.74830265657312e-05
9.66338097465912e-06
-2.87459004267675e-05
-3.56676688115757e-05
-2.43792879255747e-05
-2.32015509961108e-05
-2.98236291204723e-05
-1.89756242438612e-05
-2.10892359081858e-05
-2.78142825392394e-05
-5.92423326655861e-05
-3.60628651148302e-06
-2.96670438923876e-05
-5.06356184204533e-06
-1.93896873312277e-05
-5.24972817355455e-05
-1.82299511004945e-05
-5.74904891699403e-06
-5.14246370300309e-05
-5.23078091724253e-05
-1.31622081256102e-05
-1.76547815234674e-05
-3.32047458579424e-05
-1.28837010527218e-05
-1.61419357374896e-05
-3.13286935538809e-05
-6.73607594152927e-05
-1.97841708434802e-05
-2.59840094314766e-05
-4.86288505439369e-05
-9.54304944254876e-06
-1.61882403127406e-05
-5.06435124564743e-05
-4.05511591654383e-05
-4.25547055930297e-05
-3.45398904035537e-05
-2.05822360792047e-05
-1.67135179744029e-05
5.80874012836665e-06
-2.97095728410278e-05
-3.66572380375813e-05
-5.57674842064018e-05
-5.83973149735234e-05
-3.7638373056712e-05
-3.70888544123276e-05
-2.81047171940078e-05
-7.41921424290138e-07
-2.83955810702305e-05
-3.19300055988012e-05
-2.30184903988966e-05
-3.68715364390365e-05
-1.96661815738658e-05
-4.35266874921195e-05
-1.36359975129421e-05
-3.89778073066939e-05
-7.96687383549166e-05
-3.89010030252572e-05
-4.38729350877438e-05
-6.16489831256796e-06
-3.76268847819222e-05
-1.12864820353389e-05
-2.76163147007663e-05
-2.37049170643582e-05
-1.81513678814643e-05
9.47242489188963e-06
-5.84270744474588e-05
-3.02027665404475e-05
-6.26133736693497e-05
-5.13863949929152e-05
-3.44763375239269e-05
-3.38872924100265e-05
-5.72911693946769e-05
-4.12381863981674e-05
-3.78147585447599e-05
-1.34439406905653e-05
-2.21938385920317e-05
1.85279732370041e-06
-2.50843704848886e-05
-2.07194181426471e-06
-1.21774716781038e-05
-1.79521698655626e-05
-4.52200779834159e-05
-1.06630527750727e-05
-1.81234613033217e-05
-3.22272633008781e-05
-2.09491044687702e-05
-6.51376418240943e-05
-2.11586048724345e-05
9.17920012801373e-07
-4.53854261386988e-05
-5.24801683102558e-05
-2.56518609453848e-05
-2.54342950857087e-05
-4.7429077622795e-05
-5.9274547618189e-05
-2.9728814123756e-05
-4.95886278916307e-05
-6.65994221205893e-05
2.92578496613244e-06
-2.10675533531011e-05
-3.08050394121935e-05
-1.65504926023188e-05
-2.24549615796717e-05
-3.03824484076385e-05
-4.59476767978635e-05
-3.03110210576513e-05
-6.23473586401139e-05
-5.80433104968525e-05
-3.80430315723638e-05
-4.18280789182509e-05
-1.76129608292998e-05
-1.5789639857988e-05
-2.93733527632732e-05
-5.65674490996223e-05
-3.85334498752737e-05
-3.97486263178599e-06
-1.9849002754503e-05
-3.09928759689051e-05
-4.66931586468191e-06
-4.46416231645434e-05
-2.5999335500155e-05
2.69598380824911e-06
-1.80717854375026e-05
-5.93889772116678e-05
-5.49057935560011e-05
-1.78191182593917e-05
-2.82447119379356e-05
-1.93030902630974e-05
-4.16877825258896e-05
-5.50318263539202e-05
-3.09874572984202e-05
-3.76914308394039e-05
-7.98962363611738e-06
-2.78963066001811e-05
-1.70284557277722e-05
-2.27882205916909e-05
1.26983376989825e-05
-3.09332849937032e-05
-2.9018108305276e-05
-1.81855129678363e-05
-2.80949374811939e-05
-3.62725468955856e-05
-4.67981693062373e-05
-2.75345623131819e-05
-2.57580157573063e-05
-6.49783307832637e-05
-1.67465688210837e-05
-1.57288715600862e-05
-2.62381327712762e-05
-4.43151731785632e-05
-4.39500619383039e-05
-1.91041925040875e-05
-5.36314156424093e-05
-3.85011131929369e-05
-2.26204720195611e-05
-3.69118962702592e-05
-4.60366261071846e-05
1.28423130969521e-05
-4.41750233730548e-05
-1.96365420913637e-05
-1.85565061677892e-05
-2.94838549204179e-05
-1.04105868860274e-05
8.58246089057908e-06
-1.87826671543776e-05
-3.96824252233028e-05
-2.36505457312163e-05
-2.77043558646203e-05
-6.98121727074185e-05
-1.50863585903326e-05
-6.91967429299229e-06
-6.20952375193337e-05
-2.30261051688487e-05
-2.65419237421711e-05
-2.45802260778589e-05
-3.07187690551927e-05
1.70370678175278e-05
-3.97117709643416e-05
-3.51350349754571e-05
2.68926368552511e-06
-6.50952057853401e-06
-1.39162315649281e-05
-1.54824319309467e-05
-2.05732876160344e-05
-3.06250545743815e-05
-3.15114442155369e-05
-2.15442294003796e-05
-2.67655974778791e-05
-2.70730419685958e-05
-6.33768681197344e-05
-3.47256818282934e-05
-4.07600126791669e-05
3.08549596573869e-05
-2.67649043605173e-05
-6.31245402654692e-05
-3.71601607248483e-05
-5.30791226128599e-05
-5.53080999274476e-05
3.92508800978584e-06
1.06283114282528e-05
-1.16250651868359e-05
-1.96461401648782e-05
-2.33632493528168e-05
-2.24612297226e-05
-7.65504039075839e-05
-1.50353678900678e-05
-1.7401440385731e-05
-3.48986575214085e-05
-4.66368454521944e-05
-9.49434979481272e-06
-2.96177147221291e-05
-4.34924850564693e-05
-3.65927446183543e-05
-4.52723990859478e-05
-2.0342124161831e-05
-1.15424244978213e-05
-5.33352161951253e-05
-2.8174618052656e-05
-1.61674049221282e-05
1.16628570419784e-05
-3.06730343503642e-05
-1.77423777135213e-05
-3.45080439382267e-05
-1.15928771618353e-05
-2.41403844959536e-05
-4.61027922096404e-05
-2.72406199912682e-05
-2.75460979728379e-05
-2.75795975782307e-05
-4.32534328721179e-05
-2.24289987970471e-05
1.04390841572395e-05
-3.2037010504458e-05
-3.24978667748524e-05
-2.5812875498613e-05
-3.04618171359146e-05
-3.36425373459338e-05
-1.34737127354204e-05
-4.49711113471398e-05
-2.82344533096628e-05
-3.24129041776704e-05
-5.00820432756079e-05
-3.59709421855518e-05
-3.19025513593288e-05
-7.03202208962033e-06
-3.39223382222309e-05
-4.0006556120325e-05
-2.47672111978047e-05
-2.28952222048276e-05
-1.22452373120459e-05
-3.19416047033216e-06
-2.83256876210123e-05
-2.66164981138903e-05
-2.57205467166115e-05
-4.76643020611683e-05
-2.95486957927265e-05
-1.7044790758368e-05
-3.78503892189611e-05
-3.37553861942465e-05
-7.91936969526042e-05
-4.21765919516565e-05
-5.80870269410788e-05
-2.05514715517883e-05
-1.19934288287439e-05
-3.08469194511819e-05
-1.78739973811826e-05
-1.09842274073703e-05
-2.63066735955668e-05
-3.18080286806738e-05
-6.55838224799008e-06
-1.79782662647622e-06
-1.31584131053334e-05
-3.20029565935629e-05
-4.95999069583175e-06
-4.04489655007776e-05
-3.08614551395285e-05
-2.56200576927356e-05
-4.13717382695343e-05
-5.19005449596535e-05
1.93527184329394e-05
-3.97254642939214e-05
-5.17578908352899e-05
-3.40367373369593e-05
-9.52295192137952e-06
-3.99777771052092e-05
-4.53248640356623e-05
-9.07957895597926e-06
-3.30868972154306e-05
-1.46148775353494e-05
-1.65852531552104e-05
-5.22008246162967e-05
-1.66958497186341e-05
-3.4285219522991e-05
-3.91770142505906e-05
-5.10063607021919e-06
-1.71800499705282e-05
-6.70636288024685e-05
-7.17788595409857e-05
-4.63580529975229e-05
-3.87920511433618e-05
-4.9354616239723e-05
-1.80696836850893e-05
-3.97130401474803e-05
-5.24128011165222e-05
-1.7938003395013e-05
-1.38930194338887e-05
7.12159208774753e-06
-1.07130130713502e-05
1.76296906483712e-06
-2.95619259296508e-05
-2.56565939207493e-05
-3.66707927854948e-06
-7.17962108278613e-05
-3.13355460297571e-05
-2.06320007408388e-05
-2.83476857553366e-05
-5.27305563471702e-05
-5.58517852193124e-05
-6.32336393226506e-05
-2.40216017851142e-05
-3.68091401613711e-05
-1.74333391233826e-05
-3.47628962380067e-05
-6.02036848436332e-06
-1.78990454225772e-05
1.8740118994159e-05
-4.45032520017028e-05
-5.41631565022573e-05
7.37156131426043e-06
-4.69725559740527e-05
-2.92665090030692e-05
-2.53777967970487e-05
-1.72666516792632e-05
-5.46144353285934e-05
-7.01464439939234e-05
-2.43057732223202e-05
-1.55324729173216e-05
-3.41467308572973e-05
-1.56332688014249e-05
-2.04250801305705e-05
-2.38982999478367e-05
6.99202480120303e-06
-3.89411407214545e-05
-2.71301561276453e-05
-4.70085556427534e-05
-2.05601200084336e-05
-3.14299833978988e-05
-2.16162089070495e-05
-2.81280232869029e-05
-3.996329241506e-05
-2.8312428468419e-05
-3.41619173114419e-05
-3.65883611728451e-05
-3.23233139778219e-05
-1.21019512490186e-05
-5.13490472130858e-05
-2.16716156497954e-05
-6.76085386993275e-05
-7.64321527991943e-06
-2.6704210043725e-05
-5.07672647019784e-05
-9.8173266446262e-06
-2.98651768079242e-05
-1.95261874587261e-05
-1.15650688338566e-06
7.65330867859139e-06
-1.43565325752329e-05
-6.65509929445879e-06
-7.77693185036242e-06
-1.71669215454894e-07
-6.66851611273193e-05
-7.39615358893894e-06
-1.1470912229783e-05
-2.84218403483163e-05
-4.38367663652491e-05
-2.26545146183416e-05
-5.82395742150324e-05
-1.67928706173894e-05
-3.23529547619577e-05
-3.39364164258115e-05
-3.23631690899441e-05
-5.70729773991592e-06
-1.45567569927996e-05
-3.5220304280887e-06
-3.1664346686645e-05
-5.82546813725178e-06
-5.27799660336833e-05
-5.36325403840227e-05
-1.39960826251129e-05
-1.85349843070279e-05
-5.13562069866756e-05
-1.28059931724915e-05
-1.55421131547152e-05
-3.31722764465742e-05
-2.39753812365008e-05
-3.94781489155514e-05
-4.8991737863341e-05
-3.32391536343996e-05
-2.46445149271379e-05
-1.13720594243139e-05
-3.04703643895783e-05
-3.05483862001829e-05
-4.07165004037141e-05
-1.40602517082251e-05
-3.56894606330391e-05
-2.87463651104824e-05
-1.58811306833918e-05
-1.21499042660689e-05
8.62467269732245e-06
-1.64496230392008e-06
-2.37499137500784e-05
-2.38703224345285e-05
-2.21503645742283e-05
-5.21785053999902e-05
-1.68567947755985e-05
-5.71250043208265e-05
-2.71480575342207e-05
-1.38345227414969e-05
-4.09067466715811e-05
-2.7328734333433e-05
-1.81633866173199e-05
-1.6401067050369e-05
-2.54221071568092e-05
-2.60546154521884e-05
6.54903302406651e-06
-2.43861742438673e-05
-1.61290630446988e-05
-2.62881942182306e-05
-1.63370046741717e-05
-3.35771658579956e-05
-4.19039571840347e-05
-2.87870971271553e-05
-1.57336080923808e-05
-2.13333964883941e-05
-1.76918318673655e-05
-4.95547902962117e-05
-2.12218619530883e-05
-6.84380042190862e-06
-4.59003669160073e-05
-1.69966953084515e-05
-5.42544172188024e-05
-3.66323808929297e-05
-1.26114157636984e-05
-2.32872526665595e-05
-5.71160823357082e-05
-1.66713186747073e-05
-2.68470483485562e-05
-4.04771974003786e-05
-5.308292266669e-05
-4.71246459701815e-05
-5.29220142276721e-05
-2.73912129451474e-05
-1.77802882086692e-05
-2.94648759693699e-05
-3.24262226564771e-05
-3.24503067225742e-05
-1.75553538586752e-05
-4.62577780970351e-05
-4.60802802153624e-05
-2.99058091403018e-06
-2.52171066631046e-05
-4.97927981614849e-05
-1.97243418636941e-05
-6.43783383480731e-06
-3.62798348865122e-05
-2.10393180659777e-05
-3.14813360079052e-05
-5.8586709545156e-05
-4.56993962695216e-05
-1.51637934844855e-05
-4.06090237054643e-05
-2.02437368877261e-05
-7.65377600929444e-07
-2.34290326981371e-05
-3.16768395701594e-06
-7.78063432238362e-06
-1.8510633557634e-05
-4.84562563025191e-05
-3.45549831933957e-05
-5.67206983873234e-06
-4.4185253185975e-05
-3.66979517916732e-06
-3.30759720043764e-05
-4.44557782404222e-05
-5.07347926364886e-05
-2.20832338851875e-05
-4.30333980525495e-05
-2.45850558636799e-06
-1.64691895987696e-05
-2.26523025019936e-05
-3.99496569620454e-05
-2.77212504306897e-05
-1.09246368187439e-05
5.27944618711898e-07
6.23717753730745e-06
-4.33945720228271e-05
-3.28481505314858e-05
-1.60004993057459e-05
-3.75600472424793e-06
-3.65966886140808e-05
-3.42399531980368e-05
-7.91269636697515e-06
-4.75240327639471e-05
-3.16245484926924e-05
-1.6264100924701e-05
-5.01293418821524e-05
-5.09031465470161e-05
-3.74104073434766e-05
-6.62145128209776e-06
-3.0479419717212e-05
-8.63388345636035e-06
-2.64555991056886e-05
-7.12803193289735e-06
-2.64259408124111e-05
-8.8795398265488e-06
-8.72258872934696e-06
-2.34636908810332e-05
-3.90497647488651e-05
-3.80513909180777e-05
-1.35965573662843e-05
-4.3274404848715e-05
-2.02588565967908e-05
-1.03084175568141e-05
-6.52483360007365e-05
-2.54861068639743e-05
-2.90063329629788e-05
-1.30729117852923e-05
-4.09813781477973e-05
-2.1380264373275e-05
-1.98913805264678e-05
-1.88460438492995e-05
3.89866554795051e-06
-2.80304812375069e-05
-1.51343297102875e-05
1.95337355161782e-05
-4.41471477115778e-05
-4.65135604615609e-05
-4.61797629768406e-05
-5.99166033800052e-05
-4.56683901802283e-05
-2.14991000544158e-05
-3.66137395630433e-05
-2.74382015446866e-05
-3.3079578066043e-05
-3.42999999793764e-05
-2.98732370273048e-05
2.02960372969614e-06
-4.60526982398914e-05
1.16722210311763e-05
-2.70265914904385e-05
-1.62219419160318e-05
-7.95444493169643e-06
-5.95291409537739e-06
-5.3099889331e-06
-2.50866777045635e-05
-3.47187689538586e-05
-3.95889380954685e-05
-3.46310016187623e-05
-8.57031173397715e-05
-4.55285777499298e-05
-1.9277065945779e-05
-2.67669183396295e-05
-2.57338106772617e-05
-3.14028817754993e-05
-3.38420482868336e-05
-1.62789018939614e-05
3.74393700893913e-06
5.08496069905e-06
-1.95325081438745e-05
7.45485226249345e-06
-2.72335953464861e-05
-4.46811261390556e-05
-9.82212344929322e-06
-3.01755928049423e-05
-1.51171060038011e-05
-1.50768316616821e-05
-3.83535822307931e-05
-4.24884283226644e-05
-5.55456913340733e-05
-1.76772823000464e-05
-5.89483344885703e-05
-4.11293095377194e-05
-5.08698881611672e-05
-4.46601926502527e-05
-3.16886295579746e-05
9.35506488693258e-07
-2.06459378569612e-05
-3.90453021972185e-05
-2.48762844504288e-05
-4.04681656310276e-05
-3.22785410879225e-05
-1.97205536727022e-05
-3.27425469714899e-06
-3.30834125505692e-05
-1.34138208916602e-05
-3.52440742667897e-05
-7.57432649239423e-05
-3.59399601813347e-05
-4.10646891576485e-05
9.53581809203453e-06
-1.52919639912715e-05
-3.59577989992742e-05
-1.87019895173417e-05
-3.42899453337813e-05
-8.4074082897929e-07
-1.02067531687755e-06
-1.26099434668601e-05
-2.15273897207278e-05
-4.25224318079015e-05
-1.87291399040377e-05
-2.59031858230598e-05
-2.85454014826692e-05
-1.00965359534788e-05
-5.61448676713626e-05
-2.84913539637342e-05
-2.00029509026835e-05
-1.86245743666939e-05
-3.12682489461786e-05
-3.96281449828878e-05
-6.51428253780389e-05
-3.02778124609641e-05
-5.09610161093232e-05
-5.41529727107412e-05
-3.01763160855531e-05
-1.84061370962708e-05
-2.49954620232553e-05
-3.54505111234476e-05
-7.62551295667789e-06
-1.11810293370107e-05
-2.93235632657946e-05
-1.35076508739568e-05
-1.48198361293397e-05
-4.06903090061429e-05
-7.55387155423415e-06
4.14409559665677e-06
-3.86182689713917e-05
-3.58220513195005e-05
-2.21106255536655e-05
-2.0147708226697e-05
-4.34398562229613e-05
-2.16390415802759e-05
-1.9888841235868e-05
-3.95919802063363e-05
-1.8854105649763e-05
-2.17351568948572e-06
-4.15542932839251e-05
-3.65319721703767e-05
-9.08594540502288e-06
-1.50441104018962e-05
-3.8176028758983e-05
-1.74256764536549e-05
-1.69358662902557e-05
-4.28815242739016e-05
-5.18274990666624e-05
-2.34641204907759e-05
-3.74823191022993e-05
-3.5241002702563e-05
-3.91624135534346e-05
-7.71022193606408e-06
-5.22162665088174e-06
-3.33319761861099e-05
-7.08725648698552e-06
-7.17462998639608e-05
-1.94889416786698e-05
-1.47642536998607e-05
-2.58805546777919e-05
-7.13705608771425e-06
-3.32507317856553e-05
-7.12521381500204e-06
-3.70309416445362e-06
-1.21049575155284e-05
-4.59996418842402e-05
-4.7406397669565e-05
-4.54196602877276e-06
-3.02791526494141e-05
-5.72247380776544e-05
-3.61133897938461e-05
-1.69697968483936e-06
-3.41092949363636e-05
-6.02298741501523e-05
-4.35324658299598e-05
-1.74472162443032e-05
-5.83593414601793e-05
-2.41914157461635e-05
-2.08667612502763e-05
-4.52963445681985e-05
-2.91937135105541e-05
-7.00267604689894e-06
-2.6394180541938e-05
-6.54938224132477e-06
-2.89923293334681e-07
-1.93413150566107e-05
-2.36781819974492e-05
-2.28738442774182e-05
-3.71045723081241e-05
-4.85583458601044e-05
-3.77316319453105e-05
-1.56350074711387e-05
-2.86350012813943e-05
-3.82182208569584e-05
-3.5580156483401e-05
-4.74993345622737e-05
-5.09038273041913e-05
-5.83869648384226e-05
-3.2857598351288e-05
-2.69695330945079e-05
-1.32836717826901e-05
-4.62382660241252e-05
-3.30503535426528e-05
-2.14728109966578e-05
-3.35151732435914e-05
-5.35934614082518e-05
-3.21922989523245e-05
-2.04925682916258e-05
-2.27249723199749e-05
-3.54156266921274e-05
-1.61458853581376e-05
-3.04632857041956e-05
-2.60314131755747e-05
-7.54538205039918e-06
-2.98663683326387e-05
-3.87777845728327e-05
1.10007923206381e-05
-6.12509397561148e-06
-9.28913365457567e-06
-1.9038229800377e-05
-2.63374234384886e-05
-9.37906200304843e-06
-3.12740909727342e-05
-5.75202152948856e-06
-8.87578847513704e-06
-5.15454718256165e-05
-3.51357182018696e-05
-8.49152376629547e-06
-3.5300989688835e-05
-9.7392082992255e-06
-1.29830085379585e-05
-4.27998386403932e-05
-1.24729677671817e-05
-6.94057916752928e-06
-1.74625271127812e-05
-3.62727855489054e-05
-3.43351305959517e-05
-1.80850517449585e-05
-1.6056794602072e-05
-4.39480244935538e-05
-2.69689022889727e-05
-2.47805653690981e-05
-1.0903684040913e-05
-5.14437679135477e-05
-9.00182046296283e-05
-2.4434726203216e-05
-2.76207570357267e-05
-1.49008946662624e-05
-3.35007862183589e-05
8.19686730103655e-06
-1.63342649373292e-05
-2.95419888120918e-05
-1.11669109283409e-05
-5.20269918103059e-05
-2.76528432213692e-05
2.70616967238921e-07
-2.36674041104051e-05
-2.69995027630806e-05
-1.8136273233267e-05
-2.91575185388302e-05
-4.19239315180202e-05
-4.52152531785436e-05
1.2466003918357e-06
-5.66861435477945e-05
-3.5743279145127e-05
-2.90493033811605e-05
-2.7780572674115e-05
-3.19930920611825e-05
-2.01681171086315e-05
-2.95547507296067e-05
-6.95869885391988e-06
-5.2505120331697e-06
-5.11654332195976e-05
-6.04854995392389e-05
-6.60765826977754e-05
-9.87623111511682e-06
-3.99968371320806e-05
-4.5375662634736e-05
-9.11864944896401e-06
-5.70911807837431e-05
-4.39819839450999e-05
-2.99138836500795e-05
-5.63401727814039e-05
-3.21016352759083e-05
-2.1515202394085e-05
-4.32274632964112e-05
-7.46531313817066e-05
-2.62238081010278e-05
-5.06911789689338e-05
-5.889445753252e-05
-3.43731058056476e-05
-3.26290500390642e-05
-3.85490829499513e-05
-2.47695771418305e-05
-1.75263170716476e-05
-3.27847837869462e-05
-4.87966288756961e-05
-3.2937960729808e-05
-2.17577987973302e-05
-8.74440565866205e-06
-3.21683239940772e-05
-1.75561237656796e-05
-3.39758878930236e-05
-3.23381683377593e-05
-1.99448536999022e-05
-2.64880618147779e-05
-9.50654555826908e-06
-2.53961724248699e-05
-2.06331261693752e-05
-3.85764189002423e-05
-4.18103543371472e-05
-2.79135240297912e-05
-3.83245346357834e-05
-2.22137927560498e-05
-2.00655287047226e-05
-7.49142907264066e-05
-6.14100688345e-05
4.63489818270985e-06
-3.97682306817558e-05
-2.72778148591736e-05
-2.20405081920799e-05
-2.63517760173445e-05
-1.99510475996953e-05
1.37546328644668e-05
-1.70874338539737e-05
-2.50061479220312e-05
-6.48540532094694e-06
-1.80365057678449e-05
-5.32295409094074e-05
-3.95992536174871e-05
-2.6093250430576e-05
-4.55011578734027e-05
-7.44146836931732e-05
-6.67269253068979e-05
-3.44836331291303e-05
-3.28027691012406e-05
-2.41178596891258e-05
-2.51753530534852e-05
-3.78567851386698e-05
-2.80471334829837e-05
-1.91054108740656e-05
-2.3804642257013e-05
-1.00847954673258e-05
-5.06996032025379e-06
-9.39087193139304e-06
-4.02429961247357e-05
-2.6822805569923e-05
-3.68625172078554e-05
-5.11439192912596e-05
-1.72907563408919e-05
-4.16957261360221e-05
-6.59189442193725e-05
-2.2707901380086e-05
-1.88786633292406e-05
-4.74194190171218e-05
-4.12818140893895e-05
-4.82522943275333e-05
-4.78516149915457e-05
-3.14488267315974e-05
-1.36123861158358e-05
-4.13203188650675e-05
-2.02502836042847e-05
7.87293575379795e-06
-2.66527646550153e-05
-3.83035236710783e-05
-1.20484776048391e-05
-5.44145895930772e-05
-4.05215283560652e-05
-5.10408202846753e-05
-3.4703261995317e-05
-5.88224219425364e-05
-1.69535041942973e-05
-3.81530589311265e-05
-5.83523164749554e-05
-6.0079026430583e-05
-3.58534804535298e-05
-3.39612788532321e-05
-1.95349404420405e-05
-2.68887727591337e-05
-2.10249615557545e-05
-1.78420710557856e-05
-3.80210819609811e-05
9.2327108211339e-06
-2.20867509032459e-05
-2.72548891656001e-05
-1.84711405273826e-05
-2.86841123387408e-05
-5.07531231565506e-06
-6.57489583784665e-05
3.44581444678424e-06
-6.67704934524782e-05
-3.81994094413253e-05
-4.62972229622274e-05
-4.30575077925317e-05
-4.87507753878119e-05
-1.63112685212812e-05
-1.57354609214307e-05
-3.34722719147204e-05
-1.4304748565641e-05
-7.20947807408776e-05
-1.0092895321502e-06
-1.71743515286349e-05
-7.64529846956359e-06
-9.52160287308512e-06
-3.21821562208871e-05
-2.08077992366501e-05
-1.10180790679292e-05
-3.25836010744862e-06
-3.41192496046463e-05
-4.34903895652408e-05
-3.06160945587724e-05
-2.15347003557011e-05
-5.33365169885918e-05
-2.97470763212079e-05
-2.30644618194902e-05
-1.84980638308345e-05
-2.63523575141055e-05
-2.68713043240721e-05
-2.7680446040997e-05
-1.60989867123255e-05
-4.08484783621634e-06
-3.82026903266149e-05
-3.70431880489749e-05
-1.61160422582554e-05
-1.5402006631852e-05
-4.96310336382444e-05
-2.0676925034963e-05
-3.11918371587025e-05
-7.54016941709054e-05
-3.16573476434036e-05
-4.16999127493126e-05
-3.97717202355798e-05
-4.0006930497104e-05
-2.84959421311096e-05
-5.39158182506077e-05
-4.31632880673438e-06
5.4204621045752e-06
-8.39228170565881e-06
-1.04576537375656e-05
-3.38417570373146e-05
-3.41248413949038e-05
-2.48805976780385e-05
-1.80282419874255e-06
-2.27839521085279e-06
-1.49566685349216e-05
-1.90340443444434e-05
-2.81522387812825e-05
-3.43796614029518e-05
-3.61150016647315e-05
-5.68405413462464e-05
4.41140881570811e-06
-3.65407854689023e-05
-5.15192149342181e-05
-3.85725957691644e-05
-1.08873686229278e-05
-5.40737711464954e-06
-2.12222659762034e-05
-2.59437929141856e-05
-2.64710742288382e-05
-2.44144000481384e-05
-4.83695065066372e-05
-4.08279833148486e-05
-2.2650824182752e-05
-2.2527036428803e-05
-1.48380994565023e-05
-1.72109899269289e-05
-2.06436860100898e-05
-5.18602354960973e-05
-2.13836494290803e-05
-1.00612081972135e-05
-4.44336846239623e-05
2.37493675640629e-05
-4.74991988758635e-05
-5.70520605808819e-05
-5.75427309742654e-06
-5.83554657782292e-05
-4.56131064817942e-05
-4.2991713270725e-05
-4.76889879937049e-05
-2.70118916293923e-05
-1.38396711600459e-05
-5.22209373584901e-05
-2.76474742236242e-05
-1.65073823947739e-05
-5.65331307667839e-05
-1.13005478733169e-05
-3.48482695007456e-05
-1.27472702351826e-05
-1.82695066824684e-05
-2.88209123680213e-05
-2.14419747798607e-05
-6.25878523085034e-05
-5.49540106185915e-05
-8.38640033864143e-06
-2.86793251801524e-05
-2.42980387586134e-05
-3.55584628668193e-05
-7.0601818451104e-05
-4.83890829469653e-05
-5.58198289956138e-05
-3.48247740950048e-05
-4.5376985380197e-05
-3.89530183553718e-05
-1.35133351042964e-05
-4.63949243530333e-05
-3.61835043367798e-05
-1.019428485739e-05
-4.66812863289209e-05
-2.91811369123742e-05
-3.85450426280288e-05
-2.35972766183406e-05
-3.65416289578891e-05
-2.24484941584356e-05
-5.09664177495199e-05
-5.00303557977478e-05
-1.04846358281033e-05
-1.95991347410881e-05
-5.84478757297793e-05
-3.47042431495629e-07
-1.67555395302605e-05
-3.61697810405093e-05
-7.09657110497536e-05
-2.90286963716401e-05
-4.00659540929474e-05
-2.19385727112876e-05
-3.68311642799842e-05
-2.48169447238516e-05
-1.7493487959708e-05
-2.5179925293714e-05
-1.07295208957352e-05
-3.13037858866439e-05
-3.57498903529248e-05
-1.37267757354254e-05
-1.8161652567811e-05
-4.50689340292505e-05
-2.48586509925525e-05
-2.88490996854777e-05
9.83975856425842e-07
-2.09300330736331e-05
1.47220209066768e-05
3.74983244445943e-06
-3.81388231054207e-06
-1.1183855416112e-05
-3.89225487171288e-05
-2.69401763959168e-05
-2.5554821539004e-05
-4.36672618079723e-05
-3.59219194913956e-05
-3.56282449444903e-05
-3.75369032867296e-05
-6.10296692223403e-05
-3.05374871775075e-05
-5.55570242627522e-05
-3.3692586352496e-05
-3.26959931506943e-05
-1.16628929554822e-05
-6.09659489526984e-06
6.64518774466895e-07
-4.48270777196162e-05
-1.58607020895014e-05
-5.31449203172405e-05
6.57798479130428e-07
-1.73818839093164e-05
-1.73091845846676e-05
-7.47052654196928e-06
-4.06934620311609e-05
-3.51714386576421e-05
-2.26830555609639e-05
-3.56026936281838e-05
-5.48979945152334e-05
-1.92332016357312e-05
-3.60784869444546e-05
-2.83687371583905e-05
-3.78171936465889e-05
-1.94124815265018e-05
-3.85421435209377e-05
2.65317444789093e-06
7.34002430379248e-06
-4.10331740828525e-06
-1.60113745738021e-05
-5.3545647325052e-05
1.53409230889997e-05
-3.12467276204555e-05
-3.09512242226859e-05
-4.02277008072282e-05
-3.20774114376515e-05
-2.11042576496144e-05
-4.65061884736175e-05
-4.74599952821416e-05
-5.57089600712068e-05
-5.64086382270817e-05
-1.67221720138735e-05
-6.51135238216767e-05
-3.32063042207549e-05
1.90692703842558e-05
-3.83835326559026e-05
-4.54728467777096e-05
1.62364258752565e-06
-2.95643657735966e-05
-5.56707876321426e-05
-1.20252535257673e-05
-1.81122168712349e-05
-5.27605281181093e-05
-3.82510248118346e-05
-4.78706485474378e-05
-4.73985805850156e-05
-5.62244567402555e-05
-1.33996251334396e-05
-5.07723237210342e-05
-5.96492295240806e-05
-4.34116421782645e-05
-3.57853334506709e-05
-2.85862910867777e-05
-3.18918425431656e-05
1.72022314373185e-05
2.87862439018081e-06
-4.31084500826293e-06
-2.80713680161495e-05
-2.649660115282e-05
-3.15823808956604e-05
-5.9367264184764e-05
-5.08222491760388e-05
-2.50511467542202e-05
-2.99399233338677e-05
-7.5021527463093e-06
-2.24465756509841e-05
-1.7238614228535e-06
-4.19731415227813e-05
-2.37211983468992e-05
-8.39677925159991e-06
-2.94274771055183e-05
-2.19857103754874e-05
-2.55589189372077e-05
-1.0839197417399e-05
-3.48442762853091e-05
-2.54422266210825e-05
-2.11023958245553e-05
-2.44465537162007e-05
-1.77905531133836e-05
-4.05290448708843e-05
-4.51658480389054e-05
-4.38301164944654e-05
-5.96281375641044e-05
-5.69750535983461e-05
-4.44332233431124e-05
-4.49753449055016e-05
-3.51144609161157e-05
-2.110242116032e-05
-1.55857494765015e-06
-2.93990828914385e-05
-3.48367612738559e-05
2.53452833891284e-07
-4.3884735308904e-05
-7.09792005825557e-05
-2.73017510649244e-05
-2.67931948894685e-05
-2.35969319552946e-05
-2.83841169181921e-05
-8.6191172131872e-06
-5.58945717440367e-05
-4.94633506996895e-05
-3.92938733426423e-05
-2.79313092611423e-06
-4.57067203846155e-05
-6.15823213163529e-05
-1.42277434575314e-05
-4.81519935160804e-05
-2.56895884671851e-05
-1.97567456104533e-05
-2.18102911793477e-05
-1.43382014701759e-05
-9.83510128843399e-06
-4.1353209536027e-06
-3.77179035836555e-05
-4.16650067808723e-05
-3.86365716931917e-05
-3.25421385614022e-05
-1.82554478609451e-05
-3.37636167218043e-05
-1.61560241936381e-05
-2.65215237220468e-05
-4.82328957043463e-05
-6.70392380672134e-05
-3.43423121943756e-05
-2.3349873746235e-05
-1.09038476397971e-05
-1.93478886868984e-05
-9.34623532086614e-06
-4.21701924801695e-05
-2.82440421123799e-05
-2.47472265149667e-05
-2.82848814423138e-05
-3.52630061640648e-05
-3.44709576113071e-05
-6.08696489017526e-05
-2.97701385683654e-05
4.5966761288514e-06
-2.05680714617041e-05
-3.83401615569763e-05
-2.9701639882712e-05
-5.36043557224437e-06
-4.21925802982633e-05
-4.9977723340935e-05
-5.17208179769394e-05
-8.70144157880938e-07
-3.85542545407793e-05
-5.0862807457357e-05
-2.5503132122006e-05
-2.11240053694048e-05
-4.44121884237039e-05
-3.71138233354603e-05
-2.0140501285451e-05
-9.23918778631691e-06
-7.00311984126404e-05
-2.62040039256747e-05
-1.38667311284737e-05
-5.35646568718778e-05
-1.03628480918568e-05
5.59879765852667e-06
-2.93576132435124e-05
-2.19678174846344e-05
-1.21465839153545e-05
-3.02501463655489e-05
-1.38758671308231e-05
-2.01110589515193e-05
-1.70860060018024e-05
-1.54318164214079e-05
-4.85413238980584e-05
-3.46130306776667e-05
-1.6063974451843e-05
-4.63588954589321e-05
-4.06514694933882e-05
-4.27427720757555e-05
-2.42710646967787e-05
-4.02631935875579e-05
-5.00878946480025e-05
-2.54294271386019e-05
-1.02353652285491e-05
-4.23679383785478e-05
9.23034960604254e-06
-3.87851457809285e-05
-3.4520857095878e-05
1.185734831397e-05
-8.49619123830703e-05
-1.03530368770435e-05
-5.81604024452372e-05
-3.90638578804028e-05
-2.95883773009757e-05
-2.96765969888666e-05
-6.5007927628736e-05
-3.15784006997942e-05
-3.05871392291744e-05
-7.41901322155408e-05
-5.92537944269512e-05
-5.68099567418839e-05
-5.52932570041642e-06
-4.79861787447296e-05
-2.01570504077237e-05
-4.831305666286e-05
-4.72310445249643e-05
-3.16474437073601e-05
-4.79295889744371e-05
-4.31101658820838e-05
-4.97178622984055e-05
-5.03909552981783e-05
-5.32354258580996e-05
-6.07942366544119e-05
-1.63811129785246e-05
-1.85159302828137e-05
-7.94006174407396e-06
-1.14773985254011e-05
-5.68074154487573e-05
-3.6482820811811e-05
-2.03224529079663e-06
3.5096002728901e-06
-3.70653055345056e-05
-9.62056411480025e-06
-3.0879252230679e-06
-8.12780423340764e-06
-4.144317836325e-05
-4.45778486545423e-05
-4.25218707174715e-05
-4.5540026660091e-05
-4.96732989793088e-05
-5.97213475498307e-06
-5.33567160875268e-05
-7.72997492853185e-05
-1.4519113738108e-05
-5.37170297562225e-05
-3.55551068740448e-05
-2.98472905141821e-05
-2.96198190183432e-05
-6.17814498714793e-05
-3.68206504438705e-05
-2.42052780899715e-05
-2.29494830880615e-05
3.37695651391066e-06
-6.23661358292425e-06
-9.08415334656315e-06
-2.23533882732414e-05
-6.32652919687809e-06
-3.83769597291263e-05
-2.02134346149978e-05
-2.67192377513845e-05
-4.95179827604533e-05
3.10639106125987e-06
-5.76344757548619e-06
-4.12575898711394e-05
-3.95096187811124e-05
-3.96811344329108e-05
-8.6226108657513e-05
-2.35921422515006e-05
-2.82835034333505e-05
-6.53918540707504e-05
-2.2698139049449e-05
-3.50505382302478e-05
-5.4924278512146e-05
3.21631411349515e-06
-3.7923809069231e-05
1.18447562995761e-06
-2.90240737565964e-05
-6.42556564922042e-05
-6.44487592473904e-05
-7.37416327752871e-05
-1.02841188256776e-05
-3.41542784141887e-05
-1.73527830771577e-05
-5.07783804939751e-05
-6.86459841802417e-05
-4.96048816179482e-05
-3.39575275997944e-05
-3.81937526105581e-05
-1.92201488031189e-05
6.38823208529107e-06
-1.72617203510988e-05
-2.5655968580442e-05
2.16966537404511e-06
-1.47378403282951e-05
-1.58948950364896e-05
-3.36181008361735e-05
-1.40341235242998e-05
-1.79624518560358e-05
-2.39847045036137e-05
-1.57669589122928e-05
-5.75743137850254e-05
-3.13580525766171e-05
-4.04957066310343e-05
-7.46296794790506e-05
9.74004086456164e-06
-3.49248615932881e-05
3.48133240751525e-06
-1.46292311378024e-05
-2.28533364916102e-05
1.6986234294551e-05
-2.87944943863428e-05
-3.76357493518571e-05
-1.7776283923115e-05
-4.3722845262603e-05
-3.04392143937919e-05
-5.94375294777045e-05
-1.23040615805416e-05
-2.43266380468819e-05
-8.89274303881444e-06
-4.96709156986544e-05
-4.00534477632502e-05
-4.22306328408153e-05
-5.61662811066498e-05
-3.38188168996941e-05
-2.33109567479033e-05
-1.9911315000252e-05
-2.63324261431843e-05
-4.66753439614884e-06
-3.22443280728081e-05
-3.06966936369884e-07
-4.47437759713961e-06
2.0903158442015e-05
-2.63384951145522e-06
6.56473878532365e-06
-4.24152720393694e-05
-1.3602400490137e-05
-2.60144807516598e-05
-3.36704098321722e-05
-5.847036264362e-05
-3.38931986375192e-05
-3.71075233993236e-05
-5.87501493640253e-05
-3.66719204584783e-05
-1.20308346309261e-05
-1.5316002572573e-05
1.74198492899461e-05
-1.31736128262754e-05
-1.21383015812193e-05
-6.35394420806956e-06
-2.98437684767953e-05
1.55716701067234e-05
-6.23567048811264e-06
-3.71138974546173e-05
-3.69016216005707e-05
-6.00299293719851e-06
-1.33174390699038e-05
-1.2337147295744e-05
-3.03347911701202e-05
-6.74975878767343e-05
-2.37917690289283e-05
-7.06465023035791e-05
-2.26256604581155e-05
-7.37585284138592e-05
-4.14202805879798e-05
-1.48141165525565e-05
-3.44060865287177e-05
-3.93943536481529e-05
-1.88174975633976e-05
-1.77395837718029e-06
-4.29415119682848e-05
-1.57718319675871e-05
-3.06862577046838e-05
-2.07013931974364e-05
-6.38872046643377e-05
-4.52549733546711e-05
-3.01540934097256e-05
-6.67293554226723e-06
-1.1318107296497e-05
-3.63804433197892e-05
-3.55349196329209e-05
-4.90004388992899e-05
-5.65738362907546e-05
-3.1874253241065e-05
-2.41926413646503e-05
-2.37794194470971e-05
-1.69497229565954e-05
-2.05740826248658e-05
-4.62564831850693e-06
-2.63304386940422e-05
-4.49315477418157e-05
-8.36897718913029e-06
-7.77165861860086e-06
-2.41745070172547e-05
-1.3251109304403e-05
-2.2887522630603e-05
-2.87131556224652e-05
-3.02004788450724e-05
-6.72794209968356e-05
-3.57891468931723e-05
-3.48140318284399e-05
-4.06336297169805e-05
-1.4724474490502e-05
-2.20133356420666e-05
-2.78357288650872e-05
9.62184443890592e-06
-7.75297957280485e-06
7.0599393627333e-07
-7.36703243241868e-05
-1.6376140405249e-05
-1.10816291832335e-05
-7.24650129589581e-06
-1.36845976381023e-05
-4.25246579447831e-05
-3.38084336817719e-05
1.53645719342899e-05
-2.34663626307025e-05
-1.62908512170875e-05
-2.66330635793576e-05
-1.0997297701652e-05
-5.0009440432248e-05
-4.07394093090319e-05
-3.9007013369003e-05
-2.5223440234361e-05
-2.84639265608382e-05
-6.38830236335191e-05
-2.34985650930656e-06
-4.67723981034987e-05
-3.30892672187301e-05
-2.75582993115998e-05
-1.80573248126471e-05
-1.21170706840494e-05
-1.7627586990998e-05
-4.33196628156623e-05
-1.80787829608798e-05
-1.43920839534589e-05
-3.68983479858181e-05
-6.17387630021698e-05
-3.06160070643379e-05
-3.51752799980528e-05
-6.3815013959364e-05
-2.23540421844979e-05
-1.47877768363833e-05
-6.66902335605217e-05
-3.97296499010547e-05
-1.77349369144694e-05
-2.96434436334691e-05
-1.74543431717491e-05
1.10751492075765e-05
-3.01274827227781e-05
1.38199576934197e-05
-3.21719433230467e-05
-2.42130054667654e-05
9.45356762494972e-07
-9.83133566600856e-06
-7.91065227140382e-06
-6.01268645483108e-05
-2.6389706734685e-05
-3.55330494956491e-05
-3.62053623627677e-05
-4.90518222864247e-05
-4.69171007561583e-05
-3.34272944655633e-05
-9.26741153213274e-06
-5.31475134097077e-05
-1.6718521531247e-05
-4.81631289258739e-06
-4.41483956729994e-05
2.22810384583743e-05
-1.83011315640914e-05
-1.38973763049091e-05
-2.73825562721925e-05
-1.28444106545383e-05
-9.55332262582159e-06
-4.23214502789325e-05
-5.25751361592061e-05
-2.84603852180269e-05
-4.11103456683928e-05
-1.83152108544912e-05
-4.85080099203068e-05
-2.54767951970202e-05
-4.14187954609448e-05
-8.04364253470718e-06
5.9945141098571e-06
-1.73218561092384e-05
-6.60203794990737e-05
-3.15975339439711e-05
-1.47507871927516e-05
-2.46562931316028e-05
-3.72903998438224e-05
-2.75408962921463e-05
-3.22738398444648e-05
-2.04370215562961e-05
-2.19962628569659e-05
-2.65503182496365e-05
-3.76539818066874e-05
-2.62575573154434e-05
-2.86042723380131e-05
-3.19492514353268e-05
-1.59422470481308e-05
-4.1338396288629e-05
-2.99184650574209e-05
-3.63812902672693e-05
-1.27237091067717e-05
1.31509417743013e-05
-2.04712019724301e-05
-2.84508316430777e-05
-2.81482939333564e-05
-5.29704493482575e-05
-2.75222719742754e-05
-3.05287305978018e-07
-2.30892343146037e-05
-4.77088988845207e-05
-3.51516942974794e-05
-3.96236389966849e-05
-3.40042665139216e-05
-4.78627756627253e-05
-2.17615649808297e-05
-3.66608294633493e-05
-6.0249174283516e-05
-1.7523864142546e-05
-2.39730939960884e-05
-8.41433410796581e-06
-5.21679610424499e-05
-3.85685510348311e-05
-4.32067887405267e-05
-1.60808700757464e-05
-3.0013065559094e-05
-6.35100186812501e-05
-2.81168058582428e-05
-1.42516924520339e-05
-6.71653381601334e-05
-5.46432700198228e-05
-4.67784336470668e-05
-2.59105235719997e-05
-5.94094209226529e-05
4.17073923413553e-06
-4.5212808139359e-05
-3.85191123564429e-05
-6.31123364814789e-05
-3.4971552922348e-05
-9.76060345311341e-07
-1.66814310927439e-05
-2.16685559433295e-05
-5.08905972584032e-05
-5.60435499428267e-05
-3.07818537200331e-05
-3.11415423613671e-05
-3.11880062356775e-05
-3.69143743939025e-05
-4.69867919579586e-05
-4.26720939927669e-05
9.25134810416494e-06
-3.22778516415647e-05
-4.01103201523845e-05
-1.3867235479066e-05
-3.32497354574446e-05
-3.46461707795578e-05
-2.2279133899753e-05
-4.56179243581536e-05
-7.09449297474722e-05
-3.04701522057393e-05
-3.56195925493181e-05
-4.52194411532505e-05
-2.5370656691052e-05
-3.29194826758428e-05
-4.5578933435165e-05
-7.59794066140896e-06
1.92929016465163e-05
-1.86324775729995e-05
-6.27988740840946e-05
-2.05600124258649e-05
-1.00623857443918e-05
-4.1271988172623e-05
-7.10346600835962e-05
-3.21355294866503e-05
-4.68714297702253e-05
-5.73173688677881e-05
-1.80896064840651e-05
-7.56868310096653e-06
-1.56998681502944e-05
-1.21341695753752e-05
-3.96558569112543e-05
-3.53970423172662e-05
5.86882671458621e-06
-2.34293848175169e-05
-2.69767117824087e-05
-5.30124314622171e-06
-4.93488701165933e-05
-9.03113084818144e-06
-3.95885856420277e-05
-3.30431946476815e-05
-6.15501354056229e-05
-4.05445331039417e-05
-4.5278875038667e-05
-5.05901486410783e-05
-6.7303033033113e-06
-2.52370314295903e-05
-2.80167861978378e-05
-5.02264548432848e-05
-2.65337448038295e-05
-4.81133019720235e-06
-2.7665140211453e-05
-4.46004396631689e-06
-1.10568837466562e-05
-2.76482743636769e-05
-1.99546561358123e-05
-3.8291760567642e-05
-5.68388581938649e-05
-5.11856715226056e-05
-2.15061806875482e-05
-1.54148022985822e-05
-3.5591640961145e-05
-5.50898787916244e-05
-5.04991583408559e-05
