# Supplementary material for: Research on computational propagation and identification of mine microseismic signals based on deep learning
Source: PLoS One. 2025 Oct 22;20(10):e0334641. doi: 10.1371/journal.pone.0334641 (PMC12543183; doi:10.1371/journal.pone.0334641)
Supplement: S7 Data — (ZIP) [file pone.0334641.s007.zip › 000100900001377.xlsx_0.txt_24.txt.txt]

-7.97539128610421e-06
-6.07952104078808e-05
-3.34074109893677e-05
-4.66799499023564e-05
-4.83068268829759e-05
-2.09312733895664e-05
-3.16607843121658e-05
-3.56180202170458e-05
-4.15802940709238e-05
-3.65612710717682e-05
-6.38797977947697e-05
-4.90317927623706e-05
-4.0355080862122e-05
-3.9701241629937e-05
-5.04322471831256e-05
-2.11953048990854e-05
-4.39641222035974e-05
-2.92749673388086e-05
-2.19382078942412e-05
-7.85678608056838e-06
-5.79249941251268e-05
-4.34449433893729e-05
-2.34582484493994e-05
-2.98605416410997e-05
-5.23063331597128e-05
-3.60133017328881e-05
-7.50716394840154e-06
-2.40845306919572e-05
-4.48702189214213e-05
-5.42963644272382e-05
-3.40961907311382e-05
-1.12936169776443e-05
-4.59601923633699e-05
-2.31317662298077e-05
-4.17176263057565e-05
-3.09780590617799e-05
-4.71143615666944e-05
-2.9561327784235e-05
-3.38002288205711e-05
-1.3252974333653e-05
-1.99980505924717e-05
-6.63966069664383e-05
-1.00253345551558e-05
-2.73567814823635e-05
-4.38027521923169e-05
-1.69366660240379e-05
-3.01820777684609e-05
-3.11684547116418e-05
-2.56963116469608e-05
-3.36692047554507e-05
-3.3952447888912e-05
-6.20824069586773e-06
2.83535847812301e-06
-4.34458835634575e-05
-4.17816455598153e-05
-2.09071609188174e-05
-2.37150418173402e-05
-3.14311348594743e-05
-2.00206361723412e-05
2.96646115831094e-05
-2.82891078158861e-05
-2.67783765923175e-05
-4.36641199318061e-05
5.36912090954675e-06
-1.79433163718718e-05
-1.56088811001057e-05
-3.63572378924057e-05
-2.38612831459198e-06
-4.30693682625612e-05
-2.78275976522935e-05
-6.98116802544471e-05
-5.21734367731963e-05
-1.72091160537848e-05
-5.14310357924376e-05
-4.04608989285754e-05
-3.20567239874358e-05
-4.22083618745111e-05
-1.15180755623633e-05
-6.91295086600916e-06
-6.9770404261403e-06
-3.83763032734284e-05
-1.46125706682686e-05
-1.84947677919167e-05
-1.71153908876791e-05
-6.56216359245273e-06
-5.35884669470182e-05
-4.83549100802713e-05
-6.85653953984313e-06
-3.73714515618281e-05
-4.17203292955157e-05
-4.37263139188546e-05
-2.15545395134872e-05
-3.83072949034428e-05
-1.69995460225503e-05
-2.38988285273249e-05
-2.48605914208198e-05
-3.3348327085687e-05
-4.1072167950688e-05
-3.15256684599866e-05
8.87079748895207e-06
-3.06925413251357e-05
-3.21130281624179e-05
-3.84795209888106e-05
-3.84344572260128e-05
-2.54964363510009e-05
-3.36867087635207e-05
-3.15654494245881e-05
-3.83860104199942e-05
-2.56697201484378e-05
-2.88284457935982e-05
-1.07043854326051e-05
-2.74459277544748e-05
-5.60972982984313e-05
-4.09516099254261e-05
-4.04784325069117e-05
-5.48093732135274e-05
1.93959182023633e-06
-1.26431100880452e-05
-2.44327711434031e-05
-3.96930427065997e-05
-6.33881903871464e-07
-1.10350235013419e-08
-1.87105949206832e-05
-3.38544263914158e-05
-1.86623933602736e-05
-1.52820369056998e-05
-3.27600535883341e-05
3.75513987686878e-06
-4.27171874838977e-05
-3.41340161267079e-05
-4.29549743188054e-05
-5.91758709247296e-05
-8.0479748472183e-06
-4.60305775153273e-06
-1.64156882796805e-05
-4.3768676318152e-05
-1.62517117608688e-05
-1.49825861927861e-05
1.55706533196025e-05
-1.37897747855735e-05
-8.86176198363964e-06
-2.77953914743652e-05
-5.83339368002224e-06
1.0169183690828e-06
-3.38297544468074e-05
-2.58898351580616e-05
-1.31695878598971e-05
-4.29656426580498e-05
-4.14700812891608e-05
1.80095574210915e-05
5.95418988780402e-06
-3.54852373992166e-05
-4.45751325773743e-05
-2.49819980396751e-05
-2.99956624622578e-05
-1.71672230838863e-05
1.45396951951777e-05
-3.24880745392504e-05
-1.7915908773233e-05
1.20023120070389e-05
-1.2481634776288e-05
-1.75677252207307e-05
-4.32257396051458e-05
6.39466212374175e-06
-3.37757617811088e-05
-3.47603108527846e-05
-6.38029594483627e-05
-3.83387674813493e-05
-2.83414736455877e-05
-3.21778168844206e-05
-7.01222946147231e-05
-4.81421843597446e-05
-8.07792724063293e-06
-3.11397039645414e-05
-9.15230597786022e-05
-1.42164411720962e-05
-1.35509967639066e-05
-3.59361610607143e-05
-3.99706736601242e-05
-7.94051332894525e-07
-4.24469867175875e-05
-3.28314501892125e-05
-3.86109655033634e-06
-1.87588544459284e-05
-3.31426828779383e-05
-6.09199833342364e-06
-4.3502383368752e-05
-4.96780841715518e-05
-1.49227036259875e-05
-6.55249990846845e-05
-8.17785369973824e-05
-3.56593828498351e-05
-3.78706574885194e-05
-7.07491470701271e-05
-4.19601307455991e-05
-6.08434961985729e-06
-1.46212999204863e-05
-1.85032492705166e-05
-1.62577711751385e-05
9.39700400547411e-06
2.02826871308773e-05
-1.29400826838303e-05
-6.04954266255164e-05
-7.35327501736516e-05
-3.65924488121563e-05
-3.90802487724866e-05
-3.03191682139484e-05
-3.94756286694204e-05
-2.23428627486925e-05
-6.3105985144967e-05
-3.53462752816632e-05
-5.55048344512611e-06
-4.70493039005016e-05
-8.1054711048996e-05
-1.98270889988487e-05
-3.70740445865323e-06
-3.64765306167922e-05
-1.45375730225622e-05
1.47049939631008e-05
-1.635217633603e-05
-3.14705220701269e-05
-2.4886138365808e-05
-1.34572260117883e-05
-2.57319085331663e-05
-2.37259467952848e-06
-6.18235851539314e-05
-1.73941228423259e-05
-2.32751054215584e-05
-6.77448163969814e-05
-6.04555084810911e-05
-3.34400420751585e-05
-5.00114797674166e-05
-2.09606955731336e-05
-4.17164574035439e-05
-1.48599794850145e-05
-2.26382060452935e-05
4.21418091492917e-06
1.27061033160261e-05
-1.90311420173781e-05
-3.9401544040467e-05
1.81943929218854e-05
-2.30910633973832e-05
-6.04942241838645e-05
-3.05577928310078e-05
-3.6464406915222e-05
-3.362365427304e-05
-4.15209516771884e-05
-4.29001600404277e-05
-4.25638242271566e-05
-3.46586553765684e-05
-5.83212641188137e-05
-1.59256911101588e-05
-5.00620670073801e-05
-1.8295963807382e-05
-4.508817633283e-05
-4.03223961477267e-05
-1.12402661311199e-05
-3.49605044695476e-05
-3.66482893535976e-05
-2.2894725398842e-05
-2.34016446509032e-05
-4.20361902834365e-05
6.97511611638842e-06
-4.58142386756396e-05
-2.60770532671748e-05
-4.11012923058166e-05
-3.64092569651357e-05
-3.98780518766979e-05
-5.04684510217551e-05
-1.8681123404516e-05
-3.43539202949818e-05
-5.77179000891024e-05
-3.00313512886812e-05
-2.26187005723434e-05
-3.24211783376143e-05
-1.27786029060707e-05
-1.55235806688283e-05
-3.39582641336821e-05
-3.09589681713857e-05
4.17391410398883e-06
-5.27374251151675e-05
-5.17155241658984e-05
-3.36436503742676e-05
-5.77711639650292e-05
-5.30447828589816e-05
-2.06717523342512e-05
-3.34103806469368e-05
-1.34592456286296e-05
-3.25308092922682e-05
-1.75539270196869e-05
-3.97787280926559e-05
-5.13126186646243e-05
-2.56909372982649e-05
-9.99970064095641e-06
-3.28790670567357e-05
1.75638360580935e-06
-3.61505617283659e-05
-2.96761220006848e-05
-4.07333254587706e-05
-1.61393718217285e-05
-5.39009887826803e-05
-3.52693087995474e-05
-1.42379975073711e-05
-3.5164803385278e-05
-4.4584933115163e-05
-2.61491288573834e-05
-6.91720150432446e-05
-1.62098639449573e-05
-2.71304632684157e-05
-2.00305056634392e-05
-5.87363190054398e-05
-3.10651824763324e-05
-3.67160873101891e-05
-8.20467338235675e-05
6.16532499890032e-06
-8.20596162980678e-06
-1.88165773803293e-05
-2.88771959592112e-05
-1.75702616961551e-05
-5.03384000341507e-05
-4.61450204329823e-05
-2.69535235569448e-05
-2.49457138352134e-05
1.13817577922169e-06
-3.78558967015289e-05
-5.04312307818226e-06
-1.27713837665329e-05
-3.08690306881643e-05
-7.39228431275389e-06
-4.01308471118449e-05
-4.65068601330463e-05
6.91208345854652e-06
-1.59104165961521e-05
-5.37835258504871e-05
-2.50612515384163e-05
-4.62947621546482e-05
-4.29493437445543e-05
-4.52877304876649e-06
-1.94759847666644e-05
-3.78321501940687e-05
-2.7184916157395e-05
-4.32262388679122e-05
-4.14611727257609e-05
-1.38202815639544e-05
-3.90057727879448e-05
-6.25869129828852e-05
-4.08207132407816e-05
-4.0766920607062e-05
-6.80835897265502e-05
-2.0154560605349e-05
-4.31581985079638e-05
-2.41249968072383e-05
-3.85928607531484e-05
-3.63618324149775e-05
-6.12267831922246e-06
-5.27654026161553e-05
-2.66265381644982e-05
-1.45514753901292e-05
-4.56639950524735e-05
-3.74380875817151e-05
1.81633403840392e-07
-7.31953826148047e-06
-2.16824727984622e-05
-2.37000951498059e-05
-1.97854858975514e-05
-3.85613248938014e-06
-2.07095308192936e-05
-3.29587446724035e-05
-3.57371079526757e-05
-4.84167166449948e-05
-5.13458838397101e-05
-4.54839400189844e-05
-4.91389701822359e-05
4.89713763635991e-06
-3.60063310474731e-05
-1.83761567613222e-05
-7.98153416562858e-06
-5.85326790218192e-05
-1.76703129904152e-05
1.22489327129466e-05
-4.53949628822434e-06
-3.64755321817232e-05
-6.04308557353109e-07
-2.4101142497432e-05
-2.49651715870071e-05
-3.83752392915937e-05
-2.69827081673087e-05
-1.99652094839784e-06
-2.77286115326149e-05
-2.59709376366951e-05
-1.99498055855024e-05
-3.21204539622302e-05
-3.00520276971259e-05
-5.20549885501886e-05
-2.97436219597559e-05
-4.09395761711613e-05
-3.40254487432408e-05
-2.58873179997442e-05
-6.05582230117024e-05
-1.8834532408101e-05
-3.66694138305202e-05
-1.38575017741244e-05
-3.43474999101632e-05
-5.57835684300599e-05
-4.25104236244865e-05
-6.12256942785677e-05
-2.39241440892776e-05
-3.26330193049194e-05
-6.50077589886119e-05
-3.18795837613995e-05
-3.52824720958677e-05
-1.51260682930168e-05
-9.36625800821612e-06
-7.61046909563644e-05
-4.08979302276734e-05
-4.44218760881942e-05
-5.81013139476988e-05
-5.02742439679605e-05
-1.2303724250095e-05
-6.75380946614103e-05
-2.76389592833382e-05
-6.86750919015545e-06
-4.1264574096596e-05
-2.32209589702145e-05
3.93119587160004e-06
-1.99108857917574e-05
-5.08516616172643e-05
-4.81312088271e-05
4.33768146382731e-07
-5.96876981745809e-06
-4.52637896348427e-05
-1.16725263949422e-05
-4.78437692474879e-05
-1.50283514214092e-05
-3.11957283105382e-05
-3.99298403368826e-05
-3.35996521137834e-05
-5.43694801235381e-05
-3.39782144834473e-05
-2.72937390483141e-05
-1.26450638752743e-05
-1.06394784764236e-05
-6.09268216506628e-05
-4.32503830544172e-05
-3.66015534085508e-05
-1.45914040105642e-05
-2.43336663344526e-05
-2.03335287291619e-05
-4.95386695266049e-05
-1.88856104177526e-05
-6.85500857935075e-06
-4.20090181237112e-05
-2.55415012411603e-05
-3.92868747527636e-05
-3.06467200047867e-05
-2.18392308992689e-05
-3.5361816489166e-05
-2.81147291791786e-05
-7.57900385201415e-05
-4.52038473355921e-05
-1.43278728705558e-05
-1.14636903473624e-05
-4.68052731008925e-05
-1.04626834683746e-05
-1.315815210943e-05
-1.94212871255367e-05
3.29878465847171e-06
-2.0560823787995e-05
3.41928980965442e-06
-1.16534604199104e-05
-5.10346879899404e-05
-3.43440771827281e-05
-2.2976323474921e-05
2.88534694506405e-08
-3.79416222027181e-05
-7.5459578562283e-05
-1.73583942048368e-05
-7.34067824450886e-05
-6.9911747947378e-05
-2.04328987005181e-05
-2.20649983920737e-05
-4.91406107949363e-05
-2.46117888911093e-05
-1.17026214620739e-05
-2.12409141849545e-05
-2.82606637206447e-05
-5.5395628151236e-06
-2.53290333314728e-05
-3.87199814527893e-05
-2.97394115006321e-05
-5.57471581059241e-05
-6.81589566314263e-06
-1.0031865045136e-05
-4.27297095244404e-05
-1.66088075819063e-05
-2.99103367985625e-05
-3.89901020252294e-05
-4.18483636263323e-05
-2.02464898930381e-05
-5.91351089107755e-05
-4.50899874954162e-05
-9.40980301989599e-06
-4.11666086166809e-05
-4.68496509617916e-05
-2.95850941788448e-05
-3.56703224412393e-05
-7.35378849032287e-05
-4.16251620820458e-05
-2.20476382210805e-05
-5.4181277800146e-05
-4.81734406359569e-05
1.70914966445066e-07
-3.1670789425518e-05
-3.62033222413492e-05
2.94468925256398e-05
-3.31216227130917e-05
-1.16918971350036e-05
-1.264996228334e-05
-2.83791378388029e-05
-6.35542381751723e-05
-5.97520494366042e-05
-1.38049078733348e-05
-2.0887375329095e-05
-4.49964751878839e-05
-9.50694786070174e-06
-5.65853173024238e-05
-7.12636597434162e-05
-3.10067652359245e-05
-5.38129088182462e-05
-1.6955969660961e-05
2.25630611164215e-05
-9.23308981735645e-07
-3.14263936067964e-05
1.41087887834756e-05
-2.82623571098421e-05
-6.27427506047468e-05
-5.80909576077942e-06
2.74088705262728e-06
-6.10076963975104e-05
-3.47071665091406e-05
-2.49207831739496e-05
-1.18334289693775e-05
-3.59077567992959e-05
-4.29115539487698e-05
1.22109190437793e-05
-7.49106622273408e-05
-1.75768466008486e-05
4.16876759436137e-05
-5.1793780766068e-05
-2.68156411527715e-05
-3.40917580886598e-06
-1.90738527757656e-05
-2.8971092722386e-05
1.28213810922021e-05
-4.2081406581936e-06
-2.68158582364393e-05
1.14006869646446e-06
-2.85794707524801e-05
-4.86600629284104e-05
-3.62268513550466e-05
-2.16440787718109e-05
-7.13864656958198e-05
-3.41991455985482e-05
7.89017755667454e-06
-6.76826356096319e-05
-5.19819254234135e-05
-1.83703977324197e-05
-4.56316614950024e-05
-1.92647689868439e-05
3.19430511528044e-05
-2.00002575973086e-05
-3.06796755983364e-05
-3.43536364935987e-05
-3.36204123025379e-05
-1.85995112725413e-05
-1.97953618849662e-05
-4.07749831910578e-05
-6.06359470496998e-05
-3.24383593679823e-05
-6.90540214433448e-05
-3.24459810984367e-05
-6.04430135425719e-05
-6.09219726017836e-05
-5.90238004368853e-05
-1.58354193613436e-05
-2.17022781096333e-05
-2.10450303438053e-05
-2.17308085647155e-05
-9.95035233120634e-06
2.9457396188924e-05
-5.50819550711596e-05
-2.34410467601586e-05
-1.78035450265536e-05
6.69676764407198e-06
-2.44244128278422e-05
-3.21953395846184e-05
-3.6784485471609e-05
-4.80350963143936e-05
-2.28639731664832e-05
-4.08964732095877e-05
-5.45969341136783e-05
-2.37107485403314e-05
-1.5504898761301e-05
-4.84404026567178e-06
-9.1519850703228e-06
-4.04009121140722e-05
-5.28158548563328e-05
-3.74746213020541e-06
-2.5786546304101e-05
-1.46520951876771e-05
-2.12527744302066e-05
-3.00208889894552e-05
2.41592719982328e-06
-1.37019865569135e-05
-1.51250946914455e-05
-5.45425957049299e-05
-5.87604528959503e-05
3.94550600043135e-06
-3.07769602302933e-05
-3.44442764688669e-05
-3.90917079158868e-05
-2.58613269548064e-05
-1.38835617959226e-05
-2.64780247262374e-05
-4.58277826657175e-05
-2.78245119179417e-05
-4.68234537868746e-05
-4.22253468285576e-05
-5.16196614111036e-06
-2.38551219110948e-05
2.71789980939567e-06
-2.25128062051271e-05
-6.28017503225648e-06
1.4050842608413e-05
-1.5041515953698e-05
-1.53515729542264e-05
-1.43695180179733e-05
-3.73224885338597e-05
-2.16666963438168e-05
-5.77892192536648e-06
-3.87342527892441e-05
-4.06917348913192e-05
5.87723409926062e-06
-5.67231919411588e-05
-2.47331788667537e-05
-5.90199951539794e-05
-6.76798116925474e-06
-1.02750464279966e-06
-1.79579904639684e-05
-3.34999512966557e-05
-1.80413625123744e-05
-3.41983391601005e-05
-2.37977753124899e-05
-1.80914919280173e-05
-2.04352033846985e-05
-4.45024117713161e-06
-4.29081835136688e-05
-4.01292348887368e-05
-2.38934009960479e-05
-6.2580673123025e-05
-2.36653898285816e-05
-3.11949250281946e-05
-4.5626656022743e-05
-6.86219092395182e-05
-2.88939469992983e-06
-5.12224589981683e-05
-5.81266377159914e-05
-2.93817270432642e-05
-2.55606481605328e-05
-2.81626405937859e-05
-3.400230528664e-05
-2.21731472550585e-05
-2.41348907725196e-05
-2.38920232678481e-05
-2.49724814839348e-05
-2.05628327501347e-05
-4.4539174732312e-05
-4.91370657052303e-06
-3.436950267553e-05
-1.65361790879615e-05
-5.68456106096535e-05
-3.18904174610403e-05
-3.82854607126285e-05
-1.08995329382519e-05
-2.65894159715796e-05
-2.95919674545502e-06
-2.7892898307734e-05
-1.64027560677623e-05
-5.04092719363842e-05
-4.17157761609648e-05
-6.03103525428264e-06
-2.7187930071335e-05
1.69262388328685e-05
-5.24361687659236e-05
-1.78632865022157e-05
-1.25970837940337e-05
-2.09636694521161e-05
-1.64124530954031e-05
-6.14483755280578e-05
-4.67182669264843e-05
-5.83052247144886e-05
-2.90276832004523e-05
-1.70258166942237e-05
-4.04990226524149e-05
-3.49915740614215e-05
-1.06803826125079e-05
-2.51856422061703e-05
-1.27676757664948e-05
-1.03992605692419e-05
-1.85164636095478e-05
-1.6969337519473e-05
5.86688693675059e-06
-2.82653920998463e-05
-1.36878925564984e-05
-4.43313140649693e-05
2.41681687155167e-06
-1.81639736130892e-05
-2.28891916892983e-05
-4.79584334949747e-06
-8.11309505679692e-06
-2.24244724486957e-05
-2.77267828484289e-05
-5.13429336968622e-05
-3.50871258582018e-05
6.34167224757917e-06
-3.47246867485389e-05
-2.6072381906125e-05
-5.44719756855762e-05
-2.8232402516616e-05
-5.25565399419357e-05
-1.57513815619614e-05
-1.48395035194492e-05
-4.07717353807353e-05
-3.66003863322372e-05
-1.30997973118916e-06
-4.15019975101235e-05
-2.83550440569079e-05
-2.44655259046128e-06
-2.39011685814929e-05
-2.05616043550687e-05
-2.64919357538753e-05
-4.19549410413551e-05
-6.01554698437661e-05
-1.58983466970733e-05
-1.69915944274646e-05
-3.4664209288016e-05
-2.59830369390798e-05
-3.17602198076623e-05
-3.33393304766847e-05
-5.31434222013969e-05
-1.59457039507112e-05
-6.2461891778464e-05
-5.17465486165494e-05
-8.10248619155162e-06
-4.72901282621444e-05
-2.19535073888393e-05
-2.90073118218669e-05
-3.43798750162101e-05
-2.22181145915001e-05
-1.76070621654242e-06
4.92992208449873e-06
-3.46530980745723e-05
-3.87989117724722e-05
-3.26426103064639e-05
-2.28650642451125e-05
-3.82331047847909e-05
-3.66139750723474e-05
-6.07241754892591e-05
-1.77505200423916e-05
-5.26607854447959e-05
-2.68427134754721e-05
-3.50677360419973e-05
-2.0327730944103e-05
-9.3991251940105e-06
-5.90936186257743e-05
-7.59712597734042e-06
-1.71006057626606e-05
3.40322571276916e-06
-3.088351938925e-05
-3.1747018772186e-05
-3.61020941336438e-05
-3.40170886117069e-06
-2.11461137757852e-05
-4.08456140891932e-05
-3.94215461717904e-05
-2.88329386881655e-05
-5.11943597005167e-05
-6.30294675527163e-05
-2.8302835329988e-05
-3.15553415474231e-05
-3.44996740571699e-05
-1.33704123569273e-05
-2.92701162564435e-05
-4.98314941052554e-07
-9.70570196828991e-06
-2.12619222288419e-05
-2.79988021274089e-05
-2.57898540515292e-05
-4.37869641903996e-05
-6.28594741697274e-05
-4.57088227304566e-06
-3.40245991166993e-05
-6.90683025706382e-05
-6.87862816653489e-05
-1.93968300709827e-05
-2.67032377050907e-05
-3.68105639866069e-05
-2.86035378844446e-05
-9.99080688817991e-06
7.89190380899436e-06
-2.10612427450045e-05
-2.06483109766675e-05
-1.60430454232806e-05
-6.15346407780839e-05
-1.11009795509182e-05
-4.37260513774758e-05
-2.69440899862717e-05
-1.5692475098227e-05
-1.32803819485936e-05
-5.41505501169018e-05
-1.70861600453434e-05
-5.14000353782832e-05
-7.2951190962606e-05
-4.53454099678636e-05
-4.53750418172216e-05
-1.46933118773143e-05
-4.74779067257086e-05
-5.2297200472005e-05
-3.78580391109397e-05
-4.75703842200318e-05
-1.38844667241959e-05
-6.28280404640019e-06
-2.66592664432215e-05
-5.07502908759751e-05
-2.40619258795639e-05
-4.96809340646466e-05
-3.10874754159486e-05
-2.01451432200282e-05
-2.85623674440509e-05
-8.34783002769731e-05
-3.61555717984711e-05
-3.70438224230785e-05
-1.8785127441627e-05
-3.39079195713672e-05
-3.43833061822556e-05
-3.04030085971063e-05
-8.0209866266698e-06
5.72471077236129e-06
-5.65841388486953e-05
-4.48219884118426e-05
1.94230757806038e-05
-2.9041994695788e-05
-2.10947566950268e-05
2.9794151002855e-05
-1.18831917300385e-05
-2.4446803935573e-05
-2.15187302712353e-05
-4.5134441998723e-05
-4.124204059001e-05
-4.63381246287031e-05
-3.89126402582538e-06
-3.84456293014478e-05
-2.60729510749675e-05
-4.45568845725622e-05
-2.74772146308056e-05
-3.90289390922921e-05
-1.98570064089511e-05
-3.34206890641031e-05
-2.21129828853486e-05
-2.2825578861866e-05
-3.50395335047423e-05
-2.66251198947938e-05
-5.40018107704262e-05
-1.77312916369743e-05
4.37791599471382e-06
-2.70321070975344e-05
-4.3435782568034e-05
-6.08277755109595e-05
-3.31196117849299e-05
-3.82886050636155e-05
-6.03553119626967e-06
-2.21895947236252e-05
-2.61154079405643e-05
-4.7513559989977e-05
-6.5259563760714e-05
-2.35419888635395e-05
-1.0027235810943e-05
-4.0499682315989e-05
-4.24435896767589e-05
-2.95643566353875e-05
-5.33258238723011e-05
-2.37093446723545e-05
-1.46472629607916e-05
-1.26840987890697e-05
-4.50024493823599e-05
-7.25011678354084e-06
-2.45929535336026e-05
-1.80626411298737e-05
-3.16947343302082e-05
-2.12470385328032e-05
-3.61556264755685e-05
-7.58651640535459e-06
-3.02946787026622e-05
-2.42841786440208e-05
-2.64810021469832e-05
-2.09337042192906e-05
-3.17246122892395e-05
-3.14661808288801e-05
-9.48066764797384e-06
4.25560724911076e-06
-4.71748159975989e-05
-1.46468951111741e-05
-9.141665646639e-06
-1.26022108987695e-05
-1.8984632206033e-05
-5.47498054803043e-05
-3.3127119816799e-05
-1.40510392281604e-05
-8.79291829586933e-06
-3.38235716828217e-05
-2.14399750772996e-05
-5.46911922379464e-06
-1.38942258813056e-05
-3.83349168878007e-05
-7.71941093962269e-06
-1.1249132474855e-05
-3.46086903324396e-05
-3.33546793802064e-05
9.42348604457949e-06
-2.70027050208432e-05
-1.51033515634238e-05
1.84982219608094e-05
-1.07678979869663e-05
-4.29364476120205e-05
-3.58248269303e-05
-5.43464479118379e-05
-5.73559573359353e-05
-3.6058420692809e-05
-4.53440736964993e-05
-3.58264629774232e-05
-5.69561480947941e-05
-5.73084719152941e-05
-2.88773713060096e-05
-2.43898632047403e-05
-3.30189534331006e-05
-2.10344958287918e-05
1.43485844942198e-05
-2.71577540878673e-05
9.54666855269105e-06
-1.86766519008585e-05
-2.66965644265365e-05
-2.45812893143584e-05
-5.70604465797608e-05
-1.8809127447239e-05
-5.19449792301338e-05
-4.94991285555989e-05
-4.25865132481284e-05
-6.43898705921151e-05
-5.911968350987e-05
-3.66139597319732e-05
-2.89162884364124e-05
-3.60170950462095e-05
-3.3428400122354e-05
-2.47526191459362e-05
-1.52275719363282e-05
-2.73376090054982e-05
-1.05183205451107e-05
-2.3018729767628e-05
1.52415635380619e-05
-7.31327059480186e-07
-1.07488187926471e-05
-2.39293107849155e-05
-4.65293738626444e-05
-4.44503286840217e-05
-4.73991875217397e-05
-6.42805143140828e-05
-5.49052080242667e-05
-5.4883435936204e-05
-2.85881434832213e-05
-4.89520176974851e-05
-4.06935436252482e-05
-2.33144946520239e-05
-1.71140613257151e-05
-2.81249581334411e-05
-1.49866960600114e-05
-2.14049796183012e-05
7.09455701888146e-06
-1.38065784889335e-05
-1.36900391346762e-05
-2.79362809706593e-05
-7.01871877999915e-05
-3.66506382026758e-05
-6.05841774451204e-05
-4.13481651776837e-06
-3.7612683693186e-05
-1.85108338165225e-05
-7.24975787478121e-05
-3.284248474477e-05
-1.63305424961094e-05
-5.25941633042137e-05
-2.83164585169031e-05
-6.07205770028704e-05
-5.47705264676298e-05
9.99840580099654e-08
-5.83405106956716e-06
-6.75318679277568e-05
-2.13184375079743e-05
-1.31579521203358e-05
-3.81436336853188e-05
-1.12386513131072e-05
-4.24195869642756e-05
-3.36084347101017e-05
-8.16472999897424e-05
-4.77356603187827e-05
-6.82794805095722e-05
-3.71920024543019e-05
-1.36926948873414e-05
-4.00184615096385e-05
-4.6585797730462e-05
-3.24865798433701e-05
-5.05324057641814e-07
-9.5954731420808e-06
-1.59087896859364e-05
4.03136274917873e-06
-4.48215895427446e-06
-8.60562338927462e-06
6.7010634383439e-06
-3.32891116435447e-05
-2.97345265182445e-05
-2.55885769827401e-05
-2.04780919549133e-05
-7.29374848901609e-05
-4.89166845184245e-06
-5.39521779899574e-05
-6.06120654037229e-05
-4.41552298629078e-05
-2.22523843227421e-05
-4.60522492507508e-05
-3.08088829170827e-05
-3.23345648536106e-05
-1.42658843661442e-05
8.35459539717512e-08
-1.59742023096375e-05
-2.30131306723394e-05
3.54407586143857e-06
-7.92512396257401e-06
-1.83697108030321e-05
-6.61642091926276e-05
-2.52755453811093e-05
-6.26638661473961e-05
-4.13928206134639e-05
-3.45602074670141e-05
-3.59456714919764e-05
-7.18535374336686e-05
-2.95395304079664e-05
-3.52127188394247e-06
-6.16217924112402e-05
-3.62518877615525e-05
-6.28636050266364e-05
-4.78878733913058e-05
-2.36064250994162e-05
-7.56387607710384e-05
-3.72694988373866e-05
1.46907506631372e-06
-7.87703216126051e-06
-1.17493909814165e-05
-5.15572975016047e-05
-3.0923035263915e-05
-4.93003997729168e-05
-3.05049054245171e-05
-1.81004138482836e-05
-4.80986342647384e-06
-4.92168595891277e-05
-5.95773333661577e-05
-4.98185437835685e-05
-4.36494715423297e-05
-3.26904386354199e-05
-5.41934880954865e-05
-2.62141273213095e-05
-1.12753736521825e-05
-1.92506913701285e-05
-1.06901114226167e-06
-3.58810532241103e-05
-4.22158815104315e-06
9.45892933630724e-06
-3.69860296451916e-05
-2.30296133640885e-05
-1.04728595424942e-05
-3.7409514243416e-05
-3.24807581942726e-05
-3.10023048483849e-05
-4.00208178257837e-05
-5.25895009575225e-05
-3.94563392950929e-05
-1.74299648244986e-05
-1.87845616987379e-05
-6.48716005414848e-05
-4.23146845432523e-05
5.57496878351398e-06
-3.56725370298604e-05
-3.94490195121924e-05
-1.02052315725003e-05
-1.59725231344523e-05
-2.96267740007932e-05
-1.54980498259549e-05
-4.65757167432769e-05
-6.28746745140355e-05
-4.39374204639951e-05
-4.97751477068448e-05
-1.56833164057164e-05
-1.00012116541549e-05
-3.99128016140502e-05
-1.83988073493879e-05
-2.64897913622281e-05
-3.10177067510595e-05
-5.30173306345061e-05
-3.19480509952611e-05
-3.79369606319669e-05
-4.82183332552373e-05
-3.56745073539062e-05
-3.30941766185208e-05
-2.36838165482829e-05
-3.06579554244009e-05
-1.07439728820723e-05
-3.20980552846421e-06
-2.7947579692926e-05
7.15679960896814e-06
-2.40579278685598e-05
-1.43245876849743e-05
-2.23293324959254e-05
-1.93951000811485e-05
-5.08024005708192e-05
-2.20468895186806e-06
-2.7607687078341e-05
-4.18681652204076e-05
-2.57379343919572e-05
-4.53618227151227e-05
-3.57737733925918e-05
-2.30396824629768e-05
-1.31076799425756e-06
-2.62735343215597e-05
-2.67917068710204e-05
-3.26112216752522e-05
-2.66488119169993e-05
-2.59612267497073e-05
-1.21117695774157e-05
-1.02521334561514e-05
-1.00705910383972e-05
-4.60552608690687e-05
-3.59200773902541e-05
-2.96710179114653e-05
-3.93655576926982e-05
-1.02842673599592e-05
-5.74068239840512e-05
-2.38492650333729e-05
-5.08432375585113e-06
-7.55522059316771e-05
-6.36454533720902e-06
-1.85635822256418e-05
-3.43457280217214e-05
-4.20884561360028e-05
-2.13453271561307e-05
-4.97511080845524e-05
-2.78263042265018e-05
-2.04001007608186e-05
-2.87418562396401e-05
-2.01780670682448e-05
-4.67710069955059e-05
-1.84808063537911e-06
-3.47253742089059e-05
-4.31811548661023e-05
-1.95532553878927e-05
-3.6093246004673e-05
-4.43021378710566e-05
-3.32561500758588e-05
-8.65820076384056e-06
-1.35036069816101e-05
-2.09162569935313e-05
-4.13260885890231e-05
-2.78897740089499e-05
-2.46517990291148e-05
-1.68549938974659e-05
3.83739913430917e-06
-4.16800848674739e-05
1.36357385245164e-06
-1.1135787587339e-05
-5.57458660825094e-05
-3.78706395317991e-05
-4.7378958222278e-05
-6.26188056780806e-05
-4.38976373257353e-05
-2.67240014901365e-05
-2.04467684342001e-05
-1.93555028026262e-05
-2.32529376515371e-05
-3.6565673444558e-05
-4.20638467186811e-06
-4.01996319948908e-05
-3.3751972696972e-05
-4.76065679067297e-05
-4.15706202656423e-05
-5.10598427537059e-05
-6.83487195377386e-05
-3.13514624185132e-05
-2.29332164673631e-05
-2.89316921522911e-05
-1.62409690013273e-05
-2.22342975076893e-05
-4.19625266938803e-05
-3.91443777222921e-06
-3.38396196155981e-05
-6.96236492507238e-05
-3.88399339869114e-05
-8.09596759949469e-05
-5.86417855704533e-05
-4.60433685840605e-05
-3.86018582483355e-05
-3.92244340580884e-05
-3.4796072578304e-05
-4.23188835930735e-05
-3.8008790427475e-05
1.01643392692435e-05
-2.20608139035771e-05
-2.51213560638945e-05
-1.49916677006255e-05
-4.80354305753475e-05
-2.89414481601464e-05
-2.03051196252026e-05
-1.92388357811876e-05
-1.81469836549065e-05
-2.67583769213263e-05
-1.23197077586467e-05
-3.70404310679668e-05
-2.99500579120378e-05
-1.37080941429388e-05
-2.9066873911256e-05
-1.70253941047797e-05
-5.31928053407694e-05
-1.96605804329378e-05
-1.57327607435985e-05
-2.68832550867939e-05
-5.89457568115939e-05
-3.4996641084926e-05
-3.40663204737672e-05
-1.07333114463424e-05
-3.05805299216777e-05
-1.81115945006616e-05
-1.85121780686825e-05
-3.51002973221331e-05
-2.56516837517858e-05
-1.17238375311881e-05
-2.44663481364522e-05
-5.97205523027604e-05
-3.4151042497079e-05
-4.45684138527765e-05
-2.79913482618929e-05
-5.12842265656849e-05
-1.20934663919337e-05
-4.95722815494441e-05
-1.90250144910979e-05
-3.67738167643962e-05
-1.09109574716307e-05
-1.38698619514432e-05
-2.24012014001322e-05
-3.62202240392569e-05
-2.87914861619722e-05
-4.36632654414554e-05
-2.16343923947797e-05
-6.42001242734833e-06
-1.68738777947618e-05
-3.54964174758465e-05
-7.00730582681486e-05
-5.18831454866903e-05
-2.05590024193658e-05
-3.61965301381029e-05
-3.24907593355929e-05
-5.91488560103217e-05
-3.4568668276946e-05
1.9473828293522e-05
-4.17326345048559e-06
-5.18480794898723e-05
-3.21082560341118e-05
-2.5331935025014e-05
1.35827418587608e-05
-4.81679966750173e-05
-9.62604138884242e-06
-1.88854523850703e-05
-4.92771765336241e-05
-3.53043304569508e-05
-7.33508961348905e-06
-2.54654452093705e-05
-1.1180629950004e-05
-3.44894562149213e-05
-5.72731602082816e-05
-1.91543506529624e-05
-2.96834150593476e-05
-2.11011345087184e-05
-6.11970661170192e-05
-6.1037040456702e-08
-4.4182618227288e-05
-2.49093158003022e-05
-5.47127313962489e-05
-3.24070867943888e-05
3.14886840329133e-06
-2.96715805861441e-05
1.22314831994112e-06
-1.11025157879249e-05
-3.91207910802687e-05
6.5396977463619e-06
-4.08534698055785e-05
-2.75857730734577e-05
9.62258258830213e-06
-2.94367336029366e-05
-1.1168745378792e-05
-3.71298607966757e-05
-2.27013555767701e-05
-3.56596105328204e-05
-4.07728633236898e-05
3.28551937674135e-06
-5.02782962477053e-05
-3.53802594587139e-05
-1.26964954007613e-05
-4.32149109328746e-05
-3.49841684544251e-05
-3.82216020324512e-05
-4.37105649503724e-05
-3.93623798239021e-05
-2.41959156505908e-05
-2.8858132269712e-05
-1.58490011601189e-05
-2.43788600603811e-05
-2.1132657450955e-05
-5.15132743141406e-05
-3.84191536183958e-05
-7.20070189833608e-06
-3.24256086616957e-05
1.04567931611678e-05
-3.10070208925368e-05
-2.02328313142041e-05
3.34959638466446e-07
-3.26047430055855e-05
-2.57344978569961e-05
-1.63703157841878e-05
-4.31683627314051e-05
-2.7312576545797e-05
-3.37960662925909e-05
-3.42030624706789e-05
-3.34903164732442e-05
-7.22866311931373e-06
-4.02564506767787e-05
-2.31785733139352e-05
-2.87798616370268e-05
-2.32381579401494e-05
-1.67042078462621e-05
-1.7533109237138e-05
-2.62437432551538e-05
-1.52579725193669e-05
-4.72004668156693e-05
-5.08413517382968e-05
-3.69256938099806e-05
-3.68012710606084e-05
-2.9840964299595e-05
-2.83934332776835e-05
-1.91237352493075e-05
-4.7527953012833e-05
-5.18822664787406e-06
-4.58084629755954e-05
-3.78495287304302e-05
-3.69875898375628e-05
-2.83026840479193e-05
-2.06600681408871e-05
7.61227349255133e-07
-3.17606956750821e-05
-4.86175784188601e-05
-6.24298897253933e-06
-4.38648420445971e-05
-3.22260462023726e-05
-2.71723640253432e-05
-3.40255378592157e-05
-5.31096075387874e-05
-3.59223172188361e-05
-2.78893237400769e-05
-4.15561536956949e-05
-2.68328953864295e-05
-1.52924446735216e-05
-5.28164475875257e-05
-3.76364850812164e-05
-5.56567575485733e-05
-6.1034994307593e-05
-5.52988850438827e-05
-2.11467553648572e-05
-2.5530066714892e-05
-6.68734110491155e-05
-5.57720341335223e-06
-3.18167999000183e-05
-5.77243570423972e-05
4.57443105267205e-06
-1.78156935673576e-05
-4.36921608250015e-05
2.96329139677588e-06
-2.79247609634733e-05
1.12678117295127e-05
-5.30874248661121e-05
-1.89846125163199e-05
-1.96047077320679e-05
-6.12445404191062e-05
-3.39134475957778e-05
-9.91471949402844e-06
-4.38966826800636e-05
-2.98536254329964e-05
-4.93277232317909e-05
-4.03037450702302e-05
-5.72620992984671e-05
-5.00603585634309e-05
-1.50610073626059e-05
-6.60380119939755e-05
-3.8375716790232e-05
-9.08108027481373e-06
-2.35636421971345e-05
-3.53930879048579e-05
-1.25979563833604e-05
-4.01317078899487e-05
-3.96587328628017e-05
-1.53638296662647e-05
-2.90482788783896e-05
-5.37999639539513e-05
-5.78308473585933e-05
-5.07617162780187e-05
-5.0893071911338e-05
-3.78251111593479e-05
-2.7910588681022e-05
-2.66640274551317e-05
-4.4582181641055e-05
-2.76075659809071e-05
-1.19310516574864e-05
-3.71531653766634e-05
-6.25851118181034e-05
-2.67008881062632e-05
-3.62855892059421e-05
-1.79197173793066e-05
-2.3611033181909e-05
4.34280748881067e-06
-4.46193212201386e-05
-5.21413137219307e-05
-3.08481285582039e-05
-7.86161220994415e-05
-3.28673025589423e-05
-1.8819931392153e-05
-3.62417817925063e-05
-2.07771222371857e-05
-2.15662207288176e-05
-4.9206138635801e-05
-2.81209991944261e-05
-9.28060082291425e-07
-1.3816637903131e-05
-7.18639556466851e-05
-3.69587226310434e-05
-6.0889597669719e-05
-6.38873329309764e-05
-2.76684367800508e-05
-3.60923136885573e-05
-5.7424424028076e-05
-1.37304000286112e-05
-4.01983559330256e-05
-2.5813429151641e-05
-2.72378528256345e-05
-4.50468160965746e-05
-4.32112882205631e-05
-1.15132711939024e-05
-4.71582110830351e-06
-4.79102876487143e-05
-2.47558720399455e-05
-3.09930082506912e-05
-3.36395837744333e-05
-3.42495303182982e-05
-9.40133330361136e-06
-4.65184970434688e-05
-3.20791838891848e-05
-3.8726808993062e-05
-4.50127924531969e-05
-5.7863946632343e-05
-4.8215611075377e-05
-6.94435128688488e-05
-5.14677200979222e-05
-4.07683828508812e-05
-4.18263369401469e-05
-3.20960143208406e-05
-2.34493572207039e-05
-3.23225551957245e-06
-2.04654101582467e-05
-2.46134904933335e-05
1.76121147719008e-05
4.50076037115681e-06
-5.92513615035607e-05
-3.94285855878331e-05
-2.09877657838287e-05
-3.98678347685963e-05
-6.03985998402889e-06
-2.70463136533034e-05
-5.96195637515455e-05
-5.8385000398636e-05
-7.03155809411956e-06
-5.03605561907888e-05
-4.63851622702863e-05
-1.90374404216204e-05
-3.55025426955477e-05
-3.91958118795824e-05
3.59657180817573e-06
-2.57408998492296e-05
5.82794829162141e-06
2.66751863897587e-06
-2.12052336946547e-05
-4.08333850334985e-05
8.30363542031698e-06
-2.44314381109621e-05
-4.12954035224048e-05
-6.23602125392615e-05
-1.00978467493122e-05
-2.79448309355179e-05
-5.17298646713394e-05
-5.41985286814853e-05
-3.90604088726289e-05
-4.31263460508859e-05
-6.44337829574234e-05
-2.85540106969e-05
-3.50934627303691e-05
-2.90212404250009e-06
-2.50983267884327e-06
-3.28452613281885e-05
-1.67762431312101e-05
-4.00654388546005e-07
-6.94281546934128e-06
-5.07577614927378e-05
-2.5632218560958e-05
-4.93133204988478e-05
-3.08866483555731e-05
-3.84696399527988e-05
-4.87541687545741e-05
-4.44513917185216e-05
-2.84497076230488e-05
-1.14481875165503e-05
-1.34252704696654e-05
-1.80037580822886e-05
-6.80532010428647e-05
-1.22589963170998e-05
-1.27843816058944e-05
-3.97628510465463e-05
1.29937035223604e-05
-4.01108631027652e-05
-3.55744868931272e-05
-4.05004895175554e-05
-3.92282764518036e-05
-3.60343825174604e-05
-2.34018809642892e-05
-1.2067604160361e-05
-4.45462550717357e-05
-2.68509409105983e-05
-4.29791748922203e-05
-1.39504847322448e-05
-6.10709155300411e-05
-4.80325467894675e-05
-8.64303900977021e-05
-5.32777800025995e-05
-1.75146666573473e-05
-2.54245398623914e-05
-4.27581113407597e-05
-2.36140135755965e-05
-5.64242307695691e-05
-3.63378434980313e-05
-1.20053389079986e-05
-2.36750991159593e-05
-1.48989632052897e-05
-3.0040845390045e-05
-3.96492160833099e-05
-3.55565870379127e-06
-3.3220545216075e-05
-2.94043291723166e-05
-7.14807723331684e-07
-5.90242393328464e-05
-6.81437110768729e-06
-3.39384511183117e-05
-8.02278205118782e-05
-2.25510696419416e-05
-2.23386392649019e-05
-5.66045837922715e-05
-2.11639189108588e-05
7.74296802027788e-06
-3.43781516025898e-05
-3.78540927229627e-05
-4.24161349439669e-05
-1.65214381347894e-05
-2.61403501578367e-05
-3.86022403171423e-05
-4.48796198010738e-05
-5.85760891578055e-05
-3.85040107853718e-05
-2.46960049655914e-05
-4.50492918614758e-05
-2.0190397588559e-05
1.01912990235493e-05
-1.6943339624978e-05
-3.4880520334432e-05
-1.27058539829558e-05
-1.60296377779641e-05
-6.57228572929486e-05
-3.61283010996742e-05
-1.95639042775954e-05
-2.11387198708088e-05
-2.57096575104704e-05
-1.80847862101528e-05
-4.20900050076476e-05
-3.01870430687813e-05
2.11194891645101e-06
-6.15238900077769e-05
-9.512685703032e-06
-3.40675737089524e-06
-1.58779970392559e-05
-3.86346460479516e-05
-1.94389693705485e-05
-2.36738621830958e-05
-8.78528197014666e-06
-2.94672493351179e-05
-1.21598961893217e-05
-2.45165018292541e-05
-4.46842320251209e-05
-3.83502139168464e-05
-2.82162555120508e-05
-4.34848067118215e-05
-3.55127286663899e-05
-3.35306383713348e-05
-7.84442030597937e-06
-3.99502625312193e-06
-3.55826324797606e-05
-3.06185146503224e-05
-4.86372305779408e-05
-4.95293856478273e-05
-3.79768853767748e-05
-6.06518769329916e-05
-2.48630466470987e-05
-6.82865959718604e-06
-4.22014410739902e-05
-3.86511605425432e-05
-1.92234283378669e-05
-3.96169637239983e-05
-3.2482020004329e-05
-2.50859887698452e-05
-1.34962733861894e-06
-1.10570213813593e-05
-4.45326025217187e-05
-3.07493180569049e-05
-2.94263236432476e-05
-3.54326311615141e-05
1.97417226559736e-06
-4.06831181639241e-05
-3.93625322066359e-05
-3.62671934637891e-05
-1.13883503425365e-05
-5.30820297766315e-05
-5.93734894318476e-05
-4.00502690427957e-05
-2.5130129771628e-05
-1.81342154329005e-05
-5.92815859153728e-05
5.40014883208311e-06
-1.31162065461847e-05
-3.69418577880954e-05
-3.62353051345501e-05
-9.00453435614407e-06
-3.1628953140458e-05
-3.76770092782895e-05
6.64856505089434e-06
-7.25462598519801e-06
-2.41651905031389e-05
-2.62158285922466e-05
-4.71262016012363e-05
-9.03476868962524e-06
-4.18549975029332e-05
-4.22568199225403e-05
-4.01544039951536e-05
-3.79272674180467e-05
-3.35797230097589e-05
-5.24597103790408e-05
-3.83775804302361e-05
-4.01242462331134e-05
-4.94725492762183e-05
-4.01955240848149e-05
-3.28891823532289e-05
-4.2231933523169e-05
-2.15652202138963e-05
-3.1995164500415e-05
-3.84024044826151e-05
-2.9302897935894e-05
-4.98369947582195e-05
3.01358946231935e-05
-4.36965818005084e-05
-3.77211227640111e-05
-1.1512870097557e-05
-3.55962938736793e-05
-1.97965106014953e-05
-6.58598778448338e-06
-1.17828785051548e-05
-4.04239925049021e-05
-3.82805253998916e-05
-4.73118667186147e-05
-3.66565575934621e-05
-2.15267612662618e-05
-2.83043293242066e-05
-3.17199582509138e-05
-4.22205314121006e-05
-2.96857826333663e-05
2.78320098170754e-06
-2.29701834836489e-05
-3.81440139349881e-05
-9.86711783931974e-06
-3.8685776925756e-05
3.22523357449698e-08
-7.84029762300872e-06
-3.93934709355975e-05
-1.88647933367447e-05
-4.84688127145945e-05
-1.48700241344167e-05
-3.62227302615626e-05
-2.93149400480899e-05
-5.62358940435316e-05
-3.74575744753369e-05
-2.60125438185644e-05
-1.2689197556042e-05
-3.7611476951988e-05
4.65966075819053e-07
4.36063898707168e-06
-1.42682830995296e-05
-1.37148362619325e-05
-3.63731167481216e-05
-2.16216033720097e-05
-7.01269047321116e-06
-2.08242255804249e-05
-3.17370750572834e-05
-1.61764970549052e-05
-3.01475776703975e-06
-2.15220235803386e-05
-5.21373427565664e-05
-6.2074849790481e-05
-1.9781340502537e-05
-4.4492272428839e-05
-2.86644718075305e-05
-4.88605548043986e-05
-3.43563895011848e-05
-3.48717602678767e-05
4.5909596581096e-06
-2.07771869727467e-05
-4.16504934604638e-05
-2.16153481697284e-05
-1.28526557337991e-05
-9.86604155394821e-06
1.47067915806619e-05
-2.32090721710566e-05
-5.79454404360266e-05
-4.03463170346668e-05
-5.67816792657887e-05
-1.69467550743988e-05
-1.34174492632446e-05
-2.90535139553456e-05
-3.90690256572563e-05
-5.95597351116022e-05
-4.3396741292201e-05
-2.03342746789081e-05
-3.69077879595129e-05
-3.26664543004167e-05
-1.07402097658085e-05
-6.20356361728128e-05
-2.30320856113183e-06
-3.66855593868262e-05
-4.68002931163658e-05
2.6232999791663e-05
-1.03656994645779e-05
-3.42586128514764e-05
-2.71372728816643e-05
-5.91889603967217e-05
-1.99721507468506e-05
-3.60080646529735e-05
-4.64333453857708e-05
-1.27741463418212e-05
-1.34402473651599e-05
-5.05948754999089e-05
-1.08911048589624e-05
-3.01312413711053e-05
-9.26832179782588e-06
-1.77202226147345e-05
-4.64897454562308e-06
-1.56223311895232e-05
-2.1501463890755e-05
-2.9473435594265e-05
-1.67969536836259e-05
6.45570298031476e-06
-3.50759904992193e-05
-1.84661914998443e-05
-1.7602080552372e-05
-6.14959179347265e-05
-5.02655173071e-05
-6.49942047119437e-06
-3.29322855480787e-05
-3.0741278096329e-05
-4.77602705485755e-05
-5.12150376508764e-05
-3.90781288837719e-05
-5.42436342199113e-05
-3.13628957723662e-05
-2.17653188618979e-05
-3.87768400382705e-05
-2.94510839891303e-06
-1.93569110716974e-05
-4.67495862916665e-05
-1.87988846146423e-05
-1.92925694246926e-05
-4.09794685229937e-05
-1.60065240864652e-05
-2.57862118366592e-05
-4.90650996885284e-05
-4.93114729671077e-05
-7.46614381690227e-06
-3.14511842649598e-05
-5.72211327673437e-05
-3.52063240914832e-05
-4.5103625053649e-05
-7.16426247364895e-05
-3.45855544930197e-05
-2.48871812665749e-05
-4.80606057421404e-05
-2.75333823503658e-05
3.89924642031843e-06
-4.05740334479638e-05
-1.84933761484306e-05
-1.8903517412928e-05
-2.30308234238581e-06
-5.49222937929983e-05
-1.21612096347384e-05
9.07787131722471e-06
-2.77257415095175e-05
-4.94898575149951e-05
-2.15438599289705e-05
-4.62350096270037e-05
-6.5257975285315e-05
-1.81712948708156e-05
-3.79106428027147e-05
-1.79143883259618e-05
-5.8233872618762e-05
-2.48495259065775e-05
-5.17501856910619e-05
-1.27224660456708e-05
-1.51384064195476e-05
-5.38850292240095e-05
-1.65498761741055e-05
1.37090741122158e-06
-1.34303873450166e-05
-1.529567658926e-05
-3.01119060768272e-05
-4.58079419255043e-05
-2.2851579977504e-05
-3.47603953015534e-05
-3.64929491131985e-05
-4.67758213220826e-05
-1.06559578661892e-05
-4.10620404576319e-05
-4.42527871643161e-05
-2.42610294235705e-05
-4.22416075885538e-05
-5.22023043378418e-05
-2.86705303196397e-05
3.05529261836446e-06
-2.39592345085533e-05
-2.09886686730511e-05
-4.67433665837629e-05
-5.14973220202475e-05
-1.02928484589288e-05
4.57009704308159e-06
-4.98074788417761e-05
-3.85135985206255e-05
-3.26785191187173e-05
-1.68593581522379e-05
-5.90955644653905e-05
-3.12272893932428e-05
-2.29842941952368e-05
-1.50737561484395e-05
-1.6687312730987e-05
-5.19444685794976e-05
-5.28693183006021e-05
-8.16252634509459e-06
-4.50059122059242e-07
-1.08834296214444e-05
-4.04868584549786e-05
-7.32974964483094e-06
-4.66459086636978e-05
-4.13997691812233e-05
-1.45295847664954e-05
-2.88997080319957e-05
-2.63131938519064e-05
-7.4904860121872e-05
-1.4227131775217e-05
7.57472779425941e-06
-2.3933090979299e-05
-3.79309548436171e-05
-3.23446398864399e-05
-3.48441002813026e-05
-1.30041872242125e-05
-2.23406854684039e-05
-2.16769110380426e-05
-3.73201085682075e-05
-6.46832632697229e-06
-3.68444042014174e-05
-1.97469150921806e-05
-2.19117801870209e-05
-3.20799621181649e-05
-2.70691519234958e-05
-2.82811301058861e-05
-5.95069935273551e-05
-1.84451329092174e-05
-2.09683620988186e-05
-2.43183016703364e-05
-6.26928433987078e-06
-3.29936293808541e-05
1.33503726339753e-05
-3.55576320317497e-05
-7.61064747765366e-05
-1.17936510440912e-05
-2.15292611686837e-05
-2.82105338996407e-05
2.6692207842545e-06
-1.70585664867433e-05
-4.36329578741667e-05
-3.7187975118312e-05
-2.63275958712223e-05
-4.81987758538396e-06
-4.7610143379677e-05
-3.4567327673503e-05
-5.72699848323315e-05
-2.33379726839168e-05
-2.17060116240497e-05
-2.51124780188374e-05
-3.83389517073644e-05
1.47580216031242e-05
-2.13135933825999e-06
-2.54644399345534e-05
-2.75474725500836e-05
-3.5006387564087e-05
-5.83827404120647e-05
-1.42281729028524e-05
-2.41923994928537e-05
-4.14257953170317e-05
-6.88777284700816e-05
-1.50647615242718e-05
-3.67283349436933e-05
-5.09696967165259e-05
4.00454211426448e-06
-7.05610196901448e-06
-2.24052104000994e-06
-4.21503114746415e-05
-3.06390724434963e-05
-4.29513851345161e-05
-1.82691114213094e-05
-3.85727294616931e-05
-7.06268749963505e-05
-2.18039279384314e-05
-3.09971542909941e-05
-3.2585541711915e-05
-4.40869196364415e-05
-2.02589749392705e-05
-2.96952075185498e-05
-8.18436898173657e-05
2.72566255025697e-06
-2.25215835049824e-05
-4.40439558502979e-05
-7.12847239377045e-06
-1.85886321675928e-05
-2.18495270370555e-05
-3.81080173520559e-05
-4.86149394935039e-05
-3.69076107131248e-05
-5.53935378463097e-05
-3.53845944500871e-05
-1.70580075973385e-05
-1.28550468709493e-05
-4.37782451803461e-05
-1.40852253146947e-05
-1.00129302567473e-05
-2.67582403758321e-05
-4.10075337326511e-05
-4.00069053635151e-05
-1.8932668072342e-05
2.94478181286623e-06
-4.00600666813201e-05
1.59025868744325e-05
-1.69639963314405e-05
1.39381344219677e-07
-9.08484520852725e-05
-4.69917219336113e-05
-2.96212533011852e-05
-2.67628940546776e-05
-6.25412711384308e-05
-4.61437598024476e-05
-5.75291714842289e-05
-2.75922567227217e-05
-2.56089823664572e-05
-3.5503545196067e-05
-5.32192601693353e-05
-7.46051235092881e-06
9.35417118913298e-06
-4.22822800453425e-05
8.15581912611063e-06
1.8579660353663e-05
-3.74165479725318e-05
-2.71421874072228e-05
-4.40417754937188e-05
-1.35371149729706e-05
-2.86568280962517e-05
-3.5179315162372e-05
-3.44434314077093e-05
-3.7455352954508e-05
-6.0215369466816e-07
-1.53389548556363e-05
-2.38527783774132e-05
-1.60477782501752e-05
-9.15401816285468e-06
-3.43578087196359e-05
-4.18135778296698e-06
-4.54110840079144e-05
-2.39622113488701e-05
-2.14491942478825e-05
-2.15601145689471e-05
-4.38711117527052e-05
-2.75858649596687e-05
-3.85000133635146e-05
-3.23814236628665e-05
-6.6936040213914e-05
-6.62890291332695e-06
-1.56924953974847e-05
-4.88145996104567e-05
-3.59620708649993e-05
-4.22815805118028e-05
-3.048469300747e-05
-1.8802987671753e-05
-1.8991262706459e-05
-2.9792659335807e-05
-4.43578262281794e-05
1.20972787624733e-05
-2.62094371881129e-05
-3.49848955826553e-05
1.35176724854904e-05
-2.74726092536918e-05
-3.79747614518577e-05
-2.40751831509629e-05
2.91337879630921e-06
-4.10076309671827e-05
-2.40997249953168e-05
-3.69647666326117e-05
-6.72576271757007e-05
-2.78029967820851e-05
-2.2038168741935e-05
-4.61344999480339e-05
-6.57025660563605e-05
-4.12170322079152e-05
-7.00135495069882e-06
-3.21799897571358e-05
-5.42555790531829e-05
-2.5976354077111e-05
-5.67604925744681e-06
-1.3614843295142e-05
-4.37140679222556e-05
-3.9471429368394e-05
-4.52172075402771e-05
-2.36244020099999e-05
-2.86059249948513e-05
-3.80116883847798e-05
-5.04560066499471e-05
-6.32248933342775e-05
-6.26655969130447e-05
-1.39609908742402e-05
-6.95979281671838e-06
-5.50209390099884e-05
-2.63138636565545e-05
-9.09687095511026e-06
-3.23292470278721e-05
-5.52742281264142e-05
-2.82474047777455e-05
-2.06121480551123e-05
-4.39206200622012e-05
-3.6104981410794e-05
-2.55165514312669e-05
-5.02609970890349e-05
-3.52042585513642e-05
-1.32481430477696e-05
-2.65360384491278e-05
-3.53108224027862e-05
-2.11749959336397e-05
-4.55756598680771e-05
-4.69542283219555e-05
1.17547263433028e-05
-2.40646991563463e-05
-8.77843586246957e-06
-3.5689133013067e-07
-5.23668801881999e-06
-2.63710075065992e-05
-6.61403180932953e-06
-1.84273314646987e-05
-3.01085937261777e-05
-3.53751814164147e-05
-4.48638594945025e-06
-3.26154201987956e-05
-3.01035057987481e-05
-2.82963372947168e-05
-2.5523113396752e-05
-6.50698446390613e-05
-3.4519192755093e-05
-4.47926700194688e-05
-2.21939663765183e-05
-9.62846639500987e-06
-2.59177822166506e-05
-5.09079695418122e-05
-3.78296885253234e-05
-3.15692618653608e-06
-6.78066417284469e-05
-8.84787178470996e-06
-2.39326140812296e-06
-4.8479945086154e-05
-1.39009997126658e-05
-2.72803124941257e-05
-1.19047607801834e-05
2.14779613093595e-06
-3.70070051394863e-05
-2.70855521366869e-05
-1.73019563179207e-05
-3.10336205687271e-05
1.76566671701943e-05
-7.24200207919942e-05
-3.44529896492253e-05
-5.55947091293615e-05
-3.65023704076341e-05
-1.77063078266194e-05
-4.40171736607563e-05
-7.66807775195876e-05
-2.60120860933481e-05
-1.89415367494466e-05
-2.47950811924495e-05
-3.00159413835762e-05
2.17161824922414e-05
5.34867868595888e-06
-3.49661872195855e-05
-1.08011719179159e-05
-1.93266846668031e-05
-2.14691158908113e-05
-1.13671386702546e-05
-2.22682869707242e-05
-4.10581174588822e-05
-7.69032993783666e-05
-2.4631351574812e-06
-4.6298878924612e-05
-3.44275462758158e-05
-3.12937095685916e-05
-3.8533660591105e-06
-1.85377525385354e-05
-3.51766561397499e-05
-3.16241371997377e-05
1.65951335478302e-06
-1.64790231985375e-05
-3.50971284238423e-06
-3.45283601853404e-05
-2.91504368516907e-05
-1.63064171277244e-06
-5.68770531027261e-05
-5.25045326853948e-05
-5.99168328901168e-05
-5.44742238702396e-05
-5.03685002888258e-05
-6.61104762950643e-05
-6.08695748367571e-05
-5.73897735488571e-05
-4.34294829511721e-05
-1.49173892105525e-06
-1.45850267139872e-05
-3.83873698191873e-05
-6.09850117153351e-06
1.32455875051007e-05
-1.96261973051092e-05
4.80694732457952e-06
-3.34233745178072e-05
-4.11626176144377e-05
-4.33522681856758e-05
-2.0510613124607e-05
-5.88179536862187e-05
-1.95172360747736e-05
-5.98536042900029e-05
-4.03930515720366e-05
-6.04687429366341e-05
-5.69788530372391e-05
-5.01928749870088e-05
-5.27455230477809e-05
-6.87618816433745e-05
-2.3834633830938e-05
-1.33953830711057e-05
5.1399679107764e-06
4.36138198408104e-06
-9.65392426237866e-06
-1.31997405588272e-05
8.83782623441187e-06
-2.04902375794331e-05
-3.52805583164344e-05
-4.65222232786338e-05
-5.05151470367104e-06
-6.20864157463061e-05
-2.87859122796356e-05
-3.13372207157401e-05
-4.23610615517339e-05
-4.49069991409399e-05
-2.17810801003204e-05
-1.25719534867575e-05
-2.630092433395e-05
-2.71082017206127e-05
-2.16098347110538e-05
-3.72840450188758e-05
-4.45637027988721e-05
4.14826098611948e-07
-8.88152545415729e-06
-1.78958248268433e-05
-6.50921528744761e-05
-3.4569204125241e-05
-2.78826762987283e-05
-3.26177614382444e-05
9.70198154109079e-06
-3.13466389064673e-05
-4.08374296358586e-05
-4.55084822767838e-05
-1.34357246683306e-05
-3.55331676298144e-05
-2.07396367430055e-05
-3.78716405464269e-05
-4.02875996156797e-05
-1.6141127971922e-05
-1.44835003444515e-07
-3.69032715264625e-05
-2.44779383660041e-05
-2.38549312040058e-05
-1.98236984863624e-05
-6.40689363796461e-05
-2.71146231536438e-05
-3.51241117488463e-05
-3.29243584189659e-05
-2.12998936175569e-05
-1.73678879556182e-05
-5.38504708265407e-05
-6.65841698014046e-05
-3.17966533690684e-05
-2.22953737626065e-05
-8.29823228001665e-06
-1.02009104086367e-06
-1.03557205185891e-06
-3.51666999827073e-05
-5.08067643368752e-06
-2.5329220359045e-05
-4.05214859573159e-05
-1.8250902898331e-05
-4.38430203863317e-05
-4.65254902362714e-05
-3.98751714674165e-05
-2.65753067920043e-05
-6.95846547507234e-05
-1.15969084142025e-05
-4.38696918167888e-05
-3.41919301542471e-05
-1.51593172398298e-05
-2.40850528739986e-05
-1.34018142462379e-06
-5.01769646699728e-05
-2.89210829138073e-05
-1.15336208452815e-05
-2.47163950676872e-05
-3.02656080246735e-05
-2.73464836583674e-05
-2.00908651290467e-05
-1.61817597419253e-05
-2.16184798960178e-05
-3.41942675117219e-05
-1.38569772421057e-05
-2.7298493214976e-05
-4.788768717024e-05
-3.10203311517425e-05
3.28160949048578e-05
-3.03721591308212e-05
-1.72809778929196e-05
-3.12722580539677e-05
-2.04174954021876e-05
-3.0706690185883e-05
-4.68948389714163e-05
-3.53924449829004e-05
-7.64327955003323e-05
-2.47946410686698e-05
-1.10184754468115e-06
-3.18588727659595e-05
-2.77510210316508e-05
-2.00519909918978e-05
-1.12193837846658e-05
-2.24502188197645e-05
-1.40023168894582e-05
5.60777989868566e-06
-6.70746719969943e-05
-3.18101096341145e-05
-3.89133750830782e-06
-3.70418491459382e-05
-1.64152052263182e-05
-4.19052616355798e-05
-1.80630546577157e-05
-3.99419639748827e-05
-1.86854586958076e-05
-5.25152922245761e-05
-4.15451123236446e-05
-8.72000148852635e-06
-5.60090377046293e-05
-4.0764637532053e-05
-3.00639145209405e-05
-3.30009710023887e-05
-4.56304056606513e-05
-9.206011808182e-06
-1.01403332394401e-05
-2.8627070234748e-05
-1.63403197585152e-05
-3.84358444595412e-05
-5.20180742913395e-05
-2.1373435883615e-05
-3.30552214382545e-05
-2.95539848020979e-05
-4.55512293138073e-05
-3.16383558346464e-05
-3.1718152506679e-05
-2.46734953130055e-05
-2.63531697347992e-05
-2.74644149379658e-05
-4.70236272410807e-05
-5.79343729908266e-06
-4.27900295948284e-05
-3.59393209857771e-05
-6.87245441320132e-05
-3.61127009819104e-05
-2.59853641674767e-05
-8.07117609464372e-06
-4.11474150624069e-05
-2.58368717086944e-05
-4.57597949707873e-05
-3.77108748399848e-05
-6.30910770577663e-06
-3.56004183854021e-05
-4.20787621207008e-05
-1.33308997556263e-05
4.23162040890938e-06
-2.44148251305007e-06
-1.54976412449074e-05
2.04658916217415e-05
1.57623799246886e-06
-2.31135185722546e-05
-2.07563399635702e-05
-3.73458816791205e-05
-2.46068757066753e-05
-1.64954025235009e-05
-6.36046956796412e-05
-4.50810627367846e-05
-2.13877091670808e-05
-2.51779651620076e-05
-4.41351934294418e-05
-1.54888390846056e-05
1.26518155577859e-06
-3.87834568633331e-05
9.38217787671241e-06
-1.34226156460055e-05
-3.96959007833908e-05
-2.00480338881527e-05
-1.0683679599316e-05
-1.62391169063178e-05
-5.48126432081848e-05
-5.52364042392022e-05
-3.24463862719171e-05
-2.27749686879528e-05
-3.00184022001111e-05
2.03706607320236e-06
-4.09615805540169e-05
-4.54882443968603e-05
-2.30511971085814e-05
-4.30926803106021e-05
-1.44991012302587e-05
-2.00252422193411e-05
-2.25507556764037e-05
-6.41352487073287e-05
-3.23238304104746e-05
-3.43118956480497e-05
-4.09562243667045e-05
1.35327495479342e-05
-1.81045400065001e-05
-4.28970249453559e-05
-3.99911260220131e-06
-4.62780407295806e-05
-5.45138836074869e-05
-7.42448278998164e-06
-2.14710525759956e-05
-3.60971215666908e-05
-3.24203502046782e-05
9.13069000326085e-06
-4.24037440236954e-05
-7.55937462591867e-05
-1.9418743231166e-05
-1.53046814248918e-05
-2.6169021278552e-05
-4.33071838391952e-05
-2.80333577495643e-06
-7.27385973692317e-05
-2.63185705146799e-05
3.70746264855854e-06
-3.05303547026637e-05
-1.61529266036673e-06
1.00215274465883e-05
-5.00163039828659e-05
-6.14252320319783e-05
1.96379385803062e-05
-3.05292869505046e-06
-2.18756652657154e-06
-3.44368015039252e-07
-3.14227246584117e-05
-8.93182704932889e-05
-4.77208197765223e-05
-5.33218403564592e-05
-4.00266933298977e-05
-3.49978727557827e-07
-6.6004103873478e-06
-3.50067891217987e-05
-2.65347661400551e-05
1.38813064819857e-05
-4.49196788859501e-05
-1.31723864065228e-05
-1.36977864363873e-05
-5.48376431729679e-05
-4.66090034360768e-05
-5.68812657942171e-05
-2.62754390246176e-05
-6.64565094830503e-05
-1.97021758344523e-05
1.53598832268502e-05
-3.85903970884814e-05
-6.40699826812994e-05
1.4063342948559e-05
-5.4852611959962e-05
-3.39868196667867e-05
7.07453435841766e-07
-3.06730706633605e-05
-5.1134517861979e-05
2.94647507668332e-06
8.76731147795291e-06
3.31129163778395e-06
2.65480292722268e-06
1.31302329467461e-06
-2.54190238285392e-05
-1.32808829066148e-05
-2.49855607084219e-05
-8.99434370744084e-06
4.33040943151826e-06
9.99332366338354e-06
-1.77516509671482e-05
-8.5915710809895e-05
-4.8133699113649e-05
-1.3545480031727e-05
-3.44251104823407e-05
-7.43057084215624e-05
-1.23180488260788e-05
-7.36293148573147e-05
-2.50730818995915e-05
-2.47968394422754e-05
-2.57133011055039e-05
-3.04646271178967e-05
-4.59347971169552e-05
-2.42369395196206e-05
-3.8188807005121e-05
1.7167616305377e-06
4.15611731086653e-06
-1.32320891377186e-05
-2.21457927133549e-05
-1.45449478215803e-05
-4.45119557760501e-05
-3.86174831598024e-05
-3.68810977693837e-06
-6.26478879533861e-05
-2.58552226638481e-05
-9.57812934402514e-06
-5.39257995758527e-05
-1.82544249475108e-05
-1.43180475295761e-05
-5.00759165711854e-05
-3.60408416401516e-05
-2.08504548294089e-05
-3.69705546736165e-05
-7.11635671911933e-05
-7.72246408672238e-06
-2.01401923797218e-06
-2.21264653626575e-05
-4.9045321575666e-05
-1.11432223712071e-05
3.45387074622805e-06
-6.70917360957921e-05
-2.0823398133372e-05
-2.77118206675151e-05
-7.43449158635128e-05
-6.70233447342304e-05
-7.77081096871393e-05
-4.79471778368934e-05
-1.0991876898946e-05
1.93052274356441e-06
-3.77149242447348e-05
-3.64212827123622e-05
-3.9198795451053e-05
2.20629933567645e-05
-2.93211960272178e-05
-1.29320506190003e-05
4.59475188147143e-06
-2.65984821856986e-05
-4.68729031009394e-05
-2.52074854526069e-05
-5.3540366478592e-05
-5.19171867717535e-05
-1.33533042390915e-05
-3.95424226318658e-05
-5.70488502664766e-05
-1.14345377444846e-06
-2.72999626241973e-05
-2.74779450225956e-05
-4.51573565221723e-05
-3.1873215330537e-05
-6.28444197153069e-05
-4.35613576287592e-05
-6.48413811575045e-06
-3.18165645968929e-05
-3.31860004682507e-05
-1.94781903680838e-05
-4.41754823914407e-05
8.30427215252519e-06
-1.81171510997355e-05
-2.18389377935569e-05
-5.03601676318832e-05
-2.36248702979093e-05
-2.22854926328189e-05
-5.92675561208545e-05
-3.68541984167223e-05
-4.15128325739595e-05
-1.38336978809565e-05
-3.32682750708515e-05
-2.39065087684849e-06
-5.10504516071392e-05
-5.61542577287491e-05
-3.84893768907508e-05
-3.62830753564289e-05
-3.40506224604391e-05
-1.69045370319547e-05
-9.97370680599605e-06
-3.31965523278843e-05
-4.48292617775258e-06
-5.14911963430636e-05
-3.05442357654652e-05
-2.75132871958572e-05
8.83152527633061e-06
-3.41163019655664e-05
-1.83654653876474e-05
-4.57341662635111e-06
-2.42240580667311e-05
-4.89523311930816e-05
-5.43982845698134e-05
-5.86890745196238e-05
-4.4172327536877e-05
-1.32729837920739e-05
-4.17004978740545e-05
1.15705592469456e-05
-4.7117420270924e-05
-1.97740538209422e-05
-8.81091349498862e-06
-3.77240364073566e-05
-4.0905619594096e-05
-3.15776444677275e-05
-3.10462140954062e-05
-6.33690297659453e-05
-2.98897982669527e-05
-4.01839838654785e-05
-5.89162406327446e-05
-3.95191910987434e-05
-5.4044820190933e-05
-5.01109608367295e-05
-2.32378326994783e-05
-2.82937948789842e-05
-3.31119579090216e-05
-4.24843476359608e-05
-3.48662909777367e-05
-1.72808533148947e-06
-1.51228419152726e-05
-9.50437917467161e-06
-3.34040399652041e-05
-2.4173381267177e-05
-1.26509221095454e-05
-3.08896899839352e-05
-5.02437810074294e-05
-2.94270354361664e-05
-9.28664931969894e-06
-3.09719540579901e-05
-3.08233016691351e-05
-3.68437953322333e-05
-2.8288287232408e-05
1.04032428055063e-05
-3.90798805891016e-05
-3.56156974885725e-05
8.93357234172646e-06
-4.62521702057882e-05
-2.15317529147901e-05
-2.28391970826324e-05
-2.6377195955472e-05
-2.661884742464e-05
-2.08711158488456e-05
-8.93077778466711e-08
-1.27721718923475e-05
1.58884342876421e-06
-1.6937706636284e-05
-1.22925787941708e-05
-3.47303732318482e-05
-3.50977711672055e-05
-3.31657181868537e-05
-3.99042833843529e-08
-6.19836681422938e-06
-2.43524914632469e-05
-2.73760144336026e-05
-2.61915257965513e-05
-7.22609373432007e-06
-1.14883983817941e-05
-4.34842975142919e-05
-3.34476829516331e-05
-8.08966325085995e-06
-2.64859029011123e-05
-4.31794145406735e-05
-3.57896386227521e-06
-1.29020268184935e-05
-2.61295474770517e-05
-1.78151307834526e-05
-2.28451348476305e-05
-4.02966051571805e-05
-5.12871194874488e-05
-3.287970265469e-05
-4.96347759959444e-05
-4.61765981636953e-05
-4.44999981024066e-05
-1.55025164106725e-05
-7.19722766033476e-05
-2.62307892835043e-05
-1.31350195988862e-05
-7.47327613682004e-05
-9.27531385478421e-06
-1.06752640794274e-05
-6.38449492061295e-05
-4.0718708257507e-05
-8.31119863340036e-06
-3.76229797446436e-05
-3.78593624333204e-05
-2.28341176638584e-06
-5.05508078557985e-06
-2.30433673712577e-05
-2.30061254306651e-05
1.41858197982176e-06
-2.48176347628768e-05
-5.05160127010906e-05
4.72723638098995e-07
-4.11395538206039e-05
-4.6881186282936e-05
-4.71089097891055e-05
-4.46759624305535e-05
-5.73704093737596e-05
-4.91741718393344e-05
-4.10382135297837e-05
-4.35361450829139e-05
-3.10816680511767e-05
-2.75624063551231e-05
-6.5128561476484e-05
-1.65733218639802e-06
-7.80017711612405e-06
-2.42555771530218e-05
-9.73331161608801e-06
-1.79383876093481e-05
-3.80336416211145e-05
-5.15206594168249e-05
-7.2577855767325e-06
-3.49027841637482e-05
-3.35001646445555e-05
-6.1839668179471e-05
-5.46652261081057e-05
-4.27007853073826e-05
-5.35901008545256e-05
-4.25767045486045e-05
-7.63848026407468e-05
-4.48725447687951e-05
-2.56842587271417e-05
-4.48009937597366e-05
-3.71392928739171e-05
-1.15897809719777e-05
-2.21747926371487e-05
-3.91604647884058e-05
-2.00741259218613e-05
-1.51020867499056e-06
-2.88418265844577e-05
-3.04909550312143e-05
-7.90349300777057e-06
-2.35105821246507e-05
2.3777305061939e-06
-2.74780354852416e-05
-3.721844717261e-05
-5.89595992364276e-05
-2.147165008853e-05
-4.01849535181494e-05
-5.24128463840626e-05
-4.00032640645418e-05
-5.45917177367147e-05
-7.91813749126578e-05
-5.56058975086234e-05
-2.12130287631305e-05
-1.849028048635e-05
-4.33347596797438e-05
1.24258258988453e-05
-5.6330020721944e-05
-3.27789378038845e-05
-9.81305158451987e-06
1.44236411934069e-06
-7.74605090798455e-05
-3.00006281754043e-05
-4.54705007732955e-05
-4.83618187017293e-05
-3.89450292060603e-05
1.81535076547667e-05
-6.83929912250316e-05
-2.22458903961007e-05
3.76803737461807e-06
-5.22873253358762e-05
-3.87990984050946e-05
5.70772351048961e-07
-1.79744711686205e-05
-2.31646267670501e-05
-2.06486597299912e-06
-1.80516101641047e-05
-7.14147390605204e-05
-1.85884405474277e-05
-2.44649504763508e-05
-3.72218713911495e-05
-1.71516226479918e-05
-1.78890304208014e-05
-5.07729550875919e-05
-4.01095880351475e-05
-3.11027065118793e-05
-5.47804781393172e-06
-4.34604956822979e-05
-9.95063499307779e-06
-3.64876138109601e-06
-7.45922940236013e-05
-3.30188386112904e-06
3.86707429487257e-05
-6.60895973754311e-05
-3.16161422552098e-05
-3.36408794484119e-05
-4.26254952144172e-05
-3.19426614281725e-05
-1.37032621797075e-05
2.3377803064197e-06
-5.456030467629e-05
-3.11973856894621e-05
-1.27144366319383e-05
-5.24288803798365e-05
-1.94735523208491e-05
-3.00869192888023e-05
-5.32275113296827e-05
-3.23633150916381e-05
-2.47394131802732e-05
-2.70115542070233e-05
-3.62315877943911e-05
-4.77801367698423e-05
-9.59783643128464e-06
-2.31656821194546e-05
-3.13893861984216e-06
-4.76018390358111e-05
-6.84561670409698e-05
-2.11778549195217e-05
-3.50779594674807e-05
-3.08314914525356e-05
-5.18539021931141e-05
-1.24524007256696e-05
-3.83751699075393e-05
-4.65458747531851e-05
2.0852908906698e-06
-1.9260627447868e-05
-4.53857512411684e-05
-2.56655737968575e-05
-2.00685926324156e-05
-3.43130836033795e-05
-7.32120117289264e-06
-3.22510643653769e-05
-5.90613437306977e-05
-3.11253868226915e-05
-2.30201942618312e-05
-6.73639974833268e-05
-5.22275731633626e-05
4.52357742476398e-08
-6.68141413856873e-05
-2.80873151649062e-05
-5.48905360088797e-05
-1.36976703393181e-05
-4.55948624017898e-05
-3.98247323324989e-06
-3.10048620735189e-05
-1.89890839127805e-05
-7.27584546831596e-06
-1.28991490735636e-05
-2.2845406778155e-05
-2.39432446072255e-05
-2.82606489526963e-05
-3.64134657808841e-05
-3.56020407475464e-05
-4.19034739093592e-05
-4.01173308640292e-05
-5.64123784864175e-05
-2.43759900650888e-05
-4.34568379973058e-05
-3.55851294546015e-05
-1.34117559942295e-05
-2.12727190754377e-05
-2.32594522318674e-05
-1.92534305397829e-05
-9.36343620442025e-06
-3.91218580551441e-06
-3.5976647069732e-05
2.06009314036152e-05
-5.43079696080936e-05
-5.25625252663641e-05
-1.80800077177124e-05
-1.09350584736577e-05
-2.81988326705546e-05
-3.20351448238835e-05
-2.71373872915218e-05
-3.49487677765892e-05
-3.25984329182709e-05
-1.29950166873967e-05
-7.3399159467424e-05
-3.1271002933379e-05
-2.35483374446964e-05
-3.89136291032122e-05
-3.99269456777675e-05
-1.16689294839381e-05
-6.066546167377e-06
-2.20906754692285e-05
-1.91147270098948e-05
-1.77840969824936e-05
-3.15412462131808e-05
-4.81549305136727e-05
-8.32327213992398e-06
-2.08909724842806e-05
-2.04392241043469e-05
-2.70620878635503e-05
-2.82315686692302e-05
-2.80701284755138e-06
-3.87235608162573e-05
-1.03376169140017e-05
-8.17926819783309e-05
-1.20612799482206e-05
-2.69457466250678e-05
-6.65716524165549e-05
-3.39361819729518e-05
-7.15387578901255e-07
-3.6671235808701e-05
-2.31357108343894e-05
-1.70687725941237e-05
-1.08541122311891e-05
-3.22572382389559e-05
-5.38029519412853e-05
-5.94977589631424e-05
-1.81714406369313e-05
-2.07455618149229e-05
-1.33117894245626e-05
-3.81940624773769e-05
-1.3043224673084e-05
2.16548298930397e-07
2.09214975903079e-06
-1.6672278079384e-05
-2.05305896172311e-05
-1.96078540719897e-05
-3.71450448939786e-05
-4.09190272445192e-05
-1.34468652902323e-05
-3.68088085681783e-05
-2.16628528324746e-05
-8.72816182421681e-06
-4.7368493768463e-05
-4.85244119373173e-05
-6.97444851187568e-06
-3.89434776744484e-05
-2.06602619099413e-05
1.38183117059493e-05
-3.2209607880057e-05
-4.605494690912e-05
-2.76264828761756e-05
-2.91158313616408e-05
-8.81655493640053e-05
-3.152593394343e-05
5.76829392019444e-06
-5.26231909847593e-05
-1.55553591158499e-05
-3.40524319824689e-05
-2.03049833918951e-05
1.00733475994116e-05
-4.10560047096588e-05
-4.05682475190987e-06
-1.94930175707228e-05
-3.63017316637843e-05
-6.15938994263969e-05
-1.64120611862249e-05
-7.53219637502056e-06
-2.53688025410368e-05
-5.44090134063815e-05
-3.39766539986877e-05
-2.44621836113956e-05
-4.08781435727656e-05
-4.80651519343613e-05
1.11983777384661e-05
-6.71315020603546e-05
-3.27064589630126e-05
3.55015741464633e-06
-4.35543704124296e-05
-2.6458070766796e-05
-7.33632054987843e-06
-1.07190112730185e-05
-3.34354447409069e-05
-2.89836289290977e-05
-3.76720627727914e-05
-2.46869142125656e-05
-1.20188390711722e-05
1.75397645413381e-06
-2.54230905750565e-05
-2.634691209591e-05
-1.92054949444694e-05
-3.21808820969435e-05
-6.00041186571799e-05
-3.57698232413404e-05
-5.09490548811405e-05
-2.97201006711543e-05
-2.82138280374097e-05
-6.15497240432764e-05
-5.50803512549359e-05
-8.54378532974915e-06
-1.70559695137401e-05
-7.20195003150927e-06
-1.31731305454725e-05
-3.89500188859218e-06
-7.00634369189478e-05
-4.43659009858587e-05
-4.94416859103135e-05
-3.56601276303733e-05
-5.17983684756925e-05
-2.00112486823711e-05
-4.7615233230958e-05
-3.46046410523857e-05
-1.07772020604564e-05
-2.45246683105026e-05
-2.46927081101351e-06
-2.80060995252293e-05
-2.03164448241825e-05
2.7310357803111e-06
-1.83323291621322e-05
-1.92025312785142e-05
-1.01455500275448e-05
-4.59709449873854e-06
-2.47733208249815e-05
-2.31902680615619e-05
-1.98335964308317e-05
-6.47401333753897e-05
-7.32216598141392e-05
-5.76436475285076e-05
-3.82607611572949e-05
-3.62549103737868e-05
-2.25350146500857e-05
-1.43917259251353e-05
-4.58207344865565e-05
-1.81927354587629e-05
1.00607155529778e-06
-1.8133956537796e-05
-1.92496319275571e-05
-8.96978524710372e-06
-4.19713097684513e-05
-2.61415766989632e-05
-3.5180934590708e-05
-2.30943710152102e-05
-1.50970714862375e-05
-1.10217989919637e-05
-2.01677948072457e-05
-2.72534780509819e-05
-3.22249075694368e-05
-4.95638310701791e-05
-4.269726349595e-05
-2.88159169397608e-05
-4.81350316617753e-05
-8.30569991933382e-06
-3.09968267539706e-05
-1.60980896359355e-06
-2.48873104298382e-05
-4.9391694631251e-05
-2.26148381223198e-05
-3.68351239271833e-05
-7.02699649654365e-06
-8.34850238975085e-06
6.10973455682752e-06
-1.91956101989184e-05
-3.13460133047944e-05
-3.09404056089989e-05
-2.7454503088235e-05
-7.59248737089884e-05
-5.90800514839027e-05
-4.21888544400008e-05
-1.22701013428898e-05
-6.11043132656242e-05
-3.96570763553554e-05
-4.28226657858259e-05
-1.71649838356392e-05
-4.18088996948898e-05
-1.00704426545427e-05
-3.2895374125847e-05
-2.58672365674517e-05
-1.35733874346113e-05
-5.90373630084038e-05
-4.46308617471625e-05
-3.32056982510858e-05
-1.10465432628517e-05
-2.76011363098088e-05
-3.82927042512642e-05
-8.85107737273207e-05
-2.36558254327158e-05
-2.69752884397657e-05
1.99226729775781e-06
-2.10357674156008e-05
5.30021550722971e-07
-5.33036068206834e-06
-3.16297207921377e-05
-2.28345108952611e-06
-4.00532934044719e-05
-3.3893777834157e-05
-1.41678529890565e-05
-3.23986468571992e-05
-4.15127093926027e-05
-4.90419567281099e-05
-2.17906562848322e-05
-3.76681070190974e-05
-2.64090524915236e-05
-3.45397428384341e-05
-2.62958639726762e-05
-4.17920550305354e-05
-1.98247577620282e-05
-2.7999088265238e-05
-3.19717105287806e-05
-2.18851181200526e-05
-7.46664152172771e-06
-7.01303834529877e-05
-1.94464309979023e-05
-7.44888084049902e-06
-3.28357922239254e-05
-3.6066066106416e-05
2.04892478907265e-06
-2.09395509685805e-05
-3.04267851866979e-05
-1.02002788795461e-05
-3.38089529116286e-05
-7.8327390729035e-05
1.95398047975863e-06
1.01714532696188e-05
-2.82546331852803e-05
-4.93352577010673e-05
-6.65223317583598e-06
-2.60751953092109e-05
-2.4791860483659e-05
-3.64505269829675e-05
-1.6276489263913e-05
-2.43937100042758e-05
1.86734469394735e-06
-2.65234418847631e-05
-3.8443257320628e-05
-3.58947803056336e-05
-1.94598658106273e-05
-1.95774382972705e-05
-3.80574076266974e-05
-5.35667173032381e-06
-4.35212850005803e-05
-3.91970061446331e-05
-3.71076612254798e-05
-5.98100234937328e-06
-2.76280089074119e-05
4.88151001259529e-06
-3.35638515255145e-05
-4.99170549288627e-05
-1.18145361869978e-05
-2.44450410187647e-05
-5.01050172053631e-05
-3.34550303405064e-05
-1.40931338025711e-05
-2.91547218822135e-05
-5.25723128503674e-05
-2.94442550208987e-05
1.95123165383367e-06
-1.08751310469262e-05
-4.30345892459774e-05
-5.2485611778607e-05
-1.63348385141431e-05
-2.5432782927436e-05
-4.16871371526387e-05
-3.04443625072298e-05
-1.8778682379342e-05
6.81636044468e-06
-4.8968015361215e-05
-3.09192710778508e-05
-1.22460424865154e-05
-4.70712673629738e-05
-5.07490985039031e-05
-4.66996219285594e-05
-1.68511294794081e-05
-1.25340235309177e-05
-3.67775704376839e-05
4.78809139518042e-06
-5.33755398952382e-05
-3.78200859292907e-05
-1.78758542122726e-05
-4.96037325095081e-05
-2.10376788820206e-05
-1.40048289895071e-05
-3.51833958318172e-06
-2.58181194464696e-05
-3.51191663471198e-05
-3.49815081073349e-05
-5.58590268888377e-05
-7.6192633827841e-05
-1.55842985787969e-05
-5.05518592520688e-05
-1.42389990594492e-05
-2.42608318808085e-05
-2.78617504991628e-05
-2.70186194966349e-05
-2.69771567335529e-06
-5.24117249992296e-05
-6.66084540573966e-05
-4.02232584709541e-05
-6.86991712559654e-06
-1.94925950451466e-05
-2.94856578498257e-05
-4.09092885461618e-05
-3.99927898290701e-05
-2.69633643349319e-05
3.56250890646824e-06
-2.19526262163007e-05
-3.57267049246699e-05
-4.72793222406813e-05
-7.73043362868048e-05
-1.87949883037238e-05
-2.87460824583276e-05
-5.6515735363179e-05
-3.82381618824591e-05
-2.39117186580308e-05
-2.65066397160831e-05
-2.01478837523482e-05
-1.35267588167612e-05
-5.73587910763992e-05
-5.44528029791592e-05
-2.83950307055032e-05
-1.24477813635397e-05
-2.33710589759607e-05
-2.79191308277979e-05
-1.01406136743452e-05
-4.59706328704331e-05
-2.86789454915131e-06
-3.24811294608846e-05
-2.75895176072881e-05
-4.24972532332165e-05
-3.90087504459224e-05
1.34676276081659e-05
-7.65044327344728e-06
-1.62709801523904e-05
-4.3187196581939e-05
-6.25118482811658e-05
-2.2708036619949e-05
-3.45672108998153e-05
-2.42224743304134e-05
-2.41082073862051e-05
-1.74722428035268e-05
-2.25418533230686e-05
-1.27630834459045e-05
-1.05855339081316e-05
-1.42262066106001e-05
-3.50450959339831e-05
-2.6677303624542e-05
-1.83999981101541e-05
-2.40242209070196e-05
-4.68262249027603e-05
-3.07014637220251e-05
-6.09134716791671e-05
-2.9153475485659e-05
-5.74803317984507e-05
-3.01242760931783e-05
-3.17671778466368e-05
-3.71890299402842e-05
-1.24794531719608e-05
-5.47953962939946e-05
-7.21420625307532e-06
-2.00774591805187e-05
-3.48326720672264e-05
-3.93596818691413e-05
-1.87786407817045e-05
-3.4682928664442e-05
-3.85995059159746e-05
-3.02818906561579e-05
-3.75053971029051e-05
-3.06813930582248e-07
-4.39601780352799e-05
-2.86489382683075e-05
-2.52065729911074e-05
-3.66646036148071e-06
-4.11596470411577e-05
-1.7277054425027e-05
-2.03310343774648e-05
-3.47554663394517e-05
-1.85150548428249e-05
-4.18934541828346e-05
-3.47292509084342e-05
-3.49942227329546e-05
-1.33034387847837e-05
-4.5765932534142e-05
-3.26478272460989e-05
-4.17517700260739e-05
-4.65889516306775e-05
5.55749197331396e-06
-3.48506594357995e-05
-1.38707921093361e-05
-4.42318685674788e-05
-5.24980842711602e-05
-8.68792401197343e-05
-2.30038579490028e-05
-1.7942634889355e-05
-4.31569451891323e-05
-3.2930451144731e-05
-4.28142447180519e-05
-1.59380307495977e-05
-1.40386648223669e-05
5.0877566420633e-06
-3.36971136108766e-05
-3.19830263212277e-05
-4.55644332855362e-05
-9.85745345799157e-06
-4.65225477015642e-05
-4.29747367559854e-05
-2.85039794737157e-05
-4.42428293958545e-05
-1.61140888395862e-05
-2.39421962616413e-05
-2.02898707767605e-05
-6.02774929414626e-05
-5.16853510495508e-05
-5.35489114447286e-05
-5.52528066445221e-05
5.46616933185389e-06
-8.95270606685429e-06
-2.26696276932096e-05
6.64438450246555e-06
9.44954793016123e-06
-4.39345552504873e-05
-1.78120624888818e-05
-1.94948290570386e-06
-2.50252529679294e-05
-3.49949380066481e-05
-4.68578205234828e-05
-3.40658360703731e-05
-2.4613645298076e-05
-6.73574142068712e-08
-3.0708917133697e-05
-7.06781076339376e-06
8.0647389758231e-06
-2.0048716121298e-05
-4.99659945019802e-05
-2.75904015006026e-06
-1.81961088233108e-05
-1.29043521747269e-05
-6.41384741121107e-05
-1.21057681273923e-05
-2.98003296041963e-05
-3.81488620981181e-05
-7.0065144183099e-06
-5.13699106974299e-05
-3.47119584316056e-05
-1.24565440015407e-05
-3.75893161969891e-05
-7.04474080382078e-05
-1.59834225363234e-05
-3.5757889975743e-05
-5.26707013015718e-05
-2.62662742131417e-05
-2.40276462594325e-05
-2.94722096520478e-05
-2.92343199832519e-05
-1.9154162935543e-05
-3.59868029336483e-05
-3.49652758130721e-05
-4.16348649167718e-05
-7.40775541663908e-06
-5.33969937236406e-05
-2.70902473905273e-05
-6.29489346606115e-05
-4.86225716281185e-05
-3.0378355018737e-05
1.23000482853951e-05
-9.64438351497454e-06
-4.80452507763775e-05
-2.21626726925313e-05
-4.99291986050015e-05
-6.12233080915755e-05
-2.58855137896192e-05
-2.39433803528517e-05
-8.9008598649461e-06
-1.21863140752291e-05
-3.14001461428062e-05
-2.15697021051612e-05
-2.0111570552007e-05
1.66234837174465e-05
-4.19932655680549e-05
-2.43868351025852e-05
-1.05106649780516e-05
-6.64120350019019e-05
-5.73525375733558e-05
1.11695618905616e-05
-5.38216843818364e-05
-2.70410878671717e-05
-2.0798093593054e-05
-2.26239001473065e-05
-3.86818553935603e-05
-2.03051931950556e-05
4.8444040821093e-06
-3.32810811544149e-05
-1.60608728400199e-05
7.81946952874481e-06
-3.39972716529e-05
-3.21357817982436e-06
1.38797360872406e-05
-1.51285929807165e-05
-4.66596161222832e-05
-9.90553623326567e-06
-3.74074011874522e-06
-4.28672454744554e-05
-1.93339072648592e-05
-1.61702069109912e-05
-2.101692923111e-05
-5.48293380177096e-05
-1.20257739107121e-05
-5.47986134771552e-05
-5.42904149103889e-05
-5.3132704577865e-05
-5.58567462657249e-05
-5.86125256337198e-05
-2.16585978885906e-05
-3.78683743795088e-05
-6.96544992673161e-05
-1.15943202975956e-05
-3.70986973209658e-06
-2.7113623302484e-05
-2.95796413028744e-05
9.49717411943526e-06
-6.3815659372468e-05
-8.51910546665284e-07
-1.45043955078028e-05
-1.60877316255598e-05
6.44948078221517e-07
-1.04628214238037e-05
-5.68020108541948e-05
-6.76947301758388e-05
-3.0760730438241e-05
-1.92557009865871e-05
-5.13537487879186e-05
-2.26920173035098e-05
-4.70928393726446e-06
-8.29924200874574e-05
-3.94844368632375e-05
-8.47516025901624e-06
-4.58403812283713e-05
-4.64289288292792e-05
-1.10240696320277e-06
-4.31281568135171e-05
-1.59682124070298e-05
-1.23219321546368e-05
-2.33678757672177e-05
-3.17442857449126e-05
-2.43617605019308e-06
-3.62872523947514e-05
-4.4118537091479e-05
-3.2318341568945e-05
-4.8048552334347e-05
-4.8126345912808e-05
-8.63815895200365e-05
-7.80356170325905e-06
-4.74572129838632e-05
-3.44638920682181e-05
6.45409781556354e-06
-5.38503211759976e-05
-3.4332199621799e-05
-1.99700476192427e-06
-3.11540690073544e-05
-5.34770894032456e-05
-1.32009168281454e-05
-1.01033299676093e-05
-3.39093300562897e-05
-3.43877595406514e-05
-1.4895768460683e-05
-5.40303826279307e-05
-4.3509679291511e-05
-2.87859010506086e-05
-3.02141746751812e-05
-2.25893240481015e-05
-4.48600918501637e-06
-8.41591285452006e-06
-6.51508260635375e-05
-3.12247384322194e-05
-4.66963102054968e-05
-1.77389720567479e-05
-5.93967893070812e-06
7.4280757410519e-06
-4.05904677841175e-05
-4.08485492975948e-05
-3.30442536206275e-05
-1.29342565246336e-05
-4.85852606822614e-05
-2.7043991127083e-06
-1.29427213553296e-05
-1.68004776512074e-05
-1.58928115521292e-05
-1.12489254848945e-05
-2.92435148020957e-05
-9.97245141404023e-06
-3.75757156266033e-05
-4.26720912733335e-05
-7.26408144536717e-06
-2.75100456315632e-05
-9.00453952878907e-06
-1.13500051374183e-05
-6.85879756989236e-06
-2.41015954658369e-05
-1.01302953838387e-06
-3.27859700736421e-06
-5.25971158583356e-05
-4.52040435967374e-05
-1.1875891684052e-05
-3.42490317411547e-06
-9.59177751221098e-05
-4.7345563402871e-05
-1.51040953326356e-05
-9.63427739280661e-06
-4.12462861941255e-05
-2.57087651053656e-05
-2.91781178883253e-05
-4.03073793041675e-05
-4.01508495574491e-05
-2.95143232549926e-05
-5.48920122094196e-05
-1.84642200021983e-06
-1.66901562351548e-05
-5.09149024755775e-05
-5.14401726197119e-05
-7.30666298149045e-06
-2.06237166609319e-05
1.13507953449316e-06
-2.55119225475364e-05
-4.48508526484552e-05
-1.94813943197476e-05
1.70570576597771e-05
-1.08303577835885e-05
-3.00303065988988e-05
-2.32511927034765e-05
-3.36604657676161e-05
-4.87440892337328e-05
-3.79826936111255e-05
-4.23777572562939e-05
-3.38872243563861e-05
-4.67134671481584e-05
-4.53270943791284e-05
-1.38928382117043e-05
-4.16186781594647e-05
-2.28535738923903e-05
1.08957039578269e-06
-3.77093686489744e-05
-2.3335332925991e-05
-1.21116184537622e-08
-4.58046411786269e-06
-6.16993952484618e-05
-3.86407415725185e-05
-5.92747563546806e-05
-2.61385130978828e-05
-2.22940079333043e-05
-4.33022414522848e-05
-4.66080615588527e-05
-1.46379816464524e-05
-1.60244407243453e-05
-9.57551542013488e-06
-2.54525739627534e-05
-4.7139465747274e-05
-2.45532307110613e-05
-1.63191279959778e-05
-4.30345627023882e-06
-4.01904088016032e-05
-3.53819934513902e-05
-2.1467037736064e-05
-1.60630686021434e-05
-6.22485964010715e-05
-2.12131455250279e-05
-2.15279048668204e-05
-3.51629112025624e-05
-7.58644112090258e-05
-1.13043651347024e-05
-3.2254426702133e-05
-7.92031688734989e-06
-1.68300312839761e-06
-2.24788876480185e-05
-2.03187576011096e-05
-1.39670802143725e-05
-2.03801167571891e-05
-4.31770142668411e-05
-2.40253575768691e-05
-1.94681070861411e-05
-3.57800190062344e-05
-3.16022268817268e-05
-2.08664504608584e-05
-3.42064572028215e-05
-6.83291684888892e-06
-2.9905669858701e-05
-6.0832533311757e-05
-4.18964122175413e-05
-3.21524634861754e-05
-4.59917091064654e-05
-4.13792676488097e-06
-3.52109542830577e-05
-3.17658291569829e-05
-3.77942494600931e-05
-3.58402499214157e-05
-2.60715007330416e-05
-4.35179609075124e-05
-7.09795746188906e-06
-1.78418079791057e-05
-5.44379875682907e-05
-1.73389545956721e-05
-2.2493429716947e-05
-3.8137740991354e-05
-4.65995316028349e-05
-2.60487690969439e-05
-3.58893034746773e-05
-3.08069777003735e-05
-2.11667973929261e-05
-2.93017585115634e-05
-2.62127473516612e-05
-2.37704374592203e-05
-2.38305809734017e-05
-4.62762351996526e-05
-1.67312317034949e-05
-1.94771469719577e-05
-3.62637866284077e-05
-5.89509782833519e-05
-1.32876971208192e-05
-4.906484119374e-05
-2.9768041981509e-05
-4.23700899555722e-05
-2.99586667978596e-05
-2.55773051111774e-05
1.78824724107995e-06
-2.852757091846e-05
-2.95097219147658e-05
-5.65392733982481e-07
-4.3863589007274e-05
-3.73557846401578e-05
-3.17433175934319e-05
-1.9444512312517e-05
-5.98114939288725e-05
9.87094588940781e-07
-2.32805152745339e-05
-4.68621037000359e-05
-7.10535629271232e-05
-3.8304006927491e-05
-4.01387966544588e-05
-5.36253720697879e-05
-1.54167602181499e-05
4.97199306246509e-06
-4.82285281065712e-05
-2.31148610765914e-06
-2.45011606998024e-05
-5.02763729504287e-05
-5.03306567700949e-05
-3.85810995708008e-05
-3.5174167223756e-05
-4.33316403377202e-05
-5.64403532804441e-05
-8.16762533689693e-06
-6.90236380776354e-05
-6.01769142378856e-05
-2.55369647478709e-05
-3.41093351382474e-05
-1.63480787816825e-05
-3.43703482510622e-05
-6.96274172999517e-06
-1.65918188473701e-05
-1.40047136737428e-05
-4.63095780092066e-05
-1.36103067487733e-05
-4.20470065812959e-05
-3.02020484509163e-05
-3.73452831831655e-05
-3.63307414068152e-06
-2.37954489475369e-05
-1.97664094281936e-05
1.22989321460498e-05
-5.22979959322798e-05
-5.5012662956844e-05
-3.58651045134277e-05
-6.41253938910128e-05
-4.54798751746287e-05
-4.06830001181439e-05
-1.62084301710886e-05
-4.71461747883388e-05
-8.12616070119675e-06
-9.28729897530554e-06
-4.24400945446577e-05
-4.85269227747557e-05
-4.14904197160518e-05
2.86903865588746e-05
-4.53812131468964e-05
-2.37443745217593e-05
-2.97321291694175e-05
-2.7139127997231e-05
-1.83251472188756e-05
-2.90180776112191e-06
-1.28611673720485e-05
-5.80292014013774e-05
3.99926959682539e-06
-2.33736028129565e-05
-3.4599144639612e-05
-3.73926185985833e-05
-3.71461328580394e-05
-3.21114087894601e-05
-8.83146079412459e-06
-3.69392664366916e-05
-2.47502405376394e-05
-1.73090261629157e-05
-2.86174927676376e-05
-4.12310403883174e-05
-3.35060506944996e-06
-8.78859343494239e-06
-6.27407700073217e-05
-4.32643128090919e-05
-2.7720383345614e-05
-8.82767020213564e-06
-3.97992598436631e-05
-3.19748251257461e-05
-3.51635455082118e-05
-3.52554979522952e-06
-3.91008894770709e-05
3.473269332628e-06
-1.32292887868919e-05
-2.68941902646801e-05
-4.58916786377216e-05
-5.71125722942791e-05
-3.97651096769413e-05
-6.94376627651075e-06
-1.01508293722887e-05
-6.37495385178139e-05
4.25230861343211e-06
-2.79006538824241e-05
-2.8379251284462e-05
-9.81490819375868e-06
-2.58787798037727e-05
8.75219280466977e-06
-5.14581085392186e-05
1.77330682248421e-05
7.7016564750168e-06
-3.56234215696233e-05
-2.80436280376165e-05
-4.29957673970225e-05
-5.36013449811371e-05
-2.73625148835056e-05
-3.67749461495694e-05
-5.6250454556164e-05
-2.55692813576032e-05
-9.96721853181041e-06
-7.39920726818645e-05
-2.15423398200341e-05
-4.52297817993875e-05
-2.32431066231574e-05
-6.62608233060442e-05
-7.34359083453024e-06
-2.51254389829899e-05
-3.94338923701186e-05
-1.56296269260716e-05
-1.02583600446727e-05
-3.28857060505061e-05
-3.36036750275932e-05
-2.80033063733209e-05
-5.59398887417282e-05
-1.7100403504796e-05
-4.61316552782977e-05
-4.4485179253762e-05
-1.80224362682901e-05
2.25726388335668e-05
-1.71890680069914e-05
-3.03759399958215e-05
-1.27148309353926e-05
-4.94992354898086e-05
-5.35386813318081e-05
-1.45413579284543e-05
-5.54967852760044e-05
-5.1086015615033e-05
-1.12252254901259e-05
-1.4142005562004e-05
-3.77490154076416e-05
-5.00386891922375e-05
-2.75402735672968e-05
-4.6803202158096e-05
-3.54132703751458e-05
-4.32212376782425e-06
-4.77557480562776e-05
-2.4790292275835e-05
-3.12351443677867e-05
-2.08828422703616e-05
-4.04257787241724e-05
8.02823883948906e-06
-5.08877450753551e-05
-3.8396528811654e-05
4.73626296502502e-06
-6.73665200809864e-06
-4.92518058223216e-05
-3.78350519535072e-05
-1.31895641129369e-05
-4.09576138216049e-05
-4.67175135648933e-05
4.14242652254759e-06
-3.18082477508209e-05
-5.09471882975558e-05
2.73805516911666e-06
-3.79250333211828e-05
-3.49043099698447e-05
-3.43671528753514e-05
6.22671786333656e-07
-4.15054814579683e-05
-3.0054977634416e-05
-3.11266737927663e-05
-4.5050677709358e-05
-3.39719486809798e-05
-6.63141656546608e-05
-6.38119801772356e-05
-3.89645738657634e-05
-4.35264830853772e-05
-2.20661922500805e-05
-7.27013843750106e-05
-2.72776148113034e-05
-9.35990877711928e-06
-3.71794272126327e-05
-4.00915976607134e-05
-2.5628061720979e-05
-3.39942480843116e-05
-6.86785050428628e-05
2.14124645441521e-05
-3.88485582913175e-05
-3.25372327727905e-05
2.07874838521219e-05
-7.30204821790244e-05
-6.01635635894344e-05
-5.66071863428783e-05
-5.73664024013518e-05
-2.61087010314982e-05
-1.36158912911225e-05
-2.10880728350244e-05
-2.78535652429079e-05
-4.40929986712036e-05
-1.40014025925089e-06
-4.22628181700083e-05
-1.71006247882862e-05
-1.13098501389747e-05
-8.57120389483645e-06
1.49943218780557e-05
-2.47248781790396e-05
-3.72635983426631e-05
-4.50201386479943e-05
-1.33374775421779e-05
-3.10835779500704e-05
-3.62033670331322e-05
-6.60816113667766e-05
-4.6142418957985e-05
-3.96345156758828e-05
-5.67406548825653e-06
-6.66292101284346e-06
-5.26166446633728e-05
-3.16003041816326e-05
-1.15283164470888e-05
-2.20247145879843e-05
-1.18343239889359e-05
3.38998531483011e-05
-2.1147472917344e-05
-3.9377256705434e-05
-2.27780514438368e-05
-3.11890003778896e-05
-1.36455294867356e-05
-1.22910236628432e-05
-3.56199301136881e-05
-7.87469456886083e-07
-4.0689094941528e-05
-1.29142037279805e-05
-1.58902305146459e-05
-2.49732839851964e-05
-1.28247879188695e-05
-7.66690338360434e-06
-4.03817432739021e-05
-2.89302473717232e-05
-2.67076653245636e-05
-4.93327210929245e-05
-2.25241323152241e-05
-3.68149841184681e-05
-7.5955596024927e-05
-3.76138141306184e-05
-3.76218567933523e-05
-2.84168095349437e-05
-3.42122877019219e-05
-2.32778961459505e-05
-5.74932978624076e-05
-1.51613755947241e-05
-2.51809908343121e-05
-1.55753049173384e-05
-4.75237515031034e-05
-3.5699217474764e-05
-9.73254812230241e-06
-7.17918850054805e-05
-4.45683182608442e-05
-1.63177844358426e-05
-5.88346597261904e-05
-7.73406731728911e-05
-4.82303912891832e-05
-1.3614279619751e-05
-5.03718543415711e-05
-1.70256388550329e-05
-3.13368449894628e-05
-4.59408588530096e-06
-1.87585548971184e-05
3.86078514971588e-06
-4.68928045575572e-05
-2.63511235325594e-05
1.40053792536187e-05
-4.72900179071844e-05
-6.10446403746432e-05
-5.31558488360413e-05
-2.94073453564172e-05
-5.1239634927075e-05
-4.53234187904295e-05
-1.15967063852662e-05
-2.13288906302312e-05
-7.82028427954529e-06
-2.40877236653502e-05
-2.8066792627562e-05
-1.31338620005913e-05
-2.09724781516261e-05
-1.03099973061815e-05
-3.04199531872106e-05
-4.02307218802856e-05
-3.85331199729405e-05
-1.91718542905954e-05
-3.42918178072533e-05
-3.50913868748025e-05
-7.00445219450635e-05
-1.82392500434052e-05
-1.8053816852329e-05
-5.06290444262682e-05
-2.75247062889587e-05
-5.61048156277042e-05
-4.74986453731062e-05
-7.72817360675682e-06
2.94334295223256e-06
-2.71137187777394e-05
3.30449099329801e-06
1.41624914539513e-05
5.67799005878999e-06
-4.17386745767604e-05
-3.79900406902449e-05
-2.62876907006362e-05
-4.46357214196522e-05
-4.43706881979003e-05
-4.12257460786598e-05
-5.54215432389953e-05
-4.04907887841464e-05
-6.84456802289212e-06
-3.7605868859847e-05
-7.21589530509362e-05
-9.76665545019711e-06
6.15163837434784e-06
-3.92929909790242e-05
1.65946352394206e-05
-5.93574182620511e-06
-4.64647934338131e-05
9.70917504290724e-06
2.71660870068592e-05
-3.34462997043023e-05
-2.25617505312498e-05
-1.63633032951195e-05
-8.00023745829624e-05
-5.9636676946197e-05
-5.52243046805213e-05
-6.20199045777207e-05
-5.90614763167936e-05
-3.77353522182222e-05
-3.9785710818244e-05
-2.50348302947596e-05
-8.12455329754387e-06
2.54396712670655e-05
1.4569386845917e-05
-3.7165677206791e-05
2.07787957880126e-05
1.1077704625583e-05
8.10099874172797e-06
1.07159658410891e-05
-3.83485236764778e-05
-7.22959059354965e-05
-9.34460956008432e-07
-1.02531050618479e-05
-3.43078263247981e-05
-4.83270005809468e-05
-5.80010940037441e-05
-5.7780579432722e-05
-4.076919839627e-05
-3.49298377304434e-05
-3.38825013561018e-05
-3.93418238185714e-05
9.76283219078012e-06
-1.75374624630159e-05
-7.41520950421282e-05
2.04634600578446e-06
-1.45935497161425e-05
-1.51914342377297e-06
-1.47851715906802e-05
-4.54178144854973e-08
-3.44571160080245e-05
-3.90813909358159e-05
1.57577429604927e-05
-6.22323186506166e-05
-4.2326065064373e-05
-4.69310559397131e-05
-6.46496582601963e-05
-6.27779337232807e-05
-1.7442912501246e-05
-8.86214701312778e-06
-4.84960926759032e-05
-5.6618725107244e-05
-2.01925207591477e-05
-2.40014506089448e-05
-4.84865310216673e-06
-2.15710509687331e-05
-1.3007612212812e-05
-4.28534157238188e-05
-5.85988232814733e-06
-2.36873308513947e-05
-4.44197917539151e-05
-3.63349747402592e-05
-1.57711612014875e-05
-6.37869330746554e-05
-6.80456669446505e-05
-2.7374711135528e-05
8.42530684288816e-06
-2.32343696917092e-05
4.66800097280053e-05
-5.12562692586168e-05
-1.39033449031523e-05
-1.16438321163429e-05
-2.34570992981336e-05
-2.12185574124166e-05
-2.66888884645692e-05
-2.02010768874509e-05
-3.21151955384863e-05
-9.70279535499295e-06
-4.97406306547678e-05
-2.92699534406584e-05
-2.97419388446896e-05
-1.93614007690153e-05
-5.30292670561326e-05
-7.08408215103022e-05
-9.3716648239139e-06
1.80791607520907e-06
-1.59620775397266e-05
-5.75369263434971e-07
2.94693903214174e-06
-4.33049917012476e-05
9.89617941976227e-06
-1.41681994276453e-05
-4.6864849236865e-05
-2.92500261762541e-05
-3.92998848589339e-05
-3.71224906746767e-05
-4.61570910970719e-05
-1.76815103813157e-05
-2.57796786629007e-05
-4.88319498914527e-05
-1.94939402708773e-05
1.22576727159439e-05
-5.92871099726684e-05
-1.83923892032289e-05
-3.16497511837252e-05
-1.93316962293689e-05
-3.50932197945627e-05
-1.18966616594339e-06
-3.51866557247683e-05
-3.74744024833583e-05
-1.94335012315201e-05
-2.57499321989534e-05
-2.73910834351531e-05
-1.33246399984148e-05
-4.82155389466965e-05
-3.76143523524781e-05
-5.87766638603453e-05
-1.19719638253363e-05
-5.87109394227451e-05
-2.93983644757487e-05
-1.28460979631742e-05
-5.36666953135647e-05
-5.34531419958844e-05
-2.69504053902184e-05
-1.26128316475323e-05
-2.65708705572861e-05
-3.60897903175635e-05
-2.34358319547053e-05
-3.95766641661274e-05
-7.46437671017561e-05
-1.91448329444608e-05
-4.00544182509901e-05
-3.43740012068004e-05
-3.06459546545282e-05
-2.81777498962494e-05
-1.881094485497e-05
-2.09224293070614e-05
-3.79853675120811e-05
-1.71899086829991e-05
2.09698245853748e-05
-2.3677921698354e-05
-8.4715808231946e-05
-5.3244638345569e-06
-7.97655756506811e-06
-4.68376890027964e-05
-2.57381659525529e-05
-1.27002799289861e-05
-6.94515839803122e-05
-4.62292756246463e-05
6.17367983629118e-06
-3.86500618581077e-05
-3.77969154228911e-05
-1.92160263878794e-05
-1.22806558388886e-05
-4.61071108577339e-05
-2.12626595718919e-05
4.06656750162866e-06
-1.5883130609499e-05
-2.66254560290343e-05
4.75813439050265e-05
-1.252018602184e-06
-1.55852782597365e-05
-2.03231459632922e-05
-3.32550945599341e-05
-7.76698176831449e-05
-7.12356566449251e-06
-2.23936832258639e-05
-3.37776257959537e-05
-5.9020119281944e-05
-5.2710130988996e-05
-3.78667785174606e-05
-2.31641083225818e-05
-3.43226111054193e-05
-2.86431881939442e-05
-2.71527706466452e-05
-1.58587645743458e-05
-5.13661695862143e-06
-2.11731144663545e-05
4.67623437301739e-06
-4.18782160407466e-05
-2.78744167356468e-05
-2.87792873864374e-05
-5.05973522427148e-05
-2.22762661468798e-05
5.45120422635306e-07
-5.50599886715491e-05
-3.14903803146478e-05
-1.25880995850861e-05
-7.20670484049747e-05
-3.86777396052487e-05
-5.27860691981123e-05
-6.63662240345302e-05
-6.04765004271622e-05
-4.22949366785076e-05
-7.62200995909216e-06
-3.120206516015e-05
-1.8143322662138e-05
-2.83185462536646e-05
-3.26596477446052e-05
-2.30329834413181e-05
-4.06396833629116e-05
-2.47311803359392e-05
1.05428985389575e-05
-2.78906905112873e-05
-5.63528550813987e-05
-4.97547717657153e-05
-2.28849144707451e-05
-6.08748940703371e-05
-3.88290587061842e-05
-2.45736363836892e-05
-4.20539061313301e-05
-1.29684983388769e-05
-2.61379285733282e-05
-2.53194880151092e-06
-6.06100428059081e-05
-5.00196460017745e-05
-5.81117160582115e-05
-3.80806746626066e-05
-5.40356486024338e-05
-1.73669227881674e-05
-2.32534625090912e-05
-2.42530530765003e-05
-5.27077532833924e-06
-1.63558653024921e-05
-4.91068878444951e-05
-2.49694341399656e-05
-3.48138573211894e-05
-3.19060174204e-05
-6.25667786188791e-06
-1.98749998109213e-05
-6.51176051997977e-05
-2.73888930353614e-05
-1.716836090458e-05
-4.48520165170802e-05
-3.44355799502649e-05
-3.39816682934287e-05
7.07506315740218e-06
-3.90951274005342e-05
-2.94085614329394e-05
-1.86784016345657e-05
-1.73404443675493e-05
-2.24713036460669e-05
-9.56551971078265e-06
-1.34442035773132e-05
-1.20121964956748e-05
-4.02717523813943e-06
-1.86694534220595e-05
-3.44067012061772e-05
-5.46011669582805e-05
-3.59411016706288e-05
-4.24954681139679e-05
-5.17788439819274e-05
-4.18375416177082e-05
-4.33909275140205e-05
-3.15452810513772e-05
-4.23134525050413e-05
-3.22405716134951e-05
-3.91412793720246e-05
1.60911059673002e-05
-3.45781795256511e-05
-2.90356356445806e-05
-3.11623222996581e-05
-4.94230105649977e-05
-3.57464874644612e-05
-3.23130800604688e-05
-4.67018200256086e-05
-3.46150703035323e-05
-7.36016389307762e-05
-3.06658204583633e-05
-6.64426375256574e-05
-6.28940379793035e-05
-3.31822138088982e-05
-6.46144155790293e-05
-4.43909358298719e-05
-7.31824297516384e-06
-1.33608654211496e-05
-1.84391441961636e-05
-4.98548084081818e-07
-3.47435456670445e-05
-2.02106401795e-05
-3.84578080518413e-05
-3.67210379735101e-05
-2.98275435415708e-05
-2.01064854907857e-05
-5.80807463645483e-05
-7.06907077807894e-05
-2.46763210113646e-05
-6.63863090599165e-05
-4.27949902954351e-05
-5.17848295520498e-05
-2.99395960965102e-05
-2.54058937967424e-05
-6.57867017014767e-05
-6.25691369112337e-06
-3.31401129983311e-05
-4.46779665143086e-05
-2.57185024245869e-05
1.20624033319733e-06
2.79765898530574e-06
-1.17519680391621e-05
-3.45201011443171e-05
-1.65406347580522e-05
-3.75191242443214e-05
-6.64161353645234e-06
-3.08684364482018e-05
-4.84599947420493e-05
-4.35104426723308e-05
-2.46696430966714e-05
-6.62956859996584e-05
-5.84491643359471e-05
-1.67751168706383e-05
-2.76985287726957e-05
-2.37652596267296e-05
-3.12614922017636e-05
-7.81524731194936e-06
-1.30774158435868e-05
-7.66752134474626e-06
-1.45524231782616e-05
-8.27188988526209e-06
-4.90892677002381e-05
-5.06950694628927e-05
-6.15691193094802e-05
4.26591563871e-06
-2.57514728573842e-05
-4.33038079648739e-05
-6.75275070404947e-05
-3.15383793435682e-05
-5.38213747328716e-05
-2.84616702480826e-05
-5.61984782797208e-06
-3.78651705194888e-05
-4.95763310898163e-05
-5.07376779304029e-07
-2.84902031353298e-06
-6.00566473272805e-05
-3.51539450577599e-05
-3.86268227658418e-06
-3.37363911557256e-05
-6.27136780282488e-05
2.34274123564022e-05
-5.55970757809067e-05
-4.96103920852077e-05
-2.21074854377506e-05
-5.7052747989824e-05
-2.49496030233719e-05
-3.97866841949004e-05
-8.88756858893027e-06
-2.39491728637021e-05
-1.37029222945991e-05
-1.81242458477625e-06
-1.55107554867107e-05
-4.81310798695201e-05
-2.31263626918076e-06
-5.23087067489172e-05
-3.0979585343557e-05
-8.17343136210623e-06
-3.2666413499414e-06
-4.1938134794752e-05
-2.36544934196588e-05
-3.038360133087e-05
-4.12408208381408e-05
-8.97026731809178e-07
-5.92173070702002e-05
-2.68752222226338e-05
-3.26388291365092e-05
-4.85146167819463e-05
1.76913587965592e-05
-2.19953201344877e-05
4.41625835188846e-08
-4.01364724251713e-05
-4.13940294953844e-05
-7.52722035414359e-06
-3.51128013245936e-05
-4.21277757074911e-05
-2.736551287762e-05
-1.59094312559277e-05
-4.72502535465885e-05
-2.91481760371406e-05
-3.44920982437161e-05
-3.55324346207921e-05
-4.25416269342005e-05
-1.40161100275028e-05
-3.1051328783728e-05
-3.98512537440053e-05
-3.06077595966915e-05
-1.07040139112274e-05
2.48632023782231e-06
-2.5243147127512e-05
1.43539668399299e-05
-3.66818447446974e-05
-2.75617975451262e-05
-4.36413280447414e-05
-3.11802255562564e-05
-2.69882635950845e-05
-3.76082534152049e-05
1.39409349991924e-05
-3.03840627278623e-05
-2.24305932146685e-06
-3.03485275306828e-05
-2.30083042547819e-05
-2.74751074046565e-05
-2.85593457757941e-05
-3.31051817116541e-05
-1.52928272292142e-05
-1.28515288397836e-05
-1.66640268437483e-05
-4.02326596744577e-05
-5.03047307161972e-05
8.79486220535756e-06
-6.00564673144229e-06
-2.05800179829469e-06
-8.65178723597371e-06
-2.07298866094099e-05
-2.08515423600067e-05
-1.16356688318673e-05
-7.20276516025279e-05
-3.62811120656501e-05
-4.88435161359466e-05
-3.19419082281074e-05
-3.70261530062231e-05
-6.73065264356744e-05
-2.70044965029621e-05
-4.21997658611674e-05
-2.97883375877647e-05
2.11841637214222e-05
-3.07701306053668e-06
-4.16429724019226e-05
-2.72279770018998e-05
-2.15572274472582e-05
-3.63125444939939e-05
-2.74937392245448e-05
-4.95954286396442e-05
-3.78627390012726e-06
-4.21151970643792e-05
-5.67126041286369e-05
-5.32568587688181e-05
-3.78626689270852e-05
-2.7678992114651e-05
-2.21245508546022e-05
2.91994822424493e-06
-1.72272550555183e-05
-8.95617347507275e-05
-3.72230182792557e-05
2.06590570375264e-05
-1.48841804649731e-05
-2.63935149848376e-05
6.63631253818833e-07
-1.00371015593451e-05
-5.17056585029945e-05
-2.24620780347631e-05
-2.90808272957596e-05
-5.4662010872259e-06
-4.70504057683539e-05
-7.21379030413618e-06
-5.16252906753931e-05
-2.03050485135668e-05
-1.21044875155166e-05
-3.14631289183317e-05
-4.27680864363302e-05
-3.51845282800342e-05
-3.27161061824646e-05
-3.89206878285888e-05
-2.7905653193042e-05
-3.87217594413299e-06
-3.67798204904511e-06
-2.79667925327015e-05
-1.75144715247265e-05
-4.37295918447436e-05
-4.01651270469097e-05
-1.47541101785519e-05
-1.35089925242641e-05
-5.56819803376183e-05
-2.87699933423259e-05
-2.50854866700097e-05
-3.98619662902493e-05
-1.22406929094564e-05
-3.67674333147574e-05
-5.78239936503579e-05
-4.58347336658823e-05
5.47634494736744e-06
-3.39025270769405e-05
-1.99932553697083e-05
-1.4562071975416e-05
-1.71752361877596e-05
-7.00742930524216e-07
-8.75255123802005e-06
-1.33657401610422e-05
9.86259587687234e-06
-1.94140058348545e-05
-2.33661967172153e-05
-1.9677604816775e-05
-8.35774456533232e-06
-5.27936761723732e-06
-4.6450994293532e-05
-5.8697947151666e-05
-1.56031354137204e-05
-6.54529405810397e-05
1.17345460222467e-06
1.87525675211161e-05
-3.53909270444929e-05
-6.95409024813461e-05
-1.13948741674824e-05
-4.63243581980682e-05
-5.97791454092393e-05
-1.71071004566733e-05
-3.28441908093115e-05
1.18962731663153e-06
-3.72683266972304e-05
-1.14284875312214e-05
-5.85644060190556e-05
-3.06429300716128e-05
-3.68788170944356e-05
-3.63941254461793e-05
-7.0951524210849e-05
-3.20569648208793e-05
-4.00128362704514e-05
-5.14591111809634e-05
-1.09569670009648e-05
-7.53361603084066e-06
-1.82305094404273e-05
-2.56602458613404e-05
-6.66333804279157e-06
-2.28201578112879e-05
2.15671751756902e-06
-3.03019154064006e-05
-2.62557688406643e-05
-2.29024096222752e-06
-2.66509086447374e-05
-2.88429187756164e-05
-5.81960917779107e-05
-4.79163001975282e-05
-3.91305692398489e-05
-5.51808712703455e-05
-6.77941144693431e-05
-3.69060883073624e-05
-5.3015924065523e-05
-2.57939461925477e-05
-2.70270500793581e-05
-4.95876355077713e-05
-2.02541160858788e-05
-2.88460747360794e-05
-1.52319581427149e-05
-3.49648768338774e-05
-9.98793856870118e-06
-2.03380549946117e-05
-5.4705452832664e-05
-1.7445391162349e-05
-9.16349165025537e-06
-2.29823164152702e-05
1.94929791494415e-06
-1.67161682506652e-06
-3.3614423083819e-05
-3.95962898745247e-05
-9.9618598880319e-06
-2.70365591447937e-05
-4.96730262622566e-05
-4.84734805543188e-05
-4.41400087718982e-05
-8.35093576603543e-06
-1.35309886181654e-05
-1.80267099702445e-05
-4.24144398146968e-05
-2.85779445545592e-05
4.75934608027257e-06
-3.53224731770975e-05
-3.04895503713169e-05
-1.40478380300603e-05
-1.53790148100838e-05
-2.43851998193781e-05
-5.1984972866451e-05
-3.96059113846707e-05
-4.69565644624392e-05
-3.8344293989057e-05
-2.22013874072207e-05
-3.31271733056094e-05
-4.09762140186413e-06
5.312662818255e-06
-4.89285070601535e-05
-3.49291776281588e-05
-2.69667463245908e-05
-3.89757374555864e-05
3.65139797623946e-06
-3.4253436302898e-05
-2.70341071813134e-05
-3.46608687600634e-05
-4.36525875003798e-06
-2.70163122236309e-05
-4.00553247075118e-05
-1.24418540089636e-05
-3.92236363984622e-05
-1.64047107126542e-05
-1.80752775341201e-05
-2.23760463931044e-05
-1.537965045557e-05
-5.55260123075289e-05
-1.00723407948078e-05
-3.42599902040704e-05
-7.83879180279209e-05
-4.58149628808617e-05
-4.01562931265939e-05
-4.64115367092087e-05
2.68655560680721e-06
-2.57881367667494e-05
-1.99607375865085e-05
-4.00252576490354e-05
-1.13072581104755e-05
-5.79451533889828e-06
-3.60739700465958e-05
-2.509361645313e-05
-2.51055511899843e-05
-3.40305658890473e-05
1.26101217295465e-05
-4.29608385623278e-05
-4.59367290074183e-05
-2.96022928600341e-05
-1.86168995530229e-05
-6.94753387620227e-05
-3.72712072321147e-05
-2.60237563987403e-05
-4.51682530155765e-05
-4.12821936840482e-05
-3.15554222033377e-05
-3.8482732498567e-05
-9.67046026939053e-05
-3.3598931115039e-05
-8.25235164077892e-06
-2.30676918777958e-05
-4.02830780945279e-06
-1.61869481169364e-05
-2.03528013852811e-05
5.577491589302e-07
-1.19042075971086e-05
-1.62888520564093e-05
-3.92563473774544e-05
-4.12904794062775e-05
-9.431111297923e-08
-2.32385133625904e-05
-3.44998636492183e-05
-8.44450813368216e-05
-5.89767562511166e-05
-5.27395867051733e-05
-3.21723118761881e-05
-3.30441891564739e-05
-3.57234990459372e-05
7.9118205130472e-06
-2.51434677115063e-05
-1.63341780967559e-05
-8.3318921124068e-06
9.53731478084715e-06
1.93887589600317e-06
-2.16551461817607e-05
-9.98811793076711e-06
-5.59890662096304e-05
-6.3384736936756e-05
-2.00623343515708e-06
-5.16024797290041e-05
-7.2917647100184e-05
-3.19261796228434e-05
-4.5062577441545e-05
-6.15652662538073e-05
-3.95665998317922e-05
-5.32557281549862e-05
-4.03877716697777e-05
-8.27934188672813e-06
-2.33520805833615e-05
-3.17437555379305e-05
1.86330157191742e-05
-2.26936572144275e-05
1.77423796010402e-05
-3.48592498858487e-06
-5.01481814433463e-05
-3.81670016790567e-05
-5.25809615547836e-05
-6.83432377300875e-05
-4.13673071170113e-05
-4.65503616500139e-05
-5.67790120633065e-05
-6.30190755653317e-05
-4.21564691212496e-05
-5.5269425166281e-05
-1.49626923408309e-05
-1.53465593477915e-05
-2.95468866180826e-05
5.3695082932693e-06
-1.45206135656977e-05
-4.35051387327016e-05
-3.39325602474016e-05
-4.22892550104528e-05
-8.52992256730612e-07
-3.6284610931924e-05
-8.44986795447998e-06
-4.76787399393751e-06
-5.09809792218278e-05
-2.31138934500571e-05
-1.84450129360011e-05
-1.09225591128213e-06
-7.06620281109462e-05
-4.21114749952922e-05
-5.68371072728452e-05
-3.35574352665414e-05
-1.66636619187957e-05
-3.03557938809307e-05
-4.5194784754179e-06
-6.60981176749116e-05
-2.24306393857248e-05
1.16042232137178e-05
-2.7332691182135e-05
-2.71090434437761e-05
-3.42598368007195e-06
-4.32122203891091e-05
-1.99682054148831e-05
-3.12794657023866e-05
-6.85083456814375e-05
-2.55238377684749e-05
-3.51584041853184e-05
-4.56790088967343e-05
-3.4304114378117e-05
-4.87246682918585e-05
-2.86602224287955e-05
-5.82874421091037e-05
-3.87245771218201e-05
-3.10238946486399e-05
-4.0079920458971e-05
-2.14406709868717e-05
-5.85318507152556e-05
-1.41983369851902e-05
-2.80640407939558e-05
-1.61969787989597e-05
8.02421786089372e-07
-8.78127309349293e-06
-3.46803186515443e-05
-2.08203603214011e-05
-3.30686456148009e-05
-1.39999193551289e-05
-4.10866669152673e-05
-5.14633283699532e-05
-3.95782062770073e-05
-6.31612325126489e-05
-3.10700805604119e-05
-1.22757608023901e-05
-2.24646567502837e-05
-4.64154188889196e-05
-3.57972001511174e-05
-2.79019593305412e-05
-2.97014919520923e-05
-2.37665440860363e-05
-2.2285728942705e-05
-4.37161595912574e-06
-3.25400695053329e-05
-2.96617742723336e-05
-1.63118330486079e-05
-5.76449057984262e-05
-1.40083615490279e-05
-1.69884315413091e-05
-5.04527519958075e-05
-2.58861964299429e-05
-2.67162266746901e-05
-4.3783067172683e-05
-3.23251646253115e-05
-1.66321311952027e-05
-4.02983774054727e-05
-6.03430147683926e-05
1.62648960333519e-05
-4.14077871498175e-05
-4.76621157881855e-05
-3.38124713755314e-05
-1.47027363084043e-05
7.28286545686794e-06
-3.26926061536265e-05
-5.15402488568126e-06
-4.06283986488245e-07
-1.59618112415707e-05
-2.17013291617493e-05
-8.97705108829153e-05
-4.27193005591121e-05
-1.37520661662585e-05
-5.84682334520879e-05
2.59539001762574e-07
-4.12673096027974e-05
-5.49637736586168e-05
-3.64788913844636e-05
-3.73557436089897e-05
-3.2587349963212e-05
1.95577883716041e-06
-1.92262367971992e-05
2.63468763941553e-06
-1.95787279059611e-05
1.25204251851731e-06
-4.73417387750945e-06
1.63557841060122e-05
-3.58506606892921e-05
-1.68880626683385e-05
-3.82527800126238e-05
-3.2851454533895e-05
-4.81203198152898e-05
-2.8617322911844e-05
-2.18289886633373e-05
-2.86558866222383e-05
-5.82222408685649e-05
-3.10704014177513e-05
-4.08989108085867e-05
-6.27354073849451e-05
-1.58891307001449e-05
1.98141992502362e-06
-2.95505116384558e-05
-3.60380248405026e-05
-1.0020741277379e-05
-3.05368580222945e-05
-2.26986214477089e-05
-4.26398497070245e-05
-4.1219885793815e-05
-6.66730281599791e-05
-1.60639137401446e-05
-2.54430436618832e-05
-3.30792260160891e-05
-1.54919395626494e-05
-2.707304676433e-05
-7.3044874301829e-06
-1.72443689597988e-05
-4.20921153294969e-05
-4.10615405820235e-05
-2.79961898215575e-05
-1.81554605610545e-05
-5.73882750237778e-05
-2.94135024796752e-05
-2.51506899220673e-05
-2.44666875335031e-05
-3.99379788470208e-05
-3.21604088044224e-05
1.41611263539428e-05
-3.56787069055966e-05
-3.21342445414247e-05
-1.37886639429164e-05
-3.20635047858133e-05
-3.8928219411243e-05
8.59978040047476e-07
-3.44495709311659e-05
-6.84497469760995e-05
-3.93868568811698e-05
1.18747142022327e-06
-3.94804665720556e-05
-4.23722043269873e-05
-5.6311519450926e-05
-5.72221051781139e-05
-2.8324974533874e-05
-2.56210654146835e-05
-3.93137418137205e-05
-1.33752329884041e-05
-2.83034444409223e-05
-7.3039323588652e-06
-5.73296243671896e-05
-1.3833357394387e-05
6.56103745871413e-07
-1.00346202190405e-05
-1.64371004193071e-05
-3.10797782507001e-05
-2.63916609245185e-05
-2.24993680958924e-05
-1.98157515858884e-05
-3.31590921367302e-05
-2.56578916698103e-05
-5.70930168103587e-05
-4.36871981743627e-05
-2.26871822652273e-05
-2.43782323115517e-05
-3.63257163508596e-05
-1.66124864515267e-05
-3.9458468515807e-05
-5.12477079527019e-05
-2.22901947225261e-06
-3.40615350161654e-05
1.1881710716798e-06
-3.0621466361875e-05
-1.19405063112149e-06
-3.35530002248838e-05
-5.14912248688258e-05
-3.77839071254029e-05
3.0243478171294e-06
-3.65507942271993e-05
-6.73890356528131e-05
-5.94322026977542e-05
-3.05575861652217e-05
-1.74111594699277e-05
-5.56847709579003e-05
-2.52053209167706e-05
-3.37891408596726e-06
-4.73430388911016e-05
-2.56212971467356e-05
-4.60480741500382e-05
-4.90818563393836e-05
-4.12375382961534e-05
-2.34722405692098e-05
-1.83969972858872e-05
-3.68228841866642e-05
-4.8456819257721e-05
-4.60898917303792e-05
-5.38223585146418e-05
-1.22999169379233e-05
-3.84105370272383e-05
-2.10733597065707e-05
-5.0953712745474e-06
-4.766753972662e-05
1.20714074902484e-05
-1.18244794808802e-05
-9.12756562447748e-07
-1.84903983408095e-05
-2.31801983443851e-05
-4.22627338055402e-05
-4.74663847651295e-05
-5.2479884855566e-05
-3.97319516984065e-05
-3.89157916536112e-05
-4.55913911580848e-05
-5.62654618258904e-05
-4.12842740749288e-05
-5.45953111740261e-05
-4.03134206253259e-05
-3.90942038866282e-05
-2.77881538501536e-05
-4.12156416636564e-05
-1.54354221274968e-05
-1.26260281172334e-05
-7.60486740353552e-06
-6.23966583223064e-05
-2.80982785170978e-05
-3.3225983804961e-05
-3.73069720619057e-05
1.40367526207136e-07
-3.39747064501285e-05
-2.50291805928725e-05
8.14562259974437e-06
-4.46672822721159e-05
-2.31304450393065e-05
-7.04197102876719e-05
-5.09985911365699e-05
-6.31157728920607e-05
-3.12824314288968e-05
1.01675951390984e-05
-2.48697804362584e-05
-2.23491070976574e-05
1.25485073334728e-05
-8.13034466135567e-06
-3.91552330313568e-05
-1.71441899468115e-05
-2.44993906540786e-05
-3.30623322487535e-05
-4.75712803831357e-05
-2.90464843897296e-05
-2.4058372524997e-05
-2.96246611630744e-05
-3.29986682808487e-05
-3.18573953382534e-05
-3.58578183888631e-05
-3.94362200915459e-05
-9.88388013236172e-06
-4.4396998819614e-05
8.47226020648477e-06
-4.23440268076006e-05
-4.31558147368571e-05
-1.67522546797216e-05
-3.74670430010631e-05
-2.66896845416916e-05
2.89962535103669e-06
-4.34360591249005e-05
-3.77041355155454e-05
-4.91342278855512e-05
5.58103173562587e-06
-1.51096554754994e-05
-4.24892378476779e-05
-6.8859670217605e-05
-2.68202766031997e-05
-1.8242168836166e-05
-4.66117026665648e-05
-3.93918652261668e-05
-2.28899569644409e-05
-4.21014129590844e-05
-2.7724629368461e-05
-2.5647031286437e-05
-3.041740693297e-05
-2.4418087854619e-05
-3.70317690152821e-05
-2.26255586075923e-05
-4.68687646539141e-05
-4.45021643544285e-05
-4.65631827331119e-05
-5.93053290912793e-05
-3.26029433961217e-05
-5.02026310752385e-05
-5.02446677471993e-05
-1.62442471474088e-05
-2.99254099518655e-05
-6.10097980483446e-05
-1.18697014369356e-05
-9.5651937529623e-06
-5.8130498006504e-06
-4.19304437853442e-05
-2.20518870381299e-05
-1.88099721677387e-05
-6.13114269736044e-05
-4.15382324729484e-05
-4.96277385784738e-05
-2.80953181397758e-05
-3.1110554685013e-05
-2.45119271315293e-05
-1.91206604796977e-05
-5.55114052322157e-05
-3.06587696265706e-05
-2.31883488836313e-05
-6.25238133083533e-05
-4.1348786454212e-05
-6.59569486238354e-05
-4.11958122341689e-05
-2.91386559355067e-05
-1.70134753384551e-05
-1.87076254983443e-06
-3.86420762529408e-06
-2.18814387401406e-05
3.92896556094575e-06
1.29877763981689e-05
1.54558948917866e-06
1.16268908064804e-06
-2.96988865582282e-05
-3.43596850267006e-05
-4.362122642062e-05
-2.4806669783675e-05
-2.31957321743565e-05
-4.72863132068248e-05
-2.98205188857841e-05
-3.16213864471301e-05
-4.74864127727851e-05
-2.66746809720919e-05
-1.15181322923517e-05
-1.56594902686202e-05
-1.03148446852037e-05
-4.67188279910118e-05
-5.13903100614776e-05
-4.51369151023194e-05
-3.68488650991635e-05
-4.95768294049198e-05
-6.18102527967646e-05
-1.9328929055542e-05
-3.45835268897665e-05
-2.12251677125844e-05
-2.58021969689406e-05
-2.52313187062973e-05
-1.73711952372987e-05
-4.13244355010568e-05
-2.62237321378322e-05
1.43323121648385e-05
-6.54343543400084e-05
-2.46382052857083e-05
-2.0638241474872e-05
-4.55234135127598e-05
-3.72192163119935e-05
-2.69956105213902e-05
-3.28295531308931e-06
-3.12825444610645e-05
-5.44723035470404e-06
-4.49484532398705e-05
-1.1999534944334e-05
-2.32881376937051e-05
-1.70497808105038e-05
-4.88594897497612e-05
-8.83634209844555e-06
-4.82455178299971e-05
-5.31758264473388e-05
-4.4441090807801e-05
-4.39254225580841e-05
-1.11658025041963e-05
-2.64996889980635e-05
-4.73226261570453e-05
-2.47227993710944e-05
-5.00129806534761e-05
-3.23032030028486e-05
-2.71855099367653e-05
-1.96144498734696e-05
-1.50325766730633e-05
-3.74897163596625e-05
-3.66226776268351e-05
-2.81217104486286e-05
-6.79214339218221e-06
-2.08522151828942e-05
-1.09809050165535e-05
-4.41549116393241e-06
-3.66254579750817e-05
-5.35546012874094e-05
-2.31864097573384e-06
-2.32472651210874e-05
-3.63630301915605e-05
-2.26437114910137e-05
-3.6513311176547e-05
-2.16161450525003e-05
-1.20193905915077e-05
-4.15114831220485e-05
-5.70982960352072e-05
-2.24278814119978e-05
-3.42323265902975e-05
-2.57710764744984e-05
-2.36896979548581e-05
-3.54865642894364e-05
-6.12454359302453e-05
-2.12868517519663e-05
3.74723697740273e-06
