# Supplementary material for: Research on computational propagation and identification of mine microseismic signals based on deep learning
Source: PLoS One. 2025 Oct 22;20(10):e0334641. doi: 10.1371/journal.pone.0334641 (PMC12543183; doi:10.1371/journal.pone.0334641)
Supplement: S7 Data — (ZIP) [file pone.0334641.s007.zip › 000100900001378.xlsx_0.txt_24.txt.txt]

-2.88858353887612e-05
-4.47336633657712e-05
-3.24598344869676e-06
-3.06437790431694e-05
-6.69575987845535e-05
-6.23542545933333e-05
-3.08475637052718e-05
-2.78510830144734e-05
-4.14819402672085e-05
-4.42102551165858e-05
-4.46214526892539e-05
-4.61133730178157e-05
-2.74587175904801e-05
-2.95197981587196e-05
4.32531861467281e-06
1.44104390740177e-05
-1.4555050410922e-05
-5.82236120743688e-05
-3.91660158669562e-05
-1.28789825681839e-05
-2.21358468477781e-05
-1.99431521280146e-05
-3.21644850524337e-05
-5.41533064469291e-05
-3.44105222906248e-05
-6.0194489521655e-06
-1.08718027617618e-05
-5.60018826335725e-05
-6.15116542101679e-05
-3.20370883397003e-05
-3.5584888954987e-05
-2.16140090758271e-05
-2.1358786768752e-05
-3.55283358976937e-05
-3.23731835260681e-05
-2.23179284146544e-05
-4.39200010081919e-05
-1.79391020351318e-05
-9.77218236659256e-06
-1.93511937552689e-05
-4.23086384695507e-05
-4.96192948837587e-05
-4.7026655933726e-05
-6.1245416928163e-05
-3.27672944563336e-05
-5.11002791738073e-05
-4.63618125488012e-05
-3.13805842020845e-05
-2.96514196124252e-05
-5.79845843069128e-05
-3.70002892464766e-05
-8.15710013951624e-06
-5.96203806848235e-05
-1.80314129800487e-05
-3.32731585211537e-05
-3.39646530983042e-06
-1.19000235068085e-05
7.99269484447609e-07
-3.47621367181827e-05
-5.11448229570086e-05
-2.37205475493867e-05
-1.89436981099009e-05
-1.10234222761559e-05
-5.27389243700695e-05
-1.24562194539157e-05
-1.76391374768131e-05
-7.49567322124791e-05
-3.26812704897416e-05
-4.39387764886206e-05
-2.7135747031567e-05
-1.64533535376123e-05
1.28092331257734e-05
-4.26755155601648e-05
-2.9740388932426e-05
-7.00545876653373e-06
-5.09650822063029e-05
-3.24796575135736e-05
-5.05527722665347e-05
-1.27583286366635e-05
-1.92507519568461e-05
-3.30982518686415e-05
-2.73529704893645e-05
-4.22199066930743e-05
-4.68002160575237e-05
-4.13277645012396e-05
-1.3712973885185e-05
-1.13112863973458e-05
-4.89465979519362e-05
-3.96074930791835e-05
-5.80161939313477e-05
-7.46834488179287e-05
-5.20691777855725e-05
-4.99318556330556e-05
-2.50947012794057e-05
-2.68074173584834e-05
-7.99322500965819e-05
-4.32198385186389e-05
-2.55917265153066e-05
-3.52429528717876e-05
4.69451398326819e-06
-4.54313937375655e-05
-2.36094518111827e-05
-7.48439798790501e-06
-3.2912724029901e-05
-3.90637189223409e-05
-8.05967704200198e-06
-3.81742698553653e-05
-2.07208023959755e-05
-5.10174222315749e-05
-4.2844611470892e-06
-3.06927565538151e-05
-4.14324405786468e-05
-1.72732380270376e-05
-4.34856378642247e-05
-3.03822767523807e-05
-6.03123450251218e-05
-5.94183244443336e-05
-3.42338960133191e-05
-1.94627863947182e-05
-1.12193798569928e-05
-3.00681815838805e-05
6.91829557146248e-06
-2.91519513567384e-05
-3.85174972280624e-05
-1.63624767425783e-05
-2.32059405249772e-05
-5.01267165155681e-05
-6.68126425089913e-06
-2.35143446768819e-05
-5.28986602437357e-05
-3.58221752089935e-05
-4.34311427972294e-05
-5.3383358330374e-05
-2.58012741481379e-05
-4.55435712470885e-05
-4.78302415538229e-05
-1.27906723847283e-05
-2.57517910180817e-05
-1.56753370009639e-05
-5.14318464968064e-05
-1.65859287756654e-05
-2.7375533357422e-05
5.75249896438097e-06
-4.67144806358238e-05
-5.942974690475e-05
-4.3149635161293e-05
-4.61531912726371e-05
-6.53869035130642e-05
-5.18573520773471e-05
-3.78882295582886e-05
-5.89173320543078e-05
-4.9520928261804e-05
-2.42716259870879e-05
-3.90204134785844e-05
-2.56811410074177e-05
-3.53358404386944e-05
-5.33308843190429e-05
-2.64228160994008e-05
-1.69412047115933e-05
-3.04293753519894e-05
-3.40715641805457e-05
-2.19297693610414e-05
-2.24062069896159e-05
-4.48504396516564e-05
-3.56528903505483e-05
-3.84818501367149e-05
-1.86077537623008e-05
-1.89599809568365e-05
-3.58191509945497e-05
-3.02760842699653e-05
-2.16788456673463e-05
-2.7747654953303e-05
-3.85879444777882e-05
-2.84284359062128e-05
-2.98479757608675e-05
-2.95499226334825e-05
-2.95226319752652e-05
-2.28364160234747e-05
-2.27187339047033e-05
-2.27151824065584e-05
-1.76253731209542e-05
-3.19990977243876e-05
-7.33633957748589e-05
-2.4263055274017e-05
-4.82146385431954e-05
-7.75418233783745e-05
-5.74025394774481e-06
-1.76479726169388e-05
-3.75184172152446e-05
-5.90694088566537e-05
-2.73114373464257e-05
-2.83796976123177e-05
-1.84958469687582e-05
-5.90582057447977e-05
-1.32192982657057e-05
-2.73382037127042e-05
-1.72134373139961e-05
-2.9181998318195e-05
-6.27020453740721e-06
-2.78307182758393e-06
-1.45335646224958e-05
-2.43599048998135e-05
-1.11020704791226e-05
-2.39416084317672e-05
-3.97271662186455e-05
-1.26979208822299e-05
-2.20899889994308e-05
-3.11221218382195e-05
9.44205493252121e-07
-1.64892325214928e-05
-3.05286510477594e-05
-4.10616778369383e-05
-1.05695731328973e-05
-1.40182278798511e-05
-1.09373779050892e-05
-2.08292518587152e-05
-2.83652558286504e-05
-2.31610687257454e-05
-1.88218938948989e-05
-4.122986878867e-06
-2.48145203502455e-05
-4.19955534473096e-05
-2.34363736570738e-05
-5.04072095832545e-05
-3.49683491303257e-06
-4.61377413443569e-05
-1.02422441503157e-06
-3.54234853136251e-05
-1.19298421390638e-05
-3.80026543992421e-05
-4.5292865965146e-05
-2.64710685392343e-05
-1.23262496580739e-05
-3.57681298019584e-05
-2.38090161603248e-05
-1.95547799590613e-05
-1.47478639950543e-05
-2.07227343673402e-05
-3.03639797466263e-05
-4.23345276732686e-05
-3.97533570654579e-05
-8.89022488730717e-06
-1.94759403301107e-05
-4.20643480537437e-05
-1.18586527774106e-05
-4.3035194930988e-05
-6.13406423622621e-05
-6.20602340135978e-05
-5.39596341538374e-05
-2.33267506975986e-05
-4.96221486183369e-05
-1.16636263898631e-05
-2.60147986703575e-05
-6.51743582306174e-06
-3.17365071114468e-05
-3.21559614487052e-06
-3.55261816070178e-05
-3.96962945104975e-05
-3.46860008032593e-05
-7.27605810903321e-06
-3.2174234607274e-05
-8.76338047305694e-06
-3.36188532884299e-05
-2.57584188718254e-05
-8.9688961307004e-06
-3.74383660842623e-05
-3.56345395469151e-05
2.48946302342571e-06
-4.70417368073681e-05
-2.43280483215684e-05
-2.90432976902329e-05
-3.84842345104421e-05
-5.42069511252301e-05
-4.29674292600684e-05
-2.08835661178738e-05
-3.08841818633582e-05
1.20301824576518e-05
-3.00263619033877e-05
1.30523400536648e-05
-2.65147361281042e-05
2.43236194277146e-06
-2.0793022357975e-05
-3.32017896100245e-05
-2.66528979271824e-05
-3.49286294237122e-06
-3.52037510196401e-05
-2.56237135846814e-06
-4.26195182194576e-05
-5.94597632157374e-05
-6.10543006014813e-05
-4.29440664852823e-05
-3.70839933779421e-05
-2.9414192095442e-05
-3.46038938507002e-05
-1.39405343218249e-05
-6.18757827026007e-05
-7.39117441358425e-06
-4.51555751431125e-05
-8.78413951733825e-06
-5.24850163729357e-05
-2.19354005295966e-06
-2.27400892690466e-05
-2.58381174898426e-05
-2.36612552530169e-05
-1.85082276456051e-05
-3.52679984685261e-05
-8.09533933907033e-06
-2.96150032130611e-05
-5.15259573659382e-05
4.73329590007346e-06
-3.20028126862514e-05
-5.29889474036683e-05
-3.15173136887695e-05
-4.48310315219351e-05
-4.32583750749594e-05
-4.3557105501419e-05
-1.36777355124733e-05
-4.36440370755185e-05
-1.84356751133895e-05
-3.21937384108732e-05
-3.75691136335531e-05
-2.50018031660611e-05
-1.63027841648325e-05
-4.50908083337492e-05
-1.36373608329182e-05
6.57290663489728e-06
-7.26517339407996e-05
-5.26626703764068e-05
-3.52629747255462e-05
-2.68194915123496e-05
-2.76898182179521e-05
-3.30504262594483e-05
-2.28711136068331e-05
1.53243980517638e-05
-4.60120555897777e-05
-3.95294486885209e-05
-2.98785341701864e-05
-2.80357310048529e-05
-3.22611779292964e-05
-2.64548913294777e-05
-5.68775477496182e-05
-1.65165596335293e-05
-2.4825893734618e-05
-4.09853985690723e-05
-2.38105461569781e-05
-7.35862897032939e-06
-4.19898171916115e-05
-1.5530801137777e-05
-4.11145054146615e-05
1.705246984329e-06
-5.33890994850343e-05
-3.27419683327296e-05
-1.57461777524566e-05
-1.75545269753419e-05
-3.31400351170495e-05
-4.45115627380214e-05
-3.41495307372459e-05
-9.83389808321058e-06
-2.92777620516904e-05
8.67663504542586e-07
-2.20721354660842e-05
-1.51079031894667e-05
4.30750078717527e-06
-3.0274353342222e-05
2.67595623630279e-06
-1.4952451446993e-05
-2.95940109927055e-05
-6.10631874935481e-05
-1.6592490770394e-05
-4.05440585781838e-05
-3.22188954918169e-05
-3.49169057677179e-05
-5.9303162732332e-05
-3.15450747564163e-05
-6.04915955994648e-05
-4.77533444999287e-05
-1.82743694479735e-05
-2.82171790648848e-05
-8.3782413637057e-06
-2.99086670983386e-05
-2.29103672113575e-05
-5.69254756902214e-05
-3.82587639643659e-05
-2.69677335194901e-05
-2.36652415358513e-05
-2.32820680881397e-05
-3.73098852587326e-05
-3.88926301540165e-05
-4.66621908330698e-05
-4.71412955972481e-05
-3.75177508220661e-05
-2.57418016512416e-05
-7.06621571460024e-05
-5.12657125792039e-05
-2.63963033649114e-05
-1.55639952732388e-05
-1.05046873245685e-05
-1.53233130588141e-05
-2.15691371608938e-05
-9.94760783488881e-06
-1.5264243780623e-05
-5.19290624715259e-05
-2.02739565147642e-05
-4.35070084038962e-05
-2.08535761895712e-05
-2.7116856507779e-05
-1.79606917683408e-05
-2.47287948790759e-05
-8.33112080800891e-06
-6.97228119417785e-05
-5.60582149815871e-06
-5.89001377805498e-05
-3.3150479338701e-05
-4.87350511601317e-05
-4.74271244064934e-05
-2.55512907688645e-05
-3.06559143457271e-05
-3.83803189782648e-05
-2.56028110262985e-05
-4.10079007871228e-05
-6.39169634577435e-05
-2.54521111922368e-05
-5.26668242534411e-05
-4.21677149767464e-06
-2.97370495977767e-05
-5.64338602914139e-05
-2.81175090182428e-05
-3.60512622265998e-05
-2.24780847364527e-05
-2.65477329678903e-05
-4.59445843783274e-05
-4.2506737377042e-05
-4.44255011974924e-06
-5.23286134897198e-05
-2.06370557723031e-05
-3.05285946754988e-05
1.79196814407313e-06
-2.11710023753117e-05
-2.97752718186769e-05
-2.69211611935694e-06
-4.08366342410631e-05
-4.42564399204438e-05
-5.81744894638142e-05
-2.54448953232929e-05
-2.66148714507618e-05
1.28396800297726e-05
-8.0718630927159e-06
-5.50772040173243e-05
-1.82165080498839e-05
-6.73571209868856e-07
-1.61540687029686e-05
-4.87071831030696e-05
-1.88409623911618e-05
-1.97297600534687e-05
-2.89278675163584e-05
2.67734880433051e-06
-2.0878093074365e-05
-3.74312682041372e-06
-3.63109748584281e-05
-2.45865184405405e-05
-5.68777750449471e-06
-4.59957196196518e-05
-1.60856141916067e-05
-6.14885333266269e-05
-2.7634087540116e-05
-2.12081148322265e-06
-5.10810161607494e-05
-6.67195974716653e-05
-1.12471041585514e-05
-5.78190724457579e-06
-7.19286773766857e-05
-4.18039288902984e-05
-3.94150125063611e-05
-1.70646496471266e-05
-1.92405675467246e-05
-3.78020023978549e-05
-8.29475361243198e-06
-1.63334417853594e-05
-1.31626075560879e-05
-2.5154932928703e-05
-1.84731735540279e-05
-6.68589375395958e-06
-2.87059401869749e-05
-3.27261006542674e-05
-2.3368651042297e-05
-3.1129635346349e-05
-5.22954981648034e-05
-3.05131529824544e-05
-1.4738509095982e-05
-1.74705855002875e-05
-3.78615264599671e-05
-3.94830074071141e-05
-2.82870148707582e-05
-4.76406297763512e-05
-2.94368070954297e-05
-8.34876003962675e-06
-5.52147091760339e-05
-1.43707356354962e-05
-4.85747018144028e-05
-1.92885966349514e-05
-2.08677426126102e-05
-4.20015324021564e-05
-3.05989714653646e-05
-2.62760662332629e-05
-2.69554761698317e-05
-3.44709735094877e-05
7.16615909468421e-06
-4.0036241329232e-05
-3.06040154778797e-05
-4.77572693828764e-05
-1.49964491643462e-05
-8.57558572421789e-06
-1.97513210344835e-05
-2.56751299433401e-05
-4.18915000331298e-05
-3.99956991945395e-05
-1.94811884096869e-05
-2.1368231959185e-05
1.85703318161778e-06
-7.05503745700887e-05
-1.29170679812495e-05
-9.64885487402563e-06
-4.08690832386274e-05
-1.51582305888689e-05
-3.26647507874343e-05
-1.8224062985583e-05
-5.33995587222276e-06
-4.31540868944141e-05
-1.44108886689059e-05
-2.64513491972008e-05
-1.08500028545251e-05
-8.91866007210187e-06
-2.97176479551665e-05
-5.07483889717252e-05
-6.2423925428913e-05
-3.88394180967421e-05
-3.30916224204667e-05
-6.13274051843896e-05
-2.9114592164404e-05
-2.44664396509485e-05
-1.51003304551825e-05
-2.36542764559903e-05
-3.83396725524912e-05
5.6795156619561e-06
-3.70338728700592e-05
-3.53882530376563e-05
-1.03699005641974e-05
-5.75476010268253e-06
-2.31984946958828e-05
-7.94436091560438e-06
-4.14244962183664e-05
-4.32153334815402e-05
-2.52368536837154e-05
1.57661376885122e-06
-2.61875783649179e-05
-3.04837379235818e-05
-1.14321049046327e-05
-9.306583872908e-05
-3.72057517137369e-05
-1.78647589096761e-05
-2.03108676905908e-05
-1.65358854812248e-05
-2.88366786110525e-05
-2.50226217916565e-05
-4.66393367894759e-05
-2.68858233492117e-05
-1.21898629634983e-05
-4.67217696766304e-05
-2.71498713091129e-06
-5.00764191259906e-05
-3.63440725260696e-06
1.06722706910464e-06
3.76256382612056e-06
-6.95320154431886e-05
-4.26133936517091e-05
-1.73059087569586e-05
-2.10215838021817e-05
-5.60778294697208e-05
-1.35110097852304e-05
1.71763738131983e-05
-5.45818569814401e-05
-3.32676930003473e-05
-6.27045531407851e-06
-4.55994800285516e-05
5.08266543385937e-07
-2.9476477807046e-05
-2.75032772625258e-05
-7.11283401144191e-05
-3.14516280096377e-05
-2.97144976984768e-05
-1.57391253377782e-05
-2.29253576530341e-05
-4.03100285040228e-05
-5.81673072431869e-05
-3.22226563909679e-05
-4.47911737527604e-05
-2.77606721732067e-05
-5.05370945123132e-05
-8.07369084158633e-06
-6.74634930914394e-05
-3.74376622988156e-05
-3.01335778418251e-05
-3.11646236641745e-06
-2.86511214697956e-05
-2.55625169376719e-05
-1.11546359154804e-05
-4.99572385906144e-05
-1.58331740688752e-05
-3.23999714222534e-05
-3.23373435381544e-05
-5.13224393512816e-05
-1.24378780225592e-05
-5.70842678288425e-05
-5.12670001629982e-05
-3.64488056699746e-05
-2.10402067524021e-05
-5.08010328196807e-05
-1.0944846947059e-05
-1.65417765954871e-05
-7.47395897577735e-05
-2.45586606848725e-05
1.56761097534253e-07
-6.04653628512059e-05
-1.87440256003515e-05
-4.6352063080083e-05
-2.50598007216676e-05
-1.31847059299624e-05
-1.77103579441086e-05
-5.98096011250821e-05
-4.20883819325795e-05
-1.6862716999328e-05
-4.02232474524982e-05
-4.01854695395989e-05
-2.640378737323e-05
-5.2852126537815e-05
-4.99792379773874e-05
-1.91020971472603e-06
-3.4786812542694e-05
-7.58834717358371e-05
-4.29049184585165e-05
-2.464828796323e-05
6.6487935215075e-06
2.8930099938977e-06
-5.51910630253618e-05
-9.39404556209582e-06
-2.4798139671119e-05
-3.493195243382e-06
-2.85480324081756e-05
-5.29504781352389e-05
-2.76418111170277e-05
-4.00252408205015e-05
-3.43775839826323e-05
-5.29164542439718e-05
-1.647518328508e-05
-3.60086251591927e-05
-4.00452389752554e-05
-1.60832883048011e-05
-1.73854657578029e-05
-3.22776215219347e-05
-1.22900789249532e-05
-1.23670353507838e-05
-1.96353691347232e-05
-1.37357183279636e-05
-3.28914366437826e-06
-4.0896931611616e-05
-2.10276774549411e-06
-6.27669168743164e-06
-2.31975002768363e-05
-4.53051009203561e-05
-3.33835010456368e-05
-6.04662887585122e-05
-5.32194941557697e-05
-3.86163321140822e-05
-1.14858595445353e-05
-3.24309555033375e-05
-2.19064755596831e-05
-2.82543233646503e-05
-7.36478869160257e-05
-1.12633694161598e-05
5.35559768027635e-06
-3.45186854952941e-05
-1.64849659613684e-05
-3.45301066790117e-05
-6.11041412278967e-05
-2.86343037836256e-05
-5.96587682011066e-06
-5.47013575409071e-05
-1.93623835375818e-05
-3.07394189717382e-05
-3.45455323844782e-05
-4.74996640512321e-05
-3.19496017070951e-05
-5.34574973826006e-05
-3.4865512488613e-05
-2.60241251128739e-05
-3.87734690571374e-05
-2.31492191184678e-05
-3.55208305284641e-05
-1.9525584399719e-05
-3.11840450998766e-05
-3.22183435950843e-06
-1.16856829301999e-05
1.61812257795597e-05
-9.00012988701284e-06
-5.45988302741474e-06
-1.73486083474057e-05
-1.95362247723888e-05
-4.58358135685115e-05
-8.90685704998118e-05
-3.49571153695491e-05
-4.15377237876315e-05
-5.39939579325335e-05
-4.34668357695339e-05
-5.40900335450716e-05
-5.74004453197597e-05
-3.51829248297531e-05
-3.48610683695634e-05
-7.96211850603401e-06
-4.48733681016315e-05
-1.86120322927122e-05
-4.04093520607904e-05
-2.59900424020196e-05
-2.42694124473893e-05
-3.0465109347244e-05
-3.58006866813088e-05
-3.90800712287716e-05
-2.73514550423987e-05
-9.08856842526168e-06
-3.58774755812926e-05
-8.03371918987965e-05
-5.72404327320958e-05
-2.03662811430332e-05
-4.36307505776208e-05
-1.98190817517728e-05
-1.66135715729563e-05
-1.4400228954338e-05
5.0652854320421e-07
9.50982410073545e-06
-2.97884744552988e-05
-3.7204649539549e-05
-2.08191590512543e-05
-1.75528515919263e-05
-6.30584762843333e-05
-3.82003241409589e-05
-2.21673903329537e-06
-8.6650249580791e-06
-3.53858867618774e-05
-2.93645967053943e-05
-5.3756480994377e-05
-6.24470736007657e-05
-2.308491588743e-05
-4.53405796870311e-05
3.94429029290359e-06
-6.23368602704212e-05
-2.15972330075964e-05
-6.08433389318888e-05
-6.08650409801486e-05
-2.28194311117382e-05
-3.6880372704604e-05
-5.55799776790854e-05
-3.63434374637471e-05
-1.439607412329e-05
-2.96071233331433e-05
-1.70544589648791e-06
-3.31001465334401e-05
-5.72064756081819e-05
2.63245057117014e-06
-3.75718079673024e-05
-3.10234834902797e-05
-1.96292850387015e-05
-2.95608555315093e-05
1.4160508995232e-05
-2.58905406934689e-05
-4.08717824767014e-07
-4.10930862216361e-05
-4.74707504655581e-05
-2.25522485212838e-05
-1.96944878821401e-05
-5.37439760119137e-05
-4.98059237905309e-05
-4.42345853504736e-05
-2.22410443090096e-05
-5.02340359911648e-05
1.34076544122043e-05
-1.84811115753668e-05
-4.02045943665073e-05
-1.55616547688515e-05
4.01846751432935e-07
-3.46470759202791e-05
-2.16876293780424e-05
-3.93751733294945e-05
-6.01476472797161e-05
-4.44407468490624e-05
-1.20755080945571e-05
-3.85066659876251e-05
-4.64402093934818e-05
-1.51116550794136e-05
-4.95551038202186e-05
-4.35044712367215e-05
-1.22703930158296e-05
-7.26425209417042e-06
1.03325945698245e-05
-3.22618710168667e-05
-4.21450698554974e-05
-2.32483108586955e-05
-3.18203360927152e-05
1.15104822927549e-05
-1.32893072325966e-05
-3.90989121091956e-05
-4.46346991731866e-05
-2.75346791773777e-05
-2.83265557308277e-05
-5.34772037350986e-05
-3.68787209584394e-05
-5.57072788310291e-05
-5.39206280695292e-05
-3.81562098265361e-05
-1.57531565124403e-05
-4.12169113449535e-05
-3.39212381924318e-07
-1.38901893896427e-05
-2.11315993529285e-05
-3.13563013065307e-05
-1.3787394046279e-05
-1.4041564280757e-05
-4.82650463304055e-05
-1.49786262492885e-05
-3.96006630483237e-05
9.5409152805894e-06
-5.3421990933338e-05
-3.48582508663565e-05
-4.78600927163789e-05
-6.51719180416112e-05
-1.97159734626637e-05
-5.68031903695095e-05
-4.95017093852231e-05
-3.8061106814801e-05
-7.45395278746163e-05
-3.63907789685259e-05
-2.69583175371911e-05
-2.35691735291257e-05
-3.57519179327945e-05
1.46034331320275e-05
-9.20087855909208e-06
6.79549763479923e-07
-3.63268392150028e-05
-1.4202058956764e-05
-2.75317833282278e-05
-4.84753062465167e-05
-3.65774492154999e-05
-4.48705292744743e-05
-3.85839937782726e-05
-4.20380751450856e-05
-4.10004428100187e-05
-5.83672308977497e-05
-3.49929042183474e-05
-1.37818825255181e-05
-2.30970948819724e-05
-2.14268397635685e-06
-3.16397322513365e-05
-2.01555989253829e-05
-4.26924058971007e-05
-2.36784218264501e-06
-2.74938421134932e-05
-2.86391798366843e-05
-4.58970424793268e-05
-5.25991933717363e-05
-5.06244876057612e-05
-2.16374065857881e-05
-4.71466813388405e-05
-4.62040409686197e-06
-5.39882557738321e-05
-3.29194075237271e-05
-2.9965255716973e-05
-3.62108313227821e-05
-7.94234885476266e-06
-1.14809062387097e-05
-9.29111336636359e-06
-8.90869423042948e-06
-4.02520819986939e-05
-4.6039263650646e-05
-5.71996691754151e-06
-1.0599087310226e-05
-1.17821475460529e-05
-6.53549150200705e-05
-3.32862577468139e-05
-4.68760265748658e-05
-5.97495664315146e-05
-6.11239038675644e-05
-2.73877329708221e-05
-5.28335790020142e-06
-1.89876802537395e-05
-3.68544348005252e-05
-4.22724949526856e-05
-4.45156702673985e-05
-1.78229262611616e-05
-1.05262262765074e-05
-1.03959797765332e-05
-5.25891077902572e-06
-5.89306355548952e-05
-2.16889537061617e-05
-4.72923699108075e-05
-4.96499514527375e-05
-8.85256953542608e-06
-9.01140459882174e-06
-1.15674906534873e-05
-2.13920872378882e-05
-3.44680069969288e-05
4.83315716185411e-06
-4.0564006588016e-05
-2.74593843597369e-05
-2.88817493469676e-05
3.96432473089027e-06
-5.25677364050762e-05
-3.25779666733428e-05
-1.71955224795009e-05
-5.41558392001841e-05
-2.85635072092142e-05
-2.64380686628768e-05
3.87305532315652e-06
-1.8000417548796e-05
-3.30426865037008e-05
-3.46155245447309e-05
-6.09368805081572e-05
-2.75407362171656e-05
4.73613647714376e-07
-1.30594443329084e-05
3.28906295110235e-06
-5.84089679955552e-05
-4.6838045862947e-05
-1.40876621264378e-05
-1.18945984586942e-05
-2.00421082761443e-05
-4.73415801465235e-05
-5.06744053378511e-05
-3.38321517620844e-05
-2.4624040853536e-06
-1.67231062518851e-05
-2.524834752379e-05
-2.49364524674981e-05
-2.8292608968399e-05
-2.82703289620226e-05
-2.35744396548796e-05
-4.24217099177772e-05
-2.81062879155435e-05
-6.83071409035049e-05
-3.77558396584108e-05
-2.86792520610793e-05
-5.49160285330995e-05
-1.92598406487164e-05
-2.34404182618081e-05
-3.82099292429601e-05
-3.9809744214477e-05
-3.48666706383205e-05
1.6877296751055e-05
-3.38216470465388e-06
-3.05945970157816e-05
6.24690904567706e-06
-2.15171680873805e-05
-3.91316486998668e-05
-3.09703871697309e-05
1.14162117948897e-05
-1.86855911552076e-05
-4.52598699644855e-05
-2.17405845323907e-05
-3.67855111343581e-05
-2.73680479754911e-05
-5.47971034151682e-05
-2.44476824143977e-05
-6.14334786736742e-06
-9.71722101585722e-06
-2.64630855640571e-05
-4.7833672469543e-05
-2.33619325503498e-05
-3.68748544688957e-05
-3.66010771267346e-06
-2.7214486076664e-05
-1.42929284355473e-05
-1.87749638089381e-05
-2.68388739531076e-05
-6.25685519570189e-05
-4.16691841803775e-05
-1.48793857077007e-05
-3.31264328021248e-05
-2.5336951448939e-05
-2.64155221332257e-05
-4.25631356293428e-05
-4.95786665324531e-05
-1.3331824376376e-05
-4.73826763307819e-05
4.12987766667948e-06
-5.35075074315211e-05
-1.87093509315873e-05
-4.04130605979525e-05
-3.10452191096178e-05
-3.75223245247145e-05
-1.25926624345443e-05
-1.29800987916382e-05
-4.20408939263835e-06
-2.67858818457413e-05
-3.38174447195568e-05
-4.18415144611147e-05
-2.19719698183124e-05
-1.06689334684419e-05
-2.55314925129357e-05
-3.45814828851857e-05
-3.32063636320616e-05
-4.998859062846e-05
-3.46830912374103e-05
-8.86254560804568e-06
-4.64038333799497e-05
-3.86077278747971e-05
-2.4890032489345e-05
-1.98801570812019e-05
-1.37580344777941e-05
-1.32564015999353e-05
-5.74126733928403e-06
-4.86205762134185e-05
-1.28490846375895e-05
-4.28404894584654e-05
-3.99454577560515e-06
-1.31147518831255e-06
-1.67720955786869e-05
-4.7001446983751e-05
-6.11961525665078e-05
9.66369958459742e-07
-3.99089856158603e-05
-2.0681759215144e-05
-1.39558823898349e-05
-3.34678862177983e-06
-4.83769989010235e-05
-2.48020363978326e-05
-2.24984528814675e-05
-4.89070334694578e-05
-5.55804684313688e-05
-8.83638814990729e-06
-2.19914170975945e-05
-3.19777409398303e-05
-2.49814409204972e-05
-1.17737589900515e-05
4.15075463496738e-06
-1.95618007332881e-05
-4.57159409120707e-05
-2.70529458221534e-05
-5.04585037938677e-05
-4.08360227452535e-05
-2.54840850851515e-05
-2.35057044971313e-05
-1.32578644891281e-05
-4.35079327826347e-05
-1.04424757415877e-05
-4.25250716366416e-05
-7.07037249259286e-06
-3.97965956160036e-05
-2.3926453006476e-05
-3.43890217436047e-05
-1.6088236690472e-05
2.43202479284233e-05
-5.74486103092804e-06
-2.75533625821518e-06
-1.57907593850435e-05
-8.31722897699612e-06
-3.5056145561409e-05
-5.48019553350359e-05
-1.32805391067439e-05
-2.51923072978736e-05
-3.2982594688942e-05
-2.55049914058638e-05
-5.16947112973547e-05
-2.13454514524257e-05
-1.59951641776903e-05
-2.85916714743487e-05
-3.02252843394498e-05
-2.76746178520127e-05
-1.96483682118061e-05
-3.79070984974041e-05
-4.84138366446277e-05
-1.55677541055314e-05
-3.64017919460911e-05
-3.65247211244278e-05
-9.23416009792239e-06
-3.87513726151829e-05
-3.9668143591546e-05
-1.32516481526326e-05
-5.39424920526545e-05
-5.17416647223707e-05
-3.64789040713014e-05
-1.81000000756091e-05
-5.63922291298422e-05
2.30786278323407e-05
-2.45895640365858e-05
-2.66141423897935e-05
-6.58589001815646e-06
-1.72511755599708e-05
-2.07633342194491e-05
1.00512333289603e-05
-1.34924189273519e-05
-2.12119855885565e-05
-3.98845712008092e-05
-1.86557242875846e-06
-3.3934140325742e-05
-2.44367672776854e-05
-3.7950655193809e-05
-2.57057799046813e-05
-4.18969560336638e-05
-6.44382021639803e-05
-4.61983309431649e-05
7.92671574967475e-06
-9.29164909142611e-05
-3.42908217005835e-05
-3.72410926933482e-05
-3.51586925364539e-05
-2.23231159991755e-05
-1.12218493614712e-05
-2.5045090868666e-05
-2.54260434797539e-05
-3.13973554702892e-05
-1.89501113171998e-05
-2.60149470403002e-05
2.04811957266602e-06
1.52734483797731e-05
1.1027178131351e-05
3.00115507033564e-05
-5.72344479816104e-05
-4.26553687926181e-05
-3.32585322379784e-05
-5.78071616899357e-05
-1.40533866646347e-05
-6.37733478437353e-05
-6.06816700610203e-05
-2.31656041028819e-05
-3.37875732205734e-05
-4.97947961018303e-05
-4.45158270112486e-05
-3.00781364280453e-05
-2.45016879335819e-05
-5.25381418370665e-06
-1.65853005663132e-05
7.44002524973745e-06
-5.40730842757966e-05
-4.23574102888089e-05
-2.94369165874103e-05
-4.03215511881319e-05
-5.24647518514452e-05
-3.985151180798e-05
-3.97441579122139e-05
-3.82143183255943e-05
-1.30483088426878e-05
-3.32984258809714e-05
-3.25930592362016e-05
-2.40975343539927e-05
-2.49165613113941e-05
-3.81055529478374e-05
-1.53610375258939e-05
-2.07726812340834e-05
-1.20055728613866e-05
-3.66163151275346e-05
-3.13437154295749e-05
-4.00890511276255e-05
-3.20700771688161e-05
-2.67457165644843e-06
-4.58173729978301e-05
-3.0845958088289e-05
-2.7973483941906e-05
-3.15096873364732e-05
-2.80674769736176e-05
-3.11115969699049e-05
-1.41993239663873e-05
-2.51261110975393e-05
3.98354413190871e-07
-3.01206441731767e-05
-1.24713703024496e-05
-1.14402983992825e-05
-2.87156316752048e-05
-2.23383993401063e-05
-4.03600773389081e-05
-4.20190795992334e-05
-4.47652824380977e-05
-1.16600057175676e-05
-8.59956669605982e-06
-4.85854104299306e-05
-4.56361368945446e-05
-1.52255591598518e-05
-3.79680054911306e-05
-1.72833217412575e-05
-2.55234535369809e-05
-2.91974755396054e-05
-3.93585317942153e-05
-3.14179134846235e-05
-3.04285538172061e-05
-4.78350381990692e-05
-2.46821407329058e-05
-3.75537191637578e-05
-6.36851075183262e-05
-3.70666162384668e-05
-6.25125890348974e-05
-2.61545410580056e-05
-3.75861562488815e-05
-3.65501848631986e-05
-4.49860223882065e-06
-3.8422575903613e-05
-6.87652359905054e-05
-1.83920618064439e-05
-4.14123406412013e-05
-1.85861679886678e-06
8.74117544183912e-07
-3.69921973849474e-05
-6.14408453907246e-06
-4.94062889886314e-05
-5.83127931586509e-05
-6.829900793237e-05
-2.72724977654323e-05
-4.04097977073785e-05
-2.68700245507166e-05
-3.97991042943918e-05
-4.42892217859828e-05
-5.0394314994741e-05
-7.33101152684169e-06
-2.83903741556698e-06
-2.72497322400456e-05
-2.02754967837555e-05
-2.54097806953138e-05
-4.40540156163236e-05
-5.33634855203019e-05
-4.19142452044206e-05
-2.13228574607359e-05
-4.16406186640413e-05
-1.86786781315562e-05
-4.68493911278976e-05
-4.55582385780654e-05
-3.2413226498694e-05
-3.97816067464137e-05
-2.9066306837799e-05
-1.53338472283402e-05
6.38774319761444e-06
-2.37794771608896e-05
-3.04298458888256e-05
-2.11253331099387e-05
-5.2938164923991e-05
-3.99176638849787e-05
-2.65920693147451e-05
-3.02238366606363e-05
-3.57537754108453e-05
-4.98971461877562e-06
-4.70419604338679e-05
-2.87753543443706e-05
-3.63434039852794e-05
5.34804278799939e-06
-2.31434569856349e-05
-2.4479664002828e-05
-1.34382288013814e-05
-1.127052644392e-05
-1.20773428062082e-05
1.02370351547945e-05
-3.71832798495572e-05
-1.69535845131755e-05
-1.39803234019698e-05
-3.27702814182122e-05
-2.73471160989773e-05
-1.51497467595451e-05
-6.76990353738728e-05
-3.00038169611963e-05
-2.53835307693456e-05
-3.38623353372929e-05
-5.76181256908719e-05
-3.91794316722138e-06
-1.25155484828811e-05
-3.99498114755388e-05
-3.31256243660027e-05
-4.73259333426883e-06
-3.58920122233451e-05
-1.9921015045347e-05
-7.74015395998876e-06
-1.40178897134214e-05
-3.15693564007616e-05
-1.30937805786993e-05
-4.86164196227457e-05
-4.04117365022805e-05
-2.4862709016196e-05
-2.71153572291499e-05
-4.26404798959319e-05
-4.22160938359075e-05
-2.35321058306642e-05
-3.11787687180206e-05
-2.93747650311567e-05
-5.04779685781195e-05
-5.5018069133182e-05
-4.72784648663406e-05
-3.70593621310823e-05
-1.90185501382164e-05
-3.63466220746365e-05
-1.17752466907051e-05
-5.08413696760999e-05
-9.57034406161897e-06
-2.93340291796047e-05
-3.42402172977073e-05
-2.04559416098599e-05
-4.63895352657891e-05
-1.98452270647141e-05
-3.65345429694955e-05
-2.51144345742689e-05
-6.41536689888055e-05
-5.34878312395013e-05
-6.42953980390707e-05
-4.14265192958398e-05
-2.51570388865304e-05
1.85221387153854e-05
-3.47714288144974e-05
2.97613490365443e-06
-2.11089032214961e-05
-2.95747226391631e-05
-8.64891463794647e-06
-4.0830008315077e-05
-2.613453702525e-05
-4.17390954901423e-05
-2.43385898420214e-05
-1.71519925238791e-05
-3.22778643919485e-05
-2.61099658227989e-05
-5.10818545681181e-05
-2.5165727278246e-05
-3.58946963351646e-05
-3.82188092348546e-05
-8.08705116731921e-06
-3.3683476478995e-05
-2.97085509657676e-05
-4.98622556464598e-05
-2.03232284330991e-05
-3.53621285846902e-05
-3.50576616662958e-05
-1.58909943603431e-05
-4.64883221511454e-05
-4.64271006303337e-05
-2.0189433924109e-05
-1.89086878747218e-05
-1.66645858317195e-05
-5.99497035403074e-05
-3.07900251876893e-05
-6.04990088685297e-06
-5.24726047971055e-05
-2.88351755050357e-05
-1.86055019510906e-05
-3.54235711819572e-05
-4.31961766395808e-05
-2.4367379146809e-05
-5.09241920955045e-05
-6.30779765320006e-05
-3.8151258866193e-05
-3.54438719408788e-05
-3.39382798951052e-05
-3.02842527642234e-05
-1.35295195905295e-05
-3.53490967143229e-05
-5.21181169084675e-05
-1.7620218988663e-05
-2.81114904047815e-05
-2.73322807545746e-05
-1.89235095513995e-05
-3.23468819580358e-05
-4.20596313227933e-05
-2.44155406788752e-05
-2.27760411940199e-05
-4.96785699263727e-05
-1.19578998373771e-05
-4.54076225034703e-05
-6.29156276913557e-05
-5.46728982712206e-05
-1.99307333864388e-05
-6.33163754888863e-05
-1.61903083012277e-05
-5.70027108472801e-05
-5.32009099607965e-05
-1.10732931540583e-05
-2.81128798143605e-05
-5.1764020810439e-05
-1.59702389897392e-05
-3.79846063593986e-05
2.21985550846346e-06
-4.72584911032005e-05
-1.72810013127352e-05
-4.66558453267399e-05
-3.83101484209135e-05
-4.2121306944415e-06
-4.52452057538112e-05
-5.51654736584485e-05
-5.78314070321215e-05
-4.8651302412354e-05
-4.02991153939767e-05
2.28155706112284e-06
8.94536913099783e-06
-3.11293819889656e-05
-1.70946805327311e-05
-1.81920988359127e-05
-2.57243524520324e-05
-3.52935089830477e-05
-7.20895282700846e-06
-3.2377424822179e-05
-4.08522219841268e-05
-4.95143270337505e-05
-5.75923738460682e-06
-7.03522819609861e-05
-3.78970404476808e-05
-2.82539287351136e-05
-4.89640013679284e-05
-1.92651195246821e-05
-2.79473438476879e-05
-3.3989882178484e-05
-4.32770741088467e-05
7.30693327453327e-06
-1.01468994689426e-05
-3.17833665514141e-05
-1.86391227653283e-05
-1.97924897097482e-05
-2.74552758382134e-05
-2.3370062110852e-05
-4.65761035913854e-05
-3.96236803071812e-05
-4.11600526067015e-05
-4.87924699768965e-05
-6.27939704512178e-05
-3.8952792361965e-05
-7.37375171588734e-06
-2.22572959301367e-05
-4.14859573416717e-05
-3.98509296611067e-05
-6.56723374000211e-07
-3.28515839602641e-05
-2.04211559326343e-05
-3.46793532788355e-05
-1.79811536484985e-05
-8.37358596921311e-07
-3.51730286426826e-05
-5.15109977569905e-05
-1.85203590424044e-05
-3.97276258852057e-05
-5.17646474887583e-05
-3.68121972004281e-05
-4.16725212462454e-05
-5.25136905939635e-05
-1.92028248534004e-05
-4.31148740160749e-05
-3.9369535792843e-05
-7.29160705020937e-05
-2.41762629107333e-05
-5.84837138629539e-05
-2.10072913226548e-06
-4.3915671750453e-05
-4.01751571673109e-05
-3.40731588236883e-05
-3.78479648478302e-05
-1.64076545884406e-05
-5.99880796598172e-05
-4.41178913296737e-05
-2.09103554517758e-05
-4.32531828923629e-05
-5.30994002540179e-05
-5.40867743013816e-06
-4.13965532030882e-05
-8.0140844446081e-05
-4.58890003260244e-05
-3.7806574546855e-05
-3.52251069717823e-05
-1.9489950102474e-05
-2.99221033007733e-05
-2.02746160463894e-05
-3.1832877608299e-05
-5.31219772339002e-06
-2.87575139782617e-05
-2.6654984424189e-05
-9.7035444174298e-06
1.23975223231889e-05
-5.96136513560076e-05
-3.23358989604618e-05
-2.4867968680538e-05
-4.10186181861608e-05
-5.44326391594366e-05
-3.23791839232081e-05
-3.34000656297558e-05
-1.12380176759768e-05
-2.28647086317893e-05
-4.33803772097649e-05
-5.96641665415085e-06
-5.05116028981948e-05
-2.13894746070711e-05
-1.00825289532835e-05
-1.74215024106312e-05
-2.2720555305109e-05
-5.82836092808105e-05
-6.99579182658132e-05
-3.77745649639869e-05
-1.69217119906097e-05
-2.42181187648535e-06
-4.84207181716481e-05
-8.39849493465316e-06
-3.51259397332014e-05
-2.68213909025381e-05
-2.92170126025066e-05
-4.72121543334751e-05
-3.83227712485753e-05
-4.21972465335101e-05
3.76282644640324e-06
-4.93697739897445e-05
-1.31630731303465e-05
-2.82764991131301e-05
-5.60119734836558e-05
-4.6836987428637e-05
-3.28414369703673e-05
-5.82133746478185e-05
-1.08523710634601e-05
-2.68461641560825e-05
-3.03100858558273e-05
-3.76723250582869e-05
-1.31831250688879e-05
-3.98373907880167e-05
-3.63525926392377e-05
-3.19040923975144e-05
-1.62346057823853e-05
-3.10942235568525e-05
-1.65190495659609e-05
-1.22160597837954e-05
-4.51291914590093e-05
-8.44794717809403e-06
-3.63089563389703e-05
-5.21493223653174e-05
-5.4889143176247e-05
1.82480168965722e-05
-1.44988826131447e-05
-5.44993051005511e-05
9.50211130672443e-06
-4.2311656369363e-05
-2.29847291304946e-05
-1.65314003747797e-05
-1.84803962330165e-05
-5.29970185320432e-05
-5.47263710606286e-05
-1.37181667075582e-05
-4.63275911861228e-05
-3.12976202597334e-05
-5.97317468885344e-05
-3.02423550556999e-05
-5.1721178609263e-05
-3.22615483662331e-05
-2.90698564972643e-05
-4.74023864027304e-05
-1.17775638656624e-05
-1.98853282194783e-05
-3.3732220997168e-05
9.70691054342593e-06
-1.43586406138946e-05
-5.03651839828297e-05
-3.28514324816143e-05
-1.03400899283446e-05
-1.3401262579805e-05
-5.09346289093072e-05
-2.0964630364437e-05
-2.49367961245352e-05
-5.51162176103185e-05
-4.17493509605843e-05
-4.56030285239876e-05
-6.60202333314953e-05
-1.58317077021743e-05
-7.52216373533119e-06
-3.28907761280177e-05
3.08171985397542e-06
-1.83696552269354e-06
-3.84405960537157e-05
-1.80223281650019e-05
-8.3692194140346e-06
-2.57209582006528e-05
-1.07233863156838e-05
-3.7261639258473e-05
-8.25985678844078e-06
-4.60767143882873e-05
-4.48322432630164e-05
-1.80434703882111e-05
-3.01762524321188e-05
-1.81359727638543e-05
-6.29043106262333e-06
-3.98881805023905e-05
-4.98956637836157e-05
-4.9399485332761e-06
-6.00379112044066e-05
-1.44510933118312e-05
-3.11780674584039e-05
-2.61047892037805e-05
-3.640641540562e-05
-2.11197585961027e-05
-3.47625645809549e-05
-4.50477936427852e-05
-3.73945993786759e-05
-1.95530138414879e-06
-1.68289586610032e-05
-5.00646008125328e-05
-4.13809338037176e-05
-5.16312565973223e-05
-4.7289525852772e-05
-3.50948274774433e-05
-4.20407466168286e-06
-4.63768983282127e-07
-3.04002951868617e-05
-3.04180725539348e-05
-1.47488361763711e-05
-5.4982551669048e-05
-1.90667224243211e-05
-2.57585897661984e-05
-4.49362863520777e-05
-5.82718202636216e-05
-1.50843559359746e-05
-4.89861112359031e-05
-4.22963252488553e-05
-5.87130068710625e-05
-1.44523341109354e-05
-3.05697449516228e-05
-3.90714329014598e-05
-4.09106699393529e-05
-6.88253091436881e-05
1.97908385532463e-05
-4.92386790940866e-05
-1.90817320774501e-05
6.84510488203085e-06
-4.49988480909031e-05
-2.68972130363643e-05
-5.91808482139712e-06
-1.70142880836412e-05
-4.58112861925182e-05
-3.19323687850109e-05
-1.25020247425239e-06
-5.1640537084409e-05
-2.67770089330246e-05
-3.52775461464281e-05
2.56181820531092e-05
-1.22341299764703e-05
1.13310674621996e-05
1.27644537282621e-05
-1.72757514125964e-05
-5.58698462246758e-05
7.68329767400334e-06
-1.77543702387444e-05
-2.16635619926127e-05
8.69161751073362e-06
-1.02295776976642e-05
-3.26008251798302e-05
-4.27465900851129e-05
-2.51301750007636e-05
-4.33244051413838e-05
-5.74371489519847e-05
-7.21912588796758e-05
-5.14118698496383e-05
6.51644765797076e-06
7.01639742233429e-06
-6.39873802757549e-05
-4.20969912260377e-05
-7.89624446858266e-06
-6.78983906064491e-06
-2.62102126440473e-05
-1.37184686571907e-05
-3.96252944400987e-05
-5.38384308581622e-05
-1.3302033273679e-05
7.2614231689846e-06
-5.39764392613305e-05
-5.73804769979109e-05
-2.5508905381561e-05
-3.04828100176672e-05
-3.6046142671963e-05
-1.54890213275023e-05
-3.74656841037516e-05
-3.43550847502664e-05
-4.86663309801178e-05
-2.7286147813486e-05
-6.19431927974021e-05
-1.31076397507999e-05
-2.03619587893278e-05
-2.64161740927513e-05
-2.22400870335161e-05
1.5413739039736e-05
-1.64902294665e-05
-4.88378366641452e-05
-4.70945528140884e-06
-1.45228206883812e-05
-3.99917577609296e-05
-8.22979684981472e-06
-2.22842263219403e-05
-4.16188388966355e-05
-3.26117750666924e-05
-5.99645774773091e-05
-2.23236425258099e-05
-1.64186206087991e-05
-4.53565256099166e-05
-4.18471583789501e-05
-4.20100031946558e-05
-8.11297393573336e-07
-3.8855910823535e-05
-1.17642254886824e-05
-2.62947421731675e-05
-4.2166328656911e-05
-3.86416373141516e-05
-4.52378806572142e-05
-4.43772175376449e-05
-6.558856749307e-05
-3.62137588329639e-05
-3.00738791702621e-05
3.56502835507041e-06
-2.10993819070659e-05
-4.66428715728255e-05
-3.55301502286851e-05
-1.04993231739814e-06
-4.20083491282786e-05
2.02971195881832e-05
-2.89114329191758e-05
-1.14648259973771e-05
-1.78285947902517e-05
-3.12418480753562e-05
-2.26151869963241e-05
-7.31012081671613e-05
-4.41055312119298e-05
-4.94400901304048e-05
-3.35603170602637e-05
1.31961998567794e-06
-2.76656288756709e-05
-2.80981057054464e-05
-4.48773588561945e-06
-1.409761849578e-05
-3.85988915614485e-05
-9.18881648636318e-06
-3.84634286757109e-06
-2.72527796067406e-05
-2.07324875812851e-05
-1.65522303402885e-05
-2.21480638432928e-05
-1.09912518542532e-05
-9.54864622736256e-06
-9.29367066107166e-06
-3.80516157170956e-05
-1.73311775392178e-05
-4.6643887967662e-05
-3.92705670128184e-05
-1.78886967145458e-05
-2.46927421201826e-05
-2.63162839887784e-05
-3.25809766432966e-05
-5.26571969324452e-05
-1.31399300234263e-05
-2.63481233211272e-05
-5.79842156353002e-05
1.89568381612422e-05
-2.20300323658491e-05
-3.31520520305788e-05
-6.27854674071433e-05
-4.03013120442863e-05
-3.17474798900602e-05
-4.56191626805292e-06
-2.53378462485312e-05
-1.41680399850896e-05
-4.68748014266384e-05
-7.97077380502495e-06
-7.86348451503951e-07
-4.15515890744199e-05
-5.6231709301703e-05
-3.95993492010467e-05
-4.50604460780049e-05
-4.33667121334306e-05
2.99529176918275e-06
-4.42955796560673e-05
-1.32112892818359e-05
-2.61367087936325e-05
-4.12437030086392e-05
-3.83252791582689e-05
-2.73712845461119e-05
-2.86347114447819e-05
-3.24678908496887e-05
-6.41212282802771e-05
-4.31365920983498e-05
-9.02620395951896e-06
-2.67995255284362e-05
-4.04357038036367e-05
-2.97812734589235e-05
-9.89064007355219e-05
-1.81813888476991e-05
-2.5986590823764e-05
-7.37903349622726e-06
-1.67902147665274e-05
-2.78139979562519e-05
-3.52172110681002e-05
-1.14778694745405e-05
-4.60791912920695e-05
-1.24127554568216e-05
-6.58455861058637e-06
9.45265358754059e-08
-3.63603834298715e-05
-3.27714182894479e-06
-3.98634537320276e-05
-2.99209505815767e-05
-6.07592277920261e-05
-4.66325317019443e-05
-1.85612888678506e-05
-2.31381628669004e-05
-4.15594504924722e-05
-4.86299395096841e-05
-3.59798807994333e-05
-4.88147808042472e-06
-4.6383638419622e-06
-9.1353986257259e-06
-1.4298902300459e-05
-2.66834935044618e-05
-2.7239647323394e-05
-2.36022272174244e-05
-3.58440036518407e-05
-9.37676619991153e-06
-3.3371231192926e-05
-3.24464913374673e-05
-2.53394826439388e-05
-5.63958685820303e-05
-5.19752389816577e-05
-4.44294101782701e-05
-1.10823962127611e-05
-1.73967152939394e-05
-1.52730876221127e-05
-1.86252717325746e-05
9.3918001819362e-06
-1.50655961713048e-05
-8.67728974488875e-06
-4.47693458278837e-05
-1.07764505272351e-05
-1.4166311522949e-05
-1.60211959476704e-05
3.12330605390945e-06
-4.54758025222304e-05
-3.23859771347173e-05
-2.01230713681288e-05
-2.60440455144196e-05
-2.82571945818684e-05
-5.12232603129852e-05
-2.01119508166513e-05
-2.79247459227264e-05
-1.06101926556248e-05
-2.47656384972651e-05
-6.05315159415947e-05
-3.02014731468176e-05
-5.35310982974699e-05
-2.15483702746561e-05
-3.7869109456411e-05
-1.28379116464323e-05
-2.65589074044581e-05
-4.22559106166598e-06
-9.08911833318898e-06
-1.68789562095932e-05
-2.3711143477135e-05
-1.22453240525435e-06
-1.20161456998208e-05
-2.38295348738363e-05
-2.96281242635034e-05
-4.93229861250166e-05
-2.10235973805878e-05
-6.19349420534334e-05
-3.15058220690951e-05
-6.28587590537431e-05
-3.13643025537295e-05
-1.05430846490108e-05
-2.29066596662981e-05
-2.71323360393297e-05
-3.45392570447251e-05
-9.5515239099521e-06
-4.58663876469131e-05
-7.55794918227182e-05
-4.56489900668464e-05
-2.00886409537232e-05
-3.94902393019447e-05
-3.76435228652635e-06
-2.73224482564044e-05
-2.49273474762054e-05
-9.7725437310121e-06
-3.70858618759873e-05
-3.85774174078429e-05
-4.63232439342562e-05
-4.38646596356231e-05
-8.63579928754396e-05
-4.51369189179544e-05
-4.15555467381989e-05
-3.89589315080934e-05
-1.9726853456085e-05
-1.26347984084712e-07
-5.90891944646419e-05
-5.92741358953051e-06
-2.40359447035931e-05
-3.64474403081737e-05
-3.06628949047365e-05
-2.96003763697298e-05
-4.25379081608226e-05
-1.03605405483561e-06
-4.72441966004611e-05
-5.14750465827881e-05
-1.96122522953716e-05
-3.25923895639434e-05
-2.0386143549776e-05
-5.17199265800442e-05
-1.40019609808474e-05
-2.22828091542047e-05
-3.94779505498569e-05
-1.60069095731617e-05
-2.39805442210267e-05
-3.22915768528255e-05
1.22779358386135e-05
6.4329841981186e-06
-3.37624789950698e-05
-2.22793241481383e-05
-3.55461719548206e-05
-2.00043920981797e-05
-2.41421413448046e-05
-1.83165880350667e-05
-3.77737086419254e-05
-3.96382857763055e-05
-3.38637791155071e-05
-3.65243894271966e-05
-5.46979316379177e-05
-6.18892841012904e-05
-9.79586975215463e-06
-3.20961329006613e-05
-5.02252747504878e-05
-1.34552464553217e-05
-1.24031743478705e-05
1.30717169788607e-05
-3.30358278708893e-05
-3.29080288305444e-05
-3.78660189504056e-05
-3.31178305946171e-05
-1.59326961027731e-05
-3.64752573252053e-05
-3.62908001079321e-05
-3.8880047438594e-05
-2.64195121646439e-05
-5.79567228942238e-05
-3.77446713231193e-05
-4.19457111135186e-05
-3.89751188421301e-05
-4.49503885799236e-05
-1.85681748950109e-05
-3.77301018718956e-05
-2.63740273527219e-05
-2.24983530212475e-05
9.50183961810277e-06
-1.45502936384061e-05
-4.93154014221876e-06
-5.89125090041798e-05
-2.388823096617e-05
-2.74445428343033e-05
-8.9561801917967e-05
-2.20251746318772e-05
-2.44783601429344e-05
-3.29359297355979e-05
-3.03852300248565e-05
-3.77083307707129e-05
-2.47757881198482e-05
-4.85993553464195e-05
-2.43306524799468e-05
-4.52693173256338e-05
-4.71104915145207e-05
1.08104839893777e-06
-7.28096804617467e-06
-3.76049533696217e-06
-2.06667703662258e-05
-2.18742026608729e-05
-1.16692317072159e-05
-1.84086564648413e-05
-3.55431708121906e-05
-1.51120582092024e-05
-8.33024819659917e-05
-5.87374367258511e-05
-3.53149038845472e-05
-8.1295592817462e-05
-2.81249959151283e-05
-2.65235172041859e-05
-4.60965547751981e-05
-4.81266557623311e-05
-1.82432015832833e-06
-4.70618450872239e-05
-1.84802513404411e-05
-2.48434342081022e-05
-7.55939893458722e-06
-9.72051687924245e-06
-1.93823564235023e-05
-2.45755470974886e-05
3.13522521122828e-06
-1.5791593620234e-05
-1.25136013529745e-05
-4.35087526433457e-05
-7.45253713505831e-05
-1.87638610825912e-05
-4.61777543343446e-05
-5.18271932911963e-05
-6.77102928703556e-05
-4.99085647383473e-05
-2.2571907472029e-05
-5.9413009285084e-05
-4.70656939025001e-05
-4.29476292686782e-05
-5.19804024772615e-05
-2.33759319903818e-05
-2.53172916679505e-05
-7.37005846117009e-06
-1.74725334733924e-05
-5.02160995335939e-05
-3.18106213733801e-05
-2.66346846477012e-05
-2.00961669209928e-05
-3.50479531982983e-05
-4.67805185609524e-05
-4.11820094042672e-05
-3.77659040665446e-05
-4.42755980424535e-05
-2.98062136034737e-05
-2.76140392694181e-05
-3.62909268081146e-05
-1.60940642882686e-05
-5.74308109272866e-05
-6.71714850490766e-05
-2.71245307934432e-05
-1.25526120206993e-05
-3.85601464913641e-05
-3.65727968711532e-05
-2.01977987552405e-05
-4.29824464356883e-05
-1.82721465612939e-05
-2.13369697422388e-05
-3.85319757015659e-05
-1.6074850746992e-05
-2.1386810735469e-05
-2.97799089025942e-05
-2.21090071228232e-05
-4.32522866460523e-05
-4.10140516451893e-05
-2.30637580844062e-05
-4.18345382774074e-05
-4.30498221014411e-05
-3.33110955455705e-05
-4.79704009540941e-05
-3.11330025236713e-05
-4.03885862257646e-06
-3.89818486657091e-05
-1.51448210215413e-05
2.80754909922655e-06
-3.72216869821871e-05
-1.8304843833393e-05
-1.54040551367156e-05
-5.17894870736399e-05
-4.30645078929885e-05
-3.9693305732083e-05
-2.9006540504592e-05
-3.23371206060565e-05
-2.60063358678547e-05
-5.69153744949569e-05
-2.03303876145987e-05
-5.42271541400932e-05
-1.09324356186421e-05
-3.66565531746769e-05
-2.20643259248212e-05
-3.83495102464804e-05
-3.30510997367983e-05
-2.27453571338587e-05
-1.31071517425515e-05
-5.00664319661779e-05
-1.80581205326665e-05
-6.63740744143812e-05
-4.33561057149044e-05
-5.80557833860833e-05
-3.43049211767068e-05
-6.57626856399706e-05
-3.8020907760967e-05
-2.05993406375331e-05
-5.73070000108691e-05
4.37472779037377e-06
-3.81343747355842e-05
-3.44509532224876e-05
-4.77003998498115e-05
-7.13030011372345e-06
-6.30433278791817e-05
-5.43780616833619e-05
-3.84994848461838e-05
-1.48472618781672e-05
-4.37449335517988e-05
-2.14913407469433e-05
3.50143578161829e-06
-1.68823690473264e-05
-3.21432270206505e-05
-1.22632781904845e-05
-7.71170589393086e-05
-2.7203987181768e-05
-4.5071735180398e-05
-4.29416545815287e-05
-4.46073354578159e-05
-1.55766600598249e-05
-4.10328473971348e-05
-3.48887666343928e-05
-1.34293281848403e-05
-4.46083011710627e-05
-2.8761622132258e-05
-3.4160672392266e-05
-1.47334789073913e-05
-3.64094786717182e-05
-7.83592471330286e-06
-5.98691730964509e-05
-1.10871297883554e-05
-5.50667688784044e-05
-2.18948319796691e-05
-2.38970113491304e-05
-1.65911409816455e-05
6.17810533329716e-06
-2.91779866736276e-05
-3.19408939610143e-05
-2.78922612608349e-05
-2.03376192638356e-05
-3.53279110537961e-05
-5.30682226709361e-05
-1.87831743823522e-05
-3.27526825048003e-05
-4.07099995385621e-05
-4.26554866152086e-05
-3.9160531779064e-05
-9.15094059015135e-06
-2.84011851338265e-05
-2.52377857519878e-05
-3.96855288985398e-05
-1.93782320456275e-05
-2.48653680536009e-05
-4.17408880601306e-05
-1.74901181898426e-05
-1.51341802832794e-05
-2.01043981865751e-05
-3.87775566554022e-05
-2.05467746489482e-05
-6.89884463232419e-05
-1.94028127268724e-05
-5.36582111536966e-05
-3.53129472377756e-05
-2.48857625433897e-05
-2.14328934985395e-05
1.93058960211143e-06
-4.09648077856412e-05
-2.42906422295964e-05
5.399884821519e-06
-3.94105026101506e-05
-1.08608638622674e-05
-3.71537195387256e-06
-1.12129806655245e-05
-1.89472493868159e-05
-5.23557903983214e-06
-3.02702196824593e-05
-7.26127665776482e-07
-9.76536541742956e-06
-5.97814108226148e-05
-6.42728179601682e-05
-5.25549566952015e-05
6.32960287363005e-07
-1.22551814315094e-05
-3.16563395616837e-05
-1.1138597351714e-05
-5.20680003721327e-05
-1.50686787360559e-05
-1.34243467008176e-05
-2.94636629729639e-05
-3.90591950872422e-05
-1.85681061169768e-05
-1.73832654573704e-05
-4.61492356015125e-05
-3.67047541605607e-05
-4.5993213030702e-05
-4.80907173804575e-05
-1.25574053448468e-05
-4.22545007467634e-05
-3.53266336266277e-05
-8.54945129242267e-05
-1.83409670141833e-05
-4.93770695743138e-05
-2.08877437921378e-05
-3.11420312791309e-05
-1.55951332268983e-05
-3.83616680443446e-05
-9.39989819375933e-06
-1.01767024111361e-05
-4.0683245623979e-06
-3.12792511938491e-05
2.27467540201041e-06
-2.68092947336074e-05
-3.16231016919778e-05
-4.69174883231417e-05
2.80685005408803e-06
-3.32168344040342e-05
-4.26369581457614e-05
-5.77784834353731e-05
-3.90499915562372e-05
-6.345055297733e-05
-4.83368265643923e-05
-3.93390479858671e-05
-1.64455364960503e-05
-1.43357312968538e-06
-1.68922900728337e-05
-4.55733104332519e-05
-2.14163305143218e-05
1.35251025728222e-05
-2.23049406136012e-05
-2.08451184302093e-05
-2.546527714984e-05
-4.2015676580697e-05
-1.53952301595612e-05
-1.96180093035581e-05
-2.81523004569625e-05
-4.82086069103501e-05
-9.71477917422822e-06
6.61408606930786e-06
-3.29476540424184e-05
-2.33128367717258e-05
-4.03865363242621e-05
-2.7841963198649e-05
-1.15753378603943e-05
-1.12205372740154e-05
-6.14439862960275e-06
-3.52458109446248e-05
-2.37919490735293e-05
-4.29144550668278e-05
-2.11652030765323e-05
8.22400574297676e-06
-1.82533718180745e-05
-3.60498928706392e-05
1.54439257269548e-05
-1.3869394914932e-05
-4.73073186140889e-05
-5.05485378367591e-05
1.23204009471108e-05
-2.92948292544147e-05
-5.05635952612499e-05
-3.86987765675515e-05
-2.74865247388588e-05
-1.65134000457328e-05
-4.00123724408685e-05
-1.19837168449386e-05
-2.86055107829686e-05
-1.19368553013108e-05
-3.15636880458584e-05
-2.98892792798994e-05
-2.90533834929205e-05
-1.1484509059906e-05
-4.73616775324189e-05
-3.59946584593222e-05
-1.62550010866221e-05
-2.26614781951432e-05
-1.55424455186037e-05
-9.48813649746582e-06
-1.02353326475925e-05
-3.89633423129129e-05
-1.77921525338603e-05
1.14526723022351e-05
-4.66404608519983e-05
-1.66893431564585e-05
-3.80190502669567e-05
-4.42617646450509e-05
-3.74705201168207e-05
-4.37349902955669e-06
-4.250409018003e-05
-4.670320254423e-05
-4.96778730623207e-05
-9.12053796546879e-06
-3.725846694064e-05
-1.81523570885482e-05
-2.27826521640078e-05
-4.39442626710402e-06
-1.26633474291084e-05
2.25511885150667e-06
-3.63246796771358e-05
-4.16502527993338e-05
-1.77119346294316e-05
-1.56291639395833e-05
-2.57291757596616e-05
-4.38002524949614e-05
1.2730268093747e-05
-6.68424200214417e-05
-3.78828516681841e-05
-3.49033535460491e-05
-7.43599354560193e-05
-3.28974218837229e-05
-1.53287717903403e-05
1.1841515786132e-05
-1.7769795493937e-05
-9.0766805294513e-07
-4.74871742792184e-06
-1.10914522154631e-05
-4.06467500721933e-05
-3.45482379653064e-05
-2.00851890451136e-05
-2.80448147718342e-05
-2.77174678620501e-05
-1.06403554750147e-05
-3.96208178958804e-05
-4.39543593696383e-06
-1.80712318637174e-05
-1.59737616660017e-05
-2.80357290175035e-05
-4.52823554419419e-05
8.33567134418062e-07
-5.0853279383462e-05
-4.59260255343888e-05
-5.4207187256035e-05
-2.77673565900391e-05
7.94002479516764e-06
-3.62066487500633e-05
-2.53764517936939e-05
-4.71075588139052e-05
-2.32827604784506e-05
-2.19149217977058e-05
-9.45712476275444e-06
-3.37855843622936e-05
-4.37427955318745e-05
-4.10785331475838e-05
-3.40508646554646e-05
-5.05360141137662e-05
-7.47729453666211e-06
-1.18721091025655e-06
-8.91754962144966e-06
-1.71055664156443e-05
-1.65303884531229e-05
-3.60597383663979e-05
-2.2519676789901e-05
-2.42191520104147e-05
-4.1437893284873e-05
-1.07886550027905e-05
-2.25712183771093e-05
-3.03354794101629e-05
-5.79462558313787e-05
-5.50508727905216e-05
-3.09381172356393e-05
-7.0965204546201e-05
-6.07912467678102e-05
-4.85202933323052e-05
-6.08957910029928e-05
-3.47159223733385e-05
-4.75150071680988e-05
-2.53732728383693e-05
-1.78425677854776e-05
-1.50603746807857e-05
-2.2700354508926e-05
6.01322839534413e-06
-3.20405609584624e-06
-3.82755843279981e-05
-3.34384273872487e-05
-3.51104339900206e-05
-4.0097934382053e-05
-2.09538909446244e-05
-2.79811005196954e-05
-4.85780036039757e-05
-1.05866701484228e-05
-3.11809130008271e-05
-2.19039441737749e-05
-3.38889610779076e-05
-1.44035627808055e-05
-6.10817369564841e-05
-3.14692938079949e-05
-4.49652101252133e-05
-2.75362151326211e-05
-6.79511932634852e-08
-3.91987528351708e-06
-1.83649958929391e-05
-1.52807560031352e-05
-1.19024444800035e-05
-1.74992174395334e-05
-1.66959676965942e-05
-3.88779566417062e-05
-2.4514737693207e-05
-4.81485250667456e-05
-6.81990099535162e-05
-2.79916493023817e-05
-2.19560507020801e-05
-3.92531181681687e-05
-1.66974239813762e-05
-3.53541306105816e-05
-4.0931564154402e-06
-4.88640100349028e-06
-3.41827505363984e-05
-4.18255893117197e-05
-3.46060898735735e-05
-4.32125328692651e-05
-1.73748583234738e-05
-1.57145038717449e-05
-4.62565056717991e-05
-5.28224261998256e-05
-2.26104989365845e-05
-6.74666311356244e-05
-2.08578286495465e-05
-1.22904326559149e-05
-1.68362241888696e-05
-1.07837951029717e-05
-2.33476701670743e-05
-1.95192585256372e-05
-2.29009248622796e-05
-2.22541584648396e-05
-2.54630767773692e-05
-5.74266657063266e-05
-5.40404722980255e-05
3.18806877098845e-06
-2.23457021887225e-05
-1.94024637907263e-05
-6.41471712532231e-06
-4.03445945788437e-06
-6.60346527700293e-06
-3.09355696021544e-05
-6.6484024678557e-05
-1.15123550443506e-05
-2.79505633473493e-05
-2.75687709914552e-05
-3.27092689952952e-05
-4.72470837086138e-05
-3.30229389154401e-05
-3.07904581460278e-05
-2.51833993712044e-05
-2.01953209145508e-05
-1.91555255874685e-05
-4.13118476795841e-05
-4.47293525598719e-05
6.63893625954857e-06
-4.93381249802806e-05
-5.41014516500361e-05
-2.4035238707524e-05
-3.27795349986411e-05
3.44161837621529e-06
-4.57357348155671e-06
-2.27612209064167e-05
1.18420031195177e-05
-1.73964349500623e-05
-1.93908541120321e-05
-1.64336917706425e-05
-3.41051041421098e-05
-5.64718032267917e-06
-4.98428394949559e-05
-2.84140326806817e-05
-2.67368197384607e-06
-6.85735783622692e-05
-3.79418448306152e-05
-4.43236709080869e-05
-5.61990869186713e-05
-2.34862246520857e-05
-2.60491889624704e-05
-5.44625660425195e-05
-2.31367288312308e-05
-1.7026259218281e-05
-2.78761813217929e-06
-1.36493161335326e-06
4.23756543368637e-06
-9.98559364076419e-06
-6.88931714234822e-06
-4.04890931897776e-05
-4.58936759956213e-05
-1.74628715287916e-05
-6.35719782840194e-05
-4.04712430661193e-05
-2.18360358391533e-05
-2.56013880259254e-05
-5.14890461683865e-05
-6.44575229685663e-05
-1.00378167425529e-05
-6.48820022962616e-06
-1.25611348240911e-05
-1.03787945730214e-05
-1.33857507698987e-05
-5.72102775959491e-05
-9.18341221890974e-06
1.25339694195608e-05
-1.6833133588195e-05
-1.74750840444014e-05
-7.50084879743872e-06
-3.08998311468349e-05
-9.38918716963853e-06
-3.44537607481546e-05
-4.31907592455298e-05
-3.73721614874677e-05
-1.9415912723222e-05
-3.34359266313124e-05
-5.25729819642464e-05
-2.13305092307836e-05
-3.4319121240079e-05
-4.16835838590395e-05
1.2274172480604e-06
-3.41731972834113e-05
-6.54527419071187e-05
-5.14484973013089e-05
-4.23144670948795e-06
-5.22166938263776e-05
-2.32033751564565e-05
-4.54811108775474e-05
1.37242084794398e-05
-5.6671123086014e-05
-1.96030690678307e-07
-5.4447051207127e-05
-7.19802276573754e-05
-6.15441657392524e-05
-4.02532011277896e-05
-3.89204003741703e-05
-2.41894288551926e-05
-2.09286820823715e-05
-7.94007566625505e-06
-1.52745908692993e-05
-1.80296044918908e-05
-1.93706859895801e-05
-1.80294036454535e-05
-6.32820004473049e-05
-2.45100732281874e-05
-1.58870114871436e-05
-2.75256628542275e-05
-6.18181192064751e-05
-4.19722974813995e-06
1.57741712719824e-05
-5.09759649625943e-05
-4.08254059012368e-05
-3.16601879093583e-05
-6.2906326495974e-05
-2.96065594193054e-05
7.18178760540522e-07
-3.01352330461582e-05
-2.64417633830557e-05
-3.74592282472321e-05
7.73914537668222e-06
-4.8848061136031e-05
-7.45227798293245e-06
-3.03267133583378e-05
-1.46360360972906e-05
-3.92839946046633e-05
-2.74396109498527e-05
-1.26552759557346e-05
-1.90943033670773e-05
1.96014572840288e-05
7.70308629176375e-07
-4.75348856271595e-05
1.06741316561395e-06
1.96032498088931e-06
-4.03728657007407e-05
-2.85732470058765e-05
-1.9108365769268e-05
-5.96975998470867e-05
-2.29209892149426e-05
-6.2869093770416e-05
-2.35405535894842e-05
-3.56851105975859e-05
5.28234827663975e-06
-2.41229658730874e-05
-5.02343881185109e-05
-1.53696193359779e-06
-3.06053261651654e-05
-5.54726469794234e-05
-2.16320688041484e-05
-1.73217471499641e-05
-7.55615824337212e-06
-5.53688482197313e-05
-3.50550240490478e-05
-7.8586140154936e-06
-3.35383009064381e-05
-2.65731096734074e-05
-2.4440015205792e-05
-6.85450137900835e-05
1.64239661676104e-05
-5.26230660303223e-05
-6.3195372236179e-05
-3.37976593252085e-05
-2.40112415235821e-05
-8.31928594055628e-05
-3.40474558210193e-05
-3.31307293028201e-05
-4.04806152841094e-06
-4.15358558465383e-05
-1.27705112593699e-05
-4.11122260192412e-05
-4.35825244881604e-05
4.30051935759598e-06
-1.24363479779163e-05
-4.38629984136356e-05
-5.93075341632272e-05
-3.76237583719475e-05
-4.70266128274186e-05
-3.94162420456782e-05
-1.48833829552626e-05
-4.27032229854164e-05
-3.02073408892397e-05
-6.09456155283781e-05
-9.39121097737477e-06
-1.40173036149251e-05
-2.84459734044351e-06
-4.53900403730916e-05
-3.73751602763693e-05
-5.06571486805413e-06
-3.28669977476987e-05
-1.56870355648288e-05
-1.67593913141037e-05
1.3232233474984e-05
-6.21351674620335e-05
-4.32348804576534e-05
-6.21083568022692e-05
-3.56838359136681e-05
-4.27814332348794e-05
3.13192398677077e-07
-3.78997229362319e-05
-5.01320729076596e-05
-3.50025876082291e-05
-2.46411756294836e-05
-4.14029990598593e-05
-2.77489069938946e-06
-5.06697980770551e-05
-2.28298400378397e-05
2.26501712204214e-06
-2.32330271112402e-05
-2.13361284738213e-05
-1.56310727734123e-05
-4.67673013134834e-05
-2.93980238779381e-05
-2.48911756302858e-05
-3.84041709664231e-05
-2.9476852078681e-05
-2.81473546276516e-05
-2.94424013653393e-05
-2.88942081158264e-05
-2.69789802159243e-05
-3.10796782466133e-05
-9.8195038679944e-06
-2.11758937682966e-05
-3.5837390857193e-05
-3.43451304355048e-05
-8.5990857320277e-06
-2.9573383360929e-05
-3.15434652202694e-05
-2.01711441199696e-05
-7.47296308084684e-06
-6.06492691045079e-05
-4.60164503302583e-05
-1.9069236206739e-05
-3.07126007421347e-05
-1.77389253530306e-05
-2.20129453021955e-05
-4.2136319157092e-05
-5.16156741644126e-05
-4.02997168891224e-05
-3.9498918288335e-05
-3.42135000728265e-05
-2.74557626690183e-05
-7.09239464510905e-05
-8.2151683513446e-06
-4.32159721938304e-05
-9.59073896275749e-06
-1.80469294937663e-05
-5.21517495943525e-05
-5.07015735372627e-05
-4.89167215121521e-05
-3.39515027613975e-05
-1.81540224063526e-05
-6.44889149452638e-05
-1.64848586730438e-05
-2.8897881110623e-05
-1.92515482254871e-05
-3.62660094659188e-06
-4.43719617218054e-05
-2.272377250134e-05
-2.55189392678346e-05
-3.49891306380811e-05
-2.73281445740678e-05
-2.28933755895442e-05
-2.89610479777744e-06
-4.51707351983558e-05
-3.6554064987989e-05
-2.95251798932533e-05
1.22197531799955e-06
-1.48343444352814e-05
-2.85035375041254e-05
-3.78391802615325e-05
-6.86773901090151e-05
-2.51382672011578e-05
-5.16175907954073e-05
-3.16412920502945e-05
4.73624637182323e-06
-1.50461530357687e-05
-1.53246075168114e-05
-2.06250402745269e-05
-8.27242045559003e-06
-3.55451780898534e-05
-2.13234134554536e-05
-2.30063078786695e-05
-3.4914486826938e-05
-5.74039465392565e-06
-3.54279804686145e-05
-2.76017203339986e-05
-3.6907758180931e-05
-1.38400443930798e-05
-1.15489004297814e-05
-1.66366806545237e-05
-1.34437240849609e-05
-4.86725282883906e-05
-6.74450196671509e-05
-4.23101981554885e-05
-1.43200568542278e-05
-5.00219447046993e-05
-2.04741098858177e-05
-1.33024034113463e-05
-2.9385068404232e-05
-3.62936249621153e-05
-3.81748591723075e-05
9.16858206394692e-07
8.35477686205237e-06
-2.10408925340276e-05
-5.86122691659042e-05
5.98409107375793e-06
-1.01112687988014e-05
-2.52781415448888e-05
-6.84567628265506e-05
-3.00008586402973e-05
-1.74271528361861e-05
-3.92498527326858e-05
-2.32563168566387e-05
-3.97396027534692e-06
2.15126506362853e-06
-3.64198005163246e-05
6.69728349398359e-06
-3.54907977548565e-05
-2.95542566882043e-05
-4.3611010265945e-05
-3.50926656935175e-05
-1.7722777303547e-05
-5.15366614545728e-05
-3.24448882422733e-05
-3.49292886935101e-05
-4.66568554264254e-06
-4.11198336309633e-05
-2.82476307409503e-05
1.38606705923933e-05
-2.4165981462007e-05
-1.1730946025255e-05
3.16883974054261e-06
-4.39298891557916e-05
-3.15728742089962e-05
-2.58245109488596e-05
-5.02523984482472e-05
-8.9545107816435e-06
-6.43742861818343e-05
-3.29795283383213e-05
-2.51687540274193e-05
5.74419268377866e-06
-1.54988476274345e-05
-1.00497595403358e-06
-5.30104883365231e-05
-2.73588538106464e-05
-7.5353795208297e-06
-1.91914321486983e-05
-1.33730236095077e-05
-1.38535970791719e-05
-3.57259529382495e-05
-1.30933849198681e-05
1.01120726006355e-05
-1.71856644835775e-05
-2.42886728601672e-05
-3.64585752205785e-05
-1.23178534748154e-05
-5.73522481334088e-05
-7.53408880556078e-06
-4.34203807392193e-05
-4.30827508255624e-05
-2.85690769163704e-05
-2.55797880473334e-05
-3.16461646160881e-05
-1.79207117693814e-05
-3.07632187051968e-05
-6.23852938111708e-05
-2.8928654219872e-05
-1.67775581285448e-05
-4.28717904547369e-05
-1.61585999779666e-05
-4.98111096524412e-05
9.82913012606522e-06
-2.95530783908354e-05
-5.45773581578399e-05
-1.22336867741151e-05
-7.1097949492424e-05
-4.72337253514188e-05
-3.46730891240703e-05
-5.5824068053482e-05
-3.82220395234001e-05
-4.51027663095836e-05
-3.06052523429445e-05
-5.73626707019945e-05
-4.76718877965071e-05
-2.92940288903758e-05
-7.19372737759086e-05
-1.69236650161908e-05
-5.05403901520081e-06
-2.23374404906534e-05
-3.33169337715654e-05
4.39857277161015e-05
-2.98115702693493e-05
-2.15257516125894e-05
-1.17260832749265e-06
-1.88095746855931e-05
-8.32086124019662e-05
-5.69735992038254e-05
-1.98786639339048e-05
-6.13208371370029e-05
-4.86756191499432e-05
-7.59258460593561e-05
-6.45513337408011e-05
-7.12186063795828e-05
-4.45340013761975e-05
-1.8759844008125e-05
-3.92641816937027e-05
-1.74596886284828e-05
-1.98028227200207e-05
-4.95628294023862e-05
7.38754435682818e-06
-4.47495235380193e-05
-3.60597309921738e-05
-3.64462275032812e-05
-5.56112297848549e-05
-2.53789682283747e-05
-3.90843489429918e-05
-8.93499939031171e-06
-2.42186969746081e-05
-5.66826994897671e-05
-1.99361886822304e-05
-4.63638332306997e-05
-1.82771402004992e-05
-3.18714206460122e-05
-7.48170597189168e-05
-2.21272623752835e-05
-1.02903718418578e-05
-3.75299006243307e-05
-3.11221917096746e-05
-2.28150396886399e-05
-1.77791078817361e-05
-1.82187314243464e-05
-4.01418403223837e-05
-4.56325419777193e-06
-2.78231588280883e-05
-4.40918909784088e-05
-1.72462964304923e-05
-1.56551252027855e-05
-5.8443926271967e-05
-4.70767100083534e-05
-3.12991962445805e-05
-6.51908386049003e-05
-2.62785288247801e-05
-2.8039748130983e-05
-3.81738151983002e-05
-1.41128282363482e-05
-4.06812070639462e-05
-4.00160773710168e-05
-3.47223624213725e-05
-5.22287512804578e-05
-4.48847137644409e-05
-6.31097822027191e-05
-1.21726999846092e-05
4.73173431851622e-06
-2.11635320518541e-05
-3.35660948786985e-05
-9.60087100028911e-07
-1.98173011918004e-05
-1.85359798477221e-05
-2.33481966713929e-05
-2.60918085156415e-05
-3.12149904401163e-05
-4.11240162855994e-05
-3.38830077486002e-05
-5.61897151295828e-05
-4.02335114288226e-05
-2.38897902470292e-05
-3.10822112296189e-05
-1.45258742168369e-05
-4.36893603462433e-05
-9.50215325038161e-06
-4.90378344378314e-05
7.05129086815292e-06
-1.17948644689479e-05
-4.59516929565196e-05
-5.59521018253243e-06
-4.27067488605134e-06
-5.15687449598614e-05
-3.09454519146403e-05
-4.53472603699098e-05
-2.53653290191419e-05
-4.68115392083897e-05
-1.2227913345734e-05
-4.02037339202111e-05
-3.76815014099941e-05
-1.33445465835354e-05
-1.9542610792997e-05
-5.77036656697621e-05
-3.45009049620813e-05
-4.31290365708551e-05
-2.29500531613181e-05
-4.25490086536539e-05
-5.65180407367555e-07
3.9371889021268e-07
-1.58319425846673e-05
-2.28245809998752e-05
-2.77377230867553e-05
-4.02082392677056e-05
-2.35134830068721e-05
-2.05268347784043e-05
-4.4433874141196e-05
-5.69406821597032e-05
-3.01208307982351e-05
-4.29302082650245e-05
8.81185652423753e-07
8.17780831631571e-06
-3.53450464329566e-05
-2.4837279730145e-05
-1.54054941896684e-05
-6.28491898281941e-05
-6.49805846639083e-05
-5.1589586724755e-06
6.63147128060296e-06
-1.630008468074e-05
1.03398655511092e-06
-1.97232746370874e-05
-3.43926176167143e-05
-1.95633417130687e-05
-2.60898074052612e-05
-2.69342324333529e-05
-2.15077409297233e-05
-3.20465425035051e-05
-3.5623844984515e-05
-3.6061991124493e-05
-6.86317319856938e-05
-3.6295150528454e-05
-2.59430192892546e-05
-3.21742332687704e-05
-2.96713170671544e-05
-5.46750162431904e-05
-3.73886070884702e-05
-1.13587164032713e-06
-4.98404004348267e-05
-2.24658743087455e-05
2.79907985438719e-05
-8.42240817157815e-06
-4.47379094234876e-05
-4.75553552200459e-05
-2.75892334203078e-05
-2.42240346583735e-05
-4.59454005396278e-05
-2.74358734131305e-05
-6.56216998134645e-05
-3.48050912640231e-05
-3.23676017113152e-05
-5.11738886003173e-05
-4.55279812246956e-05
-1.1334089890366e-05
-4.43766331945044e-05
-3.64230871276772e-05
-3.04472209590981e-05
-3.52980389227662e-05
-2.45963227530578e-05
-1.65801710682352e-05
2.06923516584855e-08
-8.57818973306292e-06
-1.40040689644124e-05
-2.1842198350426e-05
-3.77058397330542e-05
-1.7022258597843e-05
-2.13121895524216e-05
-3.4971241625073e-05
-4.31190934935624e-05
-5.06999488905346e-05
-6.48852939775576e-05
-6.14866181056692e-05
-2.0328117110885e-05
-4.62083904267693e-05
-4.81440095828225e-05
-1.60024710320258e-05
-1.07726865206597e-05
-2.82122684828536e-05
-2.49741319708149e-05
2.36027987301267e-05
-5.23970640263017e-05
-3.77618108470044e-05
6.58236073297017e-08
-2.52803900053629e-05
-2.8487993906998e-05
3.28759251022999e-06
-1.13627645341221e-05
-5.6149568224954e-05
-1.54666992567492e-05
-4.73190095399465e-05
-6.36692065948102e-05
-3.74634883682951e-05
-2.2858491202544e-05
-8.92111188468118e-05
-1.52319767866009e-05
-1.35460080320663e-05
-3.39100629790825e-05
-2.04288368952045e-05
-4.06678721361904e-05
-5.80887874187828e-05
-3.71122682290981e-05
1.08083614019741e-05
-4.0332136262742e-05
-1.39977077244029e-05
-1.97769858556055e-05
-3.09656224840041e-05
-1.692185653635e-05
-2.3993099976251e-05
-4.61190020607031e-05
-6.57808728665586e-05
-4.8941851336881e-05
-9.07727423881853e-06
-6.94372011988912e-05
-2.25125215401324e-05
-2.18315302662001e-05
-7.13776954979178e-05
-3.67563695318149e-05
-2.88339398544802e-06
-5.5572606798047e-06
-1.15223568467664e-05
-9.63244992490603e-06
-1.9205033054819e-06
-1.27499806707124e-05
1.95885592704345e-05
-1.45887199825685e-05
-1.73252702683443e-05
-4.80306791754276e-05
-6.25456055322609e-06
-5.18724186255148e-05
-4.94136861814828e-05
-4.39086467510505e-05
-3.90605590828675e-05
-3.92239574366214e-05
-4.26866361791166e-05
-4.35942506932627e-05
-4.86747914250842e-05
3.02208162042472e-06
-2.88018015069744e-05
-1.48640042748677e-05
-1.58466476260581e-05
-1.36334416479081e-05
7.96434475656164e-06
-1.35103462456642e-05
-1.67473541198804e-05
-2.2515021502032e-05
-2.58909120000746e-05
-2.80749481225769e-05
2.05110999235539e-06
-4.03441881231153e-05
-4.65092906957376e-05
-4.73334482176581e-05
-4.03437747263148e-05
-1.41719764758303e-05
-2.5248469253368e-05
-3.85487491218442e-05
-1.89694569385268e-05
-4.51359523509205e-05
-7.02668797149358e-05
-3.49521775727729e-05
1.76511939163423e-05
-1.735688786908e-05
-2.44549938215766e-05
2.35857351900229e-06
-4.70412451875995e-05
-4.66746633209333e-05
-3.28268986182821e-05
-4.27050125551792e-05
-4.22887628076698e-05
3.21170085614259e-06
-4.81002501709473e-05
-6.52814427843777e-05
-5.50544514920397e-05
-6.06360495159805e-05
-3.47819771770848e-05
-2.67108909648567e-05
1.82691713125486e-06
-3.75575210002659e-05
-4.63817037818463e-05
-1.42601457326796e-05
-1.89820938608199e-05
-2.90811996637704e-05
-3.71005192240961e-05
1.00119949567e-05
8.77008310494047e-06
-2.79938628014727e-05
-3.44109427959208e-05
-1.47389572399655e-05
-2.8505656389954e-05
-3.16898209744716e-05
5.00147624408399e-06
-2.09224477126346e-05
-6.06752873117734e-06
-3.26735529517915e-05
-1.97724767152635e-05
-1.96925354922202e-05
-1.98162565480914e-05
-2.94363139070093e-05
-4.86940345705789e-05
-1.69447330775882e-05
-3.85713688198699e-05
-1.76236445597802e-05
-3.31504506354278e-05
-5.12942745756069e-06
-4.82147332300371e-06
-2.8404701609903e-05
6.91526540441731e-06
-3.1802124891184e-05
-2.32008833396235e-05
-2.00068584776673e-05
-1.99819536712063e-05
-4.33975540108547e-05
5.37352585927078e-06
-4.32310785947652e-05
-3.17608616735844e-05
-1.61660029212441e-05
-2.35976001140917e-05
-4.95132348106883e-05
-4.94075080680447e-05
-2.95795938758021e-05
-2.44873886736536e-05
-8.95214186895028e-06
-4.28525315214111e-05
-3.06296442481748e-05
-2.22419787192756e-05
-1.92529702974451e-05
-1.14514352582662e-05
-3.60115591496896e-05
-2.60799673307525e-05
-1.24324251109813e-05
-2.78041088006974e-05
-5.38717893280576e-05
-2.79783857334529e-05
-3.1737580897083e-05
-3.80818676695592e-05
-3.97096962010519e-05
-2.80176580260188e-05
-3.22754042591489e-05
-3.82918854985184e-05
-4.88881217651458e-05
-4.29929428402894e-05
-2.34325191703714e-05
8.96009615879817e-06
-7.17251714636591e-06
-1.69058453022628e-05
-1.95238185837495e-05
-3.34941761092454e-05
3.79739268052289e-05
-1.18851192458361e-06
-3.18981479859109e-05
-4.61959218249492e-06
-2.6150044650244e-05
-5.08605976031569e-05
-5.33623720670956e-05
-4.30921576339692e-05
-3.87150902506599e-05
-6.46857550133254e-05
-2.46359632741078e-05
-3.5779475916789e-05
-2.17836832303718e-05
-2.59994256800689e-05
-1.30312968257575e-05
7.83351409116727e-06
-4.37836469909594e-05
-6.64881969505025e-06
-7.77404996325442e-06
-8.38092795963767e-06
-3.32221304518226e-05
-4.76358561964607e-05
-4.34197264050883e-06
1.47777727390003e-06
-2.01500900284137e-05
-6.7391100111804e-05
-7.62817723862579e-05
-5.49477630768123e-05
-4.50793279712806e-05
-3.71346439289497e-05
-4.53632855119158e-05
-2.33245957058962e-05
-1.24862564862308e-05
-1.81015145184278e-05
-7.52768721104296e-06
-1.38966586012678e-05
1.24182523871943e-05
-1.20033051270064e-05
2.9331568672238e-05
-6.72242653463795e-06
-7.3378555232811e-06
-1.57217843544623e-05
-2.94251068553863e-05
-3.17322698092877e-05
-6.06847724481212e-05
-5.96136526298651e-05
-2.71224380078743e-05
-5.58321843594651e-05
-4.0842059223791e-05
-5.55885127706025e-05
-3.96478659416778e-05
-2.17838297941417e-05
-4.72816260148555e-05
-2.52280423355001e-05
-1.41914658677652e-05
-2.44599343671618e-05
-9.68902927880652e-06
-1.06715285152462e-05
-8.21848808518448e-06
-3.43359484331864e-05
-1.39974971729957e-05
-2.77673325337465e-05
-6.38554212627771e-05
-3.52990622641904e-05
-3.30561847140556e-05
-3.55335951649537e-05
-4.66530085205526e-05
-4.92039315807708e-05
-1.17048173379426e-05
-4.69380915784268e-05
-5.43117925464153e-05
-1.19753332669316e-05
-2.25704588414701e-05
-2.52893075432603e-05
-2.72466677111151e-05
4.78226941350298e-06
-7.51901617000982e-06
-1.97314997379048e-05
7.74068249291794e-07
-4.13199749895511e-05
1.76331437222109e-08
-1.5264209264101e-05
-2.64273075432114e-05
-4.98382644363753e-05
-2.63881282732369e-05
-4.83228606313157e-05
-5.01307115003144e-05
-5.55794206068751e-05
-4.37005244534445e-05
-6.10692482494422e-05
-1.49839420623442e-05
-4.22127182536588e-05
-4.30898635793654e-05
1.67869185338807e-06
-5.93296220258245e-06
-1.6376623829576e-05
-4.46235110360665e-05
4.24410537042073e-06
-2.06248716228627e-05
-1.69173460802767e-06
-4.88786991723649e-05
-1.44668447609101e-05
-3.05584667079117e-05
-1.63323455070684e-05
-6.57494796249423e-05
-1.33519147297826e-05
-1.91706271800786e-05
-2.96902834912686e-05
-5.01572015683054e-05
-1.66066391147184e-05
1.08829775391226e-05
-3.69731745913254e-05
-1.53700656054379e-05
-7.43887531604757e-06
-1.85454501362634e-05
-1.04191857707797e-05
-5.68718737940024e-06
-1.38182919465816e-05
-2.00095110070042e-05
-2.18985870560098e-05
-1.09836939575842e-05
-3.31394719718904e-05
-2.87686993663827e-05
-4.6274254336536e-05
-4.21130786399478e-05
-3.72164091725265e-05
-4.24251781095707e-05
-6.27074634577201e-05
-5.16820800651183e-05
-2.62521182798535e-05
-4.56091601465256e-05
-4.92162536838882e-05
-2.93460143721638e-05
-5.83831319242207e-05
-1.34326179552212e-05
-1.12099702603403e-05
-1.89189797796112e-05
-2.7566579433172e-05
-3.60412972268106e-05
4.38443753534732e-06
-3.77963234705433e-05
-3.39181897603687e-05
-3.50274601344345e-05
-7.54309656922921e-05
-5.24037770015724e-05
-7.40369197566778e-05
-4.56773179355809e-05
-5.37819987865244e-05
-2.49672833464892e-05
1.20374138265021e-05
-4.41179345892306e-05
-3.78452573792153e-06
-4.67174191076654e-05
-1.44011068366416e-05
-2.7091791159432e-05
5.5740011957046e-06
-2.56434574635191e-05
-3.90004770035234e-05
-1.1096732368656e-05
-2.88415000558711e-05
-2.56955314921283e-05
-1.71906718074857e-05
-3.02115450162409e-05
-4.69207264385875e-05
-6.4726057768381e-06
-1.52971836942431e-05
-5.1088680083546e-05
-6.19177671054605e-05
-5.88274364699645e-05
-3.18906963975842e-05
-2.17745179184321e-05
-4.3251212390535e-05
-1.87580192443564e-05
-5.83760203745169e-05
-2.70717721893021e-05
-2.3228767500772e-05
-2.76174511141836e-05
-2.15673867537153e-05
-2.7900144487192e-05
-5.31717193596202e-05
-5.6351755670947e-05
-2.42912767769021e-05
-3.16681115186086e-05
-4.71135742093352e-05
-3.52709176759838e-05
-1.00766416576983e-05
-4.21048504363717e-05
-3.08879061610412e-05
-3.94516394365282e-06
-3.70430294799668e-05
-1.51105351290913e-05
-5.1734173931686e-05
-4.4946161598719e-05
-1.11730024926541e-05
-5.44542450373083e-05
1.33146540570497e-05
-4.32372474774447e-05
-9.35931199776271e-06
-8.36344121126547e-06
-5.59333916292227e-05
-1.92767655819547e-05
-3.1505230858495e-05
-9.04613683924392e-05
-2.11157898507883e-05
-2.18483644844833e-05
-3.30682714099947e-05
-6.49332370966048e-05
4.78082379683866e-05
-1.99551385058327e-05
-2.76643949894321e-05
-4.86761199803589e-06
-1.91170010285522e-05
-6.40078324966157e-05
-6.60994091974333e-05
-2.46458714800966e-05
-2.52619964626008e-05
-2.25376627108447e-06
-1.10038597320087e-05
-1.85662100601412e-05
-1.77298057725831e-05
-1.92741178554152e-06
-1.43443624569241e-05
-3.32731444889759e-05
2.09266609526689e-07
-2.34822442750453e-05
-1.99857626484908e-05
-4.2922039074206e-05
-3.23089739376024e-05
-3.67448459259208e-05
1.55632989576292e-05
-7.11437675432493e-06
-4.76629994863869e-05
-5.16358881481216e-05
-6.351641195878e-05
-4.12217143084018e-05
-4.24649152922404e-05
2.71385537372091e-06
-5.02182059509669e-05
-3.88185806240343e-05
-2.07137255811822e-05
7.21474848926432e-06
-3.33177026375278e-05
-5.98689656667072e-06
-3.28358609074735e-05
-2.87880756884964e-05
-3.23293391543386e-05
-4.56829030049654e-05
-3.45961923221295e-05
-3.98977070758582e-05
1.18108596649236e-06
-3.54844639712197e-05
-4.87771869041275e-05
-5.33765033346388e-05
-3.55159782572321e-05
-5.85787505290479e-05
-1.91877097720704e-05
-5.69663816912269e-05
-5.52830498525338e-05
-9.98993445551333e-06
-1.8708798968799e-05
-3.12772759373688e-05
-1.66332939680405e-05
7.4750295391638e-06
-1.3774745268557e-05
-3.03973836348512e-05
-1.54907045582332e-05
-3.21786455913862e-05
-5.92088677430883e-05
-2.16434711927622e-05
-1.8990816216274e-05
-5.9388844305214e-05
-4.03798863426e-05
2.75471096545654e-06
-9.42418367383562e-05
-4.32117563820001e-05
-1.9440445986462e-05
-3.12942308847214e-05
-2.59127415315828e-05
-1.93731775285097e-05
-4.83338658624031e-05
-1.34080242469204e-05
-8.92928062360312e-06
-1.4744634965723e-05
-6.41739052201442e-05
-8.80011080916807e-06
-2.91111602570039e-05
-2.22437525799322e-05
-6.14435493686159e-06
-2.64834258343958e-05
-5.38687212586742e-05
-7.34670971393415e-05
-3.52320692603979e-06
-4.80272671686716e-05
-3.67727856162718e-05
-1.5794022588669e-05
-3.64264472749033e-05
-7.1283752606279e-06
1.23140084513668e-05
-2.00105879137521e-05
-2.65086855696163e-05
-3.85242238240596e-05
-1.2795167913983e-05
1.5306769889276e-07
-2.38624703743563e-05
-3.01672532255143e-05
-6.12697874965877e-05
-4.072824938643e-05
-4.19799537838971e-05
-2.72970465685151e-05
-1.93830976015395e-05
-3.38970976975299e-05
-6.67765703095655e-05
-3.93190686451953e-05
-1.45936177551229e-05
-4.58014656381508e-05
-7.6459091246014e-05
-3.50946086696203e-05
-1.70895075083157e-05
-3.83556733956323e-05
-1.59288019657053e-05
-2.98388476537593e-05
-5.98555638230875e-05
-4.45586722134817e-05
-1.15244559662783e-05
-4.65001722991743e-05
-8.00489054251531e-05
-1.16420475298605e-05
-2.08291944306822e-05
-4.49799109666833e-05
-2.31794063071067e-05
-4.60842864638422e-05
-5.40935154016329e-05
-4.28875081063589e-05
-6.44695217637607e-06
-2.41362137324678e-05
-5.1630738403726e-05
-2.0283138038043e-06
-2.34507792819363e-05
-3.7410662980297e-05
-2.44874347820394e-05
-1.43774681811596e-05
-8.18434187200903e-06
-5.47110411422962e-05
-1.83493708217447e-05
-2.05966426186903e-05
-4.938375457681e-05
-3.67484486211206e-05
-5.56703427792321e-05
-5.12307132825027e-05
-2.34104919293641e-05
-4.1658715359227e-05
-4.50478605832896e-05
-4.18050308572123e-05
-2.6419236957151e-05
-3.13558453720899e-05
-1.88508935342192e-07
-1.09444901069469e-05
-3.64803768211606e-05
-2.64589919215683e-05
-9.54967019502198e-06
-4.25763000812407e-05
-4.57319044158342e-05
-2.70160800187078e-05
-7.2559204560879e-06
-3.02808244229927e-05
4.16780471508866e-06
-4.61452500221802e-05
-2.19494759767896e-05
-1.44223054632741e-05
-1.2158539895113e-05
-5.09567734326648e-05
-3.19457005020908e-05
-9.61383983702313e-06
-3.37384540901122e-05
-3.95290763714738e-05
-3.52699185973446e-05
-9.30293059177802e-06
-2.7449748877301e-05
6.59025272484695e-07
-9.4346070827893e-06
-5.56897408273211e-05
-3.26229964070785e-05
-3.16822011211392e-05
-3.29508490243493e-05
-2.36853588104204e-05
-5.00883325164117e-05
-4.6415646755147e-05
-1.74875952060564e-05
-3.71154822786235e-05
-3.44845760600937e-05
-6.57789216175519e-05
-5.48170754410194e-05
-1.33342144686542e-05
-4.67448279674785e-05
-1.46848099822559e-05
-3.50679071695521e-05
-4.87658422826194e-05
-6.21114710191033e-05
-3.25171853646906e-05
-3.77191302579534e-05
-5.59663422157051e-05
-1.6574453266835e-05
-2.37415910919891e-05
-2.26563052689677e-05
-2.31577621372163e-05
-1.88199486439817e-05
-3.9077147131777e-05
1.14935650645747e-06
-1.59808873345648e-05
-2.64123857175771e-05
-2.35655963792427e-05
-3.12837610090961e-06
-2.29001984823331e-05
-1.40905363515984e-05
-1.19405312884913e-05
-1.90198359034035e-05
7.26183090774956e-07
-1.82825489113627e-05
-5.46139644796607e-05
-5.3064414222936e-05
-3.89536486068766e-05
-2.33026248269815e-05
-1.66864964669719e-05
9.41444008101977e-06
8.06476336655983e-06
-4.48775883044022e-05
-2.52672670699632e-05
-4.13617770451097e-05
-1.89270984961052e-05
-1.78956978549522e-05
-2.22064957526252e-05
-2.08499750558595e-07
-4.01030122741058e-05
-3.26610139076822e-07
-5.30697043664658e-05
-4.01756739819106e-05
-3.64623407238594e-05
-5.50263573806768e-05
-2.22699965745049e-05
-2.06765495303063e-06
-2.89342488014379e-05
-1.142020671447e-05
-2.81682463768385e-05
-2.37315641934513e-05
-4.92456699848488e-05
-2.86359655660151e-05
-3.11818126123707e-05
5.29178979979445e-06
-1.77948858876541e-05
-2.6006805074362e-05
-3.56461638399601e-05
-5.1688896701356e-05
-6.25743526681883e-05
-3.45551766360806e-05
-7.451159632833e-05
-5.84225545812651e-05
-1.05808881901001e-05
-5.01332154690251e-05
-3.56582168877665e-05
-2.47140731664876e-05
-5.30886240515142e-05
-3.7456836780104e-05
-3.07596190738274e-05
-8.5826334269444e-06
-2.77768791704294e-05
-2.13232201352686e-05
-2.80511501730718e-05
-2.16576066959232e-05
-2.86561501922986e-06
-3.42840791504402e-05
-5.08180130882737e-05
-1.27188937061383e-05
-8.1962537774692e-05
-5.07991449361527e-05
-5.70727103328381e-05
-2.63145363625727e-05
-4.86298277153712e-05
-3.48317124449208e-05
-4.37167796101902e-05
-2.05377304090744e-05
-4.26184592174546e-05
-2.76442267585373e-05
-8.53114743230607e-06
-3.90156397874058e-05
-5.89160624302152e-07
2.43066362433167e-06
2.4437882726114e-06
-3.70105395594774e-05
-3.95387347394042e-05
-3.03064569119751e-05
-2.02650008904485e-05
-2.02528673755695e-05
-2.57196320684842e-05
-5.57972997583985e-05
-5.59174270626537e-06
-5.30046011629524e-05
-4.78568866963687e-05
-2.90432099755437e-05
-3.62243292239508e-05
-4.78316381488001e-05
-7.00650419967154e-06
2.67532049637101e-05
-4.52392484312338e-05
-4.33325443546079e-05
-6.98031882901553e-06
-3.66736619533065e-05
-2.26980705951073e-05
-4.86873822389295e-06
-2.06437182866609e-05
-6.17233177736281e-05
-4.69908722285711e-05
3.04664860180518e-06
-2.86976815347843e-05
-7.05755287912077e-05
-6.46096252890857e-05
-2.49300536714116e-05
-5.88100663382011e-05
-4.27988288448708e-05
-8.21713467825191e-06
-2.65663635691829e-05
-2.17161314143779e-05
-5.49120967286484e-05
-2.77398896405805e-05
-1.66587436635205e-05
-3.47378571741961e-05
-1.46354867820335e-05
-2.95075584717793e-05
-3.60980504126452e-05
-6.39945700441211e-06
-1.29726364601389e-05
-4.56185472624149e-05
-4.83793052991567e-05
-5.31108240468337e-05
-2.79440959986839e-05
-5.47796667470602e-05
-3.38535683396419e-05
-2.65871297911919e-05
-4.40225079934125e-05
-4.03108341797571e-05
-4.15160883804998e-05
-2.36950675114098e-05
2.98303462539703e-05
-3.014492343239e-05
-5.86437424351355e-06
-1.63355247461945e-06
5.0844970765379e-06
1.74001163263082e-05
-1.95940824660611e-05
-8.87989884864427e-06
-2.22597830712734e-05
-4.88808419092459e-05
-4.00687918307963e-05
-4.12613821101429e-05
-6.52501788207446e-05
-5.93762097625225e-05
-4.94999953090229e-05
-2.3934825214832e-05
-3.88049472178406e-05
-6.61015134888719e-05
-6.7143436702178e-06
-2.73845866672658e-05
-2.02127536005191e-05
-3.12740402283205e-05
-1.39216077454474e-05
-2.37419708065716e-05
-1.62934840474062e-05
-1.70557157838929e-05
-8.46177527585922e-06
-3.72777769844093e-05
-2.7719440673765e-06
-5.52692376544682e-05
-5.27666538179171e-05
-5.30540992439256e-05
-7.95914241819795e-05
-2.89684998910882e-05
-3.09555047129786e-05
-5.9804204729995e-05
-7.80282529833828e-05
-4.51838464113626e-05
-2.82879165570859e-05
-5.03212000263436e-05
-3.64676263561756e-05
-2.31361352912479e-05
-3.95217609766184e-05
-3.45512066153593e-05
2.30146103740981e-05
-3.6600872340318e-05
-1.79780758557347e-05
-4.25167343776663e-05
-5.08147808286573e-05
-1.3231563464992e-05
-4.18695863604997e-05
-2.48985218919168e-05
-5.57460960409929e-05
-2.54150982556269e-05
-8.30509911329397e-05
-4.91921677855067e-05
-9.06772721352156e-07
-3.67675712615149e-05
-3.35818743343977e-05
-3.41095354814463e-05
-2.19272259571561e-05
-4.15911745649308e-05
-4.81687677874023e-05
-5.74506655491919e-06
2.57864399711346e-06
-4.06261670501541e-05
-5.08538115294628e-05
-3.39033270873936e-05
-4.93297402351989e-05
-2.90933008146099e-05
-4.92867021847535e-05
-5.01152861235843e-05
-3.98264578281157e-05
-4.52658862080864e-05
-4.04263538232958e-05
-3.56799849275439e-05
-3.58949546614969e-05
-4.48247442900207e-05
5.48203696347247e-06
-2.99772168077809e-05
-3.0235551518302e-05
-4.09620662966521e-05
-2.49023068998222e-05
-5.99326660584526e-06
-2.0294208423498e-05
1.01362348748032e-06
-2.31982759871159e-05
2.67244272638728e-06
-1.924067406776e-05
-7.70052664576929e-05
-5.31195491178416e-05
-4.72490720672642e-05
-2.75471104828467e-05
-6.32654176640968e-05
-2.29816266588084e-05
-3.84028327746304e-05
-4.24424474521276e-05
-3.8872094807834e-05
-2.098706181989e-05
-2.45961152455296e-05
-4.52961952538215e-05
1.08559935663928e-05
7.42294972329774e-06
-1.45794352294359e-05
-2.73350122771231e-05
-4.18403241586008e-05
-4.87063737261356e-05
-1.92881444644105e-05
-2.6850606778992e-05
-2.58978226680417e-05
-7.21490343793744e-05
-1.26491978040456e-05
-3.01199382752743e-05
-5.13542584126779e-05
-2.49673851488944e-05
-5.67158848899163e-05
-2.0781412194013e-05
-2.45298036966946e-05
-3.48775186731602e-05
-1.75036839610661e-06
-5.23715384127274e-05
-1.2255281577775e-05
-1.45312618429751e-05
-2.73772887867285e-05
-3.15450894262054e-05
-9.4104155812151e-06
-1.61751112297708e-05
-3.43440493591043e-05
-3.99613062017751e-05
-6.69929375401788e-05
-2.29213952431534e-05
-2.87703540475605e-05
-2.88785914333966e-05
-5.46801650263688e-06
-2.03046952851977e-05
-4.49856743208693e-05
-6.26753620579311e-05
-5.74639222171311e-05
-4.1042820610624e-05
-2.23097146238529e-05
-3.51367469245742e-05
-2.43293084353485e-05
-2.11999445908791e-06
-4.53333192578583e-05
-2.8569436640403e-05
-1.38487530107633e-05
-1.47833938518668e-05
-1.21728066797115e-05
-1.68635845340706e-05
-2.62959243594115e-05
-3.0101319422757e-05
-3.27663762106867e-05
-4.78576054711566e-06
-4.21534070649116e-05
-4.37409170061647e-05
-6.28814264760694e-05
-4.69556442973474e-05
-2.2451162220559e-05
-1.97138308080651e-05
-3.9374084237921e-05
-1.02896738350201e-05
-3.31549219810146e-06
-7.39867278506574e-06
-1.77627048898199e-06
-3.52502638186343e-05
1.58795177752466e-05
9.36266638889779e-06
-1.30841135141931e-05
-1.52408481121987e-05
-1.87143576626501e-05
-2.71727618281428e-05
6.57984275105427e-06
-6.13921891572121e-05
-6.4735319494093e-05
-4.69774844399356e-05
-9.90854529571524e-05
-9.41470464505232e-06
-4.16749532803933e-05
-1.96185119319522e-05
-3.1138751525546e-05
-9.57884227067214e-06
-3.04547932363191e-05
-5.52394969247003e-05
-5.78565992175733e-05
6.01144529843022e-06
-6.01038754673338e-05
-1.80003519090149e-05
-2.18639129820846e-05
1.2291281638514e-05
-4.53354855944239e-05
-2.78227326550892e-05
-1.54417564764551e-05
-2.87629772883681e-05
-5.06986522356848e-06
-3.49813276808122e-05
-3.75421758393411e-05
-3.35634847600088e-05
-3.41971992627854e-05
-7.21507752937016e-05
-4.57078015791454e-05
-1.2736912588616e-05
-1.69440479858571e-05
-1.07341755965096e-05
-4.38516501999037e-05
-4.88392800689697e-05
-3.13926513402109e-05
-1.32868986514198e-05
-3.70990991002542e-05
-3.66124314638642e-05
9.24530422856496e-06
-2.92044111067953e-05
-2.35710367833053e-05
-4.80142893719876e-05
-1.03347789843479e-05
-3.43291066368869e-05
-3.5231136956211e-05
4.60970771875418e-06
-2.37704481556599e-05
-3.5037059163377e-05
-3.34556045920961e-05
-3.52495460717484e-05
-7.38306090465428e-06
-3.14693268439937e-05
-2.81119687705008e-05
-2.89620921725712e-05
-1.80310169752182e-05
-2.21917523764035e-05
7.96200902807283e-06
-5.38310031296509e-05
-2.76356851668314e-05
-3.07129931006186e-05
-4.90231319632933e-05
-2.05421212053123e-05
-3.42073263724007e-05
1.96570201128525e-06
-2.19546138656366e-05
-1.48893375377307e-05
-2.38450938024866e-05
-1.64400620065169e-05
-3.46221634886618e-05
-5.68163637128793e-05
-1.8045550782845e-05
-1.07120241282544e-05
-3.26347160665486e-05
-3.12586405911279e-05
-3.27039128981963e-05
-2.34376507860002e-05
-6.40337579171237e-05
-1.71394674867883e-05
-2.4599513423139e-05
-2.53516982555492e-05
2.16201441142046e-06
-1.85427013309515e-05
4.39056674230009e-06
2.27867358936776e-06
-1.10071944812773e-05
-2.73153354784345e-05
-6.59374732547627e-05
-3.14688744320184e-05
-4.15380438815884e-05
-2.56164714739544e-05
-2.03637404024444e-06
-6.54617194649902e-05
-6.64253543188096e-05
-8.76461003438049e-06
-5.73528824993661e-05
-5.51125918155804e-05
-4.22870203924799e-05
-1.22605814212961e-05
-4.11985772704545e-05
-3.65177691578354e-05
-1.38334582808498e-05
-2.929732096638e-05
-3.1107349886224e-05
9.37378608592358e-06
-1.69175057219347e-05
-9.09166699363082e-06
-1.94328536923833e-05
-4.00536618620124e-05
-2.62377296642196e-05
-2.3022616035781e-05
1.49444558931431e-06
-3.01363454737554e-05
-2.91858033570951e-05
-2.43410801121415e-05
-8.70082755951409e-05
-2.89380440216601e-05
-4.52628605039094e-05
-6.42463716981766e-05
-2.23036804441107e-05
-1.60410635713613e-05
-6.29789675847649e-06
-1.43052651906348e-05
3.7265356344511e-06
-1.82031401796774e-05
-1.90994926996526e-05
-1.48315955818897e-05
-2.80024278025533e-05
-2.60561127779591e-05
-1.13074199379937e-05
-5.29024034066777e-05
-6.85768662997142e-05
-1.11927471782482e-05
-2.20405164313291e-05
-5.36054635499299e-05
-5.37206767714136e-05
-3.26957059556597e-05
-2.08554528844515e-05
-1.72739461622782e-05
-2.44200685596306e-05
-4.37435317341843e-05
-5.52596526027915e-05
-2.27443200952391e-05
-2.31085772997098e-05
2.3385198002809e-06
-1.74123090766039e-05
-1.71962806345944e-05
-3.12258667644873e-05
-3.10326003494959e-05
-5.13248003862203e-05
-4.40926299049576e-05
-6.85433753717509e-05
-1.85212387927779e-05
-5.66633676510478e-05
-4.90019333798894e-05
-2.77906977687113e-05
-1.73418379228267e-05
-2.59755419718881e-05
-2.94044700884829e-05
-2.42624366816432e-05
-3.41403572084293e-05
-2.78149861402203e-05
-8.95497340264572e-06
-2.94488920974868e-05
-4.92459765234994e-05
-1.69160304247241e-05
-2.17607550023727e-05
-3.40191857677621e-05
-2.32428155291981e-05
-2.96422210345124e-05
-6.10079155689628e-05
-3.82397588738356e-05
-4.86063640060181e-05
-5.3770879315213e-05
-2.66060256635116e-05
-1.34036511259942e-05
-4.22193632355215e-05
-2.74667062629863e-05
-2.16642490904568e-05
-9.01947027714847e-06
-2.58261218286701e-05
-3.58982756855542e-05
-1.49712131962184e-05
-2.47055809335892e-05
-1.89790118539371e-05
-3.23750157563733e-05
-3.17350078097156e-05
-5.44800541111779e-06
-5.45794872817226e-05
-4.27874253680469e-05
-2.95091473661468e-05
-1.74205375893594e-05
-3.38890046015026e-05
-7.15726870977519e-05
-6.20212675953372e-05
-4.10329802129295e-05
-1.53339506356953e-05
-5.42212817085469e-06
-3.85876941518206e-06
-2.26296929681354e-05
-2.04686537805349e-05
1.00920417625092e-05
-2.3687974290763e-05
-3.86518155961058e-05
-9.41069244089349e-06
-4.86504754128545e-05
-1.10028554703096e-05
-9.41292410108141e-06
-3.67405701417014e-05
-6.6954020880783e-05
-2.71457031910423e-05
-2.29792287374954e-05
-5.72071337155097e-05
-4.74248847059757e-05
-3.63511113822983e-05
-5.72943307041691e-05
-2.33257987942195e-05
-9.17727410646329e-06
-2.61640304999788e-05
-8.92601459480356e-06
-3.2463051745444e-05
-5.25724030598567e-05
-2.98767929058258e-05
-1.40454788531445e-05
-3.74505282788727e-05
1.77499559648267e-05
-3.78601229611485e-05
-2.80749524672433e-06
-3.22860318151994e-05
-2.07614576422148e-05
-3.32774686444777e-05
-1.90485870352331e-05
-3.32012215993772e-05
-3.38675384570508e-05
-7.95836543318672e-05
-6.29593207447379e-06
-2.21053260082062e-05
-1.25703747552063e-05
-6.88379839956125e-05
-3.24052559549953e-05
-5.48823443179475e-06
-4.13716663645265e-05
-2.45577453325009e-05
-1.06892697679147e-05
-3.61270959920684e-05
-2.72818511315037e-05
-4.00594286107711e-05
-4.55457661163252e-05
-4.51542620246482e-05
-3.92768128969073e-05
-3.0740453247443e-05
-5.94898497659714e-05
-4.17394243604343e-05
-4.82721427500293e-05
-4.16743009270864e-05
-7.01165890549441e-06
-5.48075640072612e-05
-3.72092768580671e-05
-5.25580286460802e-05
-2.64390670801874e-05
-4.24577177703961e-05
2.602800965645e-05
-1.34825237966684e-05
-5.93890410515224e-05
-2.12594494376364e-06
-5.78718287397561e-06
-4.45285060513712e-05
-7.12548396585806e-06
-2.85039627401545e-05
-2.10954018012608e-05
-2.81078614073392e-05
-1.12614643232419e-05
-2.24563279023716e-05
-3.96859918729756e-05
-2.71434155092183e-05
-3.36051838012301e-06
-9.11725331175131e-06
-5.62203695966385e-05
-2.19131923946024e-05
-4.68936570266609e-05
-2.63961465600796e-05
-2.64482519578887e-05
-1.68729364629734e-05
-8.53070020701096e-06
-4.76770412405542e-05
-2.94438906854864e-05
-3.70366999580157e-05
8.94756001077178e-06
-3.69585243349378e-05
-4.08354756465611e-05
-5.29119146817182e-05
-3.62051941277262e-05
-3.17597795811606e-05
-1.90990833171896e-05
-3.02076834263007e-05
-4.30013810684385e-05
-2.8916315906015e-05
-8.35925538875269e-06
-2.28515463417651e-05
-5.44262372041205e-05
-3.29294664784039e-05
-2.1983100032229e-05
-2.73760569275668e-05
-3.49329007420635e-05
-2.65097469045506e-05
-3.92900443757793e-06
-3.75645423975245e-05
-5.60883489886726e-05
-4.71156965915913e-05
-3.55070051094501e-05
-3.57607618124963e-05
-1.68330305644675e-05
-3.70864476110063e-05
-1.83249941167339e-05
-4.66918501405952e-05
-3.34802412544524e-05
-4.91355852888923e-05
-1.89182363516415e-05
-2.82971741772083e-05
-2.12231666847841e-05
-3.00515821481701e-06
-3.8650757840627e-05
-3.84132429180739e-05
-3.29156297846795e-06
-2.05160172446961e-05
-1.98725596220835e-05
-3.64744085664006e-05
-1.16718797155518e-05
-5.36028031704195e-05
-1.28891351917909e-05
-5.86394309365105e-05
-2.35584184517752e-05
-4.33973947263426e-05
-5.27126378389822e-05
-1.72687203219222e-05
-4.25243533474726e-05
-3.14469637580648e-06
-7.89598930524418e-06
-6.41965718737303e-05
-4.4523580711471e-05
-1.06993181234198e-05
-2.09991653039218e-05
-5.36718461016416e-05
-3.48432646994165e-05
-4.83842443821676e-05
-6.02642154662181e-05
-1.93101213788595e-05
-5.06733709234028e-05
-5.96575859008413e-05
-1.71404296943471e-05
3.14327772456963e-05
-7.12170737237658e-07
-4.49397928328548e-05
-2.3990410268559e-05
-4.05938702847438e-05
-4.56469159739147e-05
-2.09879862028911e-05
-1.71088331904646e-05
-4.58633941261699e-05
-3.02248674165236e-05
-1.02846693950625e-05
-3.03545020792411e-05
-2.32933349612627e-05
-5.11103272596204e-06
-8.66882097602108e-05
-4.67626790918693e-05
8.66609367476037e-06
-4.19131176305218e-05
-4.13165761985506e-05
-1.93602951231402e-05
-3.92062610791504e-05
-3.45731329767621e-05
1.85155326297965e-06
1.08038014361085e-06
-4.16828578862862e-05
-2.85132265217559e-05
-2.478549332274e-05
-4.22623560356432e-05
-2.76801250275155e-05
-1.78324959638636e-05
-2.89681414254748e-05
-1.23764208926572e-05
-9.9229494903571e-06
-6.977037729081e-05
-5.0764917963077e-05
-7.0798828088005e-05
-3.08526078070164e-05
-6.30297817657903e-05
4.35079819859485e-06
-2.78768542532143e-05
-1.87202670744426e-05
-4.46803804668392e-05
-2.47622292411247e-05
-5.40628790823054e-05
-5.9430308980546e-05
-3.51613458475198e-05
-3.84888210422353e-05
-6.10220921159097e-05
-1.20876315897432e-05
-1.53717552089461e-05
-6.89641587848356e-06
-2.14979737482902e-05
-9.9239538822361e-07
-6.29244766689396e-05
-1.8480041759877e-05
-3.36422517859434e-06
-5.32446720493044e-05
-5.22973382640937e-05
-5.21085230543697e-05
-7.89737916669372e-05
-6.16252611348952e-05
8.1776542434422e-06
-2.88045340077578e-05
-2.95623798966089e-05
-2.31867755083244e-05
-2.5501985144136e-05
-5.54158722932203e-05
-9.35048256136899e-06
7.88342428427014e-06
-5.31250552786644e-05
-1.52177386920726e-05
7.08418293708407e-06
-3.27928823288051e-05
-6.57047495347697e-05
-5.36266969242435e-05
-2.22869814589256e-05
-1.6550947486537e-05
-2.89853389766726e-05
-3.08776339218344e-05
-3.87723439317557e-05
-7.594208315818e-05
-1.47597782023994e-05
-6.11141500907713e-05
-6.68768525671915e-07
-2.65300671373958e-05
1.50309345289939e-06
7.73550746304237e-06
9.75505588536165e-06
-5.73352528806132e-05
-1.29055001714845e-05
-2.26287401314736e-05
-3.42530179861914e-05
-6.09935262552936e-05
-4.64648195173203e-05
-3.59746567269006e-05
-3.10193667310478e-05
-3.51705085164523e-05
-3.08992316953593e-05
-1.34575559785015e-05
-1.25944332036891e-05
-3.71184001344513e-05
-2.71714070364916e-05
-5.45995412145268e-05
-4.06800795728707e-05
5.5810006270822e-06
-2.49337904665145e-05
2.5815686412763e-05
-6.22204942480657e-06
-1.36189672703489e-05
-2.36301616210888e-05
-1.74410298848233e-05
8.75502362170334e-06
-1.00152814943963e-05
-1.77923583533983e-05
-4.25929746926498e-05
-4.30808558984134e-05
-4.67187884123042e-05
-3.38687610568472e-05
-1.14227000332511e-05
-3.04746202650352e-05
-1.97508021665071e-05
-2.93044484512055e-05
-2.97080471545647e-05
-3.6707656306214e-05
-2.60552258837159e-06
-4.53344546776489e-05
-5.84575524971084e-07
-2.40349695209154e-05
-5.36119984056385e-05
-5.16892776075005e-05
-2.00972259067715e-05
-6.78585041207771e-05
-5.95357384434289e-05
1.27078356891294e-05
-6.66655317618994e-05
-7.16303828963356e-05
-6.06628598598868e-06
-3.99508392008998e-05
-2.8821836938422e-05
-3.37862669408495e-05
-2.80209855900754e-05
-4.14043079297674e-05
8.90988919042724e-06
-3.09146297047406e-05
-6.46963159194885e-05
-4.21601823653121e-05
-1.81680087656683e-05
-5.87950122419378e-05
-4.21848442485697e-05
-7.87404735174079e-06
-3.92605958356574e-05
-5.25816802357693e-05
-1.88465397773427e-05
-2.35955452267807e-05
-6.58044216535153e-05
-3.63987232456338e-05
-4.70154466191927e-05
-3.33701105789383e-05
-5.45987276942054e-05
-2.57004674989742e-05
-2.21471032900948e-05
-4.4730980695547e-05
-4.18241323098135e-05
-3.14264848859415e-05
-4.33590514306373e-05
-4.25367084655219e-05
-5.13573864992957e-05
-6.18003800374247e-05
-2.31576054302734e-05
-2.57040533109243e-05
-1.41513166173847e-05
-4.34287936891181e-05
-4.00415947196655e-05
-2.99364798977279e-05
-4.59351231204897e-05
1.85272928547256e-05
-2.12457459518054e-05
-2.00053145050354e-05
-6.99036752811735e-06
-1.14370770352908e-05
-2.39582077286872e-05
-1.34633805505739e-05
-1.39797314973478e-05
-3.27287754376725e-05
-4.68799540111004e-05
5.15926015126087e-06
-3.90531982208939e-05
-3.15172124396678e-05
1.18253735531159e-05
-2.64416283314962e-05
-7.09217398054361e-05
-1.02101592283243e-05
-5.53387850814472e-05
-5.71423424000708e-05
-3.15373141667511e-05
1.12871122736546e-05
-9.04952240932899e-06
-3.51540374907295e-05
-6.38722554513557e-05
-5.90935041125672e-05
-5.35537533220214e-06
-1.69958121942866e-05
-2.24369128214785e-05
-7.52297303501628e-05
-6.19586020412942e-05
-4.6847236200122e-05
-5.03489456923789e-05
-4.50313800709387e-05
-2.79146019667581e-05
-6.61663032731252e-05
-3.3664267694146e-05
-1.81419224302262e-05
-3.30710194637918e-05
-5.26628632727621e-06
1.09898685377231e-05
-2.22611487465176e-05
-4.39756759116223e-05
-1.90918243033663e-05
-5.35927742555435e-05
-3.67757609795525e-05
2.15124580353897e-06
-2.4958328412123e-05
-3.5489722113805e-05
2.39512155386336e-05
-2.25429414439039e-05
-2.57320229828549e-05
-5.32158129281132e-05
-3.8467031735917e-05
-3.96523755624746e-05
-3.36890961215509e-05
-1.93440512140252e-05
-3.3109948288198e-05
-2.76382301479264e-05
1.00956364222033e-05
-4.10710401641276e-05
-3.37081597564428e-05
9.01426480951344e-06
-2.7278437502007e-05
-4.50629046846308e-05
-3.00164755244337e-05
-1.78566947773844e-05
-3.42877690304131e-05
-3.23884831490591e-06
-2.96244741164399e-05
-4.37777667752236e-05
-3.99881863205935e-05
-6.20466250120013e-06
-4.67075723804581e-05
-4.1915298056101e-05
-2.0366793130415e-05
-2.15004061056002e-05
-3.74170998096568e-05
-1.13811204506049e-05
-3.26502295664174e-05
-4.69472127526779e-05
-1.92621191966455e-05
-1.20249040804509e-05
-2.42266802011813e-05
-1.70571327915009e-05
-1.07488304494947e-05
-3.53785037422772e-06
-1.72173639855694e-05
-1.24155771604968e-06
-5.66441291609751e-05
-5.71498290894755e-05
-3.9675890064269e-05
-3.40500590293955e-05
-7.41276933072023e-05
-5.78535073619362e-05
-4.16538257149772e-05
-6.55394986430216e-05
-4.44480662065533e-05
7.45699555528134e-06
-1.06609069321346e-05
1.28325467688942e-07
7.94939347464149e-06
-2.94369465859742e-05
-1.5851528066409e-05
1.06672431827378e-05
-2.20546554149302e-05
-7.56173028134055e-06
-3.40439360143592e-05
-3.95302950389269e-05
-5.62987285722548e-05
-3.9467726080026e-05
-1.67408738100549e-05
-2.90499443462136e-05
-4.70089562322509e-05
-1.43645913176785e-05
-3.52014104299784e-05
-5.4415381555107e-05
-2.79400895742523e-05
-3.21590609367315e-05
-1.16678830215248e-05
-5.21424360482673e-05
-2.03191883748514e-05
-3.0133743987541e-05
-3.58737396275923e-05
-2.46117745678329e-05
-4.97275310724221e-06
-4.63304994534743e-05
-2.80183395282097e-06
-6.40800552670465e-05
-5.63009919864325e-05
-7.50736883579949e-05
-3.6269508799502e-05
-5.94135431791485e-05
-5.69882830440475e-05
-4.36016196126245e-05
-4.72822512470962e-05
-3.61933849580366e-05
-1.75301170770211e-05
-2.74360137987761e-05
-3.75315184811519e-05
-3.30417692377146e-05
-2.37112517836925e-05
-2.40605967754522e-05
-8.72008478923253e-06
-3.60792086864431e-05
-3.29064302069418e-05
-1.81293256789926e-05
-2.73411103096847e-05
-5.20800337182524e-05
-3.74434124250674e-05
-5.2322143778626e-05
-2.34509414076678e-05
-2.84515071426568e-05
-4.74535524211375e-05
-1.8888221148954e-05
-9.8593820826378e-06
-1.0350466615584e-05
-2.07837865799692e-05
-3.56301143137764e-05
7.42653754879864e-06
-2.68529575474527e-05
-1.91039470242416e-05
1.26099682049429e-05
-1.23833947748757e-05
-1.04291822782074e-05
-2.73930205242182e-06
-5.86853513157921e-05
-3.89293948853201e-05
-2.05079788019281e-05
-4.70226891024167e-05
-6.29672889322661e-05
-4.09875379858377e-05
-4.63956985802458e-05
-4.50451839562165e-05
-3.06923362359728e-05
1.40722440901795e-06
-5.86092887413855e-06
-4.04747010082804e-05
-3.55065375969245e-05
-2.85777902387424e-05
-2.62624925461856e-05
-2.51353854360882e-05
-5.25831365200233e-05
-1.68330674728878e-05
-1.6700689994544e-05
-2.1586949195109e-05
-4.56871285359146e-05
-5.55078133970572e-05
-5.99134480331613e-05
-5.48593460269494e-05
-5.25876735242377e-05
-1.84955878273197e-05
-2.07819180958975e-05
-3.06148850605966e-05
-2.9866493572318e-05
-4.0299180350986e-05
-2.74202302311968e-05
-2.95430733357353e-05
-2.04791146568972e-05
-2.01051282561165e-05
-3.78551074113207e-05
-2.97225434033375e-05
-4.89335270927137e-05
-4.56834713075956e-05
-4.51436473887172e-05
-4.60905366075711e-05
-6.72314981391506e-05
-3.43585195210866e-05
-3.59251625765058e-05
-7.46083805147096e-05
-8.87569713690604e-06
-4.29901866723457e-05
-3.51394543666624e-05
-1.40172670561813e-05
-3.83359982685104e-05
-2.73281437809846e-05
-4.04249454038528e-05
-1.71922067386815e-05
-6.39960831815056e-08
-4.22671199291662e-05
4.28056672627842e-06
-3.90154053674679e-05
-2.00046346004167e-05
-3.02308556276551e-05
-5.17071587642616e-06
2.59996706703408e-05
-4.97592736253195e-05
-2.65109157295406e-05
-2.04734254959734e-05
-4.02577226541296e-05
-1.53925602380201e-05
-1.89948076152647e-05
-3.54283831147359e-05
-1.65915815171316e-05
-2.05959503566467e-05
-2.1611106153876e-05
-2.48233254648445e-05
-1.21512369482019e-05
-1.33979899300687e-05
-1.12890942170223e-05
6.6291551976842e-06
-3.43191613982655e-05
-1.94277532396412e-05
1.68209867316582e-07
1.38814757336164e-05
-6.12580844745005e-05
-2.29178171385144e-05
-2.04662212652252e-05
-2.86340417404371e-05
-5.3809084647637e-05
-2.44508640731846e-05
-4.74164699380029e-05
-4.41336063747697e-05
-5.18207642147189e-05
-4.69053545570064e-05
-5.55441738175477e-05
-4.05741387370285e-05
-1.78806024993624e-05
-2.75839641914833e-05
-5.85514518780779e-05
-7.69453113757117e-06
-3.48896019829486e-05
-5.48862358866796e-06
-4.98905223084548e-05
-2.27572019647897e-05
-1.95325761958382e-05
-5.50486002553107e-06
-5.02604929087002e-05
-4.45450459259316e-05
-1.49004285409015e-05
1.2326157311109e-05
-1.04621230085667e-05
-4.56026932049741e-05
-5.73978888641687e-05
-3.49221344979528e-05
-5.80547552823965e-05
-4.1863306456209e-06
-1.69720524854702e-05
4.66292717991413e-06
-1.92876395572127e-05
-5.21647390582867e-05
-5.69764734197342e-05
-3.06303190562348e-05
-4.94081320636898e-05
-3.28679798928033e-05
-3.07926601418142e-05
-5.28090117134603e-05
-2.8772836919202e-05
-1.77625490115257e-05
-1.33641713825807e-05
3.13588876264678e-07
-1.64259485826411e-05
1.08759763449165e-05
-2.44746550546914e-05
-1.40293541337919e-05
-1.77101721072706e-05
-2.04217460856806e-05
-2.13982208876866e-05
-6.22168413007227e-05
-2.20188306148488e-05
-2.28247297085213e-05
-1.7664295999908e-05
-2.22078367177006e-05
-4.60350916863386e-05
1.36271007569605e-05
-1.46464174712815e-05
-3.31937497537466e-05
-2.70076641249751e-05
1.83255548780663e-05
-1.57279004898346e-05
-4.1366775271285e-05
-3.34308233886677e-05
1.20763598128025e-05
-7.06186454857124e-05
-4.10800623914501e-05
-3.70044169176347e-05
-2.84450918478011e-05
-2.57339233467506e-05
-2.99097057979285e-05
-5.26541117862811e-05
-3.66886378654743e-05
-3.14812822150221e-06
-4.55819127037725e-05
1.83004542908147e-05
-1.51682830745261e-05
-3.72596326764968e-06
-2.78695623512929e-06
-1.64291941558e-05
3.64423420662211e-06
-3.54498747446207e-05
-4.9220206682782e-06
-4.62408109337069e-05
-5.31337485666439e-05
-4.47329352129259e-05
-3.31653498988688e-05
-4.14234612708848e-05
-3.29850638403415e-05
-9.57167377255516e-06
-4.80146522166129e-05
1.01696988005403e-06
-6.19469859167933e-05
-2.71257021695201e-05
-4.80130571495113e-05
-2.67426477479078e-05
-3.96848222561533e-05
-3.33006568923182e-05
-2.75221917441978e-05
2.42078888134347e-05
-1.71177417503798e-05
-2.48530714451678e-06
4.06976137467998e-06
-3.33022603445282e-05
-3.97423482086098e-05
4.33579506178061e-06
-2.57221171645844e-05
-2.63799501199812e-05
-4.20917809279239e-05
-7.36090634898606e-05
-6.24478203237761e-05
-3.39974912679308e-05
-6.07732645586431e-05
-4.96609644952292e-05
9.09511126511494e-06
-2.48293551168879e-05
-3.56990136741286e-05
-2.16676410103159e-05
-1.47857587550525e-05
-5.36468212836512e-05
-1.06103070958035e-05
-7.45207822160219e-06
-8.44656087056717e-06
-1.70877283854725e-06
-2.5043155590189e-05
-2.64064252070669e-05
-2.49485864467677e-05
-1.69254117781374e-05
-4.36560772043202e-05
-6.03644694508089e-07
-5.73954362143293e-05
-4.42721140118102e-05
-7.04104613391826e-06
-1.3670568552821e-05
-2.48914449683511e-05
-7.73950496677727e-06
-3.67911924260826e-05
-5.74151691494489e-06
-5.0265365503264e-05
-1.69642666245437e-05
-5.23187845695278e-05
-3.67990304720958e-05
-8.9780886678793e-06
-1.99986597081799e-05
-5.15298073929655e-05
-2.2976692937105e-05
-4.24120189569433e-05
-3.65807928682138e-05
-1.62406374209875e-05
-2.420755755575e-05
-2.77091535792232e-05
-4.50651484797277e-05
-5.21699839494571e-05
-2.49950898483479e-05
-4.46033021878238e-05
-6.23286763537209e-06
-3.85740961002574e-05
-2.61067904369822e-05
-5.91324418212206e-05
-3.70596021158373e-05
-3.13683594360685e-05
-5.24362351008213e-05
-3.33985819863438e-05
-9.42092043013104e-06
-3.89118752516885e-05
-3.4332940453558e-06
-2.52946363314317e-05
-1.11096148934644e-05
-6.24661753193576e-06
-7.46076023504179e-05
-1.95876117204343e-05
-5.02984507570443e-05
-1.20420417207159e-06
-4.23001625259533e-05
-2.30934049644211e-05
-3.44498195973891e-05
-3.36411420541612e-05
-5.79036459674928e-06
-3.92242642083374e-05
-2.76978581228838e-05
-2.34647143938603e-05
-1.88174020750978e-05
-5.09662040843489e-05
-2.89717220631698e-05
-2.31911734938138e-05
-4.35011603077301e-05
-3.67239903695633e-05
-3.7540537722535e-05
-1.31809374457235e-05
-5.70811692300958e-05
-1.24266502016098e-05
-2.12774168071486e-05
-3.04062679197788e-05
-3.9085271246051e-05
-1.69207829283111e-05
-4.01619974531132e-05
-3.96323906093074e-05
-5.01456593043231e-05
1.784615476218e-06
-2.0714051404262e-05
-3.09943553967048e-05
-5.10197230397028e-05
-6.16109659518098e-05
-9.95818658279589e-06
-3.30207276361213e-05
-4.17459894552737e-05
-3.08635332229873e-05
-3.79894760755297e-05
-6.15832409283386e-05
-1.30285513239093e-05
-2.96753255891077e-05
-2.40945719981377e-05
-2.47321690224012e-05
-1.25374708534127e-05
-1.84686095761689e-05
-3.73537864978803e-05
-7.1593082447793e-06
-2.29296355938166e-05
-6.9758523181551e-05
-5.74391627447538e-05
-2.22390823109565e-06
-1.69335830578561e-06
-6.0464359931136e-05
-3.69256606428486e-05
-2.0499871392833e-05
-2.24480070672902e-05
-9.28134211466715e-06
-4.41848504089101e-05
-4.94491406738231e-05
-8.64699112165837e-06
-1.92797307074685e-05
-3.57824940320232e-05
-3.81669754940978e-06
-2.81160440629467e-07
-1.46397455420069e-05
-1.12719171330786e-05
-2.7544729315899e-05
-3.42817437192852e-05
-3.29578331017524e-05
-3.41419525334119e-05
-3.65420450930558e-05
-2.32144302691422e-05
-4.43410674322632e-05
3.09133768826659e-06
-4.8296421595815e-05
-1.37405091659855e-05
-7.00530604730125e-06
-1.63390329646674e-05
-3.89464091738379e-05
-2.17226980417092e-05
-2.94337217788264e-05
-2.31801088263988e-05
-5.13312747682931e-05
-2.83142764178063e-05
-2.51470356981243e-05
-4.333927166343e-05
-2.90387367608054e-05
-3.56252399969951e-05
-4.19610578166053e-05
-7.15386892265221e-05
2.20358177548645e-06
1.63487099282627e-05
-2.77249618830022e-05
-2.55265259926085e-05
-2.77754603188099e-06
-4.15907941039344e-05
-1.95965879425674e-05
-2.79674781077534e-05
-6.08360999840532e-05
-5.99427973739167e-06
2.49109939488748e-06
-2.57283748425854e-05
-2.93096973921875e-05
-3.98686545712826e-05
-5.39863895858787e-05
-3.50862745903714e-05
-4.56897166789791e-05
-5.18207886264555e-05
-3.37086407427165e-05
-5.19601977454754e-05
-2.05113649609478e-05
-5.52992777400517e-05
-3.49959137533261e-05
-4.54359110105344e-05
-2.4093735860387e-05
-1.91812972003803e-05
-3.11862377780184e-05
-2.23288229494662e-05
-1.75112974723616e-05
-3.91808785715782e-05
-4.77689904525815e-05
-2.17895790976725e-05
-1.96967116764362e-05
-5.6070890553708e-05
-4.16528257587324e-05
-4.32286615100184e-05
-6.85533453674962e-05
-4.47487763476829e-05
-7.9628849810941e-05
-3.94001859122814e-05
-1.37177677243557e-05
-4.54469079941237e-05
1.59219919953327e-05
-3.25059115716899e-05
-2.8203027926344e-05
-1.21010076836276e-05
-4.11372756416391e-05
-8.53273922003292e-06
-2.04236362160233e-05
-1.7455918377169e-05
1.03476477544434e-06
-5.19966281370911e-05
-1.15676015265682e-05
-4.30636751524137e-05
8.37448694645456e-06
-3.86042887469291e-05
-3.02892522942732e-05
-3.49211884966294e-05
-1.53832958968843e-05
-5.33301659183296e-05
-1.87235096557539e-05
-3.23306945587959e-05
-1.16632285465843e-05
5.05069141484408e-06
6.68614251551991e-06
-4.31189713616736e-05
-5.07885449770733e-05
-5.66556118279187e-05
-2.45149201680526e-05
-1.89429249231518e-05
-2.44562132512758e-05
-5.54002104076977e-05
-6.38170183015106e-05
-1.86915478057036e-05
-6.41315997489313e-06
-3.17730861288073e-05
-6.25345853562271e-05
-1.53075766522697e-05
-3.07462002753842e-05
-3.24868020750346e-05
-5.03275335783667e-05
4.98013853423038e-06
-3.38732516669925e-05
-3.33211101833992e-05
2.88530343814749e-06
-2.98538327781876e-06
-2.27371168289885e-05
-5.35856973863287e-06
-2.59815571521361e-05
-3.99578876538956e-05
-3.1516412475052e-05
-5.03228775290481e-05
-8.02289359744592e-06
-4.02772694821977e-05
-2.23062643982796e-05
-2.60656177609095e-05
-4.28948951153943e-05
-1.56736853781021e-05
-5.44156037789315e-05
-2.06321840398545e-06
-4.19961667817461e-05
-3.43966749023909e-05
-3.87592033959234e-05
-3.85550482978392e-05
-2.67469211545762e-05
-3.76898101392027e-05
-3.80606847388991e-05
-4.02886180760624e-05
-4.08922493379679e-05
-6.89402744383191e-05
-1.82654433251615e-05
-3.55513897742832e-05
-1.50102722853574e-05
-1.53810279961897e-05
-2.08578524243809e-05
-2.62580439456201e-05
-4.90939148716527e-05
-3.52306116804072e-05
-2.00464808406336e-05
-5.69752169121722e-05
-2.87488075748268e-05
