# Supplementary material for: Research on computational propagation and identification of mine microseismic signals based on deep learning
Source: PLoS One. 2025 Oct 22;20(10):e0334641. doi: 10.1371/journal.pone.0334641 (PMC12543183; doi:10.1371/journal.pone.0334641)
Supplement: S7 Data — (ZIP) [file pone.0334641.s007.zip › 000100900001379.xlsx_0.txt_24.txt.txt]

-1.24645152120742e-06
-2.10444539379173e-05
-4.67954685665116e-05
-4.95543697115293e-05
-3.77335097715732e-05
-5.2934795993461e-05
-1.35123686992085e-05
-1.31941268830821e-05
-5.94018066039543e-05
-2.9080474592678e-05
-2.04460731074379e-05
-2.34326574719551e-05
-1.90937274326604e-05
-3.28901264691342e-05
-4.88742115518442e-05
-4.32319374553127e-05
-1.32503911192457e-05
-2.63104786185746e-05
-3.32648025606166e-05
-2.21751097242744e-05
-3.74747773836817e-05
-3.10423272639352e-05
-3.53028413262343e-05
-2.97378367451888e-05
-3.12043283275287e-05
-4.52429667430204e-05
-1.58918968482882e-05
-1.84658749461239e-05
-1.97628562196762e-05
-5.28384631239872e-05
-6.24257471544112e-05
-3.31273829979333e-05
-2.91155673892279e-05
-5.43436964099758e-05
-2.95135674132864e-05
-1.30418209684918e-05
-4.2918597281791e-05
-3.12386564842639e-05
-1.04079085465002e-05
-3.85832993850114e-05
-2.47016535907536e-05
-2.06136374908758e-05
-2.07194496689525e-05
-5.11652224755538e-05
-5.43382828478665e-05
-3.54429110834357e-05
-1.26035241749751e-05
-3.11254401271179e-05
-2.95080812341899e-05
-1.58805150357022e-05
-3.85143804803543e-06
-2.18900052471995e-05
-3.46209086972577e-05
-1.07193790890262e-05
-3.87635523487488e-05
-4.29133165216092e-05
-3.93158869463397e-05
-2.52731660380052e-05
-3.81430198749956e-05
-4.89602224699343e-05
1.00837064971145e-06
-8.80041897671505e-06
-2.59646377415098e-05
-3.30339160865044e-05
-2.97019539868441e-05
-5.79445246458315e-05
-4.38210843093943e-05
-5.18137347813537e-05
-2.78625057706756e-06
-2.84488517843962e-05
-2.54894864095521e-05
-5.50682545170327e-05
-3.33591864546177e-05
-1.38022481230238e-05
-4.39708752842911e-05
-3.56979140234582e-05
-4.16723254925203e-05
-2.3569830411965e-05
-2.73110835420746e-05
-2.88902151344141e-05
-3.68844074348237e-05
-4.74230189656908e-05
-5.29462226349864e-05
-3.84273325362e-05
-2.62993426703852e-05
-4.42678087359869e-05
-8.29110207418795e-06
-6.82444264142663e-05
-6.33267022267683e-05
-1.2414079631572e-05
-2.45635178953721e-05
-4.55963205965449e-05
-2.74866752741143e-05
-2.9888637471437e-05
-2.32193938015414e-05
-4.49647886286552e-05
-3.17285933254354e-05
-1.02093353123488e-05
-4.35271413455343e-05
-2.26635202740501e-05
-4.17435294057024e-05
-1.04413382369312e-05
-4.12280390971762e-05
-3.67576284689637e-05
-3.78060828407628e-05
-3.61479626173037e-05
-2.77676793480912e-05
-5.97803021537566e-05
-2.69799228524745e-05
-1.76645184284933e-05
-3.43957727979945e-05
-2.72229003035429e-05
-4.24433442885961e-05
-3.19224884864631e-05
-1.10007074454883e-05
-1.53940613770155e-06
-2.56602947025623e-05
-3.45308678810382e-05
1.50085256647254e-05
-1.7745713864239e-05
-1.04724828873948e-05
-5.71933075039182e-05
-4.07446642958065e-05
-3.25587104503803e-05
-2.52218359408597e-05
-1.93597075253437e-05
-2.52934226937705e-05
-2.24813755761868e-05
-3.45339148929967e-05
-3.35756132840967e-05
-2.64502326883391e-05
-8.73048290778171e-06
-7.45461362577968e-06
-2.12199769344496e-05
4.22217887382226e-06
-9.36155081549083e-07
5.42654317917365e-06
-4.57542067323398e-06
-5.00916944148164e-05
-9.63798463191483e-06
-2.18888857083818e-05
-3.65188010297591e-05
-3.79973595065129e-05
5.19642292781098e-06
-1.49181340573775e-05
-1.23345250057508e-05
-5.15751225662711e-06
-2.04316650452682e-06
-1.33167395293523e-05
-3.93591325617887e-05
-3.47217243293133e-05
-2.32185904824957e-05
-3.05419037511604e-05
-1.75279249564429e-05
-4.59819104707046e-05
-2.339150938066e-05
-1.86308713229364e-05
-2.85591695812411e-05
-1.9267747026581e-05
-1.64674359396793e-05
-5.7918388517137e-05
-4.78728402303177e-05
-2.41298887357242e-05
-1.54239206403263e-06
1.88475073681119e-05
-2.54692048995502e-05
-1.07182837988897e-05
-1.88101079676709e-05
-4.21569866659594e-05
-2.935872396652e-05
-5.52003939474665e-05
-2.33578384924287e-05
-7.03501446195236e-05
-2.06934631290277e-05
-9.12300537091262e-06
-3.0884293493673e-05
-3.04043032849484e-05
-5.46459156458028e-05
2.18930870482712e-06
-4.08054196211672e-05
-2.87367410055428e-05
-9.67942369324837e-06
-4.40141347822331e-05
-3.18913542953548e-05
-3.16123757253308e-05
-3.38607019099475e-05
-4.24177460976285e-05
1.319299447092e-06
-2.06623255036177e-05
-5.61317691805562e-06
1.90096863577896e-06
-1.91005847967635e-05
-3.01870814889887e-05
-2.19811515049248e-05
-1.86017898128919e-05
-3.08624643917014e-05
1.57973130672823e-05
-1.05062805080054e-05
-2.62662576601722e-05
-3.675470577777e-05
-3.22434483914641e-05
-3.20509673933195e-05
-9.25320061068429e-06
-3.2974270819888e-05
-1.31476302934228e-05
-2.97559291349442e-05
8.37906949179287e-06
-2.37768845090959e-05
-4.28470045580153e-05
-1.77783237608e-05
-2.37305619310159e-05
-2.59180667905589e-06
-1.10031049396483e-05
-3.98451118393225e-05
-3.56220744974244e-05
-4.18699221455471e-05
-2.17636385731335e-05
-4.69866686290235e-06
-4.05300586112136e-05
-2.86717351163932e-05
-9.66756343245868e-06
-2.15913566630517e-05
-3.9986115815748e-05
-2.62888310847569e-05
-3.14087376101538e-05
-4.79745024008421e-05
-5.16329711622076e-05
-1.34176011797226e-05
-3.95549334831565e-05
-3.88703971073387e-05
-4.67954005396683e-05
-2.36431051106576e-05
-2.05856149288483e-05
-3.50384551699194e-05
-2.3511309113328e-05
-5.31036739801417e-05
-2.01140453425522e-05
-3.55163322535383e-05
-6.96010557156872e-06
-3.59363295638351e-05
-4.99032830076058e-05
-3.55837516300903e-05
-2.23460737696386e-05
-3.89095723640793e-05
-4.93484770784513e-05
-2.18890697370982e-05
-2.16631860976941e-05
-3.82096115545775e-05
-1.8684029050778e-05
-4.07036973848955e-05
-5.80732682681253e-05
-2.90723605240424e-05
-2.63878892561575e-05
-5.29721620438645e-05
-3.40206067366729e-05
-3.04073786623752e-05
-4.38031949503299e-05
-3.09749105466582e-05
-3.45832312808039e-05
-3.97480384277404e-05
-4.9451008629107e-05
-9.80886831371494e-06
-1.89830114874514e-05
-3.93414136788607e-05
-3.07819061233358e-06
-1.74280716714648e-05
-5.48549492328705e-05
-6.07940855080596e-06
-3.84970642924772e-05
-3.57275887094129e-05
-3.74462892845011e-05
-2.20958760665268e-05
-3.74021466008754e-05
-3.79341555086485e-05
-1.69156826152813e-05
-2.81789678823992e-06
-2.70897745973491e-05
-1.26717177625432e-05
-1.91735423124038e-05
-1.98528437452301e-05
-6.76406284705051e-05
-1.21705428270642e-05
-3.32394217069152e-05
-5.13500840902926e-05
-4.32813996157354e-05
-8.48169181161248e-06
-4.91166521435327e-05
-2.7538653592444e-05
-6.51169423225535e-05
-3.11697789677504e-05
5.05959960452775e-06
-3.59655814564686e-05
-3.63847764921793e-05
-1.46400946449959e-05
-3.57458804166953e-05
-3.01849185003177e-05
-3.97736980072501e-05
-3.50094775372471e-05
-5.5649683227913e-05
-1.67298619508477e-05
-3.86265937238322e-05
-3.81144226371312e-05
-2.66783716853613e-05
-3.56104230424664e-05
-1.05915071105683e-05
-5.37168983339764e-05
-4.77575725946648e-05
-1.5861747997183e-05
-3.69056938732297e-05
-3.21758838244743e-05
-3.14401610469842e-05
-1.95893767205715e-05
-3.99536185733741e-05
-4.32589452893369e-05
-1.33485046013396e-05
-4.79919441452753e-05
-2.36981932127002e-05
-3.27021688267598e-05
-3.94600992123996e-05
-3.91468245625308e-05
-1.27878766314926e-05
-2.96837183738887e-05
-5.471203620765e-05
-2.58755814772594e-05
-2.45735638898447e-05
-4.8439825650926e-05
-5.01581978968289e-05
-8.06703164264658e-05
-4.37761107766519e-07
-4.98834241571721e-05
-2.16726666995014e-05
-3.22595097318119e-05
-4.30377890714018e-05
-3.37573677716115e-05
-3.56944450960776e-05
-5.11149566836388e-05
-1.41206223391713e-05
-1.18065384182219e-05
-2.23793260106057e-05
-3.36985964002446e-05
-2.19473303114232e-05
-5.74493675670665e-05
-3.85948868228224e-05
-3.94313024373727e-05
9.37645207553633e-06
-4.58401735104237e-05
-2.23269025657913e-05
-9.34732824185819e-06
-5.14698681060696e-05
5.64536371411531e-06
-4.45432110971637e-05
-4.5804661451668e-05
-2.14539885471136e-05
-1.99090442778468e-05
-1.55691812061238e-05
-1.88790478013245e-05
-1.41710585959948e-05
6.24797865846372e-07
-4.91519961372934e-05
-1.67346647814144e-05
-1.38218655682967e-05
-1.5681236378898e-05
-6.79970192727294e-06
-3.14200176338283e-05
1.74292828345158e-06
-1.3949453771815e-05
-3.25000245248845e-05
-4.10738395720775e-05
-2.50008723933935e-05
-3.08514048527548e-05
-1.18116997909506e-05
-7.77998921247331e-06
-3.20754948445553e-05
-4.80088761605456e-05
-1.46056133154333e-05
-3.51793525921341e-05
-3.8861304060039e-05
-4.99247178863317e-05
-7.97347832810417e-05
-2.52010627145611e-05
-1.69382896848189e-05
-2.17018971508006e-05
-1.94455953787777e-05
-4.76314130125224e-05
-4.32573993031359e-05
-3.37864175046349e-05
-9.94712430917421e-06
-5.58924240620983e-05
-3.29193203647657e-05
-3.34114071579975e-05
-2.31912716700855e-05
-3.13576605984987e-05
-1.97651822756509e-05
-2.01650821963632e-05
-3.8793384089352e-05
-5.95184097651953e-05
-3.47160807000172e-05
-5.34087055394766e-05
-4.53586700312445e-06
-1.46883190332584e-05
-1.32641245748945e-05
-4.38614450798792e-05
-1.81882815198651e-05
-3.02965997503763e-05
-1.8420595496532e-05
-3.56426766541475e-05
-6.86427331580076e-05
-2.74565426998595e-05
-1.81248909096414e-05
-4.62394331457591e-05
-4.67468723930489e-05
-2.03438921102662e-05
-2.17161340276976e-05
-3.33366182646248e-05
-3.43630125729903e-05
-3.16528641719778e-05
-1.2045624064446e-05
-2.86727025067249e-05
-4.89065251813724e-05
-5.00641482882613e-05
-3.81056693884303e-05
-4.62052773960742e-05
5.61217453398861e-06
-5.00115013724319e-05
-4.12660966385327e-05
-2.93913822732395e-05
-7.71503979302837e-06
-3.62931124369785e-05
-5.09358524066881e-05
-2.41583464491814e-05
-3.86469217423689e-05
-5.68570375741241e-06
-3.08712733397224e-05
-1.17684486505304e-05
-5.72180329641883e-05
-4.23331009832704e-05
-3.90018082392313e-05
-2.61022171339338e-05
-2.53303777586508e-05
-3.96417300644221e-05
-2.24383298321179e-05
-3.8211199385848e-05
-3.62665345661645e-05
-5.76363052167687e-05
-1.35043908559962e-05
-3.09778426999353e-05
-3.45268020324553e-06
-1.4401104113877e-05
-1.91025731836503e-05
-5.59696098333687e-05
-3.18388689548554e-05
-5.86488307627773e-05
-5.49375264303376e-05
-3.41737477368548e-06
-3.79334761775955e-05
-1.20582119099396e-05
-1.36561505407792e-05
-2.19314401530695e-05
-1.78423073506706e-05
-3.82967392755571e-05
-1.27072254524538e-05
-1.26173742782579e-05
-5.87568819108022e-06
-4.02958818977338e-05
-4.23297971969752e-05
-1.91041964293643e-05
-3.79878283094509e-05
-2.74104589048151e-05
-6.01809667488833e-06
-1.8949701158732e-05
1.04194338474016e-06
-5.67206623575375e-06
1.15965389981545e-05
9.89288960124992e-06
-1.45809948334558e-05
-5.08089552736774e-05
-1.94858798756129e-05
-1.37928240128941e-05
-2.46405707163779e-05
-4.02584073885515e-05
-1.33553632525647e-05
-2.24954391569695e-05
-2.41473240989626e-05
-4.60575308322558e-05
-3.58729394365555e-06
-5.36634490089752e-05
-2.53259810859745e-05
-3.54488188292098e-05
-2.55453285117732e-05
-3.7345682496975e-05
-1.25786413868113e-05
-6.86506458927968e-05
-1.38473931658941e-05
-4.65532200547582e-05
-2.94882578430024e-05
-2.68811731278712e-06
-4.00306156336997e-05
-6.59282671344447e-05
-4.48550140789513e-05
-4.5251297668068e-05
-2.6911491186022e-05
-3.6823435708229e-05
-2.23697943467371e-05
-1.12021682550312e-05
-3.08570997348038e-05
-2.48727066362706e-05
-4.75201768544249e-05
-2.12674907373263e-05
-2.54004976365407e-05
-2.30456957253931e-05
-4.96738613453776e-05
-2.90019425460567e-05
-5.69425587316138e-05
-2.92103282714052e-05
-4.83906392968684e-05
-1.58762528932962e-05
-1.81716860732626e-05
-1.21972666078149e-05
-8.18333665367065e-06
-9.36711704303495e-06
-2.00833373642021e-05
-1.61528903904134e-05
-3.05281832195386e-05
-1.09120413125021e-05
-1.43468764642839e-05
-3.43554399674786e-05
-2.29664634649536e-05
-3.78145973102134e-05
-2.01498754023073e-05
-7.59552822409401e-06
-1.23391994333401e-05
-6.82358003081445e-06
-3.40339058523613e-05
-3.90141984938095e-05
-4.76369206988061e-05
-2.88857994108913e-05
-1.23714855600796e-05
-3.01295679202871e-05
-1.97047401438925e-05
-3.72589631944398e-05
-3.35070170373e-05
-5.21753920907911e-06
-2.45344890917964e-05
-3.73232384291452e-05
-2.19343750419205e-05
-2.91433746448112e-05
5.66848487254035e-06
-3.63108293398529e-05
-2.49210641760233e-05
-2.3799782079978e-05
-5.20727415515338e-05
-3.62222079451025e-05
-4.04212609282882e-05
-9.92499885554187e-06
-2.42589009171196e-05
-3.70778473268385e-05
-4.21883697148386e-05
-6.04747936744518e-05
-3.74252731327691e-05
-1.58633367092819e-05
4.20777313674106e-06
-5.07564637063691e-05
-1.55263423900014e-05
-3.0706796000546e-05
-1.39183914442505e-05
7.42142152316726e-06
-1.24427555661496e-05
-2.75999683816373e-05
-4.6921574945886e-05
-3.66746743671139e-05
-3.49759498307419e-05
-1.39975486955431e-05
1.77507929079456e-06
-3.53203140687103e-05
8.07516285551306e-08
-4.76455282236346e-05
-8.12318803810402e-06
-2.56637327347846e-05
-1.56974479045593e-05
-3.58995950754889e-05
-4.46102736275481e-05
-3.75454353438791e-05
-2.29814469080744e-05
-1.8631564527102e-05
-5.47380085876946e-05
-3.22597452070858e-05
-3.14834121439966e-05
-3.33609982730438e-05
2.31957158914591e-06
-6.09598655810039e-05
-5.7300350723166e-05
1.12210679721082e-06
-2.899505925022e-05
-3.26559282520977e-05
-1.70973525342516e-05
-1.57170759140388e-05
-1.96994013032879e-05
1.47354202387875e-05
1.73758525666514e-05
-3.93872219364551e-05
-2.485841950589e-05
-1.6842676404087e-05
-2.38211903018628e-06
-3.56656418351023e-05
-3.54562810278196e-05
-1.02389513906841e-05
-1.4142759507131e-05
-3.17412979613498e-05
1.38124864872589e-05
-3.41728565451438e-05
3.69519768441116e-06
-3.04029883675557e-05
-3.86986431809359e-05
-5.16930643918971e-05
-1.08219047632437e-05
-3.68498056831953e-05
-4.90444631264579e-05
-2.54564646708522e-05
-3.18190662392097e-05
-2.29753421091972e-05
-1.60882220391032e-05
-1.22368325284001e-05
-6.42016144967309e-05
-2.45265224122351e-05
-2.3152902477834e-05
-4.39980467424083e-05
-1.02618505033412e-05
-1.36759783356565e-05
-1.15908936776235e-05
-1.45953514575567e-05
-9.07087248386836e-06
-3.84921455098385e-05
-3.44144024871185e-05
-5.62610926965597e-05
-6.26473143055021e-06
-2.17327726967648e-05
-3.99726669413147e-05
-2.87002098027128e-05
-3.63036990583088e-05
-5.40644797438463e-07
-3.12009584563675e-05
-4.05010344783575e-05
-7.35450489915141e-05
-5.30935060650304e-05
-1.22780075505671e-05
-3.22696249771073e-05
-2.3735269456895e-05
-2.07767664833639e-05
-2.10380664132678e-05
-4.54224534333786e-05
-2.17613678379858e-05
-2.55502547122563e-05
-3.01132405565259e-05
-1.85504710563806e-05
-7.16101564110948e-05
-1.58632482798928e-05
-2.53016697429537e-05
-1.52972894409446e-05
-1.53508163331405e-05
-3.85524026255465e-05
-4.13058490678388e-05
-3.14675419442766e-05
-4.03502865430634e-05
-4.28906628171389e-05
-1.73536149178787e-05
-5.21406584951525e-05
-5.11801782785751e-05
-4.97436565662636e-05
-4.79977095289625e-05
-5.98221280212138e-05
-7.83719152925153e-06
-3.07942817068251e-05
-1.10326346681325e-07
-3.33212234644383e-05
1.71038169269736e-07
-1.55865978396318e-05
-2.78239005795892e-05
-1.15765175009306e-05
-3.70012593892915e-05
-2.70792108938881e-05
-2.96570250130382e-05
-3.08469524968735e-05
-1.20918339377056e-05
-9.00061484392783e-06
-4.20178638562796e-05
-2.21220096515252e-05
-3.58750763688268e-05
-4.57048944597844e-05
-1.25885239280023e-05
-3.46544101250021e-05
-2.97902632363256e-06
-1.63692110877121e-05
-2.80312349023838e-05
-1.23732374258652e-05
-4.19242564318002e-05
-2.71811906455278e-05
-2.44050865407303e-06
-3.94404196613102e-05
-2.11188494760735e-05
-4.47773382416114e-05
-1.84606626227616e-05
-1.24219525325361e-05
-2.06328536608808e-05
-3.86470054366589e-05
-3.39468449239321e-05
-3.59525825951297e-05
-3.0229631263119e-05
-1.9895728706575e-05
-1.81083044119586e-05
-3.20259847378867e-05
-3.61245581563617e-05
-4.96630704120517e-05
-5.92855204204506e-05
-3.46240255850805e-05
-2.15928981024354e-05
-4.34895423296802e-05
-2.34882681817607e-05
-3.17111477932297e-05
-2.88396805607957e-05
-3.69379158499307e-05
-1.80725898146573e-05
-2.09562499290796e-05
-2.70384258265645e-05
-3.42968271522332e-05
-4.28753541069225e-05
-1.80902040998695e-05
-9.43017993089923e-06
-1.78539065500455e-05
-6.90972938734452e-05
-4.33073786508779e-05
-3.38681918506043e-05
-4.49227507351699e-05
-3.19470367452003e-05
-3.32569176949084e-05
-3.95494996774367e-05
-2.16822334163012e-05
-1.96982003180848e-05
-6.8485499313784e-05
2.02939325414459e-06
-3.83156279554027e-05
-4.214616786779e-05
-2.52629805826418e-05
-5.37502170699257e-05
-4.16403404228781e-05
-3.25683993092591e-05
-3.68429559246954e-05
4.30483553213549e-06
-3.68144793411698e-05
-2.48087615273287e-05
-2.354974450806e-05
-3.62546631275951e-05
-4.07885384516936e-05
-9.44166611860698e-06
-2.68513624507141e-05
1.03516626408118e-05
7.44332014501469e-06
-3.03270760345719e-05
-6.31432836085036e-05
-1.52193098603492e-05
-3.76926249133301e-05
-2.90079686449605e-05
-2.3727935166249e-05
3.15658747566383e-05
-2.12715397653348e-05
-2.1882448814733e-05
-4.43870679880024e-05
-1.11012648257684e-05
-1.2086360360426e-05
-3.52936737678341e-05
-2.66738283189209e-05
-3.35872333712886e-05
-5.02128124098385e-05
-5.08644999710289e-05
-1.69744940889189e-05
-3.51891572497624e-05
-5.35840289274714e-05
-4.29438624987999e-05
-1.66227547418441e-05
-3.30347748051319e-06
-2.36592542676684e-05
-2.80035956791055e-05
-2.3052393602671e-05
-1.64708026456433e-05
-3.76268989180405e-05
-1.34756119840547e-05
-1.1647861241462e-05
-1.69165121897152e-05
-1.11185225330833e-05
-1.17549552691688e-05
-1.44740405127033e-05
-5.17505277148799e-05
-1.06861569853201e-05
-3.90743086510765e-05
-1.42310913741994e-05
-3.16150186216682e-05
-2.82811036050601e-05
-2.79343206925824e-05
-2.79810235124531e-05
-2.67022342951978e-05
-3.29743909062032e-05
1.20192355803259e-05
-4.56984379834729e-05
-2.6709589144953e-05
-1.6561262773515e-05
-5.75981968709652e-05
-2.45183933478657e-05
-5.17154213681584e-05
-4.58893675376865e-05
-2.73824694433919e-05
-4.65471286449252e-05
-3.86102337764833e-05
-3.98492449371615e-05
-2.23685439351365e-05
-1.43358478109448e-05
-3.8037979649134e-05
-2.07113915699358e-05
-3.09385471249827e-05
-2.969117223583e-05
-4.17831317356132e-05
-3.85150948983939e-05
-4.44375877245617e-05
-1.74312271145653e-05
-1.0952228537354e-05
-1.06138431064153e-05
-4.35812692693472e-05
-1.31280603243497e-05
-2.32752815456923e-05
-3.47225553070649e-06
-5.29904560532211e-05
-8.85798374251146e-06
-3.12634921004474e-05
-2.58388808076918e-05
-4.62697759276504e-05
-8.50321887207362e-06
-4.56752566718565e-05
-5.4484569889445e-05
-8.38055330394733e-06
-3.40456365388226e-05
-2.00795047880264e-05
-5.76111100374146e-05
-2.36049400559653e-05
-4.30807627277951e-05
-2.02133391161972e-05
-1.81627566331576e-05
-3.15010591077327e-05
-3.65904121540174e-05
1.28231675654636e-05
-1.37834609936566e-05
-1.71090827015474e-05
-1.4815351715568e-05
-4.73259016441048e-05
-4.73832313234186e-06
-5.08606411439395e-05
-2.74118896293908e-05
-2.95840412860537e-05
-6.00373691722194e-05
-2.29219707562301e-05
-1.81116275704164e-05
-1.2372679316568e-05
-3.29621469725529e-05
-2.10272918089793e-05
-1.89608072160103e-05
-1.64853028916764e-05
-1.65497448943558e-05
-3.22057371656679e-05
-1.27763364431574e-05
-5.12896291673264e-05
-5.50247044099657e-05
-3.8024085568625e-05
-2.18667668713136e-05
-1.50494496739954e-05
-4.04157776462852e-05
2.28897956209929e-06
-8.80271166019928e-06
-8.41409144479419e-07
-3.68811551862108e-05
-2.27722741372548e-05
-4.75352458103354e-05
-6.1942841591339e-05
-2.83272030533294e-05
-4.81895294777838e-05
-4.3039417734866e-05
-1.27294042231313e-05
-1.37280460247111e-05
-3.3639439664975e-05
-1.11609492987984e-05
1.06472821820975e-05
-4.58828670740826e-05
6.67250264020292e-06
-2.69524771578177e-05
-1.7745491018804e-05
-1.99403009093017e-05
-3.9940279885526e-05
-2.91104557744964e-05
-1.22242659152612e-05
-5.18117869139494e-05
-3.28209678478933e-05
-4.91708891728041e-05
-4.5564077389527e-05
-9.76276748664932e-06
-1.06146180392051e-05
-2.91788528816934e-05
-2.15910051348746e-05
-1.24469056990268e-05
-2.63990820386392e-05
-2.71824526527882e-05
-3.53586836519635e-05
-2.74902383268514e-05
-2.10635782956469e-05
-5.61292180215917e-05
-1.37660155887505e-05
-1.94634144428059e-05
-4.84837775109741e-05
-1.87756224686282e-05
-2.9744535730411e-05
-1.63888959102477e-05
-5.04229534594873e-05
-2.98920542686803e-05
-2.88061084063728e-06
-3.21011903119628e-05
-1.74578652492973e-05
-3.77172998052962e-05
-3.89078832759652e-05
-3.71164384918304e-05
-1.60467342439788e-05
-2.23824732001635e-05
-1.42701186446365e-05
-1.86009392274995e-05
-5.00063416893352e-05
-2.00264652436628e-05
6.21885780704854e-06
-3.53931644091346e-05
-2.83557429099373e-05
-5.27743614769481e-06
-4.36084821318863e-05
-1.18476050157017e-05
-3.25626222973886e-05
-1.70520790183304e-05
-1.16286700156487e-05
-1.20485472595827e-05
-3.82037036392598e-05
8.98969942597235e-06
-5.62507326671097e-05
2.27881179692333e-06
-5.25362231279541e-05
-3.6856731854985e-05
-2.14463957164951e-05
-5.46443744455638e-05
-3.03626867557869e-05
-3.34391484308302e-05
-2.13946580886956e-05
-2.77902013463982e-05
-3.735024081801e-05
-1.88959128638415e-05
-1.50212146986073e-05
-9.86989519600567e-06
-3.88136601378316e-05
-5.33176530147361e-05
-2.60998232274151e-05
-5.12414777641035e-05
-5.81525289152489e-05
-4.78835526080213e-05
-5.46700011071786e-05
-4.13941256056792e-05
-3.53360825461344e-05
-6.03340960276162e-05
-4.92671374326543e-05
1.96606459647589e-06
-8.98680730414191e-06
-4.61336964575503e-05
-5.75064673753377e-05
-8.65726307251056e-06
-5.28572855938511e-05
-3.97410347923812e-05
-2.46362548356408e-05
-4.80681992894292e-05
-2.96356950394262e-06
-5.88828767849462e-05
-3.51504233499709e-05
5.55222525176719e-07
1.8735872792651e-06
-2.95152936695907e-05
-4.5129339577256e-05
-2.69514951774449e-05
-4.60111970948435e-05
-3.637426791801e-05
-2.52689640396042e-05
-4.29210058979308e-05
-1.87468920972119e-05
-3.68245687537413e-05
-1.73729225971406e-05
-1.77815637588233e-05
-3.78886714563538e-05
-2.35736266443894e-05
1.86293350775664e-06
-1.35798307589812e-05
-1.70540997614644e-05
-1.67485928094008e-05
-9.38727858653432e-06
-4.48317329872911e-05
-3.0791264716796e-05
-1.52250432957251e-05
-2.37092922867605e-05
-1.92660578815866e-05
-3.35864614441938e-05
-5.02697204673301e-05
-1.74113544780458e-05
-1.92259503495919e-05
-2.55996722555764e-05
-1.46306304583501e-05
-4.53879111812611e-05
-3.01805023695894e-05
-3.60967540661247e-05
-2.48249202026827e-05
-2.61920454161654e-05
-3.84511686674623e-05
-4.06404345473966e-05
-1.28354792011667e-05
-4.16937034288113e-05
1.29686497875081e-05
-1.6218589215754e-05
-2.09674416973699e-05
-3.9091622117758e-05
-4.31875470609381e-05
-3.72757349192933e-05
-2.66503677635851e-05
-3.43871562145593e-05
1.91135305861673e-06
-1.73760161745391e-06
-3.06173590671212e-05
-3.61061837422874e-05
-3.86822972171101e-05
-1.39967598190356e-05
-3.5460082403634e-05
-3.68882339373853e-05
-2.32287327063949e-05
-1.24513967234424e-05
-3.74710407105398e-05
-2.05367333052913e-05
-1.92540123131298e-05
-1.69899134588435e-05
-2.85466084172662e-05
-2.71145110535063e-05
-3.86242102947088e-05
-4.97111926070985e-05
-4.34690076739409e-05
-5.07242954632599e-05
6.82448281008434e-06
-4.76350298364446e-05
-3.11780543176927e-05
8.60340410493768e-06
-2.57659048285175e-05
-1.28961756429415e-05
-1.03518699765363e-05
-2.87626293660872e-05
-3.51712840040961e-05
-5.30287997643497e-06
-3.06688222216113e-05
-2.72072346185312e-05
-1.78141657738427e-05
-6.04186641519383e-05
-3.84944982602685e-05
-2.65943733652022e-05
-2.57476451113811e-05
-7.30612799459371e-05
-3.55649849263184e-05
-4.50439436729592e-05
-3.32392987878733e-05
-4.27449638131243e-05
-4.11068366512266e-05
-3.3370603267447e-05
-3.58071186549188e-05
-3.09657413721271e-05
-5.13015354744928e-06
-2.31285977683142e-05
-1.12557676316451e-05
-4.58381354700803e-05
-3.18306311034216e-05
-4.30188276477015e-05
-1.70686950317255e-05
-3.80332200350888e-05
-1.25683385842527e-05
-4.03093126932672e-05
-3.82391447702703e-06
-4.96045143361553e-05
-1.8474495586491e-05
-3.33491436114723e-05
-4.58750564831159e-05
-1.56171153380024e-05
-4.56952900646904e-05
-3.43562303709794e-05
-4.93834807305545e-05
-1.22115959241584e-05
-3.82308577047308e-05
-3.16098872590229e-05
-2.25725695673865e-05
-5.42906668708238e-05
-3.47324562143898e-05
-3.58368788327326e-05
-1.40233254044345e-05
-4.23059488278124e-05
-2.81806079589887e-06
-2.24208564501625e-05
-3.07977327050535e-05
-2.12215619255798e-06
-3.69476927010167e-05
-7.66568173992202e-06
-2.35353615881487e-05
-3.28909509598408e-05
-5.25509678737166e-06
-2.66477873443455e-05
-9.00509239829939e-07
-9.45699325824321e-06
-1.47145449063326e-05
-3.38806762093826e-05
-2.80385453545958e-05
-4.2164417929367e-05
-3.52372456060293e-05
-2.19800764783931e-05
-3.36254466409148e-05
-5.76623920003038e-05
-4.54870672267434e-05
-5.02937223351307e-05
-2.50768096764081e-05
-5.28875493233642e-05
-3.04589847522786e-05
-4.05181549012721e-05
-4.15909667961915e-05
-1.36257385135133e-05
-4.86638401595513e-05
-1.61103380250496e-05
-2.39225422745119e-05
-4.69415593083988e-05
-7.65159812925471e-05
-2.71265355716468e-05
-2.40918937649071e-05
-2.00523382307686e-05
-1.78202636303731e-05
-4.82757235741774e-05
-3.44609505480707e-05
-4.83199117894103e-05
-4.90597925420694e-05
-5.25847804760288e-05
-4.02157824725429e-05
-3.76716042239238e-05
-2.42170006388082e-06
-3.71102744596397e-05
-4.61263232560774e-05
-1.67039356596607e-05
-2.7974891764064e-05
-1.15634782100198e-05
-4.36525776106297e-05
-5.01504781470981e-05
-6.49178210952191e-05
7.18083199096522e-06
1.56258446259904e-06
-2.59831230160438e-05
-8.38381549107739e-06
-4.62993673215933e-05
5.74568454222669e-06
-2.40439219668095e-05
-3.02605760149534e-05
-2.39143925230989e-05
-5.77724222800387e-05
-4.43520859300202e-05
-1.83456015461508e-05
-2.32342284273757e-05
-3.82854331242074e-05
-4.13307928224315e-05
5.81862351526401e-06
-2.48390035393275e-05
3.56975324782373e-06
-1.7641782853177e-05
-3.27715167360611e-05
-2.76126716126575e-05
-3.22055845531031e-06
-4.42470084277564e-05
3.90442795912563e-06
-5.62893687778351e-06
-3.03495660158604e-05
-1.60515208293781e-05
-3.25899277517772e-07
-3.61894217544147e-05
-3.39405569481976e-05
-3.01469302422187e-06
-4.29181543130594e-05
-4.31677626396453e-05
-6.04214483285727e-05
-4.22594053495083e-05
-1.34399677355485e-05
-3.41291360162918e-05
6.21046643396688e-07
-4.93386479674363e-05
-1.78084129643539e-05
-2.28336631228902e-05
-5.69252488728059e-05
-3.01493538067495e-05
-4.34445728401071e-05
-5.31986696839536e-06
-2.62797895738448e-05
-4.23419340055177e-05
-3.24100739708973e-05
-3.96701801131303e-05
-3.93437771802263e-05
-5.72380414165337e-05
-6.73144666602071e-05
-6.07382070176591e-05
-1.27776889327405e-05
-1.55540815110205e-05
-2.26573177363388e-05
-3.01475219857188e-05
-3.35030120378725e-05
-2.57457249181533e-05
-2.3391480637205e-05
-2.52632624700967e-05
-3.07043452102619e-05
-4.28572440820019e-05
-1.64094741491595e-05
-3.33667878159897e-05
-6.05840372459227e-06
-3.9340857451852e-05
-4.03503854598973e-05
-5.50034550015365e-05
-3.58501851353424e-05
-1.00912094766717e-05
-2.56045957208476e-05
-2.39662277553815e-05
-3.38313305935546e-05
-5.20531118778144e-05
-4.96384660873749e-05
-4.31109480009433e-05
-4.18760318136642e-05
-4.1484269491122e-05
-4.58810496643501e-05
-1.89421103889776e-05
-2.09481441904143e-05
-3.32076522827362e-06
-4.78570750322335e-05
7.60155325847527e-06
-1.16886379326993e-05
-3.90185272663751e-05
-3.28386713509523e-05
-4.47416594972313e-05
-1.54279040425757e-05
-4.88893099138545e-05
-8.10910981144813e-06
-3.31697189627596e-05
-3.53447847153339e-05
-1.19746493606858e-05
-1.11161346484703e-05
-3.7339618485388e-05
-6.17416420166322e-06
-7.0530256396097e-06
-1.83758347626884e-05
-6.46528310537856e-06
-4.40658724456822e-05
-2.89618876290001e-06
-1.78059127272523e-05
-6.77913760110959e-07
-3.22060688415074e-05
-4.76235444420665e-05
-4.60127825154953e-05
-3.48974043281602e-05
-2.94556147012281e-05
-2.03034696730607e-05
-3.59731010901381e-05
-1.65843924259769e-05
-2.29049524387855e-05
-1.34949761081887e-05
-4.93027319922694e-06
4.7373620140085e-06
-2.80877669573672e-05
-4.72209937907471e-06
-2.90311539286449e-05
-2.51776778765219e-05
-2.40128265361401e-05
-5.17457908560488e-05
-1.71478269565557e-05
-3.25615464447073e-05
-1.9665149139899e-05
-1.41443943368882e-05
-1.38997062158069e-05
-2.49297171620268e-05
-7.1137598551192e-05
-6.108093028825e-05
-4.78589856492687e-05
-3.09983471742347e-05
-1.72586924669424e-05
-3.26698122479118e-05
-4.96189308722584e-05
-1.5538360922938e-05
-3.44352105314915e-05
-4.34160054669293e-05
-3.59588052074568e-05
-2.2312491717195e-05
-3.26519075492811e-05
-2.20217707720206e-05
-7.963512142435e-06
-3.61457382749205e-05
-3.60514889202464e-05
-2.24399320399322e-05
-3.46810353720305e-05
-4.79808862835224e-06
-3.0496328138142e-05
-2.45965697259276e-05
-2.2531679359432e-05
-3.98861434262854e-05
-3.08059195833937e-05
-4.38161362541489e-05
-2.63521365950358e-05
-2.19076118714862e-06
-3.20953459080352e-05
-1.00590645703953e-05
-1.78105282073101e-05
-4.03524869477853e-05
-4.56568299667643e-05
-2.76926547909483e-05
-6.75689943382091e-06
-3.45396105217667e-05
-2.73387955258449e-06
-3.2237199379859e-05
-3.7976601157213e-05
-4.33888667768992e-05
-5.85504088023812e-05
-5.29500815295899e-05
-3.30564102157178e-05
-1.96768486141151e-05
-4.93592531836865e-05
-2.45803380083642e-05
-3.78460245262146e-05
-3.43908590549712e-05
-2.28064418001032e-05
-1.61514787582776e-05
-8.95902587448969e-06
-2.64564273300781e-05
-3.15369907936818e-05
-2.56963168168835e-05
-5.219109074677e-05
-2.79426685231989e-05
-3.82065707132082e-05
-2.86645959432519e-05
-3.15179479208143e-05
-6.07599573162058e-05
-1.12932309193966e-05
9.01675439354105e-06
-4.99083709120395e-05
-2.61905992122233e-05
-2.07073299269877e-05
-2.58449126458933e-05
-2.44698278574325e-05
-3.7138239127894e-05
-2.88399736265202e-05
5.06417063100775e-06
-1.78210258553534e-05
-6.66940610167819e-05
-1.38890384953876e-05
-2.50617866654995e-05
-5.502445751366e-05
-1.71107411653364e-05
-3.70750005986288e-06
-1.64980185943135e-05
-2.71321512637037e-05
-5.15886447135654e-05
-2.25141515190574e-05
-2.38002397715399e-05
-2.72997734642743e-05
-1.57049076265952e-05
-3.7823211975392e-05
-3.21070712373855e-06
-6.68701027772968e-05
-2.18348976436188e-05
-2.78800055894317e-05
-4.99602309397718e-05
-2.01082285864328e-05
-3.76064930430124e-05
-2.98777371039292e-05
-6.60382974426552e-05
-6.6259135140485e-06
-3.55728416984321e-05
-6.26319379106354e-05
-3.32863371366876e-05
-3.58304432331297e-05
-3.85301640392265e-05
-1.88079829293506e-05
-1.46742939637432e-05
-1.71059329937025e-05
-2.11733681881836e-05
-4.30605264625421e-05
-5.00263482586886e-05
-2.34821667325211e-05
-5.41221983667716e-06
-4.94358797564522e-05
-2.64716214539046e-05
-4.46405204872901e-05
-3.83709618521338e-05
-1.93036818709704e-05
-9.90974652390071e-06
-4.83810826012304e-05
-3.33131061706633e-05
-4.06351491393335e-06
-2.75710885865177e-05
2.00371095642302e-06
-3.29702424213627e-05
-2.52833434767783e-05
-1.1957364662184e-05
-2.35439946733561e-05
-4.60440765803599e-05
-3.75904787720901e-05
-5.16335198055821e-05
3.19884218616323e-06
-3.59281348944062e-05
-1.17263749992807e-05
-1.66411870244602e-06
-2.56428253415118e-05
-2.07186665271534e-05
-3.04787109878107e-05
1.00453105967964e-06
-3.35774630919927e-05
-4.57557391789796e-05
-4.11000638300379e-05
-1.19932473699468e-05
-1.73529483797159e-05
-1.09881998865401e-05
-3.2072749618804e-05
-1.46090840961278e-05
-4.31683832181288e-05
-3.08701384473445e-05
-3.78206188928616e-05
-3.1500908405473e-05
-1.40755204298032e-05
-1.24815015551978e-05
-3.4847868909288e-05
-5.31601684883784e-05
1.42238211000961e-05
-2.50534837577095e-05
-8.20745349178499e-05
-1.23878873222783e-05
-3.70429991054984e-05
-2.02320185103349e-05
-1.15985743466437e-05
-2.31970327590313e-05
-4.41793231081599e-05
-2.839303009922e-05
-4.09812132069808e-05
-2.21629525508162e-05
-4.16214168887671e-05
-2.16063669331567e-05
-6.19743730527827e-05
-2.1856913751201e-05
-4.78605858247988e-05
-4.72059826710238e-05
-5.18917519011503e-05
-3.70814879314859e-05
-1.63127903002835e-05
-1.51168682525508e-05
-1.22698373068992e-05
-2.32221114442232e-05
-4.10802689908989e-05
-4.41602621772875e-05
-2.81353373514102e-05
-2.94121532165764e-05
-2.17923664418811e-05
-2.52545841437795e-05
-4.97941436289032e-05
-4.5326247735629e-05
-1.11410218148405e-05
-2.89686102862731e-05
-2.32311034383315e-05
-3.27552322237484e-05
-2.19679904363721e-06
-2.11774004464692e-05
-5.25878900273002e-05
-2.4275557084191e-05
-3.90618119905932e-05
-3.35731210973643e-05
-5.7260843979204e-05
-3.59756935561307e-05
-6.06093762060519e-05
-2.39067740439876e-05
-2.49342085214756e-05
-3.32438563130865e-05
-1.08091291369836e-05
-2.41033486508262e-05
-8.0926261997222e-06
-1.51855131558604e-05
-7.57797878536739e-06
-4.56475948402107e-05
-2.05957987910503e-05
-1.80324082670838e-06
-2.49262307691193e-05
-2.54201526582323e-05
-2.27100109263207e-05
-5.04686041379598e-05
-3.31459704387677e-05
-2.71855958889812e-05
-3.19751368113542e-06
-5.8348737960665e-05
-2.80278666543159e-05
-3.39744971879267e-05
-3.24497086334806e-05
-3.71872988734199e-05
-3.94438987286938e-05
-5.29656153020888e-06
-4.02571067208229e-05
-3.41939540794728e-05
-4.76964801436131e-05
-1.88930132311062e-05
-5.67610471738772e-05
-3.47941610213352e-05
-4.51548242439238e-05
-2.59163098094708e-05
-2.87741937482483e-05
-2.71243504945771e-05
-3.99832181948261e-05
-1.23132999971816e-05
-2.35997171194456e-05
-6.3123370526256e-05
-3.95979654838651e-05
-1.60484364570689e-05
-3.00039483923963e-05
-2.94063747906228e-05
-2.91068718037716e-05
-5.02318693525946e-05
-3.04485054571439e-05
-3.50897695942499e-05
-3.14222015160568e-05
-7.14372236251042e-05
-4.15324086514357e-05
-3.5708694769685e-05
-4.63019526395542e-05
-4.42302865068421e-06
-1.28278658289394e-05
-2.11333785024791e-05
-5.31574403378256e-05
-2.97920394541243e-05
-1.65435584736093e-05
-1.26702046925147e-05
-2.45348635744856e-05
-5.20774832961679e-05
-7.15554057465436e-06
-3.84590081096403e-05
-2.25800570210018e-05
-2.06685289808123e-05
-3.01299363944673e-05
-2.52666499335908e-05
-9.75962399948842e-06
-1.6069997539422e-05
-2.25798252636389e-05
-2.62477156992307e-05
-4.08157247841863e-05
-2.83212395900237e-05
-5.19478339213762e-05
-2.2620003058888e-05
-1.53000395693588e-05
-4.41576619487694e-05
-8.51528123003065e-06
-2.73626717700753e-05
-3.11668348132718e-05
-2.30015406063655e-05
-1.53853735408944e-05
-2.51575569796694e-05
-1.74368112802816e-05
-1.62079026553414e-05
-9.07337458510414e-06
-1.95240351327017e-05
-4.03253889648794e-05
-2.58345070711742e-05
1.67617938486039e-07
-4.47524704025024e-05
-3.83260396515982e-05
-6.70053338289723e-05
-4.67853691762873e-05
-4.21503791297406e-05
-3.5207588909953e-05
-5.52418614340855e-05
-3.07005472468127e-05
3.92495740906559e-07
-4.31221331061564e-05
-2.24505617404742e-05
5.56043016889957e-06
-1.05233682550836e-05
-5.20374712263577e-05
-1.9678860561427e-05
-5.25754706540859e-06
-2.72302211045256e-05
-2.84235593931084e-06
-2.10227351274512e-05
-1.78224294640799e-05
-4.76228494571348e-05
-2.03310678650918e-05
-5.13493741919045e-05
-5.17350105205226e-05
-3.28884532072516e-05
-3.16415841459212e-05
-5.54131094020895e-05
-3.20697156716688e-05
-2.35036377923897e-05
-3.89328921867712e-05
-2.65639040259885e-05
-3.19216107146108e-05
-6.59206984069482e-05
-7.47984871116761e-05
-6.01881370066157e-05
-5.70337300906842e-06
-1.80512334559777e-05
-5.04450605433948e-05
-2.99056038885071e-05
-1.79911063352862e-06
-5.64951113970702e-05
-4.89099682531127e-05
-5.86381178592156e-05
-4.15576984722741e-05
-4.03642078319265e-05
-5.3719455339893e-05
-4.43044515491973e-05
-3.47156000480094e-05
-3.06531944229969e-06
-4.34471932677741e-05
-2.68686111092291e-06
-3.44521134368237e-05
-3.67418359664354e-06
-3.5142259108626e-05
-2.20551069143694e-05
-1.63640576537237e-05
-2.11598826265431e-05
-7.54872416369815e-06
-3.35742613398894e-05
-5.74341131313833e-05
-1.88836981775231e-05
-2.80504322047761e-05
-5.01000085960844e-05
-2.55262133890651e-05
-3.7790052575679e-05
-3.80845747275524e-05
-9.77715514330362e-08
-1.69637955714892e-05
-2.15363709243012e-05
-2.8533219497963e-05
-3.86271702079191e-05
-4.39281909498863e-05
-2.89633439960872e-05
-2.15238430235893e-05
-3.32016546704443e-05
-3.56798895606369e-05
-1.22098666654228e-05
-2.55197513505374e-05
-2.72276811595482e-05
-7.07031638850321e-06
-2.60896528265848e-05
-3.48159693825022e-05
-4.84698200624684e-05
-3.7712055713971e-05
-4.32378064797499e-05
-1.97957650600019e-05
-1.1870771098249e-05
-1.06164932578124e-05
3.13852340106157e-06
-4.35515500802192e-05
-2.21158077898426e-05
-2.73776103877499e-05
-3.51438980231197e-05
-1.52149183739616e-05
-2.68903443217688e-05
-5.17416998782878e-05
-2.85725218195212e-05
-3.0224496385524e-05
-8.568829523534e-06
-8.41324906702907e-06
-1.85670079975079e-05
-2.55674160231827e-05
-1.53788046954001e-05
-2.38468604964615e-05
-3.01131599704905e-05
-2.39842985783146e-05
-3.97781458634025e-05
-5.19941927553462e-05
-2.09257078682587e-05
-4.3090767089958e-05
-2.97990780828829e-05
-2.15021560393517e-05
-4.59962501943235e-05
-5.56899362602645e-05
-2.46693753817734e-05
-4.13454948930838e-05
-6.69047497988017e-06
-1.2339067112872e-05
-4.21548018045075e-05
-3.31091719750539e-05
-3.48061460520427e-05
-1.58745378495017e-05
-3.73041146893213e-05
1.44656327225562e-05
-1.52263641828807e-05
-4.93123665216646e-05
-1.46051807958441e-05
-2.22521445073315e-05
-2.8766394846596e-05
-1.20669124240565e-05
-5.54280597200531e-05
-7.13992534924427e-05
-2.95333261376292e-05
-4.46696951278278e-05
-8.39201727982729e-06
-5.36341463897302e-05
-3.73227426903803e-05
-2.47924945236828e-05
-5.26525486958046e-07
-3.93363561106662e-05
-4.22940216115416e-05
-2.98107360326396e-05
-4.51898513456908e-05
-3.78247348951462e-05
-5.5621372667103e-05
-1.06472000712501e-05
-7.1209918232866e-05
-2.01920028654496e-05
-2.08157668487023e-05
-5.19798915248758e-05
-4.46267852048029e-05
-3.22255458633049e-05
-4.78138083608872e-06
-4.43605520960341e-05
-1.23738334695725e-05
-3.58016522148255e-05
-2.07352675828612e-05
-2.71861766890548e-05
-2.87548463321985e-05
-4.70158230258757e-05
-2.00760664956358e-05
-4.44031185228358e-05
-4.35274617505731e-05
-1.84284599930069e-05
-9.85750790948888e-06
-2.52590087807291e-05
-2.50322515821129e-05
-2.45875989941006e-05
-2.95338579655664e-05
-7.2812392330437e-06
-1.62032402726788e-05
-3.04768441592119e-05
1.02804926878689e-06
-3.92869326293536e-05
-1.48449062461755e-05
-4.75592188738678e-06
2.0373786507396e-05
-4.94321107061545e-05
-3.76442182697591e-05
-1.84287499160125e-05
-4.02546313931265e-05
-3.17716039793882e-05
-2.54546240831381e-05
-5.0370337250353e-06
-4.28822250038478e-05
-2.42140923046464e-05
-2.92611680642743e-05
-3.30544935434309e-05
-9.79172877439923e-06
-4.25174507002435e-05
-4.48665931885101e-06
-2.85368775935126e-05
-5.55667635342173e-05
-1.4739478705957e-05
-3.44823407903437e-05
-1.99290151561484e-05
2.32739271001085e-08
-2.95226480221953e-05
-2.90840153035286e-05
-3.69199535070252e-05
9.3146768092469e-06
-2.58052688652974e-05
1.24319447551983e-05
-2.24787308541051e-05
-5.94381708574192e-05
-2.98771039301257e-05
-8.66124508839185e-06
-1.48577475988848e-05
-4.60511189143382e-05
-4.83054651327395e-05
1.25961347758318e-05
-2.80313865433293e-05
-1.36854339581145e-05
-4.2429644690708e-05
-3.70922073257075e-05
-2.54402967687068e-05
-6.67517085976508e-05
-1.98827585623255e-05
-2.49114433658898e-05
-6.49890713492376e-06
-3.99853530638332e-05
-4.43116533677692e-05
-5.28776025103123e-05
-5.66407135339923e-06
-3.60431006338124e-05
-1.66638435849314e-05
-2.90390435080592e-05
-3.00635554182503e-05
-2.97435604726366e-05
1.12924954453472e-05
-3.37775292090561e-05
-5.24463015797724e-05
-3.66643935815918e-05
-3.21907352204901e-05
-4.52909970601157e-05
-3.1161016468182e-05
-4.29358170667849e-05
-3.56892013556715e-05
-2.96503039355691e-05
-1.62417102898749e-05
-3.77360024707762e-06
-1.34912775953155e-05
-4.23997909634163e-05
-4.12329800848033e-05
5.03352499187998e-06
-2.96896689522416e-05
-4.10906460293651e-05
-3.73247037815888e-05
-7.6179737014067e-06
-1.5481809772651e-05
-1.70044603101212e-05
-4.27841534578865e-05
-4.83671848953619e-05
-1.93204889016328e-05
-7.76229517596312e-07
-4.57311166538509e-05
-5.30714169168559e-05
-5.66747104717158e-06
-4.72374310315548e-05
-2.72628305866594e-05
-3.57793954072747e-05
-4.61002352213175e-06
-2.68160956135555e-05
-1.49076087187346e-05
-2.75790925850305e-05
-3.84766466382763e-05
-6.94112743168782e-05
-3.4373588688306e-05
-4.78971791537704e-05
-4.03367842881683e-05
-3.39916351939184e-05
-5.44832065489639e-05
-4.25600659285892e-06
-3.82277138938687e-05
-9.72628485973243e-06
-3.44211057355113e-05
-1.6840677498585e-05
-2.33578069581376e-05
-2.37112018681099e-05
-2.37982870986742e-05
-3.65865089789321e-05
-2.71099068530817e-05
-5.07256979928966e-05
-3.63174415487713e-05
-4.47561489824302e-05
-2.38140336842182e-05
-1.9696616607413e-06
-2.83714641170458e-05
9.88695829395484e-06
-2.7228405532192e-05
-3.01234273686144e-05
-3.39072379478314e-05
-2.25108810890085e-05
-6.82300857976639e-06
-3.36978991497194e-05
-5.50190203339157e-05
-1.63248963519e-05
-4.54184174179698e-05
-9.73473855662508e-06
-1.75267384559687e-05
-3.03360709074748e-05
-3.24113888367055e-05
-2.41904802510495e-05
-3.91319319675681e-05
-3.17234786067561e-05
-5.26323065573655e-05
1.13770042448939e-05
-8.89876917044008e-06
-2.19295475759015e-05
-4.15275229514346e-05
-2.49600934951984e-05
-1.41804611776055e-05
-3.33128111370394e-05
-1.42054022507678e-05
-1.54012226892918e-05
-1.47422260936559e-05
-6.19896177084946e-05
-2.86420466409495e-05
-6.76736883375791e-05
-2.94739793904039e-05
-3.43810484326811e-05
-4.29608121987826e-05
-2.86417565324735e-05
-1.0659712689028e-05
-2.49447496337741e-05
-3.47030098483229e-05
-3.68117198797924e-05
-3.06907505944593e-05
-2.56180899840005e-06
-3.81913699023471e-05
-3.81188631926345e-05
-4.50085483232609e-05
-3.32242521827263e-05
-3.76321101088245e-05
-2.48157479689833e-05
-4.36818261199804e-05
-1.94411501243516e-05
-2.93368235747901e-05
-1.02320535383698e-05
-2.72185551989112e-05
-3.31280894378294e-05
-3.3352898780226e-05
-3.06540772062714e-05
-2.06049200712476e-05
-2.30757768264591e-05
-4.99495336096831e-05
-5.2315199132258e-05
-3.41979492415558e-05
-4.70224243804094e-05
1.15000247412844e-05
-4.61180139855168e-05
-4.02665200623663e-05
-2.53531218200666e-06
-6.18558178362038e-06
-2.98004866151626e-05
-7.65715968239412e-06
-3.13351612205498e-05
-4.47319799184243e-05
-2.41684716197901e-05
-4.14666143708571e-05
-1.09529930804778e-05
-4.06136780837201e-05
-1.05714488059092e-05
-2.16006986403798e-05
-3.18019887097746e-05
-2.86648008007635e-05
-3.64259100000404e-05
-2.35210381998332e-05
-3.96626355918996e-05
-4.06526664028999e-05
-1.06881429340295e-05
-2.86494384756607e-05
-3.73707649833552e-05
-3.31813186980454e-05
-3.18282588811117e-05
-3.30190908598361e-05
-3.133600676717e-05
-1.25496398218167e-06
-3.71588304733945e-05
-2.82969900753761e-05
-3.93267806225951e-05
-5.25838238413997e-05
-3.82217472744026e-05
-3.21825927111606e-05
-2.60925818726932e-05
-1.78741558204065e-05
-5.50960751420795e-06
-3.69243063196399e-05
-2.297099086073e-05
-2.33551377887312e-05
-3.00366036441972e-05
-1.41725346181852e-05
-9.41216962791168e-06
-4.53644471576678e-05
-4.77931983841767e-05
-3.52036438167215e-05
-2.91253320597666e-05
-3.67037287566441e-05
-2.15655200939541e-05
-2.85634613327162e-05
-2.17458409544959e-05
-6.38074090934467e-06
-2.44617655340397e-05
-4.41782817695771e-05
-6.03831139174954e-05
-1.78973093404243e-07
-1.33314396511502e-05
-2.29163172850735e-05
-3.3989780425948e-05
3.24478325712404e-06
-3.09254033652092e-05
-7.13974873707316e-05
-3.11547676211422e-05
-5.10742836962319e-05
-1.53918295401987e-05
-5.52928875332289e-05
-3.39351000361902e-05
-2.0409878847733e-05
-4.40259750879945e-05
-4.49826600944821e-05
-4.88472372087058e-05
-4.54222282959979e-05
-4.30354286674813e-05
-2.32093778587765e-05
-3.05048720681457e-05
-6.77941583605476e-05
-3.01023211705926e-05
-1.92705308876026e-05
-1.15813101266831e-05
-2.5926023179544e-05
-3.7099970867595e-05
-9.45496369400005e-06
-5.21309826254996e-06
-5.08781831934838e-05
-1.80568701512513e-05
-2.3305668899275e-05
-4.1649131148763e-05
-2.26366239717815e-05
-3.17471188908377e-05
-3.18053245429876e-05
-3.37941369847468e-05
-3.21683051669908e-05
-1.27643518688525e-05
-1.97490767885146e-05
-2.47848059517564e-05
-8.68868533691159e-06
-4.65717834793183e-05
-5.00092335039377e-05
-5.88099745017084e-06
-6.92546655729167e-05
-1.84918404001072e-05
-2.12235683358944e-05
-3.04034619729696e-05
-4.28751761288905e-05
-8.40327162055489e-06
-2.00531105764975e-05
-1.81063535430623e-05
2.90457033326238e-06
-1.68422658836883e-05
-2.36764653346878e-05
-9.4357121722451e-06
-2.76677506411921e-05
-4.78122668988723e-05
-2.82522493593088e-05
-2.51557321990977e-05
-2.66193780085168e-06
-5.10952239493715e-05
7.42858764311213e-06
-3.64160830985262e-05
-4.60086686485837e-05
-6.653121682769e-05
-1.22548358588316e-05
-2.36808265664967e-06
-4.05954748586984e-05
-1.23731136456525e-05
7.98328074521944e-07
-4.77166736499244e-05
-5.28673268775943e-05
-9.41727627281374e-06
-1.86276143684645e-05
-2.4478767334023e-05
-3.70045128560038e-05
-2.22971160519943e-05
-8.4586583874803e-06
-3.98309755025371e-05
-2.18393621687585e-05
-3.16011655039715e-05
-2.59975149451186e-05
-3.71606567034992e-05
-3.65586238839379e-05
-8.87145372502525e-06
-2.67063911114119e-05
-4.6297540383695e-05
-3.28122805814981e-05
-3.63606959369533e-05
-2.68490765255576e-05
3.03075835412871e-06
-2.3450365759055e-05
-1.57553186366683e-05
-2.74126708117733e-05
-4.70039552700763e-05
-2.98960316934804e-05
-3.683412895833e-05
-3.21089439146155e-05
-1.80705213066571e-05
-2.67374532196086e-05
-4.30555353754822e-05
-1.41211661965198e-05
-2.90034311767205e-05
-4.42050354574158e-05
-5.24425891873082e-05
-1.81328732076593e-05
-5.08476028649747e-05
-3.50276862314237e-05
-5.28865143808392e-05
-3.34302722082836e-05
-6.53117170374495e-05
-3.86683571521234e-05
-6.35505914501904e-05
-5.86123790897085e-05
-1.46372234870415e-05
-1.70371897307138e-05
-2.45116259456195e-05
1.86601031099081e-06
-6.255580552744e-05
4.34861740494179e-06
-3.11909503367625e-05
-7.0482420877399e-05
-9.53211963035046e-06
-4.22340249280448e-05
-1.5288210883409e-05
-7.43358670800467e-07
-5.66109671597337e-05
-5.64296587852242e-05
-3.74524216336662e-05
-3.45035061567046e-05
-5.05456327148141e-05
-5.43735532676863e-05
-3.73383414235987e-05
-2.4491378074378e-05
-3.82051681375552e-05
-3.32591781937758e-05
-3.07702780051921e-05
-4.54927085263989e-05
-1.14631243515788e-05
-5.54879879444275e-05
-4.17560640979755e-05
-1.07825365469885e-05
-6.38542954498575e-05
-7.8003521689703e-06
-3.07003322687028e-05
-2.9568041768947e-05
-4.20291972138002e-05
-2.49048486046522e-05
-2.47747615755433e-05
-5.42009902304082e-05
-2.22218536339785e-05
-5.23462895901278e-05
-2.71957672322924e-07
-4.12784477332865e-05
-1.60119656553024e-05
-1.55807639053252e-05
-2.32374510219009e-05
-2.16794723073679e-05
-5.24521149270537e-05
-1.97055172022346e-05
-1.93048511963499e-05
-3.17156894154671e-05
-2.499950366994e-05
-1.19493876399558e-05
-1.45456688482489e-05
-3.54266814263115e-05
-3.11837942646505e-05
-1.03013648650264e-05
-1.67404433077099e-05
-4.2478211461778e-05
1.47248894996279e-06
-6.04320722567361e-05
-2.82170506433871e-05
-6.48396273830736e-05
-1.4448520597656e-05
-4.88441022364998e-06
-4.14509634475296e-07
-4.24713800788157e-05
-4.10183169646807e-05
-4.50140383907968e-05
-2.77941239406295e-05
-2.5765019198206e-05
-3.83321514451441e-05
-3.36123687529193e-05
-2.93490522832829e-05
-5.35644316461358e-05
-2.62019168416921e-05
-2.71447911923792e-05
-5.51382419431031e-05
-4.97701781097405e-05
-5.53836568427676e-05
-4.58493626340519e-05
-5.52627119015142e-05
-2.10430125159289e-05
-3.98248099750828e-05
-2.65749700893202e-05
-1.75642526259058e-05
-4.82647832627516e-05
-2.50352256921105e-05
-3.42138396562945e-05
-7.13160173014435e-06
-2.80399925747877e-05
-2.75234485561267e-05
-4.01227156954365e-05
-2.94649354741717e-05
-4.03445732438298e-05
-5.03586609146563e-05
-1.99424735177554e-05
-2.65237886495961e-05
-3.60167385332142e-05
-4.65945162313431e-05
-4.18108796139685e-05
-5.97126397766327e-05
-2.52482402749256e-05
-1.44926401862473e-08
-4.48315620307981e-05
-2.47604656816963e-05
-3.88699289392504e-05
-3.22376613689735e-05
-2.65190913344364e-06
-4.78153264744083e-05
-4.10683311524824e-05
-2.74302860958873e-05
-2.97344938736142e-05
-3.2851795766503e-05
-1.79518034846672e-05
-2.68461274659658e-05
-3.03601980001946e-05
-1.76516376589737e-05
-2.95515691014572e-05
-1.90161433121795e-05
-1.47241104619591e-05
7.25834810627841e-06
-3.25468874529935e-06
-2.06823411572036e-05
-4.0356774378397e-05
-5.49787831644812e-05
-1.34804931192972e-05
-2.10594188316577e-05
-2.27055561754933e-05
-6.8388939819036e-06
-1.87413255437001e-05
-3.79777471484271e-06
-1.72033487619817e-05
-3.61416811363374e-05
-4.10087468693751e-05
-1.6195874911156e-05
-3.25783127573462e-05
-2.55970802841709e-05
-5.91656674053063e-05
-2.41122409455084e-05
-2.5387455390044e-05
-3.44856512210393e-05
2.09405237129752e-05
-3.12269087351021e-05
-8.65281944116517e-06
-5.23483989731662e-05
-1.28741356744966e-05
-7.63908681264452e-06
-2.69615595207646e-05
-4.94281712104647e-05
-4.07875091739154e-05
-2.24643893278419e-05
-4.09496883596287e-05
-2.65915078240596e-05
-5.79701069745811e-05
-1.96103450002416e-05
-8.67092043418972e-06
-4.65878514513242e-05
1.35964284816504e-08
-4.68406026308205e-05
-6.39500835455897e-05
-6.73934347949121e-05
-6.36536203525122e-06
-2.84673866991508e-05
-1.69909130000103e-05
-1.85905244283689e-05
-2.64833992709342e-05
-1.45565687293391e-05
-5.15156126144645e-05
-3.97330477349284e-06
-2.74827797487922e-05
-6.42668832607395e-05
-1.93176591647327e-05
-4.99661593195693e-05
-2.37355975264403e-05
-4.82167263474426e-05
-1.56875227971191e-05
-2.10192019396863e-05
9.64396653987665e-06
-5.37076811457739e-07
-3.3460217100439e-05
1.88741017192119e-05
-3.11645291909637e-05
-3.32592904387008e-05
1.69314204449039e-06
-4.52842837385737e-05
-3.16060221754829e-05
-5.44272291588664e-05
-5.84936776124749e-05
-2.31866026035855e-05
-1.93644197730591e-05
2.32877115169289e-05
-2.23370964739054e-05
-2.65590828436774e-05
-4.9520274758982e-05
-3.46263429234989e-05
-2.23295294288138e-05
-3.37506876186074e-05
-4.87799615347584e-05
-5.72475906430371e-05
-8.56722991867654e-06
-1.81530258623991e-05
-2.44091478938652e-05
-4.18691437781531e-05
-1.21016121332169e-05
-5.13812018403262e-05
-2.4276168690718e-05
-3.03554967842748e-05
-4.64791808428047e-06
-4.80255310302664e-05
-3.52391141692744e-07
1.41289100086476e-05
-3.89113574282146e-05
-3.31995875078017e-05
-3.65160648006678e-05
-3.39020012712335e-05
-5.82462012319257e-05
-2.04312990572435e-05
-1.57119789788248e-05
-9.34546182333798e-06
-2.09754516847509e-05
-5.75876156536637e-06
-5.06827597228978e-05
-2.34956503393488e-05
-3.44213999192806e-05
-3.86955774935409e-05
-4.10357134330657e-05
-4.96995963477808e-05
8.29274587737324e-06
-4.8053317561435e-05
-2.97265153171087e-05
-2.5469626652976e-05
-2.97148394377316e-05
-5.63030183119491e-06
-3.00268562321086e-05
-3.11671596170073e-05
-6.91286402065182e-06
-3.30707696201147e-05
-2.7045887286075e-05
-3.20247078551271e-05
-3.93978257913625e-05
-2.75828536983144e-05
-2.267629362682e-05
-3.44549664323648e-05
-4.14906704718948e-05
-6.52684740480618e-05
-2.13183820848746e-05
-1.47290638195991e-05
-2.76200880774419e-05
-8.46256373899551e-06
-5.66687956873349e-05
-2.98865618298286e-05
-4.06459948997678e-05
-3.7840731050673e-05
-5.57143762062683e-05
-1.84245969645569e-05
-2.02879124310725e-05
-1.94407449142281e-05
-1.42960646984366e-05
1.07621538487085e-05
-5.48575973669305e-05
-2.30520710015723e-06
-1.55413437345903e-05
-5.20220418348852e-05
-4.9785343745541e-06
-3.09346087049326e-05
-2.02859207392185e-05
-2.49531457003019e-05
-4.42347333464354e-05
-6.71975353167266e-05
-1.46819047773103e-05
-5.24557979994566e-05
-5.2838626356626e-05
-4.95291585622891e-05
-2.59966858732098e-05
-3.8128793453462e-05
-4.91653627260285e-05
-2.33893775682542e-05
-8.23045836250859e-06
-1.14960495825238e-05
-1.79732853853572e-05
-8.86694424499024e-06
-3.18086482878726e-05
-6.3061501405489e-05
-3.00846157866758e-05
-3.65753864636108e-05
-1.39074501822821e-05
-2.9301622163714e-05
-1.17883190713954e-06
-1.92360679650409e-05
-3.09260617553579e-05
-1.0887175053769e-05
-5.98641084653713e-05
-4.35110340696122e-05
-4.77941098591961e-05
-3.72579569766399e-05
-1.836055187615e-05
-1.86687979442276e-05
-3.59965132945907e-05
-2.35434507679498e-05
-3.5789219811713e-05
-4.66193020790472e-05
-4.04473022463963e-05
-4.61468078078597e-05
-3.52102656783682e-05
-1.43364802863919e-05
-4.94668546688399e-05
-4.67167413039934e-05
-2.7845321967443e-05
-4.63065845650809e-05
-3.32489569967939e-05
-4.84139179735365e-05
-4.20512842296879e-05
-4.74176234884804e-05
-2.47749666226195e-05
-3.67176482198169e-05
-3.36773172299452e-05
-8.2359726652041e-06
-3.9212938341695e-05
-1.47966708644153e-05
-3.5158425155195e-05
-1.79292087951627e-05
-2.60354283488257e-05
-5.80201805494114e-05
-5.72060841151001e-05
-3.1164067954323e-05
-4.09188042761863e-05
-4.16812594278561e-05
-5.77098378387022e-05
-2.26176253791866e-05
-4.90956768931916e-05
-4.87431415814411e-05
-2.8158782800635e-05
-1.91848983408307e-05
-3.34865455551844e-05
-2.30403336471284e-05
-3.07104000544236e-05
-2.17751929545623e-05
-5.28124451586127e-05
-2.37229585789144e-05
-2.12265174156156e-05
-3.20643587018595e-05
-3.88158600189382e-05
-1.07711606427715e-05
-1.88048941665873e-05
-3.8798734115236e-05
-2.48465774447775e-05
-9.34235560456775e-06
-6.26166399979446e-06
-4.30965278240307e-05
-1.05281704746045e-05
-2.47502332728441e-05
-5.74602886049841e-06
-2.67146992454575e-05
-3.38933865722288e-05
-8.0012458284748e-06
-4.55721636997605e-05
-1.62028271201688e-05
-3.25048844600871e-05
-2.57523195638645e-05
-1.4677091601128e-05
-4.90803701676958e-06
-4.49578140747502e-05
-2.38119516438909e-05
-3.11721407909993e-05
-2.24725452157238e-05
-4.15514444315486e-05
-4.69965386185092e-05
-3.26880350724079e-05
-2.06479026410973e-05
2.01467836448221e-06
-3.07363245928232e-05
-3.64435549864153e-05
-3.20070986174575e-05
-5.8353559765119e-05
-1.10845984751791e-05
-2.39262481975856e-05
-2.53832342338737e-05
-2.16249916873383e-05
-4.15211855568884e-05
-3.55399713171962e-05
-2.13960623662795e-05
-1.74969247126552e-05
-5.96635250970234e-05
-2.18075925320689e-05
-3.51021922305734e-05
-4.95311194529263e-05
-2.6497639170085e-05
-1.02677803672001e-05
-2.17234554713164e-05
-2.09290820060659e-05
-2.0643929421214e-05
-3.57186959884314e-05
-3.47029336156823e-05
-4.71048914743351e-05
-4.53060779885553e-05
-2.88404270751568e-05
-2.29277635487267e-05
-4.49142558411364e-05
-5.99451056939693e-06
-2.44171510229611e-05
-3.31883239896543e-05
-5.34641812544656e-05
-6.26577895308561e-05
-1.20744638550469e-05
-4.03500376523737e-05
-2.04532217904256e-05
3.20578704583204e-06
-4.19253175627753e-05
-2.67215327121911e-05
-1.28878672658006e-05
-5.71327966288146e-05
-2.72768222821341e-05
-5.04760593856071e-05
-4.09557269927802e-05
-2.56120476127273e-05
-4.35832577157188e-05
-2.72726363645883e-05
-3.47404560146357e-05
-3.36093654263151e-05
-4.22524571911588e-05
-2.60949118684948e-05
-2.97861027791815e-05
-4.19108327217708e-05
-2.59677950957273e-05
-3.15249987393375e-05
-4.85650220418353e-05
-5.25917875973315e-05
-3.22642442206105e-05
-1.58428986041975e-05
-2.77093770056791e-05
-4.54611707908062e-05
-2.69897835339376e-05
-5.03373216595272e-05
-1.58159389641764e-05
-2.56660433875495e-05
-2.31744536705297e-05
-8.13312337017961e-06
-4.01788074023216e-05
-3.01671457660082e-05
-1.11750510637453e-05
-1.69238676975581e-05
-4.03003244893162e-05
-1.52859051109937e-05
1.82025162341463e-05
-8.87824609533065e-07
-1.13028834797247e-05
-2.57834406719053e-05
-3.65842265750919e-05
-1.99528186501972e-05
-3.48381927111683e-05
-3.47681263034613e-05
-4.53281231328783e-05
-2.12901915272736e-05
-4.25512643742452e-05
-3.7307099158336e-05
-1.47672184009752e-05
-3.39125406022594e-05
-5.63039265674399e-05
-3.42327471327459e-05
-3.00494841982666e-05
-3.30494347947297e-05
-1.53859318994972e-05
-1.31869107312252e-05
-5.53614157254385e-05
-4.6304905379191e-05
-3.49326537263386e-05
-1.61464692647602e-05
-7.68330857757488e-06
-4.92510444256197e-06
-2.60267353379456e-05
-1.94625356570765e-05
-3.69647776479863e-05
-4.11036134978111e-05
-1.89816427987596e-05
-4.50644807394374e-05
-5.1036545099295e-05
-4.52508458464105e-05
-2.68843111101452e-05
-2.91832286111736e-05
-1.74615007073365e-05
-1.41595703542792e-05
-4.57395292211416e-05
-5.31696300650244e-07
-1.84268169706418e-05
-3.31354751094839e-05
-4.41840678536697e-05
-2.88224703655092e-05
-2.66897297789083e-05
-2.51774402028902e-05
-3.81444283598344e-05
-3.9971346666946e-05
-6.65879030060204e-05
-9.14647685508502e-06
-4.3301920283701e-05
-3.53451349771692e-05
-3.87147100538142e-05
-4.48067219625115e-05
-1.94190327724715e-05
-1.65963798010333e-05
-3.23877539679804e-05
-4.36144398938779e-05
-3.74500353546915e-05
-4.4362040241075e-06
-2.39539633461219e-05
-3.65551684567212e-05
-1.9674513655873e-05
-4.85657715641941e-05
-3.72303577375157e-05
-1.49218765288369e-05
-1.85650146312979e-05
-3.30853432274702e-05
-1.33374412381179e-05
2.15271212416641e-07
-5.95047102012956e-05
-6.31744128577827e-05
-8.13221420520143e-06
-2.1367512205458e-05
-1.72648806755315e-05
-4.56218086267456e-05
-2.04409985311119e-05
-4.42056445010115e-05
-2.57487610511154e-05
-6.19412025049485e-06
-5.41358134830757e-05
-2.85380385710029e-05
-3.92936755984977e-05
-3.40059021897861e-05
-4.59010269558196e-05
-3.00970282931233e-05
-1.4692513179385e-05
-1.97533539336054e-05
-2.96230892294422e-05
-1.10970935235462e-05
-4.13231494465749e-05
-4.27241417709096e-05
-1.51920948030537e-05
1.22388355730868e-06
-2.55986447640612e-05
-1.91252024497041e-05
-2.52121876732208e-05
-4.42946830247151e-05
-5.90007094365856e-05
-2.19682637696697e-06
-1.34824702013753e-05
-2.00039008420305e-05
-1.93438131086547e-05
-5.1605710492519e-05
-2.90546449820344e-05
-3.71751490970225e-05
-3.44095148062206e-05
-4.19021169281999e-05
-3.32998129977651e-05
-6.6547518682883e-05
-3.57297586729575e-05
-2.62271548767217e-05
-5.1316459575994e-06
-1.11925615769927e-05
-6.68147800339964e-05
-1.15912414484266e-05
-5.78920901025765e-05
-2.33995445005732e-05
-5.02894941845083e-05
-4.59964505436933e-05
-3.66827106469989e-05
8.40739301714244e-07
-2.83265072179444e-05
3.08550090447773e-08
-4.18270540690906e-05
-1.37102079194457e-05
-3.87427420251904e-05
-3.3071903990427e-05
-4.27399409711471e-05
-3.55514126519476e-05
-1.61496695018442e-05
-4.36481263897375e-05
-3.29248777169852e-05
-1.55508896198607e-05
-2.98716292126991e-05
-4.03596263034851e-05
-9.17786932418149e-06
-1.61593742643676e-05
-6.64596671780871e-06
-1.59609987788484e-05
-3.04417085738699e-06
-3.44759895566607e-05
-2.84753596488795e-05
-3.89047542293159e-05
-9.20099323704359e-06
-2.35977572051627e-05
-4.4581906963435e-05
-5.70880175677495e-06
-7.46861820515244e-06
-3.61513146341129e-05
-2.19579511982628e-05
-2.95023791085134e-05
-2.2711106785866e-05
-5.21782128528721e-05
-3.23916563921684e-05
-1.35174959733823e-05
-5.60810414491719e-05
-2.09989849256128e-05
-4.10034294032663e-05
-3.99065987686086e-05
-1.92638956567561e-05
-6.11634068272433e-06
-7.83493252559058e-06
-2.18436525181559e-05
-1.00359197883952e-05
-1.20722684668759e-05
1.98405549683507e-05
-4.13624931954659e-05
-2.57585628268137e-05
-4.54947535832783e-05
-3.05785347211034e-05
-4.88829513840307e-05
-4.44273590383366e-05
-1.10260597249228e-05
-2.93113479346482e-05
-3.22187677958107e-05
-3.7583615853612e-05
-1.63210077618946e-05
-4.31485351264635e-05
-4.34655625552399e-05
-3.24104267631039e-05
-1.9164623215596e-05
-2.04658096468201e-05
-4.54799897634308e-05
-1.24239055228237e-05
-2.93994658820262e-05
-1.5755744817371e-05
-1.76385543339917e-05
-9.31325587181014e-06
-4.80216007720729e-05
-3.98762813368819e-05
-6.07046275238147e-05
-2.88923471217925e-05
9.56336763013921e-07
-3.56352460176899e-05
-9.26980214833672e-06
-4.06509858685892e-05
-6.09222217810292e-05
-3.19102943005961e-05
-3.47860316843414e-05
-4.46414447959467e-05
-2.76983460827284e-05
-1.15398290879999e-05
-2.87021384633574e-05
-2.60624320483258e-05
-3.38674980412289e-05
-5.91686177146387e-05
-2.078986952902e-05
-1.88967740307369e-05
-4.93870671963536e-05
-6.20430568639781e-05
-4.51328064864701e-05
-5.28179262890393e-05
-1.79398393081118e-05
-9.71600724564823e-06
-3.15053658962904e-05
-5.13204346349695e-05
-1.2788661245383e-05
-2.97521541588937e-05
-1.68985322596197e-05
-1.85875070774018e-05
-1.2509865636658e-05
-2.15469828154344e-05
-2.12974422517608e-05
-1.20569718119367e-05
6.46935878729379e-08
-2.41632611490998e-05
-2.51244116362513e-05
-3.10974599299942e-05
-4.0426080188807e-05
-5.87694150503293e-05
-1.90524814925878e-05
9.14174582695654e-06
-1.15790551991694e-05
-5.17022112665349e-05
-1.20609992726636e-05
-1.67265113858956e-06
-3.72172967004257e-05
-1.86075304734426e-05
-3.29029873904668e-05
-3.08152957685307e-05
-7.60839387575097e-05
-2.29139038321686e-05
-2.35807958299281e-05
-3.24208407817827e-05
-1.01060488949594e-05
-3.62787114759489e-05
-3.897593395421e-05
-2.30929966815792e-05
-2.34330804842894e-05
-3.12728255737898e-05
-3.90368527067763e-05
-3.72839258717588e-05
-7.6787952357739e-05
6.08294659593837e-06
-6.50961538387995e-05
-4.13610820408656e-05
-2.15176972203951e-05
-6.63546623475749e-05
-1.51085816881351e-05
-1.78740433632739e-05
2.27329301222369e-06
-3.55158535229824e-05
-1.17778325333406e-05
-1.27010544495637e-05
-2.71007809852334e-05
-2.31151686082361e-05
-4.08492602935161e-05
-4.6518477116286e-05
-2.90141490520257e-05
-2.73633351726615e-05
-2.00955574812027e-05
-2.19693449173989e-05
-3.5962787330898e-05
-1.93888275412519e-05
-3.51074869857516e-05
-2.75278931840945e-05
-3.62386882175766e-05
-1.12370261894026e-05
-2.85380224824735e-05
-2.22610621240491e-05
-6.84505460068824e-05
-2.09306455997791e-05
-6.04662911743982e-05
-6.8788535913998e-05
-1.87925177538275e-05
-3.54057028656193e-05
-2.07065251204335e-05
-5.88702846621414e-05
-5.95814538483755e-05
-6.73031413797856e-05
-3.19920741581609e-05
-5.5850685239983e-05
-1.25500677692786e-05
-2.32166951697195e-05
-2.77035064500551e-05
-3.17844868938803e-05
-7.61437267932545e-05
-3.45801194892586e-05
-8.80803982185061e-06
-3.91414815467793e-05
-3.60745788928432e-05
-2.56035399935896e-05
1.23397399275393e-06
-4.20261837721707e-05
-4.82061134878661e-05
-3.74143417113354e-05
-3.67098742573697e-05
-1.60217694042672e-05
-4.04775139941452e-06
-2.62102472377159e-05
-6.44586224300058e-06
-3.74493949384818e-05
-4.4288175151777e-05
-3.95016576228528e-05
3.87766052097537e-06
-3.36068921371021e-05
-4.29738826972364e-05
-3.37629935633089e-05
-2.50431696928629e-05
-4.58613349531318e-05
-3.15760880960506e-05
-3.19737894466001e-05
-1.79228479445132e-05
-4.45281271463101e-05
-3.55520839740507e-05
-4.24643971684078e-05
-2.18176457408245e-05
-1.52893096801807e-05
-3.26985097931131e-05
-3.73292899721948e-05
-3.67381769040089e-05
-1.95170931769146e-05
-3.35642159552049e-05
-1.62817914876742e-05
-4.57802013512196e-05
5.92529766243864e-06
-3.29534331821792e-05
-1.5453565928829e-05
-1.989074086073e-05
6.12136704776913e-06
-2.23538988936247e-05
-4.05240016279181e-05
-1.84721437781893e-05
-3.04335285153525e-05
-1.43902886819643e-05
-4.47463455413399e-05
-3.53519127033076e-05
-3.6436627312977e-05
-5.95152341283851e-05
-3.8124647882563e-05
-3.38538978550186e-05
-1.66803785666427e-05
-4.34245195258839e-05
-3.72095227525108e-05
-2.56607230039643e-05
-1.71665712472488e-05
5.54664994559035e-06
-4.04561970602933e-05
-2.36127743201916e-05
-3.07949409553364e-05
-3.73838138833425e-05
-3.6983875658412e-05
-2.82863598748416e-05
-6.8493411751042e-05
-4.1256736829291e-05
-2.99973120267091e-05
-4.11745689150314e-05
-7.07581189817611e-06
-3.91128895809845e-05
-2.59185202958082e-05
-3.87824240754149e-05
-3.64853504160688e-05
-1.57127991352728e-06
-4.04834102158724e-05
-9.6110641791812e-06
-4.85333346634314e-05
-2.57324285378365e-05
-5.19167274076514e-05
-4.02246087047367e-05
-2.38786074951057e-06
1.70223855987214e-06
-4.00400277358405e-05
-5.1964062424983e-05
-3.57641872324743e-05
-2.67371985567259e-05
-1.00906243488669e-05
-9.73274083237821e-06
-3.21585379874417e-05
-1.05926164353346e-05
-2.43567101802498e-05
-5.12917882180391e-05
-2.03894379739659e-05
-4.83837214439526e-05
-3.05379519754193e-05
-1.68737224261682e-05
-1.44422926866416e-05
-3.59699283108745e-05
2.70988085098802e-06
-1.76145175932826e-05
-6.47729881686602e-05
-7.46376690381183e-05
-2.55709403827378e-05
-2.31104667534693e-05
-7.27167987649095e-07
9.85072013360598e-07
-2.07671474651448e-05
-3.38363898243562e-06
-2.98817290126537e-05
-4.1885245023647e-05
-3.04627201007327e-05
-2.8967517525894e-05
-1.72962680604892e-05
-2.30809683124265e-05
-6.39640195418299e-06
-5.31151499925142e-05
-3.66444536349753e-05
-4.32794361298649e-05
-4.67163176213265e-05
-3.90920645589856e-05
-2.79181553533437e-05
-3.18719511186777e-05
-1.51907740132621e-05
-3.52147687444488e-05
-1.76293028509399e-05
-1.66597045105508e-05
-2.476232383745e-05
-6.42597843882333e-05
-6.73864243420269e-05
-3.68873513734119e-05
-1.73343575559705e-05
-3.866710339744e-05
-2.89963445342208e-05
-4.77956303187427e-05
-2.91265277145336e-05
-4.00766121399057e-05
-4.52398483167013e-05
-6.99322442232696e-05
-2.69335481968074e-05
-3.90239972761929e-05
-2.42972228858443e-05
-5.0002182367574e-05
-4.74443224371304e-05
-3.7748205078341e-05
-2.40234767518601e-05
-3.83732968575715e-05
2.67974112901306e-06
-4.74531657895035e-05
-3.89996088222202e-06
-3.68470247842171e-05
-2.08031817727242e-05
-4.29069078542026e-05
-3.68994228523681e-05
-7.86602667091786e-06
-6.11815707104272e-06
-1.33484102484386e-05
-1.05250712570052e-05
-3.70382421903547e-05
-1.4264293459206e-05
-4.06351109028744e-05
-1.88896177531858e-05
-1.18657471854314e-05
-3.18380437470587e-05
-3.25201251519735e-05
-3.04156667875975e-05
-2.34526017255968e-05
-8.37612870236484e-06
-1.74726647217488e-06
-2.57745478097322e-05
-3.32405294448735e-05
-4.7365743073547e-05
-2.52113618103406e-05
-3.88860180040528e-05
-2.61203481516473e-05
-4.3271180268914e-05
-3.02023290775961e-05
-6.58711045978007e-05
-4.90231644381197e-05
-2.1733995529472e-05
-3.8893308105146e-05
-4.857344324168e-05
-7.29319196932707e-05
4.7150986937199e-07
-5.01367019273062e-05
-4.06469390617585e-05
-2.59357399492724e-05
-3.66057557531185e-05
-3.92882091958137e-05
-2.175326859949e-05
-2.22505820049443e-05
-1.03640614556514e-05
-1.14935471173772e-05
-3.20276715467556e-05
6.19456769565947e-06
-5.44171308095265e-05
-1.79301715209835e-05
-3.75720636615308e-05
-1.02104811391857e-05
-4.16845836449648e-05
-5.44516097364742e-05
-4.06075187360477e-05
-4.72654741115047e-05
-2.06369394207835e-05
-4.00610200955641e-05
-1.37532961550376e-05
-1.01171081187521e-05
-2.74887142500843e-05
-2.31482580077824e-05
-1.24376319677081e-05
-2.55813801716047e-05
-5.48678442420217e-05
-4.04049392747791e-05
-4.61225132600563e-05
-3.56517313793315e-05
-2.9167836664941e-05
-2.59991316009512e-05
-4.99098746434308e-05
-5.24497238857751e-05
-5.33195680114655e-05
-1.45387689306668e-05
-1.01017221879282e-05
-4.827068984541e-05
-3.35823841632451e-05
-2.83594380105046e-05
-3.00645821861193e-05
-9.12702736764351e-06
-2.90721054590045e-05
-4.73856937362276e-06
-1.37856258074738e-05
-1.47698108789481e-05
-5.15885402795754e-06
-1.20542590180143e-05
-2.36265823122476e-05
-6.24973785826142e-05
-4.51221654113268e-05
-4.4918060239982e-05
-1.00805306309801e-05
-3.8696325050255e-05
-1.38993964991558e-05
-1.322810403569e-05
-1.41069065588195e-05
-2.71799064663183e-05
-2.98245532883246e-05
-3.04899246975983e-05
-2.50875020002455e-05
-2.19549750105538e-05
-2.26326199849733e-05
-1.8706063138685e-05
-1.41099928337902e-06
-3.6072913585939e-05
-1.51805541749018e-05
-2.40965445283236e-05
-1.22606660046505e-05
-2.60046715693368e-05
-5.55285479538361e-05
-4.81736042229426e-05
-6.52195849455776e-05
1.00890439031315e-06
-2.6758978724226e-05
-4.89561952841224e-05
-1.73771424241405e-05
-2.7636892348731e-05
-3.10893340000636e-06
-2.56975951857794e-05
-1.15938559932953e-05
-1.96790627685247e-05
7.23510858914521e-06
-2.05643576865747e-05
-3.07065585662364e-05
5.20995867439598e-06
-3.32108345916985e-05
-3.00168646517806e-05
6.56657901974786e-06
-3.76128601153139e-05
-5.32298263752027e-05
-2.48809102797688e-05
9.77610949299741e-07
-1.95644994041704e-05
-4.69027621143349e-05
-4.90265892712505e-05
4.65247797256929e-06
-5.09467134416315e-05
-5.22447352691193e-06
-5.29684942374332e-05
-1.86671702936669e-05
-1.75699363041616e-05
-1.12521269395211e-05
-2.19867742370066e-05
-1.08028013659884e-06
-2.29364231718158e-05
-7.01483183815569e-06
-2.42948138971997e-05
-1.103271807663e-05
-1.74896777338094e-05
-2.53035055010841e-05
-4.36736410834621e-05
-2.9570685792459e-05
-1.40041695875308e-05
-3.00021368536829e-05
-5.90757911903909e-05
-1.04148803883097e-05
-5.58997609371881e-05
-1.05336998741253e-05
-3.54412360979376e-05
-5.46124850390745e-05
-4.68399820707242e-05
-2.30919099471919e-05
-2.92040380359716e-05
-3.85726493256007e-05
-5.41496582672406e-05
-1.99024579064364e-06
-2.24711219411681e-05
-3.15661011168834e-05
-2.22296464595834e-05
-1.24563737655207e-05
-3.09430046531864e-05
-2.43554431215176e-05
-2.30901805473935e-05
-1.18178921405091e-05
-2.84556198498696e-05
-2.23280560845383e-05
-3.33742396855699e-05
-3.09452697809039e-05
-2.00343223398097e-05
-3.71035151635646e-05
5.01378363384804e-06
-3.31580331904604e-05
-1.37894282001831e-05
-3.31335740329226e-05
-1.7508873176576e-05
-3.44579143811866e-05
-3.80519490835761e-05
-5.27803752793269e-05
-2.08834854622672e-05
-4.13455853774699e-05
-1.09878095745964e-05
-3.15586291172735e-05
-4.7365438319082e-06
-2.53959363497709e-05
-2.62663906467943e-05
-3.11512008751979e-05
-2.92726955311262e-05
-3.09300277540724e-05
7.72719093845394e-06
-3.91414080558659e-05
-3.00230454996014e-05
-2.40975380691841e-05
-2.87402456244629e-05
-2.75028913857633e-05
-3.73981529060462e-05
-3.10909986711181e-05
-3.46747503969109e-05
-1.21205672551449e-05
-2.59576660248746e-05
-1.35111763966146e-05
-1.81399228715159e-05
-2.2529562942235e-05
-3.4295976248938e-05
-3.70382966105399e-05
-2.78335464600172e-05
-3.81437481582769e-05
-4.12538652702401e-05
-3.98416274425748e-05
-2.18506840799508e-05
-2.81520141369559e-05
-3.45625578085417e-05
-8.01008842033126e-06
-1.95633479394881e-05
-2.18684509403527e-05
-3.58661785003525e-05
-3.12516388707472e-05
-2.59855074321608e-05
-4.99873138732675e-05
-3.24241284132897e-05
-3.79771980300035e-05
-5.32827691218248e-05
-4.64658627138069e-05
-4.70438359877534e-05
-3.1282065045403e-05
-1.74741015619657e-05
-3.30612705770068e-05
-2.13644502339197e-05
-1.2162044695405e-05
-1.74544367213211e-05
-3.76317560934077e-05
-5.16197075176722e-05
-3.12064134018396e-05
-2.29810361340231e-05
-4.64115920920597e-05
-3.43837610630805e-06
-5.55064444363638e-05
-1.74166623903812e-05
-4.24429657948013e-06
-1.91069061195315e-05
-6.19996729895231e-05
-3.02536627529138e-05
-2.99951146515415e-05
-2.03801601349693e-05
-3.35564281983795e-05
-3.93978866636925e-05
-3.51034467563609e-05
2.59292329717649e-06
1.47507483482542e-05
-1.02023773477136e-05
-3.51159328250291e-05
-4.82983185971649e-05
-1.22798004397527e-05
-2.17838549948062e-05
-1.90473100978487e-05
-2.54283937974061e-05
-4.37621013412455e-05
-5.19328512994614e-05
-3.67277822933557e-05
-3.2377364478139e-05
-3.173108687544e-05
-1.10855591043391e-05
-3.90878340955352e-05
1.31298980090337e-06
-1.22040233564853e-05
-3.3307729482774e-05
-2.13962833339528e-05
-2.19547882131234e-06
-9.18906873186502e-06
-6.9956969462714e-06
-8.08967111134933e-06
-3.72914389947575e-05
-3.73022299755873e-05
-1.91154908128211e-05
-3.57675251020779e-05
-3.59194233812925e-05
-3.82408088099773e-05
2.58950382924092e-06
-2.13587288837342e-05
8.14604775865919e-06
-2.70165986221661e-05
-2.82005276354808e-05
-2.09835417447827e-06
-2.96842767626411e-05
-2.29239737876179e-05
-2.53203655570303e-05
-1.53036209478753e-05
-2.11740498440263e-05
-4.28403344827108e-05
-1.8735758414759e-05
-2.15448245413386e-05
-2.87703346729466e-05
-3.54760469753287e-05
-1.63583642253521e-05
-1.57659979665669e-05
-2.32067455246782e-05
-2.8557116556481e-05
-1.66133423315067e-05
-7.88364211001635e-05
-4.69746560865854e-05
-3.58688505797819e-05
-4.06932906109525e-05
-1.29001418000002e-05
-4.65846605686196e-05
-4.80511346888994e-05
-3.53002498550242e-05
-1.03465218222005e-05
-3.39391435183091e-05
-4.07025326130779e-05
-1.63675193754542e-05
-4.51687501664597e-05
-4.23421960661252e-05
-3.6173291452491e-05
-2.98862239547406e-05
-8.06240113570956e-05
-2.43876957689057e-05
3.45796362947038e-06
-3.00075741543698e-05
-2.03127709796535e-05
-5.36221100968037e-05
-2.61012155250086e-05
-1.89985285790093e-05
-1.58371793075409e-05
-8.87813935276452e-06
-2.06347935984534e-05
-1.14140017550892e-05
-3.13033082602101e-05
-2.69354705019741e-05
-1.98876317112084e-05
-5.0903527999721e-05
-2.69669681584361e-05
-4.7703227983112e-05
-3.1503641546088e-05
-3.01654823727974e-05
9.41318250613207e-06
-1.71978750897156e-05
-8.72267761888519e-06
-3.57089064816355e-05
-2.92030821236113e-05
-1.92827365609574e-05
-3.07050983395645e-05
-7.21842400896137e-06
-3.20645862811998e-05
-7.70806419391003e-06
-4.01510007725714e-05
-3.31831990937986e-05
-4.27254868683236e-05
-5.82631931266575e-05
-3.57582354041014e-05
-2.10356033168049e-05
-3.91973096995606e-05
-2.86442970620041e-05
-1.211187221855e-05
-3.97704539796648e-05
-3.17216584789149e-05
-2.66170128519665e-05
-2.43269841794107e-05
-5.55514082713572e-05
-3.77681396642642e-05
-5.04413869413139e-05
-4.03967958215642e-05
-3.45901143495026e-05
-3.69696464269123e-05
-3.08028344422329e-05
-2.99623534434598e-05
-3.91445875811393e-05
1.32537952010378e-05
-1.59779637840829e-05
-1.11129202057769e-05
-1.80507396941245e-05
-4.96396242282215e-05
-1.80432308501085e-05
-3.07573976195236e-05
-4.06493166812277e-05
-5.32817485985875e-05
-8.47758789750595e-06
-5.35099132426605e-05
-2.51949154401085e-05
-3.58106112149894e-05
-3.49268169464998e-05
2.5800658729602e-07
-4.81406155907681e-05
-3.10622584957965e-05
-1.42692753977364e-05
-3.78832161429117e-05
-2.20345617159972e-05
-2.02999839824978e-05
-2.0865471702619e-05
-2.56078783934233e-05
-3.57645212981358e-05
-1.74641054034391e-05
-3.06554972716252e-05
-1.75788082455956e-05
-4.00673196431791e-05
-2.11064999103134e-05
-3.53353921708323e-05
-3.75692669928575e-05
-5.42655992055878e-05
-3.06637444005165e-05
-5.77257980129183e-05
-4.82876769097845e-05
-8.75136971608604e-06
-5.26249895094123e-05
-6.66702836440867e-06
-2.60361062577662e-05
-6.0517835998263e-06
3.69795989429026e-06
-1.91284161183799e-05
-3.4958288634591e-05
-3.73230493882125e-05
-3.3399858315541e-05
-1.35531713708724e-05
-1.74367231057192e-05
-3.05058399908273e-05
-4.748239713058e-05
-3.20159071710905e-05
-2.41933120962068e-05
-3.58719747440927e-05
-2.11636061855423e-05
-1.62376570925411e-05
-4.85440065828036e-05
-4.49191505078378e-05
-4.24188297313694e-05
-2.40914540106384e-05
-2.86718617553867e-06
3.24017827265145e-07
-3.20562991392644e-05
-3.25425334564858e-05
-2.40590557804944e-05
-1.89862699904826e-05
-2.98533689479874e-05
-3.04105693964505e-05
-1.23085879594718e-05
-4.90384369767405e-05
-1.86127025418504e-05
-1.3809847775962e-05
-1.4364556697219e-05
-9.08890526025062e-06
-1.10676225391961e-05
-4.83050735011691e-05
-1.2800004693128e-05
-1.96420387149192e-05
-1.03863857105887e-05
-1.98751257690069e-05
-2.24783325086917e-05
-3.83717800538434e-05
-3.77419154524312e-05
-1.97996431129149e-05
-5.84419889694992e-05
-4.33591391701911e-05
-1.69354691883659e-05
-4.11552406443103e-05
-1.7640042633448e-05
-2.03997252703486e-05
-3.68792792482589e-05
-1.19438197228708e-05
-2.61888751115869e-05
-2.32224157483633e-05
-3.75528010672058e-06
-8.9434745631856e-06
-2.69732705157283e-05
-1.58189602063889e-05
-1.70699551235924e-05
-1.49067115288166e-05
-2.57058933518165e-05
-6.16266609079666e-05
-3.97713470024872e-05
-6.22404703535014e-05
-2.40416858277002e-05
-4.59217536657582e-05
-2.73568959981452e-05
-2.32247328288312e-05
-4.14318084391787e-05
-3.31138546242688e-05
-2.56377982191874e-05
-1.6285468636863e-05
-4.62432919747953e-05
-1.0625639880202e-05
-2.02033787481413e-05
-1.80627722934121e-05
-4.49025974320378e-05
-2.14305577185214e-05
-9.02087122963309e-06
-1.52336708318597e-05
6.81242198556137e-06
-1.44050772783872e-05
-3.16930801223131e-05
-3.82863031649137e-05
-4.70075546410948e-05
-1.61420724662655e-05
1.59287720826371e-07
-3.39964984260387e-05
-3.49844065905186e-05
6.06491851871667e-06
-2.04123403947651e-05
-2.573025410816e-05
-1.06030315598532e-06
-1.05014691878433e-05
-2.96602563801886e-05
-2.79966779671837e-05
-2.5263106510451e-05
1.02790066961436e-05
-4.4942878389057e-05
-1.81593465857195e-05
-1.30181560374838e-05
-3.65741193521356e-05
-1.88771537764097e-06
1.48418662799866e-05
-8.00615166491696e-07
-1.62374499247454e-05
-3.70284524146779e-05
-3.08264097287159e-05
9.60997339746277e-06
-9.13567403925964e-06
-3.76719961518799e-05
-5.22277006057866e-05
-4.31336764007688e-06
5.55204241931068e-06
-1.34922300414046e-05
-2.11966889510849e-05
-3.75449840455699e-05
-3.8678108273999e-05
-4.62236082823268e-05
-2.03093608946826e-05
1.13999041097897e-06
-2.97704369098992e-05
-2.20849556809626e-05
-4.19722686128653e-05
-1.92534735130614e-05
-3.01137683189796e-05
-1.98287628191391e-05
-4.97471139074409e-05
-1.93068345070959e-05
-8.0285997865977e-06
-1.60516969743857e-05
-3.80704726048548e-05
-2.23898757254872e-05
-6.16540859020939e-05
-2.86845424131061e-05
-2.98399142716027e-06
-3.11650754880467e-05
-1.95777505920719e-05
-4.18770978753887e-05
-3.25604067709233e-05
-1.01384634708109e-05
-5.10970141629137e-05
-4.08907319792502e-05
-1.50578899101825e-05
-4.20306461964213e-05
-4.16995264055512e-05
-4.15178571646085e-05
-1.99195189492407e-05
-2.99936973023174e-05
-1.34523969647238e-05
-2.08193944043576e-05
-4.2636292921398e-05
-4.52085458136234e-06
-3.34706045438166e-05
-5.64504189848634e-05
-4.77250811511771e-05
-3.12985548314435e-05
-1.96760412395117e-05
-3.3225655826253e-05
-5.03406760282577e-05
-4.19759643778954e-05
-3.01582514299941e-05
-1.98108410141757e-05
-2.27637948526242e-05
-3.13752348799421e-06
-1.58507052339637e-05
-7.81545458389035e-06
-1.10229736498067e-05
-7.05927388183927e-06
-2.55679197911978e-05
-1.65800595111287e-05
-3.50758771093711e-05
-2.2659892349364e-05
-2.73546257660993e-05
-4.25258506623098e-05
-2.54500409128289e-05
-1.46807568344084e-05
-4.61749125337395e-05
-2.67020117939563e-05
-1.73472164359098e-05
-3.97268273706453e-05
-4.45485683218336e-05
-1.53746525943932e-05
-4.57807993912154e-05
-3.09956590092742e-05
-3.21698278113479e-05
-3.43139517916176e-05
-2.64392782650609e-06
-4.47827051000867e-05
-3.09686406479433e-06
-2.79802649402535e-05
-5.46346593789682e-05
-2.59731133609943e-05
-3.85699661553006e-05
-2.63717012648382e-05
-4.16532055050306e-05
-2.01820705854424e-05
-1.81781456197623e-05
-2.37025115654899e-05
-3.9790832245277e-05
-3.98884133330443e-05
-3.85069158728818e-05
-3.03077859996453e-05
6.5281355126024e-06
-3.82971108062485e-05
-3.98309301989828e-05
-1.31880332940848e-05
-2.20918939542299e-05
-4.35152837828204e-05
-6.26873508701893e-05
-4.40091134783492e-05
-2.45747917679492e-05
-5.62295045274074e-05
-2.33686279162019e-05
-4.73728490379692e-05
-3.51967404037187e-05
-6.78906881202438e-05
-5.94202491668646e-05
-3.56633575684902e-05
-3.88173981693467e-05
-1.82880353033464e-05
-4.06353017599249e-05
-5.22553364421969e-05
-5.5733229627342e-06
-5.57809729177191e-05
-4.78571438899407e-05
-4.67206547793656e-05
-4.14853962261517e-05
-1.51300689694601e-05
-2.36101975637522e-05
-1.61726342100811e-05
-4.37382289559482e-05
-2.92337309268036e-05
-4.9104727166007e-05
-2.29935539344524e-05
-3.89527567623452e-05
-3.70413130175748e-05
-4.7841080765105e-05
-2.99116701959138e-05
-1.16578508364072e-05
-5.76509426158472e-05
-3.63240532909461e-05
-5.99020160188737e-06
-1.64145416662128e-05
-8.95780612707538e-07
-2.92699025166908e-05
3.19021181351538e-05
-2.33792035185047e-05
-1.27322687310202e-05
-1.94186218265969e-05
-3.51301755908571e-05
-1.85191311542289e-05
-5.98048722390767e-05
-3.99002745989185e-05
-4.24934678031351e-05
2.24717086005297e-05
-2.60910320803699e-05
-4.98865440635252e-05
2.05540987394846e-06
-2.43462371290218e-05
-4.34655511556008e-05
-3.67944385971748e-05
-3.7052542148303e-05
-4.39265636301868e-05
-2.01767331658203e-05
-2.64934144735465e-05
2.95371627316525e-06
-2.41627187554912e-05
-3.74690980254535e-06
4.59808301247992e-06
-2.77287321899655e-05
-1.76027201687983e-05
-3.11250077210346e-05
-2.33013984604695e-05
-2.59057483421215e-05
-3.58814455646863e-05
-1.06383230863065e-05
-3.49759084246412e-05
-3.22624986819317e-05
-1.48531534200761e-06
-2.68201087164491e-05
-8.4864964076301e-06
-2.91887312108631e-05
-2.54260647326385e-05
3.31404204691896e-06
-2.20225807443798e-05
-2.84233008076631e-05
-2.52269095275657e-05
-2.64306507323653e-05
-2.21779042747662e-05
-3.44735642210804e-05
-1.43445229907533e-05
-2.75320248560595e-05
-4.45974342679167e-06
-2.24441620446853e-05
-2.75993026251743e-05
-5.26801126804995e-05
-2.43412518393552e-05
-4.54751510244144e-05
-6.36842945481214e-06
-2.0483404914583e-05
-1.55084460946691e-05
-1.87207140832491e-05
-1.51414586028642e-05
-4.1378109811018e-05
-4.6214707310837e-05
-3.24216062679224e-05
-6.09786750665475e-05
-5.05572403835974e-05
-2.94103654587075e-05
-7.34057726527947e-05
-1.27499564427683e-05
-2.55291054662656e-05
-3.65984628103418e-05
-5.75573595302851e-05
-1.44110542907109e-05
-7.03480798396916e-06
-6.33670293756487e-05
-4.13467169397957e-05
4.20049171242239e-07
-4.95839262721786e-05
-5.31718332202602e-05
-2.04847507236917e-05
-3.29649708877086e-05
-3.11884909439235e-05
-3.03299562958556e-05
-6.31272315291576e-05
-3.25447976978884e-05
-2.54287810804568e-05
8.91804398025574e-07
-3.61707599682974e-05
-1.54020195450776e-05
-1.86663309816171e-05
-7.63059010881562e-07
-3.74277797503507e-05
-3.75895369002793e-05
-4.58859912908442e-05
-8.60026744346502e-06
-8.16817198101936e-06
-5.1423584160855e-05
-4.47750285455198e-05
-2.48669259291799e-05
-2.95838413485126e-05
-1.7915722873356e-05
-1.15488874076983e-05
-2.24182996080262e-05
2.17327265212752e-05
-5.73601983862387e-05
-4.62952187840643e-06
-4.92598908199295e-05
-4.69936900689603e-05
-4.8378647383409e-05
4.4096531021719e-07
-4.7529449030267e-05
-2.6154879920634e-05
-3.46047192047845e-05
-1.06480370510912e-05
-5.34580442291112e-05
-3.5926103576202e-05
-3.58355982635787e-05
-3.58399190522185e-05
-4.82587885104147e-06
-1.28259879648941e-05
-4.18464460706524e-05
-4.43396705159824e-05
-8.54621493089358e-06
-3.43713027742152e-05
-2.659282905503e-05
-1.83327353634375e-05
-5.10725080612413e-05
-1.94299356589544e-05
-2.31363537418568e-05
-4.75643937416513e-05
-5.08262582365843e-05
-3.10715452547342e-05
-3.10594050340254e-05
-3.03146837244618e-05
-4.04670501478656e-05
-7.98181386779885e-05
-1.90729713672253e-05
-2.9307321739922e-05
-1.32464447382095e-05
-7.74784914706005e-06
-9.5174126777574e-06
-2.67045854084524e-05
-4.86292073712874e-05
-2.00302768769583e-05
-3.74753200895183e-05
-5.48312402405574e-05
-2.47940753190229e-05
-3.08989246293628e-05
2.56861900538681e-05
-5.34599063824527e-05
-4.8045387883674e-05
-3.82389049492349e-05
-4.64880780380082e-05
-3.92836277434762e-05
-9.50653689371156e-06
-5.35131514417412e-05
-2.85004696230573e-05
-3.77832568758634e-05
-4.22425556681643e-05
-4.03465012036434e-05
-3.21991360837358e-05
-1.03250566516529e-05
-4.11596724619e-05
-2.63333049601803e-06
-5.38509784753918e-05
4.23264611820775e-06
-2.73587344535425e-05
-1.67928095575268e-05
-4.09307416540525e-05
-2.01598938359788e-05
-2.16144307440349e-05
-2.4076284189959e-05
-4.75815169247972e-05
-2.38035833400641e-05
-4.56407141463704e-05
-1.69986477353663e-05
-2.26816078384386e-05
-1.2382610576905e-05
2.134160644643e-06
-2.94127881433707e-05
-3.21539035056126e-05
-2.95065891646586e-05
-3.81183871605955e-06
-1.48534307579468e-05
-4.02335976583372e-05
-2.09429796468484e-05
-4.78881314301214e-05
-5.90437839424151e-05
2.09852858527594e-06
-4.4515927435059e-05
-6.017526431891e-05
-5.54283139396701e-05
-2.04154265660774e-05
-1.76631703432623e-05
-1.91021887434712e-05
-1.85953452106501e-05
8.5509850763091e-06
-1.87537035594938e-05
-3.8360484414616e-05
-2.29084045570115e-05
-4.23688293690122e-05
-2.75615833756343e-05
-1.55894991745184e-05
-4.10269417533253e-05
-4.77349255404375e-05
-1.64437866541468e-05
1.15976943102702e-06
-4.72769845017946e-05
-1.12183027702024e-05
-2.63718022419981e-05
-1.6704094135288e-05
-2.52675923743459e-05
-1.4199289395194e-05
-4.94794176741455e-06
-4.30967240510069e-05
-2.33912815999243e-05
-4.54817595653247e-05
-3.66762249896227e-05
-3.79872218246449e-05
-2.13697828305388e-05
-1.24191518775595e-05
-3.63545896753687e-05
-4.98944376053957e-05
-1.23750514815183e-05
4.01130845589826e-06
-9.39766173567269e-06
-2.0133628923507e-05
-4.31671480171886e-05
-3.89373629390056e-05
-3.30798643850112e-05
-3.63928543581614e-05
-7.93405702227064e-06
-3.69096986627526e-05
-3.53371763243358e-05
-4.25456955889147e-05
-3.31982745465249e-05
-4.00788458125427e-05
-5.3760221777469e-05
-9.06731498927502e-05
-3.64409210104181e-05
-1.57305392339874e-05
-2.41677049342898e-05
-2.36552312629343e-05
-2.07902651229239e-05
-1.37034520096294e-05
-1.88719246184817e-05
-5.17662645600779e-05
-1.68731443416724e-05
-1.4868123111013e-05
-2.10274929475687e-05
-1.19452949523248e-05
-3.4112317643288e-05
-2.32973691363933e-05
-3.39736355692568e-06
-2.51654728161365e-05
-3.38322101253625e-05
9.02440701456857e-07
-5.05734869176579e-05
-1.78830236571431e-05
-1.46643813845096e-05
-8.16409038050885e-06
-9.21879397527847e-06
-4.44277408617504e-05
-8.65483123765251e-06
-9.68654029740787e-06
-3.05987489685243e-05
-5.00704322400699e-05
-2.4354602062285e-05
-3.16885946769722e-05
-2.55087497919273e-05
-5.23389995342796e-05
-3.94517871153207e-05
-6.68099557838362e-05
-3.66311160703914e-05
-6.43064662149957e-06
-2.97015202462575e-05
-4.1151232886226e-05
-3.8141287230693e-05
-4.04903818325126e-06
-5.75052600450626e-05
-1.9090497659922e-05
-6.04638827237765e-06
-5.38793982987185e-05
-2.06749637818004e-05
-1.28169741742975e-05
-3.14401668120731e-05
-4.97641192680794e-05
-5.35905005270163e-05
-3.80531162353742e-05
-1.97622688967323e-05
-3.98568694359836e-05
-2.86130049390612e-05
-1.14555180464413e-05
-7.20854033128542e-05
-2.76463180161825e-05
-3.17537171444319e-05
-1.96342513432277e-05
-1.76379445304892e-05
-9.97068391906703e-06
-6.04540409127254e-05
-7.24326333727311e-05
-5.52760685863817e-05
-4.58922938656879e-05
-4.49804558155192e-05
5.39133924901277e-06
-4.16999734708323e-05
-1.70668233445947e-05
-3.31067931544094e-05
-4.957766876585e-05
-3.60803297138e-05
-3.80164648710296e-05
-3.48208928056974e-05
-5.09430633365639e-05
-1.9481672283984e-05
-4.99003722101671e-05
-1.96939724528589e-05
-3.31493103236952e-05
-2.48077408307459e-05
-3.55774876989246e-05
-4.1041202522731e-05
-2.00438455221323e-05
-6.34962410299463e-05
-3.40517263684641e-05
-2.87400039485073e-05
-9.34067325015093e-06
-1.16603435638897e-05
-1.68938895929551e-05
-3.19704720242889e-05
-1.80411396271173e-05
-2.36661402205752e-05
-8.0904817002339e-06
-3.69164247076733e-05
-3.42283273766241e-05
-3.82872291335983e-06
-5.16136908791386e-05
-4.06822827363042e-05
-3.75616514889434e-05
-3.07326524364463e-05
-6.83841900770313e-05
-3.82420037171927e-05
-1.7078514081421e-05
9.24744519574985e-07
-2.1374720647922e-05
-5.74680611183735e-05
-2.61201407584848e-05
-4.42736898685759e-05
-1.25453768641593e-05
-2.85243636781048e-05
-2.70677892322549e-05
-2.69857615711774e-05
-2.87410943493105e-05
-3.42085530860512e-05
-5.66275733715247e-05
-2.90708304296279e-05
-1.47200509176344e-05
-5.39286344178306e-05
-2.63823855044326e-05
-1.22603453627792e-05
-4.79145574066031e-05
-2.7992351582782e-05
-2.55322118618184e-05
-2.05207698063307e-05
-1.0472561546545e-05
-1.77076279150929e-05
-2.57071275983772e-05
-1.62761677152889e-05
-1.71719474470442e-05
-6.78619737656168e-05
-6.47166207103822e-05
-1.21721533934096e-05
-3.60724900132431e-05
-5.48073396010667e-05
-2.45980630229051e-05
-7.00557693787274e-06
-3.61777072374227e-05
-3.25553069525479e-05
-4.57364481407224e-05
-3.03545994854213e-05
-2.5246584704446e-06
-1.53847430455602e-05
-2.35228291878355e-05
-5.07125134406162e-05
-2.09396881902727e-05
-3.15885532704958e-05
-3.54980005861199e-05
-2.52914805984069e-05
-3.58726003701011e-05
-3.6849141244261e-05
-2.1855803501899e-05
-3.14307461946873e-05
-2.40288001118118e-05
-3.15769345883921e-05
-5.64103349494764e-06
-4.67180472471189e-05
-4.96478371105128e-05
-2.30121654936721e-05
-1.3252042516247e-05
-4.45782931457149e-05
-5.27336422783407e-05
-4.91626949738941e-05
-9.66666820311934e-06
-4.99288083773968e-05
-2.18010577308258e-05
7.34151848678129e-07
-1.477314019627e-05
-3.02955093516722e-05
-5.23943355921871e-05
-3.63947188731287e-05
-1.34467327808591e-05
-2.48964301273295e-05
-5.41488806214912e-05
-7.58491994906777e-06
-3.63173828104143e-05
-5.04268307519363e-05
-1.89897990280422e-05
-1.52674171006037e-05
-3.00239331522208e-05
-1.88802690092055e-05
-3.06472506505426e-05
-4.42180747138542e-05
-1.29270398793145e-05
-2.44254274571921e-05
-1.11068901386951e-05
-1.7058109033709e-05
-4.45488127728578e-05
-8.71438045382343e-05
-1.29853132068735e-06
8.31907018100119e-07
-2.42748259802449e-05
-3.77232447668426e-06
-4.45275599386759e-05
-2.99231683612513e-05
-3.51708848202855e-05
-2.48807968381816e-05
-2.09774202940042e-05
-4.2183658859803e-05
-4.62758289007429e-05
-2.47898860961659e-05
-5.78960356244423e-05
-2.48673620501192e-05
-5.65901387368112e-05
-2.56574139911657e-05
-3.12350227402562e-05
-3.94467769818159e-05
-2.99010088252609e-05
-2.79134034063908e-05
-2.05393299853906e-05
-2.54096104679586e-05
-1.32365489648407e-05
-9.31469240003233e-06
-2.32404924091942e-05
-4.2462749053035e-05
-6.20416687726701e-05
-4.73590259109266e-05
-7.20088401338846e-06
-3.92660507884828e-05
-3.26237694743588e-05
-2.6018692038002e-05
-3.01184061203817e-05
-4.18535837374643e-05
-2.45302043943438e-05
-1.96818899008307e-05
-1.43357802992873e-05
-5.93917267733821e-05
-5.57605903784736e-05
-5.26269454256512e-05
-2.06601286223811e-05
-3.57638958048001e-05
-3.32330762234874e-05
-3.21918452094498e-06
-1.02701896912825e-05
-1.48663538258722e-05
-4.89660120883193e-05
-2.15905881008992e-05
-2.57312500171919e-05
-7.88517905758452e-05
-2.22412677759412e-05
-1.79762336057692e-05
-4.50599977155204e-05
-4.65788107401632e-06
-3.73130149786408e-05
-4.01585080359544e-05
-5.68944453274871e-05
-4.10665960573816e-05
-3.62067628804613e-05
-2.60441295239053e-05
-2.84336140283937e-05
-4.75826939380728e-05
-1.36011571017647e-05
-3.86143224904619e-06
-6.87799180151418e-06
-3.53085203545229e-05
-2.88531450437445e-05
-5.02220738922878e-07
-2.89328917727524e-05
-2.86535067036491e-05
-2.08406392243367e-05
-5.08915324832324e-05
-1.77835043754374e-05
-2.41562619273807e-05
-3.25873866403026e-05
-2.78613867961327e-05
-3.82744665611632e-05
-2.90439260536125e-05
-1.28325272635248e-05
-1.97825289800657e-05
-1.09263791489541e-05
-5.86532375946867e-05
-2.43471626506114e-05
-2.02557121354964e-05
-2.55585146273335e-05
-3.25675002585743e-05
-5.82076331317462e-05
-2.7600134153324e-05
-2.31659318351536e-05
-2.18480356665737e-05
-6.1316191029635e-05
-3.73615113387322e-05
-5.03248438231032e-05
-1.26564524844258e-05
-4.14160362631851e-05
-9.92896516236384e-06
-4.45971680908863e-05
-3.19599231620677e-05
-2.8601244765774e-05
-1.95084554120083e-05
-2.33526076055033e-05
-3.77793445760691e-05
-6.6503021209218e-05
-1.34567112468224e-05
-1.83645276657096e-05
-2.2087783011815e-05
-1.84087868659308e-05
-1.39660128788762e-05
-4.13718152277634e-05
-3.38738335212138e-05
-2.21271642298454e-05
-3.25625885405191e-05
-5.01154279852415e-05
-2.40155021840013e-05
-3.93444873816912e-05
-2.72557215589079e-05
-5.25772502652983e-05
-2.80045521933644e-05
-1.26367187409228e-05
-4.82989812554593e-05
-5.57712593929618e-06
-5.26446647461671e-05
-1.62429040168432e-05
-1.88696772471605e-05
-3.11404018544448e-05
-2.4054296973385e-05
-1.146412945757e-05
-4.50378562768051e-05
-3.31475377202397e-05
-1.72666343212514e-05
-2.99784725846263e-05
-1.56925233275372e-05
-3.62341049185353e-05
-2.5588123586906e-05
-1.2149729071292e-05
-2.31469225882769e-05
-4.81806657413785e-05
-4.55325031205898e-05
-3.22176616261154e-05
-7.06609823787606e-06
-4.9029026450913e-05
-3.13585727908165e-05
-4.3515761029177e-05
-1.58914147233211e-05
-2.27783072885035e-05
-3.82080700406118e-05
-3.61077216215877e-05
-9.49684206519832e-06
-4.97230587744044e-05
-3.45983978428185e-05
-3.7238257359891e-05
-2.21968633100985e-05
-6.52405032314816e-06
-6.12865017675415e-05
-4.25313829657531e-05
-1.79484750602879e-06
-2.73415519134771e-05
-3.36915608794684e-05
-1.2957468210018e-05
-4.78365167107919e-05
-5.85217286886914e-05
1.30657250986983e-05
-1.43418083755582e-05
-1.58186209395924e-05
-4.26881487690997e-05
-9.49695533144331e-06
-7.26456547525062e-06
-5.34353129587983e-06
4.17700323766635e-06
-3.16247961555002e-05
-4.49761240919016e-05
-5.37115883763143e-05
-4.06379234335081e-05
-1.19524252269949e-05
-2.63810184790499e-05
-4.55351747254257e-05
-1.94808408737332e-06
-5.98877509669722e-06
-4.5138788115417e-05
-4.60859542548833e-05
-5.51393864115334e-05
-1.04914855491507e-05
-2.09421711714683e-05
1.09483808303564e-05
-4.69836415559431e-07
-3.43834626179533e-05
-4.38362842109497e-05
-1.93241163702275e-05
-2.81454320336447e-05
-4.69462946058394e-05
-5.34674257909605e-05
-4.70520007243459e-06
-2.60359478578112e-05
-3.57554686874143e-05
-2.42904383584339e-05
-4.96702143393773e-05
-3.63231198971857e-05
-2.81488031582511e-05
-1.63195270269615e-05
-4.32872280606011e-05
-2.13726999967418e-05
-3.17487993644088e-05
-1.31604247555636e-05
-3.95620014591355e-05
-2.55046793625795e-05
-2.93566839928624e-05
-2.79987582604185e-05
-3.78506726239519e-05
-4.08948363058494e-05
-1.85692118899223e-05
-3.75893717038225e-05
-4.34785925652667e-05
-3.6868936648675e-05
-4.96204681562375e-05
-2.00168152032437e-05
-4.96351025563688e-05
-3.33208047676431e-05
-6.70179381472578e-06
-2.0234655799155e-05
-1.66180138450382e-05
-3.45897325894353e-05
-6.43431488656855e-05
-1.69857920412166e-05
-5.36131479807684e-05
-8.2310077703121e-06
-1.2354115016757e-05
-3.82001896149563e-05
-2.31167380990351e-05
-2.25108563354105e-05
-7.02872229217157e-05
-1.13413782646535e-05
-3.85800777288485e-05
-4.48476853953822e-05
7.17092674663738e-06
-2.77025186214046e-05
-2.59204820911385e-05
-6.03852717709387e-05
-5.60536807846642e-05
-3.02173344885696e-05
1.69298175584616e-06
3.58834499447024e-06
-3.8487676459193e-05
-2.39161639107374e-05
-5.09941678072078e-05
-2.99719589591618e-05
-2.73411427163893e-05
-4.04674484729023e-05
-4.69685691606469e-05
-3.69844873895655e-05
-6.8249928789348e-05
-1.17889151632988e-05
-3.67073928553439e-05
-4.66388133878405e-05
-1.68373858693007e-05
-9.78559582989643e-06
-5.87464211369e-07
-2.59292939006046e-05
-1.96584913314845e-05
-3.3031361720274e-05
-2.08785986072536e-05
-6.28992371174831e-06
-2.51992849806146e-05
-2.18902988134394e-05
-2.8679065202148e-05
-4.44417449387091e-05
-3.22621098829131e-05
-3.98054604866334e-05
-2.25495424484611e-05
-3.09660133686454e-05
-4.1342275227519e-05
-3.00666868346879e-05
-4.1293177616331e-05
-4.95378747274075e-05
-3.62066121659443e-05
-3.16621686114749e-05
-1.47436068386421e-05
-2.03819598605523e-05
-1.34071177742258e-05
-6.28458653511488e-06
-3.11804417340726e-05
-3.01455760572646e-05
-2.44014558416436e-05
-2.52723830890454e-05
-2.60938318426875e-05
-3.1232694648647e-05
-1.86032849424159e-05
-3.73232288543898e-05
-2.72731630401479e-05
-7.88556219094239e-06
-4.86133578469145e-05
-2.01647246122451e-05
-4.21587454464518e-05
-3.28620834221921e-05
-1.99441719997841e-05
-3.23835978441628e-05
-3.06179372907291e-05
-1.00025851801e-05
-4.36077482506879e-05
-1.96575028951747e-05
-1.64902747792454e-05
-1.20925250707006e-05
7.32892328288595e-06
-2.61368785038233e-05
-2.73515216775745e-05
-1.44466793650859e-05
-3.06600113709454e-05
-3.19114906218468e-05
-2.52990834462353e-05
-4.71056117304363e-05
7.67586349514122e-06
4.75134365026308e-06
-4.53289918769431e-05
-4.64675620285521e-05
2.79985032408349e-06
-1.33600490512818e-05
-2.15024430344923e-05
-2.12156317173571e-05
-5.90921788469133e-05
-2.3205632839363e-05
-1.34937359192211e-05
-2.48565229245499e-05
-3.43949048623023e-05
-2.94305318205248e-05
-5.69092053723339e-05
-2.90406369656701e-05
-4.67136686322687e-05
-2.17154962282644e-05
-1.62562783510566e-05
-9.35822274804757e-06
-2.80061034160647e-05
-1.38562284454484e-05
-4.4670051226093e-06
-5.88671777684429e-05
-1.1645487156287e-05
-2.6599654506526e-05
-3.495872270619e-05
-2.71243369424592e-05
-3.44654001566922e-05
-1.4244386616216e-05
-4.01645295865785e-05
-6.24380969871256e-05
-6.11903776266875e-05
-3.55143563569863e-05
-4.33100060796823e-05
-2.89740178276944e-05
-2.2041117145301e-05
-1.76921664059539e-05
-7.44436335436961e-06
-7.5334238421008e-05
-4.7760490279318e-05
1.34125778811019e-06
-4.57588789241129e-05
-2.88660987451458e-05
-3.23592533377305e-05
-1.70959524098675e-05
6.77085617123493e-06
4.39516068846423e-07
-4.19481441308111e-05
-2.28618739098843e-05
-2.56084882604378e-05
-1.91021264284508e-05
-3.72862900370628e-05
-2.09644755736416e-05
-2.16877247083898e-05
-1.79559009369359e-05
-5.93299173844719e-06
-8.24561070124185e-06
-4.10250288122109e-05
-1.69603524939724e-05
-3.08978049002442e-05
-1.26542940576029e-05
-3.90714814264393e-05
-4.51051500896218e-05
-8.85954705060097e-06
-3.70597272607044e-05
-1.81420619602603e-05
-4.48415073513452e-05
-2.66761242394821e-05
-3.9653701987317e-05
5.07710655338404e-06
-3.60874334191694e-05
-2.31585961054102e-05
-6.0316294921811e-06
-3.76334969971212e-05
-1.7630749426983e-05
-4.22962989380845e-05
-2.36697601150293e-05
-4.57900900877492e-05
-3.06379110355999e-05
-1.87786375457832e-05
-3.75067037379662e-06
-1.43302781561614e-05
-3.15828133088468e-05
-1.72397603208908e-05
-7.03414257825623e-05
-2.32215285313831e-06
-3.80191098191801e-05
-4.34777539198899e-05
-3.11450047517541e-05
-1.58789376191247e-05
-4.06873353119738e-05
-1.93404129218522e-05
-3.72984696286695e-05
-4.3577040674302e-05
-7.78382191770638e-06
-1.8006580694404e-05
-1.64277794563716e-05
-2.88106087386683e-05
-6.11424217076461e-05
-7.70443764675538e-06
-1.83210164248574e-05
-5.11884908679362e-05
-1.81248432051783e-05
-1.63635281890735e-05
-2.22739761692319e-05
-4.96330182828109e-05
-1.17893076285223e-05
-5.31063412772283e-06
2.12069970729326e-06
-2.32693730455442e-05
-3.99983615617409e-05
-3.21971080473861e-05
-2.03046058262928e-05
-3.70389880429753e-05
-2.01208490001843e-05
-2.93210698849619e-05
-3.48516845815035e-05
-2.35886311876095e-05
-4.77426186762108e-05
-1.16529391818898e-05
-4.08895232033698e-05
-5.22006117363955e-05
-8.96888487040692e-06
-2.83965195193539e-05
-4.02892705067171e-05
-4.12432828965668e-05
-3.79832526135315e-05
-1.07050602268629e-05
-2.92243771244134e-05
-1.90936892835412e-05
-8.29422998773408e-05
-1.40479075675249e-05
-2.98741443787078e-05
-3.86821535174273e-07
-3.31307988931578e-05
-1.29159020227359e-05
8.8186429992259e-07
-2.45727488725285e-05
-2.87969127745868e-05
-3.21410076047921e-05
-2.93013852721498e-05
-1.81113421070991e-05
-2.07466287669989e-05
-3.84967244135744e-05
-3.89770978441709e-05
-2.08717474829713e-05
-1.28300874630495e-06
-2.88195226366271e-05
-9.84357503093423e-06
-3.03829452542232e-05
-2.61902173450938e-05
-2.64945226648632e-05
-4.85080445263851e-06
-4.61578559960218e-05
-2.08300570854709e-05
-1.91415429469052e-07
-2.70228062842818e-05
-2.94442663845359e-05
-9.92944743739425e-06
-5.33444838204602e-07
-8.55250834842505e-06
-4.7572380208722e-05
-2.96962650723881e-05
-4.43900505241732e-05
-2.47458295052124e-05
-5.15050076115485e-05
-2.93474830607857e-05
-2.84260274656402e-05
-2.43938973602978e-05
-2.52259472866472e-05
-1.57029050908739e-05
-2.26208608886984e-05
-3.66948680234212e-05
-4.17516769225806e-05
-5.87708084219739e-05
-4.05255136271194e-05
-4.22873969984148e-05
2.82669585891852e-06
-4.53825297019433e-05
-4.48230769815806e-05
-4.4282685989784e-05
-2.28305700010454e-05
-9.33339547507875e-06
-5.38559147748759e-06
-5.00949477691293e-05
-2.25205291781726e-05
6.23943212006014e-06
-5.40035752299997e-05
-2.35231472328501e-05
-3.53463385086575e-05
-2.69443368631414e-05
-3.47879456148534e-05
-1.59943324468532e-05
-1.10326300394534e-05
-3.87813510885243e-05
-1.41699596482405e-05
-3.99519072293152e-05
-3.06207177771626e-05
-3.52825076033462e-05
-2.75538258782482e-05
-4.82631754697124e-05
-3.46689831349087e-05
-1.85308243295516e-05
-3.68433407922865e-05
-2.53764278611396e-05
-2.31427498025632e-06
-3.24161884760133e-05
-4.20991779295017e-05
1.38255771270578e-05
-2.46420281258232e-05
-4.78501951867033e-05
1.97781493565535e-05
-3.32621522743574e-05
-4.60715464348952e-05
-1.68166419137934e-05
-1.55303333397726e-05
-3.03723403135226e-06
-1.59385788411543e-05
-3.25392856328668e-05
-6.10091972386513e-05
-3.41231120053557e-05
-2.48238126195855e-05
-3.71680681410698e-05
-3.13359770740202e-05
-1.74926848433368e-05
-1.17802723607118e-05
-5.42100569314396e-05
-2.97763327443241e-05
-3.2490699524313e-05
5.31139106154912e-06
-1.19056330337705e-06
-3.35751370556351e-05
-4.17231241637835e-05
-4.22109025682982e-05
-4.03773436392291e-05
-1.87416111900491e-05
-3.50808127656218e-05
-3.30089514237387e-05
-3.86279779445531e-05
-5.31178523123801e-05
-4.14069543569658e-05
-4.99153712588504e-05
-2.69546345166688e-05
-2.2503815687591e-05
-7.87062467857067e-05
-1.7297494803e-05
-1.10893955972938e-05
-5.12114758166967e-05
-5.22571463899349e-05
-1.65640100436516e-05
-5.67508075109195e-05
-5.84245512767781e-05
-2.45312264409553e-05
-3.1279445015289e-05
-7.25521359306889e-06
-3.49340793308779e-05
-4.04900464865548e-05
-3.89614635736434e-05
-1.34295046241781e-05
-2.41111667595279e-05
-3.7742147472381e-05
-1.5465841041247e-05
-3.85230799081952e-05
-2.980294723479e-05
-2.0063188589176e-05
-2.49095264490508e-05
-1.11209553939259e-05
-3.59958185359616e-05
-3.16590580248569e-05
-1.95174543633888e-05
-6.17258822473688e-05
-1.06840916669542e-05
-1.41090903924377e-05
-2.4045690847249e-05
-3.67353327431035e-05
-1.97621135656948e-05
-2.29218823942354e-05
-4.13811728888205e-05
-6.47803203643143e-05
-4.60838391014301e-05
-1.66427967142592e-05
-4.78276587771631e-05
-2.23519813049726e-05
2.70935338605602e-06
-2.44314695760864e-05
-1.39688627855247e-05
-3.9933602465719e-06
-4.42339886288216e-05
-4.5115127088491e-05
-4.84725023194072e-05
-6.61158681768284e-05
-4.78465573852484e-05
-2.88845386183665e-05
-4.01731321317211e-05
-4.05504788814811e-05
-1.34400609640044e-05
-9.21291216726636e-06
-2.20154741286704e-05
-1.07517200857545e-05
-2.88516320849545e-05
-2.60407981573099e-05
-6.72326369075275e-06
-3.67845500924943e-05
-3.59784042287578e-05
-2.20465834102544e-05
-3.21579927401235e-05
-6.38824892575263e-05
-3.91452006806417e-05
-3.31726836035214e-05
-3.88553891116377e-05
-2.43631348118106e-05
-3.54254944253744e-05
-4.87777066285929e-05
-2.90885970868045e-05
-1.38682174831575e-05
-2.77755063826915e-05
-3.759677202177e-05
-1.92558236826513e-05
-2.20311505783494e-05
-3.22852698761676e-05
-2.5031590445496e-05
-1.16857783974293e-05
-4.91518881276436e-05
-1.87481970385197e-05
-1.92343109847681e-06
-3.47747846595087e-05
-3.2646594440996e-06
-3.31619000746033e-05
-3.83978785263322e-05
-3.82094330461153e-05
-1.87579279550423e-05
-5.55198074805875e-05
5.60210367274982e-06
-4.55841036165797e-05
-1.06839941752504e-05
-2.04229217720631e-05
-4.67103943536213e-05
-3.60751459267296e-05
-2.05409540732889e-05
-3.18913742954718e-05
-4.23720386325494e-05
-1.5066195594553e-05
-7.87961177998026e-05
-1.38620087723412e-05
-3.63085298285637e-05
-1.37766627249871e-05
-3.8076734760056e-05
-2.86148240921143e-05
-7.29387622471294e-07
-2.30843680860907e-05
-2.33751357360562e-05
-2.93478977464878e-05
-2.08535870984641e-05
-6.87620005872351e-05
-4.04241467644167e-05
-3.00488705436803e-05
-4.80752294808113e-06
-5.00090087407212e-05
-4.66162920030048e-05
-5.51739102521736e-05
-3.86675278700133e-06
-3.58722774439908e-05
-2.09108805636745e-05
-1.41597028007845e-05
-4.04674311939868e-05
-4.82688530731409e-06
-3.4086569600938e-05
-3.51608999751017e-05
-3.40681984244516e-05
-1.238900587066e-05
-9.62454173097723e-06
-3.34119205024542e-05
-3.9585507915022e-05
-3.14578569865682e-05
-4.58493708077626e-05
-4.25286310814699e-05
-1.96423132291201e-05
-1.93440388103862e-05
-5.34153593609401e-06
5.34473672235986e-06
-6.40127978529055e-06
-1.49323091390607e-05
-1.39724388615134e-05
-3.48243304520168e-05
-1.67794332106781e-05
-5.08468489916914e-06
-4.117478083449e-05
-6.5076348501057e-05
-3.04270950679455e-05
-3.22092691661434e-05
-1.91644228702353e-05
-9.9449219032007e-06
-4.48103775206857e-05
-1.54831235606516e-05
-3.30111981360004e-05
-2.49329851832639e-05
1.45511723664516e-05
-3.27240449730343e-05
-3.08177203024199e-05
-2.89771468730821e-05
-1.65420168520554e-05
-6.25196346109827e-05
-1.81284249592376e-05
-4.23370509258086e-05
2.38004796844105e-06
-1.37805058848325e-05
1.22157229380763e-05
-2.48319122561299e-05
-2.90630186938728e-05
-2.35094986823055e-05
-1.6478671812993e-05
-1.81608306338445e-05
-1.20262814522657e-05
-3.35244528983022e-05
-1.58036510509457e-05
-3.5234505639062e-05
-2.15380879797666e-05
-1.07342591268994e-05
-5.05341557632266e-05
-4.62264167724887e-05
-1.36851673565865e-05
-2.58166464095956e-05
-7.21854683093122e-05
-5.29356616264553e-06
-3.48373915144129e-05
-3.24396468585501e-05
-2.37001398876366e-05
-9.76528487842075e-06
-5.52718829672105e-05
-1.85435372200234e-05
-2.98954951109758e-05
-8.52703000704146e-07
-3.70279688300307e-05
-4.34081199331232e-05
-2.3269260763189e-05
-4.39355245975819e-05
-2.05911529308505e-05
-6.76271584675791e-06
-2.69830193879101e-05
-2.0179489897857e-05
-2.39997270653255e-05
-3.61569680827063e-05
-4.13312192076634e-05
-2.01370960974725e-05
-1.46544784541595e-05
-2.96239540153433e-05
-2.42713688034544e-05
-1.47925088096729e-05
-2.68508886301734e-05
-4.0671604217613e-05
-2.87840962948537e-05
-8.71298836326913e-06
-1.8086344046089e-05
-2.39117751562244e-05
-4.01089111229802e-05
-5.04341780872616e-05
1.21377143010737e-05
-1.1632985077043e-05
-2.10336749179446e-05
-3.63984491412699e-05
-2.89029742348491e-05
-9.86595764926036e-06
-1.09665181983056e-05
-4.39442894916261e-05
-5.93372443766467e-06
-2.29605205700374e-05
-1.65294242040532e-05
-2.95631399799158e-05
-5.13659150951256e-05
-2.43897075133614e-05
-2.62709513981887e-05
-2.46167304614869e-05
-2.28359178616409e-05
-3.05022500111943e-05
-2.34894345922289e-05
-2.97924083586286e-05
-2.56837857828061e-05
-4.36178955851714e-05
-3.71140943546831e-05
-2.19316944016917e-05
-3.30493701234754e-05
-4.52156993819717e-05
-3.10857912571093e-05
-1.85714819992665e-05
-5.70653846702388e-05
-2.90978237323862e-05
-3.28003623964477e-05
-2.14693207590169e-05
-2.23121410730521e-05
-9.12535804491534e-06
-2.00851792066411e-05
-2.64977319860547e-05
-3.30026569208017e-05
-1.57536355727567e-05
-4.29524996815509e-05
-2.30424661662162e-05
-2.0473776381678e-05
-4.42343516795212e-05
-5.41167924182765e-05
-2.21109297184972e-05
-4.52380569035754e-05
-2.0281384621688e-05
-3.5903554686385e-05
1.61877369501204e-05
-1.28652154466412e-05
-4.7000435003169e-05
-2.26346986771632e-05
-4.50656696045245e-05
-9.40445794970099e-07
-2.61767715236243e-05
-4.57229205980591e-05
-5.21162242624607e-05
-1.87455216149378e-05
-3.59205370682106e-05
-3.95080502781105e-05
-6.52716746218167e-05
-5.07210542634682e-06
-5.35541852159639e-05
-5.3926749077667e-05
-4.96401388977852e-05
-6.19585115143818e-05
-3.51399862097715e-05
-4.20729244365142e-05
-5.15442697558253e-05
-2.11248411562823e-05
-2.6180539099167e-05
3.81376795060212e-06
-4.01894179466876e-05
-3.41159031478723e-05
-3.97736330702845e-05
-6.64049516205419e-05
-3.39070900448538e-05
-2.28606433909292e-05
-4.31559343182612e-05
-8.70378088871988e-06
-8.56911581584485e-06
-1.5952108006214e-05
-3.81236359630399e-05
-1.57649159360639e-05
-4.22844422746013e-05
-5.28182129681643e-05
-3.34036561016114e-05
-5.08467301599781e-05
-2.3853082442811e-05
-9.80826492429263e-06
-1.27074655697366e-05
-3.81088423521778e-05
-3.15190313854223e-05
-4.42048537798821e-05
-4.96887972391141e-05
-2.59468278492757e-05
-4.2236854141703e-05
-2.05872893418508e-05
4.35300592582894e-06
-3.64295033354349e-05
-6.84983033473937e-06
-2.36766108157245e-05
-1.14274619923749e-05
-1.79223433315338e-05
-5.82480014345241e-05
-1.49788870062217e-05
-2.75819656728352e-05
-4.96247752645948e-05
-4.59020924468474e-05
-3.80742760228068e-05
-3.90559600206298e-05
-2.56967184289312e-05
-6.59037866582795e-05
-4.29235940241249e-05
-1.85412169973069e-05
-2.51879982022985e-05
-5.23070440633301e-05
-4.61887596644272e-05
-1.85712063485353e-05
-4.59215976052437e-05
-4.96096227197942e-05
-3.14004693187347e-05
-4.27822580902856e-05
-2.64805805613043e-05
1.32853204225586e-05
-1.01483000004617e-05
-3.58277725341831e-05
-2.31837934065962e-05
-2.51680595472431e-05
-4.09299265804731e-05
8.42214338904104e-06
-2.87348536694577e-06
-2.73208129325195e-05
7.80671862766183e-07
-5.48961105933537e-05
-5.42354379875088e-05
-4.11792037419767e-05
-2.87300918819647e-05
-1.19167844633619e-05
-1.54846974534092e-05
-2.61052544991573e-05
-1.82721625944329e-05
-3.38446680309196e-05
-4.3238043601478e-05
-1.96983143621061e-05
-2.87154581501609e-05
-4.34176351944039e-05
-3.8338310794674e-05
-3.99027126504251e-05
-2.34371390329952e-05
1.20309477502907e-05
-1.09368569266044e-05
-2.74511490301281e-05
-2.52913965359562e-05
-2.77275566259414e-05
-3.49956759165087e-05
-2.55920541652201e-06
-2.34392018715517e-05
-2.605042898682e-05
-4.51128282971074e-05
-3.08560164279027e-05
-2.70511058033307e-05
-7.00723369233554e-05
-4.02335939801395e-05
-5.62056100705546e-05
-1.64044095872802e-06
-9.09474011771295e-06
-3.28423859472143e-05
-6.49242768758364e-05
6.77784921111272e-06
-2.70093672505305e-05
-1.76876084851888e-05
-2.71047616456309e-05
-3.22682098625509e-05
-1.52210407702176e-05
-1.9103547958442e-05
-1.28859123775961e-05
-2.5013573908392e-05
-2.13430297773579e-05
