# Supplementary material for: Research on computational propagation and identification of mine microseismic signals based on deep learning
Source: PLoS One. 2025 Oct 22;20(10):e0334641. doi: 10.1371/journal.pone.0334641 (PMC12543183; doi:10.1371/journal.pone.0334641)
Supplement: S7 Data — (ZIP) [file pone.0334641.s007.zip › 000100900001380.xlsx_0.txt_24.txt.txt]

-5.77082804622399e-05
-4.35276798545291e-06
-4.86722639984878e-05
-1.47807774150267e-05
-2.92045308702063e-05
-5.00601070417237e-05
-2.21600369325699e-05
-2.27604721297309e-05
-4.22737597633389e-05
-1.66716489497626e-05
-9.00151016072356e-06
-1.3484239328763e-05
-2.62100637873476e-05
-1.09841823187575e-05
1.48136282873814e-06
-2.50348550617869e-05
-2.68207076294928e-05
-2.57390369387568e-06
-3.29080949789212e-05
-3.34107325904688e-05
1.1063535818579e-05
-2.94571006816622e-05
-1.83876061146219e-05
-7.31978269097652e-05
-1.61104689478604e-05
1.29062788955622e-06
-2.85027984938824e-05
-5.89066851635224e-05
-2.7741061675991e-05
-1.88804165897956e-05
-5.75309588495949e-05
3.50418087894383e-06
-4.77874132943165e-05
-3.66597306232958e-05
-1.13174666171752e-05
-2.27410161176787e-05
-1.91923059062354e-05
-5.03250474937664e-07
-3.08827891298182e-05
-2.83269958377414e-05
-1.22477126277128e-05
-3.70521830241964e-05
-2.86505475732273e-05
-1.98475050161661e-05
-2.75001169034595e-05
-1.32940389488965e-05
-4.61970565399286e-05
-1.79659464083244e-05
-2.73011638589607e-05
-4.91122403546134e-05
-1.80666799106646e-05
4.1623987569225e-06
-1.27186150138019e-05
-2.2793842998411e-05
-3.22973875606158e-05
-5.56250213552896e-05
-3.12865105897527e-05
-6.54117401031187e-06
6.59557912951346e-06
-5.32848583910273e-06
-2.40665821263471e-05
-5.07771595649318e-05
-9.2113696301679e-06
-3.51084429550558e-05
-1.9702894533616e-05
-3.46706108287983e-05
-2.77139979477788e-05
-3.39688267327811e-05
-2.14254534650315e-05
-6.80345423276552e-06
-3.97542939832596e-05
-4.24556519709335e-05
-1.63673247177109e-05
-5.68839404219495e-05
-5.30835322502502e-05
-9.95920352918141e-06
-2.47628600939863e-05
-2.70164309941297e-05
-1.32497751460817e-05
-3.63103720371581e-05
-1.89047089251022e-05
-2.08696764783408e-05
-3.59464777463205e-05
-4.71363926134569e-06
-2.41684052527124e-05
-5.12804636675124e-05
-4.36865493865114e-05
-6.4477269467373e-05
-6.9547764906418e-06
-3.65217471031833e-05
-1.68927648328391e-05
-3.32222748175494e-05
-4.28177883297992e-05
-2.14081423459992e-05
-1.87331253084559e-05
-2.89513726642622e-05
-2.29394820813573e-05
-2.89917603019368e-05
-4.31391018237172e-05
-4.00162510181786e-05
-2.77162747110442e-05
-4.11989660730674e-05
-4.25543581435037e-05
-5.98145323578424e-07
-2.32550097153125e-05
-2.54299643612803e-05
-4.17760178133481e-05
-2.27429324082205e-05
9.84126964689139e-06
-2.33984811883864e-05
-1.37326206494569e-05
-1.69441299673678e-05
-1.6244753046092e-05
-1.39693492525357e-05
-1.88020017786181e-05
-3.41863415080622e-06
-1.81947414223236e-05
-4.30741593058859e-05
-1.22053844831534e-05
-2.24442854814617e-05
3.86480090056943e-06
-2.55727762919691e-06
6.31944937051048e-06
-3.39737178384168e-05
-7.9746942192353e-06
-2.9510519448311e-05
-3.30155473510195e-06
-3.41893502036182e-05
-1.59786899348393e-05
-3.66567770197509e-05
-3.72211396358608e-05
-1.95924337561152e-05
-1.21542102635165e-05
-2.04311589480832e-05
-2.27525438176008e-05
-5.06806151936608e-05
-5.4483860933821e-05
-3.48734037145167e-05
-1.43207663504966e-05
-2.66472113410657e-05
-2.10487977579191e-05
-3.20041718444823e-05
-2.3317638862699e-05
-2.14487527828777e-05
-6.55177387103308e-05
-4.37253305523774e-05
-3.17909762208783e-05
-2.67798960513635e-05
-2.01015454728402e-05
6.38343858207529e-07
-3.70152547812328e-05
1.29882508471783e-05
-3.15061657107731e-05
-3.81836483996662e-05
-2.23052453102573e-05
-3.75418238273446e-05
-1.52334336868919e-05
-2.99552025865242e-05
-2.55083643316394e-05
-4.57168119707375e-05
-3.0509080304318e-05
-1.53115068959629e-05
-3.93357618997922e-05
-1.67996590002634e-05
-5.66207919193887e-05
-1.90706864635234e-05
-5.29833573772455e-05
-1.47881914487241e-05
-2.57419294676222e-05
-2.53851205618695e-05
-2.72872580190059e-05
-2.32189481797897e-05
-5.74766229623343e-05
-2.93296213056958e-05
-3.2362603251343e-05
-2.00992049698097e-05
-1.07864612882888e-05
-1.84925212491608e-05
1.8332902881435e-06
-4.87368112293887e-05
-3.85163162886132e-05
-1.21931486263813e-05
-5.25207739580361e-05
-2.28533925867962e-05
-2.47608811604989e-05
-4.11657690370939e-05
-5.4590256563826e-06
-2.03659771092411e-05
-2.78801853355025e-05
-4.29814506675986e-05
-5.02543181754392e-05
-2.75817422032628e-05
-8.82098335658995e-07
-5.39562117237586e-06
-2.09702823835035e-05
-4.21859528275238e-05
-4.53535160532135e-05
1.49544575609954e-06
1.14201215875064e-05
-3.7801481923722e-05
-3.52644660144224e-05
-4.34431528064406e-05
-4.02629858991008e-05
-4.31843958574031e-06
-2.86412349407125e-05
-7.11501199465706e-07
-4.54708152328892e-05
4.30530976227484e-06
-7.5848526553504e-06
-9.11351906530063e-06
-4.73259457388038e-05
1.38626745180777e-05
-2.77810498020792e-05
-3.09903407595412e-05
-3.56787304950639e-05
-5.19188791121023e-05
4.54787423205361e-06
-2.82525012691206e-05
-2.11150944089792e-05
-1.48855239611178e-05
-2.54644391562992e-05
-1.05421043156204e-05
-2.6825015925152e-05
-1.50515933017588e-05
-1.58575972061422e-05
-7.51144477483752e-05
-2.97385664305677e-05
-4.09123377736763e-05
-3.11062109803546e-05
-3.50018606875647e-05
-2.1292164952572e-05
-3.23658295063038e-05
-1.20733418500432e-05
-4.38934665375226e-05
-2.67048368521309e-05
-3.10867508908021e-05
-3.37185321815113e-05
-3.5997710498671e-05
-2.7328561987968e-05
-6.02194871439028e-05
-4.094213664317e-05
-1.08987048882723e-05
-4.51587326491173e-05
-3.48105001403543e-05
-1.08947092610109e-05
-7.67830585706803e-05
-7.91207544685877e-06
-4.57871094955815e-05
-2.09706746883621e-05
-3.53734950302474e-05
-3.21003114621831e-05
7.69064856846444e-06
-5.26933085055793e-05
-2.70443103036953e-05
-2.34726761518681e-05
1.57195994960498e-05
-1.5465685341104e-05
-3.01348800009284e-05
-6.7299833549489e-06
-2.21626284731226e-05
-3.79326053286158e-05
1.92508816306166e-05
-3.2364769915508e-05
-3.44784920939888e-05
-3.10295450798646e-05
-3.78935956431799e-05
-5.89721545959291e-06
-1.66258184295333e-05
-3.13450305720866e-05
-1.42146733126295e-05
-2.3213327603303e-05
-2.68686138706713e-05
4.88297911104595e-06
-4.9343889253734e-05
-4.00306780828293e-05
-1.50112331336088e-05
-2.1094545611043e-05
-1.73753561768542e-05
-2.83244582646157e-05
-2.24906343197159e-05
5.77588967927876e-07
-3.82872002418863e-05
-5.08336687679951e-05
-1.7415678233716e-05
-1.37953599411939e-05
-1.02817428581351e-05
-3.33971830155946e-05
-3.46879857576567e-05
-3.00909933508929e-05
-6.19958392346266e-05
-3.08036695854897e-05
-1.74549401704663e-05
-2.28726158331607e-05
-1.58860578809447e-05
-4.82614805998413e-05
-3.54367921980047e-05
-4.77825725942663e-05
-4.41502717914615e-05
-5.39585366085033e-05
-4.6843187837966e-05
-4.89783738381685e-05
-1.6575377346904e-05
-6.02308384845826e-06
-5.31818007965546e-05
2.2772271858032e-06
-6.93381325294414e-06
-9.25966660298813e-06
-4.18440921020867e-05
-2.20314484035455e-05
-5.44554002945779e-05
1.28817288221478e-05
-2.31568814031892e-05
-3.75076341783236e-05
-1.7815539132657e-05
-4.85312173814472e-05
-5.38889946825952e-05
-3.54522873890233e-05
-3.60644933284154e-05
-3.05987045546409e-05
-9.98591556130302e-06
-3.24518769170133e-05
-6.67130232324889e-05
-1.5574997204101e-05
-2.26607983397283e-05
-1.90654001022026e-05
-3.23737871738054e-05
-4.49523816400122e-05
-2.38705843774501e-05
-6.15243889171088e-05
3.39948038402648e-06
-2.61406329246024e-05
-3.43316992096245e-05
-2.39311333871395e-05
-3.27532925235187e-05
-2.00613814444082e-05
-7.0243400328044e-05
-2.39831075842133e-05
-4.11156358772362e-05
-3.82427711957373e-05
-9.06740870667428e-06
7.93707728391236e-07
-6.24678467217964e-06
-1.4150659375763e-05
-3.03741581979264e-05
-5.66388889081581e-05
-5.46069696713878e-05
-3.77681194921856e-05
-5.16489399098607e-05
-1.72407192368804e-05
-2.53572705615967e-05
-2.99218886413261e-05
-3.93102738910278e-05
-5.05271619762733e-05
-1.58058628946252e-05
-1.13864655017161e-05
-3.78889593002828e-05
-1.41722581918847e-06
-2.29043008384573e-05
-3.72997511988048e-05
-3.29985421340742e-05
-2.52923414727727e-05
-5.00269628314824e-05
-3.1262871140445e-05
-4.57998727578596e-05
-1.04340456058074e-05
-1.72240307773462e-05
-2.32296828940822e-05
-4.90576337340639e-05
-2.39117479419804e-05
-2.61648632649815e-05
-4.85971774630948e-05
-2.18504820823268e-06
-3.09314128768268e-05
-4.86190278941364e-05
-5.7620512927784e-05
-1.65996382197663e-05
-2.61201134862267e-05
-2.27399339974692e-05
-1.10328970129542e-05
-3.38106934165468e-05
-1.35562382612314e-05
-2.38854809603697e-05
-2.45842262526743e-05
-3.60475940122814e-05
-2.05878551983561e-05
-1.51351973106939e-05
-1.86968108703607e-05
-3.655435072797e-05
-1.64888389613675e-05
-3.08553081829592e-05
-4.62072595326114e-05
-5.18117064119115e-05
-2.9938419515163e-05
-7.67967613132178e-05
-1.63845158489133e-05
-1.94150889424738e-05
-1.67904306746641e-05
-3.64975274944129e-05
-4.8430306396e-05
-3.75488105245439e-05
-3.10335657092575e-05
-3.862197602381e-05
-1.38627978064425e-05
-3.36131733969698e-05
-7.06247956624856e-06
-1.78393986522705e-05
-3.46862736581006e-05
-2.97377647636832e-05
1.66270929326826e-05
-3.33578619975545e-05
-2.60040814301852e-05
-5.19044822203024e-05
-9.72135951945622e-06
-2.5941254136786e-05
-2.89666352746014e-05
-1.2334187380818e-05
-4.10346945063407e-05
-2.4552794753645e-05
-3.02618888792059e-05
-7.29366047129374e-05
-2.98614749403199e-05
-1.04255075338666e-05
-2.74758610893676e-05
-1.70260702123058e-05
-5.41072911245884e-05
-2.10087919138747e-05
-1.92181712792939e-05
-1.262010832141e-05
-5.82931098678537e-05
-2.63535585348665e-05
-5.89236581716819e-05
-5.17152184509432e-05
-4.79416239519e-05
-3.10753259007428e-05
1.17248261331557e-05
-1.12604496372935e-06
-3.35431322586589e-05
-7.02895632053176e-06
-2.62362717848613e-05
-2.10991488157839e-05
-2.29733824795165e-05
-2.09774453897088e-05
-5.05340922794714e-05
-1.85129027036358e-05
-8.92664717280029e-06
-9.5239349645769e-06
-3.34274802274286e-05
-4.97638244178438e-05
-2.71294162608819e-05
-2.15535862644063e-05
-1.98938224670184e-05
-7.18274874175022e-07
-2.26334460146516e-05
-3.53006257213468e-05
-4.58286592311305e-05
-1.51812784993415e-05
-6.32012984903258e-05
-2.46445323606369e-05
-1.27485523818076e-05
-2.78043606905258e-05
-8.73563280692829e-05
-2.21038688669043e-05
-8.0771487172632e-06
-6.47098024817777e-05
-4.93815011134972e-05
-1.47401351370825e-05
-2.81778231518117e-05
-1.2009635129002e-05
-5.28593769877226e-06
-2.290305929734e-05
-4.77793233319187e-05
-3.72384268901707e-05
-2.8190415119176e-05
-3.55062085276812e-05
1.82929677077907e-06
-5.49719238930361e-05
-2.47311885615466e-05
-6.33359297140735e-05
-4.52554214301968e-05
-5.36214226183107e-05
8.19938433023914e-06
1.03994736115009e-05
-3.42860811138059e-05
-2.66399216681205e-05
-3.64298277809396e-05
-1.40753009177844e-05
-1.34098603542861e-05
-6.01795284024773e-05
-2.85297655247497e-05
-3.00434919005411e-05
-2.05059635783635e-05
-2.5763642378332e-05
-5.53039819170663e-05
-1.04967748757289e-05
-4.89510262475784e-05
-3.71192276298354e-05
-3.30675154974301e-05
-1.14542731876555e-05
-2.36078372525157e-05
-4.38480091682333e-05
-5.45861941208823e-05
-3.27151519056699e-05
1.18316187377141e-05
-3.49852456921133e-05
-2.65895838618017e-05
-2.18174863750856e-05
-2.60177449738369e-05
-3.36109210527848e-05
-3.41080646621777e-05
-2.76192317860935e-05
-3.09564934904422e-05
-2.53389582329802e-05
-2.61162608770136e-05
-4.30208573119893e-05
-4.83043107756629e-06
-3.78186007463705e-05
-5.99730978806152e-05
-3.0481906102061e-05
-2.72873429525124e-05
-7.89682328172341e-06
-3.89555886727508e-05
-2.2860984834367e-05
-4.09208461447782e-05
-2.86872682632059e-05
-6.62315652031154e-05
-2.15836508693622e-05
-4.35302223004906e-05
-3.36793830322421e-05
-1.5723139519697e-05
-3.38700088733114e-05
-1.80441918363686e-05
-1.85788977701361e-05
-4.50379976939592e-05
-4.13067254068086e-06
-4.27296448264074e-05
-1.18295753510369e-05
-3.83600973486966e-05
-4.01290720138343e-05
-2.11349371729594e-05
-3.74126459562829e-05
-4.26364782242436e-05
-1.99095651505548e-05
-2.55130685234505e-05
-4.94784076850872e-05
-2.83608792665699e-05
-1.52403547349916e-05
-1.07510775453953e-05
-3.34581967848182e-05
-6.50683845580097e-05
-5.13648466032644e-05
-1.58731221565574e-05
-1.37620849085317e-05
-2.14569100372057e-05
-2.66689499518868e-05
-5.37928379586911e-05
-8.7077082734084e-07
2.16821971610013e-06
-2.77307377952418e-05
-7.05361168083804e-06
-1.00584784146401e-05
-4.28541946922586e-05
-7.79767367375332e-06
-3.97288170914601e-05
-3.86577431449959e-05
-3.68282745346576e-05
-2.40937520074126e-05
-3.08186926276831e-05
-3.94267409394472e-05
-3.28785282775556e-05
-4.1135278477687e-05
-3.19700690862987e-05
-4.35932050725147e-05
-8.80471409090284e-06
-4.19379182937933e-05
-3.21076791839193e-05
-2.63555092475556e-05
-4.73771203090018e-05
7.13006624139793e-06
-2.41837456808001e-05
-4.22498508966985e-05
1.26151926819814e-05
-2.54372306349717e-05
-3.84478700181897e-05
-1.74640992745694e-05
-3.81310025932818e-05
-4.62170673389001e-05
-3.82203996130365e-05
-3.34273871054288e-05
-3.31905481684195e-05
-1.42156785883616e-05
-3.57519863629164e-05
-1.43925732593249e-05
-1.57763551560388e-05
-1.38811758386951e-05
-5.67680741480538e-06
-2.31832956515646e-05
-3.30088177705448e-05
-5.18005996006836e-05
-3.96637035019366e-05
-1.64976413816588e-06
-1.44423991990997e-05
-4.52093934245691e-05
-4.46664753797099e-05
1.49230120050806e-05
-5.69709081296981e-05
-1.85670517643103e-05
-2.70863029721562e-05
-9.13565386155689e-06
-2.80864092622102e-05
-1.79363886300701e-05
-1.2959870421493e-05
-2.9839441635636e-05
-5.380625810939e-06
-3.47602626874799e-05
-5.35375782479864e-05
-5.00282612535171e-05
-3.09660385305455e-05
-3.06816469718991e-05
2.07548191797876e-06
-1.85318876510621e-05
-4.40374460696396e-05
-2.60435648282769e-05
-1.86928729795616e-05
-2.3408113015307e-05
-1.34779250610774e-05
-2.18335829764861e-05
-3.91139853827637e-05
-3.87553594722368e-05
-3.68898564071031e-05
-4.89953364847707e-05
-4.1811517586136e-06
-4.43890710532415e-05
-3.67968791398013e-05
-4.08403218304235e-05
-5.26345846706208e-05
-4.34281733954084e-05
-4.26484754829325e-05
-2.50978606596923e-05
-3.49310176851024e-05
-3.45029419140535e-06
8.008029790936e-06
-8.70090238456247e-05
-1.25575592676064e-05
-4.20383779328665e-05
-4.73776113076856e-05
-1.90667713604079e-05
-4.40037934769943e-05
-5.60493017622033e-05
-2.29946343719844e-05
-4.67786154641329e-05
-4.72166467010919e-05
-2.4552718388339e-05
-7.47040779063812e-06
9.07166552212353e-07
-2.3066270544472e-05
-2.80487289712221e-05
-1.32746765229164e-05
-4.21717263061308e-05
6.72388048675441e-06
-1.65184431636463e-05
-1.72172434406029e-05
-2.45087958280813e-05
-4.8448816759015e-05
-4.37790198189447e-05
-4.46844866960525e-05
-3.0542684195256e-05
2.19635665032102e-06
-6.06168941037165e-06
-1.93912127288078e-05
-1.97764907897286e-05
4.23347948132593e-06
-9.01720113742503e-06
-2.10718161777812e-05
-1.42788645036808e-07
-5.01004201690566e-05
-2.6334478208366e-05
-2.67959033713855e-05
-5.12392869723641e-05
-1.23143236186149e-05
-3.10378716210298e-05
-2.18421231110848e-05
-3.11425381981287e-05
-4.14486047685035e-05
-4.50757361309112e-05
-5.16881955237853e-05
-8.48532730843861e-06
-2.14847175060917e-05
-2.05417060835195e-05
-3.31971317946917e-05
-4.52732706283305e-05
-2.63747622792256e-05
-3.3988994627394e-05
-1.74665424645164e-06
-2.77558012931309e-05
-2.09618354697834e-05
-3.20374306433392e-05
-5.61232508072025e-05
-4.26552963577695e-05
-1.34231576740727e-05
-3.34715386763264e-05
-3.57010603964105e-05
-4.6421776642461e-05
-5.75690701355884e-06
-3.14894488438342e-05
-4.0231831261258e-05
-3.24406480819742e-05
-5.88251299308764e-05
-4.44442340246239e-05
-3.10916334676196e-05
-2.95223439050038e-05
-3.20648195233234e-05
-3.40862407278673e-05
-1.56496569602194e-05
-1.55902676852679e-05
-5.05901313389765e-05
-3.13211193693698e-05
-5.04709770120357e-05
-5.95072752889473e-05
-4.83592753614145e-05
-3.35816931728315e-05
-2.28084491612919e-05
-3.5154722398788e-05
-6.4836984711956e-06
-3.30204519594039e-05
-1.66908755484191e-05
-3.87275795366919e-05
-5.45925494691633e-05
-1.74623332938315e-05
-3.96958674587596e-05
-3.54287805333493e-05
-4.48540175382523e-05
-2.64885725687591e-05
-1.73158502524404e-05
-5.21045104812238e-05
-1.96494651773503e-05
-3.7314225372675e-05
-3.3228031486802e-05
-4.02158612187942e-05
-2.62330579401525e-05
-3.71375782210111e-05
-2.98012515461661e-05
-4.41504446724658e-05
-3.43020207309423e-05
8.30080259104484e-06
-2.46625290154459e-05
2.71787398303337e-06
-1.40959884814079e-05
-4.70870231611052e-05
-2.53833834080033e-05
-3.53451603715324e-05
-4.51151369633135e-05
-1.19729581537304e-05
-2.51255538783694e-05
-2.38067884740184e-05
-2.91415921769509e-05
-5.33200872195819e-05
-2.56681971681015e-05
-2.75864339984354e-05
-4.22847112123342e-05
-1.93449347053615e-05
-2.67115862936556e-06
-5.45179334353019e-06
-3.23263754628455e-05
-3.1965024286268e-05
-1.84841311457174e-05
-4.43749274633761e-05
-5.28808738225269e-05
-4.61488298712689e-05
-2.31400397412342e-05
-4.34761902406472e-05
-2.69945776031183e-05
-2.97216916055823e-05
-2.43320340693832e-05
-5.00129699107706e-05
-2.87115428234195e-05
-4.40428496456236e-05
-4.0955322818587e-05
-6.1374396440765e-05
-1.73375905460648e-05
-9.32481373792042e-06
-4.23032075454086e-05
-1.48595767796988e-05
-2.99934849431908e-05
-3.0498649125437e-05
-3.5583418745762e-05
-3.88152395880956e-05
-2.43584895372786e-05
-1.51677982493613e-05
-7.99944680969207e-05
-2.74527747503534e-05
-4.62337289062243e-05
-2.87713413133698e-05
-3.8611172615976e-05
-3.7670466914845e-05
-3.7969136773255e-05
-4.16941687593171e-05
5.81212261014745e-06
-3.55212855260126e-05
-5.67665687356886e-05
-3.18396709040802e-05
-7.25505088987225e-05
-3.03364904210151e-05
-3.42894525035012e-05
-5.30001258686719e-05
-1.68542122074539e-05
-5.21215497857188e-05
-3.22736691183108e-05
-3.31592819418151e-05
-1.50107484166578e-05
-2.96033325397635e-05
-1.09005550994858e-05
-5.64177623100293e-05
-4.09838140620076e-05
-7.56767737370357e-05
-5.5743899810464e-05
-9.31297279870219e-06
-2.69786862996027e-05
-3.18847900496385e-05
-7.18936426195708e-05
-1.29574702631422e-05
-3.63221487429045e-05
-1.55021556655086e-05
-3.0492749370346e-05
-6.14407878488957e-07
-6.55555899211573e-06
-2.40526756591872e-05
5.79489002779142e-06
1.41033999533861e-05
-6.33879866135023e-05
-2.06792836274531e-05
-2.91114831846913e-05
-5.16221176333022e-05
-1.91233701621902e-05
-2.90161689424148e-05
-3.46106291590217e-05
3.19328463459983e-06
-1.76532750318839e-05
-5.51770694951535e-05
-4.53752879911009e-05
-1.25671659663329e-05
-4.58588957471312e-05
-3.59195489704234e-05
1.62490326140239e-05
-3.11960967908025e-05
-1.83291041442481e-05
2.61084330081153e-05
-3.91583024662025e-05
-2.05333231865654e-05
-1.80708047497128e-05
-1.64961487295472e-05
-3.37415644476731e-05
-1.72311288673678e-05
-2.93626659098158e-05
-2.97217372775995e-05
-2.0793725165341e-05
-5.45760555044752e-05
-1.53562169049718e-05
-5.13021217242693e-05
-3.72259692245887e-05
-3.10141391631265e-05
-2.77434518407858e-05
-1.24527318612978e-05
-2.88096367632492e-05
-3.23403534318673e-05
-2.64669149667447e-05
-3.98675582556775e-05
-1.51595177254961e-06
-3.38483667809181e-05
-3.10014928717494e-05
-3.62706632801146e-05
-1.48762028916923e-05
-3.01971634629362e-05
-5.5769389568043e-05
-4.8484024245541e-05
-7.68066381371326e-06
-3.12302899970645e-05
-5.32108995797623e-05
-1.98257943654202e-05
-9.19039013926998e-06
4.79974430882041e-06
-2.39606137299488e-05
-2.98597671503508e-05
-1.30638114296663e-07
-2.07331359262602e-05
-3.82191092231483e-05
-1.33388198443469e-05
-5.218970542331e-05
-2.98644950169647e-05
1.19451572286789e-05
-2.57890103897059e-05
-4.48276156711184e-05
-3.5505187266009e-05
-3.15942165109326e-05
-4.16548509837207e-05
-2.07327750711614e-05
2.87616438213425e-05
-4.72256047351744e-05
-1.92596179144344e-05
-4.33681804084503e-05
-1.23338765851604e-05
-4.70643091549408e-05
-2.31318154853441e-05
-2.51561330620248e-05
-4.06857832856275e-05
-2.33152158172705e-05
-8.69836442036158e-06
-3.69639953277453e-05
8.16016391744857e-06
-2.42799929952791e-05
-2.12836244422807e-05
-5.64109392528178e-06
-5.60695612159604e-05
-1.55892190377332e-05
-3.2186859269561e-05
-1.95722874638286e-05
-4.597744147847e-05
-3.95250826265416e-05
-2.41781699391882e-05
-3.74189164744771e-05
-2.14004888433357e-05
-1.26782583924679e-05
-3.63125241282463e-05
-2.37709608998588e-05
-5.36657566372084e-05
-4.69187327860133e-05
-5.22067043199977e-05
-3.10963453075286e-05
-4.16706886964131e-05
-2.14910037227646e-05
-9.80406357177243e-06
-6.78149627292602e-06
-3.08557136075712e-05
-4.97471104794056e-06
-1.2011496540243e-05
-4.7282198304394e-05
-2.22212510128782e-05
3.60471322093876e-06
-1.86704279593474e-05
-2.85103380959147e-05
-1.61721289938065e-05
-4.24739218605836e-05
-2.14766188919492e-05
-5.74025259561598e-05
-1.51683918109587e-05
-2.92878500069955e-05
-3.69974894727902e-05
-5.36068935649352e-05
-2.79860904171858e-05
-3.88816393142301e-05
-3.98625030820689e-05
-1.56502434969696e-05
-1.68037081134977e-05
-5.29288095812499e-06
-3.46879977210306e-05
-3.29964887035765e-05
-3.73776494841022e-05
-2.14603372003384e-05
-5.36047224851616e-05
2.79009533523465e-06
-1.93229467960527e-05
-2.95268035999916e-05
-3.19656503614766e-05
-2.66358250423809e-05
2.90292884417109e-06
-5.40493105038893e-05
-6.68393825627161e-05
-3.96513369328335e-05
-3.21356553674293e-05
-5.74725247242889e-05
-1.10548022893621e-05
-3.60671035817619e-05
-4.05327235874024e-05
-5.49662330274335e-05
-2.74796793434388e-05
-1.59939741404253e-05
-1.60282230232602e-05
-3.32046239675123e-05
-3.16950247762897e-05
-5.64264596229374e-05
-2.63208066441922e-05
-2.06869038774997e-05
-2.79560199120469e-05
-3.98902700130373e-05
-4.83709527026967e-05
-5.59216231631242e-05
-1.56238061654336e-05
-3.86020561698861e-05
-1.93694412218455e-05
-5.03163039264733e-06
-9.56529810217107e-07
-1.36461103832745e-05
-3.87867313004859e-05
-3.81720325045768e-05
-3.15739977063884e-05
-6.17503667760005e-05
-3.37172957740834e-05
-1.69541453823101e-05
-1.8189166051453e-05
-9.90802407803267e-06
-2.56493230509277e-05
-1.00594471657631e-05
-2.43318152101738e-05
-2.21866802380839e-05
-1.7680667816654e-05
-3.33083886035038e-05
-1.49754688638985e-05
-5.49772907713911e-05
-1.88793725720801e-05
-5.1608719348589e-05
-2.84424677959907e-05
-5.93052287191564e-05
1.51316415681758e-07
-1.43718162994938e-05
-4.60084288575963e-06
-2.27982544603952e-05
-8.64117622855134e-06
-1.95398268220907e-05
-2.37011617805761e-05
-3.81589112483635e-05
-1.91956715439608e-05
-2.03383096036509e-05
-2.37574375033907e-05
-5.3426970920012e-06
-1.77173270548738e-05
-9.1176058084893e-06
-1.37498041481276e-05
-1.06815167834042e-05
-2.70572077793263e-05
-4.2032466561488e-05
-1.41338776122209e-05
-5.80146296282246e-05
-4.96164467918941e-05
-4.82997698852028e-05
-4.67074163425935e-05
-3.32241391409146e-05
-4.94460876326372e-05
-4.27964232751816e-05
-2.65391616222221e-05
-1.72935688798141e-05
-3.10045358812187e-05
-2.23585580430445e-05
-3.62759518943059e-05
-5.92992755294973e-05
-2.94610254012051e-05
-4.22032804880384e-05
-2.63352184917911e-05
-1.91507167909883e-05
-3.41959180910925e-05
2.0949231581678e-05
-2.04342355474937e-05
-3.61048141809679e-05
-2.31320240493427e-05
-2.31596908699605e-05
-2.05423000768868e-05
-3.59208798458507e-05
-2.35619913532529e-05
-6.13335306126671e-05
-2.31934921508595e-05
-5.18086280058746e-05
-2.93052811541659e-05
-2.61239041145787e-05
-5.25880943270637e-05
-2.47864907498121e-05
-4.16469783190896e-05
-2.34715274809684e-05
-3.15836602314954e-05
-5.21765707623207e-05
-4.98027550942983e-05
-1.79241547137161e-05
-4.03362877883955e-05
-1.517558935308e-05
-3.85965818331538e-05
-3.76351161908146e-05
-3.59542470015838e-05
-1.87991434911117e-05
-1.86105058132605e-05
-2.75306151282018e-05
-3.51583149167569e-05
-5.04976085382511e-05
-2.34549424408018e-05
-2.96623113324474e-05
-1.25967147283731e-05
1.86875738342587e-05
-2.89395031278859e-05
-2.99739178277811e-05
-2.67701037765948e-05
-4.04684426262589e-05
-3.11326826339049e-05
-1.65456870959815e-08
-3.92446328569762e-05
3.16323077232068e-06
-3.73449506508063e-05
-5.37915812446643e-05
-3.09720493937481e-05
-3.26598961419748e-05
-5.47144965728906e-05
-3.94432406721325e-05
-4.06559975592432e-05
-8.79636505322938e-06
-2.56478827694647e-05
-2.45969939435036e-05
-2.98837346566313e-05
-2.07995272438217e-06
-4.9873331147689e-05
-5.094155472891e-05
-3.40902749441435e-05
-7.14286539766461e-06
-7.18435071129986e-06
-5.15420792901054e-05
-4.54444557495001e-05
-1.81875519223752e-05
-1.4486794849832e-05
-4.74131129853901e-06
-6.567710576566e-06
-4.58572630380424e-05
-1.81758777132651e-05
-3.98368057525865e-05
-2.24152851469463e-05
-2.6327863122286e-05
-3.14359141548788e-05
-3.28091698955254e-05
-9.1324797734713e-06
-3.30044745772852e-05
-1.1545645025215e-05
-3.56582994291818e-05
-2.12266923121803e-05
-6.92038626934394e-06
-5.68850560985163e-05
-1.09953419969319e-05
-1.87248549784015e-05
-2.94322830745867e-05
-1.87282136641898e-05
-6.357041985986e-05
-4.02859979685681e-05
-2.85174365405783e-05
-2.40298776844311e-05
-1.97622611398513e-05
-4.14494625787962e-05
-1.9106729086392e-05
-2.78754737613687e-05
-2.63640550774468e-05
-1.54985887772674e-05
-2.95597973391351e-05
-5.58515008570961e-05
-4.07198217244112e-05
-3.48143834295324e-05
1.04013662914349e-05
-3.29429849882572e-05
-6.22856414034941e-05
-1.5945177349286e-05
-2.75540283530252e-05
-2.35017183264207e-05
-6.68636091531148e-06
-5.87785750425029e-05
-3.12698399244916e-05
-3.44649760952448e-05
-5.77479751553355e-05
8.87749291049227e-07
-1.47745167895788e-05
-5.49847026532439e-05
-4.30080112129541e-05
-5.39438080068e-05
-1.9825732478349e-05
-3.913642584006e-05
-1.83354389511727e-05
-3.21346651941536e-05
-3.78121272717732e-05
-2.267073581643e-05
-2.36378436300792e-05
8.4708594213947e-06
-6.75623075097271e-06
-3.370692768422e-05
5.53305236028455e-06
-1.77004647587226e-05
-1.82952799875597e-05
-4.11136959402024e-05
-2.47888179712147e-05
-2.66402220133397e-05
-4.45165944206736e-05
-2.42736717825211e-05
-5.37113766953583e-05
-3.79084672843379e-05
-3.12363530972308e-05
-4.07303353248202e-05
-1.93287006456543e-05
-4.33064003275145e-05
-1.48097244432115e-05
-1.92719672628386e-05
-7.99554997041506e-05
-3.15855026720844e-05
-1.36163297982872e-05
-5.26661788470858e-05
-2.25159997354522e-05
-1.72269636306964e-05
-3.28894628578316e-05
-1.71446527465851e-05
-7.60751244870008e-05
-2.29873343444718e-05
-4.04244073322813e-05
-4.1520428490138e-05
-2.91722554594669e-05
-2.73213252281313e-05
-3.40366954085564e-05
-3.68425817712306e-05
-1.60441812924802e-05
-4.94698432439774e-05
-3.92428819415728e-05
-3.96528333412576e-06
-9.93349584489022e-06
-1.68211895429585e-05
-2.68160146181315e-06
-1.14154050229488e-05
-3.01948108904063e-05
-3.51228261377914e-05
-2.27310716266725e-05
-3.9800409313199e-05
-1.67214163442142e-05
-2.98036386124251e-05
-4.62018955558994e-05
-2.6804119121249e-05
-4.21596810601067e-05
-3.0846797000844e-05
-5.22845014240289e-05
1.20599326061837e-05
-6.53972131510414e-05
-2.59878501060759e-05
-3.40362286874003e-05
-6.64226096635211e-07
-5.22938828104622e-07
-6.122642455726e-06
-2.59564315132532e-05
-2.04194801237124e-05
-2.97224230048375e-05
-2.00626530709714e-05
-5.29794800571456e-05
-6.02425159886589e-05
-8.27151986412678e-06
-1.18708587730631e-05
-9.14594581770365e-06
-3.37711616487929e-05
-3.64984346046741e-05
-4.46396080247053e-05
-4.84052594844332e-05
-1.92927392148059e-05
-2.50849852369924e-05
6.18036368933655e-06
-2.47417048158249e-05
-6.44558439581319e-06
-2.98577489196426e-05
-1.56559163328769e-05
-7.29362652436689e-06
-1.16261415113725e-06
-2.56257499480898e-05
-2.21895486249261e-05
-1.89646277645769e-05
-1.578453073276e-05
-3.54369043378349e-05
-8.37056427809877e-06
-5.68226510915761e-05
-6.39936260594293e-05
-2.28121392671306e-05
-3.36055315930001e-05
-5.94619487522412e-05
-1.91654332130999e-06
-4.29279582490885e-05
-2.04743742604392e-05
-2.29725396356212e-05
-2.00488144803273e-05
-2.80667726013699e-05
-3.72399451792445e-05
-3.12277142192773e-05
-4.07342977668774e-05
-4.51173602357239e-05
-2.20786593514152e-05
-2.78317540121244e-05
-1.57260660340147e-05
-3.14851710654571e-05
-3.91538312470401e-05
-5.6249043877378e-05
-6.11526248946473e-05
-4.7080472584128e-05
-1.85295935683771e-05
-4.05959561183271e-05
-1.38243668844346e-05
-3.55525626868683e-05
-1.8170359186088e-05
-5.97045328764555e-05
-4.54756441040413e-05
-8.28683373264458e-06
-3.54045349817781e-05
-5.74152291186026e-05
-1.01685898791832e-05
-3.00536347539643e-05
-3.54397195368729e-05
-9.51734285195938e-06
-4.20208415239761e-05
1.81417814003967e-06
-6.287974038005e-05
-3.23343372170755e-05
-2.27242893067645e-05
-4.20159988556331e-05
-6.11086180453391e-06
1.69100457446011e-05
-3.52249214718183e-05
-1.04275409961728e-06
-2.41223541318161e-05
-2.60862294017096e-05
-2.6079984918784e-05
-2.98595260872539e-05
-6.36839442041639e-05
-3.02389427956427e-05
-3.40920503449199e-05
-2.70050247173084e-05
-4.46805821977998e-05
-4.5689891681804e-05
-5.25833248874718e-05
-5.91434219186981e-05
-3.3630418178926e-05
-8.41695759987413e-06
-3.88830122523509e-05
-5.75923246055503e-05
-1.54338415588047e-05
-3.85027440776804e-05
-3.09139992621574e-05
-1.15452235853155e-05
-3.85843193026415e-05
-3.51180175830086e-05
-1.88695771631223e-05
-3.26652115801484e-05
-3.89833148616248e-05
-1.56398099409379e-05
-2.72071319302641e-05
-1.89129860662902e-05
-2.56045780497418e-05
1.55319952754122e-05
-4.69372639029189e-06
-5.14185541546943e-05
-1.59858905385921e-05
-6.81043341524251e-06
-2.904854557741e-05
-2.84210110857765e-05
-3.79613033139583e-05
-3.79134637939878e-05
-3.68077351438984e-05
-2.35328187861471e-05
-3.02918585667991e-05
-2.17630621436263e-05
-1.74095241723903e-05
-2.86199820092178e-05
-4.39471942833973e-05
-3.78154381651321e-05
-2.74434364101268e-05
-3.01448874740603e-05
-3.45045562760782e-05
-3.9550672640883e-05
-2.82473138423717e-05
-2.04946566509634e-05
-3.28392643342655e-05
1.61361604720649e-05
-1.75464197693526e-05
1.15906602736711e-05
-1.82222226718829e-05
2.73485619461379e-05
-2.40112209165764e-05
-2.6306461230987e-05
-1.74375620265737e-05
1.73755389689361e-05
-4.86614413190845e-05
3.28188583437687e-05
-5.70696247412885e-05
-5.13865031301939e-05
-5.18728170558768e-05
-1.90755894638928e-05
-3.55442133045357e-05
-2.74235706180586e-05
-2.09180897877633e-05
-3.07905054795251e-05
-1.90398332705405e-05
-4.17973782810023e-05
-1.94622390812266e-05
-2.95294786841174e-05
-9.32126017394884e-06
-1.901762395057e-05
-8.81526559294545e-06
-7.57116496229113e-05
-4.57337936320473e-05
-4.37145887396238e-05
-2.45348388359358e-05
-2.24694955683497e-05
-6.88287528511827e-05
-2.07381901478131e-05
-4.29635280192889e-05
-4.19786346094741e-05
-3.48714761169477e-05
-3.93188549595943e-05
1.61234598691167e-06
-5.16449439155424e-05
-1.9787870793163e-05
-5.23480884621707e-05
-2.056503612214e-05
-3.09237913128738e-05
-3.74398024399503e-05
-2.05832008284662e-05
-3.83472685639263e-05
-4.47954891115774e-05
-4.59958247385956e-05
-4.91637262017413e-05
-5.64196281240611e-05
-5.60714243104993e-05
-5.06297201804161e-05
7.84562464779329e-06
-3.55611969788281e-05
-4.06292429535376e-05
-1.57358755493129e-05
-3.77633441936507e-05
-6.13833960998269e-05
-3.52296519364896e-05
-2.23131705206871e-05
-3.62989476814345e-05
-6.64312890137198e-05
-2.54330319778331e-05
-3.02402046469732e-05
-4.90045268065709e-05
-5.42151633121897e-05
-3.98472535525662e-05
-2.99096520635379e-05
-1.27095883110991e-06
-8.62867273597581e-06
-3.68725126421981e-05
-6.65454464356237e-05
-2.65136851475922e-05
-6.65818043605497e-05
-1.56312225551351e-05
-2.31208411627457e-05
-2.62242055003157e-05
-7.22794898876223e-06
-2.33494411709414e-05
-3.80948258581543e-05
-9.93026296576286e-06
-2.92696273663333e-05
-5.73610461057189e-05
-3.77427608095304e-05
-2.79545298235504e-05
-5.2459859315571e-05
-2.18869498088551e-05
-1.36823794783695e-05
-2.86716887517247e-05
-4.28893088721583e-05
-4.43611661826762e-05
-4.97940816020946e-05
-3.45831493605982e-05
-3.65327848936837e-05
-3.69101416971614e-05
1.15143081264298e-06
-3.88324746268189e-05
-2.07668051400956e-05
-3.42251601266154e-05
-2.50968092635048e-05
-3.27387971127109e-05
-2.23498168641802e-05
4.77520525007906e-06
-9.99666955166218e-05
-4.08656369497723e-05
-4.35053059094073e-05
-2.61612326448308e-05
-1.16818676910943e-05
-1.64221507474995e-05
-3.83052461720615e-05
-3.61606127416467e-05
-4.20477278719928e-05
-5.5655425139289e-05
-1.90660544932655e-05
-3.33931608056418e-05
-2.62347603533774e-05
-2.67706281160514e-05
-9.8275582614169e-07
-2.48734281294816e-05
-3.70409170098905e-05
-2.57740469591839e-05
9.88418692294557e-06
-4.36236290830502e-06
-2.89535855751477e-05
-1.63017168643075e-05
-7.52746965973878e-06
-3.5504645279699e-05
-3.52759757600837e-05
-3.81157260414476e-06
-2.48311567095876e-05
-4.403815272904e-05
-4.61589543296297e-05
-1.38035156421487e-05
-2.84561192610036e-05
-1.69449210517799e-05
-2.4111611427133e-05
-2.82978428017927e-05
-2.40631921343402e-05
-1.02288688699776e-05
-1.6290156552827e-06
-4.62383314616623e-05
-2.53096619136109e-05
-3.30643379084963e-05
4.312752076739e-06
-1.95644753329415e-05
-4.89124057121362e-05
-2.15913088725201e-05
-9.12372816853308e-06
-1.87578695351252e-05
-8.65106997617901e-06
-1.66372145773055e-05
-1.03511864498716e-05
-3.14106210731979e-05
-4.22648050415006e-05
-1.20860345396937e-05
-5.77443613447604e-05
-5.08937674410742e-05
-2.87844998606608e-05
-1.80439891614625e-05
-3.78204972127749e-06
-5.35266706160677e-05
-1.90797755738468e-05
-4.53036195915591e-05
-2.19557063927489e-05
-4.1131979342694e-05
-3.06042551659252e-05
-3.90183040474128e-05
-4.96435011667306e-05
-5.86629076760677e-05
-3.50527270621629e-05
-1.7963679019218e-05
-3.25336450225999e-05
-3.84537945888581e-05
-3.44021715318669e-05
-2.75060038834901e-05
-6.05320651452341e-05
-2.83593265068711e-05
-4.61142907717563e-05
-2.02899413770746e-05
-4.0678013230017e-05
-2.6886363366098e-05
-1.9735313860845e-05
-1.33404046327901e-05
-2.77698014244924e-05
-3.48494644033999e-05
-3.48905576253019e-05
-1.4496097234093e-05
4.74601652213542e-06
-4.31427946510748e-05
-3.8448787896807e-05
-9.91749126504273e-06
-3.86027438252476e-05
-3.43353554057185e-06
-4.97823661508272e-05
-3.10608486413186e-05
-2.03146578783981e-05
-3.61616706462358e-05
-3.57023631841553e-05
-4.20376516365246e-05
-4.55598176159947e-05
-1.99696272994518e-05
-4.74122941177901e-06
-3.49214799399933e-05
-6.14930275029163e-05
-3.18200179343796e-05
-6.56833896758292e-05
5.78894606070959e-06
-3.87013480345321e-05
-3.73841099897255e-05
-6.74358532581287e-05
-5.3732700222085e-05
-4.12286931543681e-05
-1.35117115996492e-05
-3.59718824281993e-05
-3.59628787347487e-05
-7.02753502127265e-05
-4.91074387625888e-05
-6.85308533270573e-06
-1.51315362374884e-05
-3.57426884770559e-05
-6.19334449257179e-06
-3.14290808168834e-05
-1.54111958807652e-06
-3.85778814048984e-05
-2.35446785611426e-05
-6.34458642125512e-05
-6.82461775377217e-05
-4.27834190274904e-05
-2.72775832775786e-05
-2.8211139958632e-05
-3.16390888520449e-05
-4.08467730546585e-05
-5.12512001339845e-05
-4.06109816238336e-05
-2.71600685741292e-05
-1.16719014735589e-05
-1.30569555259418e-05
-4.73518210981667e-05
-4.3617502235089e-05
-1.92720456146052e-05
-3.92339329958046e-05
-2.97642601265983e-05
-5.61743459664118e-05
-1.6901620796038e-05
-2.54946585790106e-05
-3.96434008128555e-05
-9.5197414086054e-06
-3.93737626322473e-05
2.99101316707225e-06
-4.81416261901437e-05
-3.98715634582847e-05
-3.48373547434314e-05
1.69863156685717e-05
-4.11065840424557e-05
-1.06584404329927e-05
8.46827205114028e-06
-4.37024740916749e-05
-1.10703935736534e-05
-1.9342760396942e-05
-3.77787887210204e-05
-5.0983373697369e-05
-3.09724708888498e-05
2.78098750844917e-05
2.56975980663909e-06
-4.62781453254505e-05
-3.85439674294194e-05
-1.45872704019492e-05
-2.42021390890282e-05
-4.14709818632707e-05
-2.30412776541756e-05
-2.53026295479457e-05
-2.68435982159169e-05
-2.55102126011006e-05
-6.08066259144684e-05
-3.80159297373868e-05
-2.69419698081009e-05
-3.7543516746459e-05
-3.07008432893741e-05
-6.41032003870712e-06
-7.66213904725065e-06
-2.93483972007496e-05
-8.0688517736462e-05
-2.8679330246817e-05
-2.34238221208095e-05
-3.48409905191585e-05
-3.76529653866579e-05
2.28297679310977e-05
-3.64428900663736e-05
-4.80170901978318e-05
-6.06686679183301e-05
-2.85987168396561e-05
-5.16104800683501e-05
-3.43948142893491e-05
-3.99985729032183e-05
-3.97616052842677e-05
-2.18028240115866e-05
-8.07051127564359e-06
-3.86588096240482e-05
-4.9222234212604e-05
-2.75960788007332e-05
-2.10018133971531e-05
-3.86352977708721e-05
-1.82777791715916e-05
-2.33425047345045e-05
-1.8783661761402e-05
-6.12393804961009e-06
-6.17351914376662e-05
-4.54292758339165e-05
-3.26560533900098e-05
-5.27771479981666e-05
-4.01511454111539e-05
-2.4315146270436e-05
-8.63905244156863e-06
-4.69443091858507e-06
-5.75096901260422e-06
-3.83621454889295e-05
-4.52362475852521e-06
-2.82743261680027e-05
-9.29455382942517e-06
-3.34920817777084e-05
-4.86566854706594e-05
-6.39425778716531e-05
-3.03677011223324e-05
-1.17290643954036e-05
-6.63965148094391e-05
-6.24002282505308e-05
-2.63148883606526e-05
-3.0262019110199e-05
-3.30217861941313e-05
-4.28804513458434e-05
-1.19147954415323e-05
-5.44577388693634e-05
-1.51587062752822e-05
-5.43641101789465e-05
-2.47303303733392e-05
-3.9028000404071e-05
-3.46970601958383e-05
-2.78624670793969e-05
-2.97432734278841e-07
-3.83979413580757e-05
-2.13329527502152e-05
-1.99375344379813e-05
-4.26227347007421e-05
-5.90427406149546e-05
-6.85934304006973e-06
-6.86078052452358e-05
-5.71786458534601e-06
-3.79169961829091e-05
-3.74871013675535e-05
-4.30531579439691e-05
-3.07790993968932e-05
-3.1764596144212e-05
-1.07661007168568e-05
-8.151063746493e-06
-6.46415183693545e-05
-3.64338932168417e-05
-7.20700827252544e-05
-1.92456087260519e-05
-1.85763066068846e-05
-2.01241466535077e-05
-4.07540561872723e-05
-2.40801345034103e-05
-3.94988580635313e-05
-4.22526961386619e-05
-1.73734151307904e-05
-3.3994375978052e-05
-5.12131174858278e-05
-3.97298287075042e-05
-2.80853156552014e-05
-2.09055153093831e-05
-2.44169357205239e-05
-2.97786172617712e-05
-5.51602745278169e-05
-1.25497248910265e-05
-2.48083176316546e-06
-4.56346449484639e-05
-2.35586343729326e-05
8.24196821726331e-06
-2.36147939317263e-05
-1.01623592953733e-05
-3.29757495089578e-05
-1.53431087591367e-05
-2.45327394280823e-05
-1.51872131700075e-05
-3.17456041842986e-05
-1.54456987976261e-05
-8.05214149502947e-06
-3.3911592616155e-05
-2.3125351585756e-05
-4.2756526927779e-05
-1.90451849481449e-05
-4.06665243447477e-05
-2.50002687771717e-05
-4.3020132621839e-06
-2.75566043195564e-05
-1.57633134628829e-05
7.40591646904669e-06
-3.8650881809022e-05
-4.2081955302534e-05
-5.14350101476464e-05
-1.88653855768988e-05
-1.69383128113071e-05
-1.05096071632355e-05
-2.51880103616894e-05
-3.68844194119713e-05
7.2585250601894e-06
-2.48740907498239e-05
-5.12115252146904e-05
4.7603612311974e-06
-1.9897898313837e-05
-2.6475032349155e-05
-2.60026792570894e-05
-1.80902144510595e-05
-1.2507043758568e-05
-3.54698548423212e-05
-3.64272801136344e-05
-3.44079634887984e-05
-3.46465317592668e-05
-2.34397457684514e-05
-3.33774043367783e-05
7.73396181884209e-07
-2.01940623842804e-05
-2.86700607449535e-05
-5.51425172362655e-05
-3.65240967773105e-05
-3.21299012412648e-05
-6.17017761618566e-05
-1.86637940890732e-05
-1.10699080623623e-05
-2.72963765268121e-06
-1.78195477488308e-05
-4.28225302376503e-05
-4.93242138455326e-05
1.76106495684122e-05
-1.67008572807493e-05
-2.10368980370146e-05
-3.18900859028762e-05
1.20479654169542e-05
-1.33355474987288e-05
-3.16602609203878e-05
-1.76079163135106e-05
-1.39061749560003e-05
-3.12294447264275e-05
-4.00362408801434e-05
-3.20048041141973e-05
-4.59850330492576e-05
1.9762707110061e-05
-1.88680289517916e-06
-1.5888764180082e-05
-4.03312020567635e-05
-6.02944546033177e-05
-1.78949007084995e-05
-4.93902373809621e-05
-1.10850964310945e-05
-8.14738103401378e-06
-1.97201004902434e-05
-2.06423983119752e-05
-2.83271980597684e-05
-1.00227586949673e-05
-1.42244956272091e-05
-3.25723586849114e-05
-3.85079336743894e-05
-1.10719676024582e-05
-5.41072873558873e-05
-1.48351149404779e-05
-2.40422264079751e-06
-1.70922923717129e-05
-3.38131377147344e-05
-2.10969568431096e-05
-3.21553748177231e-05
-2.15723866514795e-05
-4.96924621845028e-05
-2.11305418489836e-05
-3.08240672913426e-05
-1.15221962993374e-05
-4.52390380866852e-05
-2.55350391125758e-05
-1.97566142065648e-05
4.43477477864618e-06
-3.12431862210627e-05
-3.4835188790591e-05
-1.07417177055741e-06
-3.78510421393792e-05
-2.30684280173082e-05
-5.15437111414813e-05
-2.89490461467602e-05
-3.72059121490376e-05
-1.25214893140155e-05
-3.19626083855528e-05
1.36696878152228e-05
-2.66641688445176e-05
-1.7349777211847e-05
-2.87743978705955e-05
-3.31043470883043e-05
-3.23387337702593e-05
-2.3903472096792e-05
-3.68327605230931e-05
-3.25396233020882e-05
-1.44186208998529e-05
-3.8623812777832e-05
-2.60162569935354e-05
-3.47910982489039e-05
-3.08289985018172e-05
-2.9913756033884e-05
-1.35658076445406e-05
-3.19624632699907e-05
-4.46160068112682e-05
-1.81700645557858e-05
-4.4465393790612e-05
-1.32672370372184e-05
-3.16185771320169e-05
-6.00662500942975e-06
-2.77917734395985e-05
-3.44294440610452e-05
-2.68372051354481e-06
-3.56905995628807e-05
-4.71386915724438e-05
-4.44343844332171e-05
-3.49101108866077e-05
-4.62216305978663e-05
-2.28294601151582e-05
-3.20494815448684e-05
-3.03722642669077e-05
-2.48922399473057e-05
-2.92520628294629e-05
-2.115310473347e-05
-4.63758533308471e-05
-2.63507513819462e-05
-1.61081831612547e-05
-1.44068371837728e-05
-1.39694505538887e-05
-4.95821024495231e-05
-2.90584200363902e-05
-2.6772516056637e-05
-8.54815859506812e-06
-3.84960488718715e-05
-3.31235525880908e-05
-5.1563239786988e-05
-3.39238059948217e-05
-1.68807453117014e-05
-1.80622205055598e-05
-2.32184248713606e-05
-1.84020189387731e-05
-4.25843377985517e-05
-1.34240975304236e-05
-3.52415492779916e-05
-4.47793299633871e-05
-1.10853416749818e-05
1.74224829929999e-05
-5.54716092674555e-06
1.83865326291372e-06
-5.1974455221179e-05
-2.84555616063396e-05
-3.95695025388997e-05
-4.49506151708904e-05
-7.03827567393506e-06
-1.29878225850973e-05
-1.32476960466646e-05
-2.44579919547193e-05
-2.28076479601904e-05
-4.318668650151e-05
-3.26039372894312e-05
-4.67716418892281e-05
-1.40779994186929e-05
-1.21345307875059e-05
-3.98758788347102e-05
-5.11449857916966e-05
-3.45256504600683e-05
-3.65611473332832e-05
-1.58707812225513e-06
-3.36453179345841e-05
-2.59453418538691e-05
-1.68496375494859e-05
-6.09525215292753e-06
-1.00931287042044e-06
-3.30988893161322e-05
-4.92317381053277e-05
5.33796676057085e-06
-3.74677259806899e-05
-1.12922477173799e-05
-6.47224680658821e-06
-3.11089152257846e-05
-1.55876499271722e-05
-2.86521282088961e-05
-1.25608289148439e-05
-4.35651635941093e-05
-2.67406070808226e-05
-9.91772640069624e-06
-3.65046662481534e-05
-3.12496778899359e-05
-1.95319894523613e-05
-3.75668316121292e-06
-1.45284017345967e-05
-3.39057949261834e-05
-1.69270863776914e-05
-2.87046114323907e-05
-9.80662283643791e-06
-1.1874895951417e-05
-5.42589338526955e-05
-2.33285162230316e-05
-2.63905998854912e-05
-3.59306692470526e-05
-3.44274479825815e-05
-2.70175797777663e-05
-3.30848792400889e-05
-1.5012517543067e-05
-4.86109919690221e-05
-3.61692058023553e-05
-1.75028441386231e-05
3.68617291366235e-06
-1.13099234233798e-05
-3.04641082816057e-05
-4.28476668979311e-05
-3.93758454329749e-05
-2.37217398568514e-05
3.05211345310077e-06
-1.745303170611e-05
-3.13233385264159e-05
-2.80896648667083e-05
-2.33973616501462e-05
-1.27225462520023e-05
-3.90703203393695e-05
-3.28340847336697e-05
-4.36752289009018e-05
2.11428430913179e-06
-6.65867456182109e-05
-1.24209410938256e-05
-2.49698523386572e-05
-4.77637195649566e-05
-2.18715632879619e-06
-5.54458503713805e-05
-2.3648935982884e-05
-5.01411739524909e-05
-5.58294237296298e-06
-2.62702092383642e-05
-5.35996069874774e-05
-1.70715656458703e-05
1.75554216779517e-05
-2.71124475699777e-05
-1.45800663473422e-05
-1.39677902759839e-05
-3.85410216749446e-05
-2.701330709122e-05
-5.79431535550016e-05
-3.7156990551052e-05
-3.85497861292308e-05
-1.97102990324754e-05
-2.39613903905826e-05
-4.49485505446521e-05
-3.52779867830763e-05
1.62838023657671e-06
-2.32437478572248e-05
-2.64053669045435e-05
-4.49323134277282e-05
-1.80629519178454e-05
-3.36697892925667e-05
-4.13937034714317e-05
-5.24979992263912e-05
-5.88465555117066e-05
-4.98422176487756e-06
-3.25013985153126e-05
-2.70223182784644e-05
2.87539234441998e-06
-2.56159833993284e-05
-4.34219981719691e-05
-3.60876410989541e-05
-1.61093620213558e-05
-1.68982954353699e-05
-5.32051976170866e-05
-5.55418708152038e-05
-6.6726887207099e-05
-3.72528525941685e-05
-3.88347918187713e-06
5.34615125434586e-07
-1.53800807116558e-05
-2.38729253309693e-05
-3.54446149028543e-05
-2.27989986325387e-05
-2.06424923901036e-05
-3.9069048953155e-05
-3.20695267664845e-05
-2.56021192751861e-05
-1.72323487019411e-05
-1.76419672848837e-05
-6.85781291077409e-06
-1.81663128295088e-05
-2.56410589015657e-05
-1.57066411439834e-05
-3.62145618203433e-05
-2.74723746269793e-05
-5.57353403104237e-05
-3.90641253136547e-05
-1.57237929688749e-05
-1.68343976656875e-05
-2.6801118051478e-05
-3.04278905418281e-05
7.23011195510725e-08
-3.63917746951669e-05
-1.18403089456521e-05
-1.93499693622439e-05
-3.75360015138792e-05
-5.78460281993351e-05
-4.68239541627616e-05
-3.86188072037044e-05
-1.19339121504143e-05
-2.79015427664104e-05
-2.00892431018641e-05
-4.07928744330698e-05
-3.37376236440223e-05
-1.69359885752113e-05
-4.73935150645194e-05
-3.08587180504143e-05
-3.8277558137966e-05
1.84751528103318e-05
-4.12845320716228e-05
-1.55704430070126e-05
-2.3735487612761e-05
-3.82575850490114e-05
-4.13576751175858e-07
-7.09810048018907e-05
-2.46242413513498e-05
-5.38614805366669e-05
6.70631236334137e-08
-1.7426282859748e-05
-2.69110368085519e-05
-2.97129247245675e-05
-1.90855599688527e-05
-2.09872468461041e-05
-2.35925372482267e-05
-2.32619402663716e-05
-3.84974661499648e-05
-4.5759228752986e-05
-3.42263017198136e-05
-6.45009876490607e-05
-5.69889807298268e-05
-4.43994501922456e-05
-2.82874193401125e-05
2.10476177358926e-06
-3.07296913609769e-05
-3.91914037116581e-05
-4.25229423657048e-05
-2.3545410605018e-05
-4.19324713569586e-05
-4.36070945550776e-05
-7.22196380452853e-05
3.57120251104778e-06
-1.27544121905745e-05
-4.08105910172916e-05
-4.20417657131074e-05
-3.96297225425154e-05
9.18035311147419e-07
-4.73428295546347e-05
-1.69946752533848e-05
-2.1150322719129e-05
-1.78193005716259e-05
-3.52594394725295e-05
-2.7115160035033e-06
-3.81253518175038e-05
-7.40972928481478e-06
-1.59031007346377e-05
-1.53748647440934e-05
-4.10552570857574e-05
-4.63364832322752e-05
-1.54011995650059e-05
-3.33468631207913e-05
-2.17707569735121e-05
-5.94996327393989e-05
-4.40073614834214e-05
-3.73090319957477e-05
-3.32070531454499e-05
-2.0421766270935e-05
-3.93200604732952e-05
-3.93294862964054e-05
-1.62867573946061e-05
-4.29422953493165e-06
-3.87953250360079e-05
-4.00519369569435e-05
-2.38865031014317e-05
-3.9100992460628e-05
-7.89010701294878e-06
-1.1779361034e-05
-3.97796727535875e-05
-3.62636471566647e-05
-4.34652660831943e-05
-5.05187263569483e-05
-4.12472006424715e-05
-3.30562275084884e-05
-1.71902992437339e-05
-2.05064818833111e-05
-5.28172493652171e-05
-4.31025038658366e-05
-4.29114416567078e-05
-5.82101029164764e-05
-3.5883429917491e-05
3.77047804565607e-06
-1.51704199432173e-05
-3.84610156860229e-05
-4.12129864274683e-05
-3.74969425892952e-05
-2.48871811403391e-05
-2.57561835072831e-05
-3.36549448380695e-05
-5.1808043189518e-05
-6.21912887712751e-06
-1.3581595885241e-05
-4.46687760347293e-05
-1.94070783362837e-05
-3.93104021571647e-05
-2.62863771067422e-05
-4.28268593970892e-05
-1.86926285494883e-05
-7.01253060666277e-06
-3.49347899411827e-05
-4.89891233006382e-05
-1.30402194206332e-05
-5.81146794431804e-05
7.93794884875516e-06
1.03831339832824e-06
-3.3785055400577e-05
1.99623525445208e-05
-4.22817953347469e-05
-4.45748699046627e-05
-5.12346969378939e-05
-2.7074913786992e-05
-2.10949172073415e-05
-3.92045530132056e-05
-1.79882746546372e-06
-4.66836074875957e-05
-3.00954079647982e-05
-3.92985363726335e-05
-4.82928572506603e-05
-7.58078997681693e-05
-4.00858812373263e-05
-2.29708665869569e-05
-5.28781842034634e-05
-3.78253484223857e-05
-2.69489096353307e-05
-5.28534809059287e-05
-2.92358195297029e-05
-1.25808779315453e-05
-4.51883020095328e-05
-1.69031924148242e-05
-2.4014344973288e-05
-4.06396684259412e-05
-2.78640466430519e-05
-4.40232779962201e-05
-2.4826427586196e-05
-4.43616894517171e-05
-2.94234652712923e-05
-4.45461527477501e-05
-5.66087350358405e-05
4.42589129757971e-07
-3.31764865215575e-05
-4.12314607583268e-05
-3.89167464482546e-05
-5.36927456167507e-05
-2.55616884007364e-05
-2.1444127448663e-05
-7.71821547834013e-06
-2.02541606451577e-05
-2.21671831411553e-05
-2.89451758879196e-05
-4.0547302282851e-05
-3.47227689629882e-05
-1.40253071751114e-05
-1.78435672803796e-05
-1.75166723130633e-05
3.169194481605e-05
-1.40329840549286e-05
-6.19596308050789e-05
5.59020163683433e-06
-2.65529948861779e-05
-1.44054446900079e-05
-7.39362545672743e-05
-2.67158915465041e-05
-9.23240940112245e-06
-1.05674367529759e-05
-1.68982484324576e-05
-3.04384649034591e-05
-4.18727863285835e-05
-2.72968062589989e-05
-6.71323361168029e-05
-5.14703065327126e-05
-4.21496613652176e-05
-3.0771993732359e-05
-4.49638996789663e-05
-2.71489899654363e-05
-6.07451042109066e-06
-3.01322250414117e-05
-8.85109948773346e-06
-3.38176012212298e-05
-4.93702003229852e-06
-4.99334337270816e-05
-1.3866593619615e-05
-1.26603066445184e-05
-4.94444393033586e-05
-1.29981963351163e-05
-2.82915620917156e-05
-1.01351065325485e-05
-3.56122503485369e-05
-4.45250832138513e-05
-3.16255967535945e-05
-2.95101694084173e-05
-5.07227970649012e-05
-4.06960161393327e-05
-5.34395370603183e-05
-1.57188392006562e-05
-3.1745359565304e-05
-3.86767480780201e-05
-2.30552404679082e-05
-6.1962677020383e-05
-1.35381520647162e-05
1.11804709963099e-05
-8.79666815994174e-06
-4.85361346442492e-05
-3.93388185013173e-05
-3.493184699323e-05
-3.87195615775102e-05
-4.95819620362817e-05
-3.34516933787436e-05
-2.68369763758981e-06
-2.53447022149231e-05
-2.88277524331613e-05
-4.20328475971748e-05
-2.99956795822852e-05
-2.8707454668307e-05
-4.25813615614194e-05
-2.89636271696294e-05
-4.14599859533563e-05
-3.21240266274897e-05
-6.3980202438935e-05
-1.23568904926361e-05
-2.10561675460127e-05
-3.85530089992009e-05
-1.5440564991381e-05
-6.05472692215503e-05
-3.26254680061291e-05
-1.34628956877381e-05
-5.93620055815586e-05
-2.21612650417075e-05
-2.08779464803533e-05
-4.10515311062193e-05
-2.34495157019574e-05
-2.7684078468265e-05
-7.83874825131561e-06
-5.57771687594284e-05
-1.55899026107461e-05
2.558018198119e-05
-5.09050162506823e-05
-2.92828436406892e-05
-1.83965457973351e-05
-4.43475796439461e-05
5.5353320140104e-06
-3.58120304128282e-05
-2.237160761556e-05
-3.11889917200241e-05
-4.03212364132305e-05
-6.33762362876429e-05
-2.0167868967737e-05
-2.58907152325119e-05
-5.02193021383352e-05
-4.70701217121769e-05
-2.98443354454753e-05
-4.42943985955588e-05
-2.73594079610201e-05
-6.77453609124823e-06
-3.27868376146651e-05
-1.92350656222199e-05
-6.04340138546428e-05
-2.83983759741879e-05
-4.35002671016866e-05
-2.09477792729206e-05
-3.38359274795386e-05
-9.81418698475364e-06
-1.62777628346935e-05
-2.00791843622933e-05
-2.2731402366612e-05
-4.17760632893166e-05
-6.68343610963347e-05
-4.44639158671777e-05
-3.55338426779058e-05
-6.67515684490685e-06
-2.72857480521287e-05
-6.00395568472181e-05
-2.72744573388851e-05
-8.34762477257891e-06
-5.67632843497411e-05
-4.68270372472035e-05
-4.48264233768643e-05
-4.48863748552341e-05
1.80810383052594e-06
9.48431387662269e-06
-3.22093077154838e-05
-2.00503763447581e-05
-5.8554609540976e-05
-2.40307609448191e-05
-3.57927118599602e-05
-1.76991526599086e-05
-2.3490646893042e-05
2.76600625184682e-06
-3.8569074930917e-05
-0.000101246608127105
-1.16012449441569e-05
-5.02499323844402e-05
-1.99311063080688e-05
-2.21325464071817e-05
-5.11793631021222e-05
-7.20769889074544e-06
-2.22075829717074e-05
-3.6500722508776e-05
-1.38910549166439e-05
-1.90066885579544e-05
-3.56377594617955e-05
-2.77383279486697e-05
-5.34975323289529e-05
-1.79467188858774e-05
2.75502210504576e-06
-4.84256389752592e-05
-1.54223810919849e-05
-3.57418101071847e-05
-6.06952562776457e-05
-1.105557371312e-05
-4.19357903949606e-05
-8.87519785427116e-06
-4.75603720180765e-05
-3.05268867080175e-05
-1.87795894143663e-05
9.16734068390799e-08
-4.33113881447153e-05
-2.82832706244543e-05
-2.00559762553247e-05
-2.31398391347956e-05
-2.95684928126984e-05
-4.43223065665324e-05
-2.27070227191429e-05
-2.47347612175592e-05
-6.16103805093563e-06
-1.85761988652993e-05
-2.84844741424087e-05
-4.01628714891153e-05
-5.73102046665976e-05
-3.60819792584551e-05
-1.58542031000814e-05
-5.13893445031933e-05
-2.88866186471156e-05
-4.915030009342e-05
-5.64990929060199e-05
-3.36476326196556e-05
-3.41161712560628e-05
-3.05296124575475e-05
-3.97353911431506e-05
-3.61753431059636e-05
-4.8332166751924e-05
-4.8874485350853e-05
-4.53741828539259e-05
-2.6563394913394e-05
-3.39471956602237e-05
-2.94225418803695e-05
-1.06289943243903e-05
-6.5140585306803e-06
-2.03778846924571e-05
-4.47308926707365e-05
-1.6166804121559e-05
-1.49554873200272e-05
-2.15270838991975e-05
9.4531525152712e-06
-1.01640878940545e-05
-4.75343963036041e-05
-3.84780900012475e-05
-5.86954271755372e-05
-4.83705459661802e-05
-2.33626706465975e-05
1.5147784523322e-05
-2.21999057458303e-05
-1.44475754018245e-05
-1.46812319643351e-05
-1.83889271762964e-05
-2.62444538228129e-05
-2.34833509809351e-05
-3.3642106304732e-05
-3.43210203192372e-05
-2.8412279582688e-05
-1.87123116185353e-05
-6.1327732164093e-05
-2.55958571559363e-05
-8.94752401369287e-06
-3.43746604619624e-05
-6.85241123372499e-06
-5.00032899805969e-05
-4.30299710308933e-05
-2.70953195726664e-05
6.85406110076649e-06
-2.93046549995957e-05
-4.44392229631567e-05
-2.53151910843914e-05
-2.02956930758165e-05
-1.80212484313399e-05
-5.77541844185898e-05
-1.86481315363127e-05
-3.48737028812702e-05
-2.26781148759674e-05
-3.13215161032177e-05
1.69786315346214e-07
-2.14523237207899e-05
-4.19063849518049e-05
-1.53933532542985e-05
-2.97524930521407e-05
-3.23488950463819e-05
-1.72049499456937e-05
-1.93250496016908e-05
-3.02619673092703e-05
-1.57439312848287e-05
-2.57497742058709e-05
-7.07068393721685e-06
-5.08881642851453e-06
6.14890890353545e-06
-5.18602856179026e-05
-2.90533256112309e-05
-1.16999859209566e-05
-2.47773206235724e-05
-2.27258512890437e-05
2.56643895973321e-06
1.40915037094488e-05
-2.59580612910695e-05
-2.40936666478563e-05
-3.56729289699948e-05
-4.11150764736238e-05
-3.65111408770182e-05
-3.8952730771111e-05
-6.97614607994156e-05
-2.72123116849756e-05
-1.98473163369827e-05
-3.80605656918485e-05
-1.943304248505e-05
-2.60017729931116e-05
-7.66099089267451e-05
-5.25092564285001e-05
-2.87005128323958e-05
-1.94822226626247e-05
-5.71656981821662e-05
-3.94006618011454e-05
-4.53941515478882e-05
-7.01160242236174e-05
-1.05168906159869e-05
-3.13396387478195e-05
-2.09701650977385e-05
-1.87610078497196e-05
-4.75678344732437e-05
-2.96515597902537e-05
-2.37164316369756e-05
-9.95883173719314e-06
-5.08089103021151e-05
-4.00648256609859e-05
-7.05953883231024e-05
-4.28786363105291e-05
-7.19884750441433e-06
-2.3741035855425e-05
-2.68743822430841e-05
-1.61755150164332e-05
-3.85678315132399e-05
-2.25960195273295e-05
-3.89755489050797e-05
-3.19439580554528e-05
-3.4297116552291e-05
-2.50576224510663e-05
-2.7001471028634e-05
2.60789265679406e-06
-2.46491671371545e-05
-1.3373697710888e-05
4.85129493720381e-06
-3.52083489281806e-05
-2.39647827456058e-05
-1.98004967242038e-05
-1.86941263302281e-05
4.03328351413818e-06
-1.87776280836169e-05
-2.13142513733074e-05
-5.80640257930541e-05
-8.82350207474087e-06
-3.93911706731307e-05
-3.29762116512643e-05
-1.41888926211099e-05
-1.86484617115312e-05
-3.01844882976938e-05
-2.70241897080357e-05
-2.80434577225145e-05
-3.67868399768225e-05
-4.80569894585192e-05
-2.3070233543061e-05
-3.43350500513905e-05
-4.00431470915536e-05
-3.58144951106544e-05
-1.79553780928139e-05
-2.08351563902679e-05
-1.64899146109539e-05
-4.21221941926457e-05
-3.54477552535743e-06
-2.1173913354544e-05
-4.17844229932971e-05
6.70627718826837e-07
-2.08204515728893e-05
-4.03779941108253e-06
-4.03361122800965e-06
-5.44440731889169e-05
-3.48865418587255e-05
-6.13239461398139e-06
-4.54633745567403e-05
-2.1452065604464e-05
-2.19447068890656e-05
-2.61776685281979e-05
-5.10252468095822e-05
-2.05702633757555e-05
-4.11514805753112e-05
-6.2908039098721e-05
-2.52072587763755e-05
-6.11541328859669e-05
-2.786232629279e-05
-3.03454996834207e-05
-1.46263593930259e-06
-1.44522836735212e-05
-1.06561244965053e-05
-3.25704043201535e-05
-4.15860984739987e-05
-3.66206860167285e-05
-3.29943162793688e-05
-3.93470752145123e-05
-4.05264467567987e-05
-6.34252603286782e-05
-7.5037740101288e-06
-4.90686713954277e-05
-3.02485696050166e-05
-5.24791710578334e-05
4.15410174194405e-06
-1.93602810428075e-05
-1.44815325805077e-05
-3.34772932546732e-05
-2.58978047326636e-05
-3.13514484297839e-05
-1.36811906865558e-05
-1.30713708906612e-05
-2.79387618649705e-05
-2.16421536905911e-05
-3.69385308925982e-05
-2.51604864007904e-05
-4.99955555795411e-06
-4.3243456915839e-06
-2.85760590219065e-05
-1.63632650137259e-05
-4.19358778944723e-05
-3.69816806849198e-05
-2.38436106790148e-05
-3.86830824152403e-05
-7.99864873840113e-06
-2.03159498931192e-05
-3.25065654721859e-05
-9.89096177197334e-06
-2.2635160881304e-05
-5.81598355702737e-05
-5.17274975876337e-05
-2.4553413346101e-05
-2.99418304050593e-05
-7.16890671658073e-06
-2.35514753232848e-05
-2.81186025753065e-05
-4.0999594487603e-05
-2.30652213307248e-05
-3.16890077089614e-05
-2.63108975287168e-05
-2.85203130625356e-05
-1.83683533908579e-05
-4.2890348513806e-06
-3.76467453291702e-05
-3.95537676007562e-05
-2.13567665209666e-05
-3.71856168350728e-05
-2.18215006696954e-05
-3.74430680277191e-05
-3.85248461620574e-05
-9.6746833522784e-06
-1.4278487028041e-05
-4.46735982132518e-05
-3.99992435909699e-05
-3.37811530084099e-05
-1.08219157596328e-05
-4.64287561328826e-05
-4.28359879131317e-05
-2.66795009935239e-05
4.68146491612078e-06
-4.67938842045895e-05
-5.14112102608898e-06
-6.43503701359893e-05
-1.73154551653925e-05
-3.78525442211513e-05
-1.50976727466256e-05
1.61130724223369e-05
-4.47466921656623e-05
-2.74628772851976e-05
-3.74654543242329e-05
-1.25527636913089e-05
-2.32670289001039e-05
-1.78014602036285e-05
-2.51698844684069e-05
-3.60987772972141e-05
-2.74156413397875e-05
-4.05055460734663e-05
-3.45421720623421e-05
-3.37359139308836e-05
-1.5348829244841e-05
-1.43430407616234e-05
6.19539123230381e-06
-2.55966609335292e-05
-2.33971241091634e-05
-4.0203738796145e-05
-3.29684413020188e-05
-7.03917330491116e-06
-4.37836843542685e-05
-1.21346959036536e-06
-2.71251909985312e-05
-2.59239961368349e-05
-3.33814469436432e-05
-1.64541643547414e-05
-9.65693838352014e-06
-1.08410509398847e-05
-3.76963198296455e-05
-3.72674341771302e-05
-4.33661087258946e-05
-2.4698424028667e-05
-9.21872298770511e-06
-2.52182348086995e-05
-4.53654074209034e-05
-1.16845716798358e-05
-7.47191900368289e-06
-2.6085110494749e-05
-2.79017464119454e-05
-2.35831345402335e-05
-3.97328280269214e-05
-4.94514194524924e-05
-1.9225644644699e-05
-5.89916989214521e-06
-1.97270102831733e-05
-1.98603407723225e-05
2.07510153632446e-07
-3.19785274645017e-05
-5.63279168921846e-05
-3.05939096003443e-05
-2.17241143898504e-05
-4.71628354766596e-06
-4.10087019842486e-05
-1.68082003290511e-05
-3.58370556032352e-05
-1.43722467105316e-05
2.19476506105981e-06
-3.95203216595377e-05
-4.76156702401899e-05
-4.5288141496659e-05
-2.65767455559064e-05
-8.42791428780602e-06
-2.86667157459969e-05
-2.42920843154502e-05
4.46384045490029e-06
-2.40629778751267e-05
-3.93163892041194e-05
-4.73536837743061e-05
-4.44182507207337e-05
-3.54955040711772e-05
-2.77337355700879e-05
-2.46686631363283e-05
-1.20371858501908e-05
-1.5158121919473e-05
-4.11181404447485e-05
-3.83421320015565e-05
-1.22755004914083e-06
-3.35127439954646e-05
-4.87384514032796e-05
-3.27117737875321e-05
-2.48589728489148e-05
-1.27989872608602e-05
-7.57175049124138e-06
-3.62008387128885e-05
5.60541389371781e-06
-1.52290838878335e-05
-4.74476973061762e-05
-1.96600304987503e-05
-2.61685719778681e-05
-3.63739925482592e-05
-4.94468357535945e-05
-3.52902156113701e-05
-6.03421965624884e-06
-3.65008671162977e-05
-5.14600493271943e-05
-2.49397343572316e-05
-3.0355607261034e-05
-1.568601586613e-05
-1.82742664847059e-05
-1.41684920666359e-06
2.88530354607856e-06
-6.03760388718564e-06
-1.62838285091941e-05
-1.97031637806229e-05
-6.63639901952414e-06
-4.74821282865316e-05
-6.8037942566229e-06
-2.1603779242779e-05
-2.84971473322706e-05
-2.49182034320705e-05
1.63138097677017e-05
-4.55222702406943e-05
-7.99441898720214e-05
-2.99635461840509e-05
2.1612214271105e-06
-6.27905668462563e-05
-2.81441680964915e-05
-3.14263082643323e-05
-4.81547191454515e-05
-8.01308671234183e-06
-3.18642726579879e-05
-3.94909061851814e-05
-1.69983307652304e-05
-2.72316180917414e-05
-3.46973473687371e-05
5.35362920719165e-06
-1.58566058091033e-05
-1.34795102326762e-05
-5.60677894467727e-05
-1.1047127512993e-05
-3.34333553706556e-05
-1.48262475319925e-05
-1.43548818974045e-05
-8.34966180679743e-06
-3.99136504342995e-05
-6.61726112635704e-05
-3.60983940974289e-05
-6.9591654653151e-06
-2.41746213887833e-05
-2.21166682311554e-05
-2.83471262022258e-05
-3.18047314048384e-06
-5.6747395657319e-05
-2.74747560042173e-05
-6.24905340707138e-05
-3.97486964394972e-05
-2.99968832821632e-05
-4.40923382223053e-05
-5.56851482025739e-05
-1.10804404582882e-05
-1.77731148057981e-05
-3.05269250153392e-05
-3.7282152399592e-05
-6.87983998819181e-05
-2.01138637095616e-05
-3.93407888779487e-05
-5.5373307826417e-05
-1.60171239687556e-05
-7.00734092847815e-06
-8.84052600890334e-06
-3.9217714706772e-05
-1.21274479652181e-05
-7.04139860053561e-05
-1.17926422324413e-05
-3.05846616338831e-05
-1.67260519741223e-05
-2.88348612691349e-05
-1.72641543557037e-05
-3.34370070423237e-05
-1.44542904094827e-06
1.24640275531135e-05
-3.28546778588677e-05
-3.83352985061759e-05
-2.83708544353905e-05
-2.89629379505611e-05
-4.49788514408689e-06
-3.2762254274721e-05
4.26251374425148e-06
-2.61016371687847e-05
-7.1502362095623e-06
-4.90048642072092e-05
-5.57876861350001e-05
-2.99479181484817e-06
-2.62311607613989e-05
-3.18967263983235e-05
-3.71213501062465e-05
-1.57269281594837e-05
-2.66539182121988e-05
-1.55922559007391e-05
-4.14713445543032e-05
-5.80013857505385e-05
-2.17690444760613e-05
-1.61211321407809e-05
-3.12455581572692e-05
-3.58034240961478e-05
-4.46356044772852e-05
-2.52471236391629e-05
-1.1918937109038e-05
-3.99258579502327e-05
-3.09844997503222e-05
-3.64850147550715e-05
-3.71706149137156e-05
-3.61563805433303e-05
-3.43125910937537e-05
-2.47545611662713e-05
-5.90343954404768e-05
-3.55053940631033e-05
-2.65959323152562e-05
-3.12560156150753e-05
-1.6103757795992e-05
-3.21781626218767e-05
-3.2687377177972e-05
-4.93407368690631e-05
-1.89195654002971e-05
5.10242553941325e-06
-1.29505464820728e-05
-2.13569898979835e-05
-4.25770218647864e-05
-2.4838683315265e-05
-2.27238249162488e-05
-6.23071725448968e-06
-3.38777401452371e-05
-4.9755429864489e-05
-4.51930229766499e-05
-2.30466237032676e-05
-3.92014971610375e-05
-4.4961917341012e-06
-2.12379762178714e-05
-2.07288191740434e-05
-1.94424791717391e-05
-2.4900010207366e-05
-7.16796419083106e-06
-1.87506349277839e-05
-3.67567241354016e-05
-1.98695878285096e-06
-3.5304522332168e-05
-3.52218935489113e-05
-3.34657636234438e-05
-3.33024078580196e-05
-2.16652719019088e-05
-5.30899586067833e-05
-1.94582321629236e-05
-4.31847254612955e-06
-3.82881935841789e-05
-3.49823864674088e-05
-3.53240718955067e-05
-3.3294378020287e-05
-2.42685622748142e-05
-3.49997210266382e-05
-1.37846797788021e-05
-3.46459123446037e-05
-3.11804786866026e-05
-1.37421377080187e-05
-2.52546296233523e-05
-7.83161909910849e-06
-1.71232532225518e-05
-2.31636063345424e-05
-2.28645693208016e-05
-1.81608219924255e-05
-2.8847950652176e-05
-3.43411568143664e-06
-8.74070174054449e-06
-4.52210922196688e-05
-1.94565634412721e-05
-3.26497590530705e-05
-3.77298006155055e-05
-3.61851241864522e-05
-3.75859076573287e-05
-4.19118866893791e-05
-4.30093638858238e-05
-5.71223684143534e-05
-1.01786053831537e-05
-2.52566307639359e-05
4.25018559019942e-07
-4.19215258309617e-05
-5.2228171681674e-05
-6.20431303434248e-05
-2.03612445103394e-05
-3.39171020903586e-05
-2.19252193003304e-05
-3.51504245634633e-05
8.04042732151626e-07
-3.43784805943274e-05
-4.6644662787412e-05
-2.58537167558384e-05
-4.95305530621653e-05
-4.15073587291505e-05
-2.21041811588176e-05
-2.69635158660958e-05
-1.37202639221874e-05
-1.80207660014375e-05
-5.31508337185703e-05
-1.34582840646971e-05
-1.76315656280043e-05
-1.93549259786055e-05
-5.75872214495141e-06
1.8626194020115e-05
-1.63998031768002e-05
-2.87594290269999e-05
-4.22388766983513e-05
-1.86467041964915e-05
5.51920309597751e-07
-5.71106769569195e-05
-3.99100368785308e-05
-3.1555659484444e-05
-4.27691951742714e-05
-3.39083389013626e-05
-3.05822890528387e-05
-1.28207525159787e-05
-1.34178633804286e-05
-5.29792444523536e-05
-4.00261202682206e-05
-2.33196184141655e-05
-4.8127622724042e-05
-1.89803573092209e-05
-2.4460127815401e-05
-4.52342400606791e-05
-2.59781826125166e-05
-4.05801774506571e-05
-4.76894407028072e-05
-4.72582119674461e-05
-1.69885815222635e-05
-3.55054206886197e-05
-3.02743521844086e-05
-1.05993820088091e-05
-1.10099938350647e-05
-2.87992093950294e-05
-5.13908143723255e-06
-5.29509565279438e-05
-1.46251446331575e-05
-2.99666233709744e-06
-4.40643727481892e-05
-2.21788885124745e-05
-1.52631296771751e-05
-8.02341972582527e-06
-3.15193385171222e-05
-5.44609060743548e-06
-9.76345958909572e-06
-2.63927933655906e-05
-6.29338231387808e-05
-2.2052075411887e-05
-3.07971140502434e-05
-2.16421334984133e-05
-3.07253785753911e-05
-3.26444424192909e-05
-2.89645483625626e-05
-2.85979579554411e-05
-3.84006539336207e-05
-2.99271884945653e-05
-9.10444961884725e-06
-2.8993123754382e-05
-3.17379238133869e-05
-2.01198332897125e-06
-2.97867876007918e-05
-5.14105738796539e-05
-2.20286100129217e-05
-2.37661831264701e-05
-4.70805575331009e-05
-1.04634287108871e-05
-2.77650645177564e-05
-1.00393261294249e-07
-4.73238876649247e-05
-5.56413229369554e-05
-4.02084380169974e-05
-4.10970091589347e-05
6.47626440910378e-06
-5.0057270616184e-05
-2.83203900898022e-05
-3.10711526801406e-05
-2.80431270286596e-05
-3.54782516048706e-05
-2.96862325570222e-05
-2.41466639569631e-05
-1.16293407612984e-05
-2.96059764280102e-05
-3.67693032465856e-05
-4.4595379070958e-05
-1.29508221831896e-05
-5.85685948422271e-05
-1.62962071949149e-05
-2.30412538471683e-05
-3.96998149045523e-05
-4.95799650918716e-05
-2.78808545660915e-05
-5.26535783210835e-05
-7.03619541366864e-05
-2.99829339717726e-05
-4.40161510195272e-05
-2.64935317977984e-06
-4.16073016617101e-05
-5.20768448528595e-05
1.15829032065779e-06
-1.89524702117425e-05
-1.17685302538533e-05
-3.08529484650206e-05
-1.27528169889562e-05
-2.31628244406819e-06
-3.42043995279575e-05
-5.96803258286727e-05
-6.42073989319354e-06
-3.87026723078233e-05
-8.73781295225219e-06
-4.77701786081005e-05
-4.14106751522011e-05
-2.88797463053509e-05
-6.00428679053962e-06
-4.57894944252028e-05
-6.20771907814353e-05
-8.01350675044649e-06
-3.29733027895294e-05
-3.77357486088582e-05
-2.2296164109868e-05
-2.30473242983812e-05
-1.05234022839814e-05
-1.01504952964453e-05
-3.4510788325778e-05
-3.82882647223999e-05
3.516759642611e-06
-3.80308198416578e-05
-2.83526100440382e-05
-5.28117736310897e-05
-7.56402064686972e-06
-3.85108360052278e-06
-4.14263123327009e-05
-4.09507923989737e-05
-3.66378673834607e-05
-5.26751629860612e-05
-5.30143013346252e-06
6.33137963199259e-06
-3.12844967827218e-05
-2.34204881379239e-05
-2.64314696823428e-05
-3.3274748883886e-05
-1.48144859910045e-05
-6.36469573271357e-06
-1.53115807728493e-05
-1.86134522350507e-05
-4.01427647597861e-05
-3.19858138264907e-05
-3.5683101205829e-05
-3.89531376061118e-05
-1.12404517426445e-05
-3.31849484548605e-05
-1.43057082185412e-05
-4.83409856679486e-05
-3.08356103156649e-05
-2.47505720416163e-05
-3.6556923109925e-05
-2.18008024927592e-05
-1.69757037580162e-05
-2.16009590488558e-05
-3.22979444395257e-05
-3.3478303905789e-05
-1.56350097880271e-05
-4.60181699784784e-05
-4.34367688674101e-05
-6.4168536598964e-05
-3.33164921709081e-05
2.56359376268706e-07
-3.78397218106424e-05
-4.77403946879439e-05
-1.0550566758568e-05
-2.37525794257442e-06
1.82541274758508e-05
-2.68252159012704e-05
-4.65987978063208e-05
-1.64654341873537e-05
-2.57851448915272e-05
-4.99660825617347e-05
-5.08019070185856e-06
-3.67246276009122e-05
-2.238671674509e-05
-3.84523257474441e-05
-2.4409555010426e-05
-4.11001530532411e-05
-5.95346693708869e-05
-4.97121274348712e-05
-3.85049206824981e-05
-1.79755055107368e-05
-1.21572322523638e-05
-1.47198369950011e-05
-3.43766398978588e-05
-4.48541913533605e-06
-2.30160647262299e-05
-3.26783713640244e-05
-4.7918031766739e-05
-1.29635150395661e-05
-4.69633410842718e-06
-1.13631852854743e-05
-5.03689551273533e-05
1.5855657845985e-05
-8.29558180681801e-06
-2.87928257930326e-05
-3.4913157510992e-05
-1.66899826221047e-05
-1.9588546141739e-05
-3.80907985878711e-05
-1.14379152186701e-05
-7.18590093437524e-06
-2.84145346859967e-05
-3.22445001894807e-05
-3.26345467261039e-05
-3.23748031364664e-05
-1.21343599137071e-05
-7.37652327809039e-05
-4.86749830734925e-05
-3.43262808525965e-05
-1.72247318356169e-05
1.26135529642446e-05
-1.6191464195103e-05
-3.48904379536956e-05
-6.64563885932078e-06
1.2618351435997e-05
-2.05331913987231e-05
-4.68037357472953e-05
-2.15367340133609e-05
-4.30371202737617e-05
-1.15585954965481e-05
-4.21545851023286e-05
-6.52092295718609e-05
-1.24333110336414e-05
-1.18552010183634e-05
-8.08309903822778e-06
-1.75379865475219e-05
-6.98928077537664e-06
-4.59569281083153e-05
-4.10164346812938e-05
-5.32261784183502e-05
-2.57504766351293e-05
-1.4403158355484e-05
-4.17402193258002e-05
-2.45494684460212e-05
-4.22671309724621e-05
-3.04263578281335e-05
-3.04709239691143e-05
-2.68806470937777e-05
-4.25699254337895e-05
-2.60128018941321e-05
-1.46559255195566e-05
-3.84815824423588e-05
-1.02996303008472e-06
-3.93490665791531e-05
-2.63217243243122e-05
-2.97778171329431e-05
-3.86778235114222e-05
-4.7218102828886e-05
1.16741076475776e-07
-4.70450755867088e-05
-2.8955725199897e-05
-3.63539036649115e-05
-3.17447622420779e-05
1.92173235314735e-05
1.18022840750055e-05
-4.19789760678357e-05
-4.87632592198907e-06
-1.93307246463877e-05
-2.58799890063436e-05
-4.21403524513918e-05
-3.64186755762791e-05
-2.94499309276438e-05
-5.45167362058836e-05
-2.78093925838707e-06
-3.91892480058348e-05
-1.18602463063369e-05
-1.64519795968395e-05
-4.22749160381037e-05
-2.27106452026172e-05
3.78069993528529e-06
-4.62602701105865e-05
-5.1531996257057e-06
-1.83579029300712e-05
-1.87428864181133e-05
-2.9334678879594e-05
8.00511172075611e-06
-3.42301548967385e-05
-3.52786967464933e-05
-1.29203730112227e-05
-4.19924386977704e-05
-3.8361768744882e-05
-2.34880561229273e-05
-4.45055577876552e-05
-2.36543468979007e-05
-3.3061858953959e-05
-3.56820071811862e-05
2.59186771644333e-06
-1.30908347073441e-05
-3.83521674499543e-05
-2.64256870390406e-05
-1.83447487019918e-05
-2.26430859093538e-05
-9.86547108671619e-06
-1.18769144444192e-05
-3.62675158732296e-06
-5.81507306960319e-06
-2.66035379689853e-05
-3.27206610992985e-05
-2.38894534482629e-05
-6.3516594587921e-05
-2.16536524070229e-05
-6.13937438797205e-05
-4.27986182574177e-05
-1.1795385582987e-05
-4.41673610693822e-05
-2.81629350110143e-05
-3.23703250850029e-05
-1.59830384427365e-05
-4.37019452236828e-05
-6.84937652994217e-06
-5.91872457281206e-05
-4.64354655914535e-05
-1.53261640237321e-05
-3.20908460194817e-05
-5.08672230566484e-05
6.91229076132394e-06
-3.11451574192121e-05
-5.00226153029719e-05
-5.49786035152739e-06
-2.49927563879233e-05
2.04964389062748e-06
-1.85475579892047e-05
-7.62907076372302e-06
-2.89355651668775e-05
-1.08514655294848e-05
-5.60245023132575e-05
-4.04747144448659e-05
-3.69721370621297e-05
-1.77215093477179e-05
-1.20735180543913e-05
-5.33065580168819e-05
-4.06921542941167e-05
-3.02901846254347e-05
-4.84628513837228e-05
-2.84638083292124e-05
-1.0880062701775e-05
-3.43968911353495e-05
1.65952625565921e-06
-2.07045812331619e-05
-9.91265289391085e-06
-2.39583677648536e-05
-5.45388503468632e-05
-1.10203174871562e-05
-1.32948383014006e-05
-4.39492857143029e-05
2.54015912730021e-07
-1.46358305106948e-05
-4.27369613091175e-05
6.94677729655504e-06
-2.04474030165197e-05
-4.41616350350405e-05
-1.09347285184756e-05
-5.86041380324651e-05
-3.01141736513545e-05
-2.57296624919042e-05
-2.76772000937825e-05
-2.41254854765452e-05
-4.96675036562809e-05
-2.64300872776154e-05
-2.54564342983429e-05
-2.21660872372265e-05
-1.87886862976976e-05
-4.53533483843306e-05
-2.39602746931818e-05
-2.56157338157052e-05
-4.63236559426316e-05
-5.79160005645299e-05
-3.24866018743489e-05
-1.20240318234736e-05
-4.83687485834298e-05
-1.65633906132704e-05
-1.77849277628144e-05
-3.82863186048602e-05
-4.33790142136523e-05
-7.11087253461158e-06
-3.69465581466831e-05
-2.22720328503475e-05
-4.23489895447621e-05
-2.26912047291397e-05
-4.81992428964693e-05
-3.03117781174832e-05
-1.97925496585784e-05
4.16702632375124e-06
-5.60799594040434e-05
-4.43820785977085e-05
-3.72921680807275e-05
-4.71595925839441e-05
-8.92997500911246e-06
-3.22017956761357e-05
-2.8965688412897e-05
-4.71226013790611e-05
-3.54800183554096e-05
-3.63703611071336e-06
-5.97761713235433e-05
-3.51714421025003e-05
-3.87024447645223e-05
-5.57281967712352e-06
-5.29779516669111e-05
-2.32670301050934e-05
-5.25605135731652e-05
-6.76758127705974e-05
-3.45831820033553e-05
-4.23192886773171e-05
-1.72038285499438e-06
-2.69506713786303e-05
-5.90905461102469e-05
7.31092259032456e-06
-5.96044465541379e-05
-2.48902409426215e-05
-4.24966025875591e-05
-6.62243495510144e-05
-8.68357768455842e-06
-2.67879196557488e-05
-3.35663836294029e-05
-5.9906615991175e-05
-8.40062108291359e-05
-2.19972493777434e-05
-4.12962510930796e-05
-2.99534632731706e-05
-4.17287847847966e-05
-5.0716189562413e-05
-1.31245488070312e-05
-5.1058590862172e-05
-4.23204824134231e-05
-3.31947069237438e-05
-3.0668700106516e-05
-3.28341672809286e-05
-4.33415894179909e-05
-4.04926600000117e-05
-6.24169519602475e-05
-2.51350023698592e-05
-2.10772806570381e-05
-6.4695562130137e-05
-4.0785220562796e-05
-2.73573227734114e-05
-2.1853533817041e-05
-3.13760881927236e-05
-2.18150177902932e-05
-7.14965515206918e-06
-5.13588318579496e-05
-2.60374068864203e-05
-3.45045961553228e-05
-3.6305035166636e-05
-3.00029623087316e-05
-2.02399887907997e-05
-3.71648528190199e-05
-3.23014429265848e-06
-4.49207349522614e-05
-1.84167631079436e-05
-2.40538637779538e-05
-4.9342888889682e-05
-4.0557022041859e-05
-4.02194596293816e-05
-6.27778506967937e-06
-2.86378205433913e-05
-3.5583721627192e-05
-2.95360392667811e-05
-2.89110737053449e-05
-1.36149866715059e-05
-4.8451543166246e-05
-5.88095340862476e-05
-3.83088746817313e-05
-1.89254837193868e-05
-1.18322690312506e-05
-2.34102199733884e-05
-2.87675414719801e-05
-3.8741586561952e-05
-3.54284372127765e-05
-5.42747106797883e-05
-2.96781846892879e-05
-5.074630394392e-05
-1.58659216207352e-05
-8.40353693438488e-06
-6.36855696155438e-05
-1.18092146577685e-05
-3.03137560290163e-05
-3.23762366015887e-05
-3.95653528546158e-05
-4.46742984751787e-06
-5.0823793023982e-05
-4.8767968453702e-05
-1.98548598007387e-05
-9.81156775236622e-07
-2.51636167933395e-05
-5.56485709727838e-05
-2.15922767167276e-05
-4.51744767510676e-05
-2.02666797296676e-05
-6.17762958156394e-08
-7.60159223713273e-06
-3.17606403602588e-05
-3.85153837248896e-05
-5.77093699212045e-05
-1.40810373511052e-06
-4.94264628910319e-05
-3.88432760334224e-05
-3.03658502378199e-05
-1.88470823678259e-05
-5.60240049494399e-05
-3.14381008438793e-05
-2.43838153609951e-05
-3.70736410865061e-05
-2.95521022017969e-05
-5.81627946000466e-05
-3.4872839722809e-05
-2.02703290901794e-06
-3.24276283234086e-05
-3.79552857069204e-05
-1.64263766637392e-05
-4.74670136751447e-05
-3.33910738979619e-05
-2.7331013454937e-05
-6.21720336868494e-05
-2.97958067050358e-05
-7.18708973652875e-05
-4.79453448365777e-05
-3.3806126462206e-05
-3.53460575198564e-05
-4.29956318068271e-05
1.72595508934501e-05
-4.44096355183444e-05
-3.96189643524488e-05
-3.40002888615844e-05
7.97073087917132e-06
-2.82108030879442e-05
-5.73782298692629e-05
-3.19791231339757e-05
-2.03291058390389e-05
-4.54126133866748e-05
-1.51291712608046e-05
-8.18268992071166e-06
-5.43515937014812e-05
-3.81077615343394e-05
-3.4389524139859e-05
-7.90196197380289e-06
-3.09995460788501e-05
-1.69272023990877e-05
-1.62386803768649e-05
-4.73629076725897e-05
-2.34743171271318e-05
-5.66380171737933e-05
-4.7851124285175e-05
-2.42570773600371e-05
-5.98312749469362e-05
-6.04181396852341e-05
-7.22002465601658e-06
-4.74648329955455e-05
-4.07096018414049e-05
-2.80698179167288e-05
-6.47662809600239e-05
-2.41365487814319e-05
-4.08942929023735e-05
-3.76519269325394e-05
-1.33820431997177e-05
-2.16070768541167e-06
-3.97113807523625e-05
-2.39158176958103e-05
-2.72567368257878e-05
-2.06801313975077e-05
-3.52252495204607e-05
-1.73644044289394e-05
-3.56013779740006e-05
-1.19385781442213e-05
-1.31010049150123e-05
-2.26858681473188e-05
-3.36322786740521e-05
-3.96273521553467e-05
-2.4895629888674e-05
-4.61181009148796e-05
-2.15040315321748e-05
-7.03074306008814e-05
-6.45539558613754e-05
-1.91885988673511e-05
-5.92153936671839e-05
-3.78436931965483e-05
-2.03826630240498e-05
-2.35051021900768e-05
-1.05424851112645e-05
-2.72219872524842e-05
-3.41773575562811e-05
-3.11972558137651e-05
-2.72546128893865e-05
-5.16770172378118e-05
-1.25747432176939e-05
-2.47364745552292e-05
-3.77947828592635e-05
-1.80828264311278e-05
-4.04459278918117e-05
-2.86626055876188e-05
-3.38002041977987e-06
-4.34715169582126e-05
-4.5107316898617e-05
-5.53648665096691e-05
-5.05813211400781e-05
-3.48944481319546e-05
-3.3380092877423e-05
-2.75382211595677e-05
-7.40632586770635e-05
-7.17872260817491e-05
-5.33158332997486e-05
-1.37448776924887e-05
-2.45043668051437e-05
-4.83843113050116e-05
-4.32132771934886e-05
-2.6152621580494e-05
-3.57098344080485e-05
-4.78512634630215e-05
-3.12311562780359e-05
-3.14118224626258e-05
-2.67563637398524e-05
-3.39415202824452e-05
-4.49883102972054e-05
-7.28460040202679e-05
-2.6081954199986e-05
-3.35894192790123e-06
-1.45857601843638e-05
-7.44487129173079e-05
-1.61913259074567e-05
-4.03105841042541e-05
-3.73458021458149e-05
-1.48559453025972e-05
-3.66091255244979e-05
-2.69636471963034e-05
-6.71997560320462e-05
-3.59496006477415e-05
-1.60383952864483e-05
-4.06232405476967e-05
-3.72910316002091e-05
-6.69176628315438e-05
-3.22791787672624e-05
-3.79745503179683e-05
-2.94907019356844e-05
-5.14255737576812e-05
-6.04926803197199e-05
-1.59048486164006e-05
-2.36750215316255e-05
-5.70878459642851e-05
-1.05924846518134e-05
-3.13852377404228e-05
-1.24690813864281e-05
-1.54976426356717e-05
-2.22600694277547e-05
-3.76407531517199e-05
-2.62556586648753e-06
-3.88157681840485e-05
-4.93466068155888e-05
-3.83828908248344e-05
-6.1288871236753e-05
-5.81112764093171e-05
-3.0980399389421e-05
-4.43376578297473e-05
-8.32142718707947e-05
-1.17258535352466e-05
-5.89903351225826e-05
-6.58935685550824e-05
-4.01835238064089e-05
-4.78046766312442e-05
-4.12154476783374e-05
-5.34383740771088e-05
-2.75755793320614e-05
-2.93761615992207e-05
-2.50270874562412e-05
-7.50678701293322e-05
-1.67738884441374e-05
-4.82393696328657e-05
-2.23360111265914e-05
-3.95660479333778e-05
-2.55269669096216e-05
-2.25275636282036e-05
-4.04112226925188e-05
-5.38937759348141e-07
-4.14016345644245e-05
-3.33403195037226e-05
1.89657246743036e-06
-7.05036079462077e-05
-2.45110710558541e-05
-5.61861995791059e-05
-6.80993046997521e-05
-2.81912733546123e-05
-3.24771198061895e-05
-3.4657742957307e-05
-1.61883626844287e-05
-3.99742282953541e-05
-2.70008316669425e-05
-3.71683655584085e-05
-4.97627887807782e-05
-7.33726581709254e-06
-2.09898368611943e-05
-4.00024477149759e-05
-2.36832976754314e-05
-8.02645106030819e-06
-1.53058181895663e-05
-3.5989609067368e-05
-3.4775111466136e-05
-4.37175090623954e-05
-3.47189468481182e-05
-3.45980402359824e-05
-2.06904733261969e-05
-1.7907330669374e-05
-4.15454091267197e-05
-2.84874407591379e-05
-3.92602440371056e-05
-6.07168608852962e-06
-3.95887126903078e-05
-2.8711392563453e-06
-2.16339076711622e-05
-5.32528430529688e-05
-5.99012717179349e-05
-2.16089405325459e-05
-4.29933100455249e-05
-2.09488493811927e-05
-1.59734319329691e-05
-3.99723465900682e-05
-2.87990668605016e-05
-1.42344148176702e-05
4.67031208467357e-06
-6.80722655099911e-05
-3.08811198840217e-05
-3.03923735660693e-05
-2.80759692468715e-05
-5.79856071511436e-05
-3.17147993755833e-05
-4.18083524085119e-05
-5.95231814732223e-05
-3.70361338865087e-05
-3.83546080971915e-05
-6.85995752169605e-05
-3.40151653095433e-05
-3.66232742906099e-05
-3.8325596090221e-05
-3.15865792571104e-05
-4.58798767412593e-05
-5.54255940473856e-05
-3.84855377452252e-05
-3.37536959677949e-05
-1.95663610273419e-05
-4.10496873496206e-05
-1.5485013587559e-05
-4.86696454747704e-05
-1.86854994638279e-05
-2.96130431584766e-05
-4.13422911591654e-05
-2.86422869695271e-05
-1.88589941989841e-05
-4.18293614679655e-05
-4.32994658106838e-05
-2.700319405241e-05
-1.78683005691001e-05
-4.69822771461579e-05
-5.0027426777407e-05
-6.21779081612784e-06
-4.51994996198398e-05
-2.81315061905709e-05
-3.19459975575535e-05
-8.02125015532542e-05
-5.58910503184252e-05
-4.22026301808189e-05
-4.75264912172466e-05
-2.87233125104932e-05
-3.66524181704106e-05
-6.51606968605958e-05
-3.31475082967237e-05
-5.58835557773194e-06
-5.28745296251168e-05
-3.13533623924535e-05
-1.52842275641103e-05
-5.6896810164992e-06
-2.77584108199977e-05
-5.00607368173239e-05
-5.65372710870036e-05
-1.76974705073274e-05
-3.17063262030573e-05
-3.96341961989275e-05
-1.2512330346396e-05
-3.57185356343384e-06
-5.07488448992773e-05
-2.85435456208093e-05
-8.81721031732672e-06
-1.50555836994184e-05
-2.20912714239905e-05
-4.58643702246955e-05
-3.28545460810732e-05
-5.19053646542302e-05
-4.53393497107067e-05
-2.95064213101384e-05
-4.24132643149045e-05
-1.80369029333041e-05
-2.66719484956281e-05
-5.02807922433311e-05
-4.6744618377366e-05
-3.57367942858252e-05
-2.63747258829717e-06
-4.36999896385335e-05
-2.95157714553976e-05
-3.66037294049903e-05
-3.03600813691707e-05
-3.76419412679915e-05
-2.67321918136657e-05
-3.84177319091208e-05
-2.01499795855729e-05
-3.65989757416628e-05
-4.47732736425551e-05
-2.45755555082578e-05
-5.05715509715772e-05
-4.94652444867071e-05
-2.99148384534234e-05
-1.3412373717606e-05
-2.52078492645275e-05
-3.09922931238415e-05
-3.85583267020206e-05
-3.11189993121474e-05
-4.07948074375922e-05
-1.11676168424837e-06
-2.95151527378013e-05
-3.34314037516608e-05
-4.11296766480245e-05
-5.34334516210397e-05
-4.0738593237789e-05
-6.17850817649399e-05
-4.69900553486806e-05
-4.13652916472593e-05
-2.68492915427262e-05
3.5791465033857e-05
-1.54029852463653e-05
-3.36378569655851e-05
-4.12065036264249e-05
-1.15389269663862e-05
-3.59814255312024e-05
-3.33360927154783e-05
-2.82726259080781e-05
-7.24917319468735e-05
-3.19579018151539e-05
-2.66120002412551e-05
-2.69986057863233e-05
-5.07397554109907e-05
-4.04548909874903e-05
-4.90494044716255e-05
-3.42327134713573e-05
-7.96773836759441e-06
-2.97308537690398e-05
-3.27048051860396e-05
-3.67776568990809e-05
-3.22724372313162e-05
-3.07682219486593e-05
-2.74682408692638e-05
-1.86554131483392e-05
-2.23942146034789e-05
-5.49187380581292e-05
-4.40448627827979e-05
-1.80141444147093e-05
-2.13156361181352e-05
-3.11013905011984e-05
-3.84506902178833e-05
-4.02022251362607e-05
-3.63001925337181e-05
-4.68655514117013e-05
-4.15755583886882e-05
-2.66524113329465e-05
-2.77852873627758e-05
-2.29020771607104e-05
-3.13159322937537e-05
-5.0073856901384e-05
-4.70824818073149e-05
-1.90172732029536e-05
-5.35069673711407e-05
-5.2792216571073e-05
-3.2235100768514e-05
-1.23988885926196e-05
-4.24698375377819e-05
-3.51073453041459e-05
1.12938792823324e-05
-1.29032116761882e-05
-4.38539195076752e-05
-2.92463341426863e-05
-3.7220099840383e-05
-2.94839294346247e-05
-3.65206917186969e-05
-3.22946149500112e-05
-3.09255164470768e-05
-4.59463819209269e-05
-3.34640622071669e-05
-2.87633706346395e-05
-4.22281927695837e-05
-2.97309511102413e-05
-1.31893795721799e-05
-4.00331250267508e-05
-1.27454823967809e-05
-5.21283134319673e-05
-6.64428113046837e-05
-6.482753379848e-05
-2.60420810738253e-05
-7.94633151931174e-06
-5.97226644223405e-05
-2.78515616842223e-05
-5.08538811062963e-05
-2.44739305396772e-05
-3.01924666635001e-05
-2.68817484832198e-05
-5.12542197252669e-05
-5.53342789858909e-05
-5.43643166966555e-05
-2.07546576259844e-05
-7.32907749278494e-06
-3.48845221193304e-05
-4.01208705025269e-05
-3.80070129797561e-05
-4.20327254361132e-05
-2.03531472516781e-05
-4.79407539811581e-05
-1.99386603677626e-05
-1.92743886001733e-05
-2.70268481409621e-05
-5.49041639979395e-05
-4.46763196331805e-06
-3.38286562318569e-05
-4.8414150030678e-05
-3.14755764463536e-05
-2.05236268950941e-05
-3.06401855674406e-05
-3.81474290560285e-05
-1.38627722603455e-05
-1.23123387847341e-05
-5.73759975351285e-06
-3.88298332766052e-05
-3.11305812677558e-05
-2.72210458462534e-05
-5.72609948433597e-05
-3.36242324664688e-05
-3.47066059301671e-05
-3.02305417770071e-05
-7.63972457565814e-06
1.00773344532513e-05
-4.91825581107884e-05
-4.34336208367235e-05
-2.73766831721654e-05
1.64936887320838e-06
-3.73746245874691e-05
-1.95614514926839e-05
-4.32421215014867e-05
-5.19319633462044e-05
-1.37965287773601e-05
-1.84672890016252e-05
-3.48401044315819e-05
-2.5705738502957e-05
-2.1139057615558e-05
-5.66467772370728e-05
-2.07744678951815e-05
-5.03764564684769e-05
-4.90556450825076e-05
-3.28428807387602e-05
-5.84423841901512e-05
-3.35608156054074e-05
-3.17152652694023e-06
-3.50292916942246e-06
-4.61050840928361e-05
-4.50581418412556e-05
-2.74195209030201e-05
-3.39633622222229e-05
-3.17852418393445e-05
-4.81583221275075e-05
-5.50050452063016e-05
1.77384190010529e-06
-5.64988865415078e-06
-1.38176534969843e-05
4.37087145301426e-06
-5.36549872926779e-05
-3.88088904987408e-05
-5.08716299688123e-05
-5.18626318396863e-05
-4.22515838335325e-05
-1.95243460496686e-05
-3.60871410438364e-06
-4.32387170248465e-05
-2.84556942980976e-05
-3.05664469972925e-05
-3.30060611903814e-05
-1.91412944878607e-05
-4.4240460805413e-05
-2.39302484348955e-05
-1.38515802432376e-05
-1.60745458852071e-05
-2.95048051629025e-05
-2.84464838014714e-05
-3.66616439990384e-05
-4.83124112184848e-05
-4.87341265378913e-05
-3.44257831156968e-05
-1.74357484534206e-05
-4.64975446149004e-05
-2.43642008145609e-05
-7.05591838554313e-06
-4.73896070746965e-05
-4.57556037509992e-05
-3.04963639533602e-05
-4.3278117213721e-06
-1.32976705620048e-05
-2.6221285017593e-05
1.17685932983971e-05
-3.00113093613207e-05
-4.78373271772832e-05
-3.5871214704443e-05
-4.74827112034925e-05
-3.73447701023862e-05
-2.43614274384913e-05
-5.97734913461073e-05
-3.47246340193308e-05
-4.4414393683924e-05
-3.18968950370645e-05
-1.40541419465233e-05
-2.50670214914592e-05
-3.34868886627985e-05
-2.25420445775168e-05
-1.13085743197941e-05
-2.82558086385091e-05
-2.48216615673816e-05
-2.79395935773249e-05
-4.47977486076882e-05
-5.10854092498382e-05
-5.43952989255133e-05
-4.45712635079613e-05
-1.41083226039807e-05
-5.46370983616604e-05
-4.67977077794511e-05
-2.17036186713385e-05
-2.20691312815466e-06
-1.43871805243302e-05
-3.33626348529172e-06
-3.84325791756148e-06
-3.45114666125727e-05
-3.89034950804149e-05
-5.73064823255059e-06
-4.06839285314888e-05
-2.64346286157181e-05
-4.00442553752477e-05
-2.77722703857956e-05
-4.78119080069401e-05
-7.81664567769419e-05
-5.14671403950695e-05
-1.13706362504027e-05
-3.53218940275484e-05
-2.52978805152452e-05
-5.77193906133139e-05
-3.0005383944946e-05
-3.50879994354299e-05
-2.63401538706176e-05
-3.15364133033952e-05
-3.9558732429005e-05
-1.00077999624364e-05
-2.64572450955417e-05
-3.09633704843921e-05
-4.82529077899981e-05
-3.3796711691172e-05
2.99196882044141e-06
-6.03682549065499e-05
-2.11326348562653e-05
-6.28161553935441e-05
-2.69407361190009e-05
-4.00594718760397e-05
-5.62162527886899e-06
-4.97854165744518e-05
-4.64806347586725e-05
-5.65838839033533e-05
-2.25485813927401e-05
-1.32046812458342e-05
-3.70334033507409e-05
-3.54637113068812e-05
-1.49513721267632e-05
-5.4083480076835e-06
-5.09783877955848e-05
-2.8285147647267e-05
-4.70201843863531e-05
-4.39117538065599e-05
-2.10832197793625e-05
-6.9920198630905e-06
-1.4550558233421e-05
-2.11729104467843e-05
-2.54621101093048e-05
-2.4912884997897e-05
-1.14864416276237e-05
-2.57166290887846e-05
-2.86982778198464e-05
-4.2928957947475e-05
-3.18422321203925e-05
-5.48683137844819e-05
-3.32872852532532e-05
-3.89973021326536e-05
-5.51044702012262e-05
-3.27869170596805e-05
-2.7382358979899e-05
-3.52054602620867e-05
-2.87240401788909e-05
-2.01892055980741e-05
-1.17176110644674e-05
-2.04726267920078e-05
-2.41950137666427e-05
-1.2353285484759e-05
7.64496108146696e-06
-4.00541197890261e-05
-4.32071868687439e-05
-2.29770502980875e-05
-4.0009250040045e-05
-5.59694649606122e-05
-4.85685902904778e-05
3.51009870065263e-06
-3.62375212075152e-05
2.76152666951575e-06
-2.48921059610312e-05
-3.02476294145268e-05
-3.33651776014098e-05
-4.70710817735031e-05
-3.99756824122634e-05
-3.79500932665929e-05
-4.99966112605908e-05
-1.57735047677377e-05
-2.69229301803138e-05
-2.85807123427412e-05
-4.29160316073275e-05
-7.56156816294932e-05
-4.57585343934819e-06
-1.13126300032919e-05
-5.01307121281491e-05
-8.41813884107044e-06
-2.23393917746355e-05
-4.27744445909789e-05
-2.41993227832364e-05
-5.99557852166166e-05
-2.87752255931121e-05
-2.56677951352761e-05
-3.57498082106958e-05
-1.00309355983825e-05
-2.78770848931306e-05
-2.10905473207419e-05
-6.01746862048664e-05
-4.80479099581242e-05
-5.06542827766584e-05
-3.52970611289746e-05
-6.16032852126177e-06
-4.36773335337274e-05
-6.19197248352627e-05
-2.903521753263e-05
-1.65581601351306e-05
-4.06522632752761e-05
-3.24731956301104e-05
-3.95757407551782e-05
-2.45955498682561e-05
-2.34692278922487e-05
-2.39327258603013e-06
-5.4656082040796e-05
-5.877248990203e-05
-3.80311903847458e-05
-1.27089522325178e-05
-6.60065584964879e-06
-3.56801827011628e-06
-1.09124505079557e-05
-1.81045466962293e-05
-3.28334006447014e-05
-3.62909513161165e-05
-4.42399050788051e-05
-5.56300683901942e-05
-7.86476306478081e-06
7.23148117232968e-06
-1.69178201701334e-05
-3.85664554944887e-05
-9.18949942141512e-06
-2.62636420664601e-05
-2.9878725415204e-05
-3.98906252492274e-05
-3.90024891772292e-05
-3.16638168348256e-05
-4.25977329029585e-05
8.29882245704974e-08
4.38782284491983e-06
-1.62495237720813e-05
-2.28084271808458e-05
-2.21487071383454e-05
-3.25071936358128e-05
-3.64110399292243e-05
-4.58089881820351e-06
-8.02474402117732e-06
-2.04548230428859e-05
-4.22515030496691e-05
-1.88974672938699e-05
-4.88082866533348e-05
-1.69480429924428e-05
-1.27676324716972e-05
-3.06051479451272e-05
-1.51664327368991e-05
-4.37525514065117e-05
-4.01976614649979e-05
-3.29823629020752e-05
-5.50534656031824e-05
4.01876874435211e-06
-6.17457142677936e-05
-2.92254904774604e-05
-1.65216635114648e-05
-2.83017763902788e-06
-4.27307258467311e-05
-8.61180807135986e-06
-2.94428888883293e-05
-4.39278302853774e-05
-1.06913356600313e-05
-6.60382829108322e-05
-3.60854973968388e-05
-3.41314691133191e-05
-1.21686941355994e-05
-5.1524877069909e-05
-3.26558197132082e-05
-7.40161097616478e-06
-1.32374006815932e-05
-3.09621970820256e-05
-1.60044372825932e-05
-3.03089523592237e-05
-4.45130529596051e-05
-3.03312326381001e-05
-4.53845411772475e-05
-4.58751080285027e-05
-4.94248019429992e-05
-1.14533518545954e-05
-3.52383845063489e-05
-2.58900877267924e-05
-3.01012952923166e-05
-4.20162124560212e-05
-8.00208703491218e-06
-4.70702823515842e-05
-2.73589311461887e-05
-5.41551284648309e-05
-2.26289655468688e-05
-4.13430832720898e-05
6.22736129452237e-07
-2.82326340758888e-05
-7.75907242360578e-06
-1.60657969509525e-05
-3.59198860604249e-05
-3.58569126272517e-05
-2.78724058493827e-05
-4.51714362980813e-05
-3.73990545552936e-05
-6.12589766093842e-05
-3.11954831774312e-05
-3.50312366001255e-05
-3.09618366898972e-05
-4.94572550427221e-05
-4.84833091640318e-05
-3.6628900024237e-05
-2.05085939865952e-05
-2.02969809520295e-05
-5.90908529733049e-05
-3.86388175608963e-05
-3.82304371203367e-05
-5.52922901983759e-05
-4.16784653612492e-05
-6.29192087754012e-05
-2.94761708346146e-05
-3.10978332965935e-05
-3.0346840167567e-05
-3.51097715318289e-05
-2.29358608474381e-05
-8.80443587199989e-05
-5.56155639935445e-05
-4.00745089678628e-05
-5.14842926749541e-05
-8.67266656678777e-06
-2.24317293550819e-05
-2.53497227300174e-05
-2.48620978854863e-05
-2.1396785486998e-05
-4.5163951752592e-06
-2.61771286716085e-05
-3.29797832272036e-05
-1.36991203676633e-05
-4.05172688643326e-05
-1.3906848337631e-05
-4.21041819850958e-05
-4.3875769858789e-05
-1.08708135699957e-05
-2.44765895016961e-05
-3.29208893593789e-05
-1.75020152818358e-05
-5.02375151582884e-05
-2.3122892225702e-05
-5.44042666391716e-05
-6.27711008937405e-05
-2.96294888451521e-05
-5.28996989626745e-05
-4.89440691316078e-05
-5.09398843331405e-05
-3.13922690000003e-05
-3.81134452285017e-06
-1.77624529399616e-05
-4.18875562075251e-05
-4.05275994421999e-05
-1.80163595185011e-05
-2.67717846519271e-05
-5.87014338501095e-05
-4.86277626875757e-05
-5.71475456748843e-05
-5.05023831734674e-05
-3.25258774949909e-05
-2.58503418928755e-05
-4.98975575403811e-05
-2.58397209012917e-05
-3.22037210398133e-05
-1.96820224477711e-05
-5.35261721127722e-05
-4.00140982514465e-05
-7.53754226085622e-05
-2.52228591479424e-05
-5.43644317664301e-05
-2.02013261104158e-05
-7.25366899679369e-05
-4.33543232532667e-05
-3.76089635019139e-05
-5.14063607134525e-05
-3.53215319265164e-05
-3.51494817003634e-05
-2.91146742133572e-05
-1.91889516803226e-05
-5.17518246904743e-05
-3.46160240298271e-05
-9.56421483087325e-06
-3.52054621276793e-05
-4.35362011583686e-05
-4.94211224705419e-05
-1.74174454400938e-05
-2.5654522885606e-05
-4.11417803673971e-05
5.36648428347477e-07
-4.91875509937541e-05
-5.10437899374295e-05
-3.64831540234549e-05
-1.05565946453222e-05
-5.36593213924671e-05
-5.25793328077223e-05
-3.3930537747575e-05
-2.41708925728871e-05
-2.63357790913152e-05
-2.50946935126388e-05
-1.17322221156573e-05
-2.5927197512491e-05
-3.88109993012166e-05
-7.11247591730571e-06
-2.60518322288971e-05
-4.134252625618e-05
-1.45167911336035e-05
-1.68545031118694e-05
-2.09049008591744e-05
-4.83514336519199e-05
-7.15089686901078e-06
-4.60369309985765e-05
-4.63756786556684e-05
-1.39440245667935e-05
-6.06703068433454e-05
-3.75290495042639e-05
-4.50225900370542e-05
-4.13621999371294e-05
-2.86574672214969e-05
-5.18821820048851e-05
-3.57609391805272e-05
-4.69115613143177e-05
-7.36917742980483e-05
-6.67425493996463e-05
1.12780114518324e-05
-2.96515460671394e-05
-6.33924823726621e-05
-6.77506603205593e-05
-3.45995159560139e-05
-4.62915064521158e-05
-3.09064004201903e-05
-3.92616482663955e-05
-6.66228387835695e-05
-3.57606166124446e-05
-3.42683161623773e-05
-3.94772832783147e-05
-2.20259829572113e-05
-5.16346574276979e-05
-1.5844972718217e-05
-3.6236882437831e-05
-4.50239120917136e-05
-5.56294449319265e-05
-5.07269865321419e-05
-4.23480120023077e-05
-3.1963777268995e-05
-3.28322176994506e-05
-1.91432643318735e-05
-4.0446620889888e-06
-6.29156263146241e-05
-6.25930262009259e-05
-6.23695715348901e-05
-5.74146159607287e-05
-5.54948112116144e-05
-2.60096778359395e-05
-1.73424459398942e-05
-4.4447005108756e-05
6.6173574982561e-06
-2.84396085040416e-05
-4.11213858762089e-05
-3.6378875007959e-05
-1.76068951076551e-05
-2.49235848092952e-05
-4.19968029866077e-05
-4.05859664383965e-06
-1.56319223920894e-05
-4.60431115490133e-05
-3.4363885510756e-05
-4.49386914069603e-05
-2.27647642497467e-05
-5.68515379658847e-05
-3.150141651601e-05
-5.10590394073453e-05
-2.10743111254576e-05
-6.4336280551546e-05
-2.29689270196318e-05
-8.24280150100517e-07
-2.78953601225322e-05
-6.86218820552265e-06
-3.21524711015116e-05
-4.83428311516393e-05
-1.71625474687713e-06
-6.31816370121954e-05
-3.50668372340675e-05
-4.01617660007568e-05
-1.58806539783911e-05
-7.92269280497408e-06
-3.63199643602253e-05
-5.26895417360618e-05
-3.23506083314088e-05
-5.02600400216333e-05
-3.5923016142537e-05
4.54208894222466e-07
-3.39220774224605e-05
-5.90380728322749e-05
-3.05911382881693e-05
3.44235534419759e-06
-4.51124633099524e-05
-2.92281426390817e-05
-8.6032407796347e-06
-1.59851733285213e-05
-2.42469162520777e-05
6.05371365656278e-06
-4.43525885427103e-05
-6.0078552191308e-05
-7.40728936045067e-06
-2.92557080916152e-05
-4.30550992269471e-05
-3.57000129173284e-05
-8.3013495068032e-05
-1.98869287062283e-05
-4.62202747392542e-05
-3.97142385480312e-05
-4.83483536687133e-05
-1.6239782893148e-05
-2.35070760379908e-05
-7.08794582859342e-05
-4.24424295119828e-05
-6.25498607156929e-05
-3.75965032250117e-05
-1.48473021638365e-05
-5.83631349614397e-06
-6.50146004296526e-05
-1.9638820368724e-05
-9.61802880969804e-07
-3.15677767259981e-05
-5.03451564365349e-05
-3.19490097071435e-05
-4.1927860482598e-05
-4.25796368209623e-05
-4.37584460519288e-05
-4.41769938817504e-05
1.0274049673737e-06
-1.23708190550697e-05
-2.11238755027155e-05
-4.51535753985011e-05
-1.32420457007593e-05
-1.35049415588896e-05
-3.01816652860124e-05
-3.94660083744107e-05
-2.58597757573051e-05
-1.27292645684533e-06
-2.33361833230121e-05
-2.53170993949878e-05
-4.76231709579885e-05
-4.52268500760128e-05
-4.07583382628715e-05
-4.03290981515036e-05
-3.60189765375629e-05
-3.08013939943568e-05
-5.33256893769786e-05
-4.1491342041833e-05
-3.39768539485123e-05
-2.26995450660468e-05
-1.09961325322853e-05
-4.04142578432192e-05
-3.82146165304739e-05
-4.98387039582914e-05
-4.48263467298772e-05
-3.74742006141808e-05
-4.85374026831992e-05
-4.46988460470244e-05
-4.65519906188991e-05
-3.73786039262427e-05
5.95407476408081e-07
-3.38772620247329e-05
-2.73831341462271e-05
-2.19417826010843e-05
-2.35710703969394e-05
-7.20959834402927e-05
-2.18247427034647e-05
-4.23413997559276e-05
-5.01960963960752e-05
-2.98708534895442e-05
1.10539937960814e-05
-3.90970488111254e-05
-2.90995698436251e-05
-8.84311159659271e-06
-4.03972849098522e-05
-1.37721614455375e-05
-2.95701717179614e-05
-2.68388671600115e-05
-5.49137883029992e-05
-2.74231344587757e-05
-2.86714145588759e-05
-4.85024404748113e-05
-4.00584725902924e-05
-5.06204223010241e-05
-5.55329848318332e-05
-2.60928039631821e-05
-2.59029926272035e-05
-3.47686089421747e-05
-6.85793859629788e-06
-3.045675612413e-05
-2.45066341314711e-05
-3.16791236456637e-05
-5.31260835831743e-05
-3.09809466134912e-05
-4.18143403702614e-05
-3.5495582592682e-05
4.10581587014765e-06
-5.1517688294795e-05
-4.1408521753601e-05
-4.15548364070757e-05
-2.7859513639915e-05
-3.66858552765756e-05
-2.33737742140073e-05
-6.68348351797249e-05
-6.04568037387837e-05
-5.89547300386493e-05
-3.38327390814145e-05
-3.29412390017487e-05
-3.38819303131722e-05
-3.84003193962398e-05
-3.79696659432507e-05
-2.62064146152848e-05
-6.87867165017225e-06
-4.04159274178629e-05
-2.02046002561941e-05
-1.89131568970376e-05
-1.35035262089078e-05
-1.3840058928751e-05
-2.81872543803537e-05
-1.92232367027903e-05
-1.88861328361568e-05
-1.43151179693007e-05
-2.9502884719662e-05
-1.70476578415162e-05
-8.59266369723634e-06
-2.11873529143528e-05
-5.12958827311878e-06
3.99570771276876e-06
-4.1916379164275e-05
-4.48112981217869e-05
-6.1537931421337e-06
-3.10796125975836e-05
-2.99460716483939e-05
-4.09030513105127e-05
-3.39261777799294e-05
-3.80946513384859e-05
-1.10876851407162e-05
-3.12175087418537e-05
-3.14851329131869e-05
-2.50193525469831e-05
-1.22428787698893e-05
-4.63452911663092e-05
-4.38538077601628e-05
-5.16523563832706e-05
-5.6374004248118e-05
-4.36099476952073e-05
-1.22245813162715e-05
-1.99923418113954e-05
-3.82118537999944e-05
-5.41615933143382e-05
-5.16749762913064e-05
-2.93882824639619e-05
-7.96485102267163e-05
-1.58752330730202e-05
-3.88218884114156e-05
-5.07003829392281e-05
-6.87628552026713e-05
-5.1921041645274e-05
-2.48833020639384e-05
-4.62508897659394e-05
-1.68148008479131e-05
-6.26998287158485e-06
-1.71295698425955e-05
-6.99783413309379e-05
-3.55890309755925e-05
-2.3864642616644e-05
-2.01295425030085e-05
-1.34107270491652e-05
-3.09801841344266e-05
-6.01156893058898e-05
-5.58941351130012e-05
-2.91582846601573e-05
-2.83749472123324e-05
-6.04668100454127e-05
-3.45031155963481e-05
-3.07113183597168e-05
-3.55323341501318e-05
-5.02545504502155e-05
4.55324385802136e-07
-1.70855688068624e-05
-4.02503766981702e-05
-5.09206104714407e-05
-1.49400363339065e-05
-1.43989905831059e-05
-1.52548206950479e-05
-4.03211524447424e-05
2.16145712317973e-06
-9.22437195399563e-05
-1.94282800853358e-05
-6.30305658648288e-05
-1.78396352070598e-05
-3.96487363015518e-05
-5.45535831233245e-05
-4.13566890734157e-05
-2.56506569754497e-05
-5.18549004209066e-05
-6.57241283067963e-05
-3.58889485370765e-05
-2.35447687780233e-05
-9.5280648095374e-06
-4.1406413779277e-05
-1.6869925858663e-05
-5.65886166902288e-05
-4.00596941130988e-05
-5.59565408845704e-05
-3.06685911479603e-05
-1.33978915656427e-05
-2.08910444970259e-05
-3.43861328357879e-05
-3.3918798704452e-05
-2.71817254294344e-05
-1.39815633512863e-05
-5.79145233938806e-05
-1.71021793105409e-05
-4.19446463136986e-05
-5.57145863699283e-05
-5.92649145408822e-06
-3.22429363120508e-05
-6.31151410704634e-05
-7.31961446544834e-05
-1.63463301881966e-05
-7.10313106533875e-05
-6.70649564060602e-05
-1.37394090569048e-05
-2.86276036940548e-05
-2.38147186195495e-05
-2.16877971279273e-05
-4.45625601278391e-05
-2.87705102649318e-05
-3.69231708927026e-05
-1.76277719768347e-05
-4.34454156594364e-05
-3.40169931056179e-05
-2.6790766736364e-05
-5.90679244148374e-05
-2.80635267344917e-05
-3.74637201606414e-05
-2.10322734436382e-05
-2.48428158549255e-05
-2.80474333338442e-05
-3.90448775703566e-05
-3.1195921280056e-05
-4.74714457546345e-05
-1.38520184169476e-05
-1.29267226864947e-05
-2.92513357547063e-05
-6.36742976845772e-05
-2.99481333734366e-05
-3.00267817722113e-05
-2.5217299298513e-05
-3.36840093176509e-05
-4.49082007092143e-05
-2.84158488123037e-05
-3.93638620777064e-05
-4.43548663569449e-05
-3.11968029787083e-05
-6.91015615345716e-06
-3.02179083124753e-05
-4.24987390382249e-05
-3.49823987339105e-05
-2.69161369752518e-05
-1.60449236135415e-05
-3.26282100935058e-05
-2.46597564848611e-05
-6.4879738501711e-05
-4.02481647477431e-05
-3.43023675795365e-05
-5.35422791215622e-05
-2.22323808135615e-05
-4.72944768939669e-05
-5.67737405010896e-05
-7.03843897043769e-05
-3.40912302120462e-06
-4.61793163064843e-05
-3.01783831420456e-05
-2.8459993836656e-05
-2.68467594752016e-05
-5.98238218985349e-05
-5.33834261719791e-05
-2.23610108346185e-05
-1.7520429819455e-05
-5.36656899464356e-05
-2.17579974409846e-05
-5.05619699536745e-05
-3.9978739202551e-05
-2.75460710380241e-05
-3.5740051509414e-05
-2.82052388817732e-05
-2.74028554785554e-05
-4.71357852352707e-05
6.94710630399351e-06
-2.22983852038139e-05
-1.6308740107896e-05
-3.31347772472532e-05
-4.2219538630423e-05
-3.61231497334142e-05
-3.04453569057789e-05
-8.36037959767562e-05
-5.42439367506021e-05
-3.88441517262799e-06
-1.7229429829643e-05
-7.70966909427343e-06
-3.51675715525227e-05
-7.40753776357676e-05
-4.48381144567508e-06
-4.7504810299636e-05
-1.30786986788253e-05
-7.91463196509964e-06
-3.97835984600139e-05
4.78073651478791e-06
-6.68999740456631e-05
-1.45355645908746e-05
-8.21389441485486e-06
-3.82333472320499e-05
-4.59995871416207e-05
-4.54113853400515e-05
-4.34795858324617e-05
-3.8060102907693e-05
-2.99201921346356e-05
-2.89871661969728e-05
-4.12262727647754e-05
-2.44990357250694e-05
-1.83913176794467e-05
1.22715523070511e-05
-4.33039198132296e-05
-3.41687496883292e-05
-3.99489901855834e-05
-5.85797321151005e-05
-4.51579871601071e-05
-1.15385857810423e-05
-4.71645884228794e-05
-4.86956543740665e-05
-2.05689989071252e-05
-2.74007859698983e-05
-3.82651744584281e-05
-5.60353768249572e-05
-5.19527801046861e-05
-2.45887511902228e-05
-7.29906356561726e-05
-8.65942234018104e-06
-3.0515939955831e-05
-4.60258743751077e-05
-3.74385278885585e-05
-4.32403040728569e-05
-4.21184743873878e-05
-3.6464703716448e-05
-4.28913682789814e-05
-2.48960084212077e-05
-9.15090097364893e-06
-5.44958307320667e-05
-4.88740942272559e-05
-9.57636950482715e-06
-1.20139720114794e-05
-3.21875954063368e-05
-2.84883237363998e-05
4.02097771840257e-06
-3.5426544667013e-05
-2.62318273891811e-05
-1.08412007142373e-05
-3.55902788605115e-05
-2.18375371022363e-05
-3.29900933673199e-05
-3.04129459573315e-05
-4.8351314805143e-05
-6.92749432917067e-06
3.55589308107761e-06
-5.25675250596251e-05
-4.42679234679835e-05
-7.32109051025429e-05
-1.14411134533048e-05
-2.13522059461612e-07
-1.64372137710684e-05
-3.29575653199974e-05
-4.43598153713056e-05
-3.96951812512777e-05
-5.98879148123066e-05
-1.62956566348802e-06
-3.09818123905138e-05
-5.83520529609924e-05
-4.47304779409102e-05
-5.53508296319557e-05
-5.41538055835365e-05
-4.34898573164392e-05
-2.84912072416337e-05
-4.81153659731223e-05
-2.27478312463047e-05
-4.77389178307915e-06
-4.02288388396528e-05
-4.63974333129532e-05
-5.67345271289209e-05
-2.81335565234619e-05
-2.67242071781884e-05
-3.10082349007454e-05
-1.77102775117156e-05
-3.45496574745878e-05
-1.94302074189602e-05
-4.66633673585262e-06
-1.85286659180763e-05
-3.64306709942045e-05
-2.01867190904277e-05
-4.58496942878756e-05
-3.77483242867247e-05
-4.67899595954927e-05
-2.68458470773545e-05
-2.81203814629329e-05
-3.29393312502371e-05
-2.6726181582066e-05
-7.67127397404155e-06
-3.6246020600616e-05
-5.06289832455042e-05
-3.66838114131962e-05
-3.16804983718263e-05
-2.75133785232642e-05
-4.40321662094649e-05
-2.6797342075029e-05
-4.0334023736805e-05
-3.03456421597089e-05
-2.70201483480791e-05
-4.55368366372854e-05
-4.01871368155737e-05
-2.87405733019315e-05
-4.4059597423803e-05
-3.63110354446804e-05
-5.12140786163827e-05
-5.50259756291923e-05
-3.55946630367792e-05
-4.49918774209444e-05
-4.8503311803893e-05
-2.07359684031914e-05
-6.7671281394726e-05
-7.73458763097785e-05
-2.21789940084819e-05
-5.93638167272942e-05
-2.93452220843782e-05
-2.27325779152697e-05
-4.09838463973911e-05
-4.30910777980565e-05
-2.27512560575721e-05
-3.52680185224455e-05
-4.92659989019688e-05
-6.05068024896135e-05
-1.98569554896612e-05
-5.40612606651869e-05
-2.94236991461664e-05
-1.87692462728269e-05
-2.88303447219564e-05
-3.02223127730887e-05
-3.23482959478964e-05
-5.76751313597726e-05
-1.89271753849791e-05
-4.26346792094138e-05
2.61854989701396e-07
-2.44573720707151e-05
-1.97598559899704e-05
-3.50362032985586e-05
-3.1718085860874e-05
-8.49857833106254e-07
-2.18255128139809e-05
-3.20349390627174e-05
-1.23860929481849e-05
-4.85505072123606e-05
-6.31161829392295e-05
-4.3349215492329e-05
-5.0247266877619e-05
-2.07868225434911e-05
-5.55054549081191e-05
-3.04769976117005e-05
-6.11368036428668e-06
-4.43555615698962e-05
-4.34538958651872e-06
-2.59200606668201e-05
-3.62880592783921e-05
-3.07245386682744e-05
-3.55855483107887e-05
-1.16883652914182e-05
-3.64735579683208e-05
-1.60721830490851e-05
-5.60707323108044e-05
-2.66284513642001e-05
-2.00825170615379e-05
-2.79459171513106e-05
-4.47456283862325e-05
-4.79795803439878e-05
-4.56987618388072e-05
-3.33490224157721e-05
-3.4905368571816e-05
-3.80715339707095e-05
-2.65186631111133e-05
-1.5187963644931e-05
-3.53696914578231e-05
-5.04356819347111e-05
-3.22911151562901e-05
-4.38157557533643e-05
-4.22462532169286e-05
-7.14149477686525e-05
-1.37388613387078e-05
-1.23520446102434e-05
-3.94802547867361e-05
-3.66350219625623e-05
-3.86213510001661e-05
-3.87217698415561e-05
-5.21659471795295e-05
-3.63451948204301e-05
-3.72828253977199e-05
-2.15899582748973e-05
-5.81878084366919e-05
-4.03991014984444e-05
-3.38846773927007e-05
-3.0889334374e-05
-8.08149146252999e-06
-5.55106646917316e-05
-3.26375699860015e-05
-1.42682596580875e-05
-3.57417417608672e-05
-4.20470121985619e-05
-2.10768239024954e-05
-2.98709803178925e-05
-3.00046748512868e-05
-2.16895856221982e-05
-5.25692506072617e-05
-1.3917804181985e-05
-2.14089850302559e-05
-1.33524097267395e-05
-1.0047864650436e-05
-2.88766739946072e-05
-4.95122466032818e-05
-4.77939276258646e-05
-5.32088216391912e-05
-2.31292092187509e-05
-3.41862509890299e-05
-5.50721528525279e-05
-1.11235854736878e-05
9.55681619694684e-06
-4.45191645641324e-05
-2.50727768801903e-05
-5.10266483411673e-05
-2.67672865094475e-05
7.14175823530804e-06
-4.13723145222512e-05
-4.20166986112346e-05
-5.56293947995911e-05
-5.82040479719851e-05
-2.99873241274438e-05
-5.05042988454853e-05
-1.68954738759604e-05
-1.62348237033941e-06
-6.24300338215622e-05
-2.44104279834165e-05
-5.22545243136691e-05
-1.95191693074988e-05
-2.01183830863774e-05
-2.7729319314063e-05
-3.81394209852429e-05
-2.44384305838027e-05
-1.67471831491635e-05
-3.35380571394915e-05
-4.41314730813527e-05
-4.80108679860632e-05
-3.3256568969767e-05
-5.35146551438473e-05
-6.38515114482371e-05
-3.01547852881505e-05
-6.27737764037926e-05
-2.84062839167391e-05
-3.99934783514424e-05
-2.6978534980497e-05
-4.62374576955479e-05
-4.30675562364679e-05
-3.05569581205004e-05
-2.74842081333921e-05
-2.37171806760681e-05
-3.6293373852445e-05
-2.36025984147401e-05
-4.2161123713541e-05
-1.82313955148615e-05
-6.48576169700643e-05
1.17092473262535e-05
-2.89979960845731e-05
-1.81715992521423e-05
-5.62957154846203e-05
-5.68974250217358e-05
-4.99035540588622e-05
-2.53473490417068e-05
-7.26072952829151e-05
-1.17886499239579e-05
-2.53030405751276e-05
-3.28339671368701e-05
-3.23671673297292e-05
-4.6805269905784e-05
-4.73835995128815e-05
-2.02347787412908e-05
-4.84806349651243e-05
6.80318296524398e-07
-5.92180326442359e-05
-5.2124958378938e-05
-2.68181911502586e-05
-3.94881187230154e-05
-2.21719962275159e-05
-4.06550167470448e-05
-1.33499960097838e-05
-2.03530673764682e-05
-3.51286404872632e-05
-1.68214018047724e-05
-3.75998066786019e-05
-4.12694560007558e-05
-4.21117724763495e-05
-2.67662154085258e-05
-3.1112174508739e-05
-2.91471584050107e-05
