# Supplementary material for: Research on computational propagation and identification of mine microseismic signals based on deep learning
Source: PLoS One. 2025 Oct 22;20(10):e0334641. doi: 10.1371/journal.pone.0334641 (PMC12543183; doi:10.1371/journal.pone.0334641)
Supplement: S7 Data — (ZIP) [file pone.0334641.s007.zip › 000100900001381.xlsx_0.txt_24.txt.txt]

-1.01324644757156e-05
-2.93966924236135e-05
-2.39011904771307e-05
-5.6332129767394e-05
-6.0131340607012e-05
-3.27113832355761e-05
-4.0727491687807e-05
-7.52506994268393e-05
-2.35808796061044e-05
-5.38026669361187e-05
-5.03019495722723e-05
-1.92638338625982e-05
-1.32332576566386e-05
-3.4059441392531e-05
-5.5859139687778e-05
-5.23174514154742e-05
-2.43929277598974e-05
-6.13976837929256e-06
-5.18799587143231e-05
-4.11046324738023e-05
-1.14226642840679e-05
-3.21492310396972e-05
-2.34009054746359e-05
-3.0918525393873e-05
-2.20078241495013e-05
-4.36145806316873e-05
-5.20830675845754e-05
-3.67373618055012e-05
-5.26910037372948e-05
-4.6409958274613e-05
-1.49791263984281e-05
-3.15548052849839e-05
-2.84736067108763e-05
1.5949514951158e-06
-2.29954473679806e-05
-3.42524453268271e-05
9.25536200843747e-06
-1.70106397936516e-05
-4.46527459962264e-05
-2.17115961249649e-05
2.37086766623199e-06
-2.28128865515157e-05
-2.92084417391152e-05
-2.44857926904723e-05
-3.68839378695831e-06
-3.07356386662895e-05
-3.44473299991294e-05
-4.60730767002482e-05
-4.87146127593756e-05
-1.33576214298921e-05
-2.23567449934409e-05
-6.70711230290742e-05
-8.40302689952344e-06
-3.4999492133848e-05
-5.308936384613e-05
-4.80591997764308e-05
-6.70581895228911e-05
-4.48493471239788e-05
-9.44584485715262e-06
-3.73686835610199e-05
-3.4507432658794e-05
-5.99055434871864e-05
-2.26251511068345e-05
-7.89056333851213e-06
-8.4644880032811e-06
-3.73629104517512e-05
-9.87654397099289e-06
-4.58425666088172e-05
-1.54095079387814e-05
-5.53291776343028e-05
-2.72275446452494e-05
6.2740217712146e-06
-7.38969807645701e-05
-1.11083696095403e-05
-6.01866288803326e-05
5.58860741381503e-06
-5.62409258625675e-05
-4.38036236651139e-05
-4.10941591317147e-05
-2.77115358017872e-05
-1.44826427501041e-05
-4.391940867416e-05
-5.8051228761061e-05
-3.03317781948513e-05
-6.59732894103807e-06
-4.74678906394473e-06
-6.59394665929606e-05
-4.54828327454925e-05
-4.4752409609252e-05
-9.98171481819952e-06
-2.12192894051172e-05
-3.51672857290331e-05
-2.13792290537975e-05
-7.58785714260164e-06
-1.19567509075744e-05
-1.57579344787737e-05
-9.16317571355285e-06
-4.78063337877979e-06
-5.58117404581903e-05
-4.9471437447305e-05
-1.67618964859482e-05
-6.79338069591169e-05
1.65515696726059e-05
-4.96833003534676e-05
-1.51095209707183e-05
-4.47342913329776e-05
-3.59256298392975e-05
-3.90583216218373e-05
-3.83726695260327e-05
-4.88471647269519e-05
-1.39298700018772e-05
-4.74571033849526e-05
-4.01629407194798e-05
-5.6251441388216e-06
-3.48782869701213e-05
-3.87141675127636e-05
-3.36101552074471e-05
-4.44822848958983e-05
-2.33627129208138e-05
-1.27582775372727e-05
3.59622733637713e-06
-8.91144857979846e-06
-2.7207738614379e-05
-3.87750828851733e-05
-1.9487990685016e-05
-3.98085121067299e-05
-6.82994749453282e-07
-6.98295267137721e-07
-2.34590658577736e-05
-5.01942296192753e-05
-1.61727866648322e-05
1.33382428899411e-06
-4.12125601816946e-05
-2.41000290078049e-05
-2.00799446221436e-05
-4.12282398180059e-05
-2.73560062401922e-05
-2.01745247865042e-05
-3.78568355237642e-05
-4.33072991404757e-05
-6.26808641190744e-05
-5.7674453306703e-05
-4.46984404347385e-05
-4.54357796539782e-05
-4.62323158368517e-05
-2.43513747773065e-05
-1.31845053689077e-05
-2.86867607544474e-05
-3.12380298044844e-05
-2.35358093091316e-05
-2.3037330482431e-06
-8.8326387776661e-05
-4.75224658000203e-05
-4.76524637141461e-05
-2.59976121867177e-05
-6.93626035047719e-05
-6.57805211234227e-05
-2.60313435455204e-05
-3.29703425154889e-05
-4.15232652117795e-05
-4.97530603727118e-05
-2.96690622563549e-05
-3.73464444904842e-05
-3.96766030896779e-05
-4.63750025824932e-05
-2.28993628940802e-05
-4.28128299885947e-05
-4.53309429790213e-05
-4.67210306009548e-05
-7.67945046925864e-06
-4.42634119833919e-05
-2.00191527674123e-05
-1.87687448227247e-05
-1.44476454680239e-05
-3.05696627890151e-05
-2.72303727026217e-05
-4.78765789701746e-05
-3.76732017333752e-05
-4.11205950195973e-05
-7.83346433783805e-05
-4.20330900024501e-05
-3.22631650982528e-05
-5.00820744878527e-05
-4.48742283298013e-05
-7.41840725473737e-05
-2.0443518054792e-05
-3.26263618618188e-05
-3.0213895136434e-05
-4.3130492674611e-05
-4.99854559248349e-05
-1.44986525880225e-05
-3.19734912688325e-05
-3.22258838335422e-05
-5.74748932155229e-05
-3.29432298049628e-05
-3.19737483880407e-05
-6.05754086550845e-05
-6.25817943368591e-06
-3.88905583750804e-05
-4.32173360763479e-05
-6.6836267666588e-05
-3.52595308777903e-05
-2.32102068447701e-05
-2.74913202614847e-05
-1.91301790794323e-05
-6.42453069851117e-05
-5.26901082837121e-05
-4.31541284341382e-05
3.19596954490566e-05
-6.05197096828384e-05
-3.36221897273133e-05
-5.97530549230289e-05
-3.54426039725799e-05
-2.82117271975865e-05
-1.71387477283428e-06
-1.32700784482724e-05
-3.58243157190124e-05
-2.07695338803003e-05
-4.30712899038567e-06
-2.58781627060843e-05
-3.02410402055509e-05
1.71367994490087e-07
-3.59192565824979e-05
-6.03712699715209e-05
-3.15014194969568e-05
-2.9173332274559e-05
-1.60356292824187e-05
-9.60271694288482e-06
-5.08660628198802e-05
-4.88137691636457e-06
-2.25054899060398e-05
-4.53310453169501e-05
-6.2972960742228e-06
-2.57495628216411e-05
-2.55649699067183e-05
-6.0811812611921e-05
-6.61958742962145e-05
9.86781721077544e-06
-1.57229530332443e-05
-4.73588706357128e-05
-2.75468464298838e-05
-5.27949325553933e-05
-9.34236652177727e-06
-4.23255528854473e-05
-3.29055053853993e-05
5.17851162984141e-06
-1.94216110004405e-05
-2.66907399453282e-05
-6.79931582990504e-06
-5.97912570869631e-06
-2.6263571635407e-05
-2.17489615710387e-05
-8.23355158602359e-05
-4.00987943200568e-05
-1.53403374388418e-06
-5.84204831732107e-05
-3.48410274222383e-05
-6.37738693877062e-05
-5.44176169233832e-05
-4.89491575615968e-05
-9.0305698081674e-06
-2.91297523719456e-05
-2.13912292587369e-05
-2.85772202470182e-05
-7.08897442252778e-05
-1.30074374683998e-05
-5.9471578513125e-06
-4.9511742364929e-05
-2.54963535842e-05
-6.15849641123984e-05
-3.34945729517184e-05
-1.3681282618991e-05
-3.09102349614829e-05
-3.35627851867505e-05
-2.12551395940361e-05
-6.79512325667401e-05
2.89721792771869e-06
-4.42888690778445e-05
-2.73814818737867e-05
-5.39897743509743e-05
-1.51156457662389e-05
-1.76541307364558e-05
-2.24236979078588e-05
-5.91909559876401e-05
-2.91828110582405e-05
-4.57403082587334e-05
-2.44696901168665e-05
-3.74635445176038e-05
-3.70708457263153e-05
-5.79287881390367e-05
-4.19523007933431e-05
-3.31317074417376e-05
-4.61901780844961e-05
-3.68711410050838e-05
-2.30319003506838e-05
-4.31050198474642e-05
-2.13751882195872e-05
3.85732964969282e-06
-4.77479899010507e-05
-1.47636382788029e-05
-2.84885536786171e-05
-2.76822553828989e-05
-2.1537357625802e-05
-4.75698628676237e-06
-3.14057595788259e-05
-8.94970643079716e-05
-1.1049347884571e-05
-4.05496356995793e-05
-3.83415122926935e-05
-3.60394310460587e-05
-2.1419660042465e-05
-9.42476818529919e-05
-8.2966583479379e-05
-2.85092704565981e-05
-6.44322265843626e-05
-5.45585047524478e-05
-1.73767469311548e-05
-3.4903533414057e-05
-3.32382952001262e-05
-7.11122215947593e-05
-1.7524519863604e-05
-1.42761068880971e-05
-4.13507421390705e-05
-6.55058520292194e-05
-2.68591185080649e-05
-6.53343020421874e-05
-2.47043171336683e-05
-5.81396908651311e-05
-2.24019016150761e-05
-2.0719162787927e-05
-3.61918384178864e-05
-3.55988061200416e-05
-3.7614255725637e-05
-3.10708791712093e-05
-2.91797386637594e-06
-5.7630487767394e-05
-3.04002460165253e-05
-3.17203089291188e-05
-2.16803265946025e-05
-4.74501257338048e-05
-6.59202165314516e-05
-3.84958209332074e-05
-4.58096833175765e-05
-2.97478725182184e-05
-1.9089034630565e-05
-2.56502968431943e-05
-2.04149619503139e-05
-5.84047827177113e-05
-4.85356934799023e-05
-7.44794715396571e-05
-4.26467753998663e-05
-6.76409270972876e-05
-4.41094124103196e-05
-3.70695764407598e-05
-3.78468376407247e-05
-4.50809118582802e-05
-3.40367629269675e-05
-4.08758487306312e-05
-4.89124288759008e-05
-7.5377014285933e-06
-1.53835891193566e-05
-2.17844686414441e-05
-4.21411641609701e-05
-2.18891048444783e-05
-1.51438125187441e-05
-5.00706499136413e-05
-2.28210291344425e-05
1.69622881648226e-05
-4.60853957118973e-05
-3.13848580797484e-05
5.78283562286147e-06
-4.97118136175186e-05
-5.28979002396359e-05
-3.63286089337095e-05
-2.75915645562179e-05
-2.5169809205921e-05
-1.75908251498188e-05
-9.23726362703778e-05
-4.06685864434543e-05
-1.85214837992477e-05
-4.58281480666574e-05
-4.18546629536095e-06
-2.93373688499058e-05
-3.66793755436966e-05
-5.72137042830301e-05
-5.40156141183308e-05
-4.93692750026466e-05
-5.19346818519092e-06
-3.38298979985928e-05
-4.67973747734846e-05
-1.05896282246324e-05
-4.85791266669822e-05
-5.57435757492184e-05
-3.55023248994788e-05
-1.01509967746671e-05
-2.72042439459818e-05
-1.88419396994377e-05
-5.45480898315704e-05
-4.07398184736597e-05
-5.2508474464402e-05
-3.07492957064577e-05
-1.82497305786202e-05
-3.2651421241206e-05
-4.13751742849361e-05
-6.179268131922e-05
-3.92081807181553e-05
-6.23084305461833e-05
-1.7175283877189e-05
-5.57669734258593e-05
-4.95491302915161e-05
-4.96749471726707e-05
-4.12581427800209e-06
-2.94773155387034e-05
-3.33566283771542e-05
-1.12308778122317e-05
-3.35649786661608e-05
-2.25157196566273e-05
-5.92190522556196e-05
-1.22196511719456e-05
-2.98252909795888e-05
-1.09218147058808e-06
-8.36528609409635e-06
-5.34811173979713e-05
-4.65970488554312e-05
-6.19053482953243e-05
-7.64140699485251e-06
-3.03406295269054e-05
1.50594952592039e-05
-6.03495088309706e-06
-2.3602895237185e-05
-2.0107059552412e-05
-2.88340834407897e-05
-6.58375807945333e-05
-3.22138573160381e-05
-3.99846539180999e-05
-4.23972297137784e-05
-3.77680032203576e-05
-1.39496857690981e-05
-2.85331809155566e-05
-4.38207232755704e-05
-5.8808811153003e-05
-2.01597028244043e-05
-3.91346531857761e-05
-5.58319383171514e-05
-3.39408233465951e-05
-2.1934528380643e-05
-6.45308402161917e-06
-4.48708784305294e-05
-5.42327140182759e-05
-3.14948388079743e-05
-2.62714463130405e-05
-1.58938959476375e-05
-2.66264203024663e-05
-4.88279113713814e-05
-5.5189916124488e-06
-4.43844353976909e-05
-5.18199645838227e-05
-3.84064723988649e-05
-2.49451467541287e-05
-4.28895421721789e-05
-3.91495030876953e-05
-5.52342764373327e-05
-2.62162502562919e-05
-3.18219836408281e-05
-4.13998552471256e-05
-6.6475748292447e-05
-5.19743474050706e-05
-5.29361584929348e-06
-8.40335199615049e-06
-1.54750534609592e-05
-2.97748140170929e-05
-7.53546603747087e-06
-6.98632356642901e-05
-2.79071702496792e-05
-2.63275996771177e-05
-2.75619957553403e-05
-4.09111886498734e-05
-5.3457497540283e-05
-5.62608719234787e-05
-2.64308754851096e-05
-2.18914081571087e-05
-1.96029550169078e-05
-4.1363427711729e-05
-1.04820150979807e-05
-6.5794363868927e-05
-1.30989789314917e-05
-4.04696998600124e-05
-1.51094588954737e-05
-4.67444196118334e-05
-5.07346255246167e-05
-3.55536200184e-05
-1.076821193233e-05
-3.6110640264089e-05
-4.30989739065553e-05
-1.83609517624415e-05
-3.11277046767711e-05
-3.41378488579249e-05
-1.88860280396018e-05
-2.72847054923957e-05
-4.96173856517922e-05
-2.18742177612067e-05
-4.90535392084011e-05
-1.4715830418687e-06
-5.80831078783702e-05
-5.11336769795717e-05
-6.40604356089537e-05
-1.39695652605712e-05
-2.41992883802458e-05
-8.38542413566042e-06
-1.4176645308606e-05
7.34969848247759e-06
-8.83255623513929e-06
-2.03154083320931e-05
-1.08929720034942e-05
-3.91794519261416e-05
-4.04316084000735e-05
6.24641611325376e-06
-3.74303265413947e-05
-3.77878891108963e-05
-3.39853753641974e-05
-6.03545508822733e-06
-5.368048214888e-05
-4.01537872616872e-05
-1.5545633497603e-05
-2.46818107964819e-05
-4.65569343562057e-05
-3.74757762918318e-05
-3.73946786314565e-05
-6.75721735552915e-06
-5.50033749275073e-05
-4.49254422292734e-05
-1.05033266355047e-05
-2.98786461687119e-05
-4.95471907672613e-05
-7.1345298377819e-05
-2.03851932918543e-05
-4.10203119707568e-05
-5.66504161907228e-05
-3.44761900791983e-05
2.56186901129288e-06
-6.06845852831067e-05
-9.2455364028388e-06
-1.63706236133212e-05
-4.37970540239354e-05
2.12536562928694e-05
-4.23631431246565e-05
-5.54958710986923e-05
-3.54140768174365e-05
-4.21206955381787e-05
-5.40601687061422e-05
-2.84433644439356e-05
-5.25134769598675e-05
-3.78143513909067e-05
-1.74758292660504e-07
-2.63559847856949e-05
-3.43650516407323e-05
-2.32765132114156e-05
-2.19348427969874e-05
-4.45052557302443e-05
-2.12436154753332e-05
-3.27135797479421e-05
1.30148021372167e-05
-4.24245518896817e-05
-1.13333749297586e-05
7.15142635369014e-06
-1.52619937337944e-05
-2.47584469216092e-05
-1.51034299276116e-05
-3.69315284263882e-05
-1.29544495090241e-05
-4.86396569553448e-05
-4.51765874048594e-05
-5.72048250667865e-05
-6.21893105983317e-05
-6.84600327982403e-05
-7.00968050677053e-05
-2.67588383730228e-05
-9.16836288968239e-06
-7.86306751599285e-06
-6.26170005104272e-05
-2.87046386880302e-05
2.62623574114957e-06
-3.60677146827642e-05
-2.39241488601312e-05
-3.31279694288858e-05
-3.95946721573416e-06
-4.2413704906566e-05
-5.04842523907079e-05
-2.60370075912987e-05
-1.81711633264527e-05
-2.03658720332903e-05
-2.01559836810358e-05
-2.30285268023273e-06
-2.36856012606482e-05
-1.53796921449398e-05
-2.13957102068619e-05
-4.33239855192592e-05
-2.06093480975248e-05
-3.57995046422899e-05
-2.81895783316638e-05
-4.46219274023195e-05
-4.07370952426597e-05
-2.36206568258881e-05
-3.00342534171697e-05
-2.79197244356847e-05
-6.55329546292991e-05
-7.30101491778374e-05
-6.08405926182009e-07
-5.02700371862284e-06
-6.3332688403157e-05
-3.18681432119827e-05
-3.5599690922468e-05
-3.47823684513122e-05
-1.82403993622112e-05
-4.19036003927636e-05
-3.43024549262293e-05
-1.08912157293191e-05
-6.74425545505767e-05
-5.63943714463122e-05
-5.52928930960612e-05
-7.67219844421281e-05
-1.58743971196004e-05
-6.57194686608695e-05
-6.16805655741485e-06
-2.34885983031254e-05
-2.18757603294543e-05
-5.65473951464935e-05
-4.36971432232893e-05
-1.54199779355842e-05
-3.23255590528279e-05
-3.43278324587379e-05
-8.78603125160356e-06
-7.4798494811536e-06
-6.9119577356795e-05
-4.61847962003383e-05
-7.34669936481344e-05
-1.87969331365398e-05
-3.01496650044271e-05
-8.98062879706408e-05
-3.46704945789067e-05
-3.44702862848418e-05
-1.60131417769056e-05
-2.25145969229916e-05
-4.19646543478188e-05
-4.04856450200743e-05
-3.37583040556752e-05
-4.14694433892899e-05
-4.31114129633298e-05
-1.48964002568207e-05
-4.35044319953098e-05
-4.45741094557784e-05
-6.0936248593286e-05
-6.28300454497318e-05
-3.08583827226148e-05
-4.33403112049397e-05
-1.74442798920854e-05
-3.67653695145539e-05
1.02185957301831e-05
-2.63715581808921e-05
-4.1181511405793e-05
-3.74642613363546e-05
-1.19292484312494e-05
1.31066981484215e-05
-2.80853990918613e-05
-6.99735472179145e-05
-2.54138696662996e-05
-3.84162245067626e-06
-2.38610775812685e-05
-5.45888384698103e-05
-4.96657994418787e-05
-7.28266658700657e-05
-4.15678312513101e-05
-4.87108234587136e-06
-3.0843365496075e-05
-4.96129834969329e-05
-4.14295262936095e-05
-5.39945641164438e-05
-2.4406729004016e-05
-1.41844400016272e-05
-6.23658366324644e-05
-5.40728858841397e-05
-4.37688174264653e-05
-3.39864549516203e-05
-4.69852400037066e-05
-1.88001471920109e-05
-3.69666694484474e-05
-2.418717131723e-05
-5.52168018845096e-05
-4.2633152178212e-05
-1.18117598836506e-05
-4.5032507188727e-05
8.01095181971e-07
-4.79017104617197e-05
-3.89205863131491e-05
-3.76723352613731e-05
-3.11539258564915e-05
-2.71262544664504e-05
-3.62200409654482e-05
-1.3986632192195e-05
-2.64463731909956e-05
-7.05629858715764e-05
-1.05058648577398e-05
-8.05552008006642e-05
-6.29657321787333e-05
-2.21593162332502e-05
-3.17093558085224e-05
1.04853064713901e-05
-3.09335383189133e-05
-3.81769002215895e-05
-7.11193451469118e-05
-6.31806876722388e-05
-2.07066763870116e-05
-4.45323409400616e-05
-4.55026211849902e-05
-3.14684689978352e-05
-1.66466087622002e-05
-4.5458807987709e-05
-2.28167967188068e-05
-6.42296209500472e-05
-7.4605513095085e-05
-2.15251519890458e-05
-3.44111015067191e-05
-2.81948805068316e-05
-5.99715626820922e-05
-5.14423288146957e-05
-6.2408317253573e-05
-3.23537198750022e-05
7.03373182517971e-06
-4.2206560908023e-05
-1.3683870473263e-05
-5.15184932898812e-05
-6.18441867982454e-05
-1.79880288283869e-05
-3.99481578772594e-05
-5.27675985063614e-05
-2.85829591224336e-05
-3.89871095478393e-05
-9.69968347145669e-06
-3.85318160575382e-05
-2.32264370187934e-05
-2.33466849300174e-05
-3.44045283826311e-05
-4.28934944879472e-05
-5.56067713708678e-05
-3.9814677276256e-05
-2.82889968333327e-05
-1.50456211044719e-05
-2.71559504741776e-05
-6.32755850930742e-05
-7.87242331559126e-05
-2.32450694709476e-05
-2.01407738617477e-05
-1.23229266143808e-05
2.98232498813011e-06
-5.21355019228292e-05
-3.48415818954356e-05
-1.45013179116007e-05
-1.00992693116772e-05
-1.85724796628814e-05
-4.1134674026772e-05
-2.85713648090981e-05
-1.25091067415496e-05
-5.59326969663667e-05
-4.18016327497933e-05
-5.08280584738853e-05
-2.24896439741985e-05
-6.79682032821567e-05
-2.45606571582529e-05
-3.67582114688058e-05
-1.44727502899771e-05
-4.76636056370891e-05
-6.35401917031403e-05
-2.04667553910651e-05
-6.64447962016753e-05
8.37648819583558e-06
-1.30703649343154e-06
-7.27083483146174e-05
-2.28435357819017e-05
-4.19336552490156e-05
-5.43201418549096e-05
-5.35844230984903e-05
-2.44999135569077e-05
-3.48276662300637e-05
-2.65866205699049e-05
-4.6774342191488e-05
-2.41992631059786e-05
-4.14472008610108e-05
-3.36645901875564e-05
-1.5898041016318e-05
-4.77021927025463e-05
-4.57929492322389e-05
-4.09323618317303e-05
-5.01358371419455e-05
-1.97099346521969e-05
-2.78756472471428e-05
-3.69247617203329e-05
-4.56640118545068e-05
-2.6949267935711e-05
-6.24437037459054e-05
-3.31303140912525e-05
-4.02258232703069e-05
-2.3978413361609e-05
-6.01761328633792e-05
-4.55794022929366e-05
-5.39354090093006e-05
-3.80310341850091e-05
-3.06664652999924e-05
1.60765815847088e-06
-6.41026413541448e-05
-3.74250472837571e-05
-3.49147063649644e-05
-2.84182927505514e-05
-9.05564577496526e-06
-3.39157955107844e-05
-3.06209813768997e-05
-5.06107619759191e-05
-4.81578218329771e-05
-2.58191891419554e-05
-6.5771462915673e-05
-3.0703615177519e-05
-3.22902938228322e-05
-1.14505543444958e-05
-3.61008052225495e-05
-7.42940647136052e-05
-2.52350090094525e-05
-6.4649599147277e-06
-3.96768339000206e-05
-1.98555684539033e-05
-3.30617352294671e-05
-1.41648420801232e-05
-5.95342462959129e-05
-5.90685501114117e-06
-3.45356006778294e-05
-2.64579882712997e-05
-3.48760917603644e-05
-7.28495653484488e-06
-1.36112553690377e-05
-5.02723036557733e-05
-5.50599586771886e-05
-2.01330410388361e-05
-2.93943961810182e-05
-3.76985944691961e-05
-3.79463624178716e-05
-3.53889844755262e-05
-3.97070073465056e-05
-3.64591048157966e-05
-5.12932381849348e-05
-4.85154349141769e-05
-4.04595584112178e-05
-1.72202131813322e-05
-6.76077159914395e-05
-3.58682326211573e-05
-3.27265004223476e-05
-5.35533691467251e-05
9.91308183720249e-06
-1.06453650629537e-05
-4.3970923127369e-05
-3.4960430029859e-05
-5.14064229821559e-05
-3.55454760594577e-05
-2.48691163459244e-05
1.8175660491111e-06
-6.21769725842961e-05
-1.28768115234453e-06
-3.31646749251421e-05
-5.35527623278955e-05
-3.2267461188741e-05
-2.50136610243448e-05
-4.51387028924267e-05
-3.92827956961185e-05
-4.4740896622622e-05
-1.27693008305628e-05
6.74384670926114e-06
-2.36440663342919e-05
-4.34152213015599e-05
-7.10087973215229e-05
-4.43242213755827e-05
-5.73974210429073e-05
-2.46982873511411e-05
-2.1768943894199e-05
-1.32389770731465e-05
-4.13326808582688e-05
-5.70138857633496e-05
-3.26499934767796e-05
-1.62064890162604e-05
-5.49840242498596e-05
-5.87144074680355e-05
-4.13899385554735e-05
-7.5091021643539e-05
-3.31852472453082e-05
-3.33295514294161e-05
-4.49291195921175e-05
-2.40208602367637e-05
-3.66352947934535e-05
-5.3977305940906e-05
-4.25936686093507e-05
-5.76163992105413e-05
-2.46883776537464e-05
2.54546551292445e-06
-1.68093624548139e-05
-4.21019130205626e-05
-2.28283338161332e-05
-1.52264233505583e-05
-7.63739630567976e-05
-3.98242642272834e-05
-5.00957783709692e-05
-1.9599123031439e-05
-3.40494617926592e-05
-3.13391496837632e-05
-5.95450046830193e-05
-4.15035754164724e-05
-5.19065226833601e-05
-3.01003533652719e-05
-5.17014374013922e-05
-2.19878099065598e-05
-6.50969975015922e-06
-4.85711067253125e-05
-3.67662804417465e-05
-3.27684565625449e-05
-4.240899832802e-05
4.02950183102403e-06
-3.65441693699384e-05
-5.19830844051062e-05
-3.78370932556246e-05
-2.46165612892349e-05
-2.25523665798287e-05
-9.9950885502139e-06
-2.29772397238206e-05
5.88049891453457e-06
-1.05629200803411e-05
-2.60125997450237e-05
-2.15733136434177e-05
-6.27469578962989e-05
-1.34792254261018e-05
-4.18384069914132e-05
-5.76600878010588e-05
-3.00404709695107e-05
-3.85170467711067e-05
-1.22825926810176e-05
-5.2280125889731e-05
-3.17853988209994e-05
-3.19603106146527e-05
-4.04045306163905e-05
-5.45171939199832e-05
-2.9956054269629e-05
-4.26684812487627e-05
-3.4807758509155e-05
-8.57625905468195e-06
-4.02834706414168e-05
-4.79189590091856e-05
-3.45562045660449e-05
-2.89625679656594e-05
-5.39301413863082e-05
-1.34315213941168e-05
-5.98524570868095e-05
-4.73105694847518e-05
-3.37436297880894e-05
-7.91786894535541e-05
-4.20161987698221e-05
-2.99780496273894e-05
-2.79171599088198e-05
-3.73592803085308e-05
-1.46338187303678e-05
-1.16853721007201e-05
-2.72438824190752e-05
-7.7547931148633e-05
-4.57581138455391e-05
-2.50206223927391e-05
-2.52246275530309e-05
-4.91457529282101e-05
-1.16204618748185e-05
-3.10258460766336e-05
-4.37606797987135e-05
-2.25233743929503e-05
-1.8315139081397e-06
-4.43087257681789e-05
-1.61574105895344e-05
-4.85896678366962e-05
-7.05392852030885e-06
4.65364305381228e-06
-5.9796620593656e-06
-3.51646397961912e-05
-3.35934941259078e-05
-4.50151111408302e-05
-7.2691955056859e-05
-4.78821381882248e-05
-5.00296250944157e-05
-3.19375985121095e-05
-2.43259868467676e-05
-3.84027108220012e-05
-6.32199396136958e-05
-5.12309825945945e-05
-2.90631222967434e-05
-7.02345843392736e-05
-4.16387397259998e-05
-3.67341510438216e-05
-1.51456329278713e-05
-3.94332942100028e-05
-3.10581687557883e-05
-4.18963054913206e-05
-1.91216585736655e-05
-4.84734277754259e-05
-4.09842674672266e-05
-3.55589771801566e-05
-2.48433594984672e-05
-1.17055644133674e-05
-2.92577839970898e-05
-3.86708959039313e-05
-1.10793013753198e-05
-4.6867106466275e-05
6.73118333937401e-07
-4.29255990033705e-05
-3.01658852854244e-05
-1.89738196122016e-05
-4.41940761396075e-05
-1.52900894888408e-05
-7.70806776807892e-06
-2.14529945110996e-05
-2.85167874854961e-05
-6.81439183061292e-05
-5.88016767959267e-05
-4.94945544777738e-05
-2.01050062729644e-05
-1.01098388816696e-05
-2.29254476651699e-05
-6.94131175581363e-05
-5.23423822498749e-05
-9.9961418754704e-06
-4.68366234396287e-05
-4.98272205739864e-05
-3.19445063437541e-05
-3.61815433874246e-05
-1.86314481533998e-06
-3.3765672453392e-05
-3.4510845783702e-05
-8.20415743995534e-06
-5.18476001495016e-05
-4.92440214115389e-05
-6.13411690882185e-05
-4.50563706132885e-05
-3.85358837918761e-05
-2.89529560112934e-05
-4.47891256902588e-05
-2.89577914383147e-05
-6.05047243538654e-05
-4.81510881215975e-05
-3.13047623115726e-05
-3.39214209648408e-05
1.47540489900812e-06
-5.8101472676924e-05
-6.07912674012828e-05
-9.05963516317378e-05
-3.39857322594552e-05
-2.05994977491442e-05
-3.32849934360274e-05
-5.50027679175085e-05
-4.30878897368044e-05
-2.53277574634967e-05
-3.25144668320883e-06
-2.82414785813847e-05
-7.45074737452366e-05
-3.76257515546454e-05
-4.94269578115005e-05
-3.03232002122818e-05
-6.00101437794482e-05
-7.41939006478411e-05
-6.84569425007183e-05
-2.87338351789375e-05
-5.80913383296251e-05
-2.62815957739511e-05
-5.8354568466752e-05
-8.88931258678488e-06
-6.07283559214025e-05
-6.84203649190626e-05
-5.31693801928647e-06
-4.81105811048716e-05
8.23625821709601e-06
-4.79476875263146e-05
-1.0227464005421e-05
-2.41981573545322e-05
-1.94822152075675e-05
-4.41728417913333e-05
-3.08464821146722e-05
-5.29781034572682e-05
-8.45266233324997e-05
1.64836385458064e-06
-7.78737416778483e-05
-3.36453219024919e-05
-1.24926715026202e-05
-1.34107868703274e-05
-2.25400111932355e-06
-4.54791306346412e-05
-3.49210784403014e-05
-2.38971405836623e-05
-2.24907263781068e-05
-5.85968782152277e-05
-2.38470982875616e-05
-3.44583542195288e-05
-1.06368230379838e-05
-6.16872248085637e-05
-3.06843919192002e-05
-3.12675094049213e-05
-4.4119377923157e-05
-5.6982523159826e-05
-4.08436564731063e-06
-4.80716408189853e-05
-1.39568997893222e-05
-4.68462824743661e-05
-3.13309614817702e-05
-3.58800670287218e-05
-3.12900298507078e-05
-2.09211610174367e-05
-5.06651402054101e-05
-6.40993171279441e-05
-2.66865159262964e-05
-8.01267680969703e-05
-4.66189203543769e-05
-1.01408226405811e-05
-5.64845469543738e-05
-4.52819992296935e-05
-1.80686870240093e-05
-3.28747145675958e-05
-2.55502693675341e-05
-5.76265270019354e-06
-3.05845919928241e-05
-4.62280285601292e-06
-2.21548771602527e-05
-2.89377210540793e-05
-3.15504778841496e-05
-3.28071457526315e-05
-4.12511979646493e-05
-5.05094580803254e-05
-2.87912582880955e-05
-2.01720341187074e-05
-4.56237154099206e-05
-4.54117658629139e-05
-3.60502456449793e-05
-3.27835789006248e-05
3.63537050376036e-06
-2.23571788369361e-05
-5.29944976469337e-05
-3.80070622956125e-05
-3.49883971764918e-05
-3.83806916620064e-05
-4.94409486043321e-05
-1.0328909929553e-06
-2.61737018982668e-05
-5.91260738988064e-06
-1.63557286021559e-05
-9.67301198618447e-06
-2.41151204720454e-05
-2.67699887935372e-05
-3.71995104601e-05
-2.4186905320157e-05
-1.91693662913561e-05
-1.72200967260577e-05
-2.61267612977549e-06
-3.44471512841771e-05
-3.50839527081667e-06
-2.49499920204548e-05
-5.51990021513967e-05
-2.15069343264834e-05
-2.31245154046128e-05
-8.20628486964597e-05
-5.84393047834894e-05
-7.88814639374483e-06
-2.26309732247974e-05
-4.95135008732322e-05
-5.30426018858239e-05
-5.64160481025587e-05
-1.59432614652833e-05
-4.10666174706428e-05
-3.03750159014594e-05
-5.72825602502893e-05
-2.62308530145789e-05
-5.51450698578994e-05
-5.11393654913344e-05
-2.65821856232219e-05
-7.5703771584002e-06
-2.53126848625386e-05
-2.8276302053267e-05
-6.56280022977119e-05
-3.35445876083885e-05
-3.74880796227376e-05
-3.48511543141379e-05
-1.32585007342975e-05
-1.9941779367901e-05
-5.82167970697604e-05
-8.90587729767653e-06
-1.95802240300318e-05
-3.17848692144249e-05
-3.28334428681857e-05
-6.64308912362715e-05
-1.37333485037874e-05
-1.69499667950444e-05
-1.5266538583272e-05
-2.59698695851278e-05
-2.8622884700819e-05
-2.59245520310528e-05
-2.43330052169607e-06
-4.96211439829093e-05
-2.28709422982161e-05
1.078873143494e-05
-2.7940892706388e-06
-1.77320594612788e-05
-5.93673065815268e-05
-3.95517532705699e-05
-5.61220792029629e-05
-5.03868552914224e-05
-3.20173724093839e-05
-7.74384074691522e-05
-5.80508021513899e-05
-2.78042290752706e-05
-7.39459761833528e-05
-1.67229666143308e-05
-6.63896371941821e-05
-3.9828959911846e-05
-1.26564908886598e-05
-5.28396927313034e-05
-7.62023481718989e-05
-1.0164325586941e-05
-4.47454338164408e-05
-5.98289663595768e-05
-2.63202372107663e-05
-2.02159560460638e-05
-2.63490725100078e-05
-3.92905796471822e-05
-6.56753302858138e-05
-4.19791616838019e-05
-3.30725484923227e-05
-4.10119645781174e-05
-5.30019368723501e-05
-4.83310091690862e-05
-1.32678923032305e-05
-4.56301208441264e-05
-3.01075938709194e-05
-2.57159857257998e-06
-8.2718155027008e-06
-1.3044920936012e-05
-5.00658377060568e-05
-2.85679580186493e-05
-4.86328705474393e-05
-1.66447634749579e-05
-4.69757191366673e-05
-1.02815612628736e-05
-3.42062647009587e-05
-2.50278017678837e-05
-2.0723220179468e-05
-3.97695182597887e-05
-8.90127401073361e-07
-4.28762324311917e-05
-1.95959088658259e-05
-1.88475868272566e-05
1.3654350170164e-05
-4.65597459864697e-05
-2.99047373907891e-05
-3.3139801367237e-05
-7.44592655070297e-05
-6.07058214132759e-05
-4.02183925145409e-05
-4.32243964947537e-05
2.38835429289157e-06
-3.6684613138557e-05
4.04694900876191e-06
-3.07068161693005e-05
-3.51157412342195e-05
-3.67079241412329e-05
-5.90800649983106e-05
-3.74697145549482e-05
-3.63557623257534e-05
-6.43383650605691e-05
-3.84423320098242e-05
-2.79542736622406e-05
-2.77580871713425e-05
-2.1840888286678e-06
-3.31260282269774e-05
-9.81544512046195e-06
-1.83893197453566e-05
-6.11038720444924e-05
-7.98331857970974e-05
-3.38167744159454e-05
-2.63739170717073e-05
-3.74592203234603e-05
-5.35722538072538e-06
-1.64687860439062e-05
-3.958247128513e-05
-2.698909688657e-05
-3.49172326343791e-05
-7.13569794960369e-05
-4.2380754832142e-05
-1.93665915450338e-05
1.39440455897562e-05
-5.36672387567429e-05
-4.66093903551231e-05
-5.12690979455269e-05
-4.77390319326635e-05
-3.81643463315793e-05
-5.19247851956613e-05
7.48859656446676e-06
-1.25871864076808e-05
-2.30779781458855e-05
-3.40006942549795e-05
-4.4904976515602e-05
-5.35064855575727e-05
-4.36967459733552e-05
-2.70623603404033e-05
-3.44676666424331e-05
-5.26991709811377e-05
-2.3470281787714e-05
-3.42248559647312e-06
-2.68326575735894e-05
-2.92077869924084e-05
-2.73262199656124e-05
-5.42936451959902e-05
-5.89632857329405e-05
-3.73648164785472e-05
-3.95806939240744e-05
-3.92407871622993e-05
-2.76562923776928e-05
-6.57344761297448e-05
-3.67591149874946e-05
-1.71310001599758e-05
-3.77551938133122e-05
-4.55747062994098e-05
-2.29389184878484e-05
-3.56987617900104e-05
-4.13416010420538e-05
-4.13829509082795e-05
-1.48218916618502e-05
-2.03585491798202e-05
-1.58386217585841e-05
-3.45181700502319e-05
-3.36468278148297e-05
-2.13894991334165e-05
-2.64956365552306e-05
-2.67840978335618e-05
-4.28607474776789e-05
-4.08479142190171e-05
-1.16242682110893e-06
-6.87403366651615e-05
-4.80292275853019e-06
-1.44506025472323e-05
-4.35417713023033e-05
-4.99330804159443e-05
-2.72319575990622e-05
-8.43539603036404e-05
-3.42360771600723e-05
-2.01376181036015e-05
-3.80677930269784e-05
-5.35205302972894e-05
-2.99957638111813e-05
-4.52495741455609e-05
-4.53660959151857e-05
-4.26911247833388e-05
-2.21278090099372e-05
-1.8447633156629e-05
-6.21865267792495e-05
-4.08305829445552e-05
-1.34298218129328e-05
-4.22269097876872e-05
-5.77861755140964e-05
3.51045443670884e-07
-2.56030953767705e-05
-2.63460541605438e-05
-5.5523465203814e-05
-3.293764372051e-05
-5.16645753934386e-05
-3.97910904681426e-05
-3.96735309344825e-05
-1.78091200151982e-05
-2.30018058886095e-05
-5.27602273024321e-05
-4.70391165521229e-05
-2.17012513102994e-05
4.53064883573253e-06
1.13821984109784e-05
-9.79938560527581e-06
-2.61503132049941e-05
-5.62555721339542e-05
-1.78775633608502e-05
-3.68737419385183e-05
-5.40320943982023e-05
-5.19181013573394e-05
-4.9409144329316e-05
-1.47472288837969e-05
-1.10445061386488e-05
-4.60775515324307e-05
-6.14529951000579e-05
-2.78674554386913e-05
-6.93555922743128e-05
-3.81973057906159e-05
-7.30251625803786e-05
-2.30492959987935e-06
-3.25506210557762e-05
-2.96731507550697e-05
-5.19708165359254e-05
-7.02869923504277e-05
-3.61689713031242e-05
-1.04776322568669e-05
-4.61536830362634e-05
-1.56286995790325e-05
-3.82254226021897e-06
-3.94569130732763e-05
-1.74092519415382e-05
-5.60781119481375e-05
-1.36254384008996e-05
-2.62619801942068e-05
-6.63364809543598e-05
-4.58606523735265e-05
-4.1696087570993e-06
-2.81597848600768e-05
-5.13001189592327e-05
-2.7946535566293e-05
-3.20012692663017e-05
-5.11103797890611e-05
-1.91345319383127e-05
-1.81636905984741e-05
-7.5176887365506e-06
-8.15444760841077e-06
-6.15658644668138e-05
-4.91417050290143e-05
-1.43699640588144e-05
-2.05805698484534e-05
-5.10810377570984e-05
-2.52316896089461e-05
-2.3891197582248e-05
-3.5992787202627e-06
-4.86150305310501e-05
-7.36567616806549e-05
-3.06850354903641e-05
-3.52934699978996e-05
-4.20464467538784e-05
-4.59248646736262e-05
-2.99827385299071e-05
-4.19961902164302e-05
-3.67737820658695e-05
-4.79004440549327e-05
-4.10445764701378e-05
-7.20854878440494e-05
-3.40811449795942e-05
-4.27648752080599e-05
-6.72424181842139e-05
-2.30891176905333e-05
-3.25241862998614e-05
-2.76113302064997e-05
-3.36415703457868e-05
8.6039246544511e-06
-5.39965573047111e-05
-4.73266838680432e-05
-3.51075097678052e-05
-4.40821830042888e-05
-3.93654556027982e-05
-3.33938334188673e-05
-2.58281775685423e-05
-7.93009700906022e-06
-2.75651555590234e-05
-4.11595485958786e-05
-2.37072901489459e-05
-5.02299214217348e-05
-6.50655398696141e-05
-5.46344812690428e-05
-5.17076522583205e-05
-1.04927294152219e-05
-2.66197216752257e-05
-3.48823228134598e-06
-2.09855342971476e-05
-2.49390638721978e-05
-2.19436514323891e-06
-1.31876875975956e-05
-8.11335905017854e-06
-1.50825382515969e-05
-2.79701167388127e-05
-4.67348031345868e-05
-5.68150467230505e-05
-5.23247468203823e-05
-4.1899369873463e-05
-2.61100500095021e-05
-4.37952880354439e-05
-3.8235651809062e-05
-4.56597076043342e-05
-2.15671089907612e-05
-3.97167458895005e-05
-3.88332682990385e-05
-2.67219778252205e-05
-4.65502063368514e-05
-5.53997223980157e-05
-3.56979640302296e-05
-2.30932474909121e-05
-3.89563260215945e-05
-3.30535286184401e-05
-1.94104789483693e-05
-2.64466750294151e-05
-2.72816409190618e-05
-7.29364901662435e-05
-6.59261085640639e-05
-4.85180901645875e-05
-4.99555642342637e-05
-4.24537489172344e-05
-1.2303869730938e-05
-3.26408130004951e-05
-2.79621656569438e-05
-3.45623286410881e-05
-1.72827989487509e-05
-6.63436736561389e-05
-3.63718221944927e-05
-1.42828755937988e-05
-2.91775536467345e-05
-1.62335634761074e-05
-1.8339186932307e-05
-5.89746846063472e-05
-3.27014536677289e-05
-1.67188833383215e-05
-1.4452281200363e-05
-1.99077062980417e-05
-2.03976072830569e-05
-3.27122967916786e-05
-3.44716832652444e-05
-3.84456871605963e-05
-2.71909359216402e-05
-1.13866696229355e-06
-2.72730979927031e-05
-2.48880853950413e-05
-4.32083104802975e-05
-2.27844408235807e-05
-4.91207386740996e-06
-1.13362075962405e-05
-2.68017217638946e-05
-2.97008609416983e-05
-2.07735624084217e-05
-3.15873675736699e-05
-2.78589238528703e-05
-2.85360377309709e-05
-7.29687385207563e-05
-2.54268819214928e-05
-1.58330759103923e-05
-5.7310716482273e-05
-1.39090410547248e-05
-4.6408776862519e-05
-3.49027007344236e-05
-5.62484663068246e-06
7.41136148797418e-06
-6.8811107384417e-05
-2.64698782758576e-06
6.42586655729358e-07
-3.4282724317971e-05
-7.71398785172346e-05
-3.0049943040681e-05
-4.32518202330321e-05
-5.61590235224838e-05
-6.163544931781e-05
-3.87180240420979e-05
-5.47881128143423e-05
-1.34820431232759e-05
3.12216198149288e-07
-3.61801057836781e-05
-5.89985718671735e-05
-4.00331044006259e-05
-1.68194152786981e-05
-3.00160180567903e-05
4.15481578801385e-07
-1.9294126745142e-05
-3.88176426665473e-05
-4.33486074561878e-06
-4.80594308761893e-05
-4.9449404407742e-05
-2.31593576418521e-05
-3.95839119374984e-05
-4.94428705162254e-05
-2.92124163900117e-05
-3.5842199298592e-05
-1.77553818609355e-05
-1.94086256525141e-05
-3.79618887750676e-05
-3.92399649572204e-05
-3.39208681500005e-05
-2.65974020688136e-05
-6.04722788326091e-05
-4.65045240182915e-05
-3.5867382238298e-05
-2.74908532865308e-05
-2.52526413995713e-05
-1.11421770100971e-05
-4.09619715053969e-05
-6.38849857176166e-05
-3.83151770076599e-05
-4.70421250830159e-05
-4.4279567251437e-05
-3.35362512830575e-05
-4.48689627178083e-05
-1.49357932160864e-05
-1.09021657248027e-05
-3.73747579474227e-05
-5.74367551404895e-05
-2.10743532436517e-05
-4.11537410776247e-05
-9.5377739764299e-05
-2.07529529192132e-05
-2.96386372805861e-05
-6.06424430489526e-05
-2.62278852151452e-05
-1.60369670055565e-05
-2.43227178515402e-05
-5.14516590382913e-05
-6.65471893247954e-05
-2.3754266812732e-05
-3.79887570325278e-05
-5.01463282968997e-05
-3.31518285016103e-05
-7.99842492797484e-05
-1.65062897072793e-05
-3.68201009299984e-05
-2.60335966784432e-05
-1.12765935232815e-05
-6.14882100939653e-05
-1.73999496969275e-05
-3.08737662186774e-05
-1.22988357862142e-05
-2.69584121951814e-05
-6.77671696428485e-05
-2.03126452940256e-05
-5.48334727839273e-05
-7.32132418192802e-05
-5.84466062231762e-05
-6.6658472335238e-05
-1.12682197297769e-05
-4.56416315176155e-05
-3.25924326676505e-05
-1.43131311699047e-05
-6.04941304048722e-05
-3.66417278376201e-05
-4.65551814531596e-05
-2.04395976994799e-05
-2.58547040923218e-05
-3.50226400350667e-05
-3.11900985736413e-05
-3.65309482631055e-05
-5.87281560127849e-05
-3.10870480235823e-05
-2.56352319255634e-05
-2.9493347224539e-05
-6.37959695696404e-05
-2.62120614886656e-05
2.03743845072065e-06
-5.88852594129078e-05
-4.69389397403953e-05
-3.0985439708505e-05
2.68721210269266e-06
-4.62809220382513e-05
-7.11637889577607e-05
-1.58118882297876e-05
-1.77615257575875e-05
-4.34279717268689e-05
-4.05399448739544e-05
-5.89769014269117e-05
-2.96929573851931e-05
-3.90559652596247e-05
-2.24841650393076e-05
-4.98718812446055e-05
-4.06083400007003e-05
-1.74142677687944e-05
-2.65932444735749e-05
-2.81432707423472e-05
-1.17236079488428e-05
-6.49973344370431e-05
-4.45387252102925e-05
-2.2653495411215e-05
-5.70778007801853e-05
-2.59819791985573e-05
-2.44015039550075e-05
-6.1887297075532e-05
-3.89550517203127e-05
-2.68466977972444e-05
-1.45533305450379e-05
-3.90204005581491e-05
-3.72597487158269e-05
-2.64126368226258e-05
-4.62492502562536e-05
-4.15520998394375e-05
-4.73571187508802e-05
1.33754863190292e-06
-2.54989186930751e-05
-5.08708623067843e-05
-1.32436807510374e-05
-5.58954718161032e-05
-5.57363229113958e-05
-3.96922177262879e-05
-6.10388351895649e-05
-2.68945225894447e-05
-2.94456413843728e-05
-2.35139280756718e-05
-4.37785122836877e-05
-2.43624459026069e-05
-2.50474178564661e-05
-5.77492656806878e-05
-6.4967844320532e-05
-4.30473671003911e-05
-3.85048441499769e-05
-2.80988511273487e-05
-4.2845151076061e-05
-1.94723424362519e-05
-5.946827445724e-05
-5.06757121026766e-05
5.21489978211223e-06
-4.04892790220581e-05
-1.48797356719787e-05
7.83534168038854e-06
-1.31195851984398e-05
-4.73373142760929e-05
-2.72023495696144e-05
-4.13212032341735e-05
-2.79362894867243e-05
-3.79607961637825e-05
2.40991045585212e-05
1.38664400657511e-05
-4.35426217172029e-05
-1.36128096819456e-05
-8.89797418005947e-05
-4.39884055038622e-05
-1.92038261197452e-05
-2.30190544664622e-05
-4.249167277667e-05
-4.03998246015139e-05
-2.25165560232563e-05
-4.93668122693196e-05
-4.9163069250816e-05
-3.47081271083473e-06
-4.15847677993161e-05
-3.81402423736663e-05
-3.48140667695607e-05
-4.28960303950059e-05
-1.21068189240679e-05
-4.23477674090763e-05
-2.51387300478071e-05
-9.87504222503326e-06
-7.11782951783712e-05
-9.62197214163914e-05
-5.43067218968487e-05
-4.80316241179059e-05
-4.1272423799278e-05
-4.24612220170767e-05
1.54825442023781e-06
-1.83462027822573e-05
-1.6701147188956e-05
-1.45675142547516e-05
-5.04820407963355e-05
-4.24209643129393e-05
-4.39556891893544e-05
-3.33647717785013e-05
-4.87159789492705e-05
-1.62961425228266e-05
-2.68135294950494e-05
-3.11966258451301e-05
-4.42732231004041e-05
-3.74307256463393e-05
-1.70974958680032e-05
-1.99472243764213e-05
-4.26866150418567e-05
-4.55208578442778e-05
-3.95090517276519e-05
-2.82304818659244e-05
-3.50020682053343e-05
-2.75093052634621e-05
-4.16320039915739e-05
-8.77216870350012e-07
-4.17795763350079e-05
-7.3491700174806e-05
-5.68660534741514e-05
-3.70415619118078e-05
-3.34926197730031e-05
-2.10031915198082e-05
-6.35218909944704e-05
-4.59017300954079e-05
-3.80295177664013e-05
-1.13341436764292e-05
-1.02098431230444e-06
-2.98847584254536e-06
-4.43604873100785e-05
-5.55491476849713e-05
-5.07735202714478e-05
-3.33516559219835e-05
-2.58433132209118e-05
-3.68622224917869e-05
-2.05201022100078e-05
-2.82199235829835e-05
-1.52846707081095e-05
-3.8220329038698e-05
-2.70392854811252e-05
-4.37555676344177e-05
-5.07809188073587e-05
-4.54742839103019e-05
-2.68079151982128e-05
-1.90645520731177e-05
-2.54908253829689e-05
-3.51617497404556e-05
-1.70030436732812e-05
-4.1847463010843e-05
-6.75533295953508e-05
-4.13697007257305e-06
-1.48366581754349e-05
-8.34228186949645e-06
-4.76038379951107e-05
-2.07544647019459e-05
-2.49667502108726e-05
-1.84830933798612e-05
-2.11836607327209e-05
-4.34098053468266e-05
-2.54208835061528e-05
-5.31577463844944e-05
-3.08270638958575e-05
-3.68476041989021e-05
-4.32651412560075e-05
-2.11379152606258e-05
-5.18279422123423e-06
-4.21977007314368e-05
-3.75985767596348e-05
-1.47894897636436e-05
-6.55642398139819e-05
-2.84037757931573e-05
-5.15504005039355e-05
-4.4131469810766e-05
-1.14855973987947e-05
-3.48068557733996e-05
-3.94679007537906e-05
-3.7341060356502e-05
-1.55224284341548e-05
-5.16869803700547e-05
-5.03049363496325e-06
-3.3740083159284e-05
-4.3826810842216e-05
-4.35025884528151e-06
-2.58266511079308e-05
-7.74906874105136e-05
-2.17604169571191e-05
-2.05758879339267e-05
-1.78229648076798e-05
-2.3326423327629e-05
-3.76602011060222e-05
-1.94719558992497e-05
-7.1595554131056e-05
-4.91465954742374e-05
-2.40545469293597e-05
-2.67363635943253e-05
-3.10349138935149e-05
-2.98653821030671e-05
-2.90986408444329e-05
-5.48852686569071e-05
-5.82113579555895e-05
-3.24461835065084e-05
-3.15857108514315e-05
-1.03279380442202e-05
-2.11786041230369e-05
-2.63944631280034e-05
-2.08226792522194e-05
-3.03693503046944e-05
-1.89461219571521e-05
-8.02615756570322e-07
-4.41022298210925e-05
-6.90637331343038e-05
-4.49060193873208e-05
-5.19905427694686e-05
-3.12304766369084e-05
-6.21739970538368e-05
-2.58071229914953e-05
-3.58584591225847e-05
-1.7630144042551e-05
-3.416288439088e-05
-3.67857758353053e-05
-4.78602532215218e-05
-2.45059017048412e-05
-2.38728415452324e-05
-4.55612850329751e-05
-5.00265723257183e-05
-2.72173574365183e-05
-2.44132214420933e-05
-1.67880062359636e-05
-4.86065324852919e-05
-4.57920375700125e-05
-1.21288488504407e-05
-1.3439300659909e-05
-2.28004285888531e-06
-3.67067436383674e-05
-2.18243920196776e-05
-6.17094228357112e-05
-6.33848164167807e-05
-4.61730513188362e-05
-5.40116045907874e-05
-1.58260877580575e-05
1.5733819482213e-05
-1.62606795508034e-05
-1.63464405380139e-05
-5.18997682920007e-05
-6.12865212812536e-05
-3.17990580742398e-05
-1.6033771789324e-05
-5.37914112852689e-05
-5.49019403495027e-05
-2.15488725601911e-05
-7.46063542460596e-05
-2.71383646178442e-05
-6.44047255258692e-05
-1.63844171790079e-05
-2.55132343293065e-05
-3.34642766609487e-05
-4.26001636120599e-05
-6.14552051670592e-06
-2.00676108153307e-05
-5.44441237204698e-05
-5.07550055264403e-05
-4.91439479812906e-05
-3.78045721132101e-05
-3.56815189766328e-05
-2.75283455024238e-05
-4.95150050114781e-05
-3.54533780580438e-05
-7.34615000449287e-06
-3.93029531934265e-05
-5.55895116647698e-05
-2.666734548927e-05
-1.41697074339366e-05
-5.66036850525846e-05
-4.70827700303863e-05
-3.33848709222815e-05
-4.59258694400759e-05
-5.68620645838548e-05
-6.11175223827569e-05
-7.26300129904999e-06
-5.56982161722537e-05
-2.23033357968107e-05
-5.69791129833107e-05
-1.92126298905921e-05
-3.58299629836054e-05
-6.29607277839348e-05
-2.64290473584561e-05
-1.29123961811605e-05
-2.86462915333441e-05
-1.92808904026396e-05
-2.64213163614406e-05
-6.94600101853753e-05
-7.42973743067906e-05
-8.18907367348214e-06
-1.67762133279755e-05
-1.97381032494128e-05
-3.46803202184691e-05
-3.97091198193266e-05
-7.69465510426082e-05
-4.27214245890097e-05
-4.22502052288216e-05
-4.10275008821906e-05
-7.27101106796598e-06
-2.17678338570747e-05
-4.205147628055e-05
-2.88000242725208e-05
-2.89240576603997e-05
-5.10025988437388e-05
-2.24701376337555e-05
-5.10190706974105e-05
-5.55830492683845e-05
-6.03609374116821e-05
-2.55360000356525e-05
-5.31726709678147e-05
-2.59238601386126e-05
-3.81135948880691e-05
-5.8308175150017e-05
-4.37846384400361e-05
-3.53918040439798e-05
-5.65506061145424e-05
-4.4353514227496e-05
-2.20094945693368e-05
-1.34350869110838e-05
-1.93214783397114e-05
-2.166497820375e-05
-4.33509879503136e-05
-4.84550900668368e-05
-4.7331622429476e-05
-3.98908883591328e-06
-3.94511679107631e-05
-7.77596216443231e-05
-3.3075652238193e-05
-3.07804078417165e-06
-3.14134622338968e-05
-4.40151253089379e-05
-1.22583446483768e-05
-1.51132765577056e-05
-3.15743217016145e-05
-4.13330722932805e-05
-3.45170517176575e-05
-6.22523854372211e-05
-1.49954713017961e-05
-4.74824437028375e-05
-3.04561446071922e-05
-3.8043103305906e-05
-5.78394714525823e-05
-2.5745252781533e-05
-5.07941761070352e-05
-3.87941515291415e-05
-5.40160407466853e-05
-1.03914502498905e-05
-2.61576445803706e-05
-5.12244712587571e-05
-5.09205145479087e-05
-1.49540463099513e-05
-5.09232792770361e-05
-4.52885485022185e-05
-5.65483622391193e-05
-5.5360688279197e-05
-3.78942094152796e-05
-3.27231214666029e-05
-7.91494497034562e-05
-4.33760385339265e-05
-1.76899589841037e-05
-4.15267362012633e-05
-2.54964331880283e-05
-3.23784767831487e-05
-6.07344396211249e-05
-5.34046488943237e-05
-1.75195339821844e-05
-2.7275655673192e-05
-5.33941747754447e-05
-3.29100027100274e-05
-1.58735310429986e-05
-3.24653137959209e-05
-5.69533770962409e-05
-1.46000256083674e-05
-2.75941003234776e-05
-7.21432432879131e-05
-1.28451613855327e-05
-4.80940589490624e-05
-7.44029446556083e-06
-3.09967488255598e-05
-5.48061590657595e-05
-3.46415587438636e-05
-2.73290228820268e-05
-3.24860409647866e-05
-2.98745132364892e-05
-6.01791759245276e-06
-9.9258490683646e-06
2.11212431947508e-06
-3.64183577767147e-05
-2.1544577661498e-05
-2.26822622728514e-05
-5.46821238026264e-05
-5.01232992240171e-05
-4.6436381877815e-05
-1.80847973374974e-05
-3.052980652601e-05
-1.94754430388919e-05
-5.11892563031246e-05
-4.83613327307156e-05
-5.08215128742122e-05
-3.98698667681123e-05
-2.48070793683582e-05
-1.83523293474871e-05
-2.45541929983827e-05
-3.54175466545899e-05
-3.46473022987585e-05
-2.44747176853529e-05
-2.18309208108911e-05
-2.29902007642585e-05
-5.5495913924698e-06
-3.80145517137434e-05
-1.3622044111529e-06
-5.06505776056642e-05
-1.94392869203857e-05
-4.2639987189642e-05
-6.76013785430989e-05
-2.84822333085338e-05
-1.83963161440754e-05
-5.70218266956784e-05
-4.47972528446149e-05
-6.6154798204526e-06
-5.78188076645182e-05
-2.56606052938748e-05
-4.3270752698769e-05
-4.63437374768293e-05
-4.01908324415247e-05
-5.96652469172221e-05
-3.94627915693097e-05
-1.31857112524284e-05
-2.91425135952147e-05
-3.493502072292e-05
-4.98075211771594e-05
7.88714269145898e-06
-9.34860725664953e-06
-3.21556013200186e-05
-2.77322186997633e-05
-2.80749511600452e-05
-6.04497745782977e-05
-3.5940268048536e-05
-2.50492539929304e-05
-3.28469483067227e-05
-5.00485003591998e-05
-5.64347280132103e-05
-9.74828502172262e-06
-5.18590017587959e-06
-1.72551870594585e-05
-3.71784031656762e-05
-3.90408697242815e-05
-2.40843668706665e-05
-3.09145143058256e-05
-5.5039704314353e-05
-1.32765658684753e-05
-3.21891085657358e-05
-6.58114903579787e-05
-5.28531492767186e-05
-2.14225544666853e-05
-1.37668518270485e-05
-2.50632036323017e-05
-1.54808893684212e-05
-6.28126466316944e-05
-3.41768022108821e-05
-5.13473860889275e-05
-5.19100727805424e-05
-2.65968925440864e-05
-2.57241087046292e-05
-7.86257085746139e-06
-4.46150899831133e-05
-6.25851946455156e-05
-2.31785223066029e-05
-4.80451194998496e-05
-4.70173830940305e-05
-4.92509093161277e-05
-3.78887945007338e-05
-4.19495751290242e-05
-3.02646555013739e-05
-7.04964904247072e-06
-3.82730899044837e-05
-3.03907583611455e-05
-2.83514426635563e-05
-1.17148476205336e-05
-4.8772122449619e-05
-3.24421341431105e-05
-1.67700264533093e-05
1.05749963134796e-05
-1.50841233281169e-05
-2.6163499965519e-05
-3.51784210780804e-05
-2.22350574460676e-05
-3.91625905259909e-05
-4.8741795663274e-06
-2.27769927033737e-05
-4.82699685929969e-05
-5.02683814901648e-05
-4.3805129639309e-05
-4.08722127241717e-05
-3.60390774041372e-05
-6.12563765161155e-06
-2.8114810949531e-05
-2.42677900580083e-05
-3.10111416420702e-05
-3.33219413653542e-05
-1.60994995894733e-05
-3.07297318614496e-05
-3.60421322637628e-05
-3.53567550314237e-05
-5.19814487714855e-05
-2.54791981849145e-05
-4.1540491181031e-05
-4.4945912647871e-05
-3.93854622672096e-05
-1.68454703091253e-05
-1.57889550204674e-05
-5.59079881241848e-06
-2.41154235546755e-05
-3.13054191764916e-05
-4.22068076001519e-05
-3.33237329999042e-06
-4.48703683824777e-05
-3.93941747189211e-05
-4.6717598608921e-05
-2.2996519612483e-05
-3.54329832133918e-05
-3.32125315472069e-05
-2.91715385600445e-05
-2.91108371811031e-06
-5.46915409746874e-05
7.91784475704118e-06
-4.09737926892395e-05
-4.19231698451303e-05
-3.70567874635787e-05
-1.8209595110382e-05
-6.65402749779891e-05
-2.12187739825583e-06
-2.74723282246752e-05
-1.59024594075922e-05
-1.3783298894254e-06
-1.41925526180408e-05
-3.71667113896728e-05
-1.13749840180166e-05
-6.5148583339687e-05
-9.52692909129666e-06
-2.34990686974564e-05
-4.46525011230022e-05
-4.32095783299217e-05
-4.68706869585343e-05
-6.91307400433074e-05
-4.33262094733402e-05
1.1091892331001e-05
-4.81775451835238e-05
-5.41938718983478e-05
-1.48621370501046e-05
-2.81936893148011e-05
-3.48269860722755e-05
-4.32904558217842e-05
-9.74030883374218e-06
-5.50372041200929e-05
-2.14193691993153e-05
-2.88536734456389e-05
-1.04506589713017e-05
-2.9098360361946e-05
-4.66214507216465e-05
-1.47042247568531e-05
-3.92412414105507e-05
-1.74365028776758e-05
-4.47697117463876e-05
-2.45858331745983e-05
-2.40399915682123e-05
-1.19428988798221e-05
-5.65258041796833e-05
-3.25234028142889e-05
-7.44612016413779e-05
-3.39267723778588e-05
-8.55337828527183e-06
-3.32949420564353e-05
-2.18048349535731e-05
-3.64481024794971e-05
-9.26217572299236e-06
-4.04248088717289e-05
1.0090247367844e-05
-8.22483893005371e-06
-4.83498852039787e-05
-4.95752344211445e-05
-5.22960303947756e-05
-4.26391185369157e-05
-5.95781180750117e-05
-4.15199542141981e-05
-5.44566650409578e-05
-4.8843978119715e-05
-3.47117780216512e-05
-3.03951989552789e-05
-8.62370595717546e-06
-5.02294699430138e-05
-2.37827500595641e-05
-3.98288489594214e-05
-6.34193622654801e-05
-2.72197991444818e-05
-3.20884674283314e-05
-3.50660187639942e-05
-1.88294802403598e-05
-5.52724257596584e-05
-4.53786556575988e-05
-2.45615757557466e-05
1.18986105021889e-05
-4.72680898441725e-05
-7.14467989905764e-05
-4.48700215313352e-05
-5.52040923946296e-05
-3.06256741517312e-05
-2.41480815595028e-05
-5.1277900888035e-06
-3.13478750590592e-05
-2.03721538295701e-05
-1.08566565982794e-05
-3.21819335822907e-05
-4.21500150422718e-05
-5.32963592248402e-05
-3.18803684059965e-05
-4.07216375758456e-05
-3.0588452358428e-05
-5.33493680614522e-05
-4.45002272663778e-05
-4.18053393862548e-05
-3.47875602736629e-05
-4.48260057736456e-05
-5.65889413959278e-05
1.09803346928952e-05
-2.03436774440492e-05
-2.94941206669679e-05
-4.20874047837925e-06
-4.35032779591079e-05
7.09334890612314e-06
-5.50895577034613e-05
-3.95137893906788e-05
-3.42001780531476e-05
-7.2031697433595e-06
-1.67819629223512e-05
-2.87096782658711e-05
-3.9965730414944e-05
-1.42576044848301e-05
-4.83031777808556e-05
-1.58697036910668e-05
-2.71188177426134e-05
-4.23930296555611e-05
-5.17013878632315e-05
-5.78375199051432e-05
-4.8597516723024e-05
-7.96028950746389e-05
-4.28264256320406e-05
-9.14845258727694e-06
-1.05648799485201e-05
-1.16995399071292e-05
-2.17022694339245e-05
-3.84480689230161e-05
-5.64213178505675e-05
-4.88527830342863e-05
-2.38022460264615e-05
-3.80889163664416e-05
-7.06739659177544e-06
-4.24542575625874e-05
-3.39250184490214e-05
-3.79101535893666e-05
-5.30302947672585e-05
-3.42843470121421e-05
-5.04654517055907e-05
-3.76096593441898e-05
-2.62759201800369e-05
-2.1870624985912e-05
-3.49021484965469e-05
-3.42744279242326e-05
-5.38878804573702e-05
-6.02461413587514e-06
-4.39052298234192e-05
-4.98082168606779e-05
-3.10790342303585e-05
-4.54495013823236e-05
-4.28361428658999e-05
-1.05398622667931e-05
-3.07110693236226e-05
-2.26281266108077e-05
-4.66397025093318e-05
-5.10037151135868e-05
-3.66568420010395e-05
-4.65187635988086e-05
-4.39603468242137e-05
-5.40523747407494e-05
-6.0860770389338e-05
-5.22338936265311e-05
-1.41326785792498e-05
-7.6477509695934e-05
-5.98960713501133e-05
-3.68895641107612e-05
-1.61234652512267e-05
-8.65177866085064e-06
-3.07867565964608e-05
-1.95448609142886e-05
-7.44135727998098e-06
2.26721641337756e-05
-3.42846695004103e-05
-3.60685846928656e-05
-3.52282855549659e-05
-1.96450338725231e-05
3.00375448746297e-06
-4.32992830107296e-05
-9.53279100138144e-06
6.17744885077917e-06
-4.93318877070828e-05
-3.2322535064101e-05
-3.75309504557306e-05
-6.20099692208706e-06
-3.28803415467297e-05
-3.78094173492938e-05
-5.68713624174336e-05
-3.69650658296965e-05
-4.56399119773641e-05
-7.56677748743782e-06
-5.80087333030187e-05
-1.61630953839869e-05
-3.15511438391259e-05
-5.3429424966182e-05
-4.23917115517899e-05
-5.83046767038582e-05
-1.74838023567393e-05
-6.86502061466518e-05
-6.59365923129868e-06
-1.85862024984554e-05
-3.91958016030706e-05
-4.10941159949523e-05
-6.13708124564915e-05
-3.60352538507671e-06
-5.41286385778505e-05
-5.23583031006124e-05
-2.15141653843994e-05
-3.87544342295488e-05
-2.8936258616481e-05
-2.56994318229891e-06
-5.55389770066796e-05
-7.11347727896861e-05
-3.58627046456575e-05
-4.8919588261995e-05
-3.4736091131322e-05
-2.08205997523967e-05
1.11631326842134e-05
-4.18425862451233e-05
-3.591123999001e-05
-4.86824313052574e-05
-2.28923074380637e-05
-6.24062290863552e-05
-4.617040637207e-05
-1.56339397359807e-05
-6.85033568052277e-05
-4.02358543281978e-05
-1.26331410299692e-05
-3.60419173825296e-05
-8.19272042655458e-05
-3.45066970004776e-05
-2.66147034361175e-05
-4.52380615766628e-05
-3.44815983807433e-05
-5.61612557956264e-06
-3.58325409738775e-05
-4.60106338494404e-05
-3.46253547031766e-05
-9.38559842879972e-05
-2.23594379968344e-05
-2.77152052061291e-05
5.55411689535092e-06
-5.70338481184067e-05
-6.29899252135894e-06
-1.35754028591657e-05
-3.92018625202501e-05
-6.17959404778697e-05
-8.96749238415154e-06
-6.1355043754591e-05
-2.27706189314538e-05
-4.7481602006934e-05
-3.99089663459424e-05
-3.300964970714e-05
-1.95816553552458e-05
-3.42208048088808e-05
-2.27960116454369e-05
-2.36328873134437e-05
-6.93160704164119e-06
-1.84791004574219e-05
-4.03259278156203e-05
-3.62962808159732e-05
-2.57832288916029e-05
4.95243541716648e-07
-1.04008689594699e-05
-3.06197679511066e-05
-4.71297522069792e-05
-5.83010590870166e-05
-1.35215828641233e-05
-3.54021822764224e-05
-2.55286912396403e-05
-4.39515975975938e-05
-4.0977937638839e-05
-5.98933874732686e-05
-3.59464101606383e-05
-2.83157209755254e-05
-5.00600568878605e-05
-5.09192077972709e-05
-5.02285944126189e-05
-6.18245557430415e-05
-4.01075012051556e-05
-1.70387179999234e-05
-3.36449804513374e-05
-3.52506569369974e-05
-2.7409739748853e-05
-1.25485492645879e-06
6.19017225393241e-06
-4.51145712905588e-05
-4.84980072460623e-05
-5.38611782905743e-05
-3.40569461539391e-05
-5.3642202289454e-05
-3.31253202810703e-05
8.33975795543663e-06
-2.99625299289701e-05
-4.54234682249525e-05
-2.47303039414423e-05
-5.96836990664558e-05
-3.53405800214463e-05
-4.97397298486397e-05
-2.64807514015119e-05
-5.50090818447771e-05
-4.4932256502402e-05
-2.08914058846254e-05
-1.31671913013222e-05
-3.1003555253897e-05
-3.93971813509159e-05
-2.12859343299252e-05
-8.78889236238612e-06
-4.42861405307243e-05
-1.46124491660716e-05
-5.02748747440921e-05
-4.22740993372642e-06
-9.85420047288678e-06
-6.47280272356479e-05
-2.44361206671136e-05
-3.44570991247785e-05
-2.80607989135088e-05
-5.98897718197644e-05
-2.45699255196378e-05
-8.22602212072396e-05
-4.94942654599692e-05
-5.34260430934433e-05
-5.51525764356523e-05
-4.02977684575197e-05
-6.4242840270039e-05
-3.10455337842181e-05
-5.5913766058086e-05
-2.81074506529724e-05
-3.32460635963462e-05
-2.58737107704773e-05
-3.4087039987744e-05
-5.70336569314988e-05
-5.09803078922533e-05
-1.16734367969788e-05
-4.68652770515071e-05
1.51258398362862e-05
-6.13797536899263e-05
-4.50479796500307e-05
-2.37627017315381e-05
-8.10332148506596e-05
8.77414377273e-06
-1.72612123993611e-05
-1.22272059031602e-05
-2.53719070911042e-05
-9.95845852668767e-06
-8.05974779600298e-06
-3.74957930128535e-05
-2.41348006309438e-06
-2.85255039116701e-05
-1.45164769643052e-05
-3.5351757617878e-05
-1.37209396452994e-05
-5.77187046765835e-05
-5.00678806816885e-05
4.42778775750489e-06
-3.91187296035087e-05
-2.40977290215869e-05
-4.29471526722914e-05
-4.87362860342587e-05
-1.58553385607971e-05
-4.70396611623572e-06
-4.0096760328904e-07
-2.48240790291705e-05
-2.1527918489281e-05
-5.03230408473329e-05
-2.69571325242194e-05
-4.86609642393167e-05
-3.05258089268e-05
-2.1596508362959e-05
-1.48254660139274e-05
-1.96842733664578e-05
-6.0211398114857e-05
5.96092864055059e-06
-4.89838389442703e-05
-8.75692872664356e-06
-6.19716027886601e-05
-4.4498043289264e-05
-8.20410941915771e-06
-4.19954548874487e-05
-3.16554586582554e-05
-2.20123239697488e-05
-1.16361359567585e-05
-5.44211689638331e-05
-3.29815898049133e-05
-1.05462764519549e-05
-6.34080548568361e-06
-6.57998637783216e-05
-3.07866840241491e-05
-3.85272686313945e-05
-3.90915104871559e-05
-5.49639521495448e-05
-5.78207797244273e-05
-3.4263462850485e-06
-3.75467486088987e-05
-5.14019989220521e-05
-3.63827042635223e-05
-2.44312329230441e-05
-1.94175810099105e-05
-3.74430808112875e-05
-4.1579678805316e-05
-4.48705104222961e-05
-4.06949440618751e-05
-1.09411150397588e-05
-3.37936256290063e-05
-5.13176274745559e-05
-6.15948282579601e-05
-1.10227209236884e-05
-7.03417721113815e-06
-2.81045595401459e-05
-2.1768964118603e-05
8.31972479828029e-07
-9.37543766739733e-06
-1.94188524425631e-05
-3.99566981414594e-05
-6.12874960882012e-05
-4.95287627982263e-05
-2.32626570863093e-05
-3.27404012696818e-05
-1.79381634624164e-05
-3.81001250833255e-05
-1.70004264494131e-05
-2.62385131016491e-05
-2.72061915035673e-05
-6.86733506051581e-06
-3.24708306159533e-05
-1.12167410387675e-05
-4.78593163586207e-05
-2.70606324503774e-05
-1.0280979803929e-05
-4.42830763952298e-05
-2.72205374753174e-05
-9.62673160317561e-06
-3.77287909278966e-05
-3.19200828036676e-05
-1.97900343338592e-05
-2.59314118525806e-05
-3.71824177434982e-05
-2.10242273631594e-05
-5.49465739881888e-05
-1.58988324190192e-05
-3.65906726580201e-05
-1.85695091872942e-05
-8.16622175386693e-06
-2.97261611457423e-05
-3.18429345080869e-05
-2.16087686615204e-05
-3.69628089229407e-05
-4.92402912367053e-05
-4.59786299018312e-05
-7.63596804247208e-05
-4.73250949745307e-05
-1.09282517783284e-05
-1.14610202992229e-05
-3.58250801873184e-05
-3.42629614485453e-05
-1.88537988555116e-05
-2.16520284805591e-05
-4.00723185816462e-05
-2.36503073023355e-05
-4.87974954025523e-05
-3.87126678989313e-05
-9.07149717464253e-06
-1.10375192916801e-05
-4.77801771024669e-05
-3.15541742227462e-05
-7.15878095599255e-05
-3.15927816852665e-05
-2.68946684093092e-05
-6.29548546133687e-05
-4.0512073321013e-05
-4.55693133622802e-05
-5.22102189391284e-05
-1.85639021353948e-05
-4.43285746976201e-05
-1.02791331882132e-05
-1.90818224362588e-05
-4.15886195189069e-05
-8.18791783915894e-06
-2.49387094580443e-05
-5.03895582393847e-05
-1.16391017978012e-05
-3.59440282988711e-05
-5.10829724463383e-05
-4.63315036701422e-06
-5.19683191236901e-05
-2.81091570550507e-05
-2.69646290787698e-05
-5.80163757704558e-05
-2.17767420908545e-05
-4.01947827690536e-05
-4.02252489096056e-05
-4.79839788083288e-05
-2.48687590185578e-05
-2.09144283224633e-05
-1.58234750710433e-05
-3.15540310860711e-05
-4.41889745065951e-05
-4.88057634313618e-05
-5.16352849376438e-05
-3.73291132081307e-05
-4.06629135436258e-05
-4.86153239423495e-05
-2.90916960033049e-05
-3.30411094475256e-05
-7.74784424878455e-05
-2.66624554399779e-05
-5.60057789681855e-06
2.28092885366627e-06
-1.03737809935536e-05
-7.7722392163438e-05
-6.88169255693436e-06
-4.87219374509907e-05
-5.91708369379517e-05
-2.13596246836442e-05
-2.94809727755781e-05
-1.45977731192354e-05
-5.74881988141295e-05
-4.27805584908651e-05
-1.43733368924259e-05
-4.28046525729313e-05
-1.20075290533251e-06
-3.3209551948687e-05
-4.36858763481514e-05
-3.91722574943697e-05
-3.34593923256158e-05
-2.81862876750886e-05
-3.04048866754966e-05
-4.30559086900832e-05
-3.44425128791507e-05
-6.66953022390589e-05
-4.25449934086055e-05
-3.2159627630137e-05
-7.39094303414833e-05
-4.24397137088676e-06
-2.31511453328671e-05
-4.36714399220907e-05
-4.84936486694224e-05
-3.49534875589915e-05
-4.41942516920889e-05
-6.40235413092313e-05
-3.26273884523806e-05
-4.39933395793574e-06
-2.2551570125571e-05
-4.49159786135206e-05
6.1777145994675e-06
-5.87323094071177e-05
-3.14567535551333e-05
-5.33758207952974e-05
-7.09000568188899e-05
-7.58327444113665e-05
-2.38939194828853e-05
-4.97472528557693e-05
-2.96664645192779e-05
-4.01395698168647e-05
-1.70015575830299e-05
-4.30512696245888e-05
-1.82562438199687e-05
-5.82527924007519e-05
-6.95599919971307e-05
-3.48850651341206e-05
-3.31940196395696e-05
-1.19503468172844e-05
-1.36453308078997e-05
-4.25741150030377e-05
-3.18853207626748e-05
-1.51986574351396e-05
-4.35050277336721e-05
-3.90773786280992e-05
-1.11460125079213e-05
-3.33027756440544e-05
-3.23516078079217e-05
-3.2359028696436e-05
-5.55812532131122e-06
-4.58585671372559e-05
-2.11999625924002e-05
-5.57852682724566e-05
1.75251056088712e-05
-3.61883739210575e-05
-4.25292143206996e-05
-2.29686595904731e-05
-2.45185190686026e-05
-2.95203293340979e-06
1.15644246568611e-05
-5.80460613446112e-06
-3.83337049874921e-05
-2.25673637898699e-05
-1.24847587641149e-05
-1.60226336752786e-05
-6.38191338930057e-05
-3.93056925053677e-05
-6.54205813135235e-05
-2.28648968149703e-05
-5.64002317752388e-05
-4.27077622932954e-05
-2.60745784659548e-05
-2.89029356667985e-05
-1.04786977421267e-05
-3.79555314335208e-05
-4.42524254399045e-05
-3.17794099512951e-05
-5.40286322863893e-05
-1.54559543043553e-05
-2.34443204692923e-05
-1.2649553451021e-05
-5.07935840622231e-05
-1.19376495402519e-05
-5.30013763953437e-05
-3.19448408175295e-05
-5.04519242261105e-05
-2.98910618741103e-05
-2.52013260463964e-05
-2.9085317995997e-05
-4.7194094810237e-05
-2.56615057540864e-05
-5.81199330195158e-05
-3.15309345291603e-06
-1.35065566324181e-05
-7.06287229775984e-05
-8.49576653453758e-05
-4.60095275403888e-05
-2.43985875912844e-05
-8.17398630203825e-05
-5.52291623569319e-06
-1.72713277950513e-05
-2.0098079671008e-05
-1.40648837060288e-05
-1.15916185449602e-05
-7.83597086415569e-06
-4.95185113046226e-05
-3.21507637717948e-05
-1.49711006542084e-06
-3.54836960450979e-05
-3.65160526178198e-05
-3.12316718931329e-05
3.40409315539075e-06
-3.50320566109736e-06
-1.09189441351957e-05
-2.53256386836963e-05
-3.09360314949073e-05
-4.06579463411322e-05
-7.25865666985496e-06
-3.02345329302154e-05
-3.26099147533164e-05
-5.15851613043996e-05
-3.59616175611445e-05
-1.57337336165081e-05
-3.04176220103238e-05
-3.79828013827285e-05
-5.57964332354341e-05
-6.76292902870511e-05
-6.54527854062582e-05
-7.52962685905124e-05
-5.33106085957526e-05
-6.95790904732359e-06
-4.18212154858578e-05
-3.23790428404206e-05
-1.9738703366067e-05
-3.61841208293786e-05
-2.37536913802117e-05
-1.65546056207255e-05
-3.64031551961829e-05
-4.76166621624546e-05
-3.84639470704008e-05
-2.64826240168622e-05
-6.07359459482836e-05
-5.8636820706329e-05
-1.3212295811253e-05
-4.67927642018613e-06
-2.36198486456465e-05
-3.43943368864118e-05
-5.38155647691571e-05
-5.01518512958761e-05
-1.38690187815787e-05
-3.20838273077891e-05
-2.23168616588539e-05
-5.06823021088461e-06
-4.40493470626785e-05
-2.45169082633938e-05
-3.86634192744966e-05
-3.88523775489222e-07
-6.49277936277385e-05
-4.60203689137309e-05
-4.31527014417192e-05
-1.70262890236022e-05
-4.24784682972022e-05
-8.52160632800946e-07
-4.65775508671947e-06
-1.83899891430083e-05
-4.97686686308176e-05
-6.61783063551678e-05
-2.71366922740266e-05
-7.09032276469623e-05
-3.08095359081942e-05
-2.37547596535982e-05
-4.06291735726453e-05
2.82976306080106e-06
-3.93901983359397e-05
-4.64002740326009e-06
-2.12642089725601e-06
-7.80041759390038e-05
-4.55493023364873e-05
-2.50919651488789e-05
-6.2005059641715e-05
-2.52937639082275e-05
-7.31718783450836e-06
-3.04785350763361e-05
-3.65499493812969e-05
-2.30891789646426e-05
-1.05855079591344e-05
-2.3804967955388e-05
-1.9338892238218e-05
-6.68201721263547e-05
-3.70005821560877e-05
-4.43004579079714e-05
-4.86889983600529e-05
-4.65512025572324e-05
-3.15904870633007e-05
-6.44029766684489e-05
-2.26007150067983e-05
-6.18459439669272e-05
-4.29653627305939e-05
-8.83276602856405e-06
-1.13812592462997e-05
-5.15516887862739e-05
-4.82139355209844e-05
-5.42885491856103e-05
-4.48163396880693e-05
-2.58029788347402e-05
-1.61683298065568e-05
-4.90073912536594e-05
-2.88592111809612e-05
-4.41249795215677e-06
-8.31179425619357e-05
-3.60811928950191e-05
-4.3405727858709e-05
-8.42574400889472e-06
6.22493588551245e-06
-5.48870960675531e-05
-2.79097887971411e-05
-6.0970696184018e-05
3.06651709786254e-06
-3.60315776890325e-05
-5.14962812738409e-05
7.26989876797016e-06
-8.69111969584325e-07
-3.83232504869235e-05
-3.36734673348092e-05
-1.59835661090368e-05
-3.35654275642735e-05
-1.84711702024061e-05
-4.13788616118681e-05
-2.23228862655025e-06
4.52513067443957e-06
-3.19804757126856e-05
-2.29776744894199e-05
-3.21329488020696e-05
-1.86422372689435e-05
-1.50336520201603e-05
-8.49675772568089e-06
-4.46362925723413e-05
3.51185025042814e-05
-3.70569855037007e-05
-4.44649012484049e-05
-2.9300812844212e-05
-4.90498303473656e-05
-5.9204934199169e-05
-4.98358275405741e-05
-4.42420726138421e-05
-3.30586665953435e-05
-3.2792712490343e-05
-3.45091564741602e-05
-3.96890975437074e-05
-4.41930220314701e-05
-3.65549089843645e-05
-3.58667343529252e-06
-2.44886773194237e-05
-2.98130288590749e-05
-2.81943385459674e-05
-2.41587380571291e-05
-4.09556375032692e-05
2.12945506698704e-06
-1.52610481446887e-05
-7.13358867925981e-06
-2.98850631810091e-05
-2.89221157592947e-05
-6.30186309998956e-05
-5.89289600584616e-05
-5.49718364155191e-05
-2.35029607965174e-05
-4.96652924283075e-05
-4.45913281449237e-06
-4.63870550219002e-05
-2.81003772564234e-05
-3.996550157789e-05
-5.9296373236499e-05
-3.97257436918748e-05
-3.05444470459855e-05
-6.68046956914478e-05
-4.62495308397609e-05
-2.94538216867704e-05
-4.00573583042237e-05
-3.09723721000142e-05
-4.46393350899708e-06
5.74252947141821e-06
-1.58807405145421e-05
-4.69484695539923e-05
-3.39970150195091e-05
-4.32682528279935e-05
-2.56219924141939e-05
-4.87611573175049e-05
-4.16961696376419e-05
-7.98293457642175e-05
-4.0062878958207e-05
-2.78817530533765e-05
-4.50173607972002e-05
-1.85085150657412e-05
-2.61208518014664e-05
-5.49963174056918e-05
-3.4974342382391e-05
-1.43273155263738e-05
-3.78696929614015e-05
-2.57655397046017e-05
-1.34584018474666e-05
-5.49932063964627e-05
-2.4587216272796e-05
6.63204022395682e-06
-2.95036941432022e-05
-4.05553893398602e-05
-2.223280708973e-05
-1.13827041927354e-05
-5.472087719004e-05
-1.29150144584573e-05
-2.17974832068608e-05
-5.58830502523085e-05
-1.00861409898455e-05
-3.13590182879752e-05
-1.87823630808867e-05
-2.56706130683698e-05
-1.41027085958647e-05
-6.13550704859356e-06
-8.66407236944559e-06
-2.58357496983791e-05
-3.94732190546765e-05
-6.03673726515207e-05
-4.15843483052538e-05
-7.34848520160246e-05
-6.65239288174085e-05
-2.94123298370097e-05
-4.07092870131134e-06
-4.95077379547604e-05
-4.73600746219212e-05
-5.28605260005381e-05
-3.79262382281028e-05
-3.88319332426903e-05
-2.71250233897874e-05
-4.80092539774851e-05
-1.2875714925958e-05
-5.11331853459448e-05
-3.29690804986469e-05
-5.5426797283454e-05
-3.32560013817667e-05
-4.20455799009674e-05
-3.97580374988772e-05
-4.62321246112526e-05
-8.04286258583213e-05
-1.74915171392411e-05
-2.04928884275916e-05
-3.24348569966966e-05
-1.58788598378199e-05
-2.04516761544392e-05
-4.2859020315246e-05
-3.37598560552942e-05
-4.07555251127218e-05
-7.18409467196073e-05
-5.00378911133435e-05
7.81397997582696e-06
-5.46879702312644e-05
-3.59454841642763e-05
-1.73076458224511e-05
-6.04327739542333e-06
-4.83940985699224e-05
-6.02979112565666e-05
-8.48602822154423e-06
-3.76495226960799e-05
-9.40934828692346e-06
-4.59931008132193e-05
-2.29916082520369e-05
-5.39838687705767e-05
-3.91431723606799e-05
-5.8978541498869e-05
-1.04944759923335e-05
-5.24168415709023e-05
-8.07055697235434e-05
-4.26299786073711e-05
-3.18102210111009e-05
-5.94503333548357e-05
-2.86556500990974e-05
-2.77250453886768e-05
-1.4861994271084e-05
-4.2995891716064e-05
-1.56127675582818e-05
-4.88136708599587e-05
-1.90654453071569e-05
-1.08256848575832e-05
-2.5018542307265e-05
-2.67588237407342e-05
-6.95747601653003e-05
-1.42602143967637e-05
-2.7076380224512e-05
-2.95950516989306e-05
-7.1667176632836e-05
-3.59051711447728e-06
-4.11057230188937e-05
-5.63673504627981e-06
1.70392659641839e-06
-4.17453075099129e-06
-4.98653644461474e-05
-4.87112357816543e-05
-2.02243455253026e-05
-4.0729723188061e-05
-1.89409799192433e-05
-2.66595866347544e-05
-6.17161574904844e-07
-2.66173655407467e-05
1.11332794569509e-05
1.62174198587439e-05
-5.08469314822315e-05
-9.55173619276849e-06
-3.10802086588152e-05
-2.65906493808587e-05
-4.32810795385765e-05
-1.6467764184406e-05
-3.62371897705947e-06
-2.14667885274752e-05
-5.12797402955556e-05
-4.83783654468498e-05
-1.09666284038244e-05
-4.0851052571834e-05
-4.26308596480752e-05
-7.99996988581928e-05
-1.92589044499968e-05
-6.39629583727171e-05
-5.31830258596609e-05
-6.74033651163824e-05
-4.63485387582207e-05
-3.58315421193235e-05
-4.7464812507211e-05
-3.34198777537455e-05
-8.44490078492618e-06
-2.36732362582084e-05
-3.00271765991677e-05
-3.96017061398874e-05
-2.43933008634742e-05
-2.04934417633207e-05
5.45496794341878e-06
8.8251007685292e-06
-2.18872162948711e-05
-3.46670470426459e-05
-1.94795047856737e-05
-1.12062544146049e-05
-4.23713530519411e-05
-2.83769966579394e-05
-5.998683092604e-05
-1.47239564731366e-05
3.22210071702485e-06
-3.61981306579624e-05
-2.81022487703509e-05
-1.83906940054353e-05
-2.50129697284129e-05
-2.72847983655742e-05
-2.42717639155897e-05
-6.10377952183509e-05
-3.72897114473694e-05
-5.76032730936291e-05
-4.43543598246006e-05
1.66883916112794e-05
-2.6596497529539e-05
-3.19287583107889e-05
-3.24490001943969e-05
-1.65863737109974e-05
-3.12307203450337e-05
-1.3459366098869e-05
-2.2197381236666e-05
-1.88598508687883e-05
-4.27869184407661e-05
-3.64377945229062e-05
-1.99687057192047e-05
-2.65270285966508e-05
-5.04446783674881e-05
-6.61000025259476e-05
-7.08896308897659e-06
-5.1938762920946e-05
-1.36200668443647e-05
-2.40666759220761e-05
-1.99386066432759e-05
-2.75653587096445e-05
-2.47252026324066e-05
-1.6465036836858e-05
-3.57114341265027e-05
-4.48287395739754e-05
-2.73730265056256e-05
-5.38436597141648e-05
-3.03404000522473e-05
-6.84888989610045e-05
-5.84800958101702e-05
-6.2794950520243e-05
-4.4429510329529e-05
-1.71198568339286e-05
-2.99288768609483e-05
-2.68225590737951e-05
-4.93545788402832e-05
-2.6018987285667e-05
-3.53094478585892e-05
-2.59624540048451e-05
-3.25094773947808e-05
-7.56457807280915e-05
-1.28034209660702e-05
-3.24461477930202e-05
-1.50795791786786e-05
-6.80254528790348e-05
-4.43454914683527e-05
-5.89167710343315e-05
-3.79026087914539e-05
1.28304717865795e-06
-4.50008480823209e-05
-3.93851223690588e-05
-3.28341486607614e-05
-2.32603453773738e-05
-5.11770107317152e-05
-2.3689983790092e-05
-2.85327125092397e-05
-3.68372215454233e-05
-3.60048441408603e-05
-4.36654390544737e-05
-1.21161229656796e-05
-4.44519848213047e-05
-1.47118893183027e-05
-5.11019147609042e-05
-4.59949389153239e-05
-2.38084916146407e-05
-3.96196351948101e-06
-1.41267412861965e-06
-2.28093411095985e-05
-1.26204595008817e-05
-4.61469725912077e-05
-2.3683606503241e-05
-2.08018723132254e-05
-3.81127321197742e-06
-2.72174425969168e-05
-5.08729023369217e-05
-3.7671897988704e-05
-3.67439928360248e-05
-1.26409323632181e-05
-3.9496088088247e-05
-4.08537771710327e-05
-6.84728312468744e-06
-1.972173362703e-05
-9.6641949893728e-07
-4.30273901211122e-05
-1.618713580645e-06
-1.53345930938904e-05
-2.97710769960949e-05
-4.17616746175097e-05
-3.49714830074783e-05
-1.24804964086285e-05
-3.36013684385822e-05
-3.11356076496651e-05
-6.51251642868101e-05
-4.21070175349585e-06
6.46171062297418e-09
-8.68485818586862e-06
-2.27588664883582e-05
-2.49792796393738e-05
-5.25810633640221e-05
-1.90064020679304e-05
-3.31532076178456e-05
1.98264697397844e-05
-3.28060833366464e-05
-1.79901735503624e-05
-1.5696239356238e-05
-2.83640422663853e-05
-6.26519821269845e-06
-2.70606177136602e-05
-2.97876597241758e-05
-4.62837141294248e-05
-4.25348252376701e-05
-5.29510305380112e-05
4.01749655172958e-06
-2.47177589657736e-05
-6.63671545908508e-05
-1.86611814054849e-05
-4.97277699784442e-05
-6.14886473883625e-05
-2.53624025353495e-05
-9.69360786469145e-06
-4.6182611409097e-05
-4.12753046918101e-05
-7.96357841751272e-05
-1.56820665994687e-05
-1.91051535892741e-05
-1.60491705029676e-05
-3.42608161416594e-05
-1.87005330589436e-05
-2.59211410069715e-05
-2.43228412495224e-05
-6.21565186446501e-05
-3.52757488797825e-05
-1.94166571270144e-05
-6.09537130522362e-06
-2.63541348375578e-05
-5.26444324798453e-05
-3.80666173547765e-05
-1.30516410119366e-05
-2.03052285496913e-05
-4.92690798960549e-05
-2.81321209788396e-05
-4.11482248640324e-05
-1.16778758689503e-05
-6.47373739474509e-05
-2.34678356525852e-05
-4.91359924671942e-05
-2.97621993829875e-05
-2.56077731287445e-05
-2.67854703141118e-06
-3.31326762695758e-05
-7.20013840652411e-05
-2.97060210433649e-05
-7.39314724243755e-06
-1.31122120243313e-05
-2.75202742620734e-05
-4.68588208476921e-05
1.7534579556552e-05
-3.35015064084387e-05
-2.87729583304655e-05
-5.99090120806208e-05
-5.47381698510311e-05
-3.50044504226812e-05
-4.25002485272292e-05
-1.90863425850448e-05
-3.28381707358691e-05
-2.85212669728853e-05
-8.56420549979654e-06
-5.47004861947035e-05
-7.37295326217877e-06
-4.10130667680358e-05
-4.69161474683572e-05
-4.10816415746446e-05
-1.71280082692057e-05
-1.08306553821165e-05
-2.57997176101877e-05
-2.01783410500806e-05
-2.49665357524373e-05
-5.92918285762971e-05
-4.24542780109158e-05
-3.08323510911343e-05
-2.93857944175029e-05
-3.29043626472677e-05
-3.92887441550316e-05
-1.83761218224271e-05
-4.7618403428578e-05
-3.92726173956093e-05
-5.10594728223947e-05
-5.78990545090883e-05
-2.04472152084017e-05
-6.62369238042507e-05
-7.50063440606285e-05
-1.85851964544194e-05
-1.08811743301687e-05
-5.47188761737589e-06
1.05284603819408e-06
-2.91458391956282e-05
-2.43995233319715e-05
-4.24358970440251e-05
-4.13377769201756e-05
-2.95061444090419e-05
-3.50576726884676e-05
-3.19980652327148e-05
-2.97421760974937e-05
-2.20935106957722e-05
-3.07130912477201e-05
-1.61553691993684e-05
-4.86738111551375e-05
-4.86118081668504e-05
-3.0902297519726e-05
-3.1404600720045e-05
-6.35181802277624e-05
-5.54668143680388e-05
-4.65861507308629e-05
-6.39677987983048e-05
-3.90254309490321e-05
-3.43970130920043e-05
-2.83902797645509e-05
-3.37058735824178e-05
-3.20376447339875e-05
-6.01745910480029e-05
-3.16544872987554e-05
-2.29079072486579e-05
-3.3697035418576e-05
-1.81391086278237e-05
-2.72225732105563e-05
-3.75996836452222e-05
-6.85468121618983e-05
-4.74284530496463e-05
-8.11095646813886e-06
-1.84209077914101e-05
-2.00715469192857e-05
-2.10732391937765e-05
-5.80573973290987e-05
-6.68687988231197e-05
-3.43041125665169e-05
-4.33892547810207e-05
-2.88038141052268e-05
-3.03288761026582e-05
-5.90753263270152e-05
-4.9541313170134e-05
-3.84533722340665e-05
-5.25110595242702e-05
-2.38928459995383e-05
-6.65394941234224e-06
-3.06577480099618e-05
-2.89670054186009e-05
-3.19642124705194e-05
-4.7426037291812e-05
-2.40325302486651e-05
-3.47912628973783e-05
-1.83301969854031e-05
5.99606488708358e-07
-3.82708020794987e-06
-3.94625281974202e-05
-5.39293457686861e-05
-2.18145395111806e-05
-6.98687935680058e-05
-1.51868297974869e-05
-3.26119087769281e-05
-1.69558965672615e-05
-1.12342782682475e-05
-1.22302212728363e-05
-4.3711888480979e-05
-5.97421282281584e-06
-5.49821832157288e-05
-6.66992309707698e-05
-1.57124384275998e-06
-9.0445273890731e-06
-1.89636044774663e-05
-3.66254111712525e-05
-4.87369434068846e-05
-3.55478555235531e-05
-3.39813302673459e-05
6.34640450999403e-06
-2.3020258518246e-05
-5.74927819424488e-05
-4.95276069909591e-05
-2.07973679473476e-05
-3.89177140389246e-05
-3.08845925524183e-05
-1.58954885003185e-05
-4.53742139582014e-05
-4.7353669175133e-05
-4.18617701269402e-05
-6.54651713759192e-05
-5.05071526250296e-05
-2.19829096429967e-05
-4.3855781910061e-05
-4.66538163762193e-05
-6.29269097209038e-05
-5.1059800187337e-05
-4.63830880012849e-05
-1.50826594183822e-05
-4.46562848066051e-05
-2.88330795720376e-05
-2.86731237101461e-05
-2.14842976825516e-05
-7.86833146733085e-06
-6.8200530770267e-05
-3.18962471250792e-05
-2.35360086444106e-06
-1.91392048726291e-05
-5.19656946501037e-05
-2.24603893509478e-05
-6.12784824535899e-05
-2.82539275969933e-05
-4.84765430718445e-05
-8.25356531409183e-05
-3.52725194636274e-05
-2.47734192220363e-05
-5.72688831465933e-05
-5.47449708457385e-05
-5.18303151743865e-05
-6.52838803968397e-05
-5.84748308264298e-06
-3.65410124970439e-05
-3.99773231883002e-05
-2.01349193365668e-05
1.10306573374296e-05
-5.10058375847208e-05
-4.57342433696705e-05
-4.83252237619734e-05
-2.28570359849763e-05
-5.24431790952856e-05
-1.41739077993351e-05
-2.8256492574807e-05
-2.54544872369669e-05
-2.28224203370506e-05
-3.00368962076308e-05
-2.89933912185369e-05
-3.73287188651815e-05
-3.42729091772395e-05
-3.03601943087377e-05
-4.06887167264495e-05
-3.95189159677129e-05
-3.95041258651237e-05
-1.55948902880441e-05
-5.24722074327927e-05
-3.13208284203497e-05
-2.12258477750796e-05
-3.86361351718547e-05
-1.04530737477945e-05
-2.47120479626522e-05
-1.76372694467526e-05
-3.4310866352708e-05
-4.96616462725358e-05
6.7953159008651e-07
-4.28006131682027e-05
-2.18294438387902e-05
-4.83471597066479e-05
-2.16830490582355e-05
-6.04195737501556e-06
-2.74685006093503e-05
-3.59056080837879e-05
-4.9525785612592e-05
-5.08679914758404e-05
-3.45174701691729e-05
-3.46817202608362e-05
-5.4265414531787e-05
-2.78156576216068e-05
-1.0628227915472e-05
-5.30988423017687e-05
-2.72505492332465e-05
-3.73876608060358e-05
-2.22172506044675e-06
-3.31672027918944e-05
-2.24235215286187e-05
-4.92068449567595e-05
-4.23218533780465e-05
-1.27493100664847e-05
-4.06896110288521e-05
-5.53796260643961e-05
-3.20701285259978e-05
-1.21488185524544e-05
-5.69194302981097e-05
-3.56024813484029e-05
-4.90884467913206e-05
-5.37815215595733e-05
-2.81638895738798e-06
-2.69055036997022e-05
-1.2180100361027e-05
-3.92429682731055e-05
-1.88992784506674e-05
-4.53379941796607e-05
-3.67407839778276e-05
1.29203505693428e-05
-2.20371621787968e-05
-3.98546767430869e-05
-5.84335118745718e-05
-6.09874902597171e-05
-1.7621765577148e-05
-6.39878061108043e-05
-4.93328752677623e-05
-3.47715793421437e-05
-4.36463309204806e-05
-2.14524352695407e-05
-6.88085650331955e-05
1.55169193714309e-05
-3.43711343973276e-05
-1.9012332285942e-05
-3.87814028465396e-05
-1.9347270705246e-05
-3.57296558432183e-05
-3.3560082464446e-06
-2.46359949110897e-05
-2.89258115962608e-05
-2.46099309878333e-05
-5.6165175029205e-05
-4.11399589932881e-05
-3.22156080065738e-05
-2.71429600748148e-05
6.43513749708997e-06
-3.63440055192212e-05
-3.28095979269697e-05
-3.72184475878801e-05
-8.90765882235665e-05
-7.69090401667471e-06
-3.14536525063326e-05
-2.01347218241958e-05
-4.0313464713612e-05
-5.30001471798461e-05
-5.90592921222407e-05
1.63921877106745e-06
-3.51781045584911e-05
-4.1838040120411e-05
-3.51306102550676e-05
-3.01776660367568e-05
-6.54283163915779e-06
-5.01647667473471e-05
-6.08036882118032e-05
-4.18888130989702e-05
-2.55707094140223e-05
-1.04737014934662e-05
-3.20321425637062e-05
-4.27147266020469e-05
-3.3091516348421e-05
-4.42067693635404e-05
-5.85423060877006e-05
-5.94632190200543e-05
-2.32145165824034e-05
-3.52160988670713e-05
-3.83822418479162e-05
-2.86545259415098e-05
-3.24273330301531e-05
-3.82951172747993e-05
-0.000110348650855281
-6.17417267991498e-05
-4.67073653725058e-05
-2.12110311516729e-05
-9.48582576887646e-06
-4.28707822445826e-05
-8.92543623562182e-05
-3.58698716955161e-05
-1.45202841979462e-05
-4.38016238707026e-05
-3.1004523675203e-05
-3.2048966109152e-05
-4.16344685327474e-05
-2.04839824582446e-05
-1.56544828654578e-05
-2.99312140693484e-05
-2.84233338751893e-05
-4.54195572008322e-05
-4.52408912218818e-05
-4.66268515586767e-05
-4.41815275983227e-05
-2.03494883836965e-05
-2.94118474090455e-05
-7.35366947001607e-05
-6.27057892348454e-06
-3.96885727337902e-05
-1.00954063122537e-05
-6.02236058340909e-05
-4.06033546753136e-05
-9.2671198998972e-06
-3.78422305150545e-05
-1.67796461155713e-05
-5.00029962607607e-05
-5.76254534620726e-05
-2.89368887148204e-05
-2.68474343984587e-05
-3.65873402045953e-05
-4.31357155881083e-05
-3.305308392263e-05
-1.65654814912379e-05
-2.65674665069539e-05
-6.19035261763154e-06
-4.42794638083483e-05
-3.11490728807714e-05
-3.9348712384848e-05
-5.861851243074e-05
-5.93958033994305e-06
-5.02027086792782e-05
-1.70688151923693e-05
-5.15061879642614e-05
-1.69090617901685e-05
-1.75084090918209e-05
-3.07945950753155e-05
-3.63927995171693e-05
-5.35359927538569e-05
-5.53725879149619e-05
-2.10926822664026e-05
-2.49797538650409e-05
-2.23696848214225e-05
-5.85459968098405e-05
-4.20153737295627e-05
-3.35270271774437e-05
-2.16331851960628e-05
-5.52593276536315e-05
-6.10727380470451e-05
-4.51683745117736e-05
-8.7056063989034e-06
-7.39787616935337e-06
-3.72454037640628e-05
-3.98107840833824e-05
-2.1094765673329e-05
-1.94479712416774e-05
-4.62526320521179e-05
-3.11350566795461e-05
-1.83277811207812e-05
-3.96624704705112e-05
-3.6692126850958e-06
-5.04881535922347e-05
-7.04298477147456e-05
-3.57546706503395e-05
-5.45728973633722e-05
-3.98556303191213e-05
-3.35985033010032e-05
-1.49067395319585e-05
-5.65055070139756e-05
-3.62188186363195e-05
-1.31951315655166e-05
5.59634735569909e-06
-4.39740222593941e-05
-1.38078016128056e-05
-4.17370714440308e-05
-3.64934640435433e-05
-2.86979803508959e-05
-2.18874625845529e-05
-5.57833669234921e-05
-2.65627367501236e-05
-4.09446860354769e-05
-3.55451770237919e-05
-3.06396112202381e-05
-2.23987945072007e-05
-2.59952176931439e-06
-5.6877373159652e-05
-2.97583814701823e-05
-6.76224179884988e-05
-4.48348623909886e-05
-3.62777420390181e-05
-2.44792703430519e-05
-4.77599067291532e-05
-2.38989384788702e-05
-7.34906393811263e-05
-5.88942561408338e-05
-1.56523888362011e-05
-3.30816311195175e-05
-7.96802469230801e-05
-3.87726668679453e-05
-4.3370586647087e-05
-5.77952539179454e-05
-2.99883194042873e-05
-2.34606658120401e-05
-5.83151554077422e-05
-9.17522749947053e-06
-3.86687041127529e-05
-8.35724112359868e-05
1.94349444031534e-05
-3.23116125840074e-05
-1.39917760063286e-05
-2.48277894066831e-05
-2.26715626898856e-05
-4.82489738555354e-06
-2.45524008307102e-05
-6.37826531709775e-05
-3.58542498408362e-05
-1.67316392409528e-06
-4.03796437437303e-05
-2.64207317235551e-05
-2.3420159905891e-05
-4.63487992624165e-05
-4.66735879926485e-05
3.36244523888573e-06
-2.60103385119143e-05
-4.47444966056849e-05
3.57947094995112e-07
-5.84723906761395e-05
-2.27125588905348e-05
2.89730938420202e-06
-2.04808655260416e-05
-2.13517701187345e-05
-2.73073680021653e-05
-2.60455028261531e-05
-3.96068939924247e-05
-2.71670626148143e-05
-2.85287210890094e-05
-3.06494432912759e-05
-1.80060981803502e-05
-6.11099689280189e-05
-2.26972652479589e-05
-5.86618134685963e-05
-5.10296926797097e-05
-3.3720789596838e-05
-4.12509366610517e-05
-5.15238187199175e-05
-3.44025076842968e-05
-5.64373428883155e-05
-1.88643348257149e-05
-5.55749217650388e-05
-3.70694341435867e-05
-2.48454274654832e-05
-1.71990191365515e-05
-2.93698317661755e-06
-5.83365208840378e-05
-1.0013598598e-05
-4.27323205472277e-05
-5.12016883786614e-05
-7.01258944524534e-05
-2.59530538536856e-05
-6.16061246697908e-05
-4.16479443284236e-05
-4.72674026803397e-05
-2.45739373381828e-05
-2.25895969701888e-05
-1.6889422415736e-05
-1.35014489364484e-05
-3.41165486970122e-05
-1.3868685231953e-05
-6.19809688087957e-05
-6.99175766992489e-05
-4.56337788356877e-05
-3.30450912446287e-05
-3.30029673364447e-05
-2.18938562690999e-05
-3.05191789986051e-05
9.46314039203341e-07
-4.80752415709599e-05
-6.11713471343382e-05
-5.51767041422933e-06
-8.91200576144341e-06
-3.75204214928385e-05
-3.65407715786771e-05
-1.97794250980092e-05
-4.14607278719895e-05
-4.99195124045571e-05
-1.34103255815867e-05
-3.5383256197574e-05
2.28900084890116e-06
-1.7845504789269e-05
-9.4678386684429e-06
-8.37049278336777e-05
-1.98974928780604e-05
-1.73287611465185e-05
-2.49866229160276e-05
7.64440971742171e-06
-4.94104412895549e-05
-2.3832326890737e-05
-4.02668412428385e-05
-6.50567422561561e-05
-4.58459129318484e-05
-5.03451114597805e-05
-3.03105853291309e-05
-1.69660197663183e-05
-1.0427130699812e-05
-3.37016393737846e-05
-4.31516775904868e-05
-2.07083620840542e-05
-1.21875795676849e-05
-5.14329324615237e-05
-4.25472016654846e-05
-3.02914006514832e-05
-3.32398620115692e-06
-4.51956417300563e-05
-3.08601368390781e-05
-3.38222306833444e-05
-5.30731308212303e-06
-2.1383107602058e-06
-1.15380109395311e-05
-4.82599266287099e-05
-2.3448570201711e-05
-1.04259556449468e-05
-8.45826939425542e-07
-2.5823860534926e-05
-2.66618030298249e-05
-1.2383035556421e-05
-3.3267004718643e-05
-6.1381584080994e-05
-2.18370874796655e-05
-4.97683902065057e-05
-2.54567267547437e-05
-2.84674188018366e-05
-1.93409660224113e-05
-1.12182229462025e-05
-5.08754531077578e-07
-2.47599016628643e-05
-5.49226486532742e-05
-3.97090573084453e-05
-4.14383026724694e-05
-5.24287806509203e-06
-1.49553006060874e-06
-4.06544668197451e-05
-3.26236546989618e-05
-2.78884502310941e-05
-1.25224341319342e-05
-5.41961053029019e-07
-5.86240656395787e-05
-3.05282535928667e-05
-3.49402099986967e-05
-7.99577387065958e-05
-2.11391599525587e-06
-1.69614994500767e-05
-3.69816212920472e-05
-5.24964791471053e-05
-3.03825743062997e-05
-5.110044842544e-05
-4.57481304766513e-05
-6.08783998469949e-05
-3.53231145744209e-05
-5.08585861183458e-05
5.74465021955884e-06
-4.16002799182664e-05
-1.79986376128703e-05
-6.00746199888495e-05
7.85087500299359e-06
-3.76661980972121e-05
-2.51753498507467e-05
-2.18264472137459e-05
-1.57653332311791e-05
-4.77773433992259e-05
-3.33296224755977e-05
-3.00144594394637e-05
-2.52927780453979e-05
-1.9550334369079e-05
-2.39105248239584e-05
-8.97574627494788e-05
-1.02562284356159e-05
-4.60595583123715e-05
-4.67154638792235e-05
-1.54882021610922e-05
-3.39063407205266e-05
-2.25749520987892e-05
-4.26770523796691e-06
-2.07227499039471e-05
-4.45916472312071e-05
-6.72644084474227e-06
-2.99219310907392e-05
-4.33448595339544e-05
-2.54867376398968e-05
-5.48607237486193e-05
-8.62387776861083e-06
-6.63418222304609e-05
-3.17295259273635e-05
-1.22323459123967e-05
-4.81320054797994e-05
-5.3133597529371e-06
-1.33357926898353e-05
-4.95329466920328e-05
-5.17205482527109e-05
-1.50486473006561e-05
-1.62108907325684e-05
-1.72855388790399e-05
-5.13419917367006e-05
-2.12965131331922e-05
-4.63173399318431e-05
-4.21214139512684e-05
-5.73116419576775e-05
-3.40211540900607e-05
-2.47906259507933e-05
-4.58151498699806e-05
-4.05397361085017e-05
-3.86245384094203e-05
-3.54488914218735e-05
-4.15847818098202e-05
-3.35955251552603e-05
-3.48514463914105e-05
-5.91481990216621e-05
-6.25595659118139e-05
-2.77100191811641e-05
-3.43337871815066e-05
-3.63247676163452e-05
-2.83221665797748e-05
-1.55453556871802e-05
-4.24937128242063e-05
-2.46339352405171e-05
-4.47137783250384e-05
-3.95151369175691e-05
-4.90032487882288e-06
-3.06223914158284e-05
-4.66727110169256e-05
-3.43331544873688e-05
-5.9717469668815e-05
-4.84560064260768e-05
-3.32341496985001e-06
-8.39725788440105e-05
-6.14573132465604e-05
-1.76120800834836e-05
-6.60276451119792e-05
-5.54486324653175e-05
3.96371840270833e-06
-3.37675244560605e-05
-3.96513591074719e-05
-2.76191086145203e-05
-6.39940705618462e-05
-4.34826460536747e-05
-2.42810930191697e-05
-4.12863177201841e-05
-2.52206744029527e-08
-3.66397280461819e-05
-2.28077174327506e-05
-7.45357915528409e-05
-1.23300235360735e-05
-2.6115064418015e-05
-7.1930257486768e-05
-5.20890037272755e-06
-2.54287099135074e-05
-2.21705977019942e-05
-3.1606549949201e-05
-1.72220494075452e-05
-4.10596467408515e-05
-1.6020907250307e-05
-2.00415202584968e-05
-3.19431937183255e-05
-2.13628339836274e-05
-6.14056788818815e-05
-6.37275459462933e-05
-3.24757180943372e-05
-1.95481945344069e-05
-3.15470461030724e-05
-6.66240778436061e-05
-3.78812177430554e-05
-5.72179401729942e-05
-1.77250909804871e-06
-6.3200070587216e-05
-1.8564123674607e-05
-6.16534307384991e-05
-3.69254371324334e-05
-4.81191002478252e-05
-2.96038120673125e-05
-3.97904784184724e-05
-2.61024519383084e-05
-3.59531033134358e-05
-2.54273640852585e-05
4.97818176961898e-06
-5.88656469898658e-05
-3.26372920642666e-05
-2.07716418760625e-05
-5.78810350114772e-05
-1.62747491235535e-05
-2.55881619276419e-06
-4.06863574750844e-05
-3.2827183893344e-05
-2.35834591369464e-05
-3.96087477746281e-05
-6.2561891323406e-05
-2.37316630414981e-05
-6.26684094705338e-05
-6.7173573897328e-05
1.44465062077664e-06
-3.07670693648331e-05
-4.48984184839676e-05
-3.10489375462948e-05
-1.84069389616988e-05
-1.69301118542078e-05
-4.31975503232974e-05
-2.91466409401132e-05
-4.33872135992172e-05
-4.60898121411968e-05
-5.00038039564165e-05
-2.86062141905695e-05
-2.19268043536118e-05
-5.26870095973274e-05
-4.59399571286841e-05
-2.60462459311681e-06
-4.50659551515419e-05
-2.68071273188197e-05
-3.74108580071273e-05
-3.08694981959645e-05
-1.75757709067849e-05
-1.19646963103465e-05
-7.615885879332e-06
-3.99876969862294e-05
-3.34778678848059e-05
-6.24717582246903e-05
-5.29650795108565e-05
9.54859426519633e-07
-1.46664990424319e-05
-2.86962812331839e-05
-5.09841289906006e-05
-5.91017777710998e-05
-9.45416775687779e-06
-5.69810316632285e-05
-1.8367945840834e-05
-4.11552876516075e-05
-5.95703424991251e-06
-3.34240559355399e-05
-5.56152130940996e-05
-3.80860931797798e-05
-2.74090259746895e-05
-2.25682244787647e-05
-6.10728979823044e-05
-4.40413614423562e-05
-3.5828695694192e-05
-1.60816829229042e-05
-4.32021483840912e-05
-2.69810338072795e-05
-2.43474605569707e-05
-1.97462937181214e-05
-3.2575840445864e-05
7.28235266384354e-07
-7.50370303003995e-06
-4.51050238488273e-05
-3.70363386514506e-05
-2.22965610466042e-05
-2.7459258541399e-05
-1.93900812337845e-05
-2.67830270286343e-05
-3.58230192416002e-05
9.51458249389606e-06
-3.26146611779616e-05
-4.61910388686352e-05
-6.5976669469021e-05
-3.84303685644407e-05
-4.09991779879782e-05
-4.71517025042432e-05
-3.22322066101171e-05
-5.747384135093e-05
-7.35036219092282e-05
-5.84706353663557e-05
1.0407260912062e-05
-2.20888715273548e-05
5.1220211831098e-06
-2.03400303938864e-05
-2.57393413846027e-05
-4.72225976897849e-05
-1.85642540919106e-05
-4.83487187882617e-05
-4.19777675965326e-05
-5.73554540911678e-05
-4.02203796851837e-05
-3.10522967999235e-05
-3.44979574752671e-05
-1.96829171141244e-05
-5.10987246065612e-05
-1.28673467361462e-05
-5.27574435852859e-05
-2.04104286198519e-05
-7.81524603373558e-06
-3.19617343150186e-05
-6.18408560791729e-06
-2.62147113986673e-05
-4.59364913360079e-05
-5.48966968219712e-05
-3.55802025598801e-05
-2.51713437939564e-05
-5.26609514087237e-05
-1.9488668215487e-05
-5.21676177484951e-05
-1.21692868385326e-05
-2.98763048931114e-05
-4.30276165750285e-05
-5.26873336141171e-05
-5.11128343284563e-05
-3.47709947156455e-05
-2.19669294195638e-05
-1.6812819297722e-05
-3.20810672592724e-05
-3.4098209166395e-05
-1.73395473366282e-05
-3.6405870645061e-05
-4.18576003097627e-05
-6.71057870224873e-06
-1.31199350123071e-05
-3.59953216300862e-06
-1.74543856014527e-05
-3.31834924120039e-05
-1.42284810949882e-06
-2.47495713406168e-05
-2.44738168198929e-05
-2.8128578162749e-05
-5.7578251957356e-05
-4.60342303161104e-05
-1.90191043888283e-05
-3.37271673334221e-05
-1.13101538615101e-05
-3.71139625164473e-05
-4.57624964743801e-05
-7.43011842645501e-05
-3.00008015725169e-05
-1.66121232435791e-05
-4.38100798913929e-05
-2.23283603086414e-05
-5.18713251514853e-05
-7.66452645441558e-05
-5.13752530063767e-05
-5.13761611745816e-05
-4.92109713984964e-05
-2.39841105052129e-05
-7.08173138221455e-05
-2.28275849899965e-05
-4.27846329519513e-05
-4.27088407308068e-05
-3.64537235017187e-05
-4.33765139632343e-05
-4.99296705810459e-05
-6.16660112904368e-05
-2.0425438327109e-05
-1.18517074200398e-05
-5.01538034233787e-05
-6.65778225387832e-05
-2.51908941762724e-05
-6.21719041550061e-05
-4.77029606787453e-05
-1.97083970428417e-05
-9.67826973571357e-06
-4.14011690411452e-05
-5.40869670603861e-05
-2.76365454563159e-05
-1.51957195204719e-05
-6.51454511987498e-05
-5.23977055067257e-05
2.16433273761407e-06
-1.59160226212709e-05
-7.78856609783761e-05
-3.49038305781977e-05
-1.34342933273552e-05
-2.6115301590136e-05
-3.52499883284793e-05
-3.30429829991075e-05
-1.36663994303197e-05
-3.61664301005045e-05
-3.61272135185947e-05
-3.23443776050569e-05
-5.14937076501127e-05
-1.76351972234259e-05
-3.38897321145973e-05
-5.8540768115421e-05
-1.57740964491302e-05
-3.38263822912627e-05
-2.00326475969164e-05
-2.02544404936896e-05
-3.69366126955539e-05
-1.72225649692582e-05
-2.72339003768467e-05
-1.28624237757964e-05
-4.58735356420205e-05
1.14737285891428e-05
-4.10247947426411e-05
-4.3381710933221e-05
-6.32640794740654e-05
-3.24981565352846e-05
-4.47458158968972e-05
-2.18312297325562e-05
-5.42195485511107e-05
-4.13616416709939e-05
-4.96443709062607e-05
-3.86810942813591e-05
-2.46019170144292e-05
-5.00758590095345e-05
-2.14425868146155e-05
-2.81484818703913e-05
-3.51226360070072e-05
-2.62714734712531e-06
-4.30427220155441e-05
-3.77101461807744e-05
-7.70087287785025e-05
-4.95395413526024e-05
-4.91526799407829e-05
7.41480213407041e-06
-3.3023307259268e-05
-5.13777731353201e-05
-2.71432492681192e-05
-1.44311923003587e-05
-4.07600301458607e-05
-2.39685326857922e-05
-1.15041467763166e-06
-2.32710301031896e-05
-6.6368886359191e-06
-5.14110302519453e-05
-5.3291019086373e-05
-6.70381930675316e-05
-3.16663333226663e-05
2.00476949876214e-05
-3.13989317571553e-05
-3.615987195974e-05
-6.09545471057379e-05
-1.48411934848475e-05
-2.28789616510872e-05
-2.51347635151405e-05
-1.02489348869058e-05
-1.64869181965936e-05
-2.55923457238295e-05
-2.83025368328447e-05
-5.0458844159861e-05
-1.88316672157713e-07
-1.3406008231335e-05
-3.27993914485048e-05
-5.54165569997643e-05
-6.00829849012239e-05
-4.60998618712948e-05
-5.39527656982787e-05
-3.36093421420559e-05
-2.15454970902342e-05
6.68386421434423e-06
-6.4508500211359e-05
-4.88512131361642e-05
-2.65852071824527e-05
-7.86954186231995e-05
1.74249772298234e-05
-7.51457190472691e-05
-4.15504800912138e-05
-3.15798904918316e-05
-3.50305564679923e-05
-6.09267888737602e-05
-3.01249468919711e-05
-4.38560994673621e-05
-1.21830934611289e-05
-2.05587268890883e-05
-4.4314789572542e-05
-2.34813551131694e-05
-6.05636485342638e-05
-3.0456432740511e-05
-1.37381515859061e-05
-5.01941843222368e-05
-4.44906627233458e-05
-2.47519151782626e-05
2.08313398747193e-06
-1.37812097960826e-05
-4.79639392002824e-05
-4.81252182816723e-05
-1.29644418043849e-06
-3.25553345237532e-05
-4.08172196024119e-05
-3.70216504093963e-05
-5.46730454355635e-06
-6.06043199755061e-05
-3.47704189044844e-05
-3.57751275471889e-05
-3.72043897390817e-05
-1.3976636214011e-05
-2.52926985310937e-05
-5.18558613936855e-05
-4.16147548709731e-05
-7.20333580373799e-05
-1.33601929914389e-06
-2.46859003868116e-05
-2.36717886672398e-05
-1.95185946580197e-05
-2.39377605311707e-05
-3.94540944731385e-05
-4.41969150606013e-05
-3.07919669583589e-05
-1.89648977418789e-05
-4.14715974265453e-05
-3.68905309532419e-05
-1.22414041649137e-05
-2.00014465617673e-05
-2.69287833962251e-05
-4.67036919531815e-05
-3.09808247984316e-05
-4.09671362168544e-05
-2.38730451140711e-05
1.4119394245871e-05
3.57172634143793e-06
-3.56583861811595e-05
-5.42057354050117e-05
-2.64588768536696e-05
-2.52705426835895e-05
-3.17539832640418e-05
-5.14124760621303e-05
-3.06090307021769e-05
-5.23070339979841e-05
-2.92850302972711e-06
-2.61766496196682e-05
-3.36656029602073e-05
-1.15316746523498e-05
-1.6795554106022e-05
-3.01232347171874e-05
-4.553661053195e-05
-8.05997372048078e-05
3.74845973481127e-06
-2.27139453816293e-05
-2.6816309176986e-05
-5.06347505200541e-05
-4.372364319666e-05
-4.78715872779145e-05
-2.99146252743624e-05
-6.06330242274912e-05
-3.53776774659321e-05
-3.72505726086519e-05
-5.14580408115057e-05
-2.65889126083893e-05
-3.21173578291608e-05
-3.87510728024967e-05
-4.218020336753e-05
-5.87323454733198e-05
-1.734702027365e-05
-3.96244797759237e-05
-4.69898726030574e-06
-3.0284905736879e-05
-5.27792410367777e-05
-4.86274548861943e-05
-4.49148651478448e-05
-3.65670272001739e-05
-3.36007782119581e-05
-5.58792862462628e-05
-1.60955664241416e-05
-2.17531111823712e-05
-4.42167511323639e-05
-1.69219281117229e-05
-3.34657800748472e-05
-3.49342118957275e-05
-6.70416058265777e-07
-4.8517042975136e-05
-2.65589317322583e-05
-3.9615551159967e-05
1.07719257661437e-07
-1.93274713249256e-05
-4.85043082886362e-05
-4.51461907688996e-05
-3.87002213648675e-05
-5.06993360734296e-05
-2.77864933668857e-05
1.79219973724892e-05
-3.29034934638405e-05
-3.32652230016793e-05
-4.68932045642945e-05
-4.4742422096315e-05
-6.37333633126469e-06
-4.13179173875493e-05
-5.62352027923894e-05
-3.57656708649082e-05
-2.93604014947252e-05
-6.13955982752905e-05
-3.82645112944516e-05
-4.28068683856019e-05
-4.53681404148326e-05
-3.7173499988727e-05
-3.27763879510015e-05
-2.34709379808163e-05
-1.89190624616155e-05
-5.14730620259783e-05
-3.51828666003965e-05
-3.62042264476975e-05
-5.79282130745252e-05
-4.03067648205361e-05
1.41350213786271e-06
-3.00221998496837e-05
-4.83235433243504e-05
-1.43348783509084e-05
-4.85328024395341e-05
-1.80762938795184e-05
-4.12529467734529e-05
-4.67854268944736e-05
-6.94991446226085e-05
-5.84421514542894e-05
-1.93628649884663e-05
-3.21807206288933e-05
-4.70600145616296e-05
-3.53532480637286e-05
-2.53789285018591e-05
-3.94131996962322e-05
-4.26701324805361e-05
-4.521990153975e-05
-4.1793171150389e-05
4.95307547168946e-06
-3.71363012064954e-05
-5.59345077981784e-05
-1.27688031392245e-05
-1.74487802978554e-05
-3.74197906882757e-05
-1.44414942803791e-05
-4.22124924278527e-05
-4.94705732585367e-05
-4.48415274821687e-05
-4.52163305033072e-05
-5.12464498890792e-05
-6.29295784962198e-05
-1.6977573058662e-05
-2.98857668574632e-05
-5.60039053942109e-05
3.34603362166516e-05
-2.52189638575028e-05
-2.012071575656e-05
-3.71719959152694e-05
-2.8590510368034e-06
1.68915752981865e-05
-1.92387817209581e-05
-1.70340239900493e-05
-3.23148083727028e-05
-3.74140313143569e-06
-6.36928959979637e-05
-1.50179402861621e-05
-5.42697930921825e-05
-4.99514018099883e-06
-3.73865654897913e-05
-1.55275838838935e-05
-2.48117272889843e-05
-6.78251159933074e-06
-2.9914570336033e-05
-2.67946940258705e-05
-2.77364198133355e-05
-5.07142442112797e-05
-2.31660800821674e-05
-2.51614337968855e-05
-3.69847974720839e-07
-3.36110412366775e-05
-2.8744705401672e-05
-4.07191745642402e-05
-2.73219934172131e-05
-2.76247183096531e-05
-5.10088896245513e-05
-2.68035062567168e-05
-3.44014062110052e-05
-2.95178447336085e-05
-2.52442078967682e-05
-1.79814032131514e-05
-5.2405919631471e-05
-6.5018063680991e-05
-2.10213866293492e-05
-3.74653710420818e-05
-6.97415574535814e-05
-4.16263814123973e-05
-3.12546582904383e-05
-5.75405933736837e-05
-5.50341023903028e-05
-5.77618387620697e-05
-2.13137761474266e-05
-5.73799684575716e-05
-3.59874542881468e-05
-9.95664619832279e-06
-2.78499783536257e-05
-1.96323959618059e-05
-4.35816037265678e-05
-6.43919719497954e-06
-6.69245436270755e-06
-2.94072023935395e-05
-1.75422967487582e-05
-5.87798469158239e-05
-1.30965302065945e-05
-2.67886695028579e-05
-1.81480683805919e-05
-1.05595018263865e-05
-3.05411000162218e-05
-3.81986518311211e-05
-2.27042076350383e-05
-4.59869019159441e-05
-4.41680425347295e-05
-2.27199225284627e-05
-1.3784969875754e-05
-5.18181426834199e-07
-3.37433897119011e-05
-5.08763539388579e-05
-8.3371592539031e-06
-3.9027417415234e-05
-1.37892538626584e-05
-1.62010136972422e-06
-3.79649597875283e-05
-3.33157380931543e-05
-4.69869410800568e-05
-7.96495398320087e-07
-9.92614614545419e-06
-1.94981362711338e-05
-5.76831533573754e-05
-5.27595571861718e-05
-6.24961867765631e-06
1.11185011531927e-05
-2.54996646400096e-05
-1.94107750009e-05
1.00915316142315e-05
1.46521129840911e-05
-2.19865424549631e-05
-2.84530626144704e-05
-2.92849649929459e-05
4.3267787943643e-06
-4.43095071915388e-05
-4.18821658202884e-05
-1.9289311294427e-05
-3.44359785979728e-05
1.5431502201377e-06
6.36670930786772e-06
-1.59828728780932e-05
-5.40360383073954e-05
-3.10813387702146e-05
-2.49446356771373e-05
-4.09863189585639e-05
-6.29239203461831e-05
-2.45849064894939e-05
-1.48583510792065e-05
-3.22249424710645e-05
-4.52778423845745e-05
-3.52602736924012e-05
-1.35484187738195e-05
-3.83375889827789e-05
-1.80585947762407e-05
-5.78229801973241e-05
-4.21706949135756e-05
-4.7236492953239e-05
-1.45509634581509e-05
-4.58725604399238e-05
-5.76387357136423e-05
-3.51886056463034e-05
-3.07084514456167e-05
-4.86198248611579e-05
-3.29957708424426e-05
-2.75295751861215e-05
-4.08444603010093e-05
-2.67125653908295e-05
-1.69195013853999e-05
-3.13185165270672e-05
-3.39848195245416e-05
-8.41365494490451e-05
-3.23502459299934e-05
-6.14759789150767e-05
-8.66120692597355e-06
3.69181984241233e-06
-2.67126908937044e-05
-2.07050516441176e-05
-8.47233139519543e-06
-3.62016163280791e-05
-4.08075698775539e-05
-4.56863189016298e-05
1.31606184826211e-05
9.28894884362571e-07
-2.24403716073037e-05
-2.31802297001192e-05
-6.30900190213804e-05
-2.11184807673967e-07
-1.68916905994094e-05
-2.95542467174029e-05
-5.81549337266665e-05
-3.32936236429495e-05
-3.37647724293015e-05
-1.52114463199693e-05
-1.6737833673012e-05
-8.07720717565425e-06
-1.94518166320423e-05
-1.56583769804379e-05
-3.94993581081478e-05
7.3766825843779e-06
-3.31727029505764e-05
-1.62962389539145e-05
-3.36997501302067e-05
-5.09897588307352e-05
-2.45830154944712e-05
-4.93555682671361e-05
-1.71166919586316e-05
-3.31707517730405e-06
-1.45472620400528e-05
-3.77514776637851e-05
-5.1935240890355e-05
-2.5505144223032e-05
-6.10011599207105e-05
-3.17142794612701e-05
-3.87761294013489e-05
-1.59019642185842e-05
-5.10638834014975e-05
-3.10437228956595e-05
-2.75036298691384e-05
8.83172125385982e-06
-6.7384310936018e-05
-4.43512550880963e-05
-2.59880400170837e-05
-3.97073500864162e-05
-4.31534648155357e-05
-1.07392410872716e-05
-7.66110200584677e-06
-5.458475271175e-05
-3.62942454408507e-05
-8.39270498014241e-06
-3.21728944521691e-05
-4.2199974835156e-05
-4.82714309794915e-06
-3.6685273746967e-05
-4.17319116185705e-06
-2.78898052116861e-05
-1.18152680769357e-05
-6.32799410008519e-05
-6.02721962090398e-05
-3.29017735302787e-05
-2.61040863399335e-05
-2.53092147675558e-05
-7.49022559571194e-05
-5.86777497950362e-05
-1.33343716165118e-05
-4.55427589534262e-05
-1.44070736412393e-05
-3.18623764300793e-05
-1.78878774414606e-05
-1.71100578150682e-05
-2.09079578982431e-05
-2.59583874838025e-05
-6.28020064616961e-06
-2.04338180637802e-05
-3.87113767258617e-05
1.02997562881274e-05
-3.43292621458651e-05
-7.69102037384331e-05
-4.0841094457736e-05
-3.26097217869163e-05
-1.70981339241091e-05
-4.24600894683292e-05
-6.6050816428385e-05
-1.71003584197518e-05
-5.24689116715308e-05
-3.06307892712755e-05
-3.49375873795387e-05
-4.21242047162849e-06
-3.21553750077666e-05
-2.0949436981136e-05
-4.4159197790707e-05
-1.33251940809769e-05
-3.0851039242216e-05
-3.18746443799163e-05
-5.82156531271715e-05
-3.87922268301431e-05
-5.13514160657962e-05
-7.10867036430142e-05
-3.45673011378083e-05
-2.98264308156985e-05
-4.7363139962738e-05
-3.39665229855134e-05
-1.31178933437375e-05
-4.37881474686411e-05
-1.1787332620664e-05
-6.09021032033196e-05
-2.37641144647137e-05
-4.9428459237769e-05
-3.55154436253944e-05
-4.30582474227415e-05
2.0403838854057e-06
-5.21277938505693e-05
-4.32542523584728e-05
-5.81866810113295e-06
-3.48023234077545e-05
-7.87543912385178e-06
-2.91724400813313e-05
-4.15120847174556e-05
-5.54782591252056e-06
-9.42249154207815e-06
-3.26897750250319e-05
-6.43126528824504e-05
-3.57167715740406e-05
-2.44660506152696e-05
-1.82471904325671e-05
-3.4400032184127e-05
-2.28108729402086e-05
-2.15026089502558e-05
-1.41769095605318e-05
-2.78332852418342e-05
-4.03296606630342e-05
-3.59262893326918e-05
-2.29933877056604e-05
-3.01482009125657e-05
-2.45997540880493e-05
-4.71114338323106e-05
-4.12952201458945e-05
-1.44043331623319e-05
-4.55974784503896e-05
-1.80529935667151e-05
-6.3474971357264e-05
-2.39247352803807e-05
-1.26615200574551e-05
-3.80742453895453e-05
-4.16430915841956e-05
-5.09758410671438e-05
-5.59353849106185e-05
-3.48390672386647e-05
-2.44762241929246e-05
-4.24365240999892e-05
-4.24051816434256e-05
-2.93475661568937e-05
-3.95947880156516e-05
-3.96237400864835e-05
-2.88896262308162e-05
-2.48604141687172e-05
-1.471675696084e-05
-6.03538401743835e-05
5.22850282282817e-06
-9.26529464199786e-07
-1.10960806548245e-05
-8.06108241291442e-05
-5.07927743859742e-06
-2.30387204224039e-05
4.20699777856858e-06
-3.99238476258443e-05
-1.27568812691742e-05
-5.95287325506387e-05
-5.32692375514333e-05
-4.35043735598756e-05
-3.52112571937009e-05
-3.41850916651954e-05
-5.57595108345798e-05
-3.43228206670672e-05
-3.7981400219122e-05
-1.80555939221224e-05
-6.70116359736053e-05
-5.19183241504425e-05
-2.05062883268702e-05
-2.29078594089528e-05
-3.53213345912691e-05
-4.0023219441772e-05
-5.32925299569905e-05
-5.74299838042912e-05
-3.7760416630518e-05
-6.22256949461396e-05
-5.8373635664813e-05
-3.48415960446904e-05
-4.27959365766457e-05
-4.18069134804336e-05
-2.10958490046513e-05
-4.10762346950923e-05
-6.93242928042825e-06
-5.70726009062103e-05
-3.82471712560975e-05
-1.85545237703428e-05
-1.58244892535085e-05
-8.46450849423836e-06
-4.94487018993788e-05
-2.53933533306702e-05
-5.67531833721531e-05
-3.76490705356473e-05
-1.33151780149325e-05
-4.58898387656268e-05
-2.25702631479402e-05
-6.11735837719833e-05
-2.37321076218392e-06
-3.83448183344236e-05
-2.81620075786774e-05
-2.73202494144597e-05
-3.1962604620611e-05
-3.73917586018127e-05
-1.92238584831915e-05
-2.6138583238766e-05
-3.64205571739034e-05
1.40600565276612e-05
-2.53597955294842e-05
-6.2097975940381e-05
3.27400059768214e-06
-4.81728730811466e-05
-1.51094834502223e-05
-4.26378654611672e-05
1.03825495849488e-05
-3.93307694628814e-05
-5.43723274348196e-05
8.6710451812363e-06
-5.40736699196849e-05
-3.08152917061015e-05
-5.00274792822312e-08
-9.78481020317767e-06
-2.83709817271749e-06
8.80735650954374e-06
-2.94986267978823e-05
-2.1559478358624e-05
-3.75993734735688e-05
-6.51401459044123e-05
-3.26879763738396e-05
-1.88378653130246e-05
-7.71797933838846e-06
-2.74005012041381e-05
-3.98657723033139e-05
-4.62243159883864e-05
-6.23356879439759e-06
-3.72630352616219e-05
-9.13821723690269e-06
-4.42949561552569e-05
-4.72392759364195e-05
-1.97792815630423e-05
-4.16038783606588e-05
-3.05056882013667e-05
-3.03551485475488e-05
-5.44126608737438e-05
-2.58607417776203e-05
-4.65425712620792e-05
-1.82986874731709e-05
-1.60339600842931e-05
-2.81729669112795e-05
-3.46898359540602e-05
2.85393161496854e-06
-5.6112857417376e-05
-4.98406545332678e-05
-3.22104656047623e-05
1.00813675829244e-05
-3.88440121571275e-05
-4.2418189908576e-05
-3.89365742939784e-05
-6.95652790920225e-06
-2.48611125638023e-05
-1.33018635428205e-05
-9.28354245781909e-06
-4.35371480446851e-05
-3.28761547621108e-05
-4.19493129701382e-05
9.43693094079092e-06
-3.78956845938663e-05
-3.88168288872871e-05
-3.77196332914169e-05
2.56911045153066e-06
-8.68228965357181e-06
-2.3669859822811e-05
-5.24063536536562e-05
-5.13821894822294e-05
-2.88580679905286e-05
-3.96780792406505e-05
-7.965252399115e-05
-2.73717109661786e-05
-4.08585361834478e-05
-3.84235689278806e-05
-4.05291926002416e-06
-2.42834874089615e-05
-3.3201580076488e-05
-3.20059731968104e-05
-6.07418477726996e-05
-4.64462196795119e-05
-1.17276404073854e-05
-3.28948122196417e-05
-5.25634663631602e-05
-3.12581471566471e-05
-4.22445743367437e-05
-3.08046622845159e-05
-5.68118900925974e-05
-2.98195061309967e-05
-3.622503342115e-05
-6.93065305306306e-06
-5.03163652657029e-05
-2.14249250778828e-05
-5.08901286310045e-06
-3.43953727387443e-05
-4.73460488380315e-05
-2.90863753852104e-05
-3.94150606113331e-06
9.07757988229388e-06
-5.74543175039149e-05
-8.68782924988301e-06
-2.38629985354713e-05
-3.65318676917156e-05
-7.01117133043711e-05
-5.22527031395724e-05
-3.56628239947715e-05
-4.08701380565399e-05
6.70828237100517e-06
-2.42462374159562e-05
-5.09442626558797e-05
-9.62796112100134e-06
-1.21371229161137e-05
-1.96583048368865e-05
-3.30193981224313e-05
-3.84475937056253e-05
-4.79060223586388e-05
-2.13202709195977e-05
-3.99437797327564e-05
-3.04153048630405e-05
-1.34611171969538e-05
-5.50697327721531e-05
-1.49595640535436e-05
-1.83501714594099e-05
-3.36108118361565e-05
-1.41882828592115e-05
-3.79026405523894e-05
-4.78870527101799e-05
-5.12286745634829e-05
-1.88021952717569e-05
-3.30429624973214e-05
-3.2456556845985e-05
-1.09221075486626e-05
-2.28613497137002e-05
-2.8909639174581e-06
-3.8302979699207e-05
-4.40208829862301e-06
-2.40748936865656e-05
-3.48534087762934e-05
2.3946518250167e-06
-2.39000624071769e-05
-1.32646829146148e-05
-3.70774623464796e-05
-4.30404276335761e-05
-3.16258980608039e-05
-5.46070325198097e-05
-5.48041845999923e-05
-7.6136927192759e-05
-2.44696655180346e-05
6.00945184984177e-06
-1.0604296312653e-05
-1.60286277174865e-05
-6.50075681989288e-05
-2.97586772935179e-05
-6.98681830734576e-06
-1.71220079613924e-05
-2.61597742052495e-05
-4.01378695951666e-05
-5.22922391103849e-05
-3.1829468879304e-05
-3.0498634387573e-06
-1.77964997286948e-05
-3.08121158587462e-05
-1.22703684710481e-05
-3.90762650006847e-05
-4.63385334083825e-05
-6.67244339443179e-05
-3.31004797577458e-05
-5.79825299251218e-05
-1.5723867025103e-05
-1.03826300207397e-05
-6.22405579278344e-05
-5.27977957163821e-05
-7.39425710842648e-05
-4.0361657602795e-05
-4.24001882621282e-05
-4.4534283168244e-05
-3.06799662191324e-06
-1.41904318772875e-05
-2.66620690508722e-05
-7.6379882021925e-05
-4.12281606034243e-05
-1.85804566621216e-05
-2.97253266128339e-05
-7.98330595639532e-05
-2.51974682092632e-05
-3.74975161343253e-05
-3.76155468098959e-05
-2.61904980478974e-05
-7.12282740610814e-05
-5.40853460922825e-05
-4.65789943154227e-05
-4.04489129870045e-05
1.29709639220325e-05
-5.5827559203032e-07
-1.76984050676024e-05
-3.6269425501376e-05
-2.56358106795662e-05
-1.18897210036195e-05
-2.3304354222331e-06
-5.72685407753257e-05
-3.21737381490851e-05
-4.62916315741232e-05
-5.56030282818074e-05
-4.50939651626764e-05
-2.98118218225313e-05
-1.06412575037489e-05
-5.94036690941092e-05
-1.43064142800831e-05
-4.60483847680024e-05
-1.12515360175688e-05
-3.64236384124877e-05
-6.13599182192678e-05
-6.99596906006376e-05
-4.29816190553152e-05
-1.52162939663732e-05
-3.0868316926476e-05
-6.46518551066767e-05
-3.09983238406476e-05
-1.18577073152114e-05
