# Supplementary material for: Research on computational propagation and identification of mine microseismic signals based on deep learning
Source: PLoS One. 2025 Oct 22;20(10):e0334641. doi: 10.1371/journal.pone.0334641 (PMC12543183; doi:10.1371/journal.pone.0334641)
Supplement: S7 Data — (ZIP) [file pone.0334641.s007.zip › 000100900001382.xlsx_0.txt_24.txt.txt]

-6.72765051348012e-05
-3.64943938469355e-05
-6.1728020071688e-05
-6.1257044776918e-05
-2.08608153035014e-05
-6.20852635994949e-05
-2.70106813797833e-05
-4.3838027183406e-05
-4.66788365161803e-05
-4.39952414969242e-05
-8.64658057125547e-06
-6.56433775635453e-05
-4.7088590912917e-05
-3.91575911096186e-05
-4.05402151814301e-05
-3.61852565041951e-05
-2.40158682128607e-05
-3.01580438584002e-05
-6.61560170407418e-05
-6.85028984841266e-05
-3.23655042891453e-05
-5.14618256426175e-05
-5.3059872509918e-05
-6.99242039704409e-05
-2.43300817772546e-05
-5.15055202516418e-05
-6.77237327431777e-05
-2.39224029433574e-05
-5.90985755097179e-05
-2.88216989016444e-05
-5.23637871829775e-05
-4.39605651261484e-05
-7.13964834201191e-05
-2.51333740491454e-05
-1.9882809713428e-05
-4.57746861286397e-05
-4.72163358345611e-05
-5.6826869353566e-05
-3.94250799722478e-05
-3.25002218463232e-05
-2.06902356137969e-05
-5.40044896562147e-05
-1.63337814588754e-05
-3.74860406124815e-05
-4.70433768815961e-05
-6.05422837576314e-05
-3.91469632175694e-05
-1.34023335655434e-05
-2.48965444837261e-05
-4.26204678442006e-05
-2.77361441337105e-05
-3.05617546156394e-05
-2.92519589447859e-05
-5.70484950944936e-05
-2.97511301383761e-05
-5.02461853798329e-05
-1.93474795402856e-05
-2.71000772859661e-05
-4.54469109237294e-05
-2.22092643088419e-05
-1.60831803404622e-06
-7.39218899223282e-05
-4.47414722233941e-05
-3.69427685752572e-05
-1.49904339987776e-05
-1.66696946149714e-05
-3.28163344837385e-05
-2.52895413918027e-05
-3.54314750377548e-05
3.12280242477837e-06
-9.68038873931586e-06
-4.19923560125178e-05
-4.37162529912784e-05
-4.88176896370409e-05
-7.86112743281459e-05
-5.83315993989582e-05
-1.8432143527188e-05
-2.79227027893904e-05
-3.14142947296234e-05
-5.30538616708541e-05
-2.43073765123279e-05
-1.88814703552206e-05
-3.50071763326672e-05
-2.37649565469106e-05
-4.59625192136814e-05
-3.32132681321473e-05
-5.03108856557493e-06
-4.51479773118613e-05
-1.86962196742921e-05
-6.79689551959296e-05
-5.60325373397424e-05
-3.10546607234853e-05
-5.34189201509293e-05
-5.1022167485389e-05
1.41940320797034e-07
-5.97470172969431e-05
-3.48283037349225e-05
-9.82321174313638e-06
-9.06628835557358e-05
-4.16879750251554e-05
1.36207592236608e-06
-4.58581445999207e-05
-2.97830155011698e-05
-5.23615153029893e-05
-2.62756915409632e-05
3.41692131910512e-06
-8.42083339838381e-06
-7.57209694753956e-06
-4.33435540524046e-05
-3.13863955368531e-05
-2.68443875960027e-05
-2.8815443773352e-05
-1.29877186082932e-05
1.95717514760813e-05
-4.04578062124776e-05
-4.78354312816669e-05
-3.8642920354132e-05
-3.26473978576239e-05
-2.0602283272374e-05
-4.88144542785152e-05
-6.26033254093209e-05
-6.87329790315274e-05
-1.50411255946896e-05
-4.21727730879258e-05
-4.85159386984277e-05
-5.69577895588366e-05
-3.22199452770318e-05
-3.40400928824367e-05
-3.97610272382711e-05
-4.2371060257559e-05
-3.27285478607185e-05
-1.02530976927354e-05
-3.89818582609331e-05
-4.70481163416459e-05
-6.18486365956456e-05
-3.18171913100558e-05
-6.71649974397632e-05
-3.2392558970521e-05
-2.95357475328663e-05
3.15063296398057e-06
-3.39700233016766e-05
-4.78625912884608e-05
-1.778188274369e-05
-2.77363550402552e-05
-5.74612068595957e-05
-6.01060675419609e-05
-4.22722852376489e-05
-2.90109367765809e-05
-6.03419819787508e-05
-3.74586940159425e-05
-4.54945789421146e-05
-6.62567593674956e-06
-5.86474750833378e-05
-1.12348105379468e-05
-1.32659970591772e-05
-5.15141197285168e-05
-2.82633858423241e-05
-4.79096303922436e-05
-1.40919814553165e-05
-4.02585163203925e-05
-7.05585334732053e-05
-1.17004731020393e-05
-1.99566898526102e-05
-4.61849994117739e-05
-1.86232263190577e-05
-5.02898653841883e-05
7.96519939101051e-06
-5.06750267431775e-05
3.43356232711556e-07
-4.87392793834342e-05
-3.64215841452429e-05
-3.34674240298687e-05
-3.18440557944113e-05
-3.60913791378198e-05
-3.26215460774951e-05
-3.26697384618314e-05
-7.65046784532608e-06
-2.67682421170473e-05
-6.35545218377242e-05
-3.60910298153628e-05
-2.78693231372585e-05
-1.94658846519209e-05
-4.45645964013086e-05
-5.95730713076009e-05
-1.59226771838278e-05
-7.36298437843937e-05
-3.11756632220723e-05
-2.03791890727447e-05
-2.37320476963865e-05
-2.41807373722859e-05
-3.75121055500524e-05
-3.14373301203766e-05
-3.40571803207681e-05
-7.46281217012071e-05
-5.9431370390605e-06
-5.14321132008511e-05
-4.00764539999901e-05
-2.01293503263159e-05
-6.02445872183076e-05
-4.30080551826742e-05
-5.54007617304469e-05
-1.81159665232446e-05
1.18827705190977e-05
-5.50548965451617e-05
-4.75067535899893e-05
-4.62743536153821e-05
-7.87864899430365e-06
-1.97373924979686e-05
-1.90982987844562e-05
-7.07510866261661e-05
-4.8261452881287e-05
-6.91459174717642e-06
-3.96107794388873e-05
-1.44652353337529e-05
-3.81303489059242e-05
-3.2073043950583e-06
-5.03814328390723e-05
-3.8629554047691e-05
-1.94770955973098e-05
-7.20393508888609e-05
-5.26694482802518e-05
-3.12712663556512e-05
-2.43586655195829e-05
-3.16637675374863e-05
-2.93120973495348e-05
-2.12023815750326e-05
-5.14208878799682e-05
-6.95933889309996e-06
-2.01272713875146e-05
-3.05059799192099e-05
-2.00794798888595e-05
-1.84096265403473e-05
-1.24386409396838e-05
-2.98452996042403e-05
-1.76373052110486e-05
-6.79373482296877e-05
-5.55758639671063e-05
-5.05730399910474e-05
-5.81181565468938e-05
-2.56703884887309e-05
-6.97072827400986e-05
-2.54198269477851e-05
-3.52473729792709e-05
-6.29403214291339e-05
-5.48159278852132e-05
-2.72987365576287e-05
-4.06354925395464e-05
-2.57365261983487e-05
-3.8337379375408e-05
-2.49642929617263e-05
-3.80966476746009e-05
-5.15929053561345e-05
-3.77105795949837e-05
-4.05932583823892e-05
-2.26021803449779e-05
-2.62757677605442e-05
-3.85499786361405e-05
-4.08942016471594e-05
-2.59677056394982e-05
-6.56545464050119e-05
-3.98817425192513e-05
-3.51546022480122e-05
-4.50743092365126e-05
-1.55632171359475e-05
-1.04449528211987e-05
-4.92670403600964e-05
-1.99775083827962e-05
-2.60710542573895e-05
-1.51173434677157e-05
-4.01868496013755e-05
-6.80763053563661e-05
-2.02754167130727e-05
-3.76936274141771e-05
-3.54579335434652e-05
-2.47995526826812e-05
-2.79716778314778e-05
-2.26147771120847e-05
-8.31296154467369e-06
-2.73947372302092e-05
-1.17946134040199e-05
-2.10287949525179e-05
-4.0555879331022e-05
-2.92052998251148e-05
-3.86929913109915e-05
-2.554781571341e-05
-3.52720903561084e-05
-4.01060012355378e-05
-2.58679549233849e-05
-5.2665224426261e-05
-7.84071324254469e-06
-1.64889582506687e-05
-1.28574661366145e-05
-3.95691416365398e-05
-1.53385685942176e-05
-6.14449142258219e-05
-3.39544652658577e-05
-5.80869037696724e-05
-6.56008390212259e-05
-2.99358636947465e-05
-2.3287636591517e-05
-2.60267876698965e-05
-2.63300554242975e-05
-7.70223822369937e-07
-3.94682768541096e-05
-5.04268210537027e-05
-2.9754481192796e-05
-4.01119292294023e-05
-1.93735069166565e-05
-3.44959028033891e-05
-5.76882547848828e-05
-4.71141112632964e-05
-4.97821964080069e-05
-2.26254580932951e-05
-2.91026836223472e-05
-4.47345742358302e-05
-3.10773246478762e-05
-4.57563495323714e-05
-4.19832935716063e-05
-3.34977542977849e-05
-3.5515889920036e-05
-2.04216073004398e-05
-7.34953178699402e-05
-4.08896853934056e-05
-3.93322318315612e-05
-1.96810005244847e-05
-5.64603550644317e-05
-3.4159980581089e-05
-2.6732400165109e-05
-3.79528772972445e-05
-3.90013342235757e-05
-3.22120279159458e-05
-4.27284435045956e-05
-3.87702089434046e-05
-2.97501411171393e-05
-4.98666228297106e-05
-2.2629383952758e-05
-2.98287388576357e-05
-6.50052229013291e-05
-3.72242100449232e-05
-2.28725034709449e-05
-2.84879055476365e-05
-3.18316634437099e-05
-4.87644291068953e-05
-1.4769563699874e-05
-1.2807808493385e-05
-1.94116003710212e-05
-3.89046705978428e-05
-5.00017822384945e-05
-3.37946863779002e-05
-4.2650208974212e-05
-2.56379371402004e-05
-3.11966174274125e-05
-1.45039662598444e-05
-4.25621758917421e-05
-3.07853344574696e-05
-3.06517317762104e-05
-3.47415658022907e-05
5.01640405287222e-06
-4.22912285481048e-05
3.12184789553797e-06
-3.62902338889357e-05
-2.53314497775451e-05
-4.59287949631772e-05
-3.27090838399338e-05
5.58134089465574e-06
-2.29317127003942e-05
-4.33710725323088e-05
8.13098629822179e-06
-1.20244540969026e-05
-5.33314967573306e-05
-1.7365687925055e-05
-4.86802682386978e-05
-7.5315842288642e-06
-1.79680518451145e-05
-4.65979391771893e-05
-3.38328233879398e-05
-5.98979972133745e-05
-2.35879313792786e-05
-3.92443306156752e-05
-3.22898080876063e-05
-1.82567052929246e-05
-5.50213073840227e-05
-1.27315857760059e-05
-5.89928260413805e-05
-2.04861278027548e-05
-2.85841564904545e-05
-4.55610869445398e-05
-2.06204969896164e-05
-1.23876029038472e-05
-1.86835460882331e-05
-5.68614456239461e-05
-4.19368558543342e-05
-1.35664983739598e-05
-1.29865715156003e-05
-9.72898217295018e-06
-3.8411785333908e-05
-2.10387993537265e-05
-9.7535517966996e-06
-3.72058196356539e-05
-2.6244731134387e-05
-3.898848752901e-05
-1.1272926945761e-05
-6.21218511348188e-05
-3.69312099522013e-05
-2.32761217631056e-05
-6.45340552217476e-05
-5.89123850678404e-05
-5.83789864139418e-05
-2.41114858014508e-05
-2.90537173207823e-05
-4.95162387480775e-05
-2.28188475013981e-05
-7.1021869736578e-06
-6.82284471626803e-06
-5.07190804951289e-05
-5.04531621774766e-05
-3.67583480497399e-05
1.57727098380719e-05
-8.32447111654525e-06
-3.64477131199922e-05
-3.56674506933128e-05
-1.05493680234916e-05
-5.00112873673577e-05
-4.46937434198025e-06
3.78725137835415e-06
-1.52684653605822e-05
-5.201533876233e-05
-2.34858906095467e-05
-3.94593832734658e-05
-5.78136584430964e-05
-1.9230177750419e-05
-4.0018449723751e-05
-1.46338497786354e-05
-9.79910946071887e-06
-2.96467158503903e-05
-3.12020814974128e-05
-3.9637674294264e-05
-3.7319022070396e-07
-4.84180985007246e-05
-3.14118731539464e-05
-3.6967575207228e-05
-3.11139793340045e-05
-4.93345437897691e-05
-4.73138484900956e-05
-7.82746755913731e-06
-5.94330365422503e-05
-4.85505168236565e-05
-3.03298333083689e-05
-4.17538354725301e-05
-4.04792561899195e-05
-3.35265204449768e-05
-2.83059836668859e-05
-6.09303265054124e-05
-4.06697294327333e-05
-3.93452732809019e-05
-6.74908371323536e-05
-2.08602275336855e-05
-5.24752991612703e-05
-4.7932973795788e-05
-1.52058647134284e-05
-7.50377792395279e-05
-1.83299818669598e-05
-7.77757619325452e-06
-2.28825737692858e-05
-5.05216826174553e-05
-4.27039758421679e-05
-1.58422885991895e-05
-5.16351887111417e-05
-1.05708723901805e-05
-1.06666836930691e-05
-2.1871067529152e-05
-4.14930147642637e-05
-4.80580051820216e-05
-1.46272157025929e-05
-4.61873375755613e-05
-2.65718115862308e-05
-2.25031368792514e-05
-3.27312169238612e-05
-3.82361889916488e-05
-4.38388688007527e-05
-3.08947517619512e-05
-3.52554314679479e-05
-4.84537548097214e-05
-2.06161481778032e-05
-4.49345776112991e-05
-3.79245486700481e-05
1.06445636760423e-05
-2.46978475157436e-05
-1.58099959126051e-05
-4.017711315596e-05
-2.28669293270088e-05
-4.0896256245733e-05
-3.2906677691941e-05
-4.30613178591007e-05
-1.05014302590574e-05
-2.65383886743743e-05
-4.2565246670035e-05
-5.7700462572378e-05
-2.00171298443417e-05
-4.58209114713683e-05
-8.14907866415419e-06
-5.6644700354181e-05
-1.24335636395019e-05
-2.5450659525516e-05
-5.30565681566195e-05
-3.3495630798305e-05
-1.40292390285486e-05
-2.16216113168655e-05
-2.61544058605033e-05
-4.23259101383977e-05
-1.60366952564896e-05
-3.43178548992418e-05
-1.83637465145447e-05
-2.06148834967634e-05
-2.12983639084545e-05
-5.5939881477988e-05
-3.69056440103747e-05
-6.5997538779156e-05
-3.77651566160654e-05
-5.61790665752636e-06
-3.22557462122917e-05
-5.05250259954303e-05
-3.21980469203828e-05
-4.66325530382078e-06
-4.72490964299917e-05
-2.35794620685598e-05
-4.45078342125899e-05
-5.81443150073156e-05
-1.97702229503488e-05
-3.17178276479133e-05
-3.33684883273663e-05
-3.85683218302885e-05
-1.35399811276055e-05
-1.70482836788835e-05
-7.68308677556192e-06
-2.25177537191164e-05
-2.5695481954593e-05
-8.83420211027779e-05
-4.37002411346151e-05
-2.76355058284932e-05
-1.60793562418487e-07
-6.51271600852833e-05
-5.82222008203916e-06
-4.74159667144097e-05
-3.36733263004672e-05
-1.30840517607353e-05
-3.02262868886588e-05
-2.64029892778699e-05
-4.95072222975675e-05
-1.98339723828014e-05
-2.39793583795721e-05
-3.34789947727997e-05
-2.50698817296399e-05
-3.98854128357768e-05
-5.40869891660655e-05
-3.5126786276697e-05
-3.87736598326265e-05
-5.66478362898633e-05
-4.29917744974376e-05
-7.71128436626473e-05
-4.04515566528569e-05
-3.61820930395055e-05
-2.20055587634921e-05
-5.42616875633406e-06
-2.25483933935662e-05
-5.46113662838632e-05
-2.7541700403327e-05
-4.13508309800074e-05
-2.83682494201009e-05
-1.49616331972897e-05
-2.17657155884356e-05
3.12124057653622e-06
-4.40349405683223e-05
-3.23990940538622e-05
-2.67501136758908e-05
-2.94303918980484e-05
-4.10991978007604e-05
-3.39310921849695e-05
-5.58359863542284e-05
-3.87868839595288e-05
-4.19811358686411e-05
-1.65751786785178e-05
-5.09950259316061e-05
2.44303095655908e-06
-3.93613308569144e-05
-2.34846254234e-05
-3.29941259604837e-05
-5.66383532474212e-05
-8.12296531515402e-05
-4.11057855194278e-05
-5.31984901091659e-05
-4.65461586509549e-05
-3.08361850639794e-05
2.67492131818125e-06
-4.65077522408024e-05
-3.05484931644381e-05
-7.51351005066084e-06
-4.73373680796434e-05
-1.79939600171736e-05
-2.52564119020425e-05
-3.42245102660698e-05
-6.89198038682293e-05
-4.22190702171508e-05
-3.4201257362224e-05
-5.05368740757614e-05
-5.49872684558658e-05
-4.88264416451903e-05
2.41393049019094e-05
-4.06544954767981e-05
-1.06148264363868e-05
-1.94641401157264e-05
-2.89484679008778e-05
-4.82207895108148e-05
-3.33168844029024e-05
-3.44374544452991e-05
-6.88173527939072e-06
-2.59693433477143e-05
-5.34059832339522e-05
-2.65638154149039e-05
-2.47589596533303e-05
-4.45003626313943e-05
-8.10169280137756e-06
-2.04895265470492e-06
-2.26539857083715e-05
1.47494909912033e-06
-4.03405058140309e-05
-4.29061763219879e-05
-1.73268958000336e-05
-3.88505226940975e-05
-6.05589774820386e-05
-5.97239615871902e-05
-4.57593442024601e-05
-3.20194822634368e-05
-3.58056872887194e-05
-6.54454286954226e-06
-3.12227899340787e-05
-7.2059685273783e-05
-8.68796875225842e-05
-4.25214247222855e-05
-6.14308467477227e-05
-3.83721594763167e-05
-1.03570363204115e-05
-3.81985462455783e-05
-5.70711065448964e-05
-8.34923580556511e-06
-4.5814343492206e-05
-2.7442836040395e-05
-4.72099829279923e-05
-5.99371880897195e-05
-4.61906181251564e-05
-4.43995684623141e-05
-2.14323832711666e-05
-7.02800732949996e-05
-1.76113226822802e-05
-5.611273034619e-05
-2.96293401279369e-05
-4.02000238210331e-05
-4.98556935276815e-05
-5.05753718244924e-05
-7.37285749930997e-05
-2.29343846000168e-05
-5.68649631272432e-05
-6.19567811219288e-05
-2.32594938023134e-05
-3.1076133252914e-05
-6.16045865580533e-05
-7.14475329727117e-05
-5.08112955381905e-05
-1.45508385332008e-05
-2.59163011874754e-05
-1.72758770438095e-05
-4.38659912094171e-05
-4.85843182627641e-05
-3.10440895852211e-05
-2.73405423990476e-05
-3.21502710710681e-05
-4.4714952443986e-05
-4.36304729158334e-05
-4.27565647686284e-05
-3.72302137941292e-05
-4.74262760649844e-05
-2.43967897643895e-05
4.06422089171328e-06
-1.92723614609526e-05
-2.73479586039422e-05
-2.29083014558762e-05
-5.18104900760176e-05
-5.02998313719341e-05
-1.65126452961586e-05
-4.87379863610962e-05
-2.91394973675919e-05
-1.61083041555331e-05
-4.20844252684269e-05
-4.62527985594829e-05
4.37299282289875e-06
-2.87193569579188e-05
-1.31608379858889e-05
-1.99486306460124e-05
-2.40517453331761e-05
-1.22381434983596e-05
-2.34593957362208e-05
-6.06592921430168e-05
-2.01094726765931e-05
-4.59435530163666e-05
-4.09835046503388e-05
-4.33306111061293e-05
-5.33670391216402e-05
-2.95753319675703e-05
-1.99699869341473e-05
-6.00226319268991e-05
-4.37489521762425e-05
-3.83501196397162e-05
-2.75743333370195e-05
-2.50150750797424e-05
-4.41964877352549e-05
-6.76632672908105e-05
-2.88774629094374e-05
-3.9684097923434e-05
-3.44789213809971e-05
-4.00883469738075e-05
-3.85154571695684e-05
-1.54728934529804e-05
-1.12431638619166e-05
-5.1723701402302e-05
-2.77018119955365e-05
-3.44862474556702e-05
-3.56524960058642e-05
-3.7072945227665e-05
-4.9951428610169e-06
-1.63706473421569e-05
-8.68483891721519e-06
4.06979872590575e-06
-2.81102001922463e-05
-5.03392902775996e-05
-3.23150380139936e-05
-7.09114566635423e-05
-4.48144356791893e-05
-3.03791602655941e-05
1.62745442194527e-05
-3.9644058180633e-05
-4.35544425659393e-05
-1.69752056798089e-05
-2.4633596642772e-05
-2.20444041869031e-05
-4.10415352499885e-05
3.05995223771269e-06
-2.69452823814712e-05
-3.84982162368116e-05
-3.50118644478568e-05
-4.27260180687349e-05
-2.23371475939039e-05
-3.4704320808106e-05
-4.21056487229059e-05
-8.25356748322213e-06
-5.53673738397534e-05
-4.79467154341819e-05
-3.26243406458317e-05
-1.48110155513398e-05
-1.93736269321575e-06
-4.57885500671561e-05
-6.01704361103544e-05
-3.16448787021035e-05
-5.15058143227929e-05
5.79110472351538e-06
-2.04064345616028e-05
-3.88112511139369e-05
-1.22101616571206e-05
-4.0446985754193e-05
-1.70691259793442e-05
-6.39506418738191e-05
-3.31363126023006e-05
-5.96312160581414e-05
-9.20445080169847e-06
-6.10624531484482e-05
-2.39465211260334e-05
-4.21997263523813e-05
-5.11420094998376e-05
-1.12229118901126e-05
-5.26617708494483e-05
-3.30234515863871e-05
-6.01431503940637e-05
-8.67726980899123e-06
-1.94332021316249e-05
-7.78155370916768e-06
-5.94422065417346e-05
-3.74422158976083e-05
-5.44757530787326e-05
-4.91498018170859e-05
-7.97118889414689e-05
-1.34196348652999e-05
-5.22182339990218e-05
-1.59774274214507e-05
-3.62638819285773e-05
-2.75617278080635e-05
-2.97940639468974e-05
-3.28377304199644e-05
-5.88350129699464e-05
-4.37709735055868e-05
-3.58026812173171e-05
-1.7401094709758e-06
-3.80865910289139e-05
-5.65559198498327e-05
-1.421555007847e-05
-1.75059733961522e-05
-5.26125203840475e-05
-3.2097336201802e-05
-9.41163015939711e-06
-2.47023708844441e-05
-1.57359443168895e-05
-2.45240682205617e-05
-2.71511349156442e-05
-3.15730017376159e-05
-4.65834118428255e-07
-1.798590179803e-05
-2.12201890454749e-06
-4.19842601616448e-05
-1.82977024697383e-05
2.31783176371004e-06
-4.48186450095302e-05
-1.77881329159372e-05
-1.79379689951775e-05
-4.76492988394254e-05
-7.55860217563353e-06
-1.40515512033862e-05
-3.23567208685508e-05
-5.26840625389895e-05
-5.28745022115628e-05
-2.49273426063521e-05
-3.49888514507877e-05
-1.58314503331137e-05
-3.77405119728667e-05
-3.32262113365049e-05
-5.5637025395829e-05
5.52569657125391e-06
-3.46028851232348e-05
-1.28770013718305e-05
-3.19971225882476e-05
-1.77505899442427e-06
-4.1169604078258e-05
-2.75659528730114e-05
-3.12292646862465e-05
-2.88893083124764e-05
-5.27936864122116e-05
-2.89491079281305e-05
-4.07579055962095e-05
-2.61370756548853e-05
-3.69776080875988e-05
-8.91669744379607e-08
-5.56614299556371e-05
-4.39254571869234e-05
-3.14294934252351e-05
-3.32741612927503e-05
-3.39931266389583e-05
-3.85274404376378e-05
-4.95961924355918e-05
-3.28035223509265e-05
-5.40062219018824e-05
-4.78579039663027e-05
-1.48726368322548e-05
-3.10166731193911e-05
-2.48922424090243e-05
-3.57809762378571e-05
-3.71237376004082e-05
-1.99462416793497e-05
-1.49297394304982e-05
-4.55355101644338e-05
-2.7186355940273e-05
-3.58414415753846e-05
-5.00842553435239e-05
-2.81413185599508e-05
-9.55074868970381e-05
-1.80945890177231e-05
-6.56173926700184e-05
-1.54279660776194e-05
-3.2280853724166e-06
-4.08810228808775e-05
-3.68180292078139e-05
8.58461597484433e-06
-6.41177320457973e-06
-1.14030758050682e-05
-2.31975939069211e-05
-4.46992726705609e-05
-5.84538709517563e-05
-3.06614182149907e-05
-6.61552424037075e-05
-3.6377667177024e-05
-1.76712304094247e-05
-4.7790871483597e-05
-3.61690702925236e-05
-4.98844998301532e-05
-3.83104350174676e-05
-5.3472359079652e-05
-1.96538238355527e-05
-5.10827432628069e-05
-4.17193859848873e-05
-4.67581919175568e-05
-7.46237087932702e-05
-6.44413820593179e-05
-1.20591645094772e-05
-1.48039025224479e-05
-2.30434911006219e-05
1.60342958288155e-06
-5.87689294703585e-05
-3.4221892457249e-05
-6.38475358737935e-05
-3.52024844988085e-05
-1.66402348605439e-05
-6.05585775760197e-05
2.0138073554735e-06
-3.48203915305451e-05
-3.41366569905767e-05
-3.11709779627708e-05
-5.36805073224818e-05
-3.33827692407322e-05
-2.24391305039642e-05
-1.65946667860882e-05
-1.07992322228322e-05
-5.77264917745631e-05
-2.37041207067162e-05
-4.10558296012335e-05
2.95072330474031e-09
-4.04663216635562e-05
-2.62625993945554e-05
-2.02023789529194e-05
-8.35787845243338e-06
-1.57790284657201e-05
-3.25801391907318e-05
-1.87581613124278e-05
-4.32064151818819e-05
-2.65622381998015e-05
-3.29139554114051e-05
-4.93164313438536e-05
-2.50105817282932e-05
-5.24143114903887e-05
-3.92502838128812e-05
-1.43147270155427e-05
-2.70876709667606e-05
-4.64619594862882e-06
-4.95327655889481e-05
-2.92671425506651e-05
-2.47381704043627e-05
-2.19459640515268e-05
-6.73257494967961e-05
-4.20473625779256e-05
-2.93293119935253e-05
-1.6988931962723e-05
-4.21853837992098e-05
-3.75662776870316e-05
-1.12195419758569e-05
-1.88165867401361e-05
-4.62764346710631e-05
-2.96188326886116e-05
-9.03840593569041e-05
-1.40145211002068e-05
-1.72541954103729e-05
-1.81105881818291e-05
-7.16532395130358e-05
2.8332342561698e-06
-1.97367683824207e-05
-3.53229767641754e-05
-5.33656847039693e-05
-4.62292519731968e-05
-4.80285354946407e-05
-2.14223612353199e-05
-4.01103969962896e-05
-6.91984027534541e-05
-4.59739837524175e-05
-4.1657299686896e-05
-5.91433564247231e-05
-5.84797660232329e-06
-9.01157704952843e-06
-4.90537836673338e-05
-1.33295206312848e-05
-7.82457075571896e-06
-2.60821430877058e-05
-6.95915705327692e-05
-2.41305567782699e-05
-3.01959860079897e-05
-1.63456515951576e-05
-5.32386054038985e-05
-1.25680621675296e-05
-2.18149992734547e-05
-2.79309599199685e-05
-3.01319769090489e-05
-2.44808166673338e-05
-6.02580564102106e-05
-4.85481959504395e-06
-3.46681069713044e-05
-5.45240350263739e-05
-4.08622161012637e-05
-5.81861370882881e-05
-5.75889241552746e-05
-2.18721575862728e-05
-5.51443494507965e-05
4.36173767028417e-06
-1.49849980145338e-07
-1.39695083799036e-05
-4.28121478316878e-05
-1.33260220188537e-05
-3.9811864203156e-05
-4.93624420439782e-05
-5.02899640023888e-05
-3.38453219523164e-05
-7.20168720476481e-06
-4.84614266286706e-05
-3.32065593383126e-05
-3.15471229073187e-05
-4.52678313168917e-05
-2.35822687030904e-05
8.0632782292467e-06
-5.80344765141363e-05
-2.44326070212421e-05
-5.4734179855751e-05
-9.08360958466164e-06
-9.923247357608e-06
-4.60946138561878e-05
-2.56842902382249e-05
-4.99827270873184e-05
-2.1935798678506e-05
-4.22390619369163e-05
-2.11786706646145e-05
-3.59395787834855e-05
-2.00847895743611e-05
-3.51453529699476e-05
-5.61402259663067e-05
-3.61827072721945e-05
-2.6977844294484e-05
-5.61614520797782e-05
-6.05924609900283e-05
-1.29610155584469e-05
-2.75528727783616e-05
-3.15984599325334e-05
-4.25339712994694e-05
-7.77860355026049e-06
-4.80003600894407e-05
-5.0863178813731e-05
-5.00111487227791e-05
-6.07543111786697e-05
-2.13435283189772e-05
-5.08697917758641e-05
-1.247386479539e-05
-7.96288004244475e-06
-2.45946444798117e-05
-4.61330678468348e-05
-1.75452927524003e-05
-2.60907866649193e-05
-4.25451038226171e-05
-3.31437861437022e-05
-4.13971702714824e-05
-2.79506339709179e-05
-4.7036849503465e-05
-3.98947689720655e-05
-2.27676691569396e-05
-3.65079171554988e-05
-4.33961259892303e-05
-6.47903964026744e-05
-4.41691644686174e-05
-2.84641595094052e-05
-4.83056680194719e-05
-7.00103385122356e-05
-1.94234272426521e-05
-4.09353601270737e-05
-1.09878739273411e-05
-2.8013658189842e-05
-2.15229052934187e-05
4.5230705997255e-08
-1.46691509740623e-05
-1.40120944065346e-05
-1.42641238860375e-05
1.72854852819294e-05
-3.57027968020092e-05
-2.61911049315684e-05
-4.27672878779565e-05
-1.71660771541063e-05
-5.30287843272255e-05
-3.82256583105746e-05
-4.81912056732197e-05
-5.66341331260816e-05
-2.47429080860368e-05
8.55469785535071e-06
1.04367366791625e-06
-1.82122611896902e-05
-1.72380603413294e-05
-1.34539383003955e-05
-3.80046484401011e-05
-4.27484674063758e-05
-5.8758761259447e-05
-4.03092186372067e-06
-4.83504954272095e-05
-2.51730025609978e-05
-3.73455975966716e-05
-7.86436401377345e-06
-5.8764078226087e-05
-3.50722951567327e-05
-9.58896948283516e-06
-4.8265673316514e-05
-4.82497902307552e-05
-5.74288034746087e-05
-7.49800210827176e-05
-6.78388558674005e-05
-4.69734460770363e-05
-2.07484374987635e-05
-2.06980080137546e-05
-6.10409654126812e-05
-6.67301869396266e-05
-1.49751114052649e-05
-1.50080052942766e-05
-3.44889718713169e-05
-6.1652617023304e-05
-2.14309281113831e-05
-3.28313727609486e-05
-5.03968644376319e-05
-6.20684274186566e-05
-3.90190557477579e-05
-5.14228657626012e-05
-5.32663745521775e-05
-3.785737768125e-05
-1.98140900779691e-05
-3.68468154916925e-05
-2.11560694494762e-05
-4.38656876975559e-05
-4.90747588538584e-06
-7.0186241192297e-05
-3.08239055634726e-05
-4.80805138040215e-05
-4.96084842377553e-05
-4.1103790553255e-05
-8.72512938276219e-06
-3.09129057259003e-05
-4.6724460842402e-05
1.12529172621812e-05
-3.92482464151944e-05
-8.86462437060764e-06
-2.2902755267232e-05
-3.13127047553961e-05
-2.44501834985583e-05
-5.8343596567311e-05
-2.20100531987631e-05
-4.29073588356772e-05
1.54148881916365e-06
-5.73247290906999e-05
-7.49163305805138e-05
-2.67096265591385e-05
-2.42009808225023e-05
-2.73877346681135e-05
1.03047742586265e-05
-1.99943003754934e-05
-5.01614366633679e-05
-1.46723653692261e-05
-6.10596573223082e-05
-1.27667694849428e-05
-5.18760920474395e-05
-1.07162355599361e-05
-7.37038657595115e-06
-5.21675892783774e-05
-3.96027414853527e-05
-4.76398295219542e-05
1.47640844586758e-07
-3.66685384255583e-05
-1.81220998048275e-05
5.35372944742726e-06
-1.5856377610527e-05
-6.37634686249256e-05
-2.3495380377672e-05
-2.92787381461329e-05
-6.21938166344319e-05
-5.07337985042561e-05
-3.50999456853498e-05
-2.22278355642648e-05
-4.55496711485785e-05
-2.8867758493424e-05
-4.9985543071155e-05
-3.56457826962019e-05
2.20768286037938e-05
-4.74471034018105e-05
-4.27522897207263e-05
-4.75843851402114e-05
1.20542202797949e-05
-2.92054360245037e-05
-4.55071835963366e-05
-4.39238467324676e-05
-2.91129618163929e-05
-5.74190721116453e-05
-1.36971368167051e-05
-2.77223480883011e-05
-3.95980195791406e-05
-9.98418952462486e-06
-4.8123784567931e-05
-4.53953615641464e-05
-5.17866807289086e-05
-3.89018212216034e-05
-3.39764936252831e-05
-5.16031658166096e-05
-6.77723301180114e-05
-4.55734970431786e-05
-4.86203066353708e-05
-1.37054119372976e-05
-8.00963749814924e-05
-2.82284557708249e-05
-3.68804171705673e-05
-6.53351926706839e-05
-1.21902705184404e-05
-5.9262212502849e-05
-4.99910778199173e-05
-1.19289349304514e-05
-6.94312699377296e-05
-2.47529177166574e-05
-5.74699368112018e-05
-2.55170967303086e-05
-6.39488443276825e-05
-8.29807120370803e-06
-2.1443561633624e-05
-1.70780803351061e-05
-2.37915502081893e-05
-3.38809728373565e-05
-3.80425450550288e-05
-8.69457919248125e-05
-4.98536003190007e-05
-2.72968089162923e-05
-6.06816459953181e-06
-3.31372556082723e-05
-7.41954817004666e-05
-4.2027926213482e-05
-3.66586384421225e-05
-2.653411253975e-05
-3.80512709666421e-05
-3.74677482846572e-05
-2.42607971116635e-05
-5.03576475582421e-05
-3.32055382727909e-05
-3.08977114355421e-05
-2.49279340703284e-05
-3.36355487547119e-07
-2.27149910274035e-05
-1.11934343164277e-05
-6.95004235249137e-05
-5.18096175393028e-05
-1.8086994710065e-05
9.03928680667728e-06
-2.82439515965817e-05
-5.28118283098209e-05
-3.74132534701146e-05
-6.4864957180296e-05
-4.51267387963348e-05
-4.13072005687438e-05
-3.18156705556748e-05
-5.53746236447561e-05
9.35029395837093e-06
-4.47583091143171e-05
-4.03141366899399e-05
-6.95411037418674e-05
-4.05148663314706e-05
6.41433257269705e-06
-2.10169116691377e-05
-3.90326955124436e-05
-1.75461128305432e-05
-2.28960221272567e-05
-5.00518277418912e-05
-4.6780225683778e-05
-3.02212194246886e-05
-2.68690310219168e-05
-4.9974238376116e-05
-1.80385253037474e-05
-2.13355628122416e-06
-1.51444557140441e-06
-6.33734655360376e-06
-6.91599186429318e-05
-4.67261312683269e-05
-4.01654748508831e-05
-2.96502493364821e-05
-6.07208443043334e-05
-5.22678619366776e-05
-1.27677916121047e-06
-5.73807586829268e-05
-3.92593977788724e-05
-1.79869175947702e-05
-3.88570949705895e-05
-3.29763969473575e-05
-5.4405582401561e-06
-2.34134206713855e-05
-2.07297099522419e-05
-6.65105795672394e-05
8.67409105411942e-06
-3.41769321153227e-05
-7.49791623103549e-05
-3.78884168709368e-05
-3.09714839085044e-05
-3.71005334821299e-05
-4.35229825895977e-05
-2.32843382306673e-05
-3.42998991996724e-05
-3.63749704132648e-05
-3.32255113303155e-05
-2.98018288600607e-05
-1.99782952363852e-05
-2.19755258493911e-06
-2.1337956892704e-05
-2.90420590954201e-05
-1.61993626705583e-05
-2.20107487891129e-05
-3.39718611608489e-05
-2.51523165694428e-05
-4.83593691776109e-05
-2.43309242138733e-05
5.62433260817878e-06
-2.23498637869927e-05
-7.17903288102523e-05
-2.51345610657069e-05
-1.63730798111207e-05
2.20517092711045e-06
-3.44377790203352e-05
-2.3100505055274e-05
7.67951773711864e-07
-3.39292397344344e-05
-9.75912495829305e-06
-3.08862701691832e-05
-2.75845007007954e-05
-1.20692909204939e-05
-2.13198567738875e-05
-7.33585618723021e-05
-2.18069822651487e-05
-1.58660799893075e-05
-4.47756328256556e-05
-2.05816051578496e-05
-2.30777624562944e-05
-1.25552080577381e-05
-4.52234834047024e-05
-3.19269275808562e-05
-3.75178738567789e-05
-3.43097397359191e-05
1.8672601116553e-05
-4.25069132042755e-05
-3.67319782872674e-06
-4.86756371858992e-05
-2.438858095764e-05
-3.94119530865461e-05
-4.12623774691626e-05
-2.54024746096905e-05
-5.83646653874574e-05
-6.61413875929322e-05
-5.56209222730319e-05
-5.46639906683548e-05
-3.50234972389649e-05
-5.14776800066624e-05
-2.7452016340702e-05
-4.97947990466644e-05
-6.37591749602078e-05
-2.88481293079636e-05
-1.77862829563338e-05
-2.66284825606285e-05
-4.80882972477877e-05
-2.71143435252911e-05
-2.38984148283381e-05
-7.45166521858863e-06
-3.60340558311383e-05
-6.98873996999705e-05
-5.2109686742699e-05
-3.74141823277226e-05
-4.31982452425945e-05
-4.39624329769076e-05
-2.44568792889945e-05
-7.44480667115465e-05
-6.82380645025308e-06
-4.62608231057397e-05
-5.13074075253768e-05
-7.18073620549471e-05
-5.12399252986669e-05
-3.67331022382466e-05
9.57875960111945e-07
-5.19349260948843e-05
-1.33591792529264e-05
-4.62309759728532e-05
-1.20690346173414e-05
3.65105334021825e-06
-9.43442084153693e-06
-3.65139938316068e-05
-3.96320631834219e-05
-5.57866822321739e-05
-1.61796326876873e-05
-3.17543828217772e-05
-3.29121355288196e-05
-5.32127629975991e-05
-7.60339698563153e-05
-3.47083820038479e-05
-1.97957464285505e-05
-3.74316992317238e-05
-8.33556848535019e-06
-6.10583387454643e-05
-4.06700368915012e-05
-2.49593262957452e-05
-2.21651876367194e-05
-5.86762113132586e-05
-2.0822928292042e-05
-2.45766643098564e-06
-3.27515175840157e-05
-3.29427935127653e-05
-1.29486370613978e-05
-1.76733190634433e-05
-2.66762308791285e-05
-3.61643723464503e-05
-2.88085465621606e-05
-5.1150542954618e-05
-5.44003572794911e-05
-2.27633681944915e-05
-2.66437143979861e-05
-2.06154762153757e-05
-4.89420442280008e-05
-2.8998153634858e-05
-5.80237434022546e-05
-4.03638190602555e-05
-1.3659449611623e-05
-4.69308693161657e-05
-3.19006830699745e-05
-4.79854502547287e-05
-5.66060283763234e-05
-5.86582880979252e-05
-3.48242284947966e-05
-3.90614242094695e-05
-4.2603567673607e-05
-1.63592815372063e-05
-4.17254165471704e-05
-9.34466434348219e-06
-3.79213144702216e-05
-1.80621856386003e-05
-6.01848657046588e-06
-5.20316197868659e-05
-2.80582853997566e-05
-7.67756277959453e-05
-7.42631424324068e-05
-2.15889818893852e-05
-4.59263550924494e-05
-6.81629592180359e-05
-6.32721545283812e-05
-1.27829394513278e-05
-3.69098180703827e-05
-6.73075079144517e-05
-3.92784589408379e-05
-2.88892844561602e-06
-2.90441503323934e-05
-1.8002210651412e-05
-3.06026985161154e-05
-3.77376844262185e-05
-3.50421533159412e-05
-2.76856465489389e-05
-1.51340717781909e-05
-3.0265482513521e-05
7.50522923825437e-06
-5.98116547574501e-05
-2.92894879538598e-05
-5.36253176153643e-05
-6.67614324193417e-05
-3.74137468906797e-05
-3.0558703256208e-05
-3.46656573104088e-05
-3.39585836565204e-06
-1.32792799521684e-05
-3.39809360682389e-05
-3.09187620025599e-05
-1.06039181394683e-05
-4.5988264184558e-05
-5.40397051360043e-05
-1.99334669838253e-05
-3.09227003809261e-05
-3.03424355745068e-05
-9.97583566706616e-06
-3.12527020322467e-05
-7.29152704778506e-06
-4.8238308408099e-05
-4.93182898979525e-05
-5.86175252644404e-05
-3.19714907100187e-06
-4.42922323680926e-05
-7.17778193723186e-05
-2.09960463784869e-05
-3.25494126492216e-05
-2.38957461235694e-05
-8.94176376753579e-06
-1.86101097206873e-05
-7.0320545437616e-05
-7.17433653004772e-05
-2.44808626520376e-05
-1.40887683966125e-05
-2.15328012700663e-05
6.15307935200287e-06
-4.43288852639721e-05
-4.58656702208428e-05
6.07585105525909e-06
-2.8281499141312e-05
-3.23452977257597e-05
-3.910655561529e-05
-2.23870433706363e-05
-3.91162337067986e-05
-6.0421615472404e-05
-4.24294819212224e-05
-3.52286603633017e-05
-2.3504230482066e-05
-5.34236012963652e-05
-8.73097381980297e-05
-6.6660335252571e-05
-9.76935647137509e-06
-3.09978418960382e-05
-2.66563137916974e-05
-3.59698267579397e-05
-6.45790782344349e-06
-7.95711767236109e-05
-5.22544666148779e-05
-3.09372137527881e-05
-4.77828392218948e-05
-3.1499555995214e-05
-5.76167964799736e-05
-2.3611165406408e-05
-2.96110479740112e-05
-2.6099506509738e-05
-1.80560436263896e-05
-3.94342464600531e-05
-1.75938559399284e-05
-5.54590882948725e-05
-8.28609737090015e-05
-5.98908867648925e-05
-2.31965748677053e-05
-1.18860372501789e-05
-2.49003544431978e-05
1.0973122224684e-05
-3.54490147336168e-05
-2.48704713468987e-05
-4.83510648815424e-05
-3.61487797883159e-05
-1.49328381797795e-05
-4.37759880768018e-05
-4.42940096512225e-05
-3.81130173858781e-05
-3.63719658824594e-05
-7.10940029467701e-05
-2.47061754444115e-05
-1.68712531179044e-05
-1.4443324327088e-05
-1.54368513134222e-05
-5.48035407359163e-05
-1.25388805865042e-05
-1.66502734101688e-05
-1.14735115365592e-05
-4.53125985501229e-05
-6.52039137776697e-05
-3.05466699115778e-05
-9.98301249238279e-07
-3.29790960902158e-05
-1.29489518246473e-05
-4.05822800554733e-05
-5.14882049522918e-05
-2.10714860414677e-05
-5.57105886733008e-05
-4.16615029951312e-05
-4.34704457556361e-05
-4.31103175080448e-05
-2.98991260297601e-05
-5.73622433263862e-05
-3.98843076084816e-05
-7.78415699492916e-05
-5.08409922224385e-05
-1.89850806355897e-05
-2.03302523925029e-05
-9.16838911529175e-06
-2.06798269490152e-05
-3.72537287046155e-05
-1.90087164995133e-05
-3.46641825118553e-05
-4.97775403297064e-05
-4.03333807743064e-05
-1.93267969637129e-05
-1.97046795670101e-05
-2.61907767995804e-05
-1.28218995979943e-05
-3.99395587498317e-05
-5.43603553384334e-05
-5.48598985646538e-05
-2.86864153677399e-05
-2.42493441334923e-05
-4.18904315480344e-05
-4.36351635369392e-05
-1.49896878873429e-05
-3.85841942648392e-05
-2.80523485672786e-05
-7.05630192399786e-05
-7.23689625331762e-05
5.22384762017012e-06
-5.69516775318326e-05
-2.83000625284675e-05
-1.29143137836325e-05
-3.92694992246581e-05
-4.76620812825171e-05
-1.51290482137182e-05
-5.77415526217908e-05
-5.14227264650192e-05
-1.2969512778381e-06
-2.24016838703641e-05
-5.67022988468863e-05
-2.46234575217733e-05
-4.38120119329364e-05
-4.75727599468984e-05
-2.99180990747994e-05
-8.76539001495004e-05
-4.65233202459665e-05
-5.79006489335197e-05
-6.41908157855769e-05
-6.15742913311402e-05
1.02723875711707e-05
-1.33476960519595e-05
-2.72918299517249e-06
-1.20001881236303e-05
-4.10575165333073e-05
-3.26869909258612e-05
-3.20998542467964e-05
-3.99822703051607e-05
2.79687411794475e-06
-7.24269837019716e-05
-2.25145636530829e-05
-5.59822888758378e-05
-2.99562184038567e-05
-3.67825669739335e-05
-3.80456083499452e-05
-2.81892910061889e-05
-2.70950629656095e-05
-2.64316928828649e-05
-2.99817115472896e-05
9.39296267641863e-06
-2.1730422329795e-05
-6.07934077994556e-06
-8.34215284075738e-06
-2.27414859366053e-05
-5.63059533862727e-05
-2.70006948929862e-06
-4.83919077991316e-05
-5.26698883848982e-05
-2.46963924764778e-05
-3.7122637398703e-05
-2.64974065289455e-05
-2.68068793122553e-05
-2.10120261518169e-05
-1.10354529722687e-05
-4.82524211076052e-05
-6.92987760689237e-05
-3.05327954006111e-05
-5.55589824599623e-05
-1.08265249444966e-05
-2.1704414918686e-05
-2.09464631306972e-05
-2.22133769181951e-05
-3.13933828809105e-05
-3.72964141397033e-05
-4.5617512718304e-05
-5.41246915456438e-05
-3.19218056201143e-05
-5.20902437655857e-05
5.71177404695609e-06
-4.00217903478756e-05
-3.90496488254853e-05
-5.6540008980244e-05
-6.58099566111777e-07
-2.66723161488372e-05
-1.45359543413281e-05
-5.32272264348789e-05
-7.6868107824997e-06
-8.65548238962691e-06
-2.83813139656334e-05
-2.19715733145605e-05
-2.37460256501355e-05
-6.17292872448455e-05
-7.95616738290175e-06
-1.80521446612082e-05
-3.28481453951812e-05
5.48555091651274e-06
-3.71856042937078e-05
-4.90688971288965e-06
-1.54703782725175e-05
-7.09022274421099e-05
-8.62698744367875e-05
-6.09087998421931e-05
-2.38349450073783e-05
-5.80015235617363e-05
-5.77820985316547e-05
-5.31064400249167e-05
-5.07240003551725e-05
-4.94957932033563e-05
-4.6293473293273e-05
-2.95524212034599e-06
-3.1477591902546e-05
-3.10562443797774e-05
1.0566965877127e-06
-4.02147651624724e-05
-7.592802974081e-05
-4.14379421178948e-05
-2.68670036723937e-05
-3.27096264839451e-05
-2.57456594139631e-05
-4.64086005745587e-05
-5.21265760449336e-05
-3.79223275362059e-05
-4.42959557545413e-05
-5.5904178529966e-05
-5.51965107669699e-05
-4.24099515319275e-05
-1.03531558212615e-05
-1.76967191839427e-05
-3.10750253693326e-05
-6.12593897243092e-05
-1.36806618749775e-06
-5.64864910922654e-05
-1.65297888519033e-05
-3.11771510951096e-05
-6.4928812007007e-05
-6.204215590453e-05
-9.13244948775193e-06
-4.1349047766085e-05
-1.74461964975468e-05
-1.06476704469223e-05
-5.17599839854424e-05
-7.87496371561198e-05
-4.90813755025762e-05
1.71148390425857e-05
-1.08494209184248e-05
-4.68294006652913e-05
-4.22424470371016e-05
-1.28335847422708e-05
-3.10741296413028e-05
-5.01696822062151e-05
-4.02899820858857e-05
-7.04367400119632e-06
-2.56822224939656e-05
-1.88321716428721e-05
-2.30220840462964e-05
-3.0528282261746e-05
-4.4193084665009e-05
-3.60028942316879e-05
-5.06861591961377e-05
-5.51099286566203e-05
-3.52458034091328e-05
-2.25324218416207e-05
-4.55621690759958e-05
-4.27225048089494e-05
-4.38983856791968e-05
-7.74891503761875e-07
-1.82176433428799e-05
-2.76030401715172e-05
-3.55569904904192e-05
-5.06328869249358e-05
-1.29126040391447e-05
-2.10920045770544e-05
-2.51610648650873e-05
-1.03763933059847e-05
-5.85371998308452e-05
-6.39502047091371e-05
-3.15227169191839e-05
-1.45790384807288e-05
-2.91376314910627e-05
-5.10896103898068e-05
-2.31115910294347e-05
-1.37556314773872e-05
-4.1486354545483e-05
-2.25141884659171e-05
-6.0225838784001e-05
-7.1145621782735e-05
-6.88537636387749e-05
-5.24234168436487e-05
-3.96737600772535e-05
-6.22565707470753e-05
-5.13674032419207e-05
-2.05697168311083e-05
-1.10541273136994e-05
-2.7315000555629e-05
-4.10933485946259e-05
-6.24007478843473e-05
-5.17132022186154e-05
-4.21535689802546e-05
-1.83047202011751e-05
-2.48402960390726e-05
-2.59518941115705e-05
-5.17874442723005e-05
-1.58156974528393e-05
-5.52000485946577e-05
-3.30184462655288e-05
-2.34040897902682e-05
-2.74019897739321e-05
2.05347032855732e-05
-4.08032879172818e-05
-5.61033634598447e-06
-5.69432842045248e-06
-2.15769709395035e-05
-3.45629083178963e-05
-2.70831960719319e-05
-2.06692707958195e-05
-2.94692628172536e-05
-1.34309208397445e-05
-3.50253821213674e-05
-4.85969253002567e-05
-3.43730621865914e-05
-2.38480389272399e-05
-2.64761372114911e-05
-8.30028934477285e-05
-2.95218519260997e-05
-3.79705957914269e-05
-3.86246933295901e-06
-4.41533152254423e-05
-4.9116831791452e-05
-2.44665136063629e-05
-1.19321836243149e-05
-1.5323486232998e-05
-6.40743508088973e-05
-3.33556378442277e-05
-1.49544016716836e-05
-3.83004325347623e-05
-5.472968702238e-05
9.56000512594713e-07
-3.504465465993e-05
-1.8243797614326e-05
-3.23457135648616e-05
-3.91551870387742e-05
-3.95181011655168e-05
-7.5347833306834e-05
-3.21053937042215e-05
-3.19714001766467e-05
-9.42821813731119e-06
-5.36544593048006e-05
-4.06264595116432e-05
-5.64851188809022e-05
-3.22960053051062e-05
-9.04535287307056e-06
-2.28034264884782e-05
-6.47904339836534e-05
-2.46212172061696e-05
-5.09676350792861e-05
-3.76889197109421e-05
-4.51525585533247e-05
-2.50318389259898e-05
-5.21224979724158e-05
-5.34118755312752e-06
-6.76220459176268e-05
-6.15738339613535e-05
-7.26072887649862e-05
-4.68328428913503e-05
-2.95257506009162e-05
-2.67819862218543e-05
-1.56065179856711e-05
-4.8089538997643e-05
-2.74535170847934e-05
-4.60737156240206e-05
-4.11691714469857e-05
-4.8663741448148e-05
-1.59856454806893e-05
-2.89944308585095e-05
-6.06636508636296e-05
-3.21891993435523e-05
-1.22593850516281e-05
-4.42866495795377e-05
-5.66791288728543e-05
-1.43221288056638e-05
-1.64879665330138e-06
-5.39717966409375e-05
-2.91181818510952e-05
-4.29596962541918e-06
-6.56849729363693e-05
1.88934040017535e-06
-2.07625729326685e-05
-1.6769186849534e-05
-1.53949036131568e-05
-3.75868973136363e-05
-3.14079478610636e-05
-3.71417718059728e-05
-4.25722925670665e-05
-3.91248969404732e-06
-5.02826233583268e-05
-2.15817784792154e-05
-3.46391621197594e-05
-2.45594068606949e-05
-2.49004320212556e-05
-2.77847344007417e-05
4.21577851014319e-06
-9.4385850608456e-06
-3.155952404592e-05
-5.94100520197398e-05
-2.95317153424398e-05
-3.65304602300785e-05
1.75542971375337e-05
-2.78842030685803e-05
-2.84733786573832e-05
-4.04467978400833e-05
-2.65457948073863e-05
1.26784104549504e-05
-8.503937995569e-06
-5.91175138235668e-05
-3.84112932730338e-05
-3.19474173154739e-05
-6.12601154319099e-05
-2.58149863272181e-05
1.44233450764228e-05
-5.02288266782807e-05
-5.56061299994368e-05
-4.0785030681096e-05
-1.66867923685672e-05
-3.31967343863898e-05
-5.52914904679869e-05
-5.84267229833577e-05
-4.23455732209833e-05
-7.03188931934653e-05
-4.91474153020886e-05
-3.88354464721211e-05
-2.77792539188101e-05
-8.25669086543237e-05
4.07353444661537e-06
-5.9201810571314e-05
-3.25391657246705e-05
-1.61415710598771e-05
-2.34933451118056e-05
-5.68291484754394e-05
-6.16882677251815e-05
-9.33442332349557e-05
-4.82645093343099e-05
-2.14170550874517e-05
-7.19231297163204e-05
7.18859924127371e-06
-2.55248604146838e-05
-4.81911079724328e-05
-3.7993221254463e-05
-1.94407276389951e-05
-6.5293097936577e-05
-1.100553992976e-07
-1.28124053733987e-05
3.58092472487867e-07
-3.10290536705575e-05
-3.3760479754612e-05
-6.10760318641155e-05
-5.64527667189708e-05
-3.88738364252663e-05
-2.52868577317538e-05
-3.35079948985287e-06
-1.5196500757581e-05
-3.52552602330798e-05
-1.56348897451511e-05
-6.07284585623664e-05
-5.43739842955182e-05
-3.3838321682386e-05
-6.8331031699337e-05
-1.50066722282797e-05
-8.71389970636734e-05
-6.43439274800232e-05
-5.5133269062635e-05
-3.04008238925189e-05
-6.60553271605505e-05
-6.3097111871414e-06
-2.44639571253922e-05
-3.09338965966949e-05
-4.44343801782377e-05
-4.14095325510988e-05
-1.59441374045483e-05
-4.4459183531287e-05
-3.42332521096029e-05
-3.81076320683321e-05
-2.29679776378092e-05
-5.047241756499e-05
-6.05207782201121e-05
-6.34174556602648e-05
-3.95196628624053e-05
-5.92690194286242e-06
-5.87517718754576e-05
-1.74473298632355e-05
-1.55681699413344e-05
-4.74023731237108e-05
-1.69911577515852e-05
-4.19526682201565e-05
1.59242579242404e-05
-5.23915880116423e-06
-6.3878931488025e-05
-1.98237217160108e-05
-8.53873757174947e-06
-2.25645432263179e-05
-1.80764004565242e-05
-5.93076695112924e-05
-1.31416069745734e-05
-1.07991652984472e-06
-2.8526385265025e-05
-4.15819226435394e-05
-2.96302032589839e-05
-2.78114039864612e-05
-4.99074647928216e-05
-3.52981137205234e-05
-4.73061854044889e-06
-7.79706162394441e-05
-5.99720809125531e-05
-6.08588479703257e-05
9.61660104073938e-06
-5.22839369212995e-05
-3.91783354740934e-05
-5.08527162289453e-05
-3.99324658410418e-05
-4.1773037599136e-05
-5.21872341518016e-05
-2.29214668103255e-05
-3.96780437380488e-05
-1.84119502690097e-05
-5.40998322232242e-05
2.73492282037914e-06
-4.62165237303418e-05
-6.2536123490163e-05
-4.51053349814872e-05
-5.01504120464738e-05
-3.11509991226113e-05
-1.78333353930322e-05
-5.84729313561499e-05
-5.25448078392119e-05
-6.98537525762871e-05
-6.2752550143229e-05
-4.99098133666182e-05
-7.34017121833089e-07
-1.5126392857342e-05
-2.42957969833704e-05
-3.01245509986987e-05
-3.88519891539388e-05
-1.96245388436034e-05
-7.08011847092612e-05
-8.310383353354e-05
-4.73389878145324e-06
-6.997797035179e-05
-2.23486110995841e-05
1.27598653368263e-06
-4.00582097659184e-05
-6.46192022189125e-05
-2.23034428689176e-05
-2.28733662891676e-05
-4.58301189020856e-05
-2.7718354986647e-05
-4.10207730456655e-05
-8.46239390419815e-06
-3.53175318583813e-05
-1.42114219291753e-05
2.27538873329949e-06
-4.74765369649618e-05
-5.57687238393529e-05
-1.67789421267476e-05
-5.31770203143587e-05
-1.17443049667576e-05
-3.06997392912164e-05
-3.60529472765672e-05
-3.86604762867693e-05
-4.59509616180982e-05
8.20796763080266e-06
-4.72166385945305e-05
-5.12703696991615e-05
-9.47274492611822e-06
-1.8040606467033e-05
-3.42681132516723e-05
-5.30931985949466e-05
-3.52187859808165e-05
-2.94983942380767e-05
4.78975986257237e-07
-4.280219466732e-06
-4.22817146302093e-05
-2.66995494998041e-05
-1.65599571992615e-05
-1.92775066678148e-05
-4.51695593738178e-05
-2.71505748877164e-05
-3.75859338458951e-05
-3.31992196398394e-05
-3.78270245669791e-05
-3.25257601518203e-05
-4.08888302578007e-05
-2.35946926561457e-05
-2.91464286806334e-05
-5.28754164487329e-05
-3.26256899948226e-05
-5.33151814019804e-05
-4.83069373780944e-05
-6.10864754169047e-05
-1.09682912118826e-05
-6.26642618017273e-05
-2.57006781776463e-05
-6.18622441714855e-05
-4.07478421061969e-05
-2.05952141428879e-05
-3.95846605743642e-05
-3.5147723494282e-05
-7.08052581247314e-05
-7.82314056926455e-05
-4.86876248383847e-05
-4.36288361937732e-05
-3.85268100554698e-05
-6.06686841416411e-05
-4.1997229593642e-05
-4.74636517663627e-05
-6.02185694949401e-05
-3.08615158944286e-05
-6.36202073169224e-05
-5.18107159564378e-05
-1.6257662013291e-05
-3.74673044545569e-05
-1.26402201159461e-05
-5.21258380332736e-05
-3.42842339298022e-05
-5.55661247650418e-05
-2.58867205828937e-05
-4.69268227507311e-05
-2.03288876273119e-05
-2.35788955063433e-05
-4.41309437012091e-05
-3.83867260103074e-05
-4.45536626824545e-05
3.38994381377573e-06
-6.90534027097151e-05
-4.92662663805199e-05
-1.96652764894787e-05
-2.99762593394436e-05
-3.56176630160463e-05
-5.76033362538773e-05
-4.53997272228571e-05
-3.66023365656585e-05
-3.46522578789642e-05
-1.91283943818023e-05
-2.06838896436021e-05
-2.68045068506098e-05
-4.92860350408992e-05
-3.66873337057329e-05
-1.76567106505173e-06
-4.1977028698925e-05
-4.22193619475788e-05
-6.26869269687994e-05
-4.95002697244699e-05
-5.7636752329335e-05
-4.99455152771133e-05
-1.87518170281852e-05
-1.08480786750409e-05
-5.35685034201263e-05
-4.9629237100435e-05
-7.19882374239108e-05
-3.65934006790157e-05
-8.38269453939822e-05
-5.22341361825438e-05
-4.49759935046001e-05
-4.0204825326163e-05
-1.51578153341755e-05
-3.79927471025063e-05
-1.33655997875381e-05
-5.58891810932578e-05
-4.55944061460912e-05
-3.97041217141205e-05
-4.44655294769262e-05
1.43781941666963e-05
-3.916076679433e-05
-6.69885322097169e-05
-4.96123688597653e-05
-3.83878323139657e-05
-1.36897890737931e-05
-2.1790042298269e-05
-2.83381997030574e-05
-6.70878705402241e-05
-2.09851741313619e-05
-1.17315715916549e-05
-2.85516174567741e-05
-4.34723471990668e-05
-1.42869667559122e-05
-2.36428665097187e-05
-4.60921420506793e-05
-2.81223647266118e-05
-4.59697848840679e-05
-4.18573327659694e-05
-6.01356541431312e-05
-3.66087716743263e-05
-4.67903239755145e-05
-4.7385630788139e-05
-2.32687691279283e-05
-3.35030139176964e-05
-5.31031841987977e-05
-4.80477433379078e-05
-4.29518255445311e-05
-4.2723706447981e-05
-6.80954688425951e-05
-4.46797051170553e-05
-5.77665572662095e-05
-2.90829837883844e-05
-2.96252758679652e-05
-1.92269931114425e-05
-3.45939707502879e-05
-5.29960163746108e-05
-4.47256417976918e-05
-5.96595381676767e-05
-4.43161060508293e-05
-6.07940014492843e-05
-2.77719694670413e-05
7.01176966009039e-06
-2.88716045296719e-06
-2.64748360913934e-05
-1.36252171908024e-05
-3.55117233277602e-05
-2.80214162815689e-05
-2.51137282210584e-05
-5.16604907908857e-05
-2.29470291104777e-05
-1.47825596182723e-05
-1.88347480786303e-05
-3.61251098185267e-05
-2.12191172272059e-05
-3.62139484107367e-05
-3.58566500089268e-05
-3.59570034048164e-05
-1.64713027386417e-06
-4.30598860947058e-06
-3.61978309367697e-05
-5.98947469651696e-05
-1.36894121076614e-05
-8.51967570063582e-06
-1.47381914390097e-05
-3.70039545190464e-05
-4.73928701447732e-05
-3.16648677140982e-05
-1.74643755564385e-05
-2.9646956403419e-05
-2.38757148087547e-05
-6.56481455023791e-06
-4.85035875882675e-05
-5.07385807712291e-05
-1.33236142873236e-05
-3.7323745360891e-05
-3.55388234973604e-05
-2.61142257732432e-05
-5.33340909939784e-05
-4.99257740900772e-05
-5.22772058379863e-05
-4.96280186495964e-05
-3.64006137315431e-05
-3.99676755087925e-05
-1.36191664984641e-05
-3.68071814779329e-05
-4.50713408342728e-05
-3.9057691196193e-05
-5.69481640505499e-06
-3.19638749300255e-05
-1.13127889980883e-05
-4.52474798517225e-05
-3.7174248698869e-05
-4.91301790997622e-05
-9.30836477075009e-06
-1.43689979144119e-05
-4.03837215422403e-05
-3.4666333026799e-05
-6.14501192975709e-05
-3.58413306971638e-05
-9.02790994289576e-06
1.81713552935673e-06
-1.37874016379559e-05
-3.43880366040215e-05
-4.85382560085802e-05
-2.97808630277339e-05
-4.21403740165654e-05
-1.95954781980579e-05
-5.22741776480758e-05
-3.17830313986626e-05
-7.40726709814439e-05
-1.73016872443052e-05
-4.13798833971435e-05
-7.66775497138119e-05
-2.89424332019746e-05
-1.95106273526178e-05
-2.90618527976005e-05
-2.9722842631749e-05
-2.71248863336211e-05
-1.09749435421504e-05
-4.7777144881958e-05
-2.13833586243262e-05
-3.94768102550903e-06
-3.53675307693667e-05
-4.00088236016495e-05
-2.2382348200081e-05
-2.73558270202324e-05
-3.95347534859541e-05
-1.5516384529861e-05
-2.94810630613424e-05
-5.18435842610788e-05
1.14329086441454e-06
-4.74921468634504e-05
-1.33043369823219e-05
-3.22459468087678e-05
-2.90541861615832e-05
-8.61498248383784e-06
-2.29885016265156e-05
-1.26817317085148e-05
-4.08765165001674e-05
-4.37945347679416e-05
-1.57397448455344e-05
-3.6673573819632e-05
-8.57669248009994e-06
-3.94489479049787e-05
-6.79791007716113e-06
-5.63540823708756e-05
-4.2976955222915e-05
-6.11506357082076e-05
-2.68067805422527e-05
-1.79665442377688e-05
-6.05334904596608e-05
-2.76954697923356e-05
-5.56440335531624e-05
-4.10424220453555e-05
-5.92576165145905e-05
-5.74372999685346e-05
-9.73219467727144e-06
-1.42262533141267e-05
5.58884274255359e-07
-4.97412991405509e-05
-3.29597420697157e-05
-3.65546393952495e-05
-4.47268457919154e-05
-3.24112826614925e-05
9.43024234658205e-06
-3.33275788528469e-05
-4.94720362694014e-05
-3.33200095082564e-05
1.58120233710337e-05
-2.90040241827611e-05
-2.23419952608867e-05
-3.90669610206796e-05
-3.39353336383906e-05
-1.04235920128682e-05
-6.86530671269916e-05
-7.15231329638687e-05
-2.67083180096459e-05
-2.46740116510374e-05
-3.01568497464157e-05
-4.40049087363337e-05
-2.76623526857694e-05
-5.34590838980207e-05
-5.22655143758405e-05
2.51853011308473e-05
-3.49946988795585e-05
-4.170446103638e-05
-1.48606982723566e-05
-4.95861977299851e-05
-4.23215693646701e-05
-4.90017725234933e-05
-1.73684608572822e-05
-5.80684212503254e-05
-4.84031737401373e-05
-1.71497903077464e-05
-2.50186324960846e-05
-2.04864009189059e-05
-5.79274871128256e-05
-1.17844918388086e-05
-3.01707898776704e-05
-9.83101283595612e-06
-2.45077579771982e-05
-6.10740271385777e-05
2.97469335441331e-05
-6.50857409641104e-05
4.93095647160985e-07
-3.34511793894309e-05
-3.17795627797116e-06
-6.26831445355933e-05
-5.43977328182902e-05
-2.64459216596349e-05
-2.59688883524026e-05
-4.43104466956532e-05
-1.40938480368364e-05
-6.56597144390965e-05
-3.307516409017e-05
-1.56729178711101e-05
-4.16067629484306e-05
-2.99393551816319e-05
-4.73832421141567e-05
-6.15775251234809e-05
-3.77612070288628e-05
-1.52504738668181e-05
-3.8088241649619e-05
-2.6127985831287e-05
-5.23355977184468e-06
-1.03699892736377e-06
-4.96531984526936e-06
-1.54134945414841e-05
-6.69848120657453e-06
-2.70178074095151e-05
-1.98096810711597e-05
-4.59848740056722e-05
-2.50104392048788e-05
-2.69205782170341e-05
-6.897754302128e-05
-4.48793278166489e-05
-3.51595857747895e-06
-3.05507470192236e-05
-2.93701122180609e-05
-4.00504211011561e-05
-4.94669057032955e-05
-3.47805175410435e-05
-3.62969102213366e-05
-4.66347689739788e-05
-1.74599163458325e-05
-7.27925675140109e-05
-4.46865037018232e-05
-5.12128163231752e-05
-5.92976591360087e-05
-6.03427041101844e-05
-3.94078679567838e-05
-2.24176903053964e-05
-3.11405437181086e-05
-3.86449673985936e-06
-4.20857212192853e-05
-4.95193741389871e-05
-2.82996500050726e-05
-3.69516643430649e-05
-3.96206664983769e-05
-1.81450715593029e-05
-3.3712002405761e-05
-1.85868506893188e-05
-1.79083410826592e-05
-3.98672182796251e-05
-3.39447369017084e-05
-4.64295131773598e-05
-7.47081883292299e-05
-2.84349778073516e-05
1.92769025038314e-05
-2.40913149900579e-05
-4.96613259749988e-05
-5.31422859697436e-05
-3.23478697137331e-05
-6.68616662512032e-05
-3.71326825749501e-05
-1.08971333309541e-05
-8.02752487007377e-05
-3.57275015848709e-05
-2.5247597245173e-05
-3.00631813915815e-05
-3.01355755653459e-05
-3.74803125740682e-05
-4.34118534602157e-05
-3.37315297911453e-05
7.38799679798344e-07
-5.03135814930698e-05
-2.52838876169632e-05
-4.26687182301364e-05
-3.28230673787149e-05
-4.17652339040826e-05
-7.17365025659655e-06
1.34120810247719e-05
-9.81119236893357e-06
-2.69756229249185e-05
-1.7005648664082e-05
-3.40482988195597e-05
-2.95463900867356e-05
-2.6265770583614e-05
-4.70790846300494e-05
-2.46621203941543e-05
-3.72090971761482e-05
-3.58909947662155e-05
-2.90217869719876e-05
-2.62797326175114e-05
-6.90490231162413e-06
-3.02876698927497e-06
-5.71132030097997e-06
-5.98596183716228e-05
-1.0229650460047e-05
-4.19200440624029e-05
-3.0668552036784e-05
-3.72504402625864e-05
-2.18895588908296e-05
-4.99565701156232e-05
-4.84434625417773e-05
-5.3225399121515e-05
-5.71527468587712e-05
-3.0965287537406e-05
-6.17915223759824e-05
-5.99310707455486e-05
-1.85764301147347e-05
-3.06339608834132e-05
-7.5511001578844e-05
-3.20886803281756e-05
-1.10273987610815e-05
-1.78321110646627e-05
-2.43485587867957e-05
-1.61168000119536e-06
-4.09754936895738e-05
-4.41721216977943e-05
1.72560124936364e-06
-2.35787859164117e-05
-5.4268480912221e-05
-4.74727362787406e-05
-5.59128598446888e-05
-3.89564475707648e-05
-2.75236259405181e-05
-1.99971777503934e-05
-4.52120921574045e-05
-3.95170895220369e-05
-2.98592402523152e-05
-2.66241437400257e-05
-4.23435282605604e-05
-3.34737013564709e-05
1.98920383287484e-06
-1.23250579037608e-05
-1.99434871602581e-05
-4.7129705318903e-05
1.13438987165806e-05
-7.3689779892244e-05
-9.89928954760858e-06
-3.16347004649405e-05
-1.03048063025118e-05
-6.8361347879281e-05
-2.26757979698917e-05
-2.0386173943792e-05
-5.56178355919636e-05
-4.68000740521972e-05
-4.20436084160572e-05
-2.42010593925521e-05
-5.85958834141498e-05
-4.83629565265925e-05
-5.19332855850666e-05
-2.37663036590049e-05
-5.11251910965483e-05
-2.634513939288e-05
-6.09071356065177e-05
-3.78205223015997e-05
-1.65066391044803e-05
-5.29455886199233e-05
-2.47960014544361e-05
-5.7463279849557e-05
-3.27586533348343e-05
-4.01863189287567e-05
-6.19063745168741e-05
-4.33955705698955e-05
-1.84673824260861e-05
-5.53483039127861e-05
-2.09118529937902e-05
-2.80051543774125e-05
-2.84708020874458e-05
-1.81017439438951e-05
-4.59439757191924e-05
-3.0201534077779e-05
-3.22047829267556e-05
-1.03386108643965e-05
-2.90622812178345e-05
-5.83205809449909e-05
-2.02035233231816e-05
-4.03010739182191e-06
-1.4513314144375e-05
-4.93391728903841e-05
-4.01644520816816e-05
-4.98875657445177e-06
-3.82443388248017e-05
-5.69057926964822e-05
-2.76473680424896e-05
-1.95209240942445e-05
-1.4833192544135e-05
-2.89131089730423e-05
-3.26880714792906e-05
-1.16744394458144e-05
5.2084878086466e-06
-3.66217198137313e-05
-1.69605363441079e-05
-2.00429316992924e-05
-6.93059172406334e-05
-4.49743780721303e-05
-3.79914064123872e-05
-5.74124748069009e-05
-3.28963489251957e-05
-3.47259099564994e-05
-2.490735337907e-05
-4.2176907262969e-05
-3.17160310967512e-05
-2.83382129358281e-05
-3.81746544681789e-05
-3.65018150519372e-05
-5.15471404163919e-05
-3.7888032255107e-05
-3.68865246502028e-05
-7.67617589969176e-06
-5.20146381525469e-05
-3.21705501729412e-05
-3.41512597348039e-05
-6.50274958364426e-05
-3.86625265807434e-05
-6.50619514730922e-05
-4.91639808255955e-05
-3.95182124815929e-05
-2.65312663128485e-05
-8.32196707935046e-05
-3.33163126563652e-05
-2.58335249000934e-05
-3.72205805793236e-05
-4.81123456070347e-05
-5.34424285129671e-05
-2.56562796016121e-05
-2.69607557678506e-05
-4.07017854331766e-05
-1.79736686517472e-05
-3.48939632050669e-05
-1.34636771966977e-05
2.59697639530489e-05
-4.70772961591851e-05
-3.3791550861973e-05
-3.92394791588428e-05
-5.92348535450078e-05
-5.12092265800344e-05
-3.54436458991443e-05
-3.06746236930186e-05
-3.48819803266337e-05
-2.51067517880281e-05
-1.34321097550924e-05
-2.27862562084888e-05
-2.87542546911592e-05
-3.35611297760796e-05
1.79513586679136e-06
-3.31727779450365e-05
-2.26753443031511e-05
-2.17881725438356e-05
-2.34873111459517e-05
-6.32290413683988e-06
-8.33956621102802e-06
-3.11918008010466e-05
-3.62218255060971e-05
-2.23614560859683e-05
-4.70402211427116e-05
-4.34816183673504e-05
-3.85645630456298e-05
-1.54126924751072e-05
-3.90554682168768e-05
-3.36709002524907e-05
-9.91604855160485e-06
-4.58354736821201e-05
-4.31146228092818e-05
-1.54791040239747e-05
-1.17377545910631e-05
-2.36720838544537e-05
-4.02285775842067e-05
-2.59608314333474e-05
-4.33526580596379e-05
-3.81905040386725e-05
-3.12175023538932e-05
-2.53344301657764e-05
-5.81594313195335e-05
-4.6686498796632e-05
-4.82396938694901e-05
-3.5196309440902e-05
6.87919741712915e-06
-1.5810106746666e-05
-1.69022346800867e-05
-4.11841064988477e-05
-4.04785401346368e-05
-3.970021651371e-05
-4.7049640787062e-05
-4.603209318095e-05
-3.8873665506228e-05
-3.19966745880871e-05
-1.24657744925583e-05
-3.1945520088943e-05
-3.46383755757347e-05
-5.68615109936138e-06
-5.7144272805734e-05
-3.81277620746236e-05
-1.78680982431753e-05
-5.3998944982033e-05
-1.99929832041672e-05
-3.09579952757524e-05
-1.70343281029728e-05
-3.32721123386516e-05
-4.97174547915226e-05
-5.83217661495333e-05
-6.30734450498389e-05
-1.45205821309425e-05
-4.92898013645012e-05
-2.60731248018723e-05
-8.75446812174714e-06
-1.94140876890747e-05
-2.60546812348332e-06
-1.11758966795144e-05
-2.85119563709297e-05
-2.80070990597519e-05
-4.99962459803566e-05
-3.45893844209787e-05
-4.48753063805492e-05
-1.63464955992022e-05
6.01949253578825e-06
-2.60496931198152e-05
-2.91587178272617e-05
-2.93727390434436e-05
3.26382729563397e-06
-5.32388652972316e-05
-5.19772709485417e-05
-3.69272237873971e-05
-6.6325268187306e-05
-3.82678118746794e-05
-4.33669409554397e-05
-4.41952714161915e-05
-6.19613268102086e-05
-1.27199666009435e-05
-5.2827949235593e-05
-1.99161779462088e-05
-2.42931645652601e-05
-5.22395148944732e-05
-3.11112027226174e-05
-4.19745932495072e-05
-5.97241530100667e-06
-4.80793482908609e-05
-1.50090280668904e-06
-4.71332931722283e-05
-1.31098286849136e-05
-3.63217929716606e-05
-1.31474950650328e-05
-1.08181324765232e-05
-3.99558645406649e-05
3.44666458195463e-06
-1.47707759865073e-05
-6.90019485169226e-05
-3.57448840558078e-05
-5.91429068605441e-05
-3.00723852280759e-05
-5.20720004545387e-05
-3.86147678196354e-05
-7.41898681195688e-05
-5.20421395751503e-05
-4.5102221157656e-05
-4.92976811050727e-05
8.25560751380047e-06
-1.84642482127332e-05
-1.17038216138208e-05
-3.30573958199808e-05
-3.95520160047966e-05
-5.08971666862693e-05
-3.14605385284166e-05
-4.72730069730881e-05
-3.02680008416715e-05
-5.68132350533811e-05
-3.76250098658419e-05
-5.56672906480056e-05
-3.62551006216495e-05
-2.40983564294561e-05
-1.99076315820452e-05
-5.37033136869159e-05
-1.97704125092597e-05
-3.25402779891545e-05
-3.2146234146234e-05
-1.31513396126351e-05
-6.06693657132379e-05
-4.9980822698607e-05
3.42658318595505e-06
-3.32223854855622e-06
-2.84266297876418e-05
-3.99173230985105e-05
-1.98778708444169e-05
-6.14433882948839e-05
-2.81354465065265e-05
-4.43146707354972e-05
-4.15137843601135e-05
-5.62871500571186e-06
-3.71438238770953e-05
-3.47817944451921e-05
-2.3903231563199e-05
-4.23114660151627e-05
-2.39860443677704e-05
-4.22219411399579e-06
-1.02991432620818e-06
-5.14471689065789e-05
-3.11567792405674e-05
-4.1264740301041e-05
-2.54277668519865e-05
-5.03409570858162e-05
-4.61192980951919e-06
-4.25149051682291e-05
-2.09468445998937e-05
1.00235596314004e-05
-2.65782123589982e-05
-4.83797719174449e-05
-1.73067620246167e-05
-3.73000558427636e-05
-2.90206133321484e-05
-1.87929220333036e-05
-3.23686012247918e-05
-1.03214244695985e-06
-1.45241270299517e-05
-3.65878888363554e-05
-3.67006273533937e-05
-1.2992038039159e-05
1.6122161739633e-05
-4.19802671776343e-05
-2.37307569929059e-05
-5.2308901856627e-05
-3.72810235477225e-05
-7.10592049472222e-05
-2.68741624086444e-05
-2.91885354340871e-05
-3.88207283849669e-05
-5.02590141163115e-05
-5.73392681046701e-05
-2.68445880451394e-05
-1.24913721274075e-05
-2.11430289493666e-05
-3.26995563418898e-05
-5.13405396999114e-05
-6.89864096995611e-06
-4.16391685197462e-05
-2.59293050309885e-05
-7.26045487341152e-05
-2.42935939085525e-05
-2.51698044580037e-05
-5.39457807118333e-05
1.7614776607843e-06
-7.21985589760726e-07
-2.21472676927487e-05
-3.83102917073256e-05
-2.31021921951089e-05
-1.6954754996243e-05
-4.11841168965317e-05
-4.17681154625546e-05
-7.08624906030045e-05
-2.4715606772516e-05
-5.50018323974081e-05
-5.21222641172305e-05
-4.38836721992645e-05
-4.40781560712276e-05
-2.55769578671034e-05
-8.30795727664569e-06
-4.2438900705192e-05
-3.46541795636209e-05
-4.86398816078973e-05
-3.302807043186e-05
-7.90055421757462e-05
-6.43145557261011e-05
-3.72035468678275e-05
-5.44428977055624e-05
-4.46896609395129e-05
-1.95038257786173e-05
-6.80469722205155e-06
-1.94260157763037e-05
-2.76614233910551e-05
-2.40776342877716e-05
-9.3330001297806e-06
-2.46124560113619e-05
-8.75210681403456e-06
-3.39413963457612e-05
-1.01003465462348e-05
-1.06299382815141e-05
-1.61056843733631e-05
-2.79687304917038e-05
-4.21500879346347e-05
-1.17727664425611e-05
-3.96398153112069e-05
-5.02192656349024e-05
-3.17359198974056e-05
-4.62222027247754e-05
-5.34762507611239e-05
-8.09481021098425e-05
-3.01643540348522e-05
-2.94209217293555e-05
-1.58884035177879e-05
-2.35565912567677e-05
-2.47853524941113e-05
-4.99413300253739e-05
-5.164547384444e-05
-9.77827651498616e-06
-3.7430821776404e-05
-1.79620236149026e-05
-4.50771776956227e-05
-2.64013796698632e-05
-3.84387649970323e-05
-2.47625308174972e-05
-3.44831560537255e-05
-3.93772035758795e-05
-2.16968614671254e-05
-3.76823087108104e-05
-2.93842317057691e-05
-3.20720738668772e-05
-4.98404856046011e-05
-4.35295970249891e-05
-1.8281473834351e-05
-3.13138700143218e-05
-7.01146045946723e-05
-6.45142242407091e-05
-4.60038223236835e-05
-5.11957487780529e-05
-4.83809316647815e-05
-3.15876254522297e-05
-5.00123096935487e-05
-2.98286927587305e-05
-3.15918833826702e-05
-3.9728916634806e-05
-5.19825252938194e-05
-2.27674529208966e-05
-3.24636380826137e-05
-6.92069306964973e-06
-6.47158731661923e-05
-3.33338990891316e-05
-5.08586905388499e-05
-3.56799817408814e-05
-6.19487699360708e-05
-1.68941939570916e-05
-2.41569036877159e-05
-7.28564335753817e-06
-3.74403216371402e-05
-2.04402215100953e-05
-5.5360701556328e-05
-1.91414062880493e-05
-2.10064790076902e-05
-2.56049985404073e-05
-2.25051100367444e-05
-5.90913615659172e-05
-1.70238575708981e-05
-4.56701847602429e-05
-7.89186690560576e-05
-3.71221770119514e-05
-2.7059881411613e-05
-4.06079751793432e-05
-3.7804763026565e-05
-2.46471784990261e-05
-1.58650486124764e-05
-3.12415438658911e-05
-3.08539662349604e-05
-4.05586896531225e-05
-2.20358791380129e-05
-3.43803807506759e-05
-3.47492798237373e-06
-3.37107031959857e-05
-1.11683459535053e-05
-2.09098146147975e-05
-4.95636145750809e-05
-2.56600447354438e-05
-3.98745875689912e-05
-5.39023879594142e-05
-4.29982661759277e-05
-2.85104877385908e-05
-3.46685930820438e-05
-9.89998100038677e-06
-6.55825872689801e-05
-1.7841734182819e-05
-5.57828252224268e-06
-2.75129351520942e-05
1.44083565252304e-05
-4.87041623260563e-06
-1.60723014377934e-05
-3.6975274844484e-05
-6.37992931446034e-06
-3.48485529830323e-05
-3.70958776308442e-05
-6.48420254184917e-06
-2.3637584238056e-05
-3.45146375972497e-05
-3.82166904237758e-05
-5.81078268478349e-05
1.5331430923567e-06
-3.27059030106637e-05
-3.9425297837512e-05
-1.73358412314723e-05
-2.80236510273402e-05
2.31785789112074e-06
-1.57030407412705e-05
-2.07845046854432e-05
-2.14993447620714e-05
-1.12088685892752e-05
-4.19654431193062e-05
-5.77718244831728e-05
-2.31564454743732e-05
8.86900918599188e-07
-1.22454294397219e-05
-3.11147275632587e-05
-3.10627886573171e-05
-2.47406762790212e-05
-6.9174989991186e-05
-4.96931320071587e-05
-3.97826502894029e-05
-7.39156216102731e-05
-2.11545894929918e-05
-4.63697171798541e-05
-4.75444181647678e-05
-3.05199941996011e-05
-1.90371376814301e-05
-3.65759630798484e-05
-3.46146019143557e-06
-1.98962666252652e-05
-7.70265467315014e-05
-4.29113025065027e-05
-3.22719977514681e-05
-3.46383881524992e-05
-4.63944307833294e-05
-3.95933272797228e-05
-2.1590386003146e-05
-1.29029160218953e-05
-2.29240230149913e-05
-2.73114502844649e-05
-3.27495593844222e-06
-1.95868572258389e-05
-2.83790189870084e-05
-3.14536640485036e-05
-3.75807382258642e-05
3.9862961558651e-06
-2.04310243801288e-05
-4.67990145960158e-05
-3.56289974661173e-05
-5.4457453219997e-05
-3.18789564903868e-05
-3.0430717714405e-05
-1.34969951622571e-05
-3.71046598491566e-05
-5.33150097050885e-05
-4.0432652890257e-05
-2.6865068420488e-05
1.22663043626623e-05
-4.12360538950073e-05
-1.52643484085161e-05
-7.09485106911235e-06
-1.62711330978491e-05
-2.31086765672561e-05
-2.40350424823666e-05
-4.96637081554199e-05
-2.45339536900767e-05
-2.96462216138156e-05
-4.75365999176381e-05
-3.51821000531444e-05
-3.91170569523438e-05
-1.8559916254537e-05
-2.95237833546708e-05
-1.69711547533804e-05
-6.53391061319085e-06
-2.40797386582478e-05
-6.02185027774814e-05
-3.87953717788561e-05
-1.99344851781195e-05
-1.08344365207702e-05
-2.52609904078114e-05
1.31678052890817e-05
-6.0462302234168e-05
-6.05580343928182e-05
-2.08723908785526e-05
-1.87423035976094e-05
-5.88918539483766e-06
-6.70285563989481e-05
-1.85555961411286e-05
-5.97356488570009e-06
-2.13987658640685e-05
-2.47020140933027e-05
-3.9657403663332e-05
-1.80270551289728e-05
-3.00996201497208e-06
-3.93087910495392e-05
-3.27746267946562e-05
-6.41240937388518e-05
2.64389237905765e-07
-3.56440698284633e-05
-2.81023319444881e-05
-1.61644896368808e-05
-5.64576960377238e-05
-3.91932371101009e-05
-4.33256790717161e-05
-1.79449724591301e-05
-2.93994741717654e-05
-2.39512869008371e-05
-5.54855708342888e-05
-8.00972493309686e-05
-9.25478366076662e-06
-2.31467320698426e-05
-2.38040371132955e-05
-4.70530142960752e-05
-5.37440261145546e-05
1.72871607956689e-05
-1.50104905939029e-05
-4.11185887884641e-05
-3.03666336024552e-05
-1.84121191000383e-05
-3.00869186251604e-05
-6.17963507402925e-05
-2.34678143712852e-05
-6.18590880597923e-05
-1.72681030954619e-06
-1.10038175273735e-05
-2.14165067252248e-05
-4.77015527091886e-05
-3.50988261175181e-05
-3.46742704129104e-05
-3.00455118508254e-05
-5.80718170765875e-05
-1.01205782824429e-05
-3.4648606993615e-05
-5.78190732008614e-06
-3.99063978509349e-05
-2.33112080066583e-05
1.66303778573875e-05
-4.53163915758145e-06
-3.47918439296486e-05
-6.98809107524904e-06
-1.9539498697854e-05
-1.4825634791907e-05
-9.09451443182216e-06
-7.40844120591266e-05
-3.80470991286386e-06
-7.66639817599261e-05
-6.16418072572688e-05
-2.61486343030391e-05
-4.10021982885678e-05
-5.45773953328849e-05
-3.70615325617878e-05
-1.73122584552953e-05
-3.03857885397038e-05
-3.16912961833654e-05
-3.2987202808767e-05
-3.23653758400141e-05
-3.6114753597587e-05
-2.67859024948471e-05
-6.21155324942473e-05
-8.02987710820649e-06
-3.70530303773362e-05
-4.37626182914058e-05
-3.30435801309123e-06
-5.91052275861193e-05
-5.34017236454522e-05
-8.28886133175727e-06
-4.0680854440397e-05
-3.37129985904639e-05
-5.24041655952421e-05
-2.91297822980314e-05
-2.4697137643099e-05
-3.74027381392894e-05
-1.89549429347982e-05
-3.74070168224914e-05
-4.93631672570787e-05
-3.40381648943563e-05
-7.43440099826958e-05
-2.43774852660363e-05
-2.42087811510066e-05
-1.62196378717575e-05
-3.53311023259676e-05
-4.84498318930853e-05
-3.73004953677695e-05
-6.11221117267684e-05
-7.32275082794096e-05
-5.86240943828074e-05
-2.13816317001185e-05
-5.24189013620019e-05
-3.54500246230084e-05
-7.7360586176524e-05
-1.44251161472771e-05
-4.93199193261841e-05
-4.72303114034394e-05
-4.33543011342496e-05
-4.4695416793545e-05
-6.04855998004136e-05
-6.38172511953193e-05
-1.3648333173782e-05
-9.88236127126205e-06
-1.1720112392928e-05
7.66455160905753e-06
-6.62737163705513e-05
-7.42860241246291e-06
-3.19565984705804e-05
-4.2123939654578e-06
-2.75141219271885e-05
-3.27816337118633e-05
-5.7772041629787e-05
-1.80268999351987e-05
-6.65487553204898e-05
-3.99621614685115e-05
-3.54142297095473e-05
-7.24714065252855e-06
-4.16155940372302e-05
-1.62895879956231e-05
-2.29225238529129e-05
-6.16496613145152e-05
-3.84474931118726e-05
-3.91663907813585e-05
-1.17514572235364e-05
-3.06279352316477e-05
-2.23996212681161e-05
-2.85085700399426e-05
-2.50219501563293e-05
-4.15047816666134e-05
-3.35090347710137e-05
-6.68504398296001e-05
-5.49393762362015e-05
-3.44409697729873e-05
-2.05028680848451e-05
-4.00920140610478e-05
-2.92214606255564e-05
6.1334860969059e-06
3.11016431564128e-06
-3.08353565413859e-05
-2.14468814001646e-05
-4.69140572920287e-05
-3.74168305001803e-05
-7.11999224556916e-05
-3.81007965244803e-05
-3.66665129214855e-05
-5.23356927384001e-05
-5.04598721100806e-06
-3.99291232074559e-05
-2.46507855515669e-05
-4.85303483255385e-05
-3.92567388672458e-05
-3.10129659953691e-05
1.2989606363984e-05
-4.75374430746254e-05
-3.97105847851127e-05
-6.57308831129137e-05
-6.16687846506147e-05
1.00068337053946e-05
-2.87998731219554e-05
-1.07916080230427e-05
-4.06497129672256e-05
-7.02894457100261e-05
8.35252649870238e-06
-2.34972487678847e-05
-1.81159748046911e-05
-5.2878160682589e-05
-1.31070263255818e-05
-3.14960465321391e-05
-4.42357095062621e-05
-3.13636980813596e-05
-1.34358679945665e-05
-3.78656751818652e-05
-3.40136465769732e-05
-8.0239453866853e-06
-4.19746918554876e-05
-3.52639149000511e-05
-6.49237536672536e-05
-2.05699504576926e-05
8.73213915331368e-07
-1.3902980279543e-05
-9.81952534448623e-06
-6.54429198045281e-05
-1.91207410469895e-05
-2.67200043743481e-05
-3.12077295759334e-05
-2.2803893913106e-05
-3.83685879242731e-05
-6.00745063933235e-05
-2.49986258402631e-05
-4.59531271869608e-06
-2.22069830339293e-05
-2.94385054195831e-05
-4.63963821113639e-05
-3.63341205685619e-05
-1.72946492283565e-05
-4.05799583418754e-05
-1.74811364464764e-05
-2.02742380582904e-05
-4.30715442506399e-05
-4.96929401135504e-05
-3.65014784729412e-05
-2.97789821987341e-05
-4.60446028146327e-06
-2.21487035735529e-05
-1.26546453951005e-05
-2.85131110798595e-05
-3.57711307199387e-05
-3.56810471017002e-05
-5.84194815458059e-06
-2.99015660683289e-06
-5.56630516386518e-05
-5.25246020305758e-05
-6.78036408393242e-05
-4.51473493746841e-05
-4.05149517217722e-05
-4.45166013024754e-06
-2.80705889934774e-05
-4.46610923436471e-05
-3.86214167682044e-05
-2.68998416797013e-05
-5.33629635929177e-05
-1.46511365164382e-05
-9.12262831315049e-06
-2.88389060369177e-05
-1.43412827965431e-05
-3.52924760227643e-05
-4.86100881035709e-05
-4.56410720619875e-05
-2.39338343311805e-05
-4.04867515459809e-05
-5.99904627942343e-05
-3.94245675633545e-05
-5.04370460589593e-05
-4.29351665094124e-05
-4.5725206622039e-05
1.44153350489558e-06
-6.26047894601074e-05
-2.93852107815799e-05
-1.51976283249151e-05
-4.26443694553043e-05
-3.52843214259151e-05
-4.77505377787463e-05
-4.68036304554605e-05
-3.55881990310048e-05
-4.6041431088058e-05
-5.76946477474534e-05
-4.58639005950143e-05
-2.48392440670731e-05
-5.70920965705231e-05
-3.61273916535596e-06
-3.22931787662011e-05
-4.01458596815209e-05
-3.63483040037979e-05
-2.61795984704891e-05
2.73922134292097e-06
-4.40740421631908e-05
-2.11368065274188e-05
-3.30817579572746e-05
-4.95677951257048e-05
-4.005810742659e-05
-4.26784146753631e-05
-4.4317357890859e-05
-6.41504396602156e-06
-3.25502244930992e-05
-3.16052406065551e-05
-3.05375734097363e-05
-3.41936321897731e-05
-5.12332465040091e-05
-2.32395559315915e-05
-2.97233386140004e-05
-6.06041033841803e-06
-1.76416208227134e-05
-8.60723563286743e-06
-2.21790009165098e-05
-3.27810043534478e-05
-4.73870083781512e-06
-2.37050400348181e-05
-6.03598246458994e-05
-1.22021140036535e-05
-2.99479573345669e-05
-4.83575846830155e-05
-2.15522550068963e-05
-4.53523501767209e-05
-2.08185294975933e-05
-3.23147245086944e-05
-1.71111663211435e-05
-1.36805790551962e-05
-2.66400087361085e-05
-3.34825851993667e-05
-3.45145255749348e-05
-5.11344287836529e-05
-3.7845227366336e-05
-1.30899058986263e-05
-4.81341783217053e-05
-6.52314971739087e-05
-2.59936789908695e-05
-3.21737813056869e-05
-3.6358727142186e-06
-3.99662353486196e-05
-2.78443399163802e-05
-4.81775160300585e-05
-2.93866858482118e-05
-4.98312976737521e-05
-4.23229347122378e-05
-1.91003481415485e-05
-4.90620510693547e-05
-3.69524605218394e-05
-1.09506726900421e-05
-5.1708296164085e-05
-3.5952364701622e-05
-5.82179817541456e-05
-1.62881584484671e-05
-5.21637627380748e-05
-4.45302470805821e-05
-3.12874283998459e-05
-3.75318047481995e-05
-2.93224186979149e-05
-3.55928178743109e-05
-4.86533847343094e-05
-4.51673236155753e-05
-3.18315523914242e-05
-3.74764783452985e-06
-1.95880669093964e-05
-5.18326170495015e-05
-5.04874241290465e-05
-5.86397611541359e-05
-2.68306870471167e-05
-2.75014452051493e-05
-1.72550867931606e-05
-1.09723071677042e-05
-3.00280637905674e-05
-8.84060948612156e-06
-3.57808782694445e-05
-6.46837190093382e-06
-4.18890341910421e-05
-3.17955908217216e-05
-2.76599461267983e-05
-2.09035155923673e-05
-5.98730894530167e-05
-1.38096473894385e-05
-2.80213726210354e-05
-5.60043957104142e-06
-5.42698181111422e-05
-4.90202638650927e-05
-2.4535830932048e-05
-4.90757843716022e-05
-3.18550516052303e-05
-5.52454766250249e-05
-1.36712466652021e-05
3.30359896673494e-06
-3.51344415386611e-05
-6.06314727077285e-06
-3.0395921023887e-05
1.32567604210686e-06
-2.52702757322673e-05
-1.38002899822261e-05
-2.56419472835109e-05
-4.13790650586443e-05
-2.33767856833127e-05
-5.67487681622598e-05
-6.33945863990022e-05
-1.21694694384969e-05
-1.5933169507719e-05
-3.08967316490577e-05
-4.88985247393119e-06
-1.27472563910377e-05
-4.30563066968241e-05
-4.59883935030626e-05
-3.15207475120532e-05
-3.12215661318694e-05
5.33790526663407e-06
-1.71372815044349e-05
-3.95534833972059e-05
-2.78346486340805e-05
-3.86034912770113e-05
-7.78767010702933e-06
-4.98267460354592e-05
-2.61977946800677e-05
-3.11771149433645e-05
-2.99852291575242e-05
-6.30772115408432e-06
-3.93664289232099e-05
-3.00599705919671e-05
-7.69371728761196e-05
-7.38129149721971e-05
-4.64692272620502e-05
-4.24747953333084e-05
-2.32745363187181e-05
-2.50129003388834e-05
-4.19458143947485e-05
-2.67510695813126e-06
-2.34455413778236e-06
-5.46523340003586e-05
-2.73756673195997e-05
-1.34443692299664e-05
-6.74221367981487e-05
6.1263346020916e-06
-3.65319461443153e-05
-3.78091593052731e-05
-4.36331949198595e-05
-3.86465048474891e-05
-3.56309513866206e-05
-2.96739925519125e-05
1.25788680393031e-06
-1.96219067820101e-05
-4.88023842992113e-05
-4.25878782230285e-05
-6.8168701347215e-06
-5.37178086672321e-05
-4.90807300334841e-05
-6.45641363158908e-05
-4.02363054311195e-05
-1.82937824200058e-05
2.00639994687403e-06
-4.82765918179156e-05
-2.70497974766199e-05
-8.09941206107695e-05
-5.36569420607931e-05
-1.3276148458632e-05
-9.59766988808804e-06
-5.88862780832844e-05
-5.76292352919198e-05
-3.86351666438033e-05
-1.95316711884616e-05
-1.13734695472048e-05
-4.48472420003113e-05
-4.34729943193288e-05
-6.32781948321495e-05
-5.14349868981159e-05
-3.00696865162941e-05
-4.00486446479117e-06
-5.11741727290206e-05
-6.66803120717739e-06
-2.02463301848079e-05
-3.02334971421453e-05
-1.76753763513653e-05
-5.32103131882387e-05
-2.90789472349271e-05
-1.72795190925946e-05
-1.36933526892385e-05
-6.95818117219904e-05
-3.22649443717964e-05
-3.15773517088752e-05
-4.20195012560333e-05
-2.40113758684264e-05
-3.87490753694203e-05
-1.26796496963569e-05
-2.81718605018141e-05
-1.80123585328497e-05
-2.39470263208892e-05
-3.40642439893154e-05
-3.5929190855517e-05
-6.28583185010488e-05
-2.49512815195348e-05
-4.88486958616037e-05
-4.99469620144295e-05
-2.70639559677259e-05
-5.20127233759888e-06
-2.13084879757877e-05
-3.82705255552533e-05
-6.39204883448657e-05
-4.1365491595939e-05
-1.25335169985516e-05
-1.28885507984119e-05
-2.97822468333629e-05
-1.33020816235055e-05
-3.20442028239233e-05
-2.30729843558318e-05
-5.13666364218287e-05
-3.33757136971149e-05
-4.1373203273061e-05
-4.01364487356979e-05
-5.59974811121541e-05
-3.73373716064275e-05
-3.41289521121109e-05
8.35339721352539e-06
-2.83495662380386e-05
-2.23139851347935e-05
2.37387798262908e-06
-3.30343033049158e-05
-2.66352085032279e-05
7.6691334783653e-06
-4.04246199510978e-05
-4.39364212317518e-05
-3.94676375960215e-05
-7.21846447594526e-05
-3.29148746215682e-05
-6.0381323565557e-05
-4.42192738262389e-05
-3.01107652848058e-05
-1.30561944412572e-05
-7.19877674732343e-06
-2.97058642890728e-05
-3.11996936084649e-05
-2.95746077849486e-05
-3.68739177761409e-05
-6.23920922146205e-06
1.50136080147232e-05
-4.8536836667268e-05
-3.08371021393354e-05
-3.77293516392117e-05
-2.01935861580806e-05
-3.57956755334979e-05
-3.91467973658563e-05
-1.93630304152272e-05
-2.19857762961985e-05
-3.33609848377485e-05
-2.32137580784116e-05
-2.03985864540548e-05
-2.74600885898566e-05
-4.26450988105295e-05
-3.21061037503118e-05
-6.79660230665325e-05
-3.31485958269677e-05
-5.5865295134372e-05
-2.29796148146794e-05
-4.77287627459922e-05
-1.54203986108776e-05
-1.38776548332126e-05
-1.91926471891729e-05
-4.11498480102619e-05
-1.85948093542325e-05
-2.3174821751895e-05
-2.05953213881754e-05
-4.61048315494032e-05
1.71185268934896e-05
-5.14900236366021e-05
-2.64030149384834e-05
-1.00390998209446e-05
-3.22199281432391e-05
1.1173157810478e-05
-5.17601063085458e-05
-3.28729792128796e-05
8.29913816736925e-06
-2.65587118511317e-05
-3.08308092357399e-05
-5.30057453475912e-05
3.94183449788689e-06
-6.4250386665816e-06
-4.23188186910357e-05
-4.06180995853427e-05
-1.78721276397138e-05
-1.86651208175615e-05
-1.32946498020947e-05
-4.99597001166974e-05
-6.96539396207118e-06
-2.53991832809756e-05
-2.2697354340135e-05
-1.52907686819716e-05
-3.54661777815078e-05
-2.82395240424815e-05
-4.09666790938604e-05
-6.69032050919323e-05
-8.48960957202411e-05
-7.20314514226653e-05
1.73332122664555e-07
-6.29579798391561e-05
-5.15606880637829e-05
-2.66945876168435e-05
-6.64638529234439e-05
-3.17558985731e-05
-5.79647800520517e-05
-4.45114724187364e-05
-2.11779953307228e-05
-3.69240871968296e-05
-9.96538577686885e-07
-1.2368684642886e-05
-3.46175546089935e-05
-1.69328737181927e-05
-3.14921881301189e-05
-7.80322678135111e-05
-3.23969183316074e-05
-4.79660824845673e-05
-3.77291802487415e-05
-4.08665983646791e-05
2.43509002296631e-07
-3.36824020827908e-05
-4.66315865999278e-05
-8.90136777476094e-06
-2.82499720452783e-05
-1.17940305619118e-06
-1.02071346667778e-05
2.55494641995241e-07
-4.23223454990961e-05
3.46011700886851e-06
-3.1149728553161e-05
-5.53185083571606e-05
-2.86758687467453e-05
-2.40817915936839e-05
-4.57429972032416e-05
-3.91568517188281e-05
-4.09836519473355e-05
5.59127981826846e-06
-3.95929868236463e-05
2.3144494809515e-06
-6.70667342446703e-05
-4.26282238460199e-05
-6.62302921465156e-05
-1.60199290956554e-05
5.65250931153275e-06
-5.45365474186178e-05
-3.03436688493631e-05
-4.1600888733348e-05
-6.43163557091257e-05
-2.3779962365761e-05
-1.66557492734243e-05
-1.7119044209487e-05
-1.89915131725787e-05
-5.71960441146067e-05
-1.14797484641192e-05
-3.39636137770137e-05
-2.07842095785134e-05
-5.54227260572139e-05
-1.49933044166634e-05
2.21831556287706e-07
-3.10796719326988e-05
-5.25200689371257e-05
-4.25793245306844e-05
-6.16749520104621e-06
-3.42102769219789e-05
-3.59340403434618e-05
-8.06589356192993e-06
-3.85721290465604e-05
-1.17990816230015e-05
-4.60779922593294e-05
-3.63093712774709e-05
-2.23802039562704e-05
-3.18022020240464e-05
-3.67451682835105e-05
-4.14627185540317e-05
-5.40376283424487e-05
-1.27712613170043e-05
-3.6670406074074e-05
-3.63800994753969e-05
-3.19936517539734e-05
-4.07209967685593e-05
-2.20523750859187e-05
5.88747887941698e-06
-1.60738070669874e-05
-3.34123237497857e-05
-2.266174619296e-05
-2.53130304126722e-05
-6.01172396496579e-05
-9.14644855722323e-05
-1.22507276118368e-05
-3.80726471338085e-05
-3.21876410511904e-05
-3.95115272594907e-05
-2.24899906192025e-05
-6.21615875101069e-05
-4.36665844761287e-05
-5.22347274235685e-05
-2.13208706139769e-05
3.03552911774272e-06
-1.87034324709372e-05
-3.52705213916637e-05
-4.45636816065031e-05
-4.54579706442977e-05
6.74669233919445e-06
-5.71885237292537e-05
-5.27366347454658e-05
-2.67230453711342e-05
-3.32184405907261e-05
-1.58735002790637e-05
-2.64432598229058e-07
-3.53589223318327e-05
-2.4094372491312e-05
-1.76717806801189e-05
-3.99028787904543e-05
-4.25788276584129e-05
-3.92317743266995e-05
-2.37992829047804e-05
-5.48512574041698e-05
-2.88425742919021e-05
-2.46400084006399e-05
-9.53693008591543e-06
-2.5662903072035e-05
-3.03170259490337e-05
-3.55746740833082e-05
-1.60311406935003e-05
-4.62212891902096e-05
-1.76900855201917e-05
-2.29839941777111e-05
-2.87721092891342e-05
-3.14374071642828e-05
-5.88729536667784e-05
-1.15055957554206e-05
3.3503367104268e-06
-8.8594592151463e-05
-2.52517937165582e-05
-2.57866294429195e-05
-4.64178846708979e-05
-1.21830492567161e-05
-1.06273643906532e-05
-6.00929865557235e-05
-4.5827688052147e-05
-2.65101161415223e-05
-6.64409944634089e-05
-1.78538609467184e-05
-3.75730500278327e-05
-1.19721363094429e-05
-3.39169319142679e-05
-2.39789583189652e-05
-5.58550242412173e-05
-4.98441339156282e-05
-3.62219961759618e-05
-3.56969200041825e-05
-7.55381214110693e-06
-1.19596659452341e-05
-3.37320153061692e-05
-2.42510903748143e-05
-2.5926556306895e-05
-9.74050902104202e-06
-3.72654270898654e-05
-4.33683994699526e-05
-7.03564282058592e-05
1.4676875430487e-06
-6.45824077642085e-05
-5.62346808029824e-05
-3.18083620619954e-05
8.63633783360576e-06
-5.55277262574305e-05
-2.55828870786077e-05
-3.15888557976195e-05
-3.82478401407993e-05
-4.07487643903338e-05
-3.56734307525857e-05
-3.46106566324527e-05
-3.84092183078716e-05
-2.44236234524671e-05
-1.60477267320394e-05
-4.93597312738857e-05
-3.72184994420661e-05
-1.24029646301883e-06
-3.36862783591008e-05
1.28801229784393e-07
-5.64440944511313e-06
-5.94373510581188e-05
-9.47503628394738e-06
-2.98838476940822e-05
-1.90026257835104e-05
-2.93162006830924e-05
-4.11789988638531e-07
-3.11355448107562e-05
-4.82104687831102e-05
-3.86472115034249e-05
-4.55255171821616e-05
-5.03458373380125e-05
-3.7985671135885e-05
-2.19034107627816e-05
-2.45178474222013e-05
-2.97814110032935e-05
-1.90901775167488e-05
-5.36702758136012e-06
-1.06368213951017e-05
-4.45117164478161e-05
-1.77388904893463e-05
-4.7581855533284e-06
-4.84618580326053e-05
-5.80108594359375e-05
-1.35187220784077e-05
-3.8535810195454e-05
-1.95676387307098e-05
-2.5416731735349e-05
-3.28475859580188e-05
-3.17569696374526e-05
-3.11268697293807e-05
4.00108522165762e-06
-8.38545533342759e-06
-2.86789106324104e-06
-4.08342238748199e-05
-3.46268838451343e-05
-3.91454934185554e-05
-3.29107719816594e-05
-3.07481401872347e-05
3.95779876810234e-06
-3.84637413985297e-05
-4.82422308104087e-05
-1.76819799825162e-05
-4.91297762443655e-05
-2.92700658507364e-05
-1.76292030912209e-05
-1.74320203410683e-05
-4.89011842260096e-05
-4.34474644560135e-05
-3.67399609013513e-05
-3.72114374133674e-05
-3.03167666863292e-05
-2.53444111540321e-05
-7.01884099204849e-05
-8.94934829215508e-05
-3.22648289363827e-05
-3.01847607837512e-05
-4.59795239447004e-05
-2.56583691179178e-05
-6.23115581026833e-05
-4.0285788676169e-05
-4.20275408158517e-05
-5.0930108175858e-05
-1.80835673482476e-05
-4.74134823397681e-05
-3.16165001515775e-05
-2.45308436966178e-05
-4.06359604912316e-05
-5.59210206298303e-05
-5.26301891620635e-06
-3.28749569711776e-05
-3.56784206539638e-05
-2.00754622047268e-05
-6.4236111045662e-05
-7.65637771923706e-05
-8.20371719151477e-06
-5.62455705798498e-05
-2.57133881765808e-05
-3.6446532028304e-05
-3.35951574426952e-05
-4.481594216812e-05
-2.39178803629399e-05
-4.87982338690524e-05
-3.40810766972988e-05
-1.88304363969047e-05
-2.39856330069716e-05
-2.88109960835255e-05
-1.38260653369202e-05
-6.00513076309951e-05
-1.42561898905795e-05
-5.59155968637642e-05
-1.83141471864778e-05
-1.11804706403142e-06
-4.89943177438866e-06
-3.92562443207972e-05
-2.48532505858522e-05
-6.78477407424223e-05
-4.06601191494197e-05
-3.50322988712811e-05
-4.32212863271874e-05
-3.86105664097341e-05
-1.97021861307903e-05
-5.93138623536105e-05
-3.40150984046367e-05
-5.14353378704344e-05
-4.29141470702564e-05
-1.72141430350467e-05
-2.16809618268359e-05
-6.14808257751838e-05
7.10969132156901e-06
-4.69872046669142e-05
-1.86119716544314e-05
-1.00046894387769e-05
-1.67551529960608e-05
-3.4600159767076e-05
-1.1038021268602e-05
-1.45072699228219e-05
-1.56565921565838e-05
-4.16544862578561e-05
-4.28603357029438e-05
-3.01641028680876e-05
-1.94537498933938e-05
-1.59361782201434e-05
-3.83748879955482e-05
-1.4679994472687e-05
-5.9384446688773e-05
-1.00734340597262e-05
-2.39761960934087e-05
-4.4637278632897e-05
-4.28086020398153e-05
-3.6124489687017e-05
-4.75667392047015e-05
-2.74913491819945e-06
-6.09724968366545e-05
6.64945452138773e-06
-6.18837037810189e-05
-2.55492827276528e-05
2.55086491318847e-06
-6.38276769731811e-05
-6.56120466409707e-06
-3.15897093775031e-05
-6.85635535651474e-05
-5.49260210397303e-05
-4.31239683045882e-05
-6.57346360429265e-06
-4.88587540413995e-05
-3.37309173459215e-05
-4.15641228148459e-05
-2.60465407272754e-05
-4.2791694593512e-05
-2.52060051527313e-05
-8.17956323045817e-06
-2.43030274458911e-05
-5.0081130315352e-05
-3.66637696681035e-05
-3.51799209886794e-05
-1.31367295737912e-05
-1.32549718748201e-05
-3.79498072095386e-05
-1.75052054800741e-05
-1.36937772098675e-05
-3.63403176149577e-05
-2.91725682249783e-05
-3.3535594135021e-05
-2.36474033677464e-05
-3.84498069003407e-05
-4.61564883709701e-05
-2.32577789494234e-05
-6.03810790864017e-05
-3.321649697442e-05
-2.05557315369226e-06
-6.61212726970911e-06
-1.82386736687602e-05
-1.17383125908834e-05
-5.56166501788095e-05
1.89292889825325e-05
-1.03296934897552e-05
-3.27479968777747e-05
-2.7889055300266e-05
-6.44016244714393e-05
-3.48596888443046e-05
-4.75813922663243e-05
-5.26489334594046e-05
-2.40952394779094e-05
-4.11840051663093e-05
-1.76898924964389e-05
-3.66316046800611e-05
-3.72973623632241e-05
5.23176359802315e-06
-5.84209695891008e-05
-3.86442856509546e-05
-7.85775425894068e-06
-2.88471450314055e-05
-2.17593608974766e-05
-3.68673379407652e-05
2.08453015376337e-05
-4.10135632107327e-05
-3.17630205278667e-05
-7.57849841396132e-06
-2.83064732017879e-05
-3.18846331730525e-05
-1.39076634832546e-05
-1.80998782735505e-06
-1.85664741166358e-05
-1.55036750040013e-05
-4.25979677702612e-05
-3.57227217275348e-05
5.03496188909136e-06
-1.13021005117513e-05
-4.76115313487942e-05
-3.39153485537061e-05
-2.05882558538564e-05
-3.43553282429723e-05
-3.61234270822447e-05
-5.13644822627215e-05
-8.57896262339621e-06
-6.42207084161168e-05
-5.4609322311294e-05
-2.3224019356572e-05
-6.24509115833519e-05
-2.92960314718066e-05
-6.21327809355231e-05
-1.56060176552837e-05
-4.05380145303186e-05
-3.75353484452652e-05
-4.43546965181441e-05
-2.41549192772435e-05
-6.68373554971375e-05
-1.00651393607046e-05
1.18178140825024e-06
-3.17711459851724e-05
-1.74900722678834e-05
-3.01608015420529e-05
-1.4817699724986e-05
-1.21772937406934e-05
-3.0519401618669e-05
-3.29532665279599e-05
-5.21868008344646e-05
-4.10411183415515e-05
1.15996993126361e-05
-3.59891930445722e-05
-1.95980070086994e-05
-3.92682182014165e-05
-6.25385077795479e-05
-8.01288229039618e-05
-2.00337389044398e-05
-2.24734603223725e-05
-3.6024486812452e-05
-2.80179142345435e-05
-3.14332383097161e-05
-3.88650789054315e-05
2.76434594170443e-06
-2.30169780687593e-05
-2.20731395520755e-05
-2.6602220487167e-05
-5.27335678289441e-05
-2.21255056819632e-05
-3.87973839909488e-05
-1.38111752769347e-05
-2.03122512779907e-05
9.15648050371201e-06
-1.92782622964855e-05
-4.06406947687962e-05
-3.51231458808391e-05
-5.73188389280694e-05
-1.46059846355981e-05
-9.05573337958449e-06
-4.07696037747102e-05
-5.62410721755413e-05
-2.52180966264349e-05
-3.25351810034354e-05
-5.40086200462531e-06
-3.519559087985e-05
-3.41258413773433e-05
-4.96001304247903e-05
-3.17268682935182e-05
-5.74721952720959e-05
-6.02047488936268e-05
-3.58778017215692e-06
-3.78333728610276e-05
-3.09192859666282e-05
-1.98824858310412e-05
-5.10514432735936e-05
-5.49208778286281e-05
-4.38136857400589e-05
-6.25711971049043e-05
-4.15431939149706e-05
-6.51715485889831e-05
-4.7615667588937e-05
-3.44200634172096e-05
-6.39991759375952e-05
-4.42744982003317e-05
-2.91539559942459e-05
-1.43834541149825e-06
-5.19657125173544e-05
-5.66429634395694e-05
-5.47336295370038e-05
2.54953904433186e-06
-2.37770659350258e-05
-2.73949341060066e-05
-4.4863054185873e-05
-8.82377620588547e-05
-4.72367532927686e-05
-2.40336068951465e-05
-7.07847678956659e-05
-3.35827443459537e-05
-4.81301944605258e-05
-3.78675721662376e-05
-6.09956004086857e-05
7.50574498885186e-07
-1.45106701630983e-05
-3.70491397237194e-05
-3.29800938843516e-05
-3.87189398333573e-05
-3.23705678839447e-05
-3.1004051557023e-05
-3.62268546326022e-05
-8.08638647596436e-06
-1.76057828645325e-05
-3.57430322899264e-05
-5.47234360009909e-05
-2.79859777067539e-05
-4.35527884393128e-05
-1.51223412636259e-05
-2.28896362853393e-05
-3.44674687714446e-05
-4.50880923865825e-05
-1.35568342905824e-05
-7.14040401483818e-05
-2.6520433938803e-05
-1.69909144561747e-05
-1.6299423623161e-05
-2.97722577393462e-05
-2.08478319460139e-05
-9.65902295491459e-06
-4.12441597207613e-05
-3.82896674588241e-05
-4.53006627430262e-05
-1.62112619676395e-05
-1.13961246045353e-05
-6.28655826198658e-05
-3.18188294099228e-05
-2.6289928880782e-05
-4.41156811653705e-05
-3.06507425108048e-05
-4.37442444355373e-05
-3.59416953056841e-05
-4.61894264140972e-05
-2.21965839587012e-05
-3.17107554085717e-05
-3.69581367432139e-05
-6.56776809619647e-05
1.47112520228172e-06
-3.04578115464193e-05
-1.09301633811202e-05
-1.4410245273912e-05
-3.81511066438894e-05
-3.98739648797567e-05
-3.42141077938792e-05
-4.94746444294125e-05
-5.8826348884954e-05
-3.41453691819171e-05
4.86172064095649e-07
-2.28219066567706e-05
-4.10760588807642e-05
-1.92992826773372e-05
-1.49611066449034e-05
2.51295657357071e-06
-3.49191517778551e-05
-1.56682362679421e-05
-2.61533435953899e-05
-8.00125764251677e-05
-3.06433231506478e-05
-4.16081262930414e-05
-3.89124947873039e-06
-2.87873019132516e-05
-6.32662580027674e-05
-3.96898126339168e-05
-5.03243581771627e-05
-2.49498795572511e-05
-6.18811940029349e-06
2.53730393982722e-05
-5.5916659208671e-05
-6.03935494229627e-06
-2.11316110466424e-06
4.70218556690081e-06
-4.78811723282882e-05
-3.99472953871665e-05
-3.70846302414176e-05
-4.37758457837128e-05
-9.95388965194001e-06
-4.81855687555554e-05
-2.62537862946972e-05
-5.77319094040338e-05
-4.99074101501113e-05
-3.57624893932503e-05
-2.78651472701721e-06
-4.19403770400097e-05
-3.00909773704781e-05
-6.62246416850289e-05
-1.66482229294024e-05
-2.33027754346174e-05
-4.82699680090479e-05
-6.90921244673014e-05
-4.07660791614957e-05
-4.47300294384442e-05
-5.12475176410262e-06
-3.89358519978498e-05
-1.06432432351862e-05
-2.3053046498407e-05
-4.93545028326757e-05
-4.56275079192713e-05
-5.33243783992074e-05
-7.6524831156358e-05
-2.81996896917878e-05
-1.35368834983772e-05
-5.20387517018709e-05
-9.88750132153716e-06
-3.4447131908941e-05
-2.34533373561692e-06
-4.46253928965712e-05
5.06537097727611e-06
-2.13053235125227e-05
-4.10191043013542e-05
-3.97083917661425e-05
-6.69103360420814e-05
-4.75206351061792e-05
-3.15638383755584e-05
-6.36891128941137e-05
-5.00211289900639e-05
-9.51766270002127e-07
-4.62120106141399e-05
-5.16742891221713e-05
-2.96383777533662e-05
-7.00236258167006e-06
2.92381484767753e-06
-3.53994977929975e-05
-5.30306405592204e-05
-3.23190749696776e-05
-1.29981210753143e-05
-4.14895757309863e-05
-2.19205720520358e-05
-3.28973777583803e-05
-4.37635842049835e-05
-3.43998110051322e-05
-4.26334466307458e-05
-4.93342152627352e-05
-7.37389898666468e-05
2.46833484068327e-07
-2.18147596135402e-05
-4.09764211416434e-05
-7.48970153000597e-05
-1.75367323748936e-05
-1.7686619325333e-05
-4.57956974383309e-05
-6.90578093383854e-07
-2.38759657531126e-06
-3.15510092901378e-05
-4.5109943962746e-05
-8.95802650029414e-05
-4.70426338245296e-05
-4.8248205563396e-05
-5.04407304191402e-05
-5.90586193431214e-05
-2.76226046614078e-05
-6.62980875773802e-05
-2.22769097487771e-05
-2.92246023488324e-05
-3.16794399392099e-05
-3.06570682064293e-05
-2.96805229509774e-05
-3.39408777263574e-05
-2.86293213850977e-05
-4.04275571339675e-05
-5.06818355695221e-05
-5.67698630589418e-05
-3.52150170751228e-05
-2.68789712639184e-05
-4.04922092581045e-05
-2.47184624983391e-05
-2.80041144680876e-05
-2.90427349667803e-05
-1.80840108523354e-05
-1.18671711943647e-05
-4.83033326569224e-05
-5.00401963883468e-05
-4.15050106072641e-05
-2.9146815530292e-05
-3.19765336534092e-05
-2.76368740435309e-05
-3.08354253940937e-05
-3.03167245968526e-05
-4.85561904143217e-05
3.10769096768585e-06
-2.95099502041364e-05
-5.68853684787034e-05
-4.85380609078065e-05
-1.44530648654164e-05
-3.67068492340219e-05
-2.61004441981992e-05
-4.16203073822267e-05
2.02076108092816e-05
-5.35483262034714e-06
5.75629070333467e-06
-2.09724068666439e-06
-9.71632531357377e-06
-7.56534836239041e-05
-3.25356422902935e-05
-3.31796060604233e-06
-9.08580563949447e-05
-3.81491011484295e-05
-4.29980683323584e-05
-1.15365041671236e-05
-4.43080624238241e-05
-1.74735531452195e-05
-3.89431948282421e-05
-5.39587706034516e-05
-6.41832396041886e-05
-1.97568886019465e-05
-5.22368087793936e-05
-4.63188121262002e-05
-4.41235659125154e-05
3.60486412114236e-06
-3.47376080397317e-05
-2.88255826722284e-05
6.66458259117131e-06
-1.97815181846149e-05
-4.74830371802124e-06
-6.24332200315525e-05
-4.49545819768629e-05
-7.12139539426811e-05
-2.55637750161309e-05
-3.42631923545477e-05
-3.27451595937043e-05
-3.42896581793783e-05
-2.53401043670313e-05
-2.077080893641e-05
-5.50323942410274e-05
-6.96611856926714e-05
-4.90966608361529e-05
-4.51816444877248e-05
-1.19811638544416e-05
-1.65563266351865e-05
-7.04162108539049e-05
-6.72441597940522e-05
-3.62488395830683e-05
-5.39010736514765e-06
1.96697777251609e-06
-3.04927672962077e-05
-4.4799313814666e-05
-2.91669325288664e-05
-5.69920155124139e-05
-1.74161443527875e-05
-1.31888650171919e-05
-3.11673161397211e-05
-1.98259639764548e-05
-4.90431724465918e-05
-4.65684457315019e-05
-4.0577383101575e-05
-3.48431875201359e-05
2.0438276357199e-06
-4.07505951220125e-05
-4.742151337772e-05
-8.00356769501604e-06
-3.79712471186797e-05
2.99493580164233e-06
-5.81986969639079e-05
-5.83113138215122e-05
-2.04382134890552e-05
-3.66774786857606e-05
-4.30704327631602e-05
-1.57756741061536e-05
-6.26781029979663e-05
-5.70566350634361e-05
-1.89185076164326e-05
-3.99477386733352e-05
-1.76085824445121e-05
-3.28586835635668e-05
-2.87126710008656e-05
-3.54026096202256e-05
-5.2013341545905e-05
-2.85126171942469e-05
-4.60009642584072e-05
-3.45516400207869e-05
-3.5000999980399e-05
-6.04981242081192e-05
-3.3520581306289e-05
-4.50931078739105e-05
-1.72609809101928e-05
-6.11297602676022e-05
-4.67591005645413e-05
-1.8494100573428e-05
-1.582018533042e-05
-4.32441596492752e-05
-2.2917000586542e-05
-6.23406775472872e-05
-2.0202316371657e-05
-3.20603120012806e-05
-3.31719007522039e-05
-2.97870011535191e-05
-4.91573147481454e-05
-3.4313694459095e-05
-1.20539142199649e-05
-1.93138242647519e-05
-3.02433456060464e-05
-3.13609814138382e-05
-1.70969210608671e-05
-5.16056832790153e-05
6.77416965394568e-06
-2.51465803001024e-05
-3.57152271444685e-05
-4.91786089226656e-05
-5.51868811677445e-05
-2.1857885512745e-05
-3.05358523748516e-05
-1.48477993875423e-05
-3.97576530975774e-05
-1.99697037071432e-05
-9.85027258129094e-06
-6.23954736042243e-05
-9.04998719145616e-06
-3.94784065572476e-05
1.44991433984793e-05
-2.17515177726039e-05
-4.93004626697488e-05
-4.84229609008876e-05
-3.21572423742804e-05
-5.45234026343344e-05
-1.94720685363137e-05
-5.07917306291012e-05
-3.8869533800969e-05
-3.82926819357089e-05
-5.18577257029537e-05
-1.12316729646402e-05
-1.08957883360012e-05
-1.98309369243692e-05
-5.87083999192322e-06
-8.80063923432406e-06
-3.48715834898099e-05
-5.56105585642756e-05
-3.39167041496259e-05
-4.06374169393028e-05
-2.39917394589731e-05
-7.0909025208787e-06
-2.5922457742844e-05
-2.64737391579677e-05
-1.21032065965246e-05
1.76281518554198e-06
-5.41787717935007e-06
-5.8174934299378e-05
-5.0252890702386e-05
-6.56382107760973e-05
-2.32162539738513e-05
-2.73008233114036e-05
-1.94147464259691e-05
-5.28104644134881e-05
-3.51260134228984e-05
-1.61456325388454e-05
-3.94383905355906e-05
-3.98514480304166e-05
-5.22847639503531e-05
-3.0761423444107e-05
-6.84039285758681e-05
-4.28622684914323e-05
-8.39877990916735e-05
-3.45304479897671e-05
-2.54264569198875e-05
-5.73506641593012e-05
6.72744865523622e-06
-2.84566884901824e-05
-2.25845000449739e-05
-6.11234128200133e-05
-1.14612507453232e-05
5.7079451130713e-06
-5.5740962241443e-05
-5.71019910452402e-05
-3.52756762373202e-05
-3.98533455039987e-05
-5.92043371576014e-05
-9.14673141173975e-06
-4.50289637736477e-05
-3.88766142178304e-05
-1.24833695112327e-05
-3.11493061673236e-05
-4.56087023409612e-05
1.76665398005137e-05
-1.80572856259226e-05
-2.40748145939308e-05
7.51242735676803e-06
-4.42820706977709e-05
-3.63670301910512e-05
-2.05571751716221e-05
-2.59964603672317e-05
-4.44221490618677e-05
-5.20488992481213e-05
-4.44866156526363e-05
-3.98759790543656e-05
-6.40492041214659e-05
-3.44641702569588e-05
-4.376566377933e-05
-3.45045185842431e-05
-5.18968349419129e-05
-7.18668922358668e-05
-7.06625244236935e-05
-2.11189657158231e-05
-1.10918599754619e-05
-5.21094329538031e-05
-4.97439629455797e-05
-5.94979083136574e-05
-7.8801418344137e-05
-4.48573071442646e-05
-3.66650314872791e-05
1.0725216201993e-05
-2.31859702564409e-05
-6.1749524462585e-05
-3.13848954433536e-05
-1.88694095654049e-05
-3.79951390148975e-05
-5.39729985931699e-05
-2.82871102869098e-05
-2.21096606628348e-05
-4.29258062986756e-05
-2.73239859842848e-05
-4.2510421053849e-06
-4.40340895389561e-05
-1.44696288241427e-05
-4.85269028307485e-05
-3.38800274771204e-05
2.19860528270917e-06
-3.31881966965183e-05
-3.45202679715851e-05
5.51019482986347e-06
-2.08645309331241e-05
-2.04209358647292e-05
1.93921721445873e-06
-4.19230349981356e-05
8.31627775329921e-06
-2.56293734012467e-06
-2.55749382585546e-05
-5.93294511374599e-05
-2.09486206815947e-05
-1.51234067812626e-05
-4.11885407563147e-05
-3.11586514476827e-05
-5.39765333401636e-05
-8.37233723121197e-05
-3.59610610124316e-05
-3.95577919677316e-05
-4.13431665641227e-05
-1.24430920328424e-06
-3.0052868384901e-05
-4.96468071570824e-05
-2.78497114429273e-05
-2.17557343500677e-05
-4.90179999548372e-05
-6.05756212339392e-05
-2.39468534889453e-05
-2.10247356913952e-05
-9.96761700266156e-07
-2.14354218384774e-05
-7.26365822303691e-05
-4.09887417580414e-05
-8.39880418483703e-06
-2.38431663907619e-05
-5.01683500847785e-05
-7.03662048207186e-05
-2.94072628560882e-05
-2.03154515563351e-05
-3.10593947866163e-05
-1.93313898727295e-05
-4.52938263452572e-05
1.67842542682202e-05
-2.28989586654673e-05
-4.72318810287726e-05
-5.05000047366934e-05
-4.38759819571031e-05
-4.98755138501866e-05
-3.50183911518616e-05
-5.14303441953883e-05
-5.60340893754827e-05
-1.5927462105324e-05
-2.87418722680046e-05
-6.6889483225214e-05
-3.17420176595693e-05
-3.82943543849125e-05
-4.38995543986714e-05
-5.91627739367301e-06
-5.22234458756943e-05
-5.25160203246901e-05
-7.01731871481315e-05
-8.74080210138628e-05
-4.57143384437878e-05
-3.51444528906828e-05
-7.32919352344763e-05
-5.35404268293045e-05
-5.30401748865126e-05
-4.65564651781672e-05
-2.75960287429331e-05
-3.78794775085073e-05
-5.08919405139094e-06
-5.16675821921156e-05
-7.95841811731812e-06
-1.56809363652623e-05
-3.34720422618691e-05
-4.52094045091088e-05
-1.11809954325932e-05
-5.24672838308664e-05
1.57730014559643e-05
-3.32678660224384e-05
-4.15009639012547e-05
-4.49585820784684e-05
-1.07031963672697e-05
-2.48006390555796e-05
-4.20209104864762e-05
-4.5907810887517e-05
-4.61748440515473e-05
-1.37734112170504e-05
-5.69223058577075e-05
-8.40574865749402e-06
-5.31408255925614e-05
-2.50845905367723e-05
-1.76973727631581e-05
-3.04284939272303e-05
-6.15504913091403e-05
-3.34199161514438e-05
-2.56561714822832e-05
-7.3470256354623e-05
-3.61302845615152e-05
-4.0871364309608e-05
-4.2565062536193e-05
-1.33927917868827e-05
-4.49657124911022e-05
-1.07814973670804e-05
-5.46841865478976e-05
-5.76661505243521e-05
-4.27441190330051e-05
-6.40386216493535e-05
-1.64649954787013e-05
-2.68116928889683e-05
-4.22467635106524e-05
-3.39075075736221e-05
-3.51094545104722e-05
-7.65501688054265e-06
-1.87712913385123e-05
-7.9584821716841e-05
-5.51551635132378e-05
-7.59294698958896e-06
-2.40187681329865e-05
-1.93596532552477e-05
-1.86366799741818e-05
-4.0115675664529e-05
-6.18751592450437e-05
-5.26045815940847e-05
-2.9610700127862e-05
-1.71706817184126e-05
-8.86272264085116e-06
-4.8166828581279e-05
-6.54916996202864e-05
-4.47950632952439e-05
-7.07637819224076e-05
-4.65342935511329e-05
-5.46370608022484e-05
-3.45747807264399e-05
-1.54716499131741e-05
-3.31702906921463e-05
-1.48429603334849e-05
-6.86183432695585e-05
-3.84523201796251e-05
-3.55566179543253e-05
-4.58783456985152e-05
-3.66552856107482e-05
-4.06504916806868e-05
-3.33071328183715e-05
-4.84310971647464e-05
-3.14397884260515e-05
-2.56573968019825e-05
-3.44192876689212e-05
-4.20576307080582e-05
-1.29821098377425e-05
-8.50606615588745e-06
-3.00147250124031e-05
-2.63993829956521e-05
8.69730224194569e-07
-2.86940443127704e-06
-7.85217284185873e-05
-2.6778097967468e-05
-5.1448206584559e-05
-9.83627063443732e-06
-5.63389925629954e-05
-2.7889762245135e-05
-2.68325447446118e-05
-1.01116400439073e-05
-2.65404127681803e-05
-3.49088830673731e-05
-4.19181228763259e-05
-5.38190390368884e-05
-6.06771831573359e-05
1.14789013461049e-05
-9.76139335747296e-06
-3.38062104475597e-05
-3.56802078372023e-05
-1.30941526248678e-06
-4.56850938769799e-05
-2.18031629846286e-05
-3.37904228357879e-05
-5.31535277045927e-05
-3.1017801877819e-05
-5.64296876223947e-05
-2.64039613617466e-05
-6.8935018616942e-05
-1.58640191501601e-05
-8.17683196473675e-05
-4.6792158096534e-05
-2.85055689830936e-05
-3.42171716969342e-05
-5.47881630300388e-05
-1.75075465989118e-05
-6.50608169310884e-05
-5.83706100072745e-05
-6.67484228588256e-05
-4.22137941913332e-05
-7.54115242641911e-05
-1.1041996204857e-05
-2.82009601861161e-05
-2.52235703586242e-05
-4.59282361184959e-05
-1.8398054603566e-05
-3.54122240890685e-05
-2.92888003977926e-05
-6.80271939746139e-05
-4.59841893959048e-05
-4.05470508850347e-05
-4.1968244541684e-05
-1.33564613963548e-05
-3.89284977657933e-05
-5.6422368967274e-05
-5.39181391148835e-05
-4.28875176666574e-05
-8.11698184068489e-05
-3.58690693766018e-06
-1.56968044781539e-05
-2.1362028913315e-05
-7.53220051546208e-06
-1.82952158701354e-05
-6.06345124146117e-06
-4.64214310147705e-05
-1.99737074676114e-05
-4.76871816509057e-05
-6.24134714405955e-05
-1.9312708651717e-05
-3.13815418269828e-05
-6.6568103061039e-05
-5.84272827853347e-05
-5.70564943344452e-05
-3.94335715975671e-05
-5.55791057031992e-05
8.38925019827183e-08
-1.46797305103209e-05
-4.6775560178241e-05
-2.02638324166493e-05
7.64774510097323e-06
-4.07225906254794e-05
-3.63012145026082e-05
-3.64659240313369e-05
-3.62437702283759e-05
-2.3217528452763e-05
-5.32732937315498e-05
-4.30148244968419e-05
-4.62163583029978e-05
-1.98793513434167e-05
-1.49435621477483e-05
-4.16189217092961e-05
-5.16067596132936e-05
-3.59603904374889e-05
-4.34077308533219e-05
-3.03195629753617e-05
-2.85905933844787e-05
-2.53498133426307e-05
-5.34446663579141e-05
-8.42048837470135e-06
8.50697310875891e-06
-3.92219704992665e-05
-6.38295409138965e-05
-3.03264131359884e-05
-3.57995405011833e-05
-5.71274657058217e-05
-2.84161105488769e-05
-3.05658647154249e-05
-1.57289115318201e-05
-4.42589674780235e-05
-3.9121646411244e-05
-3.6674797451665e-05
-3.11873858774437e-05
-4.7688808756265e-05
-5.46222515330397e-05
-2.42456522346751e-05
-2.02046097186652e-05
-3.67076134034446e-05
-4.88236947250691e-05
-7.03445895119684e-05
-3.35680471692535e-05
-4.86552317397016e-05
-4.94567833443484e-05
-3.9120483197011e-05
-1.77570823117835e-05
-4.57342154304589e-05
-6.20966921341548e-05
-4.82937368697601e-05
-8.7558508446108e-06
-6.52560034118989e-05
-1.53907976918133e-05
-8.1067128835132e-05
-2.93042440353091e-05
-3.38519686787455e-05
-3.43513949071437e-05
-3.93765010215902e-05
-3.38686401548029e-05
-3.67449689311326e-05
-7.14118892754034e-05
-2.11140607050068e-05
7.54894201729382e-06
-2.87933869758075e-05
-4.7656571934513e-05
-2.25378422353366e-05
-2.24691474729608e-05
-3.25698086643782e-05
-4.93934498573055e-05
-3.74835839745439e-06
1.04098064022297e-06
-1.73121575862513e-05
-2.63056913320625e-05
-2.20140382594858e-05
-2.5892268083662e-05
-3.29453942521287e-05
-7.68798107603586e-05
-6.94616297182634e-05
-5.91492035865148e-05
-2.58140282009721e-05
-4.34556582560135e-05
-3.69898240483708e-05
-3.35333797307583e-05
-8.3684222886269e-05
-3.88844471818469e-05
2.17692694237835e-05
-1.99254397858427e-05
-3.05924695947444e-05
-1.42459926811502e-05
-2.51054365564008e-05
-5.39074222479273e-05
-3.69001997997588e-05
-4.83008460713522e-05
-4.63464668213346e-05
-2.8715910465981e-05
-7.02041472981704e-05
-4.55557284350527e-05
-4.02983756754284e-05
-2.04873135729056e-07
-5.51479237713447e-05
7.55099144501948e-06
-1.97719166128931e-05
-3.62302128593533e-06
-2.49476231379939e-05
-1.34118937592128e-05
-4.02705304205973e-05
-3.18937610832864e-05
-4.62121731949593e-05
-3.10634734756716e-05
-3.31018751625711e-05
-2.90523192269974e-05
-3.57441221102163e-06
-1.14388728883186e-05
-8.85829813008735e-06
-3.8486562523018e-05
-1.95831411206761e-06
-4.24028259133347e-05
-1.91041453969243e-05
-4.31953055472171e-05
-5.19936800573822e-05
-4.17771551459309e-05
-5.72328118637571e-05
-4.6393311433872e-05
7.6338903327307e-06
-4.66199211236287e-05
-3.15282407243714e-05
-2.15066861764354e-05
-3.23669989047349e-05
-1.87648331484295e-05
-3.56182215219762e-05
-5.84094218217868e-05
-1.37553823347502e-05
-3.94011206126086e-05
-1.64673575724385e-05
-4.74964250448962e-05
-3.29072594355165e-05
-5.9671485449835e-05
-5.75102925557796e-05
-2.21185352002449e-05
-2.49150203605073e-05
-2.88154381359272e-05
-2.03495134383188e-05
-2.93261093596237e-05
-2.7982488033288e-05
-4.10426756892383e-05
-3.73693728692436e-05
-4.38822848936752e-05
-4.45835459162477e-05
-7.06426335035207e-06
-4.24695155825725e-05
-3.76238201352575e-05
-5.61756983498139e-05
-2.88554429300154e-05
-3.68493550409388e-05
-5.92169228262633e-05
-3.40729038771079e-05
-5.25628020495693e-05
-7.50339281144394e-05
-2.69432495703747e-05
-2.77184689194411e-05
-4.21994897066635e-06
-5.05816617234709e-05
-3.6443491578758e-05
-6.69370755405259e-05
-6.01333614198743e-05
-1.47721601602461e-05
-2.72765071073271e-05
-7.15810845531524e-06
-2.89393798107541e-05
-5.4510816986855e-05
-3.47553233915636e-05
1.0779621604133e-05
5.41605141737573e-06
-6.56133723300442e-05
-4.01622163920865e-05
-2.96149717728608e-06
-1.80628261348382e-05
-3.73697148402181e-05
-2.4986035848772e-05
-2.65112368191876e-05
-3.19508994036297e-05
-3.85440921145387e-05
-6.56972511609145e-05
-3.71886255357793e-05
-8.8688732136786e-06
-3.07446136418834e-05
-1.40653928168057e-05
-3.40575686001217e-05
-4.77975714510383e-05
-1.29847748624981e-05
7.99761260908786e-06
-7.19726563798475e-06
-2.59593014619469e-05
-3.26786201552241e-05
-5.72866221040323e-05
-4.47001049577245e-05
-2.30943663314144e-05
-8.32135806800686e-06
-3.18813207866702e-05
-3.79943196357406e-05
-7.94238907235118e-06
-3.26437731341729e-05
-6.07328151227294e-05
-4.74196261923565e-08
-4.61994077010997e-05
-5.14182323525394e-05
-3.03885463220094e-05
-5.36823937980714e-05
-5.77100046348485e-05
-3.33115952196988e-05
-3.34293413724938e-05
-1.40685687601337e-05
-3.06398788687623e-05
-4.19224545818669e-05
-4.28803985024363e-05
-2.08767568907951e-05
1.75741299510982e-05
-5.31512108961764e-05
4.47620918172112e-06
-1.31582743825772e-05
-7.88033661287988e-06
-3.28467975766756e-05
-4.36558456541508e-05
-2.78206304726677e-05
-4.93489411929251e-05
-4.07132645189377e-05
-3.36406953551028e-05
-3.29387055105797e-05
-2.61743281871104e-05
-2.94718949390602e-05
-1.35823368992798e-05
-4.06130729974884e-05
-1.06987048584185e-05
-4.53025126125726e-05
-1.1655931594538e-05
-2.04657247202117e-05
-3.19232748688997e-05
-5.01152645519914e-05
-2.37358540347404e-05
-4.67546260116721e-05
-5.16386089689755e-05
-2.69273623385116e-05
-1.49086291409973e-05
-4.15657786992713e-05
-2.02359405500792e-05
-4.0827676065863e-05
-3.61861097759879e-05
-9.87323003254838e-06
-3.44057488201972e-05
-4.4212899438611e-05
-3.25791883230747e-05
-1.82922224595183e-05
-4.21064653031561e-05
-6.1961740799299e-06
-5.5311118855031e-07
-5.65136540232515e-05
-2.84837936848516e-05
-5.19713786565583e-05
-3.57974109986711e-05
-3.1683164194425e-05
-5.48715045552032e-05
-3.93939130199921e-05
-3.33882299740435e-05
-1.07510688647947e-05
-2.83189274591908e-05
-3.94950830135178e-05
-9.53723327480059e-06
-4.38082624725808e-05
-1.72120126897938e-05
-5.21706492147271e-05
-4.84970369438869e-05
-5.39540477318581e-05
