# Supplementary material for: Research on computational propagation and identification of mine microseismic signals based on deep learning
Source: PLoS One. 2025 Oct 22;20(10):e0334641. doi: 10.1371/journal.pone.0334641 (PMC12543183; doi:10.1371/journal.pone.0334641)
Supplement: S7 Data — (ZIP) [file pone.0334641.s007.zip › 000100900001383.xlsx_0.txt_24.txt.txt]

-5.0253090222249e-05
-3.97280378825203e-05
-1.41863021210293e-05
-5.41025454399656e-05
-3.04542414591634e-05
-4.66961242928275e-05
-3.29906014047025e-05
-1.27394344924588e-05
-1.64006164968352e-06
-6.72024091630432e-05
-3.08938474202928e-05
-5.22510759916638e-05
-5.62578521626603e-05
-6.15115678807047e-05
-2.36300988333056e-05
-4.62189405716032e-05
-3.70915061592013e-05
-3.41288123376257e-05
-2.41809123096383e-05
-3.59290665423327e-05
-2.82105196602871e-05
-4.91224148943805e-05
-2.25584965915628e-05
-1.16371303186224e-05
-2.86501897930527e-05
-8.87525811306291e-06
-5.8962638008006e-05
2.38920433888447e-05
-1.98510696468475e-05
3.21031346830106e-07
-5.70767514461821e-05
-3.04638366982756e-06
-5.40297159004633e-05
-5.14679853309275e-05
-3.80530911516454e-05
-2.83307151556618e-05
-5.30811263079722e-05
-1.60463097122297e-05
-2.75724052526224e-05
-6.30763694039837e-05
-6.33600466812505e-05
-2.8470196999887e-06
-5.98899692052615e-05
-3.94798782353494e-05
-4.08335189729402e-05
-2.15224188812775e-05
-5.21431248941434e-05
-2.65536573341045e-05
-4.22752431264805e-05
-1.75540288498715e-05
-2.47309753590523e-05
-2.11409207501969e-05
-6.22657067830151e-05
-1.50815473269404e-05
-2.58293598591735e-05
-1.08684249454076e-05
-5.02496650013417e-05
-5.18852797250911e-05
-4.68057219743874e-05
-2.59091149411128e-05
9.15400250386749e-07
-3.89274772345005e-05
-3.93653629968427e-05
-5.01560714675118e-05
-4.0012983141568e-05
-4.49586169624429e-05
-2.54953476972143e-05
-4.5742657150143e-05
-3.10773426930837e-05
-2.38257483754359e-05
-3.94098214343338e-05
-4.27178533132453e-05
-7.25723698326822e-05
-4.80777445146119e-05
-2.89334946475541e-05
-2.92156408384051e-05
-5.36573468120201e-05
-6.62957165656973e-05
-6.41284095740767e-05
-3.54148588931948e-05
-4.57034802555919e-05
-3.57240243606775e-05
-2.53378728699706e-05
-3.63164515129055e-05
-6.1794815314054e-05
-4.40684300272735e-05
-2.22444602866675e-05
-4.92297094317289e-06
-3.51492827115484e-05
2.01239700788709e-06
-3.2842064476515e-05
4.41764437849004e-07
-3.93140538019263e-05
-6.37798186337368e-05
-3.73538910035506e-05
-4.25637822544521e-05
-1.6079555208345e-05
-1.20312586391966e-05
-1.32813970476627e-05
-7.14100423949819e-05
-6.17315431611986e-05
-3.87744737969856e-05
-3.3868369083606e-05
-1.77233894979e-05
-2.0246272890224e-05
-2.65093568886178e-05
-2.99077930825726e-05
-4.78982664869577e-05
-1.9552456252063e-05
-3.35627283302442e-05
-4.27120014465522e-05
-1.91073433164007e-05
-6.15535170542546e-05
-5.80954069483517e-05
-6.33074322084126e-05
-3.44047315023927e-05
-3.72473660698317e-05
-1.86379328136087e-05
-3.01859294800428e-05
-2.38098994178758e-05
-3.45983777580769e-05
-4.34230193583052e-05
-2.82554439511699e-05
-6.31800825687426e-05
-3.66673077364403e-05
-2.16078296019457e-05
-4.74068929338168e-05
-6.20071536034833e-05
-2.90370349855198e-05
-5.72279631486046e-05
-2.06316757600134e-05
-1.92162869343557e-05
-1.54915318932319e-05
-9.41827737225296e-06
-1.68753573192707e-05
-1.96132328641858e-05
1.2523659662229e-05
-1.11983252271402e-05
-3.87550053227503e-05
-2.85392627066839e-05
-6.06578025212182e-05
-1.57365263720611e-05
-3.82000379710119e-05
-3.60326168409997e-05
-4.47563803722695e-05
-3.51257835600229e-05
-2.06239342647383e-05
-1.67745213733084e-05
-4.33811444919956e-05
-6.54265312586726e-05
-1.56085606849495e-05
-2.58714576347409e-05
-3.96356487270115e-05
-3.58257991287111e-05
-2.86929145683459e-05
-4.27962136072585e-05
-1.54970742119472e-05
-2.21321034635886e-05
-5.01403347618829e-05
-6.45473702029704e-05
-1.09493097414688e-05
-4.45817781835493e-05
-1.13065923111584e-05
-4.88998023827296e-05
-7.01153710257446e-05
-3.66570609755062e-05
-4.27759435973479e-05
-3.98997661684155e-05
-3.29591153280034e-05
-2.90940328694879e-05
-1.90183351601178e-05
-1.35152636864913e-06
1.46682364616368e-05
-2.6672767085971e-05
-4.51603381021818e-05
-5.91265219904498e-05
-4.07259643256096e-05
-3.78769217562077e-05
-6.21029551530279e-05
-4.16317480247262e-05
-4.01626316416107e-05
-1.16846698792839e-05
-3.73692180399485e-05
-1.60108128449468e-05
-2.90908023752797e-05
-1.2088632464546e-06
-4.34859944830976e-05
-5.93937204812873e-05
-4.43805009089529e-05
1.24493789440167e-06
-4.81271835071185e-05
-6.20137054806173e-06
-3.53422417559774e-05
-2.01211502440863e-05
-1.88642940865837e-05
-8.87513406394511e-06
-9.21489881097081e-06
-3.50975788891429e-05
-1.33052394952726e-05
-2.72036444668416e-05
-3.84429942468381e-05
-2.53305097913176e-05
-3.69916201648061e-05
-3.43429037614333e-05
-2.005996134406e-05
-2.29642002247682e-05
-1.01346444017684e-06
-2.54057265154836e-05
-4.05844962458996e-05
-3.83990136685141e-05
-2.23910831494002e-05
-5.05401156788441e-05
-2.74353717749242e-05
-6.91209850820544e-06
-4.05858687517527e-05
-6.94660071260439e-05
-5.15323928921399e-05
-2.18041359485478e-05
-3.74894955521361e-05
-1.56478711751981e-05
-2.27432818133317e-05
-2.48334953141961e-05
-1.8180722759676e-05
-4.70266954700624e-05
-2.56129724477418e-05
-3.00148625607935e-05
-2.64490728564876e-05
-3.80139627747096e-05
-5.16486315064164e-05
-2.38996565956864e-05
-3.03916623096252e-05
8.20726974129787e-06
-1.92065228153223e-05
-6.53947136982049e-05
-4.71564279418043e-05
-2.79206979252187e-05
-4.69563358424104e-05
-3.1303499074284e-05
-2.29018780927657e-05
-3.67041868158456e-05
-1.94849288112758e-05
-2.42238870572652e-05
-3.58190873719025e-05
-4.43310237886164e-05
-4.33798764466735e-05
-4.94473761292663e-05
-6.11562838574868e-05
-4.46227741588929e-05
-2.01913721932396e-05
-1.36507867145414e-05
-3.80187421195843e-05
-5.04946810922671e-05
-4.04350540769516e-05
-1.56590905003857e-05
-6.37887033164921e-05
-4.25026134029103e-05
-4.51773838055391e-05
-2.28637030140611e-05
-8.9465002296607e-06
-3.5683381817447e-05
-2.62074630967454e-05
-4.10305373915676e-05
-3.43578314192665e-05
-4.24253715907682e-05
-4.72399921220386e-05
-2.39628477162375e-05
-2.32296399804096e-05
-1.82672350968503e-05
-1.75797355443007e-05
-3.79214774664105e-05
-4.40944959618221e-05
-2.81632735601673e-05
-1.78248715607963e-05
-3.02280171740129e-05
-1.7016631502648e-05
-4.66881999303958e-05
-3.13933165903276e-05
-2.09788792472603e-05
-2.80457420695147e-05
-3.09597098789483e-05
-5.45495840877263e-05
-1.6624627547681e-05
-6.08497423097067e-05
-1.42968207555783e-05
-1.92061001707596e-05
-4.5477686532309e-05
-2.69522113585199e-05
-2.93834856244907e-05
-2.85745996470196e-05
-3.13381197561005e-05
-4.22316128914231e-05
-3.80506297384986e-05
-2.31693058586423e-05
-7.78673143564744e-05
-3.75810279386498e-05
-2.47017168040865e-05
-4.41354834792275e-05
-3.48482118349964e-05
-4.8116823876345e-05
-7.40043452581885e-07
1.38753457275937e-06
-2.11744869105838e-05
-4.28936778330972e-05
-2.56725220866209e-05
-6.05187922550386e-05
-3.04651607096507e-05
-1.73415679485269e-05
-6.35395078745106e-05
-7.46201568637311e-06
-3.05620766469614e-05
-1.9532394674897e-07
-1.64552259598453e-05
2.17027668436523e-06
-4.77943646286814e-05
-8.65928410613904e-05
-1.21637579698697e-05
-3.34663203091398e-05
-6.90060312980437e-05
-4.71096153911496e-05
-6.17118544207127e-05
-2.29978414684301e-05
1.494153392941e-06
-2.82822761691897e-05
-3.56579460917526e-05
-1.67476414764522e-05
-6.76157486777256e-06
-3.88144178663274e-06
-9.00884611140766e-06
3.76126328760383e-06
-7.37102822329068e-06
-3.2463642741608e-05
-4.58539818255791e-05
-1.1312584210079e-05
-2.25978301991027e-05
-4.52346772231593e-05
-3.98633323856248e-05
-5.27485354233056e-05
-4.72872584499054e-05
-3.31300623826109e-05
-5.4871627978832e-05
-1.73150338772641e-05
-3.34786704305686e-05
-4.22491949476472e-05
-2.44820752866416e-05
-5.24655117314192e-05
-6.08419547581749e-05
-5.86836088123556e-05
-1.49446398784427e-05
-5.9483947420476e-05
-4.95026237013893e-05
8.03157958026906e-06
-4.57955437252113e-05
-4.31724170088515e-05
-3.890104534681e-05
-3.09928962997953e-05
-4.61111891801972e-05
-2.9376956784334e-05
-1.44122985982551e-05
-3.71729194373536e-05
-6.00269325789779e-05
-4.30344891901677e-05
-1.21904630744039e-05
-3.22154693660103e-05
-2.66492183826863e-05
-4.26883569145886e-05
-1.09553187759718e-05
-6.55352645450458e-05
-8.46275841545127e-06
-3.69350024180227e-05
-4.73949333812927e-05
-2.65081081545778e-05
-1.34673643901495e-05
-5.77676177993521e-05
-1.19232676398816e-05
-3.62686885525871e-05
-6.08830451408485e-05
-2.31105293155491e-05
-2.33017718473513e-05
-2.89615328986737e-05
-6.15125961169518e-05
-7.08514050724806e-05
-2.53332543168723e-05
-1.78948790917709e-05
-5.0834389548778e-05
-3.00394033015328e-05
-3.19164901202895e-05
-3.1805638787413e-05
2.41331721739886e-06
-5.98584922587659e-06
-1.80563930811374e-05
-2.96129547075365e-05
-3.73752099422972e-05
-4.16132177660905e-05
-3.23983352980476e-05
-5.02144537451771e-06
-2.61481813932534e-05
-2.90202337740657e-05
-3.23822646777291e-05
-6.50780902109465e-06
-2.64445776685152e-05
-4.78740926369571e-05
-3.23149747093641e-05
-6.53486176461384e-05
-5.02300381886239e-05
-1.99984819411962e-05
-2.82485267651686e-05
-1.60304482607008e-05
-2.42915712929394e-05
-2.05498138496883e-05
-4.29794048371724e-05
-2.31694557096047e-05
-4.50487927818413e-05
-1.11499437449982e-05
-2.90961941019631e-05
-6.29441289846325e-05
-2.12786310944426e-05
-3.37496353357593e-05
-2.71718831264544e-05
-2.11979009230496e-05
-3.5847901315064e-05
-5.65913864173459e-05
-7.15783071778404e-05
-4.34965298573191e-05
-5.03719073951723e-05
-1.44518899196215e-05
-3.59967149670624e-05
-2.39907633737546e-05
-3.86400586859811e-05
-5.25869465255674e-05
-7.60727138952982e-05
-3.53958184506775e-05
-3.56041049866745e-05
-3.5327945313939e-05
-1.62985710304849e-05
-3.15829087666811e-05
-2.87345319708806e-05
-3.78196092047894e-05
-1.5528687382677e-05
-4.12587991043439e-05
-6.82799883640055e-05
-4.83947133376273e-05
-5.42070500267988e-05
-4.15889026895862e-05
-5.64416658136569e-05
-3.35664362685668e-05
-3.87879338771743e-05
-7.10046503424639e-05
-7.68002880101586e-05
-3.88622165059677e-05
-3.27697653130383e-05
-4.72176853866888e-05
-4.23381832080969e-05
-5.39565361348689e-05
-3.3441591655916e-05
-6.6039118807604e-05
-3.26054258449306e-05
-5.09703317732284e-05
-3.36039366720892e-05
-2.83962822563619e-05
-2.08900856211259e-05
-3.00694219969803e-05
-4.20111290570982e-05
-2.62912417846683e-05
-5.49624564851889e-05
-6.42024712512798e-05
-6.76011005133876e-05
3.71398380871759e-06
-1.75609024363423e-05
-2.03120787007749e-05
-7.12958164641673e-05
-5.37759360689862e-05
-4.33655357442838e-05
-6.29580300239415e-05
-5.25061469598042e-05
-2.37858110906296e-05
-5.65268016338356e-05
-4.15091101555378e-05
-1.19403648772443e-05
3.77383187481128e-07
-4.90310696609732e-05
-5.91016409870949e-05
-5.28822800780971e-05
-5.83105847085262e-05
-4.50929298053113e-05
-6.44453311794589e-05
-7.52551163081493e-06
-2.64263784726566e-05
-5.38766822508517e-05
-3.21276702833455e-05
-2.63695874324406e-05
-4.24042871564403e-05
-3.25615564289563e-05
-6.90917815947387e-05
-3.68893424037412e-05
-6.00295942337434e-05
-2.88485120078953e-05
-5.91628824031371e-06
-4.12501514527905e-05
-3.19011785534452e-05
-5.13984917709337e-05
-2.66805306865279e-05
-4.73595119181625e-05
-4.93091955485034e-05
-4.68064022536771e-05
-6.44039329532138e-05
-2.47917719804679e-05
-6.07961696214758e-05
-6.11203363980488e-05
-3.11780622485322e-05
-3.58931112973084e-05
-1.45243181511231e-05
-7.37365251474722e-05
-5.43541215697151e-05
-4.57664702183628e-05
-2.35212740567898e-05
-1.41030897283281e-05
-1.82590628208104e-05
-9.03203788996292e-05
-2.36024778687972e-05
-5.90729954650475e-05
-5.61097467815656e-05
-6.34501526074679e-05
-5.84988325967147e-05
-1.67658206983842e-05
-3.48341787479559e-05
-4.11119456914241e-05
-4.30015717663903e-05
-2.62654648409495e-05
-3.83489904389644e-05
-5.66187938305056e-06
-4.02694982993458e-05
-6.0990557851924e-05
3.90393851401635e-07
-4.92714993541482e-05
-2.46331624411165e-05
-4.08553107950727e-05
-2.71564808206325e-05
-3.97768799265281e-05
-4.09742129925955e-05
-5.09288405304484e-05
-7.81056145783659e-06
-1.4454603661777e-05
-5.12029136755072e-05
1.06573443562733e-06
-5.90868754006781e-05
-4.55906056735491e-05
-1.81522964379905e-05
-5.984119153078e-05
-2.46628115653653e-05
-4.11797769084494e-05
-2.49794458438646e-05
-4.68458607851855e-05
-4.03236176747901e-05
-6.08761971049368e-05
-1.70769310257275e-05
-2.28788288141398e-05
-3.85620841910099e-05
-4.60906204606015e-05
-1.3432589499616e-05
-5.02406770108079e-05
-6.38067210198571e-05
-4.03204064809013e-05
-1.22234220583452e-05
-5.00330154522644e-05
5.15220875014251e-06
-3.09730071622116e-05
-3.53532810395397e-05
-6.55766263136167e-05
-7.26631183137375e-05
-1.41596887999048e-05
-3.10583221433949e-05
-2.73449011303385e-05
-2.40795271876259e-05
-1.64238944026276e-05
-1.41183399447447e-05
-3.57337656794197e-05
-2.12351596921467e-05
-1.35069637378345e-05
-8.16315330156645e-06
4.31507180009879e-06
-4.79558642035991e-05
-1.49760867837073e-05
-2.43392788353396e-05
-1.16794515949658e-05
-2.85464109305745e-05
-2.85231258929208e-05
-2.05113814611758e-05
-7.58210550007406e-05
-3.00935679763613e-05
-2.91017686865486e-05
-2.60107758086204e-05
-4.05214429581168e-05
1.14624387535669e-05
-4.4319627325768e-05
-6.61116045949667e-06
-3.87997391459886e-05
-7.37944383183915e-05
-3.26629059206173e-06
-2.79284230445367e-05
-3.50819597480685e-05
-2.07364932893278e-05
7.97069279191979e-06
-4.03787385355042e-05
-2.02195038080953e-05
-4.17869839265782e-05
-1.97434015793972e-05
-2.39490433746872e-05
-3.67885149485733e-05
-1.45928768669416e-05
-5.93702480955096e-05
-1.93407846824888e-05
-3.63028288982479e-05
-3.78534664390591e-06
-3.83835595699251e-05
-3.09601677296863e-05
-5.47262594240561e-06
-4.11424194345497e-05
-3.52627928254923e-05
-5.16555285981641e-05
-2.59597608577641e-05
-1.66962876740745e-05
-2.72595200230143e-05
-2.63706789096094e-05
-2.32739517666061e-05
-8.08086054247574e-05
-4.1378247581633e-05
-2.354368394609e-05
1.14634586614488e-05
-4.94836988012824e-05
-2.83998357985796e-05
-5.43433332390045e-05
-6.06282502543136e-05
-4.11834373568e-05
-3.70931481094104e-05
-3.09145237908031e-05
-8.22127418818129e-06
-3.9212837248119e-05
-6.00390119154952e-06
-2.92153026349403e-05
-4.00272210715865e-05
-4.16559957004578e-05
-4.68458936858493e-05
-3.59847765378606e-06
-3.3856522366584e-05
-2.06346864672952e-05
-6.755899202116e-05
-6.70897391507036e-05
-4.74530011589412e-05
-1.63130552674868e-05
-4.08638345007063e-05
-4.76318402594083e-05
-2.85323868795516e-05
-4.21893547835472e-05
-4.67817708680267e-05
-3.62705523529697e-05
-4.03373217342622e-05
-6.50317809138012e-05
-3.94072461154342e-05
-5.26425119459606e-06
-2.72474198432472e-05
-5.00777135096818e-05
-1.63876918244371e-05
-4.82971074628623e-05
-3.90340632571277e-05
-8.8752974685623e-06
-2.49612223454632e-05
-4.62034644816605e-05
-5.67712839627712e-05
-2.80401445560779e-05
-1.59661179021805e-05
2.96308971269036e-05
-3.26965537895432e-05
-3.56079397189704e-05
-3.77384776760948e-05
-2.23363302574116e-05
-4.69711455593959e-05
2.12758531843521e-05
-4.07654411155944e-05
-5.46357797233139e-05
-5.2973017245197e-05
-2.86952542085683e-05
-2.59018585129183e-05
-6.5345383083639e-05
-2.87648453964181e-05
-6.64672158233332e-05
-2.86453689427659e-05
-1.52520737060346e-05
-2.84114437875141e-05
-4.96672794167789e-05
-2.02378901625412e-05
5.0688384661003e-06
-2.8614212554907e-05
-2.95705031839838e-05
-2.41127617176226e-05
-1.89759286294482e-05
-2.65056846172988e-05
-1.48572817021314e-06
-2.53610328811219e-05
-2.72637691446002e-05
-3.07200958239354e-05
-4.56286078119562e-05
-3.35518861273324e-05
-1.7744321597925e-05
-1.47536146153807e-05
-4.23800609631297e-05
-1.95735597271919e-05
-2.97806355240201e-05
-4.28790728920422e-05
-2.40024698561334e-05
-1.71137124097353e-05
-3.21589006669274e-05
-4.38900322643376e-05
-4.49638736150208e-05
-2.31404222402771e-05
-2.72277567549439e-05
-4.1653357027382e-05
-4.90615291614908e-05
-6.22397651059806e-05
-3.39449373660193e-05
-5.72616639381533e-05
-3.07784851268923e-05
-2.82689613730043e-05
-6.05332217376751e-05
-6.32115788211439e-05
-4.19462188012925e-05
-2.29777297927559e-05
-5.36483372947017e-05
-1.09294849694014e-05
-4.66910125915918e-05
-3.62195490986611e-05
-4.70745653265384e-05
-4.64386474070698e-05
-2.66323608878139e-05
-8.46249336430751e-06
-3.81787313873276e-05
-5.66880784321872e-05
-5.55122486470958e-05
-2.48494947759911e-05
-3.86088766182617e-05
-3.73757908229651e-05
-3.37901546933062e-05
2.08454242938845e-05
-2.95524275155967e-05
-4.53207531096599e-05
-2.40995323024679e-05
-3.25673725375266e-05
-1.84651449647634e-05
1.07425827691231e-05
-3.0197351837962e-05
-2.45765654811725e-05
-3.06482039788634e-05
6.38296750400805e-06
-4.83540208009511e-05
-3.98733561184424e-05
-5.1804510240333e-05
-3.33914356786875e-05
-4.76450925006753e-05
-7.1093740519979e-05
-4.83223890286149e-05
-6.14175591851372e-05
-2.25183414250654e-05
-4.84609047076373e-05
-4.01138370185666e-05
-6.3340478101909e-05
-4.40264245598179e-05
-3.88181982329822e-05
-4.40327824630476e-05
-9.97157038102937e-07
-4.10098942607286e-05
-5.07464657011224e-05
-7.55980070619511e-07
-2.65427196181108e-05
-4.91192915676061e-05
-1.8160708779208e-05
-5.26156105082286e-05
-4.73072956311019e-05
-6.00407417623027e-05
-2.63267772454819e-05
-4.94328985659508e-05
-2.26597046736745e-05
-6.15845105385707e-05
-4.40138334279614e-05
-5.51911857691643e-05
-2.39501418193011e-05
-8.65412323087115e-06
-5.0367227833299e-05
-3.49565474215987e-05
-3.21258444598033e-05
-3.52530724063491e-05
-7.72745014213879e-05
-1.95176960613596e-05
-7.15078278088945e-05
-2.82194535584442e-05
-7.67843236756463e-05
-5.03493305358223e-05
-3.98829672431321e-05
1.65690603855952e-05
-3.80172398657917e-05
-4.49954646729265e-05
-7.20442266162024e-05
-2.40722266790636e-05
-3.53935563588037e-05
-4.90768930136437e-05
-3.29542610226677e-05
-7.21823494967432e-05
1.11727966986301e-06
-1.34428682415759e-05
-2.37882721520055e-05
-3.22036622204494e-05
-1.71501745974214e-05
3.59654814086167e-06
-1.88007197562461e-05
-5.26476326626722e-05
-2.55016917965567e-05
-3.95366086482235e-05
1.57124090272691e-06
-2.71896536298837e-05
-3.91268724979426e-05
-3.95327975211638e-05
-2.58761286587312e-05
-2.58849377808093e-05
-1.98364528297361e-05
-2.69824663649599e-05
-4.35684796354818e-05
3.43080374427599e-06
-4.02361302144875e-05
-5.37788567340782e-05
-2.71686093697562e-05
-3.40516815878855e-05
-2.73369434347814e-05
-3.44153491616496e-05
-3.50257778143346e-05
-2.26942686309901e-05
-2.15183438957075e-05
-4.90354481926931e-05
-2.17060520806584e-05
-4.84082152188809e-05
-2.99409018813328e-05
-3.40220546506108e-05
-2.00304266038944e-05
-3.22613180508252e-05
-4.87792908272586e-05
-2.22829525978526e-05
1.50898827058993e-05
-3.03960769433263e-05
-2.37283990884985e-05
-4.16499431868515e-05
-5.0980749306713e-05
-3.13492022815923e-05
-5.82808309481703e-05
-5.79526113541636e-05
-2.00906660017463e-05
-4.80980488398486e-05
-3.10956772112485e-05
3.43848772683572e-06
-9.04990777447959e-06
-2.91249859103199e-05
-3.79247113085378e-05
-2.8579883391284e-05
-1.83723574308034e-05
-5.24539430530718e-05
-5.37456965289848e-05
-4.13522615853876e-05
-3.38500039140077e-05
-3.56410949251713e-05
-2.90743632885466e-05
-3.41105320909554e-05
-2.83558374365437e-05
-3.23962055338838e-05
-5.44271866948098e-05
-3.39171612320067e-05
-3.04947508512832e-05
-4.62852604798543e-05
-3.36089782781722e-05
-4.00872566066395e-05
-3.4626374829666e-05
1.36231147243425e-05
-3.70181738038771e-05
-3.93842439664276e-05
-5.67131533805232e-05
-8.79410090266498e-06
-2.23434394394495e-05
-1.62215311756169e-05
-5.12465060416247e-06
-1.92884840871685e-05
-3.45163720929686e-05
-2.90976608067019e-05
-6.41529936275267e-05
-9.84867829207248e-06
-6.32785730205454e-06
-5.31517793307618e-05
-4.1286798581081e-05
-2.01103786159531e-05
-3.34823599614145e-05
-3.55806345151867e-05
-4.29396789164127e-05
-5.22425885839745e-05
-3.79039209265859e-05
-2.3793591298227e-05
-2.53549886495502e-05
-6.19651372512293e-06
-1.66394585218867e-05
-1.65543428392746e-05
-2.56153020217459e-05
-1.22318038396501e-06
-2.14931593569941e-05
-2.97700513577286e-05
-3.11565955403383e-05
-5.8513908627056e-05
-5.85806072354583e-06
-3.78462364280709e-05
-2.88883796550684e-05
-5.17150771815633e-05
-3.52453723970222e-06
-2.7948664062089e-05
-1.29124885457006e-05
-3.15925400097544e-05
-4.17704755222497e-05
-5.24780504299097e-05
-2.21818004611643e-05
-6.00527286710338e-05
-3.80376316067964e-05
-2.63594838204921e-05
-2.973069248276e-05
-2.6670304998029e-05
-2.24972388747456e-05
-3.04855433323339e-05
-2.48939449322568e-05
-3.50597332607799e-05
-6.50875841452593e-05
-6.77070356760185e-06
-1.85049822225989e-05
-3.42596211805086e-05
-5.76285739633984e-05
-3.9833158880107e-05
-1.65660109060795e-05
-1.28472200786526e-05
-1.16614779389603e-05
6.97147604285054e-06
-3.14176488152772e-05
-3.67435033134794e-05
-5.57515063749553e-07
-1.25535878769317e-05
-3.42750728413286e-05
-3.30464457087992e-05
-4.82987770419028e-05
-2.33080260439449e-05
-2.35536228338005e-05
-5.65288330520969e-05
-2.92866947763091e-05
-5.26051915882947e-05
-3.98214948012736e-05
-6.26148993745876e-05
-5.54452473064006e-05
-1.96023205479447e-05
-2.42091976385866e-05
-2.89892831012655e-05
-4.53137893293909e-05
-3.08387708475547e-05
-2.57138966444893e-05
-5.241035699665e-05
-3.60310691533884e-05
-3.36664851410423e-05
-5.99129004936416e-05
-1.35548451090405e-05
-4.07733333742844e-05
-6.394664295853e-05
-4.94793284230213e-05
-4.1041287272032e-05
-2.31577633156525e-05
-2.35955351234984e-05
-3.09609232731105e-05
-3.69763141034101e-05
-8.22486510847902e-05
-6.40817416248925e-06
-1.95762164086741e-05
-4.83094789176048e-05
-1.92230774142122e-05
-5.52263882655246e-05
-3.01163372437592e-05
-8.50099289938154e-06
-2.61920747481696e-05
-4.24314031367953e-05
-5.76735521869705e-06
-3.48560984521697e-05
-4.4103781694969e-05
3.94157957182918e-06
-2.33243160225429e-05
9.94261582620049e-06
-5.43498394597193e-05
-3.36633906600352e-05
-5.5572440055376e-05
-6.73916774018035e-06
-2.84847719195692e-05
-2.34960787381966e-05
-4.1262058935542e-05
-6.70111986720599e-06
-1.97900870705166e-05
-1.21042297790541e-05
-5.59448956460748e-05
-2.07930177433753e-05
-7.18769028373939e-06
-1.8158729146538e-05
-5.92769513929644e-06
-4.84942860756325e-05
-3.23524734404979e-05
-3.17940090836762e-05
-2.03210259998425e-06
-1.30619963829731e-07
-5.75172914909783e-05
-3.7332305404883e-05
-3.18187244960182e-05
-1.92900072909849e-05
-1.99679727056804e-05
-4.83705802001603e-06
-2.04589318350588e-05
-3.34014416772412e-05
-3.967820844964e-05
-2.04597608311041e-05
-3.88843202733481e-05
-4.32998888992124e-05
-2.08364492161233e-05
-4.85326775901164e-05
-4.01796029504187e-05
-5.31939054736025e-05
6.17996706375702e-07
-3.49959073114357e-05
-3.90612378947561e-05
-2.02285534552509e-05
1.62541453870984e-06
-4.65625598826881e-05
-4.64305328680316e-05
-6.24818034081806e-05
-2.29215991465736e-05
-1.18910666552498e-05
-6.34463174799975e-05
-1.75142685612666e-05
-4.70884016046167e-05
-4.57493178087228e-07
-5.04172224052225e-05
-2.02601293726248e-05
-2.5976935202151e-05
-1.22491680681071e-05
-1.69835107461178e-05
-5.35327276997282e-06
-5.00102660294433e-05
-4.23352236904566e-05
-2.60469920443138e-05
-2.10480162249237e-05
-1.2170630428965e-05
-4.14196823792178e-05
-5.23933112459633e-05
-1.47243011166638e-05
-3.9581278551582e-05
-4.06694901198171e-05
-1.40634296578957e-05
-3.34334776235541e-06
1.71372301459932e-05
-3.96722948715353e-05
-3.15166053527565e-05
-2.47611767857649e-05
-4.90623681734927e-05
-4.24086064517596e-06
-5.03898563704387e-05
-2.68541923425802e-05
8.21486098411604e-06
-2.32788579086845e-05
-2.98282853802446e-05
-2.34982119764491e-05
-2.09949226927704e-05
-3.98323161827056e-05
-2.52631541169462e-05
-2.99337288849269e-05
-9.51204861490778e-06
-1.37348850892889e-05
-6.33542606121205e-05
-4.79731373062354e-05
-5.01909886541508e-05
-8.25728664758187e-06
-5.85714982351634e-05
-3.52666010888288e-05
-3.75601240929377e-05
-4.2530458908517e-05
-2.33055656396583e-05
-3.52834870927695e-05
-5.01956269002788e-05
-3.38410862416086e-05
-4.45981944672907e-05
-2.77404588503232e-05
-2.42635885015305e-05
1.78061139495687e-05
-2.6634320636573e-05
-1.96105914804134e-05
1.48832149140795e-05
-5.4817941703015e-05
-5.53628179959391e-05
-5.87821342142407e-05
-2.2040380959142e-05
-2.42184796216663e-05
-5.1518314322963e-05
-4.08822014376108e-05
-5.30488089805113e-05
-3.73018361886243e-05
-2.64763857482304e-05
-6.75405070046109e-05
-6.95139730165294e-05
-1.37873598230542e-05
-4.26614345218343e-05
-4.56875115707508e-05
-3.04027469437058e-05
-2.26177338734005e-05
-3.19931555997747e-05
-5.17123217102775e-05
-9.57132806565486e-06
-1.9316172880607e-05
-5.4872295080504e-05
-3.23601166197296e-05
-4.46435967884999e-05
-6.1591646660059e-05
-2.8956658502604e-05
-5.8225409394805e-05
-5.25863908729909e-05
-5.67670705251063e-05
-1.8130735384664e-05
-4.03013746278077e-05
-4.66839813503321e-05
-4.38192555094876e-05
-2.6374380987313e-05
-1.43404354274796e-05
-4.92575200202765e-06
-4.28069339563576e-05
-1.24569117437915e-05
-1.5588202262085e-05
4.51448508140394e-06
-1.27884383202032e-05
-1.04515318478661e-05
1.68544538487247e-05
1.648833107558e-06
-3.09132068815004e-05
-4.19690946738489e-05
-4.54461566918767e-05
-2.56691557684214e-05
3.93790872328596e-06
2.88494702306315e-07
-6.36594563108439e-05
-1.71388358152792e-05
-3.73321588612143e-05
-4.3799012108813e-05
-1.9053899990869e-06
-3.37906686684017e-05
-2.81054109186839e-06
-3.2710086833684e-05
-6.21020896781771e-06
-4.11959495045352e-05
-3.0567601215474e-05
-1.74763500210026e-05
-4.13428669033729e-05
-6.44376056222373e-06
-2.17409072300477e-05
-3.72440734649251e-05
-7.19276313409688e-05
-3.53299177279375e-05
-5.5971141348269e-05
-2.05946581579739e-05
-4.91334096819727e-05
-2.65491080087271e-05
5.41782684623815e-06
-4.98053435545857e-05
-3.26649442934265e-05
9.81716563063907e-06
-6.32400582388014e-05
-3.32535763741897e-05
-5.25796932227337e-05
-5.63963132912776e-05
-2.83574384880592e-05
-3.26577386725629e-05
-3.89367883706611e-05
-1.37269114181065e-05
-9.50332752018221e-06
-1.99587518995984e-05
-4.2382643730913e-05
-1.31212259019231e-05
-6.42321164109937e-05
-3.64523687760706e-05
-2.75566522351157e-05
-3.52813687544013e-05
-4.65199811438943e-05
-1.41955981185965e-05
-5.40833510316074e-05
-6.17820764957569e-05
-5.88451834911373e-05
-5.8529263957861e-05
-3.7326841112464e-05
-3.69136288682758e-05
-1.28471169210132e-05
-2.17073202195138e-05
-5.45270648960552e-05
-4.56870691965308e-06
-3.73066378973387e-05
-6.63691980155976e-05
-3.56263032444313e-05
-4.26127879401091e-05
-6.4711428844948e-05
-2.81398058608617e-05
-2.92511589195072e-05
-3.80449543804288e-05
-4.72121896436839e-05
-3.80199839886268e-05
2.78075415474893e-06
-4.07243528140994e-05
-3.97983027490727e-05
-3.02060363637091e-05
-7.84415692537095e-05
-2.53964926623002e-05
-2.40167778609685e-05
-4.23818906707936e-05
-2.13967878815055e-05
-2.92989944772808e-05
-1.596745428217e-05
-4.46643340485194e-05
-4.34744628628955e-05
-1.50290814560053e-05
-5.50738011012118e-05
-3.30816588538012e-05
-2.93919428474341e-05
2.86640166219165e-05
-6.22142313591523e-06
-4.2496310536332e-05
-1.68010142539315e-05
-1.63305433396333e-05
-4.79190579327814e-05
-5.93757481082398e-05
-2.24741170109026e-05
-1.67173947820195e-05
-4.12436623186499e-05
-2.78120901526005e-05
-2.04017314519031e-05
-2.37282590650583e-05
-6.77508910162928e-05
-6.96153784594627e-05
-9.46942792976678e-06
-5.00233825646042e-05
-3.61490484371799e-05
-2.05928938772186e-05
-5.40820182866838e-05
-8.1244017287563e-06
-5.10808450725698e-06
-2.52961802068215e-05
-3.78258924660488e-05
-3.54647952272606e-05
1.16574896884693e-05
-5.3054759227206e-05
-1.2941979922327e-05
-4.19679326239985e-05
-1.9110744783541e-05
-3.11924181398206e-05
-1.34900466130509e-05
-3.34385958476515e-05
-4.50746616095739e-05
-2.07442814356852e-05
-3.0154041653264e-05
-1.88727360114809e-05
-4.05538384652951e-05
-5.3161555225931e-05
-5.097874879658e-05
-4.71558077677222e-05
-4.43587185326348e-05
-2.24968235044516e-05
-1.46610401966263e-05
-2.61274674134952e-05
-2.05068634805789e-05
-2.66715915720093e-05
-2.31988166072908e-05
-4.89292865498017e-05
-3.32278735991754e-05
-2.56703188315639e-05
-1.54572150547563e-05
-3.1004949787003e-05
-4.4850539417405e-05
-5.35991563275845e-05
-5.33948452113214e-05
-2.22598649812971e-05
-1.49631633174066e-05
-4.79663109581833e-05
-1.23389915925638e-05
-4.84089133219901e-05
-5.32400646051022e-05
-2.53090839864136e-05
6.30501000436495e-06
-1.23503537644424e-05
-9.25192185437304e-06
-3.58411452826359e-05
-5.02049846440856e-05
-5.03219836095722e-05
-6.79077972426116e-05
-3.666046332823e-05
-5.42932183351011e-05
-3.00948263944591e-05
-4.42942855346582e-05
2.32840459119094e-06
-2.2573337650917e-05
-5.0027955628209e-05
-4.66632278528566e-05
-1.45328241887763e-05
-4.23612751240825e-05
2.23163405197322e-06
-3.46659853791997e-05
-3.98301701729509e-05
-2.80448919303915e-05
-6.38382777606998e-05
-6.58416737111926e-06
8.54676539410982e-07
-3.90376564754487e-05
-1.85564913168767e-05
-2.12836178173929e-05
-3.59310373386343e-05
-1.60254029833544e-06
-5.28566519470883e-05
-2.67412194759389e-05
-2.55802517401692e-05
-2.8333412515274e-05
-2.3364198676058e-05
-3.90962788368534e-05
-3.57511990506796e-05
1.98972982710533e-06
-1.69283003493714e-05
-2.72365472382443e-05
-2.92632894768276e-05
-4.04134087538815e-05
-3.20345605561695e-05
-2.67847298096904e-05
-1.81736482219874e-05
-3.46816576808926e-05
-2.42392356844127e-05
-3.45165064982301e-05
-4.50647067135577e-05
-2.22517604864676e-05
-4.82624299381461e-05
-3.35271084461589e-05
-1.95558266462339e-05
-4.22378801227702e-05
-4.78927883656041e-05
5.6622800710778e-06
-4.95291574709987e-05
-2.38774632305718e-05
-6.52611621322973e-05
-5.15464629157094e-06
-3.6424416907258e-05
-2.36802450193376e-05
-3.74870234045323e-05
-7.35098880342593e-05
4.9999897376872e-06
-3.68047930707577e-05
-5.24782738912028e-05
-1.30119468412853e-05
-4.56723757034417e-05
-3.32729775495947e-05
-6.35220460659853e-05
-6.83978072391182e-05
-2.94682561460985e-05
-3.6713009530064e-05
1.99675375175633e-05
-3.03859552340818e-05
-4.0639319537561e-06
-2.67209417446087e-05
-2.76636726549413e-05
-4.44722185765106e-05
-4.70013045414363e-05
-5.65613272158958e-05
-3.68466657749124e-05
-2.78272057168209e-05
-4.13171085401154e-05
-3.97921669519227e-05
-4.55669662475233e-05
-1.30729625927076e-05
-5.72142185078038e-05
-2.21195476495846e-05
-2.50441360096278e-05
-4.13652057312343e-05
-3.1022562909921e-05
-2.92587736045321e-05
-3.34715624324387e-05
-1.27588532305579e-05
-5.59007077179496e-05
-5.52315888193329e-05
-5.86190637937029e-05
-1.8313616159698e-06
-6.10515073289398e-05
-4.84677244574156e-05
-3.42172480271073e-05
-2.87550440004832e-05
-8.23347617314816e-05
-1.72235333494246e-05
-4.06382312310831e-05
-1.64783638826689e-05
-5.32700574595819e-05
-3.43045299049686e-05
-2.29757196477563e-05
-6.33077828037551e-05
-3.15010513988271e-05
-8.98410448206581e-06
-1.08605279024648e-05
-2.40569511493258e-05
-9.91378222517534e-06
-3.68769816422643e-05
-3.35509308860505e-05
-1.20267808054508e-05
-4.99098756216791e-05
-1.43861217618253e-05
-4.68131140565854e-05
-4.43893413571822e-05
-8.02361493728111e-06
-3.48998520908519e-05
-4.78074551825787e-05
5.69790089845125e-07
-5.17108550534366e-05
-1.47290562035558e-05
-2.61634160870189e-05
-7.06754537833578e-05
-2.97832634859008e-05
1.35771981189277e-05
-2.75148627971717e-05
-3.07197662697762e-05
-4.01892118705258e-06
-3.26267407583497e-05
-3.22572054587417e-05
-2.32169730587287e-05
-1.95200048669065e-05
-7.35398415582349e-05
-5.65520827534186e-05
-3.07357596158936e-05
-2.63114062324782e-05
-3.24319830501901e-05
-4.5399233564939e-05
-6.16457980897461e-06
-3.15553555885365e-05
-2.160353969118e-05
-1.9199339206412e-05
-4.15161517583325e-05
-9.96161380441097e-06
-3.69080437715554e-05
-5.70290608596782e-05
-6.10021854439116e-06
-1.18303304161593e-05
-4.13333812786365e-05
3.02084277308595e-05
-4.17126476291515e-05
-3.58711869537322e-05
-3.83791056308908e-05
-2.52351195526391e-05
-1.6109442484818e-05
-4.95742887617308e-06
-2.72753633992653e-05
-5.35519598272468e-05
-2.49113201120029e-05
-2.68900334682132e-05
-7.3675319960552e-05
-3.21232013370957e-05
-5.36252387039598e-05
-3.70622776793001e-05
-5.69469475345987e-05
-4.84297811409205e-05
-5.42881969353119e-05
-2.13903951931372e-05
-1.63500020102711e-05
-4.84264387807165e-05
-4.18666113820006e-06
-1.97481867946792e-05
-3.6618084800005e-05
-6.16304274861045e-05
-1.21414780657663e-05
-4.48091808595355e-05
-2.91821119479415e-05
-1.47771131517331e-05
-2.23600548455589e-05
-4.36959069513323e-05
-4.3725525247337e-05
-2.70542912031726e-05
-5.14619497377325e-05
-3.45212161833391e-05
-3.87149754594337e-05
-2.69200239192808e-05
-2.49285798913084e-05
-7.13247710680199e-05
-1.13505281814786e-05
-4.71342162311773e-05
-3.52256460907617e-05
-3.49063203796815e-05
-2.93633230506238e-05
-5.27595919272897e-05
-3.20940574901922e-05
-2.83392969642252e-05
-8.36006913625823e-05
-2.45563018369453e-05
-3.48251477074201e-05
-4.14152111663359e-05
-5.14427197875032e-05
-3.88373704363143e-05
-1.53896695148413e-05
-1.69999692388299e-05
-5.1599428552506e-05
-3.80894863077991e-05
-4.59856898736847e-05
-4.95412752543445e-05
-8.91576153857346e-06
-3.63775035077804e-05
-4.94230516894263e-05
-6.86676071104977e-05
-5.17556731753696e-05
-1.67018112408456e-05
-2.98418653074353e-05
-3.6060988098947e-05
-3.71235043151351e-06
-2.44675654123561e-05
-8.2528606516826e-05
-5.67462147469297e-07
-2.33578907418416e-05
-3.97206123809359e-05
-3.66191785487634e-05
-6.01439090441298e-05
-4.49857932082356e-05
-4.62650087148971e-05
-4.21678634486052e-05
-4.44267207290851e-05
-6.03836728737516e-06
-3.33583228132046e-05
-2.74700193259e-05
-5.8275194677032e-05
-3.33246651956891e-05
-5.32569921096938e-06
-2.45338678606231e-05
-5.27064434969878e-06
-5.34540652050423e-05
-2.94984403876623e-05
-2.70841158426412e-05
-4.9377194025161e-05
-4.11206080567249e-05
-2.84229653018768e-06
-5.79746550394081e-05
-5.69133331526905e-05
-1.48148247966522e-05
-2.70729532253276e-05
-2.5848761193923e-05
-4.2853560711386e-05
-1.35152288249524e-05
-3.39950635183091e-05
-5.50639900924393e-05
-6.47552246473578e-05
-4.49132130106473e-05
-3.72549940476128e-05
3.87675672564675e-06
-3.49398844921461e-06
-6.71833450725138e-05
-1.76888270414643e-05
-2.5390714319146e-05
-5.89600522991944e-05
-3.43993156723848e-05
-2.43822482251538e-05
-5.7826392869148e-06
-5.10958968639239e-05
-2.97179999604713e-05
-2.94636119503712e-05
-3.50806837094355e-05
-9.34813302002007e-06
-1.04824894476312e-05
-3.32333933490263e-05
-3.56117849608534e-05
-1.80296106962693e-05
-3.44952064789156e-05
-6.04209795336819e-05
-3.9149309960945e-05
-4.35946928192883e-05
-5.36365923035717e-05
-4.64078713667249e-05
-2.91213417125813e-05
-4.90802606264949e-05
-4.50067170205645e-05
-5.54191048599353e-05
-3.34553569962537e-05
-4.233188796587e-05
-3.51569423576852e-05
-2.53445674244816e-05
-4.49903255163776e-05
-5.50421079245712e-05
-2.28368322718307e-05
-3.3182607364224e-05
-2.28883688702785e-05
-2.03516411227646e-05
-2.78992227414081e-05
-2.15222107142262e-05
-2.78322705173882e-05
-2.61242500289459e-05
-8.32331171459577e-06
-1.22406076870441e-05
-5.00306890387372e-05
-3.23214545464593e-05
1.13390478848859e-05
-1.11551417409769e-06
-1.3703072896694e-05
-3.87473050153823e-05
-5.63309578450606e-05
-2.68880308444662e-05
-1.54707104334559e-05
-3.41657747581449e-05
-5.47301273531213e-05
-4.37476841052477e-05
-3.97015979031708e-05
-4.61659430317403e-05
-3.14516454572567e-05
-9.14798066014677e-06
-3.13479934382272e-05
-1.70563611252366e-05
-2.97980156381407e-05
-5.32056539160433e-05
-4.50850944057021e-05
-5.56274753259512e-05
-5.32133187010537e-05
-4.07806537480873e-05
-1.70774180457266e-05
-9.86718532636178e-06
-4.17761494471306e-05
-1.46216870202601e-05
-3.59110271798559e-05
-2.14216530434579e-05
-1.07144489135152e-05
-3.17508257880268e-05
-1.0473287143442e-05
-5.8612643125231e-05
-9.93255027234677e-06
-2.50061745794802e-05
-4.22716149304495e-05
-7.50677445146799e-05
-2.85485288035791e-05
-4.98856292525424e-05
-2.24414590220183e-05
-1.88859449925624e-05
-3.36838042371065e-05
-1.85636444236456e-05
-9.97195418046031e-06
-5.57942582294489e-06
-1.86632404614573e-05
-4.86523574660696e-05
-3.26920695188571e-05
-3.58083190716052e-05
-2.10273190736056e-05
-3.76233440003147e-05
-3.63970290648622e-05
-4.24970097224916e-05
-3.90860307185032e-05
4.83316123295667e-06
-1.34094637560911e-05
1.70703929503324e-05
-7.96869838864978e-06
-1.68943706986588e-05
-5.60533087605421e-06
-8.25229109105582e-05
-4.73268874990093e-05
-3.21534467404979e-05
-6.40100574489942e-05
-4.78522295365889e-05
-4.03699011830254e-05
-5.71742999030612e-05
-2.43922004459081e-05
-4.69168339937984e-05
-2.43938812359339e-05
-4.73725956678408e-05
-2.73399497930767e-05
-1.72086348381402e-05
-4.41146044025674e-05
-4.26068898804377e-05
-2.95329655597686e-05
-3.12058163017573e-05
-5.75882641107035e-05
-3.20613339362071e-05
-5.58779001008596e-05
-4.14038383716191e-05
-2.88564742146018e-05
-6.82930052098976e-05
-1.57917530195225e-05
-2.68406788150585e-05
-1.94860880458022e-05
-4.68452765983479e-05
-4.35029052091583e-05
-5.29770503121829e-05
-5.23665050579532e-05
-3.28884351313013e-05
-3.02325662297101e-05
-4.18026573771181e-05
-1.28836164606879e-05
-5.21061907376159e-05
-4.26087533946236e-05
-4.15876746446766e-05
-9.58045690467265e-07
-5.91660552833418e-05
-2.47951557982475e-05
-2.71773422434384e-05
-2.17137551657207e-05
-5.27689005280571e-05
-2.83226505393769e-05
-2.48336538493077e-05
-5.26820732433571e-05
-5.36645065116647e-05
-5.57408005974497e-05
-2.11723336239606e-05
-4.04998965173031e-05
-2.15592368169166e-05
-4.47469924112335e-05
-2.87475354666567e-05
-2.06976229974431e-05
-4.51028327534443e-05
-5.8614528761919e-05
-5.27442302193583e-05
-3.429421684123e-05
-4.09335404340894e-05
9.17477537067181e-06
-4.92678477788042e-05
-3.25836405373531e-05
-2.90528542117154e-05
-6.90848768249826e-05
-3.34265296249852e-05
-2.88421966876096e-05
-1.56969572672766e-05
5.38016580562145e-06
-3.75261612671016e-05
-9.50328094433126e-05
-7.98863143869376e-06
-3.09343017083056e-05
-4.33170899687514e-05
-2.78703869844072e-05
-5.37908981180284e-05
-4.72583617116487e-05
-3.20569624536626e-05
-4.26457118217812e-05
-2.27245211194572e-05
-3.87793163747879e-05
-5.57444974209976e-05
-2.8854856277279e-05
-5.97115452244144e-05
-1.36477153616476e-05
-4.38891860065655e-05
-7.86158662830088e-05
-8.89602650196027e-07
-3.10557132655717e-05
-1.94690424190163e-05
-4.39354364091062e-05
-5.52735351633144e-05
-3.90434219355805e-05
-5.9163203052446e-05
-4.76335005373858e-05
-2.6779588880617e-05
-5.9009593286751e-05
-4.55273655914994e-05
-4.42220602561261e-05
-1.27035656985775e-05
-2.56766275716204e-05
-1.86356350030011e-05
-3.85517310407714e-05
-2.3624398846072e-05
-7.28200268923463e-05
-2.2646109219398e-05
-3.96073083839587e-05
-6.04483238273654e-05
-3.82043365255545e-05
-1.07256847181738e-05
-2.87768199695898e-05
-4.15271955190967e-05
-6.10686188638413e-05
-3.61735703765732e-05
-3.82296596812399e-06
-3.21661435557485e-05
-1.2693065947132e-05
-4.78720909322832e-05
-3.91847364770587e-05
-2.25483662976585e-05
-4.74566603730091e-05
-2.67965923831986e-05
-2.3591328458307e-05
-5.52512769168606e-05
-4.78456385296542e-05
-3.32512016123244e-05
-2.58363139700577e-05
-5.88696410486697e-05
-5.15529427159764e-05
-1.71863454779579e-05
-4.05035714984635e-05
-5.07751423518095e-05
-2.46448487271253e-05
-2.39748303248805e-05
8.27563965757947e-06
6.02543092737237e-07
-4.79779638869318e-05
-3.00222461599036e-06
-4.16506012313756e-05
-7.11393743986403e-06
-3.67148784402704e-05
-2.70829071800318e-05
2.72712028778101e-06
-5.90606526957477e-05
-4.9586131439945e-05
-4.8611319105516e-05
-4.88904664842518e-05
-8.30498773116919e-05
-6.26661552672965e-05
-4.26742021940365e-05
-4.43757987476257e-05
-2.96146643285575e-05
-3.67524602168248e-05
-2.89114258689765e-05
-4.85510003026219e-05
-4.55880969516987e-05
-3.13597201595344e-05
-2.21730185532048e-05
-3.63503079456386e-05
-1.07825516268167e-05
-5.98169303851726e-05
-5.15258575328221e-05
-3.52201169604756e-05
-6.2528991225759e-05
-4.5760455168737e-05
-3.64919900484477e-05
-4.18497325355525e-05
-7.45646768462652e-05
-5.11415878555557e-05
-3.98584122667122e-05
-3.12133204290969e-05
-4.42137310612952e-06
-9.34063235304859e-07
-2.17886035474704e-05
-1.59738717778077e-05
-7.0708639029505e-05
-4.00975524846915e-05
-5.25223705657806e-05
-3.51369328843583e-05
-2.60080514103073e-05
-7.19167809760675e-05
-4.17171580054815e-05
-4.2146411464302e-05
-3.34811592403724e-05
-3.55255114913379e-05
-3.39776593233198e-05
-3.37695611289468e-05
-4.56409655535297e-05
-3.81702738217425e-05
-1.16841450553797e-05
-3.60104241915746e-05
-4.84355494561423e-05
-2.76280458395327e-05
5.30432732902805e-06
-3.82645125013097e-05
-3.36032335286839e-05
-4.42585944041774e-05
-3.99578701083249e-05
-5.48344915121625e-05
-2.0443879741881e-05
-1.20065570725621e-05
2.94948741826942e-05
-5.29144155984068e-05
-2.69240414259232e-05
-4.94779867499859e-05
-6.28898918265702e-05
-5.43428302761401e-05
-1.4791733698301e-05
-5.76638609824673e-05
-5.16033969530197e-05
-6.77396176549142e-05
-4.35202225329448e-05
-3.28379457765467e-05
-4.81512739018861e-05
-6.12004028804085e-06
-1.88347574111874e-05
-1.6005221813448e-05
-3.17530680420965e-05
-2.92165688724419e-05
-3.81721717208041e-05
-2.67774869237206e-05
1.37421562096225e-05
-5.29044179998325e-05
-4.86828740776087e-05
-3.72997783822427e-05
-5.86473059891282e-05
-4.30529935950656e-05
-2.76401998432412e-05
-1.37075047093809e-05
-3.0877111359236e-05
-2.80319681946025e-05
-7.86152784836197e-05
-4.40530691590971e-05
-5.33280138469346e-05
-1.03096690927629e-05
-2.8713466350958e-05
-2.90819436350994e-05
-2.34640275363513e-05
-6.53556068794191e-05
5.68981416225861e-06
-2.65112355601817e-05
-5.68324409336228e-05
-3.93344108222682e-05
-4.01890884815524e-05
-4.49167294501985e-05
-4.8159045340932e-05
-5.58207001518615e-05
-1.26802806363994e-05
-5.52485493077186e-05
-2.43046528984544e-05
-3.55664610596077e-05
-5.20920911886157e-05
-4.06539655964207e-05
-2.01228463673723e-05
-6.12286429489114e-05
-2.52592160927592e-05
-6.59642281277608e-05
-1.69994748643916e-05
-5.80214021136038e-05
-2.59557562247297e-05
-5.98733212563186e-05
-4.14542679946904e-05
-5.87495120597127e-05
-2.00413073467006e-05
-3.70422517810438e-05
2.09897110755573e-07
-1.3203039603005e-05
-3.2973475425028e-05
-3.1449264667065e-05
-4.70163702891549e-05
-2.73481288437028e-05
-1.8047381696341e-05
-4.55856378887956e-05
-1.62511515666424e-05
-2.53497465583874e-05
-1.15293368790858e-05
-1.4774600940004e-05
-3.91606754639656e-05
-1.86879781474208e-05
-4.59735668511884e-05
-4.99242479434523e-05
-3.05637245168954e-05
-4.56154623840123e-05
-2.79414149902074e-05
-2.65174746790996e-05
-4.47529605581352e-05
-3.7886236498048e-05
-3.85077079697769e-05
5.9404475950244e-06
-5.46965633734339e-05
-4.55557514043089e-05
-2.96414784985252e-05
-1.90384375355932e-05
-1.87994582748927e-05
-3.36631597472446e-05
-3.66505360739613e-05
-1.58501650757503e-05
-1.60674271721337e-05
-5.32596030091338e-05
-4.75667773012102e-05
-4.58068090696995e-05
-5.1857605333028e-05
-7.23758895547829e-05
-1.44916259408828e-05
-1.49451384400838e-05
-1.77670288147141e-05
-2.49532166622279e-05
-5.18228285713582e-05
-2.0144714732707e-05
-3.98598560068922e-06
-4.97340965827251e-05
-3.22743204807116e-05
-3.67788896361534e-05
-5.43624832748171e-05
-3.42407983340987e-05
-2.49876996340907e-05
-1.84684240236334e-05
-5.68848342579639e-05
-7.04985001210178e-05
-4.10947942978158e-05
7.61455402059821e-06
-3.66823738686857e-05
-7.02942759102652e-05
-2.67754736827422e-05
-4.42889589425064e-05
-3.78040378399617e-05
-4.27483657213558e-05
-4.64864568120691e-05
-3.10531759632322e-06
-5.21670179583677e-05
-2.11287379203102e-05
-2.93887447431294e-05
-6.52046469576731e-05
-4.90337758234823e-05
-5.1484683461693e-05
-2.25041201998325e-05
-2.20797472001828e-05
-1.96417864363763e-05
-3.90766326631287e-05
-3.9400925332455e-05
-5.42667080545656e-05
-2.46269107979443e-05
-1.70242336128506e-05
-3.01231762229837e-05
-2.31573059166836e-05
-1.81684431217841e-05
-4.47636473034457e-05
-6.18289586228576e-05
-5.70275224271392e-05
-2.57148200475212e-05
-3.41788400987751e-05
-4.79918035902186e-05
-4.4213889734215e-05
-2.89569944054448e-05
-4.93155104943616e-05
-2.96111657960387e-05
-3.73179041843939e-05
-1.11215372857823e-05
-4.25604538705344e-05
-4.11927003935502e-05
-2.09241526811914e-05
-9.94167087153685e-06
1.50263844444426e-06
-3.13034394522938e-05
-3.65017981893722e-05
-4.2222844334238e-05
-4.28426402154699e-05
6.20755716459468e-06
-6.01702613666563e-06
-2.27525534082448e-05
1.48012082326762e-06
-4.11727181849334e-05
-4.76123217648497e-05
-1.42834348378262e-05
-5.02375029409686e-05
-4.29387636531665e-05
-3.2507526998754e-05
-6.30702569875544e-05
-4.68406515322303e-05
-2.73062061272532e-05
-5.06065616537437e-05
-4.82244595026006e-05
-4.07490906762917e-05
-3.95245303568247e-05
-2.2904505830754e-05
-3.97008522461205e-05
-1.71608405663488e-05
-3.48514767451613e-05
-2.40006854906884e-05
-5.52849847530245e-05
-2.81026359712363e-05
-3.87970564202759e-05
-6.72371669849627e-06
-3.57379233308418e-05
-3.27704546898909e-05
-6.67003282898976e-05
-3.64774993490593e-05
-5.7745217893299e-05
-3.1345231838812e-05
-4.42280529927094e-05
-5.24732749658074e-05
-5.15399636656511e-05
-5.35304638071311e-05
-3.36690913101265e-05
-6.01265218494568e-05
-2.60654216464079e-05
-2.47329112946006e-05
-1.74963129465654e-05
-1.04214111345211e-05
-3.68212947389637e-05
-4.38778696056704e-05
-1.56510037687748e-05
-5.89298848764832e-05
-8.38880867260336e-05
-2.16490031759686e-05
-4.70290243470744e-05
-4.93290012350992e-05
-2.88658747336748e-06
-5.5203056904415e-05
-4.74117595839671e-05
-4.66648161248365e-05
-4.27179132725822e-05
-4.32201710190898e-05
-5.03465722068953e-05
-4.33803956567765e-05
-3.48213200148949e-05
-5.93644308272985e-05
-3.90717092397123e-05
-4.02457020386701e-05
-6.9964818327169e-06
-5.98889420992754e-05
-5.13775382166508e-05
-2.45838370364412e-05
-3.66903623219359e-05
-3.62137827256603e-05
-4.01107614157015e-05
-3.29834160989715e-05
-6.11774904449841e-05
-1.55279122722883e-05
-1.57891794927624e-05
-5.56081327533312e-05
-2.25087925965336e-05
-2.36034812170503e-05
-4.97508814655658e-05
-1.32311648682872e-05
-1.29970390080125e-05
-5.95925753273869e-05
-1.21432544553337e-05
-4.05664190910013e-06
-2.87132387217512e-05
-3.55503495827413e-05
-3.52768591941322e-05
-1.8587871057813e-05
-2.85151704412322e-05
-3.717024643968e-05
-6.00365648792503e-05
-5.38063294497122e-05
-4.628967027482e-05
-2.69709433690821e-05
-3.19433385025403e-05
-4.24827025002689e-05
-1.61288362810596e-05
2.27004121260155e-06
-3.18834416437959e-05
-4.81620415588987e-05
-2.78048832649005e-05
-3.39206369546914e-05
-6.04915645626924e-05
-2.91290649827811e-05
-1.88479526881768e-05
-7.51827701131218e-06
-5.28743397095217e-07
-6.78617690732587e-06
-5.74637369761305e-05
-2.02134886849261e-05
-1.69558415493717e-05
-2.71637429017307e-05
-2.28947915184594e-05
-5.7057338531823e-05
-2.91500266584931e-05
-2.12144380068368e-05
-2.09302347337487e-05
-2.28386439989979e-05
-3.79470906768099e-05
-4.83744997176686e-05
-3.00920542444248e-05
-5.33363681395027e-05
-1.87533594314626e-05
-2.49506068874661e-05
-5.05925246179578e-05
-5.81318502681566e-05
4.39123321431787e-06
-3.69299172890256e-05
-5.59998957237878e-05
-6.098955096366e-05
-4.26505546247384e-05
-4.49748254603933e-05
-2.4864113411649e-05
-1.46686933342253e-05
-3.25501313279149e-05
-3.51495277926248e-05
-1.42853828153677e-05
-4.60052651947563e-05
-5.63034228097047e-05
-2.64148443684202e-05
-1.36043419445479e-06
-3.55195300393939e-05
-3.08665139613693e-05
-4.33053293623612e-05
-4.61855919176984e-05
-4.87004911359922e-05
-6.90289439651897e-05
-6.59760882504221e-05
-4.58928913233801e-05
-1.86679224573402e-05
-5.93033684755245e-05
-2.34527622769e-05
-6.75605599577634e-05
-3.0394316221746e-05
-4.79500006351786e-05
-5.74615441665109e-05
-4.95220128414783e-05
-4.2994119652156e-05
-5.56884558156932e-05
-4.34997670083608e-05
-2.4186175823219e-05
-2.79347861490512e-05
-2.32376656094064e-05
-4.44250074239369e-05
-3.84000315126347e-05
-1.32823878669329e-05
-3.14542503139536e-05
-1.54271989184844e-05
-7.13375733694148e-06
-3.45641817334022e-05
-6.6764153090727e-06
-3.17665843239987e-05
-4.22768640620584e-05
-1.81647943875781e-05
-5.91715971469702e-05
-3.28148626952826e-05
-8.65106762463359e-06
-2.34334788584021e-05
-4.36572544578223e-05
-3.32881077622218e-05
-3.11876859243234e-05
-4.94206108131817e-06
-4.57904715513769e-05
-4.77508824954827e-05
-2.90715243304085e-05
-3.80089018939685e-05
-2.85469684331967e-05
-3.10103965647048e-05
-4.90567387052582e-05
-3.17383926661322e-05
-2.56741634549627e-05
-5.51207126168239e-05
6.81462534212463e-06
-4.00804726937472e-05
-4.17146469976121e-05
-4.82919985633294e-05
4.79402840211461e-06
-2.71441781074535e-05
-3.8883375850435e-05
-5.69169225828032e-05
-2.54937409973491e-05
-4.55180494838428e-05
-2.12674881582806e-05
4.13609317724461e-06
-8.4677302940425e-05
-4.28088357264866e-05
-5.34080119902204e-05
-7.87781355082234e-05
-2.91619782951459e-05
-2.93872779988227e-05
-4.51888944645922e-06
2.18462075862095e-06
-5.35119190372536e-05
-3.70095197766131e-05
-3.90137748458967e-05
-2.12288123653832e-05
-6.19566692196675e-05
-6.39246228334665e-05
-1.15543741655557e-05
-5.51412200795166e-06
-3.61854716528908e-05
-4.68481765087361e-05
-3.5666320867588e-05
-2.53468216683336e-05
-3.43403764188639e-06
-3.76709729191987e-05
-2.83449327906786e-05
-1.57753025038888e-05
-3.34656044937297e-06
-4.97786115804101e-07
-2.92010250021713e-05
-1.92217915601554e-05
-3.31140020048172e-05
-7.06289554736928e-05
-4.96901483577673e-05
-3.43839260734848e-05
-2.59458097159529e-05
-6.59360036418158e-05
-7.06334726871717e-05
-5.44672596567229e-05
-3.44415090175257e-05
-1.14788543188445e-05
-1.05916526463062e-05
-9.35401452867937e-06
-1.910366380184e-05
-5.24771329167385e-05
-2.10252541466524e-05
-2.47457772660047e-05
-3.16756500776844e-05
-5.76551826738412e-05
-3.12963423923415e-05
-2.77053144137402e-05
-2.33806933374812e-05
-1.40128502873026e-05
-4.32699422183876e-05
-2.54977086336231e-05
-3.28359795892243e-06
-5.55228645221739e-06
-4.23298491724044e-05
-6.61238859570403e-05
-2.96993174770301e-05
-5.94226787445833e-05
-3.10073083344574e-05
-8.07508871884459e-05
-2.63037236769573e-05
-5.02606405107415e-05
-5.10752374983374e-05
-4.37236130540432e-05
-3.06937042785345e-05
-3.71241479832073e-05
-1.83514870205295e-05
-5.98429325349345e-05
-3.57289144185868e-05
-4.6893541032842e-05
-1.97150405073433e-05
-4.14888477836495e-05
-5.14394191248248e-05
-3.01315921204976e-05
-1.47743108218585e-05
-4.35970245278259e-05
-5.27934220054172e-05
-6.03404161803074e-05
-3.29016501561673e-05
-4.91921857895305e-05
-3.35802328731159e-05
-5.77817425082718e-05
-2.80250990856524e-05
-2.63377973708098e-05
-2.32177506215887e-05
-3.16672425415106e-05
-5.86732325538674e-05
-3.75416011690711e-05
-2.58684862797044e-05
-2.61132920742494e-05
-6.26985004172e-05
-5.09432615616607e-05
-3.11631523061765e-05
-2.14746301185476e-05
-1.21501728470802e-05
-2.49257557231112e-05
-6.20984411317366e-06
-4.62005705538673e-06
-6.68286681335354e-05
-4.03823247836392e-05
-3.93499966263871e-05
-4.38792858609207e-05
-5.22596769431451e-05
-1.07739068705317e-05
-4.60833410090674e-05
-7.0502096720805e-05
-5.4332830251001e-05
-2.35375437746312e-05
-1.85703797136507e-05
-8.01971329191763e-05
-2.83973748107558e-05
-5.1161976332371e-05
-6.8884361617777e-05
-3.2521248172091e-05
-5.65867192598254e-05
-6.99767218671787e-06
-6.15942271203441e-05
-4.53445135764364e-05
-1.86524670961991e-05
-5.14139881492606e-05
-4.10170269248016e-05
-2.57494670205946e-05
-3.88262474313586e-05
-1.87940976905199e-05
3.76731802118293e-06
-2.30448388635738e-05
-3.5708109076638e-05
-1.55759227210676e-05
-2.08686933430503e-05
-2.55319013520572e-05
-5.21402951655661e-05
-2.50519765560557e-06
-2.83163580758804e-05
-4.43879184939469e-05
-4.77712755438368e-05
-1.96987119219127e-05
-5.83422524194959e-06
-2.19582491902297e-05
-4.8280765345102e-05
1.65217603457013e-05
1.00252014768023e-05
-2.28753655953248e-05
-3.45353585002903e-05
-3.65379530429888e-05
-1.43620134769885e-05
-3.64920225063947e-05
-3.89948573941421e-05
-3.4114250750302e-05
-2.61748922484045e-05
-3.41727949182492e-05
-3.41275121474802e-05
-2.85910017123228e-05
-3.58781236961062e-05
-4.08405357599287e-05
-1.05165337552599e-05
2.94149449959183e-06
-2.54150372604269e-05
-3.73974612982933e-05
-4.13723644247905e-05
-3.1682019813826e-05
-4.46961215617783e-05
-3.7671879508956e-05
-3.10188063044192e-05
-4.2476658506915e-05
-8.36844418860168e-05
-5.53601226317654e-05
3.47097125326958e-06
-3.58791000202658e-05
-3.09990733142377e-05
-2.36182553548485e-05
-4.51559892088423e-05
-3.15768064080962e-05
-4.4528869312297e-05
1.48414871897699e-06
-4.34370597174882e-05
-3.14325296333535e-05
-7.03653360979928e-05
-8.36386003056907e-06
-3.50918465911081e-05
1.72155795646102e-05
9.9912134101482e-08
-1.60531801776908e-05
9.35101142671064e-06
-3.84884134029888e-05
-3.81993480485523e-05
-1.55806188509521e-05
-7.40769399283215e-05
-5.01843317368283e-05
-2.14567546739837e-05
-2.20534982805539e-05
-3.6137328565483e-05
-4.72708231240829e-05
-7.40122906410883e-05
9.51200487353065e-06
-2.89835512266503e-05
-4.44337736547137e-05
-3.52332770432274e-05
-3.86795726446899e-05
-2.26258380441944e-06
-2.21467026172803e-05
-6.21886480255008e-05
-4.74833381715736e-05
-2.60968587176998e-05
-1.57275870357139e-05
-1.16675585310821e-05
-4.33968832343758e-05
-3.00857786363943e-05
-2.79635985690294e-05
-3.63582454774206e-05
-2.72500336188473e-05
-6.09441193117275e-05
-2.6715124851797e-05
-3.1747149213538e-05
-2.3168138484765e-05
-2.8893906552378e-05
-3.99140469438966e-05
-2.47618147305288e-05
-3.55642739225721e-05
-2.9332168409514e-05
-2.29131840499942e-05
-9.44638282465775e-06
-7.37109335743492e-06
-2.45965465051085e-05
-2.10550078318989e-05
-3.42933355164829e-05
-3.71115237129402e-05
-8.13963579431956e-05
-4.52146768958018e-05
-2.21336065034811e-05
-2.53396797376832e-05
-1.61175806637915e-05
-2.13203017401029e-05
-2.17656931885031e-05
-6.2266307873354e-05
-2.28755145045373e-05
-3.56348298741893e-05
-4.6844403439026e-05
-4.04531056042217e-05
-2.15650030527394e-05
-5.54996270862999e-05
1.05526778824061e-06
-4.0503064111496e-05
-1.57421731417099e-05
-4.27815058631917e-05
-2.50524813883483e-05
-3.2739960294353e-05
-4.24969574978575e-05
-4.33974489149761e-05
-6.43914267274391e-05
-2.58779968004752e-05
-5.73081574305327e-05
-2.37818909017374e-05
-1.91789755242376e-05
-2.64774802190981e-05
-5.61278711619746e-05
-3.23378891104936e-05
-6.96016940383641e-05
-4.54912249913953e-05
-5.02598084068691e-05
-3.93897208451874e-05
-6.38006362052646e-05
-2.25678700296471e-05
-1.91295577018261e-05
-4.27370917959205e-06
-4.6140150685718e-05
-6.53609960601793e-05
-4.08140807479886e-05
-1.96506882254164e-05
-2.16216781282601e-05
-4.82897924441822e-05
-3.53854930938203e-05
-4.1467533034296e-05
-3.47997776283647e-05
-8.40182251612935e-05
8.83978286416086e-06
-1.28513447521437e-05
-2.01022819663748e-05
-2.44858626132262e-05
-4.48978508956921e-05
1.00870941203761e-05
-2.30631748122159e-05
-5.58988088588529e-05
-2.04558389812043e-05
1.1917506790652e-06
-4.96788380399665e-05
-7.03697738008806e-05
-3.39899089106102e-05
-4.52010457978929e-05
-4.03041231015078e-05
-3.39256053710569e-05
-3.82538125600656e-05
-4.6880565988795e-05
-3.72205169183775e-05
-4.62404363085466e-05
-4.12502277688165e-05
-1.33077166535562e-05
-3.29709950155937e-05
-4.40811701897943e-05
-3.20825669219014e-05
-4.9528195309085e-05
2.63319985234918e-05
-3.79290418514157e-05
-2.26865772656254e-06
-3.49952361837119e-05
-1.78315008305254e-05
-3.98646896750438e-05
-1.29833064412051e-05
-2.87001831880123e-05
-2.75293922466663e-05
-2.99870241457392e-05
-6.27119710230568e-05
-3.77614619191564e-05
-3.32349285561202e-05
-6.12512705940558e-05
-4.04081598464997e-05
-8.32014723040211e-06
-5.7702458159488e-05
-5.0628068229121e-05
-4.42420649867133e-05
-7.6290840731039e-05
-3.12816414434001e-05
-1.60659198647922e-05
-2.23297683599625e-05
-3.5900213845443e-05
-5.38855559550647e-05
-1.46181202206202e-07
-6.26612562323462e-05
-3.61593467674477e-05
-3.13148489057467e-05
1.95627939320592e-06
-3.80180117262023e-05
-5.83018891628544e-05
-5.84036066256257e-05
-6.23174273941729e-05
2.61910601508077e-06
-3.39347571130096e-05
-2.42571618858813e-05
-4.99332729724875e-05
-1.54167478723952e-05
-4.81116041833024e-05
-3.07916676033889e-05
-3.30179946595326e-05
-3.23002580279563e-05
-2.64658773568376e-05
-4.20621942055109e-05
9.00449547507662e-06
-4.85510161672823e-05
-4.32356937657573e-05
-6.50651393544537e-05
-5.46655329932724e-05
-3.7449232538973e-05
-4.10187620676558e-05
-2.71862844911655e-05
-1.71219414123103e-05
-3.69452877145638e-05
-5.40401631787954e-05
-4.56218379995184e-05
-2.76870293505902e-05
-3.74114004593369e-05
-7.99238395209049e-05
-3.7730492800012e-05
-2.80699850235274e-05
-2.58354333147621e-07
-2.92952135029217e-05
-2.03444395221667e-05
-2.12560274096388e-05
-4.55077590440218e-05
-5.19319760005407e-05
-5.9071863974243e-05
-6.74839292231556e-06
-3.71374353464593e-05
-4.69283578900992e-05
-1.75433124157315e-05
-3.60104960214346e-05
-3.16442609535982e-05
-2.7866974702923e-05
-4.02829188168955e-05
-4.96575304389956e-05
-1.06357444853448e-05
-2.3887970737121e-05
-5.08542160677243e-05
-4.97869041335231e-05
-8.36855708697037e-06
-5.33115970938007e-05
-7.16875897652914e-05
-2.50973547437272e-05
-1.98808897592469e-05
-3.45848156604072e-05
-3.27241838792201e-06
-2.07944508312259e-05
-3.38679961419253e-05
-7.83732681315867e-05
-5.6309553141813e-05
-4.56964401583981e-05
-9.57917248534889e-05
-7.12140642563936e-05
-3.06823097696379e-05
-4.64014331436928e-05
-5.40552469713099e-05
-6.91415864254888e-05
-4.483283431089e-05
-1.42266215530972e-05
-9.51593161417098e-06
-6.0537165659421e-05
-2.41711463246945e-05
-1.85369829307203e-05
-3.93544358385713e-05
-4.12440490196764e-05
-2.10672784229736e-05
-1.63564734252429e-05
-2.333524430463e-05
-1.65075128846227e-05
-2.52971192627298e-05
-3.10042855526247e-05
-7.91322644926386e-05
-1.96405027624086e-05
-7.3148048446659e-06
-2.98362174466889e-05
-3.77804688059867e-05
-7.79585936276926e-05
-4.28987169757345e-05
-1.6848434003333e-05
-5.35985374112836e-05
-8.59303239207265e-06
-4.68710585540309e-05
-2.01817059163639e-05
-1.25942658762132e-05
-4.03979011302107e-05
-2.11180711139839e-05
-2.25808312077898e-05
-1.50913535279914e-05
-6.04667533899064e-05
-5.76504318982575e-05
-5.16519591186287e-05
1.73032665343316e-05
-4.59156526201933e-06
-1.28827842632893e-05
-3.17586433949565e-05
-4.09316927219365e-05
-5.67388422967542e-05
2.71205432577181e-05
-1.16827467566908e-05
-3.83646606764549e-05
-5.50208182534859e-05
-3.4509248634157e-05
-5.39537145493997e-05
-8.01370605731477e-06
-6.47422923123467e-06
-3.12112581334896e-05
-2.68283596802502e-05
-2.99253064467942e-05
-5.21846886214402e-05
-4.32601378912806e-05
-2.03412486889062e-05
-3.20144025318324e-05
-2.47851759103088e-05
-3.86282933966527e-05
-5.4096147869373e-05
-1.22854300411153e-05
-1.87860039983562e-05
-7.48676372713452e-05
-4.82775313444876e-05
-2.51128858800756e-05
-2.91822780848297e-05
7.75999193765722e-06
-4.05434612505371e-06
-6.91853037335378e-05
-4.65113747660975e-05
-4.70152039607683e-05
-2.41315275131695e-05
-2.4856292857627e-05
-3.0850025098621e-05
-7.0047017045767e-06
-1.19426465331008e-05
3.41865043983984e-06
-8.29420893822396e-06
-3.25915732531261e-05
-6.49796936233731e-06
-5.60945351441785e-05
-5.01124660543612e-06
-2.22125568234622e-05
-3.19730331603231e-05
-2.99765138138302e-05
-1.63320486283567e-05
-9.04388465885017e-06
-2.7068624246452e-05
-2.95244153887249e-05
-5.55510875514698e-05
-2.63607012404484e-05
-3.99380415984357e-05
-9.22341987027856e-05
-3.81984098571679e-05
-3.03428036380491e-05
-1.38179561013697e-05
-4.53763284433433e-05
-1.56879794977292e-05
-4.80455312791429e-05
-4.25798221243454e-05
-5.70720757750955e-05
-8.49941464616339e-06
-5.58688259240435e-05
-2.22297627630048e-05
-1.67104165964058e-05
-3.75737281256808e-05
-7.20439264259966e-05
-8.59606832150791e-05
-3.12304853672934e-06
-6.25756909507998e-05
-3.82619359516611e-05
-4.58136175918218e-05
-2.38277910357339e-05
-4.6328476553184e-05
-3.03674204332858e-05
-5.8306857187515e-05
-6.97591598239334e-05
-9.35124462625896e-06
-2.30369639469581e-05
-3.44980574169779e-05
-1.08435112756167e-05
-1.6870154934839e-05
-5.63716307003544e-05
-2.53358192576538e-05
-3.1905101948273e-05
-1.45736158290769e-05
-2.86109983362938e-05
-3.9771168644961e-05
-4.1323547817925e-05
-1.82551853393278e-05
-2.12081978968337e-06
-3.88830740674231e-05
-1.58873959165562e-05
-6.25149304754572e-05
-4.77620151470635e-05
-8.75183521675198e-05
-2.91654555679136e-05
-4.68616436610981e-05
-5.98931457505216e-05
-3.68400857272033e-05
-1.03175137154286e-05
-5.97201766156805e-05
8.63888362368156e-06
-2.47059825611486e-05
-2.15597371487132e-05
-4.43729145321877e-05
-3.56905722397817e-05
-5.7182942915927e-05
-5.33925478723249e-05
-2.71291986264332e-05
-3.13242436283227e-05
-3.39063468288037e-05
-2.83442305521697e-05
-1.1764643226504e-05
-2.50262473102476e-05
-3.50669299512572e-05
-4.05697065592817e-05
-5.44927961590976e-05
-7.84457578202486e-05
-4.60347695368045e-05
-1.82742099826848e-05
-5.59126380587931e-05
-1.47096845143468e-05
-5.09078277524786e-05
-4.69084660879126e-05
-4.60300505430236e-05
-3.74449250687834e-05
-2.92347049341743e-05
-3.75551788369213e-05
-4.97403647727101e-05
-6.95934042342904e-05
-4.96038851540487e-05
-5.803126688408e-05
-1.70812034391582e-05
-1.53602202868466e-05
-2.80385398992338e-05
-6.23948385737701e-05
-2.88138041609979e-05
-1.79651020552165e-05
-2.81554682774566e-05
-2.41693601570359e-05
-4.77226334284933e-05
-1.43411636487993e-05
-2.48693927135939e-05
-5.12581854904814e-05
-3.09754743763415e-05
-3.32061798413302e-05
3.34310299669109e-06
-2.86703093790839e-05
-3.04914684173772e-05
-8.80138657960953e-06
5.40987403340186e-06
-2.57943260466365e-05
-3.34958642000685e-05
-1.47581665761663e-05
-4.62606781904571e-05
-4.44095198758628e-05
-3.38026079299871e-05
-3.62414797801677e-05
-5.4789384713078e-06
-3.79505298334775e-05
-3.45586780591964e-05
-5.07546708889845e-05
-3.45502584723623e-05
-2.72505361441059e-05
-5.66050136783536e-05
-1.4747780739025e-05
-3.41654130089319e-05
-1.0140420721816e-07
-2.32444424546753e-05
-4.247211191054e-05
3.47419386284055e-06
4.04266237746814e-05
-2.13979243006881e-05
-4.56699048567899e-05
-5.09234790592341e-05
-2.32873258766919e-05
-2.58188837994436e-05
-2.23411998694281e-05
-4.47968344702142e-05
-4.62139144473912e-05
-2.87191387959027e-05
-1.13681694404776e-05
-3.66407895801276e-05
-2.61728899371179e-05
-3.26274669117803e-05
-4.3318138581526e-05
-4.36816543726216e-05
-3.66814934410618e-05
-2.58090508432801e-05
-5.16114031376434e-05
-2.88133976428188e-05
-1.29610440441715e-05
-1.7724057223377e-05
-9.04273154731018e-05
-9.93103404173796e-08
-5.04288049979026e-05
-1.71810814569123e-05
-5.28662781803066e-05
-1.38047055600095e-05
-5.08298308973092e-05
-3.38579878602633e-05
-3.92531646283118e-05
-1.08633396113271e-05
-4.54154382319272e-05
-6.47603172078678e-05
-9.9522918553311e-06
-3.59067770654691e-05
-4.57935678284587e-05
-1.46239571090881e-05
-4.82888606999799e-05
-5.76003628585029e-05
-3.438798107703e-05
-5.21483255027657e-05
-4.69046621693385e-05
-1.4559965936432e-05
-3.34969535316702e-05
-2.95406962320969e-05
6.95508850407399e-06
-1.71520572685832e-05
-2.69677503684771e-05
-7.88528281269403e-06
-1.38121194761539e-05
-3.88991161736045e-05
1.29208172794286e-05
-2.78404108191556e-05
-1.25589168428456e-05
-4.81133486124417e-05
-2.58976532732486e-05
-4.94038195818769e-05
-1.61603081424122e-05
-5.84174247736921e-06
1.83818645310992e-06
-3.14095087155944e-05
-1.26634359989054e-05
-1.74841369974413e-05
-2.19055632932924e-05
-2.23242287125038e-05
-1.46234053887995e-06
-9.31405200081096e-06
-2.58283405379074e-05
6.46006983640024e-06
-4.28422728781637e-05
-1.31043731221565e-05
-5.69925979377703e-05
-2.25578521984574e-05
-3.97143222683507e-05
-3.0726294481728e-05
-8.15412964744958e-06
-5.78931466213066e-05
-7.40780892739744e-06
9.6868163345003e-06
-1.40111526531319e-05
-4.05887870400725e-05
-5.02384009879352e-05
-6.81297339367334e-05
-9.95549706095701e-06
-3.05266070016858e-05
-3.59992848743465e-05
-2.50687073902263e-05
-3.84851400945127e-05
-5.41501321586276e-05
-5.62037590525409e-06
-5.12825860753086e-05
-4.80639932206038e-05
-5.9063262625786e-05
-4.79518581994016e-05
-8.2842065306445e-05
-4.03886295050717e-05
-2.49574287128835e-05
-2.56804438561082e-05
-2.72949068984254e-05
-4.08747049016592e-05
-2.60155813240683e-05
-5.01705981372077e-05
-5.83715951764848e-05
-1.44605165584568e-05
-3.20658581591844e-05
-3.17737348161442e-06
2.31273751552839e-06
1.64437073775511e-05
-4.3711734120543e-05
-3.05797208455651e-05
-5.85799968885002e-05
-4.31620208332643e-05
-5.2392598329402e-05
-3.0651195171682e-05
-1.0862350673337e-05
-4.46497088543079e-05
1.17982652635296e-05
-4.53396556545083e-05
-5.25000265898525e-05
-5.25980017330332e-05
-4.44405985956286e-05
-3.63149843024881e-05
-5.46944809352464e-05
-2.42760792642979e-05
-5.53088325538582e-05
-3.37533241514952e-06
-4.19541936334554e-05
-2.96002727481023e-05
-4.46222079106993e-05
-7.70418666726191e-05
-6.45835582901111e-05
-4.88658736009452e-05
-5.82069670513164e-05
-3.32510779626938e-05
-3.00239180563355e-05
-2.48797878166195e-05
-2.2064191579335e-05
-2.51684758308687e-05
-2.37923503761685e-05
-2.45081857295124e-05
-7.44664693121193e-05
-8.41189834312124e-05
-6.54420112302419e-05
-5.89706181119951e-05
-4.6697065242162e-05
-5.71457492229691e-05
-5.26592046031022e-05
-2.84819013730021e-05
-4.91189782985452e-05
-1.77975712980949e-05
-3.75961199983893e-05
-2.78543797508733e-05
-3.3099001202906e-05
-9.28744412703244e-06
-1.92990984542944e-05
-3.95597004075524e-05
-1.85383278347558e-05
3.23698691010087e-06
-3.37017691287717e-05
-5.38640236084117e-05
-6.17125507515992e-05
-3.43758633239378e-05
-2.27914811489176e-05
-1.57770488419839e-05
5.25762231572844e-06
-2.21667927929971e-05
-2.66086892964707e-05
-2.06201794671301e-05
-2.08924630354185e-05
-4.70646239247275e-05
-3.4468311810289e-05
-2.1327287791198e-06
-1.12789168921499e-05
-4.29805773068356e-05
-1.31970027442806e-05
-5.35475195393354e-05
-3.84034064159363e-05
-2.76631448536848e-05
1.53613503962446e-05
-4.84741120881675e-05
-3.5224701690265e-05
-3.81613467201224e-05
-3.91428431245031e-05
-4.16871936347417e-05
-7.65714178116984e-05
-4.47269006563932e-06
-3.12017603503218e-05
-6.89081721610199e-05
-2.78025866291101e-05
-1.69126131491947e-05
-4.2049626451477e-05
-1.01538430849818e-05
-5.5985830921505e-05
-6.16017955642705e-05
-5.41376670349847e-05
-5.4680865125159e-05
-1.01064906257652e-05
-1.33637925763882e-05
-1.166965141827e-05
-2.97756641728809e-05
-5.52610046724059e-05
-1.96906435574867e-05
-3.19478842828147e-05
5.49944810185045e-06
-4.84693202116195e-05
-3.34539936393993e-05
-2.87395569359415e-05
-3.58227607640576e-05
-3.01804462951126e-05
1.64723356062964e-05
-2.73714599835861e-05
-3.08701603340225e-05
-3.04168544505843e-05
-6.757135704531e-05
-3.66300295134184e-05
-5.7491073878123e-05
-2.97389571363147e-05
-3.23221995230161e-05
-6.6011955494259e-05
-2.86744258384865e-05
-2.67847154900336e-05
-4.49166389105808e-05
-3.24372476617688e-05
-1.29771578917817e-05
-4.27311327342634e-05
-2.81380912846258e-05
-5.65248280218648e-05
3.64066821713128e-06
-1.20445828911003e-05
3.30116750778942e-06
-6.05920999142931e-05
-2.6258544190782e-05
-3.86610324210198e-05
-4.75307812705397e-05
1.15786201216467e-06
-7.2156184570177e-05
-5.17027288822665e-06
-1.7538272404395e-05
-2.37175807886911e-05
-4.42267833727166e-05
-2.98081525291409e-05
-4.10217414684284e-05
-2.54130715851886e-05
-5.98927449579583e-05
-2.76606206146421e-05
-3.71280714829226e-05
-6.94343346280903e-05
-1.64570864888162e-05
-2.38811352614216e-05
-5.504562025476e-05
-5.14977144761443e-05
-3.38171947077822e-05
-4.29813112236006e-05
-2.57170248062185e-05
-5.10114402521111e-05
-4.17404052426215e-05
-5.2324108184412e-05
-2.465647029616e-05
-5.98698847177825e-06
-5.32424566333807e-05
-2.93090424197496e-05
-6.80152733384534e-05
-5.16652873287183e-05
-3.45650369678244e-05
-1.51289700999954e-05
-3.57982815542946e-05
-3.06331114683286e-05
-1.7269283154826e-05
-2.48412662287006e-05
-4.43330264116617e-05
-5.17705914756807e-05
-1.44698535850557e-05
-6.25259571415268e-05
-5.17163449585184e-05
-5.56095480270276e-05
-3.71881711456729e-05
-4.21657012162115e-05
-6.75699332541957e-06
-1.93216195901266e-05
-4.49924933882337e-05
-2.64756398542412e-05
-3.69088364119576e-05
-4.5575718097696e-05
-3.37048738450543e-05
-4.93441166289301e-05
-4.29202245872859e-06
-3.84053781579484e-05
-5.95649303451034e-05
-3.4601579465429e-05
-8.46657733242683e-05
-2.68072635633466e-05
-9.69129335031849e-06
-4.62166980494664e-05
-1.04597927907056e-05
-3.24407046938853e-05
-5.58292928256483e-05
-7.11127241454127e-05
-1.83515303566249e-05
-2.40957831514849e-05
1.18525592516697e-05
-3.36242225892621e-05
-9.53421605193032e-05
-3.89331968575985e-05
-4.47714268621848e-05
-3.66728018026851e-05
-2.91908646732624e-05
-2.80697736407224e-05
-2.97383945965315e-05
-5.77043062703125e-05
-4.64956461819385e-05
-1.5618665889901e-05
-4.39010699990659e-05
-3.13948947386572e-05
-2.0385310333792e-05
-5.77027322369744e-05
-2.92984542075246e-05
-1.80983711434676e-05
-3.3748465041002e-05
-5.94656724989794e-05
-5.19278073948671e-05
-3.80191260611357e-05
-5.43047766971835e-05
-3.43707778949823e-05
-4.51581340853366e-05
-5.24913957484837e-05
-1.21335724481568e-05
-3.69029756474878e-05
-4.2122604635347e-05
-4.16492778163331e-05
-3.45580145513896e-05
-3.9810758877674e-05
-5.3942832591263e-05
-4.31669616586984e-05
-3.78700775347038e-05
-2.05021676389407e-05
-3.40346117377321e-05
-3.76993406274644e-05
-2.62691384932203e-05
-4.09482150456837e-05
-4.03884605890695e-05
-1.44515476685058e-05
-2.10725370737696e-05
-4.91318683266991e-05
-1.54210416146474e-05
-2.10696955353792e-05
-6.1974412838051e-05
-7.61769740374645e-05
-5.57113459345292e-05
-5.60672045236769e-05
-5.64439269850061e-05
-4.52906170277842e-05
-2.98139023098366e-05
-5.3404484518125e-05
-4.2788782857968e-05
-4.511255341554e-05
-5.47168739260923e-05
-4.06163518567493e-05
-1.99228045818603e-05
-3.36427564868872e-05
-1.95745619094262e-05
-5.29837243582687e-05
-3.39749836126938e-05
-2.17599347286142e-05
-2.49548053698161e-05
-4.09563820133674e-05
5.95421176715244e-06
-3.69768493951787e-05
-3.2445133742944e-05
-4.31465872140663e-05
-1.53067217768159e-06
-6.67900742684665e-05
-2.70471674336496e-05
-4.41857127449292e-05
-4.06461220172576e-05
-6.28292060100672e-05
-1.81306493661576e-05
-6.42614363624863e-05
-1.28357635575231e-05
-3.32580586350079e-05
-3.18987619442885e-05
-1.97975558882566e-05
-2.13404423563763e-05
-5.13189286568001e-05
-2.76819630168718e-05
-1.30187555141859e-05
-4.17815681709786e-05
-5.02590131087919e-05
-2.74193663019293e-05
-7.80986165513943e-06
-1.31398302694362e-05
-4.41759911333159e-05
-5.20714844459361e-05
-4.70046560330789e-05
-3.3544022096892e-05
-4.37828203488842e-05
-3.26037488419158e-05
-4.94748326105482e-05
-4.3477390974028e-05
-2.27225170360097e-05
-6.92565875159891e-05
-7.5667743311675e-06
-1.87298067224909e-05
-2.81729677125967e-05
-1.50822901257565e-05
-2.39795165672141e-05
-4.87756307633577e-05
-3.60609775902161e-05
-3.26563565905313e-05
-2.77669146472774e-05
-6.80715526204661e-05
-5.15265819650093e-05
-4.08966596887577e-05
-3.62453826256965e-05
-3.50903897373112e-05
-3.81190173694503e-05
-5.51466415142911e-05
3.10926151764366e-05
-4.04394574942242e-05
-1.41408110651846e-05
-6.62424026668762e-05
1.93410165798224e-05
-5.1467180656106e-05
-6.15042601495693e-05
-4.8693959309092e-05
-5.95273392091428e-05
-2.64120200258583e-05
-2.71424170928703e-05
-1.79268321386473e-05
-4.28006382864527e-05
-4.79208016670029e-05
1.32356039658269e-05
-1.04467213550213e-05
-5.56356936422748e-05
-6.70297093310133e-05
-1.17274906199853e-05
-4.21945367049607e-05
-2.48478953832944e-05
-1.04811089703233e-05
-1.63240856433904e-05
-2.22959431842103e-05
-4.3068010895797e-05
-3.62478307432807e-05
-3.51598410442452e-05
-2.32671169591077e-05
-5.78879478506692e-05
-5.56650886315051e-05
-1.18168775756667e-05
-2.76890696688212e-05
-5.3893651371564e-05
-1.44875623589927e-05
-1.39110552196204e-05
-4.68321212294727e-05
-1.89522191190958e-05
-3.05007462829326e-05
-5.97798803568513e-05
-7.07930607403342e-06
-5.33011257529867e-05
-2.54035210207734e-05
-3.00548078313542e-05
-4.12655030127386e-05
-5.4962025670881e-05
-2.190798247419e-05
-1.63735779108939e-05
-2.0489490684823e-05
-7.33583419628498e-06
-1.95254752641979e-05
-3.85080043566979e-05
-6.23070786185961e-06
-2.41624044476636e-05
-6.50361430047165e-05
-5.03549483361151e-05
-5.02344173648077e-05
-5.86397745292233e-05
-3.61363366050764e-05
-1.31953750730263e-05
-4.80076873689807e-05
-5.63255679450163e-05
-1.96981155148826e-05
-7.67064871517681e-05
-4.37977665982669e-05
5.64438283321219e-06
-1.46238054777237e-05
-6.26720226829005e-05
-9.35466214805096e-06
-2.92149872402313e-05
-1.74388638204431e-05
-3.87975024419488e-06
-4.02676673799812e-05
-5.48018427447493e-05
-2.89933665243319e-05
-3.5116343036918e-05
-2.4169507673633e-05
-6.43383924992046e-05
-4.90956857702144e-05
-6.58298535962413e-06
-4.68815644032554e-05
-9.49182865057957e-06
-6.80120716323835e-05
-3.30147636858503e-05
-1.05536070512075e-05
-8.98414390714834e-06
-4.99703879578578e-05
-3.38549401749524e-05
-4.91206233812137e-05
-3.67651733290673e-05
-1.33470264600299e-05
-4.2552799236882e-05
-3.57112859005872e-05
-4.23037221380475e-05
-3.19610144516293e-05
-2.9490919297716e-05
-5.11344385419976e-05
-3.0329136791052e-05
-2.79301661377935e-05
-5.21680634473437e-05
-3.18001410009815e-05
-2.78947454658879e-05
-2.89585256828729e-05
-5.23454632128068e-05
-6.51468292083758e-05
-3.45826286731384e-05
-4.24427260220019e-05
-3.5469907569516e-05
-3.65400407111748e-05
-3.36713180977211e-05
-4.16442245907029e-06
-1.00938886052606e-05
-4.82166046140602e-07
-4.58270113906256e-05
-6.40446508645513e-05
-2.5795282944601e-05
-2.59584216793509e-05
-6.90700261285767e-05
-4.88168454171037e-05
-4.66095239956268e-05
-2.66401205850366e-05
-2.17778248063017e-06
-2.97661572053737e-05
-3.29339180876906e-05
-3.0926978150746e-05
9.95775927702515e-07
-6.96983432999169e-05
-2.78995453661812e-05
-3.88316534554272e-05
5.95863901421785e-06
-2.09458295113698e-05
-3.35923076985588e-05
-4.23638692921743e-05
-1.24856421242182e-05
-4.45529170887427e-05
-3.89577801788741e-06
-1.41984163690318e-05
-5.06534676101378e-05
-1.27289468208844e-06
-1.50084506822419e-05
-3.88320674128781e-05
1.71445287709452e-06
-6.02924501202883e-05
-2.15122244937011e-05
-4.91512393076153e-05
-3.34617573471847e-05
-8.59339014675838e-06
-2.540781252618e-05
-3.05389455059547e-05
-4.63616155295068e-05
-2.98495176536361e-05
2.24259769401992e-06
-4.49938765001341e-05
-3.29379334015078e-05
-2.94775452489138e-05
-1.38363999972139e-05
-3.38223870714683e-05
-4.23854686822069e-05
-1.19470828953313e-05
-7.47132784606993e-05
-2.85805083226461e-05
-5.0941424531407e-05
-2.65931600091993e-05
-3.11244680878381e-05
-4.09889817925587e-05
-6.881859361806e-05
-3.2092702989168e-05
-3.23302214353817e-05
-1.60687097865028e-05
-2.93241178913337e-05
-1.39267425765415e-05
-1.98521518345722e-05
1.87701149414701e-05
-2.15086992631361e-05
-5.8709742856052e-05
6.33617345765073e-06
-3.88115750363021e-05
-4.26185617480882e-05
-7.69436494500085e-05
-4.01550415462535e-05
-3.16919271389262e-05
-1.41861217554605e-05
-5.98295751426164e-05
3.77721499052395e-06
-4.11801990857442e-05
-1.19379571332117e-05
-3.31810530398085e-05
-5.2261203727258e-05
-4.21340299140005e-05
-6.21465640880733e-05
-3.83093543068498e-05
-6.65673127367713e-05
-4.42675028051893e-05
-1.51708717562684e-05
-6.08292724253782e-05
-1.55725373779812e-05
-2.28808502853338e-05
-2.64040366499091e-05
-3.65968020028563e-05
-4.91293529262298e-05
-1.9858527966257e-05
-2.20383373991077e-05
-5.29434513428638e-05
1.72605998280654e-06
-2.02021964496306e-05
-5.37592781367213e-05
-4.41118640767762e-05
-5.69871124962107e-06
-3.08675636211484e-05
-3.24851441992676e-05
-2.27035787361842e-05
-3.94973375710325e-05
-5.22299427623219e-05
2.77930452057333e-05
-5.00484711186507e-05
-5.29219980381273e-05
1.97013500086826e-06
-1.77494346723576e-05
-6.37145006632486e-05
-3.9895740446369e-05
-4.77541165324134e-05
-4.02629665147999e-05
-1.25895598490097e-05
-1.90217057529057e-05
-2.1420934327411e-05
-6.00147314425683e-05
-4.3701829164368e-05
-7.66856931900956e-05
-2.29270819922349e-05
-1.86963656225936e-05
-4.02729828652037e-05
-1.24916011716533e-05
-4.51044922217696e-05
-7.63678956163877e-05
-3.92742320863283e-05
-3.88475963327321e-05
-6.6965024888407e-06
-3.4954913144449e-05
-9.94759641533432e-06
-2.58337274990989e-05
-3.61922120028684e-05
-3.01823000942462e-05
-5.39124409664126e-05
-3.58229026852638e-05
-3.77865614580826e-05
-5.45118724547735e-05
-8.16300247820694e-06
-3.17650677758816e-05
-7.67130211900638e-05
-8.25316372482874e-06
-3.01683716349597e-05
-3.91514487464183e-05
-1.68778708808869e-05
-1.08903954539323e-05
-2.40190164105755e-05
-2.6269598984171e-05
-3.13090072126233e-05
-4.17460351612694e-05
-2.85387296594343e-05
-2.83782891707963e-05
6.82519114705911e-06
-5.00859112979729e-05
-2.96501854922704e-05
-4.79635429732003e-06
-5.95924088102025e-05
-4.4282117519188e-05
-3.43121315849043e-05
-1.99539583794588e-05
-6.21284537692661e-05
-4.19674020426926e-05
-7.20677655330719e-06
-1.49434273858873e-05
-3.04752375161218e-05
-4.17624102802326e-05
5.10959033227374e-06
-2.42706283565053e-05
-4.49796608778474e-05
-4.1275910047733e-05
-4.6404480441824e-05
-4.13603071191881e-05
-1.27178393725573e-05
-3.06933826666048e-05
-1.06914972059471e-05
-2.49327218358515e-05
1.86735412862261e-06
-4.02357123825625e-06
-3.65617911058848e-05
-4.29792755997156e-05
-1.36865025158062e-05
-1.4987776383589e-05
-5.31852775935191e-05
-3.44570947139144e-05
9.13865310839827e-06
-5.0542148660429e-05
-1.14307778584979e-05
-2.08822090850933e-05
-6.11192983978877e-05
-5.81716055580318e-05
-2.51942627431919e-05
1.04851122181751e-05
-3.408468907083e-05
-4.62288536729087e-05
-2.43851069836032e-05
-1.27862611330706e-05
-5.29205928801493e-05
-3.25784770827204e-05
-5.60152414920377e-05
-2.46461541637237e-05
-2.13636095795191e-05
-4.54732091876098e-05
4.49203461387491e-06
-4.44755024216458e-05
-3.29392304879534e-05
-1.16157350087544e-05
-2.74786651942925e-05
-9.89012058471026e-06
-2.64596842706419e-05
-2.42666486199769e-05
-5.80233898888754e-05
-3.16822907816961e-05
1.11602460907568e-05
-4.43660910866873e-05
-6.15613299275193e-06
-3.79354921345893e-05
-2.71985803705952e-06
-3.5837222703575e-05
-4.98429273612547e-05
-5.37282146775982e-05
-5.32155085973888e-05
-5.75728861750678e-06
-4.22063178366708e-05
-7.58409126242815e-05
-4.58709798413827e-05
-5.40117982800295e-05
-2.62285124293349e-05
-2.49001656644574e-05
-5.23753444483397e-05
-5.35010492343609e-05
-5.29685098765847e-05
-5.82310129129309e-05
-1.88280002538883e-05
-5.91727469991962e-06
-5.34201236286221e-05
-1.89665965179012e-05
-3.71940648054569e-05
-3.28662567092792e-05
-3.26948080705551e-05
-2.53934634203071e-05
-4.31286054037106e-05
-4.50165836061924e-05
-2.83622583721322e-05
-3.52202953512221e-05
-3.11864637356502e-05
-4.140550530616e-05
-4.03762973125889e-05
-4.83963933241881e-05
-3.63017913494302e-05
-5.35846797523295e-05
-2.05000816269648e-05
-7.55228663384499e-05
-3.40688082638002e-05
-4.68018246678517e-05
-5.29991220038927e-05
-6.74270115701354e-05
-4.02166473462093e-05
-1.5324153063131e-05
-4.75171106757123e-05
-2.00009378991245e-05
-2.49040147161416e-05
-2.25658902191417e-05
-3.30032454831949e-05
-4.91184264197734e-05
-3.59650114015198e-05
-3.48699540243268e-05
-1.52824360285952e-05
-8.17588633876487e-06
-4.51806989526311e-05
-2.3514904789568e-05
-2.75117187689036e-05
-2.13855237795308e-05
-5.00884683897562e-05
-1.09161081248025e-05
-3.81956411097904e-05
-2.33573738330161e-05
-1.14604196198782e-05
-5.96909243005278e-05
-6.37510607214526e-05
-3.87162456187669e-05
-1.98863546297231e-05
-2.7360446247451e-06
-1.7326240681277e-05
-4.49201312096322e-05
-5.48703493086129e-05
-2.06253149459098e-05
-1.28920703136554e-05
-1.23233474240912e-05
-4.43264774563471e-05
-1.84198426645491e-05
-4.61069874842126e-05
-3.00153195812062e-05
-6.26244345516318e-05
6.96364711200779e-06
-1.57381907086776e-05
-3.4206545771217e-05
-4.33184307879554e-05
-4.69274390828422e-05
-2.10257108240316e-05
-5.4326254500471e-05
-2.30576439041884e-05
-4.8683234552622e-05
-3.08540060122167e-05
-3.78109645937308e-05
-2.24470005193707e-05
-4.71334714812017e-05
-3.26867936385693e-05
-1.34881951458407e-05
-2.59838095162924e-05
-4.89325121360592e-05
-6.11691467993832e-05
-5.00428752497048e-05
-5.53473206837339e-05
9.28325583925549e-06
-2.42256386720827e-05
-2.02369585843391e-06
-4.12756789382507e-05
-3.79537347529672e-05
-9.03288475126611e-06
-4.78181434229971e-05
1.10949743131573e-05
-4.86661406074769e-06
-1.9822274127477e-05
-4.16176736489977e-05
-1.30495340323764e-05
-2.35580028811796e-05
-6.57529733485198e-06
-1.2545069350427e-05
-3.74169492082418e-05
-1.76391491949779e-05
-1.32114019161558e-05
-4.11922821798512e-05
-2.43689644925688e-05
-5.01486896188991e-05
-3.00264898884277e-05
-3.54806704863019e-05
-2.92237388395381e-05
-2.51905016900094e-05
-1.63023546420608e-05
-2.96385667740512e-05
-2.07492976070296e-05
-4.57153258592465e-05
5.87965478188027e-06
-5.30138228468539e-05
-5.97360435480848e-05
-8.39285600570459e-07
-6.61232858208541e-05
-5.11736910430746e-05
-3.84544093084886e-05
-5.27340812354307e-05
-5.05285751271112e-05
-4.64858111530693e-05
-3.61985065309728e-05
-2.56598350548495e-05
-2.91350982052235e-05
-1.7184284037394e-05
-4.92149624276938e-05
-7.58209099535968e-06
-2.67060553135779e-05
-6.78904624771441e-06
-2.63696940555027e-05
-2.62014434012061e-05
-1.11141689160771e-05
-3.47868780192888e-05
-3.5880782648425e-05
-4.25532074973048e-05
-4.59383021487204e-05
-2.45853213451045e-05
-4.04254529913166e-05
-6.60897552232311e-06
-2.54583216240603e-05
-2.34889194893561e-05
-4.42515635254252e-05
-2.98896506977269e-05
-2.98927895857412e-05
-4.05743990857135e-05
-2.90578476143385e-05
-7.81485286279292e-05
-3.62613336244858e-05
-6.48552181570489e-06
-3.11115839290087e-05
-4.75283570479648e-05
-4.55504394032244e-05
-1.17139243793536e-05
-2.24491294316301e-05
-4.37931641874373e-05
-5.13974345993971e-05
-6.93876327232919e-05
-3.61974330865339e-05
-2.36306508911347e-05
-6.61672170919309e-05
-1.58711390945237e-05
-5.93171595265531e-05
-1.51870553952143e-06
-3.35930869503596e-05
-2.24555382164312e-05
-4.04509728322207e-05
-3.83542702156306e-05
-3.81080836740568e-05
-2.5419087148188e-05
-2.27523605868817e-05
-5.19010397007726e-05
-5.355355949963e-05
-2.03577981639033e-05
-3.79201337389223e-05
-5.64741056215893e-05
-4.58932113954264e-05
-5.62968614882999e-05
-2.45013358698611e-05
-4.11810408680655e-05
-3.52132082633842e-05
-2.85280988896506e-05
-2.38177763348271e-05
-3.07853639100836e-05
-2.61244434995328e-05
-2.79986767493467e-05
-2.51443667174606e-05
-2.9338738903461e-05
-3.17581053385164e-05
-4.2606723937029e-05
-5.52301714853193e-05
-9.29229150087259e-06
-2.77415998657204e-05
-2.06042363355787e-05
-1.8261340241629e-05
-7.88540663978722e-05
-4.40963240737092e-05
-1.30611471409318e-06
-4.57506992653378e-05
-6.91350584340526e-06
-2.92103884752026e-05
-1.95568230040534e-05
1.01699818029886e-05
-7.64423994625209e-05
-3.23962121097782e-05
-1.76831135946056e-05
-3.40326544014326e-05
-2.39410148553152e-05
-1.87727737178004e-05
-2.55023543969563e-05
-6.93702596027985e-05
-1.22743038256951e-05
-2.25524563930382e-05
-4.10465264922312e-05
-2.58473778700028e-05
-5.04876740978968e-05
-2.51248582393082e-05
-1.19963506321865e-05
-8.57125403253278e-05
-1.84714260801493e-05
-2.75299745718176e-05
-1.2232132794743e-05
-4.19305039583164e-05
-2.64319716447823e-05
-5.50186885796624e-05
1.90959196862536e-05
-6.66213459759258e-07
-2.75937633742178e-05
-4.85629517061517e-05
-3.89396376463131e-05
-2.22120158735504e-05
-2.89255806392229e-05
-3.20183490884012e-05
-3.15324609355529e-05
-2.99471717387215e-05
-3.46332742046919e-05
-2.64048517115602e-05
-3.91879929921163e-05
-4.28477404286934e-05
-3.00377743577116e-05
-2.13275524563869e-05
-1.44462302935572e-05
-4.02672841660184e-05
-3.13091103904441e-05
-2.53828950210873e-05
-1.9932740632866e-06
-3.80564706563742e-05
-4.73724157618355e-05
-6.42203442676125e-06
-4.71689799518833e-05
-1.0534564822281e-05
-4.48254445554072e-05
-2.50889706567338e-06
-5.93696961281972e-05
-1.36908880972998e-05
-3.94571076495197e-05
-2.53975741877715e-05
-6.41966015249913e-05
-1.55263560101234e-05
4.28567933559876e-06
-1.69383714007377e-07
1.2616621522702e-05
-2.83232849006535e-05
-4.84287415934982e-05
-6.8408426007496e-05
-5.99490548914347e-05
-1.73895847897575e-05
-1.09036585894996e-05
-3.5048702746503e-05
-3.16791771077742e-05
-4.02759077759703e-05
-5.53340703241813e-05
-3.29183323384709e-05
-2.60005219652204e-05
-5.10144393010977e-05
-1.66153786884851e-05
-4.48474666183958e-05
-3.00274112027898e-05
-3.2958176239823e-05
-1.60508366941166e-07
-2.2477070834944e-05
-1.83294183844043e-05
-2.11825571454427e-05
-2.1367380806451e-05
-9.90088853853503e-06
-2.07034146444579e-05
-5.06571834528095e-05
-2.34185153166402e-05
-2.94467235472086e-05
-1.59897247505211e-05
-3.66148607240006e-05
-4.75785001418804e-05
-2.48251576973631e-05
-3.04265812884032e-05
-4.32747918864435e-05
-4.26694225349813e-05
-4.94658868915762e-05
-9.92453508036472e-06
-3.38811448678308e-05
-3.08205371616626e-05
-3.34563055091945e-05
-2.63578477323043e-05
-9.29877802102273e-06
-1.94613355798374e-05
-3.2174254527689e-05
-8.36463195588535e-06
-1.76601236679571e-05
-3.49577516244916e-05
-1.89814247206501e-05
-6.18770897305072e-06
-4.34714353563291e-05
-4.2008297921974e-05
-6.66002400008879e-05
-3.29861240360917e-05
-6.9093701067709e-05
-6.72230279082197e-05
-3.60382844208206e-05
-2.38500116138064e-05
-3.91132490395478e-05
-1.45957856272553e-05
-4.39224195681738e-05
-3.91935377628389e-05
-2.62748702137487e-05
-2.94796877565996e-05
-4.54305645573439e-05
-0.000105094452511413
-6.02988544407968e-05
-2.20125364193544e-05
-1.15734666461695e-05
-3.82661429349646e-05
1.51326675456818e-05
-3.64277664166736e-05
-5.67173964395383e-05
-1.93472198168419e-05
-2.02762058025199e-05
-7.66506681385579e-06
-1.97045304956603e-05
-8.81705234650799e-05
-3.68984155778258e-05
-5.39292274505291e-05
-1.72855862974039e-05
-1.05521827427142e-05
-1.48225075802327e-05
-1.49938026383962e-05
-3.40597759941779e-05
-4.36199200558216e-05
-4.20715281822022e-05
-1.83170168422065e-05
-3.03728586937831e-05
-1.49838694485188e-05
-6.29938589250783e-05
-3.30096248798951e-05
-1.95525629828996e-05
-1.86894419303926e-05
-1.96819788702276e-05
-4.15113246234298e-05
-1.4435650055967e-05
-1.3539084561199e-05
-3.30091073680293e-05
-5.0853985667228e-05
5.79060376116303e-06
-3.108525632554e-05
-6.2057609679452e-05
-5.04591561805838e-05
-3.06482604812851e-05
-3.97707732335615e-05
-4.80374233484302e-05
-4.5194188082393e-05
-4.51974569592484e-05
-8.22738397560182e-06
-1.90957267885821e-06
-3.59959051675966e-05
-2.77890118612944e-05
-5.24395267424532e-05
-2.16805958035532e-05
-2.00853127155422e-05
-2.61197659797898e-05
-5.28857788628121e-05
-3.65112453499567e-05
-3.36649614587694e-05
-4.27137259278588e-05
-4.27604895631817e-05
-6.78581722192807e-06
-2.30296503732366e-05
-5.06607974460256e-05
-4.48792308580612e-05
-3.16267219947681e-05
-3.81104878441851e-05
-3.89118411632034e-05
-2.74749680234891e-05
-3.93305438111347e-05
-3.63111973674855e-06
-1.75417081243852e-05
-4.33114026946061e-05
-3.34554687822066e-05
-3.14950849972963e-05
-2.51960369982983e-05
-1.35622380869479e-05
-8.79852750370073e-06
-3.76163449380726e-05
-6.91134354729518e-05
-3.83442436423265e-05
-2.56106316949589e-05
-6.08802638714291e-06
-3.36458254512569e-05
-4.78670030498448e-05
-4.59152299468288e-05
-3.0174967430191e-05
-2.40837300546394e-05
-3.21076018575592e-05
-2.56825658910011e-05
-9.65760668004707e-06
-6.64454754892037e-05
-3.78459491205561e-05
-2.87829574393105e-05
1.50602197541012e-05
-3.48132439940169e-05
-1.25878754752274e-05
-1.21617600104085e-05
-2.31751601274634e-05
-2.50946092216707e-05
-5.80546126115216e-05
-5.7293934933416e-05
-1.37528459714639e-05
-1.24942934386155e-05
-6.22342859428739e-05
-1.44307546828905e-05
-6.69832849197583e-05
-6.82421191146836e-05
-2.31320925978149e-05
-4.44766878949168e-05
-3.52413747821586e-05
-2.44941484950502e-05
-2.71344829856654e-05
-5.09718471239546e-05
-1.31900408256485e-05
-4.28417589788878e-05
-3.54987134163052e-05
-3.17536090569325e-05
8.90481771220349e-06
-3.68926504332244e-05
-3.60455858367257e-05
-1.9045159709349e-05
-2.98336351420033e-05
-3.75277970608195e-05
-2.64713024951614e-05
-2.23643109355109e-05
-4.24480091651051e-05
-1.76884656639178e-05
-4.93954746540545e-05
-6.04850261090359e-05
-2.00155854715892e-05
-4.27965630362107e-05
-4.62178591506283e-05
-2.95120239682732e-05
-5.55355395321092e-05
-3.80402954068133e-05
-5.13909501454259e-05
-6.94906842409327e-05
-2.07538728355257e-05
-2.07040528971416e-05
-2.84746407729354e-05
-4.51086985340023e-05
-1.99970183079634e-05
-2.17060533956495e-05
-3.16680517323928e-05
-5.5676145887149e-06
5.86200138999467e-06
-3.9366443530888e-05
-3.35385872384498e-05
-7.29263322409919e-05
-5.97117845730908e-06
-3.34431545384698e-05
-5.35854230422996e-05
-5.32609324089611e-05
-5.4729947545692e-05
-1.69901967948407e-05
-4.53144232338194e-05
-4.34353902986293e-05
-1.77739993337702e-05
-4.54616262355899e-05
-1.30703612315168e-05
-5.83200851373108e-05
-5.7641726252094e-05
-6.61239771998719e-05
-4.61419145411876e-05
-5.59537461934449e-05
-4.94078408255869e-05
-2.8725115441721e-05
-3.04941439436353e-05
-2.78556746233981e-05
-3.76725385399633e-05
-4.59827113212686e-05
-6.26240719927098e-05
-5.15425142084739e-05
-5.05143769199803e-05
-3.76342526220815e-05
-2.74381139040942e-05
-5.83140391616623e-05
-2.26020456138119e-05
-4.72702093348662e-05
-6.78636353611415e-06
-8.31847296737983e-06
-2.10459709973095e-05
-5.00519566157706e-05
-3.62296240882813e-05
-2.44602052854816e-05
-4.87332838571709e-05
-4.71448215920714e-05
-5.27298750617298e-05
-4.04497280358061e-05
-2.74219264131243e-05
-2.77388253151938e-05
9.84923880998436e-06
-2.8924235808965e-05
-4.11869733404054e-05
-5.33763089149923e-06
-8.43356212726466e-06
-4.23587245694076e-05
-1.54144691769777e-05
-5.09909385955892e-05
-9.60586371222781e-07
-4.13803916026338e-05
-4.88947044291704e-05
-3.10912502946477e-05
-3.22064498340522e-05
-6.45098830302429e-05
-1.83518411414203e-05
-3.0004471163866e-05
-4.31605202552632e-05
-4.53824987567988e-05
1.54115524727334e-05
-3.75383061483904e-05
-6.72114972335345e-05
-1.92820159860114e-05
-4.95645704681955e-05
-1.74731354574562e-05
-3.70501545968025e-05
-3.81546659730761e-05
-6.18532400892111e-06
1.85013599796536e-05
-5.59256971227545e-05
-7.16300018982105e-05
-3.72777374907297e-05
-5.76716583440794e-05
-3.08341276138638e-05
-4.36020621058123e-05
-3.38119203184454e-05
-5.57196020442002e-05
2.1735481256824e-06
-3.03563260117907e-05
-2.72064967477366e-05
-3.98773913838146e-05
-3.82962928023287e-05
-3.6652931818358e-05
-6.02144467708507e-05
-3.51309710213399e-05
-4.74823850562401e-05
-6.88307267134421e-05
-2.54879407431763e-05
-1.8239558170837e-05
-3.46449003617021e-05
-4.19767327914033e-05
-3.37539602469457e-05
-4.5185805788398e-05
-2.54582131638944e-05
7.62146278304938e-06
-2.2588756206737e-05
-5.79138711866811e-05
-3.82648379290146e-05
-2.38317397686584e-05
-2.35857491277316e-05
-8.46960444345503e-06
-3.33037459446793e-05
-2.6289546499249e-05
-5.04483443306873e-05
-3.76405894327241e-05
-3.9753114052433e-05
-1.28423243778385e-05
-2.60185104237367e-05
6.91936868929881e-06
-5.60889261192035e-06
-2.58159391839923e-05
-3.73934578977205e-05
-5.17788856136268e-05
-1.76090388570387e-05
-4.93475079519262e-05
-6.64534584333503e-05
-5.00525803992949e-05
-6.0537051890124e-05
-5.56884620162445e-05
-2.75953085137356e-05
-2.10216776746416e-05
-2.12196842898639e-05
-4.16004734127832e-05
-6.70180405769715e-05
-1.80283818075859e-05
-3.90847833846779e-05
-4.84284578058252e-05
-1.19920940462582e-05
-2.87672218451023e-05
-2.10593977951253e-05
-2.55757391866983e-05
-3.02900628836796e-05
-2.01794683481483e-05
-2.81883099702872e-05
-2.66842531159711e-05
-2.5299431969546e-05
-1.5166113656459e-05
-9.18871131332833e-06
-3.31679340095072e-05
-2.17320831549722e-06
-1.41253648305791e-05
-7.14116852269964e-05
-2.94831350829761e-05
-1.75862299877791e-05
-3.37581687379973e-05
-5.49287220822269e-05
-5.06187805305998e-05
-1.97656098329335e-05
-3.29347286254914e-05
-3.62767981896947e-05
-6.04845215020576e-05
-5.38074184389012e-05
-4.74711197913922e-05
-3.43575998344874e-05
-4.16734614956794e-05
-5.54561500667338e-06
-3.63873847715681e-05
-4.44734370132499e-05
-1.85487394027241e-05
-4.74144874047263e-05
-1.23651482520158e-05
-2.51245529945729e-05
-2.23193763386912e-05
-3.51334206866238e-05
-2.02321405571564e-05
-5.8245210008129e-05
-4.52165724244065e-05
-3.75056255918042e-06
-4.35572507337729e-05
-2.90411688336621e-05
-3.53222772049621e-05
-9.79882667878067e-06
-1.52414655018106e-05
-3.84936211015648e-05
-3.02138676423392e-05
-2.32691759283056e-05
-6.93851384742088e-06
9.17924680979828e-06
-9.20206011772841e-06
2.79398234836448e-06
-2.94564530138905e-05
-3.25239242748267e-05
-3.37558970131072e-05
-1.72887360282384e-05
-2.05403220593574e-05
-3.03983444160097e-05
-1.84689932088175e-05
-3.87087739585874e-05
7.32739019480389e-06
-2.13270406930402e-05
-4.80713524321399e-05
-1.11133439280141e-05
6.80783592166536e-07
-5.97174841982387e-05
-5.58109909725914e-05
-2.14496076079879e-05
-1.84057331355022e-05
-3.29706697119606e-05
-3.36580911379442e-05
-4.04909528892639e-05
-3.73894838829916e-06
-4.38968214871154e-05
-3.20480912859155e-05
-2.71883438900315e-05
-3.50089844311585e-05
-2.33896669300815e-05
-3.53578486365352e-05
4.45297364612113e-06
-1.73915748865865e-05
-8.99354948385768e-06
-6.90721583559701e-06
-2.75622817867193e-06
-5.68678218526059e-05
-3.42541797649995e-05
-1.8311611841033e-05
-1.69858064974021e-05
-3.81997647278728e-05
7.57253567233769e-06
-5.35874686322518e-06
-1.47763045411267e-05
-2.66742968777185e-05
-4.93035722761825e-05
-3.75926267105461e-05
-2.77998879276742e-05
-5.25044392154552e-05
-4.04599332616764e-05
-5.15162936986468e-05
-5.53858179839036e-05
-5.18081294255555e-06
-9.8085615759736e-06
-3.94510434747087e-05
-4.83873666107621e-05
-3.24952453354233e-05
-1.15855186025851e-06
1.99392589208398e-05
-7.11670975159526e-06
-3.46274609857755e-05
-4.94971118705952e-05
-5.47094624187807e-05
-4.92093836162509e-05
-4.55314890706683e-05
-1.42478358814566e-05
-1.65417443081974e-05
-1.58840083424767e-05
3.90374121953345e-06
-4.36530698770164e-05
-2.88178919067971e-05
-2.53682614295009e-05
-5.84168639167376e-05
-3.40162437271119e-05
-3.13689555246375e-05
3.72854084915297e-05
-1.7303661447332e-05
-1.87291417652182e-05
-4.1379904694743e-05
-4.3470811813556e-05
1.95221573412139e-05
-3.36662189527809e-05
-1.75884714384281e-05
-2.69534052880298e-05
-2.27101990835888e-05
-5.84791696659056e-05
-9.37515564031577e-06
-3.32572904451111e-05
-1.37533179528967e-05
-1.99132438595956e-05
-1.91763081065265e-05
-1.05596603748453e-05
-3.00546686323851e-05
-1.09322474174371e-05
-1.79663948823453e-05
-4.87025451216055e-05
-5.22202865392219e-05
-4.24264051961098e-05
-4.80935288490806e-05
-8.42371346425158e-05
-1.20511036944917e-05
-5.66032073484779e-06
-3.39230058319364e-05
-7.08666869094333e-06
-2.59204062828711e-06
-4.64722723915375e-05
-8.22651186951753e-07
-1.42068774555954e-05
-2.86342920401352e-05
-4.68004581406045e-05
-6.60059848529109e-05
-3.29160879278233e-05
-4.81446298488624e-05
-5.99832587381742e-05
-5.52261323866752e-05
-6.15804324757289e-05
-5.76631474521582e-05
-5.37347651858989e-05
-2.59255442900594e-05
-4.07132199152553e-05
-4.07882893600917e-05
-3.80373858065905e-05
-1.21989900293368e-05
-3.65403453955414e-05
-4.54218888439895e-05
-5.00796621897383e-05
-1.99274549610156e-05
-1.96083877885721e-05
-1.76077410543001e-05
-2.7350758194642e-05
-4.26679445799473e-05
-4.00603116090675e-05
-5.58807828864673e-05
-1.91306508946501e-06
-3.92019295697611e-05
-6.23238764551895e-05
-5.91202695903969e-05
-6.78645039825877e-05
-3.83321769897493e-05
-2.32045728376095e-05
-3.17009247145908e-05
-0.000104147333234012
-2.8997325938858e-05
-2.63331787943534e-05
-6.20143063909423e-05
-5.55254402212066e-05
-2.89130797447801e-05
-5.25457312685604e-05
-4.50454477546689e-05
-2.97203461278157e-05
-2.15407480816929e-05
-4.55206532030053e-05
4.63363855812645e-07
-2.93182557517531e-05
-5.03618167870467e-05
-4.51150700141961e-05
-4.78177959824615e-05
-6.70947481122544e-05
-3.91100704918817e-05
-2.18076047755383e-05
-4.8764682019445e-05
-0.000106012017820045
-3.19942877635567e-05
-4.13633285532893e-05
-1.1560627681324e-05
-7.62751218413262e-05
-5.27294602158617e-05
1.24415556049397e-05
-4.23629208629214e-05
-3.66265111041962e-05
-5.89914741690727e-05
-4.01424704457328e-05
-5.45661206552511e-05
-3.11029470091396e-05
-4.86066512213431e-05
-4.19667679185033e-05
-3.42633354314493e-05
-4.05891408512038e-05
-6.11262833884373e-05
-6.02266490722318e-06
-6.41904051935922e-05
-2.6879372252334e-05
-3.94744745756847e-05
-5.53542414069597e-05
-1.8694211542428e-05
-1.56485460124148e-05
-1.93999977314247e-05
-3.68229792762954e-05
-3.28567462491138e-05
-3.77863400762136e-05
-5.46003559183723e-05
-6.73426284473515e-05
-5.70118418120009e-05
-3.30110908513669e-05
-7.96369979378114e-05
-1.45484605732099e-05
-1.76561849186222e-05
-5.23812275326696e-05
-5.17448728711111e-06
-2.30598731510117e-05
1.28170041696138e-05
-1.43562097170122e-05
1.978283665745e-05
-2.73682406816715e-05
-6.43293953351281e-05
-6.76524096944217e-05
-2.97060865520676e-05
-4.16159854833331e-05
-7.25646013458733e-05
-1.9801322487737e-05
-5.09396710461446e-06
-1.46742588168268e-05
-3.39190655208287e-05
-4.66442334806615e-05
-2.70872815161477e-05
-4.06639672218297e-05
-6.38810630525723e-05
-3.6622161658496e-05
-1.17814336086338e-05
-4.06375687636512e-05
-3.84940560606117e-05
-2.47628336594011e-05
-3.01024403523104e-05
-4.43604191516151e-05
-1.57247968058732e-05
-4.01976749809145e-05
-7.61297541080787e-05
-5.4511219114112e-05
-2.68259316243165e-05
-1.75367782633379e-05
-4.45595276310261e-05
-4.69252911615861e-05
-5.62044344733137e-05
-1.23601979147668e-05
-3.34296450405285e-05
-5.03070292917053e-05
-4.34384995796871e-05
-2.31155921909769e-05
-5.1000156944348e-05
-5.58443494203026e-05
-4.04754833768933e-05
-1.797847149798e-05
-4.99829866715801e-05
-4.37495338056464e-05
-7.26521773200262e-05
-2.33467053499365e-05
-5.07695117384952e-05
-2.37668609098397e-05
-3.89542102648697e-05
-8.48245684693777e-06
-1.39462325742276e-05
-4.19390235019271e-05
-3.41228233302205e-05
-2.72543520165819e-05
-4.7878249217435e-05
-3.09584035286299e-05
-2.25951728268041e-05
-5.07955434550313e-05
-5.53772477914782e-05
-8.69976870294228e-06
4.91655031714388e-07
-4.23268202574029e-06
-4.85386377759869e-05
-3.485882292649e-05
-6.56739122937969e-05
-4.75483654428645e-05
-4.64915046887127e-05
-5.11256024833747e-05
-3.23164244914779e-05
-2.82686551008658e-06
1.94651314184687e-06
-2.36951909121031e-05
-6.12026754036757e-05
2.18291938324908e-05
-4.06118273077316e-05
-3.24688467258123e-05
-1.03774756609017e-05
-8.84992480665253e-06
4.31315509911577e-06
-3.08471217543405e-05
-2.21040327497377e-05
-2.16161302073755e-05
-2.58411737709465e-05
-4.22605520445228e-05
-6.65598066621729e-06
-2.26154787296514e-05
-2.41699791659164e-05
-2.79090414181768e-05
-3.19414216079101e-05
-4.50788192665312e-05
4.86733961157476e-06
-5.73206650259827e-06
-2.97150286514674e-05
-2.8878623797406e-05
-3.63324301795242e-05
-1.66818033103986e-05
-4.19084738727372e-05
-1.63452798330211e-05
-2.47192557573781e-05
-1.39562200220596e-05
-1.03031235021467e-05
-1.54218687319677e-05
-1.31829855089957e-05
-4.56879205771298e-05
-2.03969373074298e-05
-2.91931309749026e-05
-4.86735656115778e-05
-2.79377031665635e-05
-4.65333145036657e-05
-3.52202153402401e-05
-5.31787084306633e-05
-7.41422716013409e-05
-1.2191177271715e-05
-2.23982228295252e-05
9.76067157674336e-06
-4.11798876777665e-05
-2.74125101837522e-05
-5.06942841395744e-05
-4.92948127454084e-05
5.39488119298606e-06
9.05418271555688e-06
-3.36861038575069e-05
-8.67551365332559e-06
-2.32138536059252e-05
1.96789939958378e-05
-3.78236477236921e-05
-4.42270208291719e-05
-2.39494439212019e-05
-4.75815258646637e-05
-4.85210681291808e-05
-1.95446602429461e-05
-3.84283297355464e-05
-3.41992370942025e-05
-4.82037017530109e-05
-5.17716180766847e-05
-2.20354908931267e-05
4.20267472436833e-06
-4.33500866887516e-05
-3.4671117167952e-05
-2.69203135919525e-05
-2.25412726489701e-05
-6.04327133923812e-05
-5.2351070585822e-05
-9.14232481344113e-06
-2.85671613123085e-05
-3.35807027968508e-05
-4.31983195926245e-05
-2.70653407626915e-05
-2.21500369323562e-05
-4.69179670192982e-05
-1.95811205370628e-05
-2.92261816870907e-05
-5.61008263709789e-05
9.43029051464832e-06
-4.96586507740811e-05
-3.04912311635134e-05
-5.54800445694643e-05
-4.3369713862575e-05
-2.28951888857553e-05
-1.81915378031332e-05
-4.70257224109687e-05
-4.98113447044425e-05
-2.59530488327865e-05
-5.84930293661864e-05
2.08026587116775e-05
-1.68097323434202e-05
-4.49618230102825e-05
-5.74551787749042e-05
-3.429716495014e-05
3.9763515517161e-06
-3.03907186442985e-05
-4.80197987655723e-05
1.02185305877144e-05
-1.76170279110896e-05
-2.75353191903059e-05
-1.05049795203649e-05
-2.30932284013354e-05
-5.98501489962111e-05
-2.49719114747643e-05
-2.05832245662303e-05
-5.20380000443676e-05
-6.00123112979087e-05
-2.90310782710321e-05
-5.07004698315239e-05
-3.03604382530581e-05
-7.03497918194274e-05
-3.81804792634306e-05
-8.9531619261462e-05
-6.32613671423061e-05
-4.95285228426471e-05
-1.26471316163755e-05
-4.12785385580994e-05
-1.84960922402411e-05
-3.19924559802897e-05
-3.46803084720639e-05
-4.64418347276949e-05
-1.71592783946071e-05
-1.81634024970362e-05
-2.80594593777515e-05
-2.94451205405424e-05
-1.2446856684886e-05
-4.19628088722459e-05
-6.55484451329033e-05
-3.584624856132e-05
-2.86217750214688e-05
-5.92178376327028e-05
-5.79704922098649e-05
-3.35691437688246e-05
-3.09070740544814e-05
-1.70720219623142e-05
-2.72911126800238e-05
-3.33137513543603e-05
-3.74773894067897e-05
-1.41629735722125e-05
-7.42605712002208e-06
-4.61461656720644e-05
-2.47374102687921e-05
-5.83607498512285e-05
-4.18044330420836e-05
-1.76575174866082e-05
-3.21809544785677e-05
-3.9511756168158e-05
-6.86456886386297e-05
-5.06485815934464e-05
-2.92793240235083e-05
-4.24938893701643e-05
-5.81522509972135e-05
-4.36891315424442e-05
-6.96945993499341e-05
-6.20021503685946e-05
-1.83248162440162e-05
-3.11230277183101e-05
-3.1691978933825e-05
-2.77381688202973e-05
-4.05883949913363e-05
-2.50233497649038e-05
-4.25113167376508e-05
-5.04519049500474e-05
-5.46045779451845e-05
-6.77421331070907e-06
-4.21302063232884e-05
-2.5507418165321e-05
-4.85815623590666e-05
-1.25979583584016e-05
-3.84381365568552e-05
-5.80023480366498e-05
-7.13839058026008e-06
-4.08540272723536e-05
-2.90366874273509e-05
-3.96110898490085e-07
-2.82351961568494e-05
-6.50974144554199e-05
-2.48304047632624e-05
-2.20596721894057e-05
-4.63208389439812e-05
-5.29419440314978e-05
-3.11194767885943e-05
-3.76697393525728e-05
-6.50787411329568e-05
2.36547041918045e-06
-4.63989731346739e-05
-4.18656614845954e-05
-2.12829817813103e-05
-3.75457956439314e-05
-7.03696108709847e-06
-3.03185710981062e-05
-3.65006638283035e-05
-4.6245035334369e-05
-5.05962013769419e-05
-8.13842505544799e-06
1.446534580373e-06
-5.26472124743258e-05
-1.5284944680131e-05
-5.136448941477e-05
-5.63042590715743e-05
-5.52462062209894e-05
-2.43494460140069e-05
4.8040878377332e-06
-2.05805102401235e-05
-4.17772064683852e-05
-4.20883060505411e-06
-2.82089027940672e-05
-6.21086645616456e-05
-2.11593914955099e-05
-3.08033757750726e-05
-5.45339164279951e-06
-2.42827861580046e-05
-4.94528176693285e-05
-5.47648977177972e-05
-2.23392892528796e-05
-6.06854105930026e-05
-2.77396524734779e-05
-2.89596206405804e-05
-1.89059555100294e-05
2.55532030903385e-06
-1.53904296395672e-05
-1.66449442096302e-05
-4.29036667547422e-05
-4.42425683731545e-05
-3.11488307430876e-05
-4.59480113563118e-05
-4.82540179791856e-05
-2.47465103339895e-05
-3.42167560449084e-05
-4.17221864552317e-05
-3.22280298709189e-05
-3.32934969361387e-05
-5.37750102565681e-05
-3.07076474165413e-05
-5.89029120508909e-05
-4.67414136296366e-05
1.48400057599915e-06
-3.2864800395392e-05
-3.79507958532294e-05
-3.38240878827368e-05
-4.22311007233867e-05
-2.98937613051194e-05
-4.63069859545156e-05
-5.41987928514533e-05
-2.06590739351212e-05
-3.42556843362095e-06
-2.85962887172504e-05
7.14380693981679e-07
-3.0878584896529e-05
-3.45937211227034e-05
-5.56507787078677e-05
-4.24405180470755e-05
-2.06304406989873e-05
-1.24748991130138e-05
-2.91702302898715e-05
-3.32979790882419e-05
-3.49090890837271e-06
-4.80408366657931e-05
-2.89825944847875e-05
-5.48597997434142e-06
-4.88663573348639e-05
-3.51610778887064e-05
-5.72514604004087e-05
-4.2121967891183e-05
-5.61448187664715e-05
-6.88507114490122e-05
-6.67126022384982e-06
-1.940115432305e-05
-4.76746584962676e-05
-4.2291014689018e-05
-1.09870440800583e-05
-3.59007545275556e-05
-5.76254675248938e-05
-1.92227516550518e-05
-1.77599291262212e-05
-1.97406348800511e-05
-1.18926437628146e-05
-4.03578314273222e-05
-4.71512393549028e-05
-2.7895937833474e-05
-4.26222853524811e-05
-4.93027044633668e-05
-3.28282655671442e-05
-6.51730341578935e-05
-6.92961172834833e-05
-1.60117019490685e-05
-3.13089731765685e-05
-2.58621072535907e-05
-4.51886895445968e-05
-4.19482209398821e-05
-4.02199103531039e-05
-5.51199399729611e-05
-3.81224943434763e-05
-3.68975715929648e-05
-2.7518908943578e-05
-5.5922245196309e-06
-4.34959737791262e-05
-5.24056857562646e-05
-3.75314203424347e-05
-6.51798008051997e-05
-4.87039272628881e-05
-1.22581730156806e-05
-2.52581084662948e-05
-7.38138176396469e-05
-4.18229384696931e-05
-3.27620148341995e-05
-3.73783874885483e-05
-5.79833298127129e-05
-2.36031524286696e-05
-4.73486484497044e-05
-2.41088912507041e-05
-5.18487258993958e-05
-9.5928986083468e-06
-1.4703030062925e-05
-3.65528509818867e-05
-1.26749335394373e-05
-3.94317154326118e-05
-1.89671891457573e-05
-2.08551153629875e-05
5.84177481307948e-06
-3.01853017052652e-05
-3.69337005842057e-05
-5.71340187517394e-05
-4.21727111067723e-05
-2.30191259439744e-05
-6.21916370078026e-05
-1.83745914889543e-05
-5.86073818822006e-05
-6.70705562206489e-06
-4.57493361874593e-05
-5.39443153450862e-05
4.37085331475359e-06
-5.84717013962614e-05
-2.23792846882776e-05
-3.07384579918946e-05
-6.24525123848329e-05
-3.81395539645317e-05
-3.63507956093148e-05
-3.9867177383753e-05
-3.6655987937776e-05
-2.6669869804688e-05
-4.99622048128753e-05
-2.85964043013013e-06
-6.6992283626655e-06
-5.48994785459064e-05
-3.18341998608421e-05
-7.59450967788336e-06
-2.92443897225847e-05
-4.82447869936309e-05
-8.64228102837505e-05
-2.96824228993239e-05
-3.89661809621329e-05
-3.77044833516802e-05
-2.22074029347793e-05
-4.61399291891235e-05
-1.91679359581016e-05
-5.21233160692123e-05
-3.29623242413791e-05
-2.28131368684266e-05
-5.9822309310064e-05
-2.89764369552445e-05
1.20809838441663e-06
-3.74442929096476e-05
-1.74185971712162e-05
-3.54058839771548e-05
-5.6066801972919e-05
-6.10811947195661e-05
-2.40804625711219e-05
-3.65062533538721e-05
-2.3488893111123e-05
-1.16302095559526e-05
-3.32927039574485e-05
-1.82203866476008e-05
-4.27744349385096e-05
-3.46491492683217e-05
-2.11421258358864e-05
-1.71785111213033e-05
-4.41842247488769e-05
-4.78924620811642e-05
-3.84480058845861e-05
-3.70021393090856e-05
-5.71955051275012e-05
-2.98177693060364e-05
-6.72918197103187e-05
-3.75847618972647e-05
-1.72316452318747e-05
1.04304420159357e-05
-3.58847277055298e-05
-1.18696203306544e-05
-2.34829266210771e-05
3.62547597536253e-05
-4.87031649549238e-05
1.69592093198036e-05
-1.89097124689289e-05
-5.11836664614881e-05
-2.74662678849526e-05
1.16075450557954e-06
-3.81749204423757e-05
-7.25781398286589e-06
-7.74259428284092e-06
-1.37208618898061e-05
-3.89181423814688e-05
-2.03960167129596e-05
-4.4885208700873e-05
-6.3946956464647e-05
-2.64900369749002e-05
-3.64847558054614e-05
-3.5812098286344e-05
-1.68069514504255e-05
-2.90920083100332e-05
-3.82924407564064e-05
-2.9001545637359e-05
-4.58508409746157e-05
-4.213539539388e-05
-4.70838437856911e-05
-6.14062198672446e-05
-1.06252669956639e-05
-5.03444030950857e-05
-4.34651719873478e-05
-2.01874647719483e-05
-3.44948955161036e-05
-5.12063531693504e-05
-2.04856610073624e-05
-7.1736724552309e-06
-4.13998601318114e-05
-2.50348318098532e-05
-2.8704587842037e-05
-1.28693589508548e-05
-1.33090883649943e-05
-4.84283841272701e-06
-1.44415363368319e-05
-3.43821440426938e-05
-4.9440201851689e-05
-1.12730523389785e-05
-2.69705408158354e-05
-1.09468644257363e-05
-4.49300156761962e-05
-3.98892883941676e-05
2.45007485924801e-05
-6.8623063076108e-05
-3.81376910843879e-05
-2.75657647956847e-06
-6.53965591078676e-05
-3.25120197675316e-05
-4.6407666844664e-05
-5.73569018449578e-05
-5.89427675414448e-06
-4.83396611231787e-05
-5.29367210767117e-05
-5.35112949559383e-05
-3.66763971932124e-05
-2.11356436467415e-05
-2.83348333693825e-05
-3.55841396911719e-05
-3.23234259057244e-05
-2.59571462940995e-05
-1.45889473070563e-05
-6.13121005960321e-05
-1.30449253104184e-05
-3.74605668788909e-05
-4.8218672279859e-05
-4.15725762071069e-05
-3.9599808958806e-05
-2.76510156662166e-05
-3.63993764996702e-05
2.26881046679357e-06
-4.14268464016962e-05
-5.2808958618202e-05
-4.32831975604839e-05
-5.07485885081565e-05
-7.65798874963007e-06
-3.91739662101836e-05
-1.23137362988542e-06
-1.87891870236642e-05
-6.23007321272197e-05
-5.0008893469588e-05
-6.09199653588257e-05
-3.94988345697536e-05
-4.47337320676004e-05
-4.19152950475281e-05
-1.95588861444138e-05
-8.18844034601718e-05
-3.89824238306839e-05
-3.51079810337021e-05
-6.24445793837451e-05
-4.83849792540543e-05
-7.64883850651649e-05
-3.37562439253883e-05
-5.09141832693432e-05
-2.10301814428171e-05
