# Supplementary material for: Research on computational propagation and identification of mine microseismic signals based on deep learning
Source: PLoS One. 2025 Oct 22;20(10):e0334641. doi: 10.1371/journal.pone.0334641 (PMC12543183; doi:10.1371/journal.pone.0334641)
Supplement: S7 Data — (ZIP) [file pone.0334641.s007.zip › 000100900001384.xlsx_0.txt_24.txt.txt]

-1.11967753956907e-05
-6.2597263765379e-05
-8.29541208396225e-06
-7.08585608569363e-06
-4.3299900997488e-05
-1.83805006163939e-05
-2.29013857423453e-05
-4.41724099611894e-05
-2.11990733581446e-05
-7.84788253435033e-05
-3.63110869142082e-05
-1.67041918526707e-05
-3.25846720071371e-05
-7.30177825321053e-05
-2.24282755045781e-05
-5.7226582616214e-06
-5.06260472227077e-05
-7.69729024213668e-06
-4.1933386704766e-05
-3.3029748665948e-05
-1.28526650832282e-05
-1.5349530191066e-05
-4.99154151377798e-05
-5.19524572512657e-05
-2.17447910264425e-05
2.8381921291531e-06
-1.20458207155152e-05
-5.04019597950098e-05
-1.87398034629256e-05
-5.51235593953228e-05
-3.23208773984204e-05
-4.24180116006269e-05
-4.0299220348177e-05
-2.62549851475579e-05
-2.23740630506227e-05
-4.22267933770274e-05
-6.96808420789866e-05
-1.86170635563909e-05
-3.15563258718047e-05
-5.45014953548764e-05
-6.51075028144987e-05
-1.39183618078895e-05
-3.59245585267281e-05
-2.32199556381582e-05
-6.9877071666659e-05
-4.16872385835296e-05
-3.91482351162055e-05
-1.26804193671568e-05
-3.04929043751742e-05
-3.51335706744897e-06
-1.00030321173172e-06
-4.41031604823626e-05
-1.93773519969206e-05
-1.4354019081124e-05
-4.77737715272913e-05
-5.97012730944432e-05
-2.62317027513279e-05
-3.70338595332834e-05
-3.54685381955255e-05
-2.71933200603193e-05
-3.23234177364546e-05
-2.71783388704737e-05
-7.0073956851352e-05
-5.13331897226253e-05
-3.56990755876313e-05
-2.98131843510897e-05
-2.52704245247695e-05
-2.55441868348999e-05
-1.02886797548576e-05
-5.18716215632207e-05
-5.09615807112429e-05
-6.75171400523663e-05
-5.16207466998318e-05
-4.61306809009675e-05
-2.14327524965172e-05
-4.70984246347165e-05
-4.79466578655649e-05
-3.03930574137127e-05
-4.52318538431899e-05
-2.65528933726469e-05
-2.56265463396578e-05
4.47801140624044e-06
-5.32007978068523e-05
-1.94406042740112e-05
-5.16824858163918e-05
-3.77653717653727e-05
3.82526018309881e-06
-3.7462443462777e-05
-1.09523468570306e-06
-3.33756791478042e-05
-2.02124989469785e-05
-5.0361966397656e-05
-2.26376615427396e-05
-4.49582834268048e-05
-1.03600239838721e-05
-3.96364472280712e-05
-4.48941784179301e-05
-5.11312642592207e-05
-2.79807929776179e-05
-2.9328147579167e-05
-1.34654075228774e-05
-1.31806986056348e-05
-4.19411769344407e-05
-3.60774962857154e-05
-5.09558691582874e-05
-1.81174556112371e-05
-2.89326070442585e-05
-2.75372189614706e-05
-1.49043138222001e-06
-9.43320761373986e-06
-8.73851910504204e-05
7.27085175532536e-07
-2.68180243355756e-05
-4.90103355762861e-05
-6.34182246467773e-05
-3.23269907440348e-05
1.91700887382533e-06
-4.72844483690307e-05
-2.2596016656644e-05
-1.31150561145703e-06
-3.51846237813667e-05
-1.04332237525924e-05
-2.96633568553141e-05
-3.4633493847691e-05
-3.52358870650876e-05
-1.9546397609276e-05
-3.52022758227198e-05
-7.42377381073437e-05
-5.14802924217702e-05
-4.70992618842251e-05
-5.30160380144629e-05
-8.29348712742116e-05
-2.04949127741322e-05
-3.41899529780662e-05
-1.29674931823481e-05
-3.1163377605884e-05
-2.69059693816665e-05
-4.66068380211241e-05
-1.28165425780347e-05
-1.70523206455604e-05
-4.39803196659094e-05
-7.70038089853047e-05
-5.77457588466764e-05
-5.94333537259843e-05
-4.00891747651883e-05
-4.73349243026513e-05
-4.70652434697105e-05
-2.83688809785979e-05
-1.20688009349453e-05
-4.74859337578982e-05
-3.46470666282609e-05
-3.78235274007055e-05
-9.96332724853161e-06
-2.08085552633112e-05
-3.85555720436969e-05
-3.59872262406075e-05
-2.4108935354431e-05
-3.38438204850743e-05
-7.87958638059035e-05
-4.3573791865265e-05
6.92043895202852e-06
-2.72306223245634e-05
-3.6857009667025e-05
-5.55613073498537e-05
-6.5518505749687e-05
-4.38976366688652e-05
-2.62933936520455e-05
-1.79422504559768e-05
-3.02974323384189e-05
-2.84630885050273e-05
-4.31433923302343e-05
-3.18994753742566e-05
-3.50647075415983e-05
1.82814915966802e-05
-6.17601271959554e-05
-1.65218452580897e-05
-4.03822821415893e-05
-1.20899237521969e-05
-4.59587412614546e-05
-2.6924057955215e-05
-2.57310871055602e-05
-2.17096106116002e-05
-3.98014621501987e-05
-2.95623806357388e-05
-2.44773116079968e-05
-2.2223365491895e-05
-2.17285873022356e-05
-2.31992406601959e-05
-6.14253938884442e-05
-1.18202012618783e-05
-3.40505280901131e-05
-4.9644695917207e-05
-5.51948571145667e-05
-2.8716190344771e-05
-3.3243210670113e-05
-1.04132214483235e-05
-2.50105677828259e-05
-2.8305827813942e-05
-6.80262162208e-06
-5.73069205084117e-05
-1.42525400142501e-05
-7.7815364319508e-05
-1.45633189107393e-05
-6.59325938375763e-05
-1.27532947508762e-05
-1.82694650473976e-05
-3.01079077252579e-05
-5.09029248009824e-05
-5.52829107621112e-05
-2.70955034311331e-05
-5.82610672665907e-05
-2.71752406018042e-05
-3.90329996982452e-05
-1.56974262882052e-05
-7.3793055565099e-05
-3.52252574600759e-06
-4.32731545145425e-05
-8.55984789386285e-05
-3.77237625903549e-05
-4.49556524793823e-05
-4.3051418336941e-05
3.09419398744374e-06
-3.12782729169917e-05
-2.14253205115693e-05
-9.17071906450188e-06
-4.70946416506046e-05
-3.76841778642342e-05
-4.09192394810191e-05
-5.21197000061603e-05
-4.43865892788418e-05
-2.63596892514164e-05
-4.33313722760854e-05
-4.71317422566808e-05
-6.63157452876036e-05
-9.00340370801198e-06
-3.23402113171668e-05
-4.34328859041091e-05
-2.2186197695106e-05
-4.6779291830093e-05
-4.80687679309947e-05
-3.96912772811954e-05
-3.30814072099052e-05
-2.62351892649367e-05
-1.3387684649585e-06
-7.46604300622978e-05
-3.81949718164469e-05
-4.14496401938583e-05
-1.83224336775247e-05
-3.76451832370879e-05
-5.97489991283509e-05
-4.53522558770051e-05
-4.8765444771365e-05
-2.74777579241633e-05
-4.34069946735617e-05
-1.63611904727193e-05
-2.10448017094453e-05
-4.49456498644476e-05
-2.85623700447589e-05
-4.90195033665666e-05
-1.61550951157426e-05
-3.95119500396949e-05
-4.32542216003306e-05
8.25225356786461e-07
-2.44673558795601e-05
-3.54663098725141e-05
-4.00201241889716e-05
-4.90912863753604e-05
-2.15226370592369e-05
1.14438250068177e-06
-3.06808276173114e-05
-6.1153082400348e-05
-2.41468610290925e-05
-1.90043106396531e-05
-7.25292799535217e-05
-1.66829673292227e-05
-3.69522664024479e-05
-5.5775178224737e-05
-6.16008047109858e-05
-4.16597386389989e-05
-4.70740237885071e-05
-4.75123895686296e-05
-1.4797565014404e-05
-7.23155268767373e-07
-3.66232672040526e-05
-3.35890687585274e-05
-2.93749075397045e-05
-5.6028737775463e-05
-6.30278485470364e-05
-4.69517298150366e-05
-5.19518376518033e-05
-3.53318614862271e-05
-4.67164562759255e-05
-5.67390207421961e-05
-6.73438351762269e-06
-2.41861764933527e-05
-3.28045483237471e-05
-1.61775984346793e-05
-3.19047438570148e-05
-2.95652599961149e-05
-4.90230398976737e-05
-4.3012387855597e-05
-3.59210255600379e-05
-4.97620636459087e-05
-7.66227854062263e-05
-5.02343063648896e-05
-3.50070340746432e-05
-3.97693910409019e-05
-1.76756810702013e-05
-2.88414810082741e-05
-3.65633017129082e-05
-5.29238209324024e-06
-5.20213571803344e-05
-3.18360859979701e-05
-4.62200983180057e-05
-3.71048974371561e-05
-4.81587468449829e-05
-5.2127277909212e-05
-5.18291377917248e-05
-4.70799949680518e-05
-4.54457979467622e-05
-6.88172691466385e-05
-7.7857139343627e-05
-1.19532788276176e-05
-5.61045315926299e-05
-3.40403445395072e-05
-3.04140216676724e-05
-1.37823768830759e-05
-1.8374792971426e-05
-3.16189063084097e-06
-4.98380452203285e-05
-2.17778410506006e-05
-5.26942362217014e-05
-2.87933163312613e-06
-4.09214200161081e-05
-3.52250662806912e-05
-2.27015446873846e-05
-4.03541703639813e-05
-2.66386968764856e-05
-2.21551701309961e-05
-7.21064006995375e-05
-2.51538176757532e-05
-2.5548944151947e-05
-5.47329891225765e-05
-1.43153204564284e-05
-6.64808015523042e-05
-2.96334951671833e-05
-1.04863634982509e-05
-5.92330077602031e-05
-1.56698306514476e-05
-4.95850029225899e-05
-7.96784989894947e-05
-1.95051661483911e-05
-3.69561542588884e-05
-2.25925218329878e-05
-3.34449644049349e-05
-2.87208764466935e-05
-3.86596413794743e-05
-2.95318316818756e-05
1.21165070856806e-07
-2.75365762784782e-05
-3.85435066177987e-05
-3.06065747137796e-05
-4.62260230910461e-05
-3.47580651832419e-05
-4.75979358300235e-05
-2.45219324658081e-05
-3.66424614584336e-05
-4.97142230507325e-05
-1.26584039029984e-05
-3.60605561021676e-05
-9.365186174659e-06
-3.07813995781591e-05
-3.97567239751396e-05
1.26679255032143e-06
-4.48915457400615e-05
-2.8771588603179e-05
-3.22006916855085e-05
-2.58039570450751e-05
-4.09652610968948e-05
-2.93610801934424e-05
-4.80277594691802e-05
-1.03545244189373e-05
-2.19414480967345e-05
-1.83518296549812e-05
-2.72307575802332e-05
-1.06592878186408e-05
-4.30937530318642e-05
-1.55167100108215e-05
-7.84713152304091e-05
-1.11710802839049e-05
-3.70586326479833e-05
-4.76883646498915e-05
-4.12030336029766e-05
-2.01381135379925e-05
-3.79099780976608e-05
-3.8147537169843e-05
-9.97668874967035e-06
-2.60739175582331e-05
-5.89704777609491e-05
-2.96207101120479e-05
-2.53993325041107e-05
-3.42711657231363e-05
5.48375093753536e-06
-3.00096438325707e-05
-4.2197963716812e-05
-3.8410906644517e-05
5.13968371132752e-06
-4.82215527613809e-05
-5.20878293550135e-05
-4.87556751581747e-05
-6.33788768885533e-05
-3.58373541589343e-06
-2.67279636555909e-05
-2.83977844511809e-05
1.6299619514266e-05
-1.61393568785576e-05
-3.57324363415666e-05
-6.52893246494779e-05
-3.73937704543799e-05
-3.66115150859178e-05
-2.20929140322463e-06
-2.34651528123222e-05
-4.34758762238802e-06
-4.91936605182707e-05
-5.35993520659585e-05
-4.14298384290909e-05
-4.75460582946918e-05
-3.93365463611032e-05
-4.69146151987865e-05
-4.36726319913018e-05
-2.3129391977509e-05
-2.17590843557785e-05
-4.57761502936853e-05
-7.53540861032661e-05
-1.01877743295464e-05
-1.93782257937509e-05
-1.94587456748035e-05
-5.0354740107662e-05
-2.62798898577412e-05
-4.01860194106828e-05
-5.2482891961186e-05
-1.9804641499968e-05
-2.77843564559666e-05
-9.37186605521345e-06
-3.89172508425628e-05
-6.28548191061427e-05
-3.36680214833465e-05
-4.75580695852484e-05
-4.60551818049039e-05
-1.11486312654778e-05
-1.87457816044913e-05
-9.81980348950783e-06
-3.17710750381338e-05
-4.24307234118083e-05
-1.6423591913206e-05
-2.02084767621944e-05
-6.10246915085666e-05
-3.35538318412476e-05
-5.04705030069774e-05
-2.48315857873921e-05
-4.18101701635398e-05
-5.77392969165414e-05
-3.85296315299451e-05
-2.50222492895845e-05
-3.70538432981755e-05
-4.18558501425702e-05
-4.68990609127035e-05
-7.58652051568751e-05
-3.50539347839354e-05
-5.94586957958604e-05
-1.03748512715718e-05
-4.20864089405644e-05
-4.34067957876235e-05
-5.06945175705371e-05
-5.45033081612577e-05
-4.31278308424604e-05
-1.67443764085661e-05
-4.20283855049852e-05
-1.05075808512187e-05
-3.87760046691623e-05
-6.16349296293391e-05
-2.71948234748529e-05
-3.58224225611529e-05
-3.52567123049363e-05
-2.29210096514934e-05
-1.35088518027782e-05
-4.71853112947299e-05
-3.13165364536943e-05
-6.71551011444848e-05
-2.1539084796394e-05
-2.27742592968952e-05
-5.15227080643771e-05
-2.63698497115419e-05
-1.19556809272985e-05
-5.58160784541094e-05
-7.39314291093569e-06
-3.15933702322453e-05
-8.10670721837322e-05
-1.71874961935584e-05
-9.14695113820602e-06
-1.24440028474854e-05
-2.09512704879855e-05
-6.77473622661595e-05
-3.62446693024172e-05
-3.34001549809433e-05
-6.58339728058624e-05
-3.33976637937498e-05
-2.28996944494454e-05
-6.06423991282114e-05
-2.68687673503226e-05
-3.97043351469893e-05
-4.75817169178054e-05
1.65383092924792e-05
-1.68605390376678e-05
-2.06377147699418e-05
-2.40321233203288e-05
-1.83510785570264e-05
-3.6505900166089e-05
-1.5885782040551e-05
-2.88369139776441e-05
-3.94817078125582e-05
-2.40275512296986e-05
-4.41608613529652e-05
-4.28594416730028e-05
-5.6515706693813e-05
-4.02455794552222e-05
-1.91030180392967e-05
-2.66034575018151e-05
-4.14615044628913e-05
-1.6679736599822e-05
-4.11346491005658e-05
-2.32566905910177e-05
-2.33689619128371e-05
-4.8055492518261e-05
-1.71544378994909e-05
-3.21809651962262e-05
-3.48364554151483e-05
-5.55854557673093e-05
-4.58175990652059e-05
-3.06984644434464e-05
-7.31282998399224e-05
-4.53387846264171e-06
-4.12084713630753e-05
-4.6943714677048e-05
-2.33688514747226e-05
-3.33615085524745e-05
-3.66026479281238e-05
-3.44731880120708e-05
-3.2968682733744e-05
-3.76006706167227e-05
-2.52631435316746e-05
-4.40590875171647e-05
-5.25031829058516e-05
-5.98233058235026e-05
-6.38879856538375e-05
-3.72941267051377e-05
-4.86899651152938e-05
-3.55198441672575e-05
-5.65564531988697e-05
-5.47361850420832e-05
-2.76385771003765e-05
-1.99941824022112e-05
-3.00489880356233e-05
-2.71403620666848e-05
-2.40717440988338e-05
-6.59005494697128e-05
-5.42140079426763e-05
-3.61785882315954e-05
-2.56950572517963e-05
4.07343740683093e-06
-2.37043497254551e-05
-4.10418163960566e-05
-4.97395188235036e-05
-6.05810773511738e-05
-1.67725856693818e-05
-6.87491348413215e-06
-1.24922169326217e-05
-2.05767550006021e-05
-2.86649029785166e-05
-2.64712527244596e-06
-3.53294362094111e-05
-8.17392327697345e-05
-1.8614697240991e-05
-5.48445683515719e-05
-4.28063278472074e-05
-2.68904446836324e-05
-2.97557350597684e-05
-3.62430245357816e-05
-2.17938095096884e-05
-1.25988404658147e-05
-5.6796189788607e-05
-4.7872611261232e-05
-4.70510525671366e-05
-2.50623250286488e-05
-2.80108732576255e-05
-3.07948151918634e-05
-2.34933371028819e-05
-3.83322186918458e-05
-4.67582134047143e-05
-2.92752642435532e-05
-5.67206426068082e-05
-3.20619408435041e-06
1.89016988456737e-05
-8.22381614889932e-06
-1.62352543928398e-05
-6.00403359883612e-05
-3.13900454927018e-05
-2.57783887851592e-05
-2.9104431763037e-05
-6.32161792964984e-05
-2.18168538158249e-05
-1.77099194453466e-05
-3.56834184075794e-05
-2.29026445198534e-05
-2.97506266226804e-05
-3.13189801837969e-05
-1.36950882352356e-05
-4.84758982854978e-05
-1.71495275549925e-05
-1.72627732920515e-05
-3.85457948616239e-05
-3.24603783757223e-05
-3.86525102405747e-05
-4.64162206980289e-05
-2.79976721057948e-05
-9.56697023470542e-06
-3.66524889330344e-05
-2.64163630074661e-05
-5.73438046089818e-05
-2.25430792055855e-05
-4.7369283703462e-05
-3.67359345231602e-05
-6.46636568796098e-06
-7.06523063149776e-05
-2.76581828443369e-05
-5.67898356654792e-05
-5.52405020175805e-05
-2.2629335405782e-05
-7.80751104778825e-05
-2.7285689111092e-05
-6.99179884791498e-05
-5.13715497321484e-05
-1.35442158644995e-05
-2.630622739747e-05
-5.28982784970018e-05
-4.6613848053375e-05
-2.73767090880157e-05
-3.21541435238583e-05
-4.72185219277682e-05
-3.79895170237442e-05
-5.20859068356049e-05
-5.72348024045892e-05
-5.14714505934369e-05
-2.19732579624729e-05
-4.66990666109081e-05
-3.68933402276741e-05
9.72328579240731e-06
2.18326968577498e-05
-2.44546928297828e-05
-2.19211472669008e-05
-1.72242464164228e-05
-5.96520878501291e-06
-3.24396317626424e-05
-2.59509909254806e-05
-3.53804350641269e-05
-1.60276165787662e-05
-4.36993350656278e-05
-8.36656261725111e-06
-4.26211485696674e-05
-5.7285433895642e-05
-5.02942678005076e-06
-2.49915335655894e-05
-4.30381816071217e-05
-4.11668040191729e-05
-2.04399519918907e-05
7.93933625545151e-07
-9.48924756694323e-06
-1.95535425837962e-05
-2.91458503914096e-05
-2.26162647942071e-05
-2.79204913461413e-05
-1.65181736912875e-05
-6.50142571637331e-05
-4.6377435156036e-05
-1.01789828969201e-05
-4.73485122410694e-05
-4.46737716296446e-05
-2.85305856607701e-05
-4.38694740055866e-06
-4.64332165133935e-05
-1.69481894251007e-05
-5.1867344860706e-06
-3.71131492601045e-05
-3.57060372607407e-05
-1.45321713606809e-05
-3.18139560512697e-05
-2.66910395300796e-05
-3.68475623865164e-05
-5.76149468952314e-05
-4.87418419023087e-05
-9.16779323137106e-06
-6.85719605876614e-05
-4.81457288953717e-05
-3.78233840391844e-05
6.17200698076022e-06
-4.8136265418956e-05
-3.18056001376971e-05
-3.57524947324658e-05
-2.91118969646581e-05
-3.50057587246658e-05
-3.17854086487937e-05
-4.94303512906638e-05
-6.96216514743442e-05
-7.99688468539402e-05
-1.15590999145751e-05
-1.80698521781609e-05
-3.66163889168871e-05
-2.41356524325466e-05
-4.90202302600606e-05
-1.47824742552669e-05
-2.45057204570547e-05
-4.0244815375634e-05
-8.46458960442839e-06
-4.46104754064603e-05
-3.64766747476214e-05
-2.49324301263503e-05
-2.08365882254606e-05
-5.22837311972911e-05
-1.64200298208284e-05
-2.81764192005471e-05
-6.20263124057068e-05
-4.15772206624587e-05
-6.6580870355823e-06
-1.74806892471357e-05
-4.04090567899475e-05
-2.18134885198307e-05
-4.3576207591408e-05
-5.75941210319411e-05
-3.43812591970533e-05
-1.60433319867244e-05
-3.66953615786728e-05
-6.05761086679382e-05
-1.83141481480819e-05
-3.75765299139024e-05
-3.58105145249133e-05
-2.76373321057029e-05
7.3381051945004e-07
-2.97000893000651e-05
-2.72016431247407e-05
-2.64393397964599e-05
-3.66791793740082e-05
5.79429014428399e-06
-1.06894160787349e-05
1.33006713139555e-05
-5.97531922865141e-05
-3.90103150819685e-05
-2.70526991391781e-05
-2.40245791401695e-05
-5.13660695557786e-05
-7.88044259723788e-05
-1.16372906290379e-05
-6.53459936841676e-05
-2.83287739038713e-05
-2.64306553707427e-05
-4.33332481630909e-05
5.35676717964599e-06
-5.69760941013441e-05
-4.6685543879293e-05
-8.48675191940628e-06
-5.1921951221358e-05
-4.57274483323734e-05
-4.04094780691283e-05
-9.58877847849521e-06
-1.26621431819333e-05
-1.14597322043821e-05
1.64954116186622e-05
-1.09466053666408e-05
-5.84302829402226e-05
-2.98539143573561e-05
-2.8537810432287e-05
-4.24049124809164e-05
-4.93460329424389e-05
-2.18028147877305e-06
-1.76541545286116e-07
-2.25307262498306e-05
-3.94327837267226e-05
-2.70754609383533e-05
-4.11583915919591e-05
-1.83906638032111e-05
-5.38677637531162e-05
-5.46223827107271e-05
-5.38722597249157e-05
-5.33657847195628e-05
-7.82025333299295e-06
-4.47448787328822e-05
-8.11523091794633e-05
-3.27420026757666e-05
-2.45225790016439e-05
-4.09393949268979e-05
-2.98417537203188e-05
-4.75942107359161e-05
9.61540081112893e-06
-4.3858871740842e-06
-4.68667824627621e-05
-1.90056903141189e-05
-2.90853948003572e-05
-2.96674681029415e-06
-1.38671694149396e-05
-2.07734750063955e-05
-7.57065016628755e-06
-3.54728689574539e-05
-4.14371474599141e-05
-3.88549683250102e-05
-5.83521226728928e-05
-7.21122659947803e-05
-8.50423731596233e-06
-2.75043086861419e-05
-2.89780131572725e-05
-4.29017519784328e-05
-3.72264065464091e-05
-2.42093618063257e-05
-2.55578778019746e-05
-4.65142010710101e-05
-4.0049458054412e-05
-4.35855700048322e-05
-1.82413816146056e-05
-6.15379071631571e-06
-4.03773988892355e-05
-3.9326266027346e-05
-3.42996638887194e-05
-3.08940681819357e-05
-1.87079293588883e-05
-1.94148345515476e-05
-7.78008801130063e-06
-2.63909448454701e-05
-4.21912150676987e-05
3.78144980141454e-06
-4.90590480249635e-05
-5.64750286266913e-05
-4.28952568185708e-05
-3.64572702791543e-05
-3.94123403095304e-05
-1.83737429401117e-05
-3.29065336454806e-05
-5.59280505665463e-05
2.11691949436176e-06
-2.89455162905502e-05
-5.62758384551434e-05
-4.11292821697398e-05
-1.89841940867614e-05
-3.55335569188083e-05
-4.78985285937632e-05
-3.77966107757865e-05
-2.87239220970187e-05
-3.53811896600419e-05
-2.97754889489126e-05
-3.76232736524756e-05
-1.43830263327824e-05
-4.02734243323152e-05
-1.63176868775869e-05
-2.64948766188186e-05
-4.10287546209205e-05
-8.39403431735132e-06
1.82634837514307e-05
-3.4938523082594e-05
-4.07488873144997e-05
-3.65931889219968e-05
-9.31171470042485e-07
-5.34753135171756e-05
-4.0621216918188e-05
-3.91302394310694e-05
-6.51757154102364e-05
-2.89777800965355e-05
-6.28098753335282e-05
-1.48964691931463e-05
-4.92705104063668e-05
-2.0429896767193e-05
-3.07486823824852e-05
-2.9209812620157e-05
-3.17811470789442e-05
-2.93423866347406e-05
-4.7091372269273e-05
-4.74313328803954e-05
-4.68041129722392e-05
-1.57478381667128e-05
-1.59264683585273e-05
-3.68340853423231e-05
-2.99940501474653e-05
-3.66412909117119e-05
-5.00962582798837e-05
-3.58222180357047e-05
-1.74761737046957e-05
-1.09588392895978e-05
-4.1802662357631e-05
-3.80776394762601e-05
-4.25137264188941e-05
-1.99703267519619e-05
-4.10593114313064e-05
-3.86569884278844e-05
-4.3430635587046e-05
1.42179044641216e-05
-6.84778130587933e-05
-3.23488335630891e-05
-1.48280308826995e-05
-7.73035855986293e-05
-2.27846407369977e-05
1.92409495357065e-05
-1.56180651918683e-05
-6.84413395164561e-05
-1.95257150866163e-05
-3.18168815939177e-05
-3.64979342121705e-05
-1.28964475080852e-05
-4.33542101216076e-05
-1.19499098091861e-05
-4.73213506608706e-05
-3.50833178226613e-05
-4.28908783628678e-05
-2.31982722906133e-05
-5.89973859246122e-05
-2.16236510470204e-05
-5.00301192562323e-05
-7.69851819630677e-05
-2.14608786356395e-05
-3.39859112338231e-05
-4.86742616121648e-05
-3.57486998454295e-05
-1.99152811279694e-05
-4.43183723819863e-05
-1.3796411805177e-05
-1.3403615047844e-05
1.13855839038282e-05
-3.71350057003365e-05
-1.32031531077744e-05
-4.23520214781014e-05
-3.18376979672616e-05
-3.569897960728e-05
-2.33844081857546e-05
-4.60313018917313e-05
-2.88132621675168e-05
-4.18424709238352e-05
-5.27857697000362e-05
-3.86185922671463e-05
-3.65812756639045e-05
-3.54443325289751e-05
-1.42840229269024e-05
-2.26502478237557e-05
-6.31898516784736e-05
-4.05655919527068e-05
-4.24212686214262e-05
-2.39780181194002e-05
-3.27577629610483e-05
-3.72000989956358e-05
-5.89246899100991e-05
-3.58842399844788e-05
-5.11442954162296e-05
-3.97137117796085e-05
-4.49124346360297e-05
-2.6878241286184e-05
-4.29010955119071e-05
-4.49793893323915e-05
-3.67119882884311e-05
-3.51280085052017e-05
-3.30250296977861e-05
-1.68271138793586e-05
-1.92367438517512e-05
-3.8334727263923e-05
-3.08192482613171e-05
-5.6972814672046e-05
-1.46034109991537e-05
-4.05597403477545e-05
-2.60696578356368e-05
-2.87502639837066e-05
-8.52997920592121e-06
-2.97726288345816e-05
-6.12424138932597e-05
-1.45758064486947e-05
-4.91265098560011e-05
-1.75396589855895e-05
-7.60157216936238e-06
-3.79546238741545e-06
-6.06885022671711e-05
-2.68924166545556e-05
-7.61889762182152e-05
-5.1787086805702e-06
-4.58583905159369e-05
-4.34474225899345e-05
-3.13182855935242e-05
-2.89100439621309e-05
-4.18926444477381e-05
-2.8305991192457e-05
-2.15975320488657e-05
-3.21115043717699e-05
-3.28011426789255e-05
-2.54505188045039e-05
-5.13947199205093e-05
-2.44694184293473e-05
-3.01749633269054e-05
-2.44044483045046e-05
-8.0128517179237e-06
-5.37951177988848e-06
-4.86697324533893e-05
-3.32227182905656e-05
-5.93907326989317e-05
-4.77779251623281e-05
-5.07124093157878e-05
-2.40604353735906e-05
-1.50099129020276e-05
-6.48286470776794e-05
-1.62075660708087e-05
-3.84860133553073e-05
-5.40723440696695e-05
-3.27477515713238e-05
-1.23799457481052e-05
-3.94994039064931e-05
-2.71027831628501e-05
-5.24903498729663e-05
-5.05396279460209e-05
-3.99308331548887e-05
-4.86532951230769e-05
-2.87790442432408e-05
-1.35313167569846e-06
-4.0599052240043e-05
-5.61954951848805e-05
-2.46095727881432e-05
-4.68722516198012e-05
-4.96017310658309e-05
-3.69729396617441e-05
-1.23645128501576e-05
-3.14109848132557e-05
-3.81689612616826e-05
-2.74482667069566e-05
-2.80159877917552e-05
-2.60044371147639e-05
-3.08907902377293e-05
-2.53655493025657e-05
-4.74628138140523e-05
-4.26450017465197e-05
-6.27500230225366e-05
-5.31586464377144e-05
-5.05763206608295e-05
-1.55403118986119e-05
-1.67293066977625e-05
-6.11446837167582e-05
-4.73442445614477e-06
-1.61120813182472e-05
-3.24325451374786e-05
-2.58298262649872e-05
-3.48967759303176e-05
-4.18641747721049e-05
-3.97460698631595e-05
-3.09300842523113e-05
-2.01293536494414e-05
-3.026094344138e-05
-8.97339044693746e-06
-4.33565576474732e-05
-2.87175823277071e-05
-2.07597685760627e-05
-2.59743103471336e-05
-5.49763078762301e-05
-3.65872571522083e-05
-3.79858556833064e-05
-5.19072005728488e-05
-6.72797004553453e-05
-8.25554283007653e-05
-5.60629772218502e-05
-1.10149783269315e-06
-6.07981497753168e-05
-5.86195686458058e-05
-5.25067230830795e-05
-4.83131497635133e-05
-9.72724188395498e-06
-3.0351072282226e-05
-6.00906057644598e-06
-3.04306156917722e-05
-7.33145306297029e-06
-1.84128413795514e-05
-4.58017579472305e-05
-5.32239799401418e-05
-1.97275798471121e-05
-4.32693123730388e-05
-5.1723569399671e-05
-3.42427792984908e-05
-2.87311752373436e-05
-3.51494120775686e-05
-2.70847442490626e-05
-3.64715045582467e-05
-1.66426427563027e-05
-4.06786307317575e-05
-4.88308464563296e-05
-7.63740200159334e-05
-4.69294850760527e-05
-2.32129098337277e-05
-5.234262319754e-05
-1.93130665265375e-05
-6.973143533709e-06
-2.31838973994106e-05
-2.37829583064308e-05
-4.76071918630299e-06
-1.67680570445151e-05
-2.15225210087021e-05
-3.65287962987288e-05
-4.2834739059701e-05
-4.0920637670769e-05
-2.35638186716911e-05
-3.54131747878432e-05
-4.24998207504593e-05
-4.04461300571088e-05
-2.56207728435204e-05
-4.55980684050705e-05
-5.18500513322189e-05
-6.84552423499602e-05
-3.11248955254519e-06
-5.45545169378963e-05
-2.43947209286532e-05
-3.13231125100353e-05
-3.90630487546143e-05
-4.51727987343747e-05
-1.28817751887039e-05
-5.738328903562e-05
-4.91976794088554e-05
-4.16080415847798e-05
-4.03173540959847e-05
-2.85760060931664e-05
-2.54850988916579e-05
-3.00661857466161e-05
-3.95847970846168e-05
-1.22741443720995e-05
-2.96491153719287e-07
-2.28580722733371e-05
-3.67252056703403e-05
-2.92852788195959e-05
-2.53204049113353e-05
-6.03708888626113e-05
-3.92603412688272e-05
-2.51612706557734e-05
-8.2216200459226e-06
-2.3245264856866e-05
-3.28056222627707e-05
-1.19965462329311e-05
-6.59014081182756e-05
-4.49985172583231e-05
-5.4335545179601e-05
-4.91571777400632e-05
-2.7947358676802e-06
-5.43961251994602e-05
-1.74956487900078e-05
-5.15776530608379e-05
-4.84187589708781e-05
2.0481544407898e-06
-2.07021642579927e-05
-2.57450384032411e-05
-2.18331956007183e-05
-4.04707347358528e-05
-5.23193348203167e-05
-6.16680521295614e-05
-4.31141963360533e-05
-3.70711197078155e-06
-4.33724269732556e-05
-4.70943518552966e-05
-2.15161128062476e-05
-4.16622478669084e-05
-3.53631627593134e-05
-1.94111264364642e-05
-4.33671633629928e-05
-3.58783389649736e-05
-4.94789458323792e-05
-5.47276765997518e-05
-1.5543572417638e-05
-4.04854316782361e-05
-5.43343967780183e-05
-1.44992679850819e-06
-5.00758745625301e-05
-2.00768846708406e-05
-4.57450974468831e-05
-3.61507493554357e-05
-4.67862114248215e-05
-2.52687814878852e-05
-5.43682271501258e-05
-4.22581974047035e-05
-2.24845358907439e-05
-6.41216538518069e-05
-4.26809828208187e-05
-3.65773581766759e-05
-3.57858217551197e-05
-3.11122971540156e-06
-5.85825336136302e-05
-2.85642467437675e-05
-1.8600971006597e-05
-4.36745720832096e-05
-3.10123998531426e-05
-3.27063419808567e-05
-1.09153395072108e-05
-3.65190089278641e-05
-8.63940333834873e-06
-3.00111850112853e-05
-3.36486727624923e-05
-5.67049275336217e-05
3.60023684674972e-06
-4.22278369016991e-05
-2.07526317386861e-05
-3.38749202926057e-05
-5.72143522438611e-05
-5.00659684990072e-05
-1.31601501591536e-05
-2.5407010091848e-05
-3.04684932037514e-05
-1.08768558262938e-05
-1.64746361989374e-05
-3.16526080978293e-05
-5.00561066323112e-05
-4.75911147362723e-05
-5.92142121124465e-05
-4.48393036517132e-05
-2.66132654652401e-05
-5.14513130017468e-05
1.92369978924617e-06
-5.23886320073287e-05
-4.27931083690964e-05
-2.08346021853497e-05
-4.60327426517545e-05
-3.53885123595305e-05
-6.06817123895615e-06
-3.25732820545348e-05
-3.20006186891715e-05
-2.91678287772005e-05
-4.96593408954815e-05
2.40756037867715e-06
-1.84811554442936e-05
-3.12648785110076e-05
-1.46038710965636e-05
-3.6514692757615e-05
-3.91000363311166e-05
-1.29260975399738e-05
-5.24795728713502e-05
-3.67829545978244e-05
-6.10724052288406e-05
-8.28944911231151e-05
-3.96681607460359e-05
-3.28379548751417e-05
-3.30511986838953e-05
-2.07725371275087e-05
-5.34925673638647e-05
3.31365796948403e-07
4.05566540402855e-08
-5.77457134020138e-05
-5.99958992408918e-05
-5.88908627938826e-05
-2.02010836320166e-05
-1.1843522428629e-05
-2.80482472893051e-05
5.27611445539127e-06
-9.0688162883266e-06
-1.83423299195174e-05
-9.52008979905335e-06
-1.80611477763282e-07
-3.08875936347951e-05
-1.17821693727518e-05
-3.40922713963978e-05
-5.63573423632687e-05
-2.09168330151722e-05
-3.92629693463584e-05
5.88674299155484e-06
-3.1482761160761e-05
-4.90426771727221e-05
-5.91094017005325e-05
-1.78617822816579e-05
-8.41516559103335e-06
-2.58578303878278e-05
-4.36041565108898e-05
-2.94710489361967e-05
-5.05891534098506e-05
-7.73222323624822e-05
-1.93034300516736e-05
-2.1325208926364e-05
-4.06843731509024e-05
-4.42340482077634e-05
-5.68575214273619e-05
-2.17382662727614e-05
-5.23368089311436e-05
-2.86118806430091e-05
-8.34674068965636e-06
-2.91445210951593e-05
-6.76528370961829e-05
-4.41669267775787e-05
-4.46805741604039e-05
-3.65038125439956e-05
-1.06110567218504e-05
-1.62138509012279e-05
-4.07691402473079e-05
-2.29627239614808e-05
-4.1588853297076e-05
-1.50430989063951e-05
-5.2273073983557e-05
-3.11301498177665e-05
-3.40183140416038e-05
-1.51770352686694e-05
-5.77003254218491e-06
-2.94149588526482e-05
-3.30600704230224e-05
9.70083295231586e-06
-4.62423431803833e-06
-2.66297379424454e-05
-5.90222629697237e-05
-5.87323498672224e-06
-4.61890920010756e-05
-3.76135085853234e-05
-2.38542985010783e-05
-9.04949491253457e-07
-3.5597750195836e-05
-2.95556939323619e-05
-3.55169722476064e-05
-3.91939962526261e-05
-6.34405484053857e-05
-2.44571943278818e-05
-5.49936879473867e-05
-2.69706999495166e-05
-1.8888427605937e-05
-4.32493111022616e-05
-7.02293709156229e-05
-2.75312542624401e-05
-2.98252427868411e-05
-3.06159470489168e-05
-9.55284656380128e-06
-4.49571076243075e-05
-5.01584640807877e-05
-4.4964693264098e-05
-6.68258672211805e-06
-2.99656346952723e-05
-4.26377428940153e-05
-3.80823196682858e-05
-1.8610401945432e-05
-8.25903239631294e-06
-3.68135424678384e-05
-2.4422045261502e-05
-3.79208430494386e-05
-6.4125019683882e-05
-4.01583484690737e-05
-4.65676865884996e-05
-3.48531354679322e-05
-2.98261636980225e-05
-4.08198366916798e-05
-6.39773578548383e-05
-3.12638327112634e-05
-3.16738073556439e-05
-4.18785826346323e-05
-1.52104890149767e-05
-5.02783635653232e-05
-5.46029622586056e-05
-4.04597262910265e-05
-5.24931575113307e-05
-5.59114978213089e-05
-4.30690346752729e-05
-5.16395747412849e-05
-3.91958457059064e-05
-2.69578598335821e-05
-7.08273833757121e-06
-4.45227816095888e-05
-4.02003409331914e-05
-1.55358413096895e-05
-2.87244784453932e-05
-4.93616050114941e-05
-4.14353598441665e-05
-5.99007049040782e-05
-2.78840761748929e-05
-5.00447680526679e-05
-3.83691243349088e-05
-3.70263139453997e-05
-2.82877928918361e-05
-1.29174155857398e-05
-3.87928457106381e-05
-3.17503985088137e-06
-3.20294002430441e-05
9.03969894678538e-06
-2.07816545134672e-05
-3.60126274329368e-05
-6.84570452903806e-06
-3.1003914370627e-05
-5.32691285916301e-05
-2.57605169364984e-05
-3.14596996022202e-05
-4.86071062793825e-06
-3.93481174250048e-05
-8.89493483413396e-06
-2.84323043655592e-05
-4.37518774781111e-05
-1.0328933896976e-05
-2.07524572259917e-05
-5.9696620050634e-05
-2.90169028781518e-05
-6.30380161019638e-06
-3.33205322963658e-05
-4.17405230114578e-05
-3.51487461007738e-05
-5.16759913107789e-05
2.92938923830366e-06
-5.31546292637016e-05
-3.5957357041684e-05
-4.24437068597521e-05
-2.52768895297954e-05
-4.86027686584143e-05
-5.99399781598308e-05
1.54869367499457e-07
-3.9249982545872e-05
-3.22208865314973e-05
-2.67469233380644e-05
-1.8611529301502e-05
-3.14844019317315e-05
-1.78781961348323e-05
-4.43728475074595e-06
-1.26580038291344e-05
-2.34522435258265e-05
-6.9268484297039e-05
-1.31348137170898e-05
-3.89850927056768e-05
-4.29485845714948e-05
-3.7418621720617e-05
-1.39818029315704e-05
-9.29599532939816e-06
-5.32091837843711e-05
-1.726558110595e-05
-5.61569412947814e-05
-2.67852758113961e-05
-7.04360498558077e-05
-5.02405648042424e-05
-2.65355347463213e-05
-2.80305980242708e-05
-3.01651764675792e-05
1.36242895270865e-06
-5.48995977928248e-05
-3.03070010826519e-05
-4.14737646995881e-05
-1.71205110873199e-05
-5.13868899537167e-05
-1.48402713271841e-05
-5.30717838001053e-05
-1.75822964289176e-05
2.65349730437028e-06
-1.88402769893478e-05
-1.58528473877358e-05
-2.05873531491987e-05
-5.54378377119364e-05
-3.41674837822622e-05
-2.33591211716765e-05
-3.55126179523634e-05
-3.70801267252888e-05
-3.18658909159423e-05
-1.9242213490211e-05
-2.65080505827872e-05
-4.89198057875697e-05
-3.88624219837715e-05
-4.59175865768967e-05
-6.04006114826014e-05
-1.21139595587662e-05
-6.1023897498799e-05
-4.11593466114766e-05
-2.71180715905006e-05
-3.45285083549859e-05
-2.62526012600765e-05
-3.62141326496647e-05
-3.87664389632364e-05
-2.106396396125e-05
-3.93322436537241e-05
-8.51340712521496e-06
-3.03183394728125e-05
-4.28371362080434e-05
1.91216984100713e-05
-4.4853457947765e-05
-1.29477911394399e-05
-7.14334276931291e-05
-4.91572602461465e-05
-8.57489881372191e-07
-5.52423359737572e-05
-2.3907971064305e-05
-3.20553979814665e-05
-1.59016287953699e-05
-2.84805422737173e-05
-2.52641199263899e-05
-3.36947864460094e-05
-3.43389764296827e-05
-3.56129888034183e-05
-2.71768427525271e-05
-5.68533462572002e-05
-4.77327994832287e-05
-5.93042946073468e-05
-3.57735797220786e-05
-3.91379560667082e-05
-4.27487182268112e-05
-8.11924141839643e-06
-4.97566898548867e-05
-1.6280426107214e-05
-4.85628865412113e-05
-3.2354845347188e-05
-1.83715089822971e-05
-1.00048701733844e-05
-2.40989239135106e-05
-3.24962511237467e-05
1.56406811270356e-05
-2.55788279821476e-05
-4.57314521542311e-05
-1.63176371155933e-05
-2.3991639943671e-05
-5.01601502631764e-05
-6.54872923766883e-05
-4.81920402976803e-05
-3.7433133599311e-05
-1.78908227261786e-05
-3.3629405053701e-05
1.09554726240794e-05
-5.1848749314918e-06
-5.9514094798739e-05
5.98286005684057e-06
1.60365901027603e-05
-1.23784490921828e-05
-6.90184007023208e-05
-1.31718469389098e-05
-3.50348255881039e-05
-3.38513280312635e-05
-8.16645557118506e-06
-4.22171664633664e-05
-3.80398576856264e-05
-4.22017628903625e-05
-5.42818987814741e-05
-3.95894788359861e-05
-2.30780158692875e-06
-5.64899949360635e-05
-3.30855348959823e-05
-3.47876396552034e-05
-5.72017084192833e-05
-5.96323436879252e-05
-3.74262926460774e-05
-4.13219387297734e-05
-4.5721372232336e-05
-2.30065057647718e-05
-3.94049528870942e-05
-2.42137209723608e-05
-3.42183409554817e-05
-7.91940793854797e-06
2.99210875159167e-07
-1.57060154663369e-05
-4.37729198861295e-05
-3.55777721462309e-05
-5.53104585382232e-05
4.12142341416569e-07
-1.40770337379562e-05
-2.38145648168188e-05
-4.09226842921255e-05
-6.62779037142853e-06
-6.44459952879208e-05
-2.27983102316133e-05
-3.24518806063693e-05
-1.01869481057556e-05
-3.90002304119967e-05
-2.90891780011095e-05
-1.97431743784459e-05
-3.24043109435054e-05
1.99218599114803e-06
-2.15605538797839e-05
-6.51671034139907e-05
-6.02811215387269e-05
-2.5080010431299e-05
-5.5324767271885e-05
-2.1279935059674e-05
-2.95136781903711e-05
-4.51152889674827e-05
2.93998880159573e-06
-3.22912759208625e-05
-4.27364490816344e-05
-2.83138624331921e-05
-8.04330123326062e-05
-5.12684083922876e-05
-3.44473082308262e-05
-5.35130112030375e-05
-3.5109334589786e-05
-5.33146051575932e-05
-5.60825237987356e-06
-1.83545418871055e-05
-6.32993304756203e-05
-3.62463483380562e-05
-2.69639803290667e-05
-3.89023349714714e-05
-6.64338158297304e-05
-9.62285167068735e-06
-3.33132782520479e-05
-2.03808082143539e-05
-4.12855672224684e-05
-4.58704825923761e-05
-3.75567194935568e-05
-9.66554068183052e-06
-6.73678782320377e-05
-7.51824268523946e-06
-3.37321107242422e-05
9.38088783529145e-06
2.02194853832929e-05
-5.1692132323399e-05
-3.70811801676153e-05
-2.46446927491305e-05
-1.50797410816514e-05
-3.49691197881865e-05
-3.9116125160397e-05
-3.33624503393723e-05
-5.46208990690494e-05
-4.78755462555912e-05
-3.53523681168156e-05
-2.89319496872212e-05
-5.11973298525782e-05
-3.93399313080882e-05
-1.72360287613435e-05
-4.55821160159747e-06
-1.82230638414421e-05
-5.68855376315378e-05
-1.194542678536e-05
-5.51455971304207e-05
1.39496588694804e-05
-3.97150888408269e-05
-7.62195056000174e-06
-4.51017055180149e-05
-3.15116032753231e-05
-3.81604684418717e-05
-4.24717421099433e-05
-3.30178380685595e-05
-1.85671137307235e-05
-2.70139714727595e-05
-5.97862027895193e-07
-1.4486904400788e-05
-4.8853530427243e-05
-3.06919487271234e-05
-2.14013865001053e-05
-1.42800853866869e-05
-5.64818389089263e-05
-1.51556224690035e-05
-1.85567701449008e-05
-1.54513188843137e-05
-3.84425320550526e-05
-3.43685971295492e-05
-2.8749736568214e-05
-3.3774492457135e-05
-4.25217387831155e-05
-3.51707506514364e-05
3.64882314465073e-06
-1.81711910459654e-05
-3.77694872505663e-05
-2.81211699069719e-05
-3.62077294477683e-05
-1.60061694146228e-05
-5.40697692171934e-05
-2.17070215575248e-05
-3.36700073639617e-05
-6.1208664572377e-05
-4.52278341036018e-05
-3.18246426931317e-05
-4.82290678299131e-05
-1.44812219260403e-05
-4.36246773086726e-05
-1.39184899823992e-05
-4.29676947834329e-05
-5.42947503268502e-05
-3.53681285767821e-05
-7.14219554653389e-05
-2.53714369441488e-05
-1.36353744098348e-05
-2.87498440879425e-05
-3.99266655287997e-05
-4.67240563785831e-05
-3.70285240539133e-05
-4.53520356374393e-05
-2.51392473878581e-05
-7.41176388006733e-05
-1.78996081401696e-05
-4.0215897811836e-05
-1.73112527963452e-05
-3.6988306475237e-05
-2.00739383593118e-05
-1.4552422483205e-05
-8.04349144525525e-05
-3.38891844376513e-05
-4.64816229659502e-05
-2.53771953687006e-05
9.92979778076261e-06
-2.71389729752866e-05
-2.08249285337311e-05
-5.14180118761498e-05
-2.87814511904749e-05
-5.14057112149145e-05
-3.85658409921811e-05
-1.2600172278865e-05
-2.28270224948263e-05
-3.51697921759953e-05
-3.56802828051651e-05
-3.60721375423981e-05
-4.41646213369601e-05
-3.6148541207021e-05
-6.352072793451e-05
-3.89597470107185e-05
1.8986220922819e-06
-2.29716132318449e-05
-4.22395004053772e-05
-3.95919679665743e-05
-2.36363704685598e-05
-4.10919993145403e-05
-6.55578846888297e-05
-4.93170594591445e-05
-4.29513226237265e-05
-3.58385999098974e-05
-3.23518149729629e-05
-3.16940815736451e-05
-2.74479402841111e-05
-2.39613233712517e-05
-1.99606453271329e-05
-9.32924190830383e-06
-2.81902000119172e-05
-9.69217824857889e-06
-1.52230757655254e-05
-2.85404235658076e-05
-2.64738733208745e-05
-3.12780773306479e-06
-3.73642411932865e-05
-6.16893168362223e-05
-4.32101576408019e-05
-3.87325029281581e-05
-2.96816083237568e-05
-5.82758174359099e-06
-3.97105513208912e-05
-3.52696646181139e-05
5.85208400427365e-06
-2.00148950828098e-05
-2.60425704185092e-05
-3.74021653422025e-05
-4.3754138710064e-05
-2.10300489553525e-05
-8.35743332114036e-05
-3.05994030641022e-05
-1.57692654524296e-05
-3.61862501319925e-05
-3.59049821271369e-05
-3.22024321888586e-05
-3.44165800475219e-05
-7.54654921203556e-06
-3.42451728476961e-05
-2.54726183819701e-05
2.72791427839866e-06
-7.05353725852323e-05
-2.75793322975281e-05
-3.99786286518579e-05
-4.84186792459314e-05
-4.85681266166257e-05
-2.03588886374395e-05
-2.75150164450014e-05
-1.50982835058251e-05
-3.99553300657116e-05
-1.21825061104587e-06
-2.71065630261441e-05
-6.79719858470531e-05
-2.86971450679854e-05
-7.91904142644677e-05
-3.55344950340519e-05
-5.32590661303959e-06
-5.27157516227054e-05
-5.5753876920522e-05
-3.28323900214991e-05
-6.5329804188231e-05
-2.95216212233096e-05
-3.17274977141933e-05
-3.9911491951422e-05
-3.37660116150671e-05
-3.88256322563806e-05
-2.97318841849919e-05
-3.49570458489308e-05
-5.93673713923119e-05
-1.21009324405501e-06
-3.6743030718592e-05
-1.66471725099406e-05
-3.6757522801308e-05
-2.5435577780751e-06
-2.32810646932961e-05
-3.60046883729614e-05
-3.27949529215176e-05
-8.29631343859365e-06
-4.82952906273832e-05
-4.80119698352642e-05
-2.91778378626343e-05
-2.65461944183421e-05
-8.77791857490264e-06
-2.00984513808245e-05
-5.46331223291274e-06
-1.44039120475071e-05
-3.41564945462084e-05
-3.92280640796859e-05
-1.52341779889265e-05
2.30306338001402e-06
-2.95704500629345e-05
-4.28463433257222e-05
-3.57395953135963e-05
-3.77282252338889e-05
-7.24899246327695e-05
-1.65462385718453e-05
-4.28852540269578e-05
-2.30936247708044e-05
-3.94704235645466e-05
-3.42872504200355e-05
1.99909038915829e-05
-4.48476627527088e-05
-3.82683522033398e-05
-5.90578177659763e-05
-1.50079106003284e-05
-2.07188346306555e-05
9.63058336541541e-07
-3.53392992193187e-05
-1.55429128763893e-05
-4.26765935939925e-05
-5.04304220273556e-05
-2.76118348900679e-05
-2.5414704543781e-05
-4.87326806982779e-05
-1.66052284717214e-05
-4.4626270696567e-05
-3.59645185032034e-05
-5.74204596129174e-05
-6.31016078770281e-05
-3.1358066501742e-05
-3.29282723998059e-05
-4.43959169140218e-05
-7.00208730366376e-05
-4.65440997977649e-05
-4.97489020190311e-05
-2.96322086287153e-05
-2.947934718774e-05
-2.46682814389406e-05
-2.8964442661655e-05
-2.43687617312976e-05
-3.81820878187176e-05
-2.65453172810459e-05
-7.14464710418561e-05
-1.54978075528584e-05
-2.01826849557709e-05
-7.76196338365157e-05
-2.54274908167244e-05
-6.80221434087725e-05
-2.45083484300347e-05
-1.82220772834567e-05
-9.19951790988042e-06
-1.22754105997366e-05
-4.64391020027253e-05
-3.21345761873165e-05
-5.16172551086887e-05
-3.68500185800768e-05
-4.78844848277863e-05
-1.76550651509032e-05
-4.3111329590388e-05
-2.4995393568646e-05
-3.99790823779499e-05
-4.52808811926418e-05
-2.61407374772893e-05
-4.15512758167401e-05
-1.99927317170459e-05
-4.51878031248655e-05
1.18883107310786e-05
-3.79953271857716e-05
-7.67822364136715e-06
-2.95898859489005e-05
-3.01429011634365e-05
-4.5859584027431e-05
1.34752495565903e-06
-4.7457756383586e-05
-2.19762781102579e-05
-3.80740547812074e-05
-2.50165749664938e-06
-4.4074400516208e-05
-2.7650716481489e-05
-2.92541504333972e-05
-1.10370133471384e-05
-7.47753702519415e-06
-4.03194997950912e-05
-3.67427914016495e-05
-1.78255194687869e-05
1.12853124049538e-05
-3.74245372069729e-05
-6.43914274785403e-05
-1.24190608875331e-05
-9.12598197423938e-06
-1.66542788562983e-05
-1.62382724654129e-05
-4.24894437426601e-05
-2.35834622108921e-05
-5.60094548149076e-05
-6.12678197513746e-05
-6.68802301636894e-05
-2.32359437197541e-05
-2.24237677968874e-06
-3.42049978790136e-05
-2.69333840972658e-05
-4.44112094833829e-05
-2.93889186194487e-05
-4.88649062105924e-05
-4.39738453587138e-05
-3.65217891579609e-05
-2.72955330317055e-05
-2.35201325939557e-05
-6.76220155168082e-05
-2.07663411032687e-05
-6.46432439087781e-05
-4.1981767793377e-05
-2.32684172781381e-05
-3.03108619484818e-05
-4.60830783583735e-05
-2.20792542579171e-05
-4.25697700287184e-05
-4.62041520657715e-05
-2.78803891580711e-05
-2.68029749502776e-05
-3.98173169189553e-05
-3.51210590367057e-05
-3.85946662550273e-05
-3.3220774256184e-05
-4.54862852025794e-06
-3.38049209090962e-05
-4.21047723188404e-05
-1.24569551260296e-05
-3.61509096548417e-05
-1.76294221533543e-05
-3.48219873010055e-05
-2.64563898223837e-05
-2.35153604705514e-05
9.91637341469065e-06
-3.23733747840538e-05
-1.47738484716658e-05
-2.2255282979212e-06
-2.02326070240005e-05
-3.58618613765971e-05
-3.77855823527976e-05
-7.0068141067047e-05
-1.49506996566965e-05
-2.80921429453408e-05
3.3786065440161e-06
-4.31233773038559e-05
-1.42596528382937e-05
-4.70592770537203e-05
-6.01754520594537e-06
-4.35723808312254e-05
-5.01835152040146e-05
-3.32781813394033e-05
-7.54077398744806e-05
8.42793368973081e-06
-1.88274767798109e-05
-8.57388000434144e-05
-1.44179320661848e-05
-2.39190501776699e-05
-3.48757327785402e-05
-5.02960368054919e-05
-7.12659170615734e-06
-6.4232249681264e-05
-3.6769602044422e-05
-2.1700354327918e-05
-3.09319026343593e-05
-6.8580349886996e-05
-3.48123098983847e-05
-4.76001537926088e-05
-5.54759300488516e-05
-3.08389999127437e-05
-1.48055954577232e-05
-1.30353280094488e-05
-2.42982661224294e-05
-1.04167086615162e-05
-1.34955575160657e-05
-9.70392080982541e-06
-3.04623936937818e-05
-2.08318796739798e-05
-2.24057880034727e-05
-3.28296686987745e-05
-3.9123068574568e-05
-1.08236876224373e-05
-5.46056105153162e-05
-9.7723006972631e-06
-2.48163485905995e-05
-3.06156383596705e-05
-3.61075934408184e-05
-2.97240709624116e-05
-5.77605099577275e-05
-3.55152243221182e-05
-4.56986508199397e-05
-2.53365533112161e-05
-3.81567130504912e-05
-4.56745361467262e-05
-7.63544410010303e-05
-1.43827425648631e-05
-5.11200031541585e-05
-3.38899184704887e-05
1.21882658411638e-05
-3.86628639622265e-05
-2.12967896483252e-05
-3.65556894702922e-05
-3.68243899144838e-05
-3.37613456159715e-05
-2.13253396560285e-05
-4.00803165846328e-05
-3.09067697140873e-05
-1.32076043750823e-05
-3.50171598433191e-05
-2.51829177851202e-05
-4.95813796042884e-05
-6.52659272320024e-05
-6.37802503402682e-05
-3.02087375147549e-05
-3.78673990209447e-05
-6.81757395553607e-05
-2.8856154382296e-05
-4.21717669136848e-05
-3.66115885527513e-05
-1.65291189636369e-06
-4.5880004709754e-05
-4.5126002555808e-05
-3.00172523422625e-05
-4.3586638457678e-05
-1.88615560631293e-06
-3.33052640491185e-05
-5.93892518588191e-05
-4.78239194015668e-06
-1.4885847147773e-05
-7.82601822424564e-05
-2.42998241059565e-05
-5.37971917575057e-05
1.09035842551929e-05
-5.11367485035099e-05
-1.61883311294047e-05
-2.33990846685029e-06
-2.44185159830883e-05
-1.86243122353558e-05
-2.73379854403326e-05
-1.40990148931144e-05
-2.3197282948734e-05
-3.25312963597943e-06
-3.59891093862556e-05
-1.16981313793999e-05
-9.39247207523112e-06
-9.57263341207479e-06
-4.42875828250029e-05
-2.11327367512334e-05
-3.94189353886585e-05
-3.54622221279704e-05
-1.66982918247954e-05
-9.04026027490605e-06
-4.91412025077314e-05
-2.2330579899105e-05
-4.06726655565773e-05
-6.99502793280282e-05
-9.34877257851054e-06
-2.84881672509755e-05
-5.09302060987916e-06
-2.62973624383777e-05
-5.29466851589017e-05
-3.72137504124696e-05
-3.16747273340056e-05
-2.43094408750265e-05
-4.17995174310733e-05
-4.12774952355434e-05
2.33715747371089e-06
-1.60274437248025e-05
-1.8090097894581e-05
-1.63573749113716e-05
-6.4180489145794e-05
-3.54871612223116e-05
-5.76558438226504e-05
-2.89177151814119e-05
-2.08849000815954e-05
2.1015166348597e-06
-4.30711859637389e-05
-7.82380523108256e-05
-3.23933447857643e-05
-4.31838643619725e-05
-4.69228832242822e-05
-1.43416785560218e-05
-2.85032719947423e-05
-6.12389946157236e-05
-3.26226007052282e-05
-2.62230215870903e-05
-1.59920417034954e-05
-3.36775301600961e-05
-1.06987027457886e-05
-2.28074868903526e-05
-6.33180203063288e-05
-1.50431345683824e-05
-4.19510540430985e-05
-3.77820373686378e-05
-2.53831543375428e-05
-1.84563595027378e-05
-1.85544323025759e-05
-8.70037080219762e-05
-4.84144511681242e-05
-4.19865386645489e-06
-4.64169924228734e-05
-6.38067049411426e-05
-2.56630192814791e-05
-4.77835147906753e-05
-5.86315514093434e-06
9.66630126553404e-07
-1.59668126756968e-05
6.01793391093932e-07
-6.90312737756373e-06
-2.57248248476342e-05
-3.40404215846724e-05
-6.22352987971203e-05
-1.69105208095529e-05
-1.66038502692027e-05
2.16440311466874e-06
-3.09976376869933e-05
-7.15393031273612e-05
-4.74236557017561e-05
-3.37069237795355e-05
-1.27742112405637e-05
-2.60359185116175e-05
-2.05491962835325e-05
-4.02856695859742e-05
-3.6145131004902e-05
-4.02571334460109e-05
-3.55315908780765e-05
-2.23815569097374e-05
-3.01365649177185e-07
-5.71145891928083e-05
-1.54776176632579e-05
-5.58381212575097e-05
-1.99027452914783e-05
4.46101806816017e-06
-4.29646643109095e-05
-1.01377638586848e-05
-3.05860837352794e-05
-7.22229148012319e-05
-3.48512825988475e-05
-5.72515632064776e-05
-3.30266105760628e-05
-4.7441128925998e-05
-5.81412593289108e-05
-5.20351920853258e-05
-3.0491603658252e-05
-3.8367258819098e-05
-2.39016682566857e-05
3.73863264574009e-06
-3.16580222508276e-05
-4.25791486109355e-06
-2.49111509832054e-05
-3.14768669059599e-05
8.54342456992378e-06
-2.57868521996171e-05
-2.30276428790811e-05
-5.3446425672051e-05
-2.58290996501654e-05
-9.6224942289916e-06
-2.0000028508442e-05
-3.8383943352514e-05
-2.16557149645631e-05
-4.01906704416901e-05
-2.15903535301184e-05
-2.73918299387309e-05
-1.16939079260999e-05
-3.49057758459178e-05
-2.42812523072622e-05
-4.3929588820428e-05
-3.24882264362695e-05
-1.88615654486222e-05
-3.28206067628091e-05
-4.34447348406658e-05
-2.22996172305691e-05
-5.82676918092076e-06
-1.995414067169e-05
-7.21552294082469e-06
-6.88492414326745e-05
-8.83229315304068e-06
-6.62785463414127e-05
-2.27623863795634e-05
-2.06385472881963e-05
-4.38371305825818e-05
-2.64613363811364e-05
-9.48380277005658e-06
-4.63627437784537e-05
-1.11388513939224e-05
-2.94084686451747e-05
-2.36744993676589e-05
-1.75123496649755e-05
-1.44997535707792e-05
-2.71707510204267e-05
-1.36790151572077e-05
-1.15352813807935e-05
-3.26670408774852e-05
-3.15522720353045e-05
-1.25073511842427e-05
-3.76197018448678e-05
-3.42779498828309e-05
-7.23552529611714e-06
-6.05188438910576e-06
-1.47894117392098e-05
-2.8075587168694e-05
-2.51424987675885e-05
-2.95509857813877e-05
-4.83271799756195e-05
-4.10218533097021e-05
-1.69346131027005e-05
-2.99039932302404e-05
-6.25702928238485e-05
-1.86405754145883e-05
-2.43927166874208e-05
-1.96030674147677e-05
-4.15511798479728e-05
-3.44705730691024e-05
-2.14996273354487e-05
-1.9893328390623e-05
-1.23806893399081e-05
-2.46888266297451e-05
-3.83989868875216e-05
-4.75263471025971e-05
-5.72910368926324e-06
-2.42662320961183e-05
-4.42926614484699e-05
-4.74414178813839e-05
-2.90818258583109e-05
-3.64790523375718e-05
-3.26285107012696e-05
-3.34747542322647e-05
-2.59409686082033e-05
-2.63177482354741e-05
-3.26823121084275e-05
-2.47300827401664e-05
-2.77632187763828e-05
-5.5153851087192e-06
-3.70854556248526e-05
-3.57432952826151e-05
-1.32176217845048e-05
-2.77317684620073e-05
-4.5025193159538e-05
-1.21025077611677e-05
-2.37738713207708e-05
-5.13304530132705e-05
-5.49921568216004e-05
-5.09580425471626e-05
-1.774362146571e-05
-2.2966836215345e-05
-3.32207840439624e-05
-5.80208117063079e-05
-6.07973609381477e-05
-3.15331877381533e-05
-4.46587351186861e-05
-9.25407122193707e-06
-3.60732889573839e-05
-1.30708782479366e-05
-1.90459921786262e-05
-6.55860006407227e-05
-5.86171403751395e-05
-4.62819685530218e-05
-5.70211259390325e-05
-1.9810145895821e-05
-4.48716178874753e-05
-4.59620585978445e-05
-1.16864935200697e-05
-2.73112720877963e-05
-3.40351925553366e-05
-9.09068760791034e-06
-3.58953117936854e-05
-4.68160282084123e-05
-3.87304774393306e-05
-4.687621369338e-05
-1.90428687842152e-05
-4.0521489428922e-05
-3.56880752436579e-05
-4.29801425192584e-05
-2.28595993061068e-05
-5.23770219683361e-05
-2.67051672551461e-05
-3.39209884025713e-05
-3.65189404326051e-05
-3.75054061084024e-05
-3.49993941210946e-05
-2.47348984559079e-05
-2.79037420767623e-05
-2.74287450313637e-05
-2.96818804169508e-05
-5.33474587912325e-05
-3.26212179155443e-05
-9.42630828525399e-06
-1.72920907134061e-05
-3.24803422955497e-05
-1.29064941890091e-05
-4.44711507101339e-05
-5.02111611830426e-05
-2.82878095868843e-05
-4.68576959262593e-05
-4.04158523946314e-05
-1.76656298490903e-05
-2.89349013106709e-05
-4.43490369921844e-05
-2.05865222825785e-05
-7.15097952717874e-05
-1.99361086233221e-05
-3.47184843098295e-05
-4.16083014939818e-05
-2.56992002760675e-05
-1.42745789332632e-05
-6.4021225347872e-05
-5.35367824565534e-05
-3.11012055480502e-05
-6.14402858799618e-05
-4.77724173423646e-05
-5.96838999173847e-05
-7.77866109732915e-05
-7.09549313983606e-05
-2.55158644835019e-05
-3.16440812464082e-05
-8.27078772702439e-05
-3.88472549350899e-05
-4.03044961772657e-05
-4.87417219782142e-05
-2.95832090656827e-05
-2.38900639337691e-05
-1.99139179301543e-05
6.54242127235311e-06
-1.80719876324798e-05
-3.8582621424168e-05
-1.72977685085992e-05
-6.0733517247092e-05
-2.68436160982524e-05
-2.8185062259923e-05
-6.58214253076608e-05
-4.91505664957459e-05
-6.71251659689503e-05
-2.45371449540524e-05
-8.06628015548678e-06
-3.1330223042554e-05
-3.31639465635625e-05
-3.1175832898642e-05
-7.51826817599982e-07
-3.15816576071395e-05
-5.54565070715268e-05
-5.2940869131237e-05
-1.68013271106699e-05
-2.388364648926e-05
-3.5365523765818e-05
-1.31095146685929e-06
-3.21407795255173e-05
-5.86021847508051e-05
-6.41795412229881e-06
-2.85955262954017e-05
-5.30390192079803e-05
-4.83029438876306e-05
-6.2726493880359e-05
-2.56677838260959e-05
-3.91087395683965e-05
-4.3312740720016e-05
-3.55901453926058e-05
-2.45646897974709e-05
-3.50926563322307e-05
-1.57740811595031e-05
-2.30235597076392e-05
1.51094794437861e-05
-2.99758264374012e-05
-3.33758018893093e-05
-2.92226004416221e-05
-4.48047420709474e-05
-9.48389671043237e-06
-4.05557564293955e-05
-3.49922735877089e-05
-4.80262551865595e-05
-3.84069667778839e-06
-3.22500860334866e-05
5.38960616480907e-06
-2.86662004074568e-06
-6.67865387028884e-06
-3.84884900552157e-05
-4.8822272569824e-05
-4.59708222917445e-05
-3.79433953396547e-05
-6.26530940547601e-05
-4.45815126718587e-05
-4.10506926868533e-05
-4.29618838832865e-05
-1.83398750907673e-05
-4.09305090678392e-05
-2.52946074100121e-05
-5.21123314332869e-05
-2.04266959100245e-05
-4.14861763981613e-05
-2.16887539402753e-05
-7.96344484694641e-05
-2.74209512283955e-05
-3.29611904094192e-05
-5.39979907901864e-05
-3.49060270744695e-05
-4.67514215103449e-05
-4.2296107021739e-05
-4.89060547498985e-05
-6.17778812051692e-05
-1.9623846078136e-05
-3.43708026248546e-05
-7.3858584811811e-05
-5.83196538237396e-05
-6.41910837418955e-05
-3.35763423683587e-05
-2.42410202917579e-05
2.71542173864182e-06
-7.05068512765088e-05
-5.0764011761926e-06
-1.14189602621055e-05
-4.6305450615186e-05
-4.07405717733284e-05
4.1471573235651e-06
-2.28121776995808e-05
-9.51393807501898e-06
-2.21198368422255e-05
-1.80600443937873e-05
-3.54266585439762e-06
-4.40818683024907e-05
-7.88305672743694e-06
-4.16903885169036e-05
-3.05244239266719e-06
-1.58404308059605e-06
-4.02668106064478e-05
-4.10984700780015e-05
-2.94798157056794e-05
-4.63275295207471e-05
-4.86094466728839e-05
-3.94235114755387e-05
-4.53725626391481e-05
-6.04876738033088e-05
-5.02744511453573e-05
-2.57019076601628e-05
-4.57340076132506e-05
-3.48088866756539e-05
-6.18806368931042e-05
-4.72296632682154e-05
-5.37294671050292e-05
-2.02949479823497e-05
-4.42971608572525e-05
-3.89924018133533e-05
-4.11487787717902e-05
-5.12129145387621e-05
-3.14473673798848e-05
-3.46914882993381e-05
-6.14524950972788e-05
-4.68453794907368e-05
-2.07027251171411e-05
-2.09384798293443e-05
-4.22473593353204e-05
-5.23029266110019e-05
-1.53976510441371e-05
-3.15977628817861e-05
5.172048559495e-07
-4.36776370090443e-05
-4.53197763755739e-05
-2.71492796120931e-05
-4.8829583694134e-05
-4.69569620015053e-05
-5.91427299964643e-05
-2.63969737190123e-05
-1.41430001961065e-05
-2.05894725892616e-05
-4.04088796440153e-06
-5.05793126610004e-05
-2.1178798255679e-05
-5.40539701001184e-05
-3.55406865084362e-06
-2.91202756759167e-05
-5.15614813621903e-05
-2.11490396997872e-05
-1.25530840525927e-05
-3.05043761203542e-05
-4.83947606621544e-05
-4.09661356828039e-05
-4.10604461228236e-05
-4.62502769421629e-05
-4.19931000336418e-05
-7.41376633253727e-05
-4.51152619854527e-05
-5.19953376348823e-05
-6.93901732876221e-05
-3.08708447372157e-05
-2.52282594922165e-05
1.00138415708617e-06
-4.433929301438e-05
-2.61278034659952e-05
-4.46987372880977e-05
-3.27753097759113e-05
-6.05854621756351e-05
-3.22912146346027e-05
-6.70636805204338e-05
-5.10529150416832e-05
-6.56414150672539e-05
-1.43644179101131e-05
-2.32140219166884e-06
-3.61989418083933e-05
-5.17417350818065e-05
-7.10106589093063e-05
-2.89201117387668e-05
-4.21230210441285e-05
4.19965718808893e-06
5.02694788900744e-06
-1.21644533762115e-05
-7.63902815242493e-06
-3.71134420455681e-05
-6.1566941080946e-05
-6.48019760461118e-05
-4.05797889111193e-05
-5.7524049058621e-05
-4.12354634069838e-05
-4.21675752718204e-05
-5.48619775513478e-05
-4.4831030261591e-05
-5.10223496501665e-05
-4.91525021370535e-05
-1.21043329727655e-05
-1.00012966018699e-05
-1.51763660724158e-05
-2.05742600346195e-05
-3.79105798600689e-05
-2.42194025119341e-05
-1.39487960134566e-05
2.82356522481889e-06
-2.02354164364675e-05
-1.12591679174814e-05
-2.41585526740201e-05
-3.59049132141882e-05
-4.44282981114884e-05
-1.24386314886878e-05
-1.97621828106271e-05
-2.83150106685035e-05
-5.26517482025159e-06
-2.92544457033508e-05
-4.09541442458059e-05
-2.7567362591801e-06
-3.71827202542982e-05
-5.27491727005021e-06
-7.28589791164483e-05
-3.94105070293265e-05
-1.25414622532025e-05
-3.1828996745936e-05
-1.44844918793871e-05
-1.17077873553077e-05
-8.37659463264093e-06
-1.88994198518883e-05
-2.81724737922769e-05
-1.41327872007859e-05
-4.24944123327942e-05
-3.63402813229208e-05
-4.76950414808299e-05
-6.64019089118071e-05
-4.03336444192605e-05
-5.89416397326442e-05
-1.5993069515444e-05
-3.45079756354903e-05
-4.14961803221292e-05
-5.19287298272465e-05
-3.82661436885008e-05
-5.0877070626446e-05
-7.38886542862663e-06
-6.3129002637875e-05
-2.67655941114569e-05
-5.37899900697488e-05
-2.95231608613713e-05
-2.67498496432514e-05
-6.21165019950021e-05
1.83085075977561e-05
-3.05914046747643e-05
-7.98343392655999e-05
-4.61331324959064e-05
-4.33518692507782e-05
-5.85580968178841e-05
-2.82236841203676e-05
-3.08971159557481e-05
-2.00749612736093e-05
-7.15012626498209e-06
-4.78477965093168e-05
-4.43432982210461e-05
-4.92881140814531e-05
-5.44214438863983e-05
-2.75538954058774e-05
-4.62323426862739e-05
-2.37661941964512e-05
-1.57778932218151e-06
-2.61019373481769e-05
-3.01294515698985e-05
-5.84715317475348e-05
-5.46853083022436e-06
-3.25578385027742e-05
-2.72747973603046e-05
-3.80313476021908e-05
-1.03891673578285e-06
-3.64244251782711e-05
-1.90691509200163e-05
-5.63704672283424e-05
-2.89668754750753e-05
-1.97086600412242e-05
-5.33921966080126e-05
-3.3931576377197e-05
-5.73598128495773e-05
-3.01965006233721e-05
-7.16201085768064e-07
-5.0341680912703e-05
-5.7685234855812e-06
-4.79729569927622e-05
-3.28495892764814e-05
-5.30369723675435e-05
-7.31251763515557e-06
-3.15622682970347e-05
-2.49934923262206e-05
-2.43440545436159e-05
-2.70724270010399e-05
-3.89463076640108e-05
-5.89484446592974e-05
-3.74847349834649e-05
-2.63755314653052e-05
-1.34791029863056e-05
-4.71938099457286e-05
-3.27842417576727e-05
-5.0897730098306e-05
-3.02665021063069e-05
-3.86659055399883e-05
-4.27447311565649e-05
-4.35543605994109e-05
-3.25460909062255e-05
-3.75955942807204e-05
-5.2290827893021e-05
-3.15159839685993e-05
-2.71458136480143e-05
-2.5140032980131e-05
-4.88849817389506e-05
-4.40100653328359e-05
-6.03589450172494e-05
-3.89311738136284e-05
-2.39898141927255e-05
-2.28500584857772e-05
-3.26375178648001e-05
-2.06656612211652e-05
-3.76595017123712e-05
-2.65386037517103e-05
-6.43346808940795e-05
-3.41182900869897e-05
-2.14277033442241e-05
-5.60172989465788e-05
-1.63638775315082e-05
-7.92882091933656e-06
-3.36125085712576e-05
-5.41468966675594e-05
-4.81461753334226e-05
-6.71972883349581e-05
-4.49467604858869e-05
-9.12153069434878e-05
-3.58962494684634e-05
-3.7078207751968e-05
-6.16157351230491e-06
-4.38490641235814e-05
-4.71573439306265e-05
-8.57891018122718e-06
-2.22845021000686e-05
-1.51020538665299e-05
-7.61387284139116e-06
-2.47771375571532e-05
-4.16615839364407e-05
-2.15766174998676e-05
-4.14728703760026e-05
-3.29121344422887e-05
-1.47871953545636e-05
-2.80720756634166e-05
-4.83735140286337e-05
-4.33053786407299e-05
-6.38552831292387e-06
-1.44504393696972e-05
-3.75799287544934e-05
9.03561835649717e-06
-1.33188259653536e-05
-2.48210355064775e-05
-2.07291594328029e-05
-4.92202308580233e-05
-2.78836174207808e-05
-3.99342724604807e-05
-3.19860702873639e-05
-4.6493632603298e-05
-6.31549888169563e-05
-1.42056900141977e-05
-5.59471096408123e-05
-4.5251363847225e-05
-1.9759254194538e-05
-3.04094984134043e-05
2.17618484432988e-05
-2.77258342777233e-05
-6.68355878700803e-05
-2.6044698666998e-05
-4.25088563534654e-05
-3.98261330202857e-05
-3.60666247633846e-05
-4.16904801041635e-05
-3.47945465036716e-05
-3.47507314689247e-05
-1.75294167150744e-05
-4.97813872354085e-05
-1.53783548614756e-05
-2.26122859744973e-05
-1.75363826250936e-05
-4.68382251102624e-05
-2.72096852760936e-05
-5.05191827736665e-05
-3.51993996605599e-05
-3.49173242707733e-05
-4.96004891429922e-05
-5.72414676003037e-05
-3.74582001019817e-05
-5.13015851528069e-05
-1.93959898918176e-05
-4.51630573250272e-05
-4.0500584842232e-05
-2.83583322742922e-05
-3.50788161731162e-05
-5.96900327945823e-05
-2.43306341571015e-05
-5.51850063943164e-05
-4.95162960687819e-05
-3.82319523423336e-05
-6.56871914466427e-05
-9.70405072245706e-06
-8.2115803830555e-06
-6.01372578769226e-05
-6.69515059847749e-05
-4.55756268516165e-05
-7.51274071394638e-05
-5.1588726196915e-05
-4.96165053434605e-05
-3.55808116558114e-05
-5.6344589030543e-05
-4.05790687703229e-05
-5.87283010591409e-05
-2.81483746289643e-05
-6.18131760643477e-05
-2.88161635469627e-05
-1.2041626202214e-05
-1.12760275802242e-05
-3.26660604714112e-05
-3.05872570972923e-05
-3.00232007769895e-05
-6.33714048187086e-06
-2.97810150207663e-05
-4.8680735053343e-05
-3.70769621034503e-05
-3.40859038318684e-05
-2.50710748892322e-05
-2.20595827718059e-05
-2.38287897673036e-05
-1.68821798660547e-05
-2.45116038359299e-05
-2.67310383880876e-05
3.45570604464889e-05
-3.60927759044649e-05
-3.67077088782192e-05
-5.31823442865347e-05
-5.02352147272462e-05
-3.23667380956905e-05
-4.42965213654379e-05
-2.07483747454604e-05
-6.31230860675024e-05
-7.08779235696153e-06
-2.30716253870041e-05
-5.53073571522336e-05
-3.03298152813192e-05
-3.46871825000329e-05
-1.73456156075828e-05
-6.67483069264367e-05
-2.31488332808618e-05
-2.7607972757861e-05
-4.69213467674183e-05
1.72778680473866e-05
-4.33517849803058e-05
-3.13131986656602e-05
-5.29669624644804e-05
-4.54378631995131e-05
-1.77774366375383e-05
-3.11081057537947e-05
-2.45201431728929e-05
-4.3425821765531e-05
-5.592930109533e-05
-3.98290806274751e-05
-2.64524807312277e-05
-3.4478956952554e-05
-7.01617770802269e-05
-5.44156901849227e-05
-1.44945223103367e-05
-1.26735767070155e-05
-2.98025391611512e-05
-1.96863126031711e-05
-5.65694215617719e-05
-1.66081413710894e-05
-2.93351616750092e-05
-4.13984216440757e-05
-2.71272920070265e-05
-2.80999203451385e-05
-1.43765270528116e-05
-7.90192796708136e-05
-6.06712520383743e-05
-2.84700443782996e-05
-1.94602117601331e-05
-6.64743646517452e-05
-1.94349800508507e-05
-4.30326935156987e-05
-4.53840750534867e-05
-1.50488335163485e-06
-3.79354773066728e-05
-4.08384297709673e-05
-2.22270017277053e-05
-4.34070327879299e-05
-1.59446483109572e-05
-3.18788156075762e-05
-3.721823909651e-05
-3.42401977223495e-05
-4.86595430159438e-05
-1.64369289900627e-05
-2.78205234496073e-05
-3.40520303593379e-05
5.44123106431692e-07
-5.50268843317164e-05
-5.05459578062341e-05
-2.47489341688153e-05
-2.45496928974106e-05
-6.79211937842472e-05
-3.65989141008587e-05
-2.84483952290721e-05
-7.0877654084603e-05
-1.79072784216395e-05
-2.86577366396072e-05
-5.18100088653389e-05
-1.64336377919435e-05
-1.46147267685331e-05
-2.29581025263854e-05
-5.15183719027437e-05
-4.82811262291958e-05
-4.47203898129865e-05
-4.29937699789283e-05
-4.06140419257427e-05
-3.3096264323339e-05
-1.15802213158614e-05
-6.48829030491862e-05
1.27710898317293e-05
-1.92085057849695e-05
-7.77752887119564e-06
-1.85969750507338e-05
-5.14057588930467e-05
9.6942686818852e-06
-2.60980683180507e-05
-2.46977157401484e-05
-4.56770248729396e-05
-2.38221446894578e-05
-5.19545368606064e-05
-3.04540958489071e-05
-3.42230950261066e-05
-7.57220714090415e-05
-4.63363452136137e-05
-3.67370549074352e-05
-1.79360156132559e-05
-4.58124543694742e-05
-4.0748128757952e-05
-3.05974520030378e-05
-3.21279639103118e-05
-2.97679905281339e-05
-4.47349647653231e-05
-3.47330732089383e-05
-4.24855354787891e-05
-3.03043987423405e-05
-4.50264794230534e-05
-5.03965485908354e-05
-1.34099036566654e-05
8.1326939619412e-06
-1.33793960221513e-06
-4.21652545152363e-05
-5.45731429322432e-05
-6.82201024319624e-05
-6.17010953700597e-05
-2.02814093287684e-05
-2.86238783622846e-05
-5.83605511447008e-05
2.22221538305221e-05
-4.24332476663867e-05
-4.10337212474292e-05
-3.09588874918075e-05
-4.88597369175896e-05
-1.96696495610509e-05
-4.72903838676841e-05
-6.26097542133203e-05
-5.17588188861899e-05
-4.28325563737358e-05
-4.60190255196525e-05
-9.98757180151646e-06
-1.54078966981524e-05
-5.10293502750807e-05
-3.53810094350141e-05
-3.67129254197288e-05
-3.07929369100839e-05
-2.07084876639874e-06
-5.48343685078143e-05
-2.67153466065133e-05
-7.32533994920622e-05
-5.09454559918111e-05
-4.11095398738002e-05
-2.78595315599166e-05
-2.83372186868451e-05
-1.18249517981218e-05
-5.11417125697434e-05
-4.32023832709034e-05
-5.16151027781964e-05
-2.39489869487775e-05
-3.46391996738662e-05
-2.65333563533787e-05
-4.99382461446369e-05
-3.35172219475691e-05
-4.78747397087519e-05
2.21544399951059e-05
-1.59484218922452e-05
-1.41322882068159e-05
-4.12151150875254e-05
-3.02662200724333e-05
6.90267052217301e-06
-9.14123059301952e-06
-2.35797837881737e-05
-4.07537578486173e-05
-3.25329683571032e-05
-1.37239010655938e-05
-3.66705943480702e-05
-7.64635416476572e-05
-4.64643014982254e-05
-3.90371016789904e-05
-3.87453824446343e-05
-3.24134518463708e-05
-4.88196271751935e-05
-1.88435045080776e-05
-4.25024127082084e-05
-5.40298174165197e-05
-4.28469584742326e-05
-6.0719164222302e-05
5.68779035811473e-06
-2.46774396870152e-05
-4.72647479850624e-05
-8.18392226800695e-05
-2.96200920543298e-05
1.89214179391552e-05
-3.842164053599e-05
-3.5978761582354e-05
-3.61453827742878e-05
-5.54470401326282e-05
3.36965884990964e-06
-7.47771288666799e-06
-4.90546059958661e-05
-1.75397110898031e-05
-7.55760535219013e-06
-9.75819263986018e-06
-3.35626139737342e-05
-2.34011570724854e-05
-7.33965949667888e-05
-1.99744573856119e-05
-4.98817163230597e-07
-3.0293635238874e-05
-2.36734698107135e-05
-8.47885991309733e-05
-5.31657085352251e-05
-1.69663911612037e-05
-5.3071863390001e-05
-4.68569473083223e-05
-2.87129042574668e-05
-2.79094920067059e-05
3.18095767040827e-06
-9.42201221705319e-06
-3.94337550777996e-05
-1.26601451132626e-05
-8.3803165837758e-06
-5.45266826460101e-05
-5.23997630226268e-05
-6.73103645931335e-06
-4.1546011542015e-05
-3.59160057046128e-05
-4.10747940444333e-05
-4.74900520729777e-05
-4.38695905992157e-05
-3.56456556592694e-05
-1.16610190179639e-05
-6.48650648448243e-05
-3.54398879753014e-05
-7.94347430750693e-06
-5.53746893652345e-05
-3.87933286116727e-05
-4.74207710495815e-05
-2.07820087892299e-05
-3.74485195559616e-05
1.48937634960297e-06
-2.32812297424807e-05
-4.60211475997871e-05
-2.7463298550156e-05
-6.84279776926996e-05
-4.61520766105899e-06
-5.1380456731993e-05
-5.23067717469745e-05
-2.61888754832609e-05
-5.57177317574469e-05
-4.51508140464048e-05
-4.74860031090068e-05
-3.6530204580613e-06
-2.01953611126258e-05
-2.73047983690137e-05
-6.17759272998003e-05
-2.52200502153049e-06
-4.68383693210828e-05
-4.47726425816499e-05
-1.20934840090172e-05
-6.81220560567631e-05
-2.57671950846565e-05
-4.44153225975354e-05
-3.81849841196719e-05
-3.40833969615722e-05
-5.26388273273545e-05
-4.5418626157225e-05
-2.80381785247185e-05
-4.25092784853182e-05
-3.20468710648029e-05
-6.18556929641725e-05
-2.85722145368157e-05
-3.18542003674251e-05
-4.36639499363196e-05
-2.1884246376583e-05
-4.27001475322243e-05
-5.70177486347004e-05
-4.42246460908452e-05
-3.22438644030136e-05
-3.05077864690488e-05
-4.5724333294016e-05
-1.87714969269796e-05
-3.28747084263803e-05
1.73194733272332e-05
-3.52669479800991e-05
-3.59812443550498e-05
-3.66589541660092e-05
-4.2988678239097e-05
-3.31425534208777e-05
-4.48442768967586e-05
-4.12048428555938e-05
-2.21062617263975e-05
-4.98668238572736e-05
-2.08059863836625e-05
-3.78418592376892e-05
-5.76983492483768e-05
-4.41681512293361e-05
-2.25198276503517e-05
-3.35733604138685e-05
-3.54637351477631e-05
-3.04998971721646e-05
3.5026118067686e-07
-2.11141564971089e-05
-1.17065473315981e-05
-3.57503737776399e-05
-1.93635790499828e-05
-2.22789562733229e-05
-3.44420292200217e-05
-2.01584235930687e-05
-5.26493897118044e-05
-2.98539014582497e-05
-4.90994785407833e-05
-2.73249873290676e-05
-5.32485365600313e-05
-2.05412772644902e-05
-6.23271654522092e-05
-5.27315455218917e-05
-4.90619228993521e-05
-2.2486500294844e-05
-1.5925779555025e-05
-3.10545399004532e-05
-2.21470764257673e-05
-3.92703575699062e-05
-3.40743511142739e-05
-3.51165822490546e-05
-4.34433201520747e-05
-2.83136939103962e-05
-6.05438765406535e-05
1.95292455665592e-06
1.36786548089048e-05
-5.46174841927001e-05
-5.91602966004118e-05
-1.23138052366379e-06
-3.89446477646577e-05
-1.61901832619721e-05
-1.40607997026689e-05
-3.96785644352552e-05
-3.28385304589732e-05
-4.29744452026833e-05
-5.29113324166194e-05
-3.38511019980143e-05
-1.16913845327938e-05
-7.38144444897355e-06
-2.29087054819131e-05
-4.57452324988118e-05
-1.92690389442519e-05
-3.99628846994879e-05
-1.59777566726147e-05
-4.0919442079967e-05
-1.53193777708744e-05
-7.13691864980178e-05
-6.30775057989717e-05
-4.89840330727227e-06
-1.36670801749804e-05
-5.18497193105198e-05
-2.78062036940505e-05
-5.42056329032241e-05
-2.30668387618577e-07
-5.01975233312346e-05
-3.21939372504964e-05
-2.29295582659383e-05
-2.60035602575828e-05
-3.4590077427777e-05
-4.92500061404785e-05
-3.97587349388499e-06
-2.4521227218781e-05
-5.21793587762072e-05
-6.18712230776896e-05
-7.75412462500468e-05
-1.20533207894419e-05
-4.07141099934661e-06
-6.58563677300187e-05
-5.62788553236801e-05
-8.52372234148459e-05
-1.52983128494218e-05
-3.19646557480455e-05
-1.02805267912959e-05
-1.73470405832214e-05
-1.19782157339463e-05
-8.89283421129491e-06
-5.15215298567446e-05
-3.69509664991454e-05
-2.56532873429069e-05
-3.88118022480626e-05
-3.18854141732262e-05
-1.16048676559985e-05
-1.46958645572808e-05
-4.02538310340815e-05
-3.64888052053731e-05
-2.5024748895497e-05
-4.14403163554212e-05
-2.42105272975929e-05
-7.19053674279098e-05
-6.59717822091765e-05
-4.72287590725991e-05
-6.18813532311088e-05
-3.37797005090011e-05
-2.02144124547172e-05
-4.94062662816416e-05
-3.85279366369976e-05
-3.33188759450419e-05
-5.1245771035743e-05
-2.5340274034061e-06
-5.98149155262309e-05
-2.03900032068901e-05
-2.16261324851514e-05
-5.0396223083764e-05
-3.48758193570754e-05
-4.41489093506026e-05
-1.12315737063288e-05
-3.07686659736149e-05
-1.07662421412012e-05
-2.94614433559893e-05
-1.07756692878492e-05
-6.5905372749075e-05
-2.7779301539017e-05
-2.59401944275793e-05
-2.66790660251711e-05
-4.58910062810854e-05
-3.25493327180774e-05
-2.54114262161912e-05
-2.27980230037794e-05
-8.2289869408252e-06
-9.72607087866109e-06
-4.37973488737715e-05
-5.02708086015225e-05
-4.36636321129958e-05
-7.21512819500414e-05
1.02074444464238e-06
-4.24793186652672e-05
-6.03725763938573e-05
-1.60473564985735e-05
-2.89416492086818e-05
-4.80900934501192e-05
-3.86866913980371e-05
-5.21502341902314e-05
1.46285680635329e-05
-2.4960022545121e-05
-2.43850937977051e-05
-1.64858864121117e-05
-2.8974467289088e-05
-3.84881251447272e-05
4.46548912331703e-06
-1.97965861865489e-05
-7.0661807940095e-05
-7.14246848350868e-06
-4.49275584146775e-05
-2.61918519346302e-05
-3.58702045146702e-05
-6.27422344815054e-05
-2.30573749431856e-05
-3.72488142327847e-05
-1.44832307845967e-05
-2.84068257683675e-05
-7.43071989011925e-05
-1.02034432996147e-06
-7.495762477551e-05
-2.92182802639499e-05
-4.71960240652704e-05
-6.01715085744402e-05
-8.60320368580239e-05
-1.00231558006139e-05
-3.47752835926618e-05
9.62964055066742e-07
-1.38052308281984e-05
-4.64221389112413e-05
-5.34273153960056e-05
-2.13323418547367e-05
-3.99231436603603e-05
-7.15533404308494e-05
-1.43332972291958e-05
-4.30642627980665e-05
-3.51650930219609e-05
-5.51860096093216e-05
-4.70529947430911e-05
-2.73003733439716e-05
8.08873547785692e-06
-2.47750987533729e-05
-2.8866852101083e-06
-1.44172973123096e-05
-2.93594360130953e-05
-6.61590594481441e-05
-4.22905868846067e-05
-4.1923804193037e-05
-3.46598463398283e-05
-2.19511770932375e-05
-5.16791858721872e-05
-2.34367900805775e-05
-3.73459824441367e-05
-4.35411237014755e-05
-1.80270414245495e-05
-2.088154136993e-05
-1.02638364620945e-05
-1.42547146207984e-05
-5.79142184129562e-05
-4.6502239864949e-05
5.67270858397733e-06
-4.99312204934397e-05
-2.28062758999344e-06
-5.66995466291111e-05
-3.80784058753372e-05
-4.53167509371597e-05
-1.36103634307633e-05
-4.78925637500481e-05
-2.90544862473925e-05
-2.40461474353926e-05
-6.797456227233e-05
-2.9138834940851e-05
-2.57598484599087e-05
-5.75394250393474e-07
-4.61207592119321e-05
-3.05988622212502e-05
-4.03718598998477e-05
-3.40459600644394e-05
-6.19490098071588e-05
-5.51628377085986e-05
-4.89797540995608e-05
-4.10849527310397e-05
-4.26355685762784e-05
-2.16141264654297e-05
-2.6255426926139e-05
-4.23818268429056e-05
-5.72010372894734e-05
-6.04483739800256e-05
-5.96625643775611e-05
-2.8774046497893e-05
-3.14046271043058e-05
-3.00974221205996e-05
-3.33612831841061e-05
-2.93431447601306e-05
-4.40320179303126e-05
-4.43815599705916e-05
-3.43848032861626e-05
-5.83930310729357e-06
-2.22171810247416e-05
-4.74830344279308e-05
-4.80339497527768e-05
-6.88086570099673e-05
-4.91085084185669e-05
2.36604272654746e-06
-5.73877324744563e-05
-1.66454055384461e-05
-3.60451278751795e-05
-5.84853547517081e-06
-7.60725387240098e-05
-2.60560451642879e-05
-4.07865463511219e-06
-4.06459512475653e-05
-3.7908575843173e-05
-3.30464403338986e-05
-4.56322106781151e-05
-1.29728212746209e-05
-3.20870142025687e-05
-1.93246827873173e-05
-6.87795613447522e-05
-2.87672361188265e-05
-2.17977139667721e-07
-3.36126456620117e-05
-5.33695457124635e-05
-3.00658910154405e-05
-2.71072446378838e-05
-1.5918275293108e-05
-9.94140477933097e-06
-4.76141954303952e-05
9.26384273506486e-07
-4.36018552853194e-05
-3.23963713252389e-05
-1.14284142217362e-05
-2.40798902145695e-06
-4.48374387248496e-05
-2.09811897284628e-05
-6.01992960447624e-05
4.8077534512582e-06
-3.32068186788195e-05
-3.83020674004445e-05
-2.64559225594592e-05
-4.30735967655139e-05
-2.50353673864129e-05
-3.08406265498643e-05
-1.99698699239515e-06
-1.51687695774348e-05
-3.54876523169979e-05
-5.25118339956535e-05
-5.89206413768272e-05
-1.32065487330373e-05
-2.88041289615479e-05
-4.05038569826764e-05
-4.14741576834582e-05
-5.08064316064867e-05
-7.18701636034414e-06
-2.54411439373763e-05
-4.94228489379247e-05
-2.08478142405211e-05
-7.81839031758738e-05
-1.28937530566497e-05
-6.81583135618815e-05
-2.89997320654495e-05
-6.16824889838783e-05
-2.68291325959892e-05
-4.10026540280711e-05
-9.15452909659443e-06
-4.14702656929618e-05
-3.0331469560141e-05
-1.23013349548731e-05
-1.40811773944391e-05
-3.17192517802113e-05
-5.94306656312572e-05
-2.63640803728591e-05
-5.66245474242151e-05
-8.14527669907497e-06
-2.06892518034426e-05
-2.4392075554283e-05
-1.18743258257681e-05
-3.72219516865692e-05
-4.90097755320129e-05
-3.55261456486642e-05
-2.14799816673088e-05
-6.13910132272161e-05
-5.91570608406358e-05
-4.03578455840191e-05
-3.89524451613995e-05
-3.58016067456922e-05
-3.78455259799306e-05
-4.31806027872012e-05
-3.29660777303805e-05
-2.07339546451294e-05
-4.50848591332704e-05
-1.98249598750282e-05
-1.91718784311205e-05
-7.29466836668693e-06
-1.66125670590073e-05
-6.66245805379022e-06
-3.35806016586973e-05
-2.30187227252599e-05
-2.07589433893735e-05
-2.28633965994474e-05
-4.26215040935699e-05
-6.16711676768009e-05
7.49147926016161e-06
-1.52048988076352e-05
1.31435807587092e-05
-5.32230252162943e-05
-2.20113200414927e-05
-6.71252444529652e-05
-7.43958150865498e-06
-1.43508101554074e-05
-2.86973746667496e-05
-2.35459665329816e-05
-2.11584321964077e-05
-4.94401936458125e-05
-3.4563891637883e-06
2.92023764728671e-06
-5.27632456581307e-05
-2.80184637682553e-05
-3.32168922503896e-05
-4.26190883742588e-05
-3.85533886340001e-05
-1.79640172949618e-05
-1.83930578720422e-05
-1.99555249735959e-05
5.95325940290869e-06
-1.63384493279773e-05
-4.44008200570482e-05
-6.81951991917349e-05
-3.7284322499895e-05
-5.53213638216319e-06
-3.37746604293252e-05
-7.47722164367387e-05
-2.23957723284674e-05
-7.6240789259099e-06
-3.87206088357569e-05
-5.21741507577864e-05
-4.25684854561331e-05
-7.48502425271485e-05
-7.82769564866101e-06
-2.34549607498216e-05
-3.63399455932113e-06
-2.43318297032398e-05
-6.31623438389697e-06
-5.1125143105502e-05
-4.394030653372e-05
-6.40170453800397e-05
-4.96640112390865e-05
-2.85714356760099e-05
-3.73233060737667e-05
-3.87578389076956e-05
-4.70632577736537e-05
-3.26600986054838e-06
-2.79900163199527e-05
-4.7830407171751e-05
-7.3135538416931e-05
3.5545275605687e-06
-3.02331130116541e-05
-2.82270236594878e-05
-3.57919724373755e-05
-2.26488947982178e-05
-4.30272997682237e-05
-5.30599773812319e-05
1.87589088912835e-06
-3.54288052206099e-05
-3.56343901589684e-05
-5.78475189263307e-05
-5.37895116863649e-05
-4.72764692388844e-05
-1.36666091804969e-05
-4.61146605527128e-05
-4.68109136917215e-05
-7.03902518251574e-05
-2.82888616145578e-05
-7.63048543002991e-06
-1.969236681346e-05
-2.60921570956214e-05
-4.64006855394593e-05
-2.97766357043332e-05
-3.38881690845199e-05
-4.53043541505117e-05
-4.50457216947708e-06
4.82624114571533e-07
-1.66559127472839e-05
-2.5555074014509e-05
-3.66003586495819e-05
-5.1115268703501e-05
-2.27837229301566e-05
-5.58757876415243e-05
-4.36379610160917e-05
-3.27202036041107e-05
-5.20442893491809e-05
-3.75719978787698e-05
-2.38416793162922e-05
-5.06191795181064e-05
-2.75386121199934e-05
-5.25745792422195e-05
-4.50356229158969e-05
1.67023525752168e-06
-2.68161233754376e-05
-2.06486611662544e-05
-4.431093462367e-05
-1.64189922926645e-05
-2.2925046106751e-05
-2.15293595875057e-05
-3.48795878498002e-05
-4.42509257802217e-05
-5.77517563430605e-05
-5.22761984147236e-05
-2.15780924795015e-05
-1.48709177274955e-05
-3.58938369198653e-05
3.44013167950401e-06
-2.92895201165536e-05
-2.04370316449174e-05
-2.77862166522036e-05
-3.36486573557766e-05
-4.34038129245992e-05
-5.8144703394572e-05
-1.79200877928146e-05
-7.06299635605312e-05
-5.93540053078809e-05
-9.26861489752771e-05
-7.02146188385215e-05
-1.64026466612585e-05
-5.10573084108084e-05
-5.14192092357304e-05
-3.09456142523736e-05
-5.64784500452335e-05
-1.75174911366703e-05
-4.08250130957542e-05
-4.92714735059052e-05
-5.04800544712455e-05
-5.08387218162737e-05
-4.94418078171366e-05
-2.98899525888555e-05
-2.85948662109366e-05
-2.19830955341636e-05
-5.13478543414235e-05
-5.56994187611248e-05
-2.97832949461546e-05
-5.25475286299281e-05
-1.23270290456344e-05
-2.02562333761502e-05
-2.98395111994667e-05
-2.2624933173482e-05
-5.72822638872127e-05
-2.24271358739348e-05
-4.48892623889326e-05
-3.06763683952995e-05
-6.53472581734036e-05
-3.22583223570293e-05
-2.27639962415889e-05
-2.63637160312545e-05
-5.96156071998657e-05
-1.84275465194056e-05
-2.50799562659705e-05
-2.64851581073261e-05
-7.14201409485991e-05
-1.60956123411306e-05
-5.55445043037678e-05
-3.7234123311531e-05
-2.73817615201661e-05
2.52860591142404e-05
-3.91646275731572e-05
-1.00650205183064e-06
-5.1674959847023e-05
-3.63699501306063e-05
-2.02849414265379e-05
-2.57323213713867e-05
-2.4808201041297e-05
-9.52196651362282e-07
-3.27753151732162e-05
-3.92371433988031e-05
-2.0196552836373e-05
-1.9416607607511e-05
-2.75632511173058e-05
-2.41170926342699e-05
-5.21616693681622e-05
-1.92692658312578e-05
-4.08490767418914e-05
-1.12527243699319e-05
-2.29493575906956e-05
-2.34153481245788e-05
-1.46466376825913e-05
-2.98838756656472e-05
-2.82790517612271e-05
-4.11869564691908e-05
-3.15539444899545e-05
-5.61090087611634e-05
-1.29633938265413e-05
-3.28762222589659e-05
-6.45670514042032e-05
-4.37164244052798e-05
-3.75270080466291e-05
-3.24768841571539e-05
-1.83938117489488e-05
-3.65825581205452e-06
-5.36465917568172e-05
-3.74225246087704e-05
-2.65004949173368e-05
-3.15025086708778e-05
-2.89186955461181e-05
-4.12613584199944e-05
-3.93579503815883e-05
-1.73783649388598e-05
-3.75347356259663e-05
-1.13445908199369e-05
-4.77559237610928e-05
-4.56823716313317e-05
-1.66013282234841e-05
-3.75082829228816e-05
-9.51623365793086e-06
-8.23537821802896e-05
-2.34632529399649e-05
-1.71538183739274e-05
-2.89447183689032e-05
-2.74906176692562e-05
-1.05750310343111e-05
-4.12660481521511e-06
-3.28888681515318e-06
-4.33713062868568e-05
-1.13317575384058e-05
6.75721677871892e-06
-5.25580489195029e-05
-4.07819426038203e-05
-2.4657634549421e-05
-4.60907087350649e-05
-1.31914385484515e-05
-2.72069929315777e-05
-3.83385851867817e-05
-4.04566968362219e-05
4.39673684290577e-07
-5.22588038734e-05
-6.80130877429356e-05
-2.80509844698355e-05
-7.55362180444079e-05
-1.93708214133781e-05
-4.99955058209322e-05
-1.65207215668256e-05
-8.00956630220649e-05
-3.23480730216818e-05
-1.69415231966743e-05
-2.5110026867774e-05
-7.4254777138852e-06
-4.128085118289e-05
7.52703128317334e-06
-1.331336347292e-05
-5.10190156056666e-05
-3.0604211032126e-05
-2.20447167887473e-05
-1.64434717672833e-05
-1.27260346865629e-05
-2.02898040318044e-05
-4.42875502715484e-05
-4.07743620038067e-05
-6.12811484162407e-05
-2.02453606206611e-05
-1.55416190968396e-05
-4.26038437992962e-05
-2.03148139460147e-05
-3.60187223417431e-05
-4.07197454747475e-05
-1.92628465005524e-05
-3.06539978788784e-05
-3.49443545552855e-05
1.21684251952648e-05
-4.15890603264976e-05
-3.59025645725702e-05
-4.88111970385354e-05
-2.88642129694814e-05
-3.33280333307667e-05
-2.33619515186011e-05
-5.1804598082368e-05
-2.80627881283649e-05
-2.92153991986609e-05
-5.82550248854823e-05
-5.99488018920691e-05
-5.88898198416957e-05
-1.65401236118642e-05
-6.24132246385274e-05
-4.51668051316465e-05
-4.36315530355354e-05
-1.7592063665434e-05
-4.19947683236202e-05
-5.74577495735216e-06
-6.15138805884206e-05
-1.49871037793042e-05
-1.99544970550328e-05
-1.32716543357977e-05
-2.79329925885701e-05
-3.70509744268915e-05
-7.90181324720905e-05
-5.66662417081421e-05
-4.72668723254255e-05
-2.67558234148883e-05
-6.77612105654249e-05
-2.33218283607129e-05
-3.35924325143744e-05
-5.08188529378355e-05
-3.03142821319672e-05
-3.48415063606736e-05
-4.31774657392597e-05
-1.98912891237184e-05
-3.7732805197107e-06
-7.10165269923922e-05
-4.07299746949312e-05
-5.34445749884947e-05
-3.88366367503448e-05
-3.439365415357e-05
-4.43113657218102e-05
-5.06478963504571e-06
-2.73222285676619e-05
-8.59661223047375e-06
-5.87088723506476e-05
-1.21993783962759e-05
-1.63493460041317e-05
-3.13450217846757e-05
-2.78113309090829e-05
2.38651171041228e-05
-5.10246969542359e-05
-1.09907077536309e-05
-4.27722587582005e-05
-4.74765343585756e-05
-5.60806933154233e-05
-6.43096135681998e-06
-3.34020830059015e-05
-1.33078656667778e-05
-5.76005702680659e-05
-2.10358566538029e-06
-2.30829573184976e-05
-5.50436216083439e-05
-4.03376646781223e-05
-3.43373034046921e-05
-2.69095100659347e-06
-4.68991524995726e-05
-1.79837963785137e-06
5.49895517779689e-06
-4.79403777683092e-05
-2.97239801178528e-05
4.78950602367951e-07
-5.73936212856099e-05
4.10422119581435e-06
-3.1640464314784e-05
-2.60569958566628e-05
-2.46784493979522e-05
-1.60838318658207e-05
-4.76162829619045e-05
-3.35033160227504e-05
-7.00326527264449e-05
-2.60934814121836e-05
-2.18401955376105e-05
-4.27505151347245e-05
-2.54045652942988e-05
-4.09956402816806e-05
-4.31849700753816e-05
-4.88353859744488e-05
-7.61312111904725e-06
-5.6233996370836e-05
-4.18952007168967e-05
-3.22329738777781e-05
-4.87474965834643e-05
-5.85159759388157e-05
-1.2517931435344e-06
-3.35224896105028e-05
-4.0350870804253e-05
-4.49444929927241e-05
-3.78977321009438e-05
-2.90220081126984e-05
-5.1108628743326e-05
-4.33755274687158e-05
-6.57666431628496e-05
-4.88543104008662e-05
-6.17309323192878e-05
-5.86643570402732e-05
-4.42968046381619e-05
-3.17461946546065e-05
-3.47210297123925e-05
-1.53553402369053e-05
-3.12431202394028e-05
-3.27156086351045e-05
-2.68682893886349e-05
-3.37124617438343e-05
-4.79407095053624e-05
-2.57000118486633e-05
-2.77505983404678e-05
1.69325076177759e-07
-6.07197437753071e-05
-2.75916894965403e-05
-1.66122191936165e-05
-3.01005103703012e-05
-4.07159345593604e-05
-2.67981368064281e-05
-4.59012202574545e-05
-5.94071060380344e-05
-3.08919049045874e-05
-1.31593606235234e-05
-1.52210144135331e-05
-4.1964829640698e-05
-3.65188276326763e-05
-3.35702530068653e-05
-1.57485477798557e-05
-3.77676617403403e-05
-5.88688018084296e-05
-8.21726584892983e-06
-2.65000047490823e-05
-3.38673468838126e-05
-2.70578532188579e-05
-2.43922858320527e-05
-5.03198527873014e-05
-4.96254612301104e-05
-6.15292674378997e-05
-2.64265453680225e-05
-3.24788026044435e-05
-2.65460385048338e-05
-1.0540505581646e-05
-4.4850924010262e-05
-5.83315397433461e-05
-2.85063432514517e-06
-3.98475265046576e-05
-4.53359387714693e-05
-3.38760374652727e-05
-4.9753502396454e-05
-2.49223061881566e-05
-2.36718904771285e-05
-4.30819941117704e-05
-2.33700167732747e-05
-2.97004915266886e-05
-3.09199958688241e-05
-3.23280232149933e-05
-4.28916061167876e-06
-6.88271918471682e-05
-3.3926920777899e-06
-3.14691604983579e-05
-7.24215702226463e-06
-3.5822975485486e-05
-1.20389995190818e-05
-5.1477556285137e-05
-4.25600470753043e-05
-4.88871768901181e-05
-4.59586525699603e-05
-8.70814363747271e-06
-4.43892812147326e-05
-5.2703145623013e-06
-4.49896563539441e-05
-5.89029429682625e-05
-5.40431518709298e-05
-5.28678609704271e-06
-2.05256234077896e-05
4.67587439924586e-07
-1.43180287074015e-05
-4.61106182409556e-05
-4.68293066092987e-05
5.54608548702806e-06
-4.57172451755817e-05
-5.1063596341468e-05
-5.16169554863895e-05
-2.60310181352374e-05
-2.79144604937312e-05
-3.65863435857294e-05
-5.8610456325404e-05
-5.24789722888331e-05
-4.0906928200903e-05
-3.98573479862573e-05
-5.97477683626887e-05
-3.82088005851378e-05
-4.70008662173812e-05
-2.67775993890937e-05
-2.8314321558452e-05
-3.40888557450915e-05
-4.25995210469047e-05
-4.41342957096051e-05
-9.69729491432873e-06
-2.79377821444393e-05
-7.06140711910852e-05
-4.16243390765564e-05
-5.67763508959238e-05
-2.60763866457218e-05
-5.58390587680965e-05
-3.33392571805073e-05
-3.42903755803852e-05
-1.2902723020471e-05
-6.9779076384712e-05
-3.95408715476731e-05
-3.51566500287617e-05
-2.18534608782282e-05
-7.79246049254579e-05
-2.46732174090279e-05
-4.23614157825198e-05
-4.73583647479972e-05
-1.91431609803732e-05
6.6594381125648e-06
-6.3108268978805e-05
-1.69844309583648e-05
-2.58437602296938e-05
-4.18594844473543e-05
-2.57266255589377e-05
-4.77536762118163e-05
-6.89814423652299e-05
-5.87318426701075e-05
-1.67479563181972e-05
-3.59627241535725e-05
-7.57092387691728e-06
-3.82444780291481e-05
-4.73242943340878e-05
-2.59024270305434e-05
-3.45436681749948e-05
-5.89846561901702e-05
-2.67062754765556e-05
-3.05669836884368e-05
-1.21911507225044e-06
-2.15573712711321e-05
-5.37388775746918e-07
-5.05002242188873e-05
-6.79968199982568e-05
-8.69334361583924e-06
-3.99619833916046e-05
-5.48020750572502e-05
-2.35583035002663e-08
-1.47318645081558e-05
-8.54896902407921e-06
-3.12036680209752e-05
-5.91619551655091e-05
-3.56154558574142e-05
-4.39154471285246e-05
-1.40534108546191e-05
-1.88975606082952e-05
-6.68046423954338e-05
-4.14530663876202e-05
-4.58611445525322e-05
-4.28744846557853e-05
-7.72838492363512e-06
-2.20961302462336e-05
-2.57365358740602e-05
-4.08322885446926e-05
-4.34884052167873e-05
-4.66770870255042e-05
-5.23917850625704e-05
-2.27007418877219e-05
-1.7773067113116e-05
-4.83918667817856e-05
-5.19064277502669e-05
-4.87974998339774e-05
-4.42698482102413e-05
-6.34335265546625e-05
-7.04990102480414e-05
-2.79666583419162e-05
-4.20731869337222e-05
-3.46904056050978e-05
-4.64971808605631e-05
-6.58400258647882e-06
-4.37077772785737e-05
-4.36985901904123e-05
-1.38212964242526e-05
-3.88905018243135e-05
-1.67471242198628e-05
-4.66978893712772e-05
-2.43415674425674e-05
-3.90671260363927e-05
-5.65520969316067e-05
-2.73190735910909e-06
-4.91296424397287e-05
3.2377686345552e-06
-2.12047488357838e-05
-3.18586094522872e-05
-3.02598057447973e-05
-4.54431254451088e-06
-3.64358772953357e-05
-3.60501632271477e-05
-2.1021328522934e-05
4.2800224921201e-06
-2.33720272191159e-05
-5.45732773642523e-05
-4.55706549134125e-05
-1.76461087635584e-05
-3.04501439248081e-05
-1.55303813306499e-05
-4.79841363234653e-05
-5.09893223987165e-05
-5.20895392630247e-05
9.30431690964032e-07
-5.36898545617928e-05
-3.52486235179526e-05
-5.45863288640985e-05
-6.93122104589424e-05
1.76504804088272e-06
-6.22334761441379e-05
-3.94990624002834e-05
-2.92977571542215e-05
-4.42067216790682e-05
-6.55090089369279e-05
-9.4057688921952e-05
-5.84094520583557e-05
-2.20361233002281e-05
-1.16527064076235e-05
-3.63606970649794e-05
-3.86695424444714e-05
-3.93269713675619e-05
-3.23739898309472e-05
-2.12993350840034e-05
-5.01756178535993e-05
6.98206586755836e-06
-3.77815352923849e-05
-3.51392488957155e-05
-3.57797959691702e-05
-4.34084953986876e-05
-2.07389304981676e-05
-4.69777017926696e-05
-2.74621483913301e-05
-3.23780506956058e-05
-5.55906263470743e-05
-4.54430668059439e-05
-1.52000696006099e-05
-1.00238256454889e-05
-6.33188177304482e-05
-7.10889487063054e-05
-6.51969621642259e-05
-2.53483574447083e-05
-4.25184627919719e-05
-5.94302255413655e-05
-3.40465195214838e-06
-1.55745029327195e-05
-2.59327566790111e-05
-1.66933683430782e-06
6.74759557651089e-06
-5.7945612801423e-05
-4.06791727927966e-05
-1.79588553464404e-05
-4.88939421141711e-05
-9.73009773017583e-06
-4.51053304170762e-05
-3.53912683899771e-07
-3.55505672959298e-05
-4.41229516850976e-05
-2.24375088862965e-05
-9.90612593698105e-06
-7.21543092226887e-06
-2.91755285952335e-05
-2.86892209958419e-05
-3.88003822846412e-05
-5.10191520132143e-05
-4.54448096685384e-05
-3.6029451529396e-05
3.79487120854886e-06
-1.7076788485372e-05
-3.67043574551781e-05
-3.06792584460585e-05
-1.67475351074255e-05
-3.03943378319982e-05
-2.45637640860046e-05
-4.26608014819977e-05
-6.7385356410475e-05
-5.87047398870746e-05
-3.50719165397952e-05
-4.2106293616799e-05
-2.27995587953169e-05
-3.30652596403553e-05
-6.13328249530648e-05
-5.8961206909796e-05
-2.06046311007683e-05
-4.39114133488432e-05
-4.3224009961496e-05
-3.50822019429003e-05
-8.32140840485653e-06
-3.25763249463824e-05
-1.31835137714049e-05
-2.3188693262698e-05
-2.00106481492624e-07
-2.097808759351e-05
9.17565801435811e-06
-8.45496000249871e-06
-3.42434041034646e-05
-2.11384524098571e-05
-2.13464300547064e-05
6.96407724066784e-06
-2.71065154034821e-05
-2.71031297252863e-05
-6.89607746923777e-05
-4.50240453261445e-05
-2.55034974977261e-05
-2.48390797108359e-05
-3.86655757676401e-05
-3.61518297238037e-05
-4.46548896082526e-05
-3.34048189210257e-05
-2.21626090787001e-05
-6.41455178593588e-05
-6.12613688911506e-05
-2.03156875464821e-05
-4.69351393487782e-05
-1.15009306427411e-05
-1.73040721391894e-05
-6.64675230125668e-05
-2.61874303674301e-05
-1.29045458493626e-05
-4.27637377131639e-05
-3.05600526944053e-05
1.69511122877781e-06
-5.08144769985164e-05
7.2259466632419e-06
-1.96751825308747e-05
-2.55486568113465e-05
-1.41617664526732e-05
-3.79760401574024e-05
-4.59016982129849e-05
-5.36968926364843e-05
-4.37818926825425e-05
-4.51583516556119e-05
-3.70671028977968e-05
-6.12937880926766e-05
-5.87244845618579e-05
-7.80013803893379e-06
-1.58427022367342e-05
-1.95035001337949e-05
-2.04930702889089e-05
-6.79325472973514e-05
-4.80487381897408e-05
-1.77611033332598e-05
5.93360393920058e-06
-3.35956047113873e-05
-4.79595388981244e-05
-1.81912292594531e-05
-1.85569789887385e-05
-1.47320368724192e-05
-4.06004826324692e-05
-3.6732443766321e-05
-1.92707314244484e-05
-7.45038357419297e-06
-5.99015852956465e-06
-2.67337170014763e-05
-3.63561970321067e-05
-3.11828437532883e-05
-4.69471160722265e-05
-4.56237099827876e-05
-3.3156542885762e-05
-3.95017516073702e-05
-3.31814905010722e-05
-2.0178895846291e-05
-3.99545520407358e-05
-5.08243968724619e-06
-3.9795992561757e-05
-3.07454716924735e-05
-1.86204852234287e-05
6.99117605140067e-06
-1.49376056542064e-05
-1.13569116301179e-05
-7.87839081165712e-05
-3.11605686067234e-05
-1.59438274030417e-05
-3.90028899721098e-05
-1.37086052156949e-05
-2.85338142867724e-05
-4.58893868331321e-05
-3.45613048014638e-05
-2.41638937214879e-05
-2.70334785225743e-05
-2.60613794109614e-05
-1.09041170363985e-05
-1.79029151666163e-05
-2.33882859514476e-05
-3.97597122577827e-05
-4.58626597217353e-05
-3.79809192156609e-05
-3.34742828702994e-05
-2.67232398463978e-06
-3.61735244461038e-05
-2.26601650828113e-05
-6.62795985899293e-05
-3.26095709239584e-05
-2.09125022469545e-05
-3.59119290900362e-05
-2.60068700250861e-05
-3.2862514527334e-05
-4.94088008329848e-05
-3.22113328940745e-05
-2.28522976402585e-05
-4.51701904444445e-05
-5.23938088909245e-05
-2.03051501446298e-05
-5.91958835119018e-05
-4.22531223682622e-05
-5.08883012396601e-05
-3.1854171722421e-05
-2.25042009180426e-05
3.21461039070319e-06
-3.10121300792552e-05
-1.91364862693802e-05
-2.33930582667546e-06
-9.19029395561884e-05
-3.34488430491384e-05
-8.85938327365262e-06
-5.08501991947193e-05
-3.34064085166569e-05
-3.42759502332834e-05
-3.33926945639487e-05
-3.18922896552252e-05
-3.2840665834791e-05
-2.18358457502919e-05
-5.10943647117804e-05
-4.49434686330281e-05
-3.76473521041075e-05
-5.48068639544341e-08
-2.09557848315418e-05
-3.12949176416604e-05
-4.33039331105033e-05
-4.32892233118624e-05
-2.99387124180741e-05
-4.6462745583507e-05
-3.1617305190429e-05
-2.72365078761404e-05
-6.76181935799172e-05
-1.133167457669e-05
-2.99486976919225e-05
-2.02278596519094e-05
-5.01083154850073e-05
-4.42417715054969e-05
-5.88638987093599e-05
-4.24313229772437e-05
-7.18128367406239e-08
-1.08894236177676e-05
-3.37230880626806e-05
-6.20934805843882e-06
-4.23884267339195e-05
-6.66191070140515e-05
-3.93412171263502e-05
-7.83202952660867e-05
-1.43965337842221e-05
-2.42785485526597e-05
-1.78057383124408e-05
-4.15488601561236e-05
-1.08660888319488e-05
-3.96515000247934e-06
-3.41020723357398e-05
-2.71221073714611e-06
-2.25622793972096e-05
-4.98471471727307e-06
-9.10700377981104e-06
-2.68803107225629e-05
-3.32245337172549e-05
-2.17120179944605e-05
-5.12050207255532e-05
1.11910797163686e-06
-4.30267849256151e-06
-3.70466134979594e-05
-6.25704789380937e-05
-2.77044007332003e-05
-4.20502991463017e-05
-2.44387070767971e-05
-3.06241504220404e-05
-2.6416657564384e-05
-4.43268726618837e-05
-5.20368912371077e-05
-2.95434601913559e-05
-5.62113345709283e-05
-4.44639136473555e-05
-2.43597747383679e-05
-2.50040193024048e-05
-2.2381078763731e-05
6.91340870861832e-06
-9.89004895510716e-06
6.54083211218661e-06
-2.98339646555965e-05
-3.50992409736795e-05
-1.59513092720656e-05
-5.137868895391e-05
-5.49608098288571e-05
-1.11680269632987e-06
-1.6650394556012e-05
-2.6620774840075e-05
-4.25807614078311e-05
-2.4936665401689e-05
-6.23779669674764e-05
-5.91218673509309e-05
-2.98337052999048e-05
-4.8598198350701e-05
-4.63373421038494e-05
-3.37716852405586e-05
-1.52958824606983e-05
-1.95808585277913e-05
-2.92204608654359e-05
-3.54451935566162e-05
-3.39468051354966e-05
-1.90385863533595e-05
-1.04052038020829e-05
-1.99541223838814e-05
-1.12681047480609e-05
-4.13116633738414e-05
-7.11843571128551e-05
-2.24191993652854e-05
-3.56241894740212e-05
-1.71533403091611e-05
-5.9686354937613e-07
-8.61976071569582e-06
-3.18480358843618e-05
-7.99422026908987e-05
4.34798838959422e-06
-3.10979647131938e-05
-2.95561231965986e-05
9.14261181862974e-06
-3.85447760855285e-05
-6.26903448571035e-05
-1.14332394133788e-05
-6.17350508728526e-05
-5.19514930226327e-05
-5.41338609108067e-05
-2.51379521706613e-05
4.86495325129867e-06
-2.70978340706906e-05
-1.25339464100044e-05
-2.34281680563135e-05
-2.11230686035701e-05
-4.54515496030822e-06
-1.4589834490513e-05
-3.43082465319526e-05
-4.11016937288209e-05
8.17883926141061e-06
-4.12136592964411e-06
-4.22703162586007e-05
-3.85506440201684e-05
-6.53935377313949e-05
-5.05848766849949e-05
-2.89157813052326e-05
-1.99305081091731e-05
-5.22245917090406e-05
-2.75705064916633e-05
-1.11226403679719e-05
-7.07213304364127e-05
-2.77725380719486e-05
-7.38352526272449e-06
-5.53400579150729e-05
-4.97878883276877e-05
-5.08190390061773e-05
-1.72815161338011e-05
-9.26663684539752e-05
-5.15132100575488e-05
-1.62213048116274e-05
-3.26755604017564e-05
-1.98456044162125e-05
-2.48336835932169e-05
6.09212707132429e-06
-2.15743904071083e-05
8.50023684610019e-06
-5.80922809362073e-05
-4.46032127612168e-05
-2.34436114157095e-05
-2.4955384507001e-05
-3.63907828920464e-05
-2.63115381302062e-05
-5.00071076967101e-05
-1.04154241891783e-05
-3.88444289113959e-05
-2.27460729695318e-05
-5.44493320735633e-05
-1.00475514658283e-05
-4.25346960764752e-05
-1.97789655524408e-05
1.56348967446344e-05
-2.88019377513567e-05
-1.71576966441806e-05
2.35344901873542e-05
1.01486813022906e-05
7.51498375675788e-06
-5.17386072701323e-06
-7.39426164149366e-06
-2.58867670071226e-05
-2.93697435690621e-05
-3.39327282004011e-05
-3.36200009548236e-05
-3.25716666904924e-05
-4.06408356194518e-05
-2.76243328865966e-05
-3.97986830772178e-05
-5.12630809346824e-05
-8.60285353563286e-06
-2.88821032011375e-05
-4.00706492863533e-05
-4.55482214862479e-05
-3.99021993745592e-05
-1.7883180819681e-05
-5.08735367428974e-06
-2.29533972428529e-05
4.97868549211758e-06
-4.1310918800259e-05
-3.0594570567585e-05
-4.00161526208521e-05
-7.0388936730237e-06
-1.57297232648024e-05
-6.39010146357339e-05
-5.19337958975846e-05
-1.96720167380528e-05
-3.8153028564171e-05
-6.84683728349515e-05
-2.47084130744083e-05
-2.21896642896277e-05
-3.21391670067544e-05
-4.89805513940412e-05
-7.10203025113815e-06
-2.67939009537059e-05
-9.98835407741279e-06
-4.06690725186092e-05
-2.09510597044831e-05
-5.02092510784928e-05
-2.84383687767416e-05
-3.01268408636917e-05
-4.24984359710292e-05
-4.50026284321352e-05
-4.17192627939429e-05
-9.9361772016965e-06
-1.85061596439054e-05
-4.71518669151412e-05
-5.32190390808741e-05
-2.86567742479312e-05
-2.64672644077901e-05
-4.21837973722182e-05
-3.16926873081588e-05
-5.13544012294212e-05
-1.91439201329548e-05
-1.5565265025989e-06
-3.24556287743804e-05
-2.96553342516741e-05
-5.56755681049386e-05
-2.77570446462105e-06
-3.16216383388557e-05
-1.27585071619632e-05
-3.59117163176738e-05
-2.0699587869211e-06
-2.22072973945033e-05
-1.55144701212189e-05
-5.84013792650923e-05
-2.7451887219517e-05
-4.93994494612245e-05
-1.73182093255635e-05
-1.7027131754113e-05
-2.78848674057949e-05
-4.34846206002315e-05
-1.92072318929026e-05
-5.31733910714884e-05
-2.2401698561415e-05
-2.81455427317899e-05
-3.20927262332841e-05
-6.42101575459465e-06
-4.46574227809606e-05
-4.43840914338405e-05
-1.30101038766153e-05
-2.33455416473678e-05
-3.13546801174253e-05
-4.31797438687877e-05
-2.57555476164672e-05
-8.94306206592336e-06
-5.58890352340807e-05
-1.35735419175588e-05
-4.53186076948088e-05
-4.72072689062143e-05
-5.16975120626173e-06
-2.354866728389e-05
-3.86151395828456e-05
-3.16278029102608e-05
-4.14141061901771e-05
-3.70014239965665e-05
-3.33554188858138e-05
-4.50531091219092e-05
-3.93794330116581e-05
-4.1534227812287e-05
-3.09666247607662e-05
-1.74730704999239e-05
-1.33378457518202e-05
-4.8289009115529e-05
-3.4240253653892e-05
-4.27265286908991e-05
-4.19775809282989e-05
-3.47904409195996e-05
-4.46493163892057e-05
-1.53387703184142e-06
-2.73134846024552e-05
-3.48893159379429e-06
5.31402364042361e-06
-2.91680681648585e-06
9.99103663043885e-06
9.99785020634999e-07
-2.95861677047482e-05
-5.54181157579748e-05
-3.65264235598557e-05
-3.30145281790991e-05
-4.00712574818691e-05
-6.75372049431543e-05
-3.64371374680249e-05
-4.08533684510416e-05
-6.37136151858673e-05
-4.46096036808867e-05
-4.45027942492242e-05
-4.39820811685914e-05
-2.43913821076031e-05
-2.62261047877195e-05
-3.09749669788566e-05
-3.14081183957809e-05
-4.36105097002341e-05
-3.82900327916578e-06
-5.13601927445295e-05
-3.5810526112196e-06
-3.78557060059193e-06
-5.59265568654978e-05
-2.85325837643119e-05
-4.11749765827934e-05
-3.67564893951898e-05
-7.48285674800783e-05
-2.26909755468937e-05
-2.25441316051035e-05
-3.92901790176935e-08
-6.59665882580085e-05
-2.2251664547268e-05
-5.05279874920768e-05
-3.71805410807711e-05
-3.57423821017816e-05
-4.57855098366413e-05
-3.83679618134751e-05
-3.22250010999847e-05
-3.26570843646761e-05
-1.17938232545122e-05
-3.4847852001708e-05
-3.33355093977125e-05
1.47439931811712e-05
-3.97935833398579e-05
-1.8983331386781e-05
-3.54439596407776e-05
-3.61282444572993e-05
-2.08217166694082e-05
-3.21144712656783e-05
-2.91491258438114e-05
-3.26420438494502e-05
-7.2375093713407e-06
-4.20063420673848e-05
-4.8224516172693e-05
-4.55207809397596e-05
-4.64779960286961e-06
-2.08848828982843e-05
-3.91080013772677e-05
-4.7027237106009e-05
-1.91912030399892e-05
-1.69569916050176e-05
-1.20362555182718e-05
-2.67122889843883e-05
-6.38773843348414e-05
-3.17259547223942e-05
-2.35603208652262e-05
-4.7472127609063e-05
8.44524703009507e-07
-3.60567872151739e-05
8.6936571373155e-06
-2.91575779367078e-05
1.62252971878447e-05
-1.7956175730145e-05
-5.23390149515177e-05
-9.4810019443859e-06
-5.49947798296581e-05
-5.5384546787787e-05
-2.39104188504581e-05
-2.3382407710968e-05
-4.4334181411097e-05
-3.70475796314289e-05
-4.44367559445137e-05
-4.45936868799127e-05
-5.59574210455857e-05
-8.10568121655397e-05
-1.03234190350948e-05
-2.39156596105969e-05
-4.93599271831296e-05
-2.77099946445136e-05
-1.2271844757415e-05
-6.12632241165258e-05
-1.25743118369006e-06
-1.50775388448666e-05
-1.62383701792556e-05
-4.57196683659617e-05
-7.40269314765908e-06
-1.55271432426626e-05
-4.4116522508226e-05
-3.18411199238013e-05
-3.71847629042858e-05
-2.38854072960755e-05
-1.94166794032979e-05
-2.77006190053528e-05
-3.15536122973836e-05
-3.98293478551055e-05
-5.92188046731679e-05
-2.03134655570247e-05
-3.71955425816776e-05
-3.02977692273426e-05
-3.57271997831258e-06
-6.39891746157071e-06
-4.25649737077412e-05
-3.71435159990645e-05
-3.88217869673392e-05
-4.65797917225091e-05
-2.11987395557902e-05
-4.07847693296315e-05
-1.33587133494995e-05
-1.58510892574846e-05
6.1802477459427e-06
-2.71362938213375e-05
-2.77990910989822e-05
-2.21915421075379e-05
-1.20052451893362e-05
-3.27424638887735e-05
-4.15233202286601e-06
-1.04891984332134e-05
-1.6037643788705e-05
-2.74280074477641e-05
-4.83324280696223e-05
-3.11222481340199e-05
-5.12631830703342e-05
-3.68195857219657e-05
-1.12685955268755e-05
5.51831597406458e-06
-8.27617905965601e-06
-3.33598580046322e-05
-5.11425688055876e-05
-4.84774488068417e-05
-4.192772201011e-05
-2.84740476041597e-05
-4.84099051558568e-05
-2.45629833801026e-05
-2.21230390075961e-05
-4.54597792598045e-05
-1.39957878870516e-05
-5.84193148355858e-05
-4.23370350500894e-05
-1.85944513733185e-05
-4.76069912669618e-05
-2.00246338146668e-05
-9.42250018521319e-06
-2.21075795299741e-05
-4.34004245943127e-05
-1.44544812421101e-05
-1.78521841884159e-05
-6.40854998277944e-05
-3.69249468424552e-05
-3.72140047992049e-06
-4.42875980624475e-05
-3.65376188334741e-05
-5.2312707014787e-05
-5.98706668101695e-05
-2.80566320053469e-05
-3.94145417012885e-05
-3.53273744840959e-05
-4.88375396491674e-05
-1.93542119288995e-05
-2.65223040941811e-05
-2.76413557515747e-05
6.15943520727323e-06
-4.49002799570419e-05
-5.83880830702662e-05
-3.58774402584282e-06
8.53513013140834e-06
-3.28362093566801e-05
-3.64550561490336e-06
-2.87224345998362e-06
-4.5125016808086e-05
-4.08570587540309e-05
-4.84185279163725e-05
-2.99520579900116e-05
-1.64122107193783e-05
-3.87140611478921e-05
-5.69371174273737e-05
-3.87065904290556e-05
-1.85995756731972e-05
-5.54166776715635e-05
-1.75881797564098e-05
-3.21343921347138e-05
-1.49855855310482e-05
-1.6204088590473e-05
-4.1977562126376e-05
-1.94071247748301e-05
-3.04177521776219e-05
-1.54072599699509e-05
-5.98975537745454e-05
-3.90736954249249e-05
-3.11594191110299e-05
2.84816310098913e-06
-2.68780240825809e-05
-4.33078488347128e-05
-2.45334667381741e-05
-4.98105966246481e-05
-3.69509186382675e-05
-5.73156641720062e-05
-1.49646060169316e-05
-4.32233542371414e-05
-2.54340472652771e-05
-2.29007711883593e-05
-4.10278574061032e-06
-3.02690440991454e-05
-1.93803155639627e-05
-9.04227033647059e-06
-5.35388554956139e-05
-5.10381882227943e-05
-6.65042353320628e-06
-5.89240436501695e-05
-6.62299859241893e-05
-2.90715120146095e-05
-1.37353833670389e-05
-2.55455432195796e-05
-2.47029690556037e-05
-2.39559801893853e-05
-1.36178558085553e-05
-1.72092306755645e-06
-1.3274195956925e-05
-1.84275945691772e-05
-3.01133048465135e-05
-7.23443029813363e-06
-2.73870380674402e-05
-1.48848740712892e-05
1.45520560847971e-05
-2.2507702348648e-05
-1.14859459741469e-05
-1.91245173925656e-05
-1.88089151117382e-05
-6.10115993203192e-06
-6.91258240224404e-06
-3.76975507769112e-05
-2.58409255143435e-05
-4.30349863828491e-05
-4.63660191139998e-05
-2.29914736717238e-05
-4.84459407691058e-05
-4.71540396377977e-05
-4.01745742049379e-05
-5.06181930632522e-05
-2.74381505069475e-05
-3.15432943357903e-05
-3.60448361567128e-05
-3.25577674767848e-05
-2.44560763746879e-05
-1.25234198876189e-05
-5.46267414515587e-05
-3.80420460676852e-05
-3.55542358577319e-06
-6.11191238836134e-05
-3.34643026832833e-05
-4.32988681989185e-05
-2.49786327654376e-05
-5.45718969130094e-05
-3.86520130644855e-05
-2.68791524582119e-05
1.99784470326062e-06
-4.15183880641026e-05
-1.43467707546349e-05
-2.17047371416662e-05
-7.16964526515276e-06
-2.79588536714389e-05
-4.60557696803005e-05
-3.01608440334951e-05
-1.51480551530658e-05
-2.87557818395223e-05
-4.71496942668763e-05
-6.18071113519392e-05
-7.24354287286637e-06
-2.26345843917456e-05
-4.93825246289587e-05
-4.4975427477568e-06
-6.62134682161602e-06
-2.90698818758146e-05
-4.62142815249929e-05
-9.70954076487095e-06
-1.39989662168979e-06
-1.88904941826971e-05
9.63645655913714e-06
-3.72459013141626e-05
-3.78140927814381e-05
-2.86159252402161e-05
-2.10180515181031e-05
-3.80846701952713e-05
1.42156058968978e-05
-3.74131439448908e-05
-9.59243248512845e-06
8.41895638160406e-06
1.31704297759032e-05
-3.39733999801741e-05
-4.39344226777583e-05
4.14779190602968e-06
-2.15634364901029e-05
-6.0082398365027e-05
1.79487555204651e-06
-5.58205930579658e-06
-1.96404537345883e-05
-2.9941517983942e-05
-4.22049507104828e-05
-5.05646397613791e-05
-8.06746312491238e-05
-3.05563018187991e-05
-4.67749168166632e-05
-4.12291780273734e-05
-5.03630882942289e-05
6.09142548795998e-06
-3.08157340614327e-05
-6.02673159998995e-05
-5.52078754040428e-05
-1.26633467390987e-05
-4.10305955259135e-05
-5.44920113210211e-05
-2.96644889362092e-05
-2.64618009305136e-05
-5.04106945375172e-06
-3.10652357278945e-05
-4.63461511915234e-05
-2.10936134877386e-06
-3.59255467783923e-05
-2.87313421278463e-05
-4.31656407754176e-05
-4.91882076481745e-05
-3.85501525068344e-05
-6.67453660951217e-06
-5.81242616620036e-05
-1.50000377891495e-05
-7.15058145726535e-05
-2.9505201411402e-05
-9.62292386214866e-06
-4.3634702036824e-05
-1.48664966296917e-05
-2.63944531980892e-05
-1.95893652425763e-05
-3.85579808037714e-05
-1.11657957513924e-05
-4.07185324924109e-05
-1.22920972689985e-05
6.13083350216807e-06
-3.45746214629296e-05
-2.31799858322413e-05
-4.01785326662342e-05
-1.59273084947983e-05
-4.20379693285993e-05
-1.02863575578205e-05
-3.21063185407088e-05
-3.3626795610624e-05
1.32224703052209e-05
-7.19765610613194e-05
-4.40799758693242e-05
-6.47995864799117e-06
-5.83603999145949e-05
-5.30228795836569e-06
-5.59434639693225e-06
-6.59825794779133e-06
-1.39438193174469e-05
-2.13833743902425e-05
5.66224475414603e-07
-2.25932901835096e-05
-3.50647684329322e-05
-1.06859951819588e-05
-5.98351731990014e-05
-3.0352333375617e-05
-2.29243279862502e-05
-2.48729159780723e-05
-3.24690944537948e-05
-8.53181212445505e-06
-3.24748117029064e-05
-9.57753431030338e-06
-5.07464835341885e-06
-4.31443311710466e-05
-4.41474793588778e-05
-2.02053527190787e-05
-6.95951691702366e-06
-4.39957419587339e-05
4.08041641229871e-06
-3.50343705799277e-05
-4.32942687031018e-05
-3.99049435072665e-05
-3.80815288670939e-05
-2.24870512155438e-05
-2.91105974031356e-05
-3.27881200847296e-05
-3.38759702195132e-05
-1.16981477149843e-05
-3.67547854954847e-05
-2.50873553688292e-05
-1.11946072344496e-05
8.78747127585796e-06
-5.15674340297959e-05
3.17529145428261e-05
-2.73853792143409e-05
-2.69454792840029e-05
-2.52810723464079e-05
-3.06883393353789e-05
-3.51403753433121e-05
-6.67770538533403e-05
-4.04995394307788e-05
-4.04381325109369e-05
-2.87310945011743e-05
-3.7185676794951e-05
-3.88575857437897e-05
-4.91748118243862e-05
-4.3947098255516e-05
-2.43877890624521e-05
-1.78225222505822e-05
-1.6229965608434e-05
-1.13614271323357e-05
-3.5266678717252e-05
-5.15103869673785e-05
-2.9984771670602e-05
-4.69847318356316e-05
-2.80895096971709e-05
-3.95575605996032e-05
-4.00792343323955e-05
-1.87463177467012e-05
-1.65582967203023e-05
-3.44687875099611e-05
-2.08402819831745e-05
7.54256991544818e-06
-4.38666669434713e-05
-3.84891305571116e-05
-3.00314301571706e-05
-2.96194764356735e-05
-4.2232824542825e-05
-4.33445253626721e-05
2.31826202809128e-06
-4.31259073985459e-05
-3.73291921894336e-05
-4.02478537553652e-05
-6.55989193124955e-05
-1.82836217772991e-05
-1.32275212803513e-05
-3.58700081005556e-05
-3.36895558907032e-05
-2.05639872392161e-05
-3.76903116797853e-05
-2.68201793460234e-05
-3.51600521033332e-05
-2.30023974975526e-05
-3.97870889161062e-05
3.03171325332546e-06
-3.05514682182104e-05
-5.96947888674102e-05
-5.44330585888052e-05
-3.2213082713287e-05
-7.94403503119874e-06
-5.17548912352118e-05
-2.90290440408794e-05
-1.99103485487944e-05
-6.58462981704002e-05
1.2082899406958e-05
-1.29481307453214e-05
-1.72810814332206e-05
-1.80428051660801e-05
-4.8342119826434e-05
-2.12396372808552e-05
-2.07173411866945e-06
2.72214322302057e-06
-2.71589006954544e-05
-5.67663136637488e-05
-2.32947510989464e-05
-3.18034877326311e-05
-3.37723401819356e-05
-3.29859089213268e-05
-4.44871760454495e-05
-2.19050291352599e-05
-2.0415304522629e-05
-2.49089193740608e-05
-1.86234088388057e-05
-2.05959592841527e-05
-4.88705529142894e-05
-4.65881373852367e-05
-2.29916058532603e-05
-4.37547732873626e-06
-5.22302965177111e-05
-3.3710075819498e-05
-1.95704907049022e-05
-5.88627606487837e-05
-8.66649722488479e-06
-4.27564276922749e-05
-8.02345005205254e-06
-4.38846293135711e-06
-2.65964472098687e-05
-2.21105136776169e-05
-4.19795013158457e-05
-8.36963979234342e-06
-1.1621712601257e-05
-3.00801263328735e-05
-3.15263069054912e-05
-4.3689877154586e-05
-2.63830368344171e-05
-4.14340072312611e-05
-6.34643958374373e-06
-3.8337523462146e-05
-2.05390954474582e-05
-6.58715042411792e-05
3.04424271106945e-06
-4.98113423967029e-05
-1.38244372857869e-05
-1.20024936925986e-05
-2.96230308821559e-05
-5.24187101318206e-05
-7.01567876845793e-07
-3.74300983025289e-05
-7.31167652821201e-06
-1.6405383715871e-05
-3.80671566253299e-05
-4.90299154847338e-05
-4.97164366620531e-05
-4.13756404654816e-05
-3.78142040014345e-05
-2.1126391309141e-05
-2.52574739900993e-05
-5.62775065393827e-05
-3.29273479231995e-05
-2.44415748999364e-06
-6.54805382800731e-06
-3.36908470779506e-05
-3.53665790687884e-05
-2.57006458602985e-05
-6.40720469730837e-06
-8.74975013471302e-06
-4.07301198215112e-05
-2.92511974789017e-05
-1.32956984427466e-05
-6.52685405192088e-05
-5.43154466534662e-05
-4.76924863083131e-05
-2.78111676653304e-05
-2.39041941758145e-05
-1.28081845083661e-05
1.25944856732995e-05
-2.79626674007108e-05
-1.42508167111635e-05
-4.58814354454597e-05
2.17081935502513e-07
-8.15270738213729e-06
-4.39360122362873e-05
