# Supplementary material for: Research on computational propagation and identification of mine microseismic signals based on deep learning
Source: PLoS One. 2025 Oct 22;20(10):e0334641. doi: 10.1371/journal.pone.0334641 (PMC12543183; doi:10.1371/journal.pone.0334641)
Supplement: S7 Data — (ZIP) [file pone.0334641.s007.zip › 000100900001385.xlsx_0.txt_24.txt.txt]

-2.28842388439874e-05
-5.87842048841086e-05
-1.00591621036527e-05
-1.26694874461229e-05
-4.76956940890681e-05
-5.78159415087049e-05
-3.30845700190921e-05
-1.97165024402689e-05
-2.19210395323617e-05
-3.37779741861282e-05
-2.37894678786271e-05
-3.59636901740039e-06
-4.63508350746293e-05
-6.65772156809501e-05
-2.70476179540829e-05
-4.68601321905629e-05
-3.4737070948141e-05
-2.29688881100135e-05
-5.08398822929468e-05
-4.68273536572192e-05
-1.87438629813281e-05
-1.03820466309244e-05
-2.93634042322804e-05
-3.7392394118216e-05
-1.41307321087299e-05
-1.39888562092361e-05
-1.66258672839421e-05
-3.35835467576247e-05
-3.90289834117092e-05
-2.14447155839964e-05
-2.35514411101413e-05
-3.96236895671195e-05
-5.17443841726295e-05
-2.36437925689806e-05
-4.93059894154943e-05
-5.1457695578401e-05
9.92021862022021e-06
-4.53747198117343e-05
-3.51720297925982e-05
-1.53692106947498e-05
-3.22791384239031e-05
-7.93205829686823e-06
-2.90083015318281e-05
-1.78820137821854e-05
-7.19507556277228e-06
-8.15408552110129e-06
-2.62126898509547e-05
-3.63723424005974e-05
-3.82160242368907e-05
-9.57414516489036e-06
-3.80704029350488e-05
-4.7220848296678e-05
-9.74142157675608e-06
-2.97806544677281e-05
-3.00779259316789e-05
-1.21711262726238e-05
-2.07388771934714e-05
-2.85712150501646e-05
-4.05967151556763e-05
-3.46025945385731e-05
-5.05555412363255e-05
-2.87652046886644e-05
-2.33730898912038e-05
-3.56743084440358e-05
-3.16833255023036e-05
-2.76785538331511e-05
-2.79368956231906e-05
-7.65013963687895e-05
-3.50282054883147e-05
-5.31530430542815e-05
-2.2944529528894e-05
-6.71953172623105e-05
-3.99330064014799e-05
-5.9346405691361e-05
-4.44070047539786e-05
-3.29787585997144e-05
-4.13310111791711e-05
9.11153046641339e-06
2.80270467708661e-06
-2.38264316886279e-05
-1.9750746778384e-05
-1.52140471586117e-05
-3.68646628393669e-05
-1.82082057620959e-05
-2.70240109291758e-05
-3.20680320845576e-05
-5.03476839952279e-05
-2.82612171834896e-05
-5.02494424801837e-06
-4.62762189442396e-05
-2.97404738216191e-05
-3.53376176780697e-05
-1.11205965684191e-05
4.61505852782185e-06
6.30649991564149e-07
-1.81553901171511e-05
-2.75814408811082e-05
-1.10698438861001e-05
-2.49895527000005e-05
-5.36983419657568e-06
-4.96964846041768e-05
-1.27713411374018e-05
-1.66012854356323e-05
-5.13939579190477e-05
2.29444008265803e-07
-2.94902568864964e-05
-9.80506466568749e-06
8.61352839069726e-06
-2.08187217748821e-05
-2.94397092639747e-05
-6.79916580204951e-06
-9.53809798112773e-06
-2.36739453917647e-05
-3.61081689068911e-05
-3.45138150506198e-05
-3.45120990463717e-05
-3.53358071245542e-05
1.05713554435699e-05
-5.26820088445491e-05
-2.17530316875387e-05
-1.11082953545148e-05
-4.24586438821651e-05
-3.85128737964616e-05
2.76892558727066e-06
-2.06116385832667e-05
-4.21784616387262e-06
-4.07356234460009e-05
-4.30390368642983e-06
-2.22220282967536e-05
-1.21004728277876e-05
-2.02019262088994e-05
-6.71325426695207e-05
-7.73580757857249e-06
2.31609566683079e-05
-5.84852854455362e-05
-7.80364309448042e-05
-4.60841994233838e-05
-5.6887028225395e-05
-4.1482395666614e-05
-4.18978714084156e-05
-1.85408370298041e-05
-4.25335717052909e-05
-1.80502716310901e-05
-5.03681443146843e-05
-4.61119324175169e-05
-3.05719682717692e-05
-2.28424880621714e-05
-2.55441219860481e-05
-4.0785458359987e-05
-3.00835746057681e-05
-5.26314367828479e-05
-3.39954098070252e-05
-6.4898892624345e-05
-1.67959991748604e-05
-1.88246067164204e-05
-3.21402292667782e-05
-2.15667179396271e-05
-7.90467415000582e-08
-3.30348108113088e-06
-4.18570857203557e-05
-3.53599957035315e-05
1.22179321584278e-05
-2.00908000858613e-05
-2.48776444106065e-05
-4.16373156880578e-05
-3.78294164399465e-05
-3.2190253213462e-05
-3.98695926052536e-05
-2.00549221992873e-05
-2.38303304909328e-05
-3.04108949757919e-05
-5.57959791409325e-05
2.776455696516e-06
-4.92206445397152e-05
-3.60639927812766e-05
-3.49071346414271e-05
-3.85786753489781e-05
9.58080954884391e-07
-1.38467117675188e-05
-2.35068287752553e-05
8.86347072495182e-06
-1.8341521588936e-05
-4.66538908476962e-05
-2.51884989937128e-05
-6.34448203025202e-06
-1.67233225891274e-05
-9.39754597522626e-06
-2.93961599497167e-05
-3.35300300898364e-05
-3.95748471364087e-05
-4.98056781844077e-05
-1.21764794155763e-05
-9.78293409939101e-06
-8.38773015224993e-06
-2.44270125489759e-05
-3.05936564749982e-05
-2.04217716720344e-05
-2.06390185723155e-05
-3.42165319866414e-05
3.46535211373776e-06
-3.11289941991907e-05
-4.94556723112584e-05
-4.63409535880884e-05
-3.28803596550206e-05
-3.70261087642452e-05
-3.56677703423156e-05
-2.45303782722384e-05
-3.90369927211054e-05
-2.03747413301104e-05
-2.26773429256341e-05
-1.0112578746167e-05
-2.1236042045132e-05
-2.10432946081739e-05
-4.69955058866585e-05
-4.34866928297724e-05
-2.57168625109639e-05
-2.58437569374093e-05
-3.45950160907313e-05
-1.2400294176792e-05
-3.53971353208827e-05
-3.0984792079091e-05
-3.18378856248075e-05
-2.89841717751373e-05
-1.82060722238487e-05
-3.98647619860738e-05
-6.31653711660811e-05
-3.8049837449132e-05
-2.93697395349636e-05
-3.49639887299565e-05
-4.13845805611179e-05
-3.7360576916648e-05
-3.5088882868119e-05
-2.46441532657408e-05
-2.82438633917177e-05
-2.65276348284131e-05
-7.81280063617664e-05
-2.28452491402318e-05
-1.87299149915153e-05
-1.12217049565806e-05
-2.5003755354917e-05
-3.46094437472256e-05
-6.03340996902372e-05
-4.15039369002396e-05
-3.58001582359287e-05
-1.29672895321e-05
-3.81908871522659e-05
-4.02773595650534e-05
-2.9147832088725e-05
-4.21996381263245e-05
-4.7078822115013e-05
-4.29279139466878e-05
-2.36057782837489e-05
-1.92882775733079e-05
-6.83701422726701e-06
-1.42142419674572e-05
-3.16043834839114e-05
7.24226687290467e-06
-3.50857913177306e-05
4.29030374221387e-06
-3.43476792106701e-05
-2.46892796529394e-05
-4.94979833452187e-05
-4.27489238481066e-05
-2.65526274438652e-05
-1.51763908177616e-05
-3.73410449621098e-05
-3.14243823773929e-05
-1.39793660178511e-05
-5.35128412907852e-05
-3.92619266763602e-05
-4.78472588104864e-05
7.0674038929782e-07
-3.52002239988302e-05
-3.22503658025405e-05
-3.31084322317173e-05
-1.81459704378075e-05
-3.94596446225596e-05
-2.00644503832555e-05
-4.05054314041168e-05
-4.11356608683867e-05
-7.41528568155468e-06
-3.91098212808917e-05
-4.46856185861182e-05
-6.90996780720929e-05
-1.90894129040366e-05
-1.91122676026566e-05
-2.47629112316158e-05
-2.86527181145877e-05
-3.09713812933614e-05
-2.92903250210149e-05
-2.67712994530482e-05
-2.19087917738042e-05
-3.85882291857586e-05
-4.02734091407711e-05
-1.49948780072218e-05
-1.94067849387486e-05
-2.44511725639941e-05
-4.62343134092585e-05
-1.51312794663113e-05
-4.08701345117703e-05
-2.54763380535768e-05
-9.08760665305482e-06
-3.90943608792027e-05
-3.85941540220545e-05
-2.20746665353153e-05
-1.91444135087748e-05
-5.00596133656603e-05
-5.47038717520885e-05
-3.4928879923294e-05
-4.39337356575647e-05
-1.69706855782201e-05
-3.51000158105845e-05
-9.28450197871121e-07
-4.12209109110564e-05
-3.30158746001981e-06
-3.97827129606301e-05
-4.0132542543728e-05
-1.6936044239337e-05
-8.13669760475995e-06
-4.20772537214073e-05
-1.92993878869456e-05
-3.95220784652859e-05
-3.69589656972073e-05
-4.08795178362194e-05
-5.46654444702905e-05
-1.86847410436915e-05
-3.56246753355039e-05
-3.51548245669038e-05
-6.55203072768628e-05
-1.44455268693496e-05
5.49167799774656e-06
-2.3499459040088e-05
-1.08294191312458e-05
-2.5315577738617e-05
-3.55018627557401e-05
-1.21000618496687e-05
5.88969551406749e-06
-3.49843180174262e-05
1.84592829133093e-05
-3.63690615253152e-05
-8.28454610268318e-06
-2.14014229027452e-05
-3.25747584671629e-05
-2.88749898272289e-05
-2.33950864736989e-05
1.31385664191321e-05
-4.11976139422038e-05
-9.3745993232276e-06
-2.22703609597062e-05
-7.34142541115381e-05
-3.13780915797622e-07
-2.36745390304288e-05
-3.34988577314765e-05
-2.53916903009886e-05
-4.6420165337198e-05
-5.44862210085163e-05
-3.69753841578183e-05
-3.04774603147968e-05
-3.50093482649696e-05
-3.29809840771988e-05
-4.23187671825913e-05
-3.12272905262359e-05
-1.55876648594163e-05
-3.45302299681942e-05
-1.85746436772124e-05
-2.49145143761349e-05
-2.82469744702721e-05
-1.93416311083168e-05
-2.87885174625375e-05
-9.35233348446875e-06
-6.80498051803219e-06
-2.18330192650761e-05
-2.56184652609217e-05
-5.29179268851542e-06
-4.42365042965977e-05
-3.23284163103602e-05
-4.66037804183896e-05
-1.08247714353816e-05
-3.06527679937255e-05
-9.89221301501184e-06
-1.9420324189816e-05
-2.74791111589946e-05
-4.58330017668135e-05
-4.513974049726e-05
-4.97102324590993e-05
6.22104578016115e-06
-2.29706484755565e-05
-2.99663338675608e-05
-2.40335305593334e-05
-2.12485744461159e-05
-2.54712966581989e-05
-5.60235664943135e-05
-5.64919064854891e-05
-4.19775232568019e-05
-4.41287195577093e-05
-3.97270212792062e-05
-3.96655557631497e-05
-9.03627417735097e-06
2.61610173258559e-06
-1.40008552603836e-05
-4.17093230345387e-05
-5.03559143808497e-05
-1.40185396028574e-05
-3.03856239061397e-05
-2.65764339690146e-05
-4.8449097836791e-05
-3.00856913284304e-05
-1.86468553726388e-05
7.5318371937661e-08
-5.69162114584398e-05
-2.00053770046355e-05
-3.34295226113467e-05
-3.27671820474301e-05
-4.09633167978137e-05
-3.85016300169101e-05
-1.31580618070554e-05
-5.65788015416785e-05
-3.59193096556785e-05
-1.35698260231774e-05
-2.08062563367203e-05
-1.54325829589459e-05
-4.55576788774145e-05
-3.61163119693404e-05
-2.98382718415221e-05
-1.41847449988791e-05
-4.47168151866683e-05
-7.17125657985113e-06
-1.93140307849649e-05
-5.54956024352756e-05
3.74277933422987e-06
-8.4064357308594e-06
-1.492021646027e-05
-4.48950021888812e-05
-3.20176622592164e-05
-2.81446499210232e-05
-2.31818020967235e-05
-4.34265024094212e-05
-3.22196481774712e-05
-1.86987241790981e-05
-1.0117078467706e-05
-1.89164027511388e-05
-3.9562728489442e-05
-2.88324063088365e-05
-3.15096809413452e-05
-1.50483988728686e-05
-6.49826658875592e-05
-1.45962510567846e-05
-3.54364191289975e-05
-8.69452912466727e-06
2.00476867025708e-06
-2.297293052801e-05
-2.69250525574263e-05
-2.08117785568535e-05
-2.83367968788205e-05
-3.33061676738719e-05
-4.77415415372261e-05
-2.71794117584947e-05
-8.7802015162219e-06
-3.89643112552957e-05
-4.56154504676207e-05
-3.51465918733458e-05
-2.26269837820123e-05
-3.9248337640187e-05
-3.33876713068987e-05
-3.08684497966882e-05
1.57131853584116e-05
-2.2250262246646e-05
-4.51063485842313e-05
-2.85724176048114e-05
-1.48356640205342e-05
-2.46707156492477e-05
-3.07287831664503e-05
-4.07822074319318e-05
-3.12862658944956e-05
-5.56544396732079e-05
-2.7822685155262e-05
-4.49838224237953e-05
-3.91461382609683e-05
-3.43940747191521e-05
-4.36802560959665e-05
-3.09129043997564e-05
-3.48926236674147e-05
-3.48855717818285e-05
-3.29357388593825e-05
-3.02237553421427e-05
-5.57754184348848e-05
-4.39136522353985e-05
-2.73436419993378e-05
-3.6811304131428e-05
-2.17511876836614e-05
-1.61048793565804e-05
-3.15528795056273e-05
-1.60637153880899e-05
-4.83329769519375e-05
-3.4334113572404e-05
-2.8223420035095e-06
-1.8040917068645e-05
-5.38631138088344e-05
-2.1652281385191e-05
-1.34175132125726e-05
-7.19009794270858e-05
-3.75467596287655e-05
-1.34302846998511e-06
-1.2131760762903e-05
-2.10599696446886e-05
2.65949945890506e-05
2.11703039474986e-06
-2.01066415014514e-05
-4.29642697652318e-05
-2.9308939669986e-05
-4.78025116971705e-06
-1.93253184868555e-05
-4.01132887580347e-05
-4.18568806180813e-05
-4.85757435966859e-05
-2.36354857250478e-05
-1.75056440334321e-05
-4.81025495230344e-05
-2.04597476013035e-05
-2.39467227716202e-05
-1.07581416237905e-05
-2.21840797067919e-05
-2.24602644403708e-05
-3.54198536210094e-05
-4.0101622663305e-05
-3.90229297144193e-05
-6.37213412990911e-05
-5.1136704080029e-05
-3.46542178193855e-05
5.70219991880752e-06
-3.96438034734483e-05
-3.84882051635962e-05
-3.8239259365688e-05
-2.60905235830425e-05
-3.28074571556246e-05
-1.37265834320643e-05
-3.13825227560473e-05
-5.71935138096488e-05
-5.95803629017447e-05
-3.35124375647497e-06
-2.69774958047464e-05
-5.20780776081604e-05
-3.72957729565625e-05
1.68629469726525e-05
-8.8423644208222e-06
-2.62102120498694e-05
-5.45444590227652e-05
-2.76909835078175e-05
-5.2075773277734e-05
-2.25794520299465e-05
-2.49996119701867e-05
-2.62482128272978e-05
-1.67920907167889e-05
-2.18715028091759e-05
-3.2733755809383e-05
-2.86626559247353e-05
-3.46948236053437e-05
-5.3632065898704e-07
-3.60800809600012e-05
-2.94397910837543e-05
-5.14225631468942e-05
-1.83284146545568e-05
-5.18357805997392e-05
-3.96207932331127e-05
-3.30010870412638e-05
-1.67556183665149e-05
-1.95415217013964e-05
-1.60964618930011e-05
-3.68040520353001e-05
-1.16408856743072e-05
-2.10244463322483e-05
-3.15506827941284e-05
-2.59222657456375e-05
6.20271604440715e-06
-3.72367919909619e-05
-3.29236798289549e-05
-1.22119902527025e-05
-2.97063537067086e-05
-1.97337377246067e-05
-4.39556798684652e-05
1.00381589411637e-05
1.68173983470439e-06
-2.23350211815187e-05
-7.25543455888779e-06
-3.77876689442309e-05
-2.66208442357743e-05
-3.58384288648992e-05
-1.59866303252379e-05
1.54548327980735e-05
-3.92763999981545e-05
-3.15085175540672e-05
-2.31045368980248e-05
-5.2505995666028e-05
-3.79660307910944e-05
-2.24819698402197e-05
-2.18871687410852e-05
-1.99779306908441e-05
-2.22759742868578e-05
-1.75180575280712e-05
-4.08362433449325e-05
-5.34265306573494e-05
-3.15695395516218e-05
-4.01258486539555e-05
-1.6974427328854e-05
-3.12476771207083e-05
-3.12020254999812e-05
-4.80341024673334e-05
-5.67174402977918e-05
-4.44123912445962e-05
-5.67490393815153e-05
-2.44643493531876e-05
-4.48744633545855e-05
-2.40223433266747e-05
-2.20219040944411e-05
-1.91792042640904e-05
-5.165126671288e-05
-2.44551274279583e-05
-3.15002449076161e-05
-3.4048681116711e-05
-5.21607918722536e-05
-5.21223306535458e-05
-1.89607926746712e-05
-2.16894144783028e-05
-1.89201735673703e-05
-4.15634881737528e-05
-2.38285232086886e-05
-4.67252835964096e-05
-5.59589035888702e-05
-2.44619167514287e-05
-8.52293821848554e-06
-3.41417460173302e-05
2.36507555624604e-07
-3.4425969468111e-05
-3.25309058695661e-05
-3.87137454794988e-05
-4.17409862214173e-05
-4.2812994880125e-05
-2.9922814405694e-05
-2.42737181348602e-05
-6.30046016248668e-05
-3.56037119664852e-05
-2.70189234651439e-05
-3.19570714847898e-05
-9.5496680542147e-06
-3.61821215411555e-05
4.87700434909984e-07
-4.81417335224094e-05
-3.54171244257878e-05
-4.14406661517567e-05
-4.34041679379374e-06
-4.14686836521833e-05
-5.00567139495731e-05
-4.09669187448924e-05
-6.81575419651545e-06
-1.04670875767493e-05
-3.38174781414943e-06
-1.30669273113834e-05
-3.58811381500439e-05
-7.98687845583765e-06
-3.51893014623669e-06
-3.12834685942559e-05
-3.26969300412756e-05
-7.45850089730773e-08
2.26007794437995e-06
-4.17426997667428e-05
-4.62918155074829e-05
-2.11835598255056e-05
-4.77411118874696e-06
-2.79571273001607e-05
-3.09851319322642e-05
-4.3348573769506e-06
-4.02846568547624e-05
-3.50687803299495e-05
-7.92531667361328e-06
-2.34443139702579e-05
-2.51911966517273e-05
-1.38891519063941e-05
-3.83369743116748e-05
-5.27008666678337e-05
-2.92488609182616e-05
-3.60474377047173e-05
-3.99956149029276e-05
-3.64518261336284e-05
-4.0835217396517e-05
-2.82594343194446e-05
-4.08040386031335e-07
1.18521564213559e-07
-2.87350017618167e-05
-1.48620335217112e-05
-1.56197441668032e-05
-1.89090841278574e-05
-2.52385739863212e-05
-1.11948341301777e-05
-3.71049695380763e-05
-2.17219628294929e-05
-1.45945805247383e-05
-3.42382013301315e-05
-1.57350729950125e-05
-2.55767950910206e-05
-6.55265094314889e-05
-5.63938851153186e-05
-4.93105176558211e-05
-1.88457341561755e-05
-7.978667442397e-07
-5.2950403436275e-05
-5.52270464134883e-06
-3.23549598043174e-05
-3.0739975835121e-05
-4.52864189733271e-05
-2.65396271243512e-06
-1.5731681012637e-05
-6.71208795627158e-07
-2.84268290723858e-05
-2.55460464843269e-05
-4.6635369441945e-05
-5.61870608657007e-05
-3.6714909994316e-05
-2.5383113320715e-05
-4.57449376518048e-05
-1.74506076635236e-05
-4.75407674367621e-05
-1.45707220696453e-05
-1.05040372890532e-05
-2.56239611146388e-05
-1.82322322733334e-05
-3.86878795957261e-05
-2.15523750763174e-05
-4.02219837417655e-05
-4.39118076941411e-05
-4.73824874220723e-05
-1.17596301430408e-05
-3.89493284643267e-05
-2.51955627127985e-05
-1.12747771827466e-05
-2.74990769050861e-05
-2.68988652170509e-06
-2.77589067076985e-05
-2.0381984359627e-05
-5.30200754720024e-06
3.10185231825203e-06
-1.67209361630535e-05
7.46497150115857e-07
-2.20182372215769e-05
-2.7919624463444e-05
-5.52811858722415e-07
-3.09858635345936e-06
-2.67996797509811e-05
-4.78423911555332e-06
-3.66835485857111e-05
-1.3263240912023e-05
-4.53785211217481e-05
-2.47217684282991e-05
-4.06807400086681e-05
-5.63823955568232e-05
-2.4038964956064e-05
-4.57366016294697e-05
-1.39726205475747e-05
-1.46297522584179e-05
-2.73451724163525e-05
-2.67810941276349e-05
-1.10399468487454e-05
-3.94459962819807e-06
-2.38114921432564e-05
-3.71423352321083e-05
-8.27943516756719e-06
-9.92401940847771e-06
-2.6705854678014e-06
-2.95151985403491e-05
-4.89680723480155e-05
-1.95045549958388e-05
-4.55066552816371e-05
-2.00998944159187e-05
-1.19328724730301e-05
-3.35907553786163e-05
-7.33763086559856e-05
-4.1368579839597e-05
-4.82731792008852e-05
-3.44891713548332e-05
-5.76689096681907e-05
-4.83105747692814e-05
-1.5407224784197e-05
-6.4470179964219e-05
-2.9558012587706e-05
-3.80992372303021e-05
-5.14010445918149e-05
-5.63275622500322e-05
-2.55356921436813e-05
-6.08932258261145e-05
-1.45475781204795e-05
-3.66618324963396e-05
-4.01989695926976e-05
-3.56725515390672e-05
-3.17030375687085e-05
-8.09742599856861e-06
-1.58595448067803e-05
-1.74800119814926e-05
-3.64998047661639e-05
-3.30486662436268e-05
-4.16719577881191e-05
-1.39815763928052e-05
-3.13394912962324e-05
-1.97117974896677e-05
-4.56338530759092e-05
-6.15671499187319e-05
-2.87544833427633e-05
-4.4156498769404e-05
-3.83338529891487e-05
-2.66159517333469e-05
-2.89695288604041e-05
-1.49007078929988e-05
-3.38366800192889e-05
-2.92114579306743e-05
-2.49594193861687e-05
-9.43162378175934e-06
-1.37133761115831e-05
-6.64918689888728e-06
-1.29710006026257e-05
-1.81413996656011e-05
-2.14957772675886e-05
-5.51463952411692e-05
-1.56823465495324e-05
-2.40092867230943e-05
-1.12700724267888e-05
-2.60162818799405e-05
-1.43420633606599e-05
-4.10128564649582e-05
-2.38349421134702e-05
-1.59318247695446e-05
-3.13670241933273e-05
-9.77732852249903e-06
-5.03821243894653e-05
-3.17442939441011e-05
-3.27191571925142e-05
-2.99107258595298e-05
-3.44568531280934e-05
-2.90527035274214e-05
-6.70554813764713e-06
-5.47188091395821e-05
-4.17144274491686e-05
-1.11885265513639e-05
-2.6473715026759e-05
-5.66169693817665e-05
-2.88197175795861e-05
-4.78559493719426e-05
-4.60574865361057e-05
-3.55783937938697e-05
-4.94708000416644e-05
-1.59462549285918e-05
-1.29562185756948e-06
-2.57545176036207e-05
-2.30895501116207e-05
5.43326890550056e-06
-4.93883831739747e-05
-4.15502439531473e-05
-5.31099317381996e-05
-2.47062114338529e-05
-3.45682445792236e-05
-1.48811307029661e-05
-2.14950809796045e-05
-5.86212097075324e-06
-1.98237807332582e-05
-1.30601757906848e-05
1.11344268061513e-06
-5.61769576997405e-05
-3.31581286667432e-05
-4.34093104525956e-05
-4.34049512231348e-05
-1.69300776212842e-05
-5.28398702279114e-05
-1.08177827091485e-05
-2.19479270306533e-05
-3.68516713012342e-05
-3.3723652969679e-05
-4.0365523981711e-05
-3.50030097128412e-05
-4.37841322373823e-05
-2.71770026065324e-05
-5.64643957581771e-05
-1.93129296527649e-05
-1.21389701318019e-05
-3.37456148823578e-05
-3.20269284139992e-05
-3.19307532060591e-05
-4.31025018319615e-05
-9.93663539785184e-06
-4.57816923525149e-05
-7.31957355673073e-06
-4.7863224397874e-05
-1.96583999771754e-05
-9.77835244829762e-06
-2.92176373900959e-05
-3.80235305923493e-05
-1.92476429699668e-05
-4.90525173832328e-05
-3.30681785700511e-06
-3.50771568994868e-05
-2.58766613418719e-05
-3.4325367237798e-05
-2.32075061371999e-05
-5.87025312062937e-05
-1.84106561629759e-05
-2.77440745424155e-05
-1.85112867151394e-05
-2.1468419180857e-05
-2.0990438224866e-05
-2.39756873018487e-05
-1.46157175994354e-05
-1.34711680559982e-05
-5.13706036450594e-05
-1.43772599331955e-05
-4.68427445199103e-05
-3.92212354372262e-05
-1.51977246776635e-05
-3.0859543993496e-05
-5.23236969239881e-05
-1.58079672645556e-05
-1.84786130444543e-05
-2.58473385483827e-05
-1.77807616451346e-05
-1.69459820618573e-05
-2.89336466569105e-05
-1.0882382943001e-06
-1.87388998694576e-05
-2.45363944221653e-05
-4.25279770678935e-05
-2.8614007667528e-05
-5.96007365470527e-05
-2.87567514478477e-05
-3.02297892210664e-05
-2.11839320595602e-05
-4.10599416739383e-05
-4.82399182353709e-05
-4.61835937836919e-05
-3.41834717361167e-05
-3.9902860144713e-05
9.3617944560309e-07
-4.9520542966589e-05
-7.57680328704647e-05
-2.08610858609793e-05
-4.28311154807076e-05
-4.45280591382868e-05
-9.07292794557629e-06
-5.0789588600013e-05
-3.40857365756811e-05
-4.95385741034421e-05
-3.90602317735773e-05
-1.73424438362745e-05
-2.93457226067655e-05
-2.59255622074453e-05
-1.15681603393691e-05
8.25284586208375e-06
-5.86322970083904e-05
-2.64471741419886e-05
-1.33982624322335e-05
-1.18855402955747e-05
-1.28039814399783e-05
-3.88672950037176e-05
8.92251641725912e-06
-4.51504261825171e-05
-2.97710404553631e-05
-2.00229135955066e-05
2.25538013405819e-06
1.03460992192949e-05
-2.53877114963819e-05
-3.82938757260378e-05
-1.99933685807872e-05
-2.84673693106879e-05
-3.67659370829418e-05
-3.92436232308749e-05
-4.18368045805382e-05
-1.55171930361328e-05
-4.24953288063695e-05
-4.85503144747394e-06
-6.91406042307075e-05
-2.82139150332892e-06
-4.13297382850445e-05
-3.43552691120729e-05
1.24226872930448e-05
-3.48923093979577e-05
-3.24458272201e-05
-5.73749183547898e-05
-4.9169619364541e-05
-2.94311614883132e-05
-3.23278002012664e-05
-4.21865003648495e-05
-1.70090019798571e-05
-3.75480226934306e-05
-1.97799745733797e-05
-2.59117738472152e-05
-4.21714313591517e-05
-6.08103744335295e-05
-2.50149662383699e-05
-1.45028675120079e-05
-3.3101126516489e-05
-5.90300707630691e-05
-3.49091342852748e-05
-4.80943680588299e-05
-1.98683258124607e-05
-7.87168697668029e-06
-7.40380605142826e-06
-4.98963773006883e-05
-4.73693276469496e-05
-7.92444831136579e-06
-2.38382057843967e-05
-2.2436664840107e-05
-2.67752786983688e-05
-5.34769256992237e-05
-3.23061813245813e-05
-5.62909982697868e-05
-1.91595713865225e-05
-3.79734989379925e-05
-3.41992108941111e-05
-1.2799806452281e-05
-2.79923922153262e-05
-3.79000110286903e-05
-2.34650288060574e-05
-1.65737003063055e-05
-2.68772804477077e-05
-3.35871752167589e-05
-5.21862848542043e-05
-2.20588747715419e-05
-1.07830653124446e-05
-2.59265895837966e-05
-5.34957737889758e-05
-3.58219071223817e-05
-5.60277054101961e-05
-8.32969467631764e-06
-2.45947412434973e-05
-5.32992604242086e-05
-4.28284943170314e-05
-6.20249180903432e-05
-3.69522837251255e-05
-3.35652329073607e-05
-2.49705364040421e-05
1.66833706767196e-06
-3.95299789963936e-05
-2.51766311627946e-06
-2.39616848255631e-05
-3.30892323517348e-05
-6.74636052604265e-06
-2.27383232867575e-05
-4.61598098446365e-05
-3.23374320302815e-05
1.91743209878607e-05
-3.14635748066774e-05
-3.34663844073072e-05
-3.95258820302662e-05
-1.03321732367318e-05
-2.72165519510563e-05
-6.36777936101355e-05
-3.58310887586811e-05
-2.42581845081337e-05
-3.25100863032597e-05
-1.57578280822067e-05
-4.10627456178879e-06
-1.26421698620938e-05
-3.06006840270838e-05
-2.61813170886478e-06
-3.75829077969312e-06
1.70349271559718e-06
-6.1724034744034e-05
-4.24755474901183e-05
-3.99569819889721e-05
-5.6493817824295e-06
-2.50819929265739e-05
-2.32165737588502e-05
-3.59641679784264e-05
-2.61631934085889e-05
-4.46776856162384e-05
-3.42946398703341e-05
-2.40788832717648e-05
-1.27998421364057e-05
-2.19302693580035e-05
-2.99238479367741e-05
-1.76382642304074e-05
-3.05015484423621e-05
-1.01439390501255e-06
-1.88093308044787e-05
-1.28959999179111e-05
-5.5268796934682e-05
-1.96675652831514e-05
-4.07973075960062e-05
-3.79976936318553e-05
-4.06545202876186e-05
3.00117934035512e-06
-4.22991007509535e-05
-5.4475302214965e-05
-5.96370153541534e-05
-7.28669245338756e-06
-2.19702633172003e-05
-4.44306099766273e-06
-2.82892327994768e-05
-1.07382013781053e-05
-1.43616159561569e-05
-2.30430819445539e-05
-4.49625555666554e-05
-3.64251430850056e-05
-4.21291932794169e-05
-5.40986222845078e-05
-6.00687180333719e-06
-2.44953729379842e-05
-4.43915582788641e-05
3.16315343099147e-06
-2.98661062796541e-05
-1.72312545110297e-05
-1.01337246798136e-05
-5.65494638067704e-05
-2.7267370059447e-05
-1.85481169884039e-05
-1.31338800296116e-05
-4.37067574816247e-05
-2.42003184970366e-05
-2.14157550383805e-05
-4.13159428765649e-05
-1.25677141543171e-05
-1.91652927756238e-05
-1.38676889800415e-05
-4.55082159339607e-05
-5.61204062598403e-05
-3.10280439088423e-05
-3.45142612311474e-05
-3.27136404112647e-05
-3.44739967633447e-05
2.04684834110241e-05
-4.57284256403699e-05
-1.86272174263522e-05
-3.68370167474087e-05
-3.13776291477185e-05
-4.1880132179429e-05
-3.40800442713364e-05
-2.55071796376824e-05
-2.93449933712028e-05
-2.27372664060675e-05
-2.11624974723832e-05
-2.43703084938904e-05
-3.74789761323788e-05
-4.80746841360125e-05
-4.05960336940031e-05
-7.79479581347586e-07
-3.54503402714262e-05
-3.30718702913359e-05
-2.79401584249869e-05
-2.18993460781512e-05
-2.2938869848599e-05
-9.75347110784586e-06
-5.05357919570955e-05
-3.27763063491332e-05
2.87927608387351e-06
-3.9818355586477e-05
-4.13123200602565e-05
-2.45776600297135e-05
-1.54571240453848e-05
-2.4406310944162e-05
-2.13227459448696e-05
-4.25030570750258e-05
-2.59938640291753e-05
-2.03344027217191e-05
-4.17606806860965e-05
-4.96717902089655e-05
-6.22258633219305e-05
-5.68470703838609e-05
-4.11844625091418e-07
-5.41421175936947e-05
-2.04966307176405e-05
-3.77146295273683e-05
-2.11055679480098e-05
-4.81650309571988e-05
-2.39406422040623e-05
-3.48743246662353e-05
-4.51148938633951e-05
-2.29250983399555e-05
-3.37158684040684e-05
-2.90832968097435e-05
-2.18152541107086e-05
-4.76491270055636e-05
-3.41902274592779e-05
-2.18609086124928e-05
-5.28371633197872e-05
-6.38614435431527e-05
-7.11108768350398e-05
-5.54721024962824e-05
-3.21446023793217e-05
-3.56924514488717e-05
-4.83684184948859e-05
-5.2928108524242e-05
-1.38190856279122e-05
-1.95458537777752e-05
-1.19800843439496e-05
-5.4514007096994e-05
-2.06227574159423e-05
-3.13089728725373e-05
-3.98591163115119e-05
-6.023755542719e-06
-4.64518693502994e-05
3.59465834370265e-06
-2.47677627723722e-05
-3.73183481445972e-05
-4.14631783385236e-05
-2.91910230336973e-05
-4.37046522673404e-05
-1.92500371127317e-05
-2.27541028514831e-05
-3.92494277197004e-06
-1.18311508994001e-05
-2.67899806473602e-05
-2.70830390859139e-05
-1.89295170476553e-05
-4.79796394893453e-06
-2.25782618218499e-05
-3.23441756419517e-05
-2.23182855095423e-05
-2.30578051266454e-05
-2.62289454017964e-05
6.72683602292003e-06
-2.60131797258091e-05
-2.4966402780693e-05
2.65088289765232e-06
-3.35632147973294e-05
-4.12921500622172e-05
-3.16461393000168e-05
-4.38563382481463e-05
-2.73580656239096e-05
-3.13855666903521e-06
-3.34435840642381e-05
-3.47346763287983e-05
-1.8231320163135e-05
-9.67550575401386e-06
-4.96473132441447e-05
-2.31188592352021e-05
-2.68172244025012e-05
-3.8410852522242e-05
-3.16701538174243e-05
-5.53044460274064e-05
-5.2172349514916e-06
1.73006732212225e-06
-8.3195017967811e-06
-3.07251435803201e-05
-3.2115015873055e-05
-9.13957449225691e-06
-4.57338915183551e-05
-1.69099560784193e-05
-5.14279993906956e-05
-5.83100111830048e-05
-5.1000539689764e-05
-4.63876188201725e-05
-2.1912143714983e-05
-1.39003899829273e-05
-2.96704065241122e-05
-5.5838341952177e-05
-1.87041821395384e-05
-2.60899809091872e-05
-5.12926752607654e-05
-2.07299841058387e-05
-3.63958093200861e-05
-5.20147004461314e-05
-4.36313779224352e-05
-1.27117149056771e-05
-4.54069966595467e-05
-3.97992544255707e-05
-2.97386041783719e-05
-4.81355912352865e-05
-4.10096607733891e-05
-4.51490100536431e-05
7.39222943393375e-06
-7.01937328168793e-06
-4.11902098276926e-05
-3.10137041377508e-05
-3.41346218399301e-05
-2.50051136160085e-05
-4.32106876007808e-05
-1.03935617013497e-05
-1.62809510769322e-05
-4.52630166385303e-05
-2.11140882509301e-05
-5.98703745420645e-05
-3.19989711387089e-05
-2.01018084228575e-05
-3.10481977783284e-05
-1.54593853870331e-05
-3.88047827212758e-05
-1.4376944925624e-05
-2.93326777476118e-05
-2.86690965985155e-05
-3.14530949028473e-05
-2.55855745032818e-05
-1.20571468917051e-05
-4.74004721677873e-05
-1.81525509364453e-05
-2.16444516222984e-05
-2.54845517529648e-05
-3.65007511367109e-05
-1.66075278089073e-05
-5.57777593120908e-06
-2.409580548139e-05
-3.62304506955606e-05
-4.50028085171133e-05
-4.51078315726166e-05
-3.60006262496655e-07
-3.08937350903487e-05
-1.13971674553473e-05
-4.46872060341517e-05
-1.92362626015711e-05
-5.03194143449246e-05
-7.12794418271188e-06
-3.56165637677293e-05
-2.20293201656596e-05
-3.24698053109096e-05
-2.81621557646952e-05
-3.4968643354472e-05
-3.18248838435922e-05
-2.67727964552271e-05
-3.79877235721855e-05
-3.86569088071769e-05
-2.72605589245309e-05
-2.6219469008429e-05
-6.17123908742759e-05
-5.99148987185068e-06
-3.56970350175389e-05
-2.98924208237844e-05
-1.38601214370121e-05
-3.13783429561165e-05
-2.64260885597725e-05
-1.28489590755151e-05
-5.87658814624053e-06
-1.96400722007364e-05
-4.75680745000987e-05
-3.37277809569755e-05
-2.29625038002295e-05
-2.76924709764822e-05
-3.27332636481865e-05
-2.53231232140198e-05
-1.54974207524225e-05
-4.00592042794956e-05
-3.01987645045499e-05
-3.15936874551067e-05
-5.64264917320684e-05
-2.30328659997641e-05
-5.07252147359317e-05
-2.04775761139856e-05
-3.42656453404802e-05
-1.10539351604228e-05
-1.07966736815996e-05
-4.1147484234984e-05
-3.73515535350097e-05
-6.27131857949428e-05
-2.69100242102176e-05
-2.30148142534743e-05
-3.51179417769106e-05
-1.67124859822008e-05
-2.42288375097878e-05
-4.99791344789604e-05
-3.09521905210209e-05
-3.499065011239e-06
-4.12873872823416e-05
-1.38115135324035e-05
-4.99240560618509e-05
-9.05933390948307e-06
-5.92863210465877e-05
-1.31803331256582e-05
-7.67106153128415e-06
2.70406375214908e-05
-3.29418523210397e-05
-1.77905025600654e-05
-5.01294526752455e-05
-1.28721329972601e-05
-3.58046871135795e-05
-3.15676966070936e-05
-4.111216141368e-05
-3.93458450514778e-05
-3.48538458548755e-05
-6.90376536953441e-05
-7.52052802390781e-06
-1.30870253754838e-05
-1.23689845736576e-05
-2.32743662917333e-05
-4.58656172209315e-05
-2.31870086564646e-05
-5.8959727307645e-05
-3.38923747587423e-05
-4.864285575844e-05
-9.63028690820579e-06
-5.90585237269207e-05
-1.35886967295803e-05
-2.18003087734065e-05
-2.75803479989941e-05
-3.71686088704438e-05
5.53618103375517e-06
-3.33666023379711e-05
-2.86876065268375e-05
-5.34153261939836e-05
-2.30124751411252e-05
-1.75336401537429e-05
-7.08448441687857e-06
-4.10864374538863e-05
-3.44809597333846e-05
-6.68452706856724e-06
-3.67198364478011e-05
-7.73780214711818e-06
-3.64921592300111e-05
-4.09278721259228e-05
-3.2338001589688e-05
-2.1424168722569e-05
-2.05975192261129e-05
-1.1057507440465e-05
-1.47744431257387e-05
-1.93769686824835e-05
-3.66548664758555e-05
-5.56120717892468e-05
-3.95468928596649e-05
-5.32575532930537e-05
-2.22866257480301e-05
-4.50383974933073e-05
-1.61001312987561e-05
-1.74263115559262e-05
-2.54717487230897e-05
-4.70965582206145e-07
-2.37427974599534e-05
-4.3071114323783e-06
-3.32850612552927e-05
-5.622460798987e-05
-3.99368151382213e-05
-3.22387434095242e-05
-1.64555990417583e-05
-3.90661181864827e-05
-2.24068598754032e-05
-3.79118805089674e-05
-2.66182137947937e-05
-5.00253512432136e-06
-2.33789684770829e-05
-5.39809239302473e-05
-4.63888073601348e-05
-4.06520803033653e-05
-4.26866544005685e-05
-1.7572315210044e-05
-2.42671584217953e-05
-4.9854623495316e-05
-4.37582479235712e-05
-2.33820977617682e-05
-2.59284361665016e-05
-2.00488217910037e-05
-2.18886258604323e-05
-2.19645267258438e-05
-2.90491639100527e-05
-1.31348408377749e-05
-4.40753635117024e-05
-4.52448995900769e-06
-2.8892047260147e-05
-5.70628748484985e-05
-3.90169918959154e-05
-2.83042711665767e-05
-4.11820183253294e-05
-3.52473710147905e-05
-4.2706566459155e-05
-7.55642265056034e-06
-5.1469186863585e-06
-4.37499234623798e-05
-3.4420334549811e-05
-4.61726363119204e-06
-1.59498296116442e-05
-1.69108344161691e-05
-2.97470479538266e-05
-1.42686683971525e-05
-7.17071046488503e-06
-4.89029999436385e-07
-4.5825108932721e-05
-2.45668282367343e-05
-2.25125156455633e-05
-3.25694230803099e-05
-2.08110847591763e-05
-2.64583262521563e-05
-3.97846764715764e-05
-4.22234825817491e-05
-1.01765836747829e-05
-2.17968006244436e-05
-3.16454058296117e-05
-2.37699833948288e-05
-3.75829003069916e-05
-2.40312649576842e-05
-3.66334024260057e-05
1.19872143651979e-06
-3.42944158037959e-05
-4.09542126606513e-05
-8.10171752356307e-06
-3.84958101482712e-05
-2.42137272082544e-06
-1.99654237993266e-05
-3.24282968889736e-05
-2.32586557782093e-05
-3.05922463956899e-05
-4.56905367410734e-05
-7.09130986626942e-06
-2.71741216007737e-05
-2.80433092590002e-05
-1.73432420800733e-05
-1.65792126427666e-05
-2.94954644951654e-05
-3.85360090033759e-05
-1.75475494037158e-05
-8.55987439740857e-06
-4.99205588168318e-05
-3.96499700791494e-05
-2.55681937979892e-05
-2.73727449914154e-05
-5.63428144897575e-05
-2.37609963679622e-05
-5.22158780252053e-06
-1.81441670223592e-05
-1.60483582632189e-05
-5.96954292976714e-05
-4.54567654395796e-05
-3.02605159704828e-05
-1.81880575165612e-05
-4.39901884012388e-05
-2.38360432354355e-05
-8.30755290634324e-06
-1.38547951984609e-05
-3.94591019138558e-05
-1.76443726012844e-05
-3.43241250527533e-05
-1.56036918198907e-05
-1.59890491443304e-05
-2.33454751442268e-05
-9.32616394002186e-06
-2.52000512927537e-05
-1.681908718433e-05
-3.53597487721971e-05
-3.86791219571277e-05
-2.88545888770833e-05
-3.74996873722995e-05
-2.23363061557717e-05
-2.5104427854239e-05
-2.73828652262406e-05
-2.73584694023335e-05
-1.26593807607167e-05
-1.82404882698363e-05
-2.93976193869178e-05
-4.50002654211792e-05
-3.94799561555482e-05
-2.4389939247758e-05
-2.47291801591033e-05
-1.75097886781497e-05
-2.49296508042521e-05
-8.15857394873752e-07
-1.0676584392104e-05
7.25388970022011e-07
-3.0948049125255e-05
-3.26792188015206e-05
-3.20924438552118e-05
-4.15653894487142e-05
1.52775017198441e-05
-2.25834401848133e-05
1.16124535602536e-05
-3.36852642503285e-06
-4.09775295452718e-05
-2.26856361540863e-05
-1.76604989764765e-05
-2.44528993455939e-05
-1.4254335874848e-05
-2.49333456446552e-05
-2.81757277079556e-05
-5.95065044339758e-05
-2.28819176438202e-05
-1.96671788482908e-05
-4.63797501006677e-06
-3.20500347823711e-05
-9.22455621313408e-06
-6.31078688197189e-05
-2.83030119289503e-05
-2.9967457930616e-05
-2.8631328431948e-05
-4.25998541922207e-05
-3.90305499401405e-05
-6.77280035339593e-05
-4.70325253979865e-05
-2.56270221801144e-05
-3.19507892414775e-05
-2.30657765219656e-05
-2.38763915060111e-05
-2.65390140211644e-05
-2.1823005380884e-05
-3.09999197870862e-05
-5.89471232587993e-05
-1.87791126158239e-06
-2.02675306869588e-05
-4.6090571003825e-05
-4.02501969846595e-05
-1.00351545324222e-05
-6.07058087594692e-05
-1.65205848857553e-05
-5.22763470223564e-05
-1.1190798021129e-05
-2.77742167748649e-05
-1.45181889502192e-05
-5.40921712132221e-05
-1.31682742923638e-05
-2.83418170049469e-05
-6.06719386899674e-06
-2.49975120774343e-05
-3.7120532772832e-05
-3.41585870336827e-05
-1.20281207625939e-05
-1.369122743037e-07
-3.44607880895362e-05
-2.60387960342267e-05
-2.62575368238158e-05
-2.16091689996288e-05
-3.12832975194073e-05
-3.50649911457487e-05
-5.81525808142429e-05
-1.28368283592083e-05
-4.16794159312969e-05
-4.60859139589797e-05
-9.15571713104255e-06
-2.20821707926765e-05
-7.0833841308406e-06
-6.37667952715139e-06
-5.36680742273292e-05
-1.42812005412646e-05
-4.83344224116059e-05
-4.03792795308049e-05
-1.96300813317674e-05
-4.44032786889524e-05
-3.0067884588408e-05
-4.21993540482635e-05
-1.54921381617297e-05
-1.04937823723244e-05
-6.19443157439233e-05
-2.13600344857825e-05
-1.76042774040939e-05
-2.33974415279308e-05
-1.53680216171999e-05
-1.96060256164832e-05
-6.21590887951589e-06
-2.11098672147912e-05
-2.53327139150361e-05
-4.83728151817868e-05
-3.18702728655222e-05
-3.38187050181437e-05
2.57600016998216e-05
-4.19850017831546e-05
-1.20046437433435e-05
-1.50797285137169e-05
-4.95955271040801e-05
-3.35319151505906e-05
-3.34404703591914e-05
-3.12789932930368e-05
-1.30754111751768e-05
-2.18098495421654e-05
-9.87436035361018e-06
-1.10121849170949e-05
-2.59192447651224e-05
-3.38923625580422e-05
-3.84546720990098e-05
-2.1106866204636e-05
-3.36249343209308e-05
-3.30198859096756e-05
1.32873157338827e-06
-5.41342017620574e-05
-5.47636059184938e-05
-2.74018372567578e-05
-2.41878056493314e-06
-1.92166894127488e-05
-3.0664652882314e-05
-4.64675833437015e-05
-3.66848809940884e-05
-3.17954517077742e-05
-2.46902111302878e-05
-3.14620991901356e-05
-1.86656742169191e-05
-2.17910584603298e-05
-1.77107016328652e-05
-1.83220433466689e-05
-1.56126009929836e-05
-4.77647659643531e-05
-5.50876587851403e-05
-3.6064465894401e-05
-1.84652005254893e-05
-3.34316860233503e-05
-2.8140232144539e-05
-1.07546269437237e-05
-1.87814794196386e-05
-2.45052430304046e-05
-1.33848798999452e-05
-3.32440475699598e-05
-3.5553685514551e-05
-2.62338416366914e-05
-3.61033281516944e-05
3.47012323039708e-06
-1.8322568199988e-05
-2.64174335751433e-05
-2.50813962510017e-05
-3.46537941493531e-05
-4.88414508379568e-05
-4.76536692002494e-05
-3.67074955005571e-05
4.22678723826564e-06
-2.7866386948754e-05
-1.96316933450243e-05
-3.27133082217451e-05
-1.88320846329892e-05
-9.93635451353573e-06
-3.44577991150556e-05
-8.52044755184991e-06
-5.08881714067946e-05
-1.31401586821436e-05
-2.06676323929672e-06
-2.73873980896421e-05
2.86370364305715e-06
-4.08702414292048e-05
6.43197262769075e-06
-2.31723606362385e-05
-2.36309961851496e-05
-1.08827589183777e-05
-1.95367267114451e-05
-2.82617559818051e-05
-1.75562820820636e-05
-2.87672711155242e-05
-2.06156971558728e-05
-2.27593899358401e-05
-4.97695656872533e-05
-5.03401918820723e-05
-2.86156452817649e-05
-2.455780417731e-05
-4.1095274463011e-05
-4.0020079092332e-05
-1.69218052712822e-05
-5.60887263780042e-05
-6.58172707596623e-05
-4.92973113275479e-05
-2.95526647982477e-05
-4.22995860534639e-05
-3.46707680435156e-05
-6.74669930627795e-05
-2.56239087728842e-05
-3.54294909296896e-05
-1.94712602718145e-05
-5.02181688836657e-05
-1.99140498842014e-05
-4.06425749772922e-05
-2.72212779749893e-05
-5.06882401261284e-05
-4.62736680020432e-05
-4.19008996542536e-05
-2.82191287682659e-06
-4.53676393206978e-05
-3.90315278229883e-05
-5.02003646362201e-05
-3.23923711680429e-05
-4.02715576564796e-05
-5.71417655099239e-05
-5.35030744644863e-05
-4.30088389228184e-05
-3.22305203298055e-05
-3.67633380482443e-05
-4.31011816611798e-05
-1.4454095223166e-05
-2.25295467997664e-05
-2.93559513903958e-05
-1.97379077547612e-05
-2.91704546150778e-06
-6.2358162718211e-05
-2.05039530359225e-05
-1.08386007351621e-05
-6.74520011610246e-07
-2.68117748898276e-05
-2.65186543302361e-05
7.0315488010126e-07
-4.43659064945945e-05
-2.32766291714647e-05
-3.5790761521485e-05
-3.99230450331396e-05
-4.02683738186483e-05
-2.40586635842789e-05
-1.4633529671611e-05
-2.0259908471527e-05
-2.78678029086495e-05
-1.31526350268537e-05
-1.29910489208471e-05
-2.35775263802862e-05
1.26332825202936e-07
-4.46397641944278e-05
-2.51878343690169e-05
-2.22765191639857e-05
-6.55180301695149e-06
-3.87263367278182e-05
-2.2125883291319e-05
-2.15983276782664e-05
2.28669939321659e-06
-1.16503585112445e-05
-4.31028049860114e-05
-3.87276629512714e-05
-1.92206308606925e-05
-7.22703738230303e-06
-2.80789799925497e-05
-1.98938006293836e-05
-2.4169467979896e-05
-4.25665704294469e-05
-6.30695348114135e-05
-2.58682499490939e-05
-9.39887185635261e-06
-2.89749396180039e-05
-6.9340772344717e-06
-3.76976716662181e-05
-6.21074584888782e-05
-3.58106426479165e-05
-2.91187954370935e-06
-1.27097666681023e-05
-3.65126752395537e-05
-2.26720222293806e-05
-2.21178705597265e-05
-4.71523697217528e-05
-8.17332448232762e-06
-2.47517624097481e-05
-3.67894877038497e-05
-2.04143831399343e-05
-5.38899070700574e-05
-4.7775359260602e-05
-2.44757902715212e-05
-2.80099154887792e-05
-1.90275506930331e-05
-4.32990680385072e-05
-3.82661809918301e-05
5.21403983719272e-06
-4.3475244483672e-05
-5.21759503968898e-05
-3.45711185241905e-05
-3.22294164213884e-05
-5.4901695963877e-06
-2.97380486294593e-05
-2.47838263135334e-05
-3.5523856650749e-06
-3.24580212122984e-05
-1.16596597604953e-05
-3.1452691533139e-05
-2.1470603558835e-05
-5.10548533904355e-05
-1.45018202228826e-05
-3.32836580511053e-05
-5.299833003593e-05
-2.78179510161782e-05
4.25126569676913e-06
-4.65913840357125e-05
-5.23636722853828e-06
-4.00592570273566e-05
-2.15999300304565e-05
-3.00177495837315e-05
-6.43272107063542e-06
-3.5919559076768e-05
-2.32803551793943e-05
-8.93686351034873e-06
1.61622639760908e-05
-5.47284014713728e-05
-1.756187799469e-05
-6.0935429891296e-06
-4.39732323746237e-05
-4.82965997451176e-06
-1.76779516378436e-05
-2.03483147934768e-05
-3.32102811237512e-05
-2.38245224098621e-05
-6.33655842948224e-05
-2.13917581691494e-05
1.14211067898515e-05
4.43678288450771e-06
-1.16584484271956e-05
-4.99854495124167e-06
-1.70473084864028e-05
-5.93683833591821e-05
-3.53506587192941e-05
-2.71203393529692e-05
-1.87493623210753e-05
-3.15669760691634e-05
-3.93166930940623e-05
-4.18763574536046e-05
-2.79591823763173e-05
-5.00607931742908e-05
-2.03404616861602e-05
7.94413282492995e-06
-3.42280982074212e-05
-1.86688299144474e-05
-4.42136760838414e-05
-5.23795337637748e-05
-1.26317292555601e-05
-5.69104129178814e-05
-1.66607350410838e-05
-2.66465095919646e-05
-3.4596778804554e-05
-4.537866766199e-05
-1.826074477689e-05
-4.27120080044679e-05
-3.77871613566616e-05
-2.1840754211896e-05
-2.61316994888265e-05
-1.93798925790729e-05
-2.74558610657245e-05
-1.54436143269302e-05
-1.14698974311945e-05
-4.38134821881267e-06
-2.81315930590314e-05
-3.1290343109561e-05
-3.5916715388217e-05
-4.50904688859423e-06
-3.98778321909625e-05
-4.17807461415672e-05
-1.46041900429788e-05
-5.90024427856239e-05
-4.03210084395932e-05
8.98914592468939e-06
-2.63233984722646e-05
-7.6844438017353e-05
-4.14974093363777e-05
-4.68793143113575e-05
-5.85298051755136e-05
-4.21866896208765e-05
-4.40293915031684e-05
-3.60221303964115e-05
-5.03866999383305e-05
-2.79803042287415e-06
-3.03361057387252e-05
-6.13647303996594e-05
-2.44626461302698e-05
-2.23206436449066e-05
-3.07938949489594e-05
-3.58711656536004e-05
-1.85727167371676e-05
-2.09817971029209e-05
-4.25562541639849e-05
-2.0520162719767e-05
3.67884786087086e-06
-1.80234143010221e-05
-1.87290574172415e-05
-2.91578472639763e-05
-3.14475278158197e-05
-3.58204471327637e-05
-1.36007082636796e-05
-1.28461084899016e-06
-1.10708262306592e-05
-4.02798332605756e-05
-3.12796739687407e-05
-1.62949142590062e-05
-3.73870731704347e-05
6.26687863735587e-06
3.34591469125637e-07
-9.03499064305196e-06
-2.62837459781792e-05
-4.87248948288486e-05
-4.62902134505669e-05
4.49415928574279e-06
-3.47056038061167e-05
-1.97957465722141e-05
-1.99243553661085e-05
7.0308371581891e-06
-1.14806220103653e-05
-2.26878120027902e-05
-3.58721250808944e-05
-1.52206548705798e-05
-1.97371958153667e-05
-6.34649271274479e-05
7.12696851703091e-06
-3.11085995966308e-05
-2.64410996077734e-05
1.0583536430367e-06
-1.15477678147196e-05
-5.03786965431224e-05
-5.54851473006338e-05
-1.52747091394438e-05
-3.16852035855019e-05
-3.62245947614099e-05
-4.67740188575464e-05
-5.30145359243076e-05
-3.0911008677739e-05
-4.07892943541753e-05
-2.94765807255971e-05
-3.97019975773394e-05
-2.79839020662107e-05
-3.20841776089334e-05
-4.85843332701204e-05
-1.45386409042181e-05
-1.44477381131747e-05
-2.63070913308998e-05
-5.09710409397039e-05
-2.63354986076948e-05
-3.51917171814677e-05
-3.27556503471557e-05
-1.32701503953208e-05
-3.88349887499531e-05
-4.32306463113068e-05
-7.01710863036711e-05
-2.41387102523284e-05
-4.69489508535411e-05
-1.19608757461677e-05
-5.27275337767248e-05
-2.53047708817113e-05
-3.681924161387e-05
-1.47223557683659e-05
-6.00193851840862e-05
5.79397035287022e-06
-2.1350457020796e-05
5.88267641581533e-06
-3.98779991466527e-05
-4.66881431943182e-05
-2.90588230744347e-05
-6.36517015323642e-05
-2.70449180073908e-05
-2.62026535996629e-05
-1.61595888553788e-05
-4.70370260356209e-05
-4.37719927269093e-05
-4.63906479843921e-05
-3.85392129110582e-05
-3.81753929049689e-05
-1.77288298277213e-05
-3.90956340204465e-05
-1.84026790277076e-05
-2.64908455749885e-05
-1.99538588247002e-05
-3.17127818337457e-05
8.49117256524173e-06
-3.77578332059751e-05
-5.72623495268096e-05
-1.6762873383106e-05
-6.77618419100593e-06
-1.97498548112385e-05
-1.93108474321409e-05
-5.84675486884685e-05
-7.0786625058409e-06
-1.07923920511539e-05
-8.6834991205171e-06
-1.94510316601009e-05
-3.28336437405077e-05
-4.32172266171541e-05
-2.04180975295585e-05
-4.51603583352346e-05
-4.33567395960416e-05
4.9127444199452e-07
-1.01573906995428e-05
4.170280023357e-06
-4.27050178443087e-05
-2.98925618146285e-05
-4.98444656957493e-05
-1.46078622728497e-05
-2.86867242176383e-05
1.23510065334521e-06
-1.90096570130131e-05
-3.92848978873516e-05
-2.85377077222375e-05
-2.23330661447043e-05
-2.81965392679957e-07
-2.99743475876848e-06
-3.27525545120665e-05
-3.40983514869867e-05
-4.96504692918146e-05
-6.22436752552363e-05
-1.56653308889979e-05
-3.48991701210364e-05
-4.15987956375149e-05
-3.47785158940785e-05
-5.82952308140893e-06
-3.44843066412375e-05
-2.72215092712206e-05
-4.77145837451093e-05
-1.52278294642006e-05
-1.6616859414076e-05
-3.61640427628812e-05
-6.42542077765355e-05
-3.35878511776622e-05
-2.22074720187937e-05
-6.61766021920403e-05
-2.95592373770723e-05
-6.84954005750919e-06
-1.69434573468466e-05
-1.76722560740752e-05
-5.96325247717922e-05
-3.40302211708654e-05
-3.6868214701116e-05
-2.32698107230388e-05
-1.59476019404753e-05
-1.73824472797022e-05
-4.69813359104172e-05
-4.10777130403691e-05
-1.62264126758081e-05
-7.02342718554132e-05
-6.97598443422155e-05
-1.12748467071706e-05
-3.77593242890395e-05
-5.50915929710078e-05
-5.20338909542921e-05
-4.61889843056057e-05
-2.59176459199527e-05
-3.63947772883737e-05
-4.37637226075635e-05
-2.50573492586096e-05
-4.4689548677308e-05
-4.69983141970377e-05
-1.41926432485958e-05
-1.33850846824297e-05
-2.00986555291916e-05
-1.49385645847038e-05
-1.43928720111454e-05
-1.88502957398967e-05
-4.68304357117786e-05
-2.15245287155292e-05
-4.69017775666597e-05
-3.15526423752822e-05
-3.60227078802656e-05
-1.06564873246092e-05
-4.2737702655293e-05
-1.59775551111636e-05
-9.14136308831992e-06
4.44333509984767e-07
-4.38087305466756e-05
-5.28816346411831e-05
-5.8925555532348e-06
-1.70650303523877e-05
-5.43973344773766e-05
-4.20843467703313e-05
-4.37782407367e-05
-8.65910429424259e-06
-2.15243829842183e-05
6.73562134932852e-06
-5.93212626325994e-05
-4.53959974115845e-05
-1.37572960714106e-05
-2.37456975359596e-05
-2.61277794159446e-05
-8.89236287203743e-06
-2.65970960023266e-05
-2.67858667347141e-05
-3.74235495928806e-05
-1.35039551775897e-05
-1.86601568315361e-05
-2.37360002740958e-05
-2.77284395262635e-05
-3.51442564574951e-05
-3.99487204669365e-05
-3.15111663104817e-05
-2.72751480573331e-05
-1.67831509853534e-05
-2.63636400771586e-05
-6.52710201297635e-05
-1.2693663339487e-05
-4.80387084992888e-05
-5.35112364747853e-05
-2.83330985285589e-05
-3.42886247338369e-05
-5.02904679990801e-05
-4.5615359604744e-05
-1.64771216477343e-05
-1.05501159757713e-05
-3.65571889400751e-05
-2.67333945188266e-05
-2.25065351213772e-05
-2.44204746073601e-05
-4.99788033614696e-05
-4.98532757498606e-05
-2.67997241152981e-05
-1.71539840389927e-06
-5.49568636429185e-05
-1.60836048895638e-05
-5.23070168185371e-05
-2.24369020183401e-05
-1.57499774348753e-05
-1.86942520304144e-05
-1.4011028491383e-05
-3.76489136539364e-05
-4.17363100692256e-05
-4.89069461111334e-05
-2.70095363698094e-05
-5.39235896003491e-05
-2.24426516602628e-05
-5.22897302874647e-06
-6.33772042211368e-05
-2.55932650195597e-05
-3.15110341638071e-05
-4.72347971816837e-05
-3.58547741602929e-05
-2.58024821875637e-05
-1.39838721321758e-05
-1.86298440105691e-05
-3.24660397497341e-05
5.58518473533447e-06
-1.96803528096131e-05
-3.82366573354856e-06
-5.37259630228427e-05
-3.4783196124733e-05
-2.44126125303027e-05
-3.11342070734679e-05
-2.8272560118726e-05
-9.79712020228935e-07
-2.65225847209799e-05
-1.11306053100302e-05
-1.79757753717084e-05
-3.76735103252462e-05
-5.25812348394868e-05
-1.50128615608031e-05
-2.1116355055199e-05
-1.52650711924557e-05
-1.86099037946892e-05
-2.31989990981762e-05
8.18513513287422e-06
-2.30832932785616e-05
-4.29378489655586e-05
-2.6120759388968e-05
-3.88591242885076e-05
-9.65013301121262e-06
-2.67025645528474e-05
-3.44386336772166e-05
-1.93634982792703e-05
-1.66122944924927e-05
-5.72482325044215e-05
-3.10605740439579e-05
-5.11367780213959e-05
-5.2575376709539e-05
-2.99498835246807e-05
-4.66565659893656e-06
-2.45730888060891e-05
-2.08085925604021e-05
-4.35352023789854e-05
-2.54983694082314e-05
-2.35933181641443e-05
1.11048569513079e-06
-9.81963712403975e-06
-3.68576933664578e-05
2.96434230407489e-06
-5.23766261286494e-05
-3.97826409744894e-05
-1.36556556568229e-05
-3.37496924160684e-05
-2.40437313111799e-06
-7.01875640486516e-05
-9.13615400197905e-06
-2.68831424309441e-05
-4.39712646431355e-05
-1.9295307216486e-05
-4.05627158185334e-05
-3.28375289871994e-05
-4.24127925601632e-05
-4.55688556990668e-05
-2.57268779943176e-05
-3.63288508061992e-05
-5.28187141684327e-05
-4.61623941998332e-05
-5.72228571174239e-05
-2.2222624115925e-05
-2.12892671286009e-05
-3.04157167927023e-05
-4.42314393215253e-05
-2.54822114557828e-05
-5.40895693556953e-05
-2.1699582480596e-05
-4.93291652892604e-05
-1.25792796035812e-05
-2.44748698972338e-05
-4.13325086062062e-05
-7.88811085969685e-07
-3.74065368378491e-05
-2.09813916604757e-05
-4.95338685971923e-06
-4.71484263898363e-05
-3.80750535223045e-05
-5.17297426330266e-05
-3.60408377248053e-05
-2.0793075121372e-05
-2.10118511073959e-05
-2.33690686356981e-05
-3.85233169402319e-05
-1.8395663128142e-05
-2.62683224419827e-05
-4.90603599258078e-06
-1.96971626055397e-05
8.40481171825849e-07
-5.40062087246508e-05
-3.91792444991748e-06
-1.23267738736165e-05
-2.44303669211553e-05
-3.26295942622424e-05
-3.67000101797439e-05
-3.25287043623112e-05
-2.39318054559075e-05
-3.64961216810701e-05
-1.82206785695584e-05
-3.76524156110257e-05
-3.97753243951186e-05
-3.18901673557077e-05
-3.45742084773565e-05
-1.55248637941517e-05
-6.6309843414346e-05
-1.51227055253535e-05
-3.69965471614365e-05
-4.2919701177213e-05
-1.35358385442738e-05
-4.00583007748464e-05
-1.08493593196556e-05
-1.80397390102308e-05
-3.58664228370744e-05
-4.83853000952616e-05
-1.518007200876e-05
-1.0448594052289e-05
-1.94043564084265e-05
-3.79810753115926e-05
-2.3962825123947e-05
-3.57191239105201e-05
-4.00224860681936e-05
-8.1023939626698e-05
-3.80126497178233e-05
-1.43519284700582e-05
-2.36636129754166e-05
-1.97128442753347e-05
-5.90400460470452e-06
-5.05191401453004e-05
-2.92053605320324e-05
-1.02297742317832e-05
-3.23356376113684e-05
-4.09259848884075e-05
-2.08222749188895e-05
-6.05650880232716e-05
-4.1675440011479e-05
-2.78260414225373e-05
-1.40572860105355e-05
-1.7091144563691e-05
-2.82972695263408e-05
-4.38353193983888e-05
-2.73356619004221e-05
-3.58388968756088e-05
-4.2684618052275e-05
-1.98726594015146e-05
-5.83586767220528e-05
-1.27213340801957e-05
-4.29561846097537e-05
-2.89456199017886e-05
-5.68238618719713e-05
-9.58567438369052e-06
1.32793497958499e-05
-2.36731325446779e-05
-4.48464801705164e-05
-6.16796413918033e-05
-3.8349712140101e-05
-2.51723158967206e-05
-3.6757693829093e-05
-5.03121236454861e-05
-1.93338466183424e-05
-2.48535815070209e-05
5.83023302805531e-06
-2.83345840418522e-05
-3.0631724635353e-06
1.94891944134538e-06
-2.39707294277477e-05
-5.6183634349893e-06
-1.20992040480917e-05
-3.59205088508028e-05
-3.59658556328013e-05
-1.13734573347489e-05
-8.42469699207952e-06
-4.65256297615103e-05
-2.04964353290687e-05
-2.80754076646635e-05
-2.4026621768318e-06
-2.5749496748706e-05
-5.85185795750047e-06
-3.75196145260315e-05
-5.16736599029219e-05
-3.67936312286688e-05
-1.96008359182428e-05
-6.26176608897081e-06
-3.33206706421415e-05
-4.64919976976144e-05
-2.96340559528891e-05
-2.69498855350142e-05
-2.50689082750886e-05
-2.68988591747082e-05
2.15935495013698e-05
-2.58601920555352e-05
-2.16875617120215e-05
-4.42832122044242e-05
-1.27474294016383e-05
-2.37139103092683e-05
-4.86937832455958e-05
-1.17115531065612e-05
-4.61303878545688e-05
-1.52301441177449e-05
-3.73959381837149e-05
-4.16606911804514e-05
-4.24207715521985e-05
-6.56105213383704e-05
9.13832468918942e-06
-2.48710435421891e-05
-2.53319365146287e-05
-1.85763215179084e-06
-2.88435177421792e-05
-1.7075024403419e-05
-3.43881355527352e-05
-1.44640030683959e-05
-1.66385057902365e-05
-2.4873833706938e-05
-4.73151398951627e-05
-1.41988152041484e-05
-3.30698644319216e-05
-3.44301382983445e-05
-2.87268255336005e-05
-4.737499256003e-05
-1.04177169996431e-07
-2.79801106564222e-05
-3.31648404178198e-05
-9.76533479885302e-06
-3.95835756386363e-05
-3.26453542129901e-05
-4.60375199852082e-05
-4.88208527074673e-05
-3.75069068232951e-05
-2.04570548195523e-05
-4.63979725321844e-05
-1.98477466321326e-05
-5.66806690028627e-05
-1.56163367245545e-05
-3.34152801712585e-05
-2.68864178291294e-05
-2.38938294661591e-05
-1.52705069817882e-05
-4.27764636265132e-05
-2.2142346211671e-05
-1.31185778049726e-05
-2.68870364460191e-05
-1.84210996205865e-05
-3.28201886474258e-05
-1.72147667267758e-05
5.39940697035654e-07
-3.25982166117263e-06
3.19648397042359e-06
-3.03891304484841e-05
-3.44517748372435e-05
-4.09275374668925e-05
-3.96645176471794e-05
-4.66093185187093e-05
-2.85972386879177e-05
4.93194503010815e-06
-7.39660383096665e-06
-2.62351167298486e-05
-3.05400158408254e-05
-4.02454122069237e-05
-2.1900067574396e-05
-1.68705213259639e-05
-3.96348657567126e-05
-3.62058857000966e-05
-1.39862845654335e-05
-3.79449762204549e-05
-6.86883785816996e-05
-5.11155120367105e-05
-4.43039548999007e-05
-5.11158826546084e-05
-9.5277251800782e-06
-4.39176875928918e-05
-1.62826112251265e-05
-5.8336724469792e-06
-2.08138910416818e-05
-2.45657444735226e-05
-5.25515369029193e-05
-3.82615719537549e-05
-5.06964055119975e-05
-4.394825824391e-05
-1.87185172307552e-05
-5.92007241792697e-05
-2.5786776309522e-05
-4.90706785840743e-05
-6.09501710083359e-05
-4.11147281645621e-05
-5.66312118720514e-05
-3.15221480339727e-05
-2.61879712435896e-05
-4.77218192522293e-05
-4.29194905756318e-05
-2.56276476978555e-05
-3.4789943548045e-05
-5.84453711468404e-05
-2.00783610500981e-05
-1.95208715668809e-05
-3.10261180728631e-05
-3.37774131669281e-05
-9.44928931003293e-06
-2.46645284503324e-05
-3.21649690426772e-05
-1.93713335453246e-05
-1.1471003617072e-05
-3.02664641540659e-05
-1.66497271813498e-05
-2.67317269278455e-05
-3.69947660794283e-05
-2.52700961389403e-06
-4.23744474460584e-05
-2.20476280169846e-05
-1.97957382833454e-05
-3.42050711607766e-05
-5.14267532628811e-05
-1.06897001453522e-05
-3.44121048722323e-05
-1.21965383859166e-05
-3.41167399802853e-05
-1.43048190080048e-05
4.25725826945249e-06
-1.16418105250106e-05
-2.50144235915418e-05
-2.63917576713338e-05
-1.20345435202116e-05
-4.52232232835401e-05
-4.24388930493773e-05
-2.90698990982033e-06
-2.895150011392e-05
6.43521147593716e-06
-5.01731355930588e-06
-1.20022517139894e-05
-2.54528570999407e-05
-4.38187491395368e-05
-2.21910835427331e-05
-3.42835425254776e-05
-4.76305810939331e-05
-2.2318435927319e-05
-2.6285189399682e-05
-2.84325679701759e-06
-5.16294574397224e-05
-4.19511103565525e-05
-4.9568150243343e-05
-3.39739660352233e-05
-3.8694001262489e-05
-1.19255607807217e-05
-5.77458216483369e-06
-1.0843679345911e-05
-4.37424577425625e-05
-3.09013786043358e-05
-5.86533904471528e-05
-2.74914980783339e-05
-2.65625173435786e-05
-2.51534560353677e-05
-8.38426609261317e-06
-1.78190068241836e-05
-6.739572019024e-05
-3.36630221965733e-05
-4.37475972358862e-05
-3.62400890651277e-05
-1.38066874045315e-05
-3.22759047801041e-05
-4.50931720755092e-05
-2.4177063069419e-05
-1.51481361096941e-05
-1.48745837355518e-05
-1.60081894100415e-05
-1.37075916440975e-05
-2.13286204187761e-05
-1.51610700202845e-05
-3.95311964238039e-05
-3.01164931584733e-05
-6.96037442578799e-05
-1.6932838384238e-05
-3.97558106281624e-05
-2.97017928819477e-05
-3.80993459132169e-05
4.12987974159737e-06
-1.80338954464075e-05
-2.07428283255258e-05
-4.20767180365795e-05
-6.58020023901536e-06
-1.15926188267886e-05
-3.48009016806319e-05
-2.38876764716968e-05
1.128654224244e-05
-3.67051680359973e-05
-2.74584390354465e-05
-3.36664858316268e-05
-3.72539505102723e-05
-6.52431574212183e-06
-4.33373831761867e-05
-4.45452428465592e-05
3.05010004402336e-06
-4.01878440069245e-05
-3.91555653778868e-05
-2.69103037209651e-05
-6.52874459007605e-05
-8.38730183164424e-06
-1.0058926934196e-05
-2.69646374555149e-05
-4.37787215185007e-05
-5.05968335152085e-05
-5.77353700956057e-06
7.22891943434101e-07
-2.20345174060374e-05
-2.70607270768113e-05
-4.82903125182804e-05
-6.03751771214928e-05
-2.49548925435485e-05
-1.15382246209108e-05
-3.27358442306466e-05
-2.20518336368753e-05
-3.69464168935931e-05
-6.75973590995208e-05
-3.44903248470147e-05
-1.14093715722179e-05
-4.49647808432712e-05
-3.88269792755983e-05
-2.32802340342543e-05
-1.86737398992181e-05
-1.05967616225889e-05
-4.17001259054322e-05
-2.23491527713736e-05
-4.30779893605936e-05
2.53636810806492e-06
-2.11107423597886e-05
-6.67215258779016e-05
-1.90478326549067e-05
-2.9491564260009e-05
-1.40986256458045e-05
-3.81415567409827e-05
-4.60443357392846e-05
-5.02775107460095e-05
-3.62875499662152e-05
-2.32217337065586e-05
-5.11930408068976e-05
-2.68251692287977e-05
-1.82827996605655e-06
-3.89400166671783e-05
-3.98347604350248e-05
-9.47968296838464e-06
-1.90749999689018e-05
-2.42517276363503e-05
-3.09756971271381e-05
-3.0334985972133e-05
-3.28733326871458e-05
-4.6191411993314e-05
-1.44046492476849e-05
-5.77780713329564e-05
-7.8009193884306e-05
-4.76169235175992e-06
-1.97577906980805e-05
-7.13861845013834e-05
-1.35631817730371e-05
-2.02756980558102e-05
-1.46873427117018e-05
-2.43513671419674e-05
-3.51476845232796e-05
-2.21901125462855e-05
-5.88522110579454e-05
-2.37179633141878e-05
-1.89120312142255e-06
-4.01219392566185e-05
2.70468383581295e-06
-4.96049747065908e-05
-5.69253824524796e-05
-5.06946554305403e-05
-3.18737482107205e-05
-4.98916420615481e-05
-2.29854934287442e-05
-2.32646791782131e-05
-3.97832304732809e-05
-5.51601282728133e-05
-1.30213455602739e-05
-3.02228771948958e-05
-2.95917998291824e-05
-3.24395618051438e-05
-2.80921602941577e-05
-4.09339610896045e-05
-4.96576564064302e-05
-1.56680032816918e-05
-2.53220428985252e-05
1.08715339579728e-05
-1.68850456488813e-05
-3.3848290556308e-05
-3.2142394448606e-05
-3.20379696941044e-05
1.97295451929438e-06
-2.82159633705905e-05
-2.0318374451932e-05
-7.82398399619595e-06
-5.42809974962871e-05
3.48275314317488e-06
1.31978491417261e-06
-3.29937277223914e-05
-3.97646853290519e-05
-5.11679174986366e-05
-3.67243076466357e-05
-1.73249452519236e-05
-4.19924202538898e-05
-2.67372481135465e-06
-1.99378058009358e-05
-1.56384141435119e-05
6.55107700570751e-07
-3.16397390653152e-05
-1.97852769415786e-05
-2.93996368685818e-05
-3.95298795110681e-05
-5.35731046830321e-05
-3.81652379371448e-05
-7.97642465660026e-06
-3.49831850813004e-05
-2.2169488893007e-05
-2.15471178492563e-05
-2.04076596082369e-05
-3.11197521128384e-05
-3.1944219860492e-05
-2.21084199289374e-05
-1.72867374171573e-05
-1.72378804438144e-05
-5.02725501189382e-05
-4.89172082273848e-05
-3.95573230455575e-05
-3.19664392660462e-05
-2.44308286317564e-05
-5.0414496668706e-05
-5.4164958612204e-05
-6.9899853513779e-06
-4.6245699532605e-05
-3.5447145890559e-05
-5.75226564689413e-05
-5.11651683166982e-06
-3.61341551297766e-05
-4.39277852522164e-05
-2.82847637330993e-05
-3.6835906534985e-05
-3.52644212948754e-05
-3.87423020386899e-05
-5.23121912252414e-05
-5.31113398716175e-05
-4.27111825280749e-05
-3.65900531758133e-05
1.42752423136405e-06
-5.70059456686619e-05
-4.33494450541489e-05
-9.9663496072402e-06
-2.7756696093294e-05
-2.66923720654367e-05
-2.22002600243855e-05
-1.99129100691821e-05
-2.86847797213426e-05
-1.82762075226012e-05
-3.17988356238911e-05
-3.53023740445352e-05
-2.04004939774664e-05
-1.62999126100667e-05
9.9473661736934e-06
-2.41707049235991e-05
-4.72525641721012e-05
-1.17333553234622e-05
-1.80014439917696e-05
-2.34558636444646e-05
-2.61003880400634e-05
-4.54390815892067e-05
-4.30039230724232e-06
-1.62034020890545e-05
-5.7274666420669e-05
-1.24175389580981e-05
-4.19461743762033e-05
-4.55224148718997e-05
-5.04078026420766e-05
-2.54271071312286e-05
-1.49963560177261e-05
-3.29118225040165e-05
-1.67259112502828e-05
-2.80109725094598e-05
-1.72291254147709e-05
1.43415552492127e-05
-2.28439658893754e-05
-5.54400721177047e-05
-1.84535566426277e-05
-2.30186253756497e-05
4.6955554491811e-06
-5.07727092628111e-05
-3.41576950658913e-05
-2.07413563419051e-05
-5.70106250038174e-05
-7.48777439501747e-06
-2.20536910872714e-05
-5.33579357834625e-05
-2.31482844637396e-05
-1.69805482853277e-05
-4.42752965340047e-05
-2.20127274720692e-05
-2.70975688520983e-05
-3.11005335492768e-05
-1.21595571522778e-05
-3.72630239280398e-05
-2.27142213721939e-05
-4.39802128612224e-05
-5.30796061805859e-05
-2.64800793257195e-05
-3.73178367360269e-05
-2.91869347248096e-05
-5.58539178385457e-05
-1.35961731301734e-05
-3.37581054244725e-05
7.47381783938907e-07
-1.85081183730524e-05
-2.01746060100838e-05
-2.34742874912342e-05
-8.90018962629564e-06
-4.07663993823411e-05
-1.17367014880015e-05
-3.24371138667303e-05
-2.55077984315126e-05
-3.93314472865451e-05
-6.6063065712919e-05
-2.03984727457913e-05
-6.7455856033143e-06
-4.39796893652092e-05
-3.88281337002706e-05
-3.6549488638344e-05
-1.17779719211877e-05
-3.20139765435221e-05
-1.70880954570297e-05
-6.3930125984259e-05
-2.49887088155951e-05
-8.12138918625772e-06
-2.528532260806e-05
-1.49031627134687e-05
-1.9345649999782e-05
-3.7436615237625e-05
-3.41272486846269e-05
-4.06625543474618e-05
-4.29625758511797e-05
-2.72396209319417e-05
-3.57606853598219e-05
-3.51527075078826e-05
-1.9868168862515e-05
-1.87873210867439e-06
-1.88228842451827e-05
-6.02285256502972e-05
-9.15854755628168e-07
-4.52591079721095e-05
1.35393194471168e-05
-2.53549561398534e-05
-3.23359669450418e-05
-6.97981987267957e-05
-3.59260007627187e-05
-2.38610960351644e-05
-2.73100804227212e-05
-2.14733864380226e-05
-3.19760098117981e-05
-6.0774575150291e-06
7.65205710577432e-06
-5.4855543580875e-05
-1.17004777152242e-05
-1.75553471017019e-05
-2.26275771529201e-05
-1.55741770222127e-05
-3.55232998062464e-05
-3.8818365578715e-05
-2.38010683300277e-05
-3.57966288472763e-05
-1.82314244592342e-05
-3.7847024717503e-05
-5.74800867108216e-06
-1.82818242229717e-05
4.44447151291234e-06
-6.18131807709692e-05
-4.86288714776112e-05
-3.67430495688058e-05
-9.64634887750877e-06
6.90017754866293e-06
1.95514332749097e-06
-3.07689051402854e-05
-5.35509382844824e-05
-2.52819649030139e-05
-1.44708876933142e-05
-1.983715949541e-05
-4.67715257047164e-05
-1.73094641677808e-05
-2.9378546350573e-05
-2.53691903799549e-05
-4.601837178579e-05
-3.4278422160103e-05
-6.19401618756547e-05
-1.06703545905735e-05
-2.52014795833683e-06
-2.22682784709647e-05
-5.13167631480996e-05
-3.32345131391832e-05
-2.20645961968109e-05
-3.63032625879893e-05
-4.23530264453244e-05
-4.43932906986571e-05
-4.87491773447605e-05
-2.33776308782613e-05
-1.10703677582731e-05
-4.46775477718307e-05
3.87226381515967e-06
-1.52253798510939e-05
-1.5810551345498e-05
-3.47247567353209e-05
-2.37903977059641e-05
-2.5545545355122e-05
-4.68771234859562e-06
-2.95349685703545e-05
-2.92108351573509e-05
-3.77797469805663e-05
-1.57982828619479e-05
-1.46423174943996e-05
-1.68544153385281e-05
-6.87528100705827e-05
-6.09392650789592e-05
-3.49078496477316e-05
-4.0853252075362e-05
-5.15694774847663e-05
-2.97080573159706e-05
-1.44924367378136e-05
-3.14941768998445e-05
-3.88813460966634e-05
-5.06804138915271e-05
-1.45888292644021e-05
-5.03432840860353e-05
-5.81656177784576e-05
-9.87609451815655e-06
-1.58612815124382e-05
-6.61539921207543e-05
-5.43627500204244e-05
-3.70161555705152e-06
-3.57346677462797e-05
-2.79212147614416e-05
-1.27702774069847e-05
-4.81494565270017e-05
-2.30955502260378e-05
-1.69906940193578e-05
-8.57233995979959e-06
-3.1660600541668e-05
-7.34244307284792e-06
-1.84127603698701e-06
-1.5823541243036e-05
-5.52605129039233e-05
-3.27827549795274e-05
-3.83847786313397e-05
-3.74195022776964e-05
-6.3756675390126e-06
-4.89959210987235e-05
-4.16786756676704e-05
-3.34346224861258e-05
-2.16118098518288e-05
-4.73019074734544e-05
-3.200884610313e-05
-4.88696590192989e-05
-1.97277264255887e-05
-2.62516951337392e-05
-3.05549487570234e-05
-2.41357590524307e-05
-2.00598054330411e-05
-1.93096541048686e-05
-4.49162599527044e-05
-2.74515835555655e-05
-2.0902544648261e-05
-3.55058550681579e-06
-7.96004194355808e-06
-4.51458118759524e-06
-2.70513995612711e-05
6.34925327125095e-07
-2.94842264614403e-05
-4.61908468302911e-05
-5.86683859385261e-05
-3.06978443275002e-05
-3.63467278315944e-05
-4.46904155623552e-05
-3.74479120138643e-06
-3.47417977984873e-05
-3.75776273329412e-05
-2.97119082407605e-05
-5.18696647313915e-06
-3.57349713675791e-05
-4.27427207203398e-05
-2.09655532910744e-06
-3.83921830715032e-05
-2.73230398728234e-05
-3.11463662485099e-05
-2.3492515736071e-05
-1.20505974558172e-05
-3.34618448417966e-05
-1.22677436324194e-05
-4.72933318263647e-05
-5.30215938190813e-06
-2.0072648101712e-05
-4.82008489175057e-05
-2.11888021703368e-05
-2.31659786751936e-05
-7.90284838204112e-05
-1.18598900018966e-05
-3.94962235616479e-05
-3.42847156772278e-05
-2.58160458339822e-05
-2.10512688713512e-05
-1.75998595006873e-05
-5.85936418618587e-05
-1.94205931953009e-05
-3.76772790158698e-05
-1.71837958858031e-05
-4.86757142384571e-07
-3.39474217940492e-05
-2.47776587076591e-05
-4.82214175469403e-05
-2.75583713444776e-05
-4.15210570118495e-05
-4.55170813556317e-05
-5.01929804280756e-05
-2.94164852288545e-05
-6.87692776237082e-06
-6.32238592336937e-06
-3.07088736137192e-05
-2.99303305079979e-05
1.14630889668598e-05
-1.645404350616e-05
-4.74370745117681e-05
-3.40309692405928e-05
-1.0415904565554e-05
-3.27809629998152e-05
-4.12868298833884e-05
-2.62115515876962e-05
-5.36021529932054e-05
-6.49215755430664e-06
-3.6057922784581e-05
-9.80551861464333e-06
-2.84757691640417e-05
-1.06963605790377e-06
-3.16154719106464e-05
-3.99097169597802e-05
-2.90139875301026e-05
-3.49127352599359e-05
-4.93538515560404e-05
-1.72204865805606e-05
-1.58454735788547e-05
2.72954452701628e-06
-2.90660599193835e-05
-2.20875699932971e-05
-4.91590345670152e-05
-1.05213335851068e-05
-3.92341358611262e-05
-5.3731443480428e-05
-4.4464099380076e-05
-5.61264633577954e-05
-3.18212668332215e-05
-7.95944894852154e-06
-1.96481498256809e-05
-4.90544017582696e-05
-1.07408803778238e-05
-2.97868200806621e-05
-1.56229504559669e-05
-4.42466755104851e-05
-5.29813007199942e-05
-2.26805607779442e-05
-6.82063240303555e-05
-3.67031388777074e-05
-5.57589895312035e-06
-4.97250194300083e-05
-1.7259851810036e-05
-3.78672962532148e-05
-5.85548821817817e-05
-3.24699977576826e-05
-1.44995208686423e-05
-3.99930364633452e-05
-6.06380130325883e-05
-3.1008456411909e-05
-4.59283944788002e-05
-2.77999538814685e-05
-5.29499047735709e-05
-2.16525070988159e-05
-1.10987266336449e-05
-2.46782773404098e-05
-4.57184855181642e-05
-3.29085895431771e-05
-1.97439869720021e-05
-3.80145622997037e-05
-1.77694476156506e-05
-1.15974810963127e-05
-2.21874310731351e-05
-3.84514633159742e-05
-3.17723643494843e-05
-3.01595930116475e-05
-1.70406393957023e-05
-1.89463013855253e-06
-3.8151592399061e-05
-2.88056250020803e-05
-2.93332214165486e-05
-2.45311154647506e-05
-1.86794694890213e-05
-3.52079736371631e-05
-5.31223065693714e-05
6.19473157669104e-07
-6.17474844253991e-06
-3.69387066030029e-05
-2.13438531718514e-05
-2.63539451169582e-05
-4.24871748996227e-05
3.89287118277839e-06
-1.24702943452488e-05
-4.32165465898321e-05
-2.54270745393266e-05
-1.00239806892163e-05
-4.08657422833277e-05
-2.94765173945434e-05
-7.99868055385221e-06
-2.70864685137903e-05
-1.50076133521566e-05
-8.3348445257991e-08
3.29169986350253e-06
-9.43144922291546e-06
-1.92626075990939e-05
-1.44620017097682e-05
-3.98608354141016e-05
-2.41368208555236e-05
-2.78799177147813e-05
-2.38572111723805e-05
-2.53239893368016e-05
-4.0033509778637e-05
-1.21559424813976e-05
-2.81015109600917e-05
-5.0111847748011e-05
-2.44116283772503e-05
-1.91256341399457e-05
-3.10582255793273e-05
1.04124385776667e-05
-4.90446100890454e-05
-2.78587650001174e-05
-3.90528515088585e-05
-4.49899051834976e-05
-4.16623517194489e-05
-5.8001265138437e-05
-4.48953270485825e-05
-3.16956309963914e-05
-1.68021977821144e-05
-4.24972074331755e-05
-1.58611567072165e-05
-3.26153998212608e-05
-3.62713794319853e-05
-6.96783839758915e-06
-3.47536350152598e-05
-2.49264859194043e-05
1.1502065675625e-05
-4.28450997678883e-07
-5.2831484695971e-05
-4.35537256160165e-05
-9.2803499945372e-06
-5.85878172577951e-05
-4.93491356315538e-05
-1.08638461785656e-05
-4.52827599948129e-05
-9.24725038149342e-06
-1.58813871337842e-05
-3.18268210452892e-05
1.65313419438022e-05
-1.04400580356944e-05
-2.70501884095172e-05
-1.66656208242996e-05
-2.81029677082942e-05
-1.1496941767742e-05
-1.76188557190959e-05
-4.53157280182989e-05
-4.03311972889606e-05
-5.74917279428234e-05
1.80709857860527e-05
-4.68402014199557e-05
-1.14997396691733e-05
-3.82858226581124e-05
-2.38269306640862e-05
-5.5241540253213e-05
-4.11016424351304e-05
-3.09039307879987e-05
-3.22804000450533e-05
-1.0462286627338e-05
-3.50159937415171e-05
-4.76855072994156e-05
2.08493770278506e-06
-2.21828441929393e-05
-3.42784196347926e-05
-5.35531630926157e-05
-3.5865729278318e-05
-3.10530519778914e-05
1.2872899394523e-05
-5.40795397061886e-05
-2.38474363409903e-05
-2.11613435651922e-05
-9.01056563644788e-06
-1.31163558275525e-05
-1.47476192420989e-05
-1.66062485818628e-05
-2.67758176885402e-05
-3.90482490689348e-05
-2.42386777260779e-05
-5.71674074082723e-05
-3.65475400186491e-05
-2.7896070262983e-05
-1.65219529803541e-05
-3.04104833181543e-05
-5.67948349132786e-05
-3.75595677071765e-05
-7.18680423805091e-05
-2.44370160721766e-05
-2.96875472887408e-05
-3.85340554610704e-05
-4.60235409594634e-05
-4.38268781339823e-05
-1.9804991813485e-05
-3.8199246680456e-05
-2.2565763397091e-05
-3.13903823598658e-05
-3.85467911550926e-05
-1.08967234583195e-07
-5.10596965488786e-05
-1.61815598324794e-05
-2.96324342025777e-05
-2.97671686296389e-05
-2.76759632524294e-05
-5.91783122353367e-06
-8.4667642632015e-06
-2.92559487180951e-05
-3.49563368754259e-05
-3.60228684973271e-05
-2.54676726976596e-05
-3.21811015990391e-05
-3.54313149969914e-05
-3.50252758954232e-05
-2.46251428034454e-05
9.12645463613236e-06
-1.47632519047818e-05
-3.6152695532648e-05
-1.61188050425504e-05
-4.99666403148616e-05
-5.48361672379569e-05
-1.90343105725663e-05
-1.15497731028166e-05
-4.96577445256378e-05
-6.33453523680482e-05
-3.14228364303825e-05
-1.20648517083308e-05
-2.93013685385529e-05
-5.67994599420804e-05
-1.16724267797925e-05
-2.63396440635411e-05
-3.50215509365523e-05
-5.40240367000885e-05
-6.48637835831763e-05
-1.8623048416509e-05
-5.18918915641811e-05
-5.86758051981705e-05
-3.51886235264105e-05
-3.83558568754761e-05
-4.42469891938054e-05
-2.86863071120988e-05
-2.57849370461431e-05
-2.33079571060876e-05
-3.71280428104054e-05
-5.29221513830057e-05
-3.63205895097296e-05
-3.41598397573065e-05
-4.42010535831494e-05
-4.85080451113358e-06
-1.64134669846228e-05
-4.16093964793454e-05
-1.71597460405383e-05
1.94591528346142e-05
-6.89764258168194e-06
-3.46105304468457e-05
-5.42161024978741e-05
-3.06752042106167e-05
-4.29704061333145e-05
-3.262239422518e-05
2.92355044030692e-06
-1.62951069040067e-05
-3.50821130853643e-05
6.4270729202704e-06
-4.64963541069625e-05
-3.08407680323817e-05
-1.76479802940847e-05
-7.79158487352515e-06
-3.62974060992588e-05
-4.2925896053208e-05
-3.93613155627522e-05
-2.59297725577718e-05
-3.13852904073326e-05
-3.47415817842201e-05
-5.023149920786e-05
-1.5959363546054e-05
-4.33870192985204e-05
-2.76593836994518e-05
-1.57119055274751e-05
-6.18749387348624e-05
9.4286905042155e-07
-5.09360345566564e-05
-4.14253724236299e-05
-1.16436513374176e-05
-4.66593449682444e-05
-3.35271316817728e-05
2.36463777516134e-06
-1.97614534653248e-05
-2.00557806189435e-05
-2.20072774027969e-05
-4.3517009225315e-05
-2.04388187064592e-05
-1.22227279478536e-05
-1.84760664824146e-05
-1.22322913120401e-05
-4.76317949521502e-05
-4.18895365127573e-05
-2.58310841981426e-05
-3.17944407299544e-05
-3.28515298676999e-05
-3.53963799465635e-05
-6.48210763584832e-05
-3.79638202137029e-05
-3.74936080805288e-05
2.54583755100383e-06
-5.26549406427015e-05
-5.13993918931231e-05
-8.9780306073803e-06
2.33635382379352e-06
-2.77050242016491e-05
-6.47229501122506e-06
-1.27062272606224e-05
-3.42402170482075e-05
-5.07322927626896e-05
-8.14538376852573e-06
-3.19504220620106e-05
-2.84359512451403e-05
-5.74292466523694e-05
-2.49476028231957e-05
-5.37037793717064e-05
-6.1013134456078e-06
-3.0688639885503e-05
-4.37247670968881e-05
-2.13892855934513e-05
-2.45053557778317e-05
-2.47456523683367e-05
-2.3802562852444e-05
-2.46695501601767e-05
-5.40848131373783e-06
-4.15875982260221e-05
-2.44621748570924e-05
-1.77731316918065e-05
-2.09169600217317e-05
-3.19845753914444e-05
-1.02022031292369e-05
-4.72886394959186e-05
-3.27571645195999e-05
-1.9486524647766e-05
-2.19125730991722e-05
-3.82377102194983e-05
-1.11481227828726e-05
-5.69695429599635e-05
-2.21935034738046e-05
-3.43583925508527e-05
-3.2620015728809e-05
-1.36316177217616e-05
-1.61913056021227e-05
-3.9255001478595e-05
-4.21066377247256e-05
-3.04546447891082e-06
-1.10860110852471e-05
-2.66257332033071e-05
-3.23253542732958e-05
-3.15892895507771e-05
-7.27220279289723e-06
-4.60910825005863e-05
-1.58729926025667e-05
-3.56633282575326e-05
-1.28564356743337e-05
-3.98216913326604e-05
-5.04396387285475e-05
-7.08301237641056e-05
-1.99634866994592e-05
-5.98997929178324e-05
-3.28540915131172e-05
-3.48085771676869e-05
-1.7704620287591e-05
-3.70549781392275e-05
-6.88356796729001e-06
4.24831891963923e-06
3.85007564803404e-06
-4.40213709234311e-06
-2.24031428137278e-05
-2.66968714182875e-05
-2.98331295569004e-05
-3.39967703506054e-05
-6.52163958692409e-05
-1.98410265018522e-05
-3.42695618226616e-05
-1.96377489651882e-05
-5.07024543876461e-06
-2.81844213679445e-05
-3.44072131434134e-06
-3.31024847906624e-05
-5.79967157647161e-05
-3.41055956415078e-05
-3.55767156825401e-05
-4.44123543478074e-05
-3.55944972314156e-05
-9.94833531893133e-06
-2.74132753228211e-05
-1.62304421411907e-05
-4.92551376401415e-05
-5.33715047698396e-05
-3.33583327653531e-05
-6.87089654123398e-05
-4.12627405217173e-05
-3.83316065981863e-05
-3.18434772666672e-06
-4.05649124138293e-06
-2.77976097334633e-05
-3.75830547518594e-05
-1.68067767076642e-05
-5.95509808367672e-05
-2.34153920815607e-05
-3.89568483017118e-05
-4.54117907717473e-05
-4.16573537793241e-05
-1.82335052223794e-05
-1.54846992744003e-05
-1.84121212092904e-05
-4.703916842494e-05
-3.1843441751417e-05
-4.21581998337042e-05
-2.84062245766306e-05
-1.9002461956812e-05
-2.69833675955379e-05
-8.19510716765673e-06
-4.67970148823183e-05
1.22271364341866e-05
-3.4786834540622e-05
-7.91653471055684e-06
9.6863488375842e-06
-4.20789722641155e-05
-4.79115941023625e-06
-2.46002475763309e-05
-1.28852482733233e-05
-4.25714717126998e-05
-3.33671508678539e-05
-1.95387475724738e-05
-1.61822820149236e-05
-5.08066426986904e-05
-4.65796970273891e-05
-2.43487622206173e-05
-1.50322697108946e-05
-2.38583858486243e-05
-1.49094046665796e-05
-3.12975192898066e-05
-3.14350795987038e-05
-5.96363755334169e-05
-4.13401287969952e-05
-4.08885853074127e-06
-2.59934507014779e-05
-3.28461553077021e-05
-1.05564025210485e-05
-3.92858449217265e-05
-2.26540812464146e-05
6.58317427165821e-06
-3.78142014824173e-05
-5.65389014238013e-05
-1.42809604337458e-05
-2.22005641460004e-05
-2.62410796266083e-05
-3.25073490944112e-05
-3.72744219549722e-05
-4.65322166819699e-05
-3.8454931717714e-05
-2.05344719101164e-05
-3.58026324526973e-05
-1.49553396921083e-05
-3.19023545724013e-05
-3.13528546673114e-05
-3.52458322671974e-05
-5.6450511566776e-05
-1.99768500065114e-05
-1.69670041067444e-05
-3.19507583066041e-05
1.01180037573644e-05
-2.54134554438089e-05
-4.64681397093481e-05
-6.62648380951586e-05
-4.64251625357071e-05
-8.38345902661173e-06
-6.66187967095697e-05
-2.97396211255854e-05
-3.31465399520514e-05
-4.82434141106256e-05
-1.36746026684864e-05
-2.8627110795803e-05
-1.71857107766134e-05
4.87138286106601e-06
-1.19841236352441e-05
-3.71322675302881e-05
-3.91115313623627e-05
-1.49438042101097e-05
-6.47558961708657e-05
-1.81342282052535e-05
-3.07176755248568e-05
-6.24857569628987e-05
-5.63954465073928e-05
-4.30663096802754e-05
-2.59990519384355e-05
-2.57631674810166e-05
2.4976306272599e-05
-2.2383499128579e-05
-3.75256889351107e-05
-1.96150473794787e-05
-4.61754488604451e-05
-2.9228991604738e-05
-2.48910669020479e-05
-2.16122822017943e-05
-4.76438529902457e-05
1.58526773665853e-06
-4.48927767972181e-05
-3.10712708606063e-05
-2.95546116276828e-05
-1.90334918384406e-05
-7.86242027848964e-05
-2.6218103793908e-05
-1.87800185480966e-05
-1.85742570921365e-05
-2.51214881221257e-05
-1.65246341861704e-05
-2.60131595613749e-05
-2.17704336658669e-05
-2.02934569053382e-05
-3.32017324756548e-05
-2.30506344185342e-05
-4.39258375911029e-05
-1.6022274345053e-05
-1.36877818625959e-05
-6.20994527982085e-05
-3.37714556014913e-05
-1.99440868701905e-05
-2.78618335517234e-05
-1.32900620858655e-06
-1.34935918860482e-05
-2.89470714798495e-05
-2.63274017319653e-05
-1.23733267977533e-05
-3.38337206553814e-05
-3.52036926451407e-05
-3.39484260517969e-05
-5.09802061643364e-05
-5.68168699996743e-05
-4.16619136144041e-05
-4.65600644497782e-05
-8.15972185894512e-06
-7.32195159276726e-06
-2.0554797794857e-05
-3.34806151207368e-05
-1.23449176206812e-05
-4.59772368007964e-05
-2.53648450305125e-05
-2.13111635100493e-05
-1.66113151201785e-05
-2.36016285718234e-06
-3.75974927759312e-05
-1.19852483054859e-05
-4.77115265473246e-05
-1.35717207954363e-05
-5.41241664692228e-05
-3.11027737990721e-05
-2.56748570000428e-05
-5.72920649116584e-05
-2.95017412274248e-05
-5.03924507948422e-05
-5.0156546484515e-05
-4.91917731990497e-05
-4.80739975499545e-05
-3.72277125523434e-05
-2.41643146198039e-05
-4.09210317835896e-05
-4.20139854653506e-05
-3.22701821363913e-05
-3.24397321031999e-05
-2.97393982533747e-05
-3.45514041097401e-05
-1.5891994691134e-05
-2.91829503250936e-05
-2.69269499299513e-05
-3.06171134042256e-05
-4.12376063114038e-05
-2.6179474535426e-05
-2.33371469772004e-05
-2.34685297900762e-05
-3.80025653785288e-05
-1.85049370372201e-05
-4.41830380160484e-05
-4.94061348587359e-05
-1.35464479925482e-05
5.32323276412558e-07
-2.97325401488217e-05
-3.13085517704738e-05
-2.29027710790361e-05
-4.08087081806256e-06
-3.00873151749309e-05
-1.95581426649071e-05
-4.44800249284777e-05
-5.44524566452308e-05
-3.28240030005413e-05
-5.60759467776419e-05
-4.96634296817362e-05
-3.2260760048692e-05
-1.56304141082147e-05
-1.60405785940874e-05
-2.61405505492609e-05
-1.50059060537852e-05
-3.39989945802475e-05
-4.26672592481627e-05
-2.411347438133e-05
-1.86336173819895e-06
-2.10488733213082e-06
-3.38264475182652e-05
-4.80198409525496e-05
-3.58491917295972e-05
-4.40327846063659e-05
-4.08596035818412e-05
6.12500239109466e-06
-7.85128031421993e-06
-3.13384711069385e-05
-4.03137203324135e-05
-4.13113595052914e-05
-1.54409198089716e-05
-2.18745171968089e-05
-6.2344510485879e-05
-4.2701976713993e-05
-6.62796420444826e-06
-3.43357875152643e-05
-3.67943985531838e-05
-5.54298709803311e-05
-2.60767190565531e-05
3.01410915021462e-06
-1.42041130901898e-06
-1.54451628189437e-05
-7.09393577030316e-05
-4.75919402201378e-05
-3.32580708882937e-05
-1.29820626440999e-05
-2.89832980645778e-05
-5.53769268854714e-06
-3.65443937244107e-05
-2.3118708317809e-05
-5.20735473477247e-05
-1.51915530439463e-05
-6.18714626302477e-06
-3.18274337065743e-05
-2.44315973021481e-05
-6.05001092976954e-05
-3.37779607157681e-05
-1.87500441473084e-05
-4.36154906267314e-05
1.31134635376839e-05
-2.90244223686978e-05
-2.19398441301878e-05
-3.11064497813902e-05
-4.09040708019639e-05
-1.76388737920625e-05
-3.00299402801795e-05
-3.94410344959952e-05
-2.45085212830771e-05
1.06311399198509e-05
-2.87034598940424e-05
-4.85913486114472e-05
-2.16130196934579e-05
-4.5918925803545e-05
-2.90767994783492e-05
-1.28346195442492e-05
-4.89672594965155e-05
-1.73801861335823e-05
-1.94660488019548e-05
-5.01174368586485e-05
-2.09671520073931e-05
-1.89422467411908e-05
-3.22064543446412e-05
-2.73003506401996e-05
-5.2159879268063e-05
-5.23684484498767e-05
-4.10695491549155e-05
-2.70499950593787e-05
-3.25812849008173e-05
-2.50165242654238e-05
-2.72334210599201e-05
-1.05277842480391e-05
-3.99424179908515e-05
-3.96072823239575e-05
-2.59784829460222e-05
-3.84019007603818e-05
-3.4904574082937e-05
-3.77647431617731e-05
-2.86355606995885e-05
8.02783814660794e-06
-5.15420492430489e-05
-4.51561247231278e-05
2.12512177751717e-05
-4.60144066329646e-05
-2.56016394904796e-05
-2.40338444864758e-06
-3.51089887462696e-05
-2.20548525188617e-05
-1.03309118918968e-05
-5.51611494000438e-05
-1.65440201327151e-05
-3.30867369279287e-05
-5.65259472067573e-05
-2.3231123063428e-05
-4.44380644855717e-05
-2.96525972406117e-05
-6.23524489055836e-06
-1.29007820803125e-05
-6.22390617249246e-05
-3.72876238138814e-05
-4.14129001206116e-05
-1.21716165205971e-05
-4.31663643350491e-05
-2.67786654935891e-05
-1.65046032755857e-05
-3.3494425005748e-05
-2.98907640681362e-05
-2.87065791541869e-05
-2.91788468917582e-05
-2.91340969916867e-07
-3.04895016625714e-05
-3.74861804685811e-05
-2.16753890361309e-05
-4.47696305561793e-05
-3.62384419556239e-05
-2.91610118008945e-05
-1.8954691682627e-05
-3.64625211443053e-05
-8.42400077440569e-06
-2.41900762973436e-05
-3.54275401668105e-05
-9.27702829783514e-06
-4.434731398208e-05
-2.98954378597048e-05
-3.26906911842729e-05
-3.78661068615458e-05
-7.81523672008403e-06
-2.11680427978503e-05
-3.01845675748577e-05
-5.28723191676187e-05
-4.41483067359803e-05
-1.80647739565923e-05
-1.34073789811953e-05
-2.53724535425736e-05
-4.09567252467949e-05
-3.98277513627733e-05
-4.20284540839635e-05
-3.00593625391708e-05
-1.3882610834323e-05
-4.53211522854762e-05
-6.0560196790242e-05
-3.55732276288734e-05
-4.64770609923443e-05
-6.99128028360882e-05
-3.12507614513505e-05
-3.09149725942546e-05
-2.81199156665245e-05
-2.20968272602413e-05
-6.19388616420259e-06
-9.03339641931413e-06
-1.54753493841361e-05
-3.83803755790835e-05
-4.08892223951726e-05
-2.28984245051657e-05
-2.32039682201795e-05
-2.02160779538511e-05
-4.83771571837887e-05
-4.23529672843683e-05
-3.99495673246801e-05
-2.32750167838012e-05
-3.74488099387527e-05
-1.32326595881344e-05
-3.12433885169596e-05
-2.48062179134093e-05
-4.46922574374762e-05
-2.72353185032411e-05
-9.69080606081396e-06
-4.0602658620185e-05
-2.31756581986648e-05
-1.89744651235279e-05
-1.54759242245088e-05
-3.85565752349669e-05
-1.76510784838826e-05
-4.75828361141574e-05
-2.10952103128395e-05
-2.30135540653905e-05
-3.12287340344153e-05
-1.49761822762618e-05
7.70752825196742e-06
-2.72389215814838e-05
-4.69547635499905e-05
-5.18736111709705e-05
-2.78626782920831e-05
-3.04558766380462e-05
-3.56453128960467e-05
-2.96175284426106e-05
6.99822111431681e-06
-4.08851310692315e-06
-4.26218338944497e-05
1.28096641890469e-05
3.46559319810468e-06
-2.04743092996181e-05
-1.54134855387787e-05
-4.97129417420761e-06
-1.38652780229719e-05
-2.91876605450657e-05
-4.98058745806466e-05
-4.5543014912349e-05
-3.19032652928157e-05
-4.55259852881609e-05
-3.22512120080051e-05
-4.99403876252908e-05
-3.79103315838695e-06
1.12971691973331e-06
-3.88216840450878e-05
-2.4747676354256e-05
-8.55852545929102e-06
-5.27879331677536e-05
-1.75177327606947e-05
-3.83341557757772e-05
-4.47979797528123e-05
-3.72742497339134e-05
-4.1007261736533e-05
-2.02282644043973e-05
-3.06461044457178e-05
-3.09429466576461e-05
3.97624668042035e-06
-1.93219112785059e-05
-2.50102708051283e-05
-4.44152402894504e-05
-1.89277269114556e-05
-3.93217957820281e-05
-3.54142835778357e-05
-6.65942114324298e-06
-5.41195039022928e-05
-3.9159463029903e-05
-3.06721848972674e-05
-4.20712326225534e-05
-2.60592791697042e-05
-2.22024554423572e-05
-2.00751876528759e-05
-1.67242057470298e-05
-8.68223637137415e-06
-6.11356032030706e-06
-3.4485704525213e-05
-6.41768192789588e-05
-3.22191028662177e-05
-7.89925616432979e-06
-4.26862666859802e-05
-1.71888121719358e-05
-6.26798750841759e-05
-3.35737627025183e-05
-5.18840058627996e-05
-1.96169770596957e-05
-4.30937803376679e-05
-2.10058915175848e-05
-4.81310886696006e-05
-4.00871857408472e-05
-3.11062330229583e-05
-2.13504751531637e-05
-2.40840089179075e-05
-5.35805343532499e-05
-3.0068685454464e-05
-3.06965400758843e-05
-2.00910875993053e-05
-4.14292794887558e-05
-1.60653900841967e-05
-2.79359457586959e-05
-2.7617176295767e-05
-1.90098134020925e-05
-3.62508727266134e-05
-5.8039802480839e-05
-4.55986380352394e-05
-1.10810089751027e-05
-2.53803599946335e-06
-3.09180553498295e-06
-3.73145480504504e-05
-1.55028612280034e-05
-4.3641768327909e-05
-2.5699200277065e-05
-3.67662681967944e-05
-9.28810519702705e-06
-3.1266531075353e-05
-2.83440498293927e-05
-2.11819281531339e-05
-3.44526785559948e-05
-3.98373043548148e-05
-1.07741758464704e-05
-6.24919112010406e-05
-1.55358973450637e-05
-2.92847692113583e-05
-1.82092345519452e-05
-3.07256266936118e-05
-7.45979975545707e-06
-6.28651287586835e-05
-8.77191907203728e-06
-5.84844258817011e-05
-3.50442775696166e-05
-1.29098826143073e-05
-4.4130951044485e-05
-2.87269296050097e-05
-5.02519274477914e-05
-4.47679609822825e-05
-1.78285833986653e-05
-3.43972156652281e-05
-1.84643383822161e-05
-6.3674156514841e-05
-3.51914971363993e-05
-2.80250433016004e-05
-3.0856336794057e-05
-2.42568558002261e-05
-1.95576186969233e-05
-1.69369754285854e-05
-4.15827079876733e-06
-3.1879801347093e-05
-5.50394779256403e-06
-3.22817389382654e-05
-3.59170065308441e-05
-2.96692675539666e-05
1.14781066141405e-06
-1.33064511654423e-05
-1.57582214415557e-05
-4.4102353695121e-05
-2.43288298376172e-05
-4.00379776295507e-05
-4.3399781725076e-05
-1.93123941681423e-05
-2.51062688233958e-05
-6.60027968737055e-06
-3.72335264111497e-05
-3.85612940350277e-05
-2.35636385583194e-05
-2.11503645318785e-05
-5.10218229966207e-05
-3.30925092668607e-05
-3.82386824955202e-05
-2.84797672190313e-05
-1.17191662962488e-05
-1.62850907638389e-05
-3.00061063160401e-05
-2.47241604663596e-05
-2.07689013344385e-05
-5.18522331822704e-05
-3.01510092487397e-05
-1.26846993859963e-05
-2.09176810536796e-05
-5.33407706993201e-05
-1.56389470525128e-05
-3.63323714811186e-05
-5.50075955660524e-05
-1.84198611558312e-05
5.95588073909993e-06
-4.28897735102729e-05
-3.96708485927768e-05
-3.58146367511559e-05
-1.32980409745232e-05
-2.08304191638728e-05
-3.20296260907168e-05
-3.16195195169081e-05
-1.71236272027103e-05
-3.58405625219793e-05
-2.64520828708768e-05
-1.51843237838981e-05
-3.24707742905048e-05
-1.34150332426091e-05
-5.45769885103529e-05
-2.1662319476844e-05
-3.95785868313845e-05
-2.60375741141706e-05
-3.80595802402514e-05
-3.02460525293876e-05
-5.77782553452062e-05
-1.18490399365877e-05
-2.33702726931844e-05
-2.05747850325665e-05
-5.86586031369385e-05
-4.85034311010192e-05
-4.11692096590117e-05
-1.23193881008788e-05
-1.81462857589265e-05
-1.76344264274332e-05
-4.15607654899327e-05
-1.60519700986848e-05
-6.60545742954747e-05
-1.14340323440559e-05
-2.95467846751636e-05
-1.01767017006591e-05
1.69655152897253e-05
-1.31377423322063e-05
-1.94257918617894e-05
-1.77093448101777e-05
-3.04401195063585e-05
-3.66312209436623e-05
-1.16865913753412e-05
-1.54672237651205e-05
-2.0647575544902e-05
-4.13224543057781e-05
-4.54983165745188e-05
-1.13803970148066e-05
-2.69058087737795e-05
-3.47487297237271e-05
-6.28232639052683e-05
-2.84993520478103e-05
-8.59022477364764e-06
-2.12958808757192e-05
-3.29952542649529e-05
-3.29100733999318e-05
-1.24174082056284e-05
-1.91146825890122e-05
-2.60099996671058e-05
-2.21281845193896e-05
-6.51078430337139e-05
-4.40284236333365e-05
-5.15614600963747e-05
-2.36244069700921e-05
-7.99679297394669e-06
-4.47948227302728e-05
-9.14387202868954e-06
-1.44480608768526e-05
-5.89507784173524e-05
-2.63105617665452e-05
-1.41890610819718e-05
-3.61417560032361e-05
-3.84966901483988e-05
-2.51223816448884e-05
-2.8768018656808e-06
-2.89524714197275e-05
-3.27383023850628e-05
-1.80870293432263e-05
-1.73459033389038e-05
-9.99034973934809e-06
-8.78489099433169e-06
-3.10280810410327e-05
-7.12284359999644e-06
-2.06954256348539e-05
-3.66298883194825e-05
-2.84004558811723e-05
-1.96344634743881e-06
-2.05023618520061e-05
-1.7880699948624e-05
-5.02704706505526e-05
-3.46647944042949e-05
-1.17547793471466e-05
-2.09838051490065e-05
-4.3981430881302e-05
-1.22740857865791e-05
-3.01690872240294e-05
-4.77480555195168e-05
-3.64254453885128e-05
-3.15341693628536e-05
-2.25866215729949e-05
-6.99989411724146e-06
-1.66605262735921e-05
-3.07755118484825e-05
-2.76631380474003e-05
-2.99458151263919e-05
-3.62641947362737e-05
-2.08012143600799e-05
-8.7071482035387e-06
-5.53110058734526e-05
-5.83281143917703e-05
-2.08493299706593e-05
-2.36048636852458e-06
1.05140800821731e-06
-6.75221634994059e-05
-2.57094348642918e-05
-9.93533852411958e-06
-1.7830884449111e-05
-2.53159633496158e-05
-5.97660842743351e-05
-1.14194043731195e-05
-2.03059497156021e-05
-3.08252539824525e-05
-3.88980896309332e-05
-4.24776450083443e-05
4.28456953595739e-06
-7.915539317217e-06
-2.14519663076331e-05
-1.65549868638129e-05
-3.63693632002432e-05
8.06969082426114e-07
-4.73892962287642e-05
-3.4802689528237e-05
-7.78093217090847e-06
-4.24289020265528e-05
-5.54018232264288e-05
9.36045155467312e-06
-4.83524243870531e-06
-4.00151887572631e-05
-2.08398288938491e-05
-4.75532645224053e-06
-4.60342089561669e-05
-3.4546290534839e-05
-3.50791001332741e-05
-2.23235526204975e-05
-2.26740860037742e-05
-3.31289330524563e-05
-3.17416640284866e-05
-1.67664383457522e-05
-1.42779905477485e-05
-1.96413843842464e-05
-2.60792071341678e-05
-2.11225012030022e-05
-2.33523576494338e-06
-5.14971535288916e-05
-1.50671265304995e-05
-4.70005650466959e-05
-1.66620583926348e-05
1.56395907917988e-05
-4.66301219404091e-05
-3.22903632956122e-05
-3.17907978157087e-05
-9.43106811816333e-06
-8.20059280219479e-06
-6.32835745845155e-05
-2.22235674374371e-05
-5.10621205503401e-05
-3.89617526545603e-05
-2.28246525702414e-05
-5.76689903740687e-06
-4.94720326511889e-05
-4.10974910747395e-05
-6.3225179548549e-06
-5.59042831377418e-05
-1.63252214117841e-05
-3.19034307531733e-05
-2.55560919724481e-05
-2.22206246670112e-05
6.78765917481216e-06
-4.42827115366967e-05
-2.62052925594955e-05
-2.76282313114264e-07
-1.94023507940031e-05
-3.41970550397349e-05
-1.81333382373959e-05
-2.71799397298277e-05
-4.42113027013119e-05
-3.10231440650942e-05
-4.44441746316768e-05
-4.78734019427841e-05
-2.98911928501797e-05
-4.71320496448112e-05
-2.91304285164089e-05
-5.20629594629225e-05
-2.55588819590229e-05
-2.55234380222641e-05
-1.63170681391527e-05
-7.71715123284226e-06
-7.41412862072834e-05
-2.12734865090182e-05
-5.0426808408685e-05
-5.45404865746953e-05
-3.45254165112171e-05
-1.35745505638594e-05
-4.98059780073756e-05
-2.91246641174288e-05
-2.14546110453251e-05
-1.97063251491281e-05
-3.53997790435387e-05
-2.34433304271889e-05
-2.96814841201601e-05
-4.78403603979367e-05
-4.87154452239895e-05
-3.80329595040615e-05
-3.69522791780412e-05
-2.95973421755537e-05
-3.71729395558177e-05
-1.60583058187577e-05
-3.96482732932372e-05
-5.86550958853355e-05
-4.21277902842227e-05
-3.30336755559896e-05
-2.27360912772182e-05
-2.84250544206286e-05
-3.14285770731809e-06
-2.15498043032079e-06
-4.02542201907701e-05
-5.46091687879192e-05
-2.84006814751852e-05
1.72986961601724e-07
-5.63359883767056e-05
-3.67223683866885e-05
-4.31237986090899e-05
-4.08971788860624e-05
-1.25536340886077e-05
-2.50812204112432e-05
-3.2108997653529e-05
-4.75325405120258e-05
-3.68515100199223e-05
-4.2082010781593e-05
-3.42737122323487e-05
-6.63734666797235e-06
-2.45859120356313e-05
-2.72081321842147e-05
-2.82105486881493e-05
-3.99781166530174e-05
-1.26903231539539e-05
2.72543103127953e-06
-1.51945841056845e-05
-1.32536185008761e-05
-1.86068867397153e-05
-3.48140866062283e-05
-3.69795824771734e-05
-7.00918671468681e-06
-5.92097755890964e-05
-3.18693210352865e-05
-2.29184320936806e-05
-7.4539686049861e-06
-1.16349247251947e-05
-3.78123413866146e-05
-2.54499862893796e-05
-4.96215076524545e-05
-2.58273459558504e-05
-3.96868975983571e-05
-8.84061399433949e-06
-3.3773411327819e-05
-2.24359222141367e-05
-3.36204292993406e-05
-4.33416967180502e-05
-2.57238620964427e-05
-2.08044541807212e-06
-2.30577095621145e-05
-4.27556688914312e-05
-4.1350219575061e-05
7.91616715047579e-06
-2.92319030890388e-05
-3.67401654696753e-05
-3.8165134745706e-05
-2.76390665449843e-05
-9.74946256833211e-06
-3.24616793265016e-05
-3.76009451109863e-05
-5.43107257479706e-05
-2.98708199387348e-05
-3.95985265771444e-05
-2.22938966278252e-05
-3.9666579183642e-05
-6.07184688649728e-05
-9.32949949974605e-06
1.25742419639653e-06
-3.94023449701024e-05
-4.00594721339264e-05
-3.44964044988551e-05
-8.59337901509107e-06
-3.41448278670012e-05
-2.84042749645027e-05
-5.76113272985389e-05
-9.02174424122305e-06
-2.60264132563403e-05
-3.90703665335999e-05
-3.15450866201641e-05
-1.6992193629015e-05
-4.31523001428613e-05
-4.74653421095172e-05
-2.26923995671017e-05
-5.76031583319767e-05
-2.15537932217228e-05
1.579828040861e-05
-9.79873478076711e-06
-2.31534397442746e-05
-4.05470206462144e-05
-2.25309727715624e-05
-2.58768323160612e-05
-5.09524828678187e-05
-1.99763226467632e-05
-2.18335256244203e-05
1.32133156375474e-05
-3.72131437989215e-06
-2.719085883224e-05
3.90398557956209e-06
-8.08069572112797e-06
-2.23183549740373e-05
-9.88691584341388e-07
-9.07858344131009e-06
-4.7153241020577e-05
-2.33054697639463e-05
-4.00798412587738e-05
-7.84221705777199e-06
-2.15066509197409e-05
-9.13937720563267e-06
-3.06876440508922e-05
-2.51923844988939e-05
-2.08618516769999e-05
-3.05878734280932e-05
-2.26313824867545e-05
-3.74864349386707e-05
-2.21506827893167e-05
-5.78527951502279e-05
9.06477843806228e-06
-7.70582220417643e-06
-9.53147380283426e-06
-3.43726264091403e-05
-9.35459249993466e-07
2.76926608782263e-06
-2.50499364483509e-05
-1.44035094161377e-05
-5.37129748889612e-05
-3.34231131663832e-05
-2.04177318386506e-05
-3.515150320544e-05
-3.94163474188297e-05
-4.33298570656538e-05
-7.66884173015849e-06
-4.28706057579305e-05
-5.02648300474478e-06
-3.6450910273353e-05
-2.76274911648182e-05
1.6439520992545e-05
-3.53383186556011e-05
-9.15228618070897e-06
-4.63505454489581e-05
-4.74406761074472e-05
-1.34179242871035e-05
-3.63468037027619e-05
-1.62196298527203e-05
-4.85809249639297e-05
-4.83852577988026e-05
-2.27555995001712e-05
-2.5879077481776e-05
-2.65593712859163e-05
-3.66140203347335e-05
-4.6785853865767e-05
-2.18125705387916e-05
-4.0002408439793e-05
-2.99415698256413e-05
-5.49099073156796e-05
-2.96717779725233e-05
1.88053880404826e-07
-1.45144601854793e-05
-3.05328852185045e-05
-3.26057353765509e-05
-3.54418064532986e-05
-3.10705199602847e-05
-3.96967552047396e-05
-6.24199412130581e-05
-8.16083150529843e-05
-1.83427373729753e-05
-5.27843043314703e-05
-3.45838030683288e-05
-2.35008348074817e-05
-4.15594994412693e-05
-2.63861931377311e-05
-1.4667174003652e-05
-3.82692369336941e-05
-1.69251097034553e-05
7.30622848126219e-07
3.09273577955375e-06
-3.70494569512008e-05
-3.1088587350848e-05
-2.81293532128446e-05
-3.08122722063063e-06
-5.42619700033212e-05
-2.85601558235693e-05
-2.43443513044828e-05
-1.49889417365832e-05
-5.26567370606754e-05
-6.59174444634408e-06
-2.0472411715106e-05
-2.38207861463387e-05
-2.33993700271084e-05
-1.31853475931604e-05
-3.22002193879202e-05
-2.5936649015393e-05
-4.77290391082581e-06
-9.86500662262719e-06
-3.15325470364292e-05
-4.24717443176021e-05
-4.81113535154739e-05
-1.76533104830564e-05
-2.86398132310036e-05
-1.43952704225197e-05
-1.30029821887168e-05
-7.9680355271931e-05
-3.10768519247238e-05
-2.60703689819261e-05
-1.52237850248711e-05
-2.65857971303018e-05
-1.25560273093096e-05
-5.30633826403833e-05
-4.00202047658458e-05
-6.01743304577642e-05
-4.20861786784636e-05
-1.77064035604331e-05
3.04429811023691e-06
-1.6691319892975e-05
-4.08429389949588e-05
-2.15254570253409e-05
-2.27543377771908e-05
-2.60034914906157e-05
-1.19416590803063e-05
-1.10534727601791e-05
-1.18874618744159e-05
-5.68951956184124e-05
-2.5494737074073e-05
-2.16263476268737e-05
-2.454639740694e-05
-2.24068673652918e-05
-3.95140466703946e-05
-1.25672728571982e-06
-3.63689989731522e-05
-1.71858660588205e-05
-4.05170906862077e-05
-1.83000422226863e-05
-2.64860711341038e-05
-2.70368831204004e-05
-3.0306277639783e-06
-4.8832167234772e-05
-2.62563354300638e-05
-3.39757650912383e-05
-6.47399883595214e-05
-2.48565873222564e-05
-3.51665310894741e-05
2.1814111671589e-06
-1.34391025316157e-05
-2.30988735637869e-05
-9.59702875161533e-06
-5.56658272973277e-05
-1.67330103546729e-05
-2.16109128750791e-05
-1.38759944455526e-05
-4.53787794884228e-05
-6.14049015648499e-05
-3.89894851198402e-05
-1.31477844473254e-05
-7.69650187301624e-06
-3.99357939984181e-06
-5.49691240211318e-05
-6.10324880336087e-05
-3.27778148017999e-05
8.99039966907818e-06
-3.82370973464223e-05
-3.51179778879958e-05
-3.93408016445183e-05
-4.46502265484616e-05
-1.66410215099251e-05
-1.25347792013538e-05
-4.93131346526453e-05
-2.25021266597053e-05
-1.41490552621862e-05
4.53085765010516e-06
-4.85534979142794e-05
-2.08839455652525e-06
-1.76814964875531e-05
-3.9132747169762e-05
-3.68436079581202e-05
-3.7270042346136e-05
-3.33047312720714e-05
-2.82350958131035e-05
-2.93323588777895e-05
-1.3935360771748e-05
-6.41410371357249e-05
-2.01986537258418e-05
-3.67330470081377e-05
-4.33416535885288e-05
-4.913592062683e-05
-3.96813982671617e-05
-2.37980615425574e-05
-3.21151770680239e-05
-1.20559483539486e-05
-5.64422541819404e-06
-3.26162411344488e-05
-2.39254751969416e-05
-2.20772746130615e-05
8.38028763898401e-06
-2.8027237675246e-05
-3.85029858967461e-05
-2.38958935191715e-05
-2.6609491938419e-05
-3.63008767367625e-05
-2.83001081791161e-05
-2.58000501777373e-05
-3.86664140582878e-05
-5.2060564285692e-05
-2.5639294535589e-05
-1.64727627127823e-05
-8.42248047262031e-06
-2.74973851871268e-05
-4.26770042248592e-05
-2.46612770871287e-05
-3.18560549590691e-05
-1.23018836187607e-05
-4.18203569796781e-05
-2.56452596725904e-05
-3.02380044121873e-06
-7.48208845240642e-06
-2.04540024822574e-05
-3.44400054095055e-05
-4.14884826179407e-05
-8.63127080354644e-06
-2.62757982442265e-05
-2.08666385921324e-05
-2.86069689692131e-05
-3.67606814095796e-05
-1.48458439080719e-05
-2.25375806976336e-05
-6.89118960757627e-05
-1.39026080714458e-07
-4.28152216887365e-05
-4.39351014864943e-05
-2.25824989705004e-05
-1.67457581381192e-05
-1.74415548922887e-06
-1.16790940869586e-07
-3.84350272554274e-05
-3.33985769226683e-05
-3.81852221975041e-05
-2.01041206451089e-05
-3.65538732952286e-05
-4.95843138286364e-05
-4.06401545030646e-05
-9.43556972361678e-06
1.5229398115588e-05
-1.85800907669416e-05
-9.31315336124151e-06
-4.293493149569e-05
-1.33478117779108e-05
-2.2721649858402e-05
-2.25637305689299e-05
-2.53679290800612e-05
-9.2444458059757e-06
-5.94695275961687e-06
-5.47517967312439e-05
-2.93354092711057e-05
-4.23393150085055e-05
-3.28746638792913e-05
-5.77076183264655e-06
-5.25752581091101e-06
-2.71334102072314e-05
-5.83798377797357e-05
-1.53298648824976e-05
-3.30047457753386e-05
-5.18498690346279e-05
-1.86436360116426e-05
-5.60681448132967e-05
-4.24314641415934e-05
5.96006323625416e-06
-2.528653975312e-05
-4.08380766319579e-05
-3.67787212507283e-05
-1.25360221742451e-05
-1.79859368239211e-05
-2.07157605388377e-05
-5.19975017646681e-05
-4.77434052904316e-05
-4.8897955810884e-05
-2.77408548089885e-05
-1.74677686774197e-05
-2.70846690629862e-05
-6.76050509422834e-05
-6.59472108748875e-05
-9.7224042760459e-06
-4.55073312044154e-05
-3.0757386725222e-05
5.71343506724047e-06
1.84713505458777e-06
-4.85954739873445e-06
-3.47761244689835e-05
-1.37890281870674e-05
-1.97397724601136e-05
-2.94629130039093e-05
-4.61485441045149e-05
-5.05990186469498e-05
-3.54874936883681e-05
-5.42246654797233e-05
-4.22540186422075e-05
-4.24281190712279e-05
-1.81606137366055e-05
-1.55720633213022e-05
-8.80057875369568e-08
-4.38552005454937e-05
-3.00166945946716e-05
-2.34050441089425e-05
-3.10541220538056e-05
-3.09018975719795e-05
-5.02938975788232e-05
-1.69375149992913e-05
-2.0443156066848e-05
-4.48915180177674e-05
-1.84644735040281e-05
-4.20945685386618e-05
-4.26476702864364e-05
-4.27656132882086e-05
-4.15386492090394e-05
-1.60300454244576e-05
-2.10265831434498e-07
-3.96950597453943e-05
-5.47066642370475e-05
-5.80285294161186e-05
-3.68406455020279e-05
-3.37016056357752e-05
-1.67654669048825e-05
-2.96689026785156e-05
-3.82618202845163e-05
-1.47349646472159e-06
-3.53016704548645e-05
-3.25404340389519e-05
-1.54890212100638e-05
-3.89790725776167e-05
-1.93452463246038e-05
-3.70209108152067e-05
-2.61262190171885e-05
-4.87861127401665e-06
-1.05016862135468e-05
-2.60925070815426e-05
-3.2915217027087e-05
-3.81401881632998e-05
-2.32239793686399e-05
-4.47208313719494e-05
-4.93860708337083e-05
-8.91267143559527e-08
-2.33275662627859e-05
-1.00582073009899e-05
-2.41944839006718e-05
-2.94366608609279e-05
-2.98374207148382e-05
-3.67119878360039e-05
-2.75723756322104e-05
-4.96223381369125e-05
-3.83841582648965e-05
-4.27907482581814e-05
-2.5415550134916e-05
-1.39926758658566e-05
6.74321621438199e-06
-6.39215786820888e-05
-4.67676851575655e-05
-3.89263611315954e-05
-2.47953633084808e-05
-6.33459089880504e-05
-3.02092034732293e-05
-3.21306976357973e-05
-5.11924949402275e-05
-2.64525806301657e-05
-2.07938227740668e-05
-5.92406402963087e-05
-5.6422114967927e-05
-2.51065756950471e-05
-4.89390108739585e-05
-4.6781604109044e-05
-1.99421087016327e-05
-4.47513472401104e-05
-2.03306344437565e-05
-2.09454087415099e-05
-2.08466142388527e-05
-1.28979028182625e-05
-6.0440575077861e-05
-2.65447741693993e-05
-2.41942484475549e-05
-6.62240204823985e-06
-9.32087665186846e-06
-1.59421044984864e-05
-2.92484724055586e-05
-5.90322099391226e-05
-4.30320841374292e-05
-4.64323182084159e-05
-5.61464607281372e-05
-2.44176722847395e-05
-6.25183446950924e-05
-3.76674998106052e-05
-2.21435971292736e-05
-4.52893082961101e-05
-1.84262580273602e-05
-1.81751730863241e-07
-2.36196429502596e-05
-2.20217000621305e-05
-1.0316518763686e-05
-2.320372577893e-05
-1.91096267442374e-05
-5.77871693424604e-06
-1.01296490287385e-05
-2.45617196932876e-05
-3.05583665201303e-05
-1.94594011791802e-05
-3.10335821985187e-05
-2.92745626987489e-05
-3.48933538510864e-05
-1.82135737508421e-05
-2.93506503406575e-05
-2.69639298377966e-05
-4.5393083321605e-05
-5.32503284028831e-05
-1.13907228867607e-05
-1.81268227109136e-05
-2.86873096210833e-05
-2.16859695332347e-05
-2.16410323138154e-06
-3.83648523236276e-05
-3.19432694795396e-05
-4.3878507324422e-05
-4.12427509894944e-05
-2.04469804576576e-05
-5.48684819545491e-05
-2.3269978382053e-05
-3.20165613029529e-05
-6.16966430726759e-06
-5.48297679173459e-06
-2.59712145516147e-05
4.28489132761189e-06
-2.52090249318729e-05
-5.13373902316042e-05
-1.92965737135334e-05
-3.70356573475373e-05
-1.9980722859496e-05
-2.1480681781578e-05
-9.26145681184824e-06
-2.28183641487151e-05
-5.36121270915852e-05
-3.31528712006951e-05
-1.38093284204266e-05
-3.16372088671173e-05
-4.03639190196684e-05
-3.04497797106155e-05
-2.13523836486633e-05
-2.80948587258122e-05
-1.78225675939875e-05
-1.25593348638847e-05
-3.79652327940164e-05
-1.87313205988631e-05
-2.96698502012127e-05
-4.77707962939038e-05
-3.33920227529892e-06
-3.7498863684686e-05
-4.03523437296964e-05
-4.95237149623755e-05
-3.73678445259457e-05
-2.77722132036755e-05
-3.25001906700202e-05
-4.36884489078046e-05
-3.87505766867619e-05
-1.8552195317454e-05
-4.27204255633012e-05
-2.11058902105691e-05
-2.84195340713124e-05
-3.24393852143589e-05
-3.03869003225273e-05
-3.50614486208089e-05
-1.36570139441919e-05
-4.65998431280263e-05
-5.48281790096981e-05
-4.6186701586209e-06
-6.81586632876945e-05
-3.72242789380555e-05
-5.73301702544996e-05
-3.84830563893092e-05
-5.65706094361651e-06
-1.93084305153842e-05
-1.03437962738013e-05
-2.92852906363539e-05
-2.92967440967935e-05
-3.23489595768949e-05
-1.46986929769969e-05
-1.82519055050296e-05
-2.81410560936402e-05
1.2611216046101e-05
-1.93096153396393e-05
-2.97712510785667e-05
-2.33464056851276e-05
-2.51853024397338e-05
-3.70365714986648e-06
-2.97892387656428e-05
-1.18524589248447e-05
-1.6791261007441e-05
-9.45198296256865e-06
1.08270832910076e-05
-2.9664998712254e-05
-3.19282758673232e-05
-2.05573978673929e-05
2.88952322653285e-06
-3.65132389677787e-05
-2.35664644334296e-05
-2.2296332272091e-05
-2.51506419106569e-05
-4.4983499172482e-05
-2.60495325661398e-05
-1.63189329447504e-05
-4.83504504916076e-05
3.4875646843125e-06
-3.56914370296022e-05
-1.23953821600777e-05
-1.31894859745468e-05
-5.49535097114954e-05
-2.65817768768566e-05
-3.98787816281544e-05
-1.97427715102549e-05
-3.59377181152965e-05
-3.68031619900838e-05
-3.86432626500726e-05
-3.88305950268482e-05
-3.65048795755066e-05
-4.40463190357325e-05
-5.53415547777431e-05
-5.19381399041687e-05
-2.37287030779288e-05
-2.68160637562869e-05
-5.7499278429365e-05
-3.24375404345738e-06
-2.39726338856867e-05
-7.89407297369783e-07
-6.35231274401344e-05
-4.07257403635536e-05
-5.195393219497e-05
-5.37375946097529e-05
-4.50069739384306e-05
-2.12396906593194e-06
-3.55136947401407e-05
-3.74954259425479e-05
-4.58624762234469e-05
1.08330647748878e-05
-1.73264869168344e-05
-5.39460833470537e-05
-2.38680233357844e-05
-2.8146464539498e-05
-4.95064693317791e-05
-1.26499187299067e-05
-2.94489260643413e-05
-2.4288715213415e-05
9.62234617906072e-06
-2.20788889257799e-05
-4.5078717591016e-05
-5.78651017022733e-06
-3.10308155860038e-05
-1.02495367360349e-05
-2.70354462266943e-05
-2.61391531196832e-05
-7.61239790798739e-06
-1.80984418305749e-05
-7.21786902794153e-05
-2.88056432534247e-05
-4.31776253246267e-05
-3.21056806619283e-05
-4.55234734947956e-05
-4.63082366960496e-05
-3.67575431205777e-05
-2.42000775634166e-05
-2.8548718317151e-05
-4.12975018974764e-05
-3.8516592118852e-05
-2.28482899263672e-05
-3.87200197979124e-05
-4.07233356169413e-05
-5.45863115118651e-05
-4.68238350911726e-05
-2.03540039625668e-05
-3.65460092033878e-05
-2.13732071436474e-05
-3.43809838329127e-05
-1.59991427412953e-05
-6.72767915996917e-05
-1.78312325381105e-05
-3.62379274861933e-05
-3.82270666317356e-05
-1.77337698587197e-05
-3.34159508991947e-05
-1.1508033094927e-05
-1.34739371608487e-05
-5.08741479801237e-05
-2.99310031310912e-05
-1.37946836479686e-05
-3.73976520585937e-05
-3.52148522607281e-05
-2.55619101702966e-05
-5.16124724835946e-06
-1.51891720306776e-05
-2.03868518592714e-05
-2.57125545120053e-05
-4.90121852263075e-05
-2.8782406353596e-05
-3.28493366385453e-05
-2.80560283657012e-05
-1.74616559111756e-05
-5.1825230256372e-05
-4.05792981859024e-05
-2.52277947840553e-05
-2.9721867385983e-05
-4.59815297276627e-05
-3.94526783496757e-05
-4.51502459716383e-05
-3.54271353542743e-05
-3.10886990351679e-05
-4.28888093983601e-05
-2.56883524858536e-05
-1.52694280198499e-05
-4.9826012397881e-05
-5.98755128932475e-05
-2.48697095093256e-05
-2.17842429934881e-05
-3.2801027427931e-05
2.1042583900933e-06
-1.97412903690426e-05
-5.14778109573394e-05
-3.07886461274491e-06
-6.03069639874955e-05
-2.8871025370906e-05
-4.64379697537203e-05
-3.41840808487365e-05
-4.70493854267102e-05
-2.52579994379982e-05
-9.39449858510848e-06
-1.80741286157973e-05
-3.0732660944999e-05
-3.57034393134136e-05
-1.83602149128215e-05
-2.75927118196585e-05
-1.77072985758564e-05
-1.09392810450655e-05
-2.3357474216411e-05
-2.50242951451672e-05
-2.48903596785397e-05
-2.13877360196868e-05
-4.72544569330854e-05
-1.09767131818474e-05
-4.04183318324696e-05
-7.76388988757778e-06
-2.77407109157692e-05
-5.73563433929365e-05
-8.81555720812006e-06
-2.13594965153357e-05
-3.04618125941506e-05
-1.8390091066823e-05
-3.2417571200878e-05
1.66397335089057e-06
-3.73436547138306e-05
-2.60636984870452e-05
-1.02286186813815e-05
-6.19825727978889e-06
-5.34158662253961e-06
-3.18893110273917e-05
-5.77309991793705e-05
-4.85342768518286e-05
-3.9256965447105e-05
-2.65990374759426e-05
-2.32752258201593e-05
-2.70306247040274e-05
-3.50619499285742e-05
-3.61646865167939e-05
-1.06843497319219e-05
-3.84824833996716e-05
-2.25766375080627e-05
-3.08458677940873e-05
-2.28699919598519e-05
-4.64915362850413e-05
-4.86811391289018e-05
-3.30233363975608e-06
-4.65848942774048e-05
-1.91927612185307e-05
-2.23601484746978e-05
-4.88954489092411e-05
-1.68944046050833e-05
-1.21491308799988e-05
-3.71256995664096e-05
-2.28342730212105e-05
-2.68187648323201e-05
-3.03986388787264e-05
-2.44314969763959e-05
-4.08807111114227e-05
-1.5498730785505e-05
6.39084341661694e-06
-2.76869259912557e-05
-5.65154805549229e-05
-1.31263436274614e-05
-2.65936615110892e-05
-5.79120782139649e-05
-3.01992952927144e-05
-1.53594237874692e-05
-5.05880701165044e-05
-4.34742762380627e-05
-3.98449358439106e-05
-2.09600831692327e-05
-5.29871484721103e-05
2.00820534187357e-06
-3.73743229812196e-05
-3.68862082032156e-06
-4.04076473896359e-05
-2.673418729774e-05
-1.50046782040215e-05
-1.36219439443466e-05
-2.7926933524058e-05
-4.28169994438966e-05
-1.67970058721914e-05
-3.46131452268889e-05
-4.12128888904748e-05
-7.37211854047871e-05
-7.15623663322777e-06
-1.76117739733969e-05
-2.72731240235649e-05
-4.19543469953825e-05
1.32427889798198e-06
-4.76845314688108e-05
-5.72889104093514e-05
-3.14771503452899e-05
-3.81697046590605e-05
-1.77458577826533e-05
-2.38327771375705e-05
-2.31315061435867e-05
-3.53923791198462e-05
-4.38443608106574e-05
-3.46481821598752e-05
-4.39407970117247e-05
-5.28207116870928e-06
-2.96292464117054e-05
-4.3783546846629e-05
-1.01912701825698e-05
-2.55299000678111e-05
-3.03118185425175e-05
-3.0507411072879e-05
-2.43228356893277e-05
-2.81414051978257e-05
-2.70969262917472e-05
-3.62646932014798e-05
-1.12221326608354e-05
-2.53785597810761e-05
-2.12264636288326e-05
-2.17484741697535e-05
2.01053873587177e-06
-2.8540515572938e-05
