# Supplementary material for: Research on computational propagation and identification of mine microseismic signals based on deep learning
Source: PLoS One. 2025 Oct 22;20(10):e0334641. doi: 10.1371/journal.pone.0334641 (PMC12543183; doi:10.1371/journal.pone.0334641)
Supplement: S7 Data — (ZIP) [file pone.0334641.s007.zip › 000100900001386.xlsx_0.txt_24.txt.txt]

-5.42062961848433e-05
-2.11875678094353e-05
-1.69579184721842e-05
-2.59019100647325e-05
-2.38279658556597e-06
-1.96380648826968e-05
-2.28466476091738e-05
-1.67332428256804e-05
-3.62648759923399e-05
-4.2297316336948e-05
-2.5614482556063e-05
-3.15299637725705e-05
-3.18155607228904e-05
-2.45397825977174e-05
-2.92357197573459e-05
-3.04648617847103e-05
-5.24937565228544e-05
-4.21371322793053e-06
-5.3998858794867e-05
-2.04692497790383e-05
-3.57930774877573e-06
-4.40766586878707e-05
-4.05112219851494e-07
1.43421659725898e-05
-4.28817212759988e-05
-2.14675106687358e-05
-8.89771871474709e-06
-7.00611102803973e-06
-3.58285886727246e-05
-5.6156197250687e-05
-2.513244287038e-05
-3.70626798922686e-05
-7.25391804278744e-06
-4.189067956095e-05
-2.91370957718331e-05
-2.97932957311453e-05
-4.13894473227177e-05
-1.63014212002445e-06
-3.37149863144704e-06
-3.31004136811341e-05
-1.72936129859665e-05
-3.83538938465064e-05
-2.24908856888207e-05
-5.56835621499831e-06
-4.75966749321978e-05
-5.13253207881397e-05
-3.34157298229348e-05
-1.64529047422726e-05
-4.79799960284872e-05
-3.91090412753091e-05
-1.79758185704151e-05
-3.09584619697511e-05
-2.73629820513271e-05
-8.81620763427509e-05
-5.65697759066329e-05
-2.57839154395774e-05
-5.17778280749866e-05
-4.27471821939321e-05
-2.082998469989e-05
-2.92758595641088e-05
-2.31972519789638e-05
-3.01153514741195e-05
-1.77683600543564e-05
-6.46182302916189e-05
-2.21699380874035e-05
-6.47585661809152e-05
-2.89400535299615e-05
-5.30828813745212e-05
-2.32761188166446e-05
-4.17087635066018e-05
-2.23118672769176e-05
-7.54209723873773e-05
-3.72238173062942e-05
-1.26584496307287e-05
-4.37996215386521e-05
6.1317546832069e-06
-2.21100715747632e-05
-4.26882364752665e-05
-2.86690889089669e-05
-3.01994048580267e-05
4.39436389282704e-06
-1.64712740027159e-05
-5.75953539397239e-05
-5.11091994542047e-05
-3.77803897595455e-05
-2.52380852709738e-05
-3.59026771934877e-05
-2.37607546676615e-05
-3.6117862523498e-05
-7.18232757625072e-05
-3.51076918885943e-05
-3.76343151783394e-05
-2.14508320839009e-05
2.0068497262632e-05
-6.72012010643698e-05
-1.78377427829232e-05
3.67434616241203e-06
-1.45057985020753e-05
-4.28061455834399e-05
5.77227229515192e-06
4.8272631852403e-06
-3.27308129645116e-05
-6.11372915714364e-06
-3.45572219055443e-05
-4.64308574538499e-05
-5.45455667328081e-05
-1.90899959564543e-05
-3.83572653397422e-05
-2.72796623963407e-05
-3.73189291170517e-05
-2.51043642386544e-05
-3.05218248298528e-05
-1.12581824699877e-05
-2.79214530142047e-05
-2.43863872089117e-05
7.8009734380451e-06
-1.6033415052171e-05
-3.9276209946941e-05
-1.86152356191675e-05
-2.78575621342468e-05
-2.31305166219456e-05
-5.55636854097581e-05
-2.90946742249224e-05
-1.80348294222712e-05
-4.74172748456534e-05
-4.63657915600861e-05
-7.60269490708863e-06
-4.14207308786807e-05
-5.57214856337088e-05
-2.72870841237837e-05
-2.24462734080839e-05
-2.41088358444078e-05
-1.71429931541016e-05
-2.22760473824763e-05
-1.56994881203263e-05
1.03992225333901e-05
-4.42812002922197e-05
-4.60581762703757e-05
-2.80490716834509e-05
-2.41498743997697e-05
-5.35585429869218e-06
-5.65820742671142e-05
-2.98467914677288e-05
-2.19092987052818e-05
-3.53729441001326e-05
-3.51758619624977e-05
-4.76858534890396e-05
-2.44597791296499e-05
-4.37808327121725e-05
-5.5577294193551e-05
-7.75955386702446e-05
2.06344831694251e-05
-5.49258165231554e-05
-3.29864039602663e-05
-3.18493438687379e-05
-8.1343190434903e-06
-3.00062543104221e-05
-4.27570509455467e-05
-1.99541010878857e-05
-4.75526199136294e-05
-1.71956021892294e-05
-2.17830741701912e-05
-1.26049018726257e-05
9.74289326127824e-06
-3.49666214166425e-05
-5.56233242459747e-05
-2.52514831151368e-05
-8.34806393995538e-06
-3.26649050532507e-05
-2.19134513885572e-05
-3.24827837990375e-05
-2.15915446598745e-05
-1.37597985594933e-05
-7.96548495957067e-06
-3.22740889385294e-05
-3.03152745571144e-05
-2.97010652277603e-05
-2.75155140431006e-05
-5.51646932598931e-06
-2.90510300541721e-05
-3.63614039971662e-05
-1.89711046273361e-05
-9.07385834584256e-06
-3.44933564653034e-05
-2.13052318644682e-05
-3.78302509277672e-05
-3.44753088772457e-05
-3.2355422488412e-05
1.03110975784173e-05
-4.25809142193184e-05
-1.0573204860571e-05
-6.3832072159391e-05
-7.21836163330793e-05
-4.1760133299453e-05
-3.03513206614736e-06
-2.57915743032916e-05
-2.41876885759816e-05
-3.77039810849044e-05
-3.42796597874967e-05
-3.38241679648065e-05
-5.7225107266195e-05
-2.77380868969457e-05
-2.1555173744242e-05
-2.4921284394297e-05
2.48924300382641e-06
-2.78095290086581e-05
-2.05525954063273e-05
-4.01896948563386e-05
-3.84888375933777e-05
-4.27360139736401e-05
-3.86131437199058e-05
4.96482133399421e-06
-3.22425624809356e-05
-6.88349911821629e-05
-4.59092848219156e-05
-3.76625961725928e-05
-3.07100742448656e-05
-2.97127986382592e-05
-1.92178006780841e-05
-2.00540954137662e-05
-1.35399063183614e-05
-2.23514909597878e-05
-4.12729148740578e-05
-2.23509360286832e-05
-4.83845819404589e-05
-1.81407457769463e-05
-2.46662646049138e-05
-5.29691849199565e-05
-1.23726635909845e-05
-5.44437940423602e-05
-3.7591144497292e-05
-6.30987771846709e-05
-3.80469900043551e-05
-5.16757931684545e-05
-1.50623603525703e-05
-1.06223759704845e-05
-5.95686051746247e-05
-1.79969356920262e-05
-4.7043113661352e-05
-2.11088837881805e-05
-4.49093290565005e-05
-3.57638721637435e-05
7.66008355619717e-06
1.93195980578352e-05
-1.99972638204947e-05
-2.78773215947642e-05
-6.72063439808485e-05
-2.68808333559821e-05
1.08599164686854e-06
-3.32482069955338e-05
-2.29792266783677e-05
-1.53067247557845e-05
-1.42405218796246e-05
-4.08182103050251e-05
-3.65116772434487e-05
-7.71855903384839e-06
-1.30992424290961e-05
-8.62886841324697e-06
-2.79190369103089e-05
-4.12357568779756e-05
-4.51188082766087e-05
-2.61737023038468e-05
-2.78634025579816e-05
-5.14571562973655e-05
-7.55105924024113e-06
-2.93094452705642e-05
-2.39525508949299e-05
-3.52767572642267e-05
-3.06902545525969e-05
9.05043052221945e-06
-3.00420817376288e-05
-2.80091314518309e-05
-5.11645507353091e-05
-3.46844345578926e-05
-3.35730150332358e-05
-1.1144264345784e-05
-2.71152535287853e-05
-4.29615768652483e-05
-3.05812249893832e-05
-3.08367973477993e-05
-2.63217921099769e-05
-4.99033027507105e-05
-3.13996103717694e-05
-1.05145279015571e-05
-3.36609193273151e-05
-3.41778903792335e-05
-8.96116652504648e-06
-2.82253800747179e-05
-1.32370645340955e-05
-1.089543744126e-05
-4.07540346309743e-05
-4.17688188661879e-05
-3.22768936306115e-05
-3.79858570034103e-05
-4.51657704994236e-05
-3.30161974616272e-05
-2.15494530523472e-05
-3.27642958743352e-05
-9.13805920565802e-05
-3.79109533625039e-05
-4.96078090765267e-05
-2.83934399123594e-05
-1.94264608062439e-05
-5.91341637176896e-05
-2.69537800331689e-05
-2.45233551189829e-05
-2.25925012744121e-05
-5.26746077720156e-05
-4.81895023871711e-05
-3.06555131704931e-05
-2.41675485245204e-05
-2.56139326065184e-05
-5.15046556753964e-05
-2.46513397613478e-05
-4.07197715094258e-05
-3.49586392758379e-05
-4.99801453834265e-05
-2.29388235201812e-05
-3.88108245858673e-05
7.15941924411954e-06
-3.84670654166007e-05
-5.05576627975579e-05
-1.82738985107089e-05
-4.35860182928767e-05
-5.40821774694178e-06
-3.81716577447275e-05
-5.00636892289087e-05
-1.29096090028572e-05
-3.18255165583381e-07
-1.27127864176842e-05
-2.93720444091468e-05
-1.50150529321631e-05
-2.96494157531491e-05
-1.92826137043118e-05
-2.71848390067673e-05
-2.03873670161273e-05
-3.06882886772591e-05
-2.95607337150785e-05
-4.34462912950423e-05
-4.38243948635261e-05
-2.11484626235818e-05
-1.33786930882349e-05
-4.96032786096461e-05
-4.0809494476292e-05
-5.05409014045964e-06
-4.02359114724958e-05
-2.39074739658065e-05
-2.71547620247402e-05
-1.38485360808412e-05
-2.66820145658637e-05
-4.04748950650049e-05
-3.23136709583394e-05
-3.01709470999386e-05
-4.60351984056647e-05
-4.42020483648219e-05
-2.38146567210992e-05
-2.53105035798895e-05
-3.49477304873189e-05
-1.93773467337614e-05
-1.82984027908267e-05
-2.0932285060696e-05
-2.85099372549954e-05
-4.55781661554062e-05
-2.7959394299543e-05
-3.68411885085685e-05
-5.69783647193354e-05
-2.81538184216587e-05
-3.03680430718644e-05
-1.03892204706661e-05
-1.33492216670831e-05
-3.24511970887469e-05
-4.20629239328858e-05
-8.45467795750504e-05
-1.61286072453257e-06
-1.42264631343357e-05
-2.8687284422035e-05
-2.31680723278496e-05
-3.29554249309295e-05
-1.88145323749518e-05
-2.86320585096268e-05
-4.51987856702159e-05
-6.32249194572618e-05
-2.40211611206325e-05
-2.87804785810604e-05
-1.96497129502311e-05
-5.12987997104139e-05
-2.7567215584531e-05
-2.43457984760846e-06
-5.41925745862235e-05
-4.49886959884329e-05
-4.7432509697116e-05
-5.17206163365943e-05
-5.08021306486517e-05
2.76065467170496e-06
-2.99097569815173e-05
-1.17884668467335e-05
-6.04886294967022e-05
-2.79801830940313e-05
-2.81444657075394e-05
-1.7616134539737e-05
-2.07785963009392e-05
-5.53865313477726e-06
-3.22178423938067e-05
-2.62449718241128e-05
-1.96377565329592e-05
-2.69174515909702e-05
-2.15830320026889e-05
-1.01058568219311e-05
-3.1751871613419e-05
-2.81009767490297e-05
-3.29444774252323e-05
-3.99769035007809e-06
-2.46088859809006e-05
-3.09906672023942e-05
-1.39689872260357e-05
-3.88921623385863e-05
-3.36222161776868e-05
-3.81764603075061e-05
-3.93655043728795e-05
-3.20564825512601e-05
-7.70578347632363e-06
-2.74301638262189e-05
-2.37343180978962e-06
-1.47397179417e-05
-2.40712823988107e-05
-1.51572497331218e-05
-4.22847310321076e-05
-3.90824673584903e-05
-6.34907316374475e-06
-3.98480463993359e-05
-5.28469294450845e-05
-1.86420357268736e-05
-3.82628963995916e-05
-3.77475791446793e-05
-6.31627701997556e-05
-2.84984232337034e-05
-3.50013710519496e-05
-3.15970911361697e-05
-7.26107418596853e-05
-3.15728968151457e-05
-3.81264462848337e-05
1.19588703918156e-06
-2.91021332684049e-05
1.94519309859857e-06
-2.050561137648e-05
-2.6067173430461e-05
-1.9426491482821e-05
-3.90539617738313e-05
-3.60987426596339e-05
-2.54357060090204e-05
-3.8992300989205e-05
3.70546424936143e-06
-6.09602902790015e-05
-2.18598353203294e-05
-2.48561051060016e-05
-4.44490508677557e-05
-1.37850276606109e-05
-2.43982355953588e-05
-3.22132475719023e-05
-3.89031211475042e-05
-3.89469035556233e-05
-5.99508340979029e-05
-5.25532712502754e-05
-2.58104529820267e-05
-3.08745976227262e-05
-4.34994596778211e-05
-3.6096250172055e-05
-4.82356303470754e-05
-3.31936390412098e-05
-1.22418378304295e-05
-3.13955248477917e-05
-2.78634937849873e-05
-3.28335311605339e-05
-1.4335896524655e-05
-1.47324176787676e-05
3.25488163778249e-06
-8.38764341352553e-06
-2.09474626071476e-05
-2.23123181173683e-05
-1.92639569929216e-05
-2.78582122335317e-05
-4.40575173319975e-05
2.3202520001437e-06
4.54984234351184e-06
5.20987150506067e-06
-2.85222429992852e-05
-2.87517629314251e-05
-3.16010966519183e-05
-2.24891374474082e-05
-2.25726599465606e-05
-2.55157969436089e-05
-1.05184609700842e-05
-2.80552352582258e-05
-3.26399464350574e-05
-2.94115795582494e-05
-3.81159238772988e-05
-1.20340553830346e-05
-1.48749364658589e-05
-2.30142323645785e-05
-3.16963933194363e-05
-3.01808697508939e-05
-2.81839317751119e-05
-7.17796185830508e-05
-2.76563454180804e-05
-3.0742153672924e-05
-4.17112591319247e-05
-4.66439418931476e-05
-4.0605837464185e-05
-2.12234661633028e-05
-6.3209108045252e-05
-6.59323583548921e-05
-2.56456968915254e-05
-3.96386228317758e-05
-4.35542935586637e-05
8.44823588888815e-06
-2.96619425638004e-05
-4.30445765895179e-05
-6.71357504843221e-06
-7.79533837587483e-05
-1.24575401388137e-05
-1.28296107479663e-05
-1.44204650816868e-05
-2.54221841679231e-05
-3.26639244738554e-05
-2.5629370562501e-05
-3.94073726670855e-05
-5.455993764621e-05
-4.5159609585119e-05
-1.736284434113e-05
-3.9979554107158e-05
-4.02046046453259e-05
-5.84237053431887e-05
-4.55914204968149e-05
-3.22426445595503e-05
-3.28257592846956e-06
-3.65029602161587e-05
-9.90611207260725e-06
-3.04006330902863e-05
-1.45961144432972e-05
-2.9086282028072e-05
-4.16541544367954e-05
-7.75372956276174e-06
-5.01014043907455e-05
-2.94926688421922e-05
-1.71498615518029e-05
-2.94542579615555e-05
-4.06582718050991e-05
-4.35024798011799e-05
-4.59876492215376e-05
-5.8863137211362e-05
-4.23101893193469e-05
-5.76144665567659e-05
-1.59771514134593e-05
-1.0841284493312e-05
-1.60641428688453e-05
-7.04364466157038e-06
-7.8755518597346e-06
-3.07339764067153e-05
-6.58055168380158e-06
-1.63758219849075e-05
-5.79804169382366e-06
-5.29316300119485e-05
-2.98236742521735e-05
-1.37911164872201e-05
-3.62347666760692e-05
-8.79345318793294e-06
-6.23388739698477e-05
-1.07850835472067e-05
-5.27816339755166e-05
-1.00654200408351e-05
-3.353569756147e-05
-2.81455231019991e-05
-2.29060521997191e-05
-3.13629736154989e-05
-4.24292755824737e-05
-3.18051682418904e-05
-2.71685168729671e-05
-3.60129749136203e-05
-1.34141182231242e-05
-2.9823587196313e-05
-3.31547928105116e-05
-2.49357133165074e-05
-1.72922291936505e-05
3.95103049091069e-06
6.08143565767806e-06
-4.1554936492028e-05
-2.25945002891838e-05
-2.72782732853224e-05
1.14115686979075e-06
-3.11807244251933e-05
-2.80378730040341e-05
-2.44290113396282e-05
-3.6174015856976e-05
-4.37619163781062e-05
-1.42290100004265e-05
-3.7602960929657e-05
-3.96528658854889e-05
-4.55457765035325e-05
-8.51861100916856e-06
-3.87639136934083e-05
-9.75553337339424e-06
-2.17461778174029e-05
-2.61077484283407e-05
-2.86753835775118e-05
-3.79310303171206e-05
-3.8981528586007e-06
-1.95595335550673e-05
-2.74546497683507e-05
-4.45487793695542e-05
-3.44973412543893e-05
-4.93699882916036e-05
-2.11218233065761e-05
-1.81617088931831e-05
-4.3571717498904e-05
-3.6645282675866e-05
-2.10266298807753e-05
-1.19446030025341e-05
-3.84961327597463e-05
-3.79465111640539e-05
-5.98137973970632e-05
-2.41879302301595e-05
-4.67628210304262e-05
-3.36318026192762e-05
-5.62852180614617e-05
-3.9982238665127e-05
-2.18251723949905e-05
-3.06063544760283e-05
-1.37043640912989e-05
-4.00390602029532e-05
7.54147824681377e-06
-4.11108508761991e-05
-2.37596586468618e-05
-3.33856082834021e-05
-3.49140791483526e-05
-3.89525348580123e-06
3.50728570216895e-06
-4.05672112528677e-05
9.20947466224642e-06
-2.65718706189799e-05
-3.04819211602507e-05
-4.51173460820952e-05
-3.05357028283571e-05
-4.59994107274681e-05
-1.6223054765658e-05
-3.86644808624407e-05
-4.0428030934078e-05
-3.44978765903607e-05
2.63974995904811e-06
-8.18472316402073e-06
-4.35734488658681e-05
-3.50046147101504e-05
-2.67139874415115e-05
-3.18124074095877e-05
-5.25653226698047e-05
-1.89388760437366e-05
-2.77194128099821e-05
-1.79243041958896e-05
-3.67886669186737e-05
-3.50908991565791e-05
-2.17928644195522e-05
-2.11273679145564e-05
-9.71548360005954e-06
-1.47391074389873e-05
-3.07400081117286e-05
-3.89941455194607e-05
-2.98894765796066e-05
-4.86676919773706e-05
-2.67929792420097e-05
-6.54087019550243e-06
-1.26618151402836e-06
-1.12947595982897e-05
-5.50819344023799e-06
-1.62017337009768e-05
-2.03397504612843e-05
-2.41634479996361e-05
-5.57638288812751e-06
-2.48686456890457e-05
-3.56884487996094e-05
-2.6260952511212e-06
-6.63012518153631e-06
-5.62426074616393e-05
-2.62052628124412e-05
-4.67290864622666e-05
-1.68172996043662e-05
-3.15660714536183e-05
-4.11576765069567e-05
-4.91088929104722e-06
-2.83167366062678e-05
-1.90540846470036e-06
-6.20715531263398e-05
-2.38781506950711e-05
-3.88009821749406e-05
-2.04695462913456e-05
-1.16496279680119e-05
-1.73017292985231e-05
-2.36891673033239e-05
-2.02146237066362e-05
-2.68407927501039e-05
-2.59525281989015e-05
-4.07872439401604e-05
-4.34476807005895e-05
-5.70703491031509e-06
-4.17936898770642e-05
2.41283770715643e-05
-2.70100404709381e-05
-2.44359135651785e-05
-4.48899843725087e-05
-2.13297828572485e-05
-2.86064745682933e-05
-3.57687431183745e-05
-3.6244882732474e-05
-4.99176020438514e-05
-1.60100418943381e-05
-5.07836534670555e-05
-4.60558533243835e-05
-1.4617741780162e-05
-5.00951636789117e-05
-5.83299261624555e-05
-5.42573355246706e-05
-3.02370128514436e-05
-3.62888445199646e-05
-2.36135091131036e-05
-4.59208894384119e-06
-3.71074757004998e-05
1.72163913295131e-05
-4.17043564351104e-06
-4.86347150980008e-05
-1.39122109140036e-05
-1.29744197125961e-05
-3.11239313631939e-05
-2.72690013755822e-05
-3.4450767369336e-05
-1.91442119742922e-05
-1.93857101706466e-05
-1.20810943687786e-05
-2.09815175793773e-05
-2.29973603474287e-05
-4.94688228135965e-05
-3.07992163773239e-05
-5.47301842125399e-05
-3.81769551649789e-05
-1.13241293382075e-05
9.94455836296454e-06
-1.51775931365674e-05
-2.38288055113917e-05
5.59558277080597e-06
-3.4446712933396e-05
-3.64337313746818e-05
-6.40043849773575e-05
-3.95282528238588e-05
-4.56784131887598e-05
-2.12965014876951e-05
-6.06355262121837e-05
-3.28762382453076e-05
1.05814618503893e-05
-8.74558994676862e-06
-5.52153967119516e-05
-2.99736120123828e-05
-2.11760286562026e-05
-6.59763574485424e-06
-3.32975635371541e-05
-4.66076376730087e-05
-8.86467048767755e-06
-1.23940357304272e-05
-1.79027863474297e-05
-2.95504098691993e-05
-1.32841264367584e-05
-2.68288426738714e-05
-4.99633130385449e-05
-4.32192789844439e-05
-4.89459469131086e-05
-8.57628237656598e-06
-4.11264817898164e-05
-3.16222185687567e-05
-4.15863447635662e-05
-4.55310157336626e-05
-3.68431345324879e-05
-4.15517271909388e-05
-5.47764971875964e-05
-2.2282990411895e-05
-2.71297217563119e-05
-3.21921162444193e-05
-3.90960031463961e-05
-4.54173929342049e-05
-4.7584517735706e-05
-4.70818550681758e-05
-3.41563549171498e-05
-3.65329080749579e-05
-2.07822765079558e-05
-4.70591984940142e-05
-1.88380014541992e-05
-3.10075356947706e-05
-5.50219112332315e-05
-1.84116317304379e-05
-2.97332975006117e-05
-6.59762674475956e-06
-3.38657298703855e-05
-3.216983875789e-05
-2.54100021359552e-05
-1.03158709906092e-05
-9.07912414473837e-06
-2.69879858245324e-05
-2.11861853152668e-06
-3.09654937734193e-05
-2.57106751406075e-05
-2.76854668149164e-05
-3.02258452614366e-05
-2.55112644300137e-05
-3.36601587580268e-05
-3.15318966581426e-05
-1.90331344775694e-05
-3.56683982498665e-05
-1.2125736956979e-05
-1.74151323014339e-05
1.05466591472982e-05
-1.45810989555494e-05
-5.3917171942394e-05
-2.86557053809984e-05
-2.05759164569412e-05
-5.16812155369471e-05
-2.98285183958493e-05
-5.09023584223866e-05
-1.23590317247747e-05
-4.47811999410693e-05
-4.35121815832665e-05
-8.87890614535633e-06
-1.4547443143789e-05
-4.22144855181181e-05
-5.68945760102629e-05
-2.39467112302113e-05
-4.61007994974629e-05
-5.01289065274972e-05
-4.39931187337011e-05
-5.07430971223705e-05
-2.51899127479507e-05
-2.53592577086619e-05
-2.90039384000235e-05
-9.41060869584359e-06
-3.23590563382555e-05
-3.57125989907163e-05
-5.13724050738768e-05
-2.04362738153417e-05
-5.29986391468225e-05
5.50171502693957e-07
-4.26539209942807e-05
-2.8335402753767e-05
1.04062611068098e-05
-2.93340206059675e-05
-3.25841969921672e-05
-4.05139518840217e-05
-3.04673715882195e-05
-5.76353914371357e-05
-2.62756932012689e-05
-4.03501123382859e-05
-5.60433338378768e-05
-4.45950948219785e-05
-2.13746500963274e-05
-3.23005339038539e-05
-6.49489882585208e-06
-6.94234270292366e-05
9.11791902054517e-06
-2.47183739971364e-05
-4.25985807687338e-05
-2.37108617506012e-05
-1.85939827007006e-05
-3.16096479414803e-05
-1.88026328276205e-05
-3.99965243226922e-05
-2.99731250731667e-05
-2.06194419668055e-05
-4.01649150101544e-05
-3.50113087776405e-05
-5.87405054851829e-05
-1.85860420976744e-05
-2.01760714777263e-05
-1.83519887946458e-05
-2.01752017702031e-05
-2.68393345045826e-05
-4.20191507318791e-05
-4.81872825557292e-05
-4.63467212270503e-05
-1.76438546949927e-05
-4.77800230884347e-05
-2.34374747514567e-05
-2.09208264153061e-05
-4.32927826207814e-05
-2.73139559924915e-05
-3.16319733004482e-05
-2.94991727125033e-05
-2.89429251922961e-05
-3.9659133501313e-05
-1.72751564522223e-07
-3.74500515239276e-05
-5.42075084884768e-05
-1.05037601429607e-05
-3.5049199668102e-05
-4.12032482167125e-05
-1.9059628040582e-05
-4.21510881276842e-05
-2.1287424727098e-05
2.19681044596334e-06
-2.88781012868784e-05
5.42740404668942e-06
-2.40131850496544e-06
-3.10237565674975e-05
-3.80161323030642e-05
-1.73763782339844e-05
-2.63496147405301e-05
-3.085491353223e-05
-9.47001074071461e-06
-1.12411150088458e-05
-2.25099416708692e-05
-5.25183093675893e-05
-5.70204626732218e-06
-5.32348096986503e-05
-3.3084367977275e-05
-3.06189627681938e-05
-4.18276662639796e-05
-3.08972541277116e-06
-5.01436436339385e-05
-2.32875275585248e-05
-2.70361504203076e-05
-2.30915159645531e-05
-4.83524324771595e-05
-3.54770193324963e-05
-2.38543798683774e-05
-2.01540371715364e-06
-5.34209211516213e-05
7.93496546343143e-07
-6.48301804579985e-06
-2.96297598210451e-05
-2.75198330793803e-05
-4.46723734631879e-05
-2.83978541439138e-05
-3.35518549000295e-05
-1.65558200156064e-05
-1.28749207957517e-05
-2.78617145467417e-05
-2.59191940508457e-05
-4.14328696572059e-05
-5.09849630600311e-05
-2.13858010045847e-05
-2.98493003197674e-05
3.04603583046552e-06
-2.56254284306708e-05
-4.84010799009484e-05
-2.20240119143742e-05
-5.13492726348636e-05
-4.61493861955628e-05
-1.66875871389793e-05
-3.67533032878941e-05
-2.7201923667162e-05
-3.90348172963826e-05
-2.10656127562587e-05
-4.10025351430454e-05
-3.07612380589297e-05
-7.13666692807043e-05
-4.20560797683467e-05
-2.14472610370846e-05
-4.90326349033392e-05
-6.08900012808416e-05
-3.32660690786561e-05
-2.28547328923619e-05
-5.48199026817234e-05
-4.50073153273225e-05
-2.36699019921247e-05
-2.651755617817e-06
-2.47077214162387e-05
-1.57691123950591e-05
-7.02928850493173e-05
-6.23826096155683e-05
-5.49944917223796e-06
-5.23063079552002e-05
-2.90045597367874e-05
-2.71230917166319e-05
-1.78290788953803e-05
-1.46431493308799e-05
-5.1300764340618e-05
-2.95042182082534e-05
-2.53828993056245e-05
-2.96281747173398e-05
-2.67547106605087e-05
-5.81117268314738e-05
-4.03131719191062e-05
-2.63758578553291e-05
-2.43165116410438e-05
-3.4582619282596e-05
-1.37164280252499e-05
-3.17087645021326e-05
-3.65936219018523e-05
-3.39118769667409e-05
-3.14382973299679e-05
-4.9558089261457e-05
-9.69407448830639e-06
-3.5455037465472e-05
-2.85416410538231e-05
-3.88918427572493e-05
-2.50368039219951e-05
6.23659772926195e-06
-3.41302323369446e-05
-3.18975218321713e-05
-2.88452682302703e-06
-4.45518189060533e-05
-4.02998170035586e-05
-4.6918081935146e-05
-1.66847596557431e-05
-4.196779621548e-05
-4.12925483548343e-05
-5.0669060909328e-05
-6.16417651177226e-05
-2.94496615384572e-05
-4.33491296442746e-05
-5.18215477360467e-05
-2.4809681512445e-05
-2.92001585320624e-05
-4.26700121088675e-05
-3.08851950487202e-05
-2.66159956063468e-05
-1.65137434262788e-05
-2.7019816954921e-05
-3.15826863713646e-05
-2.3576914323472e-05
1.43728334132931e-06
-1.72466923046089e-05
-2.81464811280768e-05
-3.60703522966464e-05
-3.07344280154077e-05
-5.16677904725212e-05
-1.76534707666704e-05
-5.12382420078851e-05
-3.11654118433602e-05
-2.67073194086959e-05
-2.88197482005029e-05
-4.67602799796049e-05
-3.03311249381766e-05
-4.06550675120989e-05
-2.55864451442304e-05
-2.18308192877399e-05
-3.21454461998667e-05
-4.91562880467059e-05
-2.00412236935415e-05
-5.14078136492114e-05
-2.84218639742556e-05
-3.27344212368099e-05
-3.18003120526314e-05
-4.71021478874395e-05
-1.44233866022242e-05
-2.41633407104837e-05
-3.7646941902698e-05
-2.99409777658738e-06
-3.64111196384266e-05
-1.71699840337652e-05
-4.69898583157478e-05
-1.96219280482257e-05
-1.80137288269349e-05
-2.22793992433401e-05
-2.00717735218903e-05
-2.91281133283678e-06
-2.27943960153209e-05
-5.43714057164737e-06
8.32537911525537e-06
-1.25219145908881e-05
-3.90710447692513e-05
-3.69468277143376e-05
-5.19878050234372e-05
-3.51522274422082e-05
-1.57520448565244e-05
-5.34737698800642e-05
-2.17232786389272e-05
-3.37068338431028e-05
-4.44202762875781e-06
-4.17542449241523e-05
-4.18250188573338e-05
-2.43022391458388e-06
-2.64107601738876e-05
-3.39401957902325e-05
-3.16262691453863e-05
-8.74960555849721e-06
-1.63139722658002e-05
-2.76475572861323e-05
-3.61747725864554e-05
-1.32493629852833e-05
1.80360848150388e-06
-3.78177796942954e-05
-6.09703117930337e-05
-3.35637405633872e-05
-4.79148207024657e-05
-3.18330863787824e-05
-1.03067768331012e-05
-2.21978326201278e-05
-3.30799751709825e-05
-3.74911843738088e-05
-4.40522428144329e-05
-2.00218633000272e-05
-2.5421028600643e-05
-6.25582509784868e-05
-5.60557299014459e-05
-4.47972852043659e-05
-6.44431437259975e-06
-2.83306684747451e-05
-4.59976970830306e-05
-3.90630654884913e-05
-4.24566227801739e-05
-6.74471418337515e-05
-2.29802301175753e-05
-1.80301915142355e-05
-3.92438907063441e-06
-4.40081214051664e-05
-3.95879269416936e-05
-2.97222876393394e-05
-1.104297294676e-05
-4.70120809520219e-05
-2.50245357558483e-05
-4.48555879983927e-05
-4.93134106367865e-05
-3.06068476673783e-05
-2.79947642438266e-05
-1.91889108874016e-05
-6.87768564791502e-06
-4.21302516271788e-05
-2.05829121590682e-05
-1.86344585498063e-05
-4.02961841398369e-05
-4.40315692356777e-05
-1.73198496536289e-05
-3.84810912586254e-05
-5.1890317228734e-05
-2.34856828749246e-05
-3.64828387586807e-05
-1.55579471892351e-05
-1.00180460635816e-05
-3.58437475520699e-05
-3.72922415789365e-05
-3.71041995697726e-05
-2.39881487436531e-05
-4.94170869927818e-05
-2.64696736879741e-05
-2.58768356400258e-05
-1.50247536999039e-05
-4.27408213978552e-05
-3.20125760957721e-05
-3.9648302785382e-05
-2.67578060221729e-05
-2.65638397545414e-05
-6.92498580229061e-06
-4.64889951445788e-05
-1.37759576140297e-05
-1.07488393630893e-05
-1.29419838050021e-05
-2.10582608144153e-05
-5.49136686304729e-05
4.53806732370258e-06
-3.91769432954e-05
-3.76743515418364e-05
-3.11991383697655e-05
-1.26188965013111e-05
-3.71584917422345e-05
-2.72722557620972e-05
-3.72584459356589e-05
-2.90522949887049e-05
-3.00012693248633e-05
-2.62238046657359e-05
-1.95083083014418e-05
-3.58271397655502e-05
-2.68140039089207e-05
-2.59272013099898e-05
-1.87961361272047e-05
-4.20579432499077e-05
-1.5324246464218e-05
-1.12287304161624e-05
-1.07846954021187e-05
-2.61805920678791e-05
-3.73074506626798e-05
-2.50360507999965e-05
-2.59989667986643e-05
1.5790818332684e-05
-3.9869640905175e-05
-3.78281145245994e-05
-2.21671730080873e-05
-3.35991477812152e-05
-1.66298627611354e-05
-5.84389743054918e-05
-6.01437724309143e-06
3.77068891549452e-06
-1.55214902387033e-05
-5.47946365041013e-05
-9.0198212165532e-07
-1.84884652682552e-05
-3.24601071791313e-05
-3.54518626537114e-05
-7.52987638459755e-06
-2.94848176997585e-05
-5.81178385611049e-05
-4.2301336051151e-05
-4.00608557751895e-06
-2.76554593614484e-05
-2.4640917128854e-05
-4.49423449518926e-05
-6.25215306447732e-05
-4.35144806252837e-05
-1.98067276788096e-05
8.86504556874561e-07
-4.86128041702624e-05
-3.68557760605147e-05
-2.29960408026231e-05
-4.62647685427598e-05
-5.17480471097342e-05
-2.56896291952882e-06
7.18620943244997e-06
-3.3294812452808e-05
-3.28076660522583e-05
-8.59014730419921e-06
-3.90633791526644e-05
-2.21411417293322e-05
-1.07391785883309e-05
8.03847359545052e-07
-2.54679172891055e-05
-2.10834831919836e-05
-2.8327452858838e-05
-2.27000214940496e-05
-1.61776366521485e-05
-9.39115628114203e-06
-6.50539658421144e-05
-1.9212725668625e-05
-1.94029622374767e-05
-1.42944460839292e-05
-4.66344769936057e-05
-3.40013067048974e-05
-1.11206539094961e-05
-2.5556856237549e-05
-2.2882375835726e-05
-4.93629621821811e-05
-5.55576161177303e-05
-3.07947852640893e-05
-3.26926954720989e-05
-3.33801913124241e-05
-3.01429653142615e-05
-1.37451536792586e-05
-2.85379912480507e-05
-5.33819513022572e-05
-3.66162597085249e-05
1.61031386882403e-05
-5.08011428309848e-05
-2.52225631023118e-05
-2.52248249652909e-05
-5.69812563832154e-05
-3.80189423969047e-05
-1.94352858587416e-05
-1.95671967848577e-05
-3.48620765038766e-05
-6.18512563893984e-06
-2.78463772708529e-05
-2.68623937716769e-05
-3.82427033436279e-05
-3.15326067017822e-05
-3.06917710822126e-05
-2.26397334407874e-05
-3.1508400092938e-05
-5.50508361371609e-05
-1.82441532014851e-05
-4.42093203258726e-05
-1.67198388538831e-05
-3.88289286929237e-05
-1.51463334893962e-05
-9.43732312556486e-06
-3.40183367611666e-05
-2.54480904411937e-05
-1.21696570029523e-05
-3.36097807110377e-05
-6.28452238270439e-06
-3.10488856576102e-06
-6.88133855603253e-05
-4.4343563932101e-05
-2.06873815506836e-06
8.57927310565576e-06
-1.78132836121264e-05
-3.91739990535832e-05
-4.53391279178954e-05
-5.05305765169592e-05
-3.00694685708866e-05
-1.53709458357076e-05
9.83434962887303e-06
-3.31373407091869e-05
-3.06671393820376e-05
-5.4351888737279e-06
-3.82591394951835e-05
-3.45133649279491e-05
-5.05387076052975e-05
-4.14551909639835e-05
2.87368978241632e-06
-5.02346436687326e-05
-2.44127108808251e-05
-2.30792707453072e-05
-4.6669330931543e-05
4.89425390959222e-06
-2.49447064745342e-05
2.79747035292097e-06
-2.59397488002396e-05
-3.61422582612993e-05
-1.30742519513806e-05
-2.24701281070865e-05
-3.79507770891452e-05
-3.14046667650653e-05
-2.16920470105088e-05
-3.7716896209854e-05
-1.75833361308863e-05
-1.31634922405066e-05
-2.89170637941473e-05
-2.89832696734744e-05
-2.41162376994331e-05
-2.39033694544328e-05
-9.53221738664679e-06
-3.17036359139817e-05
-4.88923853140205e-05
-4.49209425297192e-05
-2.79428093474119e-05
-3.44540480958669e-05
-3.7484556503361e-05
1.82526131225912e-06
-3.37540819345961e-05
-1.46821112273691e-05
-3.34301011486595e-05
-3.95686674285446e-05
-2.41638872738748e-05
-1.30222254724554e-05
-2.35315021982788e-05
-6.10098056572705e-05
-4.16222199724082e-05
-2.58672971691862e-05
-1.31781504875227e-05
-2.52616195661623e-06
-1.74923261037868e-05
-4.54082572004836e-05
-5.35411550408415e-05
-1.96931596181244e-05
-7.27492930349179e-05
8.40399505281601e-07
-1.51020952345245e-05
-3.74760613629723e-05
-3.11547487970242e-05
-1.19350040579552e-05
-3.44443726874879e-05
-1.61326224248394e-05
-6.11158027515241e-05
-4.2493560811726e-05
-2.31507258103456e-05
-9.5771964352594e-06
-6.49392188335912e-05
-3.83001845992484e-05
-3.97654511205308e-05
-3.63493684446225e-05
-3.33177951880735e-05
-1.46242467933968e-05
-4.60820540449877e-05
-3.62111882896443e-05
-3.56687194572271e-05
-3.5580025537826e-05
-5.09190517093923e-05
-2.96672093912415e-05
-1.05286979653831e-05
-3.51775666440255e-05
-1.17489607091946e-07
-2.09555553006245e-05
-5.11238615445779e-05
-5.57826988631513e-05
-8.13297992278458e-05
-3.95368541071495e-05
-5.09050164789579e-05
-3.69629378467135e-05
-6.07995973357592e-05
-1.10640178581324e-05
-3.76860953890195e-05
-3.49253237978313e-05
-1.92226220672487e-05
-1.80761480951032e-05
-1.98694139330462e-05
-1.48268121476532e-05
-1.57049598150754e-05
-1.84159657529791e-05
-5.96921727026969e-06
-8.51892055243763e-06
-9.16578386455768e-06
-4.23733110704596e-05
-1.64585440217801e-05
-4.63875172409679e-05
-3.67413590554438e-05
1.20062063435724e-05
-4.09377641969973e-05
-3.5213019666707e-05
-1.09557564585145e-05
-4.86443371735433e-05
-2.97990626925669e-05
-9.24656972714889e-06
-1.89372950555135e-05
-4.07551473249415e-05
-3.85884558829242e-05
-4.69834892580505e-05
-3.9778540347446e-05
-2.82510769552465e-05
-3.05930156275111e-05
-7.85640937003166e-06
-6.70509889345461e-05
-2.26121548041754e-05
-3.93970295794191e-05
-3.9444054752056e-05
-2.60887355069871e-05
-6.21849771147855e-05
-2.25250815390797e-05
-3.4219023531402e-05
-3.63101810093864e-05
-9.07128075644471e-06
-5.16773234109478e-05
-3.38091202332446e-05
-6.04367327286186e-06
-1.28290377789776e-05
-2.18897498676598e-05
-3.04751923881571e-05
-2.0140583053946e-05
-2.84293536020393e-05
-4.55838514294063e-05
-4.79182019379454e-05
-4.43821843410902e-05
-3.74485975716771e-05
-2.1509717036946e-05
-1.18968801098723e-05
-4.4939544730816e-06
8.53395470136736e-06
-5.06775278543126e-05
-2.39201857898341e-05
-2.71359724743855e-05
-2.91069526877273e-05
-1.61936890734106e-05
-2.37357109255617e-05
-3.9508720014606e-05
1.65233384045454e-05
-1.78115389390415e-05
-1.79208604001898e-05
-3.21768365139969e-05
-3.35829112701063e-05
-4.3448026500392e-06
-3.69476488328661e-06
-6.07503238138223e-05
-5.16252743889504e-05
-3.60991921713963e-05
-5.46704190625465e-05
-4.37874720912525e-05
-4.5652330735865e-06
-3.53620448652616e-05
-2.47811879607071e-05
-4.08459799762529e-05
-2.13991880723707e-05
-3.1770691085293e-05
-3.4591710411822e-05
-3.66804010620038e-05
-2.74910633453199e-05
-1.06869936003101e-05
-3.69231505795029e-05
-3.24393521916712e-05
-4.48962608228843e-05
-3.33220008754631e-05
-1.49874893616594e-05
-2.26194831018363e-05
-8.02851650115445e-06
-2.60657546828322e-05
-3.42687834378114e-05
-2.4153427352918e-05
-1.97300374803492e-05
-1.96051796695805e-05
-4.89657916209813e-05
-5.16684145486142e-05
-2.35978601432781e-05
-2.45838804946799e-05
-3.9376913697236e-05
-4.81776162520043e-05
-3.51298980574697e-05
-2.12180357308109e-05
-1.63555048907769e-05
-2.09325220063118e-05
-2.55947432689498e-05
-2.99717785888808e-05
-9.7900144648158e-06
-2.10810039109742e-05
-2.28001189378274e-05
-1.97656733308328e-05
-1.72537580526861e-05
-3.08001893465693e-05
-4.38895064216871e-05
-3.79755675643607e-05
-2.74997744306057e-05
-8.42239451326178e-06
-2.37534119013762e-05
-1.57993293539498e-05
-6.8665946948477e-05
-5.51272832617727e-05
-3.84691248979316e-05
-2.47633294265361e-05
-3.63183569322036e-05
-3.45054159537682e-05
-4.71711020114865e-06
-2.90930729565322e-05
-3.79258745267394e-06
-8.66636202362162e-06
-2.67342733834737e-05
-9.30672958599751e-06
-9.92300345773939e-06
-5.34293777346344e-05
-2.94987736283346e-05
-3.18107391932738e-05
-4.23843469637631e-05
-1.90497956353788e-05
-2.33557352877133e-05
-3.17965675743011e-05
-3.35231401333137e-05
-6.39483657607689e-08
-3.2909257686686e-05
-2.94316794769446e-05
-1.10548303328779e-05
-1.89766374811217e-05
-1.95954899687714e-05
-3.62260122016474e-05
-4.81777970982673e-05
-4.94622548708145e-05
-2.71995586322013e-05
-1.40229186959164e-05
-2.18867740967812e-05
-2.72501909292898e-05
-8.71738379614111e-06
-1.31676083615762e-05
-2.1764849375628e-05
-2.65736300233359e-05
-3.28416363667155e-05
-4.76539741296775e-05
-3.90033527959766e-05
-2.54316705891514e-05
-1.91923032314977e-05
-1.42875928562859e-06
-4.97191268375864e-05
-3.5904455272951e-05
-4.48651939180663e-05
-3.87018778066981e-05
-2.00385842945519e-05
-2.05746170419701e-05
7.8652110872159e-06
-4.47128976547897e-05
-3.19031512575215e-05
-2.81806444657437e-05
-4.3344778138957e-05
7.82660279208842e-06
-5.15428797940346e-05
-3.79755945420798e-05
-1.92727000305421e-05
-1.1219526928875e-05
-7.59154459799488e-07
-3.94338160416873e-05
-3.48263541364367e-05
-2.12190345868957e-05
-3.10113626915359e-05
-2.0165351096238e-05
-4.31053021313202e-05
-2.72329812309591e-05
2.10800213768564e-05
-3.16492558709813e-05
-4.28960632607275e-05
-4.85692272833053e-05
-2.10597531547532e-05
-1.7565158212334e-05
-5.68872113042658e-05
-8.38405120343277e-06
-5.38723946553262e-05
-4.97206934755389e-05
-1.04884129993139e-05
-1.82834535238139e-05
9.59769339407808e-06
-3.70654987807256e-05
-5.92931017993489e-05
-2.77276846277295e-05
-1.03372433794444e-05
-2.63227004693819e-05
-2.97015226922572e-05
-1.39455945948942e-05
7.29539384298806e-06
-2.31036575920853e-05
-4.4804473835397e-05
-6.87348462390711e-05
-3.16616221527908e-05
-1.61524729251403e-05
-4.93446500424749e-05
-5.22952149597035e-05
-3.81224647441708e-05
-7.24270897561717e-06
-4.48455436034305e-05
-1.74056707564098e-05
-4.4765489400872e-05
-1.95232868448938e-05
-5.23413688434359e-05
-2.48454750458569e-05
-1.37351596482016e-05
-3.40766822350748e-05
-1.47099610590674e-05
-3.06395422544317e-05
3.86583071557852e-07
-2.41609081555305e-05
-4.42573500386276e-05
-1.64885950199317e-05
-2.17469655275799e-05
-2.79151537167987e-05
-1.19077060744733e-05
-4.11020600702925e-05
-2.53006883507952e-06
-1.20129526665793e-05
1.53504798708216e-05
-2.62580330489194e-05
-1.86039076576627e-05
-2.04984047831737e-05
-5.97315777398876e-05
-2.18711916582836e-05
-9.16416994018374e-06
-1.46904113780824e-05
-2.38339615949341e-05
-1.46140060201276e-05
-1.3418342416685e-05
-3.31367309133797e-05
-3.01023889779921e-05
1.41806736358599e-05
-8.89732458050241e-06
-2.59395218284326e-05
-3.0565897769443e-05
-6.60902009107213e-05
-4.14436498446451e-05
-3.34187758193778e-05
-8.03852947884205e-06
-2.88066311795888e-05
-1.96871111025614e-05
-3.72046624144391e-05
-2.83017715431318e-05
-6.29084301843019e-05
-4.88153474668508e-06
-3.75767220204603e-05
-2.18496247604522e-05
-2.90613654246541e-05
-2.3637839744459e-05
-4.8834556113047e-05
-4.99368742174574e-05
-3.45171267109972e-05
6.38522534672278e-06
-4.04118643461032e-05
-2.07676993605396e-05
-7.08719466204428e-05
-6.1731809596118e-05
-1.61019818845493e-05
-4.12390553969587e-05
-9.68546205547405e-06
-3.26005212592588e-05
-3.78066893620925e-05
-2.53409212624048e-05
-3.30649593888483e-05
-1.40979448309619e-05
-1.9412927097557e-05
-2.41738360385298e-05
-4.34622232687575e-05
-1.6920123122747e-05
-3.65398145185941e-05
-3.60743718072558e-06
-3.24217660417776e-05
-3.45805002797757e-05
-4.20692356330657e-05
-8.12420629345059e-06
-1.17827306761572e-05
-3.27271765058456e-05
-2.78818509650651e-05
-2.05015763608719e-05
-1.25203811003196e-05
-2.04531359012028e-05
-3.52788840548944e-05
-2.57210149271945e-05
-4.48098988903483e-05
-4.20406235522976e-05
-4.6740736735886e-05
-1.81911980380651e-05
-2.45538751643369e-05
-3.05719369165725e-05
-9.53475859477472e-06
-3.57658462041418e-05
-3.60376936861813e-05
-1.87956939092599e-05
-5.67883665911247e-05
-8.75557772753169e-06
-1.28850353675055e-05
-2.03676886097072e-05
-8.12835174561612e-06
-3.66495050813629e-05
-1.77352182068901e-06
-1.10001061516646e-05
-4.39727516158582e-05
-8.52209684307225e-06
9.38159354972766e-06
-2.21351935413232e-05
-3.69056650661913e-05
-1.76771344212426e-05
-1.01791214417056e-05
-6.34288618255147e-05
-1.43880638498083e-05
-2.11646300331793e-05
-4.65687252756329e-05
-5.56998773973448e-05
-2.29793167445194e-05
-1.67758846682139e-05
-2.01977432242853e-06
-3.22623455295414e-05
-1.69612799177036e-05
-2.75997222044254e-05
-1.35119501882536e-05
6.60972925268718e-06
-1.97633927669937e-05
-2.05881002876819e-05
-8.35536563496405e-06
-5.3026694658147e-05
-3.43326314151335e-05
-1.01433347490262e-05
-4.27405664813737e-05
-4.99388339011971e-05
-1.64318152949562e-05
-3.74492516910997e-05
-5.41022774643669e-05
-5.86035322455434e-05
-2.32399916135918e-05
-2.54266952594536e-05
-8.10141762494249e-06
7.57987218714123e-06
-9.94565294078311e-06
-2.46879735353268e-05
1.91435708418088e-06
-2.23932941754589e-05
-1.97604351637259e-05
-5.099629744795e-05
-1.85188444520301e-05
-1.9775915806756e-05
-3.41875693665879e-05
-3.25483502834213e-05
-2.15036594979841e-05
-4.38038038645778e-05
-2.07066156743447e-05
-4.37876401879123e-05
-1.86003506548022e-05
-3.87611612666997e-05
-3.4567552540598e-05
-5.12376271495067e-05
-2.68722754319772e-05
-1.69150947096607e-05
-1.95135391735042e-05
-2.8031897213687e-05
-3.76514402590631e-05
-2.60883966970507e-05
-2.05324999205853e-05
-2.33032520884828e-05
-4.57211935917023e-05
-3.83092663244365e-05
-3.05214913196707e-05
-3.15143007337737e-05
-2.29049069561792e-05
-3.52698585083252e-05
-4.35374544254306e-05
8.54702745921803e-06
-5.39407719889243e-05
-3.35970227686907e-05
-2.66228788585755e-05
-3.26819689573871e-05
-3.84575042524156e-05
-1.37399559915246e-05
-3.5958676653252e-05
-1.16433761261955e-05
-3.7774888948398e-06
-2.88621482071575e-05
-3.56503757319002e-05
-2.10720304191e-05
-1.0160622152522e-05
-1.04541490792233e-05
-2.11024948147137e-05
-5.02760460011893e-06
-2.97189515079306e-06
-4.86457529311955e-05
-6.49174005538885e-06
-1.69746220424082e-05
-4.104612238802e-05
-4.33056891587928e-07
-2.93279857030734e-05
-1.76200663328782e-05
-3.0151863781153e-05
1.01538830443303e-05
-3.30632708282887e-05
-4.98322112675799e-05
-2.77381995668355e-05
-1.58854883984515e-05
-3.55126608212727e-05
-3.38205465889654e-05
-6.35057357355885e-05
-1.27220279489346e-05
-2.56242680056702e-05
-1.26839835000204e-05
-4.03613713232319e-05
6.77115229049474e-06
-3.80020549445545e-05
-3.05419209414396e-05
-2.42138694082907e-05
-3.36815970405398e-05
-5.70553548840062e-05
-2.26431153890972e-05
-2.03324610520782e-05
-3.62830270983351e-05
-3.40273853148136e-05
-4.2652901163195e-06
-3.95467780247518e-05
-2.61237315407703e-05
-5.75427535206425e-05
-4.94946436245901e-05
-1.13698965848652e-05
-4.64399946217783e-05
-2.35954545322537e-05
-2.53553525901198e-05
-4.60334180988302e-05
-4.59592432602016e-05
-4.10991150234835e-05
-3.83641121327292e-05
-9.16082423183673e-05
-1.14672387419834e-05
-3.14554903539826e-06
-1.15391345390996e-05
-3.27564229151914e-05
-2.46771358641551e-05
-7.12757611502118e-07
-3.91781981562942e-05
-4.00177362627493e-05
-1.8336354865509e-05
-4.47581727211824e-05
-4.11465210364182e-05
-1.54772763282222e-05
-3.93607949622045e-05
-1.48869023745401e-05
-1.99604968580473e-05
-9.67437125154582e-06
-1.74423114349768e-05
-2.1758932132474e-05
-5.57775238579774e-05
-3.83683476618048e-06
-5.68317136536111e-05
-2.20729144431925e-05
-1.9264195917086e-05
-3.78228462792294e-05
-1.01111817818449e-05
-1.09601888286234e-05
-3.36403301768431e-05
-3.17002441643303e-05
-5.17752240036145e-05
-5.05893040620386e-05
-4.30096149291694e-05
-7.25850315099401e-06
-2.82274144483608e-06
-4.72351690817978e-06
-4.6388108832623e-05
-3.08345650581054e-05
-1.13710555157331e-05
-1.82809950085629e-05
-2.57737729232921e-08
-3.63326046889195e-05
-1.58876165832932e-05
-4.61931978059383e-05
-2.78038910615383e-05
-4.25706397395476e-05
-4.16762675781941e-05
3.79759848076496e-06
-4.48748242527178e-05
-4.04266363041158e-05
-1.7938363087604e-05
-6.64553905025648e-05
-5.91840131753586e-05
-1.79816341355574e-05
-2.28769562683121e-05
1.5185352612438e-05
-4.67118593871265e-05
-4.22219842614112e-05
-3.88167251774724e-05
-3.85200894966029e-05
-4.34574368268718e-05
-3.30533028596254e-05
1.02055559669695e-07
-4.59563683820032e-05
-3.0029411584096e-05
-1.45142467121883e-05
-5.81455945222959e-05
-2.48869043709231e-05
-3.90121425642364e-05
-3.50524187555471e-06
-2.45802473965051e-05
-1.1522167917867e-05
-3.08595478622327e-05
-2.03581945381141e-05
-2.05024139619073e-05
-5.30838638073965e-05
-1.2865074125672e-05
-3.22221839857163e-05
-2.73054407720576e-05
-2.81968791621692e-05
-2.73068946226406e-05
-2.8188622471534e-05
-1.81923873421716e-06
-2.53116984187826e-05
-1.86736005768682e-05
-5.21866918131983e-05
-4.37899441088306e-05
-3.02664215440715e-05
-2.97039406146127e-05
-4.6727671447726e-05
-4.93355330846508e-05
-3.35688837366568e-05
-2.47563912241455e-05
-8.94939840469827e-06
-1.15457284050553e-05
-4.28352431940575e-05
-1.43350202809763e-05
-3.01155157362054e-06
-2.52329392735639e-05
-4.55928378019829e-05
-4.56385883345955e-05
-1.69924389406029e-05
-5.15550035669252e-05
-5.72866771814783e-05
-3.00883031030705e-05
-3.84635486246201e-05
4.34073252954341e-07
-3.52748426387954e-05
-3.02797406218345e-05
-4.85574102568004e-05
-3.94208670509394e-05
-4.31855398279713e-05
-2.80909070467651e-05
-3.72451370399249e-05
-2.20930406115679e-05
-2.3881437228869e-05
9.71370061964872e-06
1.00787605466623e-05
-2.40837233257804e-05
8.23557972839315e-06
-4.39712509907489e-05
-5.66864453637558e-05
-1.42516611853741e-06
-1.87858699566213e-05
-3.64491759266705e-05
-2.66306474847332e-05
-2.36396226831003e-05
-1.48220952635363e-05
-5.49146131177578e-06
-2.77658204718981e-05
-4.16183008849068e-05
-3.57520748327506e-05
-4.36265086783809e-05
-2.74750200961223e-05
-1.3602211688973e-05
-4.38943127847686e-05
-4.69126509870088e-05
-2.84187709501121e-05
-1.98985702192576e-05
-2.73204175960063e-05
-2.49120529037897e-06
-2.36989729097076e-05
-2.73320683957857e-05
-4.56502417159127e-06
-4.47410036903329e-05
-7.09035465465141e-05
-4.37486556309494e-05
-4.89521575475933e-05
-3.25433861086404e-05
-1.54084292217519e-05
-4.15357540562078e-05
-5.81301479248273e-05
-1.00045953291868e-05
-4.18529160678882e-05
-4.0633775537653e-05
-2.3294405502444e-05
-3.78115794159714e-05
-4.26159777444946e-05
-3.73359359919253e-05
-3.76349050640533e-05
-1.48333414703715e-05
-6.3118500109221e-06
-2.84555574037138e-05
-2.0621670258038e-05
-4.69056098587663e-05
-1.81119356352899e-05
-2.88863693593251e-05
-2.01706811708325e-05
-3.27835284052437e-05
4.39576008468368e-06
-2.52963689183139e-05
-3.38866939365745e-05
-3.16879633922397e-05
-5.23710038466603e-05
-2.6372977424757e-05
-2.82049481280559e-06
-3.39044166744411e-05
-4.28846153265986e-05
-3.10726766890119e-05
-3.15823688556109e-05
-2.91674265611998e-05
-2.44608524584335e-05
-4.32284814859167e-05
-2.85954819196478e-05
-1.85791188503252e-05
-6.82212924474252e-06
-2.50728920231291e-05
-3.49025970595607e-05
-5.33301756260174e-05
-1.53463520766371e-05
-2.17647166267173e-05
-4.3002793269741e-05
-3.70031337615327e-05
-4.8175996319351e-05
-2.3019226143474e-05
-6.88191176934635e-07
-1.7351412396622e-05
-3.65049050323015e-06
-4.83779572064835e-05
3.66471083539737e-06
-2.45411656247647e-05
-2.24221518809132e-05
6.86915012158836e-07
-1.96327759764761e-05
-1.48040913618902e-05
8.14698249083616e-07
-4.25886333881728e-05
-5.76863643203281e-05
-2.74575259500776e-05
-4.14733858061448e-05
-3.5512330180145e-05
-2.0331692333361e-05
-5.41676179296018e-06
-2.40199258477713e-05
-2.92018587173984e-05
-3.59869118215722e-05
-3.34488933970733e-05
-3.41247294840175e-05
-1.74965717283489e-05
-1.30174329995783e-05
7.83524318912236e-06
-2.24009145045281e-05
-1.52628075590724e-05
-3.58147154665777e-05
-4.14574585180175e-05
-2.7565643079926e-05
-2.80273865486123e-05
-3.00025521294184e-05
-2.21506220892686e-05
-2.17896709896003e-05
-3.07229160755518e-05
-4.64387765733772e-05
-4.73126557490971e-05
-9.72132546506291e-06
-3.95684924480524e-05
-8.28132113382848e-07
-2.27174788734149e-05
-4.64355375277655e-05
-1.95290790035716e-05
-2.60027373298184e-05
-3.32127162409305e-05
-1.3436306549683e-05
-1.67529129607593e-06
-1.99889594042862e-06
-4.62848488406738e-05
-1.70681138538051e-05
-8.06401649924522e-06
5.37250832344019e-06
-1.07069829564263e-05
-3.10813997958859e-05
1.08428138723091e-06
-1.60813521278921e-05
-2.52307950257135e-05
-3.04451183019007e-05
-1.67592509529135e-05
-3.73398605298729e-05
-4.64892359259198e-05
-1.33401752060049e-05
-4.11106243973138e-05
-2.97693270451355e-05
-5.0474735702249e-05
-2.7359227108758e-05
-4.15158762240782e-05
-6.33533897664642e-06
-4.13182465818903e-05
-3.19025039869213e-05
-3.23602089084075e-05
-1.88999342749382e-05
-3.18825461897847e-05
-1.60264760384759e-05
-3.38906948663074e-05
-1.41162324308694e-05
-3.23809166534085e-05
-5.36915694644154e-05
-2.80140701883221e-05
-6.00877662437833e-06
-3.06386489492608e-05
-2.69951041636698e-05
-5.40020114836128e-05
-3.23677832883212e-05
-2.285578639382e-05
-3.50352414541742e-05
-3.91829869344523e-05
-3.6824975723844e-05
-4.36047743832972e-05
-6.07951065809365e-05
-1.41723731330401e-05
-4.10443263470851e-05
-8.08882427142323e-06
-4.69063907477014e-05
7.69571259994096e-06
-5.24811383058025e-07
-4.08417199475959e-05
-4.20436579145544e-05
-6.47571098203195e-06
-2.21709206480371e-05
-2.89594936323177e-06
-5.7680218237967e-05
-2.87221005539115e-05
-4.04708071624263e-06
-5.24028782198083e-05
-3.41205413666721e-05
-3.36392127912994e-05
-3.47080154117681e-05
-2.40593231924035e-05
-5.75258533276059e-05
-3.5635393349886e-05
-3.26984887012469e-05
-5.15697446876344e-05
-9.39433005829907e-06
-1.47461215426675e-05
-5.66549663673422e-05
-5.11481424351734e-05
-1.4346350604714e-05
-1.97649380925943e-05
-3.81724325878117e-05
-1.02282255964186e-05
-4.0293594030156e-05
-3.24370278525156e-05
-1.22303615726808e-05
-5.67314120504052e-06
-7.68349480567248e-05
-9.70482467292974e-06
-3.94223247198747e-05
-4.77605193235204e-05
-2.07483591959357e-05
-2.95798366806462e-05
-4.18220212422668e-05
-1.04500900045996e-05
-2.41784438908763e-05
-7.62999849698221e-05
-4.7776261021507e-05
-2.2558107652347e-05
-1.95970003307933e-05
-5.0751930211776e-05
-2.42036059397682e-05
-1.47734315772466e-05
-4.4108147630573e-05
-3.57648676682614e-05
-4.11867130538425e-05
-6.68623488207667e-05
-4.32629900819623e-05
-3.70237128418052e-05
-4.20934530307057e-05
1.52389619959343e-05
-5.11693850794441e-05
-3.34641602000614e-05
-1.10508772870967e-05
-1.59071852466111e-05
-6.60898522460584e-06
-1.13939550988248e-05
-5.04443233281185e-06
-5.4653649016353e-05
-1.60794322093656e-05
3.91801067614779e-06
-2.68168188949114e-05
-4.03227796333239e-05
-2.11542829229016e-05
-4.74779872850339e-05
-1.79972036297938e-05
-2.98039927063577e-05
-1.78160633905396e-05
-5.25580523034971e-05
-1.47715181528866e-05
-2.8283093177197e-05
-1.99953017071322e-05
-9.13623158011215e-06
-2.17743254653894e-05
-6.31843305734871e-05
-5.35530271546621e-05
-2.60914619841859e-05
-1.06963109381555e-05
-4.28371679731303e-05
-3.23462259386449e-05
-7.17424668990537e-06
-4.07807567597786e-05
-2.30916546434113e-05
-3.16497652662162e-05
-4.68797634473746e-05
-4.62300053796102e-05
-4.82631839895996e-05
-3.85500232224133e-05
-3.25503653929895e-05
-7.29328805004977e-06
-3.26753511588343e-05
-5.30156481994182e-05
-2.13857487710975e-05
-3.2479839132861e-05
-1.3836434540306e-05
-1.99340974970896e-05
-4.65806983082358e-05
-1.67964152888423e-05
-4.22658340973694e-05
-3.63398294530108e-05
-5.3093197640416e-05
-2.36957017733458e-05
-7.06206496493363e-05
-2.0111604227836e-05
-6.41142032275466e-05
-5.99221423830102e-05
-9.75910489060644e-06
-4.92368634915959e-05
-3.41442560833401e-05
-1.97219215111135e-05
-4.15237466466915e-05
-3.91304696589193e-05
-4.95754215509501e-05
-3.50184057658486e-05
-3.43645871424856e-05
-1.71939957330727e-05
-2.37719864737658e-05
-3.49860096541065e-05
-1.01647260850266e-05
-4.33229107124939e-05
1.83053988815291e-05
-2.50935203097524e-05
-6.80121296248295e-05
-2.71038003885298e-05
-1.21160695746518e-05
-5.70796094095442e-05
-2.52398480626583e-05
-2.1952422972293e-05
3.97115053106931e-06
-3.91555063217543e-05
-2.5795667271741e-05
-1.15326821443074e-05
-2.36603926067749e-05
-4.51144688230787e-05
-3.22340238224742e-05
-1.27523773026418e-05
-8.97286800144645e-06
-1.05874212705972e-05
-1.80680502441129e-05
-2.13474571583866e-05
-3.18795164326338e-05
-3.01826013454522e-05
-2.27077073423518e-05
-2.44605625994213e-05
-3.37821640684196e-05
-5.34602217522212e-05
-8.87098720965553e-06
-3.37722301382911e-05
-4.23784896859217e-05
-1.96347581855722e-05
8.00969111084166e-06
-3.80375678578078e-05
-3.06172925377004e-05
-5.0399468688704e-05
-2.73094372433661e-05
-5.50527036154308e-05
-9.09541841730986e-05
-2.83590590377653e-05
-1.74908180985653e-05
-4.72424789732361e-05
-4.69004433495414e-05
-5.04874942507569e-05
-4.98505434227945e-05
-3.4089423095845e-05
3.89824362662807e-06
-1.8137198229685e-05
-3.06865797365688e-05
-3.15957278597629e-05
1.3590115666703e-05
-4.3061349369678e-05
-4.09578096451539e-05
-1.53495522152539e-05
-5.57090851310304e-05
-4.01413278379197e-05
-4.3198058375942e-05
-7.11375678050442e-05
-6.00538483769621e-05
-2.43662496793833e-05
-1.11423998009732e-05
-3.06268564797402e-05
-5.14986078386084e-05
-3.60284207135468e-05
-5.15205078207297e-05
4.90581498634512e-06
-5.38142127215088e-05
-1.86920282678159e-05
-5.46053633184598e-05
-2.20355034019616e-05
-1.00108311669196e-05
-4.56445095664663e-05
-3.91570944269745e-05
-1.41731184162527e-05
-4.46048903171531e-05
-1.71165863370852e-05
-4.04639271435302e-05
-3.14057086267075e-05
-4.06681253226081e-05
-3.2607255056415e-05
-5.24486866704811e-05
-3.448010034946e-05
-3.3281808596253e-05
-1.5547541746516e-05
-6.65586694288231e-05
-2.33574066243505e-05
-3.10642395437439e-05
2.33443895845056e-06
-2.37484026890947e-05
-5.22282957607657e-05
-6.08176430376207e-05
-2.14620834079976e-05
-2.7238336041843e-05
-4.46332582083763e-05
-5.12659603497404e-05
-4.44190660980979e-06
-4.7670916928225e-05
-4.74594366537636e-05
-3.88630052401414e-05
-2.97876973060878e-05
-5.70676875709072e-05
-1.86773434227515e-05
-9.9482419586562e-06
-1.84271127583487e-05
-3.74648318334539e-05
-2.58742143747749e-06
-1.33158073505118e-05
-2.21472868916943e-05
-3.55495390967263e-05
-3.47002922676398e-05
-1.49593491726532e-05
-1.66350918507357e-05
-2.86514553083664e-05
-1.69785915927889e-05
2.5883215284191e-06
-2.54086210774001e-05
-1.11905729725468e-05
-3.54462805810016e-05
-9.41776157715333e-06
-4.87333700745468e-05
-4.20421667933506e-05
-4.40877397321143e-05
-4.51676369419216e-05
-2.32079445564673e-05
-3.54941146543195e-05
-2.83719759186527e-05
-4.01077524288448e-05
-3.83014090336052e-05
-3.57488463285559e-05
-2.30270750803918e-05
-4.01511446131529e-05
-3.50718901225017e-05
-3.73218697360261e-05
-2.26588290403663e-05
-3.6058381770991e-05
-3.29815512816311e-05
-2.7033060943208e-05
-3.26923159951148e-05
-2.72077259874713e-05
-3.96496911123966e-05
-2.60994233394406e-05
-3.57516700327375e-05
-2.57095545830668e-05
-7.90077902805364e-06
1.5572181853785e-06
-2.74794162778262e-05
-3.77584784571746e-05
-4.359746088383e-05
-2.70807186487007e-05
-4.56130910548634e-05
-2.75775121747762e-05
-3.00042035508406e-05
-2.86232454569984e-05
-3.74845104509306e-05
-1.690996903501e-05
-3.33969787988964e-05
-2.47584571818233e-05
-3.32149004474922e-05
-3.65865114028567e-05
-2.71389026086245e-05
-1.56490851258522e-05
-2.07897944492669e-05
-3.45644268011803e-05
-2.97219811548666e-05
-4.33817672866501e-05
-4.10692847239064e-05
1.5095879572548e-06
-2.55373220899696e-05
-4.0987392569141e-05
-6.66606249812044e-05
-3.55691916979552e-05
-3.00768375883452e-05
-3.88418135849934e-05
-2.5704531521842e-05
-5.18186739472698e-05
-3.19625065069365e-05
-4.9147189476534e-05
-6.38788987116195e-06
-1.80834027692382e-05
-9.65951916394853e-06
-1.78504358690087e-05
-4.23637156430813e-05
-5.31394501822306e-05
-4.62227596820051e-05
-1.56150825249016e-05
-1.86149128870083e-05
-8.5892804967778e-06
-3.02748655568059e-05
-4.29235039999201e-05
-1.36633754071965e-05
-4.05672066620153e-05
7.51297119425028e-07
-1.95312780458054e-05
-2.13334539479469e-05
-1.53103470733481e-05
-4.23227293685415e-05
-2.7884516429871e-05
-2.29532951972767e-05
-3.38870988295081e-05
-3.96703345522701e-05
-4.36828601841447e-05
-2.15384038082726e-05
-1.92745483570289e-05
-9.85067141555232e-06
-2.10027328043216e-05
-3.8730748499189e-05
-3.26719586073343e-05
-1.73044026972628e-05
-2.30910067774695e-05
-3.37214964501775e-05
-4.25576595446771e-05
-4.02925070347759e-05
-2.09326039888769e-05
-3.85851252472452e-05
-4.22018055981054e-05
-4.50890993071481e-05
-3.50523479895328e-05
-5.4121891886477e-05
9.95977110677802e-06
-3.14087451841392e-05
-1.43454429359585e-05
-5.22215704912936e-05
-4.69681369868998e-05
-1.79773084587845e-05
-5.92369906406989e-05
-5.47305826263539e-05
-3.4492428338971e-05
-1.50656798827812e-05
-2.53266415028237e-05
-3.82269042058417e-05
-2.64811543312003e-05
-5.61490790030328e-05
-3.53000321220546e-05
-3.16440200210606e-05
-3.58995810846213e-05
-2.02450122309783e-05
-4.85094861680188e-05
-2.4501370498097e-05
-3.24717065357659e-05
-1.14099535527553e-05
-3.88349242056074e-05
-2.70092496073417e-05
-2.05075912411878e-05
-3.08784685617744e-05
-2.04903923195412e-05
-3.24676638930321e-05
-4.92232595211992e-05
-1.48223160021001e-05
-4.99655064779054e-05
-2.80373070659626e-05
-2.52195255604258e-05
-4.77609130431393e-06
-5.15640805187449e-05
-1.89943162061167e-05
-2.62261598355327e-05
-5.28682942230965e-05
-4.13182088398564e-05
-3.19336630906876e-05
-3.81286966474134e-05
-3.37973085444025e-05
-2.09157419567956e-05
1.64969503375789e-06
-2.73160923291025e-05
-5.00028980263134e-05
-2.19996595948357e-06
-2.22933583107559e-05
7.49419653793731e-06
-2.46158286299315e-05
-2.2571361901649e-05
-1.02522032142574e-05
-3.33675381300052e-05
-6.0202917769905e-06
1.90680400856109e-05
-3.20159018946916e-05
-3.37118044574006e-05
-5.71764944480725e-05
-2.79054614157147e-05
-3.05643817038931e-05
-1.11865877780283e-05
-2.99948469470063e-05
-4.12689030216751e-05
-3.04832675524116e-05
-8.39137934575926e-06
-2.89163197770914e-05
-9.31035328998735e-06
-1.09719135640954e-05
-4.2583911099485e-05
-2.62862482454915e-05
-4.29266622915142e-06
-1.31721985860326e-05
-4.49582788838963e-05
-3.62998911394052e-05
-1.49331402191518e-05
-7.43728213057545e-06
-4.52404017700862e-05
-4.08895233888217e-05
-3.88480309385022e-05
-2.55735293762286e-05
3.68894863699095e-06
-6.44436202725847e-05
-2.73238277467477e-05
-4.70637906169859e-05
-6.45180078937e-05
-2.52568152310481e-05
-2.41383261313306e-05
-4.6242202936879e-05
-2.08323817285122e-05
-1.90146940245978e-05
-3.0284164683386e-05
-3.24573277594106e-05
-3.66714166471189e-05
6.51479589396555e-06
-3.75638823900912e-05
-3.66287278555282e-05
-1.58651276360755e-05
-2.60608117766761e-05
-3.62318352302623e-05
-5.39487319250294e-05
-5.34946185738124e-05
-4.14320480661383e-05
-1.84946305188725e-05
-3.61437035312597e-05
-3.96366085318116e-05
-1.89925746800405e-05
-3.11285554085305e-05
-4.08885410472562e-05
-1.37577268537349e-05
-1.71615110887717e-05
-1.71882387729333e-05
-2.65572387242986e-05
7.53561892296197e-06
-1.88807107598144e-05
-6.34579222357913e-06
-4.98938505616238e-06
-3.57805487162048e-05
-1.99407704422041e-05
-3.62400736560799e-05
-5.30336166892966e-05
-1.10376713411001e-05
-2.18499556393646e-05
-1.0687998159577e-05
-6.35702011480239e-05
-4.24507764658146e-05
-3.13494508473186e-05
-1.68764656698069e-05
-4.21575355095636e-05
-3.97002363001052e-05
-3.53718114316175e-05
-5.20547943742278e-05
-3.52110114206476e-05
-2.61259803301072e-05
-2.7116562079014e-05
-5.26167374800193e-05
-2.56672987726397e-05
-5.93022887821794e-05
2.39324101697239e-05
-5.4830521841133e-05
-1.68390724293341e-05
-3.91707716050737e-05
-1.45708713791673e-05
-2.74498650590287e-05
-2.82246423704971e-05
-1.9866932827e-05
-4.89821625250748e-05
-5.2961817503271e-05
-2.3086390660173e-05
-1.37402074084958e-05
-4.85375896930377e-05
-2.5440344112832e-05
-5.64480951222706e-06
-2.13731112150569e-05
-2.52675219977289e-05
-4.65288518292851e-05
-2.75607438047437e-05
-2.33795413823618e-05
-4.98947250950033e-05
-5.46876434216903e-05
-6.63617453442611e-05
-4.71659877741173e-05
-2.80822219297122e-05
-2.9087529438241e-05
-2.73283634436532e-05
-4.44611173252012e-05
-3.70125710873452e-05
-2.28947661495166e-05
-2.54469991365168e-05
-2.54262473305528e-05
-4.31485222717387e-05
-1.81478674752008e-05
-4.15608164636148e-05
-2.54780765039712e-05
-2.44113871681581e-05
-5.84392037760505e-05
-1.88894730310787e-05
-5.14510797784261e-06
-3.07775971102286e-05
-1.97232379309738e-05
-2.68641212159163e-05
-2.47607864229887e-05
-1.19165123794252e-05
-4.9726435804061e-05
-3.95111676242798e-05
-2.38265765315865e-05
-2.32038788541188e-05
-1.75865308745749e-05
-4.31544445653628e-05
-3.83064887347548e-05
-2.65782619172779e-05
-4.27622467815478e-05
-2.13891302898373e-05
-5.54603403426278e-06
-1.52374204787639e-05
-4.72174292817139e-05
-1.70933502466869e-05
-2.46543800832831e-05
-9.06318134728531e-06
-2.52770413502239e-05
-5.10044802324693e-05
-3.39552308312728e-05
-1.44467892402009e-05
6.54850286842955e-06
-3.02241228006649e-05
-2.80874126373819e-05
-3.49275276847741e-05
-2.80546061135719e-05
-7.44844831555678e-06
-2.23783728334043e-05
-2.6343490001905e-05
-5.13612395310246e-05
-2.25109910195975e-05
-1.18097113191051e-05
-4.50360349320558e-05
-2.42490982462866e-05
-3.87588849531385e-05
-2.67344636531895e-05
-2.12606851815895e-05
-4.94232965610198e-05
-6.00239703348211e-05
1.42198735830233e-06
-6.87264347427405e-05
-2.39272702420721e-05
-1.93540189229641e-05
-3.82274985949216e-05
-2.32687569508942e-05
-1.75239273438509e-05
-3.8377109795042e-05
9.42775469153571e-07
-1.74793902683169e-05
-5.26525277370094e-05
-2.96525011024984e-05
-5.59585097874894e-05
1.680219609833e-06
-2.4752250941747e-05
-4.08617694319472e-05
-1.07869783133598e-05
-4.39853525601421e-05
-4.05110139421328e-05
-4.42557158769916e-05
-4.03892905441464e-05
-1.48116980199178e-05
-2.64178541635862e-05
-1.92424983543506e-05
-3.6576971165998e-05
-3.34226379704252e-05
-4.28892476395028e-05
-3.11075095245354e-06
-6.71182175862569e-05
-3.7343347454375e-05
-4.84331894059757e-05
-3.5717579405069e-05
-2.61675438182987e-05
-2.43637264415143e-05
-5.69067841682887e-05
-4.75151443281002e-05
-3.32095465714922e-05
-1.48792203150152e-05
-1.73483361602883e-05
-6.47446178270001e-05
-2.44884970344442e-05
-1.40318819000667e-05
-6.16561925680043e-05
-4.35459713824534e-05
-1.45663627873341e-05
-3.59861275212763e-05
-2.75773823413358e-05
-7.54925143174244e-06
-1.99122095262815e-05
-3.97037949622821e-05
-3.5942139750472e-05
-5.96765620043179e-05
-5.08838722496207e-05
-3.40848006222028e-05
2.06827504808185e-06
-1.58874441848724e-05
-2.72135114806769e-05
-4.59582618033821e-05
-2.23727782893432e-05
3.62555674426988e-06
-3.55233098615154e-05
-3.22810125900608e-05
-2.78981396037574e-05
-4.92360092295079e-06
-4.7778480260883e-05
-1.21836881191855e-05
-2.74441301199637e-05
-2.72825765711221e-05
-1.37082547825631e-05
-7.65458228704824e-06
-2.50587418157757e-05
-2.5660296585627e-06
-3.81712781165397e-05
-9.88725278725739e-06
9.55099565174516e-06
-2.37687197627394e-05
-3.39282047108236e-05
-1.7198898842537e-05
-2.608128388076e-06
-2.14444391295411e-05
-1.90805736769811e-05
-2.93519362285318e-06
-3.60157034151767e-05
-3.10730488026136e-05
-4.57769776128169e-05
-2.43046847874727e-05
-3.80237793055455e-05
-1.92263191246747e-05
-8.87580633284497e-06
-1.92189747996428e-05
-3.78093149252059e-05
-1.94917344243963e-05
-5.78965852146794e-05
-7.56325551122536e-07
-2.6310294443235e-05
-1.06773354856986e-05
-2.75185764041979e-05
-1.12161305864022e-05
-2.55022915405343e-05
-2.76827317932167e-05
-2.26313796082846e-05
-4.42581544074014e-05
-3.40125666795161e-05
-2.9975031420536e-05
-5.08612256341244e-05
-4.45121924706809e-05
-3.250789666253e-05
-2.10991390818358e-05
-2.23877023558399e-05
-1.94821181128975e-05
-4.48900813008783e-05
-4.20942178931158e-05
8.60724694532544e-06
-2.81234795588449e-05
-2.40237119035051e-05
-1.87492429802032e-05
-4.67464577629287e-05
-4.62014520540464e-05
-6.03726717782235e-05
-7.85460772231829e-06
-3.49473688783409e-05
-1.5988537940037e-05
-1.96256314313883e-05
-3.22750324020333e-05
-2.8984501836714e-05
-4.21139887247157e-05
-1.21931497225089e-05
-4.14468601867416e-05
-4.47846582252788e-05
-1.28349135717044e-05
-5.42008485893291e-05
-4.44919544375447e-05
-2.03073465783615e-05
-3.43403400332175e-05
-3.11444581120984e-05
-2.59045567534126e-05
-1.07774432974908e-05
-3.93588359095116e-05
-2.17616070698885e-05
-3.0429979908738e-05
-4.70460001731004e-05
-4.84020232202481e-05
-1.39003022060453e-05
-3.22689672681977e-05
-2.45538905146496e-05
-2.91445639500291e-05
-2.84864004200375e-05
-9.63314007118137e-06
-4.38643145914757e-05
-4.73433694033265e-05
-3.15968603832386e-05
-3.27486165375029e-05
-4.46308140276257e-05
-2.18981939161587e-05
-3.10107951173313e-05
-4.39538851943111e-05
-2.44039563764649e-05
1.97697308739556e-06
-1.34234906851702e-05
-2.29624912507597e-05
-9.75831782498723e-06
-3.67539321797547e-05
-2.51068117507953e-05
-1.82741308942502e-05
-5.5992645932956e-06
-3.5878667697752e-05
-4.28893563125242e-05
-2.9996394781264e-05
-1.47128070377122e-05
-1.33460667858833e-05
-3.94927175677068e-05
1.61022826959056e-05
-3.0529849840816e-06
-3.85223551026201e-05
-1.10315466069322e-05
-1.49323148119012e-05
-2.82540566819203e-05
-1.88551010418855e-05
-2.61329200807709e-05
-2.91378588365831e-05
-2.80646065625331e-05
-4.38630534787998e-05
-1.3882545858617e-05
-1.98137546986633e-06
-1.78977913952527e-05
-3.86114376497444e-05
-2.16097524896106e-05
-4.82516568738884e-06
-3.31585890894868e-05
-2.66050095404329e-05
-3.25118673115454e-05
-2.79157827501107e-05
-1.95503438427222e-05
-3.58770928322527e-05
1.49776850922766e-05
-4.99551680091996e-05
-1.02974172625516e-05
-4.41130230203912e-05
-4.10702343901288e-05
-4.03507274751986e-05
-3.67731808645654e-05
-3.309106454505e-05
-3.60213150379673e-05
-1.90722701238619e-05
-6.03223256326722e-05
-4.09036439909355e-05
-3.53351259872523e-05
-3.97827977754813e-05
-2.99310494690414e-05
-2.65747766747711e-05
-5.17403726632627e-05
-3.55630541108301e-05
-3.19945848705872e-05
-2.88506491147337e-05
-3.05439188957202e-05
-2.27815522414791e-05
-2.21366030187582e-05
-1.30521445733387e-05
-7.20337682110285e-06
-8.49895839626548e-06
-6.97816496530212e-06
-3.33347623778079e-05
-4.23622854765489e-05
-2.96598680704298e-05
-3.4205384024434e-05
-1.31739504911651e-05
-2.57331427290313e-05
-4.68389943419341e-05
7.33373193600189e-06
-2.12288292767069e-05
-2.03304779389252e-05
-2.01248452092232e-05
8.55058428169846e-06
-4.33382461427206e-05
1.9140816828587e-05
-3.96559952159917e-05
-3.38882230312482e-05
-1.32401694506994e-05
-5.6657329811194e-05
-4.31007115648639e-05
-3.83808017761219e-05
-1.89971879928896e-06
-4.27621064090622e-05
-3.10071832939597e-05
-3.31135577207223e-05
-3.44758543935347e-05
-3.98540585723679e-05
-4.72333518583135e-05
-3.21383360992676e-05
-5.19485100221643e-05
9.43426454042664e-06
-8.17392772905366e-06
-3.50251723771994e-05
-1.27445523578415e-05
-4.40102294443187e-05
-6.13097804403277e-05
-3.54921137945975e-05
-1.95707772870265e-05
-3.74571416950532e-05
-3.3699832481964e-05
-1.03927886573934e-05
-3.88180557695157e-05
-3.12080321468229e-05
-1.44240963007713e-05
-1.48085698762036e-05
-2.76440900322561e-05
-2.90514323980858e-05
-3.38180058285087e-05
-1.95621458069325e-05
-4.9953664269546e-06
-5.05698262163014e-05
-6.48266384622792e-05
-1.45881049599265e-05
-1.7036926050004e-05
-5.4755920581442e-05
-3.38252756077336e-05
-2.79706957022638e-05
-4.28162888263779e-05
-4.06474515159514e-05
-4.28267424792603e-05
-6.4248127160687e-06
-3.69423481139302e-05
-6.17024971209523e-05
-3.43092728241966e-05
-3.35580888252095e-05
-1.40464542195782e-05
-3.67528612867634e-05
-3.72443730097716e-05
-3.69414160520206e-05
-6.08696694303097e-05
-4.38889327785177e-05
-2.61848549798266e-05
-5.59731124317522e-05
5.4030786180336e-06
-6.4077501331464e-05
-2.53168621273001e-05
-2.10646338425424e-05
-3.58073742184574e-05
-2.48146735054603e-05
-3.15699322849484e-05
-2.70667591147563e-05
8.73591318523688e-06
-3.30770142078898e-05
8.75926240199392e-06
-2.05568271770466e-05
-3.42136331494129e-05
8.02389306203493e-06
-4.20091155526666e-05
-2.62289723255546e-05
-2.05137399610392e-05
-3.37327907172767e-05
-6.60183746296818e-05
-1.79363226805724e-05
-1.44750362737853e-05
-3.32062258658619e-05
-6.42064472184595e-07
-1.30399669351218e-05
-3.09943573969473e-05
-3.35062392622089e-05
-6.23109303309711e-05
-7.00518414658339e-06
-5.17819431496765e-06
-3.87646782884097e-05
-4.53724177779601e-05
-2.25254128290994e-05
-4.74828049225438e-05
-8.25157923259402e-06
-1.23271818127518e-05
-1.46985347737376e-06
-3.66970350334708e-05
-7.57299425973296e-06
-2.64304625450302e-05
-2.22990542567219e-05
-4.77784731994628e-05
-2.75312305076432e-05
-1.35227931386005e-05
-3.80290414203976e-05
-3.8950904055814e-05
-3.0386764772204e-05
-1.19090549061413e-05
-2.087996350294e-05
-4.47070875439225e-05
-2.57817508644455e-05
-6.66424070869224e-06
-3.94929923604004e-05
-1.33648953355065e-05
-2.63587694775547e-05
-4.87365101125253e-05
-4.85900660795488e-05
-3.30119122629482e-05
-2.21238500798794e-05
-1.54401788303465e-05
-6.06879390511182e-05
-4.67352166046863e-05
-2.52826563856656e-05
-3.66640904356418e-05
5.69470795830104e-06
-5.67720197065467e-05
-2.85989446388848e-05
-1.94122659870798e-05
-2.11733849620234e-05
-2.8992180382586e-05
-2.02713070754751e-06
-3.19106138264323e-05
-2.49544787745819e-05
-4.1367305897043e-05
-4.14554525928689e-05
-4.8215548767088e-05
-4.29138970195552e-05
-1.60951388178285e-05
-3.74337545302451e-05
-2.06333096079626e-05
1.00381411510531e-05
-3.15097218563046e-05
-1.41306380965507e-05
-5.33905646403355e-05
-3.5218323841847e-05
-4.47379934511397e-05
-3.43128226124314e-05
-4.46954871853936e-05
-3.86232441480577e-05
-1.70016909382298e-05
-5.59079101765449e-05
-3.93004750515874e-06
-5.40507319664758e-05
-2.97748921635638e-05
-2.60823074674921e-05
-4.29166426843145e-05
-3.9127270191819e-05
-1.74952226870473e-05
-2.78638509942236e-05
-3.47994479332963e-05
-2.2108294527926e-05
-6.89526074339373e-06
-1.69369982658356e-05
-5.22130657655024e-06
-1.87255572026604e-05
-3.08921310611233e-05
-3.55496204732893e-05
2.3409178639346e-06
-2.00119940764729e-06
-2.32093895829391e-05
-2.43492783709143e-05
-2.9923016049615e-05
-3.34633188749822e-05
-3.31161578244526e-05
-3.33088928495232e-05
-1.42702836164598e-05
-2.92907582353595e-05
-3.22312034129751e-05
-2.04625440840552e-05
-4.88686570992042e-05
-2.60264446735786e-05
-3.85996052579111e-05
-3.39282704574747e-05
-4.44063754044496e-05
-5.16387693113726e-05
-3.11962774012905e-05
-3.94904131215101e-05
-2.69182057869983e-05
-4.96737746801526e-05
-2.52975575771171e-05
-5.7802343581083e-06
-5.06755451183602e-05
-2.34174170112088e-05
-4.64180765217863e-05
-1.80370222955081e-06
-4.49249005599124e-05
7.79601906622395e-06
-4.38969431606294e-05
-4.19041595531915e-05
-2.57868882600596e-05
-3.7766130160066e-05
-4.59248267098657e-05
-1.33024156442208e-05
-2.57827347436739e-05
-3.40440056031917e-05
1.03913668640015e-05
-2.09635465350215e-05
-5.78595236431588e-05
1.12848253390568e-06
1.15521069418619e-07
-2.78226230255215e-05
-4.72866916065022e-05
-3.7664020326179e-05
-2.24569679446126e-05
-2.58996078107189e-06
-3.88947978030678e-05
-6.46370421113289e-05
-2.19073996943744e-05
-1.99835059917316e-05
-3.0007970345211e-05
-5.68526523153468e-06
-2.09694893687707e-05
-4.82402070143314e-06
-6.56896844653126e-06
-1.66540060264704e-05
-1.98622237925864e-05
-1.40248720052062e-05
-3.00950693510074e-05
-3.46982115782427e-05
-2.60358299361769e-05
-2.99124759081684e-05
-1.92065876133247e-05
2.53506844702395e-06
-4.42916264719097e-05
1.96003390868825e-05
7.61083880047083e-06
-5.12661919948567e-05
-2.09703855004942e-05
-1.89540583782698e-05
-3.90232639660342e-05
-2.70297297930971e-05
-3.01516507200213e-05
-1.84402329217028e-05
-2.08456550189093e-05
-2.92092408352266e-06
-3.95488167424301e-05
-5.16253389150128e-05
-1.07159030242576e-05
-1.69292668651833e-05
-3.60887743640774e-05
-1.11124763934236e-07
-2.94780667448485e-05
-1.54494175640732e-05
-2.12044620988128e-05
-3.41558023066702e-05
-1.47200750547895e-05
1.6755262810144e-05
-3.24060990531408e-05
-2.91867252287153e-05
-4.3131185266433e-05
-3.77147278900836e-05
-9.60916451137317e-07
-2.69745182024022e-05
-4.36699593665408e-05
-4.20568372475397e-05
-4.52885657691019e-05
-2.55740049294269e-05
-1.93403074446957e-05
-2.33038373230208e-05
-3.75480021094444e-05
-2.60116338234114e-05
-3.60444049567777e-05
-2.27093079397101e-05
-5.01746569868201e-05
-1.01040622824691e-05
-3.39057882387486e-05
-4.53523208540961e-05
-3.6914510770445e-07
-5.49276661863479e-05
1.43395997006226e-05
-2.34909904881474e-05
-2.73201942921524e-05
-1.08095156508005e-05
-3.74544873363848e-05
-2.89488939167478e-05
-4.01395775189179e-06
-2.80097131254756e-05
-9.42400738268094e-06
-2.75669366869247e-05
-4.12760478464013e-05
-3.19697084386952e-05
-1.80786042821197e-05
-3.97324661992404e-05
-5.92770637763295e-05
-3.40100619073088e-05
-3.36103419384439e-05
-2.97799150384418e-05
-4.78943124937225e-05
-5.69128955725387e-06
-1.60411836992989e-06
6.39245432216629e-07
-2.14697827132024e-05
-4.21335792203215e-05
-1.59890544385133e-05
-1.70219240591808e-05
-2.61657543285704e-05
6.76741367361254e-07
-3.42164205139826e-05
-2.89082557115274e-05
-2.61965390613852e-05
-2.18333277696303e-05
-1.4643324409726e-05
-1.92321128881895e-05
-5.5062223940009e-05
-6.50777525767693e-05
-5.91015679538173e-05
-3.5521018828605e-05
-4.56830438053836e-05
-3.42921779977772e-05
-1.59017193785858e-05
-1.41604190979486e-05
-3.45112835103634e-05
-2.10171704539332e-05
-4.66513846389794e-05
-2.2954162668298e-05
-2.50537871887076e-05
-4.3255466135381e-05
-2.13726039364427e-05
-3.14968984039478e-05
-3.52208640508891e-05
-6.39569514783249e-05
-4.48739520111919e-05
-4.97194083503567e-05
-3.2232474007625e-05
-3.79807783764125e-05
-9.03136040620904e-06
-5.02368362216856e-05
-4.77545919213911e-05
-3.16849327560385e-05
-2.01133567775809e-05
-1.80132026431248e-05
-1.59679941569761e-05
-3.59548307343721e-05
-2.10419158901109e-05
-3.52003775433083e-05
-4.26131188081292e-05
3.346421524562e-07
-5.43882917937903e-05
-1.54209104630431e-05
-3.84658834523989e-05
-3.47443334489634e-05
-4.24745180055058e-05
5.05376173799761e-07
-4.85420255340984e-05
-3.9454736092408e-05
-2.5623053718369e-05
-2.59871986765134e-05
-2.80861023129938e-05
-2.53572717826855e-05
-4.94395748623007e-05
-1.03589261321232e-05
-3.42615173814587e-05
-2.21400812712659e-05
-3.06326771479048e-05
-1.77826356521835e-05
-2.64102279710253e-05
-3.8384082689545e-05
-4.0922696041824e-05
3.60611540134986e-06
-3.05892047585202e-05
-4.72401157512555e-05
-3.69465330069069e-05
-2.4647321440819e-05
-3.42178224175776e-05
-2.90573910531648e-05
-2.31838303692128e-06
-1.54012733922627e-05
-5.10481433261572e-06
-5.05662005928422e-05
-3.22509551108785e-05
-1.36077815613032e-05
-4.2911752992124e-05
1.96987925339494e-05
-2.16835174142237e-05
-4.47079698841856e-06
-2.69690299071608e-05
-1.4238530825963e-05
-4.13527733493775e-05
-3.87437605467016e-05
-1.55563118725402e-05
1.90195312414297e-05
-3.94640503563052e-05
-7.03754038308734e-06
-3.85364104921341e-05
-4.66284558510719e-06
-9.03276994707016e-06
-3.25273957279863e-05
-3.4726735569584e-06
-4.25321308692801e-05
-3.23609706097752e-05
4.88103592027462e-07
-3.14403323902398e-05
-1.81937304564426e-06
-5.74034469684478e-05
-2.52869408015565e-05
-3.82804308600619e-05
-4.98853100703969e-05
2.15173059987638e-06
-2.50045504357681e-05
-5.78673518290562e-05
-1.84272658035906e-05
-7.75300553620481e-06
-1.22430413494128e-05
-6.04493108415158e-05
-2.71011304079978e-05
-3.60405336672054e-05
-4.53562415530343e-05
-3.27208227225308e-05
-3.35686866863044e-05
-2.2057738813085e-05
-5.46088422115829e-05
-2.54473806212902e-05
-3.62902420638123e-05
-1.74110953326997e-05
-2.00347432082841e-05
-2.08537064965788e-05
-4.1175247719469e-05
-3.97155125690859e-05
-2.88919907607814e-05
-3.17227843517999e-05
-2.98267830482504e-05
-3.56490919131852e-05
-4.08853796375754e-05
-1.41962375295151e-05
-6.79492003897857e-05
-5.98036012286295e-05
-2.1512894775138e-05
-3.95736884759569e-05
-8.98137306040002e-07
-4.17202384260455e-05
-6.77415601846967e-06
-1.455091710765e-05
-1.37176732640651e-05
-1.93507476789935e-05
-3.51686077053791e-05
-5.51253818825098e-05
-2.91151465498343e-05
-1.49963906234729e-05
-7.90160682617222e-06
-5.83101831281217e-05
-5.407607289356e-05
-2.14004599813221e-05
-3.66590441507428e-05
-2.68231173254643e-05
-2.85136934597565e-05
-3.57579571210687e-05
-1.2910286028037e-05
-5.97568871244764e-06
-5.05765125702812e-05
-3.89777548480635e-05
-8.26575296888865e-08
-1.4504188385479e-05
-3.73181562594053e-05
-4.90627493111921e-05
-2.05010065647897e-05
-5.21630220875107e-05
-3.94518094623679e-06
-4.67924081139738e-05
-2.33499123892722e-05
-1.82234158449155e-05
-5.02429755260831e-06
-1.79392786527752e-05
-2.09252895585465e-05
4.61063376110418e-06
-5.67355678468028e-05
-2.04505154469488e-05
-2.12595822995852e-05
-2.76032592884539e-05
-4.87202113653584e-05
-5.64702014348086e-05
-6.69066395089164e-05
-1.343517668224e-05
4.85537378920088e-06
-1.63722357824047e-05
-3.62595787014012e-06
-2.95863862773438e-05
-3.59160825335283e-05
-3.82061707670367e-05
-4.61907518532452e-05
-3.44474145847509e-05
-2.45214939177084e-05
-3.83788534567015e-05
-3.17519521185123e-05
-3.46799287937004e-05
-2.95294716029197e-05
-2.69684210152515e-05
-1.20139916227585e-05
6.01963458717335e-06
-1.87395587220418e-05
-3.04404027060413e-05
-2.19121516049664e-05
-3.7874119934422e-05
2.56770785735679e-05
-4.08785611620346e-05
-2.37529200474923e-05
-5.31873566794421e-05
-4.8065891232718e-06
-2.67767621537365e-05
-2.07854194725832e-05
-1.44821584654971e-05
-1.84570341844786e-05
-4.03959492011949e-05
-1.68793304293956e-05
-4.42228207086534e-05
5.48702020820743e-07
-2.71158026902535e-05
-2.02760043641392e-05
-4.08531562338926e-05
-2.4110145503174e-06
4.18624051762827e-06
-4.12897815059741e-05
-1.35972514017389e-05
-3.94488139012626e-05
-2.98614827549301e-05
-3.66398674249894e-05
-1.25504616194922e-05
-4.16365097118167e-05
-4.0897538726616e-05
-1.05698895081148e-05
-2.60979634253125e-05
-4.75309330486288e-05
-1.61726854788313e-05
-9.03125088046987e-06
-3.67657897308623e-05
-2.25451429964665e-05
-4.90488269646193e-05
-1.57109149083657e-07
-1.03525646168995e-05
-8.63602302204163e-06
-3.74026835069313e-05
-4.39369529302787e-05
-3.97575739005553e-05
-3.6686381183454e-05
-9.06582622658812e-06
-1.38341699647927e-05
-3.05170902009314e-05
-2.56330806584106e-05
-2.33209742187871e-07
-1.32795598322212e-05
-5.03179408878597e-05
-4.15907794580537e-05
-2.79558804844108e-05
-1.57117839417801e-05
-2.99010239026445e-05
-2.58609937992109e-05
-2.72136859274773e-05
-1.51001908361926e-05
-4.22020337224827e-06
7.98172149698895e-06
-3.21850214016614e-05
-5.72028875497209e-05
-2.80851490676826e-05
-4.15728455212557e-05
-3.26679061494131e-05
-2.45569049737896e-06
-3.47794254682089e-05
-4.12485864208132e-05
-4.02016166343625e-05
-4.13714536529191e-05
-2.29308458613282e-05
-3.39552711372082e-05
-3.6751053813741e-05
-2.96439328894093e-05
-2.96464581189717e-05
-3.7652421029643e-05
-3.74757796124251e-05
-3.40156840958633e-05
-4.0297173441029e-05
3.53712951978786e-06
-2.97706785919671e-05
-2.54364878604856e-05
-2.40416310388835e-06
-1.97736247303079e-05
-2.61931299008978e-05
-2.44058862069897e-05
-2.47730343670137e-05
-1.47131873174647e-06
-2.15440371745317e-05
-3.26544999515644e-07
-4.42437729808665e-06
-5.24525067112809e-05
-3.96101410762197e-05
-4.27718151791824e-05
-2.71719680874615e-05
2.18225166109321e-06
2.57046155700634e-05
-3.10921645844965e-05
-1.8805312806353e-05
-5.70077094489291e-05
-2.77532845316373e-05
-2.84751758959863e-05
-3.53253378550593e-05
-2.71742406391914e-05
-5.86450400318713e-05
-4.91976641974059e-05
-4.60835571534137e-05
-2.28094890487822e-05
-2.05537169123488e-05
-4.00641608648999e-05
-3.24349832693856e-05
-4.65749888542287e-05
-6.72698352391371e-06
-1.97615843836502e-05
-2.20428216448446e-05
-3.22703132048901e-05
-1.21181840059537e-05
-4.2377142331583e-05
-4.64447625004451e-05
-1.13100666100304e-05
-1.30371181106164e-05
-2.81747170180787e-05
-4.12758159223797e-05
-5.15837979795405e-05
-2.86733362578085e-05
-2.69631444695123e-05
-3.3784438399149e-05
-2.40972508531394e-05
-2.71212971802351e-05
-4.61878995444632e-05
-1.33197464937019e-05
-2.9986358369252e-05
-2.30187368140513e-05
-2.9872688657359e-05
-8.20337907541681e-06
-4.75671926034579e-05
-3.19263524626345e-05
-2.95523705740434e-05
-3.84062409612052e-05
-7.73360343479262e-06
-2.64373279189352e-06
-2.38757577809734e-05
-2.6365993866968e-05
-1.82771836171348e-05
-2.68687432877412e-05
-4.20023779345588e-06
-5.92893247195206e-06
-4.61523974745409e-05
-2.12427764131324e-05
-3.12086363829595e-05
-3.13330056608641e-05
-5.17985735390739e-05
-1.34673528762314e-05
-2.84033419483004e-05
-1.89392385207649e-05
-1.78365078874033e-05
-3.65787503540869e-05
-1.27010712100139e-05
-5.63114954022809e-05
-9.90752966033226e-06
-1.35847004039997e-05
-3.48353641416584e-05
-4.34811127573724e-05
-4.63943350867817e-05
-5.20142957022346e-05
-3.94523227979144e-05
-3.02198256613831e-05
-3.20475049775168e-05
-2.28882264927164e-05
-2.13125485739416e-05
-5.50092131799648e-05
-4.03018539649541e-05
-2.21624651402823e-05
-4.39256643028373e-05
-3.26540399453693e-05
-1.38446656293133e-05
-4.49227783422212e-05
-1.58158023433859e-05
-3.27678745168606e-05
-2.23264582194261e-05
-2.68953651494302e-05
-2.3019475368026e-05
-1.17121402420946e-05
-5.41185794100886e-05
-4.21126854036487e-05
-4.69686614537728e-05
-2.14999859618613e-05
-4.58223155895011e-05
-4.30235149220941e-05
1.94037844537333e-06
-2.86277001469444e-05
-2.15477436031029e-05
-6.87842968666019e-06
-1.72324222071284e-05
-2.53342676470329e-05
-7.98756611605127e-06
-2.2800761989324e-05
-3.5948688328679e-05
-1.37828897704777e-05
-4.69117597945703e-07
-2.32066345029028e-05
-3.03431408742354e-05
-1.13241271786837e-05
-4.02026696029179e-05
-3.6084031875026e-05
-3.54998179314001e-05
-3.08326873731009e-05
-5.01238606113875e-05
-1.88672744312777e-05
-4.57413910026492e-05
-4.86883253312462e-05
-5.43669224895092e-06
-3.53895540295332e-05
-2.21300356259514e-05
-2.65202375874106e-05
4.27677507514525e-07
-2.19121335894215e-05
-1.65892970480555e-07
-1.02646303741911e-05
-3.77844034676343e-05
-4.68054482207106e-06
-5.38193348761262e-05
-4.57941978638064e-05
-2.95837957130028e-05
-2.49614084288414e-05
-2.5166085651084e-05
-2.95241398510914e-05
-4.69912290471719e-05
-4.37368947956447e-05
-4.76338713305715e-05
-4.93882434973615e-05
-3.51270747932249e-05
-3.56775085396178e-05
-2.05223512662115e-05
-9.7794705508376e-06
-2.87443006008029e-05
-4.42603790063335e-05
-3.56064037202066e-05
-3.15775586536233e-05
9.39671073551564e-06
-1.53961865062141e-05
-2.52461992036999e-05
-4.31694166338815e-05
-3.29893332176833e-05
-4.94403401253442e-05
-3.09455327872172e-05
-2.63696132096185e-05
-4.42740461280746e-05
-1.50447578398872e-05
-2.44187481359277e-05
-1.40268023103501e-05
-5.17273739060446e-05
-3.19688727745369e-05
-5.67687685796846e-05
-4.21148308634424e-05
-5.75487062395936e-05
9.698578322188e-06
-4.84150210279422e-05
-5.42046548402079e-05
-4.15209169284968e-05
-2.22421819168324e-05
-4.892757556674e-05
-1.93808893346432e-05
-5.37988744048737e-05
-2.47221087996913e-05
1.87308719766179e-05
-2.93034650281663e-05
-1.26553491148166e-05
-1.38949308163017e-05
-3.62071438640156e-05
-2.5840698754057e-05
-3.82852619802684e-05
-4.73978478176062e-05
-4.14362653032287e-05
-2.85151709161496e-05
-2.62182897173168e-05
-5.18182910642951e-05
-3.62011369378569e-05
-5.5155174264891e-05
-4.38819366891846e-05
-4.43323065460349e-05
-3.15505070065582e-05
-2.07713830949311e-05
-3.43174393394139e-05
-2.52520163327657e-05
-2.01441702666133e-05
-5.08712345800428e-05
-3.5162361497761e-05
-5.58735845812615e-06
-2.75412437944317e-05
-6.20237618527017e-05
-7.48243891938908e-06
-6.0618452038206e-06
-4.63406874417133e-05
-4.52159723758483e-05
-2.63824726229764e-05
-4.81427157959601e-05
-3.94631422885422e-05
-4.30524297564124e-05
-3.06857254579859e-05
-3.39874146609146e-05
1.14200685951709e-05
-1.82145831885594e-05
-4.19331008974439e-05
-3.61139632657101e-05
-4.06502570405286e-05
-1.67006405232302e-05
-5.18878676041538e-06
-1.14267805996061e-05
-2.17884664234542e-05
-1.97104644342406e-05
-3.88466811965817e-05
-3.25884505915142e-05
-2.64115580986202e-05
-7.3953854926251e-05
-3.98804613585934e-05
-5.28654824421305e-05
-4.33836036421176e-05
-2.98619078968341e-05
-1.4153353734761e-05
-1.73706015547982e-05
-4.95545879162591e-05
-2.39711541994128e-05
-2.9726320086995e-05
-6.07041283922143e-05
-8.49355017215185e-06
-3.09103588920815e-05
-3.0073551063058e-05
-2.75914829699046e-05
-3.41189205298697e-05
-5.23825755331554e-05
-2.00288506502134e-05
-3.52853398269912e-05
-1.58329590046878e-05
-2.29564138002117e-05
-3.71205147411753e-05
-1.81081742850467e-05
-3.89853237912962e-05
-2.86244587474217e-05
-3.94884020959935e-05
-3.43625263081835e-05
3.66246570321621e-06
-2.73326216462882e-05
-3.64246276913272e-05
-6.09491363391424e-05
-4.44509676277573e-05
-4.93832716045675e-06
-1.92115200104496e-05
-3.24206116658972e-05
-5.3165312341392e-05
-3.48956433494799e-05
-2.10936347357101e-05
-3.17567383990925e-05
-2.7686404300173e-05
-3.90522863299431e-05
-2.64991714671637e-05
-1.15234236669768e-05
-1.18957862737712e-05
-8.13737423322871e-06
-1.37917646754914e-05
-3.04362126880556e-05
-1.72356464990182e-05
-2.02161472423648e-05
1.92257982371573e-06
-1.11832604667089e-05
-2.38790554136187e-05
-1.93988592478713e-05
-2.632389481484e-05
-5.76928723580169e-05
-3.25717936957933e-05
-2.32000373495106e-05
-2.00022910724385e-05
-3.30831155612459e-05
-2.71441141167006e-05
1.03082335592848e-05
-8.76633196848368e-06
-6.60959294330601e-06
-7.17790532617967e-06
-9.59982731101688e-06
-3.93041496377383e-05
-4.66862913524043e-05
3.49430369408149e-06
-1.72927468042004e-05
-2.04630248378539e-05
-4.84005848081623e-05
-3.1397811346048e-05
-4.62855958837136e-05
-1.8574878159968e-05
-5.60642736179366e-06
-3.99496521245883e-05
-1.55677651159519e-05
-2.78096645678865e-05
-3.09001743856048e-05
-3.48003962139193e-05
-2.16670128568099e-05
-7.19258496380034e-06
-5.59361583726532e-05
-5.13721791972536e-05
-2.49103320827171e-05
-2.41269081360995e-05
-5.05572485492083e-05
-2.71608978551685e-05
-4.46810491745434e-05
-7.84862724396051e-06
-6.16498816809525e-05
-3.40200838561337e-05
-3.37941876413442e-05
-3.16959509291658e-05
-4.67635279158488e-05
-1.30573997618455e-05
-4.92989537124355e-05
-5.2287512981463e-05
-4.20447895915144e-05
-4.40719928856462e-05
-3.88077350468751e-05
-4.90680559797915e-05
-3.71750126026614e-05
-3.63443769172933e-05
-6.26338219100623e-05
-2.25215810383965e-05
-5.68887072663767e-05
-4.82867613735673e-05
-1.33058189303093e-05
-5.65357052969576e-05
-5.00643336876767e-05
-1.31933875941591e-05
-5.22817099841575e-05
-5.36707365834625e-05
-3.99799240013171e-05
-4.34176726035175e-05
-4.51633105897524e-05
-1.12015721871209e-05
-2.23210689775443e-05
-4.30584312160101e-05
-1.73538000841106e-05
-1.50389359403692e-05
-3.55309485940919e-05
-2.00434212654363e-05
-1.91920752049128e-05
-1.04959822798072e-05
-2.21439973035187e-05
-2.61780109348411e-05
-3.34846835650362e-05
-5.57177963708462e-05
-4.74276447641966e-05
-2.10860618079076e-05
-3.19471254283292e-05
-2.17381817455383e-05
-3.05095670376479e-05
-4.14078160962385e-05
-2.3259158075024e-05
-1.4898939432592e-05
-1.97433207410859e-05
-4.03174101710967e-05
-5.09815548385715e-05
-2.31451953204615e-05
-4.780152890333e-05
5.19151212782668e-06
-2.68203782141283e-05
-3.68159101788986e-05
-3.7759208910343e-05
-5.50907891063185e-05
2.79480668112404e-06
-3.84996485927401e-05
-1.2174033133336e-05
-4.07523405000202e-05
-5.59355050161872e-05
-3.13686228386674e-05
-2.32054020047902e-05
-5.04271495236077e-05
-2.51382964266456e-05
-4.80685291930697e-05
-2.62591696759441e-05
-3.29592375966894e-05
-2.28845758141857e-05
-4.85766634979773e-05
-1.6210572149553e-05
-2.31360477590495e-05
-2.88672347329581e-05
-1.05328182418509e-05
-2.76361077318925e-05
-2.40888518843585e-05
-1.23746239904e-05
-2.14171797570142e-05
-8.91185049344196e-06
-2.98694053947378e-05
-4.66745301997881e-05
-5.95256665974076e-05
-3.62638216031792e-05
-1.28698284293973e-05
-5.68249497554863e-05
-4.11761505542152e-05
-2.27408760160287e-05
-2.41356749670739e-05
-3.5685650354027e-05
-3.12249174393328e-05
-4.47183399451668e-06
-3.75306669104385e-05
-3.78466736292775e-05
-2.88311099930575e-05
-4.31544309085851e-05
-2.9015161209974e-05
-1.6337746375434e-05
-9.04511819829187e-06
-3.15116217827411e-05
-3.60834302064773e-05
-1.05587894665541e-05
-2.15843350921228e-05
-1.39045289904619e-05
-2.86190870313809e-05
-2.29747270842223e-05
-1.90216362745549e-05
1.36424662284802e-05
-3.44463708821258e-05
-4.67308162952637e-06
-1.0793935094616e-05
-2.34192254194279e-05
-4.18478269132494e-05
-1.12695352108578e-05
-3.38397769866225e-05
-2.76954742069591e-05
-1.26642428717039e-05
-4.4554131612679e-05
-3.36474819712295e-05
3.21443303828372e-05
-2.04637546039722e-05
-5.36302767110029e-05
-3.78103807617165e-05
-3.37840943291987e-05
-2.43186660978802e-05
-6.4921735148162e-05
-4.71321379724914e-06
-5.83465499926165e-05
-4.74100333920141e-05
-2.16666665928707e-05
-3.65008532591966e-05
-2.68516652136394e-05
-3.13275423519274e-06
-3.0502264274043e-05
-2.26597725638946e-05
-1.90305983452122e-05
-2.03460772816525e-05
-2.56212878670422e-05
-2.50678223295086e-05
-2.26160980590068e-05
-4.80643223048374e-05
-1.4460381473625e-05
-2.65558383820793e-05
-3.46544016111688e-05
-6.05471424810746e-06
-3.75068535463159e-05
-4.38884542624812e-05
-6.1965597201375e-05
-9.26610393314595e-07
-1.41694905091264e-05
-6.57148417860878e-05
-1.67268454932017e-05
-5.89091027195858e-05
-6.66370612786957e-05
1.2661444648385e-06
-2.13871097961123e-05
-2.29944370267835e-05
-2.38300836268986e-05
-3.79959336896383e-05
-3.36847434525919e-05
-2.65298591589561e-05
-5.82444149971009e-06
-4.90721225491858e-05
-4.67976029664497e-05
-6.41972173332742e-05
-4.55964900257247e-05
-5.40716999201882e-05
-1.18102358180523e-05
-4.30580967550033e-05
-2.09457640272622e-05
-4.12312816481575e-05
-1.19474567428377e-05
-7.00340428465706e-05
-5.38762436538089e-05
-3.22201518903178e-05
-4.2792630093458e-06
-7.37095044369354e-05
2.03073626229756e-05
-5.04070663384158e-05
-2.52266503904452e-05
-3.49819671044303e-05
-7.5740699421364e-06
-4.60835884617017e-05
-4.90394812130692e-05
6.76529219775026e-07
-2.22431642319561e-05
-3.49949749203731e-05
9.6800075779157e-06
-2.15890223425054e-05
-3.63394542866988e-05
-4.09159453090199e-05
1.68060800476365e-06
-2.67731165068393e-05
-4.81467397234194e-05
-3.67244951571623e-05
-3.36310601100895e-05
-3.49409490567907e-05
-2.05360059991851e-05
-4.68072016463369e-05
-2.89106257104688e-05
-2.12763738640393e-05
-3.12579268033148e-05
-3.32654209141777e-05
-2.67957141918854e-05
-2.90042834655521e-05
-2.59110543667088e-05
-9.49673109575519e-06
-1.31059817680771e-05
-5.40790937441407e-05
-1.06435656262579e-05
-2.3786591252365e-05
-7.46977108286341e-06
-9.47661767296307e-06
-3.06703434855509e-05
-6.88987588411504e-06
-2.90498391701408e-05
-2.25104876086645e-05
-4.52754199061314e-05
-4.77007476875604e-05
-2.32667665886771e-05
-9.66941239417577e-06
6.27377920769741e-06
-3.28034090712485e-05
-3.88874365479242e-05
4.01668703988964e-06
-5.48333264492326e-05
8.99239973296916e-06
-4.91590638804796e-05
7.78798403039661e-06
-1.58246265290629e-05
-4.26533825886465e-05
-3.30738369904893e-05
-2.54001605348856e-05
-4.1897434432829e-05
-3.17693223893886e-05
-2.96217605111947e-05
-4.17780910570277e-05
-5.97784595102373e-05
-2.43073300179677e-05
-1.01781420725996e-05
-8.87506920187344e-06
-4.35338576497209e-05
-3.20638732750439e-05
-2.46602366446316e-05
-6.77048114702871e-05
-2.2089875178372e-05
-2.55115807057768e-05
-5.24563760935622e-05
-1.41263124153495e-05
-4.13265578378642e-05
-4.77513767457938e-05
-5.88066240314428e-05
-3.02201254491486e-05
-2.64479360057103e-05
-2.09539614338903e-05
-2.35071466198317e-05
-5.51490438716359e-05
-5.41763532842003e-05
-1.19990175039725e-05
-8.11375162007569e-06
-2.65070859076677e-05
-1.27193270176665e-05
-2.26056310653752e-05
-2.97859855650182e-05
-1.85026555665897e-05
-3.27682753412553e-05
-3.81496276037347e-05
-1.03237455174887e-05
-3.17199640693965e-05
-3.52902611742062e-05
-3.12648979491056e-05
-6.10201935615687e-05
-4.70219699687225e-06
2.89400566903989e-06
-4.78637821844457e-05
-3.45295036703411e-05
-2.7575026309507e-05
-3.65732030132583e-05
-1.69972434407809e-05
-6.08242489337486e-05
-4.9261687417381e-05
-4.65440835689807e-05
-2.40938041118336e-05
-1.83819867017592e-05
-3.13991265975586e-05
-3.82043410195729e-05
-5.27739519996284e-05
-3.10349331895302e-08
-6.89333586935332e-06
-3.1397859610835e-05
-2.17580671765099e-05
-8.37805643013963e-06
-3.93915732412377e-05
-1.82727920338766e-05
-4.10008640846867e-05
4.42012387302264e-06
-5.28902195366284e-05
-4.0353215800277e-05
-4.17006970183181e-06
-2.35370927480244e-05
1.64543491220984e-06
-5.68438850627565e-05
-6.74488730191527e-05
-3.30143813644467e-05
-1.68409530717219e-05
-1.92744109802501e-05
-4.31084211755837e-05
-2.53545435166062e-05
-7.51748346309988e-05
-3.49847227451496e-05
-4.01388525933508e-05
-3.76608885833263e-05
-5.32773389389872e-05
-2.35896407461461e-05
-1.43901377812834e-05
1.69989349251886e-05
-3.75099751801929e-05
9.5306713811838e-06
-2.32278869474671e-05
-2.97711230194955e-05
-4.57818631536729e-05
-2.18930707522081e-05
-2.73676326328242e-05
-2.55824241701172e-05
-4.90447674333921e-05
-2.19382904480231e-05
-6.13813673182611e-05
-3.46300603701892e-05
-1.28155452531497e-05
-5.16052835119221e-05
-7.50477620160623e-06
-5.2011023752296e-05
-3.16024374819519e-05
-3.61341322148209e-05
-2.03511936456671e-05
-3.06306875737334e-05
-1.73212762281981e-05
-4.948744868087e-05
-4.18099017252559e-05
-3.15726741023461e-06
-1.63836237963798e-05
-2.00020722322037e-05
-3.21361903204693e-05
-4.42267261557934e-05
-3.36755438164045e-05
-2.32951284305829e-05
-2.6785823695113e-05
-2.52689784345339e-05
-1.78294679588118e-05
-3.67284816094429e-05
-5.26095500842981e-05
-6.21364980767378e-05
-4.01243934664058e-05
-3.08293659414504e-05
-5.13593713383245e-05
1.09499244530651e-05
-2.77872010012946e-05
-4.03950459237528e-05
-4.69013168469801e-05
1.30823790433952e-06
-5.04940163745042e-05
-2.65759712535035e-05
-3.32094555711455e-05
-4.21861254451829e-05
-2.26185857423265e-05
-2.54697603391602e-05
-3.70558637466712e-05
-3.35026207829386e-05
-6.4281592674455e-06
-5.40826939439503e-05
-4.04499074852676e-05
-5.80535756433651e-05
-2.79996476340099e-05
-3.01051647819414e-05
1.35031986806264e-05
-4.09150085997147e-05
-3.08915412747552e-05
-2.84835731432162e-05
-2.60885404105646e-05
-2.51191238872432e-05
-2.64508885567267e-05
-3.71159252462234e-05
-2.6814705171257e-05
-2.34055968199248e-05
-8.94966121015027e-06
-5.34675596260381e-05
-3.12212833498434e-05
-4.15291405078962e-05
-3.98704583809252e-05
-2.03224624504602e-05
-2.15433826376477e-05
-8.54482728627255e-06
-1.99779404026031e-05
-4.64124255231239e-05
-4.55745622377099e-05
-2.5626684181687e-05
-3.45451399944731e-05
-2.53669993611621e-05
-5.98089594591171e-06
-8.31338776451593e-06
-2.57827257227737e-05
-5.67704616859315e-05
-5.33848292168535e-05
1.41670259791389e-05
-1.16255809891916e-05
-3.06075943729218e-05
-4.19322107001952e-05
-3.09297724729457e-05
-4.85894259524615e-05
-1.89805124102316e-05
-3.72577073960547e-05
-3.29514125192697e-05
-6.78107736899555e-05
-2.81328864008795e-05
-2.73647880908668e-05
-2.38562589227874e-05
-4.27166437147313e-05
-7.12088020026037e-06
-2.73733330589644e-05
-1.42314806956098e-05
-1.31268662024075e-05
-1.42940709080041e-05
-5.77669030276986e-05
-3.68570279427939e-05
-3.51673480749985e-05
-3.558946930312e-05
-4.35357527062287e-05
-2.93433644165395e-05
-1.7926191487824e-05
-3.13396151602288e-05
-9.18228907843026e-06
-4.06961990550957e-05
-4.74794483135197e-05
-2.59973190540295e-05
-2.77286706309703e-05
-6.21290221242482e-05
-4.09571944907868e-05
-1.02512351474339e-05
-3.17545035312588e-05
-6.17387304866496e-05
-5.26863727807637e-05
-2.04876024289414e-05
8.15698957773807e-06
-9.49395702534327e-06
-6.04799601080175e-05
-4.41214145391825e-05
-2.52085316559572e-05
-3.46209397255223e-05
-3.773909104485e-05
1.05500856276731e-05
-7.02937212542816e-05
-1.69421870219017e-05
-1.34891305151439e-05
-4.59498427866247e-05
-4.08367890078861e-05
-2.7397680160247e-05
-1.85465683700723e-05
-1.65077988872408e-05
-4.44663993612132e-05
-2.70592432759147e-05
-3.39322643154644e-05
-3.21407095922367e-05
-4.26944165633368e-05
-4.50199767383932e-05
-1.99677468983953e-05
-3.77578961831571e-05
1.39850353173518e-05
-5.56484800027471e-05
-2.60351893116e-05
-2.94786635509501e-05
-4.13141810635521e-05
-3.41225689242037e-05
2.66250649540102e-06
-2.5691910155151e-05
-2.44825543898073e-05
-1.45897733364596e-05
-9.2040085790826e-06
-3.87172916874751e-05
-3.23250341973191e-05
8.46587603218621e-07
-4.97241279151174e-05
8.8650740624096e-07
-2.20020493529579e-05
-4.25152490627092e-05
-3.15325786585313e-05
-3.30782127885934e-05
-1.62863340095729e-05
-5.96960272821714e-05
-1.53303167732864e-05
-4.41887043376917e-05
-4.54061505771233e-05
2.47919980515277e-06
-2.93981037882931e-05
-1.93941093165818e-05
-2.82420371817389e-05
-9.13418302757426e-06
1.44283233388496e-05
-2.92928637731848e-05
-5.81319057917641e-05
-1.15457491631717e-05
-3.80454077310087e-05
-2.20516884432861e-05
-3.78835681489404e-05
-4.39540387654917e-05
-2.71022460677419e-05
-3.63578045374831e-05
-2.98935246844084e-05
-2.47262842454973e-05
-1.47315157256372e-05
-2.43436858516702e-05
-5.129060529695e-06
-2.46206327597743e-05
-3.06456154425562e-06
-3.10419387521376e-05
-2.12272312728819e-05
-3.45118741452175e-05
-4.07651673840083e-05
-1.76179979035799e-05
-2.68964128183984e-05
-3.25935870635172e-05
-3.11906148563522e-05
-2.36090193455069e-05
-3.39116420939856e-05
-1.02997787065897e-05
-3.0642022593345e-05
-4.66305136987106e-05
-1.0645588006897e-05
-4.70093113392006e-06
-6.2910907172878e-05
-4.5124655195086e-05
-2.83070746120321e-05
-2.09849023605347e-05
-3.33318947132099e-05
-4.55266992745685e-05
-2.82567956011623e-05
4.08697502444142e-06
-4.16909243603656e-05
-2.25355678624242e-05
-1.52364245433758e-05
-4.26509169536948e-05
-2.20088206814603e-05
-2.20056769466386e-05
-1.91579416262488e-05
-2.57208372339698e-05
-3.20794207430027e-05
-4.09413284168956e-05
-1.88086637420368e-05
-4.38554080001635e-05
-1.7942881765246e-05
-1.62205218143284e-05
-3.33467944179574e-05
-6.33255030805571e-05
-1.95076820676385e-05
-5.3462769193445e-05
-2.51161889745086e-05
-9.76523655329411e-06
8.13696376290827e-06
-3.22705421899559e-05
-1.73893846382196e-05
-4.67166525309933e-05
-1.78714044974684e-05
-4.37745321715571e-05
-3.86702844084417e-05
-3.40589540202135e-05
-3.66932843443351e-05
-3.33227372380537e-05
-3.77682923777865e-05
-2.12654668436996e-05
-3.18315654283514e-05
-1.73868683607821e-05
-2.82217798714012e-05
-1.852005731092e-05
-2.63872449473138e-05
-1.46631940498376e-05
8.51467684011146e-06
-2.5576659009885e-05
-4.8600533553736e-05
-6.07041382128372e-05
-3.96246850876589e-05
-3.63363029222107e-05
-1.40062192730246e-05
-4.6728492961649e-05
-2.51419422612272e-05
-2.73298094009883e-05
-3.60754611457504e-05
-3.61140648562001e-05
-9.65497483981302e-06
-2.06601870859727e-05
-5.72785045790643e-05
-2.36108703848304e-05
-3.70455163284865e-05
-1.87207910360761e-05
-2.46818203315111e-05
-1.50420463082766e-05
-7.00496814033238e-05
-4.04807230615754e-05
-3.37938605043881e-05
-1.98789377974803e-05
-4.33112109680318e-05
-4.9823750267305e-05
-3.18982572606587e-05
-4.69107107352216e-06
-2.49740761255647e-05
-4.27856667009786e-06
-1.09590579299664e-05
-1.89099015840018e-05
-1.93880260468679e-05
-7.31148255375698e-06
-2.15981414735925e-05
-6.44658859842063e-06
-1.17858468257703e-05
-1.22000519647396e-05
6.27308887716949e-06
-1.99861500149622e-05
-5.05839837753227e-05
-1.21572927791512e-05
-3.67901751445262e-05
-3.76718812256294e-05
-2.433475303167e-05
-3.03775762297328e-05
-2.24596619307176e-05
-3.71076876967919e-05
-2.84858980767647e-05
1.86155296084062e-05
-2.53758016199362e-05
-4.28168227658513e-05
-2.22547233272533e-05
-3.66073033172245e-05
-1.63045107548906e-05
-3.60883083117331e-05
-3.23695097635737e-05
-4.11952701245971e-05
-1.06086885775121e-05
-4.70816082665129e-05
-2.23343767291752e-05
-3.62020171212249e-05
-1.14903125383583e-06
-2.16895426567729e-05
-2.81685231841609e-05
-4.52335150242444e-06
-3.57835942857931e-05
-4.20680615492682e-05
-3.72817859254121e-06
-3.3706496296368e-05
-2.56844306822592e-05
-2.44100166222243e-05
1.35580449208481e-05
-5.00063941203928e-06
-1.58054103520638e-05
-1.83222608539029e-05
-9.43450226346772e-06
-4.19720983773203e-05
-6.68290981613176e-05
-3.21442685853852e-05
-3.82492228126754e-05
-3.50592982970343e-05
-2.29852080794488e-05
-4.35963640457583e-05
-2.30483417686194e-05
-5.33941989320106e-05
-5.66214628929836e-05
-5.30982169063888e-06
-1.51841572065722e-05
-2.04646300671508e-05
-3.3081621947388e-05
-2.37078020539367e-05
-1.40680884258861e-05
-4.8825609939858e-05
-4.34509484174405e-05
-2.79150997554162e-05
-5.90413548914301e-05
-4.4735472922123e-05
-1.52918399127518e-05
-2.42741196504568e-05
-5.51295555075092e-05
-2.66161868469874e-05
-1.38568095089649e-05
-9.38651182599315e-06
-1.11632731794767e-05
-2.60128489569406e-05
-2.01936443182688e-05
-2.07544061833615e-05
-2.15762845161077e-05
-3.83539430761737e-05
-5.64970151408229e-05
-2.18990930465134e-06
-1.18221691037246e-05
-2.22727851111082e-05
2.59486248760947e-07
-2.05768519085708e-05
-2.89496355550998e-05
-4.6999008960942e-05
-3.9814590492943e-05
-4.32511697530128e-05
-3.61606826240435e-05
-1.53141102096486e-05
-3.43804429863966e-05
-3.65550183930869e-06
-4.59431485827807e-05
-3.14304593388962e-05
-3.56160769280791e-05
-2.46082841014278e-05
-5.07099373750413e-05
-4.03170774690045e-05
-1.43621483688863e-05
-2.42653098365056e-05
-4.11068765073672e-05
-1.71457859679486e-05
-3.14008258859648e-05
-3.10443904759277e-05
-4.16818896147551e-05
-2.18493007864436e-05
-2.78661406037151e-05
-1.72205977000287e-05
-4.06364966921519e-05
-3.42906642620734e-05
-3.89990598782872e-05
-1.78472095455007e-05
-3.43371118857504e-05
-1.1333170005605e-05
-1.19052307203349e-05
-2.7480307901696e-05
-3.87476693982496e-05
-4.98713806102305e-05
-4.57438676810154e-05
-3.68340049064109e-05
-2.76195053420906e-05
-4.07295433277984e-05
6.58504522540413e-06
-1.71269893790235e-05
-1.35674985380325e-05
-3.7726958901685e-05
-4.24573499762899e-05
-1.83634665344101e-05
-2.80472266631564e-05
-3.25203922025281e-05
1.55386877271336e-06
-4.42995998871854e-05
-4.21248157001511e-05
-6.08314472419205e-05
-5.54971597428594e-05
-4.25601446604097e-05
-4.44220431783172e-05
-2.88308095742245e-05
-1.04322320562554e-05
-4.7205192843426e-05
-4.57668954473267e-05
-2.05952598286123e-05
-1.14517416082748e-05
-2.31920580340009e-05
3.78032770189284e-06
-2.18319389668223e-05
-2.31430053345721e-05
-3.34558771870437e-05
-2.65201824620482e-05
-4.94506292822537e-05
-4.02385217704476e-05
-4.44073747903466e-05
-2.84556053036732e-05
-1.91313157160698e-05
-3.37155924529929e-05
-3.49019288805692e-05
-4.23781398592356e-05
-2.10476271491383e-06
-3.19189674940209e-05
-2.29456525243065e-05
-5.11748758863086e-05
-6.66851544010605e-05
-2.29394932045145e-05
-4.74891097013248e-05
-3.09103533685743e-05
-1.99999598358028e-05
-1.00101895708014e-05
-5.02625510094361e-05
-6.83807878857413e-05
-3.66623644620262e-05
-4.1443515924794e-05
-3.55532627100655e-05
-3.01868232192281e-05
-6.72079022358867e-05
-2.0637647039483e-05
-3.37884766308734e-05
-2.52212957058083e-05
-2.6021331123173e-05
-3.25580123007153e-05
-1.40403175030844e-05
-3.44448581127116e-05
-4.84274602521663e-06
-3.13512029100805e-05
-3.45190109509271e-05
-4.36639031342287e-05
-3.16145964653258e-05
-9.95349180228934e-06
-2.581690250473e-05
-4.23246827477944e-05
-1.94599795005015e-05
-3.1119789912148e-05
-2.05208897435283e-06
-1.63351075018281e-05
-3.23630225390259e-05
-4.51934941678915e-06
2.76571168175459e-06
-4.34859342939178e-05
-3.68599064544361e-05
-5.12321908144634e-05
6.99535001416739e-06
-5.78327550791105e-05
-3.64975417047927e-05
-4.37527236039927e-05
-2.87305886445305e-05
-2.95523640667104e-05
-3.12757658815662e-05
-2.47753557036122e-05
-4.85769111018405e-05
-2.13199893446356e-05
-3.53538496009558e-05
-2.43739920561849e-05
-3.32720571750783e-06
-5.48047527923073e-05
-5.50854229157625e-06
-4.55881659309187e-05
-9.95235512069444e-06
-1.36092009249671e-05
-2.99751681031925e-05
-3.4890212364876e-05
-4.26386717070366e-05
-1.43947851396787e-05
-2.6597262002894e-05
-9.86793515518288e-06
-2.91923519643044e-05
-3.72294685143327e-05
-2.03381935553118e-05
-1.70039296979381e-05
6.32103207965151e-06
-4.18717075596003e-05
-2.75567424012333e-05
-1.25023326849762e-05
-2.85004183689685e-05
-3.78137213997142e-05
-2.39212397225553e-05
-2.80470475674337e-05
-1.95493384160332e-05
-2.35031248829922e-05
-5.62542330186074e-05
-4.03180487602191e-05
-2.96464019081686e-05
5.60797861785823e-06
-1.42889926885939e-05
-6.18031431519384e-05
-2.72204341103175e-05
-3.65298623536305e-05
-2.09947033400788e-05
-2.24081705156245e-06
-4.84107178494675e-05
-1.58059498161389e-05
-3.23739174451513e-05
-2.05939192443049e-05
-4.68126937569294e-06
-2.49045794025495e-05
2.62561396709867e-06
-2.13381137297429e-05
-1.66286166752077e-05
-2.48012873039186e-05
-1.9033681830917e-05
-4.46939409791316e-05
-6.43990760604043e-05
-2.93929066131722e-05
-9.56025158100274e-06
-6.10415470034487e-05
-6.05358999137149e-05
-2.23799421724449e-05
-3.30475883248503e-05
-7.09780555735894e-06
-1.75804491887605e-05
4.72884133415026e-06
-2.71611023736143e-05
-3.58980518802322e-05
-4.03071586572119e-05
-3.2717501281692e-05
-3.44668492247154e-05
-1.90627884915491e-05
-2.96750436830399e-05
-8.4698695072494e-06
-2.35845566136606e-05
-2.49372215714562e-05
-4.34650053605828e-05
-3.45418600893113e-05
-3.11602463251049e-05
-4.80777346784245e-05
-4.07388295286605e-05
-7.98000224881731e-06
-2.24907600041879e-05
-4.56894374842721e-05
-1.01516409520138e-05
-2.26866937959333e-05
-1.23114867177043e-05
-2.6791289108814e-05
-3.78096544985528e-05
-5.08928970113501e-05
-4.05959633572633e-05
-5.0114263015045e-05
-2.31612098924422e-05
-4.34686335186161e-05
-4.185592063104e-05
-2.27563364451786e-05
-4.11481664220456e-05
-5.467553246032e-06
-2.70582330786327e-05
-2.9861299509069e-05
-1.4147840550933e-05
-3.41213209676414e-05
-3.5584130759381e-05
-2.61411331376811e-05
-2.97658531546499e-05
-2.55267439178169e-05
-6.33109965140076e-05
-2.411648726268e-05
-1.76078485223478e-05
-8.49211234698194e-06
-1.29976971840979e-05
-3.59619602713672e-05
-1.53532972486367e-05
-4.53112344314387e-05
-2.16109542183569e-05
-2.64409144138396e-05
-6.11871644628501e-05
-3.87452508617258e-05
-4.29370361903595e-05
-3.10567175807483e-05
-3.32131963903128e-05
-2.50040558368835e-05
-4.30214673467415e-05
-4.36220576018442e-05
-2.75374523509609e-05
-3.3283107411526e-05
-3.65361767690185e-05
-1.56210897787008e-05
-8.50538832548059e-06
-2.74942061893925e-05
1.34167940674929e-05
-3.92844502924666e-05
-1.01883243801253e-05
-3.15913276301847e-05
1.84281039585579e-05
-4.00525455471284e-05
-3.32834367685118e-05
-1.74616070311498e-05
-3.76462796442693e-05
-3.68418358297008e-05
-2.67828293514056e-05
-2.76132179930602e-05
-5.52401364840118e-05
-2.71742866734723e-05
-2.41629662438647e-05
-3.67205643550812e-05
-3.40217980960829e-05
-3.61583727478477e-05
-9.80228473352576e-07
-3.15036366260084e-05
-1.82577421488365e-05
-1.90283676442749e-05
-1.19498905799937e-05
-4.18880594190547e-05
4.57208978133321e-06
-2.01909989118574e-05
-3.50535185901431e-05
-2.95770533465923e-05
-3.20879114523401e-05
-3.32556617075224e-05
-1.98936989957429e-05
-3.97454280897768e-05
-4.76523564299786e-05
-3.48707275883694e-05
-1.54134858670435e-05
-4.4212609286935e-05
-1.91863981843472e-05
-5.16479765195657e-05
-2.91430303545824e-05
-2.89879993436734e-05
-2.93234119574433e-05
-2.17982494821307e-05
-2.99396911123735e-05
-7.95644559645286e-06
-3.19729177211329e-05
-1.4524641326579e-05
-3.03707284915576e-05
-1.7136877745529e-05
-4.82460341798516e-05
-4.81490907586485e-05
-5.40052226226189e-05
-6.64747491695645e-05
-2.26257231581018e-05
-2.13990527832783e-05
-1.37978335527361e-05
-6.32753141887513e-05
-8.9990760327259e-06
-4.02414328411054e-05
-1.82424870782062e-05
6.18094869041496e-06
-1.52549167515744e-05
-3.01108973455718e-06
-4.63101028829956e-05
-4.33244542782094e-05
-2.44719941118087e-05
-2.86325420930532e-05
-3.99264604683684e-05
-3.70828579433403e-05
-3.10397069083105e-05
-1.10254742930588e-05
-4.91002584228477e-05
-2.08311360055832e-06
-1.72211963491958e-06
-3.6035487298222e-05
-2.62883795278696e-05
-3.79533295154094e-05
6.16790841557268e-06
-3.79804770791574e-05
-1.24960552483625e-05
-1.61491295398415e-05
-7.8446158878093e-06
-1.59862096402632e-05
-3.26424249145492e-05
-5.04105803576342e-05
-3.35512745143407e-05
-3.64666167302677e-05
-1.96774767495319e-05
5.25392033854019e-06
-2.65640222001353e-05
-5.50165324319924e-05
-1.2145144296951e-05
-3.3277911757203e-05
-2.91018387378015e-05
-1.37975887958444e-05
2.11775113472249e-05
-7.45262739671774e-06
-3.58245981045841e-06
-2.05499851435857e-05
-3.96865008211759e-05
-2.68461594275469e-05
-2.59586254149458e-05
-3.10983881420349e-05
-2.41867050462156e-05
-2.54048880877555e-05
-4.07987410363952e-05
-4.39116787746367e-05
-1.10195071340635e-05
-5.02935810952769e-05
-2.77653867087814e-05
-1.43477506461986e-05
-4.29439240791943e-05
-6.42276996983274e-05
4.12258172680964e-06
-1.53942563607298e-05
-1.49093627707829e-05
-1.30823119466672e-05
-4.76432309532143e-05
-1.87803839468613e-05
-2.55025992957004e-05
-2.01970683775538e-05
-4.86358592225903e-05
-5.95588955827442e-06
-4.64441056466698e-05
-2.38998432379125e-05
-7.83364734514947e-06
-2.00430681373728e-05
-2.24521128885894e-05
-2.37927655731194e-05
-3.86970773550461e-05
-4.27455054366593e-05
-2.10776411953935e-05
-5.06870589476817e-05
-4.74882033583608e-06
-1.1491912601498e-05
-3.10990668021716e-05
1.78303844894248e-05
-3.59362064607573e-05
-6.4642626400645e-06
-3.7728272852528e-05
-2.21263954718771e-05
-1.24510180163608e-05
-3.91262440841064e-05
-3.09532185949287e-05
-1.65227188381849e-05
5.09881833385756e-06
-2.08442247010068e-05
-2.19070303060909e-05
-2.84682674887641e-05
-3.18374379706513e-05
-1.80552814626934e-05
-2.65429429894033e-05
-1.28271870767868e-05
-1.26606243416742e-05
-5.76608850826474e-05
-1.83955969337727e-05
-2.27332474238511e-06
-3.77221636978947e-05
-1.98981751776745e-05
-4.39249716277661e-06
-5.02578742172441e-05
-2.07716157858687e-05
-4.16900037095202e-05
-4.87985501559821e-05
-1.95486207595456e-05
-3.33323797408458e-05
-2.67305922083752e-05
-2.71962573946126e-05
-4.13171150547044e-05
-4.04156273793322e-05
-2.07628989344959e-05
-3.13623095407872e-05
-1.50120245301565e-05
-3.09447496729458e-05
-2.47297242886523e-05
-2.71255054800974e-05
-2.49839698593726e-05
-6.36199985794794e-05
-1.74731799688769e-05
-3.03272797902419e-05
-1.84847224255671e-05
-1.68266169094092e-05
-3.22245778725637e-05
-2.78251662745925e-05
-4.44521999043695e-05
-5.39222340284661e-05
-1.79342635899322e-05
-5.29513441970142e-05
-3.58065400257313e-05
-2.11663735954041e-05
-2.25007851035637e-05
-5.55852480648842e-05
-6.30541854398346e-05
-3.81965812753751e-05
6.82188173973327e-06
-2.29636664993868e-05
3.43467482036192e-05
-3.48120334896727e-05
-2.20609714252334e-05
-3.99931306554514e-05
-2.70763943767427e-05
-4.23574442631939e-05
-2.38161984598719e-05
-3.19972795775883e-05
-7.08334569571436e-05
-8.68128672705986e-06
-1.54409753617446e-05
-3.27949914907016e-05
-3.76960327018728e-05
-3.20214094670355e-05
-4.58735311999434e-05
-4.97669399606211e-05
-1.85656148050112e-05
-4.15344609349542e-05
-5.22493330901874e-05
7.65310606441751e-07
-2.95355474759798e-05
-3.62210518063953e-05
-3.66973181742017e-05
-2.60933211837063e-05
-4.87687082705684e-05
-5.20069462105207e-05
-2.19134235519408e-05
-4.60304406078395e-05
-2.9747019685747e-05
-4.61392274017529e-05
6.36447512835002e-07
-2.23054005612093e-05
-2.77898185771768e-06
-4.75450937739267e-05
-1.90450394045551e-05
-1.47855226482766e-05
-2.78166449077865e-05
-1.95369772072752e-05
-3.24477507911671e-05
-1.33910799031304e-05
-4.7072916727154e-05
-1.05829225225769e-05
-2.02353962648345e-05
-1.68504402291512e-05
-1.08159100053046e-05
-1.32350653272193e-05
-2.47694968466984e-06
-3.248188595905e-05
-2.69492129426182e-05
-1.68374551358397e-05
-6.96289373434911e-05
-4.45328345493208e-05
-4.55739381459194e-05
-3.42531042610449e-05
-1.5147197964418e-05
-1.54322957154966e-05
-3.74357823156907e-05
1.83765261439208e-06
