# Supplementary material for: Research on computational propagation and identification of mine microseismic signals based on deep learning
Source: PLoS One. 2025 Oct 22;20(10):e0334641. doi: 10.1371/journal.pone.0334641 (PMC12543183; doi:10.1371/journal.pone.0334641)
Supplement: S7 Data — (ZIP) [file pone.0334641.s007.zip › 000100900001387.xlsx_0.txt_24.txt.txt]

-5.22112284913237e-05
-3.97674162891375e-05
-3.85136079781558e-05
-2.44803010032121e-05
-1.98290874630043e-05
-1.71707685858112e-05
-3.13733790345955e-05
-3.12953941921883e-05
-3.36394968889454e-05
-2.48643167717036e-05
-2.52754982943497e-05
-2.32124580880587e-05
-9.65630476299939e-06
1.14733616033204e-06
-2.81825605290292e-05
-1.92071766864136e-05
-6.53070567249014e-05
-1.05198551793139e-05
-4.23593739878953e-05
-3.05258599487232e-05
2.26558140570908e-05
2.00695756567607e-06
-2.88206071241e-05
-3.73247053805299e-05
-1.38598307572447e-05
-8.66821790154959e-06
-1.74064764114201e-05
-2.1798611926831e-05
-1.85529591759011e-05
-3.59513607209746e-05
-3.53879509997699e-05
-3.05740995184933e-05
-6.10440152085222e-05
-4.20966460196247e-05
-2.15021029925273e-05
-3.09896773771758e-05
-3.11679977380543e-05
-4.83510368027586e-05
-3.7340359109106e-07
-1.31790091551977e-05
-2.22572769725997e-05
-2.26566021868955e-05
-4.66767809308981e-05
-4.49743555966835e-05
-2.82106990678701e-05
-3.74016219496493e-05
-7.61519494300245e-06
-1.0507376446924e-05
-2.12174090966881e-05
8.72413834374959e-06
-3.30615432933741e-05
-2.011847587178e-05
-4.02276523585586e-05
-3.07764639977018e-05
-1.76478343710322e-05
-3.1109635203945e-05
-5.79310211781031e-05
-4.77057531584357e-05
-2.56667817417117e-05
-2.6696620129283e-05
-2.46068294512256e-05
-2.14633313585812e-05
-3.54115958370623e-05
-9.38906815310335e-06
-6.03582086797866e-05
-2.08405433042295e-05
-1.35240968177909e-05
-2.29294592495556e-05
-2.38109165140338e-05
-5.58426525257701e-05
-2.26855209735867e-05
-4.04630671063924e-05
-2.01896456748315e-05
-2.44301350292751e-05
-3.02360994790307e-05
-2.05837631294436e-05
-5.30140026821471e-05
-1.27179321114937e-05
-2.6074953467376e-05
-2.88008396675945e-05
-3.1680742698105e-05
-2.25405500496894e-06
-4.51721430337967e-06
-5.41178817296765e-06
-2.93483960035695e-05
-2.86908322634743e-05
-1.10933490108567e-05
1.19334127608406e-05
-3.91803080780316e-05
-2.74837564697527e-05
-1.40744604260701e-05
-3.53956787234886e-05
-3.29989339850735e-05
-3.02957555510141e-05
-1.92576169976509e-06
1.46035500709538e-06
-5.32843960507633e-05
-4.28808045602803e-05
-5.27984412784484e-05
-3.43345101801535e-05
-4.42347689951124e-05
-2.69182662801662e-05
-4.08643239763245e-05
-3.59110117830932e-05
5.01959822585542e-06
-4.49830902885883e-05
-5.23708256850777e-06
-4.28473021120213e-05
-4.19983041573234e-05
-3.02849828609258e-05
-4.04093714277756e-05
-1.56926654073883e-05
-1.70354368508328e-05
-4.47703337859648e-05
-2.39863690686527e-05
-2.94864077741856e-05
-2.17278920822719e-05
-2.31717111141299e-05
-5.21024361466477e-05
-3.89479814683776e-05
-2.52417826254263e-06
-2.1932594399048e-05
3.26082734792389e-06
-1.46142558107811e-05
-5.13303891684034e-05
-2.90321442806125e-05
-4.19815448702737e-05
-2.5311897592249e-05
-9.71564095570592e-06
-4.40887329416285e-05
-2.99657382294135e-05
-2.91483314036765e-05
-2.50065132610673e-05
-1.45595017107088e-05
-2.60255735132825e-05
-5.45987723203187e-05
-5.00363648473925e-05
-3.67174519318243e-05
-5.21053001229438e-05
-1.64372801433437e-05
-3.79630456334306e-05
-5.76903694564349e-05
-2.02140638923363e-05
-3.50044321031418e-05
-1.68671305118223e-05
-2.36746598423582e-05
-2.26396456979451e-05
-2.88401194652617e-05
-2.87994390065839e-05
1.40701097632652e-05
-3.23927524108428e-05
-2.97932483309017e-05
-3.02989754545115e-05
-7.40315348330222e-06
-7.02664242679851e-05
4.62684809311725e-07
-4.8147924204212e-05
-3.35318932364995e-06
-3.09647599477126e-05
-2.74776629012e-05
-1.78902518755878e-05
-1.96380083240764e-05
-2.64686243384122e-05
-3.84821608142583e-05
-4.29233030506826e-05
-1.00920926918628e-06
-6.56304038334881e-06
-2.52367855809365e-05
-4.97260302540732e-05
-2.04888275751391e-05
-3.65417711995632e-05
-3.1840567508244e-05
-2.5001328368723e-05
-4.80503218882179e-05
-1.57230015557656e-05
-2.76815358922274e-05
-3.41998384435664e-05
-3.35141468821606e-05
-3.06177809890055e-05
-1.26676010651415e-05
-1.15004090669787e-05
-1.54323543027448e-05
-2.10847370370599e-05
-1.3163208392208e-05
-3.29730247764057e-05
1.44809405045853e-05
-2.90902015746599e-05
-2.37806489731296e-05
-2.4546842648819e-05
-2.09967757513193e-05
-3.15855012110096e-05
-2.02438210905301e-05
-2.27174444991772e-05
-5.72707481231383e-05
-3.38396818305784e-05
-1.6837358727407e-05
-1.11481491487024e-05
-1.33358502042686e-05
-2.62874450843271e-05
-5.01942830506489e-05
-3.04436433716963e-05
-4.17309040743639e-05
-1.88242663639049e-05
-2.39394274207523e-05
-4.20060692023635e-06
-2.95826510951278e-05
-1.37469428575614e-05
8.8930129388122e-06
-2.92497746798542e-05
-4.97688371422822e-05
3.13815943146174e-07
-5.33017607266735e-05
-3.00524173676551e-05
-3.23241165354221e-05
-3.47930408480265e-05
-4.66901816770914e-05
-2.21279997963367e-05
-4.87434532488396e-05
-2.56020517478075e-05
-4.18999923487512e-05
-2.73126065885066e-05
-3.04897049577503e-05
-3.52998447790421e-05
-3.97653199553019e-05
-2.90297119871988e-05
-5.68713474231945e-05
-4.13211000062069e-05
-1.89429194591342e-05
-2.36514218368995e-05
-2.4661626287946e-05
-5.3334076694159e-06
-5.96330046002192e-05
-3.39460759046525e-05
-3.54189281905688e-05
-5.24194049805149e-05
-3.97780211020643e-05
-3.05719812536523e-05
-2.69587927659915e-05
-4.41983836679867e-05
-2.87070424502151e-05
-3.17249715623152e-05
-5.14745917672077e-05
-6.91831590563253e-06
-1.77313987603717e-05
-4.20597069614839e-05
-5.87670600335075e-05
-2.10978862136071e-05
-3.14900920829109e-05
-4.38947985781967e-05
-3.84440310088549e-05
-2.69673454803794e-05
1.88251465829699e-06
-3.72296826100723e-05
-1.93219680138507e-05
-4.81455475311759e-05
-5.72341186940014e-05
-1.29536899259069e-06
-3.07463060671242e-05
-3.13895459981428e-05
-1.97726601241132e-05
-1.71115428140075e-05
1.19180385974536e-05
-4.81787551461911e-05
-3.216714964399e-05
-3.32246024392746e-05
-1.79975583632821e-05
-1.31201543169005e-05
-2.66122221051535e-05
-2.79326943157705e-05
-4.32332433024176e-05
-5.5598142223654e-05
-3.89923893597328e-05
-2.87565659157877e-05
-2.14753930922205e-05
-2.64716584193794e-05
-3.96292664916918e-05
-3.03052097952321e-05
-2.10436263277251e-05
1.8578407542e-06
-3.81657394993803e-05
-2.68573472396314e-05
-2.69844459125784e-05
-3.67501844858552e-05
-4.82096315788043e-05
-4.68481762929937e-05
-2.35910980796482e-05
-2.31003265790165e-05
-2.2433355264222e-05
-5.09809579513868e-05
-1.62956778130129e-05
-2.9051997427471e-05
-3.43788713084486e-05
-4.44773061349091e-05
-4.79834097535077e-05
-1.17929504637872e-06
-2.61035678160375e-05
-3.11556988585454e-05
-3.55591912795933e-05
-1.99277294034331e-05
-5.18443270691235e-05
-2.21901362117242e-05
-5.74303877965676e-05
-4.36038294930244e-05
4.47520534721036e-06
-1.89492803704525e-05
-5.00811036606461e-05
-1.16438274897893e-05
-3.19412435975442e-05
-9.97541008654798e-06
-3.88040694457987e-05
-3.05231249434396e-05
-3.49796142222414e-05
-5.8251641614103e-05
-3.07134598665064e-05
1.48675677021004e-05
-4.07024733584359e-05
4.64069190105856e-06
-5.25160110214311e-05
-4.05813635064063e-05
-4.00076779167574e-05
-2.05022035650091e-05
-1.15459500540064e-05
-6.37381740052e-05
-2.75000110493001e-05
-4.40224337840139e-05
-3.21193686248735e-05
-2.38353400621968e-05
-1.1062503496764e-05
-6.56252293383598e-06
-2.1813141615813e-05
-1.98175994507862e-05
1.97377611394684e-06
-1.38700043297703e-05
-1.7765302534091e-05
-3.02149094079221e-05
-1.98932651561884e-05
-1.54280848451654e-05
-3.02079491627433e-05
-2.47602829937824e-05
-2.21028071347202e-05
-1.67235772751507e-05
-3.34131686758437e-05
2.26927186729775e-06
-2.36314701118671e-05
-2.99720892112274e-05
-6.27777566476751e-06
-1.56350945653506e-05
-2.55675565128797e-05
-9.04891236652671e-08
-6.83970415683675e-06
-2.6956069278604e-05
-3.33866767501445e-05
-2.84772881227395e-05
-2.14599509040435e-05
-3.8443404440008e-05
-2.79660243402672e-05
-1.46320913034833e-05
-5.46555936171565e-05
-2.64385920629966e-05
-2.57530195335316e-05
-2.60306489155362e-05
-1.27678219678919e-05
-5.06254451452015e-05
-2.55510181658559e-05
-3.03096975904963e-05
-1.41291042628775e-05
-1.71108340836776e-05
-4.18820096557595e-05
-1.84880897475596e-05
-7.62076607983788e-05
-2.54945330526615e-05
-7.83090827260422e-06
-1.87163417751405e-05
-7.25045878739322e-07
-1.83381955369011e-05
-3.71258661510018e-05
-3.94534491104882e-05
-3.92481026210164e-05
-2.23560470512552e-05
-3.2653823643873e-05
-5.3533727435734e-05
-3.39093285969892e-05
-4.1372303520803e-05
-3.39416525453495e-05
-5.10394758173114e-05
-3.0127484116451e-05
-3.75791112077451e-05
-4.84615543659532e-05
-3.45685350068866e-05
-6.35394845563577e-05
-4.63014058437168e-05
-3.57464201290565e-05
-5.03278901435499e-05
-2.93581068227903e-05
-1.54182159195908e-05
-3.04812275249366e-05
-3.13366100585519e-05
-4.15016969007959e-05
-1.65620842498295e-05
-7.69429376527585e-06
-1.45500896916754e-05
-5.07850893163975e-05
-1.53419175049143e-05
-1.11423012643783e-05
-2.04816551074569e-05
-2.11250980794953e-05
-1.60513894146179e-05
-5.25119993038796e-05
-3.61531931670181e-05
-3.62662332656255e-05
-3.70069953447779e-05
-2.18365763544002e-05
-2.59118182841488e-05
-4.93079597713715e-06
-2.56118222473882e-05
-1.14586714657211e-05
-4.46169794409258e-05
1.85598782371782e-06
-4.81973165191802e-05
-3.62442959629623e-05
-3.0283308182437e-05
-2.63268561535772e-05
-4.6627800860326e-06
-4.49714113961084e-05
-2.34441632060437e-05
-6.41704283607097e-05
-7.85430909958387e-05
-2.66027050502347e-05
-6.03815930329549e-05
-2.73655387994178e-05
-1.70958183938564e-05
-5.75944015885016e-05
-1.83118752321631e-05
-1.18699509674825e-05
-2.0164528648778e-05
-4.23539439199745e-05
-2.97348953929443e-05
-2.42225370105833e-05
-1.2806173210635e-05
-4.46716790327988e-05
-4.26592351879099e-05
-4.56074320624459e-05
-4.36824602876039e-05
-1.79093978283277e-05
-4.86866937007672e-06
-5.3593435349e-06
-9.11870305291753e-06
-5.49563448617005e-05
-2.25087518807841e-05
-2.22350897869447e-05
-3.56795824950038e-05
-2.38186211577722e-05
-3.56056318746034e-05
-2.98878266363336e-05
-3.07387341551566e-05
-2.31571768736255e-05
-4.92115496403219e-05
-4.79613466272499e-05
-1.76611628642624e-05
-6.41258586435505e-05
-9.57077367828796e-06
-1.39236050929921e-05
-3.85718768702723e-05
-1.66132117477012e-05
-2.03537889889155e-05
-1.76533062539896e-05
-2.23609600530449e-05
-2.12521461909371e-05
-1.65788914771259e-05
-4.7262761425905e-05
-1.94305085845358e-05
-3.8170000433268e-05
-5.97981752364228e-05
-3.56138910078063e-05
-5.31953311957581e-05
-7.3670265391576e-05
-1.04547967139894e-05
-5.85616880137063e-05
-4.89547854509448e-05
-3.25968758856936e-05
-4.82282289087314e-05
-1.74199354796803e-05
-6.01967417797055e-05
-5.00535029730137e-05
-1.15913644432083e-05
-4.57531491409573e-05
-3.4418933334628e-05
-4.14218207234118e-05
-2.78416257298733e-05
1.51526724622611e-05
-1.48557151468307e-05
-2.9675933113241e-05
-4.9945417022544e-05
2.62521561624539e-06
-6.24626654592047e-07
-3.49052558249319e-05
-1.40619101288223e-05
-1.78845876533188e-05
-3.33773566480627e-05
-2.50787639853532e-05
-4.19030492791263e-05
-4.86187791502535e-05
-3.35664696515223e-05
-1.62791185005285e-05
-1.16983696312865e-05
-2.65899110538146e-05
-4.63900499913738e-06
-2.09655258058701e-05
-4.13947139204496e-05
-4.89075404974176e-05
-4.42677992539217e-05
1.45887825373978e-05
-3.62487860593553e-05
-4.19065680004154e-05
-1.46704856954509e-05
-2.28936144389777e-05
-4.71392345347843e-05
-1.86602954425673e-05
-5.73234069127605e-05
-1.38428694236829e-05
-4.74756646286637e-05
-4.53760416242322e-05
-4.00561793902779e-05
-1.56934990827854e-05
-3.38458852887166e-05
-1.69005328360403e-05
-3.19958710051031e-05
-5.89212828073742e-05
-3.79933683107678e-05
-2.77663261820395e-05
-4.59900246025321e-05
5.34695736730026e-07
-5.83362420706643e-05
-2.94674335362433e-05
-3.10588653364383e-05
-6.13682644984552e-05
-4.37274329992489e-05
-2.18432062737286e-05
-1.30661655387412e-05
4.28591679586923e-06
-4.6458685723365e-06
-1.50594730339364e-05
-8.24342418629029e-06
-3.18744000708152e-05
-1.93742339500746e-05
-1.95632805071381e-05
-5.43904200042546e-05
-9.38925484033077e-06
-2.89261077513041e-05
-2.64047875761458e-05
-2.22085026358249e-05
-4.15368479699565e-05
-3.18280915497586e-05
-3.12278350797068e-05
-1.91898723444359e-05
-1.67874537937914e-05
9.00825877818817e-06
-1.74932224431538e-05
-2.61588924867041e-05
-2.41746764371204e-05
-3.98242987307865e-05
-2.10830231405742e-05
9.15438126112647e-08
-3.87887316048689e-05
-7.00820839967162e-05
-2.695785282724e-05
-5.84190708379711e-05
-2.21712221673019e-05
-3.4810518574011e-05
-4.34522762367259e-05
-4.08758180164715e-05
2.47083414067319e-06
-4.94917166319888e-05
-2.6310413743993e-05
-3.33476955289143e-05
-2.54151360607763e-05
-1.75839927196557e-05
-3.53876600124376e-05
-4.27156948578888e-05
-1.62400719070077e-05
-1.19811567350258e-05
-3.25905458758485e-05
-1.61247810940568e-05
-3.31760860961662e-05
-5.60702134829125e-05
-3.97672175421864e-05
-4.59368584072285e-05
-6.59919434913559e-05
-4.32521509763405e-05
-2.92532783301785e-05
-8.79692435857438e-06
-2.07571044344007e-05
-2.50544690852303e-05
-3.85490786477086e-05
-2.81283988836719e-05
-2.2740605740398e-05
-5.63896479864559e-05
-2.24662910814577e-05
-2.43782183628097e-05
2.47155703730889e-05
-4.89952548629917e-05
-6.78563409745194e-05
-1.16220445572089e-05
-6.14436217524159e-05
-2.18449929803514e-05
-1.34138746586609e-05
-1.74970506959966e-05
-3.24821980499385e-05
-1.05524655666129e-05
-3.45924251942793e-05
-2.48054764640046e-05
-3.32171422404536e-06
-3.01054778982352e-05
-4.28752044623969e-05
-4.2515536109378e-05
-3.40275320404256e-05
-1.98875521019087e-05
-9.64543162805443e-06
-1.67224962371666e-05
-2.92349810602961e-05
-6.59596975533251e-06
-2.80465589694703e-05
-2.88678755039548e-05
-2.56034092973976e-05
-3.92612964278151e-06
2.39633518410936e-06
-2.24686827948849e-05
-4.92926978631554e-05
-3.4817491425524e-05
-2.9637230883034e-05
-4.62419578091239e-05
-3.92618095203409e-05
-3.85114017638345e-05
-2.85019951893386e-05
-1.81488450823235e-05
-3.40727221197954e-05
-4.58483255677248e-05
-4.14684488589263e-05
-3.51987977038788e-05
-4.1270240325735e-05
-3.43817404576983e-05
-4.61481412778511e-05
-4.91186626799086e-05
-2.53776941150946e-05
-1.51658554782545e-05
-2.39610041124127e-05
-4.7705718392039e-06
-4.21827076573362e-05
-2.77253568980278e-05
-2.89813785293673e-05
-2.78951865269124e-05
-2.86482402457631e-05
-2.16896427381704e-05
2.05195373905901e-05
-4.68137495150582e-05
-1.71912172355183e-05
-3.83722304905146e-05
-2.61034609937904e-05
-4.35251646586859e-05
-3.50855451243773e-05
-2.45248431171125e-05
-3.81474922270278e-05
-3.46365818382515e-05
-1.78357621909173e-05
-2.55676204859427e-05
-1.26664630359737e-05
-2.56552737450169e-05
-3.70974626825052e-05
-2.90688251022473e-05
-1.70987779335076e-05
-6.57564496502949e-06
4.32318450968393e-07
-2.97696239217046e-05
-2.50297200195849e-05
-3.08417029272017e-05
-4.07480706113276e-05
-6.05524813905697e-05
-3.32570685672553e-05
-3.18071242008838e-05
-1.95020098359057e-05
-2.95449672756475e-05
-6.01806767948308e-05
-2.79868940927121e-05
-4.29085163808349e-05
-3.60002291743028e-05
-3.2902672581756e-05
-1.81039760584564e-05
-2.38368508057465e-05
-4.28706358328944e-05
-3.66547310868911e-05
-4.56111267294578e-06
-3.88513812940131e-05
-3.31227528436317e-06
-2.16725162191665e-05
-2.57317200312528e-06
6.48193794397326e-07
-5.38341778626848e-05
-2.20649678918609e-05
-4.27283148293506e-06
1.65589636932419e-06
1.64121906897149e-05
-3.90167665805159e-05
-3.34733144298411e-05
-5.97090686638136e-05
-2.90861014885827e-05
-1.20150519815478e-05
-7.91068852402971e-05
-6.0969251182115e-05
-4.20866803765535e-05
-2.62050274247153e-05
-2.19011607146034e-05
-3.20511505912735e-05
-5.38795752521877e-05
-8.83740404524033e-06
-4.90514006540581e-05
-4.81273036285076e-05
-3.27600469628345e-05
-1.32030845294328e-05
-3.40799930036655e-05
-1.91877221123211e-05
-4.48546120792523e-05
-5.3703614076256e-05
-4.49845934884811e-05
-3.02955815470814e-05
-1.57589673753597e-05
-3.78771203788097e-05
-2.43277820087518e-05
-3.11244369543842e-05
-3.22546303964601e-05
8.12856347048965e-06
-3.4372484485685e-05
-4.68051793699333e-05
-6.35632822978491e-05
-4.15618706593104e-06
-5.82561642357732e-05
-2.07203448845211e-05
-1.74456615588804e-05
-2.02061445092104e-05
-1.97932892923983e-05
-1.04026471507349e-05
1.01828857707251e-05
-2.66220145589145e-05
-3.94903459475473e-05
-3.13186880766633e-05
-1.12294767293747e-05
-1.44493385369357e-05
1.13447817112186e-06
-3.3350714662822e-05
-2.87734664158633e-05
-1.24666896236003e-05
-6.35743504885021e-06
-5.11498469148957e-05
-3.97206467402511e-05
-2.13147776719288e-05
-2.34195501295304e-05
-2.81458603134658e-05
-1.09761779323345e-05
-2.90248242633432e-05
-2.34534839051135e-05
-1.29457270783768e-05
-2.68452258326414e-05
3.71690501021627e-06
-2.14361500850547e-05
-4.55063900436241e-05
-2.56816914276024e-05
-2.78538419590738e-06
-3.26000083257767e-05
-2.08682331855917e-05
-3.17383355319203e-05
-3.14923302077332e-05
-2.87843745190456e-05
2.73863216580666e-06
-1.957148225232e-05
-5.9858413287419e-05
-4.23096657601835e-05
-3.44679227900307e-05
-2.98891308763001e-05
-4.54932431852483e-06
-4.52464963419105e-05
-2.42040330563257e-05
-5.78023755344904e-05
-3.01498986743705e-05
-4.65013627500065e-05
-1.30673269605679e-05
-3.49967736802783e-05
-3.35558371801694e-05
-4.67233822931924e-05
-2.04064112076634e-05
-1.43688003801041e-07
-2.48815627883228e-05
1.0208738742636e-06
-5.27408949562258e-05
-2.23048938379902e-05
-4.41512314185939e-05
-3.82121870169449e-05
-3.86320925293334e-05
-2.07353538635187e-05
-4.58058576172182e-05
-1.8534497753659e-05
-2.53703808583754e-05
-1.51530759890084e-05
-1.57562804972792e-05
-2.55716061831004e-05
-4.88256892645011e-05
-6.8924996181442e-05
-5.9243050790646e-06
-3.19135576092724e-05
-2.74824197299819e-05
3.85261373900494e-06
-1.40845561179362e-05
-3.48735861024007e-05
1.66890448075277e-05
-5.44668549376479e-05
-2.96693038535305e-05
-4.25483030887711e-05
-4.84674155132016e-06
-2.6691797474119e-05
-4.07811706570292e-05
-2.71336165794936e-05
-2.82645669095629e-05
-1.86568787172556e-05
-3.10572519486642e-05
-1.99415828593887e-05
-5.18226398813731e-05
-4.40969350587548e-05
-3.19749205496424e-05
-1.81743587428025e-05
-1.02597707911601e-05
-3.62328133705895e-05
-2.63313844471266e-05
-3.29477802499604e-05
-5.15447963311645e-05
-2.12599268201763e-05
-3.83700748689038e-05
-2.01689910826674e-05
-2.03303595207163e-05
-8.02876331216034e-06
-4.08865460148238e-05
-2.00606555722855e-06
-3.96587498698257e-05
-1.95217293267849e-05
-1.89424190880624e-05
-3.39464824922055e-05
-9.54632341098871e-06
-3.66272959199759e-05
-3.60201769616264e-05
-1.04418909100088e-05
-5.85841364812634e-05
-2.40285001466896e-05
-2.22872247172903e-05
-2.54128640675424e-05
-4.16052803690242e-05
-2.79119253448184e-05
-2.12505574491716e-05
-8.82606146967752e-06
-5.21592791426093e-05
-5.20002143632155e-05
-1.98788752428395e-05
-2.11350260647966e-05
-3.05890872293339e-05
-2.26487705054806e-05
-1.1771981450146e-05
-3.950286617661e-05
-3.13505146960757e-05
-5.63920630156056e-05
-6.88549988563233e-05
-3.42545911565033e-05
-1.07407728057857e-05
-2.24946809703174e-05
-3.86677818681786e-05
-2.21075476835685e-05
-4.80501586478535e-05
-3.82814434881534e-05
-4.16711729219268e-05
-2.67741566902865e-05
-3.08630822062001e-05
-2.2182936383295e-05
-3.46582867732227e-05
-3.75859105097272e-05
-3.00019425718524e-05
-5.18296481769194e-05
-1.16321881743185e-05
-1.94880169885334e-05
-2.60234261323441e-05
-1.9907301647643e-05
-1.02779064793424e-05
-2.64216431494356e-05
-2.13161752470721e-05
-4.58299241137643e-05
-4.38951525990346e-05
-3.04906687251572e-05
-7.18919484461956e-06
-4.26155870203899e-05
-2.75666592948811e-05
-3.90424904258906e-05
-5.20075502715092e-05
-3.71007073498837e-05
-1.6190306521987e-05
9.57913202987638e-06
-1.11887649150342e-05
-4.10420335159875e-05
-2.97395236024487e-05
-3.55291845436749e-05
-2.49232710350285e-05
-1.32062437498042e-05
-6.20268885387778e-05
-1.27710764497366e-05
-1.88822279421527e-05
-5.45860682721626e-05
-1.16443282585145e-05
-4.61894448001348e-05
-2.14574634423088e-05
-2.92241286935748e-05
-3.38576346061211e-05
-4.20083793760423e-06
-3.09338999983391e-05
-2.00711227662162e-05
-4.46854912612357e-05
-1.66217472992802e-05
-5.81149996401809e-06
2.10940779524455e-06
-2.10574984613888e-05
-3.27260488338138e-05
-3.72204081611069e-05
-3.40139693977915e-05
-5.98337840414512e-05
-3.02300543355077e-06
-1.61523227565633e-05
-9.23635784370275e-07
-5.86954546310639e-05
-2.73231698473447e-05
-3.86223641144254e-05
-3.41826683354286e-05
-1.27574315281144e-05
-2.50612923678173e-05
-9.74923970605379e-06
-1.65681740756691e-05
-3.189708883007e-05
-2.6467704670863e-05
-6.51229904929108e-05
-4.86067543221591e-06
-6.55607576523316e-05
-3.22791119035639e-05
-3.45749441249133e-05
-7.49647501353711e-06
-3.87334077570671e-05
-5.26915732668482e-05
-1.57101897911464e-05
-4.49393211044238e-05
-2.18225041478946e-05
-3.06178477161748e-05
-6.70621175714914e-05
-2.0719660790743e-05
-3.17573778075264e-05
-2.27685337063019e-05
-2.32781315988731e-06
-3.61543708757244e-05
-2.34068375843676e-05
-6.14163851673111e-06
-4.03000497296596e-05
-3.00739903435775e-05
-2.77770263988129e-05
-3.27330788232974e-05
-4.18334349037312e-05
-1.68961284165335e-05
-9.95011977636581e-06
-2.59752015338007e-05
-1.84035025534463e-05
-3.61009857349757e-05
-3.3123576375788e-05
4.0987727522833e-06
-2.17284369915357e-05
-3.82679994893052e-05
-3.97404599336117e-05
-3.92233431322352e-05
-4.72630896689609e-05
-5.10154174013006e-06
-3.36319226529031e-05
-2.06144427098378e-05
-1.48181590787938e-05
-4.04332145649098e-05
-3.27146574386998e-05
-2.51322080983433e-05
-2.27088633308303e-05
-3.29406014543226e-05
-1.90597966642866e-05
-2.67892169858919e-05
-1.33090765164833e-05
-1.6795761618345e-05
-2.11782481006033e-05
-1.99885260480145e-05
-1.76119946401774e-05
-3.17741536953983e-05
-1.65694106414781e-05
-6.0147784151773e-06
-5.22483563250478e-05
-4.52524886146587e-05
-4.06018232092177e-05
-2.22584751781129e-05
-3.44025197251309e-05
-5.76109839806698e-05
-2.9672039210152e-05
-2.16304846032348e-05
-4.33972157003504e-05
-2.84982706640826e-05
-1.30658308903503e-05
-3.05719972276701e-05
-3.37845011965205e-05
-1.96965833755289e-05
-2.74853969907942e-05
-3.02524259138178e-05
-1.65268228150684e-05
-5.01140469026197e-05
-4.75183252403994e-06
-1.1872143028749e-05
-1.71211320436401e-05
2.14533682819693e-07
-2.83737548451594e-05
-4.35319416127484e-05
-1.19190886372764e-05
-7.89438959709092e-06
-7.00193620567446e-05
-3.16853900004257e-05
-2.2480055263532e-05
-3.95362171625856e-05
-1.68044227560729e-05
-5.18872905952916e-05
-7.7912145332191e-06
-2.19957712571338e-05
-6.19335876565036e-05
-3.73217494653924e-05
-1.62910212453725e-05
-1.84561770524468e-05
-3.73859458346781e-05
-8.02831747152614e-06
-3.04409679145565e-05
-1.96241454513287e-05
-3.53951841992064e-05
-3.74587390290205e-05
-3.84569526871323e-05
-3.01436877753911e-05
-1.51877350268044e-05
-1.82919692705455e-05
-3.67586363638346e-05
-5.21055229797184e-05
-5.57964159822131e-05
-1.5302856930562e-05
-3.9569715154016e-05
-4.63157196497622e-05
-1.73860383388936e-05
-3.05364199350209e-05
9.75836908915704e-06
-7.09834061888362e-05
-1.45821395727504e-05
-1.5979326363576e-05
-5.13332166905494e-05
-2.16554619903246e-05
-2.69579022250197e-05
-3.49261912033076e-05
-5.10941399226384e-05
-3.7749573263724e-05
-2.93225435839817e-05
-2.00166486708163e-05
-3.1862848641782e-05
-3.10890834090699e-05
-1.29599654243909e-05
-3.96506105910322e-05
-1.48028478867263e-05
-5.36237200383018e-05
-2.34930114774861e-05
-2.68864754513527e-05
-3.32310629409462e-05
-4.39177237211642e-05
-3.72666230202265e-05
-2.16462267501221e-05
-3.25460069818476e-05
9.30554771576402e-06
-8.46130459290947e-06
-2.9273091442776e-05
-1.20680595127534e-05
-2.3946518656777e-05
-3.82086472332381e-05
-2.49852360947446e-05
-2.02779764047617e-05
-4.94360918289485e-05
-2.81391788571559e-05
-3.77203091544457e-05
-8.48953730969042e-06
-2.01606180967781e-05
-4.50927249138883e-05
-5.7017303097588e-05
4.17004085584528e-06
-4.96747428548039e-05
-2.02288690678549e-05
2.19297793341519e-06
-8.09754130986447e-06
-3.08949256727598e-05
-1.8255424102707e-05
-5.94681104761884e-05
-5.13571742084933e-05
-4.16322520513656e-05
-1.18352956563674e-05
-3.16614687157919e-05
-2.41483111222873e-05
-2.87762943705394e-05
-3.82466754378886e-05
-3.59723820329699e-05
-4.62515679220834e-05
-1.0108052820083e-05
-3.38280836487348e-05
-3.45906596787031e-06
-3.54325930696093e-05
-1.9533151297997e-05
-2.51856556339315e-05
-2.46544481478902e-05
-8.01260699595796e-06
-3.67877908203435e-05
-5.86158520128088e-05
-2.80382519187135e-05
-2.67427914733015e-05
-9.12325062058959e-06
-5.39650719764044e-05
-4.74364632870317e-05
-5.36831120961475e-05
-1.74847424384756e-05
-2.63327756951649e-05
-6.86031377670815e-06
-3.36678069000746e-05
-3.707085348046e-05
-4.17789307988365e-05
-3.49341705801833e-05
-3.3793872376188e-05
-4.71756569847493e-06
-3.37808662852194e-05
-2.65871476391345e-05
-2.54232855802565e-05
-1.21139717893675e-05
-1.71096372743153e-05
-3.85186689547471e-05
-1.30974546470223e-05
-2.72308454828857e-05
-3.98533745265183e-05
-3.29028186312148e-05
-1.00609357432829e-05
-3.0637292572353e-05
-3.32901901670959e-05
7.92031220508992e-06
-5.77309122335581e-06
-6.23748154291525e-05
-2.72089732324982e-05
-3.03473766854027e-05
-2.37825418000647e-05
-2.57065837444297e-05
5.9903757148335e-06
-8.84918270476967e-06
-1.65826777315059e-05
-3.95734630114198e-05
-5.64896924829991e-05
-2.80220949685343e-05
2.58073654875535e-06
-4.22209926883441e-05
-3.80943040541329e-05
-1.25556384143962e-05
-3.58200458200515e-06
-2.39688780945117e-05
-1.41998238960474e-05
-2.64293886185332e-05
-4.75647242591159e-05
-1.37945158995878e-05
-1.9039083578018e-05
-3.71803867974226e-05
-2.03865826420235e-05
-2.28970398418044e-05
-4.61687190130856e-05
-5.75761271963311e-05
-4.43185483576647e-05
-3.4057264452108e-05
-5.39209172441189e-05
-4.0678498298072e-05
-3.81492656185962e-05
-3.98637822075429e-05
-1.36553575818603e-05
-3.57245444286745e-05
-3.17693596765097e-05
-4.65843006285407e-05
-2.23918611785376e-05
-3.70463856809591e-05
-2.92096990909869e-05
-1.32013209095835e-05
-4.45578197859089e-06
-2.5316921824506e-05
-3.02338032679295e-05
-3.19490998833626e-05
-3.00737187893797e-05
-2.88344217430072e-05
-3.1527643224587e-05
5.49973834908348e-06
-3.44904192634342e-05
-3.92932763070067e-05
-2.89693388739693e-05
-5.79873188562965e-05
-2.98725274899961e-05
-3.86094447927733e-05
-3.10296609582744e-05
-2.165116279801e-05
-5.46605963598906e-05
-5.72065128851733e-05
-2.75017792980576e-05
-2.12360540777713e-05
-7.17541918451247e-06
-5.62041674348226e-05
-1.5879288071584e-05
-2.78088937964006e-05
-1.44006172911404e-05
7.43455028800486e-07
-1.55680650077887e-05
-2.4069088661781e-05
-4.14517929432036e-05
-4.63810422398082e-06
-3.67918488096606e-05
-2.47311848609362e-05
-3.89514140699538e-05
-3.04049476718662e-05
-1.89040505969624e-05
-3.06669619502208e-05
-3.66884537894719e-05
-2.51681230232281e-05
-3.21060775458658e-05
-4.28390527076655e-05
-4.7022929814251e-05
-2.40529069401811e-05
-2.01112963884367e-05
-5.68284382341619e-05
-2.36056311032635e-05
-3.51832488179827e-05
-4.7857585591727e-05
-5.35946359982657e-05
-2.00823916444631e-05
-1.45385434732733e-05
-8.65791718261321e-06
-2.91501760636864e-05
5.47010863920652e-06
-6.96770683480191e-05
-1.5392230972148e-05
-2.90702943156123e-05
-3.71739805365917e-05
-3.83744012973009e-05
-5.380112420444e-05
-6.3818847913508e-05
-1.04258402840322e-06
-4.51779928509571e-05
-3.06909711734402e-05
-4.68518874961409e-05
-3.6483435425177e-05
-4.97889429807009e-05
-4.48384098723508e-05
-1.87278406791164e-05
-3.83748553472289e-05
9.05471206473536e-06
-5.20178676506028e-06
-2.88112570317145e-05
-3.37407287738738e-05
-4.8992263788388e-05
-3.14248849016407e-05
-3.20211514797668e-05
-4.16534567544914e-05
-3.1723254761915e-05
-2.02321831495391e-05
-3.88824241303405e-05
-1.40229121546109e-05
-6.34127113170758e-05
-2.24895336445675e-05
-3.07361880361684e-05
-5.42528919513503e-05
-3.53791861189904e-05
-1.52771958051475e-05
-4.62595012738332e-05
-2.99488513776303e-05
-5.77779800314455e-05
-1.8458914527047e-05
8.27401775393998e-06
-2.87276165298001e-05
-4.83637621589387e-05
-4.85142467568821e-05
-5.30345577210758e-05
-1.93619208834695e-05
-9.57474986351154e-06
-5.23288007573209e-05
-5.84559254522611e-05
-3.0958016119642e-05
-1.17482508242252e-05
-1.48448512019802e-05
-1.01245276272914e-06
1.3072789532354e-05
-1.70465635163976e-05
-2.36330442980123e-05
-1.66744151731298e-05
-2.75678417663425e-05
-2.35801117470417e-05
-1.36329938233681e-05
-5.48393616268274e-05
-2.52156750506444e-05
-7.21174584717721e-06
-4.92897234793618e-05
-1.19303881111691e-05
-2.64534438453782e-05
-3.53050572183e-05
2.6137038116129e-06
-1.91537754567722e-05
-3.62786579273469e-05
-4.38312585236208e-05
-3.5795004981811e-06
-1.70596061575474e-05
-5.09238036023389e-05
-4.03588021675159e-05
-1.91825743549994e-05
-4.37665835473654e-05
-3.06754378095206e-05
-1.32878394096467e-05
2.94746355686193e-06
-2.67572399520678e-05
-2.90421732613226e-05
-3.85077094698432e-05
-1.86656006596797e-05
-5.46435886811337e-05
-2.95864802126812e-05
-3.03447146713597e-05
-1.37247491040886e-05
-1.20085109592825e-05
-1.32372986565027e-05
-2.96339281717069e-05
-1.35768261115954e-05
-3.04021893531502e-05
-3.70805704037374e-05
-1.74496720854551e-07
-3.30131988063963e-05
-1.90088522119149e-05
-4.02962802008061e-05
-2.21795822267308e-05
-1.43804104984775e-05
-1.83486508224664e-05
-2.2237417764505e-05
-2.09310893743592e-05
-1.78811719410106e-05
-3.89709581687198e-05
-1.47967353032475e-05
-3.21109356891778e-05
-3.36852515860023e-05
-2.23560212688812e-06
-8.68953049487071e-06
-4.09435774125617e-05
-2.78807886476425e-05
-3.59177843253594e-05
-2.72364314460182e-05
-4.52311664274122e-05
-3.59381279780556e-05
-6.49326064600465e-05
-5.54891656437273e-05
-3.63801566516861e-05
-2.54012698273906e-05
-1.07192290061969e-05
-3.23337792210342e-05
-3.42151017681985e-05
2.9620487102215e-06
-3.77388493593922e-05
-3.61224431585401e-05
-3.82855508602022e-05
-3.33959197176479e-05
-2.52735972562951e-05
-2.4131724945924e-05
-2.92405960126402e-05
-5.74974642925689e-06
-2.76712181116226e-05
1.2915240104921e-06
-2.84292828825731e-05
-4.21994958049526e-05
-2.92671406513934e-05
-4.22823424601206e-05
-3.59132363400973e-05
-4.82245973477835e-05
-1.63106397531835e-05
-3.95063006669874e-05
-4.96698918497608e-05
-4.19689742883612e-05
-4.65522626913548e-05
-2.40195537066921e-05
-3.34940608004499e-05
-2.18972154883441e-05
-1.689706385048e-05
-6.53605973446603e-06
-4.5306491660694e-05
-2.37734104363535e-05
-4.60472887580212e-05
-1.02678245241434e-05
-2.68184308493071e-05
-1.65381623616731e-05
-5.55053983976847e-05
1.96507001695211e-06
-4.52037999295027e-07
5.04577925253419e-06
-1.02386594155491e-05
-2.79798181963648e-05
-4.84179360851685e-05
-3.89060103165033e-05
-1.16367845281348e-05
-2.69182321800746e-05
-4.12023522059467e-05
-1.99450815915534e-05
-4.93877390779715e-05
-2.32890636345279e-05
-4.74952595404383e-05
-3.77044787049275e-05
-3.17582760779582e-05
-4.60286147614537e-05
-2.64721357239276e-05
-3.57070968384062e-05
-2.29541561668082e-05
-4.76194466833003e-05
-4.68027059226207e-05
-1.81248414155975e-05
-5.70730532525377e-05
-5.41085242701332e-05
-5.99965176710975e-05
-1.31995398953344e-05
-1.95231675215914e-06
-4.11233884916322e-05
-3.76931949171374e-05
-4.53807286850199e-05
-2.72050736154198e-05
-5.34326606870305e-05
-1.477252875308e-05
-4.09850826182451e-05
-1.95487930328642e-05
-4.77306950846893e-05
-1.10041168517994e-05
-2.43891772610684e-05
-4.86044692450864e-05
-2.96873586530379e-05
-2.49043210471e-05
-3.09937946548378e-05
-3.19565825024938e-05
-2.81569705685654e-05
-9.15431349722905e-07
-1.58372198493619e-05
-2.38759296943773e-05
-4.40813478319362e-05
-4.93463458957501e-05
-1.55761863349442e-05
-1.97042530759721e-05
-4.70829441292095e-05
-2.6406293727908e-05
-1.17861491777333e-05
-2.24327115058423e-05
4.81705959369592e-06
-6.73698137432391e-06
-2.71938651279439e-05
-4.39038257967714e-05
-3.12100046435319e-05
-5.95816478468277e-05
-2.2253356459181e-05
-1.61599730957565e-05
-6.52338216296299e-05
-7.38975780648213e-05
-4.20684875361836e-05
-3.95032946899851e-05
-4.64487093098766e-05
-5.95999850076929e-05
-4.54306926228505e-05
-2.80667856937539e-05
-9.64075544474566e-06
-3.76137523682059e-05
-5.22543499159739e-06
1.44842822670461e-05
-2.79946474311005e-05
-3.5553096206317e-05
-4.63657597834282e-05
-5.24567884994999e-05
-2.40937292647857e-05
-9.84875211104763e-06
-2.19842477787335e-05
-1.06800867219959e-05
-1.63127032592573e-05
-3.23752100120627e-05
-2.48049199639073e-05
-4.61565950140414e-05
-2.43514384054954e-05
-3.09735282197619e-05
-4.65000362775133e-05
-2.79526500358604e-05
-2.61632680402426e-05
-1.22254096358871e-05
-2.43564173457683e-05
-4.05684585911669e-05
-7.81015900596662e-06
-1.25701337781224e-05
-2.79755728542349e-05
-2.51444770846517e-05
-1.14022880387287e-05
-6.04663523652035e-05
-4.73667600915487e-05
-4.8334960599758e-05
-1.10595840687861e-05
-1.44452743252514e-05
-1.25200769046152e-05
1.52387547036635e-06
-4.09086996624198e-05
-3.61755728101356e-05
-3.88904707882364e-05
-3.43560347578858e-05
-2.16784783183443e-05
-2.57850184721771e-05
-1.14138560411888e-05
-5.69379354656967e-06
-3.89265499129097e-05
2.05873775176196e-06
-3.80642712764952e-05
-2.43725368628167e-05
-1.80081348997381e-05
-5.6838202126379e-05
-3.51835876199382e-05
-7.91919350608666e-06
-2.58631306844013e-05
-1.60663791054673e-06
-1.54450309259174e-05
-4.25669210905693e-05
-4.24349105566066e-05
-4.17614273961798e-05
-2.83235636253567e-05
-3.93473950243718e-05
-1.65118330967673e-05
-1.67515412640669e-05
-2.02760825487755e-05
-1.00284799892128e-05
-3.39574323438409e-05
-4.53986603525916e-05
-7.03199511857763e-06
-3.29541885105656e-05
-4.81585019495925e-05
-4.28404442194418e-05
-4.46422738208119e-06
-2.36152495675748e-05
-1.61860942629882e-05
-2.50340091025407e-05
-3.7244831047571e-05
-2.18257315067006e-05
-3.00347307013298e-05
-2.78246168963279e-05
1.09846724172141e-06
-1.93302679437245e-05
-2.48627379929109e-05
-8.98178331961162e-06
-1.90173408936774e-06
-1.85155729795444e-05
-1.68314385446093e-05
-3.60826869041261e-05
-4.0110838081591e-05
-2.63605980872308e-05
-1.22704092141502e-05
-4.16365170313586e-05
-5.75221816972434e-05
-1.39823987481861e-05
-5.48633287153856e-05
-4.29348986415797e-05
-3.76992622331139e-05
-2.01560912510121e-05
-2.23020981045171e-05
-1.44393914845344e-05
-2.10889175599461e-05
-1.67802824525689e-05
-2.20669745727297e-05
-1.32006709094419e-05
-4.71061392088775e-05
-1.30129778984247e-05
-2.62139035301073e-05
-5.25947277538388e-05
-2.88145068757951e-05
-2.00876165313181e-05
-4.72920021826485e-05
-2.32683133192896e-05
-6.57320382033443e-06
-5.19056610567051e-05
-4.46897029149586e-05
-1.28773752046658e-05
-2.47566430241014e-05
-2.18333695850952e-05
-1.92139116182219e-05
-4.96079396860812e-05
1.97127291147036e-06
9.89696919717565e-06
-3.91877930130437e-05
-2.49459896768612e-05
-3.69834584422006e-05
-5.08319528810631e-05
-2.9596680764863e-05
-2.79453710536265e-05
-2.8436411500328e-05
-2.80346381195984e-05
-1.22456772776143e-05
-3.94973675897078e-05
-5.13257024997117e-05
-3.44109328689295e-05
-4.77043588965553e-05
-2.853043509992e-05
-3.87102769714006e-05
-1.93334522685209e-05
-4.12706355285875e-05
1.8738135450807e-05
4.46345214312016e-06
-8.26339593804573e-06
-2.75265005791822e-05
-4.45081073376412e-05
-5.38665233906472e-05
-3.18418778066338e-05
-3.46063488303356e-05
-1.30262376208551e-05
-5.72799435116538e-05
-1.90197524047921e-05
-1.5844191021983e-05
4.5953886742565e-06
-2.79251464867957e-05
-2.62150058279028e-05
-3.00844336559064e-05
-2.49372097559321e-05
-1.51068573578729e-05
-3.1042061700232e-05
-3.57843109797597e-05
2.3026014195676e-06
-1.3945153314596e-05
-4.65740136615912e-05
-5.63269149569096e-05
-2.76149484958395e-05
-1.85413166232388e-05
-4.16007348145108e-05
-4.84816218995456e-05
-3.99162256835433e-05
-6.16366890507489e-06
-1.99370355707423e-05
-2.89140164375537e-05
-3.1896811036415e-05
-2.33781666137793e-05
-4.93444086660682e-05
-4.99094556375751e-05
-2.86302780067624e-05
1.50606357898706e-06
-2.81829349721815e-05
-6.39028839801964e-05
-9.34873413264595e-06
-2.68878530513157e-05
-2.7228919579969e-05
-3.09625292042522e-05
-2.49340247239894e-05
-3.03259106967565e-05
-4.51320066001096e-05
-5.68641468191163e-05
-3.22515956905393e-05
-2.34098030494937e-05
-4.97244545514869e-05
-1.63763873501049e-05
-4.54897735739574e-05
-3.02440523100707e-05
-2.39719481122453e-05
-6.31918816502176e-06
-3.23400503164713e-05
-1.61388848743935e-05
-2.69467502142496e-05
-1.70794257699747e-05
-2.10118980521114e-05
-3.31853272592153e-05
-4.17130262387253e-05
-4.65543767800492e-05
-4.37518599466732e-05
-5.55544146248369e-05
-3.54197470768071e-05
-5.85186257848747e-06
-1.69338820454613e-05
-2.73555035155775e-05
-3.89540522503399e-05
-2.46072626085354e-05
-3.31532145921215e-05
-9.2087390926832e-06
-1.04619818390253e-06
-3.61948068456216e-05
-4.64548824481011e-05
-2.52686772223054e-05
-3.88692129301328e-06
-4.95747822635715e-05
-2.47541170956988e-05
-1.05845230111754e-05
-2.25496662220865e-05
-3.93581868217105e-05
-3.14877814019458e-05
-1.7757520473501e-05
-3.32512705014101e-05
-2.83274578717621e-05
-1.89252699125612e-06
-3.00388450675991e-05
-3.57286783328629e-05
-2.69626330129165e-05
-5.82992196454988e-06
-1.51853108656537e-05
-3.90588259645932e-05
-4.17006573537713e-05
-1.5811201711269e-05
-3.36592009072535e-05
-3.09075769723753e-05
-1.70403787401378e-05
-1.02202517563818e-05
-4.05453991927728e-05
-2.47844746009312e-05
-2.08478760792127e-05
1.09742315878215e-06
-1.55947299062369e-05
-3.52598400481878e-05
-5.47466445629089e-05
-7.05448508310911e-05
-2.52225596338991e-05
-4.87188813731149e-05
-3.44698823198572e-05
-7.89500714601091e-06
-2.64599937501523e-05
-1.61627635124813e-05
-3.54188366055583e-05
-2.53600277261215e-05
-1.55350899015794e-05
-3.62723145106982e-05
-3.51065215359006e-05
-1.67524892908051e-05
-3.31846886161119e-05
-3.31705274234119e-05
-5.1901743227314e-06
-1.94478326863881e-05
-1.1794946534731e-05
-4.5483572758234e-05
-4.98315963480774e-05
-1.73330936677324e-05
-2.45661108588642e-05
-2.36591171302612e-05
-5.60391209039229e-05
-5.07939993263501e-05
-2.22631929425813e-05
-1.03429394214641e-05
-5.41151476994669e-05
-1.91408116895836e-05
1.1048357724433e-06
-3.85261235459108e-05
-4.51819328771767e-05
-3.61043320723868e-05
-5.21156337509998e-05
-2.46060624153811e-05
-4.61449834965897e-05
-4.47529793691436e-05
-1.71711170594072e-05
-1.68421331642144e-05
-4.51754742413396e-05
-5.1147267120481e-05
-4.5101179440722e-06
-2.19009885917171e-05
-4.30591952010612e-05
-3.07511241767465e-05
-2.1816946781398e-05
-3.88648381806095e-05
-3.21851848390717e-05
-1.51194997961103e-05
-3.2699455541386e-05
-4.3206682640542e-05
-4.94669966817304e-06
-3.68093485080221e-05
-3.37726230456593e-05
-2.79580356271162e-05
-2.67879955689357e-05
-5.53539419471448e-05
-4.12803432848515e-05
-3.0338225588168e-05
-5.10501670860609e-05
-1.4916348451936e-05
-3.19033733798062e-05
-2.30462591114814e-06
-4.83691556407993e-07
-3.9193018600382e-05
-4.52336842774972e-05
-1.76181190336074e-05
-5.52993142323443e-06
-5.0134626355879e-05
-3.85072260161582e-05
-1.67336400964011e-05
-5.10764583521846e-06
-3.5714504555685e-05
1.34375411131172e-05
1.25713812919613e-05
-4.95882891115799e-05
-4.70913349067847e-05
-1.52926630373229e-05
-1.33377624340096e-05
-9.54672378935521e-06
-2.30875154746527e-05
-2.72351665491408e-05
-3.52012430324492e-05
-1.79532366743527e-05
-2.29602425374576e-05
-2.3333086912181e-05
3.90343308719782e-06
-5.04101206456654e-05
5.07412923959923e-06
-2.56873827951833e-05
-1.68006333145191e-05
-4.68465149195894e-05
-1.19957552615718e-05
-3.38849017132583e-05
-3.90536043061782e-05
-9.80164083770582e-06
-3.73853638934267e-05
-5.4803159013691e-05
-2.69629254157687e-05
-1.43728737522007e-05
-2.46049856757796e-05
-2.97201627971191e-05
-4.71686989940955e-05
-3.07139067484242e-05
-1.83236704906284e-05
-4.30505910770236e-05
-2.8706670059262e-05
-2.77487914114741e-05
-1.12449720198428e-05
-4.06331534548301e-05
-2.42148914060703e-05
-4.71225392783224e-05
-2.89320445403527e-05
-7.215439783534e-06
-4.08082493045413e-05
-5.22348475757021e-05
-3.4330123848233e-05
-4.39984545672935e-05
-1.9931756738794e-05
-2.77064917768689e-05
-2.31667728669976e-05
-3.37505137659816e-05
-1.14737402919892e-05
-2.85672058112851e-05
-1.1515049795204e-05
-1.44477354067541e-05
1.00851157656077e-06
-2.39740971673279e-05
-3.25016750942818e-05
-9.17205453164145e-06
-3.28190390643982e-05
-2.33583406101857e-05
-7.01868810611361e-06
-5.4374625714306e-05
-1.27892219797047e-05
-2.79627117997447e-05
-1.36512962561147e-05
-4.79913283932148e-05
-2.84796571399873e-05
-5.65933072165522e-05
-1.89088318872296e-05
-4.45717510955682e-05
9.04554987193459e-06
-4.14171662784643e-05
-3.05047738901919e-05
-4.03811048844342e-05
-1.63371565402391e-05
-2.14165184700208e-05
-1.98895289515364e-05
-4.2260595796841e-05
-2.29119230271274e-05
-3.50652471754797e-05
-1.55417861885864e-05
-3.56716494969947e-05
-3.43276767179972e-05
-1.8661456392419e-05
3.18420975086392e-06
-1.04075535567164e-05
-3.79092833279937e-05
-3.61684535092949e-05
-2.69783178110515e-06
-5.06496167962325e-05
-2.78224290368609e-05
-2.87152705308126e-05
-2.75912257407866e-05
-2.35885103326141e-05
-2.18889724012764e-05
-4.86395719251536e-05
-1.25956311413082e-05
-2.12496968703479e-05
-3.02899461427846e-05
-2.49542669238144e-05
-2.07668310710895e-05
-3.30086012374636e-05
-4.56554990465268e-05
-1.05862214906292e-06
-1.33792847583197e-05
-2.66683768267206e-05
-1.35692229729704e-05
-4.50038167586155e-05
-1.86291841650428e-05
-2.66710712218976e-05
-2.83724747368426e-05
-4.35764151851569e-05
-2.55060831261987e-05
-2.22466070103624e-05
-2.29804915193304e-05
-4.55228635658317e-05
-3.14607678351718e-05
-3.11671627141671e-05
-3.44294967033088e-05
-1.18413743128146e-05
-4.67822805612596e-05
-5.80059153211551e-05
1.60252805522673e-06
-1.15028636728239e-05
-3.0048803286946e-05
-4.22282073428949e-05
-2.60020322158589e-05
-4.34028184916827e-05
-2.26074183734842e-05
-7.79881798301869e-06
-2.08266270167313e-05
-3.74117930422822e-05
-3.28434085125178e-05
-3.35525422651437e-05
2.27624511551949e-05
-5.68837040416226e-05
-2.96197429520661e-05
-3.55226541733795e-05
-2.19993506210333e-05
-4.67713517410149e-06
-1.90659956213313e-05
-4.27762780947145e-05
-1.69825074117026e-05
-4.75537515911382e-05
-1.31435900555861e-05
-4.11804110885733e-05
-2.20819146797299e-05
-2.46951612960263e-05
1.85364231990983e-06
-1.41614390261537e-05
-3.17556468271579e-05
-4.78110824950704e-05
-3.81429554948674e-05
-1.25765995153891e-05
-5.16314234309098e-05
-1.31882009497691e-05
-7.14517304587394e-05
-4.5949222252296e-05
-3.35880661876181e-05
-3.61213129419842e-05
-3.33533516232953e-05
-2.03619788871444e-05
-2.57631584605441e-05
-2.34766132175257e-05
-2.22207929838739e-05
-1.59538192198696e-05
-8.31488045039396e-06
-2.95833001856094e-05
9.43054729411595e-06
-1.06638817847264e-05
-4.84783500147228e-05
-6.30312841628988e-05
-4.05282589081163e-05
-4.31885567007928e-05
-1.4968363751114e-05
-3.61729599706312e-05
-4.88259158740215e-05
-2.22813463806963e-05
-7.99196363367199e-05
-2.79365299513226e-05
-5.13632057214796e-05
-2.4099163641875e-05
-2.6686649205004e-05
-2.122705549534e-05
-2.55729457865347e-05
-3.79645105159481e-05
-6.37025323754819e-06
-3.22851997441288e-05
-7.0640407602459e-05
-3.83053791015325e-05
-2.18641673350361e-05
-1.77434863163581e-05
-5.10640304833649e-05
-3.36692651427889e-05
-3.65219594243458e-05
-3.13293962639391e-05
-2.55587191820572e-05
-2.60599245248903e-05
-4.33366067888466e-05
-6.01597581258469e-05
-5.28942021004875e-05
-4.26851244913982e-05
-1.87173961124634e-06
-4.04773645787636e-05
-1.60054304501849e-05
-2.77521581024293e-05
-1.69462401171406e-05
-1.27047593723487e-05
-3.65425061628038e-05
-6.71996524929599e-05
-2.74267269797813e-05
-1.12003383424974e-05
-2.03162438531488e-05
-1.74362574779707e-05
-2.59363479807965e-05
-3.11829362597908e-05
-4.18730440885368e-05
-2.41051663716065e-05
-2.67856709595755e-05
-3.13108088158603e-05
-3.81982555902616e-05
-3.06157425445201e-05
-2.06143537334473e-05
-3.07037830566706e-05
-1.93427301728054e-05
-1.18408952268042e-05
-9.63874271982146e-06
-2.49537110346389e-05
-3.99232904678763e-06
-2.91081196197319e-05
-2.3212762754518e-05
-7.71096078137179e-06
-1.97791061030016e-05
-2.09054687528215e-05
-3.560932729462e-05
-3.34727105612536e-05
-1.60378239719157e-05
-3.1989371478868e-05
8.77500857620573e-06
-2.8094504995794e-05
-3.22699732875422e-05
-4.19086032710739e-06
-1.5215451696045e-05
-2.97504185444421e-05
-3.22314039517023e-05
-2.0574465921308e-05
-6.37421139876526e-07
4.64277547621071e-06
-4.71582996953038e-05
-2.67013751091715e-05
-2.1582540398083e-05
-1.13100924255857e-05
-1.83419746253699e-05
-2.25003825899925e-05
-2.2064284295735e-06
-3.43094309160174e-05
-1.61958558563727e-05
-4.021273749589e-05
-2.23396807406685e-05
-5.04099853667363e-05
-1.9417247748909e-05
-3.3941228808172e-05
-2.50555770554999e-05
-3.39068578961643e-05
-1.89867066514016e-05
-4.39360065031945e-05
-1.27679458559217e-05
-1.69770166085994e-05
-2.13773396655901e-05
-5.45172459019975e-05
-1.41086202111658e-05
-1.9912143041114e-05
-2.52642451958128e-05
-4.62292564907516e-05
-6.13103237373895e-05
-3.89831240994697e-05
-4.21148349919342e-05
-2.6866139537015e-05
-3.27146585077923e-05
-3.41548926820037e-05
-3.30732080755516e-05
-4.88280480095331e-05
-3.15173301198848e-05
-2.04407015252221e-05
-5.83894723266152e-05
-4.00294900974543e-05
-2.96268745630352e-05
-4.04978990167762e-05
-1.84221083528963e-05
-2.83240277832479e-05
-2.843882991008e-05
-4.61770656827343e-05
-2.89066070712482e-05
-2.99741449771458e-05
-3.38003112947541e-05
-3.98427303044277e-05
-3.61608210129257e-05
-4.0115356881559e-05
-4.30642184028844e-05
-2.55606279157408e-05
8.4093881273845e-06
-2.25186745908446e-05
-2.74168042223461e-05
-3.33989016727057e-05
-5.05075146990282e-05
-3.39370157184646e-05
-3.26913193324263e-05
-2.04939395774787e-05
-1.16594304535782e-05
-2.24937130176213e-05
-7.12665846802646e-06
-1.40081173240605e-05
1.8465473671123e-05
-3.62774432307647e-05
-3.99350598283032e-05
-4.68150454221335e-05
1.26206455738147e-05
-6.28192233321765e-05
5.19258802074179e-06
-3.23224810437466e-05
-4.94809957708357e-06
-4.23739149805595e-05
-2.40305495465361e-05
-1.79592172979739e-05
-4.93511765299684e-05
-3.31370855853809e-05
-2.73434062221083e-05
-4.78697935959738e-05
-2.4929729069719e-05
-1.9782202805995e-05
-2.64654316488253e-05
-6.06927442159692e-05
-3.80804526044436e-05
-2.38942689524256e-05
-3.50536659625807e-05
-5.3619620808628e-05
-3.06613143806983e-05
-2.4492071472885e-05
-4.16646618047919e-05
-4.04413828494672e-05
-3.92289498807941e-05
-1.62843957385277e-05
-4.34841067571317e-05
-4.58225560810978e-05
-1.84755836542898e-05
-3.71744770751575e-05
-5.54061103066243e-06
-2.36915293945413e-05
-4.42067184398437e-05
-2.19490266014468e-06
-2.82098041103045e-05
-3.57282606720922e-05
-3.97797280462766e-05
-5.40229382406367e-05
-3.85665381020546e-05
-1.58689575916057e-07
-2.73069436695223e-05
-6.41687801881181e-05
-4.30653116935661e-05
-1.09062073085626e-05
-3.69706024654067e-05
-4.91316321713744e-05
-4.17407759401759e-05
-3.69338861966858e-05
-6.72297880256294e-06
-5.51993314518182e-05
-1.66552779372589e-05
-1.80247828677908e-05
-2.28797028950607e-05
-3.18391023700985e-05
-1.12270823690373e-05
-2.54352523254993e-05
-2.4278985414766e-05
-1.32880081349524e-05
8.28063704706937e-06
-5.4404874759884e-05
-3.49719038404589e-05
-3.79821906374656e-05
-1.25497275307823e-05
-3.39986683374835e-05
-3.05973019241883e-05
-1.73740410659342e-06
-1.2283536505949e-05
-3.02403888293703e-05
5.93071296393891e-08
-4.95806366988631e-05
-2.76240765717671e-05
-4.13794968181972e-06
3.92016368887612e-06
-4.10843965110956e-05
-3.42387334972588e-05
-1.2413519449826e-05
-2.16477949166481e-05
-7.56520108180445e-06
-1.95336616568373e-05
-2.28142675163466e-05
-4.96488554357035e-05
-1.21681536557484e-05
-2.71173428913528e-05
-6.39705872528564e-05
-2.62791188365928e-05
-4.08965176729593e-05
-3.94356315984289e-05
-4.08263010644901e-05
-4.04066583628776e-05
-3.0013207733018e-05
5.60650819592744e-06
-2.5879757751815e-05
-3.12010560462651e-05
-2.81981579833762e-05
-1.28299420279937e-05
-8.95440039541952e-06
-4.44320561839406e-06
8.14451827355494e-08
-5.10579958744577e-06
-1.41942661198919e-05
-2.25235955412613e-05
-1.65777302046595e-05
-4.74089578790791e-05
-3.24037268104807e-05
-9.37871164854763e-06
-3.85516322503528e-05
-4.33376053899683e-05
-1.39447520502571e-05
-1.473367105224e-05
-1.67253393097457e-05
-2.30907649864726e-05
3.45437916216856e-06
-3.39639375535569e-05
-2.75822901908412e-05
-1.66190680309338e-05
-3.51273164482668e-05
-6.57181674566002e-06
-2.47031857704087e-05
5.43911154972909e-06
-2.35251307753693e-05
-4.11269397476686e-05
-2.73655973895262e-05
-2.52324135437267e-05
-3.10405925887565e-05
-3.93085538672005e-05
-3.08906477309526e-05
-3.69129139603716e-05
-4.58897471885427e-05
-2.84968745466427e-05
-1.61669827372632e-05
-3.89394510179216e-05
-5.23702138725069e-05
-2.49162082083974e-05
-3.10089590902326e-05
-5.27322644499865e-05
-3.22254696579063e-05
-3.53315361900729e-05
-1.26241211648574e-05
-2.68981872038402e-05
-3.54812797496936e-05
-9.23774932942332e-06
-1.18620877244017e-05
-3.45397360823576e-05
-1.97329726447569e-05
-2.07502173817904e-05
-2.67959259715783e-05
-4.61757943528305e-05
-2.76421086284669e-05
-2.37977755379189e-05
-2.69644578692455e-05
-3.61207136558915e-05
-5.28910516262907e-05
-3.29681740856232e-05
-2.95647671723999e-05
2.05441847006095e-06
-6.20626238088497e-05
-1.9140424285555e-05
-2.83078494768742e-05
-2.57066757551188e-05
-1.08112501817244e-05
-5.82261306118504e-05
-4.15098468107087e-05
1.03478070980201e-05
-9.46895929578108e-06
-4.27408909885682e-05
-3.58198852410925e-05
-1.32080638151858e-05
-5.18824161954632e-06
6.12205326484078e-06
-3.87959528147188e-05
-3.62217677297216e-05
-2.15874494195058e-05
-1.01911921561191e-05
-3.42455802731843e-05
-4.28228347264012e-05
-3.46415046790908e-05
-1.15158663748421e-05
-2.37002195184917e-05
-4.01393464779537e-05
-3.72463343012126e-05
-1.72004560927884e-05
-3.43611863548854e-05
-1.63542629363745e-05
-2.22039157184545e-05
-3.85819925292899e-05
-1.97935850882445e-05
-1.59896141960029e-05
-4.4481859654941e-05
-9.30020213242309e-06
-1.75082959697807e-05
-3.3821861691746e-05
-2.86254015185377e-05
-5.26404885300422e-05
-4.33431883997664e-05
-5.53497833912615e-05
-2.26984417451651e-05
-5.01920276624004e-05
-6.80743101262527e-05
-8.93128784576057e-06
-2.51313358491026e-05
-5.25546476976028e-05
-4.48480865373757e-05
-1.80716902446978e-05
-4.31026702525412e-05
-4.990600975839e-05
-3.0760240427735e-05
-3.08816983094498e-05
-2.14757267656528e-05
2.20994980577382e-07
-1.94089872882887e-05
-6.77753196503323e-06
-3.36838458655749e-05
-1.1816644252913e-05
-1.5143653405094e-05
-2.04431305352689e-05
-5.41413126054532e-05
-8.01702661742695e-05
-5.6111616305039e-05
-4.12366211482708e-05
-2.85599084934893e-05
1.77354174464383e-05
-7.58989321118266e-06
-2.48943740542903e-05
-7.82651069502017e-06
1.16215507785889e-05
-3.21721649936309e-05
-4.07878951218124e-05
-1.79490814326067e-05
-7.95610772492702e-06
-6.28088730533515e-05
-3.7101396266122e-05
-4.08503022513332e-05
-1.71070067650081e-05
-2.93677771412955e-05
-4.26039888450585e-05
-4.63980951835571e-05
-4.20753857908488e-05
-4.26916671097928e-05
-2.38218147210663e-05
-2.89182256833442e-05
1.4551804697093e-05
-2.20683596453701e-05
-5.92711876018635e-05
-5.63096494081599e-05
-4.26739271361272e-05
-6.46795574971424e-06
-1.78767029979407e-05
-3.97484561720857e-05
-2.64768177763904e-05
3.14736047113148e-06
-2.93390823482271e-05
-2.77397805996884e-05
-4.35941100970151e-05
-1.78478129121016e-05
-3.50719038104322e-05
-2.62147587088897e-05
-1.99009209453779e-05
-1.36213701079608e-05
-2.49829866489353e-05
-1.791003765627e-05
-5.43567003483325e-05
-2.46173934092131e-05
-3.68702699221983e-05
-4.36936455123541e-05
-5.21836551507077e-05
-3.69094337133447e-05
-5.49620694382965e-05
-4.82695838845319e-05
-2.33800855308299e-05
-1.11991152358414e-05
-6.72478583813369e-05
-8.19512512389325e-05
-6.53165319680753e-05
-2.58697894224284e-05
-3.33550876154882e-05
-2.39096044165866e-05
-4.41896764465144e-05
-3.64470216156369e-06
-2.84337487363315e-05
-3.16628970914848e-05
-4.67920317112403e-05
-5.25906307156271e-05
-1.72901885382684e-05
-3.83300938247432e-05
-3.59197741987405e-05
8.47828884679112e-06
-5.39680808730657e-05
-3.30472292765584e-05
-2.96589482405861e-05
-7.04870170818033e-06
-1.44824341600764e-05
-1.5009602799682e-05
-1.62569373902216e-05
-5.90892851632359e-05
-4.25558943187554e-05
-4.31367487335459e-05
-4.77353427968365e-05
-6.58557283704186e-05
-3.65171477808389e-05
-2.7794517337334e-05
-2.03143669904919e-05
-3.51451956442574e-05
-1.303903257689e-05
-1.91267111510564e-05
-1.56094594910194e-05
-3.20661675175532e-05
-2.83131906968323e-05
-2.47559270157612e-05
-1.76533550745332e-05
-3.93192379158761e-05
-2.98742051022465e-05
-4.67151244136043e-05
-3.33190921054206e-05
-3.14639025531845e-05
-2.59087793593878e-05
-2.9660309385497e-06
-6.46989531418618e-06
-2.54205350529145e-05
-2.24903166349883e-05
-3.0663049127936e-05
-7.91389397405511e-07
-5.59534544072466e-06
-4.1820922320575e-05
-3.24974895380519e-05
6.20172075369424e-06
-3.87020620150771e-05
-6.82972106703141e-06
-1.50570113099385e-05
-2.68801672909142e-06
-2.83646453838668e-05
-5.26427531397147e-05
-3.08622251960513e-05
-2.0788795192948e-05
-5.35782325910261e-05
-5.31489682280338e-05
-2.29670954334398e-05
-4.31226715712238e-05
-2.97822728442826e-05
-5.07372452461675e-05
-2.22727565919769e-05
-1.70638712006421e-05
-1.07338044615866e-05
-4.06163369806002e-05
-3.52470555507131e-05
-2.67752642466833e-05
-4.24639185558447e-05
-1.26348676243267e-05
-3.67041211845004e-05
-2.98757504302462e-05
-5.66362710580585e-05
-3.60525024340319e-05
-1.81881545080894e-05
-2.73567816270682e-05
-3.11394710931249e-05
-1.25042209218362e-05
-5.44014141818494e-05
-1.01134857605932e-05
-1.59257965726975e-05
-2.04685143379448e-06
-1.25655873057213e-05
-2.8964351848309e-05
-2.03780970599123e-05
-3.21393450181255e-05
-2.77429843590855e-05
-3.44211184695171e-05
-2.87096690578311e-05
-4.95744637759599e-05
-2.80868480548715e-05
-3.05405054500631e-05
-5.57684113821133e-06
-3.38361308729626e-05
-5.36924016838466e-05
-1.50544356067931e-05
-2.14589564985216e-05
-4.39453678404888e-05
-4.28784715938195e-05
-1.78853472759778e-05
-3.13043027212957e-05
-3.31187649622817e-05
-2.46686224545927e-06
-1.50105377978478e-05
-4.94149146130791e-05
-2.76328477517132e-05
-8.39634016257295e-06
-2.01217318760425e-05
-3.14801685942988e-05
-1.95599374540668e-05
-1.30745119132182e-05
-2.02982267525511e-05
-2.17261929770092e-05
-5.09978891399676e-05
-5.18551176158345e-05
-4.35699126610207e-05
-6.4801504560913e-05
-2.181701495643e-05
-3.12852771731097e-05
-2.71780998639246e-05
-4.63679066435225e-05
-2.11632332435813e-05
-3.65573254274885e-05
-1.25448568367443e-05
-3.40404368996361e-05
-2.01392204353927e-05
-2.80757571662388e-05
-3.00644368939719e-05
-3.33247190903228e-05
-3.31771780696751e-05
-3.66253344121094e-05
-1.9450144443091e-05
-2.95764063254186e-05
-3.52447045011471e-05
-3.73991526397154e-05
-1.7609633340161e-05
-2.8936765718009e-05
-1.154543705632e-05
-1.19380924537984e-05
-4.47903661935983e-05
-4.12602461739775e-05
1.38748783618262e-05
-2.72799760148428e-05
-1.0625402596711e-05
-1.04314162436096e-05
-4.52146185061414e-05
-2.52671794415448e-05
-9.78257670850611e-06
1.43381798755799e-05
-2.28454193645739e-05
-2.35721626721955e-05
-2.7309097302333e-05
-5.62877375360792e-06
-5.432476378757e-05
-6.60159169845024e-05
-2.65123172238188e-05
-5.15789202393804e-05
-3.838474724786e-05
-3.27339576983243e-05
-5.19706237719411e-05
-2.17561193148769e-05
-1.29681342261083e-05
-9.1268820434225e-06
-2.6018079803405e-05
-2.47673672314238e-05
-3.78338562143935e-05
-1.5114577370416e-05
-9.66729585744267e-06
-1.98698854999026e-05
-3.17385008370677e-05
-2.97338842340644e-05
-3.79054060830888e-05
-1.55527198035378e-05
-2.76168713739567e-05
-3.48149639769587e-05
-4.3641861823105e-05
-2.84958016800749e-05
-4.01768525537182e-05
-6.03088288065326e-07
-1.72908711709011e-05
-1.35438924741963e-05
-5.62669263845079e-06
-5.97221913649739e-05
-4.94161538606924e-05
-2.91604020719712e-05
-1.02136521481015e-05
-3.13753100051341e-05
-5.03569298894399e-05
-9.7759090595665e-06
-5.37936228299095e-05
-8.35114876699603e-06
-3.68270191208184e-05
-4.08363295286503e-05
-2.28498869896501e-05
-1.96495932078735e-05
-1.91298772686592e-05
-2.56110405211756e-05
-9.54048461469576e-06
-2.78574082895589e-05
-6.89642661623298e-05
-5.32264244312964e-05
-4.2020378928285e-05
-2.38781112505731e-05
-2.47862198754231e-05
-8.08762620462372e-06
-5.73247050623058e-06
-3.78559463419101e-05
-1.13284667641937e-05
-5.00402088781431e-05
-2.53139554775652e-05
-3.1819118054908e-05
-2.24250298954953e-06
-4.80576893453218e-05
-3.07900553444154e-05
-5.58317459645488e-05
1.49057622791295e-05
-2.91719815540434e-05
-1.43489791089126e-05
-1.13273728756666e-05
-2.65847234859616e-05
-5.65481162989452e-06
-3.50048146402871e-05
-3.25738639237645e-05
-2.89831529490182e-05
-3.74538427382806e-05
-4.69512876788045e-05
-4.24594589885905e-05
-4.460650305767e-05
-4.46069261821884e-05
-5.11197044341974e-05
-6.03247746540499e-05
-5.11463500855588e-05
-4.74320656359501e-05
-2.71849550473279e-05
-1.91265033511666e-05
-2.62391948497285e-05
-2.58804175073894e-05
-3.06236230799818e-06
1.89280530848998e-05
-1.97833979131421e-05
-4.52158803358246e-05
-1.6899260326143e-05
-5.36151169026974e-05
-5.24773820510919e-05
-1.98752224254742e-05
-9.99586600060373e-06
-1.34079166554213e-05
-1.36330165799622e-05
-1.79046851408989e-05
-3.74323355579926e-05
-3.91471464160536e-05
-4.64446950152578e-05
-2.4457618863091e-05
-8.88036577409569e-06
-3.67588891139379e-05
-5.12613436461944e-05
-6.40604422978055e-05
-2.51139014629456e-05
-9.92958923156173e-06
-3.92624838364383e-05
-1.05847616041362e-05
-7.56717401736929e-06
-2.95396510468078e-05
-2.11909247621263e-05
6.03313844838938e-06
-1.62871484678593e-05
-4.79486931358102e-06
-2.15529564526102e-05
-4.48807881298139e-05
-2.09860319889299e-05
-3.46049625384918e-05
-2.73506510884769e-05
-2.77277673431929e-05
-3.95914488761606e-05
-3.58466058520893e-05
-3.16291777139051e-05
-3.62610107257307e-05
-5.71070872349238e-05
-8.12087331124492e-06
-1.88346069624009e-05
-4.777312331849e-05
-2.09699776767652e-05
-1.49308755610165e-05
-1.6977703550815e-05
-2.17779073847885e-05
-5.21664110254772e-05
-6.39061525543248e-05
-8.46896720186838e-06
-1.16159140662217e-05
-3.81416998252715e-05
-2.84597261047139e-05
-3.17624090150965e-05
-6.59983753883715e-05
-1.76921057141224e-05
-3.32955963573047e-05
-3.46873408588018e-05
-9.6547499464747e-06
-8.5732268031072e-06
-1.53548818251553e-05
-3.16946304094858e-05
-3.34676964943005e-05
-1.82960150640468e-05
-4.87444613855242e-05
-3.08029878139238e-06
-4.32975846255549e-05
-3.09438619514246e-05
-5.34564091933263e-05
-2.25509602848562e-05
-2.98060651034595e-05
-1.67157483767133e-05
-6.18788895335008e-05
-4.21112261462915e-05
-2.7358794013095e-05
-3.23183544435468e-05
-3.71410703975412e-05
-3.90551349496755e-05
-1.77084268997451e-05
-1.94867415204126e-05
-4.35387080389838e-05
-8.54665455729301e-06
-3.83844740387766e-05
-1.82380122183496e-05
-1.11941931606959e-05
-5.48577559322947e-05
-3.37921856883696e-05
-5.53729727815555e-05
-1.214467295341e-05
5.3702087986655e-06
-5.4942323896457e-05
-5.36080432933604e-05
-4.39237825359814e-05
-4.42478017639252e-05
-5.59380646454732e-05
-4.53193257555934e-05
-1.9920778448005e-05
-1.30180429537716e-05
-5.03177288554323e-05
4.09287332866858e-06
-4.73886727807659e-05
-2.31958914542629e-05
-1.21853977635105e-07
-3.35208771734382e-05
-8.87452637856245e-06
-2.69351051813711e-05
-4.76331678345129e-05
-4.20663513713567e-05
-4.89511010100003e-05
-1.7080810419661e-05
-2.07467151284177e-05
-6.42505029455336e-06
-2.97817313496265e-05
-3.2000786176065e-05
-3.79736503926134e-05
-4.10571344188993e-05
-3.18720932445569e-05
9.11861987557872e-07
-4.0942414402829e-05
-5.06739464178237e-05
-4.18305354955158e-05
-9.19159808270307e-06
5.81133647605601e-06
-9.70794313269547e-06
8.43279827218044e-06
-3.16109829951022e-05
3.77134236445248e-06
-1.93569166086e-05
-1.0489621265895e-05
-2.19344367464489e-05
-1.28655772500297e-05
-2.55127980387032e-05
-5.92475138621536e-05
-2.80927021257944e-05
-2.09752820338435e-05
-6.92237649605502e-05
-3.13035520315885e-05
-3.32564338784128e-05
-4.55683335256416e-05
-1.801601628181e-05
-3.4431683186398e-05
-4.31358983569714e-05
-2.52706711410185e-05
-3.15075871531653e-05
-3.3032612457707e-06
-2.34824907756691e-05
-3.8322867125962e-05
-4.83418106345277e-05
-4.69141667185864e-05
-2.03363184327208e-05
-4.25624453128914e-05
-7.18509127739506e-06
-3.55431522938287e-05
-3.39728261086268e-05
-5.71864289759326e-06
-1.75009800191875e-05
-2.51789523035423e-05
-3.54923091977769e-05
-2.96021105770327e-05
-1.77090846616607e-05
-1.62197289681563e-05
-5.95877885092022e-05
-3.47876220367568e-05
-3.32825353600413e-05
-1.75432418807773e-05
-4.06090400717548e-05
-2.37664205823207e-05
-3.86098656497785e-05
-4.25704650688165e-05
-3.8641513945644e-05
-5.40266170719142e-05
-3.30939484266517e-05
-1.3262256909493e-05
-3.15699360788783e-05
-2.56771074381867e-05
-5.85960550746785e-05
-1.25199156199002e-05
-5.21505419591536e-05
-2.42811942169395e-05
-5.183149230052e-05
-3.604231075233e-05
-2.37646920899363e-05
-3.65521420972454e-05
-3.67454898999688e-05
-4.98266575923225e-05
3.1099774667391e-06
-1.34743640644169e-05
-4.92279395571931e-05
-1.8355369539751e-05
-3.97756843720165e-05
3.01293910783808e-06
-6.07470946532833e-05
-1.30203877017552e-05
-3.92023989166452e-05
-2.98985263102477e-05
-1.93650366875337e-05
3.2495127231379e-06
-2.15463396696934e-05
-2.87446962681925e-05
-5.41041636516279e-05
-2.77910353981821e-05
-1.09203317450429e-05
-2.53025498251153e-05
-1.14806779991799e-05
-2.10037332468421e-05
-2.15157539850541e-05
-5.24226881700955e-05
-7.70662453341537e-05
-4.30290071810712e-05
-2.27892013283807e-05
1.20461270695962e-06
-4.27324083770516e-05
-2.97966719173308e-05
-2.05647284076988e-05
-7.53537131769613e-06
-4.66424643267983e-06
-2.97924281611279e-05
-1.60353893326685e-05
-4.88806460614279e-05
-2.93505027016578e-05
-5.32040678861161e-05
7.18750266773144e-06
-3.44280941090224e-05
-3.68378502455488e-05
-5.72021408851772e-05
5.29971695068729e-06
-1.45303503679693e-05
-4.97916579955031e-05
-2.44014923994297e-05
-2.80020893849306e-05
-2.33093674513778e-05
-3.71882908959525e-05
-4.97702972518794e-05
-3.12453503011684e-05
-4.50097702540962e-05
-4.93731959013076e-05
-4.15950810258546e-05
-4.0052777870514e-05
-4.88581755946409e-05
-2.23190865684095e-05
-1.7830567200529e-05
-5.99841275509354e-05
-4.26399490046267e-05
-3.76209002395528e-05
-4.70534849412724e-05
-2.85535861408885e-05
-4.09102697484459e-05
-9.37563013239153e-06
-3.26306800033714e-05
-2.27952720790076e-05
6.81118854031769e-07
-4.71043483381614e-06
-3.55963235180253e-05
-3.02025265062396e-05
-4.60961102449071e-05
-4.65685660135641e-05
-4.54187099250328e-05
-5.16691950266871e-05
-5.12029874637042e-05
-4.63479641451659e-05
-6.00843789279134e-05
-3.10015987726869e-05
-2.68559656871245e-05
-4.57160419468217e-05
-4.81799509488552e-05
-6.2321072484528e-05
-4.72684215994428e-05
-4.02980902060758e-05
-3.37117696568719e-05
-6.3076588827954e-05
-1.58051606241186e-05
-1.81236105708274e-05
-3.91439183375725e-05
-4.05180166758287e-05
-3.34119900697406e-05
-2.87200973343162e-05
-4.190015187121e-05
-8.45904005781918e-06
-3.8455528839978e-05
-2.71382290695594e-05
-4.05029485507281e-05
-4.49061284242299e-06
-1.1602009982167e-05
-2.55512433823857e-05
-3.57305505688443e-05
-6.63615981565454e-05
-3.26422259725156e-05
-4.36783554050808e-05
-2.55212731499824e-05
-2.20888770917856e-05
-5.84152807181602e-05
-4.07339233719431e-05
-1.43439239266399e-05
2.72960387924603e-07
-2.68689257942823e-05
-2.76775532535977e-05
-4.33336870680617e-05
-4.79262438328717e-05
-3.10563820804828e-05
-4.85064398769776e-05
-2.10768384097039e-05
-2.61289924513747e-05
-1.49276961483736e-05
-2.1780065111783e-05
-1.81041579269885e-05
-3.76630674923755e-05
-3.02474426283288e-05
-7.06750356015513e-05
-2.43107849475788e-05
-2.92994819918592e-05
-4.14192961095258e-05
-3.06357403216378e-05
-1.08026779334099e-05
-1.60043073106829e-05
-2.13864799475815e-05
-4.96988074204806e-05
-3.52652006690485e-05
-1.82310915375252e-05
-3.12353516023466e-05
-1.18192218619156e-05
-5.0252955525367e-05
-3.29986418492419e-05
-4.3631560560315e-05
-3.39767655917226e-05
-2.03153791164908e-05
-4.13436287985759e-05
-1.55532931005945e-06
-1.64864854255115e-05
-3.16429118397731e-05
-2.02531220935785e-05
-1.40240953588111e-05
-2.75456608124635e-05
-1.68170569108662e-05
-1.92054429080733e-05
-5.9336603263477e-05
-2.92794875556886e-05
-3.54382045820403e-05
-3.61672401701941e-05
-1.64808377727422e-05
-3.04735292252097e-05
-4.0316447709637e-05
-1.31616025153981e-05
-8.54763092326096e-07
-4.34629191630741e-05
-3.26970794308427e-05
3.44051590979779e-06
-1.57702722068848e-05
-2.83126041084452e-05
-1.12228404913636e-05
-4.69572000920503e-05
-4.35583150334212e-05
-1.05420304443645e-05
-2.08118760397296e-05
-5.82178460481437e-05
-1.40590713891726e-05
-1.79633392827271e-05
-4.10143049985721e-05
5.40389149840563e-06
-8.97517638087961e-06
-1.41737724738215e-05
-2.94323111049078e-05
-1.96562288618465e-05
-1.86073503371678e-05
-3.2311941634875e-05
-1.883996674837e-05
-3.32350697630947e-05
-4.46757609814432e-05
-5.13452000556623e-05
-3.56088310545445e-05
-3.23988434865843e-05
-5.75005187714682e-05
-3.66151599797051e-05
-2.10451784708301e-05
-1.85811614541705e-05
-7.74044606786883e-06
-1.13194504640837e-05
-2.63670582206179e-05
-8.13959927194278e-06
-2.65433545832024e-05
-3.54560824974338e-05
-3.40626750323761e-05
-2.46225862937057e-05
-4.01461070940781e-05
-5.79421583652607e-05
5.73140147599881e-08
-4.55491665341964e-05
-1.43944311168826e-05
-1.90327020742088e-05
-2.21226252083431e-05
-2.56340479961986e-05
-7.24931152367229e-07
-1.43407654522588e-05
-1.84885620439007e-05
-9.50657158643279e-06
1.63821811182281e-06
-2.94900292928573e-05
-2.17172175599094e-05
-1.62013516799644e-05
-3.97562346616099e-05
-3.14556483120722e-05
-2.92561397362589e-05
-3.40887371461034e-05
-1.72651567633547e-05
-4.76996752796852e-05
-1.61035300322357e-05
-4.95619504950109e-05
-5.14392478683164e-05
-6.78922800065197e-06
-6.17925973506552e-05
-3.80498749586926e-05
-3.93580825954258e-05
-4.20579104851489e-06
-4.42761524635433e-05
-2.94654213630646e-05
8.17100564828399e-07
-2.32861895150625e-05
-4.74122471974257e-05
-3.4972751287671e-05
-2.83476650277763e-05
-3.50573792854956e-05
-4.37583620964843e-06
-3.3852084538828e-05
-2.19521328627957e-05
-5.37573009755173e-05
-3.91738968301827e-05
-1.90887599057981e-05
-3.82644227504903e-05
-4.30790790204086e-05
-2.73261548585945e-05
-2.65377646101988e-05
4.62971622494481e-06
-3.88324183156007e-05
-8.5516037432687e-06
-5.58680966112974e-05
9.54447088533653e-07
-4.54393982376664e-05
-4.62001300247832e-05
-2.8421095963194e-05
-1.01941130473928e-05
-6.57936055805358e-05
-5.91138970065117e-05
-1.74880808586435e-05
2.27593455672928e-05
-2.00410617998112e-05
-4.95192731754574e-05
-2.6005442055337e-05
-5.68901389942544e-05
-2.20186342683065e-05
-3.46989241967747e-05
-3.00666733691989e-05
-4.67085347103413e-05
-4.7392137934259e-05
-2.38739968395166e-05
-7.06408557020484e-06
-4.2560583814358e-05
-4.09760476917141e-05
-1.58552095864369e-05
-2.70478105604576e-05
-2.21698867890244e-05
-2.86978923905374e-05
-2.5739022454248e-05
-5.73892161092268e-06
-3.04240695852306e-05
-2.5421998193648e-05
-3.0534350626748e-05
-3.01215399776622e-05
-1.47829612031476e-05
-1.75356226692496e-05
-3.77540427437564e-06
-2.48313150111247e-05
-2.54478383803874e-05
-5.08463022438908e-05
-3.80279275655158e-05
-2.92644032058942e-05
-2.10774874750684e-05
-7.33271516612489e-06
-3.91976533933681e-05
-3.64174018994377e-05
-2.20862672259969e-05
-4.29301429076867e-05
-2.47298086370351e-05
-5.69278371155072e-05
-4.11691651040591e-05
-3.76102979707022e-05
-4.63820551998618e-05
-2.15757289296814e-05
-5.67652914722029e-05
-2.18763017126301e-05
-4.89731845650887e-05
-1.38240750735695e-05
-2.79680400511357e-05
-3.62438088165786e-05
-2.99630549676444e-05
-2.64064311898204e-05
-3.92605702782067e-05
-8.42184510983769e-07
-4.11103600360619e-05
8.26834401965051e-06
-7.33662706876055e-06
-4.30934401847037e-05
-7.94944418770187e-07
-1.67296808882129e-05
-2.85371987121409e-05
-2.57715598223229e-05
-4.12144628430208e-05
-1.30357219613343e-05
-4.58659637118597e-05
-4.08832125659183e-05
-5.41230583282496e-05
-1.45982370724625e-05
-4.04127148948113e-05
-3.76545568912609e-05
-1.29046986344641e-05
-1.099093998227e-05
-2.66155712838295e-05
-1.77010092063183e-05
-2.9679916843982e-05
-4.55854860248244e-05
-2.1720776579053e-05
-3.12948378013438e-05
-1.2902366322171e-05
-7.88636301287827e-06
-1.13531738740411e-05
-4.00890858765119e-05
-6.39374891377974e-05
-3.26956615257642e-06
-1.53267941935754e-05
-3.45530175306318e-05
-3.29602056713814e-05
-4.8884820993284e-05
-2.71133641614743e-05
-4.24242611259426e-05
-6.55603215193493e-05
-3.66317086765405e-05
-2.08334134475476e-05
-2.27423920379253e-05
-4.51273553645213e-05
-2.61277883340219e-05
-3.37029639083108e-05
7.9342598217256e-06
-3.08901538792076e-05
-3.22231858513817e-05
-1.58327214701865e-05
-2.84359303504449e-05
-5.83271088783521e-06
-3.23868653944745e-05
-2.98580226039818e-05
-2.29952563807875e-05
-1.44324725843277e-05
-3.45425720805638e-05
-2.48797343307814e-05
-2.5988303374993e-05
-2.6966079985656e-05
-2.46407806711748e-05
-6.15461948002108e-05
-4.33342303389739e-05
-5.2903272731319e-05
-3.73724676627266e-05
-4.81557564119033e-05
-1.32860064275994e-05
-5.71394280338431e-05
-4.22749562712029e-05
-3.66846371632905e-05
-2.68291501138405e-05
-2.93709444983132e-05
-5.49790045126735e-05
-1.70199907578303e-05
-4.07861831325357e-05
-1.18295459238477e-05
-2.48185360974235e-05
-4.52654871684619e-05
-5.20257986053868e-05
-9.51518217542406e-06
-6.18601954547808e-06
-1.45445163486679e-05
-1.16363663551707e-05
-4.53784912940277e-05
-4.67034035755585e-05
-1.46806708360975e-05
-1.04098574938339e-05
-1.75937341120198e-05
-3.92071901299048e-05
-2.83818953865345e-05
-4.49961468227436e-05
-2.85573007449955e-05
-1.32259444101375e-05
-2.73871344243094e-05
-1.68475691757117e-05
-3.38037760893275e-05
2.21294353811013e-07
-4.464347551223e-05
-2.51743249885032e-05
-5.01694129949793e-05
-3.07662612459007e-05
-5.28468047865781e-05
-4.47759415194606e-05
-1.22012027074898e-06
-2.30391900257745e-05
-4.25114928772747e-05
-3.62787949915019e-05
-1.8383572567286e-05
-4.7684158425501e-05
-2.24169672432194e-06
-3.58261812510309e-05
-3.74637738842633e-05
-3.39929598821347e-05
-2.34317116124428e-05
-6.11957391596765e-06
-3.31019944119982e-05
-1.72987006011519e-05
-2.72618011934029e-05
8.21913811444322e-06
-1.72066982962018e-05
-2.16987487252144e-05
-3.46312255591862e-05
-5.32179995341235e-05
-1.40543859544941e-05
-3.74940280812961e-06
2.52860239723885e-06
-3.23939725525663e-05
-2.62851851724401e-05
-6.44495813421073e-05
-2.1941025365398e-05
-2.14079772873396e-05
1.06296956592399e-05
-1.91904959235551e-05
-8.73771174464294e-06
2.89824590683322e-06
-5.63588395635407e-05
-2.39052946139485e-05
-2.18679767094682e-05
-2.62954859597991e-05
-3.21588182744932e-05
-4.9378903284653e-05
-5.143465200785e-05
-2.66348271439243e-05
-4.34868657368048e-05
-3.27154567948647e-05
-3.9608645866569e-05
-4.39962908944341e-05
-1.6139613832822e-05
-5.56733891513108e-05
-4.74615924382778e-05
-5.62175908557551e-06
-3.9765402523752e-05
-4.48614118045824e-05
-3.03818257908433e-05
-2.60048569575953e-05
-2.18592628391681e-05
-5.79101498397051e-05
-7.17397629461693e-06
-1.56396484085273e-05
-4.09236678631821e-05
-2.04975085437164e-05
-9.42527401204318e-07
-4.59901872826147e-05
-3.89879164846706e-05
-2.72916442348568e-05
-4.86919293900105e-05
-1.71740105469771e-05
-3.24811575868283e-05
-4.15924218166095e-05
-2.00719997802737e-05
-4.89858527718088e-05
-2.69431704558947e-05
-4.63999490383847e-05
-3.67220123295706e-05
-3.03491163809834e-05
-3.60697125002578e-05
-3.31757612017145e-05
-3.12214218524561e-05
-2.37423574750528e-05
-2.91092654110925e-05
-8.27460722371065e-07
-3.73248961649391e-05
-3.70174103407538e-05
-4.20982774274637e-05
-9.79566820142819e-06
-2.00562106381995e-05
-1.1496984348012e-05
-2.12942263927964e-05
-3.31670400488027e-05
-2.77196930443873e-05
-1.09594091533025e-05
-5.38154856183015e-05
-3.50813374236444e-05
-6.57747822728174e-05
-3.79190948727843e-05
-2.79171805086587e-05
-3.04740222016575e-05
-6.82284952187997e-06
-2.436019950962e-05
-4.83071256864619e-06
-1.9953316716572e-05
-6.34458067757967e-06
-2.90082284930662e-05
-3.43487254564973e-05
-4.87237465017223e-05
-3.73510066268148e-05
-4.12342533514734e-05
-4.21019480866752e-05
-7.38487954574055e-05
-3.14259384619078e-05
-1.80274626399917e-05
1.75665401807331e-06
-3.9628203600681e-05
-3.5766441582138e-05
-3.2142188737085e-05
-3.41508987321932e-05
-4.90478212206987e-05
-4.58351484235109e-05
-3.70207129877647e-05
-2.34339234640657e-05
-1.85717269899411e-05
-1.79529216177609e-05
8.64669676694529e-06
-2.42407852773587e-05
-3.69404281392485e-05
-4.99657141432923e-05
-3.59085817105232e-05
-8.09631873530291e-08
-4.65284202157557e-05
-3.14403948590735e-05
-3.8201434958552e-05
-2.08458078588215e-05
-3.0416959232142e-05
-1.6762153300336e-05
-1.7816466790817e-05
-4.1829201034275e-05
-3.76553150066235e-05
4.71063803159496e-06
-4.95018327919635e-05
-2.21709185261631e-05
-1.13685916535209e-05
-2.94887332660979e-05
-4.5029187971433e-05
-4.17115740087532e-05
-2.33671574322922e-05
-3.63038206224483e-05
-4.15354714532783e-05
-1.77839093497292e-05
-2.73122029129739e-05
-1.8185727070552e-05
-4.21787885464855e-05
-5.13856900079413e-05
-4.1730383733455e-05
-5.89860172849961e-06
-1.14738771779888e-05
-3.56592208229325e-05
-6.98385769984855e-06
-4.04938289092528e-05
-6.44579902282288e-06
-3.72595032126355e-05
-1.88603386539935e-05
-3.00096061119308e-05
-2.2114069261586e-05
1.64356661662503e-06
-1.52171212270371e-05
-3.14405648698473e-05
-1.31923355655502e-05
-2.75995671331361e-05
-3.34010794690245e-05
-1.8324438729667e-05
-3.8095575838456e-05
-8.9438984379636e-06
-3.46100580219744e-05
-3.92128424572862e-05
-2.63102004539688e-05
-5.33276758311834e-05
-2.72422849117691e-05
-2.26027505918241e-05
-4.64493916579236e-06
-1.62693761618373e-05
-3.65748918230325e-05
-1.25355778481038e-05
-2.34417265823467e-05
-1.27924597602138e-05
-3.48256005269794e-05
-1.22852342215667e-05
-2.42269879394364e-05
-2.30355753316751e-05
-3.30167396734735e-05
-5.83286515196788e-06
-3.59464794571941e-05
-2.31073882691386e-05
-2.6291821332954e-05
-4.07172487117027e-05
-1.60539238195085e-05
-1.50803674606817e-05
-2.15592600138852e-05
-1.60825113163003e-05
-3.75836866115087e-05
-5.79467730742897e-06
-3.5056734367406e-05
-4.45902204598648e-05
-1.33368974870124e-05
-5.2984708167248e-05
-2.5754797901536e-05
-2.44968529431233e-05
-4.63662355805977e-05
-3.73825297648069e-05
-3.89201303914183e-05
-6.02798560478818e-05
-5.21024604200636e-05
-4.64471410533278e-05
-4.86328586700935e-05
-1.45519396869457e-05
-4.86456737746444e-05
-3.04558468937373e-05
-3.03068790446181e-05
-4.06175175816667e-05
-2.82497952737101e-05
-1.0927211233758e-05
-1.15322464894946e-05
-6.32487815071858e-05
-2.87335050389296e-05
-3.48680753775318e-05
-4.68027846142637e-05
-5.60148193485281e-06
6.17633392252449e-06
-5.09407400825381e-05
-2.61656021922066e-05
-2.57497480162258e-05
-6.4644431213261e-05
-1.67039223801718e-05
-5.52734108264644e-05
-4.14510720065133e-05
-7.34205271557602e-06
-3.8639289469423e-05
-2.01559802491461e-05
-2.61702171358623e-05
-5.03221200321178e-05
-5.56381774796607e-05
-1.80647300939218e-05
-4.26360017820364e-05
-2.12221616946415e-05
-1.63131754837719e-05
-5.02799312994753e-05
-1.36201609996813e-05
-2.09839609548662e-05
-2.09109381157454e-05
-1.76224858249733e-05
-3.56819420735447e-05
-4.48407250497805e-05
-9.33254402695907e-06
-7.57097252695042e-06
-3.64774907918991e-05
-6.08982713613045e-05
-1.86334406267168e-06
-3.75657970638777e-05
-2.5932835669428e-05
-3.83337461139089e-05
-5.30061214823849e-05
2.4391435928181e-06
-1.31120112369137e-05
1.12243771958273e-05
-2.97069202432318e-05
-5.21410052420341e-05
-2.72277761303834e-05
-4.89726074443743e-05
-5.02314113928728e-05
-3.97347588548112e-05
6.70435043545265e-06
-2.21375602561038e-05
-2.66380949633537e-05
-4.30159992948982e-05
-1.89442462771659e-05
-3.2609231587541e-05
-3.36949404923473e-05
7.44558474329873e-07
-1.1777366226646e-05
-1.82542318730679e-05
-5.88536141083882e-06
-2.56474933143438e-05
-3.42552378472017e-05
-1.96858737474716e-05
-1.90466843323684e-05
-2.52028636713917e-05
-4.26808053504544e-05
-2.8160132103795e-05
-4.28730640434839e-05
-6.80475642990423e-05
-3.20191002106523e-05
-4.62690423477042e-05
-4.15444270844765e-05
-8.82452660161563e-06
-2.81802366912825e-05
-5.06862742713168e-05
-3.83093421436645e-05
-1.04948814659454e-05
8.98797266763646e-07
-3.19273244067289e-05
-2.87925770563875e-05
-1.83394474432233e-05
-4.36749361572454e-05
-1.65091044225238e-05
-2.76008993736852e-05
-9.20952179477991e-06
-3.16244562847329e-05
-1.9304853640326e-05
-2.66492675002953e-05
-4.88719187914993e-05
-1.9116224504691e-05
-5.28557321922289e-05
-2.94509663040239e-06
-4.23068148622101e-05
-3.27363373112962e-05
4.10096496754024e-06
-6.61475828057319e-05
-1.05793832563246e-05
-1.21914256677824e-05
-4.21507449272475e-05
-1.47188666623832e-05
-4.25503812826717e-05
-4.74827783730606e-05
-1.48177765518309e-05
-3.0489455995862e-05
-4.00523368998403e-05
-1.82978808921763e-05
6.14643754765896e-06
-1.85648069440787e-05
-2.72424514094768e-05
-2.23840133393223e-05
-3.97951413057431e-05
-3.88952109402016e-05
-4.41372180850899e-05
-1.3212413402488e-05
-4.74328253553845e-05
-2.88940717081489e-05
-4.01291341096832e-05
-3.62336580443803e-05
-3.10042705505848e-06
-2.39879665264259e-05
-1.53109379047519e-05
-4.06495862743931e-05
-2.66550218025297e-05
-4.25868473386939e-05
-5.63791574290801e-05
-2.09925093687055e-05
4.28745124688103e-06
-2.93949377713095e-06
-3.72170486540157e-05
-2.00277457584793e-05
-3.48429292725555e-05
-1.94384629734109e-05
-2.84607440625683e-05
-3.86973025413117e-05
-1.66856218691385e-05
-4.71293239389294e-06
-4.50128718817844e-05
2.90465575491343e-06
-2.88556495697363e-05
-1.31626640752524e-05
-6.06304413396639e-05
-4.75227176351671e-05
-6.0680117942793e-05
-4.28651716340512e-05
-3.76184889726698e-05
-4.25061851793736e-05
-2.15930046376219e-05
-2.80728100645909e-05
-5.78941611227664e-05
-3.81937937604335e-05
-2.86248916730964e-06
-2.70081130124228e-05
-3.73699409192536e-05
-2.63553156505214e-05
-4.3921937488716e-05
-2.55299463675185e-05
-3.21273542956078e-05
-3.73891539706022e-05
-2.28127938490857e-06
1.63320515377224e-05
-2.68128863225287e-05
-2.84420058381926e-05
-1.57670079981155e-05
-2.46459012220562e-05
-3.9776101762527e-05
-4.66532250994788e-05
-2.86125548550631e-05
-4.5313978050023e-05
-4.15871995527762e-05
-4.20631062614668e-05
-2.72075506687734e-05
-3.03303858578053e-05
-1.58277290617194e-05
-3.193650597109e-05
-4.2264318483086e-05
-1.26314456580192e-05
-3.60400065056047e-05
-5.20757992826776e-05
-1.81499023256544e-05
-2.71342970194231e-05
-5.30397423756954e-06
-3.7188834152359e-05
-4.05867121346081e-05
-2.37385142915237e-06
-4.1297168888245e-05
-2.52896703856934e-05
-2.57313092521506e-05
-1.99824675322541e-05
-3.51130801262694e-05
-2.61063747266014e-05
-3.7284641399512e-05
-3.32899638997907e-05
-1.28540796929634e-06
-1.13809526790828e-05
-2.59100383881724e-05
-2.51927757999821e-05
-2.06853289924531e-05
-3.51558532935024e-05
-5.6156462116254e-05
-4.03072487048448e-05
-1.71205326080368e-05
1.35231081998898e-06
-1.46691825027411e-05
-1.72234541011994e-05
-1.28528044440013e-05
-3.20271413348003e-05
-3.50994078669807e-05
-2.50573787260415e-05
-4.3423872294044e-05
1.17311570838104e-05
-2.72296064542474e-05
-3.30853664082252e-05
-3.6716776682122e-05
5.92471274652698e-06
4.1615252947068e-06
-2.95835138838393e-05
-4.74918813767875e-05
-2.30633655514252e-05
-3.16248227962227e-05
-2.07154293521263e-05
-4.54738313990029e-05
-2.74428405443235e-05
-2.40873091628758e-05
-2.94812796893633e-05
-2.5642440963513e-05
-1.61546812096891e-05
-1.86536506753091e-05
-9.33691946459317e-06
9.02791143482903e-06
-3.77739675497074e-06
-4.1670726815178e-05
-1.30025933313905e-05
-1.05872091911837e-05
-2.43236113237049e-05
-1.08654841740108e-05
-3.29572003822582e-05
-4.07040006202476e-05
-4.16878794087086e-05
-1.43338509470672e-05
5.07994822023871e-06
-5.33941079713177e-05
-9.59605546664305e-06
-1.20204000753404e-05
-1.05686766447297e-05
-1.33638605032929e-05
-1.84411373153957e-05
-9.70763354733201e-06
-2.62803766072474e-05
-8.13974037508322e-06
-2.74906844004607e-06
-1.10233069379796e-05
-4.13848763309968e-05
-4.49631670758444e-05
-2.92048425384294e-05
-1.51885120989853e-05
-4.12501104138465e-05
1.64531237308887e-05
-2.80171998994638e-05
-2.52169729768553e-05
-2.81857057471737e-05
-1.56171724462986e-05
-9.4029559894238e-06
-3.30254130801092e-05
-3.09421005002619e-05
-7.11216601600367e-06
-1.68427963107182e-05
-3.92641259272972e-05
-2.14036786408364e-05
1.6249825054487e-06
-2.23661335044944e-05
-3.75952060278777e-05
-5.33196159323159e-05
-2.18505080839546e-05
-3.83972803250426e-05
-4.0867773420067e-05
-2.60704495135292e-05
-1.94713547623696e-05
-1.1420339970149e-05
-1.19140612571657e-05
-4.03013862580934e-05
-4.19748897727178e-05
-5.543331093076e-05
-4.72367710067359e-05
-5.95826216604769e-05
-3.08575135788817e-05
-2.50641710357973e-05
-3.24088719527853e-05
-3.79345686128874e-05
-4.53471407321017e-05
-3.83241310526618e-05
-3.62982346457776e-05
8.27541257272906e-06
-4.1932414504827e-05
-2.9072402530803e-05
-1.26315217694277e-05
-4.21484016368916e-05
-8.90606403807101e-06
-4.5327983424354e-06
-7.55796146199959e-05
-2.51690491042336e-05
-1.47050221312434e-05
-1.99482468531534e-05
-2.6934304062883e-05
-2.72033929847041e-05
-2.69863801869078e-05
-1.7609088467955e-05
-5.51572425881321e-05
-5.22325321615052e-05
-5.53967935526925e-05
-2.91280451060854e-05
-3.83914927970045e-05
-1.86271540860206e-05
-2.02997865070016e-05
-1.8573144305926e-05
-2.41595334570718e-05
-5.94255301743863e-05
-4.74382497453948e-05
-2.56517831516908e-05
2.48131206764498e-06
-3.04515177405011e-05
-3.0003007855793e-05
-2.47196895189693e-05
-2.99931819603919e-05
-3.81614600316862e-05
-3.66278052309056e-05
-5.70289586071919e-05
-2.4615009761247e-05
-3.95855728579248e-05
-4.8532704710881e-05
-4.58482898764221e-05
-2.55115841803342e-05
-4.9615542964823e-05
-1.02391971768254e-05
-5.07631719245303e-05
-3.61656215233143e-05
-1.33724599244565e-05
-2.42974576641161e-05
-3.58366897580336e-06
-2.13005542823971e-05
-3.45742462617849e-05
-4.26671108912833e-05
-1.9405919712098e-05
-3.19840807106298e-05
-3.51067229130757e-05
-9.54606295208708e-06
-5.49767853688941e-06
-2.01380210330867e-05
-4.62061708638212e-05
-1.88073349033921e-05
-2.21354659098543e-05
-2.99218463218883e-05
-3.27237899914138e-05
-1.90024357888959e-05
-4.31235106717525e-05
-2.4435502170889e-05
-1.93525335880653e-05
-2.57512846206752e-05
-4.72837054558157e-05
-1.09687279232098e-05
-1.78264840728019e-05
-9.27525824954477e-06
-5.89909084786119e-05
-3.37313647298357e-05
-2.94695276801281e-05
-8.55402071562144e-06
-1.12599614991419e-05
-1.8518566159971e-06
-2.49221786505675e-05
-2.30690431117187e-05
-6.06544978514455e-05
-2.18302947563123e-06
6.86951837656565e-07
-3.11824761547002e-05
-2.6560774278249e-05
-6.77937118829741e-05
-3.31717936542334e-05
-1.80287789184157e-05
-2.70011003661604e-05
-3.27728278875312e-05
-1.9660899520386e-05
-6.23690372537192e-05
4.27331867362613e-06
-3.78720562738162e-05
-3.41566439701173e-05
-2.4020174787254e-05
-3.65716457851838e-05
-4.20471562601207e-05
-4.0579007810093e-05
-3.67596506022456e-05
-7.08680824541745e-06
-3.68700610687613e-05
-5.34563913322029e-05
-3.04094063697777e-05
3.06702523950359e-05
-2.96125699154121e-05
-9.28352337029047e-06
-4.14520131069905e-05
-4.78899204644681e-05
-3.12165253629851e-05
-5.24115180938927e-05
-4.80389011203421e-05
-4.52224069112936e-05
-2.25931908184251e-05
-4.57190865647395e-05
-2.48043182571966e-05
-2.46701469765441e-05
8.08609722476078e-06
-4.06584753571856e-05
-3.79014077197312e-05
-4.69497126594949e-05
-6.31834460783538e-05
-1.60149088839231e-05
-2.38654152757939e-05
-5.2995393453003e-05
-2.8646251242105e-05
-2.88101404731771e-05
-3.96996589262224e-05
-2.95496274273489e-05
-1.50775885560928e-05
-4.89915646481378e-06
-3.41906994728826e-05
-3.64518446479949e-05
-6.63538203138034e-06
-7.91802773902598e-06
-2.82552312072623e-05
-3.56599379701304e-05
-3.35556164247952e-05
1.71950756031962e-05
-3.32886471721164e-05
-1.53399304921548e-05
-9.36721253684219e-06
-4.90426915881235e-05
-2.98843195627593e-05
-4.44677006629647e-05
-1.14782193526501e-05
5.83131838393427e-07
-7.40836530412936e-07
-2.0803920800819e-05
-4.77821087101632e-05
-9.26231981190936e-06
-1.68006131247269e-05
-4.01265922878655e-05
-2.1087338946807e-05
-2.83433287004225e-05
-9.56830577810267e-06
-3.17442220518514e-05
-2.13405507324889e-05
-4.22587800581974e-05
-2.57202445723483e-06
-5.74888444359075e-05
-4.5128566432065e-05
-1.90099226858096e-05
-2.06203658759452e-05
-2.05620255700248e-05
-1.96029062851691e-05
-3.15670121391109e-05
-4.08391940587642e-05
-4.17302755036274e-05
-1.54076844809845e-05
-1.85755371649357e-05
-2.41700240241257e-05
-3.60482413378474e-05
-2.87025418696271e-05
-1.913408725111e-05
-8.30829915397991e-05
-2.95358872386497e-05
-3.05352953290198e-05
6.58612637214965e-07
-4.18192331592504e-05
-4.7370495632315e-05
-1.30676895284126e-05
-2.51648069244268e-05
-1.97129117150003e-05
-2.85659547700506e-05
-3.58148260427947e-06
-2.64535364556052e-05
-4.73341731751978e-05
-3.53927407767849e-05
-3.37867511645481e-05
-1.08124297396668e-05
-4.70415525662849e-05
-4.17312169623697e-05
-2.6650643056035e-05
-5.45913660332075e-05
-3.04233413204612e-05
-5.38164935958776e-05
2.96599573274034e-06
-2.27775168782421e-05
-5.27441064062714e-05
-3.65485904164669e-05
-2.86499535242515e-05
-3.34610810329598e-05
-1.87308380566142e-05
-4.30095350412805e-05
-2.82395221418549e-05
-3.67206486205989e-05
-3.09230422965791e-05
-2.56260533518456e-05
-7.93776075234409e-06
-4.16858415103965e-06
-9.48369607021445e-06
-3.65217384650188e-05
-1.26097739872232e-06
-2.46680455937269e-05
-2.0184734555079e-05
-1.36547356955638e-05
-4.32856176838607e-05
8.12197688428683e-06
-4.25128280168594e-05
-4.89200223623854e-05
-1.95584552609757e-05
-2.1123894091111e-05
-1.90483597476819e-05
3.10713002309939e-07
4.92326172381702e-06
-1.47088536627737e-06
-4.05684287337138e-05
-3.64315464966817e-05
-4.55742484198425e-05
-2.01059615881318e-05
9.69983620387892e-07
-2.18160195487218e-05
4.59274425929482e-06
-2.36555901140001e-05
-2.366327969152e-05
-6.73646501322994e-06
-1.64414042239784e-05
-3.84781839506743e-05
-4.61879899098773e-05
-1.44606863735657e-05
-3.2956971857474e-05
-2.23231791720845e-05
-1.86705195953327e-05
-3.47199286598399e-05
-2.73360134903152e-05
-2.63069365274532e-05
-3.76240959652117e-05
-1.99001342870679e-05
-5.52801592803082e-05
-3.02375716013298e-05
-2.91072631161045e-05
-3.27745534547493e-05
-2.49183457524012e-05
-4.20486969519686e-05
-2.83299076844789e-05
-4.71493634999148e-05
-2.06314694201886e-05
3.60420650086498e-06
-2.52942628799015e-05
-4.06128976079492e-05
-3.33565675785888e-05
-4.33278927066365e-05
-6.82523449490883e-05
-3.23845115099793e-05
-4.21966834220639e-05
-3.72317074186711e-05
-5.4025520230675e-05
-4.25133498378312e-05
-1.01617684429286e-05
-3.2009866866683e-05
-4.09678044677266e-05
-5.114427355395e-05
-2.18969981272272e-05
-2.49198490313231e-05
-1.89843237323972e-05
-3.00995372783287e-05
-2.46163170817476e-06
-2.47312538610907e-05
-1.94852138304716e-05
-1.97982343970959e-05
-1.51927186568253e-05
-2.16267561131848e-05
-5.65592558018173e-05
-5.39544472093823e-05
-2.96799159460993e-05
-1.64796391173762e-05
-5.56405738202918e-05
-2.21240913212169e-05
-1.44288545697914e-05
-9.49323193272542e-06
-3.32913988100452e-05
-2.3605024440604e-05
-8.30948451153015e-06
-5.17641984518398e-05
-4.16226846360445e-05
-5.30345600141331e-06
2.39568578607299e-06
-4.06681122586213e-05
-1.65023115062621e-05
-2.77027109853761e-05
-3.02106596212544e-06
-2.63519987129562e-05
-1.30749955253041e-05
-4.72341287737281e-05
-2.39034963825465e-05
-2.19959743208106e-05
-3.09978184601201e-05
-4.49108562586509e-05
-4.30531449315409e-05
2.89203183290532e-06
-3.250112652661e-05
-5.8249143151513e-05
-3.32287937882732e-05
-5.52970196098196e-05
-6.74122021634049e-05
-6.80335537133868e-06
-5.63298241379405e-05
-4.25616429238632e-05
-1.40969209249355e-05
-2.94572060165327e-05
-3.58928394647736e-05
-3.09398728911945e-06
-4.11032244901334e-05
7.62626195656356e-06
-3.01498680018859e-05
-4.41449319755199e-05
-4.08508557630899e-05
-1.53773952531204e-05
-1.62155479187811e-05
-4.470783399564e-05
-4.73851194873767e-05
-6.18848209550084e-05
-3.28407847322221e-05
-5.32379365188512e-05
-3.84333296876326e-05
-6.42690177250959e-05
-2.89040183480247e-05
-2.39378945592528e-05
-1.85355053963223e-05
-6.06655540542646e-05
-5.8612968055782e-05
-2.00782240481683e-05
-3.48512906863365e-05
-2.86010110838613e-05
-1.37326665277358e-05
-1.8416795870801e-05
-3.25079604828325e-05
-9.48027571540875e-06
-4.20033421180349e-05
-2.04248153668363e-05
-2.17249463300186e-05
-4.50641900528493e-05
-2.0910884008557e-05
-1.15961240944371e-05
-3.67771220461583e-05
-4.0593134001384e-05
-5.11773269976935e-05
-5.21758790255848e-05
-2.42822148238747e-05
-3.76898061254791e-05
-5.04846254267282e-05
-1.26947358184856e-05
-5.07085034130916e-05
3.35304771999775e-07
-2.95248902555801e-05
-5.51761912071196e-05
-3.27519849951532e-05
-7.50066725852643e-05
-2.48749474818957e-05
-2.44792850244981e-05
-2.45500715231099e-05
-3.37071507703255e-05
-1.71842625144576e-05
-4.78222265873793e-05
-2.89497932444418e-05
-2.25159300155859e-06
-3.40730822574687e-05
-2.75504195956456e-05
-5.10761079886311e-06
3.69191092747344e-06
8.26679098020694e-06
-6.50787996545748e-05
1.50691114223686e-06
-3.16514002298162e-05
-1.91074190632819e-05
-5.2701929746754e-05
-2.11790366012343e-05
-3.45054421162821e-05
-5.07724731734388e-06
-3.98763414472922e-05
-1.30819950360933e-05
-2.33080311075844e-05
-5.02700119013554e-05
-4.10812446407142e-05
-1.12354709686156e-05
-2.30147231041115e-05
-3.16801981414708e-05
-3.89036747388189e-05
-2.99746658472622e-05
-4.41516114255391e-05
-3.04692617626229e-05
-1.11465513116399e-05
-5.43141429666616e-05
-3.46187632448003e-05
-1.75350351352552e-05
4.13530603206004e-06
-2.13231360605775e-05
-3.39088439619918e-05
-5.27173333514864e-05
-3.63072284362051e-05
-1.30838582176215e-05
-2.4473132082851e-05
-2.60271969251458e-05
-4.16170303694084e-05
-3.5683595906635e-05
-1.66598925562542e-05
-2.95245899831084e-05
-4.64888440505443e-05
-3.21333394667616e-05
-2.01551118657028e-05
-6.6719349866758e-05
5.54152657227759e-06
-3.37920350985531e-05
-3.7095653092987e-05
-3.79469915240366e-05
-2.88210294665423e-05
-1.84724380464318e-05
-5.65539524975397e-05
-1.98904777928576e-05
-3.4464411503198e-05
-3.22572758224714e-05
-4.55170830380843e-05
-3.20048655973354e-05
-5.84714832292688e-05
-3.03679654956974e-05
-1.85564368420728e-05
-3.65442507368175e-07
-3.43409683212655e-05
-1.97130431373047e-05
-6.24237113635639e-05
-4.52359410386209e-05
-1.03921237396339e-05
-2.07094339925722e-05
-3.63888406613009e-05
-3.85809502581373e-05
-2.12945818728761e-05
-3.63605569156337e-05
-1.12117268894214e-05
3.43878414327012e-06
-3.61613538346164e-05
-2.54154730150215e-05
-1.59883649688068e-05
-3.33349287749323e-05
-4.74066153880513e-05
-3.57783187104668e-05
-5.63534927234695e-05
-3.20836438054152e-05
-2.75414724833608e-05
-3.41071099532105e-05
-2.56716571970235e-06
-2.11685495537471e-05
-2.00505719247077e-05
-3.70045137942005e-05
-2.24140694920776e-05
-4.72553602391997e-05
-8.14738212179395e-06
-2.13962011167963e-05
-5.50205878740867e-05
-4.91927445997473e-06
-2.48974335486953e-05
-2.10775910652186e-05
-6.80379183761355e-05
-3.41834012422664e-05
-4.32887003660098e-05
-3.55737222551746e-05
-4.85091654559255e-05
-1.89598954139326e-05
-1.72120712440103e-05
-4.36559233138409e-05
-1.48226827776188e-05
1.65000307158992e-05
-1.12633520550163e-05
-3.53355359717392e-05
-6.06830850433656e-05
-4.48416995588736e-05
-2.20518435356056e-05
-1.9358705129058e-05
-3.3061667453166e-05
-4.9580634409352e-05
-3.50275002426637e-05
-2.82572548716248e-05
-4.15974227231438e-05
-2.57870316240393e-05
-6.31920281240016e-05
-2.97673759085457e-05
-2.54485805089576e-05
-2.99964314619295e-05
-2.89359008714656e-05
-2.91376064009734e-05
3.83239389728817e-06
-3.17724497936032e-05
-6.45645075003619e-05
-3.38848718102765e-05
-3.20375682037396e-05
-2.02799435889782e-05
-4.12204379730452e-05
-3.46742248876198e-05
-2.01738554683073e-05
-2.77012665098085e-05
-2.34858865725805e-05
-6.491557954327e-06
-3.03372562930386e-05
-4.61014232497868e-06
-3.32745877882511e-05
-2.80487387446533e-05
-2.22697362444042e-05
-2.390766167707e-05
-1.08471524301104e-05
-4.93956902661133e-05
-3.8051652490063e-05
-1.80397390094418e-05
-3.34281055267673e-05
-1.82500712831441e-05
-3.10123126051852e-05
-4.57086194345384e-05
-1.46436801133662e-05
-2.48737405705797e-05
-1.43436984396918e-05
-3.06201248915877e-05
-1.7036082028249e-05
-3.06127832009428e-05
-4.17192865080191e-05
-1.1999699777006e-05
9.64981111260839e-06
-3.9925136166734e-05
-1.4406580260479e-05
-2.46425506280081e-05
1.27191011495954e-05
-4.01586291787296e-05
-1.85942163518582e-05
-3.45666659502398e-05
-3.28606174557415e-05
-3.67663826503697e-05
-2.2530201829989e-06
-8.78352476136085e-06
-2.23369465659224e-05
-8.97548654279192e-06
-3.98012308544552e-05
-3.48512280083681e-05
-2.65571049388958e-05
-2.73831138180586e-05
-4.48183047517331e-05
-7.86410341647581e-06
-1.2540082149094e-05
-2.5187437838883e-05
-2.71358042973897e-05
-4.96439194984144e-05
-2.90119694484169e-05
-1.23652397016031e-05
-2.49822576568629e-05
-3.17297304600559e-08
-3.59924495581737e-05
-2.64975622799999e-05
-1.55083630248851e-05
-1.29297049684775e-05
-5.24625122817904e-05
-5.20312315184783e-06
-2.47426150381548e-05
-2.03131470959069e-05
-1.19888981117875e-05
-8.24928937657058e-06
-2.20138462933782e-05
-4.43290825046784e-06
-3.09534446812919e-05
-2.51572894674632e-05
-5.1624274976915e-05
-1.60223355118786e-05
-4.51255148599173e-05
-1.65299498237001e-05
-1.76586921202531e-05
-3.04801427932267e-05
-4.27362806619481e-05
-6.19331920219478e-05
-2.32661383024879e-06
-2.34803816595687e-05
-3.22046324702875e-05
-3.16412282956167e-05
-3.1705656737226e-05
-3.53686711904708e-05
-8.73942554225124e-06
-2.09796604914505e-05
-6.45892028798771e-06
-2.53379791598813e-05
-2.14725132429382e-05
-2.34560333030485e-05
-2.38933084000386e-05
-4.02330354306328e-05
-1.38202641980976e-05
-2.23872739202118e-05
-1.7132051881758e-05
2.31801747140379e-07
-2.99751412984086e-05
-2.86579938394775e-05
-7.62385914905416e-06
-5.1104596842254e-05
-3.46057297344681e-05
-2.77927869443728e-05
-4.21435765762083e-05
3.95176142847512e-06
-3.90018615730024e-05
-2.53688481037403e-05
-3.89731606694469e-06
-1.04015594179476e-05
-4.42711752084723e-06
-1.81301874836769e-05
-5.75420853096463e-05
-2.13878612133099e-05
-4.18058180953849e-05
-3.59006156027414e-05
-2.75831435133851e-05
-5.84132934286305e-05
-2.64123307088583e-05
-1.97244629615816e-05
-2.24926562739221e-05
-5.83315433047053e-05
-2.56357030724093e-05
-2.83185061082501e-05
-1.98561252932261e-05
-4.62244255326294e-06
-2.84642660673818e-05
-5.32603712713959e-05
-3.55831989296491e-05
-1.33695119860941e-05
-3.17012862722349e-05
-3.0076382410173e-05
-6.32413254874347e-06
-3.70785155191976e-05
-3.20396121356655e-05
-4.67215802265244e-05
-9.66427888342888e-06
-1.25990623347798e-05
-4.49597502640633e-05
-3.3627582166907e-05
-5.5443281093991e-05
-1.13123852588967e-05
-5.63986564161277e-05
-5.81398728293767e-05
-2.70321284058921e-05
-4.02284501827239e-05
-3.16906492804306e-05
-3.2380008908757e-05
-2.80052281451171e-05
-3.04097407906089e-05
-1.8741929002013e-05
-1.04781405680139e-05
2.77195581363972e-06
-5.28343863817753e-05
-4.31822565523655e-06
-1.21909251302835e-05
-4.18712552334109e-06
-4.11876573273145e-05
-7.51558872093087e-05
-3.50482182020571e-05
-2.79207520383086e-05
-1.47401303451768e-05
1.13816214110253e-05
-2.05517438398974e-05
-1.64801751850076e-05
2.44027953813913e-06
-2.0291178503798e-05
-4.20785719786593e-05
-3.03422804335718e-05
-5.47590278563185e-05
3.28007320217065e-06
-9.51322309016466e-06
-4.15609448072944e-05
-9.4769081668649e-06
-3.01884503312057e-05
-3.11107573285781e-05
-3.76904765707937e-05
-2.13957667828411e-05
-3.52407098445825e-05
-2.4895500030635e-05
-4.70581277144364e-05
-2.55215491438157e-05
-3.01032421850071e-05
-3.83328580793865e-05
-2.22195609180494e-05
-8.52835919260421e-06
-1.4167278491071e-05
-2.00380389744461e-05
-1.96361012688691e-05
-1.0498370536082e-05
-1.5670057805801e-05
-4.95879340728539e-05
-3.72905441961735e-05
-7.17517914053995e-06
-4.14338228681053e-05
-4.39927598715628e-05
-1.29100997737139e-05
2.21124754187801e-05
-3.21417247059558e-05
-4.51524731190339e-05
-2.17470544384643e-05
-4.26697986159063e-05
-4.30395276662642e-05
-3.82031465462761e-06
-3.10762838419819e-05
-4.20023180850218e-05
-2.57591751814926e-05
-1.1228571094783e-05
-5.48844111756742e-05
-2.29512569521599e-05
-6.05177368016633e-05
-3.80501674845192e-05
-2.79839234954386e-05
-4.99401396475216e-05
-3.82204088868815e-05
-2.21315346324713e-05
-2.33678959508195e-05
-1.96411754517689e-05
1.9846128543471e-06
-4.55532646332564e-05
-1.19294828275109e-05
-2.85068912257452e-05
-1.61934155169238e-05
-3.28345135510442e-05
-2.93273763152437e-05
-2.19640358197005e-05
-3.76402158422298e-05
-2.58192599981845e-05
-2.10828746832589e-05
-3.0038136013248e-05
-3.29501381964227e-05
-4.82727005632473e-05
-3.26802533165634e-05
-4.00927807541253e-05
-4.50796085185466e-05
-2.24700486492223e-05
-4.24510467115776e-05
-3.1683122450569e-05
-2.02449121287485e-05
-2.91334329730257e-05
-3.01020889468735e-05
-5.10927640380982e-05
-2.41023348288758e-05
-2.49247840309292e-05
-2.73843496158677e-05
-2.75339253055831e-05
5.6553098548431e-06
-2.35775249321533e-06
-4.91401090523683e-05
-2.55033192734294e-05
-1.82907493274517e-06
-1.27185458719993e-05
-5.74273246399576e-05
-1.77720131864911e-05
-2.42593753434167e-05
-1.44627719085541e-05
-2.61939166739387e-05
-3.06074354901508e-05
-2.40719999721398e-05
-1.96828889938927e-05
-5.09885642026716e-05
-4.5524863986407e-05
-3.09650832333231e-05
-4.31304507382747e-05
-2.60809687226473e-05
-3.91267770902247e-05
-5.27633965276367e-05
-2.69775099845862e-05
5.10745003560617e-06
-7.52048173817321e-07
-5.0650533644071e-05
-1.16049950420093e-05
4.59509581170099e-06
-2.14813428706255e-05
1.0047665155151e-05
-2.30825670477951e-05
-1.76171367966618e-05
-3.54404637486885e-05
-1.88706424775167e-05
-3.34911363507091e-05
-1.37427094224618e-05
-4.16913699399313e-05
-6.44395957952206e-07
-1.88891668626152e-05
-3.24362528637705e-05
4.52205301165954e-06
-3.25790818622908e-05
-6.95164411355363e-05
-4.79447976667296e-05
-3.90438145268921e-05
6.47928889420767e-06
-4.54131396868469e-07
-2.07392185815948e-05
-1.38619465905736e-05
-2.9339847041164e-05
-4.59563879183138e-05
-2.73222097166019e-05
-1.38181832856097e-05
-5.97274821219968e-05
-6.77651754227014e-05
-4.28763302618436e-05
-4.06968347030788e-05
-5.03622323554017e-06
-2.71612019267775e-05
-5.0284717842958e-05
-4.62404976650711e-05
-3.58647271868885e-05
-4.46019569552941e-05
-2.69894036904472e-05
-2.2902205443944e-05
-1.9454958588563e-05
-5.45191016958688e-05
-2.077527604476e-05
-9.77867175795905e-06
-6.17939999863011e-05
-3.27941923855776e-05
-4.114895884031e-05
-2.94752306427201e-05
-5.55205369170225e-05
-3.55252671786627e-05
-2.56901030288059e-05
-2.68050970998871e-05
-3.79984411289714e-05
-2.73771443909466e-05
-6.89463896061728e-07
-2.53400442566802e-05
-4.0676387765285e-05
-4.25281512463958e-05
-6.10313724902038e-05
4.62276868311556e-06
-6.28751665080048e-05
-4.32768856567961e-05
-2.25203534132725e-05
-1.11443961851625e-05
-3.98686932579969e-05
-1.96455224221193e-05
-2.23372465685561e-06
-2.19943417154962e-05
-2.44294332737807e-05
-2.05472546652315e-05
-2.57915354289718e-05
-3.86829428860947e-05
-4.71547841681401e-05
1.7872854564672e-06
-3.6103831555174e-05
-2.7602368738825e-06
-9.99310241958335e-06
-3.55909076199563e-05
-3.5559644891934e-05
2.88575482966033e-05
-1.43926081229089e-05
-1.95968326824527e-05
-4.32460527097794e-05
-1.06792661500807e-06
-5.15589409367689e-05
-4.80137085668514e-06
-1.65870912243498e-05
8.34401618263582e-06
-3.56904942746251e-05
-2.04757946943455e-05
-1.77436380542333e-05
-1.67351980869391e-05
-2.72349327171096e-05
-4.86691582866962e-05
-2.44236872069274e-05
-4.73984801985307e-05
-2.61411189841657e-05
-4.30449100782577e-05
-3.2333941127401e-05
-1.57352525290288e-05
-2.06369174350361e-05
-1.72921939130851e-05
-4.10490147179204e-05
-3.81906347755438e-05
-2.34250544222528e-05
-2.7651749801167e-05
-3.89136859699593e-05
-2.23552906814548e-05
-3.07326059541963e-05
-4.81027505031783e-05
-2.93871642411872e-05
-1.71038937895205e-05
-2.12297759517096e-05
-4.24357709485533e-05
-3.05720866337368e-05
-3.96713565985026e-05
-1.60653297528918e-05
-3.69610928250551e-05
-2.52332521316486e-05
-4.18728331374341e-05
-2.46574707518851e-05
-3.83381211358611e-05
-2.37128027809713e-05
-1.0186935940459e-05
-3.33677663067643e-05
-3.86017895867584e-05
-1.40434037247923e-05
-2.60911777647746e-05
-4.60806177784217e-05
1.97051879339642e-06
-5.51720628129441e-05
-1.45155161949485e-05
-2.19238711016748e-05
-5.83659461045443e-05
-8.71241551003375e-05
2.84535759768456e-06
-1.14255100683824e-05
-5.4513870843595e-06
-3.64914343308244e-05
-1.09947167302709e-05
-3.71348117278224e-05
-5.43176555013384e-05
-2.07098700882779e-05
-4.02089005338538e-05
-3.86149031299226e-05
-4.25786325561939e-06
-4.0283138265121e-05
-2.59218755793362e-05
-4.66482204889173e-05
-3.62272825757373e-05
-4.0997292439794e-05
-4.10215715815261e-05
-4.15912214911553e-05
-2.94330875264911e-05
-1.62190548393059e-05
-2.22004183770361e-05
-2.91209108944895e-05
-3.80637389276972e-05
-2.38776778058676e-05
-4.45819668356109e-05
-2.0445816825381e-05
-1.97625537497986e-05
-2.48049340355711e-05
-2.01281670829232e-05
-3.03927211481274e-05
-3.12833377331593e-05
-2.45897054720241e-05
-5.65490892973758e-06
-3.66452405110814e-05
-3.95306564401704e-07
-3.31023179257329e-05
-3.68321185088632e-05
1.20740377659194e-05
-1.54429148736751e-05
-1.75949805581143e-05
-1.8533999392671e-05
-2.29400588920053e-05
-4.97612434319191e-05
-4.53729758172994e-05
-4.83697571273277e-05
-2.84562610766481e-05
-3.51100408048583e-05
-3.88158094671363e-06
-2.68154225093495e-05
-3.61127405700104e-05
-3.73688770864454e-05
-1.39672135670646e-05
-1.13540802538123e-05
-2.50365590085375e-05
-1.67747330376579e-05
-7.48464145017432e-06
-2.05121442707453e-05
-4.71708465484864e-05
-3.57751111209774e-05
-2.39876670893286e-05
-4.45586481783039e-05
-4.78768167774353e-05
-3.76034805820431e-05
-1.51581255134953e-05
-4.06435822248343e-05
-1.32321978010409e-05
-2.58964525426833e-05
-3.52236466379622e-05
-3.30868134577693e-05
-3.01816136397559e-05
-6.67210294376686e-05
1.78178132807743e-05
-5.94634565504887e-05
-3.54917578406196e-05
-2.2179270230797e-05
-5.18925574475404e-05
-5.29325837103062e-05
-4.2421341914092e-05
-4.07585815608156e-05
-4.53298157595527e-05
-3.35938042903664e-05
-2.7581760044534e-05
-5.34302735487897e-05
-2.3324686602789e-05
-2.10146963570425e-05
-1.86574585184709e-05
-3.73425958211817e-05
-3.38118209532898e-05
-3.84936959248309e-05
-3.88209610190193e-05
-2.96836752718814e-05
-3.87081750352975e-05
-1.8229180909179e-05
-3.71937546180253e-05
-1.76723451568256e-05
-3.67382314194659e-05
-3.93405273043247e-05
-4.7013424556773e-05
8.38481506880764e-06
-1.61769259547006e-05
-4.85970538406754e-05
-1.23998283413963e-05
-2.00461172782307e-05
-3.01780739804537e-05
-5.14462785574518e-05
-3.74256249314432e-06
-6.29671590177663e-05
-5.41669879410386e-05
-2.02057230529956e-05
-2.28650696627841e-05
-2.07185064623825e-05
-2.46754178208559e-05
-3.51424345074865e-05
-5.77839829408828e-06
-4.64599426752981e-05
-3.89915240828518e-05
-4.10070080255625e-05
-1.31425671056646e-05
-1.7046584460507e-05
-1.85800573107531e-05
-2.75219288621002e-05
-5.18503225908516e-06
-1.39457700067486e-05
-2.61316558881385e-05
-2.96480237064948e-05
-4.3085379293267e-06
-4.36385177197962e-05
-3.48602680065991e-05
-3.8888923076569e-05
-1.93211769550953e-05
-1.28537598859797e-05
-4.80495777206908e-05
4.62881273603393e-06
-5.29773764881698e-05
-2.25592500019349e-05
-1.09636294951645e-05
-1.85203405987627e-06
-4.08795038610533e-05
-2.7887960812338e-05
-1.5804527310324e-05
-4.72738168798025e-05
-5.14458779233646e-05
-9.33802493067879e-06
-4.29442872377194e-05
-3.5640426991398e-05
-3.45784673682704e-05
-5.09734281811246e-05
-1.54265557717218e-05
-1.09226996325596e-05
-7.91945359497951e-06
-4.79840413951593e-05
-3.99977145881543e-05
-3.0819047687924e-05
-2.81319717484435e-05
-4.11937598524384e-05
-5.80444206472268e-05
-4.54097608532949e-05
-2.42390039083265e-05
-7.80151040025691e-07
-4.15247792844088e-05
-3.9277524707758e-05
-5.60035053798004e-05
-3.18367557828048e-05
-4.26523173439775e-05
-4.15036387859745e-05
-9.65912332740939e-06
-3.98785523222383e-05
-3.6518267198543e-05
-3.90045067217718e-05
-2.56529411930539e-05
-2.05962578070346e-05
-1.89399096782638e-05
-2.70367334089376e-05
-4.53885833940487e-05
1.18186900269932e-05
-7.56441039723747e-05
-1.97743534295239e-05
-3.44620890450092e-05
-1.34819850110751e-05
-1.03125022940982e-05
-2.123313066016e-05
-1.80323939493722e-05
-3.87291687582919e-05
-4.26467577984716e-05
-1.91448448847244e-05
-2.42724661636962e-05
-2.5186470503231e-05
-3.40582278957771e-05
-2.19326956677763e-05
-4.82083616071668e-05
-2.61220516516754e-05
-1.86265408391535e-05
-9.5159792969282e-06
-1.23264972300241e-05
-3.53219661485745e-05
-2.28288917455766e-05
-5.52007265624582e-05
-2.33506106168551e-05
-3.91106809912388e-05
-1.72400171778047e-05
-3.13240440840772e-05
-2.9834376021741e-05
-4.56169247102343e-05
-3.23234704334994e-05
-4.87789248535619e-05
-2.69310024978967e-05
-5.14088546262878e-05
-3.36827074406421e-05
-3.7206373088498e-05
-3.26293917641598e-07
-1.57139305643938e-05
-1.18481114406064e-05
-4.66226293122776e-05
-2.06846718154085e-05
-2.43545833443859e-05
-4.57786050108563e-05
-2.28158210927503e-05
-1.67512883154644e-05
5.07771823868582e-06
1.47715239201318e-05
-1.38387750119254e-05
-3.66894254276583e-05
-5.74621213312887e-05
-3.56724625022179e-05
-2.92504594584821e-05
-1.9614763637265e-05
-2.78522935745781e-05
-4.40724453731527e-05
-3.39851104478627e-05
-2.50778978002122e-05
-3.16140532517514e-05
-2.45727562646026e-05
-2.23256960394314e-05
-3.34048830671876e-05
-3.45045845936901e-05
-4.72209401995416e-05
-2.82165560450346e-05
-3.041901989107e-05
-8.70332084672052e-06
-3.70115915275314e-05
-2.64299908232599e-05
-2.46791074456306e-05
-3.09278630115192e-05
-2.16743053897723e-05
-3.13129706763109e-05
-3.77555888220938e-05
-2.26710296775524e-05
-2.67461590394453e-05
-3.72540243806554e-05
-1.33465224609095e-05
-3.7458784864353e-05
-4.36597684888282e-05
-1.8522559686988e-05
2.02968200169824e-05
-5.24237554182913e-05
-2.91159651839897e-05
-1.2595110112847e-05
-1.3762821588466e-05
-5.33597129803635e-05
-3.60344310200774e-05
-4.3819016587861e-06
-6.3001635416375e-05
-8.24534670944129e-06
4.94446337014219e-06
-4.66441139600448e-05
8.72771577977006e-06
-3.32970183610575e-05
-6.02383356608047e-06
-3.56026196645897e-05
-2.02810380115412e-05
-7.30344660536941e-06
-1.99037928049088e-05
-5.05900403637822e-05
-6.22257004519091e-06
-2.55705656124411e-05
-1.73559109311093e-05
2.35897215219105e-06
-2.2832693159315e-05
6.19421809004739e-06
-2.92574403889649e-05
-4.5272028975814e-05
-4.11348572313076e-05
-2.97448351928229e-05
-4.48544597445095e-05
1.18836484798156e-05
-3.70867240365006e-05
-6.018800776586e-05
-3.43422806712738e-05
-2.20035908584058e-05
-2.82148543196641e-05
-1.95194509412317e-05
-2.89635027631581e-05
-8.7890423717217e-06
-3.84819729422188e-05
-2.36601990325497e-05
-3.13191318940199e-05
-2.23182550894401e-05
-4.09926963859516e-05
-3.49535611083853e-05
-6.31056868488972e-05
-3.02698464625906e-05
-3.44341890328292e-05
-2.90715655235972e-05
-3.0546708075775e-05
-2.52246303520644e-05
-3.49306730917575e-05
-1.8056890086615e-05
-5.97918083240126e-05
-3.33167450358824e-05
-1.42306297958437e-05
-3.44013104837196e-05
-3.44204410248826e-05
-2.86036582646703e-05
-2.23755681550231e-05
-5.38381557006589e-05
-4.30390574514621e-05
-3.47826485757008e-05
-1.87429155626472e-05
-3.65334860544303e-05
-9.06511022115144e-06
-1.8559167153257e-05
-2.1494044551257e-05
-2.92539286718255e-05
-3.20721058361116e-05
-3.49837178599313e-05
-3.93123121527981e-05
-2.68741956919667e-05
-3.21902920393188e-05
-2.01833674811812e-05
-3.12942376230348e-05
-2.72321006007131e-05
-4.90648754330039e-05
-3.1082209131014e-06
-2.28164349689767e-05
-2.48828002771391e-05
-1.46224460994656e-05
-2.42258203342999e-05
-1.28803645695459e-05
-3.77194938287372e-05
-5.14828131536535e-05
-1.8251778916255e-05
-3.887222090439e-06
-2.50535807575625e-05
-2.91971074591381e-05
-2.24810500945908e-05
-3.71605946890159e-05
-2.68386766650915e-05
-1.78846873047489e-05
1.14335883023755e-06
-4.69311988782555e-05
-3.45548771153734e-05
-5.06869896749912e-05
-1.15389383461145e-05
-2.33492687901292e-05
1.12326878060736e-05
-4.01641969225874e-05
-3.72734582940201e-05
1.14071736276464e-05
-2.92607158113262e-05
-3.47235044067678e-05
-4.26422251084929e-05
8.83462081772651e-07
-4.26171040213188e-05
-1.43631594896963e-05
-4.28301889814446e-05
-4.13644183600035e-05
-3.56881165427821e-05
-8.90696330604361e-06
-4.25407831940954e-05
-4.3135333932919e-05
-4.33666152364934e-05
-4.30081130823283e-05
