# Supplementary material for: Research on computational propagation and identification of mine microseismic signals based on deep learning
Source: PLoS One. 2025 Oct 22;20(10):e0334641. doi: 10.1371/journal.pone.0334641 (PMC12543183; doi:10.1371/journal.pone.0334641)
Supplement: S7 Data — (ZIP) [file pone.0334641.s007.zip › 000100900001388.xlsx_0.txt_24.txt.txt]

-1.65341666837923e-05
-1.74039789468005e-05
-2.94684978160423e-05
1.33343363848278e-05
-2.39644622366803e-05
-2.12351789181399e-05
-2.4374350182457e-05
2.34369186932234e-05
-3.64754540050726e-05
-3.21123905911017e-05
-1.55323454963019e-05
-2.52188249282823e-05
-3.28816136087752e-05
-3.68211486267691e-05
1.18475899873457e-05
-4.32113723525679e-05
-3.341865907145e-05
-1.97382612886655e-05
-6.72870979849125e-06
-3.87476135510031e-05
-4.49553198389711e-06
-2.92116317748765e-05
-5.25320569357115e-06
-2.93523854637389e-05
-4.04477383160438e-05
-3.16065608375233e-05
-3.97610343627467e-05
-2.69301811515114e-05
-5.99701006353315e-05
-4.89037600816068e-05
-1.67552208428053e-05
-3.25908210431486e-05
-2.31050276949379e-05
-2.73024943864601e-05
-5.74728933384006e-05
-4.13810868196913e-05
-1.92249039997625e-05
-8.64729500148975e-06
-6.98927793857038e-05
1.74278811571702e-05
-1.85970405888822e-05
-2.30715967935502e-05
-2.7391762536025e-05
-2.04373493602035e-05
-1.60789091341381e-05
-3.85459595631205e-05
-4.147582198118e-05
-2.80985556472638e-05
-2.89650493517153e-05
-3.94493702800459e-05
-4.01678229130262e-05
-2.96599944470286e-05
-2.54765343243978e-05
-8.46186597349159e-06
-5.01650547109329e-05
-3.14095069768107e-05
-2.69355732608382e-05
-1.61281694305794e-05
-2.23989197616917e-05
-4.89832422018504e-05
-4.51714483118703e-05
-6.66542851217207e-05
-5.06440415398084e-05
-2.72532487287639e-05
-4.58202248929117e-05
-5.1498720933083e-05
-3.54697290558314e-05
-2.64813886453456e-05
-1.44115214225372e-05
-9.1688303732981e-06
-7.31876203630379e-05
-1.84763536560382e-05
-2.04897079064358e-05
-2.58328087153877e-05
-4.10648441642981e-05
-2.33055217096148e-05
-1.79065544921345e-05
-5.12863339088516e-05
-3.37975260100141e-05
-4.46016088619543e-05
-1.61942116937681e-05
-6.78173463976275e-06
6.48579865354068e-07
-6.31322055605177e-06
-1.14073678374143e-05
7.4651119474217e-06
-1.644503147251e-05
-2.27215754647451e-05
-4.97265506946129e-05
-3.24729308619677e-05
-3.67201958876866e-05
-1.82251690378295e-05
-6.68077026104095e-05
-5.50232722538749e-05
-1.49588961730997e-05
-2.15127648805698e-05
-2.92511935128436e-05
-2.659371661529e-05
-1.33704218600578e-05
-5.13046660515676e-05
-2.29188529077397e-05
-2.42440171668961e-05
-5.48976160334562e-05
-1.29064491705961e-05
4.30525023107124e-06
-3.88505607343154e-05
-2.53040870242664e-05
-3.28034156810289e-05
-1.95635310173505e-06
-2.16631605903555e-05
-7.69149557051014e-06
-3.80868978195332e-05
-2.75249180585689e-05
-1.50387716998433e-05
-5.84144200506599e-05
-2.71866126518325e-05
-1.55936052832231e-05
-2.85308807587123e-05
-2.28616961348814e-05
-1.00526321700992e-05
-3.93054453095954e-05
-3.70880914921069e-05
-3.57252237468733e-05
-4.60645137529597e-05
-3.67382977885012e-05
-2.9329579327656e-05
-4.50978594570908e-05
-3.63313062069853e-05
-2.09180019943124e-05
-3.96563567466461e-05
-3.17492444956482e-05
-3.151948045524e-06
-2.79643541544645e-05
-3.49202368019187e-05
-2.42723629992599e-05
-6.86483778096533e-05
-3.03402986194743e-05
-8.84856425117595e-06
-4.04868076179604e-05
-3.46660287967581e-05
-4.97615691577216e-05
-3.29968995544102e-05
-3.91044956105076e-05
-4.27445734179881e-06
-1.19041183697103e-05
-4.77754441080296e-05
-6.09883618624626e-05
-4.65923519792532e-05
-3.04213766312839e-05
-1.83895035618772e-06
-2.96742286634453e-05
-4.93956989830793e-06
-3.9888054550813e-05
-2.64985424732657e-05
-1.6384383256123e-05
-1.7502268362889e-05
-6.15234184745368e-05
-1.98463405187342e-05
-2.62222308224397e-05
-3.22665206703616e-05
-5.80345232991482e-06
-3.52161698105157e-05
-2.47633621493188e-05
-1.00926950792673e-05
-6.88019554946786e-06
-3.20994691131956e-05
-1.69763207660141e-05
-5.34415906781985e-05
-5.44014204868615e-05
-4.85399353273623e-05
-9.14906245248624e-06
-5.17033206636427e-05
-3.8234093110428e-05
-4.67267056907552e-05
-2.3562538688924e-05
6.63926943386538e-06
-4.59539613176924e-05
-1.06881637950484e-05
-3.2963421279889e-05
-7.05571345503666e-05
-3.07600189624916e-05
-5.65431084474021e-05
-1.96171320846208e-05
5.63903445231816e-06
-3.6433166507118e-05
6.15998679823439e-06
-2.52622220290448e-05
-2.5523744089733e-05
-2.92933208886067e-05
-1.69881479187598e-05
-5.2427305948697e-05
-6.84520455500766e-06
-2.68435456628569e-05
-1.67482268465985e-05
-3.17456597870139e-05
-4.97805285785399e-06
-2.8410906917141e-05
-2.08604217266594e-05
-7.20991874427664e-06
-2.21337110506584e-05
8.07889653071797e-06
-2.96585281151215e-05
-3.90444724188166e-05
-5.05307806347946e-06
-2.8675559865909e-05
-1.24349200605736e-06
-3.6944889982637e-05
-4.38340500037999e-05
-2.34648584827013e-05
-3.52957055245077e-05
-1.53486755297188e-05
-1.57609011802266e-05
-4.38293191784691e-05
-5.07237383466207e-05
-3.68310554803132e-05
-2.43411526651367e-05
-2.74511677147358e-05
-2.26798969653987e-05
1.06819151692958e-07
-3.92125700178892e-05
-2.1306915444316e-05
-5.98469901057842e-06
-3.47655549326774e-05
-4.57389012115781e-05
1.1031997643592e-06
-2.1854488044682e-05
-3.15631563934363e-05
1.10169710595054e-05
-2.68311781634283e-05
-1.37733697063737e-05
-6.07670051535627e-05
-5.69193168836584e-05
-3.24293965416237e-05
-2.20399602167821e-05
-3.36169352392616e-05
-2.54946233157083e-05
-1.1369446859856e-05
-2.66033893776984e-05
-4.12231753933174e-06
-2.40634189309711e-05
-2.23909808711967e-05
-1.60864839557345e-05
-1.42199680777397e-05
-4.99912822730138e-05
-7.91749129013027e-06
-2.84854832375338e-05
-2.44192532720452e-05
-3.89641589829531e-05
-2.05557978783472e-05
-6.18750404594319e-05
-1.69736886757442e-05
-4.01092976257943e-05
-2.39351222905368e-05
-4.88922853679999e-05
-4.24795573706535e-05
-5.05395321780929e-05
-3.17831843049344e-05
2.63454801963062e-06
-3.38827827071768e-05
-4.99628475346306e-05
-3.17148980750419e-05
-2.23783265722265e-05
-1.12949962010609e-06
-2.29155647526412e-05
-2.58850771940613e-05
-9.64647463074985e-06
-3.67460326574863e-05
-6.05073442003209e-05
1.46147080345656e-06
-2.65878251092186e-05
-4.47652321913624e-05
-2.0946548578905e-05
-5.90946226755524e-06
-3.35087112101557e-05
-3.5817759234169e-05
-2.66750512370462e-05
-3.40287102340249e-05
-3.4488284619133e-05
-9.4826748007573e-06
-2.95659650915596e-05
-1.20597360653549e-05
-2.08325975302051e-05
-2.68594664201237e-05
-3.5715468514075e-05
-5.45624466197558e-05
-2.30305335688787e-05
8.11263860753407e-06
-4.8509764039422e-05
-3.42489169952118e-05
-2.18757065894202e-05
-2.03004282276404e-05
-4.92955288967685e-05
-2.86669301323672e-05
-4.44800765106441e-05
-5.53675363837235e-05
-2.29315699522792e-05
-2.09591150133696e-05
-2.79599950179998e-05
3.81701490721988e-06
-1.98085175218505e-05
-2.36448369927285e-05
-6.35073979230597e-06
-2.43869191283526e-05
-1.819171325995e-05
-4.27389725358287e-05
-4.60006694792886e-05
-2.9751342501274e-05
3.12950414507738e-06
-2.21542614380739e-05
-3.76945665921855e-05
-2.51418649498573e-05
-4.39516075948913e-05
-1.21911949596725e-05
-2.91472809380949e-05
-4.22231170792527e-05
-2.89130275210738e-05
-5.22218426117493e-06
-2.04851460944095e-05
-2.65153198239368e-05
-7.14854882724848e-05
-5.33713249764381e-05
-3.5083269017767e-05
-1.35211758231272e-05
-3.46898447119253e-05
-1.65859909317237e-05
-3.61387286333973e-05
-4.64563510044569e-05
-4.09418716182456e-05
-2.39845774842121e-05
-5.43650729435903e-05
-1.95211404777111e-05
-3.66306386724939e-05
-1.72487768885827e-05
-4.04443561904697e-05
-2.1491606574724e-05
-3.21672859368251e-05
-1.55834848531312e-05
-1.84383901151499e-05
-5.26168753225086e-05
-2.0821663379796e-05
-2.44646265465561e-05
-4.50394681297818e-05
-3.59895686124993e-05
-2.82738761896282e-05
-2.55633121114932e-05
-1.90918254282507e-05
-6.33227091934894e-05
-4.39977423350787e-05
-2.59796970889315e-05
-2.4073338240919e-05
-1.52694565286685e-05
-2.45746912190486e-05
-3.83165070897004e-05
-2.77699912542479e-05
-1.45895257600856e-05
-3.5353618800457e-05
-2.19765288503664e-05
-4.5204204701919e-05
-4.04374005307946e-05
-1.8504837538395e-05
-4.83042578102994e-05
-1.46634196213e-05
-4.40537508783795e-05
-4.85782466181537e-05
-3.39360095243542e-05
-4.34072023432153e-05
-2.94773113703158e-05
-2.63844997201353e-05
-1.49149789055005e-05
-3.11979129396729e-05
-1.9663973939431e-05
-9.887371136471e-06
-1.35523444577905e-05
-3.50338822745536e-05
-4.22937796093099e-05
-4.371973496346e-05
-4.06910026698871e-05
-4.3181749026848e-05
-2.81366502842284e-05
-3.19444876378293e-05
-1.56039993686959e-05
-2.39839361950749e-05
-4.22758467459419e-05
-2.08884132090227e-05
-3.92588553550494e-05
-2.87874908219343e-05
-4.6819408264453e-05
-1.90027557383109e-05
-8.37023812796375e-05
-2.5664003317853e-05
-4.46128132548643e-05
-3.43008437886057e-05
-2.48328988484531e-05
-3.802991414349e-05
-1.01466105631877e-05
-3.19263518562594e-05
-4.7684051564592e-05
-9.87279873099624e-06
-3.24181186513012e-05
-3.97764248781536e-05
-3.02325942108755e-05
1.46726062994571e-06
-5.71246391031276e-05
-3.62555141209393e-05
-3.30683722762514e-05
-3.32700197534581e-06
-2.04103252279119e-05
-5.51298295363049e-05
-4.77270292628232e-05
1.56590050403208e-05
-2.07046287629323e-05
-6.32552781802049e-07
-2.44229302212061e-05
-2.64524643252045e-05
-3.98446872194369e-05
-2.84350900474298e-05
-4.06376487338509e-05
-1.10436380523583e-05
-5.67344750049426e-05
-2.68028469522403e-05
-3.52720840110151e-05
-2.14661561771228e-05
-1.89956935456731e-05
-2.06939023316285e-05
-2.45366712751796e-05
-1.85753935790529e-05
-3.34944036879508e-05
-1.29075761989755e-05
-1.62644509743021e-05
1.88452635932947e-06
-2.00329593933395e-05
-2.2058650131359e-05
-2.44644611265861e-05
-1.19146665658505e-05
-2.41337167902639e-05
-2.55623231183902e-05
-2.91725068292847e-05
-5.63492775890821e-05
-1.94601478833596e-05
3.15049777664413e-06
-2.33251654481577e-05
-3.95011586883382e-05
-3.74746108362336e-05
-2.58734919633873e-05
-3.76238114198312e-05
-4.95708929665121e-05
-1.38880735842575e-05
-5.00333422538452e-05
-3.1893747731636e-05
-5.27916378167795e-05
-4.82790188659086e-05
-7.23867494780083e-05
-2.12087653835247e-05
-9.86847136848347e-06
-4.426344108831e-05
-4.55700200560306e-05
-1.42143051997766e-05
-2.17013821681016e-05
-3.2075837866508e-05
-4.00620300422002e-05
-2.41224365329063e-05
-4.404829769166e-05
-5.27436476345273e-05
-4.80321980609059e-05
-5.285560091162e-05
-3.03515971482437e-05
-4.61579029180773e-05
-1.8410043106023e-05
-5.38018750886789e-05
-3.24610772439519e-05
-4.96527113266723e-05
-7.35643752922769e-06
-9.86240388930204e-06
-3.45826263962392e-05
-2.58669883124748e-05
-3.40307119049403e-05
-5.10541915674059e-05
-3.06106234467252e-05
-3.45237873273785e-05
-4.05912620643415e-05
-4.28742688385654e-05
-2.59721658279061e-05
-3.31372342240942e-05
-5.72356506456768e-05
-7.7822088114498e-07
-5.91035514880718e-05
-5.01919158738361e-05
-3.44240146383724e-05
-1.41354061109029e-05
-3.39709264634521e-05
-3.14121223443912e-05
9.04024916950481e-07
-2.07508909186063e-05
-3.84488639348059e-05
-4.54054533149853e-05
-2.13004143801512e-05
3.56183889270913e-06
-4.67703269461924e-05
-2.86519263888244e-05
-4.79496092819576e-05
-7.40756035331201e-06
-3.1452915844035e-05
-4.48747685198074e-05
-6.77939827022156e-06
-4.41607527254996e-06
-1.60253560342199e-05
-3.79965156019331e-06
7.29013274739368e-06
-4.21498748991282e-05
-2.43977889368982e-05
-6.20945936130622e-05
-3.80704013120832e-05
-2.65288887129868e-05
-3.36857903761403e-05
-4.11474946205984e-05
-2.02007353189652e-05
-4.24670607955945e-05
6.53139803704043e-06
-2.11717597248991e-05
-5.222474563374e-05
-4.94472537750166e-05
-6.61868442073543e-06
-3.95098772587231e-05
-2.34039819154434e-05
-3.97750599403893e-05
-4.74020464986485e-05
-1.37694805119473e-05
-3.96872633116801e-05
-3.91436237152482e-05
-4.61240278903729e-05
-4.09043955529829e-05
-1.46011699363763e-05
-2.57156933168835e-05
-2.47858417351288e-05
-1.87890018138757e-05
-1.4346023446697e-05
-4.95739680377049e-05
-1.38265065524569e-05
-3.8438501631235e-05
-5.5912095531311e-05
-2.97645879063997e-05
-2.5010181553561e-05
-5.48093201051337e-05
-9.82856933996129e-07
-8.47275761106333e-06
-4.63982396063599e-05
-2.21909828558863e-05
-6.03058878858403e-05
-1.16329984578715e-05
-2.01100910112736e-05
-2.81961207751915e-05
-4.60534409946358e-05
-1.99248519559026e-05
-2.76916314212202e-05
-5.59784659573274e-05
-5.84221763242023e-05
-5.26957311203363e-05
-4.25128545179227e-05
-3.90135395184023e-05
-4.878193899816e-05
-4.67513934337256e-05
-4.44640084048565e-05
-2.28918440854609e-05
-2.6351175367185e-05
-3.32285994333437e-05
-3.29344301359941e-05
-4.99236245519642e-05
-2.88043238765503e-05
-4.21406975132038e-05
-4.43537124250916e-05
-1.38750798056426e-05
3.0572565218672e-06
-1.96421788867569e-05
-4.09152538588584e-05
-2.0560189841686e-05
-1.62422435851449e-05
1.71497044676404e-06
-3.38110957078041e-05
-3.8751065414121e-05
-7.672655941988e-06
-3.8537710978893e-05
-6.17514438020069e-06
1.84638513768825e-05
-8.72198169428455e-06
-4.84810924517977e-06
-5.26900454729265e-05
-4.87208489559457e-05
-3.726096208554e-05
-2.36528501292377e-05
-9.57550053176558e-07
-1.9832594794236e-05
7.68998558736263e-06
-2.79170406044706e-05
-2.18257714074002e-05
-2.75555562480523e-05
-3.1770630452342e-05
-5.01835904740553e-05
-3.27302605600256e-05
-3.44409796169243e-05
-2.7398596357871e-05
-3.41367364973328e-05
-4.15356091390447e-05
-4.56625110378948e-05
-4.43531085069643e-05
-2.25424862427274e-05
-1.25314587834169e-05
-5.01978679498469e-05
-2.0340865207082e-05
-6.70017021155038e-05
-3.13120708379565e-05
-2.64226617478909e-05
-1.60525266315358e-05
-5.33453021538556e-05
-2.26063604331267e-05
-1.14614114017304e-05
-3.36390494049327e-05
-2.93060699550257e-05
-2.46162830807158e-05
-1.86859926208415e-05
-3.22880907006555e-05
-4.78265721712311e-05
-2.87285870979176e-05
-2.57531885612354e-05
-1.4183344399894e-05
-1.79099100588929e-05
-7.9664843837507e-05
-3.22624978811607e-05
-2.25019538244454e-05
-2.74425207089272e-05
-3.02954051758608e-05
-2.39891169926618e-05
-2.77556741572744e-05
-4.72523444525092e-05
-1.63247163440299e-05
-1.62320258934148e-05
-4.4487364117975e-05
-4.82421579313014e-07
-5.88953452112506e-06
-2.49686408159104e-05
-1.15358745251516e-05
-3.23304973187484e-05
-3.81079828665266e-05
-3.68634675444859e-05
-2.39917416807355e-05
-4.13276363592368e-05
-4.52085545615774e-05
-1.93338755769797e-05
-2.99176396313869e-05
1.0845032533769e-06
-1.21809973130264e-05
-4.61364243374498e-05
-4.30594009370075e-05
-4.11275840252253e-05
-2.47317320413097e-05
-2.78993091065168e-05
-3.53074467401917e-05
-2.72879775590876e-05
-1.32293936562319e-05
-2.22979146904244e-05
-4.841534139998e-05
-1.18705602594291e-05
-4.8028244753165e-05
-3.90981317310617e-05
-5.9964205399028e-05
-8.63030800847133e-06
-1.84666905696856e-05
-1.64515065632612e-05
-1.32187365417613e-05
-2.38225298811375e-05
-3.0915054203386e-05
-4.39744519025598e-05
-2.4249919263247e-05
-3.03944393525602e-05
-8.72291191653883e-07
-5.28063594440739e-05
-2.12253224768066e-05
-4.12399605050462e-05
-3.450395014043e-05
1.63239561405129e-06
-3.0913187724684e-05
-3.96039255028943e-05
-2.54536346174804e-05
-3.55657282795025e-05
-3.72630617794607e-05
-5.80159335531192e-05
-4.04702228548498e-05
-8.66936406905255e-06
-3.89278902234626e-05
-1.5034248025799e-05
-2.28567774263726e-05
-2.19013793645904e-05
-7.53336642898201e-06
-5.64761914809887e-05
-5.87815791499105e-05
-3.03996819148916e-05
-3.30287151736059e-06
-2.09868775099237e-05
-2.15378501039763e-05
-1.29519227281832e-05
-4.72184652633434e-05
-1.4881519953562e-05
-2.12210246090872e-05
-3.47595852293135e-05
1.37190747330075e-06
-2.99011681564291e-05
-1.4033216902098e-05
-4.63794897813412e-05
-1.50932537358306e-05
-1.23419201879247e-05
-1.81821324041653e-05
-1.32291454599407e-05
-2.2154762333924e-05
-3.38775276078565e-05
-4.42663510211061e-05
-1.33403843025749e-05
-3.93226437198692e-05
-4.70195211348204e-05
-1.63774121157581e-05
-1.25763717638492e-05
-3.2096156430238e-05
-4.16293958945985e-05
-3.3115332192249e-05
1.05102789864742e-05
-1.56803033593806e-05
-3.00678301047063e-05
-4.3906731703488e-05
-5.45048161498121e-05
-2.7231243182439e-05
-4.79874754675834e-05
-2.90172399343266e-05
-4.09413435908683e-05
-9.43523300562295e-06
-4.27849518685999e-05
-5.91091697545828e-06
-5.257281268183e-05
-4.49037993340046e-05
-3.7157022031182e-05
-2.65670811571182e-05
-2.28613057814748e-05
-5.84183273462025e-06
-4.03181493495313e-05
-1.0495400449097e-05
-3.2068795162859e-05
-2.3402634038108e-05
-2.90646560896626e-05
-1.60335680785124e-05
-2.80119646032994e-05
-1.18853732981407e-05
-4.10583319992316e-05
-1.83479191006214e-05
-4.61089661197642e-05
-1.87724042739528e-05
-2.72683652288959e-05
-3.50352042631245e-05
-1.57247392538339e-05
-4.29510851964625e-06
-4.02620713116474e-05
-3.39061834447161e-05
-2.93131862698169e-05
-1.77071299652133e-05
-2.59171769166277e-05
-2.47859993608171e-05
-4.42987956582593e-05
-1.96175713035815e-05
-1.88622979073758e-05
-9.3051438257831e-06
-1.61659564733544e-05
-3.92834661986881e-05
-5.63759489104753e-05
-1.49467245851041e-05
-3.99032745139257e-05
-2.7798747331203e-05
-3.22455931876353e-05
-1.92073940993842e-05
-1.91835041786777e-06
-1.6420392040428e-05
-4.11177884019485e-05
-2.81482484829608e-05
-3.60575164319457e-05
-9.23469243107936e-06
-4.06594766800713e-05
-1.70530300422606e-05
-2.47190062904154e-05
-2.08178430190214e-05
-2.96972998214838e-05
-3.64357233678359e-05
1.02645861095471e-05
-4.94218524388314e-05
-1.77877525095999e-05
-3.97845657793416e-05
-1.55376072366791e-05
-3.17566387803052e-05
-3.58889977930986e-05
-4.22158602217992e-05
-2.84906671401072e-05
-4.13612642711057e-05
-1.92712732142938e-05
-3.72111833828368e-05
-3.75279306691384e-05
-1.29860353989943e-05
-2.71752375840291e-05
-1.93125302902588e-05
-1.95896417762163e-05
-2.16872311977577e-05
-3.97494753130471e-05
-3.19770228503586e-05
-2.83952771496037e-05
-2.22338238735359e-05
-3.19180910928979e-05
-3.52668121461534e-05
6.38680497502371e-06
-3.36067911460794e-05
-4.07254153004546e-05
-1.22840944393868e-05
-5.10825519424678e-05
1.29123915543938e-07
1.05382296816811e-06
-1.13134534371301e-05
-1.04843816218285e-05
-2.74764675624963e-05
-1.95387542635579e-05
-1.42497526927639e-05
-3.76223357415701e-05
-3.46223865061348e-05
-4.94037043804226e-05
-3.48232526331285e-05
-3.26102363656209e-05
-2.88038870264078e-05
-4.55800086197798e-05
-4.24839556381031e-05
-1.78265596455195e-05
-4.63316822434528e-05
-4.45458801890456e-05
-1.75410786839968e-05
-7.86524949933962e-05
-1.6960539461457e-05
-7.16926990382911e-06
-2.31453612695975e-05
-1.65520157276175e-05
-3.71158893549223e-05
-6.34670274205267e-06
-3.42686649916101e-05
-6.3747376757484e-05
-3.30758682563673e-05
-3.43863430749412e-05
-1.4812217671969e-05
-4.8680828277653e-05
-3.33936151515929e-05
-3.39689702182903e-05
-1.67007898273833e-05
-4.27024919972335e-05
-1.93449448819185e-05
-5.22658826052824e-05
3.10297585922938e-06
-4.81584263257761e-05
-4.86085091642413e-05
-4.87158439610684e-05
-5.427921362643e-05
-4.5761731768334e-05
-5.83898333326601e-05
-4.00587663756635e-05
-2.73791651579224e-05
-2.06251526857452e-05
-2.74034504587404e-05
-2.37339913476752e-05
-7.8775162214073e-05
-1.10324517060143e-06
-2.34924009653421e-05
-3.88983257744396e-05
-1.39018688827319e-05
-3.615135957937e-05
-2.55523361577809e-05
-3.81033342990533e-05
-2.71581002490779e-05
-3.56742839121355e-05
-5.55950329563626e-05
-5.16394079553871e-05
-1.24339412903568e-05
-1.16786332573535e-05
-6.59599095180226e-06
-1.48156445161315e-05
-4.01126487466057e-05
-1.79866838694917e-05
-5.51947966516331e-05
-3.30496130821881e-05
-1.84064424088207e-05
-4.54398305780617e-05
-3.15205895763017e-05
-3.76360427872571e-05
-2.54256390063643e-05
-3.41532155874994e-05
-1.5231605931867e-05
-3.57575830746471e-05
-1.33175042810754e-05
-1.39970219343087e-05
-5.4144020452152e-05
-2.82846083449475e-05
-2.94600827770121e-05
7.78734599350331e-06
-2.63563179634213e-05
-4.67819134881527e-05
-2.97477835593564e-05
-2.2609559722494e-05
-1.65031649347658e-05
-3.22945145056529e-05
-4.79133060001443e-06
-4.1472062316795e-05
-2.19352351094268e-05
-2.93692658380952e-05
-2.44524889510717e-06
-1.42386229911434e-05
-3.04095499406861e-05
-1.96097830030425e-05
-8.41068655717724e-06
6.10664295077727e-06
-1.6906300032101e-05
-3.66866916161302e-05
-4.61420516951325e-05
-2.75943005715932e-05
-1.08477967254801e-05
-3.17929970504808e-05
-1.87903696568624e-06
-2.17904372161693e-05
7.9353270131884e-06
-4.15451449278063e-05
2.024849456258e-07
-2.01971251815888e-05
-1.83175369581162e-05
-4.60615726866353e-05
-3.54322256478801e-05
-4.30443352985696e-05
-3.82067662911081e-05
-3.92133051171309e-05
-4.08255311833317e-05
-3.22848731910591e-05
-3.64283688514016e-05
-5.10464161104418e-05
-5.67957733239294e-05
-5.59132031133422e-05
-5.11847577833963e-05
-2.8627052913939e-05
-1.75288231611078e-05
-2.64766499713776e-06
-2.81479718940293e-05
-4.44174998025688e-05
-3.82509498042786e-05
-3.48831593274995e-05
-3.11190968057541e-05
-4.82601321717489e-05
-4.55214892009594e-05
-3.2427572402513e-05
-1.19602762558944e-05
8.8437017591646e-07
-3.85280173584884e-05
-2.72858241831935e-05
-4.4024817916421e-05
-3.86558790557745e-05
-1.86920298289953e-05
-4.45805215340616e-07
-4.05113910871832e-05
-2.62709904675793e-05
-9.25215087315376e-06
-3.74049526146532e-05
-4.79553515996111e-06
-4.17106641069152e-05
-2.92297429418182e-05
-1.4706480181884e-05
-2.35252826501612e-05
-4.59847144708008e-05
-1.56700404330934e-06
-4.9940857609147e-05
-4.9401339666577e-05
-3.90662402527094e-05
-1.21567224260173e-06
-2.7101604229248e-05
-2.30709204566564e-05
-4.22625636075528e-05
-3.12466977921454e-05
-2.7553586971052e-05
-2.85321854660881e-05
-4.923051024731e-05
-2.19578162768085e-05
-2.13543337973551e-05
-2.02481362709662e-05
-5.31403916192742e-05
-2.81881573914948e-05
7.8960050030072e-06
-7.88978384342298e-06
-2.24757246974146e-05
-1.53480478607812e-05
-3.6228365741413e-05
-2.95394482366813e-05
-3.522514269408e-05
-8.75348587247301e-06
-4.23072177767739e-05
-1.7710399428587e-05
-2.90259697828018e-05
-6.0216870517569e-05
-4.22801741962813e-05
-2.53537522685473e-05
1.5500912331482e-05
-2.52850043649975e-05
-1.78162180366672e-05
-2.38535992390489e-05
-2.99753984890513e-05
-5.40405243550166e-05
-4.20035506402293e-05
-2.74219778809591e-05
-1.46436118717823e-06
-3.62394132708992e-05
-2.64846658269785e-05
-2.96702258693954e-05
-5.2239047144437e-05
-2.17308877816776e-05
-3.37225321235021e-05
-2.39520279994467e-05
-3.64676402200156e-05
-2.58163712035693e-05
-3.10315507888731e-05
-8.05639255426977e-05
-7.24536744708762e-06
-3.18425587006469e-05
-4.8085438667506e-05
-4.06645960170779e-05
-2.48184030270806e-05
-1.95687296706642e-05
-2.98111782375646e-05
-3.67598115574852e-05
-3.75236112720726e-05
-4.60835707366812e-05
-6.54915525210112e-05
-1.91921511964183e-05
-1.20870131281644e-05
-2.41786970640739e-05
-1.42639807281481e-05
-4.20536969909536e-05
-1.63078104715265e-05
-4.24650254943156e-05
-1.44087489511549e-05
-1.49908386105477e-05
-5.21454722726601e-06
4.79897541985487e-07
-3.16480321138932e-05
-4.93810848001681e-05
-1.84644490375479e-05
-3.85485627907875e-05
-6.18536307327352e-05
-3.30711878167907e-06
-1.48264648039068e-05
-3.22237971653582e-06
-2.36310230233141e-05
-2.31775300666131e-05
-2.93538768719863e-05
-4.38351993832345e-05
-3.5551470254703e-05
-5.06345375137294e-06
-1.58279380753186e-05
-4.37874543331377e-05
-7.15200336505366e-06
-1.91238729193778e-05
-4.24407753358092e-05
6.35885786105805e-06
3.1674890283332e-06
-4.1818861751117e-05
-4.7490789335547e-06
-2.37602833799636e-05
-2.05950142192755e-05
-2.52011895028882e-05
-1.80913997085335e-05
-4.03951235881383e-05
-5.58408119125461e-05
-3.57229876276436e-05
-4.29359191060635e-05
-2.02255859850833e-05
-6.2527367296356e-05
-4.51204902736475e-05
-2.11682423112839e-05
-3.38236824159041e-05
-3.40219836415533e-06
-1.82938222371989e-05
-4.72663698135729e-05
-7.8668676885229e-06
-4.29257209170381e-05
-2.23452714664342e-05
-5.73425956403808e-05
-2.75145832180872e-05
-2.30238982515245e-05
2.56249004028912e-06
-5.89303334149507e-05
-3.99767400315078e-05
-2.55205819524232e-05
-2.56350294180312e-05
-3.12951979167647e-05
-5.65693496510367e-05
-5.61679706140611e-05
-3.82085639678436e-05
-4.11815852754652e-05
-6.84870996299039e-05
-4.33203896010431e-05
-5.65839423967384e-05
-3.91057029044144e-05
2.22108412871259e-06
-2.22529435160821e-05
-5.64399339390611e-05
-5.19959406252642e-05
-3.35180604814323e-05
-1.26122520186265e-05
-6.7291476551588e-05
-5.5035874520537e-05
-8.46029048827347e-06
-5.32337379489679e-05
-2.57902031818362e-05
-2.24414329699999e-05
-5.78966085166388e-05
-3.52390266842916e-05
-1.73803499839623e-05
-7.08941611845582e-06
-1.43231127719046e-05
-4.32513645836182e-05
-4.68021707092633e-05
-1.35162713133297e-05
-2.70482090200879e-05
-5.06704959747837e-05
-5.85798699985996e-06
-8.19421807457638e-06
-1.06124081148728e-05
-3.66455300646196e-05
-3.18771754613497e-05
-1.05477561816771e-05
-2.68633109554318e-05
7.58403376513031e-07
-3.34365989570487e-05
-3.7604488812922e-05
-3.01557371654465e-05
-2.90198333434395e-05
-2.21631992175636e-05
-4.64585645365856e-06
-4.8256657074772e-05
-4.52409578277926e-05
-3.1705981071261e-05
-3.76929794575565e-05
-1.6106721236461e-05
-3.12120741139011e-05
-1.88174794256287e-05
-1.58789927225202e-05
-5.88019172624059e-05
-1.92297137617683e-05
-1.15268494611142e-05
-2.97969245247663e-05
-2.93247865689088e-05
-4.90844624561421e-05
-1.81271987536416e-05
-2.75321334541427e-05
-4.78475387566868e-05
-2.59109001906931e-05
-4.93166041631393e-05
-2.01239428374887e-05
-1.28738846371707e-05
-3.05416275634553e-05
-2.66538281068319e-05
-4.3807715918814e-05
-1.73053177203937e-05
-3.58565440869072e-05
-3.43271391227197e-05
-2.1219863203469e-05
-4.02463930182933e-05
-2.66337786618073e-05
-2.4139505786856e-05
-3.45916963348491e-05
-3.77062330647907e-05
-6.03548651421908e-05
-3.36904875522854e-05
-3.42761579766319e-05
-2.79340862918927e-05
-3.52697567848473e-05
-5.88200002459255e-05
-4.19981090982986e-05
-2.76903389528327e-05
-5.50229285786695e-06
-3.21783120042931e-05
-3.20278760550353e-05
-3.69833947934441e-05
-2.26563543184832e-05
-3.5331571613633e-05
-2.56270301199845e-05
-2.42162080606896e-05
-1.05214947071044e-05
-1.45568134699972e-05
-6.54289013606046e-05
-2.65510963017224e-05
-2.97203704993672e-06
-1.24268298638404e-05
-4.75890472251929e-05
-3.07756259519928e-05
-4.21768651808697e-05
-3.18150872683626e-05
-3.77147813860507e-05
-1.5801103900089e-05
-1.46645492053564e-05
-3.82830445361908e-05
-1.37092066549106e-05
-3.86255423796374e-05
-2.0718203036876e-05
-1.35556686968126e-05
-2.03435456678717e-05
-2.84505153050288e-05
-2.29004039917581e-05
-2.45078465121292e-05
-3.35895899491206e-05
-2.81044740127999e-05
-3.18444655657051e-05
-1.79511622243932e-05
-4.28483789870785e-05
-1.04422658806841e-05
6.46479938791223e-06
-1.80079363653004e-05
-2.73880757257034e-05
-3.6656510764849e-05
-1.09349512774758e-05
-2.9747303977771e-05
-2.77296404717874e-05
-1.43838480896797e-05
-8.32494577139777e-05
-4.97882390679314e-05
-4.4094659510471e-05
-4.15332085882383e-05
-6.62834678886321e-05
-3.41818089516715e-05
-4.83230332025345e-06
2.85271244552838e-05
-3.81007005695637e-05
-3.78517349729311e-05
-2.53285309439367e-05
-2.1371705131605e-05
-2.84781458103951e-05
-3.85501242458589e-05
1.46618165555851e-06
-4.37263724801466e-05
-2.57177077891856e-05
-1.35226035033571e-05
-2.03428731032907e-05
-3.78434949967536e-05
-1.48131126006482e-05
-3.01754669898899e-05
-3.14192246864916e-05
-1.76335970775457e-05
-3.7046924628346e-06
-1.65947102252766e-05
-5.11782332292651e-06
-2.63596955147245e-05
-3.43720978870041e-05
-2.22899126658692e-05
-3.24946330202355e-05
-1.66593265482215e-05
-6.04657568845339e-05
-1.32668795178546e-05
-1.85530421041615e-05
-2.08352247006501e-05
-3.62743013312201e-05
-2.13917389596349e-05
-2.7272996422014e-05
-4.26724378543765e-05
-4.24077332030854e-05
-2.95445614597293e-05
-2.24493795426372e-05
-8.44716874118825e-06
-1.81353872911815e-05
-4.05776528341141e-05
-5.15925997274792e-05
-6.47096146893444e-05
-5.32036546940794e-05
-7.69768787145165e-06
-5.93664571188899e-05
-6.11375370664601e-06
-1.40164842193385e-05
-1.17254887252318e-05
-5.93950980496123e-05
-2.96292086005904e-05
-1.98975533583821e-05
-3.62360908841169e-05
-2.97029024558445e-05
1.91224215661242e-05
-7.45790869365353e-05
-3.97814085121094e-05
-2.77813069944549e-05
1.00682979810901e-05
-5.16982986509373e-06
-2.77025994978778e-05
-2.20270843580561e-05
4.79344417862416e-06
-6.09583274686329e-06
-4.45621019322994e-05
-2.03000603427643e-05
-2.23861661884618e-05
4.07083369827224e-07
-4.99942312596278e-05
-6.10059408425347e-06
-2.42740397628814e-05
-6.64151935122242e-06
-1.91261704926876e-05
-2.31063608845063e-05
-3.41425764898284e-05
-2.39412468954085e-05
-1.21258044464184e-05
-4.17506452967637e-05
-3.40457943025243e-05
-4.3269302909301e-05
-7.20396732185018e-06
-8.40794556194036e-06
-1.65287325658899e-05
-4.32863697160214e-05
-4.03832584057822e-05
-1.32088611588303e-05
-2.517493278563e-05
-2.14245577180239e-05
-2.40282725306851e-05
-2.49244687904375e-05
-2.94199651003697e-05
-4.98989607239614e-05
-1.47701405864113e-05
-1.80132951946049e-05
-3.30953383660024e-05
-2.45415747680629e-06
-1.39953005164053e-05
-2.67875489759138e-05
-2.52305966019487e-05
1.20984720309699e-06
-4.63096462279773e-05
-2.55883369638739e-05
-4.01321683989624e-05
-4.265004484223e-05
-2.0654561465167e-05
-5.51635048251242e-06
-4.7664894473655e-05
-2.20739652537444e-05
-3.86618829313256e-05
-5.53694903911989e-05
-3.45010180258809e-05
-6.22718453746976e-05
-8.05301074501339e-06
-5.13769024652431e-06
-3.00578261353055e-05
-6.30432113379896e-05
-5.47391139107642e-05
-7.76728643687298e-06
-4.20009815004613e-05
-4.43116478885869e-05
-2.56395690705089e-05
-2.58492850736458e-05
-4.67097030512965e-05
-3.69751261304382e-05
-3.39906338476292e-05
-2.05091281770802e-05
-9.01853082796648e-06
-4.92153024099034e-05
-1.79607723528262e-05
-5.44158374449014e-05
-3.52760791375329e-05
-1.92902999584088e-06
-2.4007999227303e-05
-3.14111767923726e-05
-5.34090810020553e-05
-6.7308349786656e-06
-1.16247050004803e-05
-8.2651449065063e-05
-1.28593305164054e-05
-1.78004575693964e-05
-1.93741665350362e-05
-3.28235383876321e-05
-8.3311984958066e-05
-2.57090633446898e-05
-1.29310811487695e-05
-3.15504946442596e-05
-3.28028080265422e-05
-1.91421658124087e-05
-2.36317276352844e-05
-2.49444058329522e-05
-2.37279394295066e-05
-5.56112707408512e-05
-3.8452385213953e-05
-9.0327424099809e-06
-2.93216961993941e-05
-2.17729123464616e-05
-4.04572629594353e-05
-3.4699216035399e-05
-3.10524128194079e-06
-4.02723904695826e-05
-1.40943089633164e-05
-2.45748905068285e-05
-8.23024435806495e-06
-2.85811382844029e-05
-4.78997440374875e-05
-4.63576421321736e-05
-3.60030969155282e-05
-3.92131956929947e-05
-5.93727535850912e-05
-2.51392386968739e-05
-3.88043109115152e-05
-9.60454029165212e-06
-5.29850015857842e-05
-2.49713812978558e-05
-4.91935506193365e-05
-1.3440178039919e-05
-4.07654668740435e-05
-4.35357480607477e-05
-2.02865234428547e-05
-5.03093973205408e-05
-2.24369670859272e-05
-6.72380016280526e-05
-2.4053976275939e-05
-1.48619979124311e-05
-1.42398866769336e-05
-7.5367336058149e-06
-3.85736002511702e-05
-1.38485793105586e-05
-3.1719716445414e-05
-3.21474800533352e-05
-2.01098482638181e-05
-5.43254808391323e-05
-2.80323700324443e-05
-2.88528509327955e-05
-4.06530627812269e-05
-5.32729109903764e-05
-3.2188110356115e-05
-1.76363504627771e-05
-3.53113033982454e-05
5.43171479890328e-06
-3.87673498924098e-05
-3.63148819546937e-05
-3.75036184607535e-05
-1.41998612946522e-05
-3.79631091340215e-05
-9.16831667578178e-06
-3.35362990956435e-05
-2.82151585676873e-06
-3.19061416599933e-05
-4.22798281331002e-05
-5.76667689565856e-06
-4.18238786063293e-05
-2.05032335374487e-05
-4.26714481939222e-05
-3.73286446088484e-05
-2.32931141176749e-05
-4.85894766602363e-05
-2.39477160568617e-05
-3.39670821060834e-05
-2.10356834587249e-05
-3.51741804326913e-05
-3.09222083032294e-05
-1.61928645550505e-05
-3.51293489529117e-05
-2.40063349809525e-05
-6.76282992393611e-06
-1.05688263441408e-05
-4.9404278919319e-05
-4.06389470003679e-05
-3.79942215503877e-05
4.56539420935888e-06
-1.3552024049324e-05
-3.1063405366882e-05
-1.21120905428218e-05
-6.17542721553552e-05
-3.53137854976367e-05
-4.38557515543637e-05
-1.00694849448524e-05
3.31801604497923e-07
-1.72469998737219e-05
-1.7160207124993e-05
-6.15374219079377e-05
-1.56120884824628e-05
-5.55698102747854e-05
-1.8467823356119e-05
-1.10203121628044e-05
-5.89271794408435e-06
-2.97196728204282e-05
-2.66258570667671e-05
-5.51418592750252e-05
9.8318629952905e-06
-2.86532234643744e-05
-4.66110397429796e-05
-2.39370068656491e-05
-1.58162772913149e-05
-4.257208185584e-05
3.61798792378265e-06
-1.24974711822798e-05
1.20584768188415e-06
-1.87812533881542e-05
-4.24616760788078e-05
-4.92937874726273e-05
-1.24207572703828e-05
-3.08680068260474e-05
-2.04663209399906e-05
-1.62473148747919e-05
-3.04535607672451e-05
-1.20019538526955e-05
-9.73059214337091e-06
-2.41041008776652e-05
-5.76616444901582e-05
-2.15575443616314e-05
-4.36702885569261e-05
-3.58275315280796e-05
-1.47481610055782e-05
-2.68536898278759e-05
-1.34179952848036e-05
-1.69934485296379e-05
-1.39980097585087e-05
-3.63351427696057e-05
-5.63466733165461e-05
-4.12064642154477e-05
-3.89249344434586e-05
-3.73382510627953e-05
-4.52995118194767e-05
-4.18580033553488e-05
-5.44739288364972e-05
-3.36721458392446e-05
-2.97841198633706e-05
-2.91940184150155e-05
-6.50178860254007e-05
-1.10755342871838e-05
-3.82888119731948e-05
-3.84389782864809e-05
-1.21796817917754e-05
-3.15770975050897e-05
-4.66861602607396e-06
5.36106667066845e-06
-3.84406649405131e-05
-3.20353540685471e-05
-1.63425068162318e-05
1.26625439186629e-05
-3.54298688785517e-05
-2.15979229990581e-05
-2.53684794894933e-05
-1.16431119527791e-05
-5.50545303328067e-05
2.5744268326255e-06
-4.69513485937461e-05
-3.27233135508936e-05
-2.14242202626854e-05
-1.90898856831381e-05
-1.91781762246519e-05
-2.82472895818949e-05
-3.20386605067343e-05
-2.65659817514878e-05
-3.37974636208121e-05
-3.78874920631248e-05
-2.3202413987726e-05
-3.00445698340718e-05
-2.08872035873093e-05
2.55663772286659e-06
-3.13247540736909e-05
1.71097679742458e-06
-6.57715611473823e-05
-2.22396476027003e-05
1.56612472548691e-05
-2.14995327505451e-05
-2.98664010854524e-05
-5.59580168680619e-06
-3.19424829573641e-05
-5.70009601971172e-05
-1.88996551210254e-05
-1.61747001357734e-05
-2.84372045897677e-05
-2.08743949113071e-05
-3.12894987673662e-05
-1.58501071472028e-05
-3.01906921383003e-05
-4.17274668079577e-05
-3.53016558633003e-05
-2.86540178644973e-05
-4.41105219567411e-05
-3.65676797473741e-05
-5.0008316598724e-05
-1.67680453044962e-05
-4.14041166963148e-05
-3.31048133577138e-05
-5.05591790266309e-05
-4.65566344543408e-05
-6.10834729197662e-05
-4.06317202777918e-05
-3.06015245437323e-05
-3.99215159741979e-05
-2.45358835396578e-05
-6.76825799963694e-05
-3.48761530102043e-05
-1.8057567023961e-05
-3.55278610985066e-05
-4.38717892918021e-05
-5.31367442072885e-05
-3.73580937511068e-05
-2.40796573573274e-05
-2.87170851420951e-05
-2.43114735298157e-05
-5.76275736456212e-05
-4.52336533288776e-05
-2.85979584625439e-05
-1.01486774554084e-05
-3.2332236737465e-05
-4.01167466202298e-05
-4.69386352889429e-05
-3.80377613296503e-05
-1.41396950088441e-05
-2.14851696702816e-05
-2.37353249959652e-05
-1.48208805355952e-05
-2.56256685018754e-05
-1.79538437871556e-05
-1.68182506189728e-05
-3.28281610034337e-05
-1.04944806964192e-05
-1.60732899028469e-05
-4.42545907122716e-05
-3.14243840213466e-05
-2.23176483898657e-05
-2.69112336144993e-05
-4.04940786394687e-05
-1.31302626646564e-05
-1.14086563561483e-05
-2.33520002369692e-05
-3.41837240394488e-05
-1.77631524742679e-05
-8.48089011067213e-06
-4.44432380489618e-05
-2.78025787796593e-05
-1.92299088481361e-05
-3.18231569247413e-06
-2.70631584299877e-06
-1.75241590445171e-05
-4.46740158925652e-05
-1.40911767962366e-05
-3.65327796577977e-05
-3.98027862695482e-05
-4.5903737412799e-05
2.75301178881182e-06
-2.40070922648259e-05
-3.95966405664374e-05
-1.08507982517614e-05
-1.64242297976973e-05
-6.14943836825268e-05
-5.7016278636353e-05
-1.12812821719578e-05
-2.46719495421274e-05
-2.6851252902436e-05
-5.29316388652048e-05
-1.8117812410222e-05
-3.74036110414031e-05
-1.97641573175521e-05
-3.27108862157384e-05
-1.97226721374138e-05
-3.0915931513994e-05
-3.77505378013035e-05
-4.35187957845386e-05
-1.28580251230566e-05
-2.94526220147738e-05
-4.95530413694109e-05
-5.22271022020528e-05
-1.89728712498349e-05
-4.65350907844931e-05
-3.74431917017347e-05
-1.63514218989758e-05
-3.6328966047738e-05
-1.96529854541151e-05
-1.84094575554449e-05
-3.4143981185549e-05
-3.94009324935362e-05
-3.28663593830144e-05
-2.23056462344889e-05
-3.05348803458722e-05
-4.89458350921522e-06
-4.05600927193398e-05
-3.834623352975e-05
-4.55536629933866e-05
-3.09496430835891e-05
-3.25312663151418e-05
-3.37242011107691e-05
-1.98006219627657e-05
-2.95098663691924e-05
-3.37283121975105e-05
-2.78091850104055e-05
-3.11548415619848e-05
-2.01310270389623e-05
-2.64153840748654e-05
-3.01604516405999e-05
9.22010594241209e-07
-2.36725382679441e-05
-5.52498018034541e-05
-3.08917427859128e-05
-3.05803438246312e-05
-3.26352979531936e-05
-1.53285696066757e-05
-1.48727087258229e-05
-4.48540273139868e-05
-3.07224437337965e-05
-2.82378303202867e-05
-2.21740373198258e-05
-8.98624159879052e-06
-1.77777961577253e-05
-4.81655909086251e-05
-3.32200797156144e-06
-2.28276506434481e-05
-1.76983906094534e-05
-3.11110756720117e-05
-6.07428581231896e-05
-5.71890903963355e-05
-3.42234346043331e-05
-1.40499504044428e-05
-4.66029403061761e-05
-4.86412611471713e-05
-6.23654243539849e-05
-2.59600314258066e-05
-1.97665986610932e-06
-2.331776924445e-05
-3.04530024186589e-05
-2.53293926412858e-05
-3.79848855995089e-05
-9.07987627554638e-06
-2.14326191505083e-06
-2.10267801200856e-05
-2.30984344224959e-05
-1.2359899652926e-05
-2.53136561815906e-05
-1.20788497233657e-05
-3.07629942648121e-05
-1.87250137136552e-05
-5.1646335272763e-05
9.60652642677929e-09
2.22187042242786e-06
-2.87945107359198e-05
-6.15517266683881e-05
-4.67568638486565e-05
-2.29477130000423e-05
-1.77930219895081e-05
-4.21756085048448e-05
-1.5537299427194e-05
-1.52739159834816e-05
-2.51196063592219e-05
-2.19403646216467e-05
-1.0319520922418e-06
5.96308804202142e-06
-2.85497697754541e-05
-7.81259883245574e-06
-3.68489445564348e-05
-4.02235865563345e-06
-3.10186767873272e-05
-2.99365315224332e-05
-3.11979555320911e-05
-2.42222847912347e-05
-2.21483012048252e-05
-3.48061417081274e-05
1.93203145656391e-05
-3.91834367337822e-05
-2.56667187013815e-05
-3.40269331076522e-05
-1.00538852824177e-05
-7.47784426513926e-06
7.66413601448371e-07
-3.00322807220991e-05
-3.102777268599e-05
-7.70081713796458e-06
-8.98372616272122e-06
-3.04216328398394e-05
-3.39855092963929e-05
-4.25836648104357e-05
-3.25295658536036e-05
-2.67341655026985e-05
-5.98670574243904e-05
-2.35523712175496e-05
-3.13741867278007e-05
-6.69623902695807e-05
-3.48305646333856e-05
-3.07412012978497e-05
-3.12416843481388e-05
-1.33700968596147e-05
-3.75232339637925e-05
-3.10138566800234e-05
-2.66225835376176e-05
-1.60337329432557e-05
-2.8294311234383e-05
-5.28944347727495e-05
-3.66944060781892e-05
-2.62858920959169e-05
-2.30147445786124e-05
-3.53280072910403e-05
-1.08519531663141e-05
-5.13147801466292e-05
-2.16512345116704e-05
-1.29756334317724e-05
-4.36134624043222e-05
-4.22867087768927e-05
-2.43711003726852e-05
-2.31711314329699e-05
-4.40689265295131e-06
-2.40996959308933e-05
-2.36755991076227e-05
-1.79865725502064e-05
-1.29127416815914e-05
-1.50760503810558e-05
-3.92509127852028e-05
-2.96782361410661e-05
-1.78917377337691e-05
-2.1668600485493e-05
-4.24742594288855e-05
-2.82613033112655e-05
-3.38492213234395e-05
-3.30251048038552e-05
-3.6794544989512e-05
-2.85481266590973e-05
-2.54052774779483e-05
-1.90764326624434e-05
-2.58936998693621e-05
-3.21964445084917e-05
-5.81562029205806e-06
-3.72850804605615e-05
-1.36078495140183e-05
-5.2302328434329e-05
-9.35852313020302e-06
-3.52994318347338e-05
-3.85036694980425e-05
-6.05394232722748e-05
-3.59299285152519e-05
-1.92345642300731e-05
-2.98413163075615e-05
-2.71584741799546e-05
-4.82014989923878e-05
7.44182359395067e-06
-1.88526935468283e-06
-3.72161726420764e-05
-1.55211911571812e-05
-2.29512166735539e-05
-2.33833487009783e-05
-2.6422241646039e-05
-4.26087018967804e-05
-4.73953531345092e-05
-5.14001899946971e-06
-3.70989961390958e-05
-3.47284221526496e-05
-2.2550721868901e-05
-2.61175047046721e-05
-1.91627499480493e-05
-3.63508151540274e-05
-5.66583726339507e-05
-7.61283418250497e-05
-6.00204566908267e-05
-5.80523904508945e-06
-4.30286851916293e-05
-3.10061349354816e-05
-5.03001540619465e-05
-3.24842163447442e-05
-2.02027189753797e-05
-5.38293086681437e-05
-4.59415276368994e-05
-2.17531217516124e-05
-2.76212719757488e-05
-3.98985203573936e-05
-4.25034161023567e-05
-2.2740634550811e-05
-4.84502891838297e-06
-3.63592964161018e-05
-2.87606537071998e-05
-2.13673563330737e-05
-1.96318541873325e-05
-2.34304960165975e-05
-3.82848864755168e-05
-3.54845725989129e-05
-2.10441922516762e-06
-2.44311674818253e-05
-5.71555661109241e-05
-9.26131910408569e-06
-4.40775462958893e-05
-4.91765784305234e-05
-3.86823007728263e-05
-2.72514328610317e-05
-2.50709891163808e-05
-3.13073662174372e-06
-6.70238081374858e-05
-2.35966758766398e-05
-3.04910435736839e-05
-1.99552127894066e-05
-2.63456777066122e-05
-2.71837115697351e-05
-5.55386516440278e-05
-4.04811124427776e-05
-4.4694306132114e-05
-1.17106799924683e-05
-2.79240979684996e-05
-5.21589485479554e-05
-3.63957576362397e-05
-1.60153103662945e-05
-3.35592683617561e-05
-5.35463779442647e-05
-4.74882059046652e-05
-4.10276033009544e-05
-5.73065428391587e-05
-2.62041648483556e-05
-2.84196293850975e-05
-5.54425055635923e-05
-1.34025222727871e-05
-2.99950637278465e-05
8.75718806854853e-07
-3.10160587789088e-05
-1.94662544331656e-05
-1.45022685140441e-05
-5.76454855417782e-05
-3.24074432267216e-05
-6.25820440229639e-05
-8.72276314471834e-06
-3.78147364868992e-05
-2.91876815411488e-05
-1.33994883018169e-05
-3.04458267383979e-05
-4.51349539506344e-05
-5.28142987944868e-05
-2.59415654060059e-05
-2.38986176270838e-05
-4.06587397011702e-06
-8.89021891643657e-06
-2.35336756304283e-05
-7.68390662578674e-06
-2.73967007012972e-05
-3.1534552228786e-05
-4.00538307693263e-05
-3.29364772708835e-05
-1.91039347221843e-05
-5.6603654746295e-05
-2.1078992940873e-05
-2.12518274075416e-05
-8.35401612101728e-06
-1.10280724529902e-05
-2.19282240581593e-05
-4.19552568323421e-05
-3.41185141488581e-05
-4.21674054011045e-06
-1.82876368971034e-05
-1.03016816681665e-05
-2.22843910442181e-05
-3.12354089617657e-05
-3.84210220311518e-05
-3.44929239770839e-05
-7.4073780300323e-06
-2.99511460382196e-05
-5.28523977478217e-05
-2.65180851611995e-05
-1.60606798802983e-05
-3.14838058549788e-05
-1.4077373870802e-05
-2.96775245617232e-05
-3.82439116639061e-05
-7.49627983217694e-06
-4.84660355370422e-05
-5.70299399507871e-05
-2.14637211649598e-05
-2.60776769697358e-05
-2.38190331443843e-05
-1.07563874317993e-06
-5.64731700775674e-05
-6.07278968197068e-05
-3.77778846474155e-05
-2.31479677103978e-05
-2.87617918151604e-05
-2.42229469886884e-05
-1.72919254917109e-05
-5.38985449910167e-05
-3.93363150026081e-05
-4.48597512307672e-05
-3.90022511546038e-05
7.28329133002603e-06
-3.63574286324562e-05
-3.75447441138048e-05
-3.77980830451522e-05
-3.78083356217363e-05
-2.05326596326666e-05
-2.13137069245487e-05
-6.01536905600823e-05
-3.13218523280135e-05
-2.14709278137203e-05
-4.68943082510102e-05
-1.50011153875822e-05
-6.51776119987226e-05
-4.08590407968834e-05
-2.19924887071386e-05
-3.42498219843824e-05
-2.97069021101069e-05
-4.12557995075071e-05
-2.39449396084491e-05
-1.22971049913773e-05
-1.54644955527547e-05
-3.45516122168972e-05
-4.01022318203418e-05
-1.32741483691448e-05
-4.25826718042153e-05
-1.02767234360627e-05
-3.89183519968547e-05
-1.83370780351344e-05
-1.34873545166811e-06
-1.64470007973457e-05
-2.38428179481557e-06
-4.67465191159847e-05
-3.72694314127782e-05
-4.64198493374128e-05
-4.5784098698438e-05
-3.73910230713009e-05
-6.78024562300447e-05
-3.76460950316312e-05
-2.62137123545607e-05
-3.95116571045663e-05
-2.97164838814615e-05
2.90644625384305e-06
-4.50829728014417e-05
-4.25305569336635e-05
-4.05653339803581e-05
-1.12235360621896e-05
5.14571715433389e-06
-2.12993396871332e-05
-9.86046864012618e-06
-1.35764164346567e-06
-3.8665965940175e-05
4.05203044885457e-06
-2.5460909418879e-05
-1.13610701828295e-05
3.90434137114512e-05
-9.02123805849299e-06
-4.46873608897333e-05
-2.32613499894307e-05
-1.35403852028126e-05
-3.42048325221357e-05
-3.48887060991921e-05
1.64705109003734e-05
-4.84597431807381e-05
-2.37089089550415e-05
-4.11127619915549e-05
-1.43919588929708e-05
-4.14567763303805e-05
-1.23785692647069e-05
-5.45232099876237e-05
-2.77924151437678e-05
-9.46109804000126e-06
-2.77928282823603e-05
-9.6489365207656e-07
-2.44717078218298e-05
-5.25456083751787e-05
-3.0353846655785e-05
-3.45630044991963e-05
-3.92057282284241e-05
-3.60234220993507e-05
-3.55731688099203e-06
-1.86334038494149e-05
-1.94741919233033e-05
-3.67676753328034e-05
-2.26678054006642e-05
-3.05417628456033e-05
-3.97676495385406e-05
-3.62114117290698e-05
-2.21569667105824e-05
-4.42599187070972e-05
-1.09579568854402e-05
-5.01287140483822e-05
-2.58569638419037e-05
-2.11519283432391e-05
-3.25924248447039e-05
-4.03879482165843e-05
-4.35049504323099e-05
-7.77720899807652e-05
-2.52087736163541e-05
-4.11952667662757e-05
-1.95040084885489e-05
-3.78380811648295e-05
-5.04282114218416e-05
-5.62336008897463e-05
-5.72520967551156e-06
-2.88254011166768e-05
-2.94934864439446e-05
-2.64007301143556e-05
-1.4768802762342e-05
-4.53959565352896e-05
-3.82169947104747e-05
-3.11287387051697e-05
-4.49302225015775e-05
-1.99479828753074e-05
-2.15331871245762e-05
-4.50489847946128e-05
1.59781228096633e-05
-5.32992201523025e-05
-3.53095186924374e-05
-3.53222547433226e-05
-5.08233141436134e-05
-2.31549632564924e-05
-2.63389377040785e-05
6.52317626715e-06
-1.56364646368563e-05
-1.02772974874073e-05
-7.37090449624711e-06
-3.35508967352886e-05
-2.46607873849329e-05
-1.02622533298418e-05
-1.10457311286889e-05
9.93704086544416e-06
-5.15859643329258e-05
-3.31111734100338e-05
-2.06391452611794e-05
-2.68149199260674e-05
-1.25053493832835e-05
-2.42782092123416e-05
-2.63240726823734e-05
-2.8385766346009e-05
-3.33228270919834e-05
-1.04389602727789e-05
-3.24763030394694e-05
-1.49222859535101e-05
-9.12612560688058e-06
-3.15293188214844e-05
-2.48223639718479e-05
-1.0788173374327e-05
-4.62473528160609e-05
-3.21204929385708e-05
-2.82192693259252e-06
-2.34276052906242e-05
-4.59361155899126e-05
-1.92906288298725e-05
-5.89072129490336e-05
-1.18964141313997e-05
-2.66509473758345e-05
-4.65056248112626e-05
-6.63663637360668e-05
-2.89094980928228e-05
-3.23403998003796e-05
-2.72335502201988e-05
-2.9635369048804e-05
-1.3400047441802e-05
-2.11071685564862e-05
-4.29120723405082e-05
-4.98897275584598e-05
-4.6155408881823e-05
-1.30951733580565e-06
7.83943732685227e-06
-4.59203099726121e-05
-1.53833870856428e-05
-3.75114226689063e-05
-2.51000671206918e-05
-1.68680459848759e-05
-3.47806667531495e-05
-3.38518820904871e-05
-8.36467021575919e-06
-5.86707391954679e-05
-2.66052025116518e-05
-4.31729587931674e-06
-5.4948415880165e-05
-3.48393360661251e-05
-2.1967604475616e-05
-5.63784927149621e-05
-2.26944927126866e-05
-2.40387854728707e-05
-2.69563635524339e-05
-8.16994984463537e-06
-1.7699449084737e-05
-2.09084584015795e-05
-6.48054435972649e-06
-2.81636997810168e-05
-3.5480764354765e-05
-5.63162335754674e-05
-3.09338050850442e-05
-5.09115740407848e-05
-1.76944515407071e-05
-1.99331046565546e-05
-4.37819985067805e-05
-1.76995331907962e-05
-2.00567504301964e-05
-5.37654061837395e-05
-4.3886959103128e-05
-2.3366854513881e-05
-5.3273160857903e-05
-4.59824825433143e-06
-1.16802360507233e-05
-1.34303011198234e-05
-2.46858078161666e-05
-2.77626061365261e-05
-4.09447776936907e-05
-3.78924673891968e-06
-4.5871438543398e-05
-3.38615896726677e-05
-2.24195822778212e-05
-3.9829547866602e-05
-1.54350664129528e-05
-4.59226229448389e-05
-1.81130487396569e-05
-3.60938971949131e-05
-2.96608437461964e-05
-4.48441009591717e-05
-2.77435565873181e-05
-2.73392961292411e-05
-2.69691648287718e-05
-4.21448613965492e-05
-2.77165126596381e-05
-1.41432101335799e-05
-4.77351889002274e-05
-3.06050925095901e-05
-2.21430150263647e-05
-3.25986761497387e-05
-5.55301502441958e-05
-5.51967338320997e-05
-4.64455178641514e-05
-2.46092889915412e-05
-2.00941671646212e-05
-2.41049480773301e-05
-9.68938062351316e-06
-1.7491355013206e-05
-1.84411674777211e-05
-3.94059368890187e-05
-8.22081612552304e-06
-7.46721517805424e-05
-4.12908125620058e-05
-3.57261390882883e-05
-5.02831956938071e-05
-1.30309089250185e-05
-2.54042084413471e-05
-3.79681851196506e-05
-6.56391065013586e-05
-4.19727103178591e-05
-4.09024153813256e-05
-4.10771207958906e-05
-2.1794871728553e-05
-4.09822167264181e-05
-2.92336634708241e-05
-6.48691695701372e-05
-3.53523892078378e-05
-1.41107465294723e-05
-2.06302944369455e-05
-1.40995093728828e-05
-1.2536358085312e-05
-2.76869829704325e-05
-4.37956554133293e-05
-3.49692659465054e-05
-1.10637710384424e-05
-2.83944302029902e-05
-1.52496310613595e-05
-1.80258866066743e-06
-4.45198789282634e-05
-2.88077880745728e-05
-1.4422136899483e-05
-3.38960518133553e-05
-4.45530293823678e-05
-3.27708988903181e-05
-2.61098518654266e-05
-2.17696413344544e-05
-1.25920917185234e-05
-3.19571752953307e-05
-1.50004237255118e-05
-3.79496217124264e-05
-3.96427656087557e-05
-3.64812953533397e-05
-3.67473238380722e-05
-8.83296036571815e-06
-2.87891803266955e-05
3.03654588712433e-06
-1.60399287591679e-05
-9.03887747363219e-06
-1.06763640007647e-05
-5.84117903545177e-05
-4.24505430847845e-05
-2.5286330405113e-05
-6.2925641029769e-05
-2.98807509620203e-05
-3.44033127395018e-05
-1.45193111571324e-05
-2.4926440595201e-05
-2.34741709128764e-05
-5.39346145183902e-05
-8.37258087980873e-07
-2.44721702190353e-05
-4.05540238017581e-05
-1.88111143701194e-05
-4.15947549037655e-05
1.8825370880684e-05
-5.36841665508197e-05
-2.92748477091078e-05
-4.23576606183323e-05
-3.46043727358179e-05
-4.32967075304116e-05
-5.30430564967161e-05
-8.07911861580454e-06
-3.29934226407516e-05
-5.74878589221925e-05
-2.35284201424168e-05
-2.38416362924631e-05
-2.83908072648289e-05
-1.07388744344825e-06
-4.58815323815959e-05
-4.53067144561034e-05
-5.20957340094847e-05
-3.68092565137993e-05
-4.30104701025069e-05
-6.25454161716686e-05
-2.45770277144968e-05
-4.18612590404562e-05
-2.90789925230445e-05
-7.54648392258064e-06
-5.45586220956287e-05
-5.42536374346959e-05
-2.55330320430177e-05
-2.85079630782796e-06
-4.74676537542063e-05
-4.64089704779448e-05
-2.21185844535237e-05
-8.87754782115245e-06
-3.5429027844391e-05
-1.39538277657502e-05
-1.78140842749489e-05
-5.54677687854334e-05
-2.84968239436872e-05
-4.50084554581519e-05
-1.70092204228821e-05
-4.0239165913286e-05
-2.01415005998217e-05
-3.68911956228139e-05
-2.44929343983932e-05
-3.18083371362591e-05
-5.16205206931825e-06
-1.85954459399896e-05
-5.59578372903043e-05
-2.1756647223684e-05
-5.40184783750696e-05
-4.31042181526414e-05
-2.33464314953508e-05
-4.53960412399015e-05
-2.91680946919171e-05
-3.07655735054021e-05
-2.33815188377794e-05
-3.95511479196365e-05
-2.59057251811611e-05
-2.03905564933198e-05
-5.09926275253711e-05
-3.28885768587559e-05
-8.65199511911131e-06
-2.5499423813679e-05
-4.77337988548473e-05
-2.50064037853927e-05
-2.83892603115124e-05
-4.13266481624699e-05
-4.74408877453894e-05
3.76416429815194e-06
-3.9290545403484e-05
-2.26723027256397e-05
-2.07417405784789e-05
-2.57983600664443e-05
1.48946678385225e-05
-1.69699369530684e-05
-2.83967662985964e-05
-1.21804279850173e-05
-4.71603725359182e-05
-4.19746711869064e-06
-1.5714919055004e-05
-1.32379835079737e-06
-3.36785975312306e-05
-2.63389293778186e-05
-3.15208095150437e-05
-1.32362948362709e-05
-3.23580948542241e-05
-5.06934690035085e-05
-2.77176050764061e-06
-2.21103451964607e-05
-4.05924557718633e-05
-1.19720188149375e-05
-3.0677950706895e-05
-3.74895933595624e-05
-4.95783343551834e-05
-3.76780372427276e-05
-1.58542046463518e-05
-2.53541385336369e-05
-6.07996392648218e-05
-9.33170346254697e-06
-2.65225517652331e-05
-1.7247102060521e-05
-5.69668827977671e-05
-2.48133142996379e-05
-1.76884068710431e-05
-4.3531193218206e-05
-4.17876788121952e-05
3.98524457579676e-06
-1.95542507230279e-05
-1.92666821133004e-05
-1.98108989879319e-05
-1.42406249449877e-05
-4.5000189636695e-05
-2.03858649652645e-05
-6.08707983963952e-06
-3.88797865381486e-05
-5.31677631621789e-05
-3.44112247467297e-05
-2.02460071564483e-05
-6.78910231750209e-06
-2.83133773410351e-05
-4.23686970101979e-05
-1.26544843243867e-05
-1.43560269804876e-05
-9.76496667719518e-06
-3.71698898191394e-05
-7.07044910052516e-06
-4.23994144914356e-05
-1.75680240951751e-05
-1.07798516552377e-05
-5.17038177572222e-05
-2.1528603452484e-05
-4.88118205512014e-06
-9.24179104772598e-06
-5.61291753511479e-05
-5.11626017192838e-05
-5.29741189461606e-05
-4.03205899524324e-05
-2.15114947298099e-05
-1.45167186444635e-05
-3.3140819124437e-05
-2.23816453916248e-05
-2.92009657199276e-05
-5.36856922679201e-05
-1.25130402241985e-05
-3.42224974636422e-05
-2.32748974033787e-05
-2.89142944410845e-05
1.09219159116052e-05
-5.89215156971301e-05
-2.33906425256854e-05
-6.79563060396226e-06
-3.76136646324411e-05
-7.10520649694697e-06
1.12109037208411e-06
-2.36441798699323e-06
-3.22452065399178e-05
-3.62984358048747e-05
-3.27783074515352e-06
-4.52940499092542e-05
-3.11145560756842e-05
2.28754008368451e-05
-2.46239874122908e-05
-1.58085867296244e-05
-3.07235233183255e-05
1.81410203396802e-05
-2.19603632600083e-05
-3.26353505397052e-05
-3.06770883955978e-05
-5.41181486944462e-05
-3.43275970555611e-05
-4.35341830545842e-05
-4.16556029630947e-05
-5.19133357187171e-05
-2.89620877341462e-05
-3.78465331908412e-05
-4.41608327339123e-08
-2.00077954027294e-05
-4.26468851096143e-05
-1.05152472228911e-05
-7.20576962798863e-06
-2.56197065651175e-05
-2.67311623185393e-05
-1.25889117059929e-05
-2.83015357861344e-05
-3.33752192435858e-05
-2.94369855758668e-05
-5.21000872070285e-05
-4.98876141492244e-05
-4.56893638149459e-05
-1.26054376841905e-05
-4.03764642894405e-05
-6.50150366095837e-05
-3.99683769836688e-05
-2.07361353669521e-05
-4.70033884324637e-05
-7.59403804889601e-05
-2.23336487875082e-05
-3.64352251202194e-05
4.05920141366505e-06
-2.77405651835426e-05
-2.90832322416159e-05
-5.17218069619447e-05
-5.64694366983245e-05
-9.99858789292336e-06
-2.41964112843541e-05
-3.53033252185972e-05
-2.53870515873935e-05
-3.74629869125196e-05
1.30822662157545e-05
-4.18494939783697e-05
-2.70167314442776e-05
-7.54716138558156e-06
-3.52956796433484e-05
5.86486440668479e-06
-3.39403820803387e-05
-2.1318520798224e-05
-5.50134216653074e-05
-4.09068361268501e-05
-3.16824424043276e-05
-2.80841641355166e-05
-3.9059469590561e-05
-7.73147780712094e-05
-3.98502729601788e-05
-1.92806433126558e-05
-6.42911845188076e-05
-3.66612592874932e-05
-1.43947573311977e-05
-2.89813238597279e-05
-1.13402208174361e-05
-4.36412805913069e-05
-5.21426138019926e-05
-7.35811752446054e-05
-4.40461237967411e-05
-8.36720012322066e-06
1.12966224273121e-06
-1.63508461431602e-05
-5.48500261787272e-05
-4.16130871432468e-05
1.38758511155616e-05
-4.19233458115527e-05
-4.03661449855649e-05
-3.61035343238108e-05
-5.07130752922867e-05
-2.77938275408302e-05
-1.07172314496433e-05
-2.57429195762339e-05
-4.90515091414129e-05
-6.13170245523166e-05
-3.62643498405925e-05
-1.22437921748183e-05
-1.43447235029149e-05
-2.03731303440138e-05
6.5147646271626e-06
1.04197653857038e-06
-5.04149061255756e-05
-2.69153009757267e-05
-2.2357449761245e-05
-3.84982258207384e-05
-5.27862137534104e-05
-6.50010725859863e-05
-5.87103954648243e-05
-1.98870354756206e-05
-1.63529552028022e-05
-1.32906661553062e-05
-1.39575916912878e-05
-1.74205151682003e-05
-2.87745877482303e-05
-1.30815983169719e-05
-4.17150553033262e-06
-6.24722793947256e-06
-5.09489219800818e-05
-5.99674721957239e-05
1.02569780932123e-05
-2.47079840284062e-05
-1.97309622432321e-05
-1.01744129827062e-05
-4.73137577870953e-05
-1.54908161540749e-06
-6.01683500431033e-05
-3.78317463515739e-05
-1.74164115901776e-05
-2.28702478089173e-05
-5.53482060603885e-05
-2.7879088829413e-05
-5.77723032858991e-05
-8.9141697843312e-06
-2.36013767970785e-05
-1.10503283212447e-05
-2.32347661305992e-05
-3.33150843758598e-05
2.81990053635284e-06
-5.8533123211712e-05
-4.055583755304e-05
-4.16596681993983e-05
-5.9390831325976e-05
-1.03949579508874e-05
-4.29939698798918e-05
-4.08541479786922e-05
-4.80164845647792e-05
-4.32066446830785e-05
-1.38923422380312e-05
-5.64964060299935e-05
-2.07173060006683e-05
-3.17884413868159e-05
-4.883511277394e-05
-4.01916755122423e-05
-6.84601309920387e-05
-1.4177816301806e-05
-3.56224519466621e-05
-3.9320194603767e-05
-2.86576062201453e-05
-1.25395137767612e-05
-4.21404289046717e-05
-2.99067793546439e-05
-1.44940233166288e-05
-8.35385193678522e-06
-1.48944254435936e-05
-3.45571117829105e-05
-2.8088526172716e-05
-3.1702674279311e-05
-6.95809573929349e-06
-8.24274456864543e-06
-2.23591765476465e-05
-7.19275512063053e-06
-3.84511017442497e-05
-3.24910906905994e-05
-5.09783660588398e-05
-3.81116005721482e-05
-2.10484513363082e-05
6.69596307317452e-06
-4.10259644415369e-05
-1.7388810552859e-05
-2.25000949781871e-05
-3.73031928055105e-05
-1.26260878548048e-05
-3.68010120631262e-05
-5.73939659157377e-05
-4.13608286453297e-05
-3.38297736573257e-05
-5.23461827284384e-06
-2.44485382302725e-05
-5.27265711368307e-05
-1.24000698618713e-05
-1.86492169730967e-05
-3.48969334766707e-05
-8.3202770008885e-07
-3.39141305388888e-05
3.56091113310688e-06
-4.89789539186844e-05
-4.68654506513355e-05
-5.75960552122741e-05
-5.75445415791457e-05
-3.34087784648703e-05
-1.3453366799982e-05
-3.23358213357143e-05
-2.86441546379775e-05
-2.67266717334829e-05
-4.14643580799918e-05
-1.40428477218671e-05
-4.62149058818366e-05
-5.23465278345492e-05
-2.61380379713209e-05
-2.12650823921817e-05
-1.26738859296915e-05
6.72589551583318e-06
-1.31142206545358e-05
1.80441645916959e-05
-4.45131551945332e-05
-3.6909726232213e-05
-3.6083022157854e-05
-1.64350291816831e-05
-1.79485192812889e-05
-4.08355470420941e-05
-3.87761655648661e-05
-2.36635653071842e-05
-4.19411532136529e-05
-3.59725127462781e-05
-2.43875401330341e-05
-3.12179639896552e-05
-2.97397083293025e-05
-2.88257121668519e-05
1.07745193004473e-06
-4.35659842298247e-05
-1.20854612042396e-05
-3.20835595219968e-05
-2.49789673265445e-06
-1.22904360193847e-05
-6.9167073407843e-05
-1.73964539026307e-05
-4.12923216897023e-05
-2.6519669075276e-05
-4.60788052587112e-06
-4.14343670528164e-05
-3.63972938525513e-05
6.37202556041812e-08
-3.75506573870392e-06
-1.67466622908586e-05
-3.03919523686991e-05
-1.88011149516332e-05
-3.3916318930309e-06
-2.7797237816805e-05
-3.49700178972125e-05
-1.87854810325369e-05
-1.33719043162123e-05
-2.0183840847454e-05
-1.30851010458649e-05
-3.29812829184033e-05
-2.1532818984363e-05
-2.74909929886848e-05
-1.61066916961441e-05
-4.02242926104864e-05
-5.1202706246433e-05
-2.5272128359982e-05
-1.38064795751666e-05
-7.60012233992006e-05
-1.97576378951867e-05
-3.74040926490609e-05
-2.97395498091497e-05
-3.46870321625954e-05
-2.01870069708534e-05
-2.29524722085728e-05
-2.6270694709377e-05
-4.74116938581709e-05
-1.19628752306342e-05
-2.58287666692993e-05
-3.8074492962294e-05
-5.64502260792908e-05
-1.88950283519163e-05
8.21541184591977e-07
-1.68185784034345e-05
-1.70655069078819e-05
-7.17543022372976e-05
-3.63923730207881e-05
-4.18966896269174e-05
-2.41183720219557e-05
1.22481855839869e-05
-2.41049458992341e-05
-2.82632699326103e-05
-4.68264537234769e-05
-4.4147101124839e-05
-2.75582298555982e-05
-2.58869261379839e-05
-3.22554753371918e-05
-1.94090288678998e-06
-2.84731023785648e-05
-1.52579172029561e-05
-5.0397866824558e-05
-3.60906761990124e-05
-4.22222777478316e-05
-2.34937391610211e-05
-2.99785607101254e-05
-4.94778537947238e-05
-2.17949857597418e-05
-4.63852497903236e-05
-3.62294585713535e-05
-2.96786610465001e-05
-2.77325257200007e-05
-2.60168182659647e-05
-2.66483422483061e-05
-6.2786698550884e-05
-3.73729696982887e-05
-4.38112420080901e-05
-2.66819704028279e-05
-2.74028493268378e-05
-4.15991361914881e-05
1.02016178464196e-05
-4.49632241593666e-05
-3.36916792704284e-05
-3.14752313673954e-05
-2.04474778411771e-05
-5.0423746219381e-05
-3.46620315554615e-05
-4.60263060331976e-06
-9.29582665862638e-06
-4.95042422955842e-05
-2.83634890174447e-05
-1.0503186032172e-05
-4.57923236139881e-05
-3.02722630286514e-05
-3.62558540944164e-05
-6.83154453819177e-05
-3.4416543145848e-05
-3.09308207734101e-05
-2.15065880455745e-05
-1.51357993786811e-05
-6.90005154784015e-07
-4.36659831846759e-05
6.17571810684277e-06
-2.02667004904552e-05
-2.26218755303285e-05
-1.32688679195173e-05
-2.50477510986929e-05
9.20536826637816e-06
-6.86131520541764e-05
-3.07875334937252e-05
-5.65329665681734e-05
-2.15914662434796e-05
-2.66796394158726e-05
-5.34554074468904e-05
-4.1902096699874e-05
-2.10510805077795e-05
-5.59474176049369e-05
-2.15353627954002e-05
-3.45617337947901e-05
-6.09377504531221e-05
-3.65218427400039e-05
-4.1727182228757e-05
-2.37694879334336e-05
-2.08612229367333e-05
-1.47579897389907e-05
-2.94798272971997e-05
-1.02627394168774e-05
-3.25797920438347e-05
-1.99715543524201e-05
-2.53196167382246e-05
-4.847674887573e-05
-9.52314632955568e-06
-1.40798197511627e-05
-5.64871557455792e-05
-3.90484201698772e-05
1.31330142579446e-05
-3.95227141829352e-05
-3.18354716372139e-05
-4.76849229900796e-05
-2.59584850129745e-05
1.95483559370378e-06
-1.48260165087096e-05
-5.6143073316103e-05
-4.96310588240596e-05
-2.43537024217885e-05
-4.56199669639261e-06
-3.71798051703316e-05
-2.2568750060475e-05
-2.718409798745e-05
-2.33532877631622e-05
-2.80535145820323e-05
-3.47285856764099e-05
-3.51252447891586e-05
-3.45347900082705e-05
-4.33873899573165e-05
-3.47237767243651e-05
-4.29533962298043e-05
-4.24446383976344e-05
-2.24183877607204e-05
-2.072771462407e-05
-2.99255341932122e-05
-3.78836306901371e-05
-2.82894719970023e-05
-4.09184333852813e-05
-2.51625177078286e-05
-9.42485253735079e-06
-2.75067736938471e-05
-1.37681754086827e-05
6.22661605922673e-06
-5.30883129883937e-05
-5.287323409778e-05
-2.20480220959342e-05
-2.25510958452167e-05
-3.0203851895857e-05
-2.78598224545257e-05
-3.56917896455638e-05
-3.99814546668408e-05
-4.09617055646319e-06
-3.98001282345714e-05
-2.53375432462326e-05
-1.03657522420115e-06
-2.84984679040759e-05
-3.24090287258314e-05
-2.08780805699005e-05
-1.27433503550317e-05
-1.34527913924677e-05
-3.44608382224174e-05
-1.22577997479551e-05
-2.7105582210271e-05
-2.8684536864444e-05
-2.10922995254869e-06
-5.19995475270955e-05
-3.90432244726653e-05
-5.59885583730395e-06
-3.12257200313852e-05
-3.51492635706274e-05
-3.04443967363088e-05
-6.56210031222934e-05
-5.84662931888701e-05
-3.56943912662096e-05
-4.63638287154222e-05
-3.13998074687208e-05
-4.15404689939722e-05
-3.84894548603773e-05
-3.38907879963198e-05
-4.58305223593559e-05
-1.99121252525729e-05
-1.44615283083777e-05
-3.44764374771152e-05
-4.26307896122008e-05
-3.98189261292808e-05
-8.67002106005411e-06
-6.67042430641159e-05
-2.49863955085593e-05
-3.54513125683729e-05
-3.51263329725614e-05
-3.15344009185585e-05
-7.66470825631509e-05
-6.28965682700375e-06
-4.66686324269694e-05
-4.20353102388257e-05
-3.53318245250372e-05
-9.43595712686693e-06
-1.97205075282717e-05
6.29125528252835e-07
-2.48475029639878e-05
-1.67888798977585e-05
-1.64412736017717e-05
-2.72229965874518e-05
-7.01409775773017e-05
-1.94140767014058e-05
-1.3090070410151e-05
-2.53057947347863e-05
-3.57269495230269e-05
-3.90241808251778e-05
-4.07561191184753e-05
2.75768534013596e-06
-6.00518746754666e-05
-3.47932498395173e-05
-1.34790366179456e-05
6.00056711019986e-06
-9.54682457009434e-07
-4.09275224384875e-05
-3.90745431146266e-05
-2.99370920018162e-05
-6.10430485492558e-05
-1.377904424973e-05
-2.571473088855e-05
-2.59301096091038e-05
-3.31506658414376e-05
3.5681807879277e-06
-7.40524367520417e-06
-2.0906171087445e-05
-2.763331701218e-05
-1.48177635204576e-05
-3.31778241983634e-05
3.76324539173727e-06
-1.07510256862669e-05
5.81181279109463e-06
-3.35286550794918e-05
-2.99045187451259e-05
-1.25188621456047e-05
-1.41893532344206e-05
-2.1018266885266e-05
-7.54065760061609e-06
-1.81408354042734e-05
-1.53446726840037e-05
-3.26631177255038e-05
-5.97978335118389e-05
-2.77456784972605e-05
-6.34170841663122e-06
-4.10851802237397e-05
-3.87951527637186e-05
-4.09274670090227e-05
-5.74887080380681e-05
-5.67170399354861e-05
-1.73043442473497e-05
-5.5035822143988e-05
-3.3551062025662e-05
2.37759179905296e-05
-3.25562988444855e-05
-1.21698718494286e-05
-2.51161396985516e-05
-1.56910207741841e-05
-6.35960676298756e-06
-3.39909468587347e-05
-1.68735166711894e-05
-4.19730462834455e-05
-3.91904807798875e-05
-5.56061959446771e-05
-5.60105547844774e-06
-3.49091207335977e-05
-2.27517441852001e-05
-1.00765901828141e-05
-4.40427853812288e-05
-4.8139114853636e-05
-4.52619462554658e-05
-3.16395065367276e-05
-1.40503669069919e-05
-2.96892356921949e-05
-4.13103489550517e-05
-2.21214304513369e-05
-4.36519288207761e-05
-9.45581620300562e-06
-1.44363076801549e-05
-5.21726964016784e-05
-4.48081036610643e-05
-4.55072360774177e-05
-4.3189749378534e-05
-2.58690282348941e-05
-5.41974805935447e-05
-3.93651698348697e-05
-7.23382624322144e-06
-7.92409562765084e-06
-2.88126734212159e-05
-7.0237690468502e-06
-2.37811170902595e-05
1.85395441844994e-05
-4.09743899182322e-05
-4.11927635641362e-05
-6.22911232290235e-05
-2.26263287900876e-05
-4.2379141774174e-05
-1.61499156613704e-05
-4.07297879079957e-05
-2.42861494109537e-06
-7.67154433321735e-06
-3.84002628278938e-05
7.02448244095682e-06
-2.56504459911524e-05
-3.07571142938585e-05
-2.68128641646465e-05
-6.90109678323374e-05
-2.08001280855818e-05
-1.05104595063523e-05
-3.87285407164287e-05
-1.40125637843719e-05
-5.44869791701849e-05
2.5790573690151e-07
-1.33099402579217e-05
-4.50523143875823e-05
-7.16134646557327e-06
-2.77644351665245e-05
-5.15031334147681e-05
-2.03260661522255e-05
-2.52036410674651e-05
-3.34266315823407e-05
-3.88055933570798e-05
-3.23685585068883e-05
-3.03378244135071e-05
-1.44829022807684e-05
-5.56547789437012e-05
-2.57110951685359e-05
-1.82022925967974e-05
-4.04634596526373e-05
-1.12153897955252e-05
-2.25438031588746e-05
-4.94983494913436e-05
-2.43007990950152e-05
-1.70966007760856e-05
-2.97577781794823e-05
-4.62787043815772e-05
-3.13902336764509e-05
-1.94730351789459e-05
-4.66034896569986e-05
-3.42723180875508e-05
-7.08349970371006e-06
-4.40298785130806e-05
-1.06109393785675e-05
-6.25417298766386e-06
-2.06569991359364e-05
-4.35595306831822e-05
-2.45916815146878e-05
-2.48978207130752e-05
-2.69672419099278e-05
-8.99672022141219e-07
-2.06173662165172e-05
-3.18539377078921e-05
-9.14198812947123e-06
-5.8186104049197e-06
-8.48727827746716e-06
-4.33499502038126e-05
-3.65101480144997e-05
-1.31349761406185e-05
-4.22725282544984e-05
-8.00902994128863e-06
-3.69831231932404e-05
-2.18155256571699e-05
-2.96204021783286e-05
-4.27382296831376e-05
-3.32742694154302e-05
-3.78654338797874e-05
-3.24481610262472e-05
-4.01279892969646e-05
-3.24716583583256e-05
-1.83827508706315e-05
-4.7450021318106e-05
-4.14301931713938e-05
-3.34994654722674e-05
-3.86985798220936e-05
-8.14132136325539e-06
-4.96197049740565e-05
-2.97981713929721e-05
-2.55273850536264e-05
-3.07878641539838e-05
-4.66842281925824e-05
-2.14477311815809e-05
-2.20438286082759e-05
-3.94000762069672e-05
-4.00311974357356e-05
-2.57766914824576e-05
5.25036986503357e-07
-2.70039519456291e-05
-5.68436188401942e-05
-2.20101925054911e-05
-4.19176768984625e-05
-1.64868138144578e-05
-1.2559184355784e-05
-1.06695961712333e-05
-5.92999831367194e-05
-2.42420485373832e-05
-3.43198167553047e-05
-6.16395110700804e-05
-1.77202009062251e-05
-1.95698122509519e-05
-5.97684594513073e-05
-3.75134543602898e-05
-3.48084131797227e-05
-5.82336857869884e-05
-2.44334654998225e-05
-2.81539334124723e-05
-1.48455785601884e-05
-4.43394276485633e-05
-3.08940028186334e-05
-4.6944925933047e-05
-3.33327150712912e-05
-1.05027639874692e-05
-3.21954240981821e-05
-3.11981545847638e-05
-4.79685969053095e-05
-4.11272443895779e-05
-4.70324293352424e-05
-2.67760996964006e-05
-8.8115223972798e-06
-1.84936615141316e-05
-3.26447534198223e-05
-3.14746364453726e-05
-2.871437179435e-05
-9.60618092199824e-06
-2.89503314711086e-05
-4.95453771794253e-05
-3.39365983351567e-05
-4.33032821671089e-05
-1.85185511261073e-05
-1.49729548515689e-05
-5.26361203099882e-05
-2.29804358667288e-05
-3.60290416642227e-05
-2.17917090395871e-05
-1.99556287826099e-05
-2.87817267579488e-05
-2.64287038161256e-05
-4.07575716263763e-05
-3.97129743951336e-05
-2.21446561693305e-05
-1.39313136469035e-05
-4.42779810149215e-05
-1.87996020896311e-05
-4.66032651945192e-05
-3.9126005901536e-05
-1.55938612702656e-05
-3.7310524800739e-05
-2.83237019105455e-05
-4.68435363358884e-05
-3.26198968884488e-05
-1.45320836885462e-05
-4.75978638117601e-05
-1.67373956360747e-05
-4.47554035427674e-05
-3.67940701093374e-05
-1.99609327432607e-05
-2.25467477316385e-05
-4.79315418474915e-05
-4.24958361531213e-05
-3.16672648165533e-05
-2.32214764883647e-05
-1.93417822275165e-05
-1.84443328358467e-05
-1.22524454694207e-05
-9.06243032568718e-06
-4.07587141095138e-05
-3.95086288124141e-05
-3.58340471614467e-05
-2.47084692853038e-05
-3.71956137477915e-05
-7.68228231329582e-05
-3.94682489899077e-05
-1.01719097812546e-05
-2.16340169866273e-05
-3.38588751481972e-05
-3.67893493424314e-05
-3.8890129357436e-06
-6.07568836732753e-05
-1.22599818029056e-05
-1.21948624096528e-05
-4.46952063941606e-05
-6.14322539634909e-05
-9.52434340455902e-07
-3.78023974672888e-05
-4.35674511930965e-05
-3.33083694870727e-05
-3.85507487083082e-05
-2.92886513128246e-05
-6.1126884264547e-05
-1.98623812599552e-05
1.27293722805384e-05
-1.74703795303969e-05
-2.3844370588671e-05
-3.71451879128783e-05
-2.59117293993271e-05
-4.83162198179167e-05
-2.96940018983329e-05
-4.86879503924088e-05
-3.31892875193884e-05
-2.63332125587344e-05
-2.3354404516513e-05
-3.24714971337235e-05
-4.57214123859419e-05
-5.47764146670525e-05
-3.37070646908224e-05
-2.58532596876054e-05
-2.18023695050195e-05
-2.30064629940676e-05
-1.54602663872095e-05
-2.33597144057179e-05
-1.31137180783205e-05
-5.88554381604313e-05
-4.48549161448773e-05
-1.55388553876953e-05
-5.33801566312304e-05
-2.7077109806763e-05
-3.89380274488536e-05
-2.85079744637822e-05
-1.9646139378136e-05
-3.36382565353654e-05
-3.80765324997396e-05
-2.38045630669614e-05
-4.29302252980902e-05
-3.59258547176486e-05
-1.16560854330154e-05
-3.49968521906217e-05
-1.75815014732118e-05
-3.60940389276241e-05
-2.09334434616221e-05
-2.10626000668516e-05
-3.69491853501978e-05
-1.42031407377419e-05
-4.60538848099783e-05
-4.90724385748893e-05
-1.17930506693624e-05
-9.25953497973066e-06
-1.06577609674829e-05
1.52064230906058e-05
-2.46904553808013e-05
-2.67454085181628e-05
-2.0809278364651e-05
6.91368122196501e-07
-5.59288575936022e-06
-5.94758670743299e-06
-1.26439225685125e-05
-3.64647069938984e-05
-2.44005786846865e-05
-5.00821454358178e-05
-1.82725631874301e-05
-3.19615169185964e-05
-2.43817154337948e-05
-1.82298233570124e-05
-2.21383062801195e-05
-3.28771824950323e-05
-4.32237063550077e-05
-4.97102757195559e-05
-6.10378092616488e-05
-4.37001375370742e-05
-5.83155122040463e-05
-5.29492557586624e-05
-4.90322230356782e-05
-1.44177338067589e-05
-3.90371495628602e-05
-3.66535801099221e-05
-4.3550165999171e-05
-1.58965234224755e-05
-3.22287943167924e-05
-4.66797657611937e-05
-3.08833003789292e-05
-2.53373476821255e-05
-6.97931104225648e-06
-2.19740522749747e-05
-4.51594759011914e-05
-5.37914579096906e-05
-3.38349040121294e-05
-1.16045211545722e-05
-3.88482537813051e-05
-2.58360763754701e-05
-1.46774204988692e-05
-6.10552950518136e-06
-4.92914530597856e-05
-3.19362019583841e-05
-1.06483534186873e-05
-4.43197887386574e-05
-5.01062830598247e-05
-4.40113930148197e-05
-4.46192066290754e-05
-1.64631826993923e-05
-1.53923377479181e-05
-2.52555130924598e-05
-1.72973453205917e-05
-1.6511464106777e-05
-2.44333515467327e-05
-1.08082373928569e-05
-3.81679161453481e-05
-1.70487171028382e-05
-2.52828658525508e-05
-5.49689939034754e-05
-6.06763398282524e-05
-1.99787254425033e-05
-2.19181198610465e-05
-5.98040850017115e-05
-2.95298413592435e-05
7.64461633859825e-06
-5.21434195624459e-05
-3.41258791851609e-05
-3.09554883467829e-05
-5.04156647661838e-05
-4.53199934794525e-05
-1.66467796439567e-05
-5.06701921592053e-05
-3.39622940954809e-05
-3.92929563327681e-05
-1.84585781319546e-05
-1.17267923434193e-05
-8.67251005071211e-06
-2.02413289284693e-05
-2.93121333672267e-05
-1.52034111793417e-05
-8.89914807462813e-06
-4.84347051780534e-05
-3.10547102293616e-05
-3.01304019557803e-06
-5.53632701421805e-05
-7.3191725506899e-05
-2.68995189661996e-05
-1.56157022378539e-05
-5.38950517813656e-05
-2.54424849694067e-05
-5.13519622114952e-05
-3.65645372470861e-05
-2.07411817355226e-05
-1.90458524025905e-05
-9.85053649181433e-06
-5.67203591265449e-05
-2.03711152761088e-05
-2.72417442267369e-05
-3.33127784348372e-05
-8.01436125763145e-06
-1.16516988105554e-05
-2.8386982929084e-05
-3.72241431749285e-05
-2.98092414708669e-05
-1.79773735944741e-05
-2.8053422280542e-05
-5.86762141222761e-05
-4.89542573357883e-05
-1.67534275355967e-05
-6.56096620977385e-05
-4.26269024756988e-05
-5.96840829431856e-05
-1.97459249920988e-07
-1.04179011210465e-06
-2.9162937661473e-05
-5.18737395167444e-05
-4.01837814949317e-05
-4.68739577639762e-05
-2.40660685097426e-05
-3.62904951287833e-05
-1.94882622574187e-05
-5.26918439077905e-05
-2.91363909437677e-05
-3.45981972934166e-05
-8.63785825341441e-06
-1.20157451329516e-05
-8.81271616696204e-06
-5.89023851327737e-05
-4.09271244990091e-05
-2.67204471207603e-05
-2.61306985842246e-05
-3.54176372279768e-05
-2.6582871631274e-05
-1.68242981085519e-05
-1.64226426665476e-05
-1.58181742916568e-05
-3.1908297560896e-05
-3.30940585655077e-05
-3.53264209942102e-05
-4.08661149703225e-05
-1.45049492059801e-05
-3.61862065508357e-05
-5.41908852437061e-05
-1.4695633474056e-05
-1.21228589124905e-05
-8.69452891190696e-06
-3.49070733995352e-05
-9.44366956366474e-06
-2.305338692947e-05
-3.91271384736469e-05
-5.3315745673935e-05
-3.70203946873376e-05
-2.18860145616189e-05
-2.17829114247036e-05
-3.24825153272128e-05
-4.28582312881927e-05
-2.45745264973414e-05
-2.98582780835092e-05
-1.16478078046679e-05
-4.32814560900981e-05
-2.75162827815423e-06
-3.80787247114356e-05
-3.26159657009388e-05
-3.94527339088104e-05
-4.47988596729502e-05
-3.50822165779498e-05
-2.20606173479309e-05
-6.26893695065218e-05
-6.54898561152102e-05
-3.87747054929604e-05
-2.60132820315783e-05
-4.68662870393074e-05
-2.72125952679097e-05
-3.28827623832778e-05
-5.69271867612841e-05
-3.55356500939008e-05
-3.22752957410969e-05
-7.23622587123551e-06
-3.25663706856984e-06
3.29038745580688e-06
-4.4556536053803e-05
-4.41834398232645e-05
-9.65225864497562e-06
-1.4313598081038e-05
-5.84567477676673e-05
-3.84637084430387e-05
-3.27890430978317e-05
-3.33030583858742e-05
-2.48751871449343e-05
-1.4580721616573e-06
-1.02500952280113e-05
-5.46168783879037e-05
-1.81324204753103e-06
-2.01295319560225e-05
-2.78928001377747e-05
-5.23726848552999e-05
-2.8833758093358e-05
-2.74297132837056e-05
-1.5339621574996e-05
-3.46045828399915e-05
-5.03913987796395e-05
-6.09072170266311e-05
-4.6648183315911e-05
-2.39817367328631e-05
-2.24291671569188e-05
-1.6076126045815e-05
-4.2495572281694e-05
-2.65645553874442e-05
-2.20842895644057e-05
-7.01937739938658e-06
-8.61623018136373e-06
-3.87509106865415e-05
-4.96791370025976e-05
-5.27564325289943e-05
-2.65091521204995e-05
-4.96620994468021e-05
-2.57820334172026e-05
-3.90712425084312e-05
-2.51416515442843e-05
-3.9039786941275e-05
-1.88579921915103e-05
-4.89346544091585e-05
-2.98304069054791e-05
-5.10154125905232e-05
-1.86319532626944e-05
-3.75293976577092e-05
-3.49159051394858e-05
-2.49530299373354e-05
-3.67185148276353e-05
-3.38510210130471e-05
-2.03474106628081e-05
-3.81151026813531e-05
-3.93851108438337e-05
-3.10403559828025e-05
-1.33011791672535e-05
-4.39313000952415e-05
-3.55790636741825e-05
-3.84869508295991e-05
-3.05070420891523e-05
-1.86436457157271e-05
-3.10028010267777e-05
-2.15299090079019e-06
-3.79181882304106e-05
-5.31718331307635e-05
-4.03308626281544e-05
-7.824515909116e-05
-4.743012509397e-05
-5.01975308427328e-05
-3.69198504276771e-05
-1.6941397833542e-06
-1.8488456929918e-05
-3.66829475468159e-05
-3.47660025699956e-05
8.56236006328934e-08
-4.39113397976675e-05
-2.70329359559935e-05
-7.91877295608198e-06
-6.85144615167599e-06
-2.44705445692777e-05
-2.4091916516843e-05
-2.01222318609245e-05
-2.12996497491688e-05
7.0465204789529e-06
-6.03716117920341e-05
-1.78599843684069e-05
-3.14880384735251e-05
-5.16085056919289e-05
-2.16865258200967e-06
-2.09859580569709e-05
-5.82390540492688e-05
-2.05567876863496e-05
-4.10030113877716e-05
-2.81587981577521e-05
-1.84996780893003e-05
-1.85842823961058e-05
-5.24207700143164e-05
-3.61797935267313e-05
-3.69148374027366e-05
-4.98316855929159e-05
3.8815912111394e-06
-7.53937973410172e-05
-8.13695968606038e-05
-1.59694439681034e-05
-5.52341843967252e-05
-3.21579506193615e-05
-7.75501713201407e-06
-2.34166540484789e-05
-6.13458211276451e-05
-2.59047446756917e-05
1.40704993159141e-05
-6.42911425907795e-05
-6.16369536228941e-05
-2.24511024457509e-05
-3.43964904401024e-06
-7.99041658764814e-06
-1.45081955021229e-05
-4.62482136463358e-06
-2.28762251452215e-05
-2.95283721217847e-05
-2.82428166030816e-05
-4.27311939954275e-05
2.27844921174229e-06
-3.85524872837944e-05
-2.63345940588529e-05
-3.68445466396273e-05
-3.09363823934616e-05
-2.44187900126295e-05
-2.25319784287218e-05
-3.37033376927475e-05
5.46484081902532e-06
-4.11693536557626e-05
-2.54925059129747e-05
5.47297389793916e-06
-2.22143220916895e-05
-2.52917729613914e-05
-3.15958827623354e-05
-5.22776955638497e-06
5.1894119192714e-06
-2.586600087796e-05
-2.29275245910346e-05
-3.16945621823538e-05
-2.66568179627908e-05
-1.89845610870436e-05
-3.10713978356143e-05
-5.48018437500097e-05
-1.25848352908461e-05
-2.23179216270179e-05
-1.56255325227526e-05
-2.85919565664275e-05
-4.45252831453013e-05
-2.88997735685269e-05
-2.24723671592205e-05
1.51934273327201e-05
-1.73930782459672e-05
-5.46561333877958e-05
-3.21211045540599e-05
-2.9034144516088e-05
-5.02377752399242e-05
-2.93056766861015e-05
-2.00736396933469e-05
-1.96822193558911e-05
1.3778611643941e-06
-1.27376658895939e-05
-2.77828734872029e-05
-3.5271509680047e-05
-2.03187103147441e-05
-6.03951857211714e-05
-9.19615218740193e-06
-1.8364342222551e-06
-5.07044777826138e-05
-5.40595027023111e-05
-3.30435799088419e-05
-2.45431744005073e-05
-1.56778049034828e-05
-1.98628165361469e-05
-6.39405056736484e-05
-3.93604534765231e-05
-5.52367030419726e-05
-4.00906166819442e-05
-2.15473568063198e-05
-3.94212452526461e-05
-4.81136872156579e-05
-5.93654303205469e-05
-3.32258794281691e-05
-3.70660303995725e-05
-1.24634961855648e-05
1.51308490707023e-06
-2.44185441269952e-05
-4.44813049222633e-05
-4.17041014709387e-05
-1.78802649068654e-05
-2.50627391391446e-05
-4.87090368559194e-05
-4.08807441144498e-05
-3.16416784906192e-05
-4.92261045373854e-05
-3.43933801787238e-05
-1.83312977919904e-06
-3.8000969811223e-05
-2.92644242236746e-05
-5.40279347472601e-05
-3.85401681808791e-05
-3.25186109488198e-05
-1.26628976488837e-05
-3.96452384830357e-05
-2.91305932588073e-05
-1.95746124770056e-05
-6.11023948728236e-06
-8.04796191130652e-06
-3.61509352005859e-05
-5.44760753874996e-05
-3.8273208911553e-05
-4.1429125915216e-05
-2.20222891909672e-05
-4.70554372592676e-05
-3.88677525476173e-05
-7.26998352190051e-07
-3.26621154454722e-06
-4.64986992902313e-05
-4.68008278509543e-05
-3.41520873599288e-05
-4.41545085694544e-05
-1.98111880408076e-05
-1.7986690438098e-05
-4.00223089405395e-05
-1.45082257046118e-05
-1.30073993276107e-05
-1.5692954091049e-05
-1.69171839731504e-05
-5.40611640260725e-05
-3.87828712530093e-05
-2.24949458843881e-06
-4.45753679105611e-05
-2.88024037144862e-05
-3.0417847538424e-05
-6.36166873012167e-05
-1.31102026002441e-05
-3.09635071091532e-05
-5.01996487138391e-05
-2.42650247274655e-05
-1.87368624409382e-05
-3.01453151316988e-05
-2.04180830711818e-05
-2.04276158292855e-05
-7.90410947542237e-06
-5.64766091153279e-05
-2.26805582715129e-05
-2.55691813920093e-05
-3.45772885548828e-05
-3.56972469858286e-05
-3.28940464373016e-05
-4.53855819665863e-05
-2.61387334045351e-05
-3.11883448462595e-05
-2.34030681846807e-05
-3.48323879488252e-05
-2.55388384121277e-05
-2.00809530904697e-05
-2.40077315407024e-05
-3.31506181897696e-05
-2.13064055083623e-05
-5.26483037760722e-06
-1.30978243648899e-05
9.84835398150385e-08
-4.04170092831557e-05
-4.97189906638544e-05
-1.80535956822281e-05
-2.50388444361417e-05
1.51328751951629e-05
-6.67782516808288e-05
-7.14122945550814e-05
-3.79389953683018e-05
-4.86948514790345e-05
-1.6307795799776e-05
-2.50193234665799e-05
-6.96663798690941e-05
-1.60061614273476e-05
-1.39111916542205e-05
-2.83243329630974e-05
-2.40851154696674e-05
-2.24561477791912e-05
-3.67160575381963e-05
-1.98654117124721e-05
-2.06941177732857e-05
-4.0843569035868e-05
-4.96476829613647e-05
-3.29067810671505e-05
1.41809392822397e-06
-1.60245086851083e-05
-6.46439245074952e-05
-7.64948500113398e-06
-4.04822463033147e-05
-7.5186135162729e-06
-1.90523903249112e-05
-6.54090258517632e-05
-2.35105375871072e-05
-5.71777421695294e-06
-1.15655945012766e-05
-4.81717246293281e-05
-4.17813019628235e-05
-1.72995042475194e-05
-5.22495668381631e-05
-3.09623996060041e-05
-8.000789098523e-06
-1.54976217507488e-05
-2.81417988813372e-05
-3.21222502899147e-05
-2.16412599395837e-05
-4.26332409823044e-05
-8.80840867717038e-06
-6.15551613661814e-05
-3.15345610676901e-05
-1.21119300045088e-05
-1.0852423286228e-05
-2.11600113069079e-05
-2.64004260583831e-05
-2.17188595187868e-05
-2.11943442873853e-05
2.41927623592817e-06
-6.89738438516097e-06
-2.95679681614814e-05
-2.96012475709111e-05
-1.75692063301314e-05
-2.78339272838325e-05
-2.88988022854218e-05
-4.74136558555611e-05
-3.60526267627713e-05
-3.30608572279851e-05
-8.29716335316672e-06
-4.9065412540236e-05
-2.43807154356985e-05
-4.54667169564219e-05
-2.14446900380222e-05
-2.91706907629166e-05
-2.56066322583523e-05
-7.58455708994198e-05
-2.52593490530738e-05
-3.3565138104061e-05
-3.80795830303514e-06
-1.33669144282125e-05
-1.77510872693294e-05
-1.82074274070385e-05
-3.02890566861512e-05
-1.71299613448038e-05
-2.11404951217419e-05
-3.34467191658766e-05
-2.21748281474792e-05
-2.01291655545917e-05
-6.27619183155717e-05
-1.63408058880853e-05
-1.33331576404839e-05
-3.75825429996445e-05
-2.2306244612378e-05
-5.29278078908229e-05
-1.68627015224038e-05
-1.70155939749575e-05
-2.18341079259836e-05
-4.10478098504013e-05
-4.57219735428567e-05
-3.8961303590026e-05
-2.10224767153148e-05
-2.19646773341002e-05
1.7391769372138e-05
-5.07064329746602e-05
-7.81201425182739e-06
-3.78737581342807e-06
-6.21356513812544e-05
-5.69393736548843e-05
-4.9210553713156e-05
-1.04187918542351e-05
-5.17332263818263e-05
-3.01278472050927e-05
-2.16911294459562e-05
-1.19245138764495e-05
-2.76748936547374e-05
-4.32048668398802e-05
-3.20387708418181e-05
-5.67412033002007e-05
-2.61923350267506e-05
-3.81970943530291e-05
-5.20103112772249e-05
-4.02373224192067e-05
-3.70235097457839e-05
-3.68048385700939e-05
4.47924742243431e-06
-1.59849116314854e-05
-3.06785552185363e-05
-3.26537186999501e-05
-2.12971417223804e-05
-1.22420682550905e-05
1.31147050378162e-06
-2.26770092304793e-05
-3.6510695063045e-05
-3.14303352570358e-05
-3.75462938973877e-05
-1.12192244716383e-05
-1.23427948381975e-05
-2.68226949740387e-05
-2.34980806455298e-05
-5.00434122920687e-05
-1.45407117499978e-06
-4.23002381766225e-05
-2.27164927606716e-05
-2.69806949721484e-05
-4.02973938788783e-05
-3.03306107307649e-05
-4.20281438951048e-05
-3.65728362092625e-05
-2.42252292445935e-05
-3.90965375699377e-05
-2.86346182241747e-05
-3.34468578161784e-05
-4.15735513451315e-05
-5.04898914346282e-05
-2.10053532168451e-05
-2.57829797045e-05
-3.73858007557938e-05
-7.74142279876052e-05
-2.88511634247588e-05
-5.48406866001658e-05
-3.91750040976389e-05
-6.84162492926037e-05
1.84843784050706e-06
-2.21617998061075e-05
-1.67150466464679e-05
-2.56862686564697e-05
-4.87486874254062e-05
-2.15052530082697e-05
-2.69090368940182e-05
-1.77071108443745e-05
-5.43437440915877e-05
-2.36293694027487e-05
-2.0164832932128e-05
-5.31011349397983e-05
-2.50908897081764e-05
-1.05876519112274e-05
-3.69900005163071e-05
-2.6155644474397e-05
-2.50126925373141e-05
-1.39490678886837e-05
-4.2580565135677e-05
-4.84638913827067e-05
-2.30653171007437e-05
-3.34843735119126e-05
-2.41898799426776e-05
-4.63734693179569e-06
-4.88207687797392e-05
-2.1677843367167e-05
-2.18306147016734e-05
-2.36865694135313e-05
-3.48853569541262e-05
-7.02857659249754e-05
-4.51439639501543e-05
-5.44370352929937e-05
-4.83054126294254e-06
-1.47061169320401e-05
-2.87698768015195e-05
-1.63347936438147e-05
7.46766260143117e-06
-2.74529474439287e-05
-3.43580326284818e-05
-7.89612097611074e-06
-8.54160577287445e-06
-3.45615912158459e-05
-3.16208499093293e-05
-3.54694295079709e-05
-5.35217583929048e-05
-1.04271007052144e-05
-1.32141581095151e-05
-3.41135022679861e-05
-5.43060008940888e-05
-4.10551686064482e-05
-9.4351965322753e-06
-1.58788770861854e-05
-4.15100930970799e-05
-9.55728211640404e-06
-4.70660990289477e-05
-1.79649693533557e-05
-3.04926678157468e-05
-3.27018445068871e-05
-2.88799399756093e-05
-2.5768643788858e-05
1.99885297895966e-06
-9.09935312604165e-06
-5.08354875145116e-05
-3.82413660210399e-05
-1.84206292569955e-05
-5.15600185493186e-05
-5.10756300173456e-06
-4.49560289996323e-05
-4.04353249053589e-05
-1.42038214306904e-05
-3.39332763613378e-05
-1.99067814268577e-05
-7.18110690893862e-05
-5.29776368152061e-05
-5.56379515051911e-05
-6.75672861607138e-05
-3.73542395647732e-05
-5.09607918373321e-05
-4.95778416523708e-06
-3.1653158752662e-05
-1.2105462005165e-05
-1.45694883983533e-05
-4.00384794746234e-05
-4.10002461842951e-05
-3.59164356043173e-05
-3.0644214726709e-05
-1.67776402570501e-05
-3.99681841999314e-05
-2.59743091860891e-05
-4.68942839151259e-05
-3.89559553115188e-05
-3.0542137486713e-05
-2.18287115964581e-05
-4.81504451982942e-05
-4.86981255421598e-05
-1.35193774712534e-05
2.22453399282402e-07
-2.83541749179108e-05
-2.76950090692549e-05
-1.84542903189352e-05
-3.47247764742698e-05
-2.96833798845062e-05
-1.66151036253299e-05
-3.91711147263174e-05
-3.35448938556508e-05
-3.29949527790731e-05
-2.0101546150506e-06
-2.68900875287791e-05
-2.57605831798898e-05
-2.7356341081169e-05
-3.51644429238328e-05
-3.79582244116743e-05
-3.66823298077128e-05
-4.29821855892767e-05
-4.0040340765001e-05
-5.85570821679412e-05
-2.07188991389425e-05
-4.22532127647007e-06
-3.10812528973812e-05
-1.55639233930201e-05
-1.65423055520241e-05
-2.66498804264538e-05
-3.68690610069453e-05
-4.89452425450169e-05
-2.74751457493708e-05
-4.24735592542138e-05
-2.28993846186224e-05
-3.65079812292709e-05
-1.63696895633738e-07
-1.62328125771069e-05
-9.540615259044e-06
-1.71380991356534e-05
-2.9856419479478e-05
-4.66999935036742e-06
-2.16222776839907e-05
-1.77258848431334e-05
-3.22738963305265e-05
-3.07185096667822e-05
-3.58716598123709e-05
-5.84843378133082e-05
-5.49277388824053e-05
-2.46521940248733e-05
-5.27153714317262e-06
-1.19274597010313e-05
-3.57096261758249e-05
-4.72628027594072e-05
-4.64655089534678e-05
4.46986635151155e-07
-4.3123048244187e-05
-9.03937460825426e-06
-5.15072806200749e-05
-6.16164601343768e-05
-2.19451140320021e-05
6.66112999286886e-07
-4.40480182064623e-05
-1.8895328325227e-05
-2.38738284481911e-05
-3.95287087221269e-05
-1.36675264364668e-05
-4.60122263433439e-05
-4.49585528631265e-05
-3.24361014570802e-05
-2.0540911835342e-05
-7.74289934613821e-05
-6.91706492396811e-06
-1.28994891651552e-05
-2.35109863214879e-05
-6.72717789598592e-05
-8.12429267667268e-06
-3.71862230956604e-05
-4.94104640840106e-05
-3.47708714053817e-05
-5.90448189233106e-05
-2.01715681414967e-05
2.55379158844665e-07
-1.89632743467441e-05
-2.50584930091655e-05
-3.74255281517934e-05
-1.22874068175838e-05
-1.93103966333204e-05
-2.56798583322797e-05
-4.15323645786296e-05
-4.9103276676361e-05
-2.32427611408246e-05
-5.86444564313537e-05
-1.68854856123021e-05
-5.12864118168362e-05
-1.80118098574987e-05
-3.32077049302958e-05
-1.08578491941182e-05
-4.37093047012944e-05
-6.05337120234709e-05
-3.08410307771035e-05
-2.91709168450345e-05
-2.99820375536668e-05
-5.25644434056278e-05
-3.57507955606131e-05
1.00433791487202e-05
-4.49873885319124e-05
7.27213536497348e-07
-3.745910237125e-05
9.57219892012369e-06
-2.78363802284642e-05
-2.20675371549211e-05
8.71916303413707e-06
-8.84363353649831e-06
-8.29418098374139e-06
-5.87825148463865e-05
-2.85296768832801e-05
-3.15261846316041e-05
-4.47967158595442e-05
-2.82222790949527e-05
-3.69901353306275e-05
-1.87910138436037e-05
-3.0526888377899e-05
1.27723411067505e-06
-5.21258929663142e-05
-1.53065362482807e-05
-3.52618917698362e-05
-3.45076308553016e-05
-3.95118281561235e-05
-3.12365063396354e-05
-3.58922972137497e-05
-3.33532974064558e-05
-3.13025087638476e-05
-2.96569833655465e-05
-5.18636271622891e-05
-3.31631227618552e-05
-5.28051469251515e-05
-9.61685919751556e-06
-2.16346464051583e-05
-2.84118944739915e-05
3.76966223295978e-08
-2.11532326121478e-05
-1.1285172931514e-05
-3.51820827393946e-05
-5.18402213832162e-05
-2.56410638102121e-05
-3.95879481389958e-05
-4.15107814869615e-05
-3.13933388948435e-05
-1.58687185087276e-05
-2.73584807336232e-05
-2.1805913539705e-05
-2.60162043314149e-05
-3.90989939542642e-05
1.10684694813958e-05
-7.99306140645325e-06
-4.10002356622998e-05
-3.37442112395375e-05
-1.45679019549623e-05
-1.60184762731539e-05
-5.07614280840527e-05
-1.24515914363892e-05
-3.15649617341746e-05
-3.23951024881061e-05
-1.94591082740228e-05
7.29068129238103e-06
-4.28547284955165e-05
-3.61084861778876e-05
-2.51867668265708e-05
-4.51924778611235e-05
-3.31565982466846e-05
-4.92475474184858e-05
-4.35442735355839e-05
-3.04427597501735e-05
-2.97839696921704e-05
-3.30377496319955e-05
-1.70763038046445e-05
-4.23558287036583e-05
-2.83636620127868e-05
-2.45012099945035e-05
-9.12987078866991e-06
-3.57200208443464e-05
-3.02896635691369e-05
-6.18267286433334e-06
-2.86059176422714e-05
-1.6797425228621e-05
-3.27765435116925e-05
-3.34044444235744e-05
-4.73529323233968e-05
-2.62313541642057e-07
-3.35641796932601e-05
-5.59210872439339e-05
-1.14218276758788e-05
-2.62707752433139e-05
-6.56388013149242e-05
-2.89807607232619e-05
-1.90201611065734e-05
-2.9606117516346e-05
-1.18912731212818e-05
-2.37726735855574e-05
-2.52793863552185e-05
-1.67659428491173e-05
-8.51825603460159e-07
-2.89956173593901e-05
-4.26681339215146e-05
-4.49427688093968e-05
6.67574914569758e-06
-3.11351401860848e-05
-1.37540718925126e-05
5.00329514087605e-07
-1.65401518457422e-05
-3.24039311633605e-05
-1.50273338949808e-05
-3.48001028396778e-05
-2.63807982073943e-05
-5.8162654001607e-07
-3.34385246988161e-05
-4.06668202186597e-05
-2.08558055228535e-05
-2.50414278866676e-05
-9.88978982687446e-06
-4.30390687903283e-05
-3.57156509156712e-05
-3.57206818841136e-05
-2.05046685622735e-05
-2.13404883408263e-05
-4.09422475780087e-05
-1.91545014135201e-05
-4.11881518942992e-05
-3.73894820249065e-05
-2.14375371074436e-05
-1.67985678515184e-06
-3.35734225674849e-05
-4.72636116547232e-05
-2.50825068780067e-05
-2.03004559475341e-05
-2.07641862227041e-05
-1.29096428737129e-05
-2.03430306622108e-05
-1.82668198466844e-06
-1.9510120238174e-05
-2.6416122855077e-05
-4.83601258047159e-06
-7.46049667068988e-05
-2.61554315692796e-05
-4.4538731014577e-05
-4.53830605122757e-05
-4.41144163585003e-05
-1.6676716608156e-05
-1.95897670346544e-05
-2.63149760821527e-05
-1.84137950004685e-05
-2.56676450921825e-05
-1.66667544059425e-05
-5.5335536859435e-05
-3.04488743217934e-05
-4.47958796188016e-05
-6.73143622977425e-06
-2.18311909512612e-05
-1.9263985666353e-05
-2.30356337660184e-05
-5.66575748605074e-05
-1.61718563130663e-05
-4.63354828179339e-05
-2.90778969425846e-05
-1.13439355192182e-05
-3.45209892099869e-05
-3.56510168773666e-05
8.63383809591778e-06
-4.74252706928929e-05
-4.2037445750159e-05
-7.11266865467887e-05
-3.37894354040201e-05
-2.51355489187675e-05
-2.99554475664492e-05
-1.92233499441219e-05
-2.93597421757429e-05
-6.03318913812001e-06
-5.10183131293872e-05
-2.72036975011437e-05
-4.0581447540099e-05
-2.59256039614415e-05
-1.38125648160833e-05
-7.81047949788971e-06
-3.90835538547356e-05
-3.29986905214384e-05
-6.2793209841584e-05
-1.17318006831598e-05
-3.92773382267901e-05
-4.55460060524098e-05
-3.21762021457651e-05
-4.58071054006557e-05
-3.47635286584235e-05
-1.30236556721723e-05
-4.24747816265707e-05
-1.42440690779138e-05
-3.21512511966864e-05
-5.90744735524444e-05
-3.63739441502719e-06
-3.04680112115745e-05
-6.11503098815475e-05
-2.58227104795001e-05
-3.589970474478e-05
-3.60320509861015e-05
-4.01679176181382e-05
-5.39628902370994e-05
-5.79316276266798e-05
-2.76188873047247e-05
-3.03197952731769e-05
-4.15724117640454e-05
-1.42909803294704e-05
-1.2164130231899e-05
-3.38319210937616e-05
-5.10911843925678e-05
-3.49624537996037e-05
-2.13855758413513e-05
-3.26183951112846e-05
-3.07694652664084e-05
-3.02383301912543e-05
-2.12305734905528e-06
-1.20733947670225e-05
-1.6393977112364e-05
-4.42981704282477e-05
-3.07880255786814e-05
-1.86976171295178e-05
-3.07485348748552e-05
-4.39231247489322e-05
-3.53088874404694e-05
-2.14027478471968e-05
-2.86219231026845e-05
-2.60369055513576e-06
-1.27481068980915e-05
-1.56614966071207e-05
-4.83317302106952e-05
-4.59683898778051e-05
-1.98171183020986e-05
-8.47168524863144e-06
-4.272463205606e-05
-3.43317019626677e-05
-4.26634809186218e-05
-2.69881653993315e-05
-1.26666767121192e-05
-2.47910788913474e-05
-3.97728968421932e-05
-4.28886788617116e-05
-2.90864150155077e-05
-1.52619250981826e-05
-2.75013211976948e-05
-2.53740197831577e-05
-2.6682670094046e-05
-4.68942034693899e-05
-2.04062327585573e-05
-1.58337268743623e-05
-5.81481963393476e-05
-1.24810461203119e-05
-5.50002344702865e-07
-4.23313930668902e-05
-4.38295032624335e-05
-5.16599233218797e-05
-2.49094416719475e-05
-2.77262574450582e-05
-3.93927705052501e-05
-1.85447795089091e-05
-2.53341743012533e-05
-3.31981696518192e-05
-2.95080911802878e-05
-4.87601308866838e-05
-3.63066446425093e-05
-3.88486345916872e-05
-1.83413769050723e-05
-4.06821069831769e-05
-3.99191580222074e-05
-2.45186509535715e-05
-2.1529075265796e-05
-1.56255534930314e-05
-2.80367459039175e-05
-1.48161705870914e-05
-2.40340324445729e-05
-2.92764951205256e-05
-3.41163554905574e-05
-3.37973544196111e-05
-1.21645204460621e-05
-5.03537072920805e-05
-3.59829788863621e-05
-2.62603032531374e-05
-3.34260330912121e-05
-4.64054613412757e-05
-6.45036660333603e-05
-2.83641788371788e-05
-2.9556470319298e-05
-4.14678660264875e-05
-4.52835591119119e-06
-9.85503919487617e-06
-4.4346275995044e-05
-1.79157189178334e-05
-3.41635408736266e-05
-3.61134283866601e-05
-4.03153532227042e-05
-3.86791222459202e-05
-4.96803786816855e-06
-3.75824194815075e-05
-4.53608246112198e-05
-2.95520008406661e-05
-1.40399632568454e-05
-7.52618885110213e-06
-3.19637513372752e-05
-1.37627314161033e-05
-3.1383086749332e-05
-2.12006689064701e-05
-2.34343163336437e-05
-4.59019955865468e-05
-5.35497108342842e-05
-4.78201025606132e-05
-1.1270547254324e-05
-5.61414885484585e-05
-3.48535666785637e-05
-1.86842281704442e-05
-1.33219726464738e-05
-2.43925410225185e-05
-3.58312422554234e-05
-6.04000225156024e-07
-1.3673443634094e-05
-3.28874486321224e-06
-2.32356131162521e-05
-1.32158007957424e-05
2.49331068275262e-06
-1.37142692690222e-05
-2.73470872276213e-05
-2.34828768145227e-05
-3.02484728913785e-05
-2.97562435885611e-05
-6.40916059878806e-05
6.82012869330565e-06
-1.22165218524888e-05
-1.45492799437963e-06
-2.92549345539643e-05
-8.61524153481607e-06
-3.45087143981783e-05
-5.51280381255466e-05
-1.1516424873965e-05
-4.97155505721808e-05
-4.6212876945286e-05
1.33249294400601e-05
-3.49577327273044e-05
-2.66897373241074e-05
-3.95364770568645e-05
-1.73529713132199e-05
-3.72741690044811e-05
-9.82875356454118e-06
-1.54863530789459e-05
-1.66864495276719e-05
-4.30022322418421e-05
-5.08475966420866e-05
-6.32110311305975e-05
-1.76069108249918e-05
-6.31581675076328e-06
-1.15174051908432e-05
-4.46038710138882e-05
-5.319739692305e-05
-2.76982806194793e-05
-2.72030451023655e-05
-1.20126609381688e-05
-2.49420375219666e-05
-2.25886053590867e-05
2.18736230363116e-05
-3.18893265613245e-05
-5.50057224066617e-07
-1.47842983874453e-05
-3.32396175032379e-05
-4.83404457049865e-05
-2.54288573470914e-05
-3.12481831390377e-05
-5.24460632260762e-05
-3.56636779437649e-05
-6.64607985984374e-05
-1.21867083528374e-05
-2.3724918695258e-05
2.38448988430169e-06
-1.68530334855915e-05
-8.57133189380723e-06
-1.99260744540364e-05
-2.41573694664567e-05
1.64806853311416e-05
-3.75692415821406e-05
-3.21716340927583e-05
-2.12573500001735e-05
-2.04604464821781e-05
-3.09845425401484e-05
2.33951184618303e-06
-2.74735946505562e-05
-1.9143548664785e-05
-3.99790002430253e-05
-5.97718537801123e-05
-3.88551846086583e-05
-3.41634214597341e-05
-4.58187479061494e-05
-1.9457199948613e-05
-4.7974948123522e-05
-7.52734027712444e-06
-4.41623865970835e-05
-1.84297715490509e-05
-3.37668834359448e-06
-2.05542838863004e-05
1.63829635428152e-06
-4.86126106155721e-05
-4.92247822174737e-05
-3.20017064828028e-05
-2.73846608203109e-05
-9.48377993695042e-06
-4.0280260111569e-05
-5.2011887276042e-05
5.83056815661945e-07
-3.2050800210619e-05
-4.13692747164799e-05
1.22808999545469e-06
-3.91228977917926e-05
-3.57065736520887e-05
-2.93362831479982e-05
-2.31569137839259e-05
-2.54090967076147e-05
-7.20246580864865e-05
-2.25560767094231e-05
-2.6241390519753e-05
-6.69112301945716e-05
-2.49599205019136e-05
-3.57813422767652e-05
-5.38716237067384e-06
-2.82851345275214e-05
-2.30204608657442e-05
-1.15065836493327e-05
-3.75190680825403e-05
-3.16451408241198e-05
-2.93498121206599e-05
-5.53440456953707e-05
-3.55700002851206e-05
-7.2267695782897e-06
-2.01376984652673e-05
-1.8257505110488e-05
-1.6349929150208e-05
-2.43845831891844e-05
-3.74631340427239e-05
-1.97924431055381e-05
-4.34207009687732e-05
-5.71711008936362e-05
-1.09007851655201e-05
-3.29730674568987e-05
-3.97613553467764e-05
-1.9726732899502e-05
-5.19425797571138e-05
-2.81871295747778e-05
-3.57837250475144e-05
-1.02433415791832e-05
-1.15908162500696e-05
-3.8562087071751e-05
-2.86321467788718e-05
-4.05239641334338e-05
-9.29112256933205e-06
-4.02850248114587e-05
-9.49455787036806e-06
-2.27817067223361e-05
-2.21581159680162e-05
-2.73761560447038e-05
-2.52797843886972e-05
-4.93218877765283e-05
-3.37254629181921e-05
-3.33168650831967e-05
-3.97091439388481e-05
-3.86892536813885e-05
-4.94529515399996e-05
-4.38351621004275e-05
-1.17154954998794e-05
-3.052357621896e-05
-5.12943900713543e-06
-8.09254974735729e-06
-1.26017859438746e-05
-3.96255925364155e-05
-2.38038635680948e-05
-4.33535249692328e-05
3.90682720164645e-06
-1.37663297658939e-05
1.99118680972032e-05
-2.46054548757445e-05
-2.96479442817841e-05
-3.51022611705078e-05
-3.8442635439124e-05
-3.90071659861758e-05
-5.92161655375776e-05
-1.44605481520912e-05
-2.87164224640978e-05
-4.16507154135722e-05
-4.04960537700963e-05
3.85491251773967e-06
-1.32965567519241e-05
-2.74793920012515e-05
-3.10047870124067e-05
3.42261813775072e-06
-4.47977413843919e-05
-2.54854156040399e-05
-1.93914445089553e-05
-4.24982928045032e-05
-4.15287280701902e-06
-5.11683215564297e-06
-1.20518089886389e-05
-4.12034010884154e-05
-2.59246648430828e-05
-5.59688423539819e-06
-3.79301561223306e-05
-1.71312981036701e-05
-2.59697797798943e-05
-3.22456416677201e-05
-3.64395619497946e-06
-4.76545534181896e-05
-2.86333014410678e-05
-4.26738863003945e-05
-6.50779123108152e-05
-1.93297660767942e-05
4.3122303441128e-06
-7.93883625454277e-06
-1.35275020160136e-07
-3.63269930748102e-05
-2.14628791790277e-05
-3.90255515760753e-05
-4.901674235478e-05
-2.40567520183926e-05
-1.28821734263327e-05
-1.91387989372463e-05
-2.81825615366032e-05
-3.91650312847766e-05
-3.50388074833049e-05
-5.37429946670376e-05
-6.69195398019621e-05
-9.81470731612051e-06
-4.92398967050276e-05
-2.6628048105236e-05
-3.25787776303152e-05
-4.13507354051238e-05
-6.94163758480818e-06
-2.94782895305399e-05
-2.25346387537192e-05
-8.95332408213414e-06
-3.30873386013412e-05
-3.35236844774661e-05
-3.01481933420833e-05
-6.49265032624707e-06
-3.9795190444143e-05
-1.57401931347543e-05
-3.79212171826372e-05
-1.14112665543214e-05
-2.42021936152406e-05
-1.55205076261626e-05
-1.48676533740366e-05
-1.76588366391864e-05
-1.87730745228399e-05
4.24454177241719e-07
-3.08051533783409e-05
-4.09765306349587e-05
-1.59216529218989e-05
-3.50522677330655e-05
-4.57853160092316e-05
-3.07545204541235e-05
-2.6612221562385e-05
-4.05684903556532e-05
-4.97252685195289e-05
-2.7900757054742e-05
-2.30706024094991e-05
-1.84217190982761e-05
-2.97054623789051e-05
-4.07087946922312e-05
1.93518999574162e-05
-9.67260076792672e-06
-6.09806392842611e-05
-3.17536648024985e-05
-4.26526943051829e-05
-3.09674370644678e-05
-2.33271948898605e-05
-3.94017099145926e-05
-3.4671862994637e-05
-4.50148142043237e-05
-7.4123070303631e-05
-1.94135450019647e-05
-4.25446317334268e-05
-4.91830110408463e-05
-2.42316356344475e-05
-2.98407751466425e-05
-1.51508847151484e-05
-2.54013178329083e-05
-3.78576713139753e-05
-4.40981135997183e-08
-1.41004216355495e-05
-1.66369638827713e-05
-5.09253083649235e-05
-5.38294674921122e-05
-6.65613601083924e-05
-1.66399524986369e-05
-3.26443390224337e-05
-3.33915025331038e-05
-3.97687862262339e-05
2.6466779741149e-06
-2.33235251336325e-05
-4.72797018266335e-05
-2.83060921291757e-05
-9.99146129211852e-06
-9.28790977762213e-06
-3.09210711140207e-05
-3.7450416027099e-05
2.14248845527253e-05
-4.44499163846803e-05
-3.60075641438976e-05
-2.0209092221446e-05
-2.30543313728206e-05
-2.5740966057265e-05
-1.73374898171198e-05
-2.56837886225968e-05
-3.64966209205087e-05
-3.86217423745779e-05
-3.07015965923988e-05
-4.68950983453826e-05
-2.86036531751658e-05
-2.81503421584575e-05
-5.77586394121915e-05
-4.34119847715615e-05
-3.78854597665782e-05
-2.3647725967802e-05
-3.13535809161884e-05
-1.95565740722167e-05
-2.82691043223031e-05
-3.33182416035851e-05
-2.70984815018511e-05
-3.81311221030071e-05
-2.42499517583895e-05
-5.2509457952247e-05
-1.40070837858829e-05
-1.41966772353926e-05
-4.60641105277335e-05
-1.46596517647998e-05
-5.09397377118751e-05
-3.17155415818237e-05
-3.59390032095132e-05
-5.85318224861097e-05
-2.28115293149365e-05
-4.84219050890038e-05
-8.6301407091142e-06
-2.46955670580271e-05
-4.09365236437366e-05
-3.81190905607713e-07
-6.71692135612512e-06
-2.48234900479082e-05
-2.79783872762509e-05
-6.42255395315308e-05
-1.32442028358565e-05
-1.66100245520643e-05
-2.54959961402569e-05
-3.26033898275268e-05
-5.13983511863095e-05
-2.07524957759163e-06
-3.13824083391681e-06
-1.19391627059325e-05
-4.65938988686356e-05
-5.95619145846219e-05
-2.35243010821568e-05
-1.87988368093945e-05
-2.69720752924751e-05
-4.16099307911972e-05
-3.42198865919959e-05
-3.33088288108202e-05
-2.41121075583734e-05
-4.81978131477305e-05
-5.6761380443939e-05
-1.69368906443226e-05
-3.51640352820637e-05
-3.64907528896449e-05
-2.03352781134832e-05
-2.57314733420362e-05
1.19861338632446e-05
-3.63741412660979e-05
-2.8324293881724e-05
-6.44278927425594e-05
-3.59634211873768e-05
-3.33844877035808e-05
-4.93662601990048e-05
-2.6484503921089e-05
-6.609632326297e-05
-3.67279255122345e-06
-5.40435220300044e-05
-5.48533753847992e-05
-1.64349256091234e-05
-4.13815838019539e-06
-1.66002019597853e-05
-1.66155995009517e-05
-5.01163377389007e-05
-1.99554433472345e-05
-1.10547158133289e-05
-1.94273398489714e-05
-2.80526544915146e-05
-1.852413389832e-05
-1.08514290804695e-05
-3.81259669387112e-05
-4.80985772439737e-05
-6.28506039434233e-05
-5.11976275668912e-05
-1.50385481952737e-05
-1.82011592936398e-05
-3.44454442689041e-05
-3.82541539945336e-05
-1.97579144550929e-05
-3.69980004515623e-05
-2.48194279344688e-05
-3.25141693768935e-05
-2.54641563670822e-05
-6.36898540401146e-05
-2.47304385736847e-05
-5.37594470171553e-05
-6.98035591011566e-06
-3.28953207510769e-05
-6.00276768973964e-05
-5.5880387459056e-05
-4.04637373820485e-05
-1.95212850972568e-05
-3.96191451679956e-05
-5.17291686030121e-05
-2.39862817211993e-05
-6.81208660290354e-06
-4.69643385507213e-05
-1.75643903340689e-05
-5.14725311159406e-05
-5.12530280014656e-05
-4.43097967870504e-06
-3.59026687402344e-05
-5.9957773491137e-05
-2.30171427049272e-05
-4.98551113017055e-06
-3.92405510149748e-05
-2.82652651477276e-05
-4.57518586456604e-05
-2.94626009809456e-05
-8.97752193647271e-06
-3.01233876849969e-05
-1.44088678682229e-05
-2.4060057637459e-05
-2.61158925921136e-05
-4.38942826827486e-05
-6.47993470648104e-06
-3.29517959424671e-05
-4.30592957064e-05
-3.45848333553123e-05
-2.24659443137481e-05
-5.08449464896044e-05
-1.25387044497235e-05
-6.89771784583663e-06
-3.01077726699312e-05
-3.66724051181348e-05
-1.88242365515624e-05
-3.5386062404862e-05
-4.52951375463395e-05
-3.81534820177771e-05
-3.16487890631424e-05
-2.6179084368152e-05
-4.50376460071088e-05
-2.68544542601573e-05
-1.5126650034638e-06
-2.70244175376469e-06
-1.06278764422256e-05
-1.18647889353773e-05
-9.11964922382324e-06
-2.77935896116394e-05
-2.48998386740549e-05
-1.09046334342416e-05
1.43633937968823e-06
-2.19369744938845e-05
-2.05691230144137e-05
-8.95072148650821e-06
-7.39199779736145e-06
-2.21645672656462e-05
-2.79414541982358e-05
-4.47820304865604e-05
-2.51227061509653e-05
-1.98334864211508e-05
-5.568513896976e-05
-2.6928308759771e-05
-3.40340543990358e-05
-4.64827600772141e-05
-3.77552468255769e-05
-5.71811819682144e-05
-4.40292969279064e-05
-1.79870783938111e-05
-4.2592417422517e-05
-1.13821970345767e-05
-3.87933794587718e-05
-3.92182444459401e-05
-5.1958461155e-05
-2.51780333883076e-05
-5.19554383806288e-05
-2.00893217076215e-05
-3.10111004386749e-05
-1.51398063783646e-05
-2.17769944864459e-05
-2.75627646871369e-05
-4.83885512750939e-05
-1.3269198511285e-05
-2.94391919485775e-05
-2.10131115508204e-05
-6.97015182801576e-06
-1.83873449633657e-05
-1.74873613485685e-05
-4.39156826416048e-05
-5.36469997275253e-05
-3.69987238318451e-05
5.70607496506228e-07
-4.47421538889123e-05
-5.73350483665706e-05
-3.32435529552863e-05
-4.44403232523499e-05
-2.39552310858794e-05
-2.41837777559526e-05
-1.33713822901534e-05
-7.11256491702489e-06
-1.04858397347819e-05
-3.99423136359958e-05
-4.75126627889684e-05
-1.78451942975575e-05
-2.19655196623226e-05
-2.80697297272967e-05
-3.908175217491e-05
5.5846828688977e-06
5.14789312374896e-06
-4.31517939519183e-05
-1.41976584622236e-05
-6.60025445878038e-05
6.70109276729151e-06
-1.23383098398804e-05
-1.65212162530419e-05
8.2031728132835e-06
-3.6293805115179e-05
-8.42170809046459e-06
-2.2346423832336e-05
-1.7948996801712e-05
-1.73280196516268e-05
-2.71952954321895e-05
-4.52923601530466e-05
-5.25371717125272e-05
-9.48797871355161e-06
-3.40379219927944e-05
-6.38092794201799e-05
-4.88919709600382e-05
-2.27144782903385e-05
-4.75880731954942e-05
-1.12455329877977e-05
-3.91518511682691e-05
-1.71051832825692e-05
-2.26400035682085e-05
-1.26894864379502e-05
-2.64186076583508e-05
-4.61370479200518e-05
-1.09019253094725e-05
-1.69339312742006e-05
-1.77848366124677e-05
-2.47349940735756e-05
-9.73903207646073e-06
-2.2214700640728e-05
-2.35030077153289e-05
-5.01840416346677e-05
-3.17809436730686e-05
-4.08695968324059e-05
-2.31442555348728e-05
-2.19170490767404e-05
-2.60956671898663e-05
-2.63237276369234e-05
-1.49945276440963e-05
-4.13009260837257e-05
-2.27799791136714e-05
1.81137070097178e-06
-1.7886695133062e-05
-7.16108375341038e-06
-3.5263802604139e-05
-2.12545862950844e-05
-1.32461194164316e-05
-6.48115251908345e-05
4.84692264057402e-06
-3.55948491783688e-05
-5.01619560287075e-05
-1.65441155079962e-05
-2.06815649021438e-05
-2.0855976325087e-05
-1.42024693058337e-05
-3.00997864159288e-05
-7.16459308919007e-06
-2.47953919686292e-05
-1.50889262101908e-05
-2.23121016646217e-05
-5.31784077346153e-06
-3.15855342630485e-05
-1.16378005618778e-05
-3.13063322213959e-05
-2.67302061307692e-05
-1.78626308344041e-05
-1.72685936209218e-05
-6.59763666760489e-06
-2.5790865809226e-05
-3.39044213288842e-05
-2.88420004585231e-05
-6.24997092853632e-05
-9.15010392126295e-06
-3.1502275866504e-05
-4.19086139625206e-05
-1.68883513096885e-05
-3.33971562563821e-05
-3.00827875819599e-05
-4.18721813721794e-05
-6.36012673924221e-05
-2.36174435092992e-05
-6.81900063595658e-06
-1.19564423403833e-05
-1.8771240698083e-05
-2.54952441865384e-05
-1.51807895108155e-05
-1.99985039453232e-05
-2.29455998813579e-05
-1.68791794601957e-05
-2.97990050118261e-05
-2.79724334818735e-05
-1.44767180909731e-05
-4.38650526156007e-05
-3.01198760333187e-06
-4.08431347288822e-05
-4.00362528266177e-05
-4.03723824984293e-05
-2.43840854953697e-05
-6.07725190494235e-05
-5.02255859578961e-05
-5.71097985933282e-05
-3.48134916421845e-05
-2.36648464917959e-05
-6.14337885215749e-05
-1.35098637334248e-05
2.60327861607425e-07
-1.10690205900862e-05
-2.29938446502827e-05
-3.39657541395558e-05
-2.0617139315601e-05
-6.47771851249717e-06
-5.04142332527823e-05
8.35954855329896e-06
-4.18745092548004e-05
7.17161020310923e-06
-1.85195280003078e-05
2.22960076157855e-05
-3.87394887279886e-05
-4.26383336878617e-05
-1.17443069516889e-05
-4.53971357931427e-05
-4.45129995592618e-05
-1.03504275532364e-05
-3.21789824208443e-05
-2.22019055941125e-05
-1.17641763584031e-05
-3.84716468928021e-05
-3.37015786306163e-05
-2.78863595781691e-05
-1.18081053098633e-05
-3.27503742772371e-05
-3.50044756518582e-05
-4.38995193663036e-05
-1.69461182070957e-05
-2.46029124905874e-05
-6.9451568610645e-05
-3.78714689618305e-05
-6.39042164968408e-06
-3.37485131111533e-05
-1.33396095901131e-06
-4.22490680152342e-05
-3.1863534412653e-05
-1.76449833449487e-05
-6.31711868873103e-06
-1.32492720185308e-05
-8.93887627802267e-08
-1.73394943137077e-05
-1.23718881023556e-05
-1.19273822581209e-05
-3.34823748819418e-05
-4.60698557342166e-05
-4.81173712507711e-05
-4.27878371496274e-05
-1.13448480494739e-05
-3.97229290657583e-05
-3.84324140367677e-05
-1.6604369635042e-05
-9.10101154199226e-06
-2.87204063520553e-05
