# Supplementary material for: Research on computational propagation and identification of mine microseismic signals based on deep learning
Source: PLoS One. 2025 Oct 22;20(10):e0334641. doi: 10.1371/journal.pone.0334641 (PMC12543183; doi:10.1371/journal.pone.0334641)
Supplement: S7 Data — (ZIP) [file pone.0334641.s007.zip › 000100900001389.xlsx_0.txt_24.txt.txt]

-3.21457935097338e-05
-3.87446089170418e-05
-1.33600712761928e-06
-2.1108830271814e-05
-4.54114666586908e-05
-1.33651382932825e-05
8.11397170402997e-07
-2.85392046195453e-05
8.91618278093727e-06
-1.0408832170616e-05
-2.65805783815079e-05
-6.29201882754683e-06
-8.09969955443242e-06
-1.21430721199173e-05
-1.02908264403461e-05
-4.77588198937172e-05
-2.94381404311041e-05
-5.91616218961406e-05
-2.28100142308127e-05
-2.84807986312192e-05
-1.39768775950282e-05
-2.61680023374154e-05
-2.0537526454987e-05
-2.5345257252495e-05
-1.87791404195665e-05
-1.52760248658677e-05
-2.43325960006317e-05
-2.67544106522451e-05
-3.08376032305397e-05
-1.9022003936273e-06
-6.07143642387365e-05
-1.43734414263002e-05
-2.33970945088447e-05
-1.61737020684791e-05
-2.77625387012936e-05
-4.08025425065126e-05
-4.56760373092722e-05
-4.46524616537025e-05
-3.21808877166337e-05
-2.95174571026593e-05
-2.24718294571698e-05
-1.84581331900097e-05
-2.35838198438088e-05
-6.45469372594392e-05
-1.24193023235062e-05
-5.55492854586326e-05
-3.36854608361805e-05
-3.53170349235805e-05
-5.09092233468196e-05
-2.44261116444581e-05
-3.45065239309173e-05
-3.61716690517227e-05
3.87524257541884e-06
-3.43606200684545e-05
-3.11193573179138e-05
-1.18332588398257e-05
-7.08227946917114e-05
-4.2922385321811e-05
-2.30746097279724e-05
-3.38973659564409e-05
-3.8246079398224e-05
-1.51432738395478e-05
-5.17133793224117e-05
-1.10541844583205e-05
-2.04472669023014e-05
-4.03001443830274e-05
1.29332569950546e-05
-4.04963412654935e-05
-7.67477087695517e-06
-5.25842079339001e-05
-2.60824528304352e-05
-4.28299795552973e-05
4.84102591510196e-06
-2.29453877934856e-05
-4.12066697314166e-05
-4.95573969803528e-05
9.68554089301071e-06
-4.85172287808996e-05
-5.23398788770035e-05
-3.93258524839713e-05
-4.50912686264314e-06
-2.79493422402662e-05
-1.3346100079596e-05
-2.31122011091511e-05
-3.56068015873866e-05
-9.79414249063836e-10
-1.86760707739511e-05
-2.61036435814597e-05
-3.6404125377292e-05
-3.09267898855987e-05
-2.07144511469093e-05
-9.54691057873467e-06
-5.19376640061749e-05
5.14539001280128e-06
-2.3809081333945e-05
-1.00083447489838e-05
-2.67358344790625e-05
-3.8161451668402e-05
-1.20277852280312e-05
-2.26231158007493e-05
-4.49323989307339e-05
-3.51991816359168e-05
-1.16720233977859e-05
-2.70727526490492e-05
-1.37063428553452e-05
-2.99966400129919e-05
-4.02360683957613e-05
-2.82174275991375e-06
-3.22086176731965e-05
-4.86137531511335e-05
-5.78115974711692e-05
-6.50548812240084e-05
-1.90476991372239e-05
-4.30940715519635e-05
-2.95836659732917e-05
-2.75643359086201e-05
-3.39430435724044e-05
-4.28701968912279e-05
-1.90287277237558e-05
-1.02406538148556e-05
-2.44062990473328e-05
-2.60882117747106e-05
-3.35809136614503e-05
-3.13827412387421e-05
-5.56535824310731e-05
-4.19528192825065e-05
-2.06324605356119e-05
-4.81902021633633e-05
-2.36418675875593e-05
-2.20290766103274e-05
-6.60954876296439e-05
-3.81267065591688e-05
-5.90952575905853e-05
-1.79380382626285e-05
-4.19358869024461e-05
-1.96982798700103e-05
-3.32337205831736e-05
-3.12872823862305e-05
-2.88293499031583e-05
-1.26993530412438e-05
-8.75649741056644e-06
-1.44255252675431e-05
-1.30997329887846e-05
-2.60830372101844e-05
-8.45857138818353e-06
-2.11645488750787e-05
-1.41524937511995e-05
7.37928502614128e-06
-2.99582788656206e-05
-2.34807338120318e-05
-3.4292969103242e-05
-3.39771131878417e-05
-1.48239824511195e-05
-6.11683892303067e-05
-1.38680011924045e-05
-2.37289554951569e-05
-2.76420525811101e-05
8.96115783036187e-06
-8.00390051845974e-06
-1.50948236312893e-05
-4.65271839813373e-05
-3.37368984337229e-05
-3.51575038343194e-05
-2.88394696758309e-05
-2.16420757841257e-05
-3.44462995169015e-05
-2.71966524024513e-05
-1.55991002527886e-05
-2.3689794344755e-05
-2.5091048470496e-05
-1.23788314291378e-05
1.06463454637934e-06
-1.49669463163508e-05
-5.22624775182615e-05
-8.09195362504526e-06
-2.51229638673014e-05
-1.9031255856425e-05
-2.98035751223384e-05
-3.62515138964896e-06
-1.38179189678885e-05
-2.29193090125353e-05
-3.09363240268393e-05
-3.25588317391986e-05
-5.75106749972345e-05
-2.1820438786329e-05
-5.04287664978237e-07
2.3544677921717e-06
-1.63027038214099e-05
-4.45208812978539e-05
-1.68817521019011e-05
-4.06091852007683e-05
-3.66090591820406e-05
-5.25629820312857e-05
-8.11808223119411e-05
-5.87531274282825e-05
-4.01606946538477e-05
-2.5189547985488e-05
-4.10353191185828e-05
-1.61291301350237e-05
-1.06917756038436e-05
-3.06212613955101e-05
-3.29942805598877e-05
-2.6167893152061e-05
-3.39313984237378e-05
1.37442670398469e-06
-5.57610722390652e-05
-5.41468294063239e-05
-2.91172997431418e-05
2.48870717542614e-06
-2.19228853202684e-05
-2.57528893747324e-05
-2.16640642545274e-05
-2.78721566542665e-05
-3.05630882997962e-05
-5.28528260444469e-05
-1.60440131300257e-05
-2.27543055978404e-05
-1.26895431582836e-06
-2.03849412821141e-05
-1.87703350414891e-05
-5.26762148165886e-05
-2.74555427466806e-05
-3.62102183651094e-05
-2.42186688521034e-05
-3.05770840329431e-05
-1.92043331956175e-05
-9.25157912292716e-06
-2.03581657416296e-05
-4.48652622413499e-05
-1.93563589300596e-05
-2.25360441863004e-05
-4.68947021695363e-05
-2.41742366313677e-05
-3.41362054367683e-05
6.46913195357435e-06
-2.43525709667449e-05
-2.43686978880626e-05
-5.11016838026657e-05
-2.55829862571792e-05
-4.47463627445356e-05
-1.64647031030015e-05
7.4227475598008e-06
-4.30727579877456e-05
-4.94128774124813e-05
-2.59671722447205e-05
-4.88345322823656e-05
-2.54718316730806e-05
2.00731992925673e-07
-4.32488704747921e-05
-4.34356777345732e-05
-9.0291627339914e-06
-1.80107816943914e-05
-8.60919674798516e-06
-2.78470310504837e-05
-5.77026350675623e-05
-3.3015476319867e-05
-5.5567437116357e-06
7.18170468352957e-07
-1.40768705743496e-05
-1.7753319579648e-05
-5.58076085946363e-06
-2.96003303210084e-05
-4.55184721203519e-06
-3.964000910235e-05
-2.51660602928345e-05
2.35556988583027e-05
-1.38365239116708e-05
5.61592428031145e-06
-3.61612163375119e-05
-1.59619555123237e-05
-4.27584319985711e-05
-2.71949935695328e-05
-2.50282766056335e-05
-5.23074045869549e-05
-3.02013973965347e-05
-1.84425721467918e-05
-1.94017779436074e-05
-1.92451936609028e-05
-5.44710742475244e-05
-1.10195122756343e-05
-2.54116677668802e-05
-5.23523986719285e-05
-3.97701851846263e-05
-4.91010626593375e-05
-4.06983454882001e-05
3.33602082731348e-06
-4.7186894346922e-06
-3.88626069773081e-05
-6.46713131394837e-05
-4.12358413224823e-05
-4.92917389257628e-05
-4.05060779468996e-05
-4.46317909167152e-05
-3.06340643571591e-05
-2.26890139137645e-05
-5.06517693373166e-05
-2.64102114231579e-05
-1.79215113617797e-05
-1.88283479136538e-05
-3.32570840268883e-06
-2.46918368796432e-06
-2.06591979798071e-05
-2.70124051509307e-05
-4.28440168108366e-05
-2.47164620226419e-05
-1.46303251274046e-06
-1.27294426422507e-05
-4.06289071828833e-05
-4.0424569581476e-05
1.42642949600145e-06
-4.8017946845774e-05
-3.49884658621543e-05
-6.04025362915005e-05
-3.92212447498551e-05
-4.40516742111743e-05
-3.16458200534356e-05
-3.1936960416748e-05
-3.5503377813745e-05
-4.58419476282266e-05
-3.7832001580263e-05
-5.42028668025079e-05
2.26656035489376e-06
-1.08265841432204e-05
-4.49645418947488e-05
-2.3412142041367e-05
-2.26267816511138e-05
-1.86665315739208e-05
-3.62304030347313e-05
-7.15244154227411e-05
-3.39123618994826e-05
-3.46934204440077e-05
-2.88387211584682e-05
-1.95910147593744e-05
-3.7749526492784e-05
-2.22543508149667e-05
-2.07721810914653e-05
-1.20879679428935e-06
-2.65418045939346e-05
-3.92882221604849e-05
-4.14817082844626e-05
-2.09112669050703e-05
-2.81783622625987e-05
-2.13081013644257e-05
-2.2430690462586e-05
-3.31905548747972e-05
-4.53740548353255e-05
-3.23042227812557e-05
-9.1565779951114e-06
-7.54775501095398e-06
-2.90925418713493e-05
-1.17756310304759e-05
-4.61050133404817e-05
-3.44106543414423e-05
-1.48940269526959e-05
-3.84419655800396e-05
-2.30161276829155e-05
-3.79206794764156e-05
-2.41248506068751e-05
-4.12799280934149e-05
-1.94503384413302e-05
-2.20580447249105e-05
-1.4711102009374e-05
-1.17126341351982e-05
-6.55392638186206e-06
-3.26599065003172e-05
-2.61407776058648e-05
-3.16599185206498e-05
-4.29360445144571e-05
-1.79193532653024e-05
-2.74346806295901e-05
-2.78236564373932e-05
-9.96356848200548e-06
-4.12139870498798e-05
-3.22802388800319e-05
-4.44892390900387e-05
-2.22424465240952e-05
-6.05328718548023e-05
-3.07523984708297e-05
2.70740047692645e-05
-2.41121703190148e-05
-3.48914806216651e-05
-1.66556170047814e-05
-2.17343324906584e-05
-2.95681952129896e-05
-3.92924841207236e-05
-5.78832087097067e-06
-1.7686676658206e-05
-2.8420042230166e-05
-4.73520445387064e-05
-5.46306292950481e-05
-1.53771766666007e-05
-1.90061916927706e-05
-3.12776200508486e-05
-5.47797208888383e-05
-4.7582434108493e-05
-6.46682446288143e-05
-2.86725972096488e-05
-1.38370694532624e-05
-3.30244106392573e-05
-2.32736758033929e-05
-2.97828564852391e-06
-5.8768876611161e-05
-4.86908566439691e-05
-6.55307578511372e-05
-2.06792317480373e-05
-1.2256666236667e-05
4.23770944890659e-06
-2.46743856334828e-05
-3.51655698854959e-05
-2.99524688429653e-05
-1.47292126463306e-05
5.73667312754204e-07
-2.12612387741151e-07
-1.07497721889898e-05
-4.77728112614317e-05
-2.59751114278326e-05
-3.21672200659888e-05
-2.39090360844068e-05
-2.99176035184315e-05
-8.03621746597061e-06
-2.27725436421844e-05
-2.39949072616297e-05
-1.23248370007694e-05
-2.26842298346057e-05
-3.57055479791441e-05
-1.72390803740786e-05
-4.84448844363131e-05
-2.2642273493795e-05
-1.45771974595394e-05
-3.71305143066658e-05
2.18397062025646e-06
-3.80697453153116e-05
-4.16728780394312e-05
-2.56542201469275e-05
-3.7431361449608e-05
-5.65957237825116e-05
-1.69776890627459e-05
-5.47003665109336e-05
-2.43576861811622e-05
-1.72313853383538e-05
-2.26155794969315e-05
-4.68690359875453e-05
-1.82117078250817e-05
-3.56488015510351e-05
-2.43132875785166e-05
-4.27018353968383e-05
-2.34373940454917e-05
-1.22132171747869e-05
-2.63817802542176e-05
-3.20579788464e-05
-1.34757476496493e-05
-2.77965021603644e-05
-4.03099851651316e-05
-2.96326124259989e-05
-4.77083240204228e-05
-5.27252132153004e-05
-3.01162960195988e-05
6.34939715045545e-06
-2.46726826773335e-05
-3.3986742733888e-05
-2.970543912011e-05
-1.90181631249629e-05
-5.01627833281491e-05
-1.27750851560887e-05
-6.62116944428393e-06
-5.08797486089431e-05
-1.32946296171573e-05
-3.36077438571807e-05
-1.99824531062238e-05
-2.23688622142158e-05
-1.79966245874723e-05
-4.77422859264897e-05
-1.81756273346495e-05
-5.33508745780575e-05
-7.19991954927265e-06
-1.61282393401567e-05
-2.64132529701922e-05
-2.66260152702942e-05
-3.0006734040747e-05
-4.66909297526058e-05
-5.43930433051007e-05
-4.4596262037326e-05
-5.70366937986082e-05
-1.98029983868881e-05
-5.6309114138237e-05
-2.52040200496105e-05
-1.97144735162825e-05
-2.32400513416691e-05
-3.52202582934948e-05
-4.03798989924766e-05
-4.29028150926195e-05
-7.53651740174329e-06
3.58647563673061e-06
5.23936887431949e-08
-8.118518593198e-06
-5.52753100311803e-05
-3.26620958435353e-05
-3.25016120861635e-05
-4.13639369377171e-05
-4.84271120129826e-06
-5.11507957962688e-05
-3.30501796483676e-05
-2.35649573679616e-05
-2.97678546211666e-05
-1.41005077474623e-05
-4.86055885151229e-06
-1.04811795008933e-05
-3.49130144028156e-05
7.39317658479513e-06
-4.85346795748469e-05
-3.00728881266844e-05
-1.89940670589348e-05
-1.79748020104719e-05
-5.81626419751049e-05
-1.89379276266505e-05
2.31891621263935e-05
-1.71200937347538e-05
-1.55904791277979e-05
-2.8528220535038e-05
-2.84314617056511e-05
-4.78281162851911e-05
-3.6816856532669e-05
-3.67418157501761e-05
-4.43904076400351e-07
-1.81032411438223e-05
-3.19288176006648e-05
-1.97415112871502e-05
-3.63538572895996e-05
-3.28294675143304e-05
-3.08114684658805e-05
-7.56300828153488e-06
-2.70042290056439e-05
-1.2762554595822e-05
-8.72566839510513e-06
-3.55268949432272e-05
-4.956938474389e-05
-3.19530825153039e-05
-5.51648514700096e-05
-2.19758739438078e-05
-2.37627066652131e-05
-3.64347287953182e-05
-3.11800694002212e-05
-5.45903695993124e-05
-3.54511524848167e-05
-6.01915506765625e-05
-1.64286942399124e-05
-2.92103388657743e-05
-4.25960166192018e-05
-2.99579518084531e-05
-3.68693821294249e-05
-6.01144675971211e-05
4.09230473858252e-07
-6.79745853709588e-05
-6.08029624560423e-06
1.24845960190851e-05
-7.14677421744032e-06
-3.1460002445733e-05
-1.91878078730638e-05
-1.50519669394674e-05
-5.53012651605161e-05
-4.38847074386164e-05
-4.35149285304523e-05
-3.99802524901945e-05
-3.5344513876904e-05
-1.20558848610299e-05
-3.35393482187649e-06
-2.56584493207137e-05
-4.05706738480214e-05
-3.95430397791622e-05
-2.93782015749404e-05
3.66001732110459e-06
-3.99062283444335e-05
-3.6255814158695e-05
-3.1507457248298e-05
-2.26914437012329e-05
-1.01775220237958e-05
-3.35955142561517e-05
-2.9621637083173e-05
-3.74319375048297e-05
-2.57893588390373e-05
-9.27654643446601e-06
-3.81474129631145e-05
-4.21349715480633e-05
-3.95477769855963e-05
-4.98750818995972e-05
-4.37678793267488e-05
-1.08971805008202e-05
-2.23701209964277e-05
-4.56067627059058e-05
-3.78701797400992e-05
-1.39224893482133e-05
-2.28749159074915e-05
-4.36813599979409e-05
-5.59295489332486e-05
-3.84294488667937e-05
-2.56842819604432e-05
-1.51082110017982e-05
-4.03317938199319e-05
-2.71095862207855e-05
-2.12659978130274e-05
-3.41495510315597e-05
-1.53646709585358e-05
-2.66523283584805e-05
-4.19014728228675e-05
-1.13714475469244e-05
-3.48390326328654e-06
-3.96125781713368e-05
-6.85604886194977e-06
-3.12377250308439e-05
-5.96247652853934e-05
-2.83911327969255e-05
-1.40195678171798e-05
-3.70207929232124e-05
-2.18116119817381e-05
-1.77713557333435e-05
-2.78766675827218e-05
-2.43070087800474e-05
-2.74141870102022e-05
-3.03270316536769e-05
-4.63044187225519e-05
-6.02906757580978e-06
-2.92748911476706e-05
-4.66931526249225e-05
-2.5056437736312e-05
-4.72696444914576e-05
-3.64466288075494e-05
-2.34447959820872e-05
-3.04005454860327e-05
-3.93094984730048e-05
-4.17613207600482e-05
-3.95306606372773e-05
-3.10900664718173e-05
-3.16925591400944e-05
-2.64853622755722e-05
-2.73288620394817e-05
-6.20520135072296e-05
-2.20657618151559e-05
-1.17721191551974e-05
-2.90187721017892e-05
-3.76986076680712e-06
-3.41021987325408e-05
-2.94843610686051e-05
-5.66598747573276e-05
-3.5140920817664e-05
-2.20551424287731e-05
-2.64228436805074e-05
-4.14796755000612e-05
-2.68723215776359e-05
-4.56095278592258e-05
-2.87940765196898e-05
6.93847130554054e-06
-3.61685000013777e-05
-5.60677312610341e-05
-1.27039771575467e-05
-3.66619904506435e-05
-4.28427118767317e-05
-5.40525803037674e-05
-1.91897584255966e-05
-3.04413776990411e-05
-1.9073245463461e-05
-3.6000474691631e-05
-9.09089959422499e-06
-2.18466565493758e-05
-2.71815586007267e-05
-2.4134366853242e-06
-3.38593960734594e-05
-1.86031913667819e-05
-5.98395590494893e-06
-3.22484345033432e-05
-4.31785278017879e-05
-2.64726471927694e-05
-1.55303743518231e-05
-1.75921797953433e-05
-2.88289955656863e-05
2.997919018827e-06
-2.7805387464524e-05
-3.94755611839031e-05
-8.31819841902187e-07
-4.11813624794657e-05
-3.29295954136723e-05
-2.32910496577893e-06
-5.11649329716536e-05
-1.85305037938829e-05
-5.06944396644368e-05
-2.16770254103495e-05
4.29887917803507e-06
-4.99364564305108e-05
-2.88863223752808e-05
-3.39800673140325e-05
-8.74029371873624e-06
-4.79006155421579e-05
-3.42999436750176e-05
-1.74232517050195e-05
-4.22851044117245e-05
-2.16846387448115e-05
-2.48188524037837e-06
-2.1671938447124e-05
-3.55424032049066e-05
-4.69511518148196e-05
-2.21985609991345e-05
-5.02623521630938e-06
-2.92807703458284e-05
-3.52212739715333e-05
-4.52933275916596e-05
-8.97403781815113e-06
-6.05321503569755e-05
-4.48424086408418e-05
-1.01780075913811e-05
-4.51915516268161e-05
-4.8388239841904e-05
-1.34424700083453e-05
-2.83531770788373e-05
1.1512224621911e-06
-3.08616984227121e-05
-1.15137804732566e-05
-3.49538973900292e-05
-6.24999911518041e-05
-3.93585791397881e-05
-2.5932677530216e-05
-1.66847038706998e-05
-4.17168187320095e-05
-3.27888783894191e-05
3.86143692619021e-05
-4.23490533632061e-05
-4.68637550000029e-05
-2.04466890029519e-05
-1.99431463691223e-05
-1.32111572253076e-05
-3.52796806477316e-05
-2.67027772347101e-05
-7.39308246582328e-06
-1.55611142594283e-05
-5.23543334604353e-05
-2.93324373235549e-05
-3.40203425857344e-05
-1.78915675250314e-05
-3.70782075880926e-05
-2.47926007998703e-05
-1.81029688273422e-05
-2.32493810671142e-05
-8.8909487410357e-06
-2.42754592762375e-05
-3.90827424552793e-05
-6.51370016204953e-05
-1.65731775617345e-05
6.38241063992911e-06
-3.10665746719118e-05
-3.37726824237735e-05
-1.58432006616274e-05
-4.20117331488686e-05
-2.241575423534e-05
-3.61465444063149e-05
-1.86424773339097e-05
-3.90228105682495e-05
-4.34447214024926e-05
-7.89814072291383e-06
-1.50092186304877e-05
-1.7089206910567e-05
-3.66750841226866e-05
-3.61250351829849e-05
2.14520082294961e-08
-2.90234654429672e-05
-1.53917050350249e-05
-9.1894827322404e-06
-4.1357450938456e-06
-2.34222321299324e-05
-3.73265921765852e-05
-3.73889092107814e-05
-1.90604977641082e-05
-5.2603182323488e-05
-2.09868715974523e-05
-3.97975056587271e-05
-2.48289724322156e-05
-5.69056995277926e-05
-1.67665246270279e-05
-5.42788970497132e-05
2.51368089851801e-05
-4.96061176987625e-05
-9.77572523413706e-06
-3.89054340725162e-05
-7.35642836626022e-05
-2.51774911054921e-05
-5.63380972905012e-05
-7.59363328532065e-05
-5.88837067012117e-06
-3.58968190627325e-05
-2.17915548501503e-05
-3.87284918076782e-05
-2.10605123698662e-05
-1.72713004068942e-05
-7.62289983229901e-05
-2.38062478338444e-05
-2.57999735329179e-05
-4.48916007790944e-05
-1.96965154695741e-05
-5.35789586310887e-05
-1.99707591106929e-05
-3.58558551767583e-05
-6.07267892266792e-06
-2.52208915738189e-05
-3.6092039341853e-05
-3.24019951859737e-05
-2.36696482968902e-05
-1.19678789554133e-05
-2.63019901474873e-05
-4.63812716125439e-05
-1.42247961807037e-05
-3.75632741184476e-05
-2.39792388466935e-05
-9.13435139585714e-06
1.30009279565549e-05
8.56079070087905e-06
-3.48888249364818e-05
-4.10929123332793e-05
-1.60629218379508e-05
-3.24228600251376e-05
-3.54792285085296e-05
-2.27495218520636e-05
-1.04804308100262e-05
-3.58230381761424e-05
-3.1704836280392e-05
-3.05385861975945e-05
-5.28348555930296e-05
-5.54229344388909e-05
-3.38392664542709e-05
-5.32057571178381e-05
-1.43505025932718e-05
-2.2580393420063e-05
-2.95603561581901e-05
-1.46412945228969e-05
-1.5462997166502e-05
-4.48101272478107e-05
-2.57349496503002e-05
-2.42711895294405e-05
-3.09540817775114e-05
-2.64384374223385e-05
-2.1783371834698e-05
-1.37723444907211e-05
1.84959267201675e-06
-2.05424547656811e-05
-3.98540374009223e-05
-4.14950715969419e-05
-4.02029867771546e-05
-4.2280691052001e-05
-6.83201448925249e-05
-8.67467807248061e-06
-3.7200646820442e-05
-3.44321313306369e-05
-1.92462657343131e-05
-1.51010934591584e-05
-4.1806208782639e-05
-7.13660324707378e-05
-2.15361558197207e-05
-1.14718669477872e-05
-4.1098762885801e-05
-4.30169800611978e-05
-3.18961710841305e-05
-4.89955690243579e-05
-5.74671847611138e-05
-3.04960167113805e-05
-1.8529993033868e-05
-2.92971569364874e-05
2.518705315475e-06
-2.5195339615662e-05
-1.8585196297154e-05
-4.39616961332986e-05
-2.62853055489901e-05
-2.60931252497228e-05
-5.40539270290244e-05
-3.64303410010392e-05
-4.41481392735408e-05
-3.18796120656578e-05
-1.44436657210165e-05
-2.17024154589731e-05
-4.90337799302223e-05
-1.16458137662455e-05
-1.2344063073124e-05
-4.3446527699896e-05
-4.46173800576756e-05
-4.0745365745243e-05
-3.3652692910717e-05
4.24712598609978e-06
-3.5336378750952e-05
-1.83501872586699e-05
-6.84459637623702e-05
-2.56871786849952e-05
-7.78710702614139e-06
-3.43831835980812e-05
-3.76277100702569e-05
-1.35398137440296e-05
-3.80243131388671e-05
-2.38939175271179e-05
-3.14248505960187e-05
-3.72910975299376e-05
-4.38732437430176e-05
-2.50381433088948e-05
-2.98890380384864e-05
-3.69359922831218e-05
1.66343040858556e-06
-1.45143098032175e-05
-9.43424918857098e-06
-5.13182837141383e-05
-2.70367009534998e-05
-2.93547892910777e-05
-3.40636871233642e-05
-4.65400555865954e-05
-4.91912725808219e-05
-4.1263162895514e-05
-2.78341697636149e-05
-2.36877800865249e-05
-1.24068887379463e-05
-1.11221217818903e-05
-3.36428168927405e-05
-2.22623587391054e-05
-4.08016781597341e-05
-4.31742201985161e-05
-4.37528076443112e-05
-1.36540346891877e-05
-5.24671336856567e-05
-5.80346991373063e-05
-2.54739813900377e-05
-4.6630259428862e-05
2.29007297236399e-06
-2.99108771604515e-06
-1.65797845415193e-05
-6.02129824564333e-05
-1.50191995061328e-05
-3.16390230701852e-05
-4.50534369348194e-05
-4.03098770489253e-05
-3.75201611575449e-05
-1.73285632142959e-05
-2.5318183280589e-05
-4.86069800489984e-05
-3.66057349662244e-05
-1.12412918328437e-05
-6.18666481556147e-06
-3.07283102905026e-05
-3.47012969141115e-05
-3.36263075450091e-05
-1.50683491294462e-05
-4.3902455171124e-05
-2.7341704188088e-05
-1.74705625364612e-05
-2.22434771658305e-05
-3.61144196695701e-05
-2.52079299098241e-05
-4.23569682859635e-05
-4.45732499769536e-05
-3.23393944539079e-05
-4.68827031581323e-05
-2.40947184191944e-05
-5.52356904070622e-05
-9.98675483700705e-06
1.06501494245005e-07
-1.80492109659644e-05
-2.73935329057671e-05
-3.31941854174737e-05
-1.29564803418776e-05
-6.87255764315829e-05
-3.75103552392271e-06
-4.9866270149454e-05
2.28022011611463e-06
-2.85183754310843e-05
-3.48474344604247e-05
-1.88510502344907e-05
-1.09454248030982e-06
-2.69814531730291e-05
-3.59791842180981e-05
-3.87952105310875e-05
-1.80056297685458e-05
-8.5368210139307e-06
-3.84506220350158e-05
-6.75029517370656e-05
-5.40034795420918e-05
-3.29332350804436e-05
-5.40715303608852e-05
-1.85772495114598e-05
-2.16736479599738e-05
-8.46512530112805e-06
-7.49260013130044e-06
-8.89793965466637e-06
-2.3733994838235e-05
-1.66965059471102e-05
-3.65255307171283e-05
-1.8523413314377e-05
-3.83510135843658e-05
-1.06995385292287e-05
1.2076464044839e-06
-5.43756737328301e-05
-2.42530089231811e-05
-1.69210971429533e-05
-1.97360367430825e-05
-3.72524853652009e-05
-2.71399955895735e-05
-3.95790287701004e-05
-1.74704281570105e-05
-7.45859467570653e-06
-3.31145371307686e-05
-2.03587292010927e-05
-1.83151986796671e-05
-3.45734183505662e-05
-8.31074245742229e-06
-1.29903345020416e-05
-1.646870584053e-05
-4.03162997110678e-05
-3.83377407313453e-05
-9.93378990418533e-06
-2.93244675259033e-05
-2.71593859507129e-05
-2.0656316808308e-05
-2.91748276826332e-05
-9.80790186912541e-06
-5.31703817546454e-05
-2.36937233662596e-05
-6.05474077162258e-05
-4.05577509545585e-05
-1.58709667913558e-05
-1.8863917456242e-05
-2.59032035125501e-05
-1.32800792113312e-05
-1.73815785044919e-05
-2.50374231871969e-05
-4.85202521744099e-05
-8.95988181191693e-06
-1.16114978552866e-05
-1.8902311334628e-05
9.49712304707874e-06
-1.22912957311406e-05
-5.28333030046304e-05
-9.82602367448014e-06
-1.21042701682399e-05
-2.82000817828173e-05
-1.29508809591607e-05
-3.31480074237837e-05
-2.4914595428903e-05
-2.18402190078067e-05
-4.30282342508986e-05
-1.70113527351535e-05
-4.20327105144124e-05
-7.99458246749967e-06
-2.52011773728764e-05
-5.04171131108674e-05
-1.11927913630674e-05
-3.80763450807696e-05
-2.02830359823338e-05
-3.91701531124151e-05
-5.64973842006302e-05
-2.23652548612411e-05
-3.09474544463156e-05
-1.39644655339098e-05
-7.01682727992394e-06
-3.17998180645192e-05
-4.00331786091728e-06
-2.64751942882897e-05
-2.75761636255902e-05
-3.97598288810886e-05
-3.37281666183376e-05
-2.88154389543902e-05
-4.32627046355653e-05
-2.38590525152049e-05
-3.96762261455897e-05
-3.0432659073114e-05
-2.19427930173499e-05
-5.51139143574193e-05
2.06563609474004e-05
-3.6767938788089e-05
-2.8091259920623e-05
-8.77748293254346e-06
-1.31876659630028e-05
-2.22531350880639e-05
-4.33085262726576e-06
-4.46548573969199e-05
-4.59497638370985e-05
-5.26991713573185e-05
-5.14942593250814e-05
-5.71948136180426e-05
-3.47202685507741e-05
-1.55060003102699e-05
-4.05282123366801e-05
-2.68666313846443e-05
-1.27559332703504e-05
-6.75874680436802e-05
-4.04568666347005e-05
-3.50813088549279e-05
-2.03856775068102e-05
-2.31468507320675e-05
-4.9421834016748e-05
-3.74824798339423e-05
-4.49818520167251e-05
-1.7804308657507e-05
-2.87123344652896e-05
-3.40532444261477e-05
-2.99284862374997e-05
-4.49866742414733e-05
-4.2732622012648e-05
-1.89953527492453e-05
-2.82463521199845e-05
-4.86756170151455e-05
-3.3284890969081e-05
-3.84419179869618e-05
-4.27117260505669e-05
-2.26859789904422e-05
-3.10089717415397e-07
-3.06929684518294e-05
-5.17007361359643e-05
-1.99379466334966e-05
-4.03183359554424e-05
-1.98553475134468e-05
-4.47757788122021e-05
-3.28575370987071e-05
-4.55338085259855e-05
-7.1961002944507e-05
-3.57165252134407e-05
-5.70736797806357e-05
-4.97173047057701e-05
-1.86728672112739e-05
-1.10110505878495e-05
-6.09849735099511e-06
-2.59741694950544e-05
-2.74236810008612e-05
1.38093947986321e-05
-2.12828064905391e-05
-3.54805310776672e-05
-9.85771691927623e-06
-1.32550230518522e-05
-1.12656781326636e-05
-3.11097119442465e-05
-9.13383965297653e-06
-3.28536291339632e-05
-3.46334974414891e-05
-2.91511157816258e-05
-1.48995568844969e-05
-3.53208721186517e-05
-2.02935657826246e-05
-2.27842849336236e-05
-2.70004879106644e-05
-5.91342905056135e-05
-3.24348571111539e-05
-4.39879111316414e-05
-4.20235914459728e-05
-2.31459350234222e-05
-4.38038861219753e-05
-2.55758510775837e-05
-1.88755769613792e-05
-5.6257173982287e-05
-1.30034480776129e-05
-1.25142884798126e-05
-5.03884916195542e-05
-2.95182574282341e-05
-4.97650333844881e-05
-4.37347066350517e-05
-6.55251055718625e-05
-9.46250795392957e-06
-3.91077955977958e-05
-2.89183544150371e-05
-2.96002483195015e-05
-4.14316129758719e-05
-1.81002172303049e-05
-1.71419922295796e-05
-4.12514933845079e-05
-4.19573482162494e-05
-2.98283635219141e-05
-5.69020282734437e-05
-4.60749721774593e-05
-3.9195931302869e-05
-3.59194843191655e-05
-1.74068173652857e-05
-2.98641849277328e-05
-4.75765331942034e-05
-4.14439780879243e-05
-2.23579912055015e-05
-1.17184924475586e-05
-3.06340689165464e-05
-4.87362767772126e-05
-2.32162273840628e-05
-2.84404164766944e-05
-3.27717796140887e-05
-2.48028497289195e-05
-4.99092240010121e-05
-2.55499319260834e-05
-1.91792840269196e-05
-3.65328431593264e-05
-1.62244686110074e-05
-5.19081174213647e-05
-4.31502216972218e-05
-4.5405434580953e-05
-2.82685909703618e-05
-4.78420865334438e-05
-2.11972805372225e-05
-9.07819859233005e-06
-1.36588619269392e-05
-2.6268902379084e-05
-1.21173973005972e-05
-1.94862079944964e-05
-3.01318647059128e-05
-6.34101817011633e-05
-2.72084063096665e-05
-1.68426526096105e-05
-1.07525384614268e-05
-3.95693784315608e-05
-4.38837919604829e-05
-1.59365710409025e-05
-2.4695955297791e-05
-4.30652041236798e-05
-2.08078878474928e-05
-2.67281662520402e-05
-4.97905044108148e-05
-2.38079841521578e-05
-3.76913399275264e-05
-1.09026626947921e-05
-1.01202747831015e-05
-2.56740117548476e-05
-1.59998752016612e-05
-5.34714181789869e-05
-5.72875060085669e-05
-1.55922178802705e-05
-1.9566702301024e-05
-9.89850815990235e-06
-2.60222761583902e-05
-2.65911764426527e-05
-2.72261952534521e-05
-3.800979903862e-05
-5.21511240194096e-05
-2.5886866779405e-05
-9.80243109625912e-06
-3.48894926143672e-05
-3.76187694517142e-05
-3.60122029009156e-05
-4.33689292234222e-05
-5.25195544087519e-05
-1.78733227304913e-05
-2.8905878331563e-05
-4.90255790877452e-06
-5.1484683032289e-05
-3.80196773828711e-05
-5.02083711712776e-08
-5.86194811626608e-05
-1.44019776151238e-05
3.39121617440783e-06
-3.2634136489096e-05
-7.86147455319637e-06
-3.58029208830181e-05
-6.12815112119463e-05
-3.16202010432713e-05
-5.46345438631081e-05
-1.57163175856728e-05
-4.91064546177317e-05
-3.07174250459835e-05
-3.38414576368369e-05
-4.10861352323597e-05
-4.70316035039581e-05
-2.61643136064188e-05
-4.9684031680292e-05
-6.97248627898641e-06
-4.09168701662893e-05
-3.67442294535637e-05
-2.48061987526331e-05
1.8807096562975e-06
-3.37599597164753e-05
-4.34022100773105e-05
-4.89353979399662e-05
-2.36595123486048e-05
-1.64436179533813e-05
5.82803673294159e-06
-1.30431338835379e-05
7.8264417004716e-06
-5.00352504755147e-05
-5.03546845004349e-05
-3.44119196077487e-05
-4.6589465827188e-05
-4.25253919137314e-05
-5.82080697385501e-06
-2.62348472167748e-05
-6.48995657941625e-05
-3.82120051297345e-05
-5.25236407672059e-05
-4.19013749755507e-05
-1.79716720748137e-05
-3.58339553762898e-05
-4.8685800460837e-05
-2.08224019556263e-05
-1.26855158926149e-05
-4.30295603280957e-05
-2.93517421104776e-05
-2.82086314517455e-05
-4.98360949448111e-05
-1.41501847427548e-05
4.18239191353761e-06
-2.98387243882666e-05
-2.42801933539029e-05
-5.89693079780809e-05
-2.9012764810207e-05
-1.26217277452316e-05
-2.92549793608355e-05
-6.76929423657064e-05
4.3362841337451e-06
-3.82667806252412e-05
-1.2575560145729e-05
-3.23127848154492e-05
-3.87726817841104e-05
-5.76327305377786e-06
-3.11974627863765e-05
-1.02431961522672e-05
-2.98389997505407e-05
-8.43053445440906e-06
-2.23884519661709e-05
-1.14978261885286e-05
-1.70860257243112e-05
-2.31775073406894e-05
-1.64780702215551e-05
-2.36883824194394e-05
-1.24559744629902e-05
-2.74318094341914e-05
-6.03381199663259e-05
-4.01104583194286e-05
-2.51263318740975e-05
-3.24579620374739e-05
-2.37125681777546e-05
-2.73115046469909e-05
-7.08028441687576e-05
-4.78842861723581e-05
-9.91007246004595e-06
-6.00664233541274e-05
-4.59302436067514e-05
-3.89268821823991e-05
-3.01196432379118e-05
-3.37125133881241e-05
-2.19086911916271e-05
-5.39374957974846e-05
-1.32357031744674e-05
-4.13967329212005e-05
-5.07441595568924e-05
-5.92973171757438e-05
-3.39116461800672e-05
-4.93348795781817e-05
-1.8277684723953e-05
-3.4466941328508e-05
-1.79244184563812e-05
-1.7817778420751e-05
-5.768326683969e-05
-4.02572721835934e-06
-4.0549127636885e-05
-1.53518787316159e-05
-3.91519978254471e-07
-1.31007490799369e-05
-2.38744996598583e-05
-6.06940130994472e-05
1.64918434933382e-05
-4.65576836719074e-05
-3.11533046553876e-05
-5.34976143753545e-05
-3.44051190040385e-05
-2.76051194973913e-05
-5.39570398870584e-05
-3.7105426988305e-05
-2.3812681092194e-05
-3.22887910469771e-05
-3.01406841614119e-05
-2.18365844459552e-05
-1.90021908376735e-05
-4.41564624982658e-06
-4.0835502797676e-05
-3.02368218037933e-05
-4.821288223265e-05
-7.09497192692319e-06
-1.85326163385495e-05
-3.83643283026286e-05
-1.33962402176829e-05
-3.90239927477649e-05
-3.17337433348481e-05
-1.42736985370735e-05
-3.75712377322339e-05
-4.25719249985857e-05
-2.56367238708559e-05
-6.25324638066771e-05
-3.7406662581387e-05
-5.18077963604984e-06
-4.80205598311209e-05
-3.06471532450636e-05
-3.66776548362499e-05
-4.0500811869999e-06
-6.27781453610844e-05
-4.87703192689036e-05
-2.34433923829004e-05
-3.09355953769099e-05
-1.95698779807038e-05
-4.0547904649129e-05
-4.71672926423071e-06
-2.37286803846526e-05
-3.73257505646515e-05
-3.81187629247933e-05
-1.03289094078126e-05
-6.36102431949254e-05
-5.30275967694454e-05
-9.64682420747755e-06
-3.15189199801145e-05
-2.03939440756087e-05
-2.08203149482373e-05
-3.41993212456001e-05
-3.97319145405138e-05
-3.04897946780473e-05
-3.86454463910254e-05
-4.89273531283366e-05
-4.88019895225636e-05
-3.22595581720423e-05
-4.98619005204575e-05
1.45901464522151e-05
-4.25115458719552e-05
-2.53180433558013e-05
-2.02358988240419e-05
-3.74630324487752e-05
-1.6848859613223e-05
-4.46057982371037e-05
-1.49041974728459e-05
-6.29474229022075e-05
-1.96703353368281e-05
-3.23317469121769e-05
-2.54804692735481e-05
-1.5581652649697e-05
-1.73858513387533e-05
-4.50462413282745e-05
-5.47066209489626e-05
-3.38098593580752e-05
-4.73822856256043e-05
-1.48314251903686e-05
-4.84520837801903e-05
-5.94354478871198e-06
-5.20138980240172e-06
-1.21829310383932e-05
-3.82903512477306e-05
-3.51982680158487e-06
-2.52748769783146e-05
-3.81792589109846e-06
-5.68163960834408e-05
-1.7974374279567e-05
-2.7566610875165e-05
-2.24097627003788e-05
-3.53941768534858e-05
-2.5390571283171e-05
-1.4695443117031e-05
4.30405172557303e-06
-3.15734413002421e-05
-2.68079259499114e-05
-1.20374061187367e-05
-1.09799701974201e-05
-3.33180492548328e-05
-2.58896265225046e-05
5.81240408271618e-06
-4.10676834332384e-05
-3.91406204967747e-05
-9.73944443293845e-06
-5.87911417415355e-05
-4.0602443443156e-05
-2.93518828771278e-05
-1.41146852775023e-05
-1.41259413688151e-05
-3.3681832965837e-05
-2.90103338519799e-05
-4.69873792538854e-05
-3.75899671914048e-05
-1.49736027243416e-05
-3.71870054430226e-05
-2.36607543352854e-05
-3.42388096700923e-05
-9.51912462391259e-06
-2.11973587306001e-05
-3.46304032529503e-05
-2.45930585144465e-05
-3.64233860049136e-05
-3.32265018467453e-05
-2.86057891486001e-05
-2.16646028871713e-05
-3.56119458840896e-05
-8.22830881479386e-07
-1.34019048341988e-05
-1.87274143284063e-05
-5.97900718423736e-05
-6.64698425004464e-05
-2.81274174661317e-05
4.16280574961015e-08
-5.39885740321079e-06
-2.85800705266573e-05
-1.6297077344824e-05
-4.77786074792489e-05
-3.59983982050313e-05
-4.86257329770248e-05
-5.37178750073387e-05
-3.27674607139155e-05
-2.41651981791149e-05
-3.88284036724973e-05
-3.4793183359779e-05
-4.71971944483996e-05
-4.26211400623262e-05
-3.03566853330644e-05
-2.90626644779175e-05
-3.16714704931727e-05
8.71417325250009e-06
-1.94061018069415e-05
-3.93156085823621e-05
-3.61936348728131e-05
-2.76987426297319e-05
-1.77271215867639e-05
2.61813797056414e-06
-1.72062841847126e-05
-2.32204332190338e-05
-2.52086752421456e-05
-1.44953254984478e-05
-3.07648390033453e-05
-4.62289626585823e-05
-3.10786618500463e-05
-1.52295927993489e-05
-3.51180080123228e-05
-2.00799901627421e-05
-3.03735466566033e-05
-2.92372420593061e-06
-1.8973646252125e-05
-4.52263247753876e-05
-4.52330473226474e-05
-3.58647192398728e-05
-6.66731271071726e-05
-6.46510886160336e-05
-2.35781949123988e-05
-3.52544760922236e-05
-4.12452051884196e-05
-2.29181131058621e-05
-2.22469073114954e-05
-5.87313444594529e-05
-2.41639269543363e-05
-2.92254819580833e-05
-3.60953339987098e-05
-1.81481078885967e-05
-8.55695342852235e-06
-5.44578893535707e-05
-1.34582179645067e-05
-1.278139869849e-05
-3.96761444264751e-05
-1.86700943929072e-05
2.13800464661981e-06
-9.3458151511909e-06
-5.08031185824579e-05
-3.80984565593856e-05
-1.29546502740625e-05
-3.47956940868252e-05
-2.3909603537605e-05
-3.49057019250848e-05
-1.56182488831689e-05
-5.16111193023928e-05
-2.80555748182771e-05
-3.51008113285882e-05
-2.20904835129337e-05
-2.74313979301113e-05
-5.02360865160831e-05
-2.61960176207186e-05
-1.4986451309968e-05
-3.40394828031532e-05
1.5333873866191e-06
-2.53657493338033e-05
-1.88964590107729e-05
-5.5421919813826e-05
-3.45486588509668e-05
-3.51670511387258e-05
-3.3990760266627e-05
-5.85347483862076e-05
-4.08028223942531e-05
-3.57164563744001e-05
-4.68462935883134e-05
-7.23178750490323e-05
-1.59513635592635e-05
-1.1946570865388e-05
-1.13617140471563e-05
-2.06563511993251e-05
-2.69746945507116e-06
-1.74015442017873e-05
-3.47382372931325e-05
-1.90768036652523e-05
2.41604331891266e-06
-1.585392310252e-05
-2.21201494893297e-05
-1.41479060794029e-05
-5.11412330311819e-05
-3.97324617603718e-05
-4.0010663177853e-05
-4.33140442516442e-05
-4.33570171022149e-05
-2.76528999276399e-05
-2.22571569273107e-05
-4.12867014948657e-05
-2.77197117072923e-05
-3.60218778695648e-05
1.6986625436519e-06
-3.70686133903635e-05
-3.9734958962817e-05
-2.82792771319081e-05
-4.31408348814882e-05
-1.66047881534739e-05
-3.25466764769633e-05
-4.19219397300949e-05
-3.742485986515e-05
-3.95135108830071e-05
-4.34900074010515e-05
-2.86115335133906e-05
-1.47710320343019e-05
-4.41225968477411e-05
-2.72524019119995e-05
-2.58320592576544e-05
-2.10726656951851e-05
-2.92387028408289e-05
-2.557167017122e-05
-2.06837151699255e-05
-1.31647662476397e-05
-1.92886281941248e-05
-1.4089063214315e-05
-2.13793786411389e-05
-3.94518553119228e-05
-3.70266327180186e-05
3.55564314986748e-06
-2.16000042665426e-05
-2.7791474677424e-05
-1.43451773571869e-05
-8.03093833887835e-05
-1.12922858011557e-05
-1.93376693492555e-05
-4.18180188841512e-05
-6.10863993964024e-06
-1.36898077243218e-06
-4.08705792750052e-05
-1.37298596878294e-05
-4.0546359732649e-05
-3.70355200729522e-05
-2.38823803142842e-05
-2.94532381666546e-05
-1.07013047024276e-05
-4.94702982465566e-07
-2.47190462104153e-05
-1.7743864486398e-05
-3.6135436339146e-05
-3.24227169476353e-05
-2.77136190805262e-05
-1.98827151634912e-05
-9.48671697159563e-06
-4.46978953270154e-05
-1.6895414318184e-05
-3.70067943251169e-05
-1.66681976161611e-05
-5.0373160143973e-05
-1.46202334419908e-05
-1.64003073774383e-05
-3.17666237945195e-05
-2.05799498507778e-05
-2.70616953803868e-05
-3.95772761373377e-05
-3.01666916699867e-05
-3.80380464553429e-05
-4.19657310080327e-05
-3.25880056924785e-05
-2.43431145963399e-05
-5.02010375494933e-05
-1.92732273217838e-05
-5.75615441866447e-05
-4.43696562097024e-05
-4.49692123204463e-05
-1.56475673771355e-05
-2.77210307371742e-05
-3.36856633437701e-05
-4.09592521763337e-05
2.0898590799901e-06
-3.85885008247841e-05
-4.05089740783306e-05
-2.72959746988585e-05
-4.2301169007915e-05
-6.15514132365018e-05
-1.06119328419786e-05
-3.06196268858144e-05
-9.36342317505376e-06
-9.98524105571526e-06
-4.00288089581586e-05
-3.25610861890599e-05
-2.19698018321774e-05
-5.97555857359864e-05
-3.39734708842701e-05
-3.2334889428399e-05
3.84241990305613e-06
-4.73821743455632e-06
-4.68537265039168e-05
-1.86780665892465e-05
7.37238795008065e-06
-2.4475332399118e-05
-2.91283407681743e-05
-2.80057933940773e-05
8.67723824374921e-06
-6.03290458215535e-06
1.40599081713089e-05
7.15814634417268e-06
-4.30175610758808e-05
-5.07809737911188e-05
-3.56140414689665e-06
-4.27323104385236e-05
-4.53953659503318e-05
-4.4407345943853e-05
-1.38611161299276e-05
5.62185364651387e-06
-3.04856153320906e-05
-3.01483299980578e-05
-4.15390100909589e-05
-4.56052689534138e-05
-4.25178065947178e-05
-2.6355778656518e-05
-1.19744967952531e-05
-2.51374191900653e-05
-2.39611629823607e-05
-3.9161144161981e-05
-4.05844252362457e-05
-7.3713774575623e-05
-1.40357079149136e-05
-1.68690118996304e-05
-1.97665368179795e-05
-5.63648037107844e-05
-5.22250505553884e-05
-3.90867981087913e-05
-4.00585434355611e-05
-2.79928002936264e-05
-2.86204206651168e-05
-2.91579233825317e-05
-6.70399739704702e-06
-2.9545161065149e-05
-2.46590790973537e-05
-3.95941116864511e-05
-1.3781057027819e-05
-3.914502411402e-05
-2.97024321270573e-05
-3.25124945733767e-05
-2.85766059372067e-05
-2.98376084495926e-05
-2.66260869622099e-05
-3.10594357176653e-05
-2.60302390318418e-05
-5.7646469879433e-05
-2.9339941888126e-05
-3.61035660244112e-05
-2.73289684099775e-05
-5.35992450797035e-05
-2.77579158986005e-05
-2.27262078716681e-05
-2.88546511380372e-05
1.79629106056714e-05
-3.20788276390356e-05
-4.47630455886207e-06
-7.06662747930518e-05
-3.09114708742383e-05
-3.48910272357621e-05
-3.24162066495446e-05
-2.75859098095951e-05
-2.11148472513574e-05
-1.81529614663132e-05
-3.38802298352332e-05
-3.58409007996991e-05
-4.12445542738143e-05
-5.32693968508491e-05
-2.90179863901658e-05
-1.92607428177846e-05
-4.56146491997855e-05
-4.39136637622294e-05
-2.93018379599601e-05
-2.78910442638521e-05
-2.99130403658577e-05
-1.56952011820875e-05
-1.33752672591023e-05
-1.84905132634188e-05
-2.82590317404868e-05
-2.58955380844182e-05
-5.82933191961073e-05
-4.12657521008262e-05
-4.02618412264885e-05
-3.41803106781927e-06
1.21780459569049e-05
-2.9355410381367e-05
-1.2825792511355e-05
-7.20007876946342e-06
-4.00384455396357e-05
-2.50469808540572e-05
-1.22858302992848e-05
-3.74668405965432e-05
-1.38635028284587e-05
-1.84568665169326e-05
-7.14548943152432e-05
-5.74605516701232e-06
-6.51456634319561e-05
-2.74800402966684e-05
-2.14362798413442e-05
-5.18532476072704e-05
-3.23223879482682e-05
-4.66637672896255e-05
-8.7019411644737e-06
-1.93141573923819e-05
-1.55218787685739e-05
2.12201075632786e-06
-4.98478224708787e-05
-6.33764975537726e-05
-2.23850143000188e-05
-3.21964313972057e-05
-4.41803872856791e-05
-1.40171091021548e-05
-1.6073724008722e-05
-2.38639286349547e-05
-4.37843076162988e-05
-3.28401543925489e-05
-3.77880249924159e-05
-3.86243297427834e-05
-5.45884532748905e-05
-2.61862650283259e-05
-2.64793041294941e-05
-2.63194777396988e-05
-2.88758276533592e-05
-1.29701001729936e-05
-2.00559624194174e-05
-9.85206516306192e-06
-5.04893516678533e-05
-3.15547383706582e-06
-2.16190847545741e-05
-4.26236510355228e-05
-3.83258944108412e-05
-6.14553852521964e-05
-4.0543743379528e-05
-2.00766323103142e-05
-5.07653374994282e-05
-4.12451504329035e-05
-2.01818038445975e-05
-2.21088095002654e-05
-1.42184570659481e-06
-1.58186130419681e-05
-1.70422526040595e-05
-7.24629052449695e-06
-2.37024035117898e-05
-5.25106969210737e-05
-2.72209110132333e-05
-1.77563627929669e-05
-1.79433014723587e-05
-3.72669550009245e-05
-3.87123862648254e-05
-4.55075090190746e-05
9.09551847360573e-06
-6.16412777662278e-05
-1.50185474742877e-05
-3.31847856637938e-05
-3.06206688846691e-05
-1.38213826428781e-05
-4.68700546408284e-05
-6.12896977303773e-05
-3.54038500024482e-05
-2.0744621026957e-05
-2.45892613552891e-05
-3.09678086569084e-05
-2.40820064394716e-05
-4.79249942993324e-05
-1.27262100801412e-06
-2.44252734188462e-05
-3.30425034246405e-05
-2.27511795866448e-05
-1.95001835849182e-05
-4.05442409332827e-05
-3.82053160400691e-05
-4.56367517017909e-05
-3.5182096666301e-05
-1.61307491676071e-05
-6.69567842226229e-06
-3.42676390178987e-05
-1.87714627825462e-05
-4.04072036740525e-05
-2.69115259897151e-05
-3.42414096411327e-05
-2.66297383671271e-05
-2.94422064751208e-05
-7.34191123956271e-06
-8.60955067157774e-06
-4.73682955096387e-05
-1.58722449654447e-05
-4.23324791539621e-05
-3.15047023440495e-05
-8.23751792689744e-06
-3.11663206591269e-05
-3.83877866800852e-05
-3.84532105615108e-05
-3.48028399864308e-05
-2.76072400727888e-05
-1.18573646997479e-05
-2.01585973137215e-05
-1.15770584241095e-05
-6.39095870980639e-06
-2.86610621694135e-05
-3.06505730208875e-05
-4.07980557190857e-05
-4.82227125539726e-05
-1.32618528429175e-05
-6.51678067652587e-05
-2.01701442219499e-05
-2.34116936627424e-05
-1.82625892439658e-05
-9.47889799061237e-06
-1.67087686769532e-05
-4.87760974118568e-05
-5.36124128929713e-05
-4.07794134829965e-05
-2.92907044611388e-05
-3.28634944733644e-05
-3.67381580514426e-05
-3.13760048214044e-05
-2.40934036223718e-05
1.06820037812718e-06
1.48535925425363e-05
-2.60611446005209e-05
-6.99777770613916e-06
-1.85854511369081e-05
-2.66700695327724e-05
-3.87777462042552e-05
-2.59460696035977e-05
-1.73318398291233e-05
-2.31667110457163e-05
-1.54382150755401e-06
-5.84238577116939e-05
-3.74262965822523e-05
-3.21223228141834e-05
-2.56941191166937e-05
-2.6041372661524e-05
-4.52885588136452e-05
-3.32603699516994e-05
-3.23454203569108e-05
-5.30274552423268e-05
-3.38371612280375e-05
-3.96642372724237e-05
-1.9253930955943e-05
-4.57283430277164e-05
-2.68319424239988e-05
7.50143921505045e-06
-2.68022737006996e-05
-3.42462035703353e-05
-6.72625267972771e-06
-3.30723536042807e-05
-4.76131602409862e-05
-3.22437573824118e-05
-2.0262417054629e-05
-3.3323535688645e-05
1.04090140640934e-06
-2.24524601689158e-05
-1.6201307066445e-05
-1.68347628946584e-05
-1.13559207168677e-05
-1.62742785531178e-05
-1.07464673771101e-05
-2.51910065532667e-05
-1.89233372443946e-05
-1.96695561944654e-05
-2.09272493346767e-05
-4.74170517940553e-05
-4.96953505468886e-05
-7.0071167836149e-05
-3.70786440820392e-05
-5.09899242817763e-05
1.59774952903933e-05
-2.6767615385347e-05
-2.91189376597757e-05
1.13685142717061e-05
-3.93190571476222e-05
-2.70630261765149e-05
-2.37475866028989e-05
-4.43957890841815e-05
-3.30646234200613e-05
-2.97605926892251e-06
-3.38456783336464e-05
-3.00782013428617e-05
-3.52375997211559e-05
-4.87620858523387e-05
-6.21899006536928e-05
-3.21918446652114e-05
-2.40334478541297e-05
-5.08163754242221e-05
-3.09241619890827e-05
-3.03911923902013e-05
-2.02804670528022e-05
-5.33951937019808e-05
-2.34355981025242e-05
-5.39371185473321e-05
-3.26823796214262e-05
-4.89024445013053e-05
-2.86588287627758e-05
-1.59650819106835e-05
-2.46042458157703e-05
-1.871757257736e-05
6.57129467387705e-06
-3.45111978055678e-05
-5.74089194212119e-05
-2.79759447553469e-05
-5.66686784463389e-05
-2.86991201487664e-05
-3.81437491314237e-05
-2.25558219944353e-05
-2.90562428649809e-05
-3.17986578482791e-05
-2.43762419063531e-05
-5.85434765897238e-05
-3.50511468852105e-05
-4.4612508168842e-05
-3.14736324283531e-05
-4.9211737998264e-05
-3.44053977705442e-05
-1.14125769060873e-05
-1.65151838370556e-05
-3.94707394425128e-05
-3.97443347427142e-05
-3.7781878182487e-05
-4.08826626544279e-05
-2.89700862049213e-05
2.28890437314472e-05
-4.35158979860489e-05
-1.81737841280364e-05
-3.47601299777835e-05
-2.13653688141293e-05
-7.80790196777109e-06
-5.11124337286866e-05
-1.87082208429243e-05
-5.05634612920213e-05
-2.20552995344056e-05
-9.56040164001041e-06
-2.88302186491704e-05
-2.47337104061265e-05
-1.10113981091316e-05
-3.48944487011556e-05
-4.5070784004191e-05
-1.20205260789964e-05
-1.55504489026009e-05
-1.56220649962441e-05
-1.0675953261257e-05
-2.14171056421749e-05
-5.86537734732191e-06
-3.18606640351181e-05
-5.44605063073799e-05
-3.45442763754209e-05
-1.37460070703438e-05
-2.63854606674618e-05
-2.32262946027376e-05
-3.12193321118613e-05
4.12491550483543e-07
9.92541535285141e-07
-1.34076860441551e-05
-3.30756710113742e-05
-4.14907895285607e-05
-3.57547803411557e-05
-6.72570199866881e-05
-5.64854547307624e-06
-4.1690425085474e-05
-2.37768435386637e-05
-3.858849234336e-05
-1.89110842069654e-05
-3.49626694935113e-05
-1.65404806388227e-05
-4.10886047918276e-05
-4.04519189577193e-05
-4.19876134217812e-05
-4.05514561910706e-05
-2.81172747675323e-05
-1.45641804387374e-05
-1.58730909525053e-05
-4.56919830908021e-05
-2.36001703733202e-05
-2.29701626154713e-05
-1.04170253395935e-05
-4.3095812985412e-05
-3.42234996416109e-05
-2.86327057054541e-05
-2.0178944073594e-05
-2.64311714625743e-05
-2.86057368236197e-05
-7.47810626810995e-05
-7.9818590550698e-06
-9.339181262116e-06
7.95969214371218e-06
-5.28456039570666e-05
-3.0300692924514e-05
-2.41983613314179e-05
-1.8798574344884e-05
-1.06642580000728e-05
-9.11492459776829e-06
-3.67466818582767e-05
-2.99423047791368e-05
6.29846301993691e-08
-1.76200001276302e-05
-4.39709740977873e-05
-3.19777892621869e-05
-4.22408281981955e-05
-1.78048930975992e-05
-4.33004635733246e-05
1.94584731209795e-06
-4.91786101967918e-05
-2.68308954194062e-05
-4.04352066249625e-05
-4.73286334984813e-06
-3.15525940076347e-05
5.30813338125088e-06
-1.27698729728436e-05
-1.95147130754233e-05
-2.0682567847876e-05
-3.41154164405851e-05
-4.89707727073773e-05
8.17083237257156e-06
-5.35282468894525e-05
-4.59639947680865e-05
-1.30175215846738e-05
-2.22410496244728e-05
-5.5463576006426e-06
-2.93542361580565e-05
-2.77214319210767e-05
-2.55908822368453e-05
-3.35998276504652e-06
-3.93758252482919e-06
-1.37157356986833e-05
-1.54283041273275e-05
-6.89659790990724e-06
-1.42634026578204e-05
4.82136308828088e-06
-3.39519170053965e-06
-1.22210632753146e-05
-1.06081033634645e-05
-3.56292104655363e-05
-5.73187994080853e-05
-4.38480625446001e-05
-1.62798461844266e-05
-5.14505370358944e-05
1.86279684579371e-06
-5.66073246572329e-05
-3.89445590263653e-05
-8.18171945595593e-06
-3.37788514144311e-05
-5.52867928812862e-05
-5.26856681019121e-05
-5.06039008234688e-05
-3.24724671689768e-05
-4.43644514891281e-05
-4.17411643886999e-05
-5.2719186084549e-05
-3.56499456574861e-05
-3.4812541206464e-05
-4.58126497507593e-05
-3.46987383214383e-05
-2.60171383340023e-05
-4.38387356458551e-05
-2.21517219965949e-05
-4.31776712589184e-05
-2.19710834659326e-05
-5.22342847800365e-05
-4.1778875981343e-05
-3.17077601722845e-05
-6.16497935070495e-05
-7.1250294378564e-05
-1.3374555826013e-05
-2.35891365339775e-05
-3.28649898005133e-05
-5.91112979363707e-06
-1.18419729905157e-05
-2.78193060472625e-05
-3.20090867439661e-05
-4.30095882836284e-05
-2.04828982601171e-05
-3.58716895748997e-05
8.35863860144371e-06
-2.47705336832707e-05
-3.01382120017586e-05
-4.11845314869115e-05
-2.99130226771842e-05
-1.26797877392299e-05
-3.93147876086794e-05
-2.72700899622162e-05
-3.97212902371534e-05
-1.81517029983869e-05
-3.11369855542602e-05
2.15903160789854e-06
-5.19304146448106e-05
-5.59880233947584e-05
-1.55459522723406e-05
-5.22392994977995e-05
-5.63972032954199e-05
-4.08650934247164e-05
-1.91316656970751e-05
-2.54620551149561e-05
-1.75630127229584e-05
-3.91555516055262e-05
-4.17561222339124e-05
-2.89430948020175e-05
-2.35065124052388e-05
-1.86412550655474e-05
-2.85826362371566e-06
-5.42703498624951e-05
1.23082548074552e-06
-4.07810321368509e-05
-2.82301873513651e-05
-5.88603548297178e-05
-4.42145297851814e-05
-3.14275511935474e-05
-6.39010706062984e-05
-4.16450722669873e-05
-5.98190267691846e-05
-2.79330071207932e-05
-3.52977006337382e-05
-7.33050897309604e-05
-7.34904086567387e-06
-2.89317456903853e-05
-6.70850736337709e-05
-5.06853880116526e-06
-1.6680581939652e-05
-2.30523812368987e-05
-2.49794047882499e-05
-3.74037564886457e-05
-3.13886633610504e-05
-2.00275086745264e-05
-8.1318437502168e-06
-2.03915549509506e-05
-4.27846950172762e-05
-3.77931001660992e-05
-6.4131187205213e-05
-4.85064698633538e-05
-1.73556660201552e-05
-3.23553822686307e-05
-1.11427226203292e-06
-4.99345300793002e-05
-4.74890261784567e-05
-1.5815952456266e-05
-7.13156942585028e-05
-3.72307343346707e-05
-1.16662909924932e-05
-4.55259342976958e-05
-2.82166986191029e-05
-4.34479342728339e-05
-5.59227604170335e-05
-3.43529126714087e-05
-3.5829963253231e-05
-2.3624298465418e-05
-3.01169942624812e-05
-3.27929237796951e-05
-4.1311795326022e-05
-2.74030580197498e-05
1.31316786760782e-05
-5.86129595578661e-05
-3.55257201520107e-05
-3.11710427415872e-05
-2.51611646836991e-05
-1.94523329635054e-05
-3.52603040527098e-05
-1.72006840644948e-05
-5.1267615217345e-05
-2.88903502071442e-05
-1.5439111272362e-05
-5.83910771074236e-06
-1.59035055052943e-05
-5.49915392087182e-05
-3.56407482352608e-05
-3.06293084854681e-05
-1.07197387877942e-05
-4.23951309624364e-05
-4.76091821244646e-05
-2.49796936774457e-05
-1.9964899815676e-05
-4.77304092665911e-05
-1.19906555328513e-05
-5.22662321574935e-05
-1.72744678425066e-05
-3.12136950732357e-05
-2.55194895342426e-05
-3.59261492531259e-05
-3.16495175228232e-05
-1.09811102628669e-05
-2.31769007646153e-05
-9.41185210681044e-06
-2.16475035206779e-05
-3.66726311279666e-05
-2.43825562861372e-05
-4.49962351436794e-05
-2.23319401266288e-05
-4.26977625901302e-05
-1.77400064941885e-05
-2.31797650925158e-05
-4.02198663424878e-05
-2.33440922161176e-05
-3.50647624820321e-05
-4.47810695538314e-05
-5.07417019287173e-05
-5.74067477432766e-05
-3.17628317254686e-05
-2.33852135086143e-05
-4.57720623942046e-05
-2.07926649978509e-05
-1.89274913430268e-05
-1.36887466662454e-05
-1.58261076881344e-05
-4.84061967124725e-05
-4.36653180896691e-05
-2.25512377334264e-05
-5.22552456457202e-05
-5.96132566972035e-05
-9.74663566282944e-06
-4.01802423141222e-05
-4.33132097733208e-05
-2.7325674533133e-05
-3.32400820405653e-05
-1.4349610417862e-05
-3.33086929264592e-05
-2.22135979103321e-05
-1.56119438919139e-05
-2.63088103829337e-05
-3.70545038978746e-05
-3.28258571691452e-06
-3.50962320310524e-05
-3.11978812427755e-05
-3.86446514119117e-05
-1.57335991321475e-05
-2.02279919740418e-05
-1.19226690689222e-05
-1.62297260299738e-05
-1.9983579955219e-05
-9.71293490465477e-06
-1.98411990375359e-05
-5.57198263016431e-05
-2.5657361424729e-05
-2.08840853430291e-05
-1.6866322913576e-05
-1.34754728394433e-05
-4.35299481095931e-05
-5.43826594259654e-05
-4.71099052769555e-05
-2.93363517179246e-05
-2.69758571301458e-05
-3.30500681830224e-05
1.41729829931608e-05
-1.58305712372758e-05
-2.17819518548264e-05
-4.11747668877574e-05
-2.59247526461173e-05
-9.01481723813475e-06
-7.62029586563611e-06
-4.09186655476385e-05
-3.87061381226121e-05
-1.95358589329478e-05
-1.53188770719553e-05
-3.13218834492542e-05
-5.21221628546765e-05
-3.19592937712376e-05
-3.71187782089803e-05
-4.08174107648084e-05
-4.49222255715847e-05
-1.7754594196176e-05
-3.35948026004845e-05
-1.79307556825325e-05
-2.37917331227263e-05
-6.51201816054584e-05
-1.03671285538251e-05
-5.32383879775101e-05
-1.02375095297513e-05
-5.05448843546313e-05
-2.92095743453258e-05
-4.27612201419443e-05
-3.91923757919117e-05
-5.27658770064751e-06
-3.06177279063256e-05
-1.52017908581065e-05
-4.42893934672795e-05
-2.10815234244925e-05
-4.05632019884582e-05
-4.16742707427829e-05
-1.24968221650817e-05
-3.00412077208113e-05
-4.68162486713749e-05
-2.69715166785473e-05
-5.11105090417772e-05
-1.75030743120969e-05
-6.92780183345359e-05
-4.15926405480983e-05
-4.72027546997109e-05
-3.36697272068212e-05
-6.06967941844359e-05
-5.18545780075177e-05
-3.67938436887725e-05
-2.47518810142544e-05
-4.71451263532386e-05
-1.65020378697688e-05
-5.97594585595413e-05
-4.53513211675625e-05
-1.11549643037509e-05
-3.09722187996949e-05
-3.65482580332077e-05
-3.0423881198208e-06
-5.12969266128376e-05
-3.31640256348263e-05
1.02351356683295e-05
-1.57229250539955e-05
-3.7426077008917e-05
-1.47172727484763e-05
-1.60091488128867e-05
5.06546057857827e-07
-1.77914092384101e-05
-3.37549484917937e-05
-5.6515360875869e-05
-2.99142265205759e-05
-1.01452593274805e-05
-4.25824584892421e-05
-4.49319651401622e-05
-2.59935058183764e-05
-1.76686861514498e-05
-2.61022470242425e-05
-1.35601766095889e-05
-1.61642716218946e-05
-2.87094151537328e-05
-2.39655966894358e-05
-2.95410960788046e-05
-5.65729254454889e-05
-2.93241688272999e-05
-1.9901257796309e-05
-3.2665780824135e-05
-2.55457325643818e-05
-7.34545149877121e-06
-3.32683694577296e-05
-2.92465077186492e-05
-3.61768914281825e-05
-4.28303181659896e-05
-6.38152883871304e-05
-1.87405385528507e-05
-2.71807470218826e-05
-4.54822853562812e-05
-2.78584900687605e-05
-3.25635412092912e-05
-2.04988583889641e-05
1.21215002643231e-05
-2.67677100341517e-05
-3.02100829388603e-05
-4.05424660824597e-05
-2.01093034096469e-05
-1.51222910320863e-05
-2.30360594206599e-05
-2.05189538106703e-05
-3.33784318049272e-05
-1.91947749708692e-05
-3.58615661530524e-05
-2.03716804660996e-05
-1.33199067730647e-05
-5.38539451083183e-05
-3.99509981477149e-05
-1.50204782074482e-05
-8.02547362281179e-06
-5.32610416362748e-05
-2.49677981739273e-05
-2.53386164249939e-05
-2.39465326182098e-05
-4.56759025501637e-05
-1.13637235107132e-05
-3.90893442064753e-05
-3.85450524393727e-05
-3.81578210876687e-05
-5.20636381267773e-05
-4.63769926007519e-05
-3.35014263158709e-05
-2.89328946756069e-05
-1.20596164728041e-06
-2.43794343148283e-05
-2.96492840378144e-05
-4.57634047805034e-05
-3.94675949050603e-05
-9.43355723512798e-07
-2.6268719998661e-05
-4.62816313094774e-05
-4.96916064826851e-05
-3.55526017489636e-05
-2.02500816626124e-05
-4.67103070169017e-05
-2.01931466075258e-05
-4.87382592348026e-05
-2.56962287485463e-05
6.23416340036657e-06
-1.18608082113553e-05
-4.27050285598253e-05
-2.83286885560742e-05
-4.12705101193192e-05
-2.59203560607565e-05
-5.57309319886951e-05
-4.79374556270913e-05
-2.23515671732323e-05
-7.95646422440451e-06
-2.04873211488848e-05
-5.36137681196017e-05
-2.4823284442678e-05
-4.09196217206227e-05
-2.66476505031883e-05
-3.50304184029914e-05
-5.57275550988971e-05
-1.04319251645245e-05
-1.38526941858581e-05
-2.59882936435266e-05
-9.05975421233324e-06
-2.99602361189635e-05
-6.82450015736812e-05
-4.46765970976401e-05
-4.01484555920208e-05
-1.60174809503746e-05
-1.31425357766908e-06
-5.15336856950765e-05
-1.52943708605828e-05
-3.1499655053719e-05
-1.62696594344897e-05
-3.4894994010844e-05
-2.01584848448178e-05
-4.76503402242249e-06
-3.2399607294725e-05
-2.10057291824892e-05
-4.23700781350443e-05
-4.06440910575808e-05
-7.14614688091811e-06
-2.41486128656718e-05
-4.49960178150103e-06
-1.97533038653666e-05
-3.05707295992002e-05
2.74416462241349e-06
-3.58396190806725e-05
-5.22250240742816e-05
-3.06582360594914e-05
-1.62655246222959e-05
-2.43970982236277e-05
-2.08678811378216e-05
-2.35336535362437e-05
-3.0597301901146e-05
-1.44369960950487e-05
-9.52963475064694e-06
-8.24696959624042e-06
-3.54185954398958e-05
-3.17173050310643e-05
-4.35503447086097e-05
-2.25894248169407e-05
-1.05266824695628e-05
-2.22561195291306e-05
-3.58711336826657e-05
-6.83277958998491e-05
-3.57194502242827e-05
-3.60491499854152e-05
-4.05278456241686e-05
-7.65292469999776e-06
-1.27273088979303e-05
-3.10470835662057e-05
-2.42652539493288e-05
-4.4391787992777e-05
2.51841039037358e-06
-2.70668104552656e-05
-2.03453230192031e-05
-2.12787349756743e-05
-1.57379162266184e-05
2.29307933978018e-06
-9.45985515851919e-06
-2.33224398900898e-05
-3.60887760144604e-05
-7.64652983196727e-06
-1.77020208708477e-05
-4.5452848203499e-05
-5.38911587662936e-05
-3.09828363288289e-05
-3.67562584880758e-05
-2.38013064619682e-05
-1.10450600952117e-05
-4.66103270047105e-05
-2.30360603129866e-05
-3.31348216359511e-05
-4.47926511661285e-05
-7.09180299748551e-06
-5.35790725646714e-05
-1.07350517079556e-05
-4.61574051359394e-05
-4.10308089655098e-05
-1.43361887329348e-05
-2.73511085303526e-06
-1.17476902197378e-05
-3.86710660042339e-05
-3.94676207774871e-05
-1.06378846685182e-05
-3.9628730164395e-05
-4.20759040736703e-05
-4.42028513797818e-05
-2.24821869383487e-05
-5.83216088707514e-06
-4.71902896672884e-05
-4.3832355121682e-05
-1.91545453790071e-05
-2.02955026717228e-05
-3.50909574121265e-05
-3.48350532234416e-05
7.56545390184035e-06
-1.40259892710343e-05
-4.18494888227675e-05
-2.30725357228332e-05
-1.24468030003581e-05
-5.48413949346623e-05
-4.25034764064872e-05
9.48721814025717e-07
-2.864984874175e-05
-2.06574856061888e-05
-2.58502533129021e-05
-3.25765926169692e-05
-4.32974392264823e-05
-1.88135036073623e-05
-1.78890418346188e-05
-1.92981964913379e-06
-3.40475875065739e-05
-5.32666613816005e-05
-4.64319431558864e-05
-3.79775259777196e-05
-5.97529748167168e-05
-3.75210097601385e-05
-1.15848223227734e-05
-4.53832094236708e-05
-2.21989587094181e-05
-2.38280970440766e-05
-7.03496541799111e-06
-2.56586762254258e-05
-3.46875727393828e-05
-2.78219766478606e-05
-5.17139396567207e-05
-5.61885722017558e-05
-2.61736340081033e-05
-7.02636908978803e-05
-2.03122944729316e-05
-2.22388442970127e-05
-4.84324339725797e-05
-1.85918353687186e-05
-5.27225116625255e-05
-4.3689271249873e-05
-4.82521269579761e-05
-3.31915130648023e-05
-3.96572831107782e-05
-5.52066985437612e-05
-2.769562809791e-05
-3.88256552816981e-05
-4.4309993007191e-05
-3.05683260428636e-05
-2.86392814971562e-05
-1.0600394380867e-05
-9.93547478033889e-06
-4.39146518115384e-05
-2.65531126452751e-05
-3.62268032476677e-05
-4.32678030699819e-05
-1.93263985758168e-05
-3.91724752641422e-07
-5.30458687943073e-06
-5.35015367557443e-05
-4.45338457835592e-05
-4.05192210618485e-05
1.11897438074686e-05
-2.39349888367818e-05
-3.31471976413124e-05
-6.83398522530449e-05
-4.34248735264948e-05
-2.96991102187139e-05
-3.33917182924403e-05
-2.87020637325582e-05
-6.37749721782455e-06
-2.52074861852203e-05
-2.95356516838292e-05
-2.48943037389929e-05
-2.54181813142417e-05
-2.33594344891736e-05
-6.20383377802875e-06
-2.45149609621009e-05
-3.03996169776131e-05
-3.05589314770549e-05
-2.38850633562653e-05
-2.22338878103112e-05
-1.53195431096549e-05
-3.29930316533492e-05
-4.64194729411927e-06
-3.47508279494763e-05
-4.0457319235398e-05
-9.35884763559719e-06
-3.12921579846784e-05
-1.77355533626505e-05
-4.41186176676103e-05
-5.30729000533562e-05
-4.40119086878859e-05
1.57437189782022e-06
-4.88303800476827e-05
4.41810132861886e-06
-8.19345999918897e-06
3.15997312187898e-07
-3.51518750874987e-05
-4.31240970455686e-05
-3.62842062341822e-05
-4.96800265655862e-05
-3.56072961274674e-05
-2.74756767735888e-05
-4.29094366015275e-05
-3.92036069123479e-05
-3.94718188894326e-05
-9.27675344887899e-06
-1.7241678112542e-05
3.27975559400013e-06
-2.15092310528489e-05
-2.84972778892653e-05
-3.60756772184243e-05
-3.35830084534307e-05
-2.28264731729203e-05
-6.96441976803301e-06
-4.91462604162114e-05
-1.31455475751669e-05
-2.25264002659747e-06
-4.9377203938239e-05
-5.26614269003205e-05
-3.35093769013675e-05
-2.1561644037532e-05
-1.85416316938547e-05
-2.64533694269671e-06
-2.88441255695139e-05
-4.95946594738346e-05
-1.17286158304838e-05
-3.23967086044045e-05
-2.84333427789345e-05
-2.55501113811433e-05
-5.54625237023215e-06
-1.68364678417781e-05
-3.0870491454465e-05
-2.50754310541384e-05
-1.38271571883085e-05
-2.42928255600128e-05
-1.11170085107255e-05
-2.70386472218439e-05
2.71571876072792e-06
-5.0581382041973e-05
-1.80434056645742e-05
-2.18411394057251e-05
-1.32486506102873e-06
-4.20105706116835e-05
-6.83172622446506e-06
-1.05621393114955e-05
-2.12979342806293e-05
-2.10046596226355e-05
-3.74900750479027e-05
-2.78229125563659e-05
-4.45889444722185e-05
-3.99309960153136e-05
-2.74435772362839e-05
-2.51465792511768e-05
-2.90265801642494e-05
-3.12369481832842e-05
-3.77461151349494e-05
-2.89330417619463e-05
-2.81006392734429e-05
-1.56492096245748e-05
-2.20479622342266e-05
-4.69087503311253e-05
-3.74218092583977e-05
-4.0253071274425e-05
-3.68793560804239e-05
-1.63926698908985e-05
-3.66443335181784e-05
-3.37177720949743e-05
-5.18549873971067e-05
-3.27117832466488e-05
-2.95640040940895e-05
-2.05953633016759e-05
-2.43761203490356e-05
-3.88681443830632e-05
-4.08504189879051e-05
-3.49945131246773e-05
-2.85083890297239e-05
-9.87561101920076e-06
-4.89166902969608e-05
-4.24776128230876e-05
-4.0598197806695e-05
-3.7367443177924e-05
-4.91362383357403e-05
-4.19862177427393e-05
-2.45700836097171e-05
-3.36202483032679e-05
-1.61381575542838e-05
-3.97147420534848e-05
-4.42108653689811e-05
-1.12314103067909e-06
-4.08256411520853e-05
2.55909039209307e-05
-3.45033202934858e-05
-4.1229326781229e-05
-2.90489326254303e-05
-3.58666983914674e-05
-3.26547190451216e-05
-2.28915259835916e-05
-3.4421125141424e-05
-1.94428269940871e-05
-8.37707774386607e-06
5.84698518363621e-07
-3.28141212055408e-05
-1.02547763791869e-05
-2.77700864170519e-05
5.17272218801683e-06
-5.61489484416039e-05
-3.78169874945575e-05
-4.89981223291648e-05
-2.92271344451823e-05
-9.26148358393959e-06
-2.73343700003718e-05
-5.71148115105777e-05
-1.09795333478274e-05
-2.89427086275548e-05
-4.08476353030679e-05
-1.96096386576313e-05
-1.42152373442614e-06
1.01988186290823e-06
-6.77307270013644e-06
-1.38501326300905e-05
-2.86215936131838e-06
-5.91559597070354e-05
-3.69020562163905e-05
-5.76454790067004e-06
-3.41277939576075e-05
-3.42790156932328e-05
-3.83983442670279e-05
-2.56258806893738e-05
-1.42306444317757e-05
-1.73111802293136e-05
-5.53698024125726e-05
-3.22015961384882e-05
-2.14740179651558e-05
-2.15573933924125e-05
-1.92643243081462e-05
-4.84136552595826e-05
-1.64820320069119e-05
-2.49565516890889e-05
-3.32814262046122e-06
-2.306575659184e-05
-2.0443351133743e-05
-2.52273311463579e-05
-2.84456948206469e-05
-3.11315773200354e-05
-3.42482789980851e-05
-3.9559817314416e-05
-4.90071861498002e-05
-4.24643108354041e-05
-2.79756268764255e-05
-5.75213094116901e-05
2.26715330243488e-06
-4.06246163725532e-05
-3.76653402833955e-05
-2.5728544887353e-05
-1.58866343820023e-06
-5.42403254299072e-05
-1.78257640275576e-05
-6.85859046234869e-05
-4.68582888301973e-05
-7.02778582563185e-05
-5.44901399512808e-05
-2.89067443700543e-05
-7.72584500562609e-05
-4.3329785874872e-05
-4.87908323847354e-05
-2.42728196800636e-05
-3.49086371587621e-05
-4.71022131182438e-05
-2.62215572525794e-05
-2.84923020783028e-05
-4.04536071246548e-05
2.05766086374162e-06
-2.91644790274573e-05
-3.83833191874656e-05
-4.7920921228887e-05
-5.98157229305958e-05
-2.63957267119592e-05
-3.84268981703997e-05
-3.42163811597638e-05
-8.30374928502695e-06
-4.44081311114796e-06
-2.86779219121893e-05
-3.47835797271739e-05
4.0686151039281e-06
-4.70723769123173e-05
-2.64429948260222e-06
-3.79137349636725e-05
-2.97502329291594e-05
-2.71433647148256e-05
-1.80366044685441e-05
-4.27977742800639e-05
-2.22681869367907e-05
-6.06351618879523e-05
-1.57818679033804e-05
-2.8679111290961e-05
-4.48621970010799e-05
-3.35654968146419e-05
-2.8867292763351e-05
-3.79111937658637e-05
3.19447622306167e-06
-1.82650305589953e-05
-3.66109132131568e-05
-4.98824470356121e-05
-3.00020622614938e-05
-6.76522978602754e-06
-2.90489379806801e-05
3.12099828644859e-07
-2.36737530144199e-05
-1.80902976231205e-05
-2.18325469926897e-05
-4.71545742349793e-05
-4.53380803641381e-05
-2.13218794239047e-05
-2.86438547613541e-05
1.03381984503281e-05
-3.71281241791348e-05
-4.16245643152584e-05
-4.4211867394478e-05
-8.24844540912253e-06
-3.50684850038446e-05
-1.46282018878253e-05
-2.38554751051015e-05
-3.54615285432938e-05
-2.23058372824854e-05
-4.02472682232843e-05
-5.99492974912247e-05
-2.55325436914249e-05
-1.57373968987576e-05
-2.39664667413119e-05
-2.03861201877472e-05
-3.73176106385471e-05
-3.86754613727366e-05
-2.61929933693365e-05
-3.96078701119267e-05
-7.0632982464918e-06
-3.72254954195255e-05
-2.26020465695631e-05
-3.80560357527969e-05
-2.74306626505179e-05
-2.60086846002299e-05
-4.33946416733413e-05
-1.53982231061435e-05
-4.24945728788065e-05
-6.17653280029143e-05
-1.92750519753699e-05
-5.58715666991118e-05
-3.74859992968765e-05
-5.82969142406568e-05
-1.43194923155945e-05
-1.44733740991482e-05
-2.92625972240072e-05
-4.89263491114556e-05
4.65137006275029e-06
-5.13285965798876e-06
-6.50890151591626e-05
-4.86655252031447e-05
-7.18991006672371e-06
-8.04666146895088e-06
-3.56402949677781e-05
-3.81924404017329e-05
-1.49214921512254e-05
-2.50855826238752e-05
-4.25751477670165e-05
-4.56478411295122e-05
-1.5604635575932e-05
-2.42362211572961e-05
-7.87472119217562e-06
-4.59762361501312e-05
-2.40626990228296e-05
-2.87953545489331e-05
-5.57389103116517e-05
-5.82813080920203e-05
2.54537600541851e-06
-2.01018218930807e-05
-3.89581110929871e-05
-4.9769678071208e-05
-1.6899008175165e-05
-2.50203392838439e-05
-1.14223408497465e-05
-3.97776534878584e-05
-3.41272891645415e-05
-3.52557746221974e-05
-3.08490475762398e-05
-3.66161451481908e-05
-3.19839979887643e-05
-3.662047003648e-05
-3.0145489084297e-05
-7.09949420862605e-05
-2.94693626616023e-05
-3.1401485136784e-05
-1.32145820988333e-05
-2.64877814625668e-05
-4.43059289233367e-05
-4.14289637536332e-05
-2.20617508274896e-05
-3.43711430215846e-05
-3.26429506823796e-05
-3.66970410935478e-05
-2.88849634002723e-05
-3.02758385466038e-05
-7.23680072789255e-06
-3.07236390904558e-05
-6.15423093314311e-06
-4.75629288977094e-05
-4.3230283477776e-05
-1.03354987314398e-05
-3.48926020402779e-05
-3.9303669850263e-05
-3.37204887740438e-05
-1.49486051340814e-05
-3.94741840632287e-05
-1.82789136521097e-05
-9.92048134880719e-06
-5.76011725680411e-05
-2.50469999138891e-05
-3.9462505418814e-05
-2.11808488814095e-05
-1.82066184551452e-05
-2.61871371852011e-05
-3.67309874789445e-05
-6.47202689465603e-05
-3.24961351976125e-05
-2.24390289806873e-05
-1.58960033198626e-05
-5.2764332377092e-05
-2.12667713333546e-05
1.03136224625465e-05
-5.09164351309748e-05
-2.99614393767567e-05
-1.86015576196973e-05
-1.82192944558242e-05
-4.97909235642864e-05
-1.10235428414346e-05
-6.0491808279587e-05
-4.27724189851838e-05
-9.04193325031065e-06
-4.68063615025808e-05
-2.96234591318777e-05
-1.38121485352285e-05
-6.77962867572925e-05
-1.93117135457379e-05
-1.58571776405916e-05
-4.32214650236427e-05
-1.04080852921483e-05
-3.80682919476637e-05
-3.21659207976341e-05
-4.27731083917072e-05
-5.60683580542972e-05
4.06571626415316e-06
-2.37615814820472e-05
-1.67425825444244e-05
-1.87442653250928e-05
-3.06883499350081e-05
-6.47085003221486e-05
-2.82930532662665e-05
-1.36519960596695e-05
-3.36116784515169e-05
-3.94467087784548e-05
-4.1472731148671e-05
-1.15905740071753e-05
6.47850629862082e-06
-4.27768444786343e-05
-4.38628769203456e-05
-3.39584801162656e-05
-1.46480747457705e-05
-8.80729218243203e-06
-2.32784495501758e-05
-4.81495909861836e-05
-1.45807178791905e-05
-4.09901704500919e-05
-2.31226359838605e-05
-6.34576069834728e-06
-4.61191048634188e-05
-3.42191082619708e-05
-3.75143670430709e-05
-9.60272470218254e-07
-5.94455337410322e-05
-2.96950554274467e-05
-3.76004933125273e-05
-6.56188584126861e-05
-2.60931945031378e-05
-2.40981363358745e-05
-4.29333026914753e-05
-1.98666231900401e-05
-2.05241635803094e-05
-2.91971480782332e-05
-2.80677403930351e-05
-3.58428326034599e-05
-2.01728009929216e-05
-4.23636470731057e-05
-5.70186748885223e-05
-3.00533216092149e-05
-5.55653156736077e-05
-4.40439453635135e-05
-2.11246552635539e-05
-4.68419647246104e-05
-3.34601287446601e-05
-2.82560916962689e-05
-5.4595136033456e-05
-4.86340931473082e-05
-4.05296625748652e-06
-3.4237200278704e-05
-6.73777618512317e-06
-3.48493408489948e-05
-3.52275484238143e-05
-2.23696728816074e-05
-5.80152040638419e-05
-2.15556634678583e-05
-4.51634852288779e-06
-3.02715213760838e-05
-4.93325825939401e-05
-2.86728534707208e-06
-4.82631652702915e-05
-4.55554204120766e-05
-4.11159928354054e-05
-4.9893630059359e-05
-2.47240843557793e-05
-1.19491712482805e-05
-1.66521025127434e-05
2.76541892943607e-06
-4.72772149927161e-06
-7.26194914390675e-06
-1.24234779257431e-05
-2.34299666441283e-05
-4.50817288572363e-05
-3.63992688284926e-05
-3.78098756093215e-06
-3.5082387226625e-05
-8.64593710987057e-06
2.58891151321805e-06
-2.33826408307176e-05
-3.87928919400836e-05
6.85056992858862e-08
-4.33024164041765e-05
-4.94198254052781e-05
-3.61146300435534e-05
-6.28655569255367e-05
-2.4933307925213e-05
-2.30260710067466e-05
-2.55218462112649e-05
-3.3042857986059e-05
-3.07476467890913e-05
-3.17333578703909e-05
-2.17871199916891e-05
1.14268168351192e-07
1.97927202129868e-07
-2.08935833348714e-05
-1.77019200708334e-05
-1.63103170241386e-05
-1.30391490986404e-05
-3.6573468536039e-05
-3.00662377008486e-05
-1.29028797440077e-05
1.00280045670216e-05
-9.85390020418093e-08
-6.3300998497064e-05
-7.16276862273276e-06
-3.12814225849929e-05
-4.7626254367321e-05
-1.91182924159345e-06
-6.31254649016868e-06
-6.22294806335439e-06
-5.13042748868924e-05
-2.38454866292041e-05
-3.48196883136444e-05
-3.92080401609468e-05
-3.42933115881461e-05
6.25615440414928e-06
-1.9796065354377e-05
-3.02398338797318e-05
4.69015869608743e-06
-1.88342741460909e-05
-4.31849397712303e-05
-1.85073754904735e-05
-4.74546644864131e-05
-3.45974105402173e-05
-4.03901941410505e-05
-4.39028369748979e-05
2.89923465821377e-06
-4.38315355056944e-05
-1.75141462526958e-05
-6.512437592282e-08
-7.24437715839787e-05
-2.28511905831001e-05
-2.62656706502941e-05
-4.08686470148319e-06
-3.37406033303442e-05
-4.27571422571839e-05
-2.74115960512528e-05
-3.55960974488458e-05
-1.15014688155324e-05
-2.22576483199773e-05
-4.3073720783772e-05
-3.99142030484908e-05
-3.18719298216954e-05
-5.13364503195909e-05
-4.16529463554534e-05
-4.23070162055614e-05
1.07820728143593e-06
-4.59629974422723e-05
-4.31032444138584e-05
-1.47302241522271e-05
-2.22881684047324e-05
-6.12705314105887e-06
-6.54472257361393e-05
-2.34718940945595e-05
-1.22769537355499e-05
-5.8003455674862e-06
-2.4682055744143e-05
-3.08125412903974e-05
-3.59041842457744e-05
-5.07889940176947e-06
-2.94205667829247e-05
-5.54978237591206e-05
-1.72341772416661e-05
-3.5493489249858e-05
-1.65559178423851e-05
-2.19148607750314e-05
-4.7405400482023e-05
-4.14200306369882e-05
-4.36813467824269e-05
-1.39558248205141e-05
-6.16186949889872e-06
-2.03256146813833e-05
-3.56291746133256e-05
-5.70277851991397e-05
-4.12650738952856e-05
-3.66656506701931e-05
-5.27802926344621e-05
-1.61651989648027e-05
-1.73537585805195e-05
-3.03228229595082e-05
-3.39778205163269e-05
-3.88049546185418e-05
-6.05421201920124e-06
-4.18925866022997e-05
-2.07096332929839e-05
2.12753668687599e-06
-4.52372403809231e-05
-4.39657793935131e-05
-2.80636014942258e-05
-1.54947302962835e-05
2.57544959364514e-05
-3.67708913643359e-05
-1.68330137735471e-05
-8.28960833245312e-06
-4.51750100496635e-06
-4.86178532996148e-05
-3.07840503043861e-05
-3.25722826646026e-05
-3.65160721988168e-05
-4.37618656418601e-05
-1.44011813606e-05
-2.29454005861503e-05
-2.61013650078982e-05
-4.24324789958235e-05
-9.38894944060286e-06
-3.42933611657526e-05
-2.77490038607028e-05
-6.04451610518301e-05
-1.62430785394741e-05
-5.88753105727372e-05
-4.77069975734396e-05
-3.58874683655599e-05
-4.67902124528116e-05
-3.35369347305651e-05
-3.01781984287239e-05
1.64185384855438e-05
-3.58808774327497e-05
-3.72947536575588e-05
-3.44624767908765e-05
-2.84229903846949e-05
-4.35273282903485e-05
-3.18785260212649e-05
-7.82279163373634e-05
-5.33137743505287e-05
-1.68077603605344e-05
5.91191953131788e-06
-3.22742054543438e-05
-5.57109994490199e-05
-4.53875379976084e-05
-2.64453766909603e-05
6.4588495878447e-06
-4.95161965514667e-05
-3.19392643594215e-05
-2.53161177935411e-05
-5.27736986883465e-05
-3.49242605264206e-05
-2.22933026133616e-05
-1.29948464165834e-05
-3.81400753041096e-05
-4.66452556313669e-05
-2.26739541905962e-05
-2.00955940909931e-05
-3.21520966771325e-05
-1.38597054905869e-05
-4.91120549884795e-05
-1.04009785602105e-05
-3.66849903012225e-06
-4.80992905303118e-05
-4.00495270790182e-05
-2.87625591418961e-05
-4.62237255008327e-05
-3.97159629142665e-05
-2.47710544647261e-05
-1.90365935648649e-05
-2.21475640761449e-05
-2.60493311144829e-05
-1.86690166233535e-05
-1.01951238136382e-05
1.40801881350896e-05
-3.2418692499309e-05
-4.83000270189051e-05
-4.12285094544247e-05
7.52059933816739e-06
-1.66109212865297e-05
-4.85189630059495e-05
-2.43370531833126e-05
-7.11436230779508e-06
-6.90978770982267e-05
-3.51896360595877e-05
2.87217910888257e-06
-1.16419719892853e-05
-3.59063259579947e-05
-4.90235983339547e-05
-2.49240224143796e-05
-1.62173659428652e-05
-4.17042776666658e-05
-6.10927211594889e-06
-1.85138350610833e-05
-3.3295608155407e-05
-8.39426275170166e-06
-4.19389666602626e-06
-4.09287403834927e-05
-2.76958935378562e-05
-2.06864713101444e-05
-4.26103188306047e-05
-1.31378561271689e-05
-2.97464362511278e-05
-3.28578089222386e-05
-2.32837615278296e-05
-1.79449434009935e-05
-4.88656405046789e-05
-8.53002145088526e-06
-2.03121603407425e-05
-3.58785275720825e-05
-2.15125734221284e-05
-5.54284239847656e-05
-2.67109575161611e-05
-2.5332166051727e-06
-4.57436844645708e-06
-1.16624522744594e-05
-2.65868411804014e-05
-2.8619094754559e-06
-8.00428707147779e-05
-1.91951164148311e-05
-5.12639482626172e-06
-2.7165026420882e-05
3.62928491401574e-06
-2.27954116896472e-05
-6.17110464934656e-05
-3.60322486751399e-05
-6.47275463697554e-06
-4.36351768955605e-05
-1.50257745606762e-05
-3.57984051267488e-05
-4.29692417303097e-05
-3.87774362991466e-05
-9.46035011834287e-06
-3.09210647830141e-05
-4.97248682510284e-05
-3.99784943452664e-05
5.52667710447431e-06
-4.22687166102106e-05
-3.94244645973331e-05
-4.33608105537034e-05
-3.00947248304313e-05
-9.51970888247181e-06
-2.57883445379993e-05
-2.58207411219325e-05
-1.17553347273092e-05
-1.46900516543189e-05
2.59172277758843e-06
-1.34090664222862e-05
-3.07691027333441e-05
-7.98502902767743e-06
-2.71851896214141e-05
-3.76741626964918e-05
-2.06129262708208e-05
-4.45857357059286e-05
-2.33302472423352e-05
-4.23742038086078e-05
-2.62609793134569e-05
-1.57671290912005e-05
-1.76509092566053e-05
-4.55960379283541e-05
-1.30805200274216e-05
4.88898736378843e-06
-4.35592057521871e-05
-1.59072461150992e-05
-8.57041938603359e-06
-2.88679970061594e-05
-1.02999356972745e-05
-4.7303277398313e-05
-1.26686565159895e-05
-1.22757866994551e-05
-4.24310639677464e-05
-1.68175283784057e-05
-5.48663882533739e-05
-1.90156737658908e-05
-4.49327049862949e-05
-4.48428517852143e-06
-1.94104830625087e-05
-6.3146706959626e-05
-5.03451983598534e-05
-2.87308500674099e-05
-5.21229242502428e-05
-3.80257094640539e-05
-3.72658475212036e-05
-1.25554947579149e-05
-5.96740219418126e-05
-3.82461352019112e-05
-3.11438288927389e-05
-5.77830578789547e-05
-4.26211782847839e-05
-2.31699123669834e-05
-2.41688063962496e-06
-3.28741176001174e-05
-2.70112473249503e-05
-2.47435843106863e-05
1.42768020970324e-07
-5.02312443520431e-05
-2.98060798897873e-05
-4.80470348343278e-05
-1.61226913570734e-05
-4.09087127158025e-05
-8.02174273522033e-06
-4.25441563467852e-05
-3.22429407020881e-05
-3.13409423712592e-05
-5.52241062714196e-05
-2.6545113004146e-05
-3.23072451668405e-05
-2.50166689472309e-05
-2.43279885366109e-06
-3.67696270365184e-05
-1.70990846381587e-05
-1.80976308434421e-05
-2.59219455607406e-05
-3.81656057775969e-05
-1.61974144711606e-05
8.85771774986316e-06
-3.40335128248235e-05
-2.95942092137219e-05
-6.87868114317639e-05
-4.02380934924202e-05
-3.02703845247236e-05
-1.73152255923812e-05
-3.93377042069424e-05
-2.75037545192482e-05
-4.46840651419212e-05
-4.615107537541e-05
-4.25799224382902e-05
4.40060217857918e-06
-4.1832845595456e-05
-5.17752445931092e-05
-1.71306693723117e-05
-1.95381600065715e-05
-2.72262064651707e-06
-3.81412565817558e-05
-1.60628731736758e-05
-5.64418697044526e-05
-1.03397782797454e-05
-1.73800282651036e-05
-3.38977127184606e-05
1.30972343156445e-07
-3.30820331268157e-05
5.52061758252412e-06
-1.00259685217254e-05
-3.45240147947097e-05
-1.59616113575967e-05
-3.28242432128131e-05
-3.29743940583291e-05
-4.23428838431574e-05
-3.60841815184714e-05
-1.82956665862525e-05
-5.55509790081001e-05
1.00943776544435e-05
-2.88305297783505e-05
3.6301674298451e-06
-4.7937824109269e-05
-5.22769629190156e-06
-2.09044049342051e-05
-4.20888019834895e-05
-3.01416099326289e-05
-2.32905630227824e-05
-3.30561789834733e-05
-3.12784594247875e-05
-5.18559908104906e-05
-2.84056244648058e-05
-2.70962579956663e-05
-3.32919432166924e-05
-4.97326123303102e-05
-1.53496211454007e-05
-8.84055089172823e-06
-9.31461441680482e-06
-2.23935222234708e-05
-6.79056879151859e-05
-4.54300918132037e-05
1.43297150149443e-06
-1.5342204923652e-05
-2.89121142883633e-05
-9.51874189444708e-06
-2.94734014189214e-05
-2.98807414493931e-05
-2.19396737166814e-05
-5.43506268019924e-05
-5.09937266247587e-06
-1.694784367489e-05
-2.2548668038479e-05
-1.16177379296702e-05
-5.2596079094524e-07
-1.00006921705824e-05
-4.07654348045518e-05
-4.9111509004697e-05
-2.02752247517929e-05
-5.89719557494526e-05
-3.77092352554944e-05
-4.55224101723076e-05
-3.57764829415492e-05
-2.87367711019312e-05
-3.18988424265383e-05
-3.65454546723898e-05
-2.76196338650032e-05
-2.80510082781168e-05
-6.73328159683786e-06
-4.45519703493112e-05
-2.1874146804045e-05
-2.11970681074215e-05
-1.20026772366804e-05
-4.16810817012575e-05
-3.26429841376182e-05
-4.2883228297169e-05
-1.06519061886888e-05
-6.03816620881446e-06
-2.38851331376407e-05
-5.07066892536646e-05
-3.15747669974353e-05
-2.30163117155648e-05
9.70536353952412e-06
-1.719351922593e-05
-6.5822132891441e-05
-2.1456912007266e-05
3.60459887833915e-05
-6.13790621198884e-05
-2.34200298736218e-05
-1.36740981317784e-05
-3.78681456232429e-05
-1.33945889028769e-05
-3.3069590922821e-05
-4.76976811856375e-05
-1.05019495430478e-05
-3.63222693521632e-05
-3.83980692414527e-05
-5.75124401836022e-05
-3.63995853722306e-05
-4.74418474037583e-05
-2.89348313408288e-05
-4.43865479573205e-05
-3.35440397065385e-05
-2.53830886054928e-05
-4.92217696617268e-05
-4.49435345820535e-05
-2.54628428470161e-05
-5.42406620175356e-05
-3.69584548098476e-05
-5.92032189571309e-05
-2.56311627365857e-05
-3.77732772946089e-05
-4.76767203117205e-06
-4.07865381107709e-05
-1.34911433117378e-05
-4.80394772061393e-05
-4.1127461621896e-05
-2.6122105957336e-05
-1.55522845875618e-05
-4.59534270735392e-05
-1.46692243716226e-05
-9.10799907122635e-06
4.49827281219311e-06
-2.31208448990809e-05
-2.59405232717536e-05
-8.77585792995879e-06
-6.43318138861492e-06
-1.24108424581833e-05
-2.4598392770703e-05
-4.14719543848671e-05
-4.45674382893405e-05
-5.3447650264819e-05
-2.02982536416307e-05
1.53126838364918e-05
-1.88342139378034e-05
-1.68747191521578e-05
-5.51886661381563e-05
-4.77780615563246e-05
-4.86914279386207e-05
-5.18518346766749e-05
-2.47354396890968e-05
-1.65181403160047e-05
-2.16556350155848e-05
-4.06277025703664e-05
-1.37814830248726e-05
-2.57595352575725e-05
-3.47349367604978e-05
-1.43255993639943e-05
-1.17402543666803e-05
2.62087194380551e-06
-1.33702549046931e-05
-4.03669411399045e-05
-2.06614829697374e-05
-2.05390248522931e-05
-2.0791208250507e-05
-3.92292155389072e-05
-3.23896580850302e-05
-5.22071487256346e-06
-8.78303414926604e-06
-2.75973787892483e-05
-1.99235324375141e-05
-3.48500455769939e-05
-3.75911786903135e-05
-3.91182202610996e-05
-4.17059320938788e-05
-4.10125346793763e-05
-4.60518114295298e-05
-3.54554475971113e-06
-1.07197151170928e-05
-4.4260616052059e-05
-8.36125554836151e-05
-7.27967180749105e-06
-3.83893929807052e-05
-3.25765093251715e-05
-7.9534872638274e-06
-3.25336292272378e-05
-2.57471941787813e-05
-2.04461524933804e-05
-4.48498867013354e-05
-5.25814819549786e-05
-1.75059193091726e-05
-1.96774697007639e-05
-3.19252854471472e-05
6.02055694205635e-06
-2.14012276839436e-05
-2.92326136773514e-05
-2.31336697120103e-05
-5.65572763847981e-05
-4.60994941934801e-05
-2.72322302103855e-06
-3.56828527291973e-06
-5.46873951507613e-05
-1.86260906518958e-05
-3.10396586589036e-05
-4.02452995793662e-05
-3.6133481468158e-05
-4.55708174416406e-05
-3.3609087798846e-05
-5.14090140273836e-05
-4.90748443234938e-05
-5.18538575887582e-05
-2.44924523967093e-05
-1.30767407547251e-05
-3.85599695016275e-05
-3.97738948339068e-05
-6.05344323735792e-05
-1.46961803368706e-05
-2.7697503700055e-05
-3.25484181651685e-05
-2.41126476550292e-05
-1.71876282079806e-05
-1.14622518047409e-05
-2.81977280467949e-05
-4.73448546491558e-05
-3.3759401438027e-06
-8.6252633305851e-07
-6.64214442827446e-05
-1.67701637108093e-05
-2.10187189163574e-05
-3.61317908007369e-05
-2.76086980187911e-05
-2.09250232266003e-05
-3.61644998788382e-05
-3.22106653152669e-05
-3.16826625182098e-05
-3.19981209195473e-05
-4.39122849750251e-05
-3.67778716429224e-05
5.87825903931449e-06
-1.56788867057821e-05
-2.49025550625136e-06
-3.45850079295749e-05
-3.07046359924824e-05
-5.13821439054535e-05
-6.84431469393956e-06
-3.36600265785268e-05
-5.49599585808001e-05
-4.09379099214139e-05
-3.05633478789134e-05
-2.69489300963418e-05
-3.08433684170931e-05
-3.64802265716089e-05
-4.07369838486647e-05
-2.49314874379658e-05
-2.32647074252636e-05
-4.63302809130422e-05
-1.75870971373218e-05
-4.92360084969987e-05
-4.31458220926144e-05
-2.91394676227623e-05
-2.00549304967187e-05
-3.98946249584407e-05
-1.88707351535436e-05
-2.58223968615313e-05
-1.26213176869032e-05
7.03145901621038e-06
-2.81989622972892e-05
-8.70332067950055e-06
-6.34649248988469e-05
-7.06536133011083e-06
-2.52836598797972e-05
-5.03491886161362e-05
-3.95216614954444e-05
-2.45731447181258e-06
-1.91799195383054e-05
-5.59666824280087e-05
-2.21697923922681e-06
-2.38366440060366e-05
-3.40544853731261e-05
-3.75936547444493e-05
-3.97444776456108e-05
-5.54972763979651e-05
-2.20227897159371e-05
-4.3736467271937e-05
4.69759020793062e-06
-3.10304704731875e-05
-1.24605148388099e-05
-5.3376201374424e-05
-3.52877582634507e-05
-1.48421804897211e-05
-3.68633137553467e-05
-5.00769314926872e-05
-2.1136545477535e-05
-2.93675020060389e-05
-7.4502455175225e-06
-8.75849618521852e-05
-6.83250065887477e-06
-2.81761681667634e-05
-2.31349527346952e-05
-1.21351274064358e-05
-2.04643041901021e-05
-1.30147056114298e-05
-5.6561788359823e-05
-3.73775699623948e-05
-1.10179727515842e-05
-6.56102825418929e-06
-5.48747123794643e-05
-2.40703979337729e-05
-4.87826466973373e-05
-2.17302742324546e-05
-3.7348452499513e-05
-1.90146039920777e-05
-2.05648625032438e-05
-4.94499980473214e-05
-3.99293628494102e-05
-4.77475636797594e-05
-2.57060571153036e-05
-4.72763970002517e-05
-5.71565415467719e-06
-3.63224610328307e-05
-1.21393057297907e-05
1.05300620005883e-06
-4.18095771138763e-05
-5.40861375803717e-05
-1.86323761509661e-05
-5.27496618094508e-05
-3.24507701747161e-05
5.94263213906659e-06
-3.38114145495097e-05
-1.82138689157887e-05
-3.22691205552743e-05
-1.14439729192547e-05
-4.81769380231596e-05
6.90355045753572e-07
-1.49559371006605e-05
-3.56248260079407e-05
-5.34787168991739e-06
-2.89298242048334e-05
-6.82607499568786e-06
-1.44528203046256e-05
4.29487888887091e-06
-1.08758022763372e-05
-3.14367623922643e-05
-1.00059943667718e-05
-2.06745931319757e-05
-4.16083167351204e-05
-2.59583320544628e-05
-3.93860478317314e-05
-5.40977654113632e-05
-5.281185018381e-05
-1.3994225973571e-05
5.76403903985512e-06
-1.8728765924562e-05
-3.07313911616519e-05
-3.55125468888466e-05
-3.49942014405536e-05
-4.28095285482247e-05
-3.58153131533744e-05
-1.79921886117657e-05
-4.87758201927518e-05
-1.9435916203801e-05
-4.50576088400687e-05
-5.32816140308523e-05
-3.4250495049776e-05
-1.1342708332351e-05
-3.36707284261827e-05
-5.64486570823886e-05
-9.28556287755966e-06
-1.08907909675811e-05
-4.70818711396636e-05
-3.60411696333136e-05
-3.87812988389653e-05
-6.45635678054912e-05
-1.43203934417971e-05
-3.29678128259992e-05
-2.04374404471342e-05
-2.71664107233235e-05
-4.39499393189773e-05
-2.9365486674185e-05
-3.08144051622627e-05
-2.9963489058313e-05
-3.72500627778026e-05
-3.24862674682723e-05
-2.39066222308693e-05
-3.50252150813426e-05
-4.19609651706795e-05
-1.32830676679707e-05
-3.585435692882e-05
-1.6570100467539e-05
-3.53405940500123e-05
-6.63812296954403e-05
-4.23791512606289e-05
-4.53907366144927e-05
-5.71100584164471e-05
-2.52027138026101e-05
-3.57570657663624e-05
-3.0492894463775e-05
-3.15599817042229e-05
-1.18847553687133e-05
-2.33167759324469e-05
-6.00234979674017e-05
-3.55785118442441e-05
-2.71561388775366e-05
-9.34371275323159e-06
-2.20464495521062e-05
-3.21171556834701e-05
-5.96247339539107e-06
-3.55892458333291e-05
-3.09015399470845e-05
-3.75300487469215e-05
-2.39782920322839e-05
-1.31350714396122e-05
-1.57296431505563e-05
-2.48630531946749e-05
-1.00704820364916e-05
-3.92307953237782e-05
-2.20693321211193e-05
-3.70726623623835e-05
-9.48760220095404e-05
-2.89455140230165e-05
-4.89841857632456e-05
-1.74359539623745e-05
1.34773855469551e-05
-1.32501492562953e-05
-2.4788515680115e-05
-2.44426063373006e-05
-2.60794582277344e-05
-1.67916294046734e-05
-3.08711688075271e-05
-2.35813929994251e-05
-2.09556890803806e-05
-2.31235294881173e-05
-6.55998454984679e-05
-4.2070096304811e-05
-1.43696074720298e-05
-1.81446233290917e-05
-4.01267027058482e-05
-3.08789863457121e-05
-4.87588701342159e-05
-4.61392780566706e-05
-3.55923595455616e-05
-6.91191365837502e-05
-1.34110682104476e-05
-1.02774142824033e-05
-1.42299778811183e-05
-3.29385725544423e-05
-1.43610238206411e-05
-2.15568023217329e-05
-3.45505066699163e-05
-6.91485586127207e-06
-6.03705083062875e-05
-1.30853854784726e-05
-4.04574684057123e-05
-1.71441288337747e-05
-3.24863611146465e-05
-3.1664912009211e-05
-3.16445447085588e-05
-4.78320233250173e-05
-3.4574279246207e-05
-3.50296833840108e-05
-4.87002840936421e-05
-3.15747761950492e-05
-1.85393886795184e-05
-2.72743107854098e-05
-2.53768848413118e-05
-2.6382919888669e-05
-3.01855128929752e-05
-3.29557018038547e-05
-2.65780489810855e-05
7.23510096760578e-06
-2.10521714830043e-05
-5.93240393637401e-05
-3.12194785615813e-05
-1.41710250921732e-05
-2.30827428064292e-05
-3.45101131878217e-05
-9.52469398059852e-06
-2.06144649730909e-05
-1.92904313915794e-05
-2.53739001560193e-05
-5.87048171228617e-05
-2.08268842555875e-05
2.96583364640695e-05
5.5519390639818e-06
-8.58521537048923e-06
-4.42310939002784e-05
-1.18891246719916e-05
-3.52846325421665e-05
-2.21402215929729e-05
-3.335515784717e-06
-3.03780254079931e-05
-3.42533965694344e-05
9.38255506404603e-06
-2.0359578476066e-05
-2.6685361065825e-05
-4.01245791692122e-05
-4.13724249465131e-05
-4.15746749422241e-05
-4.3136698652036e-05
-9.18509656205869e-06
-4.20610133010001e-05
-3.09828240549605e-05
-3.46049970430779e-05
-3.05781855205569e-05
-1.46556574787815e-05
-7.02758809246985e-05
-2.44268127082961e-05
-1.77893911485868e-05
-3.57445106295863e-05
-5.06760573877655e-05
-3.16502233108557e-05
-2.73723895896112e-05
-1.2046859198511e-05
-2.50776653526484e-05
-3.37068034617516e-05
-2.4157288985516e-05
-2.45431057408998e-05
-3.60029372092342e-05
-6.53635094696572e-05
-2.40409671555685e-05
-1.74701962221143e-05
-6.04389350991492e-05
-3.44149921550636e-05
-3.67593499462493e-05
-4.8207554810969e-06
-3.08215776424468e-05
-3.49353823033147e-05
-1.57903539178218e-05
-3.85779862219076e-05
-2.64829169217048e-05
-2.09121577664944e-05
-5.89283813781988e-05
-2.91403027349098e-05
-1.56641026090812e-05
-5.27494435402697e-05
-3.87493542476083e-05
-3.68861392793585e-05
-3.77173917305519e-05
-3.01265829752796e-05
-2.32392568496944e-05
-9.67494435454956e-06
-2.39238166643529e-05
-3.21518169645991e-05
-2.79929245353166e-05
-7.50197529590463e-06
-2.16619922758575e-05
-1.41140950971246e-05
-1.4382673908642e-05
-8.2824953941337e-08
-2.89565523748259e-05
-4.65648838455071e-05
-4.79425005473065e-05
-1.50708014796912e-05
1.3066374738409e-05
-1.02584834251772e-05
-1.69457699984295e-05
-3.18332346232006e-05
-2.86918881224604e-05
-2.91438309177619e-05
-3.82667210731667e-06
-2.08723027613033e-05
-6.06940135051021e-05
-4.86403024625343e-06
-2.93063007250827e-05
-2.68838698936019e-05
-3.13651365605384e-05
-2.36159211518501e-05
-2.72858054303938e-05
-1.48667061215822e-05
-1.66036046916356e-05
-2.74328469524931e-05
-1.81511136995027e-05
-2.43335100873765e-05
-5.94694245098503e-05
-2.67963233754415e-05
-2.2193409572543e-05
-2.52757857200744e-05
2.13822130072238e-05
-3.32585041515636e-05
-2.88397498209245e-05
-2.56444406481135e-05
7.6854968190297e-06
-4.20456611635052e-05
-1.98747555739822e-05
-4.04378902434635e-06
-2.15384138685172e-05
-2.13514754246845e-05
-3.66973249431417e-05
-4.32109177607999e-05
-1.67753742439917e-05
-3.25443864261319e-05
-1.92542012400106e-05
-3.10671758006702e-05
-7.32487252265298e-05
-1.89020519696946e-05
-2.26625528713926e-05
-5.9273011565371e-05
-2.87143745408674e-05
-1.00125502226591e-05
-2.34346314505143e-05
-2.33384200935109e-05
-2.41171720274688e-05
-5.01224530483288e-05
-2.06105349139622e-05
-2.74398406447352e-05
6.28056699119073e-06
-2.6465159845693e-05
-1.73441068866917e-05
-3.98910731901636e-05
-2.64672943840628e-05
-4.99215677153588e-05
-4.21033502171551e-05
-1.05203834471215e-05
-2.47659414673526e-05
-5.72440362326882e-05
-3.18130957739764e-05
-4.01617525880091e-05
-2.8679193818031e-05
-4.19869710367238e-05
-2.79473560815023e-05
-2.73411106375567e-05
-1.43557520568918e-05
-1.35543994091248e-05
-4.42627390275172e-05
-5.17531369332217e-05
-1.97322218416872e-05
-1.97131248893042e-05
-3.1804219465857e-05
3.71497550859934e-06
-2.7504382410853e-05
-1.08638888284134e-05
-1.31237561016198e-05
-2.87495326455654e-05
-3.3475720820526e-05
-5.38584497704046e-05
-3.65525038556351e-05
-2.74371881753036e-05
-2.22978482866033e-05
-1.56527127525616e-05
-6.67178306922605e-06
-5.56685888782923e-05
-2.92898766374447e-05
-3.16144210500213e-05
-1.39748211002939e-05
-2.96759582979228e-05
-5.0453736237462e-05
-2.01942458970239e-05
-3.10485568418872e-05
-1.54537161955488e-06
-1.11870791912118e-05
-2.48967145569744e-05
-7.61752530337238e-06
-2.90151384882067e-06
-2.89652459921219e-05
-9.42801363322849e-06
-3.54662990446466e-05
-3.06144406512569e-05
-3.18127230260553e-05
-1.80185440837558e-05
-3.29636002429798e-05
-2.0067811651425e-05
-1.22050464465673e-05
-2.23687734427306e-05
-3.4400588019768e-05
-9.95153553359017e-06
-3.39582637807163e-05
-6.63192648438845e-05
-3.0862984970391e-05
-4.88809029996996e-05
-1.4553995664986e-05
-2.72192795887884e-05
-1.77493583844453e-05
-9.70591142898602e-06
-5.62202774965643e-05
-1.37474905999354e-05
-5.01261765768321e-05
-1.61752570938426e-05
-1.65517515010069e-05
-6.48281560506757e-05
-2.23496478030747e-05
-5.08538861883939e-05
-5.21543931884906e-05
-2.89382532669407e-05
-1.8621563743935e-05
-4.70840423694178e-05
-3.4197249590186e-05
-3.01757922208179e-05
-3.59028951156903e-05
-2.51833933597064e-05
-4.48901977508448e-05
4.82622119886444e-06
-3.05931172637511e-05
-2.8952007741364e-05
-6.74978956449891e-06
-1.87189981520069e-05
-4.80165698947264e-05
3.14089384710024e-06
-1.68015686689719e-05
-1.58441590939799e-05
-2.11241598233012e-05
-3.45825209232739e-05
-4.3106752052294e-05
-1.34247312473678e-05
-1.57218581403969e-05
-4.59727965477182e-05
-3.19962572327998e-05
-4.32048098513313e-05
-3.19368777214087e-05
-4.88186554005493e-05
-2.98166524082303e-05
-5.11403754094622e-05
-1.05816955167431e-05
-2.92021619426471e-05
-3.80296254217666e-05
-2.7427753402609e-05
-1.19395631278526e-05
-3.84642685864663e-05
-2.73459080711538e-05
-1.67487458763409e-05
-3.85742978413618e-05
-1.28819540491125e-05
-1.84037862616983e-05
-4.88956765247322e-05
-2.00621740673472e-05
-3.50450762554726e-05
-4.12340836993665e-05
3.56065237421061e-05
-1.60589860493979e-05
-2.56477541274045e-05
-8.55642666749389e-06
-4.46904139281417e-05
-1.04153828350534e-05
-4.27233445920489e-05
-3.29426467808181e-05
-5.09352789859118e-05
-2.81575972816322e-05
-2.4601968853764e-05
-4.99024775323564e-05
4.5686293363279e-06
-1.51230584338555e-05
-3.68744239774395e-05
-2.17596528413541e-05
-2.84013639840821e-05
-3.88331051581325e-05
-4.8532117968656e-05
-3.01344026803483e-05
-1.68469384095291e-05
-8.39020209928748e-06
-2.62635782085859e-05
-1.8509749132153e-05
-1.01090557695582e-05
1.4574126659824e-06
-5.93762063369791e-05
-3.56044531194305e-05
4.59943218397054e-07
-5.01683835083661e-05
-2.49376490806903e-05
-1.72360901003594e-05
-2.81871086050263e-05
-2.1720194746201e-05
-3.24337040643529e-05
-3.7894686697859e-05
-4.68949668697808e-05
-3.62167843005102e-05
-6.04203208027649e-05
-3.80443351837584e-05
-1.98507714619939e-05
-3.32872355738953e-05
-3.60362100987462e-05
-1.6385339391943e-05
-3.85163187269888e-05
-4.14555244678173e-05
-3.82705333070798e-05
-1.87376431151226e-05
-4.47695482119998e-05
-3.59203377219003e-06
-7.37362475134357e-05
-2.62101778044314e-05
-1.52148352251268e-05
-1.2560115469379e-05
-1.22972852337705e-05
-5.58193118869587e-05
-2.15263248532985e-05
-4.3393300243153e-05
-4.21382189186043e-05
-5.25882532678869e-05
-4.25611960875281e-05
-2.17465741103372e-05
-2.36501800761186e-05
-1.45165343699693e-05
-2.48847230227964e-05
-1.88821797908892e-05
-2.77329815399544e-05
-1.87827142868031e-05
-2.73860808831776e-05
-6.14143227543547e-05
-3.54274999332083e-05
-5.36780453148322e-05
-2.7304692836722e-05
-2.31964763068044e-05
-1.92688398398846e-05
-2.51850327337425e-05
-5.73366992411638e-05
-2.90387970240761e-05
-2.43150055095643e-05
-1.69334208871861e-05
-3.36852809890629e-05
-1.65303414337874e-05
-1.31221071085863e-05
-8.08046004101236e-06
-1.35845219731742e-05
-2.59068502261911e-05
-1.68723831087067e-05
-5.56288555573929e-07
-5.71132566726556e-05
-2.23213074185116e-05
-3.65087880129745e-05
-2.57834167118087e-05
-5.34098667635124e-05
-1.35518835705661e-05
-1.4269430440493e-05
-3.19426721717225e-05
-5.66625517508838e-05
-3.88022809442163e-05
-4.40718537795991e-05
-5.1777222949386e-06
-3.56176891438877e-05
6.38071206368624e-07
-5.0400848073924e-05
-3.7480001000422e-05
-2.08207303313786e-05
-2.78383608514799e-05
-2.66684613589119e-05
-2.08328339149601e-05
-1.49739847073739e-05
-5.33331176602143e-06
-1.12919796792998e-05
-4.68535063932675e-05
-1.24280090902477e-05
-2.51559687478531e-05
-1.05261264585387e-05
-3.94090719628973e-05
-3.11938716041984e-05
-2.77738196460297e-05
-1.92453975886864e-05
-3.45528839338439e-05
-1.87414092111456e-05
-2.12032181835115e-05
-3.05765238104821e-05
-5.61934304536262e-05
-1.44033287142295e-05
-2.67550838987084e-05
-4.76568942793098e-05
-1.19018921626825e-05
-2.57185093525904e-05
-3.37429668601206e-05
-2.62484621204948e-05
-3.147791760946e-05
-4.33767842969899e-05
-5.09835521707815e-05
-3.13789536004637e-05
-2.50329074291222e-05
-3.40946736457483e-05
-2.32272422476426e-05
-5.56560024573212e-05
-5.23208582486278e-05
-2.56586453329038e-05
-4.66721462498186e-05
-5.44037474060773e-05
-3.64962571262967e-05
-2.54938230063712e-05
-2.23125400116436e-05
-2.76922726102868e-05
-2.75646029018745e-05
-4.25861059058621e-05
-2.68557940849382e-05
-2.77484303402347e-05
-4.05129206010955e-05
-1.11223067541359e-05
-3.01903952202802e-05
-3.22537416907674e-05
-2.90774746854962e-05
-2.90306267583871e-05
-2.68520460734405e-05
-2.84165949634611e-05
-3.24669937398519e-05
-3.89443986110032e-05
-9.43406777557415e-06
-1.23272768106198e-05
-1.44898302685368e-05
-7.07571201752695e-05
-2.26769662296715e-05
-4.29238732336287e-05
-3.2065424040607e-05
-4.95737274641372e-05
-3.14878651463225e-05
-4.33564793596968e-05
-4.44034528188123e-05
-9.52731056518425e-06
-1.91536694436813e-05
-2.24792914565689e-05
-4.91074984084648e-06
-5.78061724505273e-05
-1.30804883417315e-05
-4.05199831062148e-05
-7.54236550674409e-06
-4.17299312424975e-05
-2.98371108627897e-05
-4.50686172258387e-05
-2.052206734899e-06
-6.0627696039561e-05
-3.56019362604112e-05
-3.49467030831401e-05
-3.24353706011455e-05
-2.68290328105153e-05
-1.44500707381008e-05
2.00405222747153e-06
-5.94884985035732e-05
-4.80951695379296e-05
-3.06792977806495e-05
-4.46677311581981e-05
-2.06994429610419e-05
-4.19776953356243e-05
-8.23089714711264e-06
-2.39808410716773e-05
-3.7354025586584e-05
-5.35436311855989e-05
-6.21935828539768e-05
-3.17621570689042e-05
-1.9918471790851e-05
-3.26313656879023e-05
-3.32170250017299e-05
9.38606802424182e-06
-3.42957104671146e-05
-3.52611058419265e-05
-1.875042216634e-05
-3.32240661862726e-05
-1.76939036703239e-05
-4.58103469180169e-05
-5.04017467525012e-05
-4.04889232186611e-05
-4.01992856909285e-05
-3.41255526165512e-05
-1.08707377252523e-05
3.06616328986028e-06
-1.07038069560195e-05
-4.07664214046901e-05
-9.20266939211103e-06
-1.94340437684059e-05
-3.71840549115667e-05
-4.49001733697885e-05
1.09384548751132e-06
-2.37482044072805e-05
-1.21637569480522e-05
-5.90088562296829e-05
-4.43086865316731e-05
-2.39493874953051e-05
-1.14794064669494e-05
-1.34404127680305e-05
-1.40209680307975e-05
-3.12494415087261e-05
-2.55231793221635e-05
-4.4401631297732e-05
-1.37061531647095e-05
-4.39036602830576e-06
-2.00647728859189e-05
-1.77423966747257e-05
-2.38720877937844e-05
-4.2405173199455e-05
-3.87411940196902e-05
1.00715797772655e-05
-4.98165356514841e-05
-3.61818048644068e-05
-3.67554209108378e-05
-4.01248335225205e-05
-8.6198055830725e-06
-2.26079009005301e-05
-6.02604896605835e-05
-1.88195979717738e-05
1.266822270667e-06
-5.43089409522598e-05
-3.92156968647928e-05
-6.75792033693919e-05
-3.54877290905093e-05
-2.21256517463797e-05
-2.53292509116581e-05
-2.11089596246406e-05
-1.4175516506991e-05
-5.03850697288805e-05
-7.53807152091423e-06
-1.00635583095961e-05
-2.24601591516465e-05
-2.96420138948608e-05
-1.89137948799884e-05
-4.2061256572626e-05
-4.29082091583353e-05
-9.96265187375725e-06
-3.18211103289354e-05
-4.58446495387483e-05
-1.89080452031529e-05
-1.13036636352472e-05
-2.46687735825455e-05
-4.23363719789452e-05
-5.28040219213693e-05
-1.07652732004518e-05
-3.42426466954518e-05
-2.23892163481091e-05
-3.31655127028421e-05
-4.58359990243571e-05
-3.06899116223594e-05
-3.35824329695837e-05
-4.94855907142532e-05
-3.14435139926983e-05
-3.71783153151221e-05
-2.59714230424338e-06
-1.04391498297582e-05
-4.49582243413325e-05
-5.18969136393079e-05
-5.58024569872748e-05
-1.68442062314165e-05
-1.60327110796664e-05
2.33500724595604e-06
-3.60003231039774e-05
-3.62621546122842e-05
-2.46747978821684e-05
-3.04372303543189e-05
-5.23875320922565e-05
-3.16851197979025e-05
-2.74029580219602e-05
-3.25191035660619e-05
-4.0470422655946e-05
1.16685658705356e-05
-1.41062872717259e-06
-4.02317472703282e-05
-2.66356675452583e-05
-1.075985845918e-05
-4.10921902235502e-05
-5.45687785112222e-05
-1.59981573735425e-05
-2.77395083190306e-05
-1.21621450534703e-07
-3.08203801784257e-05
-1.02940883827914e-05
-3.21495292965877e-05
-3.47065972077781e-05
-5.30220103667644e-05
-3.40418164339022e-05
-3.02799885181724e-05
-1.17253892230245e-05
-2.47388914103885e-05
-4.40872372490565e-05
-7.85385761848657e-06
-1.97083983431597e-05
-2.91999040440552e-05
-3.98398761857946e-05
-2.42134793810006e-05
-5.10018129776522e-05
-6.56201834903587e-05
-1.52823240911787e-05
-3.28801021203574e-05
-2.53971825467208e-05
-2.38499082804188e-05
-4.45737001840834e-05
-4.84782645160184e-05
-3.00659870270218e-05
-3.54787944714591e-05
-3.70119587313144e-06
-1.92446119121992e-05
-2.96719040554747e-05
-1.41345937622289e-05
-2.69382579413456e-05
-4.03247689505329e-05
-3.54396348291976e-05
-2.42784829323931e-05
-3.46670774977584e-05
-5.84704880858893e-05
9.13980605468754e-06
-2.97468009022441e-06
-2.1892596662932e-05
-3.00179922787217e-05
-1.28026887728946e-05
-3.86709245352515e-05
-1.1179360153875e-05
-5.33798810173591e-06
-2.96290570492694e-05
-1.14983988094989e-05
-1.96642200612085e-05
-3.35807030252397e-05
-2.46753999108455e-05
-1.54131964503529e-05
-4.29101612268908e-05
-2.58227732758141e-05
-2.59670248388344e-05
-3.26772942955733e-05
-2.31035436394562e-05
-5.31184319685837e-05
-6.7797447020877e-08
-3.51578214797141e-05
-5.56516050698735e-05
2.46452998464349e-07
-4.57562966090604e-05
-1.58444919659495e-05
-2.19356789081231e-05
-6.53365637612628e-05
-2.4742449875123e-05
-2.49015027617964e-05
-1.59672311062853e-05
-3.54518537881014e-05
-1.79397972714822e-05
-3.79173321705204e-05
-7.82240782758153e-06
-5.94424512113547e-05
-2.88139702701657e-05
-6.55006885808965e-05
-5.0235497030266e-05
-5.20792221686698e-05
-7.72171846523055e-06
-4.23294917160758e-05
-3.46717066726926e-05
-2.37905404079852e-05
-4.07453486286724e-05
-3.41562398920269e-05
-4.02901438994508e-05
-4.35842594550802e-05
-6.98146758596436e-06
-4.90086427845438e-05
1.64306513095109e-05
-4.31306141960368e-05
-4.61642161944895e-06
-3.07219424263063e-06
-4.26023461605987e-06
-1.90305564333534e-05
-3.73382269512412e-05
-7.22670040124192e-05
-3.24271836160688e-05
-3.99960983391241e-05
-3.73683605479103e-05
-4.54197121057545e-05
-5.69437015144679e-06
-1.1303497553377e-05
-5.48849832770423e-05
-1.95105746978259e-05
2.43551936393345e-06
-1.94941051143312e-05
-3.2547539263049e-05
-4.00748020781155e-05
-4.53711212620934e-05
-1.94045821909131e-05
-4.53204822467013e-05
-5.33246830686711e-05
-1.54476691395393e-05
-3.86510503929087e-05
-6.23398349279398e-05
-2.92158540361521e-05
-6.26128841272149e-05
-6.19521492441046e-05
-3.53743019543627e-05
-1.76034779145772e-05
-2.76183160396512e-05
-4.21863567268485e-05
-3.7459097363804e-05
-5.2392881639643e-05
-2.58014482659096e-05
-2.28389252233733e-05
-4.94857748075439e-05
-1.60786716240718e-05
-8.9325339739666e-06
-2.44297171689035e-05
-2.59043710404823e-05
-3.26461377535828e-05
-4.36677734529959e-05
-2.77504005643464e-05
-4.17421600343891e-05
-1.67892551632873e-05
-9.03424231727607e-06
-4.24752542177636e-05
-4.37303822595586e-06
-1.49373493890242e-05
-1.02293634661277e-05
-3.95332488077996e-05
-3.56365427569071e-05
-3.47506779894228e-05
-2.30408313923459e-05
-2.86580258636272e-06
-4.73608995631107e-05
-2.01452184523145e-05
-1.01151013997629e-05
-9.21251013129631e-06
-3.66299770956603e-05
-1.70225886789101e-05
-2.52007381956025e-05
-1.57293184280236e-05
-4.65554376028252e-05
-4.38577088786174e-05
-4.9736571731162e-05
-5.85533611789362e-05
-3.25051617142488e-05
-5.56053423263577e-05
-1.69977491698444e-05
-1.89269958475821e-05
-9.11904203257336e-06
-3.16364218387469e-05
-7.43887694010511e-06
-1.30180418647213e-05
-1.72174192145234e-05
-4.23081661297805e-05
-3.21114925358315e-05
-6.54740004372997e-05
1.17710907204551e-05
-6.32834376407855e-05
-3.00500053831205e-05
-2.21979367827766e-05
-2.22363641579306e-05
-2.14948731926122e-05
-3.27931708297473e-05
-3.30212765477294e-05
-6.52693677737151e-05
7.20339288092789e-06
-2.14324520316426e-05
-4.89753993263143e-05
-1.50662003547995e-05
-3.99773265705744e-05
-3.1729792779143e-06
-3.48404930142716e-05
-2.89389132791271e-05
-3.27822515564741e-05
-5.62378489537752e-05
-3.51779225886368e-06
-3.8471937303921e-05
-2.8169625391796e-05
-1.14491310176656e-05
-3.3747355565324e-05
1.28500884051479e-05
-4.61321706243128e-05
-3.00603192267627e-05
-3.59748626539037e-05
-4.47854374602836e-05
-3.40229163546522e-05
-5.22550700576877e-05
-2.0889518573899e-05
-3.83062387446607e-05
-2.4653089602541e-05
-1.92535688217033e-05
-6.45496191557262e-05
-2.26168239027651e-05
-3.67536322549584e-05
-2.23738950704196e-05
-3.53071721539454e-06
-3.19843907790438e-05
-3.311699524803e-05
-1.68909498213741e-05
-2.79870195767877e-05
-1.25591038069458e-05
-4.64184589592477e-05
-6.08976715130697e-05
-4.36740604156115e-05
-1.59656779541841e-05
-2.82219180128177e-05
-1.95105645193762e-05
-2.1040746409731e-05
-1.97309071999633e-05
-3.33663166113016e-05
-5.51999932521298e-06
-3.95905183287337e-05
-1.35415614678211e-05
-3.39452915227438e-05
-2.94290856293352e-05
-2.60818869032103e-05
-2.35031073816493e-05
-2.71776794474339e-05
-2.78253248403126e-05
-6.03926279079213e-05
-4.1144325415136e-05
-4.24855193099234e-05
4.40555879162497e-07
-5.44759298259335e-05
-2.41198595589629e-05
-3.93022190282574e-05
-5.94129529854924e-06
-3.99772402012466e-05
-1.41167441804651e-06
-2.10706369101562e-05
-4.72657616469744e-06
-4.04949209057238e-05
-8.27899724193985e-06
4.52669868131088e-06
-2.11249539967108e-05
-3.08897514846064e-05
3.37501983154936e-05
-3.17306672065982e-05
-3.79177574077656e-05
-4.15175121988604e-05
-5.96141447760199e-05
-3.15822104212954e-05
-7.95008494911208e-06
-2.96793876337311e-06
-3.65459867172904e-05
-5.0884957498652e-05
-5.61712726789489e-05
-4.28332063408467e-05
-3.1350987623442e-05
-4.81868242820189e-05
-8.10350587362729e-06
-3.73355352360644e-05
-3.20065490745206e-05
-4.0096354365095e-05
-6.72484483774531e-05
-1.15447850055813e-05
-2.94661059694647e-05
-3.25438679097516e-06
-7.11296729275018e-05
-4.58390613674957e-05
-4.98074663029079e-05
-1.48594712286704e-05
-2.33946248970176e-05
-2.85538953445707e-05
-4.55877027339635e-05
-6.65061796311448e-06
-3.6579277253266e-05
-4.54302487929091e-05
-4.27283598340643e-05
-2.31736436550735e-05
-6.22515364520517e-06
-2.46311938295421e-05
-1.99755256913859e-05
1.13463644703217e-05
-2.55943307436575e-05
-2.56722347060669e-05
-4.83929619675138e-05
-2.21581210357494e-05
-7.5201975773056e-06
-5.23509299503376e-05
-2.67226454450425e-05
-3.60444537664524e-05
-2.25659801835521e-05
-1.4588119466975e-05
-7.95993986327494e-06
-4.15866424640573e-05
-3.36278400626436e-05
-5.67293249558973e-05
-3.88107607872857e-05
-5.90023617401551e-05
-2.63801626678551e-05
-1.63614756629495e-05
-5.04193580696125e-05
-5.1210432327169e-05
-3.3077809802023e-05
-3.44697342371727e-05
-3.75360936653965e-05
-2.1088646135398e-05
-4.7619210280968e-05
-1.79705532687947e-05
-1.62658943096451e-05
5.87988061366607e-06
-6.11658852267957e-05
-2.13695851976019e-05
-1.963861206124e-05
-5.14710987227758e-05
-2.20328818148043e-05
-1.11815400797897e-05
-5.88484586643785e-05
-4.78535356606948e-05
-3.29112513359475e-05
-6.24533100066375e-05
-6.90137694593561e-05
-1.64901216626804e-05
-2.81473167267516e-05
-2.59813335908218e-05
-2.16475465980033e-05
-3.50091151000571e-05
-2.9359315429233e-05
-3.54730679038309e-05
-2.32931492424902e-05
-4.48520564104747e-05
-4.4346245575893e-05
-3.54631679831975e-05
-2.55829669591377e-05
-3.19533763094848e-05
-2.3400793648457e-05
-4.48635508741169e-05
4.60479095091735e-06
-4.24033455343832e-05
9.11782556887514e-06
-3.25152496329096e-05
-1.58956635042435e-05
-7.35657288972867e-05
-4.5066383708954e-06
-4.14697958693773e-05
2.5542338843954e-05
-3.31132832071918e-06
-5.43582384735042e-05
-5.59002186090831e-06
-2.09751460029413e-05
-3.03313840897892e-05
-3.34286831533876e-05
-2.54445419908214e-05
-3.84435941693963e-05
-1.17700115798584e-05
-3.53138771219309e-05
-1.49948372795272e-05
-2.83697860949787e-05
-6.03252307946916e-06
-1.96589700276963e-05
3.01821052152226e-06
-6.29273535436007e-06
-4.80201724035594e-05
-1.94417518015533e-05
-9.00735038398277e-06
-3.54498996562327e-05
-4.65303584841149e-05
-3.59713099161204e-05
-2.20875622422014e-05
-4.43254401541939e-05
-3.12006545005421e-05
-6.24204965405848e-06
-7.46457104520801e-06
-5.86548602602395e-05
-3.77804659360604e-05
-2.92626089994281e-05
-4.74448399389808e-05
-1.30924182329551e-05
-3.78362695649527e-05
-9.80995701745407e-06
-4.22774275115973e-05
-8.50058957975547e-06
-4.0064670151988e-05
-2.11558931861382e-05
1.02947208662853e-06
-2.54265508309174e-05
-4.52813341151204e-05
-1.9659613472744e-05
-9.7224655587096e-06
-3.41997786408331e-05
-2.08744909469052e-05
-1.52854600533437e-05
-4.69528400017815e-05
-3.44443280676922e-05
-1.49805413526375e-05
-2.41273627351807e-05
-3.44305268274411e-05
-4.53920703024886e-05
-5.11820024533368e-05
-1.73700334602143e-05
-2.29219034275833e-05
-2.3602518441439e-05
-1.80644290546832e-05
-2.16607037852446e-05
-2.78915563777213e-05
-3.01973536128403e-05
-1.57671736249636e-05
-3.54505897263974e-05
-5.23076251838883e-05
-3.93776304741215e-05
-4.26305927263761e-05
-1.26925864058749e-05
-2.43926778070096e-05
-3.8232492319957e-05
-4.58555108473969e-05
-3.32855846482433e-05
-1.24851118585359e-05
-3.94336587180414e-05
-2.5950072004296e-05
-2.05841010855015e-05
-1.93002173580994e-05
-3.09632085647677e-05
-4.13901123189325e-05
-1.68617441660662e-05
-2.18749371605951e-05
-2.25869681158608e-05
-2.41823076887827e-05
-1.89928575261557e-05
-1.43581801671806e-05
-3.41992317572823e-05
-1.56633391296851e-05
-2.86787182270198e-05
-3.87937887782711e-05
-4.57784399311751e-05
-4.07027611542642e-05
-2.36128502176257e-05
-5.95664352148667e-05
-8.37580403416753e-06
-1.66465429489056e-05
2.03251799182901e-06
-2.35970699026691e-05
-7.49009820643618e-06
-4.28054966611915e-05
-3.79479578287518e-05
-4.58246702022807e-05
-3.33200352758045e-05
-5.60646678963463e-05
-6.20500716174645e-05
-2.85031115695128e-05
-3.33354144588413e-05
-1.18804016304723e-05
-1.57506787770599e-05
-1.8885967303582e-05
-3.40515538255444e-05
-2.02420143243675e-05
-3.18958320282804e-05
-1.47809076774861e-05
-1.7674612816111e-05
-1.61397097267501e-05
-4.56948603354314e-05
-3.63289522665483e-05
-4.87876354764886e-05
-3.52959278826182e-05
-3.06534575459493e-05
-4.49125242983326e-05
-4.20564510283739e-05
-6.41656312024888e-05
-3.13959835455554e-05
-2.44799390449331e-05
-2.08864659631507e-05
-3.8652018847082e-05
-7.7536002763172e-06
-2.7407610569199e-05
-3.6481173415497e-05
-1.6759925957431e-05
-1.40442904618419e-05
-2.51503487929122e-05
-4.65136392367053e-05
-8.50744042584904e-05
-5.36814605477654e-05
-1.48802695143856e-05
-2.83905206453053e-05
-5.34420763714138e-05
-2.65572938131235e-05
-1.3360200597043e-05
-3.44597692051872e-05
-3.48894980107517e-05
-2.6939717908387e-05
-1.96977918511486e-05
-1.81446237023541e-05
-1.71995959443305e-05
-1.81211320998533e-05
-1.96905755114421e-05
-2.64221616556524e-05
9.27212303418104e-07
1.64753387760237e-05
-2.24569314160232e-05
-3.54481213845178e-05
-1.96387736762111e-05
-8.43089097592451e-06
-1.74429289978344e-05
-1.06573595085865e-05
-1.01732903934369e-05
-7.67864205185497e-06
-4.97872362165657e-05
-3.16388678911871e-05
-2.8900485204139e-05
-3.34677287546237e-05
-2.29532362607775e-05
-4.53662280829467e-05
-1.3446514376769e-05
-3.49246511374899e-05
