# Supplementary material for: Research on computational propagation and identification of mine microseismic signals based on deep learning
Source: PLoS One. 2025 Oct 22;20(10):e0334641. doi: 10.1371/journal.pone.0334641 (PMC12543183; doi:10.1371/journal.pone.0334641)
Supplement: S7 Data — (ZIP) [file pone.0334641.s007.zip › 000100900001390.xlsx_0.txt_24.txt.txt]

-3.3747750728816e-05
-6.01411129989541e-05
-2.62557857818073e-05
-1.874241585674e-05
-3.52502650256196e-05
-3.96797074104725e-05
-4.74104526531119e-05
-1.59976655576112e-05
-2.89102649636731e-05
-4.10065457251725e-05
-1.80676042183124e-05
-3.92581356028886e-05
-4.01364468563979e-05
-2.92646283503754e-05
-2.34348648369841e-05
-2.45250221043037e-05
-1.23129139357767e-05
-2.22921184128462e-05
-2.88915330949231e-05
-2.83151492129416e-06
-3.62774999439022e-05
-2.55029681975097e-05
-3.96072147957811e-05
-3.79548729564347e-05
-1.91158521991535e-05
-8.21728986679647e-06
9.7811486976383e-08
3.90621826428908e-06
-5.46935955193037e-05
-1.78011894685259e-05
-5.58103147676352e-05
-6.47965877312491e-06
-2.60990909215042e-05
-4.70971802426216e-05
-3.2934200892894e-05
-3.602729829083e-06
-2.93477177483479e-05
-2.30139476917459e-05
-4.29561824548773e-05
-3.64079766276531e-05
-4.27667017217171e-05
-2.46316245907294e-05
-3.09824188941396e-05
-2.74035900130479e-05
1.04983965605009e-05
1.78789047473963e-07
-3.05521552232932e-05
-2.08458212566355e-05
-1.48643462065676e-05
-4.51428229054565e-05
-4.46944520142365e-05
-6.15485497012835e-05
-1.728269983466e-05
-2.6188674857158e-05
-3.62283770502025e-05
-4.05378813740926e-05
-7.73776412254578e-06
-5.31052511772788e-05
-3.72467151045577e-05
-3.59425978821763e-05
-3.81656802750393e-06
-3.91202378132967e-05
-2.53714120025406e-05
-3.21316000099974e-05
-3.87174993839987e-05
-6.21379550169872e-05
-1.30781971599996e-05
-4.45699911643341e-05
-1.06079157000139e-05
-1.57733529493971e-05
-2.52382329913116e-05
-3.50362446724473e-05
-3.08841071376495e-05
-4.36329283817349e-05
-3.30924336717161e-05
-6.09572884326224e-06
-4.12549975862581e-05
-3.55108348183349e-05
-4.13925004694038e-05
-2.9932575939549e-05
-1.55516761103739e-05
-4.46402561023935e-05
-2.35752207841427e-05
-3.75952875835765e-05
-2.42428991319376e-05
-2.40544244757386e-05
-6.51369552731066e-05
-6.219096561381e-05
-3.12219780399457e-05
-3.87505176323155e-05
-1.27608818573838e-05
-4.56609176246584e-05
-3.21299133080665e-05
-3.64390091059378e-05
-1.51272587502546e-05
-7.96882816398149e-06
-3.99832484904202e-05
-2.03997664822553e-06
-5.2282755306755e-05
-6.30364104837642e-05
-6.50259319957112e-05
-3.83163174425136e-05
-6.44383995010329e-05
-2.06428050247464e-05
-1.11604868488457e-05
-5.15957439566749e-05
-5.3483185984007e-05
-2.70545737770001e-05
-4.17039019231589e-05
-4.38175734300893e-05
-5.98312472675935e-05
-4.29337365579746e-05
-2.31022208649626e-05
-3.54886242591421e-05
-2.78640392946602e-05
-1.48555431955963e-05
-2.63928122921304e-05
-3.04628251284786e-05
-5.72813522462735e-05
-9.89964475842402e-06
-5.06987637318979e-05
-3.76974859575847e-05
2.02821542781589e-06
-1.41829601981907e-05
-5.75847496560449e-07
-4.03078885630421e-05
-4.59180095876994e-05
-3.26610652260141e-05
-5.50736875098617e-05
-3.27670445273968e-05
-4.62814307113526e-05
-1.53012392067038e-05
-2.29281219953906e-05
-2.68804411810406e-05
-2.26503504605541e-05
-6.8511741728338e-05
-3.34238846786983e-05
-4.21905255120512e-05
-3.73415218723477e-05
-2.29298908211854e-05
-3.96982964814695e-07
-5.18929058008505e-06
-2.92417294367368e-05
-2.05720194474992e-05
-4.11174786943366e-05
-2.44427775223074e-05
-2.45148344015366e-05
-6.01073700502387e-05
-3.47990493902953e-05
-3.32213300667232e-05
-6.31380628762734e-05
-4.710536638211e-05
-9.18516209588668e-06
-2.81213163835262e-05
-3.69387689143857e-05
-2.32911053704344e-05
-2.64650870372918e-05
-4.39643008379638e-05
-1.60668093527326e-05
-2.05998021421515e-05
-5.10588598515467e-06
-5.63899291983794e-05
-3.25505694947048e-05
-2.01344538413905e-05
-3.27106927866416e-05
-4.01500297527777e-05
-7.7051688344962e-05
-4.94029392869039e-06
-4.71041396568346e-05
-1.9942836532083e-05
-4.21754225690897e-05
-3.56727066323961e-05
-3.93862493191467e-05
-2.1775084282038e-05
-2.75959711344977e-05
-3.26620559660831e-05
-1.35158207606551e-05
-4.09144863512116e-05
-7.91752858705925e-06
-1.45948788988341e-05
-4.49391514827943e-05
5.8294912051032e-07
-1.80388042540645e-05
-6.59586295090299e-06
-5.84357905603835e-05
-1.55067025718501e-05
-3.92192270879202e-05
-2.41425485586385e-05
-6.61119803661854e-05
-2.90923534265851e-05
-8.87852201299269e-06
-5.44903375677511e-06
-2.30802389115074e-05
-4.027492406337e-05
-1.28875474642081e-05
-2.72997812015082e-05
-2.74697603302914e-05
-2.51183895552465e-05
-2.94268002388622e-05
-4.58969344248962e-05
-2.75864221835534e-05
-3.62065037856837e-05
-1.94886523303329e-05
-6.1686088364212e-05
-1.82338596828882e-05
-4.83537339810135e-05
-1.25178675341761e-05
-2.29744706212593e-05
-2.70614469919208e-05
-2.46640504147172e-05
-1.36786670624908e-05
-2.69157940808332e-05
-2.34120753152761e-05
-4.11376255368036e-05
-5.72838045549309e-05
-3.58480265843373e-05
-4.59874631153351e-06
-3.3525313256309e-05
-5.49946234474011e-05
-2.57167825389617e-05
-3.32653478913009e-05
-2.04861209063298e-05
-4.27300614301427e-05
-1.95136673790739e-05
-1.03523592669058e-05
-4.50692541307367e-05
-4.40979577334214e-05
-4.2482813257682e-05
-2.03047256868656e-05
-4.2089874887542e-05
-3.82643898431703e-05
-4.69776734859294e-05
-3.53992645135835e-05
-2.98265235346271e-05
-4.59917699989266e-05
-6.49103419188367e-06
-6.18438074358827e-05
-2.50784564748909e-05
-2.42106801042387e-05
-8.92557327848613e-06
-1.45663802988959e-05
-2.37836954768528e-05
-4.83652761486188e-05
-5.57418067736567e-05
-3.54330481570659e-05
-2.34436939854411e-05
-2.28131061888871e-05
-5.98051250598157e-06
-3.34995729902679e-05
-4.44162461810028e-06
-1.48234120785003e-05
-2.6639561655566e-05
-2.97811847233806e-05
7.54230115753765e-06
-2.99019253803454e-05
-1.01277299008285e-05
-4.14820362477993e-05
-1.68342968110705e-05
-2.40844581315162e-05
-4.04638947719977e-05
-7.11075807369499e-06
-2.30345368092688e-05
-3.50308913668119e-05
-4.3636883446368e-05
1.32660531361091e-05
-2.1843790928683e-05
-9.53827859146493e-06
-1.73188841148926e-05
-2.92198897103768e-05
-2.88720238563558e-05
-1.52349196943044e-05
6.28683935693689e-06
9.58369940324491e-06
1.04115244527299e-06
-1.07324323819256e-05
-2.13136291867282e-05
-3.13860943810882e-05
-9.22075222223619e-06
-4.61776173625876e-06
-1.72194258691949e-05
-2.01448037692687e-05
-6.09316775061521e-05
-2.52647710618638e-05
-2.24323919125806e-05
-4.42163554984188e-05
-1.52687466067791e-06
-2.85531237925709e-05
-2.37981888132319e-05
-2.70067049047135e-05
-5.15115587986211e-05
-2.8020559748461e-05
-1.93487753040581e-05
-3.40227414633041e-05
-3.60829646390252e-05
-3.07568094621455e-05
-3.76740459161262e-05
-3.43650915955319e-05
-4.52418662287597e-05
-5.1534080412772e-05
-1.93332937456303e-05
1.17440509992185e-06
-4.19567761381202e-05
-2.89817689660072e-05
-2.47090433798774e-06
-4.03202997578956e-05
-2.88500865584547e-05
-1.17871489593988e-06
-2.75563824619499e-05
-1.42223703011363e-05
-1.74747528575954e-07
-3.27593605931081e-05
-6.17753977658948e-06
-4.15862421039265e-05
-1.40278854250042e-05
-1.63131284683559e-05
-4.78226825803621e-05
-3.83745548603304e-05
-4.8456819701588e-05
-3.65691005801453e-05
-3.40734646217829e-05
-4.32071811104972e-05
-1.36693285576767e-06
-2.28625518226508e-05
-3.87070988653505e-05
-3.68134095877752e-06
-3.4405396714496e-05
-1.46089307317102e-05
-2.81313010908695e-05
-3.70145911415335e-06
-2.30937659685549e-05
-8.05158815171409e-06
-2.44321748459352e-05
-4.0795335529198e-05
-4.31428518861598e-05
-9.44525673048886e-06
-2.65812976428962e-05
-4.1328447869323e-05
-2.16251941303727e-05
1.1021272284255e-06
-5.09116725005504e-05
-2.27106098608178e-05
-3.10291291632158e-05
-1.40258233978107e-05
-3.60556643195766e-05
-2.61702308616706e-05
-2.33814774582242e-05
-6.07111962256836e-05
-3.96686112262654e-05
-9.78069337880468e-06
-9.37516757798268e-06
-2.96182247367445e-05
-5.79939013923726e-05
-4.16913032553495e-05
-1.94028230549171e-05
-3.51388411915457e-05
-2.92453084721974e-05
-2.83463268341783e-05
-4.4316928693631e-05
-4.66413247006944e-05
-3.53727725101813e-06
-3.61171337517725e-05
-1.13983628806991e-05
-1.67253245560751e-05
-3.33047255039584e-05
-1.2300578889316e-05
-2.96858408018006e-05
-3.96438446386008e-05
-4.27395448568444e-05
-1.55073701339727e-05
-2.33121797509987e-05
1.04462558364703e-06
-3.57918428832783e-05
-6.34170552530582e-05
-1.44664260711876e-05
-2.13957362779206e-05
-4.33313434325395e-05
-3.02635332258142e-05
-9.84122505933996e-06
-3.99882773333169e-05
-1.43905939802283e-05
-2.89584256511969e-05
-2.69633156645357e-05
-3.32122424317844e-05
-3.06934566113031e-05
-1.75421191480837e-05
-4.73462098401769e-05
-4.12416229474637e-05
-4.3293576948228e-05
-1.32684779340404e-05
-4.14844800781527e-05
-4.17367202538439e-05
-2.70068428843614e-05
-2.2818137967198e-05
-5.21829942064995e-05
-1.1932324330089e-05
-6.34790701124297e-05
-3.24747555556886e-05
-2.16713821113232e-05
-1.32420214773389e-05
-6.758201280377e-05
-2.03841708273554e-05
-1.49441047378532e-05
-3.91058039807272e-05
-4.60941139311588e-05
-3.58866674838422e-05
-2.22534911125153e-05
-3.72592856788582e-05
-4.09825259600701e-05
-2.58003771816957e-05
-2.49408142944365e-05
-2.76237559690584e-05
-5.79194219101393e-06
-3.74410172204877e-05
-1.76805992279767e-05
-6.50946848699898e-05
-3.88602587640195e-05
-1.53245802700628e-05
-2.3432728852432e-05
-4.91609601376511e-05
-3.42647302586392e-05
2.42272202936432e-06
-2.23835227661423e-05
-3.54460745324144e-05
-1.18939665287086e-05
-1.46575627212795e-05
-4.11132951489942e-05
-4.16804794769519e-05
1.71404565866212e-05
-5.2032895488909e-06
-4.54720682020599e-05
-3.78897541376098e-05
-3.90539322678445e-05
-4.96303942458854e-05
-1.32006921673814e-05
-3.8370578640372e-05
-3.38883177910738e-05
-2.19191072096179e-05
-1.90110549562675e-05
-5.92783422839364e-05
-2.09055367988053e-05
-1.26575290835621e-05
-1.50459818121715e-05
-1.64845412559039e-05
-1.59985872900937e-05
-4.97521616232881e-05
-2.3374132882915e-05
-3.12662955726186e-05
-1.50207408644497e-05
-1.37397388547872e-05
-4.59491217187338e-05
-2.70483789767556e-05
-5.81615360421418e-05
-4.64557559091326e-05
-5.31461320327656e-05
-1.74011223279993e-05
-4.17871536354859e-05
-5.49021281934382e-05
-7.30481500657001e-05
-4.4970638146477e-05
-1.93287815679648e-05
-4.63990608500551e-05
-4.96712334538809e-05
-2.47217355499112e-05
-4.83777694080149e-05
-6.71401483707123e-05
-2.71059096269133e-05
-2.12159888687897e-05
-2.94478602662791e-06
-1.675919508984e-05
-1.03721008853873e-05
-4.63149358612598e-05
-4.73000877542733e-05
-1.31225474260606e-05
-1.44138087927993e-05
-3.07769368921441e-05
-9.47416455973355e-06
-3.54488717578944e-05
-2.94636964152125e-05
-4.2172355694778e-05
-3.24300061089497e-05
-2.45172885094636e-05
-2.71722301770629e-05
-3.94222565714329e-05
-2.81103476860245e-05
-5.65531760806506e-05
-4.07211552074441e-06
-5.80329309924455e-05
-3.3775853536801e-05
-2.279610402373e-05
-2.29907453418038e-05
-1.11092814593978e-05
-3.61020017301754e-05
-2.90725101453119e-05
-2.31059245031481e-05
3.08697297490668e-06
-3.71583667455032e-05
-3.31720770528675e-05
1.41113492176057e-06
-2.12216153016923e-05
1.30710598604566e-05
-4.39311095671939e-05
-2.32743052032545e-05
-3.83359822351267e-05
-1.32393185995745e-05
-2.69687741742739e-05
-2.32431346481131e-05
-4.05412382783428e-05
-7.32868207926183e-05
-5.4350793346228e-05
5.07617379528473e-06
-6.46084078150138e-05
-3.86152144738603e-05
-3.07217830553784e-05
5.76935869742527e-06
-3.00087670027865e-05
-4.67629917501301e-05
-4.63935724691205e-05
-2.64397486362498e-05
-2.788275810557e-05
-4.46040287584868e-05
-5.52242455667712e-05
-1.16575772687311e-05
-1.76879072904413e-05
-2.83023814894554e-05
-1.19710579755322e-05
-2.35657860148355e-05
-6.64761014733374e-05
-4.44626437586098e-05
-3.42993198547946e-06
-3.52834020467787e-05
-5.56573244740312e-05
-3.75275451671024e-05
-5.51490080923162e-06
-1.69291360628894e-05
-3.18312747800167e-05
-4.20310144551239e-05
-3.12717864032061e-05
-2.97766417721017e-05
-4.03209345176211e-05
-2.99791382579248e-05
-5.02835789457077e-05
-2.60672529684593e-05
-1.67950243681685e-05
-1.04648514241038e-05
-1.47392454162563e-05
-3.0895094181364e-05
-4.96462911603511e-05
-7.5823525674473e-05
-3.31594872639073e-05
-1.90931050403779e-05
-3.6266607447626e-05
1.10853738385991e-06
-3.01679391615164e-05
-3.28874328182847e-05
-3.5394466474888e-05
-4.0645515440396e-05
-2.33462652945574e-05
-4.70425051305744e-05
-3.99136782041129e-05
-4.19105056337939e-05
-3.04301763810423e-05
-3.12983576806107e-05
-4.42149531728316e-05
-5.92722396494254e-05
-2.50542013032404e-05
-2.14779193478939e-05
-4.6132701556537e-05
-1.06121125110665e-05
-1.32041190277205e-05
-4.11240951499713e-05
-2.78640740670578e-05
-3.60005598894033e-05
-4.99977331829558e-05
-2.56018081461869e-06
-5.17466672089027e-05
-1.267800432367e-05
-4.34980288090599e-05
-4.16643997865034e-05
-4.8004858609411e-05
-2.81664819493667e-05
-1.29101536844087e-05
-6.3725162698345e-06
-2.57880316341168e-05
-2.72655175813076e-05
-5.03336154035374e-05
-3.21244806064591e-05
-4.86744581193404e-05
-4.23226623085976e-05
-5.77934711682004e-05
-3.36909379422499e-05
-1.99568626160793e-05
-3.89703042321625e-05
-3.99295983746096e-05
-1.17552619709532e-05
-1.04823520754783e-05
-2.46299072773987e-05
-2.70187560299352e-05
-2.91962652979119e-05
-6.33853256366111e-05
-3.97232339707235e-05
-2.95810368501777e-05
-4.68373235679892e-05
-5.98097776220342e-05
-5.08637060857076e-05
-1.20413003191286e-05
-3.07643908526999e-05
-4.55696279012171e-05
-2.88958685165768e-05
-3.45579022980323e-05
-2.92525035046914e-05
-2.7986558377046e-05
-2.76572100507525e-05
-3.41478629895206e-05
-1.75899601016044e-05
-3.50102811208452e-05
-3.22751897919817e-05
-3.48869155435868e-05
-1.19447365696626e-05
-4.66990842665584e-05
-3.82646115769787e-05
-4.15536587503515e-05
-1.48532663178901e-05
-7.43967854766849e-05
-5.12256528359121e-05
-2.3463296125948e-05
-2.62280550999229e-05
-5.10799400734454e-06
-2.67701059704096e-05
4.98910361398539e-06
-5.94040456925724e-05
-7.17765599452619e-05
-3.56504425534516e-05
-3.9258119218019e-05
-1.63328444621957e-05
-4.34509159264244e-05
-3.906997671425e-05
-6.20721034132446e-05
-4.37588006721333e-05
-2.11842119370254e-05
-6.15520532146403e-05
-3.95592344610063e-05
-3.98507637074703e-06
-5.2547729309427e-05
-2.45742911318246e-05
-3.92154473787261e-05
-3.10931338428112e-05
-3.10680885953765e-05
-5.07696629669698e-05
-3.10362995040989e-05
9.78724201161445e-06
-3.22516131848832e-05
-1.99791866992571e-05
-4.78278933221442e-05
-4.34580704291023e-05
-4.56396577862206e-05
-5.78882897124597e-06
-5.17057719858957e-05
-2.13730135396895e-05
-5.17112472946017e-05
-2.49164252858885e-05
-2.60894289939306e-05
-2.53497030851988e-05
-3.28108920806748e-05
-2.12123684427935e-06
-2.77823038660145e-05
-1.40563680067508e-05
-3.89446294827503e-05
-1.01096978334652e-05
-3.21089164876161e-05
-3.03246850934113e-05
-1.42020473156815e-05
-1.27115220981579e-05
-2.00844539268214e-05
-3.60187137768681e-05
-5.66984282385568e-05
-2.73667259778252e-05
-4.16700107955413e-05
-3.37896639075514e-05
-3.88994773594674e-05
-5.21047213784137e-06
-4.81974540043802e-05
-2.3563178005961e-05
-7.23719209969153e-06
-2.86533647280078e-05
-3.74701246266303e-05
-1.83143116503813e-05
-5.21590530928966e-05
-2.67698016490162e-05
-4.93996075408083e-05
-2.47749806874802e-05
-2.89442965576726e-05
-3.5135734591836e-05
-1.10085240576782e-05
-1.80743263759272e-05
-2.81748019534789e-05
-5.32730685620436e-05
-2.79560278805785e-05
-3.27487018677681e-05
-2.26173538623623e-05
-3.86237952599004e-05
-3.17025257861869e-05
-1.60640250695717e-05
-1.71626361540709e-06
-3.14855354978327e-05
-3.60117623675889e-05
-3.01389243509022e-05
-2.79604492829915e-05
-4.74513760575366e-06
-2.04883746431228e-05
-1.50768396310701e-05
-3.60914102673243e-05
-1.7060900796071e-05
-4.41744641173734e-05
-1.74994270507133e-05
-2.1890150063447e-06
-6.46720590913787e-05
-1.00481127295666e-05
-4.17339766152045e-05
-3.68568922907046e-05
-2.82419087302657e-07
-4.59182594505094e-05
-3.09038411179271e-05
6.73510245143322e-06
-5.04773974138343e-05
-3.82635598316722e-05
-1.59467624565827e-05
1.45447091939141e-05
-1.25125742627751e-05
-6.06113021434281e-05
-2.9530567834513e-05
-3.26859165811289e-05
-2.44544175705049e-05
-4.20409033579463e-05
-2.88319472804001e-05
-5.50116355147453e-05
-5.29960035605095e-05
-7.72050342847108e-06
-3.6449189949669e-05
-1.53663782666702e-05
-3.29589257314381e-05
-2.07777901946526e-05
-4.2271831283298e-05
-8.55330657166477e-07
-1.36069203861215e-05
-3.06822423211833e-05
-4.09084668625628e-05
-2.08429882917294e-05
4.63783749762528e-06
-5.2120974821211e-05
-1.07606565537371e-05
-3.04490184537808e-05
-5.77289609290754e-05
-1.26762299187343e-05
-3.50396230378366e-05
6.20316713782149e-06
-5.01090751243807e-05
-2.43370799695811e-05
4.6174272306311e-07
-2.04678768335469e-05
-8.34874461075746e-06
-2.24080504200199e-05
-4.01039272458426e-05
-2.09317178679464e-06
-6.18487808225389e-06
-4.68779529759474e-05
-1.44040521978028e-05
-3.27028490900553e-05
-6.43813345123893e-06
-2.11581772266268e-05
-7.16303640670667e-06
-2.07729368598887e-05
2.53467266301107e-06
-4.52825997365557e-05
1.78196333030803e-06
-4.3316030533703e-05
-3.41695847953574e-05
-2.39359430382215e-05
-3.07608943255464e-05
-4.99384957311681e-05
-5.08028053975614e-05
-4.34885825571841e-05
-2.35316167322275e-05
-5.89693812966733e-05
-2.90450978311839e-05
-2.5365494785066e-05
-3.5976747485278e-05
-3.74809667759719e-05
-1.90319717652896e-05
-3.31998850114617e-06
-3.34500067903689e-05
-9.28022747150305e-06
-2.50558022137392e-05
-3.04634633073712e-05
-1.25203973144041e-05
-3.43149917914152e-06
-1.71530286586975e-05
-4.01758440289071e-05
-6.30032195688641e-05
-1.13859068455763e-05
-2.33713803217157e-05
-5.16748956021358e-05
2.06050032380074e-06
-2.38978692616741e-05
-2.96961771427471e-06
-1.83606893662076e-05
-3.67347278572517e-05
-5.54966740922849e-05
-3.34681197075494e-05
1.11877906563628e-05
-8.08753764650879e-06
-2.23410371149236e-05
-1.30181048196519e-05
-2.39487019569007e-05
-3.98671925461905e-05
-4.76172839801996e-05
-4.9884915067264e-05
-3.69214914599831e-05
-4.81587810345744e-05
-2.03291526753755e-05
-2.17205018275335e-05
-2.16756823523591e-05
-1.82045296472795e-05
-4.8388175450055e-05
-2.28024581737435e-05
-3.57396227439897e-05
-2.60860301010315e-05
-1.4914076873991e-05
-7.11642165151831e-05
-2.21558384381431e-05
-3.39424161160664e-05
-2.53759055487656e-05
-4.09391562567951e-05
-1.59412972452319e-05
-1.87072291231822e-05
-1.09533908415455e-05
-3.69614955512306e-05
-2.16732677422658e-05
-9.45626281069778e-06
-4.30407810843396e-05
-3.01358176161407e-05
-3.26363531794401e-05
-2.35662939980127e-05
-4.51411127107981e-05
8.41907601450295e-07
-1.41569376386785e-05
-6.71857401299336e-05
-9.03896348275646e-06
-1.76425817775624e-05
-2.21285143749571e-05
-4.48993897603e-05
-3.35484941079733e-05
-2.40144483351053e-05
-4.80035047108366e-05
-3.92077877759185e-05
-4.62690080640429e-05
-2.14485941412103e-05
-2.63403942592301e-05
-4.46597712186104e-05
-5.12125991489927e-05
-4.55037118054517e-05
-4.20214285198671e-05
-5.797181709703e-05
-3.88280853948834e-05
-3.75113348288083e-05
-4.0100676517617e-05
-2.54957927985779e-05
-4.13588292416346e-05
-5.20676720737366e-05
-4.38559296366544e-05
-6.43575000750769e-05
-6.52595055851283e-05
-4.15061874584427e-05
-2.22869321709442e-05
-8.946929146628e-06
-2.40732284126199e-05
-3.70866910374396e-05
-5.4478951264609e-05
-2.63867858019844e-05
-3.18762829450883e-05
-2.48546789428852e-05
3.0216098111808e-06
-2.26704357585564e-05
-3.21503851789188e-05
-9.3418863065123e-06
-2.31967822583656e-05
-3.27870322714461e-05
-8.32714138590343e-06
-2.38184066184409e-05
-4.62425803337859e-05
7.31331315100304e-06
-1.16977509112493e-05
-1.98330798020018e-05
-3.92176112482161e-05
-3.84542489029763e-05
-2.80613682274371e-05
3.61404141824507e-06
-3.1772277724592e-05
-3.27855585625444e-05
-3.10330521326125e-05
5.69609736643764e-06
-5.08723650911233e-05
-4.91540498940001e-05
-1.5362106811998e-05
-3.00709107628345e-05
-7.63424528945955e-06
-2.8173845212233e-05
-9.03238828696849e-06
-3.82892995415546e-05
-1.04601170228829e-05
-2.24681202437929e-05
-1.93660102408031e-05
-5.42008364102373e-05
-3.0991998734992e-05
9.5588803060042e-07
-3.22683005599422e-05
-2.98653060933987e-05
-5.38341961140667e-06
-3.22642170995816e-05
-2.00238396574538e-05
-5.39386885984085e-05
-5.81233779070875e-05
-3.75183260126719e-05
-2.74684248054307e-05
-3.8030658786612e-05
-5.37074042508825e-05
-7.5375074145711e-06
-4.12702875168557e-05
-2.65052085511721e-05
-3.86661644811353e-05
-3.71398443652627e-05
-7.26695055153272e-06
-3.21012657935088e-05
-3.94197087277505e-05
-2.44011387343146e-05
-4.44068366791639e-05
-2.54213988809106e-05
-1.6860522980115e-05
-5.04555807002382e-05
-2.91727608114782e-05
-1.73325452958932e-05
-3.68621845154148e-05
-3.81078971480139e-05
2.35376525372963e-06
-2.2873084167845e-05
-5.37455513142356e-05
-4.51256167332936e-05
-1.5999516531384e-05
-5.23598344343117e-05
-3.52766436975492e-05
-2.33792136246887e-05
-3.94704175462e-05
-1.12290740472254e-05
-5.09705738191516e-06
-1.84655114407978e-05
-2.91050406968963e-05
-4.29522100655673e-05
-5.00593600112769e-05
-1.4030020311535e-05
-2.07568543758584e-05
-2.78634689870346e-05
-2.04568843392804e-05
-2.9772875849956e-05
-3.01174634734628e-05
-1.22097952560486e-05
-2.40191854011409e-05
-6.0544024836142e-06
1.40241201570913e-05
-3.18266210683889e-05
-1.17389811233151e-05
-4.38259144897582e-05
-2.74820488489208e-05
-3.71330796411693e-05
-4.61477230940478e-05
-2.94352923166175e-05
-2.17212068781544e-05
-7.34568614461203e-06
-2.6404831436313e-05
-3.07478066653261e-05
-2.7971481099047e-05
-3.46025287677666e-05
-3.07643195813411e-05
-3.53361611806706e-05
-2.95961480668698e-05
-2.8769129509702e-05
-5.44319147170149e-05
-3.47181719924838e-05
-3.04105512640562e-05
-2.0472275593621e-05
-5.79623582711316e-05
-2.19430207126462e-05
2.41355596813918e-06
-4.90842507164767e-06
-1.0593780707319e-05
-2.83681048872477e-05
-2.55661245959885e-05
-5.82557563576501e-07
-2.33959540602431e-05
-2.06253275002571e-05
-2.08930043323551e-05
-3.02139087572787e-05
-3.04134970301688e-05
-5.7808497343499e-06
-4.23090383981981e-05
2.25869490864536e-05
-3.51498535674128e-05
-1.5632785393286e-05
-1.4857725557449e-05
-5.14721078851e-05
-1.41316857740409e-05
-3.52954188507555e-05
-9.43340954470625e-06
1.7963378167617e-06
-4.22736687836317e-05
-2.67911611140801e-05
-6.51972984147782e-05
-2.0992206635876e-05
-4.52427543528327e-05
-2.87164195242091e-05
-1.81289426788374e-06
-3.27762822166964e-05
-1.92975716572882e-05
-4.82883743468253e-05
-7.07548980087795e-06
-1.54920886237964e-05
-4.55233880492149e-05
-2.44551596626814e-05
-2.3273872172437e-05
-4.26439114736425e-05
8.13658560639107e-07
-2.42146980613926e-05
-3.45755200492863e-05
-3.82835200919501e-05
-6.19582705864617e-05
-4.04435892412176e-05
-2.69207305525253e-05
-2.68314964048867e-05
-2.12139873569505e-05
-5.05722211743124e-05
-5.78325540206098e-05
-4.00631905631821e-07
-1.93130710314881e-05
-4.15519152498509e-05
-2.39219680969455e-05
-2.44282713536108e-05
-1.0670614298296e-05
-3.11632469445202e-05
3.77793352427827e-07
-1.84062726994519e-05
-5.69264599256851e-05
-4.89961976238712e-05
-2.32273902738845e-05
-3.63561619222678e-05
-3.43093367427502e-05
1.30359166469824e-06
-1.34565210266716e-05
-9.43165620826083e-06
-3.82421709611197e-05
-2.17372146874532e-05
-2.50971348121878e-05
-2.93737758032561e-05
-4.64088191579466e-05
-4.09167035724624e-05
-3.72226716919486e-05
-2.49902407454043e-05
-2.06036157111582e-05
-1.76985652487842e-05
-3.45866982340864e-05
-2.91948704527681e-05
-1.859277568839e-05
-4.10452521319266e-05
-1.93157733590203e-05
-2.14750050834516e-05
-2.86160644488705e-05
-5.32251864000579e-05
-2.13085701709817e-05
-3.87004375937162e-05
-2.86138159670199e-05
-1.77561610843453e-05
-4.40303780644271e-05
-1.59814827804731e-05
-2.41627763777236e-05
-5.6281438874291e-05
-3.62613019153819e-05
-1.39761685079147e-05
-5.09778397730513e-06
-3.89002017419488e-05
-6.56614340443843e-05
-1.25657958019034e-05
-1.70163792509502e-05
-3.31706134936658e-05
-3.9017883369146e-05
-3.94529337197531e-05
-4.44493996708093e-05
-4.36238413311202e-06
-3.66992779132393e-05
-3.87388200179071e-05
-2.43300254951119e-05
-5.3993424567676e-05
-4.93208631592613e-05
-4.31244370101104e-05
-3.26907446877182e-05
-1.90789233252261e-06
-1.81304437535981e-05
-1.76401186610296e-05
-4.86401511715184e-05
-4.18479889258169e-05
9.19840226265142e-06
-3.87706635722178e-06
-2.47949533221235e-05
-1.38527248388862e-05
-1.452414373814e-05
-4.08370750669556e-05
-3.06977158618046e-05
-2.72650684278511e-05
-1.66888993576692e-05
-2.64233901181391e-05
-2.0728863304521e-05
-3.15252872426584e-05
-4.23309105745741e-05
-2.57924617827561e-05
-8.67097133123535e-06
-2.35197211819341e-05
-3.22410852556692e-05
-2.65459151970084e-05
-3.59993831074321e-05
-1.90845578143173e-05
-4.05467974604771e-05
-2.38870976002802e-05
-4.79974516451202e-05
-4.20012029212066e-05
-2.73383274256402e-05
-2.03057543266023e-05
-3.04184064869456e-06
-5.61214879172632e-05
-2.95942637297189e-05
-4.32632985204313e-05
1.40182523872125e-05
-4.12120334756623e-05
-9.90806706909419e-06
2.88028087671157e-06
-2.92146579207655e-05
2.40695578427614e-05
-4.83881882181542e-05
-6.24991568978124e-05
-1.65602409951475e-05
-1.36984195440678e-05
-3.54961467181789e-05
-2.45229713989352e-05
-2.23329605243788e-05
-4.86548118004968e-05
-4.88143969932152e-05
-2.01405913533365e-05
-4.82340756242059e-05
-3.18609066177586e-05
-3.84664776364276e-05
-3.17833122692886e-05
-1.09078162529341e-05
-2.8741476713924e-05
-3.11702011298016e-05
-6.23292045841387e-06
-9.64227075535976e-06
-1.67713890520136e-05
-2.65938334401332e-05
-5.39373731101056e-05
-1.74551373627019e-05
-1.7784069576168e-05
-3.02912140160898e-05
-1.59603701042972e-05
-4.18881364121461e-05
-1.84551096529976e-05
-3.36981079460945e-05
-6.02269510805567e-05
2.82255105123658e-06
-1.6239752035175e-05
-2.20635245198128e-05
-2.22425395089493e-05
-2.94866346639292e-05
1.02600744966096e-05
-2.39922543317093e-05
9.42967188948291e-06
-2.13177998950714e-05
-2.15493871524238e-05
-3.63562558846776e-05
-2.54544481415399e-05
-1.8629934701307e-05
-4.72634812331442e-05
-4.05121476286142e-05
-3.50433654694258e-06
-2.93263225575236e-05
-8.6556939592603e-06
-2.29383405324242e-05
-2.84539229337239e-05
-3.25765201352317e-05
-5.70221365891478e-05
-3.22191195982747e-05
-2.20126179201766e-05
-2.45886158748591e-05
-1.26415379744233e-05
-3.56301166762647e-05
-1.58754713138888e-05
-1.31686092314583e-05
-1.0741897667826e-05
-2.92647131713218e-05
-2.17684684580285e-05
-4.02934899156855e-05
-5.36258389578899e-05
-1.40686111436682e-05
-2.15341033293633e-05
-4.71609415330351e-05
-2.89728573984815e-05
-1.76067972712743e-05
-4.96102111593786e-05
-3.98004865384291e-05
1.15701822806737e-05
-3.24184172685081e-05
-4.88338020760809e-05
-3.22457399646905e-05
-1.67058862338618e-05
-4.94739569933517e-05
-3.42678164535908e-05
-2.5410115997483e-05
-3.24216104946888e-05
5.03744147244586e-06
-3.143168448505e-05
-1.49773018196047e-05
-1.98182036514618e-05
-1.21111498512619e-05
-1.66213730220028e-05
1.42476895424261e-05
-2.63681127207031e-05
-4.18723787962351e-05
-4.42814565923596e-05
-3.5366946321336e-05
-2.62033925361138e-06
-1.85462447630932e-05
-4.57879494031552e-05
-3.0663526922542e-06
-2.86207185211066e-05
-3.81780885997356e-05
-4.61992401493083e-05
-1.40917860134334e-05
-3.29018639757416e-05
-4.17719330430487e-05
-3.45430087756854e-05
-3.2957513320857e-05
-1.95889787436177e-05
-2.66583018939366e-05
-3.83718747922513e-05
-2.75251221303466e-05
-2.82792373420085e-05
-2.71900324560028e-05
-3.32316483832717e-05
-2.91154365790822e-05
-1.78896096696556e-05
-2.96652066185146e-05
-4.69136845213687e-05
-3.34170329652378e-05
-7.04175531828434e-07
-4.1326882506395e-05
-1.53014145590617e-05
-1.61698144954752e-05
-5.42939034510537e-05
-2.9501577493613e-05
-4.21670884120785e-05
-2.70937030065553e-05
-3.67077243092443e-05
-3.13412306039089e-05
-3.32191795480866e-05
-2.54243780847253e-05
-2.72209581156563e-05
-4.33676840524197e-05
-4.34425297050092e-05
-4.57077481137457e-05
-1.32199617955657e-05
-4.24000614837995e-05
-3.4318664504052e-05
-2.06491268869088e-05
-1.98244181925131e-05
-1.40724318628161e-05
-3.00075144446406e-05
-3.1977703385001e-05
-3.87911782863088e-05
-7.47754002647944e-05
-2.3119804454289e-05
-5.38912149893173e-05
-4.32840000590496e-05
-3.92209790229857e-05
-1.09222274818878e-05
-3.32953766226158e-05
-3.57344739585038e-05
-2.64402542247416e-05
-3.142733685653e-05
-1.18776205895723e-05
-1.52416838173804e-05
-1.71424662794012e-05
-1.06933706221703e-05
-5.28982824827487e-05
-4.18378773954531e-05
-2.08629842126138e-05
-1.9192831105265e-05
-1.67942737398761e-05
-2.755120321935e-05
-3.33888339337763e-05
-3.56218562042208e-05
-3.79822954988423e-05
-4.88533700955462e-05
-1.57875000923319e-05
-1.042451365018e-05
-2.2633454236399e-05
-4.07700269588919e-05
-2.64865482444495e-05
-1.96136740302534e-05
-4.16249331021421e-05
-3.21808966451116e-05
2.78029494989239e-06
-1.44649025816638e-05
-4.67974575431109e-05
-1.89373791353466e-05
-4.11406090698312e-05
-7.21292371377982e-05
-5.52556846146532e-05
-2.67659203819814e-05
-3.01928757876415e-05
-3.45490980458443e-05
-2.28687658317622e-05
-2.24363337014461e-05
-5.87062122397201e-06
-3.96003111980591e-05
-5.42977690786933e-05
-4.6942127750769e-05
-1.29358616557125e-05
-4.6478126566695e-05
-4.58335232221619e-05
-6.09118004513065e-05
-7.74464879805599e-06
-6.28705953498087e-05
-3.91873061119452e-05
-2.27554731333679e-05
-5.03038718635708e-05
-2.40946576908775e-05
-2.83483732923261e-05
-1.71125241794647e-06
-3.60560656820498e-05
-3.71363803126688e-05
-3.5327191455422e-05
-1.24980006498841e-05
-5.49168703382039e-05
-2.65492864538344e-05
-4.51689601127008e-05
-4.20035465079555e-05
-2.62993494660993e-05
-1.59233081710696e-05
-4.77032723964411e-05
-2.1261055243485e-05
-1.25815764206214e-05
-1.02357222572039e-05
-4.68033056320851e-06
3.26170610886721e-06
-1.75847557768995e-05
-4.09515683851717e-05
-3.3443713811569e-05
-3.72025189130002e-05
-2.35146866899536e-05
-4.50858790433097e-06
-3.01684419304992e-05
-3.46057513484931e-05
-5.88128821152943e-05
-2.85923421259831e-05
-1.07068826164537e-05
-3.49533218455833e-05
-3.69515423144846e-05
-1.85315638039875e-05
-4.98297659777809e-05
-8.45018081725983e-06
-3.84138945672009e-05
-2.56063667121679e-05
-1.46343648977169e-05
-3.35466477101024e-05
-9.39279381533457e-06
-3.17266470711409e-05
-1.23545264348933e-05
-2.8073944323093e-05
-3.17577479036165e-05
-3.76026515546709e-05
-3.9446688623044e-05
-1.5065449132515e-05
-6.28946085994251e-05
-4.9924674681473e-05
-1.77805322180542e-05
-1.04332408943645e-05
-1.3567326203152e-05
-1.90466530037875e-05
-3.16934724415511e-05
-4.17408385301865e-05
-1.82400836594757e-05
-3.51189315915027e-05
-3.72264781019171e-05
-3.76929923149535e-05
-7.71297210105827e-05
-2.04134344958165e-05
-3.90427665302881e-05
-1.04490717481913e-05
-6.6242941029104e-05
-2.76309621893341e-05
-4.96697035615097e-05
-1.77715907528978e-05
-5.51628535209621e-05
-4.37340756199017e-05
-5.40197013631318e-05
-4.52223349188445e-05
-2.44199627348246e-05
-1.16985246991422e-05
-4.09688093771147e-05
-2.36026994987062e-05
-3.50220907757018e-05
-2.49293567041271e-05
-1.31916378734006e-05
-5.92395175229673e-06
3.24570704010037e-06
-1.05680248179243e-05
-1.42876614408591e-05
-3.27443930604342e-05
-2.2315642922861e-05
-3.2884291454303e-05
-3.88065231947013e-05
-1.42355705730848e-06
-2.90555898645782e-05
4.82311629599825e-06
-6.31343633211883e-05
-2.85597665813138e-05
-3.58118091828841e-05
-1.60799699076023e-05
-7.43153232072921e-06
-1.4635095712476e-05
-3.99830793737469e-05
-3.63242809356226e-06
-2.97172128037601e-05
-3.77582840036527e-05
-2.4193572362663e-05
-4.30928154845168e-05
-1.79312521898698e-05
-7.73192735526494e-06
-6.99865898746015e-05
-2.51532627479278e-05
3.93876063995176e-06
-6.1735267048094e-05
-2.23890104195073e-05
-1.88631009942089e-05
-2.89135223458927e-05
-2.01190355829549e-05
-5.63846600386136e-05
-2.30394978173896e-05
-2.88101902667241e-05
-2.44604475998634e-05
-3.16174969196087e-05
-2.58410226246067e-05
-4.96296406976836e-05
-6.91050247945604e-06
-6.62229122248114e-05
-3.20871914833196e-05
-2.81590030546788e-05
-3.42159901792033e-05
-1.5186471159864e-05
-2.69467098211136e-05
-4.30489437388473e-05
-3.91329179233573e-05
-5.30980148092039e-05
-1.45755008557741e-05
-3.66181328968654e-05
-5.96605319437504e-05
-1.69743051599483e-05
-1.98357876059628e-05
-4.3561000195443e-05
-2.19423456358311e-05
-1.11096286458458e-05
-3.98340804374756e-05
-6.71011986050208e-05
-5.69590025085818e-06
-1.49817028793412e-05
-2.15415034815108e-05
-9.23500330614477e-06
-2.82040320836296e-05
-3.70671971994903e-05
-3.57149405969519e-05
-3.86124862282579e-05
-3.26935292037416e-05
-4.27348389459186e-05
-6.58579727308538e-05
-2.55897974953907e-05
-3.598794719475e-05
-5.36938055177253e-05
-3.35824354386995e-05
-1.72120899399856e-05
-1.34592310479806e-05
-3.2739918995797e-05
-3.68368315526994e-05
-3.28569147341531e-05
-4.01537823375184e-05
-3.09721199268867e-05
-5.4393780163012e-05
-3.30831334028262e-05
-9.48951767088571e-07
-5.5433591071744e-05
-3.777415796729e-05
-4.35070835134947e-05
-2.67120001443234e-05
-3.27502434344641e-05
-1.7764618980337e-05
-3.99472535335301e-05
-5.1359378629231e-05
-1.609989702169e-05
-5.52970621874991e-05
-9.07692568783441e-06
-1.19837708294516e-05
-1.50178613285737e-05
-2.01865108496176e-05
-3.68495280233927e-05
-3.38430151278026e-05
-4.22587863107762e-05
-1.09427743515637e-05
-8.47931814486038e-06
1.24899731838003e-05
-4.31158555866134e-05
-3.25517694542013e-05
-6.98013021166753e-05
-1.94450334371064e-05
-3.32243872969621e-05
-3.83867065713057e-05
-3.6839607027061e-05
-6.47196832747375e-05
-2.96184629227472e-05
-3.35432381725029e-05
-3.18973900409939e-05
-4.88701627363634e-05
-5.41138611729861e-05
-1.24072949451767e-05
-1.91387414203749e-05
-2.73655639794735e-05
-2.14014540635984e-05
-3.84228563526881e-05
-3.27636717974275e-05
-5.26481925942005e-05
-2.33616108958353e-05
-2.3491422451796e-05
-7.3724091194647e-06
-3.0798199414437e-06
-1.64370276930024e-06
-9.0361963303121e-06
-3.13504373116816e-05
-4.07151114047124e-05
-2.94839758239199e-05
-2.06049345410565e-05
-2.20353070019667e-05
-4.25914083671701e-05
-3.20041688119705e-05
-1.28391277024939e-05
-6.71782482886623e-05
-1.80180472182775e-06
-5.84783230557479e-05
-1.28340057263937e-05
-4.46178235666968e-05
-1.68593304035966e-05
-4.48947529464197e-05
-5.08775494428534e-05
-1.74332912672968e-05
-2.65074184428158e-05
-6.54008830521829e-05
-3.52867665467645e-05
-1.50942760737761e-05
-3.96865466699443e-05
-4.60748241281884e-05
-4.9000735795502e-05
-2.27298658478316e-05
-5.78366906482484e-05
-2.8761191098608e-05
-1.19849864456204e-05
-1.78845457518422e-05
-5.10895938714347e-06
-2.98753169931634e-05
-3.87080073114146e-05
-2.94091492313262e-05
-2.04704804272985e-05
-2.88595774231352e-05
-5.36083619377177e-05
-4.52310500579744e-05
-1.94744124370411e-05
-3.08346286732496e-05
-2.77363368228661e-05
-3.32132034474517e-05
-2.69515921297881e-05
-2.62498990676332e-05
-3.02101653045119e-05
-4.1722251463498e-05
-4.48581317065379e-05
-1.48564378628886e-05
-7.58568632646942e-07
-8.83749063623414e-06
-3.53467354422971e-05
-3.05285259085518e-05
-3.02025900495646e-05
-3.37222155995513e-05
-3.48016721954252e-05
-4.19309708261986e-05
1.0687754918036e-06
-5.21303771321257e-05
-5.60194143986835e-06
-2.22933569801028e-05
-2.79498402952015e-05
-1.87118037511819e-07
-3.50244322406408e-05
-1.71181472091273e-05
-3.17580229014095e-05
-2.11246834343077e-05
-3.03634907071809e-05
-1.62716464924913e-05
-8.93370255705763e-06
-4.40943346758015e-05
-1.13541667634705e-05
-2.78224993436291e-05
-1.27575291031699e-05
-3.68173447036502e-05
-3.61600406877227e-05
-3.88311941909108e-05
-1.73292796693467e-05
-2.34757874767126e-05
-8.23426847534384e-06
-3.78341510314882e-05
-1.31529636775369e-05
-2.20478334879574e-05
-5.71647140541051e-05
-2.65498900360037e-05
-1.0592596260714e-05
-4.43485236754512e-05
-4.9320256190189e-05
-5.96265356957804e-05
-3.27323266250982e-05
-1.41039975230798e-05
1.16151402572699e-05
-2.41042262550517e-05
-2.94073972070422e-05
-6.26580782121368e-06
-4.91693322872209e-05
-3.2134761972848e-05
-3.4201181097284e-05
3.17381578540632e-05
-1.43686251290638e-07
-2.50882112465043e-06
-4.71848587839795e-06
-3.68299872878836e-05
-3.04342382973518e-06
-3.77557803172661e-05
-3.21773357824661e-05
-5.0877501065719e-05
-2.8512919759758e-05
-3.59249659565229e-05
-4.18402015586059e-05
-5.28956325829746e-05
-3.17447283773588e-05
-4.77386596943857e-05
-4.5377895894801e-05
-2.21686831656031e-05
-7.63884382295531e-06
5.95134899621743e-06
-3.46771915999963e-05
-3.69414965724384e-05
-1.57538365834208e-05
-4.87753647050002e-05
-2.09730000403178e-05
-2.49708422902835e-05
-3.0837666949678e-05
-2.5520324520936e-05
-2.55196643689258e-05
-4.07015348519673e-05
-1.31181799814058e-05
-2.09555466376003e-05
1.71268844159637e-05
-4.19695481527761e-05
-1.28482003405191e-05
-5.87451404300619e-06
-4.83322237857723e-05
-6.07709367094457e-05
-4.01535973533875e-05
-1.90543214197929e-05
-2.70880664267905e-05
-2.39299075159755e-05
-4.7976830909662e-05
-1.87344582785593e-05
-4.96090613937266e-05
-1.73360902248502e-05
-2.60959992326337e-05
-4.69942934072274e-05
-4.42104308409008e-05
-3.42827946973861e-06
-4.99511370690648e-05
-4.19271602907368e-05
-3.87043196057711e-05
-2.02995240012653e-05
-1.57848672611601e-05
-2.70607817034548e-06
-1.31378498222389e-05
-1.99293285594513e-05
-2.69359958605759e-05
-4.87083599339474e-05
-3.70825972064556e-05
-1.06454337604871e-05
-2.51058092446801e-06
-3.47077845047625e-05
-1.8946502822784e-05
-1.1202570780386e-05
-4.16984814387863e-06
-3.20573532277346e-05
4.80311408580828e-06
-1.39459423347001e-06
-1.38802900463888e-05
-3.13427448876216e-05
-2.60626758963041e-05
-3.86818505923408e-05
-2.74561459718059e-05
-3.37248419346762e-05
-5.09559425939185e-05
-1.73451566646679e-05
-2.49054079865405e-05
-2.87578494542303e-05
-4.69041315630052e-05
-1.8446906043276e-05
-2.95488929176514e-05
-2.24670205927234e-05
6.92251583510843e-06
1.70479364425639e-05
-1.04857986187455e-05
-1.5847131812561e-05
-5.82202392238302e-05
-2.4257120846749e-05
-2.2413842684395e-05
-3.54285477166857e-05
-4.29076910153614e-05
-7.24206927135161e-06
-3.71632278932155e-05
-3.04395350735074e-05
-4.95680900601106e-05
-2.07216863963847e-05
-2.76829434010223e-06
-3.61945336794849e-05
-3.93405928531041e-05
8.40808659727508e-06
-4.49187615481633e-05
-2.90321813421442e-05
-3.50514212487304e-05
-1.95174683079002e-05
-1.23693605511341e-05
-4.00725865347152e-05
-5.89288436366649e-05
-2.2193952306036e-05
-4.15438122386567e-05
-5.79361450668302e-05
-4.86192436808377e-05
-3.06192478469939e-05
-2.85192641279576e-05
-4.63931810659123e-05
-3.70315136971548e-05
-7.09342690840739e-06
-3.79669361308096e-05
-3.70142889943927e-05
-3.1644298257434e-05
-2.60861623985298e-05
-4.09736743031456e-05
-3.28310924115381e-05
-2.72739076085699e-05
-3.11939572533388e-05
-6.76337260372074e-05
-3.33598303311253e-05
-3.92915679461874e-05
-4.86400738833934e-05
-2.41757052081905e-08
-1.24602685814334e-05
6.59425333290508e-08
-5.79372992912948e-05
-4.56286365364786e-05
-1.30767481541016e-05
-3.0510631113338e-05
-1.99619127364848e-05
-2.65480150293972e-05
-5.40767394217033e-06
-3.28473117155112e-05
-1.48740116833098e-05
-3.64535510350851e-05
-9.30562201182123e-06
-5.91674271682596e-05
-6.58596123623183e-06
-1.79333412967539e-05
-3.15771883787475e-05
-2.39889930300019e-05
-1.44715275645795e-05
-3.27635890949104e-05
-1.23634262527281e-05
-2.37063230199017e-05
-4.55389892026334e-05
-5.09796256235445e-05
-1.69255504276538e-05
-2.49779830815607e-05
-6.60856299971531e-05
-3.38721907558355e-05
-6.32789713294664e-05
-3.16513694371953e-05
-4.27925981957471e-05
-4.19027904498308e-05
-7.58451844607588e-05
-3.16320607742132e-05
-2.61253553968645e-05
-4.16933428016198e-05
-2.42830863369205e-05
-3.62146683141674e-05
-8.07368954650848e-06
-2.01141336574146e-05
-2.80726098589644e-05
-3.15217305916635e-05
-1.99018109219858e-05
-1.44547780828874e-05
-3.19616973509898e-05
-3.0559497962199e-05
-5.70728699332398e-05
-4.66418788464281e-05
-6.25977475112209e-06
-4.54585133027212e-05
-1.1001261816472e-05
-4.29355603150779e-05
-4.44123584700173e-05
-2.79167656009146e-05
-1.03432219362155e-05
-3.83112820138009e-05
-3.77983614811827e-05
-4.03745743038126e-05
-1.71412166743906e-05
-3.87348114695731e-05
1.0983679386447e-05
-2.07521991233136e-05
-2.5083587074073e-05
-4.33262395763208e-05
-1.38804832833484e-05
-2.41564595547673e-05
-5.91732415403583e-06
-3.88605298610067e-05
-3.82004497712258e-05
-5.32003425790978e-06
-3.72099281179646e-05
-1.89359369176843e-05
-4.76746050353062e-05
-7.55866804691906e-06
-3.32885112321336e-05
-3.40193417470311e-05
-9.2003822030371e-06
-1.73789772800207e-05
-3.86403345439895e-05
-6.41952449919921e-06
-5.48845546296178e-05
-3.14232688071253e-05
-3.01020173673741e-05
9.45501945629036e-06
-5.17951738554508e-05
-5.17298903008211e-05
-2.46255450003744e-05
-3.70140537434618e-05
-5.64401058805613e-05
-2.21495569701501e-05
-3.69462157499741e-05
-2.17147262364989e-05
4.15672768543379e-06
-3.78524957413384e-05
-4.00806100308738e-05
-1.15389205347067e-05
-2.34584661305573e-05
-6.31769074727961e-06
-2.21008992763152e-05
-1.96071135100966e-05
-7.76124779731115e-05
-1.17128343779037e-05
-2.54979431713166e-05
-2.34320345373675e-05
-1.15026363815982e-05
-8.95094025853061e-06
-5.26863829757892e-05
-5.15386426122611e-05
-1.35370912722027e-05
-4.22180977777468e-05
-2.79867382503111e-05
-2.87268689726258e-05
-1.42831705690528e-05
-1.25634910979397e-05
-2.49698306821425e-05
-4.03889057508736e-05
-4.30470058463151e-05
-1.21268507965318e-05
-1.6943485496084e-05
-4.27096196295489e-06
-1.69808109536655e-05
-2.57483076657681e-05
-5.48775975672474e-05
-3.10195198227792e-05
-3.76144723223742e-05
-3.25359271798894e-05
-5.26117602177387e-05
-1.30972820187724e-05
-2.20665687219957e-05
-4.03100340601306e-05
-4.70839757003674e-05
-3.37853990282187e-05
-3.87623839564749e-05
-3.47158359620816e-05
-2.48504534927226e-05
-3.37353496691326e-05
-2.85455295451152e-05
-4.3079972826021e-05
-2.003379677452e-05
-3.97674497211714e-05
-2.26735759332891e-05
-8.42593340643758e-06
-3.63356800953322e-05
-4.22102139022291e-05
-3.75807367083008e-05
-2.39059878545036e-05
-1.91663744229562e-05
-3.828707306634e-05
-4.67397176236114e-05
-4.55496752780809e-05
-4.29677048515073e-05
-6.41072760639957e-05
-1.87335961565468e-05
-4.25833036645395e-05
-3.49747239129938e-05
-2.42788555426804e-05
-9.70575921637869e-06
-4.91667346820791e-05
-4.71919448896897e-05
-1.7636030142697e-05
-9.87045191695195e-06
-2.62911117795637e-05
-2.87692321268411e-05
-3.2110625027826e-05
-3.4874882295203e-05
-3.996240602129e-05
-1.06009312707097e-05
-1.98749393075262e-05
-3.15726470838e-05
-2.08020183894072e-06
-3.40857947476811e-05
-3.05631059288802e-05
-3.81846456295897e-05
-2.28343452976537e-05
-5.1975652405189e-05
-5.33765268234725e-05
-3.70362410664009e-05
-3.24976715428748e-05
-2.26424693580678e-05
-4.99130378246293e-05
-4.51763649271455e-05
-3.52515164872591e-05
-4.68687197061837e-05
-4.13778877542343e-05
-3.63276544664089e-05
-5.31761530723417e-05
-2.5645340371452e-05
-1.60018764019064e-05
-8.75554220587747e-06
-2.53099256464357e-05
-1.97282275580523e-05
-4.81896199801214e-05
-2.69852473413007e-05
-2.79728458954683e-05
-2.34121460460918e-05
-5.13158799453272e-05
-8.52038180784282e-06
-2.63564141171804e-05
-3.65991796165924e-05
-4.07847820443082e-05
-5.03526796256738e-05
-7.46629112501808e-05
-4.57321216510194e-05
-1.84321895067688e-05
-2.71246637172796e-05
-4.69865876165562e-05
-2.7393734439173e-05
-2.5436612644896e-05
-5.29026101283597e-05
-2.8547869942062e-05
-7.9576344986187e-06
-3.78776472779178e-05
-3.07884613101686e-05
1.28082339269391e-06
-3.79499351981664e-05
-2.59933316312463e-06
-5.62460792982182e-05
-6.62951446148569e-05
-2.6553805781411e-05
-8.94223130886239e-06
-5.06761051347045e-05
-1.79515396608115e-05
-2.93891899432895e-05
-3.14501522696343e-05
-2.73986457703763e-05
-3.01399863024879e-05
-4.91943477428236e-05
-2.25637178247584e-05
-2.78353498458111e-05
-3.30852171725601e-05
-3.30762144869197e-05
-3.93999862544078e-05
-1.82975987618018e-05
-1.71436701536179e-05
-3.4877640581505e-05
-3.5975044920078e-05
-4.32346210675516e-06
-1.73208999756354e-05
-9.91591326436915e-06
-3.72481347015862e-05
-2.7543909549099e-05
-4.21512500334482e-05
-9.35535235794696e-06
-4.41196974038154e-05
-2.1488641847328e-05
-2.00726007968315e-05
-9.62372677830145e-06
-3.55671217249378e-05
-5.45123943596844e-05
-2.81114584804216e-05
-1.69847599550921e-05
-4.67823881220547e-05
-5.04542297730161e-05
-3.50527664055827e-05
-3.54484566005284e-05
-3.42802433703011e-05
-1.37708706522092e-05
-3.31544398376051e-05
-1.2227263918456e-06
-2.13510208469811e-05
-3.38405487454764e-05
-7.09681267658209e-05
-3.96553502794393e-05
-2.3226924409501e-05
-4.65005322425752e-05
-1.75667220247545e-05
-6.96249306910504e-06
-4.16390584460681e-05
-2.57748821501512e-05
-6.26719473983864e-05
-7.72376433870411e-06
-3.03261128062149e-05
-1.98036601658296e-05
-8.03229007947399e-05
-3.84168637887571e-05
-3.8326649949667e-05
-4.93274878246656e-05
-4.37163594073677e-05
-2.76608603594785e-05
-3.79076894696591e-05
1.02555290071628e-05
-2.04416909404127e-05
-6.45801588437782e-06
-5.08294504028437e-05
-2.69481740633965e-05
-3.33985374857924e-05
-6.52665233831859e-06
-2.83399762143801e-05
-5.49768322597664e-05
-6.01152595474712e-05
-1.78663360121419e-05
-2.50880161435647e-05
-2.73148055183164e-05
-4.59982617209639e-05
-2.10722785974872e-05
-2.73398926298282e-05
-2.02523435287759e-05
-3.94023263887566e-05
1.05511713318785e-05
-1.91026702844661e-05
-1.34185422107246e-05
-3.36578227819442e-05
-1.21512115334802e-05
-1.81738807798511e-05
-3.48123613859018e-05
-4.26688502152021e-05
-3.86988393123124e-05
-4.65257051064747e-05
-4.62704918184052e-05
-3.54045065042883e-05
-2.22007667455677e-05
-1.94663798319358e-06
-2.35178739885856e-05
-1.62348075538112e-05
-3.75002983369398e-05
-3.53250190179109e-05
-1.57506851100111e-05
-5.45242164685204e-05
5.42100348874938e-06
-2.829361752256e-05
-1.49289100349329e-05
-2.03787148815411e-05
-2.56338003483709e-05
8.79404580423782e-07
-2.59343297547118e-05
-2.44260844976705e-05
-1.07000966898273e-05
-2.70859541316403e-05
-1.86201996162765e-05
-2.45226365109703e-05
8.02338043707147e-06
-1.96795825027254e-05
-1.65590436075214e-05
-1.86876452907673e-05
-1.63903467429837e-05
-1.98440789088714e-05
-3.66742987769578e-05
-4.6555168318137e-05
-1.47656431743039e-05
-4.82122242472619e-05
-2.53645388611356e-05
-1.9093059285172e-05
-3.68273149982144e-05
-1.97119073231169e-05
-2.38177068991683e-05
-3.51420248860426e-05
-2.58904323300645e-05
-2.06975026893389e-05
-4.77053069365044e-05
-2.82912410078615e-05
-4.78544970831627e-05
-4.40300532763144e-05
-2.5792168613129e-05
-2.04152526447954e-05
-1.65129820818489e-05
-3.81786399450086e-05
-2.47183880459023e-05
-4.86099255523363e-05
-1.48041993159293e-05
-2.74983244902146e-05
-5.85568454238213e-05
-5.66084775426632e-05
-4.62618343443309e-05
-5.61416333908723e-05
-2.96987477937015e-05
-9.5165340112971e-06
-8.77423634802147e-06
-4.41939488032988e-05
-1.91472885818703e-05
-3.17156371795502e-05
-1.17342810778662e-05
2.64286978851095e-06
-5.39126508891238e-05
-2.80044090017746e-05
-2.88908457112728e-05
-8.39566504821812e-06
-3.48046167738226e-05
-1.81538933347553e-05
-2.2484787973699e-05
-3.95227481597925e-05
-1.2498530303442e-05
-2.87640382401226e-05
-2.6759905068765e-05
-1.22066685442467e-05
-2.2842032203912e-05
-4.69012631171207e-05
-1.04460232654816e-05
-1.65903768050816e-05
-3.15636298162179e-05
-4.12822106570325e-05
-4.3937459002414e-05
-1.02428314062748e-07
-1.63496010953258e-05
-2.97394467963394e-05
-4.69433342325285e-05
-4.05158880969248e-05
-2.44205626298266e-05
-3.89991933688752e-05
-5.54756762175206e-05
-2.12536488951504e-05
-2.43767760094649e-05
-3.95912016220446e-05
-2.71489315429747e-05
5.51274995568782e-06
-1.81203887685863e-05
-5.01636818772372e-05
6.41084056559086e-06
-2.30467849087219e-05
-2.20041688823459e-05
-3.82166957585424e-05
-4.30168404578847e-05
-5.18095512184782e-06
-2.15617176725304e-05
-9.17185855967854e-06
-5.51294906668351e-05
-2.70353628957026e-05
-2.65343646403855e-05
-4.49200255963704e-05
-1.78135706369474e-05
-2.71372653995267e-05
-5.55499553555531e-05
-3.78085654034282e-05
-3.62185856733567e-05
-4.14334948432092e-05
-1.89974952766068e-05
-3.12255528613277e-05
1.03055035897844e-05
-3.08701639266774e-05
-1.7088120039126e-05
-1.01024744624987e-06
-2.20405422148189e-05
-2.46743087178154e-05
-1.48475610797271e-05
-4.06583931780786e-05
-2.1663151342801e-05
-2.53241485145039e-05
-1.33937171718491e-05
-3.59547118562213e-05
5.38551769990089e-06
-4.28911329736073e-05
-4.69094876397431e-05
-2.40753210281741e-05
-4.27786732599075e-05
-1.94999012699505e-05
-4.02800216624382e-05
-6.16506773705343e-05
-1.05766036405337e-05
-7.2826725435184e-05
-3.08812921950988e-05
-1.83389937485588e-05
-2.64288941138137e-05
-3.2369942322889e-06
-1.07043524406706e-05
-1.81951882736094e-05
-1.33535951786324e-05
-3.29149790997405e-05
-1.24498110547938e-05
-2.69765759575279e-05
-1.48886812715665e-05
-2.81740562315142e-05
-5.30997675616612e-06
-1.45325547312514e-05
-2.90799975920922e-05
-2.66944650991965e-05
-2.4402081821261e-05
-2.43426225329724e-05
-4.65820684930512e-05
-4.37056173896554e-06
-1.26348624993337e-05
-4.43216764268053e-05
-1.21397544897499e-05
-2.8546238732449e-06
-8.57454955118761e-06
-1.96518209510089e-09
-3.15824817029368e-05
-2.84484532147113e-05
-2.62354606000375e-05
-2.73898358400418e-05
-1.81039751624741e-05
-2.19729313159358e-05
5.49796073927308e-06
-2.18883799481369e-05
-6.23835311099617e-05
-1.49771458514274e-05
-3.76702879833493e-06
-1.97997982092488e-05
-2.6496899754989e-05
-2.71757057741826e-05
-3.2722422874772e-05
-4.51974211420071e-05
9.1537698023914e-06
-3.49978480088097e-05
-4.15530297098345e-05
-1.00950077176966e-05
-6.19638586793811e-07
-9.39232429472742e-06
-5.30340993037014e-06
-1.7730684746869e-05
-1.50867297299847e-05
-3.51881216741188e-05
-2.72447648500608e-05
-2.31140252881065e-05
-5.18596989591372e-05
-4.55063696430947e-05
-3.3910492471952e-05
-5.8926114741787e-05
-2.3287126693139e-05
-5.20288644605054e-05
-1.88146187435856e-05
-6.19268667194006e-05
-2.42734547956861e-05
-5.36357222866334e-05
-4.46849285815368e-05
-1.10253495559054e-05
-3.12631184179341e-05
-3.14387354714794e-05
-1.35040431946537e-05
-3.16439362544986e-05
-5.04048443134073e-05
5.81453273732981e-06
-2.44447538674905e-05
-4.25779598981801e-05
-3.59292180663561e-05
-1.95638503812228e-05
-1.67920290679263e-05
-3.76944002621659e-05
-2.05578416650853e-05
-3.6136125433763e-05
-2.13888976151968e-05
-4.01279282030936e-05
-7.15121622718263e-06
-1.99410065209607e-05
-5.28819249592406e-05
-4.6937982521101e-05
-1.38783937521543e-05
-1.44949752867882e-05
-4.61363208177817e-05
-5.49328354969352e-06
-1.03394988106459e-05
-1.83373978959389e-05
-2.59894691208566e-05
-1.55404674601833e-05
-3.29142482397537e-05
-2.423602921513e-05
-8.66114859219287e-06
-1.57306492278857e-05
-3.54302954358722e-05
-2.48753891060995e-05
-5.36403615692423e-05
-1.14128718725977e-05
-2.05436895822735e-05
-3.21530239354332e-05
-2.59783946264433e-05
-7.05170924156905e-06
-1.02794698900194e-05
-5.68963098694912e-05
-1.45938335057027e-05
-2.429251049979e-05
-3.07543307063228e-05
-5.43343610016129e-05
-1.43068839170875e-05
-3.32382327516104e-05
-1.5079494023865e-05
-4.91756329829008e-05
-7.05049847093291e-06
-3.96617338981118e-05
-8.49113997968476e-06
-1.6394759416221e-05
-2.54108699014198e-05
-2.27155725395726e-05
-4.33782633888752e-05
-4.05912714123176e-05
-9.43394857970747e-06
-1.52779632911196e-05
-2.43261876722229e-05
-2.47649410323811e-05
-3.27997970529701e-05
-4.72667795824981e-05
-2.74126483195445e-05
-4.69286428139895e-05
-2.8124812895698e-05
-2.61848472292895e-05
-7.68615257057185e-06
-5.01892851776817e-05
-4.20348517255052e-05
-2.63144912817423e-05
-1.44037644219596e-05
-3.89918963094145e-05
-3.00841538426029e-05
-1.42142974260103e-05
-2.78706449439895e-05
-2.11427157388755e-05
-2.64623295889559e-05
-5.83607174781556e-05
1.26339308112904e-05
-2.50874938307445e-05
-2.26159775009301e-05
-1.76068071503803e-05
-2.32549477427899e-05
-1.60460955307988e-05
-5.43886080537786e-05
-6.33532803123072e-05
-1.97334025403313e-05
-5.88783755136956e-05
-1.48533361606765e-05
-2.9357350183971e-05
-4.8665035327923e-05
-3.5984288552271e-05
-1.47322856005406e-05
-2.3491801077806e-05
-5.03424027375534e-05
-4.46286352679314e-05
-2.73898612114111e-05
-1.56483882850855e-05
-2.87827581593189e-05
-2.78191622268048e-06
-1.65253045752186e-05
-1.19324993351923e-05
-3.32141848082782e-06
-3.30983777156566e-05
-1.10507079525598e-06
-1.57283365327218e-05
-1.76305917442381e-05
-2.13916519454051e-05
-1.51317127400986e-05
-4.30635412539934e-05
-4.83511822952176e-05
-2.03904268385089e-05
-2.71350632170775e-05
-1.48937633622931e-05
-3.16137867388535e-06
-3.40166703870005e-05
-4.0195971586857e-06
-2.57472753837444e-05
-3.73745721850855e-05
-4.53416321813474e-05
-3.672198140005e-05
-1.01085797527728e-05
-2.07030442719577e-05
-2.36132929506965e-05
-2.2249631296397e-05
-5.07059579849881e-05
-1.81670719262608e-05
-1.29602807044338e-05
-3.76612251074178e-06
-6.98024827546174e-05
-1.30841359951737e-05
-4.36212990619136e-05
-2.15736451906977e-05
-5.31173610644276e-05
1.30769148443092e-06
-4.63663466723657e-05
-4.25708923346806e-05
-9.20316736872079e-06
-1.76353584085943e-06
-4.60163877123649e-05
1.54752002022216e-05
-3.48977757366132e-05
-4.68367698552998e-05
-3.69486756475289e-06
-4.56990983588765e-05
-2.78449465139595e-05
-3.43714567001744e-05
-3.14079857533347e-05
-2.56660908002714e-05
-6.5402205696143e-06
-1.19877745269603e-05
-3.33015475897659e-05
-1.67401819333064e-05
-1.36881395903682e-05
-4.129228232208e-05
-5.81771140515612e-05
-1.26968515913505e-05
-3.14163781130629e-05
-4.0693697251068e-05
-1.23631920114076e-05
-3.0445677461793e-05
-3.71093974435407e-05
-1.14398407388087e-05
-4.58315990208308e-05
-3.66529155815054e-05
-1.93545874052903e-05
-3.41764299612097e-05
-2.45663346380311e-05
-2.81880547580185e-05
-3.63863814576909e-05
-1.07876605678247e-05
-5.69747123661916e-06
-2.55551821224788e-05
-2.91014007187163e-05
-1.94985089601891e-05
-3.11571222706215e-05
-2.97506454215885e-05
-1.14886549584653e-05
8.45498003386669e-06
-1.78848839756487e-05
-1.26825950889298e-05
-3.69360964742416e-05
4.06539988844086e-06
-2.25853038789705e-05
-1.57073622632429e-05
-2.99047456069892e-05
-1.69280399269853e-05
-8.08825582536205e-06
-3.21961231990788e-05
-2.28735829736025e-05
-2.13518557543154e-05
-2.13739615362734e-05
-4.41464038048167e-05
-2.53861159999263e-05
-2.58713719396881e-05
7.82729470980143e-06
-4.11682942336328e-05
4.4717909518935e-06
-5.3664257016818e-06
-4.91008069727351e-05
-5.21362749987313e-06
-1.57615275318671e-05
-5.51148844067221e-05
-7.13334253955207e-06
-1.67474667406393e-05
-1.34264856624551e-05
-1.07580213606093e-05
-2.1562776874847e-05
-4.84284870967044e-05
-5.07283863508794e-05
1.79647518810125e-05
-1.31004895249765e-05
-3.04124578274836e-05
1.57278462068524e-06
-5.17731820175405e-05
-1.85585118896656e-05
-3.20294719048916e-05
-5.60724049217728e-05
-1.93370064061366e-05
-3.49980803565686e-05
-2.38973725593757e-05
-2.81232464850373e-05
-1.50951733924253e-05
-6.31495080142339e-05
-1.81482539934404e-05
-3.38700247043836e-05
-3.34156360718254e-05
-5.09393965547217e-05
-4.55633744744531e-05
-2.16286642764734e-05
-3.14433075174076e-05
-3.4919556705462e-05
-2.82809239022302e-05
-4.72675761078458e-05
-3.20528459485716e-05
-3.03156486512949e-05
-3.86113615035197e-05
-3.3952595674264e-05
-4.40313813051902e-05
-1.75268216584068e-05
-3.43608286982198e-05
-3.16192852353831e-05
-1.93984914275759e-05
-4.01743810124199e-05
-5.00067155348721e-05
-3.83298369247591e-05
-4.44966061585302e-05
-2.51805092910672e-05
-6.41814803681892e-05
-1.66118568811445e-05
-3.86571455644758e-05
-3.43056170609918e-05
-2.46296138475374e-05
-3.18914063241228e-05
-5.64049242805741e-05
-1.89595502990448e-05
-9.22671018359224e-06
-4.72195448248702e-05
-3.89000168129751e-05
-2.94949048427425e-05
-1.1281368671733e-05
-2.6966177393638e-05
-3.59081192271774e-05
-1.59600146414697e-05
-2.14901492516046e-05
-8.15755499604711e-06
-5.44192168425091e-05
-8.16125333134681e-06
-1.82051658644773e-05
-8.56890867353237e-06
-1.14012094321515e-05
-2.06141413347923e-05
-3.83778280908674e-05
-1.19925543026761e-05
-2.1852030445301e-05
-4.30484492692909e-06
-2.29987197574736e-05
-2.90558063840219e-05
-6.40956227097048e-06
-4.09074878861785e-05
-9.69499548973833e-06
-3.47188866995178e-05
-4.86723082149759e-05
-1.58285046967431e-05
4.76912856964244e-06
-3.12474123372234e-05
-5.658874742459e-05
-3.32408522259882e-05
-3.49926283832161e-05
-4.70417306187071e-06
-5.73109298020137e-05
-2.28627630870604e-05
-4.8257223013182e-05
-8.74043381531432e-06
-2.73053298903876e-05
-6.2741935827506e-05
-3.36068285958729e-05
-2.13013623317589e-05
-5.72911262893833e-06
-2.27702119978352e-05
-2.48743955859669e-05
-1.31406832928097e-05
-2.55750125605123e-05
-5.84930250913652e-05
-1.83795556283462e-05
-4.13749722650494e-05
-6.73255266606906e-05
-4.48504835158231e-05
-9.32813033988325e-06
-4.2087900012152e-05
-1.98156656227584e-05
-4.27126343002778e-05
-4.50904969954777e-05
-3.84135652301737e-05
-4.03621719329522e-05
-4.09435681220771e-05
-4.53414175194289e-05
-3.10168192206958e-05
-4.15662483386827e-05
-1.64665632552812e-05
-4.41146597748114e-05
-6.51786041972507e-05
-3.16574696260913e-05
-4.66022923279591e-05
-4.81129639914315e-05
-4.99145474938906e-05
-3.44332008231478e-05
-1.77848960837582e-05
-2.43639639746422e-05
-3.17232158693562e-05
-3.12735826099592e-05
-2.13819557199144e-05
-2.74227219459185e-05
-3.64543834161502e-05
-4.85958171517145e-05
-3.80970737035992e-05
-3.63657887387692e-05
-4.18796962653226e-05
-3.31598392350142e-05
-3.59523506498095e-05
-2.22507426000564e-05
-1.78780377619578e-06
-7.56421399734498e-06
-4.7439668052174e-05
-3.7067217385334e-05
-3.23701765060495e-05
-2.70507159144758e-05
-2.73380386387366e-05
-1.79842735893469e-05
5.85760115856229e-06
-2.62002596479421e-05
-3.41025444504924e-05
-2.19568111989162e-05
-3.68869084279005e-05
5.06062434721176e-07
-4.6871920196686e-05
-4.33750143026452e-05
-3.51502338839066e-06
-1.01102583434377e-05
-4.30401507748139e-05
-1.27435133759308e-05
-2.57326854520665e-05
-2.30604509525838e-05
-1.18529895803671e-05
-2.06030544562819e-05
-3.50583447239112e-05
-2.21716648499199e-06
-3.9659981826052e-05
-1.32474701493521e-05
-5.12435051716843e-05
-2.68070085203669e-05
-1.19841468631081e-05
-3.3382129738193e-05
-3.41470698098357e-05
-4.06303511207906e-05
-4.09017790397309e-05
-1.14554813998331e-05
-3.55319125846153e-05
-5.07205761966286e-06
-5.88056982303615e-05
-5.4385457442457e-05
5.26686528465496e-06
-3.28929122620241e-05
-6.37651672057037e-05
-2.67270654899603e-05
-3.45489308416974e-05
-1.92836531016132e-05
-5.09769703054007e-05
-2.81134291537207e-05
-1.91186103514811e-05
-3.57188695111769e-05
-8.14851742133863e-06
-4.25214646624841e-05
-4.03814518447627e-05
-4.79715524386005e-05
-2.60471089737387e-05
-3.82000657050386e-05
-5.93786128119623e-05
-3.3316049162439e-06
-1.96229130538639e-05
-3.70146288748472e-05
-6.42852927662901e-06
-2.82513873154723e-05
-2.84157314920309e-05
-3.70042687535162e-05
-3.56785155969144e-05
-2.8830686186107e-05
-3.41860275198792e-05
-1.60417483728949e-05
-3.10907362014841e-05
-3.90861245675503e-05
-5.57147814363136e-05
-1.16027634339556e-05
-3.8742363048593e-05
-6.25730725267552e-05
-2.47359126985555e-05
-1.29625350119146e-05
-5.33242894996054e-05
-1.20427205636183e-05
-6.04528744442455e-06
-4.74422450468632e-05
-2.68247628967846e-05
-2.68693905939921e-05
-1.62557763010503e-05
-1.78110002965735e-06
-1.85733919182411e-05
-3.05221331370627e-05
-4.84634851810736e-05
-2.54712295042515e-05
-3.65488307910808e-05
-2.28687412862755e-05
-4.31543229207086e-05
-1.40866714055234e-05
-6.81325785371489e-05
-3.66339409740348e-05
-4.16655828784799e-05
-1.87026693890521e-05
-2.29926199978446e-05
-1.39944717910639e-05
7.03684050517875e-06
-2.66260004978312e-05
-5.47195480060634e-05
-2.74619913148838e-05
-3.10944738291251e-05
-3.73179919659588e-05
2.40527085496337e-05
-3.29342658422098e-06
-1.18489747483385e-05
-2.38064759225209e-05
-3.33595025396955e-05
-1.6626490751814e-05
-1.93435251935844e-05
-2.34681577120367e-05
-3.2524272628796e-05
-2.9655195167613e-05
-3.46214339993408e-05
-1.72167147987182e-05
-1.47452123379597e-05
-3.58545102616977e-05
-1.72366431809284e-05
-2.70866189262493e-06
-4.29595982544285e-05
-1.21869113531354e-05
-3.43780034302016e-05
-1.56989799706052e-05
-4.42724102364854e-05
-2.92746429508785e-05
-3.07053545780963e-05
-3.89596364857052e-05
-3.76602169263581e-05
-6.25640674487175e-06
-3.34418493054437e-05
-5.6698662307666e-05
5.68006802618984e-06
-5.75420331080501e-05
-3.39158536352811e-05
-7.52707477019895e-06
-1.67515652680622e-06
-2.06435735906871e-05
-1.1727408032986e-05
-1.10898953162668e-05
-2.54683889010339e-05
-6.28942835769398e-05
-5.28231529798757e-05
-2.60999326698296e-05
-2.28893961357137e-05
-3.17032032427429e-05
-5.27099709390964e-05
-3.27615101828151e-05
-4.18891038322052e-05
-1.87670663575597e-05
-1.46109201553826e-05
-5.29821838796639e-05
-1.54014875570412e-05
-4.84380050389954e-05
-2.42680140973293e-05
2.51566502045548e-05
-3.43534325044459e-05
-3.95850934967243e-05
3.12659842482193e-06
-3.84638111710956e-05
-1.94323177060171e-05
-3.80602612410524e-05
-2.23754026027421e-05
-5.73846692714121e-05
-3.20134434525375e-05
-3.63517241621714e-05
-3.92598848471715e-05
-1.06571250388631e-05
-5.7106369163393e-05
-3.01907629370474e-05
-1.61180185066447e-05
-2.56326555999777e-05
-6.42224331696219e-05
-5.72307348684283e-05
-2.34816751902185e-05
-8.67197372157973e-06
9.45951633324095e-06
-1.55466360103376e-05
-5.28513371654195e-05
-4.09061461413747e-05
-1.97087477751508e-05
-2.66528044359259e-05
-1.34920405223496e-05
-1.9426705527224e-05
-1.66480017688522e-05
-4.82350813509028e-05
-1.73721748885436e-05
-2.032839949253e-05
-3.35531284862061e-05
-5.69089427626949e-05
-3.37453677575215e-05
7.64634315411775e-06
-2.20209377898012e-05
-2.98447913534213e-05
-2.69512447581439e-05
-8.98289370910048e-06
-4.38667391643346e-06
-3.08197672904154e-05
-4.83965645549678e-05
-2.58843731226205e-05
-3.73433333302921e-05
-2.32528558362808e-05
-5.18447746593116e-05
-7.19902446254323e-05
1.06030321022428e-05
-5.91127835806533e-05
-1.79693858829444e-05
-2.40152385006969e-05
-1.10224816020016e-05
-1.13091358549884e-05
-2.92712221305854e-05
-2.36844522784504e-05
-6.3219198322137e-05
-5.5604854847265e-05
-5.80327386252199e-05
-2.33537939188231e-05
-3.16967981265005e-05
-4.27547804310572e-05
-4.90186540501797e-05
-3.36512694699718e-05
-1.76118133976711e-05
-1.44719111219041e-05
-4.28404738118218e-05
-4.41341047656613e-05
-4.85552577988235e-05
-4.85776599142149e-05
-4.77925771627624e-06
-3.46602355958002e-05
-3.20939895672042e-05
-2.04810092669177e-05
-1.96600505109897e-06
-3.03387477323673e-05
-4.24553320195311e-05
-5.59266905188307e-05
-4.20616379577423e-05
-3.22464769802308e-05
-2.89457995316881e-05
-2.25291994370322e-05
-5.6695687426334e-05
-3.41164508474083e-05
-4.19573765505788e-05
-4.93834646874795e-05
-3.72359668842958e-05
-2.41292100902233e-05
-2.53990956106079e-05
-3.49811880097392e-05
-1.24590071171398e-05
-4.47901917210414e-05
-1.39734858574688e-05
-4.14670751484896e-05
-4.29734937617999e-05
-3.35132759028256e-05
-9.51782553734368e-06
-2.24289471749329e-05
-1.53251023346832e-05
-2.78513555555585e-05
-3.18708752169744e-05
2.65216904608306e-06
-3.44127022899509e-05
2.03531018301327e-05
2.50218953526432e-06
-1.75428741280967e-05
-1.39760949437284e-05
-3.06888250783695e-05
-4.03900396728999e-05
-3.64845915049853e-05
-2.85567671951883e-05
-3.00252380473714e-05
-2.3262155460144e-05
-3.30771447107477e-05
-1.89950810618865e-05
-3.60333404356568e-05
-2.16380619090761e-05
-2.2924950359673e-05
-5.01762331653791e-05
-3.21126964369785e-05
-3.62016739732229e-05
-4.22248766257891e-05
-4.57702119745942e-05
-1.29405044461519e-05
-3.79644640781717e-05
-3.30164887596999e-05
-3.31696345729147e-05
-2.4653282574218e-05
-4.17053045288655e-05
-4.4554247846589e-05
3.8802923584248e-06
-4.03160502592829e-05
-1.46900130442249e-05
-2.33125622856222e-05
-7.7060893954497e-06
-4.22496378735838e-05
-1.96778282589487e-05
-3.29870990242637e-05
-6.42715067383493e-05
-1.33678239477822e-05
-3.97219629205165e-05
-2.33448005287865e-05
-3.61896400442271e-05
-2.79467360375368e-05
-1.79676729259381e-05
-1.17845903093363e-05
-3.29460973789849e-05
-2.40467175195931e-05
-4.74728853874133e-05
-6.1850164830242e-06
-2.50589718018326e-05
-3.25387447772309e-05
-5.31069659917524e-05
-2.2510273451959e-05
-2.99220631727645e-05
-3.7460572518064e-05
-2.83939580992009e-05
-2.43440749595877e-05
-3.42873155934022e-05
-1.42205017451189e-05
-4.54979579256791e-05
-1.18974108816698e-05
-5.61566768610288e-05
-2.57993760057741e-05
-1.2469971207924e-05
-4.84934347312847e-05
-1.88734983305109e-05
-6.17326486465111e-05
-5.92146987504028e-05
-5.36648601836e-05
-1.28916808798123e-05
-3.60651989962045e-05
-3.6936875258941e-06
-5.24578235946281e-05
-3.29379077203903e-05
-3.99151458985326e-05
-1.85589716011392e-05
-9.49825401944707e-07
-3.59508154303102e-05
-2.21221877674462e-05
-4.41508793738311e-06
1.62127296101879e-06
-5.6622576846225e-05
-4.53417151126803e-05
-4.87454365790124e-05
-1.11315509763247e-05
-2.37440992269639e-05
-2.11431617386589e-05
-9.85441703785021e-06
-2.43643772536116e-05
1.01282987954481e-05
-4.38680936750934e-05
-3.330721223762e-05
-8.17419459664002e-06
-1.61520478527688e-05
-3.37255639711497e-05
-4.32771280825325e-05
-3.05169867063676e-05
-2.97263020956262e-05
-1.15092841830006e-05
-1.82830885087349e-05
-1.25016194255022e-05
-4.50461643018089e-05
-4.26335116941516e-05
-9.65441207085293e-06
-8.6272484687285e-06
-2.57593286565812e-05
-1.5362928481984e-05
-5.30518651182089e-05
-3.13701466116324e-05
-4.26801261719217e-05
-2.47105161451566e-05
-2.95860058104705e-05
2.21765138694651e-06
-2.47222380486267e-05
-4.49720038754202e-05
-8.21285788727467e-06
-2.88525856753213e-05
-2.59780899519206e-05
-4.35790093823016e-05
-2.30146086890539e-05
-3.16391239442033e-05
-3.74605055014491e-05
-3.62687835777271e-05
-3.3656670114951e-05
-3.73936483873742e-05
1.64869995955369e-05
-2.02999744597512e-05
-1.19340938634188e-05
-1.93777464696339e-05
-2.58045339985235e-05
-2.41145919603707e-05
-3.72905324272787e-05
-2.85505449021772e-05
-8.30409924561213e-06
-2.24609646331541e-05
-2.67736884448874e-05
-8.09866993246873e-06
-1.54034184609037e-05
-3.568548140489e-05
-2.22998547792517e-05
-3.92169350589976e-05
-2.81466930191408e-05
8.89138023489743e-06
-5.59823507350829e-05
-5.75104572708398e-06
-2.74961320895083e-05
-2.12227172751169e-05
-2.72298230554156e-05
-2.26343303253961e-05
-4.59547991242403e-05
-3.48195214040337e-05
-4.29990713503208e-05
-1.64246751673546e-05
-2.39142454438799e-05
-2.59119013272138e-05
-1.59387875445083e-05
1.07058016074778e-06
-2.85056635578169e-05
-2.27325561766974e-05
-3.23345342620039e-05
-4.21678529581486e-05
-4.19287156968179e-06
-3.72509512617113e-05
-3.72988487323924e-05
-3.93190768544557e-05
-2.57237192463383e-05
-1.59402325097995e-05
-2.27418211992553e-05
-2.63260729171236e-05
-2.36165383706911e-05
7.80669229930701e-06
-3.07820853643462e-05
-1.33010211636694e-05
-2.98278423434376e-05
-9.26992973769024e-06
-3.01570739781738e-05
-2.68403672652995e-05
-3.33071248437025e-05
-5.56044352154509e-05
-7.08783918276315e-05
-4.15929700537858e-05
-1.3400756485173e-05
-8.6535481735328e-06
-2.33091297318952e-05
-3.49477089140608e-05
-3.20065261138443e-05
-3.46136010723473e-05
-4.66940330409001e-05
-3.58244386233849e-05
-3.97276502858426e-05
-5.49880436191562e-05
-2.42249035786852e-05
-8.9355666787473e-06
-1.81123201676204e-05
-1.46815047030459e-05
-9.91234945531009e-06
-3.62820209420286e-05
-1.86573775591062e-05
-3.79958884084271e-05
-5.9506524930564e-05
-4.68387854366267e-05
-3.3016113182102e-05
-2.32121150721931e-05
-8.68223396267012e-06
-3.99578524869549e-05
-1.89624639209139e-05
-4.96313091440941e-05
-4.54937840944492e-05
-2.25424673150111e-05
5.75313226812915e-06
-1.31437647290962e-05
-3.6278001173463e-05
-4.598221524544e-05
-4.56356434885302e-05
-3.10056603674037e-05
-7.86478823220895e-06
-3.68756490064154e-05
-7.3753057163233e-06
-3.1340575805581e-05
-3.56490248521371e-05
-3.25449848413336e-05
-4.2935263728572e-05
-1.38418638498042e-05
-4.73883908998226e-05
-3.06161982091344e-05
-4.73375716284555e-05
-1.02479465034787e-05
-4.34042549871443e-05
-1.98452728099602e-05
-3.42991731711436e-05
-1.04130746449456e-05
-2.19849872728401e-05
-7.22630415635791e-06
-4.8363381688554e-05
-2.70031107324243e-05
-2.45504793336339e-05
-2.60140035486775e-05
-7.1253664023212e-06
-2.51753769783854e-05
-1.86730777741055e-05
-4.36307831622222e-05
-3.80962353037307e-05
-2.45352231259472e-05
-2.31092644212184e-05
-3.68571265607145e-05
-2.39758163741407e-05
3.50244827065683e-06
-5.72045433778131e-06
-2.7580923636336e-05
-2.98962736353527e-05
-3.4391181654749e-05
-3.67310887308496e-05
-1.02529104260182e-05
-6.11781185692119e-06
-2.67620249688138e-05
-2.35302498726198e-05
-5.49528560783933e-05
-3.23030591248669e-05
-2.06587877193512e-05
-4.13517007793227e-05
-1.25488260089268e-05
-1.61563276411483e-05
-2.54224363319195e-05
-5.23828475283582e-05
-3.50947532806369e-05
-2.3077318790773e-05
-2.14178730081645e-05
-4.89304581920187e-05
-2.15102274283799e-05
-4.00937758648713e-05
-6.31128432631115e-05
-2.42973795459794e-05
-5.68289889877884e-05
-2.27854519723726e-05
-3.94937629212877e-05
-6.51375555160529e-06
-4.29181009227715e-05
-5.72027702152629e-05
-6.34826732767693e-05
-4.8354319444885e-05
-1.66697506206932e-05
-2.12860024198116e-05
-8.73629759735503e-06
-2.97351839325589e-05
-4.31253692700996e-05
-3.55557495906905e-05
-3.50465406922937e-05
-1.15360880809737e-05
-2.77209945993448e-05
-1.3427151082423e-05
-2.89563188009283e-05
-2.72879965402431e-05
-3.12311791740337e-05
-1.28083587760527e-05
-3.61376202706069e-05
-1.76818807613456e-05
-4.79507647786886e-05
-5.6864123461278e-05
-3.37463887167307e-05
-1.18538852575671e-05
-2.79639385530495e-05
-3.39197394432021e-05
-2.98264786845532e-05
-2.05954321439056e-05
-3.55242528103301e-05
-3.10430530942366e-05
-2.02949079434571e-05
-2.70140225081094e-05
-2.19588060949071e-05
-1.65982670417681e-05
-2.33441641954178e-05
-1.59939760549687e-05
-3.34714744249542e-05
-3.74680597414702e-05
-3.23532589208991e-05
-3.50355052749871e-05
-4.41982337857516e-05
-3.4825585182177e-05
-1.24144733472108e-05
1.14192065009719e-05
-2.69213478801149e-05
-3.2895739592349e-05
-2.21002423386825e-05
-4.09606538812975e-05
-1.69366651514085e-05
-5.77060705273824e-05
-1.17127168782084e-05
-1.13005578512683e-05
1.77593176102949e-06
-3.00770190500782e-05
-2.27048438232878e-05
-1.22918601310238e-05
-3.06225893907906e-05
-4.10096015883331e-05
-2.11361228649047e-05
-1.84419868173865e-05
-4.49917310744659e-05
-2.47436971907804e-05
-2.72250992125467e-05
8.79218574400705e-06
-4.6608728273469e-05
-4.64312552554957e-05
-1.92321929640213e-05
-1.11757596406496e-05
-2.78770516065253e-05
-4.7907983056103e-05
-1.22514873406224e-05
-1.25191223461491e-05
-2.40873055116893e-05
8.40423317801088e-06
-2.07232945177279e-05
-6.17054323176406e-05
-4.81665330272378e-05
-1.99400408436085e-05
-1.75564429142848e-05
-1.32475020831639e-05
-4.87167168080801e-05
-5.17782971108416e-05
-6.31039323284639e-05
-3.28535236851894e-05
-5.70120182598123e-05
-5.07242145946207e-05
-2.59835808239098e-05
-5.60569754133391e-05
-4.20683760630302e-05
-2.85233494021914e-05
-2.42882368478103e-05
-2.82582912844203e-05
-1.24524769925354e-05
-4.36563677370186e-05
-1.65026161610865e-05
-1.25313457701094e-05
-3.24396131625477e-05
-4.11935336843561e-05
-2.3758704590552e-05
-2.43096967399953e-05
-6.03859955112253e-05
-1.93733133267951e-05
-7.34001458495186e-06
-4.78382670519196e-05
-6.02181522723388e-05
-1.49843305205782e-05
-7.63082709976529e-06
-2.61079174323342e-05
-4.98715193543687e-05
-2.23350078261934e-05
-2.26223715316793e-05
-3.1525062212043e-05
-7.63024573043814e-06
-2.19971201473383e-05
-3.78704812442448e-05
-3.35888109609541e-05
-2.3184779038131e-05
-2.05073168827598e-05
-4.49261551048444e-05
-1.54346894524382e-05
2.43974630202503e-05
-4.7112120235955e-05
-2.01730952569244e-05
-4.7999440782838e-05
-3.98136157454076e-05
-1.89373165167402e-05
-2.03908311347152e-05
-4.94065154503898e-05
-1.44495122808713e-05
-3.30697343294372e-05
-3.03072768146933e-05
-7.46510555534272e-05
-2.24899234953891e-05
-3.24554290086018e-05
-6.92307516100712e-06
-1.30179448857762e-05
-4.23652644276923e-05
-4.00028039085317e-05
-2.94397336340613e-05
-3.31176367044895e-06
-3.28689908950861e-05
-2.08592517641381e-05
-3.58386650823953e-05
2.68212794975179e-06
-5.87381024492399e-05
-4.65176136928213e-05
-1.28598935485362e-05
-3.00449446269473e-05
-1.97102658236656e-05
2.54248957052413e-06
-5.72641636077609e-05
-4.32430286770625e-05
-1.90104469239507e-05
-2.30383750471655e-05
-1.87545092072088e-05
-2.3036978862636e-05
-2.42312759998298e-05
-3.86649021281573e-05
-3.75292513748384e-05
-6.60320051800414e-05
-5.52363185741107e-05
-1.50488982447588e-05
-4.22036917042382e-05
-1.33087530793692e-05
-5.25126627884348e-05
-5.4186506661918e-05
-3.48632625941604e-05
-2.7864012930164e-05
-3.12779377918053e-05
-6.29746406490617e-05
-5.46632454651531e-05
-4.70445020323403e-05
-3.71228909656247e-05
-4.25874407688805e-05
-4.02653945698282e-05
-1.69539244122357e-05
-1.19270262189462e-06
-1.32285867107973e-05
-3.0724272918828e-05
-4.90403036007085e-05
-5.07322433402431e-05
-4.44821103983858e-05
-3.50697032449517e-05
-1.76716113997e-05
-4.48624292973547e-05
-2.31421811066807e-05
-3.37101004076242e-05
-4.99115190766842e-05
-2.68858813243222e-05
-5.92854469677495e-05
2.15212106570534e-05
-1.95406038828983e-05
-5.612330759669e-05
-2.75783951270315e-05
-2.66557537925969e-05
-3.07845268768276e-05
-2.25930790669189e-05
-4.15049047317446e-05
-3.35334404348397e-05
-2.46203340320855e-05
-1.81795958208637e-05
-4.16394225804065e-05
-3.42043297838508e-05
-1.97236446388439e-05
-7.52734583691303e-06
-2.04150588184572e-06
-4.47083152928546e-05
-4.95198766896113e-05
-2.53804738112796e-05
-1.33831052551225e-05
-5.13145530620529e-05
-4.50723976106629e-05
-5.77532155798731e-06
-2.52181218823569e-05
-8.62222590827522e-06
-2.8028615803138e-05
-2.38587906095395e-05
-2.21378639234172e-05
-1.80644867186437e-05
5.30972643226373e-06
-3.69007581318372e-05
-5.95110509807046e-05
-3.38859307331657e-05
-2.36532314876767e-05
-4.05282984660793e-05
-1.5188319550412e-05
-3.53931979097752e-05
-1.72991201392127e-05
-3.09749127340946e-05
-5.20978908538953e-05
-7.18950188236738e-06
-2.04752636471551e-05
-9.16682519079461e-06
-3.86845804663381e-05
-4.58293820963033e-05
-3.00184835698919e-05
-1.90485223588945e-05
-1.4130650464936e-05
-3.1005808309837e-05
-2.50413615313361e-05
-5.20778139003481e-05
-2.55962336781842e-05
-1.36049132336783e-05
-2.76939981541203e-05
-2.42837356055992e-05
-3.05714412645111e-05
-5.43436779923092e-05
-1.86523889898804e-05
-2.10825457001273e-05
-5.84051218230737e-05
-6.13069903509164e-05
-5.14510809345152e-05
-4.89868006520944e-05
-3.41642960182272e-05
-2.14207589404395e-05
-3.0774826163895e-05
-1.47565685607469e-05
-3.27878364690156e-05
-3.34050486313176e-05
-4.13164818258902e-05
-3.43711556192622e-05
-4.32824693490627e-05
-2.67437578577242e-05
-2.35584966348202e-05
-2.35090537750121e-05
-3.0057564424431e-05
-5.28791652354206e-05
-2.71896902770665e-05
-1.69631606094354e-05
-2.44416226391213e-05
-4.1956520424133e-05
-1.42049990898143e-05
-2.25454936809935e-05
-6.44037857007288e-06
-1.43317554489631e-05
-2.2096472810698e-05
-3.85015978319991e-05
-1.35837830071751e-05
-1.40124831171964e-05
6.08769362830163e-06
-5.87861727371844e-05
-1.697437460182e-05
-4.05691805142923e-05
-4.18081569609094e-05
-3.56256069844276e-05
-4.73708388762163e-06
-1.68381420358229e-05
-9.27426830184525e-07
-3.37844787653746e-05
-3.80851696637883e-05
-1.05258653055464e-05
3.23098784333124e-05
-2.11965260826516e-05
-2.82835712619792e-05
-3.15627764314446e-05
-2.91470409108243e-05
-3.85684672654305e-05
-5.18086086512151e-06
-3.9622775962467e-05
-3.77537086693997e-05
-3.48805761318549e-05
-2.19756589444251e-05
-4.29171230767229e-05
-2.16597520643776e-05
-1.05872922928067e-05
-6.28781812860747e-05
-2.0088492451274e-05
-3.2382501681592e-05
-1.63720314326162e-05
-3.27760101027998e-05
-5.53429480166405e-05
-3.35225106607327e-05
-2.99612761370566e-05
-4.5384563250915e-05
-3.10555338374377e-05
-4.34021429549266e-05
-4.42948111788791e-05
-3.68416661366714e-05
-3.04901116419878e-05
2.97855431124021e-06
-4.2478687267381e-05
-2.16705400592309e-05
-3.19782302501101e-05
-4.13192488725166e-05
-2.94736964209629e-05
-3.04527836588195e-05
-3.63791506874493e-05
-3.67100434282833e-05
-1.49151756204902e-05
-2.93199366895288e-05
-2.25220182626967e-05
-4.85430605693809e-05
-4.36601733373687e-05
-3.38848757718468e-05
-3.82861789996127e-05
-1.98763987221939e-05
-3.68076675108458e-05
-4.05752542513112e-05
-4.13578420943928e-05
-2.61804905903073e-05
-1.55104682382112e-05
-8.76842351362635e-06
-1.58980159144219e-05
-1.50153671661866e-05
-4.50835177975249e-05
1.97563974368544e-06
-3.27304509062421e-05
-1.66871095362189e-05
-3.63861197441599e-05
-3.7352251546298e-05
-3.65235071048691e-05
-2.03689180782104e-05
-3.31644584742047e-05
-9.89927260363103e-06
-5.07954497631939e-05
-5.2035819176763e-05
-4.0301046427376e-05
-1.50914668643372e-05
-3.48983137387962e-05
-2.54755823873369e-07
-5.82921435918524e-05
-1.75810112318577e-05
-2.5775866037143e-05
-1.9767876410009e-05
-4.61986255431664e-05
-2.73810598444062e-05
-2.36725100322496e-05
-2.10506287345701e-05
-5.62366243171908e-05
-5.44286817129536e-05
-3.45147930099755e-05
-1.1601159427536e-05
-3.1105638300776e-05
-8.13582662822812e-06
-1.44936833456816e-05
-2.25314386819437e-05
2.19753432578472e-06
-2.80776025097604e-05
-3.20837789098249e-05
-6.00274446489713e-05
-7.98979289282914e-06
-7.74958444885692e-06
-1.52519649365981e-05
-3.32089050051589e-05
-4.84612954666206e-05
-3.11927998659395e-05
-2.67851900367645e-05
-1.91764899931592e-05
-1.84685237675881e-05
-1.88984933183269e-06
-3.03713846338691e-05
-2.54429607437232e-05
-3.42728633445042e-05
-6.05064529504994e-05
-1.42216407627735e-05
-3.59674006641757e-05
-3.46231919628743e-05
-4.4675290941991e-05
-2.43799164930009e-05
-4.48878095835645e-05
-4.66197893318117e-05
-5.95298250182288e-05
-2.91019095166761e-05
-3.40313259641922e-05
-3.85147276505441e-05
-6.77390564525814e-05
-3.82355609042687e-05
-1.53754187400173e-05
-4.08976418199072e-05
-5.00983029273039e-05
-4.37758405106577e-05
-4.60947595884179e-05
-8.82389515906725e-07
-4.01269862326384e-05
-1.92645812833607e-05
-1.5185654226136e-05
-2.84423438821605e-05
-5.90472203038448e-05
-1.15297003042239e-05
-3.93818114549762e-05
-5.09355524507001e-05
-1.92671701449713e-05
-2.90805668314194e-05
-3.58904374506737e-05
-3.63923391172871e-05
-2.37292168435921e-05
-1.68433559419483e-05
-1.18198921323802e-05
-7.01244403689112e-05
-3.32348277158293e-05
-3.32374407477446e-05
-2.97651957926082e-05
-3.09719870387997e-05
-4.16663258844163e-05
-3.94736838616048e-05
-1.92912901232635e-05
-2.36863629922511e-05
-4.54736412296032e-05
-2.66774317308237e-05
-5.0465132436949e-05
-1.22813452213033e-05
-4.11080167694956e-05
-4.87936655679987e-05
-3.66784710513705e-05
-3.18525321405104e-05
-3.63934014187274e-05
-1.99057068437483e-05
-1.01383868684638e-05
-3.76256920694176e-05
2.54681343426187e-06
-2.96646790330894e-05
-2.8472356903975e-05
-9.00553184778968e-06
-4.27765742665984e-05
-2.17383610327012e-05
-2.28702384083499e-05
-1.24799226809192e-05
-6.69323107475334e-05
-1.90803096596959e-05
-2.77576842766206e-05
-4.25752756714201e-05
-2.64561814838668e-05
-1.86913968285839e-05
-5.03304876504629e-05
-3.29966609798596e-05
-3.31530921333816e-05
-1.41761835328209e-05
-1.10631712563262e-05
-1.42691821753439e-05
-3.27249313212603e-05
-2.78128340885911e-05
-4.1850023631736e-05
-1.32391785288072e-05
-6.57031983271326e-05
-2.12713447387084e-05
-9.86096972168834e-06
-2.28536998552598e-05
-5.96184058130451e-05
-8.37888533887331e-07
-1.50728111552338e-05
-3.64570396132081e-05
-1.14126548110427e-05
-4.10926430179584e-06
-4.15228625058966e-05
-5.01675324885378e-05
3.90815580023223e-06
2.21894937124736e-06
-4.22995473959873e-05
-4.9545555409811e-05
-1.26420828083082e-05
-4.08398926641525e-05
-4.77728139627489e-05
-1.04528480055448e-05
-3.78815472161282e-05
5.76380333848274e-07
-5.86974289501353e-05
-4.16410879573191e-05
-3.4563344936811e-05
-5.8821538509253e-05
-2.24112279724602e-05
-4.40345872052271e-05
-4.91944422905543e-05
-3.65223249201231e-05
-3.98278468296304e-06
-3.45742327535587e-05
-6.28838630479059e-05
-2.31213817995637e-05
-2.07459308205843e-05
-4.96123696515411e-05
-1.90525463114238e-05
-2.29577010791109e-05
-1.61208430205469e-05
-3.01323506461258e-05
-2.69440890808579e-05
-4.10046781751499e-05
-1.73138169395858e-05
-2.48859815580387e-05
-1.33008961984771e-05
-3.73663421179534e-05
-6.39864048104956e-06
-7.20495357660887e-05
-2.82908438105895e-05
-3.53772283787302e-05
-2.52415720903288e-05
-2.26604314130406e-05
-2.75563656769448e-05
-2.30197026643032e-05
-4.71830561335725e-05
-2.82351045482295e-05
-5.93338757511111e-06
-4.10848161218477e-05
-2.75291073956883e-05
-2.45136412130834e-05
-3.01134807364568e-05
-4.44120189788025e-05
-1.4053375828004e-05
-1.40199799727481e-05
-8.09146533125171e-06
1.18215056767019e-07
-1.85637746754781e-05
-3.81920826127737e-05
-6.51480926670727e-05
-3.00884960259267e-05
-1.72354264878654e-05
-5.01430720302937e-05
-1.27198554335042e-05
-2.70532570141147e-05
-2.04499227150726e-05
-3.6778484055903e-05
9.61787960345565e-06
-2.2704021993979e-05
-3.90061253322627e-05
-1.693770896616e-05
-5.01124631300071e-05
-5.67759729038699e-05
-3.53592703910537e-05
-2.17014514139734e-05
-5.7669252435046e-05
-9.64551596356114e-06
-3.51105562505841e-05
-5.47943774528242e-05
-2.19475884783948e-06
-4.34388333768873e-05
-4.13929644668851e-05
-2.066153554011e-05
-3.76727491385924e-05
-4.05970547325377e-05
-5.2162467799573e-05
-2.83591020310332e-05
-4.12337665376274e-05
-5.56316115493978e-05
-1.06511378757032e-05
-3.81542954643444e-05
-4.16362879555366e-05
-7.48214341479194e-06
-1.61291713092462e-05
-3.89138059685928e-05
-5.31839442112879e-05
-3.8657677149243e-05
-2.68516522113019e-05
-2.80707609594096e-05
-3.68280741538331e-05
-1.24930431647448e-05
1.39035981385566e-05
-5.02603032983604e-05
-9.8158790430311e-06
-5.06763262488519e-05
-1.50214122133131e-05
-2.13943531208685e-05
7.29171769412836e-06
-8.76568750714837e-06
-3.20182564439609e-05
-1.44819239399898e-05
-1.19572160021743e-05
-1.47710067421958e-05
-3.69535167590546e-05
-1.67265385636194e-05
-3.84334543982223e-05
-4.32731552045908e-05
-3.32343364533063e-05
-3.32279823072048e-07
-1.25199556930971e-05
4.35457132110383e-06
-1.69499261561228e-05
-3.50702583503455e-05
-2.64492780227911e-05
-5.18000576024488e-05
-2.70396275374627e-05
-4.52115793122165e-05
-1.07336510611324e-05
-3.78751553802341e-07
-9.82678649561235e-06
-2.26177666858432e-05
-1.64963492440853e-05
-2.50927740247733e-05
-4.89032349333089e-05
-3.23704317720434e-05
-2.9668245785212e-05
-1.31056476132995e-05
-1.58732430728186e-05
-2.95495598221551e-05
-4.12514304029836e-05
3.27414099108207e-06
-3.53849677582764e-05
-3.36908895739184e-05
-2.43699587621782e-05
-4.52771048025951e-05
4.96191401181071e-07
-1.07036355232035e-05
-1.67518378786253e-05
-3.93149950401433e-05
-1.94726673486161e-05
-4.14829911983044e-05
-5.45817881137998e-05
-1.98180590817615e-05
-2.11258361572253e-05
2.00951953624283e-06
-2.21785821808082e-05
-3.39822151007496e-05
-6.72050327731901e-06
-3.4747438270201e-06
-2.82623062683113e-05
-3.81224004147071e-05
-8.69073735896425e-07
-5.77679184600628e-05
-1.69536921602009e-05
-1.04406559671871e-05
-2.31168624770685e-05
-4.47190656041014e-05
-1.17063775767964e-05
-3.20251166471035e-05
-2.6039036251893e-05
-1.74860452035851e-05
-2.80754923823742e-05
-4.04520707582136e-05
-3.45292016310031e-05
-4.60364958602114e-05
-2.21866032573237e-05
-3.88941615777648e-05
-1.23861159731255e-05
-4.61230159518215e-08
-3.70335163615148e-05
-4.16927263484703e-05
-2.13129830198065e-05
-3.61471622127605e-05
-2.37458096259239e-05
-3.76359844432436e-05
-3.13146826468189e-05
-2.23078880125365e-05
-1.7173837451044e-05
-6.43496582321532e-06
-3.39996101050128e-05
-3.70162622714365e-05
-2.97237632802045e-05
-8.81822543614896e-06
-2.63714758611392e-05
-3.94754654994041e-05
-4.82626761980675e-05
-9.8501058307734e-06
-5.15003338491498e-05
-5.30269211212031e-05
-5.29614329754685e-05
-5.55114327790378e-06
-4.00963446487951e-05
-2.96323792760694e-05
-5.09390095574492e-05
-1.34668013192463e-05
-3.77137113533639e-06
-1.89057287752631e-05
-1.87484724201706e-05
-4.82313129230751e-05
-2.95078719716063e-05
-5.95196721244389e-05
-2.77436526650354e-05
-3.47752110948331e-05
-7.17050045406446e-05
-3.82405870897568e-05
-1.92473416503099e-05
-3.70004057481493e-05
-5.59302021238857e-05
-4.06495493023259e-05
-4.58461976905017e-05
-4.07519961416013e-05
-4.4925575485551e-05
-5.44470982790758e-05
-9.77762499820548e-06
-5.39750795158921e-05
-5.36506626749008e-05
-7.06336424103403e-06
-7.39523591768239e-06
-5.10789385692071e-05
-2.61962917838716e-05
-1.5850752957054e-05
-5.39016544376564e-06
-1.01173806857489e-05
-1.54626859489362e-05
-8.57317527284306e-06
-8.73802203831926e-06
-3.98918917525674e-05
-1.54234386161934e-05
-2.14959408738192e-05
-1.3084471011749e-06
-3.35882931646257e-05
-4.31798338031322e-05
-2.2526782944993e-05
-1.47377063934993e-06
-4.12982680450201e-05
-4.31541315719056e-05
-2.22980389426948e-05
-9.02839881979896e-06
-3.13753405798046e-06
-4.41225638988868e-05
-2.01823226929315e-05
-1.8552330928107e-05
-5.3955943452679e-05
-2.51849011901732e-05
-3.48092420640138e-05
-1.69919625553644e-05
-2.12016378735689e-05
-6.70989885713963e-05
-2.72524552731987e-05
-4.41002262602203e-05
-4.65904414007391e-05
-1.57283151677873e-05
-2.08639902652011e-05
-1.89947100500592e-05
-3.39357683170395e-05
-8.44943596214373e-06
-2.94598641410012e-06
-1.86243120955498e-05
-2.67548294525028e-05
-2.47805106340119e-05
-3.22690046158698e-05
-3.21399763821422e-05
-1.61743393020979e-05
-1.86200812005366e-05
-2.15095786921436e-05
-4.03967360926498e-05
-4.59697736530628e-05
-3.17344253909531e-05
-5.19990674806211e-05
-1.83395292281849e-05
-3.5694857065345e-05
-3.80234697181454e-05
7.39667037150631e-06
-1.05198681626153e-05
-3.79613607155923e-05
-2.92960621418902e-05
-1.79082036493889e-05
-5.55734075977242e-05
-2.56895794302573e-05
-2.67482811905371e-05
-1.69546818710477e-05
-1.03603364399727e-05
-7.08256768662466e-05
-1.29163078901562e-05
-1.51812610533458e-05
-2.6636931462038e-05
-1.79105061975964e-05
-2.20272147716842e-05
-2.91952737092032e-05
-2.74402856352703e-05
-1.61637626652871e-05
-6.27547859416443e-05
-3.40208508080391e-05
-3.57065207548179e-05
-2.09748526435597e-05
-3.6534313275514e-05
-2.68883464694294e-05
-6.6392756002402e-05
-3.67277403894865e-05
1.20736744895809e-05
-2.16242092317009e-06
9.53120122712988e-06
-2.9754897951531e-05
-9.21844375043478e-06
-2.00323728413495e-05
-4.06007173182262e-05
-3.91801755533999e-05
-1.42607145314128e-05
-3.60647366935886e-05
-3.18028913718592e-05
-1.80172435763996e-05
-3.29714450995926e-05
-1.26552130223658e-05
-4.55256245672107e-05
-1.70086558085657e-05
-4.42429301628995e-05
-1.3625057565255e-05
-1.7336162046713e-05
-4.35566330574844e-06
-3.83053094905738e-05
-1.08000642259981e-05
-2.00893848023438e-05
-2.22962924681698e-05
-5.02748219628266e-05
-2.46605705609632e-05
-4.41809418720166e-05
-3.89852461003725e-05
5.40880338852873e-06
-1.18607362674111e-05
-1.58068184336565e-05
-2.6696255876603e-05
-1.85573945771906e-05
-4.63621336260896e-05
-3.27139837839596e-05
-3.23268323316985e-05
-3.45846691492558e-05
-1.100730089998e-06
-2.09375711863744e-05
-3.71097551946328e-05
-2.66048607541435e-05
-1.56880836160514e-05
-1.26053094491007e-06
-2.60821682476591e-05
-3.01924774360165e-05
-4.99865562870688e-05
-7.23205322607745e-06
-3.95591813263587e-05
-1.21825380324338e-05
-5.0420579333277e-05
-3.77798202531803e-05
-4.37066731151027e-05
-2.72475209278347e-05
-2.12790411302285e-05
-2.42786293798031e-05
-2.73973904896726e-05
-1.39419930060566e-05
-4.961826483973e-05
-4.36644777878275e-05
-1.50724096329032e-05
-2.88728852415117e-05
-1.8354362765571e-05
-2.7500154584563e-05
-3.12961663537863e-05
-3.06538055893021e-05
-3.57288335378772e-05
5.12772482274871e-06
-2.70305638637083e-06
-3.44269927059305e-05
-1.00884583551945e-05
-2.87865161574126e-05
-5.0852820239474e-05
-9.60440209234722e-06
-4.08471087111974e-05
-3.64076610929697e-05
-2.52596362839759e-05
-3.09735505997127e-05
-1.91049873674942e-05
-2.03635974892723e-05
-6.18591890509152e-05
-1.99254038287602e-05
4.20367408491063e-06
-3.11457433940341e-05
-2.37317174924661e-05
-3.65304723525613e-05
-1.32189969658359e-05
-5.79857446359566e-05
3.34340137165572e-06
-2.16872043342588e-06
-2.41010349642711e-05
-1.84129334422637e-05
-2.31672140734185e-05
-4.79854732832248e-05
-2.66940560099289e-05
-4.32002090392762e-05
-5.44553339082314e-06
-3.12557547041493e-05
-4.98989866074565e-05
-2.10938973005986e-05
-2.07706948973655e-05
-5.46537812105808e-05
-2.43337630429251e-05
-1.4059244103178e-05
-1.97390998084031e-05
-3.69351935678616e-05
-2.90091892494133e-05
-4.03909581503745e-05
-5.71718592796768e-05
-4.84984071322202e-05
-5.57378501173938e-05
1.02220096643724e-05
1.91678194783522e-06
-3.55986694455815e-05
-4.60188066086863e-05
-2.48107680585183e-05
-1.65056219529004e-05
-3.1732830587419e-05
-4.85898586468881e-05
-2.67034281746811e-05
-5.85084949322535e-05
-4.24454831778638e-05
1.43576284824478e-06
-2.81251103909656e-05
-4.96392497963691e-05
-5.29138516105437e-05
-3.553554591606e-05
-1.99830373508863e-05
-6.59126463675002e-05
-2.06137007147335e-05
-4.01082054163395e-05
-5.9320081220214e-05
-3.52196348126541e-05
-2.41959206487263e-05
-2.91273165954535e-05
-1.40716233782286e-05
-2.53486594169459e-05
-4.70166521100465e-05
-3.56592331559672e-05
-1.48768305055347e-05
-2.0667815296944e-05
-2.37840811373832e-05
-2.83615779567321e-05
-4.17078082330685e-05
-5.50222154888715e-05
-8.22241860056879e-06
-1.21316042053862e-05
-1.56196898315492e-05
-3.49831773031397e-05
-2.09215924574788e-05
-1.76219766090661e-05
-5.50097267091241e-06
1.29264004277225e-06
9.25229039429911e-06
-3.0924284806896e-05
-1.41752149024756e-05
-7.72432502072265e-06
-4.81742534051661e-05
-6.9036410766951e-05
-5.50231103369493e-05
-2.46723444843102e-05
-6.34488446528958e-06
-1.51339382009609e-05
-6.57290602383911e-05
-1.71527069399198e-05
-4.10581869492968e-05
-4.45443516478695e-05
-4.14833999348586e-05
-1.81813011190946e-05
-1.81083682591234e-05
-5.13043256062655e-05
-3.85848907573449e-05
-2.75809569571605e-05
-2.1646683088706e-05
-9.66640817321723e-06
-1.02148815727505e-05
-4.61898334102704e-05
-3.96054757856366e-05
-4.64980539640421e-05
3.76882310551997e-06
-3.89260705538445e-05
-2.65485967120932e-05
-3.56904880390355e-05
-1.57092418115047e-05
-2.49144595826764e-05
-1.32712876832256e-05
-3.47842445645269e-05
-1.63033801221843e-06
-3.79079546228731e-05
-4.5890617059656e-05
-3.79041540212701e-05
-4.60156220079287e-05
-5.71665417670172e-05
-1.16461103550151e-06
-5.49396988219855e-05
-5.32795013180234e-05
-2.14602206711078e-05
-4.61417778590707e-05
-2.61950656974418e-05
-2.72549963919815e-05
-2.99225012450887e-05
-4.28638649046635e-05
-9.53699511560495e-06
-2.74933717853289e-05
-1.72617985758108e-05
-4.09808133050272e-05
-4.23933395347426e-05
-5.23880868715679e-05
-2.21896952947774e-05
-1.38699822990182e-05
-4.72106981482231e-05
-3.53651942162239e-05
-2.68972195978926e-05
-1.24546740167279e-05
-2.72757878659031e-05
-1.67487266416642e-05
-1.65582617344714e-06
-2.72498101222019e-05
-1.25614312915503e-05
-4.46344865145251e-05
-2.76838761449674e-05
-2.94825044252675e-05
-5.75485545844159e-05
-1.74993520915547e-05
-5.00059150898744e-05
-6.28897162772846e-05
-1.00925591618622e-05
-3.96014957766854e-05
-5.99069154282307e-05
1.12929120718103e-06
-2.71651035158192e-05
-4.97018621039165e-05
-3.00857451932594e-05
-5.80294834469238e-05
1.98519630558583e-06
-3.8278913976222e-05
-3.49175639997921e-05
-2.57432592302089e-05
-2.58251356716113e-05
-1.50246370930846e-05
-9.21585213522873e-06
-2.2330492190994e-05
-3.44177018107673e-05
-2.63851038530456e-05
-4.53075821495367e-05
-1.29481262176704e-05
-1.05204333256394e-05
-3.43295530961403e-05
-1.4203380607372e-05
-2.2443695129296e-05
-3.38474649631161e-05
-2.52008564278471e-05
-4.79990649257106e-06
-2.9168784970231e-05
-6.22910342560377e-05
-3.58089718245835e-05
-4.30769959425846e-05
-4.78015413812089e-05
-6.8573799633642e-05
-1.46302746828177e-05
-2.80060614393182e-05
-1.27470934184813e-05
-3.74306769597482e-05
-3.94933378923445e-05
-2.54067169367851e-05
-4.15105448147868e-05
-1.46905192404262e-05
-1.54959362130724e-05
-3.96999501898989e-05
-1.31452794247197e-05
-4.4073315002104e-05
-2.41105653024316e-05
-2.2250286576085e-05
-3.49832085381007e-05
-4.74066396098633e-06
-2.66409548198078e-05
-3.84324604662103e-05
-4.73773576860721e-05
-6.20421342282191e-06
-4.30983367975245e-05
-5.35754882972388e-05
-8.30545395223419e-06
-1.73540871535084e-05
-3.85362390784007e-05
-6.07938794515236e-05
-3.22206934879485e-05
-9.06195436278672e-06
-1.14855415616696e-05
-4.09413676868141e-05
-1.62083237952952e-05
8.39467870961531e-06
-5.66597727739355e-06
-2.05745657853968e-05
-5.03048218966932e-05
-3.16699082370383e-05
-3.22586835887894e-05
-9.84051372921812e-06
-3.72084240307676e-05
-3.37916565447581e-05
1.29282428606249e-05
-2.84376222640187e-05
-2.89993709775067e-05
-1.20825849302958e-05
-4.23068713635322e-05
-2.12963092846988e-05
-2.8785516468741e-05
-4.08914787752085e-05
-1.64529468521069e-05
-1.47654092890373e-05
-1.81718569916181e-06
-2.21280481556163e-05
-3.04917757620151e-05
-1.37743023672769e-05
-1.60997118306684e-05
-1.48783616538609e-05
-1.57412881206467e-06
-1.30797448597443e-05
-2.42214905833466e-05
6.86780448864957e-06
1.55298526595439e-06
-3.27557729641105e-05
3.18743463087996e-06
-3.79468031008862e-05
8.76670646121498e-06
-2.04436271741766e-05
-4.55996277396058e-05
-1.86806544364612e-05
-1.32874794523147e-06
-2.73122854856413e-05
-3.632871312495e-05
-1.01269026027851e-05
-3.40276147278084e-05
-2.60251108774254e-05
-3.25753205430489e-05
-1.58080652248553e-05
-2.90952794874696e-05
-8.27278799153388e-05
-3.66302095754915e-05
-1.79407344469658e-05
-1.11170774016302e-05
-9.06925806690826e-06
-9.41953012671406e-06
-4.16734995856285e-05
-4.45197743115434e-06
-1.87615876932592e-05
-4.63847267906009e-05
-2.51146450501875e-05
-7.05160255468271e-05
-3.19957574651797e-05
-5.78642851237902e-05
-4.68360595856632e-05
-8.53554543593516e-06
-5.30640524259126e-06
-1.88703282744678e-05
-4.2292750149315e-05
-4.01210251292376e-05
-5.8261282792298e-05
8.95137336101103e-06
-4.32938613994698e-05
-5.91007283029735e-05
-1.50178054610739e-05
-5.54467649304212e-05
-1.41935273797507e-05
6.66692330479652e-07
-2.84515668282641e-05
-9.55446759553684e-06
-5.86064867093591e-05
-2.96211556262253e-05
-2.57586853322384e-05
-2.38984510010282e-05
-6.77787222055388e-06
-5.90175191967549e-06
-4.03908203107046e-05
-2.44659845127781e-06
-6.45284807341565e-06
-3.2759137079491e-05
-1.27902124501631e-05
-3.36112593917649e-05
-2.38445781884356e-05
-4.00666124220169e-05
-1.41355457425989e-05
-1.45433547579525e-05
-2.84552322585979e-05
-1.15748282484305e-05
-3.04545746030157e-05
-3.60312008622825e-05
-3.52037285904537e-05
-1.19724021008297e-05
-8.68195467052257e-06
-2.49331111907559e-05
-4.38220352723527e-05
-4.11205201744291e-05
-2.93689127185369e-05
-5.58304710372404e-05
-3.00784486765805e-05
-1.1061383896316e-05
-4.75670259998527e-05
-2.98097313952446e-05
-2.2267972435103e-05
-3.53821137099241e-05
-1.38437592177625e-05
-3.89145778566126e-05
-3.29135707808893e-05
-4.74908812466942e-05
-3.14449772382309e-05
-2.97015470640116e-05
-3.37681843958224e-05
-3.2078882944916e-05
-1.01912834569351e-05
-1.79966689961627e-05
-3.23004765574913e-05
-2.44758102321762e-05
-2.35541772288341e-05
-5.34875195439897e-05
-1.56878903073647e-05
-2.5056268313472e-05
-1.08265768075915e-05
-1.96744876592305e-05
-3.29916165902412e-05
-3.18726354292917e-05
-4.13889126965848e-05
-4.66774554235974e-05
-2.26676206890674e-05
-4.85740919790067e-05
-7.08804654624944e-05
-3.4138197170129e-05
-2.73436786076593e-05
-1.00196632329018e-05
7.30473129007176e-06
-4.22844322608198e-05
-1.0539336389043e-05
-1.32486474442979e-06
-2.69157724023151e-05
-4.82688368387082e-05
-4.01496964510167e-05
-2.85332416528877e-05
-2.91565559262224e-05
-2.08107512859108e-05
-2.38271372285834e-05
-5.94515621102139e-05
-1.92872726090418e-05
-5.82646118552706e-05
-3.05638835157866e-05
-2.68260019270468e-05
-5.60306604302851e-05
-5.13162783055117e-05
-2.43617781290516e-05
-1.03445828811275e-05
-5.22623230713088e-05
-4.06790264915882e-05
-3.33546371494163e-05
-2.00855346502973e-05
-2.23170709532689e-05
-3.50059123650279e-05
-1.81069340379819e-05
-5.19585204835094e-05
-2.86455411222621e-05
-7.56395750172481e-06
-4.05472575688094e-05
-3.77599549989768e-05
-1.14946004731527e-05
2.09612923917119e-05
-3.76610236135002e-06
-2.33737046582698e-05
-1.72846736132071e-06
-9.13837140937996e-06
-4.41689696941871e-05
-3.74839496566132e-05
-5.89119923455442e-05
-5.91116666770377e-05
-3.16107386052049e-05
-5.81684928726637e-05
-4.01347470793683e-05
-2.53553450310146e-05
-5.43591652676909e-07
-1.81180936848601e-05
-4.1780904091461e-05
-6.83650461069055e-05
-1.38527179804995e-05
-2.37792301212176e-05
-5.44318123202706e-05
-4.35591689846421e-05
-4.23053824143053e-06
-2.61948655135122e-05
-3.77401410464302e-05
-2.003739407021e-05
-3.72243449950555e-05
-9.22113535824746e-06
-1.38286048111383e-05
-4.15897239008393e-05
-1.27109541826594e-05
-5.05481150697911e-05
-3.21624103763988e-05
-4.92324628955675e-05
-2.87959241812912e-05
-2.91470332501514e-05
-6.79724842350093e-05
-2.16091799034272e-05
-3.47359728371223e-05
-3.44718243172398e-05
-4.29005252169613e-05
-4.99189021595667e-05
-2.03169268769867e-05
-4.57586722000335e-05
-1.61834572912088e-05
-2.76756599158478e-05
-2.79969042017904e-05
-3.55685892171905e-05
-3.35758030771935e-05
-3.33206895451834e-05
-1.92131802760326e-05
-1.13560695022663e-05
-1.62733648469733e-05
-2.83633445909641e-05
-2.68807869111825e-05
-6.98550472826508e-05
-1.26327684436573e-05
-8.65548810036234e-07
-1.33785574131119e-05
-3.27921366027398e-05
-2.95419361118553e-05
-4.20013516819162e-05
8.30893586907306e-06
-1.23078058448676e-05
-2.25693331127002e-05
-3.69395908570323e-05
-4.2438049903867e-06
-5.9922148078112e-06
-5.29915637374448e-05
-4.66783689991616e-05
-3.83817724958199e-05
-1.14897892799473e-05
-3.51961382213901e-05
-1.45639284512046e-05
-2.24168859089166e-05
-2.21066283419427e-05
-5.43034224710127e-05
-1.97645878723253e-05
-4.00979527898109e-05
-1.1518937184547e-05
-5.71653125962655e-05
-3.3926379484402e-05
7.04375664645862e-06
-2.2159456143393e-05
-3.7956396879848e-05
-9.60549240356631e-06
-1.35276442906181e-05
-1.5141850591733e-05
-5.27663445345916e-05
-2.3112293360958e-05
-1.66624210718874e-05
-1.86635837948454e-05
-1.54319605357369e-05
-2.55701921837757e-05
-6.57962414679214e-06
-1.24847484493357e-05
-2.8059560880453e-06
-2.72550197706237e-05
-5.9073058322321e-05
-2.30926127841852e-05
-4.17971208674363e-05
-3.43182579302417e-05
-9.25340315730032e-06
-4.5766555673127e-05
-1.87035005685257e-05
-4.06080791249734e-05
-1.14264881306102e-05
-3.47308328601881e-05
-6.23651835151355e-05
-3.55159741643385e-05
-4.49433782537416e-05
-3.91328957055968e-05
-2.17295585597035e-05
-3.04264440500561e-05
-3.06365826712238e-05
-4.97785704443929e-05
-3.97573225390353e-05
-3.29875645567248e-05
-2.64665874597098e-05
-3.29168982473415e-05
-6.31422587252614e-05
-4.4643745353721e-05
-3.54832928958152e-05
-2.2187435202533e-05
-3.38432719106714e-05
-3.5849103450751e-05
6.50224500296628e-06
-1.81577468770552e-05
-2.26500832340323e-05
-2.42139041959953e-05
-3.87840604762053e-05
-3.03666273565367e-05
-2.53060559164918e-05
-2.97975946683181e-05
-3.18433892383077e-05
-2.23572394234399e-05
-3.32021845856954e-05
-6.39440626280144e-05
-2.51386558039502e-05
-2.2593482187008e-05
-2.37776653532989e-05
-3.29110551201976e-05
-5.63770141755436e-05
-1.84423087729315e-05
-1.77781151898528e-05
-3.56249574593937e-05
-1.99698065400111e-05
-4.80408821871459e-05
-2.54767950520863e-05
-1.57191200023971e-05
-2.44824961464343e-05
-1.16603508979389e-05
-1.87119469713102e-05
-3.59229910861048e-05
-3.50563654111916e-05
-5.29995899807894e-05
-3.19758625916851e-05
-1.78442392307329e-05
-1.44200739588306e-05
-1.58136591005917e-05
-1.61482218077139e-06
1.21716176197885e-05
-2.00370202032024e-05
-3.76910033979186e-05
8.63309984761472e-06
-2.35562233501134e-05
-3.90721134557528e-05
-1.30506189024573e-05
-3.61118371328259e-05
-1.78769054205728e-05
-8.92703116908228e-06
-2.67021255605501e-05
-4.62625541733656e-05
-3.61365163567836e-05
-2.92558733434927e-05
-5.13394575223933e-05
-2.86808453647789e-05
-1.08748167512686e-05
-1.2500355226493e-05
-3.48869793832687e-05
-4.59946117902531e-05
-6.48733600911392e-06
-4.19379968376392e-05
-5.53864735675455e-05
-1.05038240767183e-05
-1.72423469842844e-05
-3.22913563936513e-05
-4.62012896520562e-05
-3.20086993553417e-05
-4.89159669263337e-05
-2.76190551918062e-05
-3.60701907671571e-05
-2.36472390839173e-05
1.93724534636697e-05
-2.66217235619814e-05
-5.95695872364971e-05
-3.04900548024049e-05
-2.57472246398524e-05
-2.47524063872062e-05
-4.66847065760806e-05
-3.49825695811842e-05
-4.08216454004151e-05
-6.17554068979775e-05
-1.53412540457942e-05
-1.15023750411408e-05
-3.57626911516815e-05
-4.46068810724229e-05
-4.63296800559513e-05
-2.57031869158336e-05
-2.69312245687433e-05
-3.72388626394895e-05
-3.20119343194786e-05
-2.47825022729604e-05
-4.01116238143895e-05
-4.54078268985282e-05
-4.34048697226314e-05
-4.54047714507825e-05
-2.57044001014762e-05
-8.9981881836676e-06
-3.69470780124531e-05
-2.86054619307009e-05
-7.07594629727319e-07
-2.18438784054331e-05
-2.08160199577713e-05
-1.00918908243046e-05
-1.30307239482122e-05
-4.17093052135795e-05
-2.53484941252424e-05
-5.14917884284762e-05
-3.71978676352439e-05
-1.84796735245715e-05
-9.80196287155098e-06
-4.9127277686357e-05
-1.09678993647861e-05
-5.54063227848994e-05
-1.95045969492931e-05
-4.5102915256194e-05
-1.77565280719318e-05
-9.12285949141527e-06
-3.03434666925976e-05
-5.47933445612813e-05
-6.59488535828403e-05
-1.93541336944764e-05
-1.72067510718371e-05
-3.57403808824568e-05
-1.37144824651341e-05
-3.26701593436326e-05
-3.32185887573671e-05
-2.1050165115527e-05
-1.75532818517039e-05
-1.8772218348056e-05
-2.01552206976361e-05
-3.27307682093974e-05
-3.52136030617813e-05
-3.01855509714942e-05
-8.03058921587453e-06
-3.56990460673595e-05
-4.18839186231995e-05
-3.21174624648108e-05
-1.10896859521177e-05
-3.48739844989586e-05
-2.2574886600312e-05
-1.67394804069802e-05
5.38888456220005e-06
-4.94480786736469e-05
-3.93016523493319e-05
7.59763784796719e-06
-2.50138108560698e-05
-4.01391554208767e-05
-5.24691803472074e-05
-1.40313133548453e-05
-5.48044957353227e-05
-3.07777318445344e-05
-8.02994256219768e-07
-3.01058646257834e-05
-1.2028998359147e-05
-3.42237231549607e-05
-6.97582166910341e-06
-6.65893129084145e-06
-3.88962124955743e-05
-3.11055312093988e-05
-1.10098377572618e-05
-4.86949321111573e-05
-3.9923340385003e-05
-1.73065378475891e-05
-3.38568200729346e-05
-3.54470234688152e-05
-3.05319271308392e-05
-1.64282988630873e-05
-2.64005153872455e-05
-2.66847823596509e-05
-3.18129623329781e-05
-2.33765216289589e-05
-2.72898539468134e-05
-3.50531931483733e-05
-3.00718264635696e-05
-2.83579525002661e-05
-6.04354690544557e-05
1.12232397107146e-05
-2.50336094986997e-05
-2.083345583201e-05
-1.38038328305914e-05
-1.27630482808155e-05
-6.53661612693677e-05
-1.28272127376908e-05
-5.84414723568916e-06
-1.36720646497793e-05
-3.61044469688811e-06
-3.1844387987133e-05
-3.47570070459165e-05
-6.91332611464563e-05
-1.82244388732301e-05
-2.51343103792572e-05
-2.82829013591691e-05
-1.78051212489845e-05
-3.03978905740612e-05
-6.62677785280649e-05
-4.68344451308611e-05
-5.04884059639029e-05
-3.29982976919462e-05
-3.05440732852139e-05
-1.82021602542693e-05
-3.38724692514501e-05
-5.0892105877911e-06
-3.45588337597453e-05
-4.2962738238537e-05
-1.73950311317541e-05
-3.0499966703266e-05
-1.51359934565867e-06
-2.7269795628311e-05
-1.646629081271e-05
-3.5270194544806e-05
-2.41110905148375e-05
-3.20280002096479e-05
-5.19607435606344e-05
-2.41310988355952e-05
-1.80070809380537e-05
-3.64359283240254e-05
-8.94552240977973e-06
-1.09281049733607e-05
-7.41489453767043e-05
-3.50604278424809e-05
-3.03198150504166e-05
-3.13618347801626e-05
-3.82651054693169e-05
-8.14956242349965e-06
-1.73400248710953e-05
-4.407529382287e-05
-5.42700057254395e-05
-1.8275978856337e-05
-3.89424693295144e-05
-1.90619719317837e-05
-2.43136800499005e-05
-3.42596759325924e-05
-2.42060047093937e-05
-3.26728820486397e-05
-1.21654160821098e-05
-6.98551815154547e-05
-2.27221687988071e-05
-3.53342517560096e-06
-2.62517912013183e-05
-3.85876132644122e-05
-3.01389840037414e-05
-3.14041227072819e-05
-4.38463339910207e-05
-4.46584086944859e-05
-8.49247921628717e-06
-1.4958193092737e-05
-6.14158807292607e-05
-3.50993232351247e-05
-3.30558327583168e-05
-3.2835090177905e-05
-4.28851886135267e-05
-4.31817098647899e-05
-5.42240096269055e-05
-1.13741168812545e-05
-2.45787390940621e-05
-2.52329131921296e-05
-2.2724016390119e-05
-7.93204229049471e-05
-4.17028032811263e-05
6.9205621074894e-06
-4.54029033240748e-06
9.65790141067134e-06
4.90552482608394e-06
-1.43422869770924e-05
-5.30411280837671e-07
-2.23386973432255e-05
-5.29349168487163e-05
-2.79149663029576e-05
-3.96959368570789e-05
-1.66443616121293e-05
-1.13184553670973e-05
-4.42024088512294e-05
-4.77792411329551e-05
-1.80554279775963e-05
8.38749847579622e-07
3.04518848696777e-06
-2.12244653422815e-05
-3.44635482877483e-05
-3.4021646937913e-05
-4.15248748493446e-05
-2.60765949637876e-05
-2.94617468920163e-05
3.46002078370416e-06
-3.18291216159717e-05
-3.56472543597207e-05
-3.19618825852285e-05
-4.61534439973801e-05
-3.6895965083364e-05
-1.00959341636952e-05
-7.82007258596364e-06
9.42706251750551e-06
-4.92297191622839e-05
-3.47601341565421e-05
-4.38553657680877e-05
-4.48212288671963e-05
-5.57838785083573e-05
-2.69562727531703e-05
-5.65908506524788e-05
-2.67860778012286e-05
-8.66205651827655e-06
-5.58893662278866e-05
-1.61784879830953e-06
-4.07398962344173e-05
-1.15585525805453e-05
-3.27968491805408e-05
-4.1493959991687e-05
-3.86143205989568e-05
-1.30530818186707e-05
-3.27788284158578e-05
-2.5440232716597e-05
-5.950439376476e-05
-2.89301245345396e-05
-4.05230474475085e-05
-2.27883598839349e-05
-2.55677627313651e-05
-2.87735713376762e-05
-6.06502651332281e-06
-4.23572049421282e-05
-2.92193794687735e-05
-2.21757498959643e-05
-2.6130113929231e-05
-2.42513747756937e-05
-4.09559946840081e-05
-3.06012365813522e-05
6.08185351763575e-06
-3.14954534556612e-05
-3.66013080571982e-05
-3.49814062936988e-05
-5.48510746977838e-05
-3.43175607191249e-05
-2.56676243819329e-05
-1.99322474855069e-05
-1.79641826375655e-05
-2.9954256946882e-05
-3.85942439350144e-05
-1.65074159363844e-05
-2.29671805316077e-05
2.98172758631364e-07
-2.00030471870317e-05
-4.99713293681091e-05
-1.89885872306152e-05
-3.53840108411998e-05
-3.44719084257535e-05
-4.98297419035021e-05
-5.78501558616982e-05
-2.87823088560215e-05
-2.95158050360029e-05
-2.4685590527827e-05
-2.54660313774324e-05
-2.07061190152643e-05
-5.2573946681783e-05
-3.88357101015039e-05
-2.70377369381461e-05
-3.70562188436485e-05
-1.12336410826737e-05
-2.88836546456531e-05
-2.18404402742414e-05
-4.12689151180777e-05
-5.13725596450999e-05
-2.16818126519499e-05
-3.74500626318366e-05
-4.47916271158157e-05
-7.68981958928331e-05
-4.10559471548537e-05
-3.07755772250399e-05
-3.00718127223121e-05
-4.31986065752155e-05
-2.21400468856842e-05
-3.46354734750039e-05
-4.36230412345952e-05
-6.53638685951534e-08
-5.16076124688879e-05
-4.46152252516222e-05
-5.57464612173446e-05
-1.21055639755623e-05
-3.44740310836619e-05
-5.3876065504329e-05
-1.916310464303e-05
-2.14913022004009e-05
-2.00411359071988e-05
-3.54435021135924e-05
-7.59633912085863e-06
6.89992227155472e-06
-3.29941539041331e-06
-2.23241773556633e-05
-2.40903462427591e-05
-3.69873131465089e-05
-4.93742146926087e-05
-3.26191235472784e-05
-3.39080259235714e-05
-3.96365635254285e-05
-4.4741834608916e-05
-2.31314543806759e-05
-3.73410142535266e-05
-4.95538055940537e-05
-4.74246822461318e-05
-1.89760889706863e-05
-4.46335291735069e-05
-1.32506743237056e-05
-4.7123449720047e-05
-5.20104721209757e-05
-4.30966233406411e-05
-3.06529495050435e-05
-4.45881820854204e-05
-4.66423222694639e-05
-3.63494124548559e-05
-3.3032251918759e-05
-2.70628901419326e-05
-1.03810896466554e-05
-3.97301098155975e-05
-2.03660761501878e-05
2.19090937911466e-05
-6.19712197339663e-05
-4.68186119172473e-05
2.08126379957569e-06
-1.90243905169561e-05
-9.59261048075639e-06
-1.95275071182937e-05
-1.97131691797656e-05
-6.55514440534867e-06
-7.77572593786925e-06
-3.44648405792558e-05
-3.71652143543809e-05
-4.29947283733343e-05
-4.74937130248132e-05
-3.94748403466536e-05
-3.77022824034969e-05
-4.35323240570983e-05
-2.92167303636782e-05
-3.0692291030079e-06
-3.32428991307984e-06
-2.82539603571837e-05
-2.73427149001806e-05
-2.11854589673523e-05
-4.129392716128e-05
-9.14138851392764e-06
-1.86183025382661e-05
-2.07325622543244e-05
-3.5358678017985e-05
-4.05875405203009e-05
-2.80817982883605e-05
-1.31856579288884e-05
-3.14975936784881e-05
-5.7218479044089e-06
-5.62847681371245e-05
-3.58070017588771e-05
-1.82670115861448e-05
7.21430500213265e-06
-4.73734559120497e-05
-1.77059052179693e-05
-4.48487862114102e-05
-3.12317788089524e-05
-3.61662080369735e-06
-2.96368011527438e-05
-9.55496861027468e-06
-1.85708202555899e-05
-5.03611866422751e-05
-1.90873522251491e-05
-2.69715246791944e-05
-1.48798022947002e-05
-5.19021582290816e-05
-5.38692008792975e-05
-5.22427900493049e-05
-1.14345207900617e-05
