# Supplementary material for: Research on computational propagation and identification of mine microseismic signals based on deep learning
Source: PLoS One. 2025 Oct 22;20(10):e0334641. doi: 10.1371/journal.pone.0334641 (PMC12543183; doi:10.1371/journal.pone.0334641)
Supplement: S7 Data — (ZIP) [file pone.0334641.s007.zip › 000100900001391.xlsx_0.txt_24.txt.txt]

-4.01601733310741e-06
-3.49770401207937e-05
-1.51507435018919e-05
-4.00302405680075e-05
-1.32206212412007e-05
-1.3942703020832e-05
-4.7090430454713e-05
-6.7977474483687e-05
-1.53635346858082e-05
-2.58423055005902e-06
-3.137798390173e-05
-2.07421315669985e-05
-2.47770541910028e-05
-3.69568234925409e-05
-3.4565315351236e-05
-3.07013882785602e-05
-3.42134343999586e-05
-1.72529338990699e-05
-1.25386262821961e-05
-2.21776279670016e-05
-2.73680807932173e-05
-2.34314872457859e-06
-3.11056657985922e-05
-2.78507710509411e-05
-1.72541284583715e-05
-4.70230868677435e-05
-3.0348436412396e-05
-5.10414047558447e-05
-5.87782035671357e-05
-2.10849705250632e-05
-5.9909744543648e-06
-3.57841006729729e-05
-3.90560968918329e-05
-1.51382604291136e-05
-2.51593413706463e-05
-3.67084125805141e-06
-2.75606015665734e-05
5.32980537519181e-06
-2.48375918766818e-06
-5.20019512456889e-05
-1.75725316217035e-05
-8.31501116516791e-06
-1.77606108974183e-05
-3.91973603514803e-05
-2.4765501004033e-05
-2.32733790383441e-05
-4.2818654829304e-05
-3.22858627771965e-05
-4.99510935463378e-05
-5.81140505385263e-05
-5.00972033490712e-05
1.29833249072616e-05
-2.54978330790183e-05
-2.02085703125895e-05
-2.26122269386133e-05
-8.59718127431496e-07
-3.26825089057271e-05
-4.63218411063932e-05
-3.44132175226829e-05
-3.42813787895919e-05
-4.15207711900033e-05
-2.36694608979431e-05
-6.86628152003155e-05
-3.91447772585003e-05
-4.61999259069298e-06
-3.72106471825207e-05
-4.09035691159971e-05
-2.7499235542546e-05
-1.75016059061841e-05
-1.9132116166358e-05
-2.29430936524127e-05
-1.02630763235914e-05
-1.77694671586551e-05
-5.38067947900014e-05
-3.65534111361255e-05
-3.44598299818714e-05
-6.84330084382566e-05
-3.28239971690755e-05
-1.57623366557276e-05
-3.40919075038147e-05
-5.52785382489623e-05
4.76400344152072e-06
-3.15883269196955e-05
-2.91438252032996e-05
-1.79484108007418e-05
-5.4431501619065e-05
1.15568623461605e-07
-3.02683356697274e-05
-3.13743047402162e-05
-3.71452951978593e-05
-1.46912880473024e-05
-3.58045591575357e-05
-2.88814938590188e-05
-2.00481342362968e-05
-5.62624831184667e-05
-2.86587743759823e-05
-4.54096037889539e-05
-1.56585196454976e-05
-5.57854417206393e-05
-1.50439522188958e-05
-2.02904503119883e-05
-3.77306483389635e-05
-4.82067324992173e-05
-2.63118654671682e-05
-1.09591780492348e-05
-1.34021025076265e-05
-5.76144139524831e-06
-3.38312694404085e-05
-4.0213220666438e-05
-1.29804055456365e-05
-2.01380994650141e-05
-1.26210213683969e-05
-4.21708155202005e-05
-4.69593240773266e-05
-7.55487539122339e-06
-3.79398386812258e-05
-6.1605589426322e-05
-4.52828490084953e-05
-6.18537909085329e-05
-8.12877870001294e-06
-2.62903200088326e-05
-3.70290343537322e-06
4.42228864072474e-06
-3.64748286440214e-05
-3.93890584132852e-06
-4.92180773439347e-05
-3.44835275421069e-05
-2.00358644562694e-05
-3.51476004196972e-05
-4.4955225203453e-05
-4.15627486101795e-05
-1.35846859311804e-05
-5.96722311895434e-05
-6.14091240957223e-05
-3.13521344429974e-05
-2.19836921069445e-05
-2.32605886873636e-05
-4.60399492494477e-05
-3.67521688037264e-05
-5.03483479778403e-05
-1.69658145672441e-05
-1.95945857396178e-05
-2.5584865633669e-05
-3.34359457646729e-05
-1.34843169347955e-05
-2.11988984027899e-05
-1.74109619435893e-05
-2.56162690025675e-05
-5.1255746817427e-05
-4.55232036125748e-05
-3.65758641476531e-05
-6.20825123947433e-05
-3.16397980293351e-05
-2.70560648479481e-05
-1.79530939124795e-05
-1.90269197941511e-05
-3.61217518287386e-05
-4.43588696573355e-05
-2.83312469802147e-05
-4.60567820089701e-05
-1.37184083663357e-05
6.85203440552738e-06
-1.96567175178847e-05
-2.52450909365437e-05
-1.55456170904729e-05
4.25171226105965e-06
-3.00239394375728e-05
-2.05679597868172e-06
-3.99526786378086e-05
-1.17337975257834e-05
-2.9547713570709e-05
-4.10166489983868e-05
-5.52449413822529e-05
-1.92247438113409e-05
7.24643923904206e-06
-2.8707976399e-05
-2.02238828804254e-05
-1.38063214527775e-06
-3.87077421280457e-05
-6.71655983494462e-05
-1.61826689146835e-05
-4.11782658231578e-05
-1.09368477128645e-05
1.68993798583781e-06
-4.28945100487398e-05
-3.79706910897097e-05
-3.09246348487569e-05
-2.81839085790459e-05
-3.56910115499363e-05
-1.90598779139651e-05
-9.60329099481652e-06
-3.15024581699172e-05
-5.39384803499922e-06
-3.25403509273919e-05
-1.54082452145595e-05
-5.95383133198426e-06
-6.1362451693967e-05
-3.39347521574598e-05
-4.93315688041775e-05
-2.52208975374748e-05
-3.32181663010092e-05
-3.43572361165328e-05
4.91474315887453e-06
-1.68704328383942e-05
-1.46339109695549e-05
-3.92986470956602e-05
-2.19342147520097e-05
-4.43833658445449e-05
-2.13061116275846e-05
-3.49956790733214e-05
-4.41489095283102e-05
-3.44287555585025e-05
-5.2469857425618e-05
-3.38213542350604e-05
-6.94269418990138e-06
-3.68645674830722e-05
-3.61930448211525e-05
3.99173820818803e-06
-2.37453788965268e-05
-2.93195019626652e-05
-3.00701862240517e-05
-4.50919254743695e-06
-3.75603100266163e-05
-2.14746150916371e-05
-3.48732120518661e-05
-7.25010325662431e-05
-3.07115358457897e-05
-1.34324869921366e-05
-4.40252175260774e-05
-1.79264215634921e-05
-1.00314711267542e-05
-6.00533841257408e-05
-1.693354685885e-05
-2.59055515615923e-05
-2.65797017940145e-05
-3.37166044683776e-05
-6.11414075044428e-05
-3.99944260521024e-05
5.62483622864943e-07
-8.09416666784345e-05
-2.15934260919474e-05
-2.60109016713115e-05
-2.86577409395483e-05
-1.93181861116634e-05
-3.81371293420741e-05
-4.09983405918924e-05
3.0585517508457e-07
-1.38535541309115e-05
-3.7862379201439e-05
-2.60114951962223e-05
-4.77263074322763e-06
-3.08234661636919e-06
-1.653014656438e-05
-1.22387689678406e-05
-2.85760995864226e-05
-1.69847751232221e-05
-1.38760281886361e-05
-2.63046518557011e-05
-3.27265566555098e-05
-6.07600207070484e-05
-2.75147083996755e-05
-4.26837162178507e-06
-4.00351278190638e-05
-1.90334505912605e-05
-2.25382768196735e-05
-2.21284632761215e-05
-1.75944365423864e-05
-3.35677219627242e-05
-2.76165075266217e-05
-4.80233649900457e-05
-3.86272450264558e-08
-1.49971643523039e-05
-2.40360813510327e-05
-4.63008542007244e-05
-3.59018273761228e-05
-3.39712861370703e-05
-5.39324598536191e-05
-2.90557256623304e-05
-3.71326623591805e-06
-1.70412310768371e-05
-1.1436669565734e-05
-5.31186177610495e-05
-3.63276861719233e-05
-1.93833098343729e-05
-6.17075182758533e-05
-4.39321881653997e-05
-3.62834040473667e-05
-2.19397421393708e-05
-3.0272071498171e-05
-4.95250334497761e-05
-5.18198212791624e-05
-5.38411971139178e-05
-1.83984510927669e-05
-3.55615588387453e-05
-2.41081079610244e-05
-4.1120987874588e-05
-2.38510842704845e-05
5.76105067493674e-06
-7.28157132045854e-05
-7.71337201258457e-06
-4.41631172103536e-05
-2.53213188662837e-05
-2.1609358817413e-05
-5.73328127643864e-06
-3.79906999605093e-05
-2.12552519059208e-05
-4.6823444578477e-05
-2.26480295218433e-05
-2.58746099604668e-05
-4.61883840532934e-05
-2.86334431368599e-05
-5.2652963175726e-05
-3.57362913515456e-05
-5.14745547667643e-05
-9.35567164345123e-06
-5.52596004907928e-05
-3.38759411433253e-05
-2.07406219820643e-05
-8.2532458227527e-06
-2.53094087706612e-06
-6.08564932210261e-05
-5.76092996658733e-05
-3.5845038838938e-05
-9.53342729793241e-06
-1.4766612494545e-05
-6.69093241426477e-05
-2.81905564851339e-05
-4.02308430255198e-05
-1.68486101784742e-05
-4.73035657723791e-05
-2.66319628342965e-05
-2.80146040393711e-05
-2.95677823137882e-05
-3.67181001132253e-05
-5.25762767268391e-05
-4.36181111160761e-05
-2.3626078643858e-05
-1.21890391746442e-05
-4.45324726032352e-06
-7.03186239499378e-06
-9.76899254094409e-06
-6.35572790625444e-05
-1.14727386256281e-05
-2.67773890830976e-05
-1.69863325613348e-05
-2.35808338736345e-05
1.27220821913039e-07
-1.14452543382107e-05
-3.21255111537983e-05
-2.80825933024056e-05
-4.07677743275966e-05
-3.11389076085377e-06
-3.3382493662874e-05
-1.2624975468702e-05
-4.12021309828517e-05
-3.14305136578339e-05
-4.18171520716919e-05
-3.3842456472219e-05
-4.11331651505821e-05
-4.00519135306969e-05
-3.41054239047053e-07
-2.52352480458734e-05
-1.31333158311549e-05
-2.38509737458431e-05
-1.24018526283077e-05
-1.24628085883392e-05
-4.00134601489467e-05
-3.59697669795498e-05
-5.92553013975217e-06
-3.26704541598686e-05
-2.59401293559457e-05
-3.22124214811664e-05
-4.86567109705588e-05
-2.67917904168504e-05
-3.71369790021471e-05
-3.65750147756408e-05
-2.76102949826668e-05
-3.38341412149098e-05
-4.90384267673419e-05
-8.48820012837469e-06
-1.25509883419232e-05
-2.22316268974578e-05
-9.93102762643974e-06
-3.68382616964229e-05
-3.64284456422397e-05
-5.48090163864697e-05
-9.26059295760039e-06
-2.24746119358327e-06
-2.21008166582739e-05
-3.30185188012088e-06
-4.95980670803547e-05
-4.59801718955681e-06
3.6299948072398e-06
-1.42305702330403e-05
-2.86713614188777e-05
-4.69260848682021e-05
-5.34384074039122e-05
-2.85248280329432e-05
-3.65103532164468e-05
-1.36405825290403e-05
-3.11205872211367e-05
-3.81302350172853e-05
-5.05881405807538e-06
-4.63952645673294e-05
-2.40617939225554e-05
-3.33661108706113e-05
3.1632347574227e-06
-2.98267273938008e-05
-2.78773141422866e-05
-4.42273891053799e-05
-2.78155637787692e-05
-2.25170408585768e-05
-4.35760500086433e-05
-1.24590693883157e-05
-2.62788828675462e-05
-1.77627221233345e-05
-1.55489972647411e-05
-8.09866338792697e-06
-2.03134299904641e-05
-2.02254694043732e-06
-2.68170993612978e-05
-7.78675146273315e-06
-3.24748873797716e-05
-3.78399491967105e-05
-2.18782061983647e-05
-3.03237815363735e-05
-8.33049727601377e-06
-3.27664495388286e-05
-3.51584806702398e-05
-5.11519285653615e-05
-6.11704773653076e-05
-2.41383934633513e-05
-8.34533057061361e-06
-4.43810778821106e-05
-2.12354895456027e-05
-2.05530681571723e-05
-1.25524855217058e-05
-3.10937284906606e-05
-2.23152185790735e-05
-3.38657226836861e-05
3.12307951184338e-06
1.31411698854364e-05
-6.33230660510219e-06
-1.35746147182992e-05
-4.87565460677871e-05
-5.08907595972906e-05
-4.13328204714462e-05
-4.58470102297225e-05
-2.10620424952928e-05
-3.34648088407356e-05
-2.14699305558949e-05
2.43613360126993e-06
-3.43252992062441e-06
-4.10268071589515e-05
-5.02895655308104e-05
-3.79503891087589e-06
-3.59447265073021e-05
-3.16693494594122e-05
-3.85610787119478e-05
-4.01463884631948e-05
-4.61941137412215e-05
-2.66696325077779e-05
-2.04660425511436e-05
-2.07214960948467e-05
-5.23684228621302e-05
-5.64290593175384e-05
-4.40777030522002e-05
-3.69622056675304e-05
-2.77479805535153e-05
-3.06610574977489e-05
-2.90542694616492e-05
-1.6297628523469e-05
-4.95855563195672e-05
-1.97481309332771e-05
-3.63690162608626e-05
-3.21067588883549e-05
-8.52417238611552e-06
-4.41329365603591e-05
-1.75770252757224e-05
-7.16683254457654e-06
-1.26062157332957e-05
-2.45628361785976e-05
-2.6278720104922e-05
-3.59548934016711e-05
-3.02023695669017e-05
-2.34568643462698e-05
-5.86862181518599e-06
-1.13029459390228e-05
-4.94314910018475e-05
-5.78643254912943e-06
-3.32170496540006e-05
4.01248628501615e-07
-4.43787842183282e-05
-2.8599357388884e-05
-2.25063261589503e-05
-2.25412976490221e-05
-1.87469839852536e-05
-3.03177575124228e-05
-1.31316904487394e-05
-4.58163200153721e-05
-4.95419535048678e-06
-1.53234095453906e-05
-4.0843519992027e-05
-4.31492640447809e-05
-2.09230661950777e-05
-2.99012799138489e-05
-3.93727159735626e-06
-3.72108728700101e-05
-1.49618624419478e-05
1.0852025403645e-06
-2.70027659959783e-05
-3.7951859559144e-05
-2.60972199220389e-05
-3.64577603503992e-05
-3.70176124326751e-05
-1.56004197066466e-05
-7.28615997223963e-05
-2.09543343579132e-05
-3.79124311229976e-05
-4.65860825460402e-05
-2.51298109494523e-05
-2.89511330992143e-05
-2.48722181806326e-05
-4.69781732089297e-05
-2.73695230317288e-05
-4.07012031735784e-05
-4.91965461019209e-05
-4.4132781851397e-05
-1.29874798670016e-05
-6.0638491199948e-05
-9.09828793722207e-07
-2.96392310901046e-05
-6.5979470871312e-05
-1.89837894659515e-05
-3.60638370430659e-05
-4.27556249184373e-05
-6.13279868211951e-05
-6.95778989683469e-05
-4.36380591973035e-05
-3.74052388206938e-05
-5.0817376786282e-05
-2.61604911694827e-05
-2.00326924465365e-05
-3.16490379378894e-05
-1.8511226096528e-05
-3.13497953124963e-05
-3.79600748616227e-05
-3.8783313926358e-05
-2.8749859194122e-05
-5.52846079710376e-06
-4.44642320541358e-05
-4.24955816223494e-05
-5.2648743320217e-05
-3.88757563588445e-05
-5.58002150110505e-05
-4.42142138250153e-05
-1.0693439674811e-05
-3.26038296448971e-05
-3.44244540107524e-05
-2.14166988611003e-05
-4.70238032618516e-06
-1.98605590929483e-05
-5.46000118959538e-05
-3.87503293176928e-05
-7.11816386200394e-06
-2.32762671990743e-05
-4.51576198763027e-06
-4.01336936594201e-05
-4.34716983407875e-05
-2.04949847965221e-05
2.26024998512042e-06
-4.08477886450671e-05
-3.39302156596065e-05
-2.15534838833299e-05
-4.66867683058492e-05
-5.47464591373289e-05
-3.51350270942078e-05
-4.40976311701419e-05
-4.09145859239276e-05
-5.67696031684078e-07
-2.1055711460869e-05
-5.17627684970111e-05
-1.75346107664081e-05
-2.70200187000457e-05
-1.41662811240407e-05
-4.58013415940764e-05
-2.26616839662048e-05
-2.54591136600667e-05
-3.94071315902701e-05
-2.30048583406771e-05
-1.12403083208382e-05
-3.92728410494474e-05
-1.52685591255093e-05
-3.10200194756163e-05
-1.71192414609113e-05
-3.35357769424786e-05
-2.52261267764009e-05
-3.8656658866392e-05
-1.78752830658636e-05
-4.77406352719888e-05
-4.95858070869678e-05
-1.94315822497664e-05
-5.77693939825049e-05
-4.08207885632474e-05
-3.45063217352143e-05
-4.27725450058086e-05
-1.91657302869881e-05
-3.682535827352e-05
-1.63558279770891e-05
-1.98216633399858e-06
-4.41490267666707e-06
-1.78417624568608e-05
-3.7877627939982e-06
-3.90159519950518e-05
-4.72513358481627e-05
-2.71990251134669e-05
-2.15262799607954e-05
-1.72430434399457e-05
9.77603963415833e-06
-2.09039998012738e-05
-3.00247161080384e-05
-5.5044780499122e-05
-5.0956257302605e-05
-1.40736020536381e-05
-5.71095372379325e-05
-3.34088435357145e-05
-2.83299810829237e-05
-1.85007475283484e-05
-4.22083888530762e-05
-3.75989892992787e-05
-1.63896383144197e-05
-5.46926832197892e-05
-3.53566942988848e-05
-3.1337197695855e-05
-2.34476945470257e-05
-6.72204577594301e-05
4.50519325934125e-06
-5.48538900454379e-05
-4.34256765872623e-05
-1.79235825073712e-05
2.05556429803488e-06
-1.05555475333134e-05
-4.64007273981593e-05
-4.26195243610521e-05
-4.48587463440061e-05
-5.02465227869659e-05
-8.98116986645107e-06
-9.35073014931099e-06
-3.07706238335965e-05
-2.09002068153646e-05
-7.10033220211352e-06
-3.34006999790538e-05
-2.71019705291697e-05
-7.88202034950941e-06
-3.47344389103741e-05
-2.94074661508573e-05
-8.59633113188157e-06
-2.01081216564745e-05
8.33677421338433e-06
-3.04562584257076e-05
-4.2011095139174e-05
1.26600278523842e-06
-4.33204264447203e-05
-3.13866157935713e-05
-3.26801542931676e-05
-2.39023375250391e-05
-8.23686001507315e-06
-2.02968683394418e-05
-2.02093736980954e-05
-3.0941564549461e-05
-3.90982408738407e-05
3.69466560049848e-06
-3.8230815007605e-05
-9.92392175142546e-06
-1.97484893624571e-05
-1.4804887764709e-05
-3.07070777023685e-05
-4.84019112103615e-05
-1.80679015695402e-05
-3.62128622207601e-05
-1.15932292354385e-05
-6.44323773235459e-05
6.5054658881235e-06
-4.06106249559961e-05
-4.37166226268924e-05
-5.06668231431035e-05
-1.00803578463536e-05
-5.42090748557459e-05
-3.87154984258736e-05
-4.42085686502368e-05
-4.23327318043082e-05
-4.56474156362899e-05
-4.06072497618998e-05
-2.48661194935436e-05
-1.91442362939789e-05
-2.04916438327442e-05
-2.22635986898729e-05
-3.06940867971473e-05
-4.53804563993243e-05
-2.05237504638714e-05
-3.14924034891934e-05
-5.519005235969e-05
-4.69919727600682e-05
-4.10340274795341e-05
-4.44606530983015e-05
-3.46907075208233e-05
-2.17542414812968e-05
1.85197873809396e-06
1.07600824620879e-05
-8.67567528042518e-06
-4.19491353473067e-05
-2.58479145336296e-05
-5.90105632922242e-05
-2.54133424947759e-05
-1.72697320611567e-05
-2.11197239110747e-05
-3.18479791925437e-05
-5.64801709628731e-05
-4.2684648005424e-06
-1.44978977619402e-05
-5.21806604404693e-05
-4.87793531210094e-05
-1.93807975386069e-05
-1.40537113887158e-05
-9.17575203006573e-06
-4.9042512801916e-05
-3.19764558201744e-05
-4.35342945356364e-05
-2.88452664580565e-05
-1.97165264889036e-05
-2.39718352592056e-05
-6.16037850745736e-05
-1.37093031579273e-05
-3.20618595598822e-05
-1.4127179273978e-05
-4.65383380321309e-05
-3.76110242657262e-05
-3.90573655364127e-05
-7.12531894709025e-06
-1.11796570471795e-05
-2.14808993605939e-05
-2.3015000897807e-05
-4.61605598587142e-05
-2.93160340220842e-05
-3.56051312239014e-05
-3.29878450479778e-05
2.60730776229644e-05
-4.16914122980254e-05
-3.48761121003836e-05
-2.09661217642868e-05
-3.04066139612448e-05
-3.08818880336318e-05
-6.40727372505163e-05
-2.71324345696059e-05
-6.14023697359138e-05
-4.96833332017801e-05
-4.47650909814795e-05
-1.24874884949097e-05
-6.36964004862363e-05
-2.77702826377953e-05
-2.03873722681018e-05
-3.25785331400101e-06
-1.51757151486001e-05
-4.5769491013901e-05
-4.79762701459194e-05
-3.5858598871863e-05
-5.82014478815747e-05
-1.37015050147515e-05
-3.77363364641412e-05
-3.21940621346662e-05
-3.06289225638014e-05
-7.81465705514669e-06
-6.81285961353683e-05
-2.54999799456344e-05
-7.0646974468668e-05
-1.37504484619715e-05
-1.24003401330527e-05
-5.21741928312561e-05
-5.39432304226739e-05
-3.03065151425376e-05
-1.92104967495599e-05
-5.07586446204571e-05
-6.99792038514496e-05
-2.9571573061946e-05
-5.68066450513013e-05
-6.97779597914487e-05
-3.01992572535735e-05
-5.68600009479172e-05
-5.86062166338328e-05
-4.82641301410463e-05
-3.01677003049968e-05
-2.48915877441744e-05
-4.53935829543482e-05
-4.36881577222608e-05
-4.49970226528122e-05
-3.56271569142323e-05
-4.26190999237553e-05
-1.31600964142406e-05
-2.46396010973758e-05
-1.47861249724564e-05
-1.13624642769107e-05
-2.78470801779702e-05
-2.82192606831254e-05
-2.22403067234244e-05
-5.45734236848874e-05
-2.92013457749122e-06
-2.66771582456098e-05
-1.22347677112287e-05
-1.21105792360625e-05
-2.14280474587729e-05
-6.231196638429e-05
-2.41586439898961e-05
-4.59820108901943e-05
-1.97635958474304e-05
-2.89089077252126e-05
-1.11687703420303e-05
-2.79537156456431e-05
-1.96237743318705e-05
-2.48684533417081e-05
-3.47624021759787e-05
-3.11289003397757e-05
-3.35682263479516e-05
8.77037881357662e-06
-6.48028964083515e-05
-1.49811134735887e-05
-4.71246321240047e-05
-4.93263935299682e-05
4.71567419302004e-07
-1.43314927059439e-05
-2.52724776921654e-05
-5.78153885052597e-05
-3.17826562113162e-05
-2.99292823159646e-05
-3.42297518429662e-05
-2.10153228814277e-05
-1.74731776147101e-05
-6.03278650815671e-05
-5.21207289424683e-05
-3.51968622332773e-05
-1.10239225709887e-05
-3.70156024097248e-05
-2.63328826498918e-05
-4.44001879011664e-05
-2.64297825192834e-05
-4.09990448218424e-05
1.02730771281411e-05
-4.96884472849351e-05
-3.51268911045661e-05
-7.48844792683176e-06
-4.37701831523456e-05
-1.83674027358825e-05
-3.90040270985073e-05
-1.55015476670637e-05
-2.35120453847815e-05
-2.96446860816519e-05
-1.11707912620364e-05
-9.80074102678026e-06
-2.59303707927105e-05
-4.89475301452071e-06
-1.85935085532865e-05
-1.25851321458397e-05
-1.95617364086659e-05
-4.8233516968399e-05
-1.36773236449735e-05
-4.28861404644569e-05
-2.70441147977883e-05
-3.19492486721021e-05
-3.69494904814483e-06
-3.86652988152192e-05
-3.16952720524936e-05
-7.25642338454172e-05
-9.12109802695332e-06
-1.42195473619938e-05
-3.61536545810865e-05
-3.1771508479603e-05
-2.9765904229058e-05
-6.49852752325816e-06
-4.59328293655771e-05
-1.89211877176672e-05
-1.34628599049538e-05
-1.80322505549839e-05
-2.95621764982797e-05
-1.2079307853081e-05
-1.93872778622434e-05
-3.33184601420553e-05
-1.76219206268736e-05
-1.77896060023431e-05
-4.60567383881059e-05
-4.88405877579611e-05
-1.96807048049059e-05
-4.21775500281744e-05
-5.3592322239827e-06
-6.28132383670564e-05
-3.57614921513985e-05
-4.49054572293669e-05
-2.23866237214068e-05
-1.19514674829524e-05
-5.12326836647345e-05
-1.14931514279081e-05
-2.38594907154111e-05
3.89359359709759e-06
-1.31364487603074e-05
-3.02230729045935e-05
-2.64309081919135e-05
-1.07916759221083e-05
2.85852630927852e-05
-6.47595912703937e-05
-3.5167191435986e-05
-3.86752092858123e-05
-2.44375932530645e-05
-2.96244220868506e-05
-3.36764086013523e-05
-3.56236361324022e-05
-1.54006382634793e-05
-4.43310045971193e-05
-4.48459869844477e-05
-1.06328197690829e-05
-4.24440385415982e-05
-3.38795156474648e-05
-1.8558513116597e-05
-3.00448695622494e-05
-4.65552046260249e-06
-2.12577491937846e-05
-5.5866340239649e-05
-3.89375926507081e-05
-7.67102990678767e-06
-3.12937680635479e-05
-4.35075292318751e-05
-4.932096004905e-05
-2.32388948370008e-05
-1.93634689935214e-05
-1.20870747722022e-05
-3.07610197372482e-05
-5.34974456774441e-05
1.7847220279497e-05
-2.94856720447544e-05
4.67088583059371e-06
-2.65538105729004e-05
-6.67099445066035e-05
-1.66585392708097e-05
-1.35256703219919e-05
-3.91320884076345e-05
-2.30430901346761e-05
-5.99705927006303e-05
3.57830728361871e-06
-5.56622770155245e-05
-3.31280693939432e-05
-1.97215428982187e-05
-1.90163523556565e-05
-1.2196129792734e-05
-1.75395582796504e-05
-4.86106895794617e-05
-3.43874329772525e-05
-1.61416998073978e-05
-5.22509008511422e-05
-1.45527479393693e-05
-3.93855796009892e-05
-4.96431609034338e-05
-1.27639252269969e-05
-1.47832552095907e-05
-3.14935343606133e-05
-1.84549942815005e-05
-4.67995447561373e-05
-1.79771599598072e-05
3.68471981453829e-07
-3.48327336122802e-05
-2.73911040086766e-05
-4.48309060833182e-05
-3.64424587251058e-05
-1.10174034954581e-05
-5.2226955297523e-05
-1.71217583868301e-05
-3.08778843127458e-05
-2.93685955310098e-05
-5.16426067108049e-05
-3.30521579031982e-05
-2.30394133356165e-05
-6.06231928860115e-05
-3.31781130498034e-05
-4.66973507780932e-05
-8.74026555547897e-06
-3.6117388694145e-05
-4.29736252743256e-05
-2.51261632860997e-05
-1.71418672240116e-05
-3.00619217154202e-05
-1.80743831564895e-05
-7.85097502771652e-06
-3.37842876651848e-05
-8.12751355684884e-06
-2.49551516020883e-05
-3.20067617739671e-05
-2.89859840420111e-05
-3.65247220609214e-06
-5.61077711595989e-05
-1.88030027558583e-05
-2.72121643232703e-06
-2.5478573988551e-05
-2.66280889220689e-05
-3.47925180972733e-05
-1.42867453660621e-05
-1.54857852241775e-05
-4.49910282364765e-05
-2.62655647714014e-05
-3.62458368591231e-05
-4.60723301301133e-05
-5.11515761075366e-05
-7.39411992287054e-06
-6.03135916129191e-05
-1.76163940781638e-05
-1.85775590738126e-05
-5.7063566181171e-05
-5.28262668598398e-05
-3.17238830118912e-05
-3.59753578959703e-05
-5.59668526829201e-05
-1.21633946067439e-05
-2.52756247299493e-05
-2.60311888451408e-05
-4.57034557227615e-05
-3.15379821233385e-05
-3.39948105889007e-05
-8.38629399774495e-06
-5.24276594729558e-05
-3.51070055995485e-05
-2.50360583915579e-05
-8.21929206530759e-05
-5.30840277710266e-05
-3.35534641169197e-05
6.27702633398668e-07
-2.72298167277885e-05
-4.69035742189625e-05
-7.07696156369643e-06
-2.31203000317284e-05
-4.26092501500797e-05
-8.51612172660457e-06
1.33798754744943e-05
-2.49537089579087e-06
-5.70925765815457e-05
-1.69629943623586e-05
-8.67375070377485e-06
-3.08649225290976e-05
-2.18081146288176e-05
-4.76658403543559e-05
-5.37724794166849e-05
-2.39211760710331e-05
-3.22754648181344e-05
-3.3047497214649e-05
-4.78935677130192e-05
-1.55603392713318e-05
-2.06478997807439e-05
1.00284128201986e-05
-1.38697607620343e-05
-2.89564358657981e-05
-3.23560818474856e-05
-2.04786885422504e-05
-5.35068997774046e-05
-2.02230108997281e-05
-1.74684380029183e-05
-5.01588595844288e-05
-2.26806742493824e-05
-2.20285995919593e-05
5.42217258995423e-06
-4.64997733181264e-05
-2.17514564296544e-05
-4.61694903752434e-05
-1.2558768458083e-05
-2.16111659267595e-05
-4.9694117016786e-05
-3.45549278017765e-05
-2.9078798451946e-05
-3.601997416637e-05
-3.60998324128193e-06
-3.50827547210035e-05
-3.25910770156894e-05
-4.72275839019078e-05
-1.03249442849403e-05
-3.78695513498394e-05
-2.42879271234114e-05
-2.64355121260978e-05
-3.41722181505553e-05
-2.48202041059552e-05
-5.06417726787399e-05
-3.28268669965399e-05
-2.91682381649324e-05
-1.06234179097216e-05
-3.04640957013521e-05
3.27657112089576e-06
-1.76956420297956e-05
-4.03836789666437e-05
-1.79633504703551e-05
-2.43418107819684e-05
-9.10598765373696e-06
-3.57642080353693e-05
-5.69975471433352e-05
-2.53519704431987e-05
-2.70709802982736e-05
-3.91928314753331e-05
-5.09002887046285e-05
-3.58519531556481e-05
-1.14086460281261e-05
-1.98515693516511e-05
-3.17633797812047e-05
-3.47923806937498e-05
-3.84646306473695e-05
9.69905334294508e-07
-3.31615595104583e-05
-2.30543331526295e-05
-2.37086820919272e-05
-4.24851750447319e-05
-5.9870456039992e-05
-4.23657075304518e-05
-8.45780763171689e-06
-1.53892119787692e-05
-5.79405215401128e-05
-3.45927488937703e-05
-1.90609208090974e-05
-1.51806916550403e-05
-1.2472795884562e-05
-6.00580874587071e-05
-4.68449179340023e-05
-2.84170452880777e-05
-4.83094375001659e-05
-2.51045270744493e-05
-1.74022674565466e-05
-9.09013387553552e-06
-2.86437115085205e-05
-1.34330202920014e-05
-2.84945171892379e-05
-3.49157327966784e-05
-2.62226824961849e-05
-4.24003041070495e-05
-1.39961234676104e-05
-3.7959178723276e-05
9.31484861022689e-06
-2.14170212585128e-05
-2.027318665684e-05
-9.43558567021321e-07
-1.1010177540989e-05
-3.01134157954682e-05
-4.69578040168342e-06
-4.07901656442106e-05
-1.73858177562982e-05
-2.393705612935e-05
-4.76221930597994e-05
-1.40669298764268e-05
-3.70139757937278e-05
-2.53180741692398e-05
-3.66001559510852e-06
-5.82323199700766e-05
-5.57176655078047e-05
-1.371793747759e-05
-1.93517509877498e-05
-2.34674301029196e-05
-2.7197382938438e-05
-3.18124218385062e-05
-2.19613088864064e-05
-1.06345553459071e-05
-1.69732855040111e-05
-3.09628540677164e-05
-4.59405213167527e-05
-2.98301286370674e-05
-2.92923578105524e-05
-2.67435660628798e-05
-4.41267887678179e-05
-2.17394894246785e-06
-3.18953373292224e-05
2.45688060705199e-06
-2.77524321868275e-05
-4.843966701444e-05
-2.69687778310724e-05
-4.64808664119436e-05
-2.35230577919911e-06
-2.04406115160582e-05
-2.34364440276703e-05
-2.99467497245309e-05
-3.45992237125051e-05
-2.77572876450581e-05
-4.00689782578604e-05
-3.33193789577598e-05
-3.55745750614581e-05
-2.49830411788647e-05
8.8646832389184e-06
8.76798458858223e-06
-2.33395093862066e-05
-2.23748541478878e-05
-2.68309599822408e-05
-3.96613163800395e-05
-2.354059658564e-05
-6.30383679722917e-06
-3.62325383529571e-05
-4.23485382578853e-05
-1.56267186797837e-05
-3.44964871253247e-05
-4.90848688655027e-05
-8.91634419258154e-06
-3.82351480232493e-05
-1.26449742841185e-05
-1.7416966742723e-05
-4.82038022859686e-05
-3.70137340904076e-05
-2.49537699958679e-05
-3.63590810447844e-05
-4.9963934786841e-05
-1.43271129464513e-05
-3.6886383588804e-05
-1.36156010182476e-05
-3.71048084196583e-05
-2.64280603288374e-05
-2.87772122052335e-05
-1.44027540732533e-05
-4.86004294656077e-05
-1.90112767053169e-05
-1.36126763708159e-05
-3.26977545529519e-05
-5.36320490922847e-05
-2.21296073273544e-05
-5.34731844940197e-05
-9.2757798679748e-06
-4.02444418659189e-05
-2.62486904852273e-05
-1.54532085047831e-05
-5.88829471088564e-05
1.31058516458904e-05
-4.94292625304382e-05
-3.84740593443271e-05
-1.71776190541605e-05
-4.74466581417484e-05
-3.59253155483246e-06
-5.5377479221107e-05
-3.69048779379689e-05
-1.42105725038318e-05
-2.0546436667154e-05
-3.27494165250298e-05
-3.38441044793034e-05
-2.84482174875251e-05
-1.97984766981634e-05
-3.18487369495633e-05
-3.96988364751945e-05
-3.42969054942632e-05
-4.82498675170727e-05
-6.14225946448609e-05
-3.76795919905427e-05
-1.42215445520285e-05
-2.79077497857917e-05
-2.55371367922404e-05
-1.80620168247698e-05
-4.68680871103402e-05
-2.89062719044779e-05
-3.49119586420289e-05
-3.36714452297845e-05
-5.01607090351695e-05
-4.76780818196461e-05
-3.70791021037632e-05
-2.62204597590402e-05
-6.46936954708811e-06
-2.06824771872674e-05
-5.22877429759393e-05
-3.45876024668857e-05
-1.00688708154928e-05
-3.94672048635696e-05
-4.82065820159898e-05
-2.23489815257151e-05
-2.16678730266045e-05
-3.66829375231531e-05
-3.41717039192901e-05
-1.74739735922977e-05
-8.86690110812651e-06
-2.40770222310507e-05
-4.22186852126425e-06
6.36093423915939e-06
-1.99410866893375e-05
-2.40124737494311e-05
-4.40296279101095e-05
-4.03327131257039e-05
-3.07472439851682e-05
-1.27255773353775e-05
-1.23710585412441e-05
-3.1159879099925e-05
-2.05764264838306e-05
-8.63242856650005e-06
-3.50447266499331e-05
-9.02480815092585e-06
-2.89465472152028e-05
-5.73727186877381e-06
-3.26195422119023e-05
-1.10008142698734e-05
5.5451106057168e-06
-3.69136563172521e-05
-1.89051350455886e-05
-1.15647057243429e-05
-1.7724593167333e-05
-5.79212053634874e-05
-2.20121439831204e-05
-3.68175368583002e-05
-5.16751801759791e-06
-3.42577470492564e-05
1.50568603970583e-05
-3.48832189924897e-05
-2.36222137050345e-05
-3.01026821377638e-05
-1.52868501132484e-05
-2.43843408327288e-05
-1.24618284681316e-05
-1.21276475550378e-05
-2.42022940602375e-05
-3.0262872923596e-05
-3.06543577001053e-05
-3.11326949613381e-05
-4.48621330517098e-05
-4.14042878857315e-05
-1.24625471886529e-05
-1.4030678736757e-05
-3.00288687720143e-05
-4.02273735401084e-05
-6.23653065624988e-05
-4.16652680011836e-05
-3.52250264712739e-05
-3.10458869646752e-05
-1.94237813140647e-05
-3.57776829884268e-05
-5.10455274779092e-06
-5.41309453299224e-05
-2.29423812842099e-05
-4.26855063595367e-05
-2.7198897972807e-05
-3.08616233941559e-05
-2.95913015741995e-05
-2.31812990764723e-05
-8.90824779368927e-06
-3.57322851781083e-05
-3.9547582887998e-05
-6.25293990585817e-05
-2.61315130788569e-05
-2.50035040003083e-05
-3.90660607269649e-05
-2.51209575253598e-05
-4.60335977602527e-05
-1.87261364545127e-05
-2.44381551843346e-05
3.6005867741736e-06
-3.44857572682537e-05
-5.69998146923782e-05
-5.89574255520452e-05
-4.64834823920459e-05
-3.37067265933361e-05
-2.72081491985962e-05
-1.57425026811964e-05
9.14704690723457e-06
-9.5471754502514e-06
-2.05578799781988e-05
-2.5726499125411e-05
-3.80450591027258e-05
-5.8438376843038e-05
-2.12723363122116e-05
-4.46824993177287e-05
-3.16018355843407e-05
-4.63035589377666e-05
-3.23780038645496e-05
-1.53358117610551e-05
-3.89774746364545e-05
-4.23121653582852e-05
-3.78196092163912e-05
-1.7898949976828e-05
-4.63577734798894e-05
-1.78443017605671e-05
-4.285755972332e-05
-4.52424822161352e-05
7.83609683880627e-06
-2.49282504786236e-05
-4.17575570501946e-05
-4.00772500685804e-05
-9.23836201059966e-06
-2.02304779329496e-06
-4.33744498738513e-05
-3.75382062093118e-05
-1.66443213305484e-05
-6.49315670480732e-05
-2.41804329655183e-05
-4.26499182694578e-05
-1.26830258410803e-05
-1.38973477098239e-05
-3.72360365924506e-05
-4.92487409466919e-05
-2.51161816868637e-05
-1.16704303419345e-05
-2.37644422852162e-05
-8.99542623976571e-06
-3.28792798176283e-05
-4.28279899253756e-06
-2.24317055676418e-05
3.10332609703585e-06
-3.10549044819252e-05
1.17552241190485e-05
-3.14761891260408e-05
-4.48857969355719e-05
-4.56599509548585e-05
4.51359282105585e-07
-4.15300108385038e-05
-4.69276088766277e-05
-5.3654157968455e-05
-6.44518885559429e-06
-4.60303388667989e-05
-1.0452321175972e-05
-3.40065968945223e-06
-7.22587136804016e-06
-5.74847706223603e-05
-3.09881743684299e-05
-6.61887004721236e-05
-4.33043297931581e-05
-4.40945206356361e-05
-3.05689010948204e-05
-3.32959453390973e-05
-1.83803766215864e-05
-4.98230916391419e-05
-3.73368884724646e-05
-3.38272556118341e-05
-1.1368478783129e-05
-6.90532934690687e-05
-4.49951645301417e-05
-3.56448109380882e-05
-2.64823137909716e-05
-2.89482774341718e-05
-3.70260991452667e-05
-4.00209163061029e-05
-4.01422244845484e-05
-4.93914108239373e-05
-2.31290254062267e-05
-3.47535392983419e-05
-1.14085557507839e-05
-3.98388125594635e-05
-2.15648510245116e-05
-3.23172309712867e-05
-1.56775175719607e-05
-6.73083401395414e-06
-7.02090046227118e-05
-2.53907745969659e-05
-1.55347399972474e-05
-2.21449283241023e-05
-1.45764661641417e-05
-3.82706354146293e-05
-9.94193100779786e-06
-5.0531055133391e-05
7.15652595191024e-07
-3.37492028753443e-05
-2.64497136144127e-05
-2.83046759970779e-05
-3.33261750500988e-05
-3.98053832499486e-05
-5.5493277386446e-05
-6.22622843447448e-05
-4.48380409077967e-05
-3.03453849735874e-05
-1.20991014686412e-05
-1.06094551427651e-05
-7.20243727997151e-06
-2.50184070408111e-05
-2.34265070918296e-05
-5.02622981227062e-06
-4.10293224875076e-05
-4.99371261306485e-05
-5.10240260818463e-05
1.40140315056109e-05
-1.38403806016001e-05
8.17282445175188e-06
8.41571975044678e-06
-1.46838891141745e-05
-4.33978079672224e-05
-3.87810468628957e-05
-3.23466485394194e-05
-1.4953278776264e-05
-2.75333618022559e-05
-2.64729547035611e-05
-2.16065496246662e-05
-6.85855260178925e-05
-3.03956722254831e-05
-1.19848843603542e-05
-4.71988664307465e-05
-2.35621959159656e-05
-4.42200096552263e-05
-4.13450013446159e-05
-1.53057618111276e-05
-7.37421764515071e-06
-4.51143437162065e-05
-2.82567965190984e-05
-4.68309323702048e-05
-1.84594061876672e-05
-9.55454104023565e-06
-2.30432358390051e-05
-3.70962678626319e-05
-3.53558138006952e-05
-2.65246264774309e-05
-6.94868614317148e-05
-2.05146694362069e-05
-4.27744617957108e-05
-2.0374201567854e-05
-1.51478116758644e-05
-4.87990839439041e-05
-4.71255094503139e-05
-2.92589964381752e-05
-5.94170180527734e-05
-2.65896387254884e-05
2.27890092832293e-06
-3.62701768096374e-05
-4.43649789893919e-05
-2.54358151603454e-05
-3.85401130737055e-05
-2.49695750207502e-05
-3.2903499408086e-05
-3.01448802483841e-05
-4.34899276393799e-05
-9.85306112391146e-06
-4.37192145200656e-05
-2.77777446651546e-05
-4.55851454122848e-05
-3.35130041400895e-05
-4.66398279238644e-05
-2.71085029277342e-05
-2.5749391329869e-05
-5.69517105413397e-05
-2.97768078739934e-05
-6.02169811350735e-06
-3.04011016984625e-05
-3.74932287444154e-05
-2.47805047638897e-05
-2.22444725853001e-05
-7.02778079296318e-06
-1.68055697033234e-05
-7.24011429016854e-05
-2.32212495191607e-06
-2.7132872706785e-05
-2.74487480279751e-05
-2.87698492908579e-05
-4.82754553525625e-05
-2.54256372346714e-05
-4.69764182238684e-05
-1.71557101518812e-05
-5.46376709124001e-05
-3.07747137742733e-05
-4.31247764791364e-05
-1.06176510815379e-05
-2.88376087408401e-06
-5.67092204172649e-06
-3.80726300307377e-05
-5.32466109131695e-05
-3.04588779954528e-05
-2.00090539922519e-05
-3.17250074982893e-05
-3.8550443616932e-05
-4.62314095526921e-05
-1.28545980350548e-05
-4.73976989152674e-05
-1.65281160191825e-05
-3.83988673367189e-05
-2.61502981057292e-05
-2.55721970990627e-05
-2.8255617477414e-05
-2.60424256310211e-05
-1.36197910576528e-05
-4.37299070105964e-05
-1.29629708697348e-05
6.82618120103936e-06
-3.32202015829893e-05
-5.04620714585237e-05
-2.38406483745034e-05
-2.04837692962848e-05
-1.53375178018309e-06
-5.32431736218742e-06
-1.25265129192389e-05
-2.30244493613874e-05
-4.09272627450662e-05
-2.84367204002852e-05
-4.43887737583478e-05
-3.8715556228463e-05
-1.68054907233293e-05
-4.61814811883519e-05
-2.34123398437518e-05
-2.61426365812906e-05
-1.48774557627194e-05
-4.4608225046261e-05
-4.82782324801605e-05
-3.66919826115907e-05
-2.93057514765792e-05
-4.06247624500999e-05
-4.30925437535652e-05
-5.38582410720869e-05
-2.52928364095899e-05
-3.75388299564958e-05
-1.80971120946821e-05
-1.46425265969707e-05
-1.96391415050545e-05
-2.00293787158138e-05
-2.506912748909e-05
-4.70607962103568e-05
-2.61465419768883e-05
-5.78869361338283e-05
-3.36212143706183e-05
-3.89844538093405e-05
-3.97557559118998e-05
-3.09455381097083e-05
-2.08954822911312e-05
-1.53237927082439e-05
-3.90551916616796e-05
-6.17614190332792e-06
-3.6111620261907e-05
-3.80581182959603e-05
-2.62850908503924e-05
-2.64085996958893e-05
-3.05551642076875e-05
-2.19604170288642e-05
-2.52182861943765e-05
8.04196806568744e-07
-2.06223769837076e-05
-1.49069585107641e-05
-2.28444423003198e-05
-3.71912982341841e-05
-3.58439340789447e-05
-1.81892133845504e-05
-4.45199116422969e-05
-3.95519952935059e-05
-1.86991826347929e-05
-2.75256752321184e-05
-7.10785998518064e-05
-3.05610477336304e-05
-3.20151516614232e-05
-2.14291262527219e-05
-3.50675781597996e-05
-2.63035315801779e-05
-1.2930743965281e-05
-2.54756119514012e-05
-3.8943596083353e-05
2.68009181317404e-06
-1.22242866491437e-05
-2.0252737457729e-05
-3.83918352707717e-05
-1.20345431372058e-05
-3.00271428784649e-05
-4.93113024612281e-05
-4.32899466520379e-05
-3.5698876925299e-06
-3.59199537578961e-05
-7.22177491150873e-05
-1.21398078284693e-05
-2.66868831564522e-05
-2.04173335598579e-05
-1.90903042825628e-05
-2.88348005894987e-05
-3.55195374934548e-05
-2.4882133852424e-05
-5.17004346140713e-05
-1.90239240045692e-05
-2.42452179783869e-05
-3.50636996613737e-05
-3.03090524218459e-05
-5.15448332356909e-05
-1.46078879248722e-05
-1.40790407952338e-05
-1.50385072128535e-05
-1.8426606871861e-05
-2.80157835932234e-06
-4.07830837076296e-05
-4.45375822748186e-05
-4.38448370290029e-05
-1.86042309653802e-05
-2.35442507485102e-05
-2.6406614671453e-05
-1.24350314226827e-05
-3.76016377536926e-05
-3.56390273086011e-05
-4.09850616075312e-05
-3.70766548100075e-05
-2.29998217826713e-05
-9.34266338263468e-06
-2.29494985730196e-05
-3.54387688329969e-05
-1.84976590222824e-05
-3.74777778553328e-05
-2.37421009115655e-05
-1.37972509641369e-05
-4.99831235966709e-05
-3.69004241519105e-05
-2.29981704123962e-05
-3.66974331680128e-05
-4.5210757107855e-05
-2.35664315550993e-05
-2.19042744719454e-06
-4.3843673421341e-05
-3.72212217902605e-05
1.13661703916686e-06
-2.73081226079899e-05
-7.61914429081705e-06
3.0677708071758e-06
-1.40833235194926e-05
-1.51375885211967e-05
1.95066592628489e-06
-1.40082606152164e-05
-2.16016752836455e-05
-5.79988625141263e-05
-3.85928082282127e-05
-5.16140362512448e-06
-2.09534085123721e-05
-3.20631087472278e-05
-1.62366490271873e-05
-4.21607135956986e-05
-4.44746226522954e-05
-3.97398447596002e-05
1.18912170421024e-05
-1.52174007104906e-05
-1.55796203246713e-05
-2.64983422294282e-05
-2.98218413223492e-05
-1.06783829210061e-05
-4.89354680191337e-05
-5.42327544266415e-05
-5.98656290588606e-05
-2.4713738996496e-05
-2.56458866253218e-05
-1.1817442124461e-05
-1.02274902999514e-05
-2.40006836830335e-05
-2.7965110878476e-05
-5.26136227020568e-05
-2.18174161178319e-05
-1.70090017976691e-05
-1.8445781573982e-05
-1.13011629417482e-05
-2.63870347562069e-05
-4.43554717062044e-05
-4.6046452041254e-05
-1.62728901264606e-05
-3.43202667488223e-05
-3.76958039945831e-05
-2.85286029660971e-05
-4.92736882771743e-06
2.46036642051808e-06
-3.5244999712163e-05
-4.44681250805335e-05
-1.63572464997793e-05
-3.74949577006296e-05
-1.43428420992846e-05
-3.73027265827366e-05
-4.59787684955418e-05
-5.14676477403468e-05
-2.20191625398349e-05
-3.86003804010107e-05
-5.44353691581089e-05
-3.64630827616867e-05
-5.22168201165082e-05
-2.04071001936618e-06
-3.14799524468359e-05
-2.02063385328414e-05
-4.77043600949414e-05
-1.95950052577034e-05
-3.96053891143918e-05
-2.39918983331541e-05
-4.02228893487604e-05
-7.18276469769657e-06
-3.83708420560336e-05
-5.68195810791031e-05
-3.36070748382265e-05
-6.24581273520025e-05
-1.3033724822455e-05
-3.82259222399546e-05
-4.58932997817597e-05
-3.33091953380062e-05
-1.419737819037e-05
-2.53832868027797e-05
-3.454500830109e-05
-5.59464477255632e-05
-3.95412133791848e-05
-1.65735125644579e-05
-3.26520467768336e-05
-1.63406254597028e-05
-4.03420799700069e-05
1.76051605365403e-05
-3.84515071114676e-05
-3.64156058898121e-05
-2.32084869401257e-05
-2.56753474063913e-05
-2.9415923680854e-05
-2.55755650982352e-05
-3.61156844069427e-05
-3.91588551760743e-05
-4.96747038635456e-05
-2.32568714274057e-05
-4.32721674309467e-05
-3.66761224824646e-05
-3.81389748239697e-05
-1.91872161279222e-05
-4.66003067803541e-05
-2.41429491754614e-05
-7.9498112610487e-05
-1.36947687988002e-05
-1.69392580440718e-05
-3.62942274804195e-05
-1.25865487732487e-05
-3.34221988693803e-05
-8.39135422499259e-06
-3.78616750907661e-05
-9.2499602860255e-06
-1.31025907580114e-05
-3.72590949114263e-05
-2.46567571519388e-05
-5.49504307794299e-05
-3.09461443151999e-05
-5.86827040050567e-05
-3.07974539016918e-05
-1.73002901828853e-05
-3.22174449523111e-05
-2.1790033993914e-05
-3.11153222852049e-05
-4.82454449709201e-05
-1.58230091834849e-05
-2.59635265030486e-05
-3.75389002506767e-05
1.00896390482705e-05
-4.4364531438487e-05
-3.99800017366937e-05
-2.54680279178621e-05
2.57207197379797e-06
-5.89153914493347e-05
-4.24030198400835e-05
-1.37043062491857e-05
-3.35619828320839e-05
-3.26597578004956e-05
-2.86026402608245e-05
-1.78993596308943e-05
-3.98620778814001e-05
-2.44434347883506e-05
-2.12374140907576e-05
-2.57438801654059e-05
-1.21124072969589e-05
-5.30954332595341e-05
-4.89853977440203e-05
-4.38882996955642e-05
-5.52943649150252e-05
-1.36345146450884e-05
-2.89124356574033e-05
-3.10589983065739e-05
-2.46895809871509e-05
-1.55241602205614e-05
-3.64761699027877e-05
-3.0898871790777e-05
-5.50267113707461e-05
-9.82635745981651e-06
-4.17785052632084e-05
7.63813564716281e-06
-1.44329154460589e-05
-3.9289445579344e-05
-4.28255049116226e-05
-7.86189768286915e-06
-1.62671188875199e-05
-1.33852092058462e-05
-3.13655643433813e-05
-5.1132473140389e-05
-3.98009577367884e-05
-5.76965822385616e-05
-7.54861198146562e-06
-1.44213166526832e-06
-5.57643785707243e-05
-3.36808146663457e-05
-1.60125132809083e-05
-2.45127446387145e-06
-2.89966858536581e-05
-3.03614471126823e-05
-3.928352730042e-05
-1.83393725664928e-05
-3.30916162221565e-05
-3.9273873772076e-05
-3.88338713011013e-05
-5.04904466205227e-05
-1.40704195376148e-06
-2.87094675292459e-05
-2.58853082376198e-05
-3.53909130418464e-05
-3.32667980037664e-05
2.99713458036253e-06
-2.55622664074332e-05
-2.44272274917931e-05
-2.92675848309407e-05
-3.20906340529191e-05
-2.16371905431155e-05
-2.56748328400491e-05
-4.35690614140455e-05
-6.39468237223902e-05
-2.52632104219439e-05
-3.66596450029913e-05
-3.29343787702567e-05
-6.12724643802677e-05
-3.74812310956454e-06
-3.93164643050911e-05
-3.08226428150796e-05
-1.96228137709651e-05
-5.18751332609358e-05
-7.19947812020392e-06
-6.59258603501773e-05
-3.80246582581585e-05
-1.27595119824254e-05
-3.95168410220604e-05
-2.22415713888283e-05
-1.73045057970892e-05
-3.82203421173516e-05
-4.17289879534698e-05
-4.33754796756862e-05
-2.15606006200679e-05
-2.5789026822252e-05
-4.47317323370123e-05
-2.28989951883401e-05
-3.43857625942695e-05
-3.40275136469625e-05
7.02876767724908e-07
-6.38452544116583e-05
-2.01818969299587e-05
-2.11741792672312e-05
-1.70929348390715e-05
-3.64028130665492e-05
-1.75947204894443e-05
-6.02905097591667e-06
-1.54496409434132e-05
-2.39751905741304e-05
-2.75835556063812e-05
-2.5100376373544e-05
-2.2318743980431e-05
-3.66072780674211e-05
-5.45134234965408e-05
-3.38218607429588e-06
-3.064545783077e-05
-1.77058027025682e-05
-2.74701905085611e-05
-3.1117904626888e-05
-3.40143768804809e-05
-4.2658982064201e-05
-3.45077674199976e-05
-4.88566783082301e-05
-3.45018417076814e-05
-2.50132772858354e-05
9.94307434141871e-06
-5.40204572715126e-05
-3.69407175998593e-05
-3.068158314962e-05
-1.80485431320864e-05
-2.1516574950875e-05
-1.88921386793275e-05
-1.35508276282316e-05
-1.7066791722548e-05
-6.77246337948689e-06
5.0445226937745e-06
-2.29936695000357e-05
-1.46762312697376e-05
-5.49976923339477e-06
-2.00019072444528e-05
-4.81340977299811e-05
-2.02554666816757e-05
-3.91335125277311e-05
-1.76221849726458e-05
-3.7409914966143e-05
-2.56194181537685e-05
-1.14141819075038e-05
-2.94673448855913e-05
-1.75337171875564e-05
-4.85313602108678e-05
-5.86328564685297e-05
-1.56537026921589e-05
-2.56476640922024e-05
-3.98212320410087e-05
-3.04839313257674e-05
-2.66285271875035e-05
-2.78531279905516e-05
-3.9227090624203e-05
-3.9381429233275e-06
1.39136635915613e-05
-1.34005036150882e-05
-1.31303037596372e-05
-3.51387201547442e-05
-1.42018145944463e-05
-5.14225276705529e-05
-3.79963353421769e-05
-3.22567434993539e-05
-2.86932222151754e-05
-4.64573903210457e-05
-1.9465849276269e-05
-4.34838907927843e-05
-4.17201355898249e-05
-3.34804232118704e-05
-2.22255707512698e-05
-2.80987957783776e-05
-4.18230743959715e-05
7.23990772276789e-06
-5.2994231337169e-05
-8.95330191773532e-06
-1.85640967721272e-05
2.24804301168633e-05
-3.70387271545953e-05
-1.06898047512449e-05
-5.21529795211113e-05
-1.92368053316439e-05
-2.14189572846897e-05
-4.59198360434374e-05
-3.7996183307234e-05
-2.36475153590756e-05
-1.61914354451665e-05
-2.00619027794744e-05
-2.98310441059739e-05
-4.330420937875e-05
-1.16135807768648e-05
-4.10687266552051e-05
-1.21858610480535e-05
-2.64324286315479e-05
-2.11733879007854e-05
-3.52714808574054e-05
-4.42729800390584e-05
-1.57385767411783e-05
-2.22981098404983e-05
-2.69563727509591e-05
-2.15254039374702e-06
-5.31182395165489e-05
-3.56782971355915e-05
-2.00984764579774e-05
-2.00596124929591e-05
-4.70469140813727e-05
-2.49098295892341e-05
-4.01810635596154e-05
-3.14287004019828e-05
-2.64166081821942e-05
-3.85161674092336e-05
-8.73438685228421e-06
-2.86546765373858e-05
-5.10484161785285e-05
-2.6930221169235e-05
8.39572027025769e-06
-6.23109413694846e-05
-5.31075911224515e-06
-2.28817371163955e-05
-2.69385405597476e-05
-3.10685914857046e-05
-3.42659197684727e-05
-4.44600172772825e-05
-2.45746930774905e-05
6.32901703167587e-06
-3.02055292636639e-05
-1.84028590375624e-05
-2.92279451609931e-05
-2.00098900999498e-05
-1.02671354839929e-05
-3.23234586668223e-05
-3.00893164561956e-05
-1.33309311046105e-05
3.55961017532114e-06
-3.61994853940434e-05
-2.28153914822766e-05
-2.565996349512e-05
1.4334464152982e-06
-8.70819857000954e-06
-3.46158902977999e-05
-1.71742878378012e-05
-2.2368283442865e-05
-3.06744510813985e-05
-8.26885359315879e-05
-4.27976879275094e-06
-2.63837786459217e-05
-4.24599576532629e-05
-2.11867084592514e-05
-4.5170118789253e-05
-9.96927284305977e-06
-3.30487807233754e-05
-5.08988821124589e-05
-5.1304332382941e-05
-5.57844242249118e-05
-4.85694373963354e-05
-4.70276852492005e-05
-3.48187585127137e-05
-2.22290239576618e-05
-2.64763633586936e-05
-4.49533954077924e-05
-3.78373674772752e-05
-4.19565094148266e-05
-2.87418582334955e-05
-1.55717390429172e-05
-2.41008331588998e-05
-5.34024121676382e-05
-3.28828394341824e-05
-2.71317113745874e-05
-1.00057168377169e-05
3.56382657793927e-06
-5.34069209398736e-05
4.32572483414781e-06
-3.29123947053387e-05
-3.69198241659999e-05
-2.14385925662359e-05
-1.76215801653164e-05
-3.63054695126236e-05
-1.67089744178379e-05
-1.83045378355787e-05
-4.90892963577106e-05
-2.67448188908692e-05
-2.76520269890334e-05
-3.00439200503272e-05
-4.56331503247957e-05
-3.28983714078571e-05
-4.38018691699611e-05
-1.45508860872528e-05
-3.79373689069656e-05
-3.44917188108899e-05
4.98565246905831e-06
-4.5255517445349e-05
-3.96108091234559e-06
-3.53634001118623e-05
-4.06369663024734e-05
-2.97665978144075e-05
-2.06244441037155e-05
-4.43432657010833e-05
-4.2952991980681e-05
-4.52555637147847e-05
-6.48397178864593e-05
-1.34030756154806e-05
-3.39575563421694e-05
-2.68565264615229e-05
-2.86035253432674e-05
-2.39281316656605e-05
-1.36269425876117e-05
-1.26834865639764e-05
-2.19551157875192e-05
-6.10973043359834e-06
-2.70354883968638e-05
-5.58780179703746e-05
-5.08860997784566e-05
-4.01674696364254e-05
-4.05164977321762e-05
-5.41379919339704e-05
-2.64986867061794e-05
-4.1681239277884e-05
-3.57103290452692e-05
-3.1257231094202e-05
-1.76170951926208e-05
-4.08855044469275e-05
-3.43452898369527e-05
-5.06751707251908e-05
-7.8300717043032e-06
-5.98301461614468e-05
-3.86262919669812e-05
-3.65105106222659e-05
-3.25864785700249e-05
-4.59848122543817e-05
-3.66474855449775e-05
-4.2172314431431e-05
6.41791936367022e-06
-1.69942974652038e-05
-1.76740871914984e-05
-1.8148253786194e-05
-5.72427402641725e-05
-2.66388392781577e-05
-4.08336710504449e-05
-4.10744414218473e-05
-1.59820081262326e-05
-3.76498327134009e-05
-6.01802321161717e-06
-1.81637059961633e-05
1.8269239602248e-05
-1.08169390473781e-05
-1.82976368930535e-05
-1.08033144260859e-05
-1.06061544944143e-05
-5.2066304505575e-05
-1.92868839027762e-05
-2.99642583865638e-05
-2.97172361324803e-05
-6.90348107912255e-07
-2.90659344475664e-05
3.36502814604229e-06
-2.281941826611e-05
-7.26663460317297e-05
-2.92788723516901e-05
-3.9939609994153e-05
-3.20756993269616e-05
-2.83900124496211e-05
-5.82377761430665e-06
-3.16623868274254e-05
-1.38608222142701e-05
-4.11842862258595e-05
-1.11214672269139e-05
-2.49716000251438e-05
-2.99638394269974e-05
-3.38881766691565e-05
-2.88820473590319e-05
-3.2278845165961e-05
-3.39384351343905e-07
-1.85906652769354e-06
-1.88572051559082e-05
4.9396928729435e-06
-4.54485210917514e-05
1.10101013811345e-06
-4.48404839706515e-05
-2.83176770705907e-05
-3.23598889973213e-05
-6.18531578435978e-05
-3.02442044762043e-05
-5.14050664239178e-05
-3.39220696440286e-05
-1.79688616724978e-05
-2.46950542833947e-05
-4.88054208749891e-05
-2.24095385986783e-05
-4.43846827749741e-05
-5.37390028613275e-05
-4.46100928257956e-05
-2.18720541962973e-05
-3.72959967275688e-05
-6.46819415443069e-06
-5.08246733952219e-06
-1.88101436804661e-05
-1.95169438869246e-05
-2.04896381428108e-05
-3.84111779258158e-05
-5.19314948258712e-05
-2.0100367784796e-05
-3.47944988559447e-05
-1.03131498819239e-06
-4.5827750827768e-05
-2.91577424926983e-05
-3.56021609254301e-05
-3.86641108274227e-05
-3.28485480969134e-06
-5.61153876543623e-06
-2.48049326555377e-05
-2.68513148373341e-05
-4.025799117933e-05
-1.00345619304866e-05
-3.82047618625992e-05
-5.17605035673447e-05
-2.43327650973247e-05
-2.60685842081162e-05
-2.04289619033915e-05
-1.81353975693538e-05
-2.71801110009046e-05
-6.67302382193791e-05
-2.80946176368541e-05
-6.19668030642087e-05
1.24747044142996e-05
-1.10736444633406e-05
-2.13900189640326e-05
-3.5905900281057e-06
-2.80881922839471e-05
-1.16737995133727e-05
4.35669363408541e-06
-4.03071955299103e-05
-1.74038366156027e-05
-6.09425246003396e-05
-4.33470886102977e-05
-4.64336989802932e-05
-4.64731725057246e-05
-2.08018638270599e-05
-4.59208659462219e-05
-1.88687817748726e-05
-2.7121974612726e-05
-2.71667632968658e-05
-5.29379909941925e-05
-3.65393471518754e-05
9.42712950865648e-06
-2.91166157631375e-05
-3.34130333499207e-05
-3.54556574348864e-05
-1.41099796319553e-05
-3.89278428802036e-05
-2.49993555441159e-05
-4.95340105270509e-05
-3.11726199089821e-05
-4.06744555790375e-05
-2.93185042305332e-05
-2.99592150408166e-05
-7.29926059898511e-06
-3.88341257503524e-05
-6.16119485515468e-05
-2.7488789815832e-06
-4.74130758626032e-05
9.9406644845814e-06
-1.97414134010571e-05
-1.59085871151904e-05
-3.21434174709014e-05
-4.61805520650481e-05
-5.76738959581274e-05
-2.17746695040637e-05
-1.93648992888577e-05
-2.78985897393024e-05
-2.64903793895312e-05
-2.55742023838365e-05
-2.62912315869905e-05
-3.92221778302294e-05
-2.65423301521289e-05
-4.1113238991345e-05
-2.22882440907947e-05
-7.94871342476916e-06
-2.44069527032125e-05
-1.61895592536771e-05
-4.03526336394588e-05
-2.17287135427078e-05
-2.40193014106919e-05
7.70559445592494e-07
-4.71987737827521e-05
-5.17886453163564e-05
-9.7999791808264e-06
-3.96362671380342e-05
-3.0990700124305e-05
-1.28785014151804e-05
-3.08805186260486e-05
-2.80635188176654e-05
-2.09800495087866e-05
-4.44814897928164e-05
-2.56925858065012e-05
-3.85764952712316e-05
-3.81197929762006e-05
-4.38189935257377e-07
-2.19629227594167e-05
-4.80531950930378e-05
-3.06440880311436e-05
-2.92357245967037e-05
-8.54057509323339e-06
-2.16389165427125e-05
-3.95417820716012e-05
-2.3610071609863e-05
-3.05927645098215e-05
-3.16852664114331e-05
-3.65547683805687e-05
-8.17708787535857e-06
-8.74874641631368e-06
-3.79755172057179e-05
-4.21964250005117e-05
-5.99442160214091e-05
-3.73767046168051e-05
-4.11291088341351e-05
-1.64632143421063e-05
-1.99631894287537e-05
-1.64186464501757e-05
-8.75556314899496e-06
-3.76398345389404e-05
-3.72532206753334e-05
-4.2062266864271e-05
-5.07251199872447e-06
-2.14236410651181e-06
-3.33954545087281e-05
-2.64046580018558e-05
-1.53316842167893e-05
-3.03519416366302e-05
-4.78713256238069e-05
-5.3587808255732e-06
-6.10853442976714e-05
-2.75749598495217e-05
8.2741054815374e-06
-1.39062688688481e-05
-2.31845306212434e-05
-3.78143443653672e-05
-3.22223170676058e-05
-6.11402898831383e-05
-2.87587961013004e-05
-1.38207735648728e-05
-3.75608963737969e-05
-2.77868052927352e-05
-3.03849946598597e-05
-5.33267729258379e-05
-3.65411664435019e-05
-1.28606660743869e-05
-4.16466471936223e-05
-3.83477164577454e-05
-1.83429928149364e-05
-3.97874976279411e-05
-2.07212698438906e-05
-2.76288797577787e-05
-1.13130780600446e-05
-7.7888235846469e-06
-3.29879125305498e-05
-4.76955256729186e-05
-3.20396364798523e-05
-3.72808275509538e-05
-1.01720626837164e-05
-1.07789296206539e-05
-7.25801200044118e-05
-4.12296608844414e-05
-1.86745426282145e-05
-6.15245717263417e-05
-1.85312998267838e-05
-8.8059125313453e-06
-4.88185973207211e-05
-4.4402849981086e-05
-3.28767269539623e-05
-5.2811445663133e-05
-2.30630663804533e-05
-5.43917153373035e-05
-2.92727327968734e-05
-3.13075087194979e-05
-4.92356219247297e-05
-4.19649833841808e-05
-3.7090163683642e-05
-6.48565395046792e-05
3.27048270731884e-06
-4.77685008156872e-05
-3.33642642989181e-05
-1.13914284010774e-06
-1.64776664624577e-05
-2.23765934274596e-05
-3.75995291797912e-05
-5.20601338708678e-05
-4.89899079068323e-05
-4.69103579650171e-05
-5.05837289950682e-05
-3.41556160354174e-05
-2.94422118788887e-05
-2.16524910108779e-06
-3.88985536964281e-05
-6.65723839329412e-07
3.89698758427539e-06
-1.99618214744073e-05
-1.38049203200482e-05
-4.45999290708638e-05
-4.68106237257185e-05
-5.23088901705962e-05
-1.94575178961522e-05
-5.54088260913392e-05
-3.31589261901711e-05
-3.10595383043678e-05
-5.74961301000708e-06
-2.21663624880208e-05
-3.40802147172533e-05
-2.6683393370331e-05
-2.61281050856874e-05
-2.31057179380813e-05
-1.60570851305903e-05
-8.60785276479411e-06
-2.26512995779808e-05
-2.3182865079354e-05
-8.34296918372752e-06
-2.40349557726067e-05
-3.51047369056051e-05
-1.87471194085536e-05
-1.26044852419802e-05
-3.86821377004054e-05
-1.70415147344018e-05
-3.8971212546554e-05
-1.94195034989926e-05
-4.55854480720116e-05
-1.61841664663754e-05
-2.04163874453444e-05
-2.8987089835238e-05
-2.23178524541905e-05
-1.33442206633872e-05
1.3322320633733e-05
-1.54648656140881e-05
-2.56419131149491e-05
-3.00195613098383e-06
-4.65930815200044e-05
-3.23956300928356e-05
-2.43595049240156e-05
-5.55176905227719e-05
9.62693140073778e-06
-4.2910983628888e-05
-4.90135020820902e-05
4.95883293380479e-06
-3.08506740401146e-05
-2.49912042551513e-05
-2.08017880523844e-05
-5.36521629068888e-05
-3.07563513748772e-05
4.08656575226052e-06
-3.23715024324954e-05
-4.82548560407956e-05
-2.92855768490996e-05
-4.32115381869873e-05
-3.05934574922143e-05
-2.31260542075617e-05
-5.33590002579481e-05
-3.95108764565944e-05
-4.43120090344139e-05
-3.9254751168459e-05
-5.21399022927991e-05
-6.72677982334876e-05
-3.80687002309708e-05
-4.51680464252366e-05
-1.83770320398576e-05
9.98483487526802e-08
-1.21114763179068e-05
1.03238079108116e-05
-3.4267337835574e-06
-8.9399676886626e-06
6.32335987770385e-07
-1.47362568858947e-05
-4.29947426327115e-05
-4.0950759052482e-05
-2.79827506963103e-05
-3.3359372554721e-05
-2.20889714547551e-05
-2.34753307564932e-05
-1.27521458992183e-05
-4.28059409405871e-05
-4.92803773838495e-05
-1.39494345051701e-05
-4.03645972914338e-05
-2.91618003564407e-05
-4.55811185800129e-05
-3.36609531608766e-05
-6.57608138377286e-05
-3.55331909203607e-05
-1.84837929008088e-05
-1.00602249174228e-05
-1.44485437174656e-05
-2.19405139991057e-05
-5.11230179009566e-05
-3.81435033217259e-05
-2.67581374300644e-05
-3.00764740672991e-05
-2.07641135797201e-05
-8.13101034695057e-06
-6.89209630190701e-06
-1.6814963956977e-05
-5.73882775816491e-05
-3.1886877424327e-05
-4.53125908944611e-05
-4.54745908333009e-05
-2.19879907334119e-05
4.03193957560511e-06
-9.39380127325306e-06
-2.4445790479553e-05
-4.24252684410182e-05
-1.42644634654527e-05
-5.54646647587472e-05
-7.01940028814516e-06
-2.12112554863525e-05
-2.91942523403966e-05
-3.40834177525525e-05
-3.1846679526612e-05
-1.6015739966999e-05
-3.27148960036836e-05
-2.60115464674092e-05
-3.83943724895716e-05
-3.19231542734703e-05
-5.13813867816582e-05
-3.44068122833647e-05
-7.52587054881272e-06
-3.87714171181215e-05
-4.37608746959586e-05
-1.1992081093668e-05
-5.16210670589842e-05
-5.57285826625452e-05
-3.51800974480586e-05
-1.11987984023387e-05
-2.6795972156574e-05
-9.02145646652417e-06
-2.86998482866245e-05
-3.25922053057926e-05
-2.14641004124433e-05
4.06361375265014e-06
-5.21895722510778e-05
-5.24036486108181e-05
-3.00904678052612e-05
-2.2109600863484e-05
-3.02988864681782e-05
-1.3076527375911e-05
-2.0205102105128e-05
-3.18696456172848e-05
-7.48995706194716e-06
-3.64183745548531e-06
-1.06800453381368e-05
-2.01086518617884e-05
-2.46727060764012e-05
-5.52033920236094e-05
-2.47803045152006e-05
1.74405596105403e-06
-3.62809669623073e-05
-1.31477560465477e-05
-2.54098887480972e-05
-5.76512039796046e-05
-6.09145897075613e-05
-2.00274100256818e-05
-1.66584811284109e-05
-2.0783497470172e-05
-2.64701570261572e-05
-2.33589143939081e-05
-3.66428415237828e-05
-6.63337617815386e-05
-2.29686984944867e-05
-2.91355194109392e-05
-3.73771870677875e-05
-2.42024106053742e-05
-2.89023296031612e-05
-5.05476248644098e-05
-5.31491659864559e-05
-5.70755598401166e-05
-3.23114843745586e-05
-3.12640118557509e-05
-1.56767834815298e-05
-3.15376975618213e-05
-2.22660442740352e-06
-2.23775144995805e-05
-6.15470507062567e-06
-2.87989458394393e-05
-1.16002361929224e-05
-2.68066678908254e-05
-4.33335083847545e-05
-5.70917855681016e-06
-3.1161307452054e-05
-4.47368174219332e-05
1.61623679197893e-06
1.39016856631878e-06
-3.42763829435136e-05
-4.3548963932737e-05
-5.08142517450078e-05
-3.7748986635679e-05
-2.36570716384055e-05
-5.16562141517976e-05
-4.05245249418647e-05
-3.16461514928442e-05
-1.17589763306757e-05
-4.62471197172081e-05
-3.44536618602393e-05
-3.24291795575457e-05
-4.57931280721094e-05
-1.13627272749897e-05
-4.26509429828132e-05
-7.72717398270404e-06
-1.87827330941115e-05
-1.91818343366505e-05
-1.27547772415982e-05
-2.24889090361379e-05
-2.95201843161454e-05
-3.1780950876827e-05
-3.000551087583e-05
1.62130412008859e-08
-2.12535144537386e-05
-2.54049137106263e-05
-5.979983988521e-05
-4.07097189391091e-05
-1.97323119781811e-05
-5.50794959202949e-05
7.28567618002073e-06
-6.67485370032946e-06
-6.51229063193104e-05
-1.86849527850339e-05
-2.0667713172255e-06
-5.41164910849388e-05
-2.73838706892983e-05
-4.87254465155185e-05
-3.18895359482677e-05
-2.92514895366221e-05
-2.38656522486559e-05
-3.13737458984152e-05
-5.6162705594007e-05
-2.62263147430329e-05
-2.30418753458883e-05
-3.01692002954659e-05
-4.22866705610389e-05
-3.3022087758527e-05
-8.22264243852227e-06
-7.87263598681687e-06
-1.62741166395296e-05
-4.9836250151555e-05
-2.96550356824371e-05
-3.52794448103501e-05
-3.53920937751371e-05
-3.08011271427719e-05
-3.73574741481439e-05
-1.34926428520241e-05
-4.80062445392874e-05
-2.66759871067295e-05
-2.83450285385805e-05
-1.74349789980908e-05
-2.22307352978841e-05
-2.62502339379865e-05
-3.26840789406604e-05
-5.86662400843332e-06
-1.92112718081703e-05
-4.85247522832459e-05
-4.17975633050324e-05
-1.18853623028097e-05
-3.86621412798093e-05
-1.68039631015064e-05
-3.37559860920447e-05
-1.88980749403179e-05
-5.91786586614984e-05
-1.97198659181514e-05
-3.14410606410137e-05
-3.07843069767809e-05
-4.7450072169942e-05
-3.89273754327687e-05
4.7366905310791e-06
-3.22803269339158e-05
-3.22260346759648e-05
-4.53215677037824e-05
-3.32572480916441e-05
-4.83368335221658e-05
-2.9593515806841e-05
-5.1034067989573e-05
-2.77771050190284e-05
-4.24700257956485e-05
-2.32564602149681e-05
-2.90442716152698e-05
-8.58307157811957e-06
-2.65938445284009e-05
-2.87771667354687e-05
-5.15305703120344e-05
-1.01987876285183e-05
-2.17704664857857e-05
-3.22017329460491e-05
-1.15953563954241e-05
-3.85955393048045e-05
-2.85324921314478e-05
7.28219849824829e-06
-3.52366659565392e-05
-7.7252068109016e-06
-4.95867634933192e-05
-3.60330126168764e-05
-4.50850682176893e-05
-1.32165687146759e-05
-3.19978824384237e-05
-2.04492377243041e-05
-3.09972129627476e-05
-3.57276355389766e-05
-1.32573508108329e-05
-2.02649509175579e-05
-1.07712634789962e-05
1.24436584144263e-06
-6.05289323374338e-05
-3.52472440877331e-05
-2.0179566204695e-05
-4.21395907865509e-05
-3.28388077498096e-05
-8.9752314765984e-06
-1.65585014775349e-05
-4.82372438773867e-05
-4.42027252960824e-05
-1.53330046763469e-05
-4.03009124774602e-05
-1.98825782968726e-05
-5.16540762079339e-05
-4.88957532541353e-05
-4.00769875731919e-05
-5.28150307061064e-05
-2.25476915390779e-05
-2.22128222934058e-05
-6.48736527448956e-05
1.143473266395e-05
-4.47137072531255e-05
-5.37571484969106e-05
-3.16746224399684e-06
-3.34730814503127e-05
-2.24731868497403e-05
-1.11191074323076e-05
-1.51749502658348e-05
-2.68637888145184e-05
-4.36894130510291e-05
-2.90902347920152e-05
-7.26104091899498e-05
-6.66538659510047e-05
-4.63342981833052e-05
-6.19657056385306e-06
-2.06188668962448e-05
-1.58390995410358e-05
-2.95921643477695e-05
-2.57300327148312e-05
-4.59326575655984e-05
-4.3860781257967e-05
-1.52122375670224e-05
-1.85285920990393e-05
-2.21587595120829e-05
-4.51515474651486e-05
-2.9582590078266e-05
-2.43464811171885e-05
-1.53067580834672e-05
-2.00206982692035e-05
-1.74707233742824e-05
-5.77752476915232e-05
-5.90743482264338e-05
-2.38223760847316e-05
-1.93042005349961e-05
-2.89212892603658e-05
-2.30267559123969e-05
-2.7710726131306e-05
-4.95357757834319e-05
-5.10759354823264e-05
-5.83548686729162e-05
-3.09357651773185e-05
-2.23019705650661e-06
-4.14558496451734e-05
-3.14292918431716e-06
-1.56068616313613e-05
-2.69433964315769e-05
-3.25048336043849e-05
-2.99123194507007e-05
-2.92825752582233e-05
-2.83100925234081e-05
-2.56295464787807e-05
-2.03455137563334e-05
-2.28091973790722e-05
-3.69438483566941e-05
-3.40652369895119e-05
-1.3383834739988e-05
-4.2687669043634e-05
-4.6279531384824e-05
1.73876943641725e-05
-1.48815208067657e-05
-3.77870342231686e-05
-4.32894115357629e-05
-2.664285029685e-06
9.63382429177565e-06
-1.20423444125256e-05
-3.93389481146691e-05
1.07225431844658e-05
1.41508632754042e-05
-4.75164535612837e-05
5.24237066896966e-06
-1.47981595237113e-06
-2.02524609599212e-05
-3.12055647741224e-05
-2.44283377127188e-05
-9.23677176371166e-06
7.41136016969971e-06
-2.89392580139009e-05
-2.61636559839582e-05
-2.15257900898944e-05
-2.21021907652483e-05
-4.18178851539495e-05
-1.46070016764986e-05
8.68775617250554e-06
-1.36931195744353e-05
-1.15513793207043e-05
-2.39556708469984e-05
-3.66896860120277e-05
-2.2138094371157e-05
-1.3948565658781e-05
2.06049634245737e-05
-2.11351857522058e-05
-1.60053667966063e-05
-3.90797886400892e-06
-1.38358727487322e-05
-2.65666436143111e-05
-1.27742494131517e-05
-3.04058654508971e-05
-2.11397993769258e-05
-5.04884997103028e-05
-2.36765603992225e-05
-3.18637442683404e-05
-3.73305307008181e-05
-2.31568079584745e-05
-2.00097956461678e-05
-3.91813862084594e-05
-2.96545707943118e-05
-1.27592654799082e-05
-3.04582075961414e-05
-3.61115110839793e-05
-2.97619280491624e-05
-6.91738751792796e-06
-7.46195110654609e-05
-4.06954663846922e-05
-2.65952418581788e-05
-2.41056873811534e-05
-3.24566081009344e-05
-4.140098505752e-05
-4.89119853383878e-05
-1.23644249491215e-05
-1.24308257461242e-05
-5.19101419044883e-06
-2.59049816796801e-05
-1.71032576242652e-05
-2.12030790630624e-05
-3.77689011406316e-05
-2.64430242616383e-05
-2.65979070950364e-05
-2.3114713384208e-05
-6.525407344195e-05
-3.3137215121713e-05
-4.73664270173484e-05
-5.41773944634642e-05
-2.70715311645144e-05
-1.799733555949e-05
-2.01509073624298e-05
-1.4646166585609e-05
-3.43973516881321e-05
-5.68038837350684e-05
-3.17156704281722e-05
-3.35857012133052e-05
-1.46436985641118e-05
-1.6178607226064e-05
-4.14938721532924e-05
-1.88152353348302e-05
-2.21669236489502e-05
-2.79568126533555e-05
-2.58935674444001e-05
-2.75410244462336e-05
-1.28382719936853e-05
-6.12570285588312e-05
-5.46838690406615e-05
-4.36570659785538e-05
-3.92801006639715e-05
-2.95512524515325e-05
-4.30018209824508e-06
-3.16091885573615e-05
-2.11441003369885e-05
-4.42188535831149e-05
-1.56441877807005e-05
-2.51569930100248e-06
-3.25334728445333e-05
-4.22321267963252e-05
-2.96285368294165e-05
-3.53914511295941e-05
-7.79877639492105e-06
-3.48272056079431e-05
-5.29785413836086e-05
-2.84951063417254e-06
-2.81335631956617e-05
-2.33943865582117e-05
4.48954258384438e-06
-2.04532962674495e-05
-1.46797956133584e-05
-2.42775147536557e-05
-2.13401738201204e-05
-9.36700944737258e-06
-3.8784666563877e-05
-3.04169692831472e-05
-3.22590292325285e-05
-5.16970201279797e-05
-6.17738611413143e-05
-3.70799313616283e-05
-1.01343860538949e-05
-8.67920526661653e-06
-1.54641907137594e-06
-3.95936389053586e-05
-4.6711901410218e-05
-2.35409194053983e-05
-4.50422180373046e-06
-3.26088203710996e-05
-3.05207146753459e-05
-3.77770355715676e-05
-2.5804108738082e-06
-2.00100762458003e-05
-3.3029885144236e-05
-1.95327821161674e-05
-3.73292510106908e-05
-5.62254770488764e-05
-1.43860159805536e-05
-7.28018529008733e-06
-2.64603725100267e-05
-4.22173168316059e-05
-3.75596460353575e-05
-2.67342289022574e-05
-5.6129222947916e-05
-2.33098916240385e-05
-1.94590639960918e-05
-5.86191848829105e-05
-3.97196276638346e-05
-2.67766126799461e-05
-2.77560790726947e-06
-4.51274814748175e-05
-3.29019360737422e-05
-2.92183608003736e-05
-3.05691326992096e-05
-8.72238033268647e-06
-2.42542772569383e-05
-4.10120446500583e-05
-5.7030498971555e-06
-3.09929749174646e-05
-8.96508284398304e-06
-4.09552099237933e-05
-4.62808349302213e-05
-4.59582550159887e-05
-4.2728180923918e-05
-4.95293715639028e-05
-4.51846675510696e-05
-2.1645116983397e-05
-5.18812803876226e-05
-1.66231467050402e-05
1.14861938448224e-05
-2.98971825007514e-05
-4.85200226284363e-05
-3.69946925487271e-05
-3.2231465388734e-05
-1.36076742403408e-05
-7.66520635575086e-05
-5.23963736351229e-05
-3.00470432438941e-05
-4.1751136551172e-05
-2.63422579042173e-05
-2.67729557559853e-05
-4.38185242232098e-05
-3.01542773369547e-05
-5.01647139483568e-05
-3.85304349732514e-05
-2.28805577223465e-05
-2.1624887158482e-05
-3.80044423971009e-06
-5.89699768738437e-06
-5.56322067524796e-05
-2.97485476903132e-05
-4.70784582554877e-05
-2.17490283611367e-05
-4.24261960921166e-05
-2.48912539469017e-05
-3.14404115873644e-05
-4.97681099059901e-05
-5.44862541731234e-05
-2.24003223358145e-05
-4.89044945839109e-05
-1.00818688533166e-05
-2.06534817207176e-05
-2.74324703228219e-05
-2.45889107466124e-05
-3.15596292904108e-05
-3.89012959668037e-06
-3.67232851350711e-05
-1.80552147690246e-05
-5.16078673159095e-05
-2.40672971006145e-05
-3.69263838753567e-05
-2.1955856167032e-05
-3.62273899383478e-05
-4.34915045665031e-05
-3.09479434827935e-05
-4.44732234772771e-05
-1.96305109151857e-05
-3.2180794525363e-05
-1.47582318380272e-05
-3.64259906838875e-05
-7.26430637531663e-07
-3.98891054202169e-05
-2.7256052473023e-05
-5.74360451452535e-05
-3.03979570674646e-05
-2.50315160489442e-05
-2.73440938704751e-05
-4.80445047403695e-05
-3.30028770254943e-05
-2.66035294294449e-06
-2.03538032911558e-05
-1.93976529261768e-05
-3.99698437596482e-05
-3.08374107982644e-05
-1.04895266117869e-05
-3.25863429604683e-05
-1.81971232936542e-05
-3.74341807966671e-05
-2.12718136063556e-05
-4.63861948331327e-06
-2.01292076418182e-05
-4.55687469211467e-05
-1.66605496091097e-05
-5.81049217822542e-05
-3.50399765004805e-05
3.25837107156787e-07
-3.8306058514491e-06
-3.62192695399437e-05
-3.22368794655602e-05
-5.19988662253976e-05
-3.0502411603974e-05
-4.51160745350633e-05
-5.64395593679765e-06
-5.103520893096e-05
-1.20455016319008e-05
-2.14658744074891e-05
-2.70514681293979e-05
-1.86472599181593e-05
-2.67047485133208e-05
-1.91484120509747e-05
-2.20281541197648e-05
-2.84086900378316e-05
-2.46946787955907e-05
-1.45497839981742e-05
-2.92243872282236e-05
-7.53854508063855e-06
-3.74713134162823e-05
-4.39575684917844e-05
-3.83668628970154e-05
-3.98133297593178e-05
-4.07267480610767e-05
-5.29443897256193e-05
-1.58132212356216e-05
-3.58926031364685e-05
-1.75664127811223e-05
2.41798262292982e-05
-2.0978114608504e-05
-4.6804462123119e-05
-2.38960666294335e-05
-3.32205210165728e-05
-4.29381075996957e-05
-1.8951097270068e-05
-6.06815791384047e-05
-4.14536717973607e-05
-1.5255598195564e-05
-3.54688210885568e-05
-4.51389817114883e-05
-1.58978784639999e-05
-1.76347978855727e-05
-4.73789594936595e-05
-2.61270604839245e-05
-5.50628984280511e-05
-3.69793567168486e-05
-2.22686269110567e-05
1.81024629003417e-07
-3.69144776959527e-05
-5.16949308855844e-05
-3.06169866465714e-05
-4.54513415100419e-05
-2.76461558603378e-05
-3.78570991291423e-05
-7.17354741394732e-06
-3.48281293974083e-05
-3.41619595581809e-05
-2.63048880644059e-05
-2.37110742835584e-05
-3.14211530109126e-05
-2.77713520628196e-05
-2.16517038842119e-05
-4.19033414195978e-05
-2.09477122986027e-05
-3.0778608718489e-05
-4.99406623071904e-05
-2.30104510104984e-05
-1.19644445522342e-05
-3.59077398504901e-05
-2.42114687032504e-05
-4.37202991128527e-06
-3.32319112006767e-05
-3.47495727285569e-05
-4.45120380973729e-05
-3.05772510735175e-05
-3.66792773620423e-05
1.67625778425419e-05
-2.87330647079361e-05
-3.74578598006548e-05
-2.52033347615372e-05
-4.31002524067788e-05
-1.00131002743852e-05
5.53449721214679e-06
-6.05584642501241e-06
-4.46127754599437e-05
1.8065758790796e-05
-2.81544689938954e-05
-3.74765397426606e-05
-2.17659274061937e-05
-4.19923174904561e-05
-1.79113886004277e-05
-4.93885449424713e-05
-2.28201687735789e-05
-3.8890144045935e-05
-2.53045433906682e-06
-1.41463947137007e-05
-1.22744626752232e-05
-1.27319009023075e-05
-2.82112336225529e-05
-4.17484455352507e-05
-5.09480413525902e-05
-1.4598791601688e-05
-1.02589459791428e-05
-3.01838319729897e-05
-1.60458693580443e-05
-4.87871620320828e-05
-2.94126002182789e-05
-4.91347145891032e-05
-2.9826462602659e-05
1.26202305217719e-05
-8.84033222843085e-06
-9.84395977365777e-06
-2.34977439024859e-05
-7.88690201361809e-07
-3.75109028880884e-05
-4.02871362220084e-05
-3.46857919445029e-05
-1.98656452054103e-05
-2.71059419566429e-05
-2.94230175849069e-05
-3.29495078015945e-05
-3.93637824229749e-05
-3.65733449656307e-05
-3.54087105504301e-05
-3.02928550771172e-05
-4.7798465893655e-05
-6.95893233300518e-06
-2.03277449487352e-05
-2.06273387509933e-05
-3.49272824866158e-05
-4.5454126009894e-05
-4.40319208647489e-05
-3.20006144460365e-05
-1.59528323573116e-05
-3.91523423129592e-05
-3.94618001626398e-05
-4.99720305708879e-06
-2.7082495943094e-05
-2.61198512822049e-05
-2.35130791620764e-05
-3.14007933974861e-05
-4.42488087766305e-06
-5.34590199212288e-05
-4.81193778157349e-05
-4.4125759128747e-05
-9.62148813999097e-06
-2.39314860082385e-05
-3.16634947767762e-05
-3.64560836614873e-05
-1.84094034482401e-05
-1.20243754471333e-05
-2.4152316886175e-05
-2.60407844662447e-05
-2.74758246889778e-05
-3.00072068151581e-05
-1.73783936575479e-06
-4.9136299090732e-05
-2.52206169795045e-05
3.97244715275027e-06
-5.86552101221451e-05
-1.66753295336779e-06
-2.62642635311406e-05
-2.89455702233167e-06
-2.61925115202016e-05
-2.85614878600618e-05
-8.26286470706011e-05
-1.49428672788584e-05
-1.70415182606999e-05
-3.4778027380522e-05
-3.88217812371584e-05
-5.32518673032802e-05
6.73994982939616e-06
-3.60806054989793e-05
-7.71577889558194e-07
-3.42918621459954e-05
-6.47811126156036e-05
-1.07758464486137e-05
-4.94995915268255e-05
-5.05965474514818e-05
-2.39506401279339e-05
-5.59759107412939e-05
-1.95881419918862e-05
-1.57696013830878e-05
-5.30328475518847e-05
-5.65703373758243e-06
-3.50765933398836e-06
-1.94768309358778e-05
-7.18981714038549e-05
-3.36674319295355e-05
2.99468885744147e-07
-3.37230096165887e-05
-2.44012120815501e-05
-2.41498670073399e-05
-2.16582906853349e-05
-1.65627254814753e-05
-6.02775351532035e-05
-1.29659920005661e-05
-3.96957487426241e-05
-6.06960413986566e-06
-2.51404932044777e-05
-5.16287316564524e-05
-4.12680287369156e-05
-4.61621134315482e-05
-2.50288295368192e-05
-1.48890292939078e-05
-4.68570729201515e-05
-3.36030536051672e-05
-1.68998435866552e-05
-3.18906062631785e-05
-6.42548120302277e-06
-3.48365028120951e-05
-4.095033328665e-05
-1.02995286047871e-05
-1.400949331241e-05
1.76088767225299e-06
-2.70590595016975e-05
-5.31462034458e-05
-3.61914427216663e-05
-2.26949193165642e-05
-3.74757436030892e-05
-2.20000514385675e-05
-3.12152823418785e-05
-1.71447660353225e-05
-2.25662559426389e-05
-3.09632030786749e-05
-2.61800272358624e-05
9.17989386325283e-06
-4.08338386781843e-05
-3.37143171242359e-05
-4.08435351165449e-05
-3.04447381248272e-05
-5.26765689462289e-05
2.11612944945152e-05
-1.74242534706421e-05
-3.91704372415982e-05
-5.49870567351586e-05
-2.09696054720135e-05
-2.00227632670743e-05
-2.73103031625032e-05
-1.47418254087505e-05
-3.16239853334656e-05
-3.41352698675567e-05
-4.69757362433015e-06
-1.77956919408032e-05
-3.66954043506467e-05
8.83082368967581e-07
-4.32279262284195e-05
-1.86506213039012e-05
-1.84048575104002e-05
-3.48706137882963e-05
-4.87252154475132e-05
-2.7104569791918e-05
-1.57631267627375e-05
-4.03834138831088e-05
-6.91339392960166e-05
-2.25159678231126e-05
-4.64341537345954e-06
-2.33323039569308e-05
-3.31517743245199e-05
-7.38062333139854e-06
-2.1358255774243e-05
-1.30787385334969e-05
-6.88722978280203e-06
-1.7218243178288e-05
-2.74728552414099e-05
-1.42093391924409e-05
-4.8736985376146e-05
-8.33144765867185e-06
-1.33384976989941e-05
-4.25515297840391e-05
-4.48648139827397e-05
-2.97377165829871e-05
-5.07558911175361e-05
-3.09091504124942e-05
-1.96524344001279e-05
-4.83415446801379e-05
-4.28476030758475e-05
-1.90506315767748e-05
-2.63065873305506e-05
-4.25198074002493e-05
-4.34244352120614e-05
-4.11130628923273e-05
-2.0109497467283e-05
-5.73649999016078e-05
-7.96653732020031e-05
-1.60119532443428e-05
-5.97433607912738e-06
-9.07648656497713e-06
-5.78853683592683e-05
-3.01780521236206e-05
-2.7179257278177e-05
-2.17297167975306e-05
-3.79999495978425e-05
-3.3471827110665e-05
-3.02712489235454e-05
-1.71819203876379e-05
-3.93085868996788e-05
-3.06007797265566e-05
-1.62028834910951e-05
-4.60148113460766e-05
-3.27625326459855e-05
-3.67855893985552e-05
-1.79935162593532e-05
-4.55172741565711e-05
-2.84442348913925e-05
-5.01594315519307e-05
-2.28728690668373e-05
-2.55242071997436e-05
-1.86059799386457e-05
-1.73154948421838e-05
-2.2952938609099e-05
-2.29138910388277e-05
-3.83479852932586e-05
-2.54722333777175e-05
-3.80135352929245e-05
-1.49722934937179e-05
-7.63650890751999e-06
-2.78349982459597e-05
-6.2917162618544e-05
-1.2956577675845e-05
-3.04984173652397e-05
-2.06559060396835e-05
-2.30733488314762e-05
-2.92275619332597e-06
-3.06200781825788e-05
-2.58714674599694e-05
-2.72120665316048e-05
-4.88358563597852e-06
-1.09106573271381e-05
-4.60864820921274e-05
-4.04512810920154e-06
-3.33104802514409e-05
-5.29833165941247e-05
-5.20509184270624e-05
-2.39784734412203e-05
-8.21309282327497e-06
-2.13928016252661e-05
-4.01164600658892e-05
-1.87053836480701e-05
-4.60063500286361e-05
-2.77616398909888e-05
-3.68662822441796e-05
-1.56345781392064e-05
-4.27801914726373e-05
-4.22663658403506e-05
-4.21854676853718e-05
-4.24079285586391e-05
-2.85405165985142e-05
-1.41743929911667e-05
-5.32532503504302e-05
-5.99496158542021e-05
-1.44773480448703e-05
-2.05151064171342e-05
-3.8208298687444e-05
-3.61896680535198e-05
-2.57059128639971e-05
-4.66376483347362e-05
-1.02636977717346e-05
-1.07360362399429e-05
-6.01603050297586e-06
-3.28839837922649e-05
-3.49332124927507e-05
-4.15388184177103e-07
-3.73612942306004e-05
-1.7929200798542e-05
-3.60041809290958e-05
-3.57499574950314e-05
-2.82503417271006e-05
-5.17060488190595e-05
-1.36576151692239e-05
-3.06584347642783e-05
-5.08877201566068e-05
-3.31688041518108e-05
-2.96759130982972e-05
-3.93120119746986e-05
-3.52843653362164e-05
-1.67738002614483e-05
-3.49810193699919e-05
-2.7245768792017e-05
-2.70415658337043e-05
-3.65318163992253e-05
-3.59356089000156e-05
-3.12109270933039e-05
-2.90210182866383e-05
-1.52289373132163e-05
-2.19358380013554e-05
-3.34170062184018e-05
-1.22538255566249e-05
-2.04525927015841e-05
-4.07733653224269e-05
-3.952314804479e-05
-9.85242185403618e-06
-2.52820838195674e-05
-2.71450566182939e-05
-5.15778707352668e-05
-5.27553872731396e-05
-1.50993571633248e-05
5.86768417145375e-07
-3.31625611641799e-05
-4.59664499110032e-06
-3.04042320955136e-05
-6.93896638134205e-06
-2.54418970598497e-05
-2.05998502168357e-05
-3.68802172857044e-05
-2.59386312200366e-05
-2.19846570940733e-05
-2.36197792300752e-05
-3.00233936166984e-05
-2.8018279235837e-05
-1.36634308308553e-05
-2.46790003262291e-05
-4.81150599222596e-05
-2.58452373013951e-05
-1.97685566311142e-05
-3.07811380370474e-05
-2.24810648782934e-05
1.71316982466353e-05
5.71459137134567e-06
-4.72558862971464e-05
6.92460111982585e-06
-3.02786554783362e-05
-1.86098528292436e-05
-7.03096482942055e-06
-2.20681478326676e-05
-8.38517460674816e-06
-4.56548736842016e-05
-2.43003658652243e-05
-5.01368992833129e-05
-1.1285452870179e-05
-4.95898329876412e-05
-6.16492188263975e-05
-3.72006082126871e-05
-2.02519096693045e-05
-1.83649574135931e-06
-3.02252258957966e-05
-1.48671575289254e-05
-2.91801202283509e-05
1.50966788175164e-05
-1.48985034426607e-05
-1.71593789736578e-05
-3.77556987125006e-05
-4.86874402144621e-05
-2.67271444648228e-05
-5.16931571826597e-05
-2.14908723047463e-05
-3.12317691323634e-05
-3.84341582847167e-05
-3.96938033945183e-05
-3.82025394723904e-05
-4.51271695784235e-05
-3.33579253888301e-05
-3.17728984284774e-05
-6.04780352871762e-05
-6.03945091522114e-06
-2.68335046892834e-05
6.94818570661492e-06
-7.14742334412089e-06
-3.52327290316776e-05
-6.18161953948354e-05
-2.15716963893026e-05
5.34125207937933e-06
-6.44257934316316e-05
-3.25929080362107e-05
-3.12334918947988e-05
-8.85859173159208e-06
-8.16558612143036e-06
-2.85239721184905e-05
-2.91819365001414e-05
-4.90453655625123e-05
-3.55378553191965e-05
-4.42524961501017e-05
2.16848542221493e-07
-2.11894413859068e-05
-1.68827085308721e-05
-2.51465802176664e-05
-3.4996444349146e-05
-2.34281297547364e-05
-2.36497286102643e-05
-2.39338980077573e-05
-3.17188312530512e-06
-1.51223207271437e-05
-1.20629611944999e-05
-1.03425628286917e-05
-2.90261985308124e-05
-3.08590358684045e-05
-1.4636711851169e-05
-3.85319054051943e-05
-2.99275282110886e-05
-3.83614666747182e-05
-3.05285202750716e-05
-4.76125926898937e-05
-1.33398644138395e-05
-3.23709718480963e-05
-3.2633297102043e-05
-3.24776321008603e-05
-4.12088830983252e-05
-3.16330478872706e-05
-2.48551234216202e-05
-4.23618369673395e-05
-2.99275419359966e-05
-3.67709325366386e-05
-4.82989624845491e-06
-2.70394042527483e-05
-3.81009955122164e-05
-4.70558859006236e-05
-4.47643386110366e-05
-5.68799342831091e-05
-2.21561017124819e-05
-3.54068324991552e-05
-2.4875947677469e-05
-3.38310914964879e-05
-3.69867520008456e-05
-2.69111491069946e-05
-2.99714897998915e-05
-1.70702177007371e-06
-4.29612494272608e-05
-5.38278120949197e-05
-5.6006600061307e-05
-3.8404463495418e-05
-8.8686131324996e-06
-1.24042980519622e-05
-3.83201559271691e-05
-4.38840588935034e-05
-2.3439929202628e-05
-2.81100778916263e-05
-1.50071201592952e-05
-2.92497158394185e-05
-2.91001353282512e-05
-1.32599613612985e-05
-1.57451515752631e-05
-5.46551482250915e-05
-3.83384055910093e-05
-4.44445346631546e-05
-3.85809464601527e-05
-5.27454088796868e-05
-3.57737469370825e-05
9.81218309434287e-06
-2.21832394390562e-05
-6.89323624156423e-05
-2.97727256155067e-05
-1.05901512792551e-05
-1.02270797738334e-05
-2.39865036379853e-05
-4.42805610434329e-05
-2.02702132981827e-05
-4.00704998716833e-05
-3.90818146254692e-05
-2.25970145650995e-05
-2.39076808064469e-05
-3.47764129986941e-05
-4.25430149488472e-05
-2.92877891091336e-05
-3.20814586029648e-05
-4.14635920864926e-05
-1.28987567004312e-05
-3.37935632910586e-05
-5.71947438947871e-05
-3.43438432074287e-05
-1.53103925582727e-05
-2.72335033651035e-05
-3.63043584410285e-05
-3.89855226882684e-05
-7.61914509598665e-05
-1.60433447523407e-05
-4.08497014255002e-05
-3.70538656402496e-05
-2.9775028545611e-05
-1.99453579854471e-05
-3.52214842904571e-05
-2.46332909846849e-05
-1.82236225866903e-05
-1.18124112970491e-05
-5.2289472802812e-05
-5.19620233531174e-05
-9.64907910176259e-06
-3.32962436079192e-05
-2.44512683877215e-05
-4.30294784075765e-05
-4.46938766345752e-05
-2.03906784051863e-05
-3.13352711642073e-05
-3.10882813044205e-05
-1.96161396334543e-05
-4.64459200760506e-06
-4.74134881589566e-05
-1.74839558696522e-05
-2.48162689817602e-05
-3.32190426286831e-05
-4.7078479092799e-05
-2.03879972735332e-05
-3.71950138180799e-05
-4.83579572834676e-05
-4.98432701306173e-05
-1.06489539500974e-05
-3.18081385910186e-05
-5.52770749726821e-05
-1.42975284637114e-05
-5.59446019799574e-05
-6.0592673618966e-05
-3.36314322169428e-05
9.53194102590645e-07
-1.68327387258205e-05
-1.91693574683968e-05
-2.70033957576224e-05
-8.49858832398643e-06
-1.45543039978214e-05
-1.28334219826001e-05
-4.19681840619766e-06
-3.69770276039367e-05
-2.11980755191526e-05
-5.20162990558275e-05
-3.75485228901542e-05
-4.53823577989269e-05
-2.82679367587136e-05
-2.50063182544111e-05
-1.07197828372382e-05
-1.7549610356606e-05
1.67906378523645e-06
-3.27666944484725e-05
-3.01134392908347e-05
-3.05089013835853e-05
-3.9714630071246e-06
-1.10605248608815e-05
-3.23868976678377e-05
-3.03738397927396e-05
-3.51612380919901e-05
-2.06123077272602e-05
-2.56236671340831e-05
-1.93572101908833e-05
-3.79054927649383e-05
-4.54242270008477e-05
-3.55624794890941e-05
-3.78722181186898e-05
-1.80029398617324e-05
-2.04940373550414e-05
-6.08728949783515e-06
-5.52889656237845e-05
-1.89527624598455e-05
-4.88743866475597e-06
-3.20567576922313e-05
-5.60021818143869e-05
-3.04280208592357e-05
-1.77822119114051e-05
-2.14429381749446e-05
-2.49891191537144e-05
-1.89195644934326e-05
-3.86299028527913e-05
-1.85058755775528e-05
6.10576741416712e-06
-5.34308119942583e-06
-5.87209983657282e-06
-8.28459767298017e-06
-1.34488983616985e-05
-2.66664235556898e-05
-3.46754046236738e-05
-1.45405098951997e-05
-3.86202977053548e-05
-4.136654392917e-05
-3.12981562445061e-05
-4.24196416485306e-05
-2.27094671290021e-05
-3.76059751038058e-05
-5.47045773105296e-05
-3.27446346467816e-05
-3.24163719901633e-05
-3.94736147001148e-05
-9.12517322840727e-06
-1.8938390973914e-05
-3.00395633124438e-05
-1.64473624911467e-05
-2.30319309219128e-05
-8.16318132128538e-06
-3.75224302451795e-05
-3.2035667805925e-05
-1.37108494425476e-05
-5.32411658795524e-05
-3.3666867031201e-05
-1.57971883507889e-05
-1.51275665460041e-05
-2.73011906793539e-05
-3.91077114226775e-05
-5.26956974830733e-05
-1.44707074653869e-05
-1.83887907617343e-05
-3.6022379733077e-05
-5.14713794499654e-05
-2.09524541486653e-05
-4.37490243289479e-05
-4.0964406392335e-06
1.73533325000842e-06
-3.7658661747523e-05
-4.6220522831435e-06
-3.54024228198743e-05
-2.05762206626084e-05
-1.98654352254923e-05
-1.22746060398938e-05
-2.72873713422851e-06
-1.87290392224315e-05
-4.39900928250259e-05
-2.17988359366849e-05
-3.52684545873195e-05
-1.04279599540184e-05
-3.25395197700556e-05
5.98561145823821e-06
-4.14857111017124e-06
-2.42355596417526e-05
-2.95798538851695e-05
-4.59785927099663e-05
-1.18152575088834e-05
-6.87255310787994e-05
-2.1621360227352e-05
-8.74463758327498e-07
-1.02642912600336e-05
-1.63787979757809e-05
-2.22496541836994e-05
-2.65315555877969e-05
-2.86637792694379e-05
-3.14774647423945e-05
-1.28450012734799e-05
-5.46836867925716e-05
-2.61316445152451e-05
-5.20788010834591e-05
-4.36874904534635e-06
-2.32732598109855e-05
-2.28845203028701e-05
-4.7882771877207e-05
-4.91282653566939e-05
-1.79381533185593e-06
1.22982711112567e-05
-4.50751519238297e-05
-4.94252529606558e-05
-3.32857376645412e-06
-3.33220305743673e-05
-3.77580676427584e-05
-2.39408976227394e-05
-1.40017330494445e-05
-6.06192044492776e-05
-2.24903662071359e-05
-1.85643805615331e-05
-1.30573651701931e-05
-1.00437837425899e-05
-3.79219501240363e-05
-4.27891572053198e-05
-4.34887457727668e-05
-1.12166821077593e-05
-4.83738615571258e-05
-1.1882482199807e-05
-3.07759165575993e-05
-4.03058979984828e-05
-3.50362880478791e-05
4.68172275014599e-06
-3.50503609668914e-05
-4.6550586879125e-05
-4.0106239258698e-05
-3.08906617440351e-05
9.73893550571874e-06
-1.4057362064711e-05
-2.3015713323701e-05
-4.85537153962204e-05
-2.21921622147347e-05
-1.72296770270162e-05
-1.24780514833942e-05
-2.68738230834115e-05
-2.84724673074365e-05
-3.08441037283197e-05
-2.7189163941503e-05
-5.48763236962045e-05
-3.70219362429096e-05
-3.38299569746748e-05
-6.1992880699077e-05
-1.87341598412337e-05
-1.40193323135182e-05
-4.35919843954342e-05
-2.78390135448725e-05
-2.04604987907081e-05
-4.5803253833457e-05
-2.33000439662571e-05
-3.61666798549513e-05
-5.44924765119509e-05
-1.83116373520995e-05
-3.15593978307792e-05
-2.60336565438096e-05
-2.22034732145664e-05
-1.34915609439969e-05
-7.51886797856011e-06
-2.70865319283591e-05
-2.36091186984392e-05
1.70370762663346e-05
-2.7442497579967e-05
-5.04125384473254e-05
-1.2118656682209e-05
-4.06410405154589e-05
-1.58523970800994e-05
-9.56530306141611e-06
-1.68219801517126e-05
-1.83017611726308e-05
-1.21869378076988e-05
-4.7402908841193e-05
-3.10636924653023e-05
-1.41551856828168e-05
-3.69792405228108e-05
-3.22857666426306e-05
1.81641464239912e-06
-4.43586572089032e-06
-3.78983350653715e-05
-1.29407563953517e-05
-7.76839332688049e-06
-5.37355584966191e-06
-1.97916437248264e-06
-4.3576759665794e-05
-1.53838206953838e-05
-4.90593251282667e-05
-3.46739727908112e-05
-2.46650640386637e-05
-8.94225354055158e-06
-3.3087572096233e-05
-2.46516408669652e-05
-5.51747675222033e-06
-2.67458284623041e-05
-3.36263004440566e-05
-3.4858959422437e-05
-3.24602117410049e-05
-3.75605079428772e-05
-3.09876565246049e-05
-1.40853552511958e-06
-7.27431730964121e-05
-2.69913844167502e-05
-2.98081112961474e-05
-6.3692184618164e-05
-1.33844053621759e-05
-3.53759403974184e-05
-1.55704286054591e-05
-3.79882635261032e-05
-8.06578119590779e-06
-1.91321014506939e-05
-4.27227214220051e-05
-2.24783466725465e-05
-4.31745062299095e-05
-4.20741204107561e-05
-4.73252105663526e-05
-2.71609948710196e-05
-2.24110559761367e-06
-5.34413716641972e-05
-2.66540047141777e-05
-4.95894152580182e-05
-5.58001250013184e-05
-6.18879090380907e-06
-4.06528799335702e-05
-3.83438035171331e-05
-6.00097800206808e-05
1.40702164662355e-05
-2.92294131914644e-05
-4.77694165342639e-05
-2.78003434843123e-05
-3.63056469346545e-06
-2.13214290779966e-05
-4.03506714389193e-05
-3.04785305285081e-05
-2.00849985944981e-05
1.34200163846146e-06
6.28082521365226e-06
-6.41988286517773e-05
-1.07965050035433e-05
-3.31507086267414e-05
-5.46209534458636e-05
-2.0805778771917e-05
-2.57978186505905e-05
-2.27643097932035e-05
-1.32388171244227e-05
-2.99939211687692e-05
-2.10109867330023e-05
-1.83561014771268e-05
-6.81473126758864e-06
1.33204052699029e-05
1.28681459532438e-05
-4.92096095131065e-05
-3.73324168392979e-05
-2.75723787163727e-05
-5.8035989773742e-06
-1.70645984460314e-05
-2.14241811812017e-05
-5.31122726606973e-05
-2.4749089155064e-05
-2.94323059847478e-05
-2.08977796171347e-05
-5.50291477132086e-05
-1.63603916022638e-05
-4.49218678369844e-06
-4.73475965270521e-05
-2.17655961984575e-05
-5.82522392065205e-05
-4.1347358654519e-05
-3.20390367537728e-05
-5.39395263974506e-06
-5.94086087773458e-05
-3.40799932910031e-05
-2.22662591214292e-05
-5.80400223908697e-05
-3.12844330241437e-05
-3.51091430905558e-05
-5.15665164484482e-06
-2.00017575717326e-05
-2.91315410230104e-05
-2.06657740845821e-05
-8.61087021152452e-06
-2.55231438143689e-05
-1.81218283601889e-05
-3.5864045694854e-05
-2.67479745123123e-05
-3.21188544399465e-05
-1.58366261644958e-05
-3.13745871468015e-05
-9.78093123624735e-06
-2.14405489959649e-05
-5.08380380578806e-05
1.18433894728142e-05
-4.56102963818412e-05
-5.51608350883795e-06
-4.24549115685019e-05
-3.31721877378526e-05
-6.54328954794179e-05
-1.12306375371634e-05
-4.56782827061198e-05
-2.6944304128367e-05
-3.97672272980194e-05
-2.47388436971374e-05
-4.82698889223994e-05
-3.41047840174204e-05
-5.82392406169012e-05
-5.76742156755597e-05
-4.12306264591241e-05
-7.22560351109595e-06
-1.3202395781679e-05
-2.19261918408822e-06
-4.56037926649498e-05
-2.8758517598746e-05
-4.53793831510857e-05
-1.26945228619067e-05
-5.79281915381656e-05
-4.3667556043463e-05
-3.27985691952045e-05
-5.44183082821668e-05
-2.5865893885365e-05
-2.13841006086259e-05
1.86310798366379e-05
4.5197328374856e-06
-3.047292946055e-05
-3.73830709497478e-05
-2.45668220913385e-05
-3.08437897953968e-05
-3.62346975148599e-05
-4.49827585483545e-06
-3.62580321638558e-05
-3.32838281042873e-05
-4.7133544026306e-05
-2.82279259091046e-05
-1.10677998700586e-05
-2.92325616748111e-05
-3.88266475338498e-05
-1.67104587618316e-05
1.23934319851349e-05
-1.66165658259575e-05
-1.42674356978329e-05
-1.17492802465277e-05
-1.92450891579378e-05
-3.10296772697306e-05
-6.39119918078092e-05
-3.19699086691987e-05
-1.15611077756028e-05
-2.6143358260778e-05
-4.76000229826999e-06
-7.95177529546888e-05
-3.01814808459962e-05
-1.62274083323193e-05
-6.41902673524618e-06
-1.62621231867078e-05
-2.12877070476705e-05
-2.7452265614513e-05
5.74074084312095e-06
-5.92116732801531e-05
-1.79237261162347e-05
-3.98567866196222e-05
-4.34611886029225e-05
-9.61404314870882e-06
-5.39129826376421e-06
-3.08729345138283e-05
-3.20751603389259e-05
-1.83170148395914e-05
-3.27316608209079e-05
-3.80938230610702e-05
-4.13878358595389e-05
-8.05651999827509e-06
-1.28350904083887e-05
-3.83337923037073e-05
-4.08488145277446e-05
-5.37727717120639e-06
-1.95989216253958e-05
-1.12344082135477e-05
-1.73379280515116e-06
-2.56420087284854e-05
3.98192461191195e-07
-2.55287058943288e-05
-1.28522259233045e-05
-3.9883461826153e-05
-4.87937127072033e-05
-2.60053235970168e-05
-4.87466736604814e-05
-7.30549118211228e-05
-4.15910651115116e-05
-4.75276448264842e-05
-2.35807638006438e-05
-4.57031463155539e-05
-2.98593356088135e-05
-4.51492711952316e-05
-3.82444101579325e-05
-3.75400871716732e-05
-3.91827552225333e-05
-2.91136159420549e-05
-3.13919541146709e-05
-5.17320978311894e-06
-1.09306647586106e-05
-2.11763902019899e-05
-2.81761836709708e-05
-2.86419318349435e-05
-4.00791820206878e-05
-1.88955217358599e-05
-2.23730414029553e-05
-8.18882493561982e-06
-5.29965799981931e-05
-3.87371209376521e-05
-2.32386633059936e-05
-1.360892715206e-05
-5.03487129944583e-05
-2.27251350103229e-05
-2.99105073036081e-05
-5.26332637599572e-05
-1.52540874573222e-05
-2.75879303251698e-05
-4.11181251091063e-05
-5.44246014333871e-05
-1.55361463503676e-05
-4.5290363646416e-05
2.05016694035369e-05
-2.21614816579e-05
-8.74104647048678e-06
-3.31671367278668e-05
-2.3979745286909e-05
-1.79392702143056e-05
-1.80190526586058e-05
-3.208632807884e-06
-2.1996128873998e-06
-3.32113625257653e-05
-1.87838823712513e-05
-1.86764259492319e-06
-3.13387394432956e-05
-4.52404519947448e-05
-2.80331148700372e-05
7.48973759843515e-06
-4.70764559169765e-05
-1.61570941000046e-05
-1.24502725272738e-05
-3.83443319283192e-05
1.19984357031033e-07
-1.8431911498264e-05
-1.21233982667956e-05
-1.74492130421112e-05
-3.33705795918272e-06
-5.3451886759306e-05
-1.27639215066639e-05
-2.46507708256816e-05
-3.30704991529367e-05
-6.23789286813997e-05
-3.4114966793154e-05
-3.92864089732578e-05
-4.05413270176844e-05
-6.37520401920374e-05
-1.37363091186661e-05
-3.21651163365735e-05
-2.52651982715482e-05
-4.09422782236495e-05
-2.83762046202628e-05
-2.43499046863786e-05
-2.88452827460449e-05
-5.77324638386565e-05
-3.4767158492963e-05
-4.23460452257154e-05
-4.62964791452076e-05
-1.91543325313413e-05
-5.58207763374869e-05
-1.86284928243476e-05
-3.65472979185623e-05
-4.93204180225182e-05
-5.30700376811494e-05
-5.12761066816516e-05
-2.42859591118904e-05
-3.26294338485355e-05
-1.56111182840096e-05
-2.59092118823142e-05
-5.39227350373552e-05
-2.02755770025873e-05
-4.88584007915028e-05
-2.49818947708905e-05
-2.69700943083677e-05
-4.0235190336824e-05
-3.6965366538513e-05
-4.14827536200646e-05
3.31170449763658e-06
-6.20869330100371e-05
-2.69393445146825e-05
-1.83535137539991e-05
-5.15959044292794e-06
7.8845317498491e-07
-8.70263683761507e-06
-3.28132977455921e-05
-1.09299406509997e-06
-1.98338650495171e-05
-3.39866787327171e-05
-5.78810709879933e-06
-3.08943548508102e-05
-2.35350452923546e-05
-5.00646087169424e-05
-3.48643188935589e-05
-1.92990273676708e-05
-4.55679698976236e-06
-2.2243777560813e-05
-2.48992029297974e-05
-1.38187317548983e-05
-2.92569843182151e-05
-6.79240294159224e-05
-1.45937539375526e-05
-3.54774952530365e-05
-2.3893737117951e-05
-1.902022911494e-05
-3.49765060719728e-05
-4.01287236021608e-05
-2.95714610521215e-05
-5.82441568232051e-05
7.45615735860472e-06
-8.33091477229418e-06
-3.09656106337447e-05
-3.29476487720758e-05
-2.7120442479113e-05
-4.52351744181777e-05
-3.86667719372927e-05
-4.00831250433845e-05
-3.46096941631017e-05
-1.04699052341542e-05
-1.96002125044749e-05
-5.20802326425599e-05
-3.88581670205345e-05
-3.15057061859981e-05
-3.06036206921021e-05
-3.62558552993095e-05
-4.56077080380961e-05
-2.926656068882e-05
-1.67156050123147e-05
-2.46087762887416e-05
-3.17348476800838e-05
-3.30866922456747e-05
-1.06124023780192e-05
-2.98275785104902e-05
-3.79730142184171e-05
-3.44161459422221e-05
-3.23835455265795e-05
-1.1562449568468e-05
-4.70639142589975e-05
-8.04336799684483e-05
-1.74839170851092e-05
-5.32008975993191e-05
-4.32097282339429e-05
-3.8954305751526e-05
8.81159345782252e-06
-1.04055575499749e-05
-2.6787849216997e-05
-1.69883677948883e-05
-2.00922765625056e-05
-2.14511782601139e-05
-3.38493438784619e-05
-4.85931654549353e-05
-3.9344443789947e-05
-3.14658323861839e-05
-1.37200277042029e-05
-1.77455622888631e-05
-4.19867981159509e-05
-2.56485601225738e-05
-2.55433963381833e-05
6.75565876151726e-07
-2.40206519852944e-05
-2.63980476506991e-05
-5.36329485046581e-05
-4.9182726859877e-05
-1.72269796004364e-05
-1.74264612287683e-05
-8.77993067166607e-07
-6.62957145247594e-06
-4.54476439625912e-05
-3.52219047710073e-05
-2.71938995623643e-05
-3.90862519905512e-05
-5.90405665924855e-06
-3.34630190671718e-05
-1.04861890568442e-05
-2.93227326826963e-05
-3.93380649271582e-05
-3.42827867319836e-05
-3.40189507411392e-05
-6.1633117597216e-06
-3.78291273299513e-06
-3.0204828166351e-05
-2.88774899826532e-05
-7.13529440387809e-05
-3.57753724442543e-05
-4.70931609069855e-06
-1.28821316181462e-05
-3.42943325918579e-05
-3.7801421074218e-05
-2.2796459376049e-05
-2.76705645423192e-05
-2.45973778668518e-05
-3.91344617118182e-05
9.13086375602577e-06
4.70283464588542e-06
-2.42104742160426e-05
-2.55976546906967e-05
-4.9410664379754e-05
-3.91088027833695e-05
-1.46789393551827e-05
-2.88187192036635e-05
-1.01659591863006e-05
-5.43475728150787e-05
-4.9222650980893e-05
-2.7085901084952e-05
-3.00074744117065e-05
-3.30196491309228e-05
-2.22283093385933e-05
-1.84031536340213e-05
-2.70588933943214e-05
-4.62323003660047e-05
-1.39112835429833e-05
-1.85634977690386e-05
-4.36484608514411e-05
-3.99173844089383e-05
-6.3565752882357e-05
-1.44223502682854e-05
-3.27073466061282e-05
-1.8650793542866e-05
-3.48772609843035e-05
-4.64048123140253e-05
-2.52614431013379e-05
-4.13295948273948e-05
-2.08360562182457e-05
-4.09312480209025e-05
-2.43987003150458e-05
-1.33082223538626e-05
-2.40702497078047e-05
-3.96848655698747e-05
-2.68449060240293e-05
-1.87940480504865e-05
-3.75418562785137e-05
-1.71213337999557e-05
-4.74295462378853e-05
-5.55482332695291e-05
-9.34572015997439e-06
-4.6053517727499e-05
-6.01940867904571e-06
-3.92680262917311e-05
-1.96000814165592e-05
-5.85287230958125e-05
-3.66159190726017e-05
-1.78028247323303e-05
-1.14228490188495e-05
-1.01362482761505e-05
-1.22722575967193e-05
-3.23406323095545e-05
-2.9531293776048e-05
-6.08437532408647e-05
-1.96928423896514e-05
-2.22160445572281e-05
-2.93622269659494e-05
-2.57478739206494e-05
-1.74271170995327e-05
-2.34889754786008e-05
-4.23330730778675e-05
-3.91726883741933e-05
-1.643505142011e-05
-5.22798846349858e-05
-3.71357951037742e-05
-6.00027128103476e-05
-2.33011535194103e-05
-8.7252859983888e-06
-2.11311325788335e-05
-4.33083428565756e-05
-1.08077664485507e-05
-5.47106134088321e-05
-2.72219868910365e-05
-4.42301573488177e-05
-3.99236009935932e-05
-1.99971686368149e-05
-7.01346892058404e-05
-1.49662532835655e-06
-2.46267651518404e-05
-5.38223897373493e-05
-1.09908250461952e-05
3.25928511592339e-05
-5.27107876476931e-05
-2.04512232444616e-05
-3.78768360197387e-05
-4.52737148895957e-05
-4.47432537929776e-05
-3.21320508237517e-05
-3.97880355207523e-05
-3.70850351074867e-05
-1.6766051860595e-05
-2.31335666698998e-05
-6.93923713979667e-05
-1.60895619548308e-05
-1.36082022346028e-05
-5.44343901133548e-06
-1.88268271218426e-05
-1.25599845727799e-05
-3.6657969793813e-05
-3.30838215164843e-05
-3.70024956183478e-05
-4.95337007507998e-05
-2.24439637281732e-05
-4.70948456821427e-05
-2.88801453989598e-05
-2.01134961613979e-05
-3.39561508333375e-05
-3.75534182890933e-05
-2.95224169163371e-05
-1.20278569484269e-05
-1.59306805266262e-05
-2.48013532182846e-05
-2.24403148778262e-05
-2.03801471706677e-05
2.35546025574757e-06
-2.05736921527176e-05
-2.21870393332165e-05
-1.37123972375946e-05
-2.12689358519058e-05
-2.84961836578907e-05
-2.47982966810458e-05
-2.43639590553075e-05
-2.16380795240072e-05
-3.98099681599004e-05
-2.55095066319265e-05
-2.78542229617879e-05
-2.03270101262728e-05
-4.2084891566006e-05
-5.07224216502478e-05
-6.1223786024142e-05
-1.54686667205524e-05
-4.60966554832145e-05
-2.55491992298521e-05
-1.42456293339175e-05
-6.19137918946542e-05
-2.9593807668373e-05
-4.58698007512604e-05
-3.44668924131043e-05
-6.83564381642682e-06
-3.84396535521592e-05
-3.59665048745525e-05
-3.10853757504871e-05
-2.22103186596099e-05
-1.49275103218843e-05
1.497501204117e-05
-1.50001966392494e-05
-1.50422521364261e-05
-4.25605197601805e-05
-6.79987918424982e-06
-2.51663940795929e-05
-3.17965059383391e-05
-2.0597795085902e-05
-3.62707335823825e-05
-2.52866256340716e-05
-4.01502334515974e-05
-6.55164315033633e-05
-3.69816432354904e-05
-1.54474749327857e-05
-4.25782572185158e-05
-2.73408073774235e-05
-2.13728178316768e-05
-1.68943268714594e-05
-4.29505163468648e-05
-4.82844051159677e-05
-3.23655712736742e-05
-4.74655055317535e-05
-2.18157940278783e-05
-1.1387058921195e-05
-3.02721309340306e-05
-1.72877904532997e-05
-4.31176225669316e-05
-3.07544319823204e-05
-3.36988368791857e-05
-3.31963742627972e-05
-2.04236895567389e-05
-1.54518119030883e-05
-2.02553492343989e-05
-6.80285374440363e-05
-2.84015608553149e-05
-3.11799622237828e-05
-2.1703395520239e-05
-7.83239555840039e-06
-3.57944134529621e-05
-5.09840446096001e-05
4.4085610640502e-06
-1.85080604757895e-05
-1.06461362792294e-05
-4.76201265863766e-05
-1.36497179033097e-05
-2.31451255847941e-05
-2.35313253569766e-05
-1.75509478686728e-05
-3.37716362126747e-05
-5.5084984075542e-06
-6.1049924621379e-05
-4.34044024051522e-05
-9.62725012428302e-06
-3.02860538643097e-05
-4.80121873580861e-05
-3.93032604648047e-05
-4.74176728774659e-05
-4.20598735375331e-05
-1.58138251766706e-05
-3.3212159376962e-05
-3.81934147431121e-05
-2.5448574964529e-05
-3.00005837191795e-05
-3.22934715931291e-05
-1.85876151264435e-05
-4.30875547706825e-05
-1.12393040980332e-05
-2.67104381268609e-05
-4.21309898588306e-05
1.64613142515058e-06
-2.65390216671646e-05
-3.01755259376647e-05
-1.56264658202162e-05
-2.99207061536612e-05
-2.8854414516843e-05
-2.10278696246036e-05
-3.34064102974504e-05
-1.03173671528834e-05
-3.73855380209069e-05
-3.80536032148714e-06
-7.01542473847139e-05
-1.14423723745724e-05
-1.05075195513064e-05
-3.20925998405615e-05
-3.13698590928807e-05
-6.83252262986603e-05
-5.06043478419315e-05
-6.22107677757761e-05
-3.02600111617294e-05
-3.60094057972713e-05
-2.78310697534001e-05
-2.18171273862699e-05
-2.97336986072195e-05
-3.62410642816944e-05
-1.13690188734204e-05
-2.8755276438399e-05
-3.34124325253175e-05
-2.64664704173002e-05
-5.0992168336781e-05
-1.80007522543791e-05
-2.14932494042496e-05
-2.46674245605025e-05
-2.48731161244872e-05
-3.19537326998674e-05
-3.56257504461761e-06
-4.46108094213773e-05
2.72496897190007e-07
-4.05313824689975e-05
-6.49329488182707e-05
-1.70722741251491e-05
-9.02602945100877e-06
-2.51311871052444e-05
-3.01721065030356e-05
-4.35057504554215e-05
-5.05738695380177e-05
-6.43149898135848e-06
-4.37970923916755e-05
-3.51139790018141e-05
-3.02393209109629e-05
-1.75984071445599e-05
-2.16826504427662e-05
-9.88517166432489e-06
-2.64136742246435e-05
-2.18686688366423e-06
-3.56172105931091e-05
-3.95242287198203e-05
1.18532552500484e-05
-4.95602867479664e-05
-2.82720192351673e-05
-3.76374800577415e-05
-4.84036017086699e-05
-3.1342953145219e-05
1.89191707842977e-06
-2.39229086358925e-05
-4.95137810695712e-05
-3.33288030264091e-05
-2.98824176224925e-05
-2.81210174065019e-05
-3.73513546206721e-05
-3.33788895395475e-05
-2.31425221852287e-05
-4.36240600800397e-05
-4.01569836940742e-05
-3.80790143319459e-05
-2.99383284459466e-05
-1.58039710392287e-05
-2.3217060668717e-05
-2.21644223911899e-05
-1.95063599910837e-05
-1.0097723595715e-05
-5.65334289950749e-05
7.16290922891523e-06
-5.01658397785991e-05
-3.5244287698215e-05
-1.81645567734564e-05
-2.63146657719786e-05
-6.83258161278796e-05
-2.92511332269988e-05
-1.08622367608394e-05
-3.91187783699165e-05
-2.9427864847761e-05
-1.88068004493654e-05
-2.35525341515563e-05
-3.81157727069407e-05
-4.27014440683198e-05
-3.00259666412002e-05
-1.68367241562796e-05
-1.91600992329606e-05
-2.9520186849212e-05
-4.30090387278233e-05
-2.3030064254342e-05
-4.84497812123614e-05
-4.02183877928184e-05
-2.33224881137625e-05
-3.27131365041515e-05
-9.56689562301167e-06
-4.02000888168834e-05
-2.14382979968421e-05
-8.58127637909885e-06
-3.46563815813515e-05
-3.69542522304883e-05
-2.17485488153075e-05
-9.23719883558622e-06
-3.26564591562713e-05
-4.57164079171527e-05
-4.60554069098562e-05
-4.38534077106037e-05
-3.24750237648976e-05
-2.05227430260166e-05
-6.84110750169361e-05
-4.3102993395512e-05
-5.27040514847931e-05
-7.41730046714909e-06
-7.95993639403316e-05
-5.32322065074639e-06
-3.41412388676109e-05
-2.13433941746236e-05
-3.34819313025567e-05
-1.86506462594675e-05
-3.94538676484374e-05
-1.11793583381194e-05
-3.5471398332416e-05
-1.97590084875125e-05
-5.59961027071037e-05
-3.61414936906159e-05
-6.62594161772541e-05
-4.42582285521003e-06
-5.66248801670209e-05
-2.97161306514156e-05
-4.14906074993691e-05
-2.61073765963493e-05
-3.48788009428541e-05
-1.64579724567181e-05
-2.63683525751449e-05
-3.51050612104049e-05
-6.6752872618482e-06
-2.80603132052182e-05
-2.17971357458627e-05
-3.24963455045135e-05
-1.84436980732192e-05
-1.51784035960475e-05
-2.81386953659336e-05
-5.31491307606617e-05
-1.5031065912072e-05
-2.79532039540902e-05
-9.39218241419838e-06
-4.01602340054033e-05
-2.40391122943808e-05
-2.99252790580781e-05
-1.679184513307e-05
-1.8450387152233e-05
-2.24479753841064e-05
-2.02313758866272e-05
-1.88333869261807e-05
-6.55790228940796e-07
-1.55151684631314e-05
-4.21952208382908e-05
-2.16162179732475e-05
-1.46912526055203e-05
-6.05925227212912e-05
-2.3179912048098e-05
-2.22913372040451e-05
-2.83455591777008e-05
-3.30875990465536e-05
-1.73991020350052e-05
-3.88996104995489e-05
-2.37740899664444e-05
-4.21181428946401e-05
-3.19579370836737e-05
-2.64409901787818e-05
-6.67205415996742e-06
-4.33313106110394e-05
-3.4863226557785e-05
-1.48056706444098e-05
-1.91090374736474e-05
-2.23961586795961e-05
-4.06514902375025e-05
-2.04660748475203e-05
-3.75772607969834e-05
-3.20574291851923e-05
1.32906253578765e-06
-3.35002149934685e-05
-2.93201863740826e-05
-2.8314084850477e-05
-4.30581884612618e-05
-1.08488557167228e-05
-4.53485894972889e-05
3.67516164185571e-06
-3.25884462994504e-05
-3.43584437407933e-05
-4.12524609716006e-05
-2.79782728667988e-05
-4.72068819307955e-05
-4.72327040761889e-05
-3.50324373650022e-05
-4.32078643239502e-05
-4.97702976216333e-05
-3.169311900864e-05
-3.81029096456018e-05
-2.06978838590066e-05
-2.06245918028324e-05
-4.35467154382633e-05
-2.16683193832009e-05
-3.81421791877356e-05
-1.54676248383071e-05
-2.00131461200379e-05
-1.42088530567342e-05
-4.58633890345331e-05
-4.70764063471483e-05
-3.61832225444919e-05
-2.14847709031472e-05
-1.55547440766606e-05
-5.22845353772734e-06
-3.89294286147858e-05
-1.5722795491473e-05
-4.90941903800509e-05
-5.14880706439456e-05
-3.05734451496176e-05
-2.87663926902688e-05
-1.67159360117568e-05
-1.36713896551195e-05
6.46059998089026e-06
-2.14071726322006e-05
-1.31879553432682e-05
-4.40775360840885e-05
-1.88553683660357e-05
-2.92189250660212e-05
-1.50595757116421e-05
-7.49447386055153e-07
-2.25655510701153e-05
-1.41629166541489e-05
-3.88509979644354e-05
-6.20097791757802e-06
-2.46522298200689e-05
-3.54954857058445e-05
-4.34280118705907e-05
1.08326196548695e-05
-4.16366182423013e-05
-4.05189934764477e-05
-1.73340561763344e-05
-4.82563223053432e-05
-5.63427866343346e-05
-2.75705844672841e-05
-6.43497806573034e-05
-3.72135301027282e-05
4.99250777591518e-06
-4.42765686174074e-05
-5.95469424088206e-05
-8.05154748040629e-06
-1.59473050626648e-05
-3.52292726578407e-05
-3.74890808467916e-05
-1.37428893877754e-05
-2.04953852163128e-05
-3.15237607499399e-05
-3.62170931130886e-05
-2.92447398608286e-05
-1.97917605672085e-05
-9.48871751043754e-06
-4.48910665243491e-05
-2.45077430532728e-05
-3.0017204889034e-05
-4.38421542415865e-05
-3.00831903735177e-05
-5.85445317617068e-05
-1.75830154357391e-05
-4.45768345729568e-05
-3.27480636640195e-05
-4.53711545738599e-05
-3.19403092453507e-05
-2.03709913107007e-05
-2.62417519347367e-05
-4.17994170070865e-05
-2.30926574821263e-05
-1.68978956450963e-05
-1.39512946005969e-05
-2.88149559444135e-05
-1.75392873566692e-05
-1.47307442895984e-05
-5.1279118991225e-05
-3.19962233625413e-05
-1.80843282792798e-05
-4.65876360648709e-05
-3.05542244075161e-05
-3.51519419362308e-05
-2.5016884444073e-05
2.89653701630329e-06
-5.71562869948296e-05
-3.48281793277591e-05
-5.04225944837406e-05
-3.18007470415941e-05
-1.92186478042653e-05
2.92678087676107e-06
-4.59924469415452e-05
-2.71701195246869e-05
-4.46067412915617e-05
-2.77508104858923e-05
-2.75801606819654e-05
-4.24050222780163e-05
-4.96452166596745e-05
-1.60171165657612e-05
-3.01032794051038e-05
-9.45752248246659e-06
-5.04238458806856e-05
-2.63147178579355e-05
-7.15128856502865e-05
-2.47172838423871e-05
-4.27872854206429e-05
-3.48910650366406e-05
-7.81075626161065e-06
-3.26054637518418e-05
-3.75724669737546e-05
-1.79316181477508e-05
3.49286321870655e-07
-4.79845550563416e-05
-1.31600328006137e-06
-2.06058524713047e-05
-3.05015495009595e-05
-1.13207146159031e-05
6.72398562434004e-06
-3.32918259927323e-05
-3.66944685651587e-05
-5.35920403339102e-05
-3.50761052243129e-05
-3.30891620320598e-05
-3.23555001588387e-05
-1.83632960824767e-05
-3.36284073141405e-05
-1.76626341385172e-05
-3.3033963253727e-05
-4.27409260047569e-05
-3.81531791375132e-05
-1.56423050642502e-05
-5.30195189577996e-05
-3.59341312010926e-05
-3.26433217913383e-05
-1.76780069619555e-05
-5.21495275447922e-05
-2.11027040306739e-05
-7.76866545145727e-06
-2.05382145583435e-05
-3.45734143587663e-05
-3.57145575044846e-05
-2.31529937467587e-05
-4.77708510022927e-05
-5.46864362181899e-05
-3.2776053768626e-05
-2.81963479679632e-05
8.17088106942673e-07
-1.46683455553436e-05
-2.51317835166535e-05
-7.64285197720787e-05
-3.55938013426046e-05
-2.63707456601789e-05
-2.91190598767905e-05
-3.83072109566849e-05
-4.4216137196825e-05
-1.51157990167283e-05
-4.64453918516945e-05
-6.07037823611983e-05
-5.42987592858469e-05
-1.13734733924346e-05
-1.50351596955966e-05
-3.24774981527248e-05
-5.87876903919783e-05
-5.85430508506221e-05
-6.61782668930511e-06
-3.02547582326831e-05
-1.96981376936522e-05
-7.74636569874829e-06
-3.70962895062563e-06
-2.40708870316445e-06
-3.22714107069362e-05
-4.06478711745589e-05
-3.34132386305138e-05
-3.68160682086032e-05
-4.70961243627256e-05
-1.49741956332131e-05
4.07938583773197e-07
-1.57069593674527e-05
-1.92317647120376e-05
-2.76975359975864e-05
-3.85105322462837e-05
-8.88252534864332e-06
-1.98101867559905e-05
-2.33540628666438e-05
-3.07717858079549e-05
-1.82518979273676e-05
-2.00905731175796e-05
-3.85261513506414e-05
-5.09289101644793e-05
1.03215562707809e-06
-2.29163445789294e-05
-1.53164718404907e-05
-3.36162149735037e-06
-5.55244467967969e-05
-2.62414489186369e-05
-5.18765418525538e-06
-2.64677336536642e-05
-3.04020653796191e-05
-1.99758588983938e-05
-3.11794328424086e-05
-6.4964895392839e-05
-7.31524296119835e-05
-3.39559973335348e-05
-4.36997226467883e-05
-1.76805517790824e-05
-1.51272442686496e-05
-4.63853797951127e-05
-5.09578168632709e-05
-2.91591816789289e-05
-3.41161561465106e-05
2.05737199514528e-06
-9.5152853886818e-06
-4.18505085166965e-05
-3.46028908106163e-05
-2.27546531594769e-05
-1.15349717479353e-05
5.39470857979751e-06
-5.86254699737837e-05
-3.47303853702943e-05
-4.80451671595164e-05
-1.78891191100283e-05
-4.2938125234622e-05
-5.44835712562322e-05
-1.47031071195453e-05
-9.61043157767555e-06
-3.01333645789968e-05
-9.67859876364064e-07
-8.49178227398714e-06
-5.16912014529098e-05
-2.10883312461005e-05
-4.40209107312028e-06
-3.56315608409239e-05
-5.27731677052573e-05
-7.19982457334824e-07
3.39770057243562e-06
-2.96465835149448e-05
-3.10581016209924e-05
-3.10954758839721e-05
-5.61899090659946e-05
-5.33641178776235e-05
-2.74399153610046e-05
-5.84991819051083e-05
-4.15565794457894e-05
-3.03479260106935e-05
-3.95947041846661e-05
-2.92517036752003e-05
-3.00713042208499e-05
-3.70173936283632e-05
-3.75256451107864e-05
-4.2697696829186e-05
-4.19074046324238e-05
-1.17429622782047e-05
-2.44611012964601e-05
-1.08887804675102e-05
-3.56192212889454e-05
-2.98050370334287e-05
-1.30142992699869e-05
-4.3469969329968e-05
-2.61047839026449e-05
-4.24109747547835e-05
-3.44557520649779e-05
-3.6490191913854e-05
-4.82686416463442e-05
-4.29897099915989e-05
-2.68950235801054e-05
-5.3062365583339e-05
-2.72014254372008e-05
-2.49125981843441e-05
-2.84872870993002e-05
-5.42287403821356e-05
-3.49200043523707e-05
-2.62176050284706e-05
-5.72549075714927e-06
-3.81884812143702e-05
-2.28830098025313e-05
-3.26429000743865e-05
-3.89409128172055e-05
-3.09849892822409e-06
-2.14644775834159e-05
-3.61292363521672e-05
-9.36401704114592e-06
-3.94774710951528e-06
-3.89283408495084e-05
-3.605477730566e-05
-4.50194309569106e-05
-4.33214923493693e-05
-3.11727718038232e-06
-2.44266804257237e-05
-1.13052550892023e-06
-2.18161674080981e-05
-2.11645025729755e-05
-1.35355910471253e-05
-3.14840312794107e-05
-4.10082794639387e-05
-6.04338441308761e-07
-1.61703902858792e-05
-4.26603413097905e-05
-1.66834546523134e-05
-4.4056490841135e-05
-4.97553060531147e-05
-5.94590763393569e-05
-5.17247305654913e-05
-4.09641259927907e-05
-4.45262036760641e-05
-4.4667459422792e-05
-3.02282358958058e-05
-3.44426408663085e-05
