# Supplementary material for: Research on computational propagation and identification of mine microseismic signals based on deep learning
Source: PLoS One. 2025 Oct 22;20(10):e0334641. doi: 10.1371/journal.pone.0334641 (PMC12543183; doi:10.1371/journal.pone.0334641)
Supplement: S7 Data — (ZIP) [file pone.0334641.s007.zip › 000100900001392.xlsx_0.txt_24.txt.txt]

-2.12609972674886e-05
-2.60008295533308e-05
-4.21967892367892e-05
-2.75852218392652e-05
-4.03909414260402e-05
-3.43533027844687e-05
-4.14904871150845e-05
-3.35061676939927e-05
-1.48881099636851e-05
-1.34741614283743e-05
-4.63025673228672e-05
-3.41037074000441e-05
3.0382487775841e-06
-2.4684013628692e-05
-1.72598172929228e-05
-4.14087128179591e-05
-2.62460198852638e-05
-3.66132279533191e-05
-1.32348033385924e-05
-9.39415051195787e-07
-1.49329285534376e-05
-7.40068409425735e-06
-3.10414120029109e-06
-1.76592707275431e-05
-9.53188837773763e-06
-2.57484156831727e-05
7.71507521954639e-06
-1.28023127006665e-05
-4.56108997388077e-05
-6.22305036733293e-05
-2.38248193764546e-05
2.42529626407031e-05
-4.49964710664164e-06
-2.10621761718686e-05
-4.11805528566194e-05
-5.1025146588613e-05
-2.18948641590723e-05
-2.81874481322969e-05
-8.50390909472265e-06
-4.27349993936452e-05
-4.40743300573961e-05
-1.81732099502956e-05
-2.85337627305646e-05
-5.34354050634524e-05
-1.13318956164637e-05
-2.09514852273374e-05
-5.03765678073072e-05
-6.07613147917405e-05
3.46455293973279e-06
-2.67275185722366e-05
-3.66354810341312e-05
-3.64725833123198e-07
-3.07918290176328e-05
-2.22163992364124e-05
-6.21515330905313e-05
-3.62894741589403e-05
-4.0931722001777e-05
-4.53307155690738e-07
-1.63009659433534e-05
-5.39470097759614e-05
-3.30624502325571e-05
-3.73888351769969e-05
-2.8807341386321e-05
-2.03814417773353e-05
-4.29668725476501e-05
-5.78415508544966e-05
-1.3590341875032e-05
-4.16775434607829e-05
-3.13343819367749e-05
-6.34175955382046e-05
-4.54218808996735e-05
-4.38103593316566e-05
-4.25759370897755e-05
-1.06490803098338e-05
-2.68946511967054e-05
-3.99930941705764e-05
-4.19542943455617e-05
-3.02978357137073e-06
-4.8472011530207e-06
-3.74408130361768e-05
-3.0515639041281e-05
-2.02415390625342e-05
-1.91960641730065e-05
-3.00284302134659e-05
-9.97234494404066e-06
-2.64086352237836e-05
-3.07322723682406e-05
-2.72939765708126e-05
-9.39266964195421e-06
-1.8974470691773e-05
-9.97400906291169e-06
-3.96950653611021e-05
-1.2630429810902e-05
-1.53534347015697e-05
-4.62087442066771e-05
-5.3765675053219e-05
-2.18200904077163e-05
-3.36493842248897e-05
-2.35494214823681e-05
3.35165795733387e-08
-1.5949992171437e-05
-2.93428673097784e-05
-4.81722284878842e-05
-4.24829378405599e-05
-1.87286777783886e-05
-3.48655192700747e-05
-5.14891204001511e-05
-8.87460491988947e-06
-2.17121010536538e-05
2.45050048230604e-07
-4.14345990667201e-05
-6.20920558613816e-06
-2.4558223084508e-05
-4.25585328862545e-05
-1.72579073998664e-05
-3.04519795465651e-05
-3.91750400016635e-05
-2.03626153966682e-05
-3.46882814403988e-05
-3.56242438015451e-05
-2.57389866775873e-05
-1.28048087699994e-05
-2.99502170022018e-05
-8.7427540284858e-06
-3.29855572001326e-05
-5.09963693306552e-05
-2.79556541464683e-05
-3.66655003075426e-05
-4.05591469853704e-05
-3.76464912680668e-05
-2.30313566624215e-05
-2.23768460653782e-05
-3.13221487046452e-05
-1.31020238771458e-05
-2.92903990419152e-05
-2.52589560585967e-05
-4.18657902185222e-05
-3.495325332352e-05
-5.25529857563371e-05
-2.78225895526445e-05
-2.43365118128375e-05
-3.53543523026446e-05
-2.76099678220159e-05
-5.03283174717066e-06
-1.91400028533608e-05
-5.17388564775631e-05
-2.36398198190178e-05
-3.91503241745773e-05
-3.18876765731054e-05
1.83751373629862e-06
-2.61585858659164e-05
-4.06323141330357e-05
-1.3910648576057e-05
-9.95081994147119e-06
-2.4827598064019e-05
-3.26604305368718e-05
-2.95221314704361e-05
-7.83866552873121e-06
-3.84464211060969e-05
-2.42542734711856e-05
-1.10812217934766e-06
-2.82724219671964e-05
-4.80555000793412e-05
-4.27542460368374e-05
-1.07035986850056e-05
-5.82300794801176e-05
-1.99479798536204e-05
-4.68060724453942e-05
-5.54040105205724e-05
-5.6301377779291e-05
-2.20938402391091e-05
-2.18273487116203e-05
-1.6512621821785e-05
-2.59632979093724e-05
-3.65557079401478e-05
-2.92586043040027e-05
-2.56851840700378e-05
-3.94418914048275e-05
-4.30213413533408e-05
1.98739164513681e-06
-1.56298684054757e-06
-3.49442731708861e-05
-8.13861924304557e-07
-2.86548594511996e-05
-3.67881543567911e-05
-4.2898060580967e-05
-1.96253049187694e-05
-2.12599724333817e-05
-2.11186320391622e-05
-4.48810734439627e-05
-2.90237962102799e-05
-5.79018753398621e-05
-3.71391318573467e-05
-5.09606830850282e-05
-1.59571884122007e-05
-4.32458140747863e-05
-2.64793406362115e-05
-2.51389153747403e-05
-4.99080932050556e-05
-3.17417233775877e-05
-4.9054662727761e-05
-4.03738512403353e-05
-3.86671861098811e-05
-1.79948322787214e-05
-3.29539159755689e-05
-6.87186034656828e-06
-5.23642277302721e-05
-4.14006963471225e-05
-5.49570080547416e-05
-7.84823885530635e-06
-2.79855681727045e-05
-3.99157468238e-05
-4.70460432109243e-05
-3.76257333719694e-05
-2.80115019309444e-05
-4.55603663470191e-05
-3.32648183249165e-05
-2.94670732658479e-05
-6.38725286745874e-06
-5.50627317364005e-05
-4.13217761296171e-05
-5.20134472272117e-05
-6.15114276502924e-05
-4.90729953721519e-05
-3.9517660012783e-05
-3.97777954248274e-05
-5.61852014466342e-05
-1.44129077389139e-05
-2.9836095168752e-05
-4.91778504183561e-05
-4.37095008273333e-05
-1.4141619201275e-05
-7.60050841029563e-05
-1.43790281496726e-05
-5.05594382131718e-05
-4.95828438077392e-05
-3.23944632361152e-05
-4.8496900237423e-05
-3.45835531972942e-05
-3.60515307754755e-05
-6.76997635899811e-06
-3.21268201891236e-05
-3.66834790937275e-05
-2.52319213739471e-05
-2.37024153154932e-05
-3.72839853033732e-05
-2.07956477024923e-05
-1.75046680292838e-05
-3.36943948246749e-05
-5.81438164016202e-06
-1.23253696134141e-05
-4.5391249165274e-05
-3.13664697059508e-05
-4.4004537145877e-05
-1.78098200379322e-05
-1.92959705404516e-05
-4.0507544360256e-05
-3.93814446136874e-05
-3.98538908215018e-05
-2.26829143978309e-05
-2.46039047269576e-06
2.74810203439263e-06
-5.71788439942008e-06
-5.34787404563701e-05
-3.11356051881117e-05
-2.06035240864927e-06
-4.65305736648513e-06
-5.17561868781094e-05
-4.62425777091324e-05
-4.6736190941479e-05
-3.99917394401597e-05
-4.47966394728994e-05
-3.86247365991995e-05
-1.50783294345983e-05
-4.13002529958486e-05
-4.74974526127162e-05
-1.57236941468149e-05
-4.61716747372841e-05
-1.50676108379372e-05
-1.76418430272394e-05
-1.6983045756419e-05
-3.50461577648556e-05
-2.69514394542272e-05
-2.54724356631469e-05
-4.75180997246607e-05
-4.2962367321062e-05
1.54563353256211e-06
-1.09878607229995e-05
-2.1836879964023e-05
-4.98142590781533e-05
-3.56986786746124e-05
-2.85828469610722e-06
-3.92953327413137e-05
-5.72345941012022e-05
-2.64871380533159e-05
-3.38059054297285e-05
-3.3984115962416e-05
-3.99539794796136e-05
-3.37997739038771e-05
-2.97065198781446e-05
-4.69379852125603e-05
-2.57773395394352e-05
-4.12978337837519e-05
-4.92457477831206e-05
-2.37833199486101e-06
-3.67937344679018e-05
-3.93035908061825e-05
-2.4895633489582e-05
-2.46233920843582e-05
-1.90486870226397e-05
-6.12032175252771e-05
-2.13898718665296e-05
-5.04742261847457e-05
-2.54686137332741e-05
-2.16390009219799e-05
-3.10488414867781e-06
-2.50586879862871e-05
-2.01631599647635e-05
-4.72990739579092e-05
-1.91033399671669e-05
-7.6563723069843e-05
-4.6330857177872e-05
-2.65546218068314e-05
-2.90716506500574e-06
-4.52929055684148e-05
-1.80167856129727e-05
-2.78682164577981e-05
-4.11279717759959e-05
9.3105406069539e-06
-4.77935160335683e-05
-2.679137365814e-05
-1.40481284461916e-05
-4.04635302513454e-05
-4.77247819480384e-05
-5.80668206287725e-06
-2.49938700058215e-05
-1.44255493913555e-05
-1.69820193325244e-05
-1.83894439260615e-05
-4.15696170954796e-05
-3.15586365690966e-05
-1.34653253038049e-05
-1.29837656248877e-05
-5.95848380271871e-05
-3.47699824229078e-05
-9.66209680053647e-06
-2.178306188901e-05
-5.00449618750617e-05
-4.58227496949959e-05
-3.33433686499257e-05
-5.67905050929557e-06
-3.92623705137833e-05
-3.87643730488603e-05
-6.79456852618309e-06
-1.1387349546943e-05
-2.5792596464067e-05
-1.93236350915099e-06
-3.21874683795522e-05
-2.46629677626208e-05
-3.86813100789921e-06
-5.43404576565094e-06
-3.87461018622033e-05
1.01099683024647e-06
-3.54046164694276e-05
-1.04421064566808e-05
-9.54480811083012e-06
-5.88180313609632e-05
-5.16685696991872e-05
-2.36325852110972e-05
-4.23425089224249e-05
-7.18237415585877e-05
-4.75638126921269e-05
-2.2400758096052e-05
-1.14552990405559e-05
-4.33750881811755e-05
-3.10021373710999e-05
-9.16333655152198e-06
1.32158361652334e-05
-3.93988696927092e-05
-4.54186737988656e-05
-4.14145384996153e-05
-3.29619088191077e-05
-4.84230122969257e-05
-3.18053875712924e-05
-4.05083013863622e-05
-4.08143712078011e-05
-2.74714948469305e-05
-2.89374618319482e-05
-1.47668311475396e-05
-3.90598886637201e-05
-2.47114304826697e-05
-2.1899338066258e-05
-3.78483822692509e-05
9.81775352357754e-07
-4.17425324540854e-05
-3.92309446194075e-06
-3.12890453078251e-05
-5.59100869137767e-05
-3.58314024602217e-05
-3.44917029798112e-05
-4.1223786207199e-05
-2.44197653837982e-05
-5.12598195126632e-05
-3.39881420909015e-06
5.24932193406241e-07
-3.26021838750249e-05
-2.04867699240975e-05
-1.31569551959109e-05
-2.66940991634635e-05
-3.52567616959937e-05
-3.46981876772474e-05
-6.34203126701606e-05
-1.23945168344818e-05
-2.60606152145615e-05
-6.42564943600777e-05
-7.62979547102331e-06
7.39723790016273e-06
-1.5571629629347e-05
-4.80222940244989e-05
-3.42706975506924e-05
4.81206484412394e-07
-7.67017156111766e-06
-3.70297734901609e-05
-3.65836039499936e-05
-3.63624886214607e-05
-3.86519845750652e-05
-1.40074103561024e-05
-2.87370493385059e-05
-2.64938632112576e-05
-2.27346148524057e-05
-1.22515598473006e-05
-2.91642321125225e-05
-3.33304279166991e-05
-4.88761319698598e-05
-1.10376463235651e-05
-4.64582749531964e-05
-2.42923231062785e-05
-3.93598633740264e-05
-3.70710071421983e-05
-3.04125317880251e-05
-4.31945967024635e-05
-2.31049569996769e-05
-4.39069373969416e-05
-2.33394846241017e-05
-1.65488148926443e-05
-3.63865162259113e-05
-1.32965391970174e-05
-2.79577310599167e-05
-9.61186723229461e-06
-2.04467745547639e-05
-1.85907603729757e-05
-4.17964946841718e-05
-4.78714613709112e-05
-2.93729338517968e-05
-5.61884361455284e-06
-3.91832863577898e-05
-3.34072278232684e-05
-1.20277821034533e-05
-4.2479659465276e-05
-5.87310463632528e-05
-2.7879817265728e-05
-4.92013936617298e-05
-2.76864858779288e-05
-6.18023580073441e-05
-6.42423312656276e-05
-6.49125588314878e-05
-2.21544453920825e-05
-2.51533797640197e-05
-4.38321191056971e-05
-1.99774020720244e-05
-5.76970057612755e-05
-2.6898374940087e-05
-5.06237189473904e-05
-6.49865734245624e-05
-3.36868184424247e-05
-1.76440794353865e-05
-2.82436178821452e-05
-3.27633376422013e-05
-2.37460699933771e-05
-3.34956928486473e-05
-1.85550761094559e-05
-4.82436239656297e-05
-1.88850492165675e-05
-3.8993943183166e-05
-3.70668505434981e-05
-2.50877627204282e-05
5.28455596517021e-06
-1.13323902557802e-05
-8.0563270256603e-06
-4.97132504775554e-05
-3.87638172337154e-05
-4.56850575606631e-05
-6.19303625804839e-07
-2.97858808011585e-05
-5.51455286037624e-05
-1.86111660749284e-05
-5.92161770133653e-06
-1.82931223905452e-05
-1.5599232637368e-05
-1.97671850189089e-05
-1.16467339686779e-05
-3.01407052448025e-05
-4.12757345850612e-05
-2.97703970766557e-05
-2.94412103802563e-05
-3.56714219540781e-05
7.55587461617732e-06
-7.59467210425841e-06
-2.92765973818143e-05
-2.85231272376669e-05
-1.17242138522128e-05
-3.51915263414721e-05
-3.50831506408238e-05
-2.44173745492849e-05
-5.63947179509009e-05
-3.38193658745305e-05
-1.15898321542963e-05
3.02340295795516e-06
-3.73349402913515e-05
-4.82046151263217e-05
-4.17688907212111e-05
-4.25912110665271e-05
2.76182953138274e-06
-3.69348819201717e-05
-2.55854312868067e-05
-3.13086826919047e-05
-5.63167926538205e-05
-5.31351132524478e-05
-4.58341097554024e-05
-4.13480389043002e-05
-1.2269394411665e-05
-3.67899130698106e-05
-2.369100745378e-05
-3.22553222555067e-05
-2.02535742068039e-05
-3.4460029461145e-05
-1.89072051536521e-05
-1.26451080909907e-05
-3.54483129018995e-05
-3.22637014209861e-05
-9.9551956316829e-06
-4.69738984158011e-05
-3.99119455802028e-05
-6.6002379878708e-05
-2.79172827396899e-05
-3.13912948436889e-05
-4.03446041459284e-05
3.57414613652943e-06
-1.99981804351026e-05
-9.42206242762469e-06
-1.89943551460776e-05
-2.86417085374999e-05
-2.95621901230504e-05
-3.39616372548479e-05
-3.38449353237333e-05
-2.67396176474787e-05
-1.8842416328824e-05
-4.95250158970169e-05
-6.24317677861254e-05
-1.57264620970397e-05
-2.74383436649722e-05
-2.18118755129515e-05
-3.09551778059537e-05
-3.52335808401682e-05
-2.51794433591098e-05
-4.3514258632181e-06
5.24529666522662e-06
-2.85831965099655e-05
-6.13639367489125e-05
-1.75758050659845e-05
-2.37740877006708e-05
-1.16309752423896e-05
-6.92091116338618e-06
-3.6551467574772e-05
7.71070173152046e-06
-2.33368712966679e-05
-1.15979998710443e-05
-3.36194789623794e-05
2.44851564352048e-05
-4.26138048969552e-05
-3.33919318476984e-05
-2.09189192426271e-05
-3.72949331656026e-05
5.85572116652836e-06
-2.89889986613658e-05
-2.80084930873699e-05
-4.05078128244061e-05
-2.25002709412932e-05
-3.40168198076096e-05
-2.48189440407971e-05
-3.1831948161234e-05
-3.63065437934971e-05
-2.5391419612027e-05
-2.114522718815e-06
-5.57202647003707e-05
6.19140656434266e-06
-3.13875725258661e-06
-1.44805785479143e-05
-4.3108476496726e-05
-3.39782004719109e-05
-4.18456749961555e-06
-2.72401814980373e-05
-2.18996013410078e-05
-6.6893347187705e-05
-1.31916794120943e-05
-1.34047271808534e-05
-4.28398249397887e-05
-1.18384473575816e-05
2.21543385025149e-06
-7.96202738934777e-05
-2.27759962261866e-05
-3.5870298680762e-05
-6.6686174657566e-05
-4.01721804053652e-05
-1.29793332927885e-05
-4.54934474070456e-05
-2.03646068545943e-05
-2.32837743085729e-05
-3.14937396731106e-05
-4.14057817627024e-05
-3.51038532770159e-05
-2.73895722020835e-05
-1.594854312014e-05
-1.63776208121636e-05
7.74390104384003e-07
-5.2558103052979e-05
-1.35359999529146e-05
-7.68696704046061e-06
-2.83181800365313e-05
-2.9241649468165e-05
-3.33990851739775e-05
-3.58715874872039e-05
-3.8682127270987e-05
-1.88490549864045e-05
1.91620796500191e-05
7.6931313625751e-07
-1.81381701985813e-05
4.57617141696341e-07
-6.58377513590845e-05
-5.47382469849299e-05
-2.7337724755167e-05
-3.70354215475995e-05
-5.14567216397082e-05
-4.42014163199727e-05
-1.4884380324663e-05
-1.8008121347998e-05
-1.9288695035877e-05
-1.95058501739402e-06
-8.27093336950982e-06
-3.1877576799096e-05
-4.17228970986511e-05
-4.05599484138741e-06
-7.39146632555602e-06
-2.53705300619116e-05
-2.54888854208878e-05
-3.64543475788875e-05
-5.32621082551784e-05
-2.3681195460544e-05
-3.85376044276759e-05
-1.19384822078343e-05
7.36231152576658e-06
-3.76897468485737e-05
-3.14391680256285e-05
-4.42998281729852e-05
-4.15225816895134e-05
-3.31060445731856e-05
-5.26738224813795e-05
-4.8186681978317e-05
-1.6258151461482e-05
-3.66415630034886e-05
-3.23653056345941e-05
-7.4568962613655e-05
-2.04650366472367e-05
-2.89904183035292e-05
-6.01306143994784e-06
-1.56388903294379e-05
-2.77558448986361e-05
-1.53261419638921e-05
-3.3723228857941e-05
-2.84460308181462e-05
-2.3326723888422e-05
-1.94274099069341e-05
-2.9601894307495e-05
-4.98781935105986e-05
-5.91160098999258e-06
-5.4131332736795e-05
-1.84580394484863e-05
-1.05754906129835e-05
-4.24765998099808e-05
-3.63149677387655e-05
-5.15970428224574e-05
-2.68168356769448e-05
-3.93072157862124e-05
-2.59890695066077e-05
-4.43711820315135e-05
-4.72853401299196e-05
-2.73117768515564e-05
-2.08819672983812e-05
-2.85044339995316e-05
-2.54469867957225e-05
-3.23059540546169e-05
-4.44269032139141e-05
-4.12152150125593e-05
-2.71159417440251e-05
-5.50338767308312e-05
-5.30245760438374e-05
-2.85504301100234e-05
-6.36259819355904e-05
-3.56734965003545e-05
-3.70479560931086e-06
-1.54355762237711e-05
-4.41882724910155e-06
-4.84226821443129e-05
-3.04604142107152e-05
-2.40770992113655e-05
-2.95638561245375e-05
-3.20058627484011e-05
-2.18418079651414e-05
-9.20608673416178e-06
2.95793612439554e-06
-2.24910120156398e-05
-3.54510448438343e-05
-1.55322699393985e-05
-3.00332339247969e-05
-5.7906018719111e-05
-3.28993686946014e-05
-5.9910660628102e-05
-3.13514226193616e-05
-3.50572242324916e-05
-4.56500590513368e-05
-2.12511266892691e-05
-3.06970889768728e-05
-6.32759192412908e-05
-5.15957978792019e-06
-5.74310955763046e-05
-2.45407540031924e-05
-3.00740576582925e-05
-4.18883297263654e-05
-3.5964967449174e-05
-1.4339670890511e-06
-1.753441670928e-05
-2.42501189505663e-05
-6.24950685091159e-05
-3.8361689393104e-05
-3.14298398406361e-05
-3.57920431959793e-05
-3.47238862571333e-05
-3.74358693320669e-05
-3.48108133307716e-05
4.7672809616229e-06
-2.8835290053388e-05
-3.17031335363167e-05
-4.9896348868877e-06
-1.99299325933308e-05
-4.71277193959307e-05
9.61814256508866e-06
-3.10844876297666e-05
-5.04881469127959e-05
-1.28000226150957e-06
-4.08081149787143e-05
-4.04430733870908e-05
-5.32874992062177e-05
-5.08594897262311e-05
-2.5033758153891e-05
-8.3758812512437e-05
-5.49744658941091e-05
-5.16545862247574e-05
-4.24117241620311e-05
-2.21825421616829e-06
-2.35731240199708e-05
-2.69172016266716e-05
1.9475979478e-06
-1.21843191010971e-05
-2.04112247188541e-05
-5.15392000399517e-05
-5.36009345197572e-05
-2.37301480041875e-05
8.46371591186762e-06
-2.67627512436011e-05
-3.86437893922371e-05
-1.909222212866e-05
-3.00390052024335e-05
-3.20395253154858e-05
-2.69118406127736e-05
-7.62498333871681e-06
-2.40987458399485e-05
-3.59987225746941e-05
-4.290488801718e-05
-7.83698491152116e-06
-3.68767535836555e-05
-1.98794932649011e-05
-5.52016562795075e-05
-5.80529051879135e-05
-2.89152197896557e-05
-1.07711009100759e-05
-8.36147389906256e-06
-2.18354286535752e-05
-2.23571980376285e-05
-3.24909471973997e-05
-4.1370410044068e-05
5.33755994169698e-06
-3.41919458104753e-05
-1.4914616358053e-05
-2.15374296659755e-05
-2.27111215041697e-05
-4.0691302462846e-05
-2.81823487940555e-05
-1.56221013822465e-05
-2.03554061881753e-06
-2.87250108793727e-05
-1.01772977031245e-05
-1.85982319262296e-05
-4.27526663374523e-05
-2.47570568599564e-05
-2.32513625523855e-05
-6.04621536233177e-05
-3.67202387071749e-05
-2.25334201137631e-05
-2.19997669302841e-05
-3.57325991040816e-05
-3.07890617926865e-05
-2.80664865681228e-05
-3.31444389988092e-05
-1.58341138568057e-05
-3.76254191843278e-05
-1.85918195527848e-05
-4.61422085806511e-05
-3.14842090010215e-05
-4.17264155969495e-05
-4.81055788859688e-05
-2.18352799919832e-05
-1.63185335885596e-05
-2.44116575108318e-05
-2.03969552655487e-05
-2.10530685079415e-05
-3.1528019517839e-05
-5.72438180690693e-05
-1.67478812741918e-05
-2.1544697690104e-05
-1.03750464028459e-05
-3.29921598849156e-05
-4.32193747597726e-05
-6.12159054956281e-05
-4.13514249858988e-06
-4.53744806202867e-05
-7.05806899894105e-05
-3.67903083906557e-05
-2.88948789360913e-05
-4.20581112291944e-05
-3.31221794590074e-05
-4.0873789498976e-05
-3.01638567951443e-05
-3.81181706136919e-05
-1.13060628013384e-05
-2.57526968290418e-05
-5.3272520773907e-05
-2.54834485484759e-05
-3.96720568300716e-05
-7.11145829454366e-05
-9.97646690860911e-06
-4.26958107951928e-05
-1.94801970996326e-05
-2.57287953201107e-05
-6.81933827535904e-05
-4.0232315536012e-05
-2.81019480413672e-05
-5.06555028014438e-06
-2.49064724900044e-05
-3.00153922666337e-05
-5.14196840799129e-05
-1.61596487322886e-05
-3.9861100091789e-05
-2.91720353409434e-05
-2.72251690257793e-05
-2.08297987492139e-06
-4.30638081728495e-05
-3.6781344504217e-05
-4.25974097269544e-05
-4.23875027388512e-05
-6.82936908240856e-05
-2.6399143593045e-05
-3.09050296278539e-05
-1.31711534979437e-05
-3.88801933527307e-05
-6.77764059034744e-06
-8.32808449106197e-06
-2.7553925341582e-05
-3.61446980896745e-05
1.3646911434129e-05
-2.05091381923001e-05
-1.14451064958786e-05
-3.11097328974677e-05
-2.55578862196647e-05
-9.970698083605e-06
-2.87371232688432e-05
-1.61863076900889e-06
-1.00174663727176e-05
-4.56939596989424e-05
1.11667216337343e-05
2.41697789331586e-06
-3.20852025350281e-05
-7.60543836480566e-06
-2.09290522446129e-05
-3.55408357607048e-06
-1.52986695753708e-05
-4.06284822487824e-05
-1.52414745423528e-05
-1.14918983142072e-05
-4.73662934781053e-05
-3.26236628261511e-05
-2.71994509097672e-05
-3.69286774204625e-05
-1.82489466489934e-05
-5.94318293172911e-05
-5.1634444420252e-05
-3.78404004768165e-05
-2.64411439139799e-05
-3.89220243614311e-05
-5.48358805103057e-05
-5.29855971824241e-05
-2.75999163903548e-05
-2.07511857515776e-05
-3.24357181264684e-05
-4.05809470291532e-05
-1.77697421984377e-05
5.33518167331267e-07
-2.30847508351697e-05
-4.3098702115879e-05
-2.99144639399047e-05
-4.61473620314781e-05
-2.51913232117563e-05
-3.69360983113206e-05
-1.60025310419382e-05
-8.66130700917599e-06
-4.7351752969563e-05
-5.91533515710767e-05
-3.11970966693595e-05
-3.2795372289009e-05
-2.81605943149224e-05
-1.51736789147953e-05
-6.00211782640177e-05
-2.01299074935054e-05
-2.68809994324435e-05
-2.87579195838157e-05
-1.16083855857951e-05
-7.77869813776273e-05
-6.54720785955936e-05
-3.90229945638459e-05
-3.92945334871273e-05
-9.78409044760505e-06
-2.5476195053144e-05
-3.08291775085925e-05
-2.96296158633055e-05
-3.29952082757672e-05
-1.22888074189442e-05
-1.82396616629122e-05
-4.74113750577688e-05
-3.34917691482672e-05
-7.61531523124943e-06
-2.80103054796648e-05
-5.8845457338363e-07
-3.4877198469293e-05
-4.89276812599811e-06
-2.8275035171328e-05
-4.45792134302626e-05
-2.07764017163947e-05
-2.79475999534739e-05
-2.5533997058838e-05
-7.03680860847321e-05
-2.49058185429222e-05
-3.98530523115179e-05
-3.56425867868639e-05
-5.37476556802976e-05
-3.59929822849993e-05
-3.80695801000288e-05
-2.98493406693182e-05
-3.30920296654465e-05
-3.8364477333178e-05
-2.80766502311173e-05
-5.38341416489841e-05
-2.2748821064268e-05
-3.33346802109323e-05
-2.40689846836186e-05
-4.66531236782541e-05
-3.69652037829579e-05
-1.11106933161282e-05
1.17649034725196e-05
-3.3785109243827e-05
-5.26145767679267e-05
-3.03935167651965e-05
-1.23870940589563e-05
-3.46271753852602e-06
-3.33562547585627e-05
-3.92725840313319e-05
-2.93091633077876e-05
-1.92759505981052e-05
-1.79833056399286e-05
-2.3164628125693e-05
-2.7851446257679e-05
-2.86728709391785e-05
-3.09539614385079e-05
-5.35464845109791e-05
-1.66085833277665e-05
-1.15067757243069e-05
-2.41130227377001e-05
5.17554835921436e-06
-1.70570224043082e-05
-1.92927922975291e-05
-3.35115064448852e-05
-3.12429100783599e-05
1.62205102699545e-05
-3.95696076041951e-05
-2.62287009795656e-05
-2.17354746346171e-05
-4.41789184532775e-05
-3.75191051221002e-05
-3.37175560342955e-05
-5.54067084865595e-07
-4.16024033843857e-05
-1.08539219018866e-05
-1.23289975607837e-05
-3.93296898050891e-05
-2.62372029218824e-05
-2.76166810673317e-05
-1.73299758709751e-05
-4.76070685393728e-05
-3.73269226525191e-05
-3.37517847033599e-05
-2.95440531771564e-05
-3.34083909778886e-05
-3.67470232609749e-05
-4.82118982384061e-05
-2.65603088439494e-05
-2.57592793964731e-05
-1.21075006419759e-05
-6.85097349429819e-06
-3.80225817584318e-05
-7.37147565070982e-05
-2.35065993354319e-05
-3.87554418223954e-05
-4.67142355123967e-05
-2.87432576713361e-05
8.6810073560339e-06
-5.90331188780224e-05
-4.05087524724542e-05
6.87013783309589e-06
-3.28513792542486e-05
-1.54119574123752e-05
-1.62022123679914e-05
-1.89066589222752e-05
-2.20535031871008e-05
-3.48058317442173e-05
-5.44389934321007e-05
-3.27853357936249e-06
-4.50528776436911e-05
-3.71916293616708e-06
-2.54524806833856e-05
-2.18374262505541e-06
-3.4145787690349e-05
-1.1041738840265e-05
-4.37745931223556e-05
-5.71529593761014e-05
-3.33800229951825e-05
-8.2819111257918e-06
1.98599821757429e-05
-3.743252088872e-05
-2.5723801519695e-05
-4.24095794755803e-05
-4.99995581394461e-05
-8.17652688491649e-06
-2.39436871484494e-05
-3.4098898809426e-05
-2.03793922735542e-05
-3.44768591307719e-05
-2.93441228735456e-05
-1.94526502670189e-05
-2.33926274598963e-05
-1.2289061545486e-06
-7.60525316654258e-06
-4.17188950339086e-05
-2.76443301238274e-05
-3.55925653125883e-05
6.19427904011855e-06
-3.54022397731581e-05
-2.1317739421402e-05
-5.92160217358423e-05
-3.89201824790253e-05
-1.13676591069721e-05
-3.06088421745723e-05
-1.3720195772654e-05
-4.16931655532018e-05
-4.61884066229758e-05
-4.23801698849019e-05
-3.26738885333409e-05
-5.91906791612912e-05
-1.73461756151594e-05
-2.73640861006654e-05
-5.31024403719641e-05
-1.89115417642638e-05
-4.58818004110736e-05
-2.84391576156379e-05
1.02238249964473e-05
-3.2482953980342e-05
-3.06631511490345e-05
-2.6227418043491e-05
4.71093086535503e-06
-1.75028190996837e-05
-4.25054297369276e-05
-3.61590965539495e-06
-2.50850548376135e-05
-1.63952539768262e-05
8.25197167110695e-07
-3.50143776125379e-05
-3.86558860311582e-05
2.58690694177656e-06
-6.53038685815154e-05
-1.81149123557888e-05
1.82161537436296e-06
-2.18514717936446e-05
-3.79952115869124e-05
-4.97715862633729e-05
-2.81809155760153e-05
-2.60206498231353e-05
-2.72650274516198e-05
-9.86016652659055e-06
-3.65759846645929e-05
-4.6443307539881e-05
-1.48429811550378e-05
-2.96909109349381e-05
-3.1188399516264e-05
-2.84651175488669e-05
2.51425754271135e-06
-2.19684715194224e-05
5.86138163965082e-06
-3.84375108464867e-05
-2.23595616740589e-05
-2.2995234222924e-05
-4.16772305523826e-05
-3.1573401218481e-05
-2.16198255512829e-05
-6.1729045807786e-05
-1.35542573016801e-05
-2.33150051834406e-05
-1.85977202776101e-05
-3.71514394188602e-06
-5.10522572423992e-05
-4.91896744693614e-05
-3.38157753525719e-05
-2.69475530241855e-05
-2.21403660754222e-05
-9.96262952415673e-06
-1.05001825115927e-05
-1.9184037988398e-05
-8.4183019944867e-06
-1.75202557478292e-05
-1.41071083044742e-05
-2.33593270761634e-05
-2.02327956261892e-05
-3.25161447244315e-05
-2.86041236919461e-05
-2.40958208381897e-05
-2.74703562486582e-05
-2.63950791312227e-05
-2.67700768126939e-05
-2.96041694236144e-05
-1.84870631580116e-05
-3.93958886823261e-05
-1.84667710977356e-05
-3.53365863728788e-05
-4.79459148623649e-05
-4.07213005112874e-05
-2.58447788209944e-06
-1.69086649866218e-05
-1.99914811856361e-05
-4.61316466010671e-05
-2.94620628877219e-05
-1.57832572767657e-05
-8.14302157833663e-06
-2.01729494434048e-05
-5.83754821949397e-05
-2.0713500451226e-05
-1.42497351034332e-05
-1.46455965047169e-06
-4.0921243679664e-05
-2.94677362525449e-05
-1.15218228945106e-05
-1.30808237688086e-05
-6.93170428148792e-06
-3.26957570186705e-05
-4.18816210353064e-05
-1.98353973052605e-05
-2.75974450724205e-05
-3.54998104793089e-05
-4.84188371472981e-05
-1.81389301686565e-06
-1.71563355030889e-05
-3.39920431274818e-05
-8.91149059201394e-06
-1.82618525845936e-05
-4.46985746786443e-05
-2.45790077057881e-05
-2.75649432456584e-05
-2.18857328907387e-05
-2.95673268668569e-05
-2.26324798668339e-05
9.62767056309458e-06
-1.60634002618919e-05
-1.0401222138502e-05
-6.43397020368976e-05
-4.38690185219094e-05
-3.19759642988575e-05
-3.12690846981054e-05
-3.5073673990686e-05
-5.76868641119796e-05
-5.54246639400121e-05
-1.33629399145229e-05
-1.89139073370214e-05
-4.57401474712115e-05
-6.8463784336849e-05
-2.40785586321994e-05
4.87496423961692e-06
-3.62099374984004e-05
-1.46057971507455e-05
-1.61327912620104e-05
-3.73987978226502e-06
-1.49557491113743e-05
-3.12548896611374e-05
-1.19168505225494e-05
-2.86022170736238e-05
-4.91388322806543e-06
-4.34242282756626e-05
-2.64481651147938e-05
-2.81672362573469e-05
-5.28870220388428e-05
-3.80395591224063e-05
-3.88811290604431e-05
-3.25003504204e-05
-1.10494525111894e-05
8.13178896742231e-06
-3.53343021994089e-05
-3.92205644448976e-05
-2.17980586604496e-05
-1.01321015649951e-05
-1.45314120392652e-05
-1.49242821150461e-06
-4.17423872705515e-05
-2.27771726667294e-05
-2.7436685890447e-05
-3.26726805697957e-05
-3.35003937380072e-05
-1.87532643928766e-05
-3.71616728649292e-05
-2.28422001971113e-05
-3.78559536938259e-05
-3.28560239518867e-07
-2.6362337071952e-05
-2.5665464210157e-05
-2.97613302414652e-06
-2.25904066741862e-05
-4.50867114729591e-05
-3.50957904308926e-05
-5.20181829893801e-05
-2.14585027069107e-05
-3.0515197764275e-05
-4.55408032539878e-05
-8.27114392800445e-06
-3.35459972336915e-05
-3.65108322404848e-05
-1.62106849719518e-05
-3.804918968515e-05
-1.12374899981364e-05
-1.43517473228894e-05
-5.76413743516685e-05
-3.63716896120436e-05
-2.2813068286082e-05
4.60676378797187e-06
-3.34938030677995e-05
-1.35162098964575e-05
-2.01659954460227e-05
-3.63240498269596e-05
-1.05731020147003e-05
-3.55459215696009e-05
-1.08766902078694e-05
-5.80553766504185e-05
-4.78258964549786e-05
-2.16331482379091e-05
-8.7576333817652e-06
-3.69344787485402e-05
-1.73562179375792e-05
-1.77186370256752e-05
-1.34492591881224e-05
-3.83541215719257e-05
-4.19592027900969e-05
-1.6809154005629e-05
-1.98080188330291e-05
-1.19210678731875e-05
1.43575836559103e-06
-6.20679279243849e-05
1.449845047261e-05
-1.28747389073113e-05
-6.38570483611727e-05
-3.7614430631197e-05
-2.89326970349842e-05
-4.49393016350445e-05
-8.37108081668432e-06
-2.35615323749644e-05
-1.59754663849374e-05
-1.46770741432674e-05
-3.53354129456714e-05
-8.2427585703288e-06
-4.93273921797577e-05
-1.95295678411458e-05
-1.13729621279697e-05
-2.39201368841167e-05
-6.51187434121529e-05
-6.53751721554625e-05
-4.30092838658073e-05
-5.57169523409136e-05
-5.62334028964932e-05
-1.76716302368489e-05
-2.24450365142955e-06
-1.72816442825342e-05
-2.84649151748347e-05
-5.96550846434651e-05
-5.0665066068588e-05
-1.72641697274622e-05
-1.6003190818823e-05
-2.7963117263114e-05
-6.32025378415387e-05
-2.83872182951759e-05
-2.76866429791244e-05
-7.0799487286104e-05
-4.20825596631376e-05
-4.01760201518382e-07
-2.78910931443715e-05
-2.45812821498691e-05
-3.04401121843023e-05
-4.89182196453314e-05
4.23690349317753e-06
-3.35289132238272e-05
-4.02702125501075e-05
-1.93773360248799e-05
-2.31279039167472e-05
-4.5496764122286e-05
-2.75858469133355e-05
-1.61354273147731e-05
-5.40324280212713e-05
-2.31736061198915e-05
-5.0997289025534e-05
-4.89341689250987e-05
-4.44169997748737e-05
-3.32326714473367e-06
-3.16362345782023e-05
-3.99561244663945e-05
1.25629421256111e-05
-5.03328572132421e-05
-4.21190058845854e-05
-4.06840234809295e-05
-2.54560980906919e-05
-3.74405695657313e-05
3.18009860668337e-06
-2.93780534140549e-05
-2.23239321195356e-05
-2.2666849439987e-05
-1.58182692179252e-05
-3.49439216908611e-05
-3.10820957944177e-05
-9.35097530481364e-06
3.22008330201178e-06
-1.13933272174458e-05
-2.33194273382032e-05
-4.31395886602193e-05
-3.02377299371059e-05
-1.38354286244006e-05
-1.66625053279874e-05
-1.49791311460957e-05
-3.62409488853754e-05
-1.90377110483156e-05
-4.76831318709494e-05
-2.76560976669948e-05
-2.82841159589201e-05
-1.68331853026215e-05
-8.66977786846072e-06
-2.04969531185896e-06
-5.613559858905e-05
-3.60927768030186e-05
5.28233985366175e-06
-2.07898667294135e-05
1.49271985009284e-05
-2.26651144555258e-05
-3.59666893021208e-05
-1.10948088740498e-05
-2.09424178390848e-05
-1.92391269971242e-05
-3.00132098437554e-05
-4.90335995941257e-05
-2.6033369699425e-05
-2.26079728400137e-05
-2.80645995798202e-05
-1.04880128930735e-05
-5.0044938309886e-05
-3.4772864138991e-05
8.41601718954494e-06
-1.32288737107975e-05
8.73626349883953e-06
-2.51726447090554e-05
-5.41861103402431e-05
-6.72943840400113e-06
-3.54312895836692e-05
-2.00712136702039e-05
-2.19885173592879e-05
-6.6351834642867e-06
-2.11236518673273e-05
-1.62158284602123e-05
-4.40691124395006e-05
-9.39495149232376e-06
-3.61353332037571e-05
-6.9264357327912e-05
-1.75306207812428e-05
-4.04910035814428e-05
-1.66025539168643e-05
-3.44184237002255e-05
-3.32385057571511e-05
-3.64459296386548e-05
-5.24628469667557e-05
-2.4199975584842e-05
-4.17988123966693e-05
-1.403407536004e-05
-4.62019372486025e-05
-3.40685156296416e-05
-1.76973698759696e-05
-2.34427175606543e-05
-2.03115272047316e-05
-6.47922951139523e-05
2.8954608191258e-06
-5.72286119160919e-06
-3.05489027030571e-05
-1.64756584349961e-05
-3.75311735886958e-05
-2.4917638453201e-05
-2.30958233709498e-05
-5.02703430989165e-05
-4.95818454592463e-05
-8.16088351454422e-06
-3.77596955758812e-05
-2.53423630183385e-05
-2.18060732658895e-05
-3.33877652165647e-05
-1.85441313579232e-05
-3.26502032228809e-06
-3.80244682053966e-05
-2.18946217438343e-06
-5.48034408005326e-06
-4.39127750288264e-05
-4.04391062932142e-05
-4.39094606214549e-05
-4.23799649776448e-05
-2.84226240221738e-05
-3.65944809350974e-05
-9.24518008381366e-06
-6.33443796519981e-05
-1.46006449241972e-05
-1.9531664093293e-05
-2.12734870911303e-05
-4.54467880784497e-05
-3.28576163083502e-05
-6.25226457649882e-05
-2.76083533564123e-05
-1.47520398116751e-05
-1.14785710966324e-05
-1.58940210356075e-05
-2.46115921113605e-05
-2.64973956839693e-05
-2.37137191956806e-05
-4.10736309745403e-05
-3.36285375288716e-05
-1.88388451786375e-05
-3.26890329873701e-05
-3.06199135338767e-05
-5.58506861038283e-06
-4.84099864100577e-05
-2.87058327991488e-05
-2.32016236658918e-05
8.34997432410151e-06
-5.72971454534356e-05
-3.76612393387797e-05
-2.95369694484636e-05
-3.86965535309892e-05
-2.41011996929886e-05
-2.90226533855901e-05
-2.19934943075312e-05
-7.88954039291297e-06
-4.30553682062334e-05
-2.18968288304524e-05
-1.41757589255587e-05
-5.30474979479212e-05
-3.12938664745361e-05
-1.84444234626526e-05
-3.92268936703296e-05
-2.7138275354926e-05
-1.24242674290094e-05
-3.72862041338908e-05
-1.50680541625434e-05
-3.12479053718172e-05
-1.36461895741905e-05
-1.56793927010566e-05
3.90488096113011e-06
-5.6005825727223e-05
-2.42354972822538e-05
-4.10688840092718e-05
-4.2726179830442e-05
-1.75335211340248e-05
6.25453269561792e-07
-5.03372389473392e-05
-5.02328988921595e-05
-2.8300482157291e-05
-2.67252996646778e-05
-1.8884292944401e-05
1.29690692440789e-05
-2.88752459063313e-05
-2.87582706110189e-06
-2.85282355365909e-05
-3.87673317798538e-05
-2.48149738563214e-05
-1.30595692242371e-05
-1.54535373632191e-05
-2.10127723274417e-05
-6.76448274948221e-06
-1.22240084969065e-05
-3.74987766033731e-05
-4.30620588438079e-05
-2.77895658294695e-05
-6.00330139892188e-06
-2.30284889023985e-05
-4.43635367088012e-05
-2.99283107333604e-05
-4.95327046103447e-05
-3.26369132062862e-05
1.81433838232174e-06
-2.6661144749118e-05
-9.39234637089292e-06
-2.12285981869889e-05
-7.10830316583441e-05
-1.80935483750303e-05
-1.86075810521344e-05
-1.81606063744691e-05
-3.43868776785437e-05
-2.35473783656989e-05
-1.99127690043713e-05
6.93277364696187e-06
-3.63687629195826e-05
-4.06064914992288e-05
-5.10712601710955e-06
-4.39828487281068e-05
-4.46442542395078e-05
-2.64603875573841e-05
-3.42698918792915e-05
2.86718177493227e-06
-3.07326248591926e-05
-6.28882503031784e-05
-1.79966881238653e-05
-4.4525738080811e-05
-1.13263595852448e-05
-5.11494209583221e-05
2.14890091769032e-06
-7.67946793287936e-06
-2.03869820379242e-05
-3.37500403487205e-05
-1.63438277019609e-05
-4.49695621437464e-05
-2.04403305016977e-05
-1.70805781766146e-06
-1.66152258999164e-05
-3.76450226094211e-05
-3.88550254167387e-05
-2.01877220158767e-05
-3.31428874489312e-05
-7.64310053937977e-05
-2.96855656516955e-05
-3.1868287111157e-05
-3.57067463200818e-05
-5.25858207218688e-05
-2.98328027348466e-05
-5.45525629878246e-05
-2.73796882802497e-05
-4.67866148482596e-05
-3.15155811836982e-05
-4.7547340431232e-05
-2.78077370762989e-05
-2.07916088133108e-05
-5.02522752539687e-05
-4.04819137191366e-05
-1.80529394489379e-05
-1.1266895243317e-05
-3.93825855737096e-05
-3.79851583053811e-05
-3.22184309954416e-05
-3.84711727997289e-05
-3.32711939148004e-05
-2.29996540456838e-05
-1.06968936387355e-05
-3.57679609220136e-05
-3.03652120924426e-05
-1.97210348263683e-05
-3.56405566229494e-05
-3.90766548075837e-05
-2.30534555935343e-05
1.44187104929797e-05
2.00026581409917e-06
-2.89882536271252e-05
-4.68408600268921e-06
-2.59822253857575e-05
-6.24463358095156e-05
-4.26568575272639e-05
-1.93819521955895e-05
-6.24551716498564e-05
7.18766063848948e-07
-2.04094338438603e-05
-4.08736130147779e-06
-3.8719034808917e-05
-3.84366075060402e-05
-3.51707396734598e-05
-2.83877357477572e-05
-6.71257648945256e-06
-2.59044373225918e-05
-1.0411231747375e-05
-4.39445513871732e-05
-3.88683928529253e-05
-3.67462058228835e-05
-1.98932620101642e-05
-2.0165119067498e-05
-4.26539126655681e-07
-3.58528198656588e-05
-3.71874525032019e-05
-1.68015234948645e-05
-1.26050096913012e-05
-1.22203014815767e-05
-3.58112818571699e-05
-1.34625853368555e-05
-6.39896505263666e-05
-3.70609116970786e-05
-3.27014841370768e-05
-4.63260101104166e-05
-3.96313577325094e-05
-2.79374587368054e-05
-3.84453473998299e-05
-1.05068560937477e-05
-4.20483944601943e-05
-3.10160517041911e-05
-2.35922394131681e-05
-1.96402972673354e-05
-4.27387183144144e-05
-4.41278252320146e-05
-4.54010323231139e-05
-4.63974246727934e-05
-1.63648377999511e-05
-2.00001984456897e-05
-2.19735813737727e-05
-3.01620915594015e-05
-1.91046126242209e-05
-7.44380424214427e-06
-4.34346201280425e-05
-3.20564092139845e-05
-3.095457158306e-05
-3.1627393531504e-05
-2.11623592962936e-05
-3.22928295270133e-05
-1.91751298659213e-05
-1.47202052717352e-05
-2.53215823567221e-05
-3.5801794083738e-05
-3.7930619255473e-05
-3.09648296177703e-05
-1.4005533035457e-05
-4.72312425147325e-05
-3.83855558235195e-05
-3.85013331069098e-05
-9.42540629543374e-06
-4.57960526717815e-06
-4.99820950336964e-05
-1.29651013290828e-05
-2.58890947332029e-05
-2.76359327233763e-05
-2.80642070553512e-05
-3.32213583851955e-05
-2.21926627394575e-05
1.56680378972074e-06
5.66461701341893e-06
-3.74794083520878e-05
-3.49428856181196e-05
-3.58130960533748e-05
-4.90601251797174e-05
-4.29846245181564e-05
-2.78988235261668e-05
-2.80098307610189e-05
-1.65341658785359e-05
-2.31999541803726e-05
-2.61293810505124e-05
-1.02843426911924e-05
-4.70427136196884e-05
-2.64962493672571e-05
-2.35366347054899e-05
-3.74746699727908e-05
-1.20401864853669e-05
-3.95881428113261e-05
-3.73171162021938e-05
-4.02046634334302e-05
-5.30710295167666e-05
-2.54149556219901e-05
-1.82596075040734e-05
-3.43798866204592e-05
-1.79081170649664e-05
-4.76879638540861e-05
-2.25003383390134e-05
-1.99816640125952e-05
-2.9295942827375e-05
-4.90882165541058e-06
-1.05619216538872e-05
-3.64696389030374e-05
-3.84997285371082e-05
-1.44667366027426e-05
-3.6395310939574e-05
-3.26678192586318e-05
-1.61319690842798e-05
-3.48093682248437e-05
8.52466424659262e-06
3.94958373509825e-06
-3.9174238624807e-05
-3.47156147370069e-05
-3.09982244880359e-05
-3.52369736488075e-05
-7.55762610980151e-05
-6.383738649816e-05
-4.15539677437321e-05
-3.65700420917012e-05
-1.82148820489474e-05
-2.67228447464853e-05
-5.55803839001442e-05
-3.43895546295849e-05
-4.63799832254462e-05
-3.1960090135471e-05
-2.82163486989646e-05
-3.25129753989352e-05
-2.49293265580876e-05
-2.54285283145809e-05
-2.68735171946946e-05
-4.7452393263986e-05
-4.23032201853428e-05
-3.83420671194286e-06
-2.87578676149337e-05
-1.204200757374e-06
-4.85561597777989e-05
-2.29416725807971e-05
-5.89198724470433e-06
-5.4499336995496e-05
-4.08397501775256e-05
-9.08903966641543e-06
-5.20959148584431e-05
-4.60016017078059e-05
-3.90808257209167e-05
-2.90925723719813e-05
-3.48500375921087e-05
-2.86806673257372e-05
-3.94743053988392e-05
-2.89508860440946e-05
-4.48678390382125e-05
-4.75799356345868e-05
-4.39260232891551e-05
-3.37443916814055e-05
-3.55347442432215e-05
-4.77646644566524e-05
-2.14977250105923e-05
-1.67804192987257e-05
-2.70245873570946e-05
-4.65673005667669e-05
-2.81004138017996e-05
-2.80178921525738e-05
-6.17152450431215e-06
-3.85818852983904e-05
-3.37620342290214e-05
-2.96133301593128e-05
-1.50131284458919e-05
-3.5226489692016e-05
-4.19761893415166e-05
-1.47766678172038e-05
-4.95600539493573e-05
-2.97999141463222e-05
-4.51544975793975e-05
9.32543767225529e-07
-4.19968548181836e-05
-3.36948180609378e-05
-1.20677398186936e-05
-4.85520092141434e-05
-4.29668668659561e-05
-5.93700087329487e-05
-1.30729819058386e-05
-3.90833298033281e-05
-1.81332879555697e-05
-2.52041823131419e-05
-7.39547672936314e-06
-1.73057242252115e-05
-2.64425023225343e-05
-4.78407610866283e-05
-4.0341718370019e-05
-3.17947972684469e-05
-1.42569670986326e-06
-2.43104639216397e-05
-1.07011227083934e-05
-4.14356545248068e-05
-5.4119135881931e-05
-2.35303134640942e-05
-1.1604657413816e-05
-4.2264080845553e-05
-1.10583310428052e-05
-4.00368007082374e-06
-2.4485840113381e-05
4.93498018501261e-06
-1.7632426947321e-05
-1.77406764571685e-05
-3.02151318406085e-05
-1.93019030307542e-05
-2.71222209172016e-05
-6.63602546172872e-07
-4.18704499843067e-05
-4.52433790665683e-05
-3.35539421051888e-05
-3.04672270644659e-05
-2.20511693280096e-05
-5.82036847364332e-06
-3.24187471049089e-05
-1.99658464117922e-05
-5.19724403560975e-05
-2.09384675182405e-05
-1.3389138898958e-05
-4.76448445889505e-05
-2.85326542903072e-05
-1.94096565520586e-05
-7.60547354697719e-06
-2.81960011256576e-05
-2.71646345147876e-05
-3.41222288451318e-05
-9.63276774745366e-07
-2.72501987891911e-05
-4.35025438824186e-05
-2.53644291792935e-05
-3.5451074363459e-05
-3.05962954767677e-05
-1.80001446927652e-05
-5.7003215912445e-05
-1.30706066525943e-05
-7.65634517621203e-05
-1.89055065729864e-05
-3.1376983004924e-05
-5.59222207818902e-06
-3.60484612841932e-05
-3.31562957183077e-05
1.45715837942817e-06
-3.35371019103243e-06
-2.80872929742549e-05
-2.12873563793779e-05
-4.9234780453914e-05
-2.83002383006286e-05
-5.46004972260969e-05
-4.18624300418064e-05
-4.08968388070046e-05
-2.75520048072241e-05
-6.18008629219896e-05
-9.60919682098256e-06
-3.55578272488879e-05
5.814384929649e-06
-2.31697577799025e-05
-2.99071323868415e-05
-5.62721325816902e-05
-3.60730467224673e-06
-1.27737938029442e-05
-5.86981796963522e-05
-5.9961769259759e-05
-3.38117349736589e-05
-4.1572110563258e-05
-2.67703155587402e-05
-4.81415689755296e-05
-3.67178250885928e-05
-7.21554342555172e-06
-2.03655790915671e-05
-3.30286855450802e-05
-7.00636144588867e-06
-4.06203516577319e-05
-5.2634315804203e-05
-2.59997797378853e-05
-3.54339261055581e-05
-2.92355643675543e-05
-2.32502809408311e-05
-3.62382571680373e-05
-2.08354233954039e-05
-3.3854801099266e-05
-3.78449404360182e-05
-2.81557601358356e-05
-5.01002369557854e-05
-3.32253855315996e-05
-4.74002045688365e-05
-1.31841744159034e-05
-2.82954711460485e-05
-2.8212005410489e-05
-5.50813625331999e-05
-2.43443167770523e-05
-4.22666790782147e-05
-5.3313744818465e-05
-4.9335328247993e-05
-1.83858011698995e-06
-4.49328853636829e-05
-1.56946063734657e-05
1.56946776285952e-05
-4.32797042306038e-05
-3.19383491597209e-05
-1.82327498900111e-05
-3.64930302470748e-05
-2.23280909872452e-05
-1.2919966637963e-05
-3.33693264677354e-05
-2.4693563417221e-05
-2.37379473366167e-05
-3.11759034437686e-05
-2.56947342561791e-05
-1.41725861014724e-07
-1.75138929119703e-05
-3.47077418353947e-05
-5.44647376968418e-05
-3.80756131371633e-05
-4.02813756482376e-06
-9.44403682550559e-07
-4.62633393366961e-05
-4.80457515140122e-05
-1.87521025456116e-05
-4.41517669040667e-05
1.89926618950035e-07
-3.01957261811138e-05
-3.237813719664e-05
-2.84923489933764e-05
-2.19325205817697e-05
-3.73844991689487e-06
-2.32361385581359e-05
-8.8098517763073e-06
-4.66777427483124e-05
-8.33439653797846e-06
-3.74703409989721e-05
-1.88216347063258e-05
-2.35733959569286e-05
-4.67783229927492e-06
-1.78839744266796e-05
-2.58605920970277e-05
-4.05312685322164e-05
5.62607775639983e-06
-2.15834097502143e-05
-5.65607462747228e-05
-5.48789012103474e-05
-2.40697841655856e-05
-3.80932412657131e-05
-2.33667712567016e-05
1.50981765519973e-05
-2.50505412884916e-05
-3.90333170343203e-05
-3.63813070529019e-05
-5.32172451203114e-05
-6.55006038801532e-05
-2.94475261360951e-05
-1.65884302868443e-05
-2.20072172040607e-05
-3.18340595463989e-05
-1.2524585848933e-05
-5.52151122735207e-05
-2.89827413438769e-05
-3.00420564389885e-05
4.69201377291248e-06
-3.39553288079902e-05
9.31204915370554e-06
-7.93958232673451e-06
-2.48457521971855e-05
-1.21305159035928e-05
-2.43924907415093e-05
-1.31914589810754e-05
-4.14676418648373e-05
-5.81751215403919e-05
-3.80568459214079e-05
-3.77399844008478e-05
-1.85195812340019e-05
1.71484679938442e-06
-2.06495335752453e-05
-2.19773213298501e-05
-2.70146337862695e-06
-2.38689761201344e-05
-1.5842742659357e-05
-2.16294536415203e-05
-2.5313944193652e-05
-2.53441469487079e-05
-4.52154773388533e-05
-2.42613619388262e-05
-1.24007433380833e-05
-2.49244671509307e-05
-4.2988069828808e-05
-3.15442721097979e-05
4.3810134541416e-06
-1.79865308460716e-05
-4.16800504537564e-05
-3.79968893349658e-05
-7.05504137184913e-05
-2.8014372032079e-05
-8.6345870177901e-06
-3.0452660011887e-05
-4.78739501843831e-05
-2.09778664449299e-05
-1.275119251761e-05
-3.01758008616971e-06
-2.39154069045527e-05
-9.06034036460596e-06
-1.62981785824076e-05
-5.27587607054977e-05
-3.38340390176209e-05
-1.98588031723836e-05
-1.7143081966696e-05
-2.90517677289422e-05
-5.33320976673671e-05
-1.27300338879331e-05
-1.86443170883024e-05
-2.80069114293129e-05
-3.23573414874363e-05
-2.65474063283878e-05
-3.45009302677875e-05
-4.01609350062965e-05
-3.9113546142242e-05
-2.77618759430767e-05
-5.15003310993272e-05
-1.93464561831659e-05
-3.14414590382924e-05
-1.43072622447247e-05
-2.29434919810014e-05
-5.53009711662908e-05
-6.46680131015164e-06
-4.19614445244763e-05
-6.69218052136244e-05
-2.40078861347845e-05
-2.00150626627565e-05
-1.48273490192458e-05
-3.62823699353642e-05
-2.47044743492546e-05
-1.55560668109044e-05
-1.59349184681113e-05
-6.46454782830451e-05
-3.07078345093265e-05
-3.14766032155621e-05
-4.35837816598483e-05
-1.98681155278964e-05
-2.82546005498919e-05
-3.0884746660203e-05
-6.01718878681075e-05
-5.59647649650129e-06
-4.33016016798921e-05
-4.10497009873489e-05
-4.44444703577201e-05
-3.71789371723802e-05
-2.99479044031092e-05
-4.68612523621535e-05
-3.30999459117518e-06
-3.61397049991267e-05
-2.3265014303938e-05
-4.10864803535999e-05
-2.31712424024458e-05
-2.70691846592202e-05
2.14210404747562e-06
-7.54673154980266e-06
-1.73990655399141e-05
-1.67711301965775e-05
-3.42059156091981e-05
-4.18099752303041e-05
-3.90536557413915e-05
-3.46780731868365e-05
-3.50695378088623e-06
-3.43918359513323e-05
-5.04797330246114e-05
-1.2571303495727e-05
-4.20221902136787e-05
-5.3656003560158e-05
-2.92875614760103e-05
-2.83045818840035e-05
-2.24843946522587e-05
-4.1172325436212e-05
-1.42004482947249e-05
-3.39288317812606e-05
-7.92032270078056e-06
-4.20956315394945e-05
-3.84397052128328e-05
-4.61687989932788e-05
-1.70617569068025e-05
-2.40053394201224e-05
-3.08153408401529e-05
-3.18350189530412e-05
-2.03143560646499e-05
-3.30777319874795e-05
-3.21534037006219e-05
-1.74605198528183e-05
-2.1781617834447e-05
-1.84538812813384e-05
-3.92969805998231e-05
-3.89002467970068e-05
-1.83815799461701e-05
-1.6952981785173e-05
-4.22011408276722e-05
-4.18178364376912e-05
-1.51289442930998e-05
-1.77673879359486e-05
-2.48298038899022e-05
-1.31350005976668e-05
-6.35051494377388e-06
-4.4456097554516e-06
-4.22408289325341e-05
-3.01190557119572e-05
-3.98437860045311e-05
-9.47161967327401e-06
-3.93283607750841e-05
-2.2157467525534e-05
-1.08113695561456e-05
-2.9107929423834e-05
-6.9013732154912e-05
-5.41155454308052e-05
-3.45207580128475e-05
-4.6209828861028e-05
-4.62473847758754e-05
-3.44257706509442e-05
-4.28522254853578e-05
-3.57889865202052e-05
3.53486945001141e-06
-3.78453039152839e-05
-4.28181861516694e-05
-6.47107134685201e-05
-5.38847856087326e-05
-3.8336500581273e-05
-1.8697473399963e-05
-5.80990866885145e-06
-4.9125513041857e-05
-6.46573162438764e-05
-3.1355819005083e-05
1.59425431664868e-05
-4.95682783519268e-05
-4.85528852549589e-07
-1.75296622888335e-05
-8.60662542419499e-06
-4.61514311705942e-05
-4.64146207808882e-05
-3.56965247487719e-05
-3.03589085446673e-05
-3.46515567488669e-05
-1.86839280719006e-05
-1.29582882010882e-05
-3.61104627738495e-05
-4.47651036060424e-05
-3.70672109724644e-05
-3.79394909436887e-05
-3.37864943035043e-05
4.01368922787144e-06
-2.53914784012112e-05
-2.23840327466644e-05
-2.39765321364232e-05
-3.56871963919661e-05
-1.82026092465795e-05
1.52741135453202e-05
-3.51660818854842e-05
-3.03031308522618e-05
-2.75160222607263e-05
-3.6760994507959e-05
-8.62467732710169e-05
-2.81727121091875e-05
-4.17801218981688e-05
-5.3641885411076e-05
-5.44862153064117e-05
-1.64312947213692e-05
-4.20429540525753e-05
1.2926152571211e-05
-5.11354818253783e-05
-5.97634529860916e-05
-3.16936860862564e-05
-1.98412718513377e-05
-4.26844568343206e-05
-3.8566186680594e-05
-2.5528368914694e-05
-9.56483887888423e-06
-6.44517225084223e-05
-6.32606571677124e-05
-2.65124501698402e-05
-3.40132534977457e-05
-1.44623764959384e-05
-7.12492963458592e-06
-2.70507040127707e-05
-2.68168891922881e-05
-5.13716267003646e-05
-6.05659834323001e-06
-4.84191629004569e-05
-1.52685890924966e-05
-3.75826164203715e-05
-2.83286080230492e-05
-1.96927355699204e-05
-4.61955511075801e-05
-1.25072438896017e-05
-1.92759077220053e-05
-2.90648802481196e-05
-2.38359418024924e-05
-3.42296033623758e-05
-3.29509897906947e-05
-3.20811127844628e-05
-6.56733021795005e-05
-2.86356491728739e-05
-3.82620163767941e-05
-4.2503561098732e-05
-3.91576651226349e-05
-1.02464277494334e-05
-2.10341279988618e-05
-2.02932674200599e-05
-3.62332915656704e-06
1.24771901795595e-05
-4.21884277561948e-05
-3.86608455634877e-05
-3.70566221061009e-05
-3.39155680574791e-05
-4.73028268072388e-05
-2.0316578529009e-05
-2.38444979211135e-05
-3.32071974503069e-05
-1.88265503682251e-05
1.23524486598895e-07
-4.24099454983699e-05
-3.32302330508036e-05
-3.57146261518102e-05
-3.07225908734623e-05
-1.65234922655449e-05
-3.35390129802897e-05
-1.57005019406576e-05
-4.55192719380111e-05
-4.72323600218989e-05
-9.14378145783889e-06
-7.05173894361933e-05
-3.65325215403913e-05
-3.86116433591406e-05
-3.42477745088705e-05
-2.77802256183255e-05
-1.49004134273826e-05
-3.28082238331057e-05
-5.31313880247899e-05
-2.40491278043334e-05
-2.14244480097757e-05
-3.94370701955831e-05
-2.22544340650729e-05
-2.47621928303839e-05
-2.96993270507362e-05
-4.28422955946636e-05
-2.94801856094612e-05
-2.62031368478433e-05
-3.33913638148905e-05
-4.54672564484467e-05
-3.43357267848742e-05
-3.28533250032263e-05
-3.67552416786293e-05
-4.05278669396722e-05
-5.18915802337975e-05
-3.78379228789899e-05
-1.12066553165804e-05
-3.52969878939225e-05
-2.4266917465138e-05
-1.48975089385616e-05
6.87181884290773e-07
1.35994395139072e-05
-3.04250338056594e-05
-8.65312072498078e-07
-3.29840034022889e-05
-3.22911038308699e-05
-4.58226048861799e-05
-1.6367526310059e-05
4.08943700791477e-06
-3.23841728422084e-05
-4.90650151740473e-05
-5.98952132044788e-05
-7.46033787515703e-05
-3.81225890603333e-05
-2.26854865219095e-05
-5.5108321175018e-05
-3.7675201583121e-05
-3.37288866718115e-05
-4.23252829978714e-05
-3.23652910170409e-05
-4.31243516547655e-05
-5.36201591575322e-05
-2.87695717278943e-05
-2.31970009315062e-05
-3.24747920550992e-05
-4.19845847605601e-05
-4.56165252241655e-05
-3.59910769417761e-05
-1.90019020130873e-05
-3.39741756468115e-05
-3.90038696469018e-05
-4.89372238460924e-05
-1.8933416185641e-06
-6.63133367756645e-05
-7.60654999512194e-05
-3.87685121001911e-05
-1.59107256398949e-05
-2.71425147001802e-05
-2.75721566790102e-05
-1.6228085542016e-05
-1.79691797317258e-05
-1.90374476479905e-05
-2.24186848541904e-05
-3.77981691816199e-05
-4.40243241169643e-05
-6.93448319869495e-05
-6.38997587049605e-06
-3.48968058087322e-05
-2.9934002052261e-05
-4.51172362152167e-05
-2.52545288087125e-05
-6.17411865210402e-05
-5.18392806689456e-05
-1.66348972916766e-05
-3.07282090520038e-05
-2.91026593609556e-05
-6.02445235275122e-05
-3.89733785092561e-05
-5.25574333752023e-05
-5.00840687233017e-05
-2.08407971226335e-05
-4.58385201081143e-05
-1.19291362402812e-05
-3.62182569171447e-05
-3.45760587816744e-05
7.38877195896724e-06
-3.5559499516409e-05
-3.67030869594828e-05
-2.68584437201652e-05
-3.76313306673504e-05
2.09733481522225e-06
-4.52241699322705e-05
-2.63857955569049e-05
-4.95483890378018e-05
-5.42430918131634e-05
-2.15814063629073e-05
-6.67901053854066e-05
-4.22356192632693e-05
-1.57130888848021e-07
-1.4657193980742e-05
-4.00494049319805e-05
-4.57166845570729e-06
-2.06550905464532e-05
-2.88976121267191e-05
-1.44576412954203e-05
-4.18668658107648e-05
-1.3920975650854e-05
-2.06512189968176e-05
-5.66772421366677e-05
-2.78853577549882e-05
-1.6284249406261e-05
-2.33454353471597e-05
-3.75022657508378e-05
-1.26014760117836e-05
1.21397665775768e-06
-2.72464879581259e-05
-2.59405200878267e-05
-7.10992437865346e-06
-1.27272505204841e-05
-4.81788973066716e-05
-6.23498362636162e-05
-1.27077020049435e-05
-5.07743360244151e-06
-5.7793496283218e-06
-1.42122219801348e-05
-4.43625691775358e-05
-2.89835622936456e-05
-2.7520183287211e-05
-4.63900235824252e-05
-3.9990054931769e-05
-5.05167136536891e-05
-1.16924072025999e-05
-3.34973287611965e-05
-5.63328582169603e-06
-3.27372366001423e-05
-2.01049639681358e-05
-4.60515048111146e-05
-5.79013326059369e-05
-3.82993531945056e-05
-4.2814229690382e-05
-3.22806571876472e-05
-1.67722652712648e-05
-4.09509871112146e-05
-2.77903538530286e-05
-6.26685300845766e-05
-7.88097469239865e-06
-1.89586950606299e-05
-2.45761400541811e-05
-3.32458110391663e-05
-1.72659067300503e-05
-4.18762646274251e-05
-5.92551655109847e-05
-5.87321862787172e-05
-5.3202834095572e-05
-4.964854004663e-05
-4.29178533851235e-05
-8.79499711983916e-06
-4.87523114250589e-05
-2.55620666623291e-05
-3.29022424721789e-05
-4.90970671235157e-05
-1.49175929785354e-05
-3.04188721960449e-05
-3.0329673824586e-05
-2.31623358319104e-05
-1.1754609490998e-07
3.45861867778325e-06
-1.32467375515397e-05
-9.34164826635629e-06
7.06752977976506e-06
-2.32441553724213e-05
-2.91537171967051e-05
-1.44547663985419e-05
-1.54280890432833e-05
-1.3834361696624e-05
-2.06064388501839e-05
-3.97164963493536e-05
-3.63015867466075e-05
-1.3992230700614e-05
-3.09971547175912e-05
-4.68557697257295e-05
-2.30501147438539e-05
-4.3289487692277e-05
-4.29888156836257e-05
-3.63389612364363e-05
-6.62372906361227e-05
-3.40856655211905e-06
-4.64089964162882e-05
-5.34389037671868e-05
2.75200275300406e-07
-2.22466473876447e-05
-4.09942063587402e-05
-4.0542090458909e-05
-4.0049602532416e-05
-2.58077752902674e-05
-3.88004231883188e-05
-4.0833794812433e-05
-3.79183269837015e-05
-1.58145080810358e-05
-3.50121905786206e-05
-1.45572863077107e-05
-4.76845362585588e-05
-4.81070246571996e-05
-4.08572335522124e-05
-5.03959794653112e-05
-3.82205738942068e-05
-2.55180163126339e-05
-2.45271957224537e-05
-4.31816549822313e-05
-2.59071074958384e-05
-6.17487631020651e-05
-2.78985705135837e-05
-1.94980796865929e-05
-1.16095356445795e-05
-2.31576864915345e-05
-1.94423405959692e-05
-4.38232435734292e-05
-4.62349050149942e-05
-4.57535808882267e-05
-4.54361661369851e-05
-2.79670057627254e-05
-3.57815758572293e-05
-6.47639895781449e-05
-1.56922689072232e-05
-3.79728610983524e-05
-2.95037017380092e-05
-3.60684262640763e-05
-3.83323529769658e-05
-3.33807852002657e-05
-4.14445948680437e-05
-3.29906820687135e-05
-1.63437974337658e-05
-6.85910927891539e-06
-6.91042505989734e-05
-1.94564780369563e-05
-4.52216390962882e-05
1.1407512664599e-06
-4.1893032012401e-05
-2.29392516142955e-05
-4.48448033070766e-05
-5.75491871950353e-06
-4.25834368795808e-06
-5.82442326859005e-05
-3.42814979211014e-05
-3.95738452024453e-05
-3.85129346848071e-05
-2.49635273113149e-05
-3.76917683023701e-05
-2.8838014286956e-05
-4.79864805526429e-05
-8.69685499801436e-06
-9.93461321242917e-07
-9.7307088246352e-06
-1.54672133491583e-05
-2.61738767916694e-05
-2.83725603259083e-05
-4.63261368335789e-05
-4.32462968523433e-05
-3.28990249874548e-05
-3.86295127047509e-05
-5.61630742821246e-05
-2.21419616728138e-05
-7.47974908415338e-06
-8.1278030173431e-06
-4.49133885732882e-05
-2.48054370731771e-05
-1.14900308054259e-05
-1.111107647959e-05
-6.93238349434884e-06
-2.8442343894594e-05
-6.68353339552309e-05
-2.71130532486183e-05
2.550729813109e-06
-2.50295695613812e-05
-4.59449488841094e-05
-3.56492467032446e-05
-1.90299892829417e-05
-2.06495718969696e-05
-1.70709375100583e-05
-4.74415725688522e-05
-4.33518202792058e-06
-2.11060742538577e-05
-2.86999838864028e-05
-3.32467718800973e-05
-3.06810492742876e-05
-9.21492795624172e-06
-4.92456183042153e-05
-8.59699774961736e-06
-2.36758807700111e-05
-3.02009113141051e-05
-3.39525855896521e-05
-9.87162579059428e-06
1.17398098071257e-05
-3.72932795113672e-05
-1.95990484966299e-05
-9.23961204400108e-05
-3.93185795932992e-05
5.77604488495542e-06
-6.73800266572154e-06
-4.8841530805333e-05
-4.11049443985005e-05
-2.4060311535055e-05
-1.98151881898441e-05
-1.8599219155683e-05
-2.20487701732074e-05
-4.09712331593371e-05
-4.52726987186759e-05
-3.25808012366107e-05
-2.63837029291556e-05
-3.90471810119433e-05
-3.63499095622102e-05
-2.14577036767447e-05
-6.06393105848317e-06
-1.35578315709615e-05
-3.0843274145091e-05
-2.81304028355069e-05
-2.66403128356419e-05
2.95080747355421e-06
-2.05895456428028e-05
-3.62495237108241e-05
-4.26979155754916e-05
-3.72915771516006e-05
-1.69604074454389e-05
-2.06119095575239e-06
-2.03688724218311e-05
-2.80697570991294e-05
-2.15509472666913e-05
-3.01879115433314e-05
-4.76909205907423e-05
-8.69417482402858e-06
-1.7006663299351e-05
-1.46331973768623e-05
-3.45117753531549e-05
-2.96474653649013e-05
-1.32884774262067e-05
-3.26510226387997e-05
-3.07487295608173e-05
1.82085630610379e-06
-4.39090170675146e-05
-3.56328081107419e-05
-3.38035644893479e-05
-4.6133482359395e-05
-3.21998992532582e-05
-4.39141751282756e-05
-4.1549515636954e-05
-4.00068942704026e-06
-1.67094925933672e-05
-2.27405041503448e-05
-2.85253986625211e-05
-9.69011330000826e-06
4.51035497859897e-06
-2.43493658146661e-05
-5.84617050357037e-05
-3.04260037429262e-05
-3.70563611102849e-06
-1.16926136660113e-05
-4.14894408388726e-05
-2.02502836852325e-05
-1.56308680048687e-06
-1.31352843576936e-05
-2.78475127545097e-05
-1.17103714660473e-05
-3.53628467198357e-05
-3.45907932829421e-05
-3.68520041079367e-05
-1.21730525851154e-05
-3.74489044642453e-05
1.72179841067509e-05
-5.67155656649431e-05
-4.98307969978113e-05
-3.29985083691162e-05
-2.27278352708523e-05
-1.86172714996112e-05
-3.5792793866987e-05
-3.02320929352167e-05
-3.0019927143543e-05
-5.63813072706546e-05
-5.63840147588536e-06
-5.28363350834485e-05
-2.92442311236002e-05
-4.13592183304107e-05
-2.80485203485094e-05
-3.75468126534516e-05
-2.66263631775935e-05
-6.44993580797596e-05
-9.22466394664929e-06
-4.59447047279799e-05
-5.9060422636024e-05
-4.33878542765297e-05
-5.28590625763994e-05
-2.52304899560183e-05
-6.62147744397169e-05
-2.46580596019546e-05
-6.04480551827678e-05
-2.58307015992576e-05
-3.23058797346566e-07
-2.17452185709241e-05
-2.71632536518515e-05
-2.50783292907882e-05
-3.33505615016886e-05
-1.32228453061639e-06
-4.07607641137116e-05
-2.48904637876953e-05
6.42015014553195e-06
-1.30517371301349e-05
-3.60281232808632e-05
-1.9580397041462e-05
1.61403230573374e-06
-4.0890322291751e-05
1.44477225666381e-05
-5.52064292519921e-07
-3.32627304662921e-05
-1.77795371535276e-05
-1.72810221945539e-05
-2.01438468156479e-05
-2.28884473823343e-05
-3.58624139662298e-05
-2.45724372475928e-05
-4.27667406045971e-05
-4.59416388784482e-05
-2.6643293881354e-05
-1.10361196038789e-05
-1.20945503287682e-05
-2.60384576947632e-05
-2.7942259426756e-05
-1.14996112045067e-05
-5.41746814306731e-06
-4.61660372543099e-05
-3.76903051381218e-05
-6.20867571484091e-06
-3.1506806271205e-05
-4.99200264347313e-05
-2.72323569823768e-05
-3.56998255162265e-05
-7.37238153112749e-05
-4.42006189825451e-05
-2.71048415586593e-05
-4.36321842454087e-05
-3.34861962780355e-05
-3.10766949645126e-05
-2.97982248565652e-05
-2.20206504681818e-05
-4.22248750698923e-05
-5.27962865206256e-05
-2.94592340569733e-05
-3.30727840381765e-05
-2.43968880401233e-05
-1.05981135026907e-05
-4.06201333121781e-05
-1.5463371103535e-05
-7.50661841019656e-06
-3.02139596495768e-05
-9.04972727806126e-05
-2.3520242884714e-06
-4.18047070144273e-06
-7.87847535601697e-06
-7.57021731073628e-06
-5.24698427394208e-05
-5.5657377214769e-05
-3.41732856703008e-05
-4.04255924973457e-05
-2.02835152190956e-05
-1.59413484916968e-05
-2.62456044453453e-05
-4.17206008900404e-05
-3.377473514039e-05
-3.92588617874533e-05
-4.21281305592107e-05
-3.14054859449563e-05
-9.1305924877839e-06
-2.27878156090934e-05
-3.4834137597118e-05
3.61103773263822e-07
-2.22023424814789e-05
-1.85397007808242e-05
-1.04404122729182e-06
-4.49552490807901e-05
-3.38687959443515e-05
-3.82595651363578e-05
-2.77437356042238e-05
-3.49294205548275e-05
-1.50846355846578e-05
-4.05210189147057e-05
-2.35322723069983e-05
-4.82550822053084e-05
-2.67461794869721e-05
-3.53925091849908e-05
-6.0647486674767e-05
-1.16167110006978e-05
-5.7213175174028e-06
-1.26298378501161e-05
-2.30545118666345e-05
-2.7905920714961e-05
1.86471103145483e-05
1.57254765522253e-05
-6.26477883575238e-05
-2.73569244614847e-05
-4.3441832453134e-05
3.24441747690404e-07
-1.71123817713064e-05
-1.45275526438902e-05
-2.23404816311757e-05
-5.92278440738137e-05
-3.34697577201277e-05
-3.09926040839029e-05
-1.14183242630935e-05
-4.2616233192041e-05
-5.37771890680193e-07
-2.4238225333176e-05
-3.7027293815564e-05
-3.17584081043493e-05
-3.33388912266083e-05
-3.30895867007772e-05
-3.81988666294841e-05
-3.09803323813727e-05
-3.13027331310419e-05
-3.01796152270287e-05
-2.93893870132679e-05
-3.55548228701869e-05
-1.22151833743514e-05
-2.23237555398228e-05
-5.32212988662331e-05
-3.63338591579418e-05
-3.04822084663293e-05
-5.85771019875066e-05
-5.44659477001577e-05
-4.07275178833057e-05
-3.01470407134994e-05
-2.56515588688792e-05
-1.93946904182311e-05
-2.88303423748826e-05
1.93586669991359e-05
-2.02163361561695e-05
-2.71763784337018e-05
-3.06674782965073e-05
-5.61496441437636e-05
-2.76974458091893e-05
-2.50934255899574e-05
-3.87111579445348e-05
-3.82938414086051e-05
-3.7172923780858e-05
-2.71215249038383e-05
-3.95436644343588e-05
-3.97968110296256e-05
-3.78555049189127e-05
-7.70099038904981e-06
-3.82858531781534e-05
-1.91943337616521e-05
-2.29451096363974e-05
-7.40085913650234e-06
-1.67629830361495e-06
-4.13675312771831e-05
-2.52907432888885e-06
-2.67349808228002e-05
-1.42273447629384e-05
-2.517207971573e-05
-1.0874537570747e-05
-1.79708703606568e-05
-2.2777870058355e-05
-2.78026005907247e-05
-8.43727763455143e-06
-3.5280928133681e-05
-3.13999658670544e-05
-4.78101605073093e-06
-2.51826574686496e-05
-2.29269310022693e-05
-1.44132311845428e-05
-1.2048202391869e-05
-4.3378328449556e-05
-3.29568184098647e-05
-4.56605552696106e-05
-1.71941906795592e-05
-6.97942267114664e-06
-2.11615927258597e-05
-2.49876717806274e-05
8.35317184148539e-06
-1.28537222021531e-05
-2.70316256156598e-05
-3.15325322572691e-05
-4.44697554456175e-05
-5.70730654420853e-05
-4.6364273203594e-05
-4.0603049739589e-05
-3.11642394483491e-05
-5.314968384908e-05
-5.25539646735073e-05
2.85627846977601e-06
-1.62328124940265e-05
-1.48123114892591e-05
-5.43351697519852e-05
-2.18955941973033e-05
-3.7831965331037e-05
-2.84781714348338e-05
-5.33719637680379e-05
-1.06135932984263e-05
-1.91065412551609e-05
-4.41903541766548e-05
-4.22831869862172e-06
-4.5912555068118e-05
-2.66057701705187e-05
-5.14229453669788e-05
-3.46913701701358e-05
-2.83527266593022e-05
-3.27037887959164e-05
-4.54163014245681e-05
-3.50336590906667e-05
-7.11859738045061e-06
-1.63433435203185e-05
-5.82266091653842e-05
-4.65499299317311e-05
-3.60679514207471e-05
-2.61950364758369e-05
-3.12464895097699e-06
-2.78063330012787e-05
-4.17498590861435e-05
-2.49505651815053e-05
-3.19933686035265e-05
1.7578791420876e-05
-2.59635324042749e-05
-1.22277986066717e-05
-2.86900024084104e-05
-3.23285131040541e-05
-3.87130760587284e-05
-2.82249876054855e-05
-4.93712600414195e-05
-9.58158461243554e-06
-3.0272070288214e-05
-2.13716094546851e-05
-3.69621153648598e-05
-4.13794913103184e-05
-5.44437286412169e-05
-5.83353357171217e-05
-3.51602054248715e-05
-3.02088445477693e-05
-4.37337153787098e-05
-1.31476767507592e-05
-1.8253038504613e-05
-2.37521071979537e-05
-1.03004346516381e-05
-2.71874524721056e-05
-1.32332048868912e-05
-3.75431623555296e-05
-4.396710979967e-05
-1.80742352546609e-05
-9.00370176169863e-07
-1.25521356253758e-05
-2.30241662133906e-05
-1.43320495630077e-05
-2.94151903278159e-05
-1.36006250518302e-05
-3.3307961546304e-05
-8.2825213111438e-06
-7.71700663800635e-06
-2.35355208525967e-05
-2.10497307650449e-05
-3.64244222569668e-05
-3.0723215221998e-05
-1.1553565131219e-05
-2.82754076544243e-05
9.3920550350124e-06
-2.38759820638405e-05
-1.49434554681023e-05
-2.63697376762114e-05
-2.93569853537284e-05
-3.79661715586656e-05
2.07247709600258e-06
-8.08463699175459e-06
-4.10505551293833e-05
-4.48513509080436e-05
-3.71168015521298e-05
3.33213575612515e-06
-3.4989387252061e-05
-3.34541048134524e-05
-2.81503418024181e-05
-2.73548266556865e-05
-1.20708108867465e-05
-1.05187191471115e-05
7.25594355476117e-06
-3.85685007207506e-05
-2.01925311605404e-05
-3.03736558335012e-05
-2.41228265162369e-05
-1.1460234362432e-05
-8.3950160850274e-06
-3.49780101550156e-05
-2.73058138231445e-05
-5.5109749680699e-05
-1.39689439734652e-05
-2.57242482335678e-05
-3.11300016691696e-05
-3.93133536369455e-05
-2.18512773134163e-05
-2.90078130682546e-05
-2.05120529556289e-05
-2.23109299512797e-05
-5.67954508088394e-05
-2.1875191785606e-05
-3.80051651928689e-05
-3.56442847046572e-05
-2.66970934466589e-05
-2.09358951934023e-05
-4.20334325402635e-05
-1.21582642382781e-05
-4.23610069657403e-05
-4.18173491898307e-05
-3.40159536199462e-05
-2.20901465881142e-05
-2.72037360374492e-05
-4.96040527099806e-05
-2.68412501903451e-05
-4.77973590396272e-05
-5.96917957473787e-05
-4.21904807548258e-05
-2.40557946470643e-05
-5.42982020620663e-06
-5.95118595901369e-05
-2.35427303255048e-05
-3.87960699250776e-05
-4.81149233950246e-05
-1.93315647767263e-05
-3.59354703082481e-05
-7.16499069973469e-05
-3.49730548970165e-05
-7.80270538659204e-06
-2.85435463651375e-05
-1.49140136681184e-05
-4.98581810103281e-05
-3.02905219676491e-05
-3.79032646220024e-05
-2.5446769521753e-05
-2.54629317936629e-05
-2.57585632864654e-05
-1.48752737798596e-05
-9.98468925229607e-06
-1.22367056769724e-05
-3.82723008581939e-05
-3.07380486972662e-05
-8.34038015863927e-06
7.95204510555153e-07
-1.62125398839862e-05
-3.64603251450411e-05
-2.83912616121492e-05
-6.11251438385878e-05
-3.91067262034467e-05
-2.33333734008456e-05
-1.81043122734544e-05
-2.32968266335328e-05
1.13239145513789e-06
4.00624321325281e-06
-3.97382149188954e-05
-4.75327005242124e-05
-4.39404721240384e-05
-3.1130403178375e-05
-2.09898907348372e-05
-4.22889824948149e-05
-2.38568469985382e-05
-4.18235310817234e-06
-1.66710673195123e-05
-6.64839217100386e-05
-1.62275401458823e-05
-8.85823405818819e-06
-1.86194138736024e-05
-5.76392981033019e-05
-4.56920991424151e-05
-1.98867079076197e-05
-6.38132468878353e-05
-2.53288775892003e-05
-2.75595694257399e-05
-1.79949484809102e-05
-6.13628776935125e-05
-3.92013154678777e-05
-4.30944888742958e-05
-4.13120172471381e-05
-3.43342734726031e-05
-1.98536241908202e-05
-4.45579158232685e-05
-2.84946353334207e-05
-1.56460725309366e-05
-3.47544765000849e-05
-3.52671764336543e-05
-3.34757374450632e-05
-3.24861636627703e-05
-3.66361536160699e-05
-3.42621681818259e-05
-4.09530039491089e-05
-2.15433965898923e-05
-2.89687665230174e-05
-3.370859795617e-05
-3.23677211363974e-05
-1.90566383692977e-05
-3.87057614259767e-05
-1.49430072477272e-05
-1.88028173622189e-05
-4.46406276850364e-05
-1.50484481428887e-05
-1.10208088876197e-05
-3.23311983232845e-05
-8.12909902978147e-06
-3.85818223338896e-05
-3.73108979358782e-05
-3.50895027856688e-05
4.21547787075661e-06
-2.21874629052646e-05
-3.36516622321192e-05
-1.07373269595288e-05
-1.66681060200616e-05
-7.23732460451713e-05
-3.24141079472311e-05
-2.33162845127948e-05
-4.08111079663345e-05
-7.24698857330646e-06
-1.0611693711774e-05
-3.86412615744892e-05
-8.44549821398644e-06
-4.77366128071121e-05
-4.81974321569761e-05
-1.69760346010364e-05
-4.59363686216661e-05
-4.14438829042312e-05
-8.58848615015173e-06
-4.78850427576506e-05
-5.19886623714733e-06
-1.00299342644635e-05
-3.26051942311684e-05
-3.14639211991327e-05
-3.18909922969488e-05
-5.92995864073338e-05
-1.22146566547624e-05
-4.44324863453612e-05
-7.13749047666749e-06
-1.67640915452159e-05
-3.78976859458162e-05
-5.19268127565886e-05
-3.57343279708495e-05
-1.39455579969702e-05
-2.46527025486118e-05
-4.10599078754809e-05
-2.04051049189927e-05
-4.64160069923314e-05
-3.63837475897535e-05
-3.02044053279176e-05
-5.42601918415636e-05
-4.51259915065796e-05
-5.84325564923759e-06
-3.3501468966005e-05
-2.36517110045548e-05
-2.51476492700027e-05
-6.91006464427063e-05
-1.80508897794934e-05
-1.92831731304016e-05
-2.6079569197798e-05
-4.03598068376721e-05
-5.83305453299148e-05
-1.73862592749545e-05
-3.73777669731374e-05
-2.88185750167371e-05
-2.90756466259611e-05
-1.49772346573876e-06
-6.46165563708336e-05
-1.97674754143495e-05
-2.65489239244306e-05
-4.52536629026527e-05
-2.31904554530461e-05
-4.87348140807312e-05
-4.27489465093447e-05
-1.49232251157319e-06
-2.72093535512114e-05
-1.48431333578759e-05
-3.89166285107417e-05
-2.18311220774119e-05
-3.42694457644656e-05
-5.35940132761099e-05
-5.52796836262366e-05
-3.26991225128009e-05
-2.20529575953118e-05
-3.82667041380808e-05
-1.47048625715392e-05
-3.22258738821139e-05
-4.52179633583315e-05
-1.84867369365981e-05
-4.29923144263319e-05
-3.8998752515932e-05
-3.39602939910188e-05
-4.51620018789507e-05
-9.41092464347219e-06
-1.67070473740824e-05
-6.04081922608505e-05
-2.42435765739391e-05
-2.80940532218676e-05
-8.62183646043746e-05
-3.14079440276624e-05
-7.30709404312339e-05
3.31768429396783e-06
-2.66467413306914e-05
-2.40020382374894e-05
-8.183066372016e-07
-1.60544729167078e-05
-4.95161916365588e-05
-3.89778816337496e-05
-4.49576396781333e-05
-1.75496053994412e-05
-2.64686493767262e-05
-4.93206537393144e-05
-3.67827085192336e-05
-3.63786999786254e-05
-2.27527393932179e-05
-6.49480577622295e-05
-2.49281984405347e-05
-4.00299386884976e-05
-1.76734159202847e-05
-2.723388293521e-05
-3.64851775035283e-05
-2.57561849608336e-05
-1.54515135641894e-05
-4.13974846480399e-05
-3.6038941972185e-05
-4.98733004621586e-05
-5.30908889662495e-05
-3.03078704951807e-05
-1.78369006006915e-05
-4.14405517862805e-05
-1.78320229480428e-05
-2.94236567194697e-05
-3.04422026972561e-05
-5.12768489138628e-05
-4.73719817223663e-05
-2.40469293537548e-05
-4.24740576658465e-05
-1.5745428769018e-05
-3.72003850629872e-05
-5.64250162398863e-05
-4.7520996103787e-05
-4.64986016129159e-05
-5.55246320003363e-05
-3.76238150266684e-05
-1.16585487423263e-05
1.19044578037755e-05
-5.34305869025539e-05
-4.61897388114647e-05
-2.3634299766656e-05
-2.27377515951498e-05
-1.57981189166944e-05
-3.54006446094244e-05
-2.67981417060497e-05
-8.80657900686711e-06
-1.14802743973542e-05
-4.55429470380458e-05
-1.05586833904221e-05
-4.39680272120169e-05
-1.77486386174052e-05
-1.36864003325573e-05
-2.91218097716787e-05
-8.39136585077192e-06
-1.58113487022562e-07
-3.61704680332348e-05
-1.84898094077973e-05
-4.87974794817037e-05
-1.89402342658613e-05
-3.22561316829764e-05
-5.05035320429956e-05
-3.08198069071338e-05
-2.9804397732577e-05
-4.27030936330111e-05
-2.05569629965237e-05
-5.27526695367801e-06
-3.12621607002492e-05
-4.19213422780736e-05
-2.33889788951943e-05
-3.55716577632473e-05
-3.86728522840976e-05
2.82500959531801e-06
-3.45196917134012e-05
-5.91293222053776e-05
-3.73013996967796e-05
-1.80859237745002e-05
-4.63370087337831e-05
-4.3174972712607e-05
-1.71340904098462e-05
-1.28074296675635e-05
-2.33943245047464e-05
-4.55306289465625e-05
-1.85427916115094e-05
-5.13263123928648e-05
-3.8807072717242e-05
-1.49393230915138e-05
6.54275525625378e-06
-2.99835896641847e-05
-2.27886461330375e-05
-4.11712002740439e-05
-7.55799096354621e-06
9.44462813075571e-06
-4.92060076235041e-05
-7.54925400382823e-06
-1.67144831144794e-05
-3.95807781549008e-05
-2.01424603261624e-05
-2.75677192280004e-05
-4.31151094122491e-06
-1.35938650351259e-05
-2.99887098057223e-05
-3.82337589563183e-05
-1.76977439648976e-05
-4.75882119703566e-05
-1.14562089263516e-05
-5.83412968302143e-05
-5.31964458694746e-05
-2.59196120916674e-05
-3.35453165698042e-05
-3.63347321947905e-05
-3.60676687630039e-05
-5.59405382668089e-05
-3.7943008606778e-05
-3.87841335160879e-05
-2.41051875999433e-05
-3.05281129575611e-05
-3.93149719174531e-05
-3.13365247217516e-05
-2.81278087458404e-05
-2.02289318940835e-05
-2.84151500335159e-05
-5.04141355137929e-05
2.74086238680764e-06
-1.50160629250032e-05
-2.89270106952959e-06
-3.11430333015389e-05
-1.5024296793288e-05
-2.78967790360832e-05
-7.71232183628203e-07
-2.17394794175274e-05
-2.17473425220616e-05
-5.91511593706536e-05
-4.08443564435798e-05
-1.96198900362214e-05
-5.67956248741404e-05
-3.05391962580631e-05
-4.17357951770031e-05
-2.92755952683067e-05
-3.4396939743595e-05
-4.40426603521602e-05
8.94361462599883e-06
-2.85155723388646e-05
-2.47661820689921e-05
-8.11685457721729e-06
-4.1683052231515e-05
-3.33325908681487e-05
-2.72891854815527e-05
-1.57144431972868e-05
-1.74504169580959e-05
-3.16754607621511e-05
-4.27120885061228e-05
-5.48972039133348e-05
-2.74887920421206e-05
-4.81479595698696e-05
-3.57095998300535e-05
-3.26471580645831e-05
-2.53307040758472e-05
3.37585531194125e-07
-1.62388884139996e-05
-3.09870173612977e-05
-5.15746139223217e-05
-2.97579998754787e-05
-2.05183378955597e-05
-2.35959923302844e-05
-4.37428018098487e-06
-3.13022047844657e-06
-3.7230037067355e-05
-6.19370657253239e-06
2.26228789951498e-06
-1.44113121566326e-05
-2.87200266169373e-05
-2.14238494412672e-05
-4.62939135327967e-05
-2.69845685079839e-05
-9.12728977229135e-06
-3.91510824876483e-05
-3.30538396787815e-05
-3.60350206614701e-05
-2.01332699757919e-05
-4.46721048674138e-05
-2.81054639636546e-06
-6.26772776214566e-06
-4.30697952759361e-05
-4.17717016292093e-05
-4.11776828988712e-05
-9.75433167748604e-06
-2.75712554417834e-05
-3.98957262141666e-05
-1.51127852045869e-05
-2.30499701912855e-05
-3.47298223134235e-05
-1.52742334171561e-05
4.48339553378124e-07
-2.4673655692757e-05
-3.86745438433297e-05
-1.1711560158186e-05
-1.58625059713113e-05
-2.34060741290534e-05
-2.46724784410061e-05
-4.33681954005299e-05
-1.59713202502522e-05
-2.54379578889361e-05
-1.97825653071601e-05
-6.31558943723642e-06
-4.04222557940266e-05
-1.60549446518469e-05
-3.38358519898949e-05
-6.58902969503359e-06
-2.00303711560333e-05
-1.67389231950487e-05
-1.69920740700713e-05
-3.30769210844472e-05
-1.55673895418184e-05
-2.83249196362095e-05
-2.57271280365125e-05
5.14055109767042e-06
-5.37712114392458e-05
-3.4314811161025e-05
-3.30316553318466e-05
-5.19329493395831e-05
-2.55510859477824e-05
-3.26815844379099e-05
-3.7559454456333e-05
-6.26444742668127e-05
-2.13510430082734e-05
-2.91726175659277e-05
-4.08757005220415e-05
-9.77679093965975e-06
-2.84537283818735e-05
-2.64850791871104e-05
-1.96134482098807e-05
-1.89014650106006e-05
-1.68232829877217e-05
-7.4465896429596e-05
-2.89275681540291e-05
-2.81127109830597e-05
-2.01824754209085e-05
-4.16156871932096e-05
-1.00134939274996e-05
-3.5301498481561e-05
-1.94038597203507e-05
-3.63907987555873e-05
-2.44067848691307e-05
-1.493726270423e-05
-2.16018765943449e-05
-2.52912727240172e-05
-4.33791458858174e-05
-5.48584777400023e-05
-2.95056568318339e-05
-2.58502171749645e-05
-3.02764997228828e-05
-7.7759687034269e-06
-4.00999384658726e-05
-1.77311364342198e-05
-2.76989878962031e-05
-4.57170435599142e-05
-2.69968690655884e-05
-4.64970415325677e-05
-1.784517041337e-05
-5.37409092687471e-05
-4.70814336783635e-05
-5.75546993112111e-05
-2.79470701157565e-05
-4.06450438331901e-05
-5.89780136596642e-06
-1.08627579067621e-05
-4.52220470830143e-06
-2.72830594263078e-05
-3.57008687497552e-05
-1.28252642509631e-05
-5.77585504151333e-05
-7.70423711942424e-06
-1.08477417788689e-05
-2.68829279928606e-05
-1.67159829459858e-05
-9.78544731187263e-06
-3.94501424420677e-05
-9.27210753265321e-06
-6.39562869787053e-05
-2.91781460807184e-05
-4.56863368736126e-05
-4.5210833646744e-05
-2.59012613150009e-05
-4.61216399805425e-05
-2.15938091043221e-05
-4.03164137905295e-05
-3.06821174139973e-05
-1.52912642746121e-05
-2.60669295920852e-05
-2.71799558361521e-05
-3.36232025692508e-05
-9.43204120512307e-06
-4.29646000867071e-05
-3.26200388276848e-05
-4.25357977473949e-05
-4.5704287461933e-05
-5.86061100101998e-05
-4.37223656047601e-06
-5.94256839029126e-05
-2.03186689575712e-05
-3.16424559371026e-05
-8.29950360458324e-07
-1.33783647405685e-05
-3.07242668632044e-05
2.19961102239714e-06
-3.69915266168709e-05
1.97810287197675e-05
-1.64844428967981e-05
-1.11264894440198e-05
-3.79269538728996e-05
-2.22446468992936e-05
-2.91593600367449e-05
-5.28880016722767e-05
5.66075996757926e-06
-2.05341816287468e-06
-1.41152206781319e-05
-3.03118249945382e-05
-3.30101125217041e-05
-5.20495380929426e-05
-4.09611382996647e-05
-2.23034173871456e-05
-7.89540375254456e-06
-4.640145553622e-05
-9.945416963152e-06
-4.39635264598454e-06
-1.995072271825e-05
-4.64866747059255e-05
-2.61861435444359e-05
-5.93996531686703e-05
-5.32652779082517e-05
-1.7621554589495e-05
-2.40478007083228e-05
-2.49170703507567e-05
-2.75518441731449e-05
-6.85638842845433e-06
-2.50625613353077e-05
-5.05440109432816e-05
-3.25869186166991e-05
-2.72153248932071e-05
-3.33954556565121e-05
-3.87732929410364e-05
-4.1367869129571e-05
-2.09704268600642e-05
-7.51434438934857e-06
-1.41348224566221e-05
-2.89099974773788e-05
-3.0570888449899e-05
-3.10537282837709e-05
-2.55766568293726e-05
-4.46707822444416e-05
-3.58126755731748e-05
-1.72476740273507e-05
-5.93328955341654e-06
-2.23716685671945e-05
-3.42271302605085e-05
-4.15799415620304e-05
-4.97398533964725e-05
-3.58481162462818e-05
-5.77561122518998e-06
-3.38727615418533e-05
-3.59269815570886e-05
-4.87832704865967e-05
-2.51995629409381e-05
-4.23439493432632e-05
-2.52830135768971e-05
-3.37711370655833e-05
-5.7252324080601e-05
-2.27383687809699e-05
-4.80158475219745e-06
-1.64087702580594e-05
-2.16838825693572e-05
-4.06506559976222e-05
-3.37361945426298e-05
-3.1890013815989e-05
-1.55820745032713e-05
-3.20514861370438e-05
-4.89965406976797e-05
-4.82970088839728e-05
-3.71385932755573e-05
-2.46140615562468e-05
-3.32181327517015e-05
-3.07336501723073e-05
9.05996191408828e-06
-2.58015650370504e-05
-2.9435110255709e-05
-7.78508493465253e-06
-3.49122135497978e-05
-6.26600040764235e-05
1.13671732326606e-05
-7.68225638398364e-05
-2.35080486683068e-05
-1.49512439931202e-05
-2.42860796086962e-05
1.36435865049679e-05
-4.39893368177609e-05
-3.18976538433375e-05
-1.16744652582183e-05
-3.8844230330671e-05
-3.67166365563794e-05
-1.86194541830515e-05
-1.27903887683837e-05
-1.60243952827233e-05
-2.18722453060701e-05
-1.94226853173388e-05
-5.54608659994725e-05
-1.95521043244625e-05
-3.10167244045064e-05
-1.36322675542887e-05
-1.54195014173397e-05
-2.18931285374882e-05
-2.14994288202865e-05
-6.72793996729819e-05
-4.40677153145277e-06
-2.90895159754192e-05
-4.16653570854189e-05
-1.14767722509521e-05
-6.9861658407419e-06
-6.80801956175616e-06
-1.3963735973857e-05
-1.89775245043527e-05
-1.07141592765914e-05
-4.58810426471579e-05
-4.31293398351407e-05
-1.71843865379845e-05
-6.13905794270959e-05
-3.85937833939817e-05
-5.00009603829036e-05
-1.50631405218477e-05
-5.99294098796838e-05
-6.35487456476396e-05
-6.00532278013554e-05
-5.39557461574324e-05
-1.96595982676853e-05
-2.25961535301538e-05
-1.84267331611686e-05
-3.51647584922503e-05
-5.07131382307239e-05
-1.89281009724387e-05
-3.77513444902431e-05
6.26317754567296e-06
-3.68050944094853e-05
-3.87303817346852e-05
-4.07567203632631e-05
-2.13592753440216e-05
-4.68082434650121e-05
-2.14789936335568e-05
-3.0391171450769e-05
-4.7474143205258e-05
-2.86677417011845e-05
-3.62780461659264e-05
-2.07929988517199e-05
-4.72789852120871e-05
-4.34132369900838e-05
-6.03243145692091e-06
-7.40646591453725e-06
-3.1192359657184e-05
-2.89442712156399e-05
-3.89531253995249e-05
-4.25073182520056e-05
-2.04120400358828e-05
-3.34299568129823e-05
-5.86500510117582e-05
4.923028419327e-06
-8.6905920955835e-06
-3.8401243297688e-05
-2.3827668534416e-05
-1.22637835866802e-05
1.88186574237422e-06
-2.01986736902366e-05
-2.22101671685316e-05
-1.47969525917552e-05
-1.32689327275398e-05
-3.98894734646884e-05
-4.68200867177477e-06
-1.07278426691245e-05
-5.47869084471778e-05
-6.51213986099201e-05
-4.61678819357501e-05
-1.27749377672742e-05
-2.29855044552718e-05
-8.79526718834185e-06
6.29887176423967e-06
-4.93733400607448e-05
-4.58225554744138e-05
-3.76257897023005e-05
1.11598800377071e-05
-3.90867578271624e-05
-9.97507079494359e-06
-2.35196265911173e-05
-1.71131079024989e-05
-4.21591393265668e-05
4.71316438365427e-06
-4.40532776826235e-05
-1.95132200292911e-05
-4.33423841566033e-05
-3.82284545285424e-05
-6.01385247275859e-05
-3.58680090434343e-05
-1.25616054928604e-05
-4.43903140538634e-05
-1.34310130052526e-05
-4.17859376876624e-05
-4.4116353917223e-06
-3.55434670959274e-06
-2.17752646122196e-05
-4.30579874221485e-05
-5.4769565305191e-05
-2.09282554790063e-05
-3.1883322965706e-05
-3.32083155954343e-05
-2.98853971148317e-05
-4.26269437860019e-05
-7.55003525175911e-05
-3.6447607894041e-05
-2.10962857237311e-05
-3.57521235464896e-05
-2.15805444527185e-05
-2.40987648228083e-05
-2.88153073665956e-05
-2.81874107743363e-05
-2.52867811531008e-05
-2.58247058980414e-05
-3.94643589311794e-05
-4.63838832091399e-05
-5.35147319806962e-05
-1.84339114839857e-05
2.67577777933423e-05
-4.26168095323017e-05
-3.045885160172e-05
-4.04858038927096e-05
-5.85274690179014e-05
-3.25582498432694e-05
-1.80619669390755e-05
-5.24628346950508e-05
-3.95229641216185e-05
-4.24113863191516e-05
-6.3719381362504e-05
-5.36352022903113e-05
-2.82589829780022e-05
-1.44888462040716e-05
-2.1252717101281e-05
-3.88876292554062e-05
-5.31261721466865e-06
-2.41704058601474e-05
-4.98981168495999e-05
-2.99284543428517e-05
-6.4002676217825e-06
-2.21106099143601e-06
-1.80336804839775e-05
-2.17433085169415e-05
-2.06293896627644e-05
-4.36150430791925e-05
-7.32496803651091e-06
-4.70784010476735e-05
-2.21783105791461e-05
-4.10357807507808e-05
-5.45792801469726e-05
-2.50479544276533e-05
-1.12789191514483e-05
-1.58003688997429e-05
-3.49626847308759e-05
-4.11103628429568e-05
-3.1260822484289e-05
-1.19030624523684e-05
1.48422331903513e-05
-2.2768040648206e-05
-1.06785177897212e-05
-3.44223823761476e-05
-7.16423178870141e-07
-1.69403666370768e-05
-9.77997978776935e-06
-3.93423985217241e-05
-2.29223501777652e-05
-3.99247055746485e-05
-3.45650091369285e-05
-5.09571676358703e-05
-4.26229343354669e-06
-6.29738632870019e-06
-4.31501000493856e-05
7.48209200074847e-06
-3.44608805883011e-05
1.24023551720368e-05
-2.53041772452028e-05
-4.55961020942147e-05
-2.82895775499273e-05
-3.01714098774282e-05
-5.1150096860144e-05
-3.88112700286409e-05
-5.08689029742728e-05
-5.06442197962593e-05
-2.31878923624355e-06
-9.02529596040046e-06
-1.56836641418239e-05
-3.79210824423186e-05
-1.59901984289371e-05
-6.95814050741515e-07
-1.93037583817572e-05
-3.3044398414574e-05
-5.11560847160162e-05
-2.113229977559e-05
-3.68181067175769e-05
-1.70375093525331e-06
-2.44171612907767e-05
-1.56799121282658e-05
-3.50004979878718e-05
-2.5861676361706e-05
-1.15040270594411e-05
-4.50531412124282e-05
-2.46547369290484e-05
-3.79061759022227e-05
-2.82949476834092e-05
-4.30250148629095e-05
-2.19513768719456e-05
-3.65113341506059e-05
-3.38699498705004e-05
-1.55910690953631e-05
-3.16217464945548e-05
-1.62021461241141e-05
-1.29076321583625e-05
-1.37252944494211e-05
-1.98593775921641e-05
-3.44677128458533e-05
-2.22977806102802e-05
-3.75112748986566e-06
-3.25304083933782e-05
-2.9912068735401e-05
-4.04690164867295e-05
-2.99799550191072e-05
-2.57184233815784e-05
-3.49868323633265e-05
-1.75825032773558e-06
-2.66328113837391e-05
-1.27513824696173e-05
-2.97354804386748e-05
-1.8588346778677e-05
-3.16775596044574e-05
-3.34806015957124e-05
-1.96362393390923e-06
-2.09250373195966e-05
-1.8889287074404e-05
-1.93583733077073e-05
-3.23404520407261e-05
-4.67315973967174e-05
-3.55329761746144e-05
-2.66375955675956e-05
-3.80302522897964e-05
-3.53590209773495e-07
-3.72642854700335e-05
-4.35635838597472e-05
-1.52339089482714e-05
-1.32656604938847e-05
-2.34226359867186e-05
-4.19167369402765e-05
8.3550348034805e-06
-1.60726365455454e-05
-1.44988916986623e-07
-4.38827784614945e-05
-1.80046937208726e-05
-3.33066132195618e-05
-2.2299998147467e-05
-2.33266925679336e-05
-6.74633045951945e-05
-3.59256866979695e-05
-6.01854287467028e-05
-4.7272588658848e-05
-4.10462104309542e-05
-5.97948487479026e-05
-3.37626573075178e-05
-2.4719204815065e-05
-4.61504346680709e-05
-4.04258587395422e-05
-2.62037806271273e-05
-1.82537965224854e-05
-7.14195584697172e-06
-6.1349572340232e-05
-1.57874195579238e-05
-2.84295822413186e-05
-1.49429775124278e-05
-5.62521163280974e-05
-4.51280003383269e-05
-5.18970045537105e-05
-1.78212000061775e-05
-1.23438008416693e-05
-2.18648761717078e-05
-1.33935173937572e-05
-4.55770191167595e-05
3.02531385017503e-06
-8.48631882593563e-06
-3.04838080443311e-05
-5.88477666820569e-06
-3.88801816726457e-05
-1.08812074709393e-05
-3.60164947801821e-05
-1.98925486666444e-05
-3.8255112494054e-05
-3.51778104064028e-05
7.65927985597641e-06
-3.49871239928355e-05
-6.96986627710407e-06
-3.9840609550067e-05
-3.51291779793382e-05
-4.74732843363551e-05
-5.31992604819042e-05
-2.79495167090029e-05
-9.9409485262643e-06
-1.82820291284271e-05
-2.92936517028981e-05
-1.53583675213828e-05
-5.02935177246202e-06
-3.72001648907298e-06
-2.75297736674106e-05
-1.59920430171032e-05
-8.24959628944198e-06
-2.8908723299664e-06
-1.96307385754786e-05
-8.90755644020681e-06
-3.39137888764851e-05
-3.5037521673389e-05
-2.46691015882537e-05
-2.773374808085e-05
-5.62829157760343e-05
-1.89827602235526e-05
-3.40736675067822e-05
-4.91788386416468e-05
-7.35526224278076e-05
-2.13280457107875e-05
-6.24843680493457e-05
-2.58636741506381e-05
-2.70647882051781e-05
-3.60287244839707e-05
-1.81408334654292e-05
-1.59255461684195e-05
-3.87915839727883e-05
-2.59401150340116e-05
-2.11866927422768e-05
-3.21118883455374e-05
-2.43177044086575e-06
-2.3436851624072e-05
-3.03994842048685e-05
-3.56526339097351e-05
-4.45673318333094e-05
-1.67639557882731e-05
-4.11057114609817e-05
-1.97606356081481e-05
-3.01641128286768e-05
-8.64906733526859e-06
-3.06390847877083e-05
-3.71959863527829e-05
-4.5189781393081e-05
-8.91919087084123e-06
-2.73264752225543e-05
-2.7067427024104e-05
4.94465961211973e-07
-2.09492545769217e-05
-3.49242675165728e-05
-2.42365156986824e-05
-2.59814619414463e-05
-5.59732491397043e-05
-2.41694697501856e-05
-5.93140787068334e-05
-4.84848076287475e-05
-3.74099445820882e-05
-3.50380457844295e-05
-2.91424775271517e-05
-3.1351828115288e-05
-3.02967077726302e-05
-7.78837355308954e-05
-2.6844178403104e-05
-4.75621551619664e-05
-4.3070812540829e-05
-2.6820553222757e-05
-6.22327925811382e-05
-4.91718717503768e-05
-3.7400963687914e-05
-3.48738674561182e-05
-3.62460342443765e-05
-1.70476190682848e-05
1.7519603409279e-05
-4.46057461604622e-05
-3.33793167357065e-05
-1.63720080962066e-05
-2.68252317581664e-05
-2.80960687762567e-05
-2.90862142680734e-05
-4.45504071186004e-05
-1.74795639862221e-05
-1.74364188418403e-05
-3.9612953197635e-05
-5.01466720393776e-05
-5.89907524074662e-05
1.59173643223208e-05
-2.65687048632837e-05
-1.51557864265152e-05
-3.59670941038112e-05
-2.29168027532425e-05
-3.44945695291796e-05
-5.13338414014735e-05
-1.87588174683665e-05
-3.44237821999551e-05
-1.85525698742828e-06
-1.72973624947345e-05
-1.6246992265234e-05
-2.75228311943131e-05
-5.32922369514883e-05
-3.49514373088315e-05
-2.32235192961008e-05
-1.62822498098034e-05
-1.82051927993041e-05
-7.03742238399926e-05
-1.88009573164846e-05
-6.06863657397736e-05
-2.6561500106359e-05
-2.86902460883411e-05
-1.20020263841778e-05
-4.1449819534589e-05
-1.62874870552119e-05
-2.04246240348443e-05
-4.63464312977748e-05
-3.79838218312741e-05
-6.74724083441861e-05
3.52094395741737e-06
-3.11725714793979e-06
-4.35011438572838e-05
-4.01260682054663e-05
-3.82382526789052e-05
-2.02973279672143e-05
-6.88818084183124e-05
-4.78272265907849e-05
-4.599965651691e-05
-1.2521829176021e-05
-1.35188542488702e-05
-2.77235282379937e-05
-3.68485233539843e-05
-2.39466725662895e-05
-2.80751836131015e-05
-2.73416922032017e-05
-2.31114915084269e-05
-5.44413777274074e-06
-4.05328136792144e-05
-1.98209404367587e-05
-4.08264318777717e-05
-3.24950164809769e-05
-3.15005178079089e-05
-2.6156452790425e-05
-2.91917226529853e-05
-4.69695692130735e-05
-5.79142902939748e-05
-4.35524493059285e-05
-4.45412125733278e-05
-1.15296652017521e-05
-2.77960461023747e-05
-2.75631551641162e-05
-4.4576714375191e-05
-3.84444564519559e-05
-2.90482783388639e-05
-1.52356875494093e-05
-3.80285177695386e-05
-3.24553238656794e-05
-2.36435890620851e-05
-4.35201158331651e-05
-4.27129004500729e-05
-2.88533568865279e-05
-2.19338157626701e-05
-2.04924141450934e-05
-3.57311554473824e-05
1.77549640640877e-06
-3.81943183323281e-05
-1.9355179849143e-05
-4.62985377355945e-05
-1.01358357482997e-05
-2.08728874727679e-06
1.07488058384561e-05
-2.61918366548103e-05
-1.51207519537123e-05
-2.45014830876498e-05
-6.61502978709509e-05
-4.12716589206311e-05
-4.33575917601879e-05
-7.79971135346516e-06
-5.46895823998362e-05
-3.99841258433052e-05
-5.58651896611582e-05
-4.96007555845365e-05
-2.52817194245498e-05
1.10146896525777e-05
-4.92401501486447e-05
-2.24282753918447e-05
-3.19921762433145e-05
-6.10721182173542e-05
-3.16151944280138e-05
-4.58492146253501e-06
-5.64764961365009e-06
-1.62297848621675e-05
-1.8484119328932e-05
-2.95882889404134e-05
3.51344621895439e-06
-4.67074204104603e-05
-2.20573171068385e-05
-3.37894766164025e-05
-3.53263294292833e-05
-4.20428193337368e-05
-2.53519716961852e-05
-4.82937945024868e-05
-1.26818965444883e-05
-1.40474791106052e-05
-6.59815225769001e-05
-4.00605246006873e-05
-4.12244410031269e-05
-4.11261951972182e-05
-1.7081857477055e-05
-4.57204779879014e-05
-5.59499559789093e-05
5.54768239336908e-06
-4.10296553271848e-05
-1.63707397749833e-05
-5.89818262325749e-05
-4.40397726444376e-05
-1.83950252623281e-05
-2.07986674054921e-05
-3.06130047146594e-05
-5.23088580463844e-05
-2.47399165831489e-05
-4.63240424361822e-05
-4.48469044666487e-05
-3.88355111651362e-05
-4.04008956496716e-05
-1.7339683389644e-05
-2.69798843061006e-05
-3.55020763644613e-05
-3.66664996518505e-05
-5.42155228629107e-05
-2.47852387750724e-05
-2.3247342438101e-05
-3.26182428763598e-05
-2.07765891287125e-06
-3.48700631606376e-05
-3.4453717870815e-05
-2.19640679083524e-05
-4.43236478460282e-05
-5.65963280338213e-05
-4.1876530349713e-05
-3.67026320018519e-05
-1.4220631530702e-05
-1.7288854664452e-05
-2.63249916186192e-05
-2.4332518810609e-05
-4.35332761326169e-05
-1.4074480747359e-05
-5.67413055822519e-05
-1.72181228191948e-05
-5.24848301571456e-05
-4.83460029000571e-05
-6.63844274644756e-06
2.53760497810903e-06
-4.07727554327415e-05
-3.69386787897086e-05
-6.56371999551119e-05
-2.59502230100844e-05
-3.31404468550311e-05
-4.17685831865438e-05
-4.05446400421153e-05
-3.70845999786621e-05
1.59936057845049e-06
-1.38948280081707e-05
-1.85573519459983e-05
-3.90175499749515e-05
-2.63406666553751e-05
-2.96188670903276e-05
-2.72854210309392e-05
-3.36030950793211e-05
-4.0586095522432e-05
-2.26698698908623e-05
-4.80092781867092e-05
-2.08585871302284e-05
-2.80824702824743e-05
-3.80952373409143e-05
-6.53100821391206e-05
-3.08271764116454e-05
-3.41999492883864e-05
-1.50996619241794e-05
-4.47617208200496e-05
-3.51181063120341e-05
-4.08536491480988e-05
-3.47888964117157e-05
-2.81856623239204e-05
-2.66078134034136e-05
-5.27984352717443e-05
-3.06029846917885e-05
-3.25878131236886e-05
-5.70886190486187e-06
-2.76453521447179e-05
-3.94673088736418e-05
-6.69125439457995e-05
-4.29243039373592e-05
-2.89938675625129e-05
-2.83140913035712e-05
-3.4893840019477e-05
-7.81967927956528e-06
-1.88374054120538e-05
-3.89922382140763e-05
-4.59417668091839e-05
-1.01239816444566e-05
-6.40136487381478e-06
-3.60460154524288e-05
-1.63295039855924e-05
-3.55969621543233e-05
-2.30497145448494e-05
-4.48503185221684e-05
-2.25110889245469e-05
-2.08071064510463e-05
-1.52310159850631e-05
-2.29325638519982e-05
-6.25850664874157e-05
-9.03787603094981e-06
-5.03100876601866e-05
-2.61241953652583e-05
-2.69733149698402e-05
-4.13739214901869e-05
-2.57444791586167e-05
-5.6439513746424e-05
-1.76212807813972e-05
-2.67428285083204e-05
-4.20338098574053e-05
-3.3432704060677e-05
-1.21426736008807e-05
-2.367633998615e-05
-1.27679500482052e-05
-7.3834613030275e-05
-1.00630930737302e-05
-3.89175701395712e-05
-2.74251983065633e-05
-1.27861360520101e-05
-2.54101995056473e-05
-2.76941016019981e-05
8.53655640751367e-06
-5.4981762902996e-05
-3.31683245927865e-05
-2.30806376448776e-05
-5.57789140063662e-05
-1.39407488452129e-05
-6.13893905193617e-05
-8.21130796764768e-06
-3.87845369381433e-05
-3.43137942811347e-05
-4.24502652963477e-05
-4.92456496938249e-05
-1.40397292554923e-05
-4.93678111988576e-05
-2.73776525353655e-05
-1.20564951803504e-05
-5.95397037872098e-05
-5.66371708674909e-05
-4.0557881105521e-05
3.14404010474543e-06
-2.25792274202439e-05
-4.08945799914356e-05
-2.76573395846751e-05
-9.71156394787701e-06
-1.97896070525735e-05
-3.33341025488311e-05
-2.75500865965775e-05
-4.68897139297106e-05
-1.70957401921969e-05
-5.37318784206567e-05
-3.40942287161418e-06
-7.19482530318168e-05
-2.84263429829551e-07
-3.14313269124249e-05
-3.78002558750094e-05
-2.58731091225294e-05
-6.08157737776675e-05
-1.68233180961574e-05
-1.35192590929009e-05
-3.2090248600654e-05
-3.10723501944217e-05
-3.4036317494943e-05
-5.51928794798415e-05
-3.85569691478712e-05
-2.59195905064787e-05
-5.73108862069e-06
-2.23429390894872e-05
-2.28280236507931e-05
9.95160486600204e-06
-1.8451702626536e-05
-3.85515744156592e-05
-6.18062892615713e-05
-8.83715325465552e-06
-2.8406307745738e-05
-4.62027962112405e-05
-5.6010574503056e-05
-5.75675233082173e-05
-4.25636606496795e-05
-3.17563040152336e-05
-3.30172527473501e-05
-5.15518257951842e-05
-1.80294043730176e-06
-1.97956408602927e-06
-2.0407911981424e-05
1.24789325947759e-05
-5.5003531634986e-05
-2.70268402661615e-05
-3.72277881443911e-05
-1.24293865022642e-05
-2.05254229492755e-05
-6.47720542865375e-05
-1.05530067810528e-05
6.51594055115651e-06
-3.21333186541021e-05
-3.58980417665688e-05
-4.34595089483238e-05
-2.08869425515002e-05
-4.24780937662913e-05
-3.80506560266961e-06
-3.59201680471377e-05
-2.18379006633849e-05
-4.03933165849297e-05
-3.31718349350211e-05
-2.85676129752475e-05
-6.02704661153318e-05
-3.21929708004632e-05
-3.16539367951717e-05
-1.20929144007004e-05
-2.01474100967285e-05
-3.29380211548666e-05
-3.70610242638115e-05
-2.68757447235277e-05
-4.78490535319838e-05
-3.8024942200588e-05
-2.99446349848922e-05
-4.90649729740882e-05
-2.68134216247522e-05
-2.65868768151024e-06
-2.54207946306692e-05
-7.00578318559479e-05
-2.69110445442406e-05
-1.66576513055594e-05
-4.06595787945065e-05
-2.63014263368144e-05
-4.13536787875282e-05
-6.20040855141793e-05
-3.00619736837984e-05
-2.84590521056526e-05
-4.39321508863387e-05
-9.79615534306458e-06
-1.56826006538093e-05
-7.9910335934638e-06
-4.67742122448061e-05
-3.56920977853325e-05
-1.89633581278625e-05
-2.05133946348074e-06
-2.20904089529615e-05
-3.0859655167892e-05
-1.74230810057376e-05
4.07379538238427e-06
-1.67125084277153e-05
-3.2411792891871e-05
-2.73837861478929e-05
-1.71961658118672e-05
-3.02096818475036e-06
-6.85969521894961e-05
-2.63182271790056e-05
-3.08854300751538e-05
-4.91508376168592e-05
-3.36922976535991e-05
-1.20080495749896e-05
-2.58361643399018e-06
-3.63856190856631e-05
-2.80749403653462e-07
-3.45519927414962e-05
-3.94986299046055e-05
-2.62067443330587e-05
-2.9705280321954e-05
-3.92621289907148e-05
-4.29585065789025e-05
-1.97160118978448e-05
-1.19487996058627e-05
-1.02258403693521e-05
-3.06234980242799e-05
-5.48362670265596e-05
-2.10266298175706e-05
-4.48763179174157e-05
-3.16627958303368e-05
-1.2948364584578e-05
-3.9721492192082e-05
-1.76827030752389e-05
-2.01876761539297e-05
-2.9549138969576e-05
-3.7249123518668e-05
-2.58409963670147e-05
2.16214358080276e-06
-1.52897432645221e-05
3.18717199603504e-07
-3.11647507307134e-05
-4.33169193338638e-05
-3.77024689239741e-05
-1.04014774503946e-05
-3.62769097500138e-05
-2.49603517532957e-05
-4.32362471397874e-06
-4.16054975317593e-05
-5.3405618893506e-05
-2.5193974302121e-05
-3.34860039300613e-05
-2.29073524930499e-05
-1.50782373785904e-05
-1.82632167642202e-05
-3.22688944113724e-05
-4.7325612231059e-05
-2.48817083881962e-05
-3.00425849616875e-05
-4.0135047094982e-05
-1.88254096118483e-05
-2.53365000602628e-05
-3.39484854298336e-05
-2.30079920589751e-05
-7.94989961397066e-06
-2.71387747147864e-05
-5.59795411752639e-05
-4.23831560853056e-05
-3.0207065309317e-05
-4.08110962998258e-05
-5.44199308217686e-05
-4.94914737849942e-05
-5.09802505462448e-05
-4.14327001600421e-05
-3.33312628364629e-05
-5.41217666479254e-05
-4.19680618276576e-05
-3.53706403535558e-05
-3.08417078468536e-05
-3.90247185702143e-05
-2.52595145389888e-05
-2.67531040525305e-05
9.88868177507835e-07
-3.42420613807348e-05
-2.20781436966699e-05
-4.1388500498805e-05
4.62788912513649e-06
-2.12894526862084e-05
-5.20525904666979e-05
-3.79637114595425e-05
-6.27522540133069e-06
-3.78476319928317e-05
-3.93234899972309e-05
-1.32892862417748e-05
-1.84611427564312e-05
-2.2050464199019e-05
-9.37212198930095e-06
-4.20540365146402e-05
-4.37208411907015e-05
-3.99430573599027e-05
-3.67156519245492e-06
-1.876529741097e-05
-1.16661446486287e-05
-2.72811989078695e-05
-1.86512913505744e-05
-4.06015997889416e-05
-1.52248105146983e-05
-2.77486890713602e-05
-2.5944403439284e-05
-4.29045008051996e-05
-1.07174700370935e-05
-2.76572885152115e-05
-1.57739806702835e-05
-4.32198464308952e-05
-4.42209873870225e-06
-1.39792404800696e-05
-4.14603935848826e-06
-2.41995128355903e-05
-1.87878610442609e-05
-2.04535782569533e-05
-5.79427115925858e-05
-9.48297381211936e-06
-2.60768412792104e-05
-7.55149238495992e-06
-2.80877069498291e-05
-3.16504481294894e-05
-2.87152354328087e-05
-1.95639482925089e-05
-3.17424604898756e-05
-8.39380775055326e-06
-1.71877824073087e-05
-4.99719921825335e-05
-1.03989635230528e-05
-1.94856945540834e-05
-3.47999625121106e-05
-4.56171705901367e-05
-2.27971269171892e-05
-1.20077266308033e-05
-3.972790647641e-05
-5.89154190167805e-05
-3.1700018792506e-05
-2.12935143406547e-05
-2.60289871210576e-05
-5.45623974913241e-05
-3.03145279386735e-05
-3.57648387351183e-05
-2.76330868617454e-05
-5.19264257205964e-05
-1.75994868989351e-05
-7.91098345305559e-06
-3.70154997577643e-05
-5.36569482145397e-05
-4.76286359164106e-05
-1.93489038680442e-05
-3.34282748348317e-05
-5.36088527686871e-06
-2.10434791158795e-05
-2.99590639218099e-05
-2.37584523164322e-05
-1.57167960353475e-05
5.85232138310927e-06
-1.09352615220076e-05
-6.374269316426e-05
-3.41863750229405e-05
-3.14562896719266e-05
-3.77977120116511e-06
-4.17793845029006e-05
-3.38575525640952e-05
-1.44163345816622e-05
-3.95607308594846e-05
-8.9815964941664e-06
-3.75133753145268e-05
-2.29393576378242e-05
-3.64167665255011e-05
-1.21546332751867e-05
-5.0603786750772e-05
-3.23107670438971e-05
2.53560265631155e-06
-4.63969270045991e-05
-2.41538729395125e-05
-1.48592335437073e-05
-4.36268065466221e-05
-2.64227382075019e-05
-1.76306964276865e-05
-2.52517049867776e-05
-1.52104727775118e-05
-3.21081617085098e-05
-6.4752877341869e-05
-1.98325423542594e-05
-3.1998124391354e-05
-9.74047082816165e-06
-2.78631574538885e-05
-1.88636461314886e-05
-3.22002855480634e-05
-2.17904262543152e-07
-2.34629721791827e-05
-3.03680529663445e-05
-3.60083812664548e-05
-4.16934313209834e-05
-2.64195120995368e-05
-1.27103440568713e-06
-3.00341908811085e-05
-4.08471573060931e-05
-1.92937603787594e-05
-1.98712661151996e-05
-3.47879543710953e-05
-2.39963548894078e-05
-3.36467469662383e-05
-1.27639617901319e-05
-5.24280042889715e-05
-2.76103973510164e-05
-1.62171698384763e-05
-2.70612995233676e-05
-3.82563991208351e-05
-2.9623282430395e-05
-1.41101842050245e-05
-1.28516204390543e-05
-1.94139731131966e-05
-2.50322410098965e-05
-3.78671417412742e-05
-1.78437862300634e-05
-2.67802774197829e-05
-7.64255209323644e-06
-2.32018152015412e-05
-4.20864148130626e-05
-3.63789412990832e-05
-3.85354151815888e-05
-2.32414898065324e-05
-2.42907913601986e-05
-3.86357623896325e-05
-4.32301914673286e-05
-3.71972037083318e-05
1.1403357266218e-07
-4.17122781024424e-05
-1.37832362153089e-05
-5.93545050811141e-05
-4.75509131782934e-05
4.96243244490599e-06
4.11417376331452e-06
-4.2279540633291e-05
-2.06716953672575e-05
-3.69086202208268e-05
-2.33538394881761e-05
-4.4563925063283e-05
-3.15702548226423e-05
-2.63690814483737e-05
-3.02880327147538e-05
-6.01939261056561e-05
-1.02660379645683e-06
-3.7303935316692e-05
-2.1994104034426e-05
-4.71775316397315e-06
-2.56550559464779e-05
-3.65343184938133e-05
-2.71912596665403e-05
-2.03424220199914e-05
-1.71241417983271e-06
-5.15876963572168e-05
-1.60101370533158e-05
-3.68346380410246e-05
-1.89274840125243e-05
-3.67147359285704e-05
-1.85997889266597e-05
-1.69934942046146e-05
-1.62927822785526e-05
-4.3709614527842e-05
-1.4188458932131e-05
-1.77942143496944e-05
-3.76147597654014e-05
-2.53070471027587e-05
-6.88192558685933e-05
-2.22127606889049e-05
-1.10516870881404e-05
-2.97369953325853e-05
-1.41060420129837e-05
-2.29590795739351e-05
-9.71022916004235e-06
-1.26273380270342e-05
-3.47499392970085e-05
-2.08383002688252e-05
-2.23105147471857e-05
-5.17547985722342e-05
-3.72571571243212e-05
-4.34302223582975e-05
-4.40844573228551e-05
-5.01778134894861e-05
-2.80137718506095e-05
-2.16218900204986e-05
-5.59570199950157e-05
-5.06371883128031e-05
-4.59493288197415e-05
-1.5917767272695e-05
-1.46069005052775e-05
-2.4451651094807e-05
-6.91010672080191e-05
-2.71842062565913e-05
-1.59973982216324e-05
-7.24524605288177e-05
-8.93062892360215e-06
-2.22124983782619e-05
-4.49262462967213e-05
-2.30158877920399e-05
-2.45466875689377e-05
-1.40110975285869e-05
-4.00771480443768e-05
-1.49331923890862e-05
-1.26040722750372e-05
-4.60960491266908e-05
-1.82569192334796e-05
-1.45963875065122e-05
-5.27764520427293e-05
-5.11979981590072e-05
-4.22348633117697e-05
1.32409243738006e-06
-5.19381723081583e-05
-2.93988468748575e-05
7.06893027654817e-06
-5.46776313197777e-06
-3.9689317834987e-05
-4.20079456245445e-05
-3.59172683489476e-05
-3.72643266961486e-05
-4.6101110411536e-05
5.54193843868031e-06
-2.52364541649639e-05
-3.33172185343661e-05
-4.79192422051658e-05
-4.80388367949704e-05
9.52183176930838e-07
-2.06343339425728e-05
-4.69626937940967e-05
-2.92684487419251e-05
-1.87947891142982e-05
1.94664720328982e-05
-3.96098568241e-05
-1.90192211171087e-05
-2.03098128069308e-05
-2.83306205775789e-05
-7.02136992535718e-06
-3.64492924814985e-05
-3.92045738788966e-05
-2.79674984248341e-05
-6.29728235605275e-05
-1.60700452114784e-05
-3.15554889339992e-05
-2.62137200590341e-05
-1.29085476356963e-05
-2.90429813859152e-05
-6.4726668262754e-06
-2.78001205760634e-05
-1.05165602538147e-05
-4.10915165411162e-05
-3.24575209313169e-05
-1.39944140043518e-05
-4.31472379237865e-05
-3.92849625215826e-05
-3.15084339167935e-05
-2.15633593876353e-05
-1.37106922676144e-05
-4.85186556120053e-05
-4.88474287921982e-05
-1.60940242182724e-05
-2.05503186854601e-05
-2.53080888372093e-05
-8.02623325163801e-06
-7.18971346387958e-06
-5.83581718112228e-05
-5.5545697110454e-05
-1.07123278037822e-05
-3.48855183487332e-05
-2.19209359913615e-05
-5.29016976086058e-05
-1.14211823697059e-05
-3.54080124542219e-05
-5.81735304322893e-05
-3.29143967042659e-05
-3.25182919490249e-06
-3.89196057349901e-05
-2.30821115909139e-05
-4.16833091447032e-05
-3.52119473084825e-05
-1.57992259866689e-05
-2.4145357022047e-05
-1.47916137083834e-05
-2.84337199017332e-05
-3.0837383169635e-05
-5.95467048273566e-05
-3.46721936263623e-05
-2.64008209349966e-05
-3.2045239389003e-05
-3.45993036204481e-05
-5.11238797378909e-05
-1.79418816498881e-05
-4.45726594091443e-05
-3.01393339931317e-05
-3.0854660916325e-05
-1.37107662591403e-05
-2.89423185731322e-05
-6.79074027117063e-05
-3.5701665319488e-05
-2.39045162574944e-05
-2.74398710783442e-05
-4.2088892263058e-05
-2.77661228696164e-05
-4.6993633065725e-05
-4.07199465661362e-05
-3.02332210266204e-05
-6.27180696026965e-05
-5.50420862222613e-05
-2.74967985022977e-05
-6.196306917925e-06
-3.66888317030869e-05
-2.37553594375854e-05
-4.67469690459287e-05
-3.16356249340286e-05
-4.88297996853331e-05
-2.32549405285989e-05
-1.83089325013501e-05
-6.25395976088001e-06
-4.08154650783621e-05
-2.17936577230874e-05
-4.58700200211761e-05
1.04681049413222e-05
-1.1269484433136e-05
-1.50440963876132e-05
1.18394516818081e-06
-3.1795691295337e-05
-3.52593267901692e-05
-3.73284267982247e-05
-1.86890862093095e-05
-2.78874960377392e-05
-1.86221512450552e-05
-3.7445476718227e-05
-4.8986203944472e-05
-3.58644111192716e-05
-3.79981321495695e-05
-2.8483723103298e-05
-1.31014394528395e-05
-2.03564355018342e-05
-3.56838346522126e-05
-2.3975383319673e-06
-2.68109712252333e-05
-1.32690235917974e-05
-8.07861404135217e-06
-1.23968213305582e-05
-2.81694769790703e-05
-4.30783798367706e-05
-3.15501072029338e-05
-3.2737859625726e-05
-4.67371604509244e-05
-6.16173147036204e-05
-6.77698119670253e-05
-6.55019091830162e-06
-1.03672770332522e-05
-2.19018915654233e-05
-3.32511858780462e-05
-2.12626960922174e-05
-3.0805732516439e-05
-3.75814273813531e-05
-1.78119010775405e-05
-3.29470419651161e-05
-1.24469065380291e-05
6.23603186017567e-06
-2.68089590425334e-05
-2.00168213528528e-05
-3.11228687616914e-05
1.1982624541244e-05
-1.86542210631314e-05
-2.06119730248151e-05
-4.74583903390211e-05
-4.11126166627171e-05
-3.34269214745087e-05
-2.21163211406717e-05
-6.1624168621008e-05
-6.53818762179199e-05
-3.70329401634235e-05
-3.47476079833682e-05
-4.07977899603675e-06
-3.43204099323645e-05
-3.60963625297309e-05
-3.22847426903233e-05
-4.35150229167929e-05
-1.09769008403049e-05
-4.19538660011629e-05
-2.9628379404277e-05
-5.08107624211773e-05
-2.8975564470644e-05
-4.07069481743788e-05
-1.87910136149101e-05
-1.10061702738601e-05
-3.45069414725047e-05
-6.00184180313069e-05
-1.98422849546298e-05
-2.58360629407447e-05
-3.83717079610488e-05
-1.64113246977502e-05
-1.79735922928439e-05
-1.05250452225156e-05
-1.40267305446072e-05
-1.43028521524581e-05
-1.78215432708242e-05
-3.95478916897429e-05
-2.38409203071341e-05
-3.55320666631406e-05
-4.34443163344904e-05
-9.57624081695644e-06
-2.39705790168652e-05
-9.9402756329238e-06
-2.20250648616459e-05
-5.66717887557807e-06
-2.66805731833176e-05
-2.18090206156109e-05
-1.46305947974283e-05
-4.65823893510401e-05
-2.01394302611039e-05
-2.96029180671893e-05
7.77429906440406e-07
-4.59519447517018e-05
-2.62224789138566e-05
-6.60405053427211e-05
-4.19697801377777e-06
-1.03952136016702e-05
-1.52125673881462e-05
-5.65315380272228e-06
-3.48409549089316e-05
-7.99996457273706e-06
-2.06712888919402e-05
-3.39719051494088e-05
-8.44970614864239e-06
-3.1083582379086e-05
-3.92985158485939e-05
-1.42889586730825e-05
-7.01612891508772e-06
-4.81244391198131e-05
-3.64359861919058e-05
-3.89404108648709e-05
-4.12476038488815e-05
-1.12422314476151e-05
-3.08529197408679e-05
-8.86028290731265e-06
-2.76339412963467e-05
-1.5084597803914e-05
-2.54141236511172e-05
-3.75959443920137e-05
-2.08378950227414e-05
-4.20547436950829e-05
-3.92584948579764e-05
-2.46534858243093e-05
-1.93979350500624e-05
-1.17126573494072e-05
-2.41802223315337e-05
-2.9735457693941e-05
-6.53046572788931e-05
-2.41656257953081e-05
-2.96035364476118e-05
6.95776121176705e-08
-4.3025149969549e-05
-4.43172395801937e-05
-1.54295829755609e-05
-1.95975447675484e-05
-1.13685044891888e-05
-1.16839346236542e-05
-3.23789654927577e-05
-2.96881714670514e-05
-2.29424671121204e-05
-1.25600195066497e-05
-4.8027593394336e-05
-4.02559810595938e-05
-4.49087222303687e-05
-2.24736653731185e-05
-2.45141912150189e-05
-4.4556523338811e-05
-2.39782787118026e-05
-4.64402837817382e-05
-2.76229735154206e-05
-4.18272051802489e-05
-5.60082855759314e-05
-3.20209638240359e-05
-4.19601920521114e-05
-3.92327962207732e-05
-3.70205579728095e-05
-2.76069249843495e-05
-2.82306131324461e-05
-3.06730500414478e-06
-1.27129237015147e-06
-5.2378508089849e-05
-2.78246880329067e-05
-3.6587841418133e-05
-5.16952472937776e-06
-2.72005497137258e-05
5.62679549226351e-06
-5.94560647005294e-05
-3.05949370676765e-05
-4.66212974428572e-05
-3.54249947868668e-05
-2.68412206082087e-05
-3.71968373836943e-05
-2.41390680623866e-05
-1.22033896426426e-05
5.28383948560033e-06
-1.15664581996491e-05
-1.67053233366644e-05
-1.25653315403412e-05
-4.95021704263129e-05
6.53921377383825e-07
-9.96448546863899e-08
-2.9989461044407e-05
-1.2525688641145e-05
-4.04977092362555e-05
-3.51637268919166e-06
-9.84950649200633e-06
-5.35374832823462e-05
-4.05777540955924e-07
-5.02263328189193e-05
-4.17096879555299e-05
-2.57907037348111e-05
-2.55031433044892e-06
-8.4530563634225e-06
-1.81788236626739e-05
-2.30710819998549e-05
-2.85137037681181e-05
-5.33954198959861e-05
-3.31422779408944e-05
-3.84458363795628e-05
-4.75039071250223e-05
-2.73665429637567e-05
-5.40646371685436e-05
-3.47130992032671e-05
-1.91109408152466e-05
-1.73846538082024e-05
-1.57995151833347e-05
-2.83461751463922e-05
-3.72118779305183e-05
-5.12584082781711e-05
-3.29944506809927e-05
-1.62292155544255e-05
-9.29299706404665e-06
-5.2579740096761e-05
-2.07283441494165e-05
-2.43204600161433e-05
-5.07011038876313e-05
-2.26417107087229e-05
9.03839223363021e-06
-5.30861570741709e-05
-3.20922016352261e-05
-3.05104721383123e-05
-1.2973190246238e-05
-4.56352908125536e-05
-8.4370328587331e-05
-3.37252372342185e-06
-2.17056583099974e-05
-4.68629296129022e-05
-3.3332212834711e-05
-2.12477505618458e-05
-4.98653048697117e-05
-4.17612965282723e-05
-1.07186012420948e-05
-1.89138906031868e-05
-2.29231275990565e-05
-3.13945769994721e-05
-2.91453754183229e-05
-3.97045175064408e-05
-3.52695725182394e-05
-5.48025436082836e-05
-2.56486380479129e-05
-2.28081742579242e-05
-2.7159521121539e-05
-3.69836978503643e-05
-6.94116340151251e-06
-3.45789091941334e-05
-2.81796052593516e-05
-1.9472994111129e-05
-3.3238817495484e-05
-1.92663139599634e-05
-1.64094259192867e-05
-1.37949070447018e-05
-4.41163903527664e-05
-1.56615182285422e-05
-1.41904360973251e-05
-1.68030923107368e-05
-3.48886168951754e-05
-2.2195867189636e-05
-3.93119319406845e-05
-3.75589569156567e-05
-2.30747832451852e-05
1.51053561349283e-05
-3.15594529052722e-05
-5.26281962313929e-05
-4.98597120990338e-06
-3.62951667848003e-05
-2.09395644609745e-05
-3.22242396177839e-05
-3.38060701606666e-05
-2.94747274210303e-05
-4.22827600419217e-05
-2.98520299159111e-05
-2.08132758482523e-05
-1.15073074806866e-05
-1.13031603025035e-05
-4.80412683253168e-05
-2.53945379381316e-05
6.5534088632363e-06
-3.03354183637372e-05
-2.2895186600758e-05
