# Supplementary material for: Research on computational propagation and identification of mine microseismic signals based on deep learning
Source: PLoS One. 2025 Oct 22;20(10):e0334641. doi: 10.1371/journal.pone.0334641 (PMC12543183; doi:10.1371/journal.pone.0334641)
Supplement: S7 Data — (ZIP) [file pone.0334641.s007.zip › 000100900001393.xlsx_0.txt_24.txt.txt]

-2.28224966792243e-05
-5.42243786011513e-05
-4.28660514878392e-06
-2.24288369521569e-05
-3.71655525086777e-05
-3.85229614828683e-05
-3.64339431605584e-05
-1.85688713545922e-05
-2.90205554543292e-05
-4.01159957129902e-05
-5.03919668666422e-05
-4.05370975572517e-05
-3.09477044204026e-05
-1.94324794267734e-05
-1.60941964234346e-05
-3.9337238787718e-05
-9.1015920497652e-06
-1.17261511709121e-05
-2.40493115136344e-05
-2.5570556529863e-05
-1.82196551164892e-05
-3.80053243312814e-05
-2.91359258933455e-05
-2.96764219439681e-05
-2.61102860378209e-05
-3.16833084596087e-05
-2.29520807168876e-05
-2.21518222444469e-05
-2.66934486111766e-05
-2.17702373742578e-05
-6.37553580915681e-05
-5.84161507511348e-05
-2.45867910857573e-05
1.05939532853972e-05
-2.0954860738771e-05
-2.47486709645714e-05
-5.35649893962013e-05
-4.50892784705345e-05
-4.96215787318404e-05
-4.83993457708178e-05
-3.89341144949524e-05
4.38769796773713e-06
-4.30512397910818e-06
-4.98783850220704e-05
-3.16603545393749e-05
-1.8286628859086e-05
1.06955625869156e-05
-4.72043664187104e-05
-1.26659370872631e-05
-1.63147811623512e-05
-2.60368421514169e-06
-4.63263050540597e-05
-2.01051290744681e-05
-3.28256874234407e-05
-4.03732010078804e-05
-2.24367359777154e-05
-5.83308005870226e-05
4.39422866895269e-06
-2.56490975629888e-05
-2.95281843251424e-05
-9.92527954360515e-06
-1.03798499975758e-05
-4.25554299526512e-05
-1.80079648909481e-05
-2.62723673612078e-05
-5.10388368058326e-05
-1.92057326247475e-05
7.81679208897668e-06
-1.92469583384736e-05
-4.68120144030407e-05
-5.05818936341615e-05
-2.4068812521833e-05
-1.73417747184095e-05
-2.70529746801888e-05
-3.09411048047988e-05
-3.33074179556956e-05
-3.41830708430038e-05
-7.37531193638246e-06
-3.35968720564231e-05
-1.51774275357347e-05
-2.7658783432897e-05
-3.09020168457975e-05
-1.00320131392874e-05
-5.66751353125382e-05
-4.33721185971113e-05
-2.98514120728103e-05
-1.00789724210135e-05
-3.6038882192198e-05
-1.74882479316975e-05
-7.04421036036084e-06
-4.10552310664829e-05
-1.54731279022311e-05
-3.68649630337215e-05
-1.87755668087534e-05
-5.44612219793031e-05
-3.12187030348865e-05
-6.62879422261361e-05
-4.00283748051151e-05
-3.74404122932918e-05
-4.53618052561642e-05
-4.74537352274167e-05
-6.18820271307245e-05
-4.90682644638062e-05
-4.96949108391291e-05
-2.83331344582654e-05
-2.24502833672322e-05
-4.08258039187654e-05
-1.61766942448143e-05
-2.71361384518931e-05
-3.44134128757544e-05
-5.78939587969434e-05
-4.55973400750234e-05
-2.49973792437212e-05
-8.78967865274733e-07
-1.37249873777708e-05
-1.80521427950812e-05
-1.62551455049053e-05
-2.42957859595068e-05
-4.93375357269214e-05
-3.61365933060382e-05
-2.95934675904934e-05
-4.3760412515178e-05
-4.78495833483714e-06
-2.31344765058663e-05
-3.18467270824771e-05
-4.49709016057291e-05
-3.47487343060669e-05
-3.04438963765182e-05
-9.41793981537439e-06
-4.3088609814923e-05
-2.17435771042108e-05
-1.22689174165997e-05
-4.63801107815027e-05
-3.01166358607749e-05
-2.99105989107019e-05
-5.46805014534407e-05
-4.15271416793055e-05
-1.15002575164415e-05
-3.34297714880631e-05
-3.37780689392926e-05
-3.88829474313015e-05
-4.00437807781635e-05
-8.53064621843181e-06
-3.77606104402391e-05
-3.52866472437565e-05
-4.58269498395518e-05
-1.96388488829657e-05
-4.24713414153809e-05
-3.97577183288047e-05
-3.05246548681328e-05
-2.66248485319663e-05
-4.63287905329766e-05
-4.08429877890126e-05
-1.04639376695521e-05
-4.31377577178212e-05
-3.06463567513531e-05
-4.25423000248813e-05
-3.49803737744713e-05
-1.10922829786017e-05
-9.03591859159851e-06
-2.4052948173052e-05
-2.71205324342498e-05
-3.24686566607281e-05
-7.68326425794761e-06
-4.53034175365236e-05
-3.78494436215434e-05
-2.31141267134823e-05
-4.68120414724622e-05
-5.30205754449382e-05
-2.44103364004163e-05
-6.49300946871743e-06
-2.37074919949742e-05
-4.58930335108343e-05
-1.99964674767442e-07
-2.7679957773333e-05
-3.6343286094306e-05
-4.66022056966582e-05
-5.75327724316756e-05
-1.9014414205885e-05
-6.35246812203059e-05
-3.89204141180688e-05
-1.38945749736149e-05
-3.03769107431392e-05
2.69536080162809e-05
5.0537896600297e-07
-3.39909521511685e-05
-1.51133359352799e-05
-5.42404824217472e-05
-3.97608835667991e-05
1.76682672336345e-05
3.69669809422173e-07
-6.63853279510164e-05
-1.42700141852758e-05
-3.78689520727043e-05
-3.49651104364095e-05
-4.37437890554467e-05
-1.1865963755773e-05
-2.28995645892782e-05
-5.28882598867277e-05
-3.43715466456861e-05
-4.26381952797361e-05
-1.98691608333762e-05
-5.17532339514787e-05
-6.78127760935128e-06
-3.44855798833199e-05
-3.39175394664898e-05
-3.81515268989563e-05
-2.33116710700293e-05
2.44706033575537e-06
-1.03489578696143e-05
-2.25256202721728e-05
-3.99667373649372e-05
-3.42736670979618e-05
-2.92766793331149e-05
-3.1048507336781e-05
-1.10885454587027e-05
-9.12527480666784e-06
-1.00623905347871e-05
-2.66962406375944e-05
-2.82659242684874e-05
-9.1898369751209e-06
-9.39806865190646e-06
-1.92777815490705e-05
-2.57612673487375e-05
-4.03340499663419e-05
-3.58957392727833e-06
-4.32838816113482e-05
-1.61926627972126e-05
-3.54943690544523e-05
-3.90773466847532e-05
-4.31656205273964e-06
-1.96762961476673e-05
-4.27243162212595e-05
-3.72671360432144e-05
-3.67788340548231e-05
-1.57644307999563e-05
-3.49808594616923e-05
-2.58134544967733e-05
-6.50347073926051e-06
-2.7208865558834e-05
-1.80368071973638e-05
3.34112943085643e-06
-5.42426213422389e-05
-3.53564040734232e-05
-4.13208639265085e-05
-4.28024484969444e-05
-2.76360875944186e-05
9.560727207364e-06
-3.36135853301347e-05
-1.77169686159838e-05
-1.3100188625682e-05
-4.08729462423263e-05
-1.23350936261649e-05
-3.61152297961381e-05
-2.9453910620921e-05
7.87669666514782e-06
-2.93329430670835e-05
-2.78670190521032e-05
-9.26018670963389e-06
-1.44788950018956e-06
-2.21937161872005e-05
-3.38784160427509e-05
-3.2093262227252e-05
-1.67124897888852e-06
-2.37317811778167e-05
-2.98240737898583e-05
-4.36333188693074e-07
-3.57131776514892e-05
-1.46670240837296e-06
-2.57817915532114e-05
9.49840727424891e-06
-4.7475406028378e-06
-9.53428130416574e-06
-2.9863391648978e-05
-2.21171747379427e-05
-3.69846794115742e-05
-2.18201136325625e-05
-4.9056487589569e-05
-1.36172307976261e-05
-3.79320054522931e-05
-2.81515902668462e-05
-2.16817300595723e-05
-1.3163369055569e-05
-3.64573206489472e-05
-1.06015260954709e-05
-2.31961973343816e-05
-4.39908058679687e-05
-4.22603801512779e-05
-2.79052375843825e-05
-2.94446687005893e-05
-2.57520362277796e-05
-1.31150389843756e-05
-5.18862892722899e-05
-7.97122644582226e-06
-3.59822515105489e-05
-3.31249501962312e-05
-3.42146688806295e-05
-2.91098083072835e-05
-6.07759735300856e-05
-6.55705599491091e-05
-7.31464077918969e-05
-2.9234432332443e-05
-4.48878978443141e-06
-2.60406428297856e-05
-4.89787856055298e-05
-3.34024842559123e-05
-3.10518960769312e-05
-4.13296638405831e-05
-3.89773145895471e-05
-2.15542233143523e-05
-3.11571822907693e-05
-5.79398496468492e-05
-2.50827457669358e-05
-2.95616764338333e-05
-1.48545185456383e-05
-5.40013593406891e-05
-2.82109539923985e-05
-2.17984524412645e-05
-3.79553302073991e-05
-5.99090279589081e-05
-3.06372315347943e-05
-4.12632528549392e-05
-2.23420434184632e-06
-4.72141664495709e-05
-1.1263151110772e-05
-2.00537149340595e-05
-6.73136912751552e-05
-3.04257246229219e-05
-2.49662745540099e-05
-1.70368491804632e-05
-2.7469288074241e-05
-3.65219834188313e-06
-1.6837705367146e-05
-2.51793383717169e-05
-3.4828787041206e-05
-2.29831919834264e-05
-2.02327699101776e-05
-4.13147327200451e-06
-3.33386612758053e-05
-3.22540471413924e-05
-4.59505645472262e-05
-1.60310438236122e-05
-5.86821905393235e-05
-4.59584997597623e-05
1.65244764737669e-05
1.30251223091716e-05
-2.9251919982822e-05
-5.71916723935768e-05
-5.15038642664666e-06
4.64725340669196e-06
5.97757083289612e-06
-1.03345632711471e-05
-3.80914768286082e-05
-2.84536794162425e-05
-1.25595820717941e-05
-1.42180183596094e-05
-8.00736727615766e-06
-2.56514549254705e-05
-7.91794634507658e-05
-3.52770196515408e-05
-4.49315551269614e-05
-2.44048846558749e-05
-5.55959870304158e-06
-6.44381326676862e-05
-5.08670581752654e-06
-2.42845013958672e-05
-5.03054740840088e-05
-3.95870697288614e-05
-2.84372743723898e-05
1.78127475822581e-06
-1.91001942745991e-05
-1.63381195471993e-05
6.01177122918861e-06
-2.06336844258856e-05
-1.93048713958172e-05
-1.22637177029475e-05
-2.37652839382639e-05
-8.99597106733446e-06
-3.65063877650584e-05
-3.91568120162004e-05
-4.6404718581559e-05
-2.43401953389431e-05
-4.03642128975354e-05
-1.25277445367732e-05
-5.44951492855166e-05
-1.32489163172513e-05
-6.97453266575247e-05
-3.23763371925613e-05
-1.05075233461711e-05
-1.70451558758817e-05
-4.89003977794208e-05
-2.2779095914724e-05
2.0877664143439e-07
-1.95708788974036e-05
-4.19919114656455e-06
-2.28085111323885e-05
-1.93211107443189e-05
-2.37722369245453e-05
-1.33099959230027e-05
-3.90589324403702e-05
-7.11965726242314e-05
-2.93559821133764e-05
-3.81176842460848e-05
1.95971143880641e-06
-1.35786090498514e-05
-2.88548234402722e-05
-3.5291840195788e-05
-2.35735089759489e-05
-8.12637406923779e-06
-2.75886242006649e-05
-2.81335782771689e-05
-4.41617253136157e-06
-4.36809563039102e-05
-3.29954263636055e-05
-3.60795954652366e-05
-5.06811526574449e-05
-3.01517591174081e-05
1.80817016803322e-05
-3.31317864940829e-05
-4.78844817062891e-05
-4.67953936177901e-05
-2.64911864268921e-05
-3.30400772221446e-05
-3.00507105700616e-05
-4.40667540666775e-05
-3.07502883063709e-05
-4.17960579859303e-05
-2.47394090447401e-05
-1.33897340140858e-05
-2.10028883826816e-05
4.49891722694877e-06
-2.12828032600445e-06
1.13931941409958e-05
-9.98925830410124e-06
-4.98666076408568e-05
-2.45186194922593e-05
-1.70240258520672e-05
-2.12143551063939e-05
-3.28019006871387e-05
-2.05522278112127e-05
-2.02855494024096e-05
-5.36976188966291e-05
-3.64465915378101e-05
-5.74353641772373e-05
3.81226789417282e-07
-5.15097045257346e-05
-2.4350887494986e-05
-3.32618502641019e-05
-2.30861096203115e-05
-2.81984306134775e-05
-3.15761875788765e-05
-2.27824397540436e-05
-3.61366973445773e-05
-3.69711127773321e-05
-5.35058821484205e-05
-7.21212865772088e-06
-3.61305183546804e-05
-2.71129546599797e-05
-7.53962567573057e-06
-2.87412399244146e-05
-3.62684791479194e-05
-3.35161130998786e-05
-3.31194139038482e-05
-3.33894114787784e-05
-4.77088228697292e-05
-3.42114205830148e-05
-2.37650419286781e-05
-5.30288398784534e-05
-3.43204989292647e-05
-5.90699823285234e-05
-5.70158648185617e-05
-3.16815622368942e-05
-8.91822111105045e-06
-9.62526206882563e-06
-2.24537904045235e-05
-4.53079108338704e-05
1.69311422530988e-05
-1.33416071546139e-05
-4.70620417367295e-05
-7.28441860349647e-06
-3.58460514199413e-05
-5.40254831648553e-05
-4.68205330983046e-05
-1.48914721853696e-05
-4.34214286990565e-05
-1.18466884954893e-05
-2.55709116893368e-05
-2.34975915538695e-05
-9.25568026279043e-06
-2.83881370787893e-05
-9.78041423472943e-06
-2.45874428746471e-05
3.44312177580419e-06
-4.25410246791824e-05
-1.53712554605161e-05
-4.18618895179726e-05
-5.95975862687457e-05
-3.87315780787966e-06
-4.14153484645909e-05
-1.54537126005e-05
-3.78613958390652e-05
-1.93164243402833e-05
-2.75909563689603e-05
-3.07161050436566e-05
-6.09435402353325e-05
-3.50478732276538e-05
-3.74161409409088e-05
-3.26358261780179e-06
-5.49001496208259e-05
-3.76923854495915e-05
-1.50112505747755e-05
-2.01778144798366e-05
-3.08534931637341e-05
-1.19453577258315e-05
-2.48161249543524e-05
-9.56947312431872e-06
-1.83587006221344e-05
-1.94650130503164e-05
-2.80841964452399e-05
-4.00568654450398e-05
-3.41654050038097e-05
-9.13668578840473e-06
-4.19904118023526e-05
-5.38286370439399e-05
-3.17867740320062e-05
-2.69183029265466e-05
-5.23796802529778e-05
-2.30151395135703e-05
-4.01348485119684e-05
-3.62835433028164e-05
-7.96646084319662e-06
-6.10012128396894e-05
-3.76079903129418e-05
-4.77746829647217e-05
-1.50168837055681e-05
-2.40655797390085e-05
-4.33703841499084e-05
-4.88550641286075e-05
-4.15377063765107e-05
-2.28685111519177e-05
-4.71343162754463e-05
-3.18151695950117e-05
-2.64601041815746e-05
-2.45880892321841e-05
-1.57711768797774e-05
-8.49961855915607e-06
-1.80325505687828e-05
-5.02711768314912e-05
-4.0441046140028e-05
-5.91895692385244e-05
-5.03089290727781e-06
-8.55944321059219e-07
-3.91611324758018e-05
-2.89483797473925e-06
1.94560260149873e-06
-5.35392535376864e-05
-1.08894203699729e-05
-5.08840601875899e-05
-2.99195725783566e-05
-1.69382459674226e-05
-4.50589501967851e-05
-3.68009586417161e-05
-6.25232675697303e-05
-3.29709715210731e-05
-1.08081597916699e-05
-4.05225881613537e-05
-8.46909648815367e-06
-3.46986777866169e-05
-3.89019466710054e-05
-4.52059900632019e-05
-3.53280165674725e-05
-2.09713805700703e-05
-3.9459021686277e-05
-4.70340459998004e-05
-4.26157240511007e-05
-3.53181022193567e-05
-3.22373160022811e-05
-1.29636298288805e-05
-2.00982842478445e-05
-3.80167634279653e-05
-2.94371368374638e-05
-2.95322338944711e-05
-4.05453600932627e-05
-8.15468922163002e-06
-4.75978737786293e-05
-2.05874714056892e-05
-5.09977635164656e-05
-2.33652764303325e-05
-5.61379819694717e-06
-1.52201986819911e-05
-3.79406633350979e-05
-1.95289049618353e-05
-1.12500720523699e-05
-1.56989000352242e-05
-4.85717058435276e-05
-3.24270414111791e-05
2.28179867196528e-05
-1.81540030907572e-05
-4.06559185798795e-05
-3.7096225061094e-05
-1.94751543904308e-05
-4.22175682357047e-05
-4.46137985632537e-05
-2.42946975858537e-05
-3.78451625352561e-05
-3.87878318539684e-05
-2.92201628697367e-05
-1.54237265380562e-05
-1.28846691119881e-05
-1.30192993566835e-05
-4.99600489977669e-05
-3.68141028863111e-05
-1.89429910050563e-05
-2.87104890964614e-05
-4.25293766519603e-05
-5.3333734256119e-05
-3.20648153656149e-05
-2.01206689488417e-05
-1.19583187221027e-05
-3.94183333712771e-07
-2.00936808162427e-05
-3.48228355371564e-05
-1.02549871549683e-06
-2.89025402194358e-05
-3.95606507027503e-05
-2.7216132513533e-05
-5.12907139498664e-05
-4.27694550568786e-05
-7.41734632067174e-06
-4.59464073214442e-05
-8.0915876694657e-06
-2.58104215431584e-06
-2.05116192828546e-05
-4.41674382904371e-05
-3.44337154472174e-05
-3.27863322389926e-05
-3.63585375439896e-05
-1.0458298104387e-05
-3.85812663259653e-05
-3.9391162715339e-05
-4.38170809796299e-05
-1.62100196451804e-05
-3.75444265598687e-05
-2.21238243718199e-05
-1.78207900540427e-05
-2.35986325367517e-05
-2.78528141077685e-05
-6.80500060004335e-05
-2.29361225576782e-05
-4.04873061384243e-05
-2.81291766335699e-05
-2.05018589671548e-05
-1.11004719542647e-05
-2.1799639712085e-05
-5.25659823761522e-05
-2.37850169508846e-06
-4.56933539759643e-05
-1.44142437104306e-05
-2.47802881748314e-05
-4.11041619300019e-05
-3.25444618189447e-05
-1.26958722304226e-05
-2.2778661263776e-05
-3.17448118941823e-05
5.56423997357167e-06
-1.81769227894725e-05
-1.37734767261359e-05
-5.04940481396156e-06
-5.07226824341906e-05
-3.90271166944237e-05
2.23467619054216e-05
4.56854638450481e-06
5.17988789279165e-06
-3.57762111729889e-05
-2.10449723961328e-05
-3.5497534211364e-05
-4.6369147949297e-05
-9.60502940348777e-06
-2.18437232178311e-05
-3.40135842732577e-05
-2.95520315174532e-05
-3.71407490097044e-05
-5.68361111110822e-05
-4.89264428091976e-05
-1.81100533691668e-05
-7.43776038325748e-06
-2.85195340170263e-05
-2.86617364963704e-05
-2.70781732978707e-05
-3.47519562921772e-06
-3.76637671325729e-05
-1.77477505036043e-05
-7.28341113707679e-05
-2.67556598739649e-05
-2.46745120958315e-05
-3.72272700212485e-05
-9.49736081393487e-06
-2.21568034215702e-05
-2.91845497807254e-05
-1.48346567414412e-05
-2.89899954408129e-05
-4.05866152909042e-05
-2.53969675146883e-05
-2.72384695719327e-05
-2.80150062656888e-05
-3.83606704471594e-05
-2.26832650070367e-05
1.18976594028585e-06
-2.62379317497424e-05
-1.34063348702165e-05
-2.58276779818879e-05
-3.27588664610451e-05
-1.91436707353214e-05
-2.14086616440644e-05
-3.53811043396322e-05
-5.29838451789091e-06
-2.84020870192279e-05
-2.5133135556121e-05
-3.39853761466486e-05
-5.08028095698775e-05
-1.90582192030754e-05
-1.87925383772945e-05
-1.64013888153326e-05
-4.24402202528167e-05
-2.14861766048877e-05
-1.86098309430107e-05
-2.35808066429504e-05
2.74477402432173e-06
9.88526073217608e-06
-3.87824954434144e-05
-5.6123476250461e-05
1.34942412627132e-06
6.30475248718712e-06
-3.59701065132717e-06
-1.35769725858842e-05
-9.89976123037911e-06
-1.48382147656563e-05
-1.89466871122426e-06
-2.09787193557307e-05
-4.08297057325556e-05
-1.30403061828254e-05
-4.30989324025282e-05
-5.6921614015395e-05
-4.25060200018357e-05
-2.92058447085999e-05
1.1197811388417e-05
-2.71767477646633e-05
-4.6901136138587e-05
-2.41515037517292e-06
-4.78732344015878e-05
-8.79653878946506e-06
-2.71806360869827e-05
-3.5845851035773e-05
-1.61697886830436e-05
-3.45983219406133e-05
-3.43316395480972e-05
-8.08052111656266e-06
-4.14641001461774e-05
-3.09683605679124e-05
5.44498429287661e-06
1.11700818042101e-05
-3.73485408141533e-05
-5.62258515163701e-05
-8.64369240007154e-05
-2.41940253503128e-05
-8.06761025197582e-06
-5.31498379913454e-05
-5.66476729574461e-06
2.51677796109117e-05
-4.71904932917682e-05
-5.6951501756666e-05
-1.27893421290751e-05
-1.15734383002758e-05
-4.33803681797707e-05
-3.63188759652521e-05
-1.61550487290296e-05
-3.76730604806557e-05
-4.03587965786004e-05
-5.87280418578254e-05
-6.06549401250523e-05
-6.37349151754996e-05
-4.95352830992151e-05
-1.4233646983041e-05
-7.39469330269371e-06
-2.54765418602293e-05
-8.35318368894085e-06
-4.48628539733595e-05
-5.15014172854608e-05
-1.8409936424901e-05
-2.69883893373515e-05
-3.08242983683359e-05
-3.34431940392315e-05
-4.44701944870209e-06
-7.9526809942818e-06
-2.37576772046805e-05
-1.84144199068317e-05
-3.5152793377683e-05
3.13759167406059e-06
-2.66302098085462e-05
-5.75483134502207e-05
-6.30561489888023e-05
-7.31238120210436e-05
-3.33477087499374e-05
-1.89342012822143e-06
-3.58161103028774e-05
-2.30422397791838e-05
-4.83059907748055e-05
-3.6713714933615e-05
-1.45336751181556e-05
-3.70159031095859e-05
-1.41354734082908e-05
-3.69925795863874e-05
-2.59896756022524e-05
-8.916474360066e-06
-2.0290254050153e-05
-2.79812541833253e-05
-1.86044908696936e-05
-1.30546761480872e-05
-2.47264446064691e-05
-1.09380254344916e-05
-9.97098363749217e-06
-1.97209716764852e-05
-1.07735270229843e-05
1.2828818479753e-05
-4.43953460550802e-05
-1.82030072805302e-05
-2.75365608487914e-05
-4.06276593719173e-05
5.66991378407445e-06
-1.44216493212001e-05
-3.87380705380646e-05
-2.54629939201227e-05
-4.19149768688642e-05
-3.86288395806132e-06
-1.85327845182152e-05
-3.52311471684734e-05
3.92460726194846e-06
8.83608163233746e-06
-4.2433838945649e-05
-3.68523648259146e-06
-5.14328546816538e-05
-4.14040927014524e-05
-5.28314730202231e-05
-4.97673922740115e-06
-3.44157092375722e-06
-2.20232403182499e-05
-4.24947161431647e-05
-3.716040015588e-05
-3.08951683783659e-05
-4.36402499459158e-05
-5.06810708964896e-05
-4.55110954995454e-05
-5.92825791608296e-05
-1.71168918849117e-05
-6.0900559138367e-05
-1.53311119261149e-05
-2.10173442272904e-05
6.80447596610901e-06
-1.41554854080868e-05
-3.03928687552003e-05
-4.56203736539617e-05
-2.22108990051741e-05
-3.95110841081851e-05
-2.630162430662e-05
-5.2657219486655e-05
-5.01851524070496e-05
-1.61614850454085e-05
-2.77497243057051e-05
-5.25987004858205e-05
-1.38739496241401e-05
-3.34266221022849e-05
-1.02378790387362e-07
-4.72338256239613e-05
-3.85614238305735e-05
-5.77687522859694e-05
-2.39399073392932e-06
-5.22973954543782e-05
-2.24690186924544e-05
-4.65900721075437e-05
-1.36210969400064e-05
-3.38552957845289e-05
-2.66416164351909e-05
-3.52549310683917e-05
-1.32674115179156e-05
-9.40288383772754e-06
-2.46324032323599e-05
-3.56118624722088e-05
-2.12100170821774e-05
-3.24212658297265e-05
-7.18622241261608e-05
-5.40195840599895e-05
-1.34260116055779e-05
-3.68119576371634e-05
-1.17224927670493e-05
-1.33832644436726e-05
-3.13825435561162e-05
-2.03595880629132e-05
-1.59993501212387e-05
-2.26998420649261e-05
-3.56635473551213e-05
-4.00686442791848e-05
-2.71315639443122e-05
-3.29922143512273e-05
-1.27085999858665e-05
3.7192466842888e-06
-4.17246963667193e-05
-3.47540804159027e-05
-3.04392140393648e-05
-2.13292041612764e-05
-5.5248792828053e-05
-2.76220001449396e-05
-2.03168511407886e-05
-2.8339264517134e-05
-3.61602512234182e-05
-4.51254214641519e-05
-2.87909817048352e-05
-5.88447101602595e-06
-1.4793161835354e-05
-5.56977297283533e-05
-6.59581205040347e-05
-4.34233106388736e-05
-2.88983929113406e-05
-1.94555355948366e-05
-1.55969138459401e-05
-4.67440240538291e-05
-5.76262335389034e-05
-2.80402797124215e-05
-6.67434138566252e-05
-2.81643972594835e-06
-2.1280777746165e-05
-5.1434974583332e-05
-4.24507642832619e-05
-7.35854029178305e-05
-4.34709746445065e-06
-1.48578634472664e-05
-2.83482289372873e-05
-4.08722218913047e-06
-2.7053965972401e-05
-4.8686398693187e-05
-1.29245296463096e-05
-5.95246087299677e-05
-4.35531140896378e-05
-2.56678463539242e-05
-3.65527148283778e-05
-2.59703716828373e-05
-2.91768559194307e-05
-2.00625811254972e-05
-9.98932784001084e-06
-3.1563087991727e-05
-3.28506728258373e-05
-5.01208935333477e-05
-3.12526933971206e-05
-5.36715765761802e-05
-5.22906319855396e-05
-4.83746851234734e-05
9.83901285495531e-06
-2.94414127527346e-05
-9.56246912822747e-06
-1.39719404305927e-05
-5.1135941797702e-05
-4.06780577275917e-05
-5.43646629340087e-05
-1.49301193536027e-06
-2.76596238308752e-05
-2.43057709968e-05
-2.18590376139781e-05
-3.02744633099844e-05
-3.76495309366553e-05
-5.72366304433276e-05
-8.79566363621182e-06
-3.33391109386171e-05
-3.49711273853329e-05
-2.93082569152768e-06
-2.69374200030062e-05
-1.87730590229603e-05
-3.28442935719667e-05
-3.80919302077027e-05
-4.72717727437925e-05
-1.25312821422408e-05
-1.23315003276876e-05
5.28207092172962e-06
-1.66824738381438e-05
-4.00305487324705e-05
-2.27287926466311e-05
-4.6945682243584e-05
-4.71430833157788e-06
-1.40190880007822e-05
-2.27814529944987e-05
-2.11744320498099e-05
-1.39834298988278e-05
-3.46274312219966e-05
-2.02408530887908e-05
-5.83415784028405e-05
6.15553115890582e-06
-4.45208577428073e-05
-8.97719946678735e-06
-1.05932398256215e-05
-1.93349353198377e-05
-6.16102900648922e-05
-2.05238349304473e-05
-1.61467909432555e-07
-2.68280080301159e-05
-3.68145477711442e-05
-4.46554073987468e-05
-2.14444309101508e-05
-4.64481777297389e-05
-3.50537186210026e-05
-1.32390223981061e-05
-6.42171157351041e-06
-4.85206923082228e-05
-3.32643771473826e-05
-5.3749957997715e-05
-1.09410642334789e-05
-3.92365404079414e-05
-2.56578527112655e-05
-1.52599826317278e-05
-1.15103229377833e-05
-6.19016526265529e-05
-6.79490644086464e-05
-3.88316821488659e-05
-2.98387832403835e-05
-3.30057254251052e-05
-1.82683941242573e-05
-1.64921890915295e-05
1.06444767173785e-05
-7.57266793529361e-06
-5.91989086897012e-06
-5.32372901153066e-05
-4.13725555108941e-05
-3.88943451565095e-05
-2.23200124534293e-05
-2.57623312648996e-05
-3.61473458525044e-06
-2.71215241158124e-05
-4.56783451988249e-05
-2.70129941164629e-05
-4.89648482102873e-05
-2.16369448864242e-05
-2.31440871429027e-05
-2.38824182249886e-05
-2.59071787683451e-05
-5.75794842460165e-05
1.26550714882139e-05
-5.33625177249559e-05
-3.86664507721041e-05
-5.12970683248296e-06
-5.22155317187378e-05
-2.38048415815429e-05
-1.26302841964373e-05
-1.60413674386292e-05
-2.42408921313061e-06
-9.4923430476504e-06
-1.46702711831562e-05
-1.64431869178584e-05
-2.05850310592934e-05
-1.65291716414335e-05
-1.46180335941182e-05
-4.02602630408463e-05
-3.13382980084898e-05
-4.9289408865051e-05
-9.05716316337038e-06
-3.42167042522172e-05
-5.26234425017361e-05
-2.10305926301409e-05
-1.09677549163424e-05
-3.48030054419359e-05
-3.22866964216111e-05
-3.61325556168509e-05
-2.11481979803892e-05
-4.07618773350333e-06
-5.98107611193837e-05
-6.28090541610034e-06
-4.51429431959159e-05
-2.96405370437515e-05
-2.61942919870883e-05
-1.80687304832442e-05
-1.82877226628028e-05
-3.16249603671059e-05
-4.01607840633565e-05
-4.64010639842415e-05
-3.17698990092499e-05
-3.67706295105877e-05
-3.02799315357555e-05
-1.20119227763321e-05
-6.59432341594923e-05
-8.93419798704023e-06
-2.66000052260032e-05
-4.07835320199188e-05
-9.5660239876784e-06
-1.82874814993442e-05
-6.12227050318115e-06
-3.75715642955674e-05
-2.22133072848099e-05
-4.26584261100952e-05
-1.81371235752351e-05
1.56185111030086e-05
-1.80036826319041e-05
-1.40194886869508e-05
-2.69035797311994e-05
-2.48228029237435e-05
-3.05075108424753e-05
-1.2061673757166e-05
-4.62989735109999e-05
-4.88507320674815e-05
-2.74117023237262e-05
-4.34244500868035e-05
-3.84639609591637e-05
-3.26885562606874e-05
-2.30638646708703e-05
-2.90087137928757e-05
-3.80870911504754e-05
-3.01679947268109e-05
-3.1073072607536e-05
-1.48748029074526e-05
-6.22611945707051e-05
-2.17426692623942e-05
-2.94399090461477e-05
7.19375264431974e-08
-6.46151537178674e-05
-6.6222706400131e-05
-3.48485472218604e-05
-3.88453646964942e-05
-2.27742792454808e-05
-4.4568286440923e-05
-2.47684199793271e-05
-5.78995197191546e-05
-1.56307516178328e-05
-6.66791020852797e-05
-7.13244767035873e-05
-4.89594508191215e-06
-3.03330984634684e-05
-3.88227744343829e-05
-3.24969138463267e-05
-4.70706465733757e-05
-3.10434120155727e-05
-4.15442653003073e-05
-2.15899837949041e-05
-1.04206407272648e-05
-3.00635235205751e-05
-1.66320500324078e-05
-3.02089130970337e-05
-2.67172910922993e-05
-9.11480272274071e-06
-3.16742772271655e-05
-7.63599657795433e-06
-1.90698898835623e-05
-7.94943625137256e-06
-3.51302821791034e-05
-1.87735045361943e-05
-2.1762561766453e-05
-3.05318280092456e-05
-3.04935327010713e-05
-4.71881490770425e-05
-3.43690536462519e-05
-1.2240536167181e-05
-4.70131524421125e-05
-3.19151033311492e-05
-2.49850152346787e-06
-3.94379526474251e-05
-1.04054279915405e-05
-2.56160715833075e-05
-2.17218886952324e-06
1.02230661258864e-05
-1.40210026063218e-05
-3.41922447167457e-05
-2.48188167861661e-05
-2.84467615705215e-05
-3.48224243577477e-05
-1.48930477798446e-05
-2.61342992310577e-05
-1.77253683484863e-05
-3.22936781609701e-05
-2.39999634159167e-05
-1.44397228170292e-05
-5.46035824278859e-05
-4.36176084519395e-05
-3.15681792595466e-05
-1.39362626512025e-05
-1.36856559342111e-05
-5.5357052125542e-06
-5.04648862065872e-05
-3.0424799533792e-05
-4.32847762240827e-05
-3.752987999338e-05
-9.70415025160196e-06
-1.65731841693534e-05
-3.15530152441643e-05
-1.72036901685808e-05
-3.32808792244625e-05
-1.05684831609708e-05
-1.99814079382721e-05
-1.8922389338745e-05
5.33632231126603e-06
-6.96681905486625e-05
-2.49820276941334e-05
-4.4442914113701e-05
-4.57223478985659e-05
-4.55815754164408e-06
-5.33760768104336e-06
-4.92354212117668e-05
-2.42087190941183e-05
-1.2015958745748e-05
-5.32825277067947e-06
-4.33448284676849e-05
-3.6713418915816e-05
-1.96732716567727e-05
-3.85373367494043e-05
-3.18791739746331e-05
-2.56705788987332e-05
-9.27379080644654e-06
-3.88420652709144e-05
-3.3809993535467e-05
4.04323085469964e-06
-3.53354220226434e-05
-2.23981118704431e-05
-1.71639186168734e-05
-2.02656294374564e-05
-2.09332191663177e-05
-2.3785336388313e-05
-3.43123871260482e-05
-4.47550720581967e-06
-5.63117135043115e-06
-1.02893602233806e-05
-2.76271771122062e-05
4.81368205798372e-06
-2.07561814084865e-05
-9.94359336503725e-06
-4.6802806473629e-06
-2.02065233217721e-05
-3.06567703575763e-05
-2.44088187168661e-05
-1.73814385583427e-05
-4.54412351989079e-05
-2.13594695365335e-06
2.39603322048889e-06
-1.40420704503358e-05
-3.8785085473255e-05
-3.71938504702187e-05
-3.02605701138619e-05
-3.98709986049546e-05
-4.17780413216845e-05
-2.69330945897411e-05
-4.07276868155646e-05
-3.82804697179808e-05
-3.64727433294451e-05
-2.00733501725646e-05
-3.44737437248509e-05
-4.18933194345408e-05
-2.63902981117612e-05
-1.66293398193857e-05
-1.34583014900396e-05
-4.48850574167271e-05
-3.02375300613313e-05
-4.75553914755672e-05
-2.61855613637336e-05
-6.00952661140204e-05
-2.78543277923111e-05
-5.1355619291475e-05
-5.52644499639918e-05
-1.11889461714788e-06
-4.38939696610772e-05
-1.16433188005356e-05
-2.5819841796451e-05
-1.09669303417237e-05
-2.86735743002191e-05
-1.69334252651485e-05
-2.63888949606679e-05
-6.08362197164683e-05
-1.20459648887491e-05
-4.11159961310186e-05
-8.36492632430828e-06
-2.50920819032841e-05
-3.18614153588122e-05
-1.80898460283625e-06
-2.88737351440745e-05
-2.89468049117622e-05
-2.14503722455307e-05
-1.78168669500656e-05
-3.28876712736069e-05
-1.26446337975462e-05
-2.30735872265837e-05
-2.65356736007107e-05
-3.88566406503306e-05
-2.34756551844586e-05
-2.90870114665622e-05
1.48974985662e-06
-3.4774930214201e-05
-3.99281643380461e-05
-9.52925229339349e-06
-3.11683026467279e-05
-1.56659831805183e-05
-4.67178766658427e-05
-3.67321936284715e-06
-5.28405580676742e-06
-4.96144722558116e-05
-2.70740791815357e-05
-1.24395529448858e-05
-7.35502212631325e-06
-3.40752803539199e-05
-4.1709564463266e-06
-1.99167740248175e-05
-3.51764767202475e-05
-1.31592842710858e-05
-6.8052884050573e-06
-5.51402996625478e-05
-3.80545455052393e-05
-3.12206900384189e-05
-1.45092596561942e-05
-4.15445786205879e-05
-2.70178628763408e-05
-1.45143705898401e-05
-3.31754965542387e-05
-1.87132588213105e-05
-6.4886535244831e-05
-1.83163271865975e-05
-2.22957019331007e-05
-9.60943189934396e-06
-3.16995325768165e-05
-6.05267796602662e-05
-1.26945260868098e-05
-1.65686190943828e-05
-2.48249436934918e-05
-4.28516729360024e-05
-3.09423326318621e-05
-3.12836339895248e-05
-3.54912640333266e-05
-4.51091992639634e-05
-4.64406489124507e-05
-7.65052328084138e-05
-2.01721507708774e-05
-2.38437600218282e-05
-2.43481438288918e-05
-6.2552747347882e-06
-1.61382493967739e-05
-4.06171344252423e-05
-3.04287787047082e-05
-3.87626418716798e-05
-1.89385216708024e-05
-3.79076318438594e-05
-5.26385713700276e-05
-8.48141386269357e-06
-5.01528955725125e-05
1.48187822288901e-05
-4.13119187612942e-05
-1.57172317352679e-05
-9.56094176295241e-06
-1.44311692565778e-05
-1.87263048400963e-05
-6.7087136744562e-05
-4.29917980696903e-05
-1.03301461323676e-05
-4.40016832155307e-05
-2.52897480238949e-05
-1.86950516968901e-05
-1.83598131795935e-05
-4.13276960959027e-05
-2.7146476546097e-05
-5.51840277175851e-05
-3.42269834856427e-05
-3.87206845576751e-05
-2.54993838312215e-05
-1.51169111998924e-05
-4.81158215112207e-05
-1.09415610637221e-06
-8.60712538981819e-06
-3.49142050512959e-05
-8.36614235698552e-06
-2.66161627231383e-05
-7.47444600880133e-06
-1.97801856630962e-05
-2.69608388495685e-05
-3.70635799093757e-05
-5.19887782038287e-05
-4.8715887642928e-05
-1.7619803885459e-05
-4.32101127036952e-05
-2.83960938044898e-05
-2.28592640824177e-05
-2.00756818966286e-05
-2.86650310729376e-06
-2.23590258957106e-05
-2.85829498507071e-05
-3.45413638403384e-05
-2.77733411546545e-05
-8.95772952725951e-06
-2.08324357388545e-05
-2.59165695796428e-05
6.53133221049152e-06
-4.46456661145736e-05
-2.74005366263699e-05
-7.14282587086268e-06
-6.36023807349759e-05
-1.62733674616821e-05
-1.68907111937719e-05
7.47781552027572e-07
-4.02246569869465e-05
6.94573796137114e-06
-2.73140195342048e-05
-2.48652866271336e-05
-5.4256094787095e-05
-1.15696513314002e-05
-5.15606560489815e-05
-2.40470273418472e-05
-3.52026914695118e-05
-2.84394660663301e-05
-2.25250416845694e-05
-1.9933653847147e-05
-5.44007155737635e-05
-3.6410695778177e-05
-2.17626343241763e-05
-1.30889377308201e-05
-3.97029830126783e-05
4.57022881308621e-06
-1.33285976131655e-05
-3.91855923887595e-05
-1.16278086373939e-06
-3.64964794598114e-05
-5.59166465907406e-05
-4.32174036221589e-06
-2.85211218377799e-05
-5.83259607770472e-06
-5.12070645598939e-05
-1.85884205152208e-05
-3.50639906418849e-05
-3.99712114373562e-05
-4.52875355475009e-05
-2.22655557610927e-05
-3.14340883523897e-05
-4.93701625676082e-05
-2.83118488466097e-05
-2.265058315009e-05
-4.39505378255205e-05
-9.66117030588735e-07
-5.39153844895926e-06
-2.2063530248468e-05
-5.84818351305079e-05
3.21638925998222e-06
-2.37219817005917e-05
-2.95483820122204e-05
-4.30116310775928e-05
-1.71624699947339e-05
-5.81917036451757e-05
-4.91331741544571e-05
-6.01706542590584e-05
-4.7057211336291e-05
-3.7696321248897e-05
-1.00499513392393e-07
-4.20376368762746e-05
-1.50854222469741e-05
-4.10412629133781e-05
-4.58250825305022e-05
-4.17496085672271e-05
-6.8022754370574e-06
-2.62160084321796e-05
-2.58067623909005e-05
-3.86888193395075e-05
-2.38715021264531e-05
-5.01773961414499e-05
-1.49399348743402e-05
-2.47808843050996e-05
-6.71161203455265e-06
-4.32446272045441e-05
-1.78722036855388e-05
-1.59347694848704e-05
-5.58438549558564e-05
-6.13520124455507e-05
-5.03303165718383e-05
1.67686836209933e-06
-2.88123280184893e-05
-3.7721976661292e-05
-3.61758720533868e-05
-7.61006357971529e-06
-3.53060941912665e-05
-4.08066255963338e-05
-2.16306639242207e-05
2.84993062796418e-06
-5.88958808528056e-05
-2.09770260559416e-05
-5.75400304634392e-05
-1.8710839199483e-05
-3.36683672344323e-05
-2.57645432399514e-05
-4.50124566681217e-05
-3.13468359009378e-05
-3.28107054995142e-05
-3.26251073227051e-05
-4.06456651414812e-06
-3.99129295162129e-05
-2.71411066521272e-05
-4.47770808231604e-05
-3.03638102178499e-05
-5.55100417339925e-05
-2.62036459846795e-05
-2.3305695951914e-05
1.20131371404821e-05
-3.02684305599971e-05
-2.00160613708616e-05
-2.5688138604337e-05
-2.75998077982443e-05
-3.05820442207003e-05
-3.15879764261406e-05
-3.39598658101402e-05
-1.19561420807981e-05
-4.65871235494666e-05
-2.28384315683088e-05
-2.82546682239977e-05
1.51161673177331e-05
-2.84133812538917e-05
-2.01959298680218e-05
-2.98714779371634e-05
-4.4407158118072e-05
-7.79952678718568e-07
-5.68325135087822e-05
-1.93737723501838e-05
-5.3681423672124e-05
-5.31000701535674e-05
-3.29309477530709e-05
-1.50445723152232e-05
1.03984673212047e-05
-1.37630493919278e-05
-2.28765253656115e-05
-7.67264521866129e-06
-3.02747992340871e-05
-5.43709869205168e-05
-4.36546020042759e-05
-3.41897807597824e-05
-6.07331783039201e-05
-3.27319190748227e-05
-4.17340892260838e-05
-2.73999335252719e-05
-2.77758888493128e-05
-3.17088064107417e-05
-4.8427674006399e-05
-2.14450615513327e-05
-2.47732247242685e-05
-4.08851104402897e-05
-6.74334138500621e-06
-3.05499170133564e-05
-3.52662875105946e-05
-1.93343094495957e-05
-1.98151051814286e-05
-2.91941742457358e-05
-2.65752975369536e-05
-2.57362828945167e-05
3.97761299522398e-06
-1.97755687227651e-05
-3.49301269377771e-05
-6.12060493106625e-07
-4.64977548307147e-06
-3.60099614429364e-06
-5.57839967795716e-05
-4.18637698147804e-06
-6.6379000209585e-05
-4.30867945438463e-05
-1.93241645823197e-05
-6.11892218080598e-05
-4.52510379610287e-05
-2.80020967978333e-05
-5.24254494198562e-05
-3.24341798580753e-05
-2.65902729146557e-05
-3.82318480840885e-05
-2.36996080833765e-05
-2.52333648835921e-05
-4.72773483711529e-05
-1.48473121065764e-05
-3.32332869983117e-05
-4.04701756918771e-05
-4.08270385550351e-05
-5.5303127770291e-05
-2.85455547391183e-05
-3.05091471653993e-05
-3.51173947693215e-05
-6.45073498279133e-05
-4.4216012608088e-05
-5.24003909441149e-05
-4.66918212209108e-05
-4.47048656239376e-05
-3.84402143492465e-05
-4.32126912136817e-05
-5.22801483459757e-05
-6.84190520632443e-05
-4.19106737533578e-05
-3.31151361825223e-05
-5.15307999087645e-05
-1.05149457495154e-05
-1.35043389285981e-05
-1.53274070789603e-05
-2.77515280811995e-05
-2.96076697041599e-05
-4.21514768555651e-06
-1.59281458439009e-05
-4.53192890247066e-05
-1.56121846006952e-05
-2.44255193092301e-05
-1.97438483477681e-05
-8.41159347391516e-06
-4.44077464393034e-05
-1.86861549591059e-05
-4.24335357201199e-05
-1.89724287980305e-06
5.4131949446428e-06
-5.01011094412031e-05
-7.60207714153246e-06
-3.57604284750112e-05
-3.02749848054438e-05
-1.58130212914057e-05
-6.69814922638759e-06
-5.08661438611321e-05
-2.01397304488063e-05
-2.35386172329496e-05
-2.36372705595851e-05
-4.99328534083031e-05
-2.33944471667834e-05
-2.39313742437554e-05
-1.94816151043021e-05
-3.13771275572913e-05
-2.39300620930902e-05
-2.69208054805041e-05
-5.12152391954031e-05
-9.13100008414807e-06
-5.008204395359e-06
-7.33799799532077e-06
-3.49390128935775e-05
-2.90796467078123e-05
-2.53872565249326e-05
-2.43631235899451e-05
-4.50849690908857e-05
-3.90267057865636e-05
-3.46716013568814e-05
-4.77110289672041e-05
-3.75283165999073e-05
-5.45599211669512e-05
-1.86212398931821e-05
-3.90103332059808e-05
-2.605434496461e-05
-8.29765234159423e-07
-2.27019542741477e-05
-3.0038924142578e-05
-5.3920589696314e-05
-3.32799058854664e-05
-5.66729584641042e-06
3.67714615764513e-06
-3.18608036479572e-05
-3.60303100603557e-05
-3.45209508463944e-05
-1.69553762483672e-05
-2.15595595262028e-05
-4.42589889931694e-05
-4.63633284684518e-05
-1.52333604935329e-05
-2.12038855684851e-05
-4.56647289763423e-05
-4.15258402023688e-05
-5.48590949980718e-05
-1.3682436702111e-05
-1.80970103783996e-05
-4.36562365003815e-05
-4.0015874176527e-05
-2.69131801245551e-05
-7.1301421966128e-06
-2.40788150529594e-05
-3.39872441379403e-05
-5.56565532014014e-06
-3.07926519303514e-05
-6.01500489078396e-06
-3.33786244950491e-05
-4.08565045363059e-05
-6.69079532492869e-05
-5.296212730873e-05
-4.95834284966117e-06
-2.95681531070944e-05
-2.9662556429112e-05
-1.89434108126047e-05
-2.39735867291428e-05
-3.36833590448618e-05
-6.65188162304561e-05
-5.65406519866494e-05
-1.92668885712378e-05
-3.0891444703243e-05
-2.66657711068338e-06
-4.17106302828163e-05
-4.52345049085362e-05
-1.9576911511484e-05
-4.78258517644607e-05
-9.12877639477683e-06
-4.97724164012762e-05
-5.76859674341311e-05
-3.68189352905756e-05
-5.3649708878833e-05
-3.3371953704072e-06
-2.7983259103101e-05
-2.79408723767663e-05
-4.67148803386179e-05
-3.67308018359212e-05
-1.08391490990234e-05
-1.60028552780079e-05
-3.29911538365365e-05
-4.6234447549492e-06
-2.72890499910598e-05
1.52443938656585e-06
-4.4840666436082e-05
-1.51769232352951e-05
-5.00450891449596e-05
-1.36526166303067e-05
-6.62257035403123e-06
-3.37008692963163e-05
-3.38486711813283e-05
-3.8222393145919e-05
-2.74172135801337e-05
-1.60165869253782e-05
-3.57912406334464e-05
9.01573325411191e-06
-4.51565803078934e-05
-1.17511411626075e-05
-2.91236724163183e-05
-7.98882386627506e-06
-2.45566577537397e-05
-3.57057089166596e-05
-2.23262464914732e-05
-2.32222315183772e-05
-6.17554016573675e-05
-2.16815826954084e-05
-4.21534689605663e-05
-4.09066067485326e-06
-2.67757731106902e-05
-1.23460082288956e-06
-3.28741478452549e-05
-2.17199970228239e-05
-1.35777249804493e-05
-3.75768113681609e-05
-3.02601159639705e-05
-1.87929958828325e-05
-3.84480959107698e-05
-2.74673952544798e-05
1.29796859408554e-05
-3.31357700686691e-05
-2.80723345392953e-05
-1.4698067016792e-05
-1.19006620952262e-05
-2.34973768727601e-05
-2.64685912448494e-05
-6.7088804383751e-06
-2.23113176611702e-06
-3.78609459966258e-05
-3.59964392165221e-05
-1.40502839591663e-05
-5.83910657584338e-05
-3.23067322583879e-07
-3.39959509764909e-05
-4.45896217175189e-05
-4.98650788778907e-05
-1.0451441649934e-05
-2.76648840605691e-05
-1.29396633618181e-05
-2.14069863418454e-05
-3.95480616001242e-05
-6.26339745351413e-05
-3.92604237656059e-05
-3.7452361588424e-05
-3.29759808563135e-05
-5.05669366475806e-05
-1.91075943899026e-05
-2.37331419010433e-05
-4.8065808479424e-05
-2.40729434780471e-05
-1.33365491686267e-05
-4.78304216919657e-05
-4.10084221435286e-05
-1.89382710684837e-05
-5.47831724025775e-06
-5.03476998058595e-05
-6.68126116094803e-06
-1.72856776774116e-05
-3.83481480962606e-05
-2.30749732978119e-05
7.49847904955194e-07
-2.28086186145715e-05
-2.09463803757972e-05
-1.66330310658698e-05
-1.02845839496095e-05
-4.60476087486262e-05
-4.45000844548625e-05
-2.86033758188344e-05
-3.04724671731613e-05
-3.74066010460187e-05
-1.61886468860154e-05
-1.73927164318604e-05
-2.51947253113213e-05
-4.07337309190671e-05
-2.43971743483908e-05
-6.39422450161958e-06
-8.41167145156757e-06
-4.55558250362277e-05
-1.17947105692096e-05
-1.7169530515478e-05
-3.16576369450364e-05
-3.07266155427841e-05
-6.28418161951479e-05
-2.60741813955141e-05
-4.41385399889714e-05
-2.9501780608601e-05
-2.96221298934645e-05
-2.72901625832061e-05
-1.19310800334805e-05
-4.06620689262435e-05
-2.02240994072674e-05
-6.82654807028832e-05
-2.17405859672584e-05
-9.07525052175019e-06
-1.00243499894956e-05
-4.88812123891806e-05
-5.78272837730298e-05
-4.37537734498369e-05
-2.33316034665149e-05
-3.27384603283976e-05
-2.15385438343886e-05
-5.89528448991908e-05
-3.31625694107126e-05
-3.23304173763399e-06
-2.52778904615723e-05
-2.0104100225202e-05
-6.67674561831609e-05
-3.49751891126429e-05
-5.54246699966191e-05
-4.10517059272339e-05
-1.47475888091696e-05
-3.27046434012565e-05
-5.77768147716075e-05
-4.99909737820742e-05
-3.53004635405552e-05
-4.26530527230384e-05
-3.29678340116051e-05
-3.34096798869474e-05
-3.20655312661516e-05
-2.22563241916381e-05
-3.15715818900815e-05
-2.45445468644577e-05
-3.611451507274e-05
-2.8634415510326e-05
-3.52383211960639e-05
-5.8472674623587e-05
-4.64621378028783e-05
-3.53776568886731e-05
8.72105014707332e-06
-6.88692713892335e-06
-1.64317283696598e-05
-3.80824449168731e-05
-4.89368711160001e-05
-2.89195323399067e-05
-3.77565122001165e-05
-1.28709544390001e-05
-1.97598785782072e-05
-1.57580567220704e-05
-4.91073398067189e-05
-3.05960544087301e-05
-2.25616068249294e-05
-1.80517951940888e-05
-1.59810167737804e-05
-3.10669871432568e-05
-4.23258096618987e-05
-1.22119606255251e-05
-2.57376539661066e-05
-3.63718816489124e-05
-2.59623763368487e-05
-7.6269407948852e-06
-2.40466340840433e-05
-4.68994525105343e-06
-2.37785591229438e-05
-1.79432027897153e-05
-4.24359221731166e-05
-1.25096994898415e-05
-4.96895636141159e-05
-3.78748196085481e-05
-3.11829602388946e-05
-7.63815457098831e-06
-2.24708032746244e-05
-2.1394887515097e-05
-3.53788998488383e-05
-3.80760409016648e-05
-3.86404632443558e-05
-2.16404156464109e-05
-6.39829510509018e-05
-2.30560220257147e-05
-3.89538132507602e-05
-3.32521194220688e-05
-2.59533656597068e-05
-5.18096329491705e-05
-4.51885862939369e-05
-5.96746171963114e-05
-2.60188158512229e-05
-2.68593151605677e-05
-1.92166962515285e-05
-2.66650882490609e-05
-5.71199990033659e-05
-3.84185550428195e-05
-5.29566590462791e-05
-3.73098382876984e-05
-5.65443925342967e-06
-3.11528548313228e-05
-3.8567908762932e-05
-1.97146411210481e-05
-4.05663729383483e-05
-2.1881038295521e-05
-1.83461915562612e-05
-1.97036228459372e-05
-2.72802594657278e-05
-3.24172663075346e-05
-2.77106384680148e-05
-4.81859485933393e-05
-1.71051120498686e-05
-1.53610051033577e-05
-1.90369053864962e-05
-1.86993307503924e-05
-9.10138419327548e-06
-3.11849135027325e-05
-5.0474492201467e-05
-1.12248116790812e-05
-2.69911810772201e-05
-4.06583732900032e-05
-3.71888569664872e-05
-5.15174453497805e-05
-1.70676562890737e-05
-3.00954944061009e-05
-6.09645983602774e-05
-1.81681389682098e-05
-1.33211883162392e-05
-2.2916091683414e-05
-2.35047111095478e-05
-5.45606105450174e-05
3.99280093012392e-06
-2.31394779349853e-05
-3.54873863449966e-05
-4.90077645435614e-05
-2.97844338072639e-05
-5.54276675030766e-05
-5.63981052780384e-05
-1.33116808851176e-07
8.11233994342557e-06
-2.02651659337751e-05
-2.21009185922285e-05
-2.3303396520808e-05
-1.38934427337076e-05
-3.21051482267134e-05
-3.16685915487338e-05
-1.28289965172149e-05
-3.31309033768792e-05
-4.99522330292759e-05
-3.77095605810158e-05
-3.17706324401727e-05
-3.64544337958802e-05
-1.68759708763714e-05
-2.31132929214303e-05
-4.61153525825124e-05
-8.74091030137607e-06
-2.41577919394395e-05
-1.57114331128084e-05
-2.7456902087204e-05
-3.66818919040159e-05
-4.25093861729751e-05
-5.72242929457746e-05
-2.80469203928713e-05
-8.65882375891854e-06
-2.85369127352603e-05
-2.98396049012173e-05
-3.48058354888975e-05
-4.13302979637693e-05
-2.63420829700982e-05
-6.0630374202232e-05
-3.99320442497613e-05
-1.99717895360839e-05
-4.34914106286849e-05
-5.22505516613546e-05
-2.57913459346666e-05
-2.31295362866798e-05
-4.38347066343252e-05
-1.46050807774217e-05
-5.50432485855935e-05
-3.62299595943161e-05
-2.6149298087063e-05
-1.25223806165968e-05
-1.21309880717695e-05
-2.77208967743967e-05
-5.74361926148265e-05
-6.89566431836547e-06
-4.62608030099892e-05
-3.80003752619734e-05
-1.28093935225281e-05
-3.66762184681401e-05
-7.58605426072283e-06
-3.29221822220234e-05
-2.19441966807779e-05
1.37951090076806e-05
-3.67894647394205e-05
-3.63081366315592e-05
-4.88284826115367e-05
-4.37909739119533e-05
-1.17679042837622e-05
-2.54955658939407e-05
-5.46946579583691e-05
-1.87423679250646e-06
-5.15647435371608e-05
-2.02068772839477e-06
-6.39035930010205e-05
-4.62413024726695e-05
-3.04359225381395e-05
-3.14032623307613e-05
-3.66424394649184e-05
-3.05313937122303e-05
-3.38455188810895e-05
-5.34943520620032e-05
-3.88726179653506e-05
-2.68994023664785e-05
-3.06122872013897e-05
3.06680805397145e-07
-2.97458373653517e-05
-4.436573930346e-05
-3.13039022877988e-05
-2.22220078735273e-05
-1.7818455062618e-05
-2.79129036793637e-05
-1.10436164364365e-05
-2.44757792936889e-05
-2.43907601303807e-05
-2.45895434999169e-05
-5.01127859129389e-05
-2.37139311256238e-05
-5.6813357728079e-05
-5.49793094677035e-05
5.87476491321617e-06
-1.1793057623919e-05
-1.52598990450461e-05
-5.61377234338197e-05
-3.95881351380237e-05
-4.1899766484526e-05
-1.66995789611452e-05
-4.38452772519555e-05
-3.07558987710373e-05
-2.33296126714968e-06
-1.91000950582091e-05
-9.51071527437812e-06
-3.43047724202951e-05
-4.59759936400019e-05
-5.86548625737669e-05
-4.63076658391995e-05
-4.02515895900662e-05
-3.68762739545603e-05
1.70902640388613e-05
-1.83329182865239e-05
-3.28974641212663e-05
-3.34590397562043e-05
-1.87485468527446e-05
-4.07318642450908e-05
-2.34671375609644e-05
-2.14704741121319e-05
-4.09951918660567e-05
-5.81759798752281e-05
-3.97788859145465e-05
-3.19958879902865e-05
-1.64501094035379e-05
-8.35685051182312e-06
1.09832422132028e-06
-3.46025435370641e-05
-1.82162432571066e-05
-3.31417531468751e-05
-2.02803571576562e-05
-3.78523952862857e-05
-4.04769596155994e-05
-3.36155448701686e-05
-2.97243206207729e-05
-3.13837260468852e-05
-9.39669394917205e-06
-4.53026059759933e-05
-1.03593422201433e-05
-3.9014570736017e-05
-3.36787753735364e-05
-7.9333110467672e-05
-3.82307908081245e-05
-2.85397202912375e-05
-4.1975883809058e-05
-1.75661564410927e-05
-5.62580322173196e-06
-4.09646156560241e-05
-2.9454083925369e-05
-4.41732273252597e-05
-3.27158005173825e-05
-4.77580345463102e-05
-4.14467854234845e-05
-4.65388412981391e-06
-4.07036760446675e-05
-3.40206733209541e-05
-4.6995507957333e-05
-1.95308205320615e-05
-1.93373300148074e-05
-5.30070956411876e-05
-1.08660154517593e-05
-1.88793949451358e-05
-2.63736190421654e-05
-3.39996006006705e-05
-3.36933938118085e-05
-2.89129412340458e-05
-2.58587287927748e-05
-6.34713584916288e-06
-4.01930637389078e-05
-1.44575917197155e-05
-1.03893298776484e-05
-7.79628112487838e-05
-2.99516350072206e-05
-1.9019573739193e-05
-3.18120164777843e-06
-3.63359621902276e-05
-7.1642603982923e-06
-4.60190914642092e-05
-4.86132571898428e-05
-1.83166360054774e-05
-1.32689262721636e-05
-3.31296044379894e-06
-4.75850553356382e-05
-2.5106115309051e-05
-5.93287187384328e-05
-1.26221410589353e-05
-2.55054481578053e-05
-1.69108399702509e-05
-1.57099326481703e-05
-4.78928248450815e-05
-5.12685224256708e-05
-2.63407531658328e-05
-3.59655451017255e-05
-1.60456593119546e-05
-1.31008423438081e-05
-6.92905942983022e-06
-4.00547061746548e-05
-3.07182534971111e-05
-2.83525695248953e-05
-6.30860351670736e-06
-4.0884810207281e-05
-4.71488762971318e-05
-4.54359509444597e-05
-2.97033267548611e-05
-3.31629233037856e-05
1.07426654311132e-05
-3.14113754918995e-05
-3.33935814588767e-05
-6.71862837193046e-06
-5.30266614606138e-05
-2.15344784606378e-05
-2.8917853570827e-05
-2.64694811027368e-05
-2.88735946906423e-05
-3.80698693762859e-05
-4.35873488250242e-05
-9.29477593321497e-06
-2.42528599713449e-05
-2.24711980718087e-05
-3.29615490007676e-05
-7.38683522447297e-06
-3.85292099472565e-05
-5.49637350301248e-05
-5.33462704203848e-05
-3.75699350926134e-05
-4.08958651690648e-05
4.68380604009667e-06
-2.65462410780519e-05
-3.43073569594468e-05
-5.44772395044824e-05
-4.65844527572733e-06
-8.34033828744683e-06
-4.3178112913187e-05
-4.79102105942672e-05
-1.58027606759514e-05
-1.45857900915838e-05
-2.30858875117106e-05
-2.6385360119664e-05
-3.57201693397579e-05
-3.99736481482404e-05
-6.80460187682062e-06
-2.12732537564055e-05
-1.72970933944434e-05
-2.96116449112097e-05
-1.31620995452294e-05
-4.28968628869378e-05
-5.74763291360415e-05
-2.39722842924345e-06
-4.66368833351313e-05
-2.06757418189287e-05
-2.86150130081124e-05
-5.16843592542295e-06
-5.4750529652602e-05
-3.45253573777969e-05
-6.84026167564088e-05
-2.17210092247993e-05
-1.446092530032e-05
-2.91814846998427e-05
-1.78545292200804e-05
-3.72606713442671e-05
-5.37299990069839e-05
-1.40037632783754e-05
-3.38767350862083e-05
-1.600480842221e-05
1.14631074855559e-05
-3.56912553471368e-05
-3.18881789341115e-05
-1.77752859536729e-05
-1.01564814808195e-05
-1.87085074991734e-05
-5.22372691626965e-05
-3.83547606054221e-05
-1.89437100563661e-05
-2.44021643931612e-05
-6.71599934331935e-05
-7.57658467923351e-06
-2.91559872759493e-05
-2.81117663000232e-05
-1.89408732748811e-05
-2.19470511024262e-05
-3.82012066182056e-05
-3.94792815548815e-05
-4.3307801531303e-05
-1.98279013542912e-05
-3.37324664177786e-05
-4.47770730929815e-05
-4.6496306611423e-05
-4.52038326208143e-06
-6.4439843938586e-05
-2.9248956808805e-05
7.44991830640003e-06
-5.0592192556469e-05
-2.8835107529031e-05
-3.15193616911452e-05
-3.3926609453005e-05
-6.99366139190071e-05
-1.06335504219574e-05
-3.67107340067659e-05
-1.68909819774187e-05
-4.03854211745105e-06
-5.95522459566295e-05
-5.00187143948498e-05
-2.04611617918552e-05
-5.08918869751428e-05
-6.88484240986899e-06
-1.41035654114639e-05
-3.99832462158088e-05
-2.22637175977255e-05
-2.06929073094874e-05
-5.49084457779772e-05
-1.90687737803743e-06
-2.85762226814373e-05
-2.33746280087877e-05
-2.01852877625984e-05
-3.91960471212687e-05
-1.15437550995909e-05
-3.91656728171275e-05
-2.84180087872784e-05
-3.53319931778072e-05
-1.6084775592785e-05
-5.46389301324708e-05
-6.13177449856295e-05
-1.34798222579712e-05
-8.89232588730211e-06
-3.67458309289617e-05
-2.04266915951275e-05
-6.95142354133299e-05
-1.50949501165425e-05
-3.47047350356709e-05
-2.97804423806466e-05
-5.00195257331845e-05
-3.06681883424875e-05
-4.98535878707266e-05
-4.0360155691205e-05
-4.25720513040666e-05
-3.52833920847137e-05
-1.89107106294356e-05
-4.1051806403574e-05
-4.4697573162712e-05
-2.94564915541347e-05
-2.5770883864731e-05
-1.86838898238874e-05
-1.18132636452225e-05
-4.26126116947166e-05
-5.71448987050409e-05
-8.82821959046448e-06
-1.92550423446641e-05
-6.8109926787684e-06
-2.39615745440056e-05
1.96971703659611e-05
-7.07639105708647e-05
-2.51325273728449e-05
-3.58651625978573e-05
-1.83663479962987e-05
-1.40670474586891e-05
-3.04995131337954e-05
-1.62128494962715e-05
-3.54212194549205e-05
-3.98396768997243e-05
-3.62975522452804e-05
-3.04647933913756e-05
-8.39083647848319e-06
-3.17569317081844e-05
-5.6921550746716e-05
-3.30070925385819e-05
-3.74922322256707e-05
-5.5118001906475e-06
-1.49804791079267e-05
-8.4815775168869e-06
-4.42408997288973e-05
-2.58985909347064e-05
1.32060346912388e-06
-1.47432910557201e-05
-3.66119354641614e-05
-3.2683296860011e-05
-4.09679799233105e-05
-4.3283289358602e-05
-2.56884587764892e-05
-9.95532708591426e-06
-1.85812385816953e-05
-2.72668235124809e-05
-2.42202074045521e-05
-3.79054663270571e-05
6.85377293204662e-06
-3.21556474243607e-05
-2.40718909443692e-05
-3.7625727022911e-05
-6.56340350901164e-07
-2.41653777071744e-05
-1.89105883132921e-05
-5.04219777200514e-05
-3.27524869850518e-05
-5.17985614935828e-05
-3.46384616007815e-05
-4.15911885489596e-05
-4.8611502428042e-05
-9.93764695048527e-06
-4.22792975276194e-05
-1.92659189952465e-05
-2.77011351639328e-05
-2.89316061721243e-05
-1.96439940381986e-05
-1.602258318929e-05
-7.22354601443735e-06
-3.48568734807881e-05
-4.26062332751754e-05
-2.14826282060951e-05
-1.78816789032148e-05
-1.74028373719433e-05
-2.9843236427034e-05
-1.22464534377328e-05
-1.41128704990249e-05
-4.26530719837393e-05
-3.26926155618738e-05
-1.37710654432308e-05
-2.09892399526776e-05
-6.4330563826951e-05
-3.02370045619482e-05
-1.33692019561393e-05
-1.63303559386939e-05
2.86257209761885e-07
-3.66368250205895e-05
-8.41685822320728e-06
-1.19924968746167e-05
-3.28786667821969e-05
-2.64518187019057e-05
-3.43753715659522e-05
-2.55341764868434e-05
-2.03741135577699e-06
-3.0768220556381e-05
-1.97770126550311e-05
-5.2113716194105e-05
-2.49418645541134e-05
-1.36239537900651e-05
-3.09727840168704e-05
-2.85590185410957e-05
-3.61624975564228e-05
-3.29248242520829e-06
2.45700208514064e-05
-7.04889362715417e-05
-2.44829975466941e-05
-2.95371060961835e-05
-4.709276744794e-05
-6.14873966140443e-05
-1.11544103012848e-06
-1.14961070449958e-05
4.7564051740496e-06
-3.39991848103285e-05
1.67732560851398e-05
-3.29222711230933e-05
-3.10275875205119e-05
-1.75943734040535e-05
-1.27849336697092e-05
-5.56401434090327e-05
-2.93780480926727e-05
-1.58484378339288e-05
-6.35107929984481e-05
-2.8773992874189e-05
-3.66708215328788e-05
-3.20766434617071e-05
-3.36344770668894e-05
-5.68111278810677e-05
-6.68146581694829e-06
-3.37971956632263e-05
-1.14094113692003e-05
-5.93036672550222e-05
-3.46509478862328e-05
8.9211427380251e-06
-2.21858360672574e-05
-2.69516130953412e-05
-5.39573400935408e-05
-2.28171111686005e-05
-2.20104553674945e-05
-1.07940443729866e-05
1.31408257875541e-05
-1.21749309234863e-05
-7.79681913480333e-06
-5.32310487930454e-05
-4.73640412447355e-05
-4.34688329375394e-05
-2.49544654283433e-05
-3.92176582028779e-05
-2.87645683323401e-05
-4.44153913649844e-05
-2.00611332734967e-05
-4.36896885514651e-05
-4.56361796238381e-05
-3.13522419249423e-05
-2.23869143203071e-05
-2.15126535928819e-05
-5.37516100262274e-06
-9.7398780255137e-06
-2.9491630575701e-05
-3.0508128058597e-05
1.41476873627637e-05
-2.34742884818422e-05
-2.77361932898166e-05
-4.34544748856844e-05
-2.39068657905376e-05
-3.59025407363723e-05
-5.92810505607815e-05
-1.91603840965287e-05
-4.45174845364455e-05
-2.71040749983157e-05
-4.69243227957272e-06
-3.45551199261456e-05
-3.16827625073663e-05
-4.90936312845934e-05
-2.28260291539951e-05
-1.76399266738536e-05
-1.06783507972373e-05
-4.6561788616787e-05
-3.19580087697598e-06
-3.77264889411985e-05
-2.56950558771031e-05
-2.10214441641413e-05
-2.18826575292603e-05
-1.56267404396639e-05
-5.79263874799649e-05
-2.69292533413931e-05
-2.60548590621445e-05
-4.2278722632723e-05
-3.86851992039967e-05
-1.29526520137072e-05
-5.42096452822627e-05
-3.87642548981423e-05
-2.43778639530094e-05
-3.94925715471169e-05
-3.91944505312116e-05
-5.17334122607213e-05
-5.73713293593206e-05
-2.6681090886296e-05
-2.76534188206019e-05
-1.99830837971593e-05
-4.17201300211984e-05
-3.12533712107873e-05
-3.46673506328789e-05
-2.8343596846787e-05
-6.13470943404274e-05
-1.03762923685461e-05
-3.25246468009111e-06
1.94100851649912e-06
2.40408842463117e-06
-2.55066030163301e-05
-3.39197324874127e-05
-3.05032585924163e-05
-2.49156798743671e-05
-4.362428468414e-05
-3.71539745489118e-05
6.57881601347152e-06
-2.67643596522612e-05
-3.6349851339243e-05
-4.86095609795646e-05
-3.09828929474995e-05
-5.18792297468028e-05
-2.20856710548633e-05
-1.20767693025465e-05
3.92827417311321e-06
-4.19830242165961e-05
-1.30236339231133e-05
-1.41743100830423e-05
-3.32475191463367e-05
-3.47428163787639e-05
-2.64893898683909e-05
-3.20213456078148e-05
-1.31649949498598e-05
-1.34614780166387e-05
-3.32533307386843e-05
-2.26484639679178e-05
-2.58188251636619e-05
-2.10581771688342e-05
-1.01835805163831e-05
-2.53506726524817e-05
3.45301698325211e-06
-4.90261649165954e-05
-3.0675763404029e-05
-2.22446158687663e-05
-1.70523732866933e-05
-4.5504601788297e-05
-3.44098773911241e-05
1.50922470526514e-06
-3.12803868682309e-05
2.66520714832227e-06
-3.11454851733897e-05
-1.40675667453685e-05
-3.47529403834157e-05
-3.90020592905284e-05
-2.36161788368515e-05
-5.29123160627512e-05
-3.34477839291657e-05
-3.66364840514238e-06
-1.26856907657174e-05
-3.51288402595076e-05
-2.68062542089832e-05
-3.32829998494404e-05
-2.47267950436464e-05
-5.24771835130434e-05
-3.18309944160686e-05
-3.98791515799138e-05
3.269536196905e-07
-4.37267082998328e-05
-2.98376905415993e-05
-9.05563234989505e-06
-2.73705294170091e-05
-4.57706034470086e-05
-2.20729830714732e-05
-4.41470852442116e-05
-6.55159639969442e-06
-2.82347242270281e-05
-5.32004918556248e-05
-3.80653191714653e-05
-3.87111608630625e-05
-3.07027408750391e-06
-1.79274820263131e-05
-3.11109431171782e-05
-1.78009355206871e-05
-5.83974602241882e-05
-3.13695408174202e-05
-3.05637839354455e-05
-4.62398375056599e-05
-2.14584240584333e-05
-4.28633474929778e-05
-3.76171792636275e-05
-3.18958687570479e-05
-2.22250188963132e-05
-2.63649820863123e-05
-1.35486565293279e-05
-2.90492701480392e-05
-3.11414138898721e-05
-3.66203432044945e-05
-3.2631543473636e-05
-2.52198139382011e-05
-5.14016666762383e-06
-2.10441308068545e-05
3.2451248212732e-06
-1.82513502809209e-05
-1.756312772142e-05
-2.50367574411729e-05
2.55244317354988e-06
-4.49131343490014e-05
-1.44000722454489e-05
-4.02441088656502e-05
-4.09185758520199e-05
-2.45850416617335e-05
-2.38013922653844e-05
-5.18889998866352e-05
-1.78075135963047e-05
-3.63345062534042e-05
-1.60059828996527e-05
-1.76396777270338e-05
-4.02563193609192e-05
-4.24233533601073e-05
-4.46233918758862e-05
-1.635986033467e-05
-4.48860068166437e-05
-9.54445427788259e-06
-1.43253981958686e-05
-6.1749538479259e-05
-6.3423450072047e-05
-3.95309168695223e-05
-4.44154553983169e-05
-2.44973611346716e-05
-1.9225288967077e-05
-2.54480319621567e-05
-5.34278241476159e-05
-2.68505792140055e-05
-2.82828108914985e-05
-3.02286937073301e-05
-3.92930991778088e-05
-3.99519434910355e-05
-5.52328579276723e-05
-1.18041976754514e-05
-1.629917800623e-05
-6.061026263911e-06
-2.74088006127202e-05
-3.70395280874919e-05
-5.57127492881195e-05
-4.20280595595364e-05
-4.02455196027495e-05
-3.51502950406024e-05
-2.52890823284805e-05
-2.44904536424531e-05
-2.36577051664719e-05
-1.46200262493583e-05
-5.4293066306035e-05
-3.35004393977199e-05
-2.58469700072046e-05
-5.43748143997526e-06
-7.54232311264588e-06
-4.92914392047248e-06
-2.8953344720456e-05
-6.1663441591231e-05
-1.02165913356911e-06
-1.03904568899556e-05
-1.53699666929349e-05
-2.52446186208228e-05
-3.76880549738915e-05
-3.91107804971913e-05
-1.56925159954125e-05
-5.17736574810988e-05
-2.98839806778995e-05
-3.985255277647e-05
-4.30475837804325e-05
-2.44581516453924e-05
-3.83661181294469e-05
-1.0555383228597e-05
-3.26002793485014e-05
-4.90901536304186e-05
4.11702551125059e-06
-2.07916454407154e-05
-2.22894834086384e-05
-1.97793826007544e-05
-2.85106628545609e-05
-3.22275404530495e-05
-1.9713851554132e-05
-1.63909621286907e-05
-1.88921245069106e-05
-4.32856131517618e-05
-1.94651962223818e-05
-3.6031177150139e-05
-1.45286988356118e-05
2.37691348151563e-05
-5.01237603346363e-05
-1.71309642972818e-05
-6.23062614287901e-06
-2.93732428972768e-05
-2.89265475300575e-05
-2.10115307832107e-05
-1.12523954670075e-06
-2.74094659059338e-05
-2.76261631204594e-05
-4.11549407638195e-05
-2.94867696699587e-05
-3.36410921344206e-05
1.95053636586828e-05
-1.82858133393034e-05
-5.81875382117854e-05
-3.35756852867926e-05
-1.9060062644875e-05
-2.45017242456421e-05
-2.86445361666366e-05
-6.86305142979369e-06
-3.29700547311857e-05
-4.3385932569261e-05
-4.29826951116574e-05
-2.90476341533558e-05
-2.75931647515989e-05
3.17667282933142e-06
-1.9310613614794e-05
-2.80917158785551e-05
-1.31650488237076e-05
-3.31126761152843e-05
-3.73523067867558e-05
-7.8047292625038e-06
-2.85287927110155e-05
-4.00922322187472e-05
-5.59033789059882e-05
-3.14296793789941e-05
-3.61333487507767e-05
-2.74549673953045e-05
-2.94948053536753e-05
-4.08572017135317e-05
-4.44093354985593e-05
-2.81802171546018e-05
-1.61813071860502e-05
-3.70689027265992e-05
-5.67246087381364e-05
-3.33709214810409e-05
3.7467543150643e-06
-4.24739107490206e-05
-3.29270071207079e-05
-4.3940769055971e-05
-3.25500640277563e-05
-1.99392849532009e-05
-2.86080478558238e-05
-2.49666482983642e-05
-2.47040612461041e-05
-2.94884898692608e-05
-4.10678108640317e-06
-3.18282447515487e-05
-1.54362777569464e-05
-1.49194976495051e-05
-2.03641006952196e-05
-3.08949323657892e-05
-3.37188977094755e-05
-4.38706015619476e-05
-2.36616518795821e-05
-4.00226638460086e-05
-3.09327440474803e-06
-2.94665897266677e-05
-2.82894953324855e-06
2.34035812347469e-06
-2.78376154496705e-05
-3.0629688197437e-05
-5.73746719616293e-05
-2.97633625360342e-05
-8.30162070571382e-06
-1.85439648514376e-05
-2.28516555384797e-05
-2.96438286826084e-05
-3.40328154125054e-05
-4.73831121685244e-05
-2.06692649060105e-05
-1.90805999932233e-05
-3.33997714961718e-05
-1.46668741731801e-05
-2.24766585554369e-05
-3.36561723692635e-06
-1.32538668496984e-05
8.19354789556228e-06
-2.318394214625e-05
-4.37846872914958e-05
-3.59374901261788e-06
-1.12241634031071e-05
-3.77344784101187e-05
5.18619895141987e-06
-3.24767890222273e-05
-5.06048586039947e-05
-1.84545264789377e-05
-2.72780437426522e-05
-2.99516273248629e-05
-5.02909632456031e-05
-3.85105449339664e-05
-3.51676410062793e-05
-2.61973753372491e-05
-2.72837277957571e-05
-2.33107281316715e-05
-3.318420328914e-05
-2.40207266268272e-05
-4.72315498179042e-05
-4.24086669836913e-05
-2.2419714046731e-05
-2.9970497164381e-05
-3.19016687264562e-05
-1.9492506098857e-05
-2.22679658456418e-06
-3.59878621707638e-05
-2.90563765261183e-05
-2.68661809061852e-05
-6.90324688872185e-06
-3.21489683033702e-05
-2.83636762419402e-05
-3.15936786341541e-05
-1.27606816375582e-05
-5.93852099090031e-05
-3.33850731816581e-05
-1.75274548002602e-05
-4.24742288467056e-05
-8.81589285535704e-06
-4.12062606153495e-05
-4.61369014067133e-05
-4.79970366809945e-05
-3.50851919297831e-05
-2.65703539809547e-05
6.95785933583246e-06
-2.39403024082892e-05
-4.63714266321534e-05
-2.91343352096573e-05
-3.73080153366707e-05
-2.74311952483545e-05
-4.09018805334983e-05
-1.55988442035549e-05
-3.37345892492434e-05
-2.51204142377163e-05
-1.35437518305625e-05
-2.12625258205442e-05
-3.77196869544332e-05
-4.68294047500614e-05
-4.92027776590698e-05
-3.5709888096035e-05
-2.27544825232671e-05
-4.51329327336862e-06
-5.48533846474596e-05
-3.84702212682545e-05
-3.52856959300918e-05
-5.38348689119767e-05
-1.67497949587681e-05
-3.97888268620443e-05
-1.86443402459476e-05
-6.2649866294361e-06
-4.93005997736241e-05
-5.03028653256951e-06
-2.74192145354215e-05
-3.9077564961867e-05
-2.02139222391046e-05
-3.32109934366763e-05
-2.86455742150744e-05
-1.94516483097519e-05
-1.28285162077491e-05
-8.1643906288597e-07
7.68936463484425e-07
-1.62677340542192e-05
-2.31970188194837e-05
-2.38127689680114e-05
-8.57880291918913e-06
-3.02888296481694e-05
-5.16363646305738e-05
-2.97528757401747e-05
-5.83082770730044e-05
-2.80369315583873e-05
2.28014643223396e-06
-2.56982618599666e-05
-4.22157429360257e-05
-3.95688292208284e-05
-2.94356783572857e-05
-3.44356502019867e-05
-6.84232795652538e-05
-2.86117300306554e-05
-1.97149558642966e-05
-6.96091585725495e-05
-2.47148684720696e-05
-4.34063096312104e-05
-3.6097638238036e-05
-2.63369330008241e-05
-5.13548350989567e-05
-2.1920893516213e-05
-3.14540182469401e-05
-1.41948902894684e-05
-3.81219134428836e-05
-4.41427164552464e-06
-3.78242357200328e-05
-4.09722732750545e-05
-4.46531692298278e-05
-1.7140150603277e-05
-2.90203223807193e-05
-7.86482601969363e-05
-5.94849669159042e-05
8.24496470554524e-06
-3.63570218824597e-05
-3.41859511226721e-05
-2.33226778261525e-05
-3.73658912467308e-05
-3.71733129109854e-05
-5.68423059855875e-06
-9.76017788626897e-06
-5.19073948011694e-05
-1.786499452805e-05
-4.24781447366258e-05
-1.87267506618833e-05
-1.5265439277263e-05
-1.12109690754863e-05
-1.47329335076314e-05
4.71361217174261e-06
-1.64192276751639e-06
-2.10210283503136e-05
-5.10883346548573e-05
-1.38709777594981e-05
-2.10376585346552e-05
-3.70838617720422e-05
-1.96568448237196e-05
-2.96035654000832e-05
-2.5544157530995e-05
-6.60985832324929e-05
-3.16479798275134e-05
-2.51659960232846e-05
-3.87149995066518e-05
-1.08043032380399e-05
-4.1561040328745e-05
-1.09631485611656e-05
-2.88245348980931e-05
4.39337021928058e-06
-4.00389037118781e-05
-2.36049205944282e-05
1.70234790176317e-06
-3.14066705257738e-05
-4.16627991201092e-06
-1.62623380846081e-05
-6.22888216884387e-05
-2.77893451530789e-05
-3.45738535611502e-05
-6.53454143182687e-05
-1.23527934391303e-05
-1.13015436593421e-05
-3.35699252526854e-05
-1.52142251231851e-05
-5.65268865449475e-07
-3.56346666753768e-05
-2.85168798041855e-05
-5.95891294665531e-05
-4.9855343876842e-05
-4.86692707052743e-05
-3.58251615193843e-05
-2.03080853527168e-05
-4.51373744490201e-05
-2.32216107274982e-05
-5.50766731397007e-07
-2.1812157313656e-05
-3.31360790938455e-05
-1.86716876266074e-05
-5.34654181710258e-05
-4.67313623749207e-05
-1.96382604479989e-05
-3.55426571407614e-05
-2.67012949075408e-05
-6.14640958054752e-05
-1.8536905509915e-05
-3.69621849606137e-05
-3.51535459080127e-05
-8.41957598956667e-06
-1.10500672574888e-05
-3.53562867079716e-05
1.07060037331279e-06
-5.56852321245677e-05
-1.94681566039641e-05
-4.55849763530988e-05
-2.78443253331683e-05
-2.2089555614403e-05
-3.19160011598606e-05
-1.49100029480895e-05
-1.91023302247071e-05
-1.03726880833124e-06
-3.43962286443029e-05
-4.03599237383576e-05
-2.36592762761036e-05
-1.58630540123158e-05
-4.3636574327567e-05
-2.07496448686874e-05
-3.63799041107981e-05
-2.33238042176762e-05
-3.2694454203245e-05
-3.65613261956601e-06
-4.98551477284051e-05
-4.45417142469263e-05
-2.57095674351373e-05
-2.7970095404814e-05
-4.58244557362489e-05
-5.66353778537053e-05
-4.59902831225821e-05
-5.78520698206085e-05
-2.61359027820242e-05
-4.80285921379325e-05
-2.72303122689819e-05
-3.57580576441877e-05
-5.34342012163266e-05
-5.30217284942079e-05
-3.07983542832097e-05
-3.37480499332307e-05
-4.16569790165732e-05
-3.70998848412288e-05
-3.50301628936809e-05
-1.17238577330395e-05
-4.40374236776252e-05
1.03524609414477e-05
-3.55432446360866e-05
-2.97334024639922e-05
-1.08080195423441e-05
-1.46021172667913e-05
-3.19894526346342e-05
-1.21627156759785e-05
-3.36926650482745e-05
-3.52067528207288e-06
-2.5700503007419e-05
-3.85730744757879e-05
-1.52596155163581e-05
-1.95431231847029e-05
-4.42077472113468e-05
-2.08307714106281e-05
-4.55851799206407e-05
-2.60251554937967e-05
-4.9122430297474e-05
-3.71447295409677e-05
-2.86662909145522e-05
-5.12403972452021e-05
-1.21020799530924e-05
-3.87298048847017e-05
-1.34676416944288e-05
-4.92753609808699e-05
-3.24029807092713e-05
-1.74680332625226e-05
-2.31967581622097e-05
-5.23701726304937e-05
-4.79168311532486e-05
-3.20816405095373e-05
7.51359230106127e-06
-3.01399453501819e-05
-1.14606767570556e-05
-2.56462976064107e-05
-3.34065126019873e-05
-3.33606247975254e-05
-2.82338839438826e-05
-1.38424197019171e-05
-5.40071909660046e-05
-2.36672933141083e-05
-7.11773281482557e-05
-1.47834591782925e-05
-1.8801541848711e-05
-7.41140770383387e-05
-2.45494577068313e-05
-2.88534719328572e-05
-2.53068152088417e-05
-3.60653263051127e-05
-6.30845248957367e-05
-3.57634111349001e-05
-3.04166917883754e-05
-3.64557356119153e-05
-4.91005306634479e-05
-3.62002451167986e-05
-1.56737838165638e-05
-2.52796655029588e-05
-2.59242676717326e-05
-2.49125281528489e-05
-1.12851364653168e-05
-3.77324617754479e-05
-4.07696734343007e-05
-3.63232443183177e-05
-5.25393207281635e-05
-2.28171115764152e-05
-2.31628137653495e-05
-3.7456188858209e-05
-4.31262182567935e-05
-6.23320560152347e-05
-4.8339265459202e-05
-2.98765116032553e-05
-6.40363755072189e-05
-6.0530298100549e-05
-9.01157926198626e-06
-4.6241939164079e-05
-4.40133216789504e-05
-5.11560698570983e-06
-8.94295740734314e-06
-1.39100588469841e-05
-2.19232023165045e-05
-4.17372196507836e-05
-5.5737241851815e-05
-3.48267184286098e-05
-5.69544615451725e-05
-1.09303277948694e-05
-1.33631679164047e-05
-2.38668294480956e-05
-5.79009009009118e-05
-4.00888474594487e-05
-8.48175865846989e-06
-2.8738930857541e-05
-1.90573316466806e-05
-4.42681875599612e-05
-5.78953063932953e-05
-6.11119575370146e-05
-5.01824078370827e-05
-3.96223743116843e-05
-2.09035177224529e-05
-3.60257068040667e-05
-4.93896694256274e-05
-3.78212713350241e-05
-4.05691877870454e-05
-2.12644742846402e-05
-3.52876476439234e-05
-1.23454474880628e-05
-1.4814172895444e-05
-2.27345648489414e-05
-2.77666343731224e-05
-1.86411778180054e-05
-2.60185165612287e-05
-5.59387487190606e-05
-1.15723453299165e-05
-3.7218780231094e-05
-3.35221803181486e-05
-1.88543756546715e-05
-3.056530189737e-05
-5.01934208897902e-05
-4.20272388893892e-05
-4.44741096918606e-05
-2.12327588519174e-05
-2.77118653243334e-05
-3.55083664731532e-05
-1.99450968865524e-05
-3.67049867642652e-05
-2.17920820094199e-05
-5.19733888976886e-05
-5.07498332315938e-05
-3.9646243258799e-05
-2.0965299619075e-05
-1.92878680727842e-05
-3.84041592689238e-05
-4.91495313311599e-05
-2.72278190207394e-05
-1.40827837231675e-05
-1.989607213637e-05
-5.29214615754561e-05
-7.54074944500651e-06
-2.1633722349578e-05
-2.79571947239541e-05
-3.20957425842692e-05
-3.83915761998253e-05
-1.98116627604798e-05
-1.93167769671722e-05
-6.84627966526673e-06
-4.92646646285038e-05
-3.10121390278612e-05
-1.09695740687817e-05
-1.39367466592719e-05
-3.52221212274588e-05
-6.60132508318065e-05
-2.74645303764752e-05
-3.14688898440499e-05
9.38047168057369e-06
-1.6919255381972e-06
-4.57313613022269e-05
-4.7500389978652e-05
-2.76565824878709e-05
-2.55550260361653e-05
-5.69690840650159e-06
-2.19530772864124e-05
-3.54564612725969e-05
-1.23371625681721e-05
-5.4923758907418e-06
-6.35837060816703e-05
-2.88561699920205e-05
-2.3371168953707e-05
-5.81021345641414e-05
-2.35700380241247e-05
-3.86999675528941e-05
-4.42188782392537e-05
-2.00441498202258e-05
-5.09327585527002e-05
-2.41952257459594e-05
-1.12318438100015e-05
-1.16124710483075e-05
-3.98205188019781e-05
-2.23152239271932e-05
-4.35016893933328e-05
-2.22869904133624e-05
-4.85975157204721e-05
-4.97621521451476e-05
-2.71145877599831e-05
-3.5247302705017e-05
-4.86398168506509e-05
-4.44574488088144e-05
-1.06804624925668e-05
-2.14897243248586e-05
-2.13176412424236e-05
-4.31868983192377e-05
-5.35316182503744e-05
-2.22609687607232e-05
-1.09638256585625e-05
-6.24713268450187e-05
-2.45297474363777e-05
-6.93388218292339e-06
-6.94215361090569e-06
-1.24897854014596e-05
-1.88358669351288e-05
-1.40794699631801e-05
-1.777273708668e-05
-3.17643177791409e-05
-3.59324562370361e-05
-1.42343988143068e-05
-2.84417953427305e-05
-2.27110776474775e-05
-4.45119594635193e-05
-2.85597139915325e-05
-4.66714304161735e-05
-3.10716447854917e-05
-2.12930307703339e-05
-2.32408961110999e-05
-3.74331594925599e-05
-4.17457840041272e-05
-3.84841307731556e-05
-3.38197761945896e-05
-5.34898533441332e-05
-7.64050546370879e-05
-8.5619327616922e-05
-3.39069919489528e-05
-4.01357214704422e-05
-1.93738575218496e-05
-4.54963731654027e-05
-3.47735122591214e-05
-3.56812434993737e-05
-2.48953762554236e-05
-2.20595329717567e-05
-4.16979625235348e-05
-1.80822196989667e-05
3.14244724767111e-07
-1.68779479835263e-05
-2.02374412120062e-05
-1.71210716861402e-05
-4.54754766107471e-05
-2.30869450619078e-05
-2.00450046908816e-05
-1.99331372065328e-05
4.38632645867508e-06
-1.20609213317615e-05
-3.23406399088664e-05
-1.64599432559221e-05
-3.37416451427385e-05
-2.35561062609442e-05
-1.37636910079387e-05
-3.72751278132685e-05
-2.74544773367098e-05
-1.71813657395407e-05
-1.14370135663559e-05
-3.67462426318254e-05
-3.69248042251143e-05
-3.84784043965539e-05
-3.03254669380842e-05
-4.46264107089555e-05
-2.10047928919727e-05
-5.06904023849584e-05
-2.79727756012106e-05
-3.65362789402564e-05
-4.54225887153996e-05
-1.36900697345211e-05
-6.08668492922802e-06
-5.06015173371079e-05
-3.68587618520389e-05
-2.71101758927388e-05
-3.77332270051137e-05
-2.30488361385931e-05
-2.43147666917312e-05
-3.13939535679595e-06
-5.41263561635349e-05
-2.78030541666676e-05
-3.90805477323276e-05
-9.69982844093361e-06
-4.25596449141775e-05
-2.32790934722102e-05
-3.13754058319063e-05
-2.8856066033333e-05
-2.33484022984288e-05
-5.27178497910621e-05
9.77046022185692e-06
-2.26666640561657e-05
-3.24367743323066e-05
-3.33474903654156e-05
-5.88365695089513e-05
-2.28529205084093e-05
-5.19060227807377e-05
-2.8588292565857e-05
-4.09360105116501e-06
-4.91249046168394e-05
-2.04394068171482e-05
-6.12536825044704e-05
-3.70847379714932e-05
-3.17189877208675e-05
-3.67582611839973e-05
-2.12857990811215e-05
-3.09218777971549e-05
-1.44738313305817e-05
-2.67301927586884e-05
-2.80931157752137e-05
-3.5849882904101e-05
-8.01670060886698e-05
-3.72180621074293e-05
-3.83742464194424e-05
1.73447931925959e-05
-1.07173941547378e-05
-1.66990704361348e-05
-5.31341614453307e-06
-2.86517869168713e-05
-3.41615259046137e-05
-2.14807934710993e-05
-4.11019499463329e-05
-2.38402531513256e-05
-2.13489631853022e-05
-4.72637169213568e-05
-8.41105886639103e-06
-1.46492664238437e-05
-2.97554629900414e-05
-2.77395014696949e-05
-5.37242199122104e-05
-4.22690162140136e-05
-3.75464602101766e-05
-3.57398572572325e-05
-2.66863224839101e-05
-1.96030241127827e-05
-4.13107020207789e-05
-1.17059280693326e-05
-4.45358820099886e-05
-5.04974481013557e-05
-2.38540050257853e-05
-2.62796351031133e-05
-4.71679786217709e-05
-4.3471961575588e-05
-1.29995707529151e-05
-6.15554482897337e-05
-6.13358035159894e-05
-2.38488117938614e-05
-4.73511471633674e-05
-9.44338461460894e-07
-2.50148896168509e-05
-2.91889062736413e-05
-4.8959748560004e-05
-1.83974121812557e-05
-2.21857914426468e-05
-3.41038329325949e-05
5.39715178058954e-06
-6.85499764746254e-05
-1.1163440324885e-05
-2.57657389754534e-05
-2.61395499663241e-05
-1.67151592510209e-05
-1.99456611868949e-05
-6.24881629166041e-06
-3.32126002546036e-05
-4.93152208710019e-05
-3.07357793900446e-05
-3.90964534773554e-05
-5.58498825603156e-05
-1.56961145769891e-05
-4.80276218621869e-05
-2.37204289882342e-05
-3.8564347894032e-05
-3.80023658152576e-05
-1.72101601821311e-05
-3.1381900769325e-05
-3.24240667357267e-05
-3.0655422713391e-05
-4.15873695934034e-05
-3.60281738667629e-05
-3.42944327344243e-05
-3.09833594957011e-05
-5.80180618816271e-05
-4.4883576654938e-05
-8.44571487424186e-06
-1.4123945969295e-05
-5.76382313238767e-05
-4.37361545476835e-05
-9.37273377396534e-06
-4.01489248099343e-05
-3.24054035401117e-05
-2.12856479221753e-05
-2.28016839535631e-05
-4.31420113536047e-06
-6.70291000432261e-05
-5.196583145863e-05
-4.03774890029434e-05
-2.0818494261699e-06
-3.76270385618658e-05
-2.24912303649633e-05
-4.63041622548823e-05
-2.47030466698548e-05
-4.52658544863199e-05
-3.29346188389835e-05
-5.10141176812241e-05
-1.3720336162034e-05
-8.83846755592155e-06
-2.43593260152833e-05
-3.8168369551086e-06
-3.1237654550984e-05
-3.23190088618442e-05
-2.07137867278935e-05
-4.91656207649236e-05
-1.68399907027618e-05
-1.44311763494445e-05
-4.88229348495221e-05
-3.06076448955272e-05
-2.6473085168052e-06
-5.53041969400884e-05
-3.74350130070162e-05
-8.89574126606716e-06
-2.15964656971974e-05
-1.08932920382617e-05
-2.21044966319565e-05
-3.3832640620006e-05
-3.46340564258257e-05
-4.66437832968232e-05
-1.83736860286046e-05
-1.59309938703679e-05
-1.46018679585839e-05
-3.0417152925762e-05
-3.4895331433736e-06
-1.2552067182999e-05
-2.68056370900502e-05
-3.10385569062548e-05
-1.78916377106518e-05
-6.79395874899122e-06
1.67519937827308e-06
-2.96710387920342e-05
-1.0802556281765e-05
-5.02183424010065e-05
-2.61445936650962e-05
-3.08395401162512e-05
-2.51143491035346e-05
-3.2571391317755e-05
-1.95525387611546e-05
-3.74368905229872e-05
-1.6118525970064e-05
-5.27318398031911e-05
-2.22320609701633e-05
-3.79114044324811e-05
-4.39458694745821e-05
-4.6134648731168e-05
-5.49068132874001e-05
-4.98429829860994e-05
-5.15197145752877e-05
-4.14973122494667e-05
-3.5229937704471e-05
-3.39394425615393e-05
-4.33170585017587e-05
-4.365833566908e-05
-4.0844306791431e-05
-1.67715618281995e-05
-3.36212824449861e-05
-2.69969158043334e-05
-2.78963623681777e-05
-4.81294122902104e-05
-1.4077745498432e-05
-3.02044352582922e-05
-5.12109860702817e-05
-3.2380675737402e-05
-3.97134211325778e-05
-3.65838752322234e-05
-5.75889149522969e-05
-3.17387422813238e-05
-2.17415254118196e-05
-2.06834981755939e-05
-3.64451955992332e-05
-3.38527352691872e-05
-4.16747063524772e-05
-3.48406243615189e-05
-2.41698055704702e-05
-2.85401881130517e-06
-4.10955571020921e-05
-3.33654399176077e-05
-1.52199723479508e-05
-1.38546521674551e-05
-1.72189519010995e-05
-7.46790894767081e-06
-1.80691937092698e-05
-1.83088508849099e-05
-1.62050366895907e-05
-2.12599245021137e-05
-1.73261358123153e-05
-4.10855239591721e-05
-3.99204523627008e-06
-5.12188185544127e-05
-2.98636218549709e-05
-2.20986821985021e-05
-5.17863490271807e-06
-5.71953504720039e-05
-5.27184537327325e-05
-3.00380156650305e-05
-7.11264010909913e-06
-4.06453763011917e-05
-1.0035622499604e-05
-2.17361312249852e-05
-5.71491865497576e-06
-8.17392744832368e-06
-3.32303171197173e-05
-7.3840490708944e-06
-3.96331121080549e-05
-1.86573976132902e-05
-2.20185161887155e-05
-5.40846632569902e-05
4.63180095005916e-06
-3.74996805990736e-05
-3.8477676683643e-05
-1.59204773642164e-05
-3.19313727388241e-05
-1.81733018050121e-05
-2.1920099740105e-05
-5.61835597243276e-05
-2.57899495802754e-05
-2.81905000891707e-05
-4.56250932858369e-05
-2.83950432893558e-05
1.04806697658839e-05
-1.44919973799917e-05
-2.10222884919169e-05
-6.6039518891866e-05
-4.40721905551887e-05
-1.9961005033283e-05
-2.13592002745897e-05
-1.86135122867869e-05
-1.25644352002752e-05
-1.22942174442656e-05
-5.64199046765807e-05
-9.4562388579893e-06
-2.8571216198651e-05
-4.88528244488285e-05
4.87008113112575e-06
-4.94825097863759e-05
-2.80267838919111e-05
-3.24219308527575e-05
-1.55721701250989e-05
-6.08531220054999e-05
-4.21324775175699e-05
-3.33128522865396e-05
-3.81924480108136e-05
-3.31101904403022e-05
-4.86135755771271e-05
-3.5190211451871e-05
-1.3918822930368e-05
-8.21925520914787e-06
-4.3988484443691e-05
-3.20157041232589e-05
-1.70605992825017e-05
-3.18932499491725e-05
-3.78834799003994e-05
-1.38688394323064e-06
-8.59901025657831e-06
-1.55510097812825e-05
-2.31780106853028e-05
-3.35899653611996e-05
-3.68778243145682e-05
-1.0350133655434e-05
-2.06611011556186e-05
2.36154370724014e-05
-2.02458726318137e-05
9.67500029728058e-06
-2.282611219806e-05
-3.05478490788544e-05
-4.42297729210722e-05
-5.92673155626289e-06
-1.09799276201327e-05
-1.58303176394769e-05
-3.61154940755831e-05
-2.87286786369159e-05
-2.87643516592519e-05
-1.7037080424509e-05
-3.06753063556079e-05
4.68144847162215e-06
-1.38760338667377e-05
-3.18770556438197e-05
-1.34659080053954e-05
-4.52534913827914e-05
1.3833598596383e-05
-3.14303635070759e-05
-3.46978144825018e-05
-1.51963228866832e-05
-2.89522687230767e-05
-2.22457357594545e-05
-1.42204892902522e-05
-3.97795935497519e-05
-4.29855663528779e-05
-3.3055178425946e-05
-1.25804774476956e-05
-5.13715471566649e-05
-2.91312139818207e-05
-2.10068213603119e-05
-3.4803704515708e-05
-3.63369897322782e-05
-1.96014732617853e-05
-3.30210420259091e-06
-1.33644801024868e-05
-3.47486802440705e-05
-2.33788277019663e-05
-1.58420997884132e-05
-6.90748483569417e-06
-2.72151200131894e-05
-7.95262603485067e-06
-2.4674860340522e-05
-1.05161462154581e-05
-1.394566186762e-05
-4.19559068533661e-05
-3.56602724356453e-05
7.98835502512787e-06
-3.69257370162532e-05
-1.13814857048288e-05
-1.93744353663156e-05
-4.13448845269967e-05
-4.37906325522491e-05
-5.07667789647147e-05
-2.21260635625509e-05
-1.1893726494817e-05
-1.8003010550941e-06
-1.77861857624732e-05
-1.09896965396483e-05
-2.82283557755622e-05
-4.63239727530784e-05
-3.20905981196396e-05
-9.86404256035873e-06
-4.51521837287437e-05
-5.24184932694893e-05
-2.53378320474468e-05
-2.67753823615678e-05
-4.06998690037275e-05
-4.96672216005657e-05
-4.63720969213268e-05
-2.52706176515517e-05
-4.58559158053066e-05
-2.67466351202071e-05
-1.24478879069095e-05
-2.08499458615252e-05
-2.41462340933133e-05
2.07187435132968e-06
-3.20395141198454e-05
-3.37079504774799e-05
-5.5807893212858e-05
-5.40330791996782e-05
-1.1878855156129e-05
-2.37072408846212e-05
-1.87693142632641e-05
-5.54012835184582e-05
-5.13232913843085e-05
1.41090575877717e-05
-9.5168232555286e-06
-3.47692154004745e-05
-3.08951587327951e-05
-2.38111369181353e-05
-5.50229304452192e-05
-3.45982035831223e-05
-4.10686725119013e-05
-3.71996996531049e-05
-1.96853282706878e-06
-1.4790608352915e-05
-5.72870293691735e-05
-3.65721089130168e-05
-1.28062315069749e-05
-4.16937778592503e-05
-3.74464446031864e-05
-4.44133839488343e-05
-4.08594632461142e-05
-2.75956681477823e-05
-4.93581856404363e-05
-4.446436819276e-06
-1.90333153237068e-05
-3.22468951878754e-05
-3.94271497208415e-05
-4.717702486293e-05
-5.54051901774642e-05
-3.17321958955918e-05
-4.87611299232849e-05
-3.39411036271122e-05
-3.92572212272496e-05
5.12981936514957e-06
-2.22967879030866e-05
-4.06745654637039e-05
-4.98524976842157e-05
3.92641704338945e-06
-3.93412041761921e-05
1.34753899557851e-06
-4.06642364249582e-05
-4.25689622637525e-06
-4.35811787532363e-05
-2.06936317020819e-05
-1.09335885933178e-05
-4.108093149356e-05
-5.49529173491588e-05
-7.74715685419059e-05
-5.13184368280783e-05
-2.99588575316828e-05
-5.17987185680072e-05
-2.82747037416761e-05
-1.75998206173083e-06
-3.7207272707396e-06
-3.52966170193655e-05
-5.83368245741015e-05
-5.37966098817356e-05
-2.4194036000527e-05
-2.22708247400058e-05
-3.3966462776554e-05
-4.10569419545891e-05
-5.71828771890996e-05
-3.84990416969383e-05
-2.82279844924541e-05
-5.68730592402056e-06
-8.28946085640864e-06
-9.81391925058571e-06
-3.25649366165007e-05
-1.12051864139924e-05
-4.18518696392315e-05
-2.66197790896857e-05
-4.66670913335608e-05
-5.98262041517057e-05
-3.25156486608517e-05
-2.32561402161068e-05
-3.45265738466078e-05
-3.03277419757694e-05
-6.67761475123042e-06
-2.07142956763969e-05
-2.94991086553012e-05
-2.78401238306973e-05
-5.39028007719279e-05
-4.48458043076481e-05
-2.96765929677488e-05
-3.51087846736559e-05
-1.66628720693984e-05
-2.61397007834407e-05
-1.3272702696304e-05
9.49477134438469e-07
-3.65781240052297e-05
-3.37734278195638e-05
-2.57847590859345e-05
-2.80815938732538e-05
-4.50238871978114e-05
-1.73781819102282e-05
-3.48741888443039e-05
2.08459447910113e-06
-3.73916489071068e-05
-2.90497123919918e-05
-2.7565123785012e-05
-1.60222003653985e-05
-4.3753385829277e-05
-1.64756725157424e-05
-1.68202882067401e-05
-4.53670877676874e-05
-5.34273064201681e-06
-3.93302889956384e-05
-1.96080673965591e-05
-1.06608935666974e-05
-3.61219690880233e-05
-1.87606075531805e-05
-3.65468132997225e-05
-7.90164838653689e-06
-4.36029799732604e-05
-1.83604590354083e-05
-1.51748326012296e-05
-1.83774635664764e-05
-2.72668047765051e-05
-3.75026466581961e-06
-2.15428571912447e-05
-5.86099456326938e-05
-3.48986161751398e-05
-1.24065066504021e-05
-3.68165948517192e-05
-4.34883244517188e-05
-3.59782781051551e-05
-1.90575920159771e-05
-4.32526526813648e-05
-8.1018785029773e-06
-3.134563810553e-06
-2.51275023638028e-05
-4.14266960664285e-05
-3.4264854081199e-05
-1.08463103572054e-05
-2.63297755215925e-05
-3.92146231790451e-05
-2.01423880010337e-05
-2.87423573050458e-05
-1.51461433775901e-05
-4.22849466194386e-05
-3.73454336266894e-05
-3.0964653442623e-05
-2.22877208136156e-05
-3.30131981284904e-05
-4.52432146956562e-05
-3.90400588795049e-05
-3.82389083293465e-05
-1.92041019994389e-05
-1.38851052940937e-05
-3.93040562389059e-05
-1.8176947509779e-05
-1.83569126944543e-05
-1.63970294711594e-05
-1.39714678807455e-05
-1.52057264797481e-05
-5.7212585515584e-05
-2.11016979130491e-05
-3.97649479154304e-05
-3.95266437928336e-05
-5.46113749401588e-06
-7.9660093196532e-05
-4.34713951328796e-05
-1.08572260986871e-05
-3.1139253315275e-05
-1.96258862076027e-05
-3.98883196592508e-05
-1.74476364941082e-05
-2.39430548002428e-05
-3.22198140487868e-05
-2.89146431870427e-05
-1.52789053167996e-05
-3.40248601512893e-05
-2.65988368776762e-05
8.0598695705712e-07
-4.61681840057568e-05
-3.18977674796919e-05
-1.56872171523005e-05
-2.43294797375007e-05
-3.60147998235371e-05
-3.51628140185231e-05
-4.38762574602763e-05
-1.81010677858776e-05
-2.91115699892598e-05
-4.44896512633665e-05
-8.28593944094779e-06
-2.7660775902344e-05
-2.82715163787823e-05
2.96253833426207e-06
8.48756592931696e-06
-3.94998885235367e-05
-4.19732177150358e-05
6.57965450435445e-07
-1.87457153142034e-05
-2.30942957711965e-05
-1.81950200599865e-05
-3.68347061195709e-05
-3.02794606754176e-05
-3.93007462996636e-05
-2.65056503243171e-05
-4.3149501051429e-05
-1.77835558551743e-05
-3.5314808218796e-05
-3.91864000413053e-05
-5.63307687874255e-05
-1.97680344280711e-05
-4.86621514341577e-05
-1.06633902734369e-05
-3.31233800173076e-05
-1.4908498679776e-05
-5.28244759040182e-05
-3.80227285381783e-05
-5.95852777480932e-05
-1.72837715741354e-05
-2.07815502924104e-05
-4.37913949684858e-05
-5.83686362407926e-06
-4.97121179939307e-05
-3.9343453492955e-05
-3.43628149547407e-05
-5.29290455796775e-05
5.77978207816996e-06
-2.52424521036819e-05
-3.12200464997629e-05
-5.05208884361652e-05
-6.91522626478287e-06
-3.64059198501389e-05
-3.12466828394678e-05
-1.52852528225824e-05
-3.15092225292322e-05
-5.63370653684189e-05
-3.17372889006887e-05
-4.34095194408125e-05
-2.29414499188149e-05
-1.07093263537708e-05
-4.82162304516852e-07
-4.23709614352233e-05
2.0391292061364e-05
-5.28791829753698e-07
-3.09316827876232e-05
-4.92612265969274e-05
-1.35046553056388e-05
-1.50929011027451e-05
-1.83196605758735e-05
-1.7841434329477e-05
-1.05212374987872e-05
-3.74764480981413e-05
-1.22041978613939e-05
-2.91790992200363e-05
-4.48002879733947e-05
-2.60732701966547e-05
-2.47682750091449e-05
-4.13350056824984e-05
-1.80745164278602e-05
-4.3145630945405e-05
-6.77602009217401e-05
-1.08473337211505e-05
-2.43042953891795e-05
-5.51948673054942e-05
-3.26031816810895e-05
-1.5761695306541e-05
-3.98601774138793e-05
-3.1425050651257e-05
-1.77553492025259e-05
-4.67852261665153e-05
-3.09730701532606e-05
-2.11068412436191e-05
-1.1643844102146e-05
-7.13613652459735e-06
-2.77027812313847e-05
-4.37895384811226e-05
-1.80635780932312e-05
-8.49618839316443e-06
-4.98425414283041e-05
-4.78324300000378e-05
-5.12239825782079e-05
-4.45431856621072e-05
-1.49584218514351e-05
-4.90930833717204e-05
-4.61694424842755e-05
-1.71996015894777e-05
-4.70929591316227e-05
-2.19909493023047e-05
-4.02030683420671e-05
-3.05287099755493e-05
-4.21717049220545e-05
2.7344939376802e-07
-5.6201514567124e-05
7.91392635705144e-07
-1.49912016363723e-05
-6.04690802539805e-05
-2.14276203751153e-05
-4.14438796211282e-05
-1.68816710974113e-05
-2.14423074549692e-05
-1.69046106212793e-05
-6.39150720434705e-05
-2.54688166355079e-05
-3.16850113620687e-05
-2.35471650576643e-05
-1.64256596347635e-05
-1.6460524488038e-05
-1.16144777787901e-05
-2.80057577671228e-05
-2.40989247866905e-05
-1.66231608926266e-05
-3.24776310858619e-05
-3.41715039005994e-05
-3.89270598236772e-05
-4.71078666573229e-05
-4.09329715581736e-05
-4.01478121391966e-05
-2.33195330702141e-05
-2.57640513318024e-05
-3.47776998247893e-05
-2.66306680478881e-05
-2.7797818852759e-05
-5.05438944380318e-06
-1.45779421270432e-05
-4.11397624176043e-05
-3.27601542917161e-05
-4.22162108278231e-05
-1.71381941382416e-05
-1.91349594471016e-05
-2.6096792159599e-05
-2.88677294252061e-05
-4.76664091423888e-05
-1.72289413182055e-06
-3.43575333968276e-05
-6.22072668260984e-06
-4.82796691627997e-05
-3.45533082022335e-05
-3.09604250315912e-05
-2.56604072497917e-05
-9.54590217187465e-06
-2.28267027926916e-05
-4.82974991603543e-05
-2.46337921005974e-05
-6.21262678133738e-05
-3.90713556480086e-05
-2.25571118304254e-05
-3.19330296026897e-05
-9.86760553830729e-06
1.02898715203069e-05
-3.89230825798311e-05
-4.54804475814604e-05
-1.56378819171175e-05
-2.90291113348449e-05
-3.75654553333559e-05
-4.1146073100421e-05
-1.56884904780202e-05
-4.50609043326069e-06
-5.57888179812471e-05
-6.71101810709068e-06
-2.22931250967817e-05
-4.23517915923546e-05
-2.14109329074986e-05
-4.56823605238861e-05
-2.90504872145814e-05
-4.63776303933055e-05
-3.42330064808056e-05
-5.36509752213998e-05
-4.46972277626939e-05
-3.61954573066644e-05
-5.56124833193209e-05
-3.63800750322809e-05
-2.94089144639754e-05
-7.40267942361043e-05
-4.52306304375208e-05
-5.00971938854788e-05
4.12769686285771e-06
-1.09991595607294e-05
-1.67747739445783e-05
-3.66682582637294e-05
-2.94361562644762e-05
-4.73142123928874e-05
-5.00433161941691e-05
-4.36328687239955e-05
-2.70785700245598e-05
-4.17364379917176e-05
-4.36133436328304e-05
-2.28289750196902e-05
-6.65348666241759e-05
-4.5017793987504e-05
-4.24218568654727e-05
-4.9921021738087e-05
-2.47301483460181e-05
-3.59293642525234e-05
-1.93300272489189e-05
-2.36691202916311e-05
-3.4068566027011e-05
-1.05124219977292e-05
-5.1617375221928e-05
2.00679605121922e-06
-2.36323372085003e-05
-2.0881934725394e-06
-2.66167296640952e-05
-1.92933641722596e-05
-2.97690067581632e-05
-3.258618073163e-05
-1.07343524281546e-05
-1.37515417902366e-05
-5.4971967249766e-05
-3.74198432564556e-05
-2.55648055018481e-05
-9.33808437833714e-06
-1.29596240724509e-05
-1.53444563546739e-05
-4.28037594361914e-05
-1.53488832269711e-05
-5.56040244355657e-05
-5.13472131440199e-06
-2.2947569643281e-05
-3.02822509335073e-05
-6.46499439139946e-05
-1.51448388247301e-05
-3.46862810992015e-05
-3.87765520799393e-05
3.04639850425381e-06
-5.61663394353932e-06
-1.08941538755162e-05
-2.73905408207108e-05
-2.96422735441456e-05
-2.95759215232565e-05
3.63824482871604e-06
-1.96196499521537e-05
-4.61273218120724e-05
-5.11822455083951e-05
-2.71142034889335e-05
-7.17796823501734e-06
-4.15770439396928e-05
-2.87802374221705e-05
-2.35690689876752e-05
-2.91847054747552e-05
-1.45925757332181e-06
-2.50603395113261e-05
-7.85014963650069e-06
-4.88414360847161e-05
-1.98085154491327e-05
-6.70249730992075e-05
-2.12709899336943e-05
-5.54445021857242e-05
-1.91859656848999e-05
-2.38668529541385e-05
-3.52129937417909e-05
-2.44245121689803e-05
-2.70589999515254e-05
-3.05818125463003e-05
-9.2598437409466e-06
-4.97277711631015e-05
-3.51886470173424e-05
-1.45406561984832e-05
-1.06289332704043e-05
-5.35616736073377e-05
-2.70271024827589e-05
-4.96649484253736e-05
-3.70104670586487e-05
-8.83691879836096e-06
-3.61983899931807e-05
-1.2523784159787e-05
-6.83484192281225e-06
-1.92611646515639e-05
-2.34833918372807e-05
-2.32858624841111e-05
-3.12937449205194e-05
-4.00924876366593e-05
-3.4877565747033e-05
-2.9842913259892e-05
-1.18887944538488e-05
-3.37441736871066e-05
-2.1020369900932e-05
-2.74980683393106e-05
-1.88780888527172e-05
-5.60008704706067e-05
-5.06445040226435e-05
-4.52597919302222e-05
-4.31444626293452e-05
-4.6305484424982e-05
-1.66154584254445e-05
-3.51433563811525e-05
-3.06033849355344e-05
-3.14947295928937e-05
-3.11511892677219e-05
-2.2398103211009e-05
-1.4863030078122e-05
-4.22990209594502e-05
-1.3875962589518e-05
-1.64594145624764e-05
-4.45622601719958e-05
1.89880777112823e-05
-1.07882463479665e-05
-2.77534778210723e-05
-3.44404459971062e-05
-1.33575967553586e-05
2.10235374238467e-06
1.01491488085317e-05
-2.40163334099924e-05
-4.69383281816227e-05
-5.38805950836341e-05
-6.38016069511779e-05
-3.78238240740519e-05
-2.47085361781263e-05
-2.69115727799774e-05
-4.7696432126653e-05
-6.41776866649465e-05
-4.07133961312486e-05
-5.40908141885533e-05
-3.8860055970717e-05
-4.44109428698098e-05
-1.77501383153121e-05
-9.59224313089574e-06
-6.57836528520226e-05
-4.54487878822687e-05
-1.45341605507456e-05
-1.94470710857801e-05
-3.54893145319157e-05
-1.17784167158351e-05
-2.22060942985357e-05
-2.38702390226407e-05
-1.40322449482283e-05
1.79765617466697e-05
-6.03200281690701e-05
-2.81464964642274e-05
-3.50689624116355e-05
-4.70668614593863e-05
-2.41112744651904e-05
-2.3743142146293e-05
5.2855737853514e-06
-2.98181007463801e-05
-1.98283358230063e-05
-4.01069681888563e-05
-5.84944223349059e-05
-4.83468207639557e-05
-3.1807886549822e-05
-2.89630749028587e-05
-3.61475564172437e-05
-4.09650968083871e-05
-2.46767101122446e-05
-3.31553981438317e-05
-4.84966080036826e-05
-1.52572689117412e-05
-3.76409673699185e-05
-3.40967846258522e-05
-3.07914262371491e-05
-4.22641057670008e-05
-6.12687653336841e-05
-5.01632804976237e-05
-3.20505230035526e-05
-1.89686562760213e-05
-2.61605899232614e-05
-5.4767975276564e-06
-1.13919496544349e-05
-4.50626404676886e-05
-3.71432310688594e-05
-5.01884038795636e-05
-2.57908441803619e-05
-2.0445103024666e-05
-5.1957512774544e-05
-2.09295051348999e-05
-1.27427965200678e-05
-7.77646745049252e-06
-3.83104797591538e-05
-2.68301700084611e-05
1.18983650232654e-05
-4.55522054507765e-05
-3.11397889980795e-05
-2.01931549378628e-05
1.20439472167481e-05
-3.02142461257322e-05
-5.20206145010153e-05
-3.89900963839704e-05
-2.36758732608786e-05
-3.65711359352669e-05
-2.80381168148321e-05
-2.13549604828711e-05
-2.5086559650378e-06
-1.03031752317691e-05
-2.81076767337112e-05
-4.15531742957131e-05
-6.17857309289682e-05
-2.67231396777997e-05
-2.14221289176587e-05
-5.30789909181707e-05
-1.52993653710385e-05
-4.685021364694e-05
-5.40792243179586e-05
-2.90618456497795e-05
-1.31513836196735e-05
-6.78810021052508e-05
-1.16845621370945e-05
-1.04201963648633e-05
-3.12263731286791e-05
-4.1471737935394e-05
7.05282914866611e-07
-9.85651632197639e-06
-2.87496907208461e-05
-2.05676902208741e-05
-3.66187412643728e-05
-3.58629623793933e-05
-5.77719189737536e-05
-1.60828514099572e-05
-4.35809727525019e-05
-2.83872676828691e-05
-4.11575312282105e-05
-2.54545137486813e-05
-2.62568034514674e-07
-2.03208673309185e-05
-3.69376060092784e-05
-3.05508505942044e-05
-1.99322151929161e-05
-2.32283545612199e-05
-2.7239120234548e-05
-3.79122245348659e-05
-4.51841158641162e-05
-9.25538227720459e-06
-1.35467420970072e-05
-1.26953557409691e-05
-2.46163332433052e-05
-3.38998512672548e-05
2.99160292972272e-05
-3.31380390757576e-05
-5.98789586671366e-05
-1.96960965850046e-05
-5.34644106706268e-05
-5.63835736482199e-05
-2.60537416352861e-05
-4.15438572778444e-05
6.19365422922962e-06
-5.85230703439347e-06
-1.2943632495556e-05
-1.31016513303582e-05
-1.86791032184608e-05
-1.5028271782552e-05
-3.14636570340974e-05
-2.14919785512792e-05
-3.06636812647466e-05
-3.16751597873342e-05
-2.56363144864353e-05
-3.91401732696364e-05
-4.45594130242573e-05
-3.5760734476517e-05
-5.02820817573024e-05
-1.20076090752782e-05
-5.2523701180137e-05
-1.67182817821588e-05
-1.26162268925775e-05
-2.80634836510029e-06
-4.7669889848125e-05
-9.96142712185067e-06
-4.10484236319869e-05
-5.69849422728417e-05
-2.54043246024873e-05
-9.98157446673812e-06
-1.80737850733521e-05
-2.79015743460566e-05
-2.2653850599132e-05
-8.13742983212701e-06
-2.96897503203472e-05
-3.02119468483573e-05
3.22424945200348e-06
-4.38718946609834e-06
-6.07948040828452e-05
-1.47569505799723e-05
-5.82828095189948e-05
-2.47066290768136e-05
-8.48331680814947e-06
-2.73765479190253e-05
-4.70863460177583e-05
-4.68920098315937e-05
-3.19027097274647e-05
-3.43270337579645e-05
-1.55229937789188e-05
-3.50510008787828e-05
-5.62125719852025e-05
-3.11332774961964e-05
-2.94532921939984e-05
-1.65815341090744e-05
-1.67778348070312e-05
-2.42879124094983e-05
-4.76162566353202e-05
-2.4500180549272e-05
-3.99539319142128e-05
-2.18831116191389e-06
-7.17519290982281e-05
-1.77379011652611e-05
-4.69063333924806e-05
-5.72480989577472e-05
-1.12856394648013e-05
-3.63511560820581e-05
-3.76140134078083e-05
-4.35064763790465e-05
-6.33616967119895e-05
-3.77850801620492e-05
-4.53591520991435e-05
-3.34715840802692e-05
-3.86248446514622e-05
-3.38835699348066e-05
-3.14972676856282e-05
-2.74284085448077e-05
-1.72926936062793e-05
-2.20012212586209e-05
-1.93360250338387e-05
-1.5920122073994e-05
-4.1928519186673e-05
-1.81043448851066e-05
-5.2781484350921e-05
-2.65122167638902e-05
-1.8169247775077e-05
-3.66168619371638e-05
-2.77553257747176e-05
-1.68300774941118e-05
-1.38475057470958e-05
-1.36785485635895e-05
-3.77964656200743e-05
-4.21824973994883e-05
-4.13559889173493e-05
-3.49374861788576e-05
-3.6278108214903e-05
-3.67461367589171e-05
-4.61959062116241e-05
-1.85444424197613e-05
-3.01560762155901e-05
-8.43605485338858e-06
-2.27712424485651e-05
-3.65441458477196e-05
-1.48031761028508e-05
-4.16595209471504e-05
-2.10891169294438e-05
-5.59069214985331e-05
-3.68443779570371e-05
2.23530561244868e-06
-4.26183203544457e-05
-3.56379315119344e-05
4.30189381358383e-06
-2.16084424545766e-05
-1.62199394936553e-05
-1.07598968203686e-05
-4.25191930336181e-05
-2.63729811703747e-05
-9.83683571469174e-06
-4.62383171013136e-05
-3.53688394358443e-05
-2.4194428057772e-05
-4.00330130759199e-05
-4.48829473234481e-05
-2.46797345478094e-05
-2.07837104347529e-05
-2.15182830036043e-05
-4.33190998294314e-05
-3.56072385297626e-05
-4.54343747872068e-05
-2.89650566012292e-05
-7.34522607145102e-06
6.86803773329358e-06
-2.17396477782785e-05
-5.335420487095e-05
-3.51932356928891e-05
-3.55629215930181e-05
-2.08383082806279e-05
-5.8270612868887e-05
-2.8750023316239e-05
-1.99853120945362e-05
-2.28262852692328e-05
-2.9288469543419e-05
-2.62962749713852e-05
-4.67110237215521e-05
-1.64581353280192e-05
-1.04567203255409e-05
-3.19535927107261e-05
-2.76640748114418e-05
-4.44854332354675e-05
-5.40319927997644e-05
-3.15597835880424e-05
-3.95862000857153e-05
-1.72221931733173e-05
-2.30754212568953e-05
-1.75182947835696e-05
-5.17072537665208e-05
-3.04084087645986e-05
-3.67434957249006e-05
-2.7317255704093e-05
-2.40747597598458e-05
-4.44594249959505e-05
-3.32105122212232e-05
-4.11999809866462e-05
-2.88460060063558e-05
-4.72881917834521e-05
-3.14303282789546e-05
-1.84127313548703e-05
-1.80393858225479e-05
-3.0063710570119e-05
-3.32023305191782e-05
-2.99379302363701e-05
-2.38608732605138e-05
-1.88342368357486e-05
-1.03030793566089e-05
-4.27534204417456e-05
-7.51939488109529e-06
-4.28979006377558e-05
2.91785258422361e-06
-6.29803539967552e-05
-9.10081154893893e-06
-3.92936824320924e-05
-3.42543173223849e-05
-1.64482048398407e-05
-3.73271667526061e-06
-2.77582500473275e-05
-2.36448788892929e-05
-1.19204021321017e-07
-3.99624439022891e-05
-2.15210124348349e-05
-5.38601228026664e-06
2.50479391342446e-06
-9.74001365876468e-06
-2.48229630097845e-05
1.18143987754894e-05
-2.60358292816183e-05
-6.51883080897422e-06
-4.78881151031311e-05
-2.07627456359868e-05
-4.51049832421906e-05
-2.82751084532467e-05
-2.78610714542522e-05
-2.11559680638256e-05
-5.66280135783021e-05
-3.61621585042661e-05
-2.49675033078635e-05
-3.71264350165583e-05
-4.51475125636746e-05
-4.77404173287889e-05
-2.07670047003186e-05
-2.35950197177052e-05
-3.63822599628988e-05
-4.51490274908698e-05
-4.19352564076742e-05
-5.18301491137685e-05
-3.04675372787512e-05
-2.71396938211185e-05
1.74414077239609e-06
-5.0218996954866e-06
-3.59667417399024e-05
-6.44984762013904e-05
-4.35917184002253e-05
-2.08913371470831e-05
-5.34679292718761e-05
-7.31867110296656e-06
-2.63578850211035e-05
-5.26547563442789e-05
-3.69012048821605e-05
-2.49832078579965e-05
-4.55201104523575e-05
-2.74656781554693e-05
-5.10917151629498e-06
-2.55341280886166e-05
-3.75282731675509e-05
-6.82099008826336e-05
-2.27657459015313e-05
-1.39616344039874e-05
-2.8918693276512e-05
-4.29969781961997e-05
-4.09373519408246e-05
-2.8443896347528e-05
-5.35868475259166e-05
-4.10687633849692e-05
-1.26033215102758e-05
2.30766243980145e-06
-5.4456657350034e-05
-3.81587029701606e-05
-2.16243174814727e-05
-3.80365578700457e-05
-2.93078297655259e-05
-2.18341440929314e-05
-2.63896891108957e-05
-4.86244661517824e-05
-4.39669191055324e-05
-3.55442363518275e-05
-4.97083545846005e-05
-2.74340736510991e-05
-2.5765562597882e-05
-6.35597019427281e-05
-3.53756672702798e-05
-5.79752798288495e-06
-1.79525684267595e-05
-1.51724054664959e-05
-4.89865461420141e-06
-2.23181873599302e-05
-3.89737245142285e-05
-3.72060697499889e-05
-3.13331803802475e-05
-3.49798558651113e-05
-3.40537700446511e-06
-3.06709533850874e-05
-2.44724384127297e-05
-3.29910941868313e-06
-2.65482760623277e-05
-2.28866702955369e-05
-3.42967155285342e-05
-4.19334618560884e-05
-4.69858436305774e-05
-4.8968841378009e-05
-3.41208933456129e-05
-2.9890111647811e-05
-3.20315332575963e-05
-1.95300991137956e-05
5.3001651434437e-06
5.80056747360794e-06
-7.71692360412742e-06
-4.20786372027316e-05
-3.62111036225914e-05
-3.53440345071551e-05
-2.29108790813576e-05
-1.21832336887757e-05
-2.83160776508858e-05
-1.61794541819486e-05
-2.23437249407112e-05
-2.86151088372363e-05
-2.86413261223041e-05
-5.43100834190259e-05
-1.01230307572847e-05
-1.09099493693274e-05
-1.56839004117718e-05
-1.82264599100548e-05
-1.28503394218042e-05
-2.18771596890683e-05
-8.00699660751091e-06
-2.67571526559006e-05
-3.87787498530194e-05
-3.44909211363231e-05
-4.94984775146793e-05
-3.97521307668266e-05
-2.44915854006342e-05
-1.44129998063297e-05
-2.96446101031421e-05
-3.74194743157313e-05
-3.53796134632292e-05
-3.9718057705508e-05
-3.86218027553025e-05
-2.26340921904599e-06
-1.15139199076784e-05
-4.70146200584759e-05
-4.97284661447527e-05
-5.19326340919709e-05
-2.49201900339782e-06
-3.97287222746686e-05
-5.88478425798121e-05
-1.93105833233786e-05
-3.33660094329537e-05
-1.83342445027517e-05
-4.27255277856207e-05
-4.14316038513719e-05
-4.52870843062558e-05
-2.46437322258034e-05
-2.46757017743087e-05
-1.67668075438406e-05
-3.76184913105798e-05
7.3477810046143e-07
-1.09491207124541e-05
8.8369781144021e-06
-2.54099006406869e-05
-2.75278563575264e-05
-3.20197522721825e-05
-3.20784719619849e-05
-2.50504280179634e-05
-2.17287397584058e-05
-1.18055204399693e-05
-3.24359705989868e-05
-3.05239665829061e-05
-2.17742347379945e-05
-5.23131482258918e-05
-3.85973245793665e-05
-2.31109634828328e-05
-2.02768435284175e-05
-1.13513978244812e-05
-3.53016378343435e-05
-4.28231493899588e-05
-3.5255140060141e-06
-3.3976052514112e-05
-3.9334082893985e-05
-7.53127076111204e-06
-2.37552758090078e-05
-4.20105215236278e-05
-5.4908272270544e-05
-2.11651135308736e-05
-4.60966550128553e-05
-2.30131489083407e-05
-3.39084271042199e-05
-2.77954010777581e-05
-3.54145469465839e-05
-1.86355964013787e-05
-6.05241570441631e-06
-2.73855522644031e-05
-1.70522219739421e-05
-1.87741911554453e-05
-3.23336754080177e-05
-2.8955463573929e-05
-4.67411475325513e-05
-3.00395916997242e-05
-2.8961196914165e-05
-9.97176223731541e-06
-3.36899236200492e-05
-2.64065719300862e-05
-6.11729336068812e-05
-4.02857340612572e-05
-4.50993956971693e-05
-5.304019153884e-05
-3.34148667411727e-05
-1.6926579713352e-05
-3.18513721548405e-05
-3.01054672931528e-05
-4.59913643783995e-05
-3.23521267734732e-05
-3.05301312034369e-05
-3.13025946312484e-05
-2.09764504428945e-05
-3.19761805671003e-05
-4.12382067301724e-06
-1.8927242707975e-05
-9.7013224798688e-06
-2.23000444479415e-05
-1.41740071667681e-05
-2.40596221776198e-05
-6.60288971405902e-05
-2.84478244344381e-05
-3.1508817630946e-05
-3.0201922709543e-05
-3.52800465076053e-05
-1.42300069511806e-05
-6.65222585294424e-05
-1.85144324931368e-05
-6.13013465729114e-05
-3.51337680717322e-05
-3.06415922362999e-05
-9.32967821020149e-06
-3.9666650793641e-05
-2.1735957940056e-05
-3.80996205631756e-05
-2.56612294663653e-05
-8.55761386445168e-06
-4.3946941736115e-05
-2.38891148220746e-06
1.89989546302936e-05
-1.93186327377621e-05
-2.341730912716e-05
-3.58716582340869e-05
-2.43020095529477e-05
-3.83702737887127e-05
-1.02291929132957e-05
-1.79720094065468e-05
-3.04217249382476e-05
-1.88157492037198e-05
-2.4784803441667e-05
-4.95964949453587e-05
-2.35038128592293e-05
3.31397674800615e-06
-2.20474452727103e-05
-1.67452795677609e-05
-5.314296605784e-06
-2.12974074429406e-05
-4.69574258542994e-05
-4.54283749372607e-05
-3.64204663667529e-05
-3.11413986995289e-05
-4.08188090721289e-05
-4.3270272228753e-06
-2.08277192477072e-05
-2.78900404343393e-05
-2.324456640955e-05
-4.25803944025313e-05
-1.97658069553897e-05
-4.98873259438904e-05
-1.69884467159286e-05
-3.54022830438987e-05
-2.34025824421882e-05
-3.242182004854e-05
-3.96364554598692e-05
-2.5238094659097e-05
-4.66691628708103e-05
-3.11131109235867e-05
-4.58383600172712e-05
-4.35835233213057e-05
-3.03592966643462e-05
-5.69025414431622e-05
-1.76778219015005e-05
-4.16915870188659e-05
-5.11490369008161e-05
-1.96770635805938e-05
-6.20690824265011e-05
-1.94489823996873e-05
-2.16543063115665e-05
-4.08142952921263e-05
-4.82324677767771e-05
-1.57755479058255e-05
-2.43079810910245e-07
-4.96958434124784e-05
-1.45180442108786e-05
-3.54531683260849e-05
-4.99270383856029e-05
3.02904449883574e-07
-2.68762289059786e-05
-6.87802286328137e-05
-2.42716229293164e-05
-4.10424354371803e-05
-1.5279615813762e-05
-5.03438040591198e-05
-4.62061412541918e-05
-4.17124453389354e-05
-3.45293702187642e-05
-4.4892097004607e-05
-4.10843153328899e-05
-7.40814593164338e-06
-1.73858709526421e-05
-1.05962864219275e-05
-2.80476026669119e-05
-6.95251175232235e-05
-2.0133176437971e-05
-8.89148189583888e-06
-3.80944859177009e-05
-2.14936858702264e-05
-6.31128366155618e-06
-4.42281885586177e-05
-2.06444537769309e-05
-5.47071670675789e-05
-2.79685413745704e-05
-1.70317816931771e-05
-1.26077478770335e-05
-1.25925459440152e-05
-2.53192316381507e-05
-4.2838923762833e-05
-9.64987398096423e-06
-5.0589582454351e-05
-4.45091717017627e-05
-5.32417372377204e-05
-2.63761529937208e-05
-8.03260829228888e-06
-5.73934898256969e-05
-3.9909640750962e-05
-1.8566490948931e-05
-5.0113997046912e-05
-3.88797583269363e-06
-3.79490969108135e-05
-6.22763788013054e-06
-2.8763867658246e-05
-1.9396055271409e-05
-1.50767357886625e-05
-2.24572260283532e-05
-4.12232138678231e-05
-1.47258853145046e-05
-2.89795951537853e-05
-3.28178337795321e-05
-3.49400017833735e-05
-4.42766251244397e-05
-5.48560384976106e-05
-5.46711232221269e-05
-3.43404480764463e-05
-3.36866436945734e-05
-2.71728688230071e-05
-2.04221680093171e-05
-3.01014472556779e-05
-1.92080155942206e-05
-3.18488568207152e-05
-4.72289791806525e-05
-6.69022120303091e-06
-2.45761185944026e-05
-3.06696288120198e-06
-9.93773999333367e-06
-9.44381558800936e-06
-3.23201727799426e-05
-5.82972887760731e-06
-5.16622734848256e-05
-2.11126751384006e-05
-4.07924143339804e-05
-3.65115861894448e-05
-5.1029444294602e-05
-3.40259172598924e-05
-2.23380964098198e-05
-3.73942506792698e-05
-4.20310842194167e-05
-4.92728976222175e-05
-4.0011122009094e-05
-1.5876774105777e-05
-9.59857941868857e-06
-5.63985987076467e-05
-4.09053686739002e-05
-4.74400089800321e-05
-8.99512659050167e-06
-4.72735740468773e-05
-2.37300034678952e-05
-1.38986998147718e-05
-3.7072776050358e-05
-3.60786828471395e-05
-3.15743388620937e-05
-5.6872248650483e-06
-5.59598814914571e-05
-1.85164327283726e-05
-2.19891702441034e-05
-1.43026359744835e-05
-1.88456336763818e-06
-4.10424148801401e-05
-1.71606863657676e-05
-3.06442964603942e-05
-2.01244573170496e-05
-2.71047272472245e-05
-5.10015598583428e-05
-4.41696956088157e-05
-4.97028013065272e-05
-1.81426931857892e-05
-1.07176677848186e-05
-2.66281268380354e-05
-2.09019780242228e-05
-2.75467976217347e-05
-1.73206897292176e-05
-1.25574952373148e-05
-3.43428486670714e-05
-4.87937779732279e-05
-3.43473244748249e-05
-8.07076230049572e-05
-3.54450932225284e-05
-3.07823821765736e-05
-1.29160525735876e-05
-3.20013724503053e-05
-2.38030644360902e-05
-1.89752426883523e-05
-3.16951905866901e-05
-1.79251649724981e-05
-2.51694521996339e-05
-2.77770156347727e-05
-5.8255954915808e-06
-2.77142493097383e-05
-6.26632541478623e-06
-4.75327607430785e-05
-3.35062479322795e-05
-5.90853987168893e-05
-1.69914091996216e-05
-1.49531027323822e-05
-2.90602956624955e-05
-1.79033932585787e-05
-1.21835350111176e-05
-3.10576806010743e-05
-8.76794453662644e-05
-5.14948156815783e-05
-1.75941298733496e-06
-1.32904728551084e-05
-3.64698251215236e-05
-2.28581735559243e-05
-4.24623730329071e-05
-1.53469467114539e-05
-8.99678714719583e-06
-3.34103047190204e-05
-3.41625745212685e-05
-5.56992958277349e-05
-2.07917429801006e-05
-8.4622858901847e-06
-1.58730544295193e-05
-6.81473284154426e-05
-3.5990773231313e-05
-1.20159709303078e-05
-2.303949367117e-05
-2.68212046121778e-05
-4.80884807144516e-05
-2.13262736908426e-05
-4.87289529901887e-06
-1.94802961341271e-05
-1.44664866765426e-05
-2.37543111945684e-05
-2.09236238935475e-05
1.00035945105633e-05
-1.65171016017885e-05
-3.52639726594956e-05
-3.52881901500813e-05
-4.47404949630368e-05
-3.30928633032045e-05
-1.61221549017927e-05
-2.05002109420565e-05
-6.31262193985511e-05
-2.56617163367282e-05
-1.60239151536119e-05
-5.66167735829261e-05
-1.53973002020297e-05
-2.89453084034277e-05
-3.58921398399868e-05
-1.01910088664095e-05
-5.90661364925599e-06
-1.89380494974674e-05
5.2975550140312e-06
-2.39331422757854e-05
-1.97431136383946e-05
-9.13369747500295e-06
-1.39143760437407e-05
-1.17602865833512e-05
-2.10533930975746e-05
-4.41260612048321e-05
-2.62879265197784e-05
-1.35076710368301e-05
-2.68461413881479e-06
-6.14470014297622e-05
-1.84673183265712e-05
-4.20013116253123e-05
-2.13814074799156e-05
-1.44141251329977e-05
-5.45687132701294e-05
-1.072224642065e-06
-2.8966330098024e-05
-1.07199472510606e-05
-1.29377282498159e-05
-2.29384642966479e-05
-3.40831128898677e-05
-9.84795166466381e-06
-2.16833841799907e-05
-3.25803622334621e-05
-4.50478210797438e-05
-3.06728931322421e-06
-1.9466728384756e-05
-5.69904326115625e-05
-4.31103067220061e-05
1.69121265495226e-05
3.17910686965655e-06
-2.96702132119764e-05
-3.95349942156249e-05
-2.57115885585833e-05
-2.84596398784315e-05
-1.66210189782775e-05
-6.17234263161649e-05
-4.14419892853462e-05
-3.03607297720097e-05
-2.69071099459955e-05
-3.21263726996894e-05
-4.68564093363085e-05
-4.20814445112454e-05
-2.18911922627258e-05
-1.22199619729932e-05
-4.03573782991945e-05
-2.4083376978881e-05
-6.09765209873894e-05
-3.54566950954421e-05
-2.57287218059292e-05
-4.01920877539617e-05
-3.24178864239563e-05
-2.83549231174816e-05
-3.91956783874459e-05
-3.95980520634475e-05
-1.43585580817087e-05
-3.35035049266093e-05
-6.11296320711889e-05
-7.62816427856298e-06
-2.22366309844835e-05
-9.4458902808506e-06
-3.24230967937868e-05
-3.77089635465427e-05
-4.35439692567708e-05
-4.1234900784722e-05
-5.03525933022977e-05
-3.90815439353661e-05
-2.9387753712342e-05
-6.22593014586872e-05
-4.24175249955235e-05
-2.55838736249385e-05
-4.23489480767839e-05
-3.04994769086221e-05
-5.21832544697069e-05
-4.53647243429632e-05
-3.82197130222576e-05
-4.5791399632234e-05
-3.49987789592695e-05
-3.68560609912129e-05
-7.53735724897215e-05
3.51715315020326e-06
-3.70355192706641e-05
-1.12864711667067e-05
-1.11836741666815e-05
-1.88602054251406e-06
-5.75582324733005e-05
-8.60718970914582e-05
-5.37033811236224e-06
-4.14533639238563e-05
-3.29708458855721e-05
-2.92565481750115e-06
-2.20160759657412e-05
-1.45897301283785e-05
-4.3716938174287e-05
-1.68000927371182e-05
-3.35504874661032e-06
-4.28434694755807e-05
-3.18016471885755e-05
-3.06922654080338e-05
-2.8312967458914e-05
-2.14431677447868e-05
