# Supplementary material for: Research on computational propagation and identification of mine microseismic signals based on deep learning
Source: PLoS One. 2025 Oct 22;20(10):e0334641. doi: 10.1371/journal.pone.0334641 (PMC12543183; doi:10.1371/journal.pone.0334641)
Supplement: S7 Data — (ZIP) [file pone.0334641.s007.zip › 000100900001394.xlsx_0.txt_24.txt.txt]

-1.66616376000326e-05
-5.00721351445816e-05
-2.63705581877454e-05
-2.56843186806415e-05
-2.59333898729131e-05
-2.71413490948394e-05
-4.33249426961196e-05
-2.47362751499835e-05
-2.99070048638201e-05
-2.48557389228931e-05
-5.35967928123289e-05
-2.81404026664328e-05
-5.40428282391958e-06
-1.03310480471508e-07
3.76965208727862e-06
-1.8608405831151e-05
-2.07490930545006e-05
3.2213360948577e-06
1.15115511092315e-06
-2.84392520247156e-05
-1.57723537809091e-05
-1.60454029374807e-05
-2.80194074734761e-05
-2.76682965534347e-05
-1.45560304414348e-05
-3.19420142000205e-05
-3.95628676619594e-05
-2.60808020096884e-05
-1.96138477529661e-05
2.89319412253636e-06
-1.63413931817265e-05
8.72508958290287e-06
-3.70817600881156e-05
-2.41197569208632e-05
-3.08328523741418e-05
-3.62936000663134e-05
-1.190657638336e-05
-4.06594045922811e-05
-3.59511819786093e-05
-1.46890968624029e-05
-1.62501968724543e-05
-2.4417253078125e-05
-4.54407724162364e-05
-1.77043559783469e-05
-4.32439490245097e-05
-4.64284200176393e-05
-1.37217228750557e-05
-4.7927545672185e-05
-3.84044324007257e-05
-3.27933824978792e-05
7.78314595202088e-06
-1.68923127049754e-05
-1.87277635123052e-05
-2.8711712253782e-05
-5.5084962588103e-05
-2.6386808591742e-05
-2.21119185776831e-05
1.83097113913628e-06
-2.09870270611899e-05
-4.06034205791091e-05
-1.66649762384261e-05
-3.83847417176617e-05
-2.52470968165799e-05
5.35174557026246e-06
-3.49024798822857e-05
-6.52534910463393e-05
-3.93585916475736e-05
-8.98467226904869e-06
-3.79951774540706e-05
-2.55515414322899e-05
-3.01876237508288e-05
-4.75633836320014e-05
-3.68105426497568e-05
-2.49698587222108e-05
-3.29779088997076e-05
-4.55777421751106e-05
-1.8212724069011e-05
-5.58073743218833e-05
-4.49222108420038e-05
-2.8880064797797e-05
-2.88010687118933e-05
-3.94260867249426e-05
-5.86400531037195e-05
-3.8610823974713e-05
-4.86567846676501e-05
-3.30630003029892e-05
-4.16838481197025e-05
-2.26419145154275e-05
-6.6145015119486e-06
-3.55536677794257e-05
-2.19842338598947e-05
-9.28877434197638e-06
-4.90344003405797e-05
-2.58522649952252e-05
-3.28918662112993e-05
-8.16235140523239e-06
-2.35399801699183e-05
-2.77126996287137e-05
-1.64155642359425e-05
-3.54344854304339e-05
4.52670659113579e-06
-3.74229706786619e-05
-3.04699195261656e-05
-2.06549467220313e-05
-5.00582328398803e-05
-2.29806710372832e-05
-2.63504898113759e-05
-7.01064280110706e-05
-6.58571633000407e-06
-1.99826057959522e-05
-9.65296767123546e-06
4.05992175606559e-06
-1.06373493117211e-05
-5.21725440140495e-05
-3.12163703862575e-05
-1.18362248265977e-05
-2.13582470560523e-05
4.85027393414588e-06
-3.00335908670105e-05
-2.9939659152665e-05
-3.66833494549964e-05
-5.0413617476516e-06
-4.78762171384446e-05
-3.87180434039473e-05
-5.35952420233191e-05
-8.67669908842302e-06
-1.86256511979399e-05
-2.46359104957523e-05
8.9534217279594e-06
2.66160014165211e-07
-3.07839756725787e-05
-8.78941031060081e-06
-3.95259479747302e-05
-5.26465532768272e-05
-1.54506390196166e-05
-2.44886663893843e-05
-6.47451194044688e-05
-1.5684147507947e-05
-5.67854647828625e-05
-2.13138969211682e-05
-2.79379794290087e-05
-6.11422948149149e-05
-3.42838853023153e-05
-4.08959182949628e-05
-2.0528698755105e-05
-5.27286323399551e-05
-2.85368619426945e-05
-1.70400443189637e-05
-2.51223782466058e-05
-2.63920062410904e-05
-5.14960628827666e-05
-9.06596412123367e-06
-2.34362849395516e-05
-5.80021679620555e-05
-4.87130335310119e-05
-7.66791462240641e-06
-2.70975235172951e-05
-2.90575031060064e-05
-4.55693693950455e-05
-1.46635481973601e-05
-3.81614266386005e-05
-4.23166048054233e-05
-6.20436087471067e-05
-4.71488268794723e-05
-1.41987313169791e-05
-3.31365740966979e-05
-1.10077550934157e-05
-4.69986482359092e-05
-8.55010292940148e-06
-6.19493535277763e-05
-1.96314823633887e-05
-2.80628159042997e-05
-2.80523075676922e-05
-8.21948794492165e-06
6.42775663643735e-06
-1.89874472081869e-05
-2.62311362795384e-05
-5.30114607577248e-05
-1.78711175908091e-05
-3.30518837030456e-05
-2.94623836459844e-05
-2.57797231055157e-05
-2.43760694520609e-05
-3.35968267033255e-05
-3.70642304915981e-05
-3.1369064176606e-05
-1.100547582329e-05
-5.67345985577608e-05
-1.46779317569746e-05
-3.13794742077861e-05
-1.19957080987425e-05
-1.24120561674597e-05
-4.06770149414242e-05
-3.65873200128297e-05
-4.82260847301499e-05
-4.73148426811188e-05
-1.54487327919232e-06
-4.42641676105777e-05
-1.6200849903792e-05
-5.17276197794579e-05
-4.90954320104331e-05
-3.60584088332905e-05
-1.49958449553132e-06
-4.39843607915714e-05
-2.34831347565347e-05
-4.33665916468006e-05
-2.63713491422786e-05
-2.51168827357783e-05
-4.4506560155554e-05
-3.4268183755182e-05
-2.88514156010791e-05
-3.55278521320441e-05
-3.79697316904992e-05
-3.89461490426232e-05
-1.49854360987536e-05
-5.61041491328278e-05
-1.85358259667423e-05
-5.19660013433709e-05
-5.11039651771452e-05
-5.1514746121009e-05
9.92133135642927e-06
-4.32042520170821e-05
-6.00237404083027e-06
-4.29879924608121e-05
-4.400341932571e-05
-3.86794127400487e-05
-3.9546264325262e-05
-2.61010812966498e-05
-1.1974005747395e-05
-6.49261592607321e-05
-5.30701565848006e-05
2.47936794849708e-06
-4.88010318688416e-05
-4.32761743253707e-05
-3.98529309297379e-05
-3.09021520670582e-05
-2.52232468345363e-05
-6.11406330780607e-06
-3.80313567381546e-05
-1.79817312356815e-05
-2.05009831727794e-05
5.20483156477645e-06
-5.19746470229357e-05
-1.95738562078571e-05
-4.25262649224813e-05
3.61970225639617e-06
-4.10181598984034e-05
-3.98638440787735e-05
-3.40572491922711e-05
-1.31577377692678e-05
-2.098513062607e-05
-3.0620344419821e-05
-5.37906443675717e-05
-3.04480610359816e-05
-3.619807634267e-05
-4.24391354175566e-05
-1.69083594174617e-05
-4.99829631299507e-05
-2.35779317091328e-05
-2.73595417562038e-05
-8.39219965401766e-06
-2.51179166219046e-05
-2.90208091202993e-05
-3.43647248170539e-05
-2.36000158866934e-05
-3.68658499780867e-05
-2.79719927850666e-05
-1.34177197073836e-05
-1.65893462511701e-05
-3.8245819841078e-05
-5.15070007475641e-05
-2.95475923128936e-05
-2.651917806194e-05
-1.88882577496745e-05
-3.43685942010876e-05
-3.46524568340594e-05
-1.98463693315226e-05
-3.94520884768534e-05
-2.21976766068921e-05
-2.87074238001844e-05
-3.87913250069782e-05
6.40821189644771e-07
-1.38658813162917e-05
-3.29221212990528e-05
-1.7930590932616e-05
-2.86182934765865e-05
-3.81436999163712e-05
-1.3439500588611e-05
-2.30464753335327e-05
-4.66690305286516e-05
-1.18126453983937e-05
-2.89909706891045e-05
-4.01342385373249e-05
-2.10992204771679e-05
-1.2814729730027e-05
-1.57419804226872e-05
-2.91418710573823e-05
-2.626243725102e-05
-2.70015229948123e-05
-1.29328166183697e-05
-5.14187618447642e-05
-5.04198955370748e-05
-1.52953960878567e-05
-1.78266272580443e-05
-1.80298810761503e-05
-4.06163043672113e-05
-9.19126774147308e-06
-2.37519433150954e-05
-5.44649650653886e-05
-3.40605546055277e-05
-3.5490060204064e-05
-2.65371384501584e-05
-1.14811322085457e-05
-9.50431159030611e-06
-3.53248725960307e-05
-2.81346795965716e-06
-3.09680854887871e-05
-2.46774713051633e-05
-2.58544141676909e-05
9.24572111695965e-06
-2.00499444471816e-05
-6.3774257613777e-06
-1.5569924660115e-05
-4.46638524591502e-05
-1.46343588735472e-05
-1.81312261957063e-05
9.83212717582228e-06
-2.18965651452477e-05
-6.77634073736144e-05
-3.20671871549206e-05
-3.41342730833395e-05
-4.17246677549742e-05
1.50285716578213e-05
-4.21599987597363e-05
-4.81578923190194e-05
-3.35163865355515e-05
-8.44141575154173e-06
-4.65617191214886e-05
-6.7418876760776e-06
-1.93913714411906e-05
-1.05337637840134e-05
-3.05496673263067e-05
-3.22656593701628e-05
-4.63015260664307e-05
-9.34507113938019e-06
-3.52526325432682e-05
-2.44814450649724e-05
-8.48862769653923e-06
-4.43281041392256e-05
-1.72131668592211e-05
-8.45108327417239e-06
-3.17147107101758e-05
-1.96729444876825e-05
-1.3751555136384e-05
1.54832704793265e-06
-3.34965483771163e-05
-3.83287487561466e-05
-2.20260752377543e-05
-7.45495595551721e-05
-2.53876596454688e-05
-2.75750433759436e-05
-5.79377287771702e-05
-1.76663033335571e-05
-1.28155158204833e-05
-3.9268151767792e-05
-3.94520857239164e-05
-1.90365407614198e-05
-9.00376916229207e-07
-2.28055261239058e-05
-2.0680378429423e-05
-1.61650514705192e-05
-2.35777873944515e-05
-3.52056342509931e-05
-5.03786127135676e-05
-1.30747580935923e-05
-5.70433978317717e-06
-2.2512653001071e-05
-4.92441034250395e-06
-3.73781347765098e-05
-4.37808514680531e-05
-2.8433998867628e-05
-3.174679211152e-05
-3.17826002070122e-05
-2.24463163251945e-05
-2.73300727710906e-05
-2.32612222752414e-05
-2.72224113013609e-05
-3.51956490741349e-05
-9.29190342642165e-07
-2.60390012141428e-05
-2.29932601296923e-05
-4.95170315658989e-05
-3.70807275188414e-05
-3.30362910276377e-05
-3.27953131958178e-05
-3.14572961689113e-05
-2.81239092067207e-05
-3.8992564169937e-05
-2.78357156084011e-05
-2.44842911999683e-05
-5.87099818970831e-05
-3.17555066915745e-05
-4.27110760988814e-05
-1.91472720594076e-05
-2.05634211926913e-05
-2.07444756930015e-05
-4.69892755890442e-05
1.90962071103314e-05
-4.34029625904762e-06
-5.08851276293198e-05
-5.25162787725466e-05
-9.27671518672534e-06
-2.82075640849463e-05
-1.99891087226012e-05
-3.86066924637392e-05
-9.8743437150298e-06
-3.02619638484384e-05
-5.96296009147148e-05
-3.23938885339225e-05
-3.19110182234168e-05
-5.33496061253253e-05
-1.44619744122202e-05
-4.33637584483668e-06
-1.09881493580568e-05
-4.80302686088424e-05
-3.50594458885891e-05
3.06152461534954e-05
-3.77146844601224e-05
-3.77809344255924e-05
-2.56180740591964e-05
-2.37615309169104e-05
-3.81172085160426e-05
-1.92530691605488e-06
-2.36465988696388e-05
-3.33907322438075e-05
1.58930569763097e-05
-1.47149108765433e-05
-1.65962991301719e-05
-8.1646550143957e-06
-3.81608383845995e-05
-4.96521564364711e-05
-3.56368395520194e-05
-2.18308521611651e-05
-3.43367996894042e-05
-3.97070530463171e-05
-5.14299852100271e-05
-2.66581880090084e-05
-1.31276902427322e-05
-1.87165064126849e-05
-2.20804019273638e-05
-2.71429513373704e-05
-5.43239821417167e-05
-4.29346256978763e-05
-4.69247551326825e-05
-3.26145388242295e-05
-5.81961808416017e-05
-4.25626411023173e-05
-2.46123834194763e-05
-3.03142025026586e-05
-2.64216165373476e-05
-3.79289118477213e-05
-5.48693974125839e-05
-1.97049368626598e-05
-3.21625609774092e-05
-3.90766894076572e-05
-1.80708598674958e-05
-2.88298729506768e-05
-1.35032498042893e-05
-2.40689681671726e-05
-6.40807184486041e-05
-1.09564837974172e-05
-3.9299150004125e-05
-5.18564962003656e-05
-8.54553725181079e-06
2.58419393545961e-06
-4.28584530707528e-06
-4.26127629647262e-05
-2.96799961957588e-05
-4.14122401260341e-05
-6.00810767438249e-05
-2.69716879683347e-05
-4.85437103819506e-05
-1.64559004844394e-05
-3.06299115317954e-05
-1.4402124573138e-05
1.58807742364148e-05
-2.45269862315096e-05
8.04696026635712e-06
-4.89666155835833e-06
-3.15876236516295e-05
-3.15817768225455e-05
-4.31832442745943e-05
-4.79942783917396e-05
-3.18483077922814e-05
-1.78626900446883e-05
-2.58590437492618e-05
-2.57279348052301e-05
-3.69979370738564e-05
-4.66387191159809e-05
-2.00706309136267e-05
-2.40038124388492e-05
-1.51399724201963e-05
-4.70634873775076e-05
-1.80563902529601e-05
-2.29299070671711e-05
-3.72001397331985e-05
-5.56149572598543e-05
-4.21569624792437e-05
-3.85877449080917e-05
-3.68194660012453e-06
-2.22189005630066e-05
-3.55900596518156e-05
-1.18663343820474e-05
-3.21308471798255e-05
-2.1784136074187e-05
-3.3319573388407e-05
-3.03379336882449e-05
-1.74813770329738e-05
-1.57794053071379e-05
-4.31562422715515e-05
-4.2649248311552e-05
-7.26580150345116e-06
-1.33182642089895e-05
-6.88758300573979e-05
-1.42709959008361e-05
1.75346168470777e-05
-4.22884853571677e-05
-1.82903188676428e-05
-2.81253197944308e-05
-3.36086591103373e-05
-4.14645707092474e-05
-3.18815107059394e-05
3.55155274511425e-05
-1.50795123309772e-05
-2.37672141279794e-05
-3.21344030837371e-05
-4.30152583435216e-05
-4.97368447524852e-05
-1.94011091701722e-05
-3.84984955645787e-05
-3.86667703040202e-05
-3.23850781606982e-05
-1.07970566452633e-05
-1.27355406615771e-05
-3.67362093862975e-06
8.50739263192206e-06
-2.10557318162458e-05
-3.35361877116569e-05
-4.55359101200873e-05
5.19183323774709e-07
-2.37468427997606e-05
-2.76081149131589e-06
-3.48098313360621e-05
-3.11876925673992e-05
-3.09102647764861e-05
-6.18907607925004e-06
-5.7286086619366e-05
-3.86209492821944e-05
-2.80992657908444e-05
-2.73191392040052e-05
-4.42082052057678e-05
-3.97164500146934e-05
-4.90480722777681e-05
1.09747193594647e-06
-1.51552093778519e-05
-4.11050452947987e-05
-3.47153945705059e-05
-2.52314039996594e-05
-4.20652050625075e-05
-2.28396424064332e-05
-1.56312417688558e-05
-3.62714952216639e-05
-3.56535369003159e-05
-3.83861143369503e-05
-3.95857370247122e-05
-1.98164478190665e-05
-2.4155648387693e-05
-2.81972802473308e-05
-4.25330161589283e-05
-2.93960815838433e-05
-5.44025492510682e-06
-2.10141491203163e-05
-2.2705248074948e-05
-2.93220281150167e-05
-3.23629755221431e-05
-1.95860742119419e-05
-4.9194715073416e-05
-3.66917779679005e-05
8.37319182789539e-08
-4.25391613181161e-05
-6.76106126182243e-06
-3.73672437643005e-05
-3.39327002411528e-05
-5.96153844280848e-05
-2.67893111125046e-05
-6.4549644531762e-05
-6.80574327421599e-06
-4.87085734193801e-05
-4.54162559332626e-05
-2.50625469740488e-05
-3.45736229022535e-05
-2.26340958337328e-05
-2.42588287688363e-05
-1.43370829183373e-05
-3.57538000619061e-05
-1.7906957978155e-05
-3.20503450526659e-05
-1.51884644416814e-05
-2.82452978581581e-05
-3.22560110975098e-05
-4.37627937846131e-05
-1.77547208545539e-05
-4.80342598835974e-05
-2.19771480368499e-05
-4.6383820863786e-05
-5.9425419321074e-05
-2.57984017081462e-05
-3.04263418110986e-05
-4.88396873444721e-05
-4.80003892765496e-05
-1.92391593465607e-05
-4.83507787520939e-05
-6.98035166444486e-05
-6.23605162024274e-06
-2.12455943850663e-05
-3.50216616861125e-05
-6.48694645356259e-05
-1.54764084880339e-05
-2.50775635858996e-05
-3.07487488177933e-05
-4.72300939139816e-05
1.47976647757954e-07
-3.08076360825186e-05
-4.68311463157692e-05
-8.19562111933251e-06
-1.18850269948554e-05
-3.56340349399351e-05
-4.31895793686566e-05
-3.165464822642e-05
-2.95792603328404e-05
-2.83032989191634e-05
-6.66283965295452e-05
-3.51203225791019e-05
-1.46854380630295e-05
-2.32239689010461e-05
-4.78882279488451e-05
-2.44615882027346e-05
-2.59789613186821e-05
-1.87951472228909e-05
-1.90714872739642e-05
-2.66977590009709e-05
-2.53317612550802e-05
-3.54978255616588e-05
-5.41485138611427e-05
1.07292601706179e-05
9.3146486687963e-06
-3.79489325771865e-05
-2.79172748721208e-05
1.18709149331242e-05
-2.44144935114547e-05
-3.72581512622609e-05
-5.24516797966288e-05
-2.93370681288255e-05
-8.41915718703277e-06
-3.21925159253692e-05
-2.90080003788007e-05
-4.11913165690668e-05
-4.32646453982792e-05
-9.03746923876731e-06
-5.00872991568927e-05
-4.90603821402474e-05
-1.6994642879694e-05
-2.22879126092678e-05
-2.84316393349597e-05
-3.55264533854146e-05
-4.03469632861463e-05
-2.76741750616549e-05
-1.77195310463157e-05
-2.96711467898216e-05
-4.17211807844189e-05
-2.62193363844358e-05
-2.7862145755878e-05
-5.49960669721129e-06
-3.15701087165993e-05
-7.48236953111803e-06
-3.14711575739946e-05
-3.80374717040749e-06
-1.17343494646943e-05
-4.94866012330011e-05
-2.24166792887142e-05
-2.16674456966229e-05
-5.9352436148933e-05
-5.10015900169486e-05
-2.9316839938124e-05
-6.32086064971232e-06
-1.55677182999847e-05
-2.07786055064963e-05
-9.74474678200975e-06
-3.25532338202684e-05
-9.71652897059111e-06
1.08214625349728e-05
-3.34089900178718e-05
-3.68012609253153e-05
-1.51267262242917e-05
-2.72530355803055e-05
-1.89694546501424e-05
-6.51901440066611e-05
-4.61549406048934e-05
-2.68718286394836e-05
3.24448625394954e-06
-5.26117778522054e-05
-4.33974684613646e-05
-2.66988262809904e-05
-5.09332381559129e-05
-3.18821745871126e-05
-3.1931883470791e-05
-3.49899113773595e-05
-6.59635581268716e-05
-2.77919956831604e-05
-2.85547772764705e-05
-2.75759651295139e-05
-5.13040750428718e-05
-4.60408106683566e-05
-3.47575739881255e-05
3.32652288259142e-06
-7.68012098554318e-06
-1.71123338666821e-05
-3.96913217319166e-05
-3.53804798637546e-05
-1.71503115493402e-05
-4.41919259610411e-05
-3.91003213495271e-05
-3.21133839191848e-05
-8.91789068756314e-06
-2.71171695569224e-05
-4.24828236947723e-05
-2.41913881628381e-05
-1.66245791667222e-05
-3.28160608494885e-05
-2.83845011276673e-05
-3.87831258846139e-05
-3.87834310554785e-05
-3.76357635891283e-05
-3.44981940928392e-05
-1.2258714230437e-05
-4.27362074001789e-05
-1.20860269564878e-05
-2.36010151750258e-05
-2.08430841529356e-05
-4.69342182489952e-05
-3.12290122350988e-05
-2.62483909639635e-05
-2.02253517902859e-05
-6.99037444844585e-05
-2.94023445722465e-05
-4.1792685790653e-05
-2.40305205782258e-05
-1.55317297025656e-05
-4.78433786996282e-05
-4.81859743554615e-05
-4.90085397616353e-05
-3.17365109317033e-05
-4.23038318169902e-05
-6.82932898834571e-05
-2.38984440686175e-05
-2.55788282697825e-05
-3.92369872167803e-05
-5.71352379080181e-05
-1.35955043191646e-05
-3.60624151186539e-05
-2.88431460172624e-05
-4.10086347197261e-05
1.46187176271276e-06
-2.75806110025884e-05
-4.20394797515702e-05
1.67156328568191e-05
-2.86254818943958e-05
-4.91852485133504e-05
-3.12648274174559e-05
-1.29430513736494e-05
-4.76165772544895e-05
-1.91744107808411e-05
-5.15469982440586e-05
-2.54704733734577e-05
-2.31182435858894e-05
-3.69519706852503e-05
-2.02692110773075e-05
-1.54466003912878e-05
-5.1937327067827e-05
-3.26820872965822e-05
-1.95672849781118e-05
-2.26902175948078e-05
-4.11935518468936e-05
-2.19090019914592e-05
-3.49394566035451e-05
-5.61180181482099e-05
-3.17281580718558e-05
-2.78618079958799e-05
-2.6934386888098e-05
-4.37196663527432e-05
-4.4496712673448e-05
-1.7692633187666e-05
-3.27188417476373e-05
-2.33745878802023e-05
-2.57121174300693e-05
-1.21261360845932e-05
-4.0839202775142e-05
-1.93642177215434e-05
-5.55015719135677e-05
-3.4937097622328e-05
-2.77556702551777e-05
-5.16119628496275e-05
-2.99787427982328e-05
-1.67110960764537e-05
3.57617484048753e-07
-1.20766497055195e-05
-3.55033916237767e-05
-3.86189984982466e-05
-1.31035317434125e-05
-9.30090866622611e-06
-1.80996492764646e-05
-3.57537050759877e-05
-9.74767341805469e-06
-1.38039162620546e-05
-2.43642040796847e-05
-1.53821671614939e-05
-3.22734474829985e-05
-5.30527056716343e-05
-3.21825925852576e-05
-1.63576704107485e-05
-5.16153049753069e-05
2.28980506041191e-06
-1.90760529975717e-05
-3.34119644260525e-05
-2.37811428298527e-05
-3.51851405649258e-05
-1.98565064400921e-05
-2.0894540795971e-05
-2.18271274832806e-05
-3.60115575091413e-05
-2.76861141045671e-05
-2.47563055456084e-05
-1.99291114531844e-05
-2.43805362313586e-05
-2.27580192639477e-05
-5.94501367955869e-05
-7.06711400533768e-06
-9.2033386217418e-06
-4.47464131214806e-05
-3.93345724470184e-05
-2.61926925858195e-05
-4.63338771251721e-05
-2.88390546903566e-05
-2.87731390551353e-05
-3.71480532580362e-05
-4.65436681042773e-05
-1.03135829218655e-05
-1.8763885069292e-05
-4.64138244632796e-05
-2.87449679360878e-05
-2.62499506014415e-06
-2.15850673706985e-05
-2.01705224256411e-05
-3.32207484568676e-05
-5.28674425477515e-05
-4.78923537286008e-05
-1.90505921076449e-05
-3.43550499893751e-05
-4.7679933312221e-05
-2.57058837940664e-05
-4.91982523967969e-05
-2.32886259362975e-05
-1.08730215646813e-05
-2.93149161460206e-05
-2.43083203394216e-06
-3.16854359509055e-05
-3.74741332474423e-05
-9.65782203372286e-06
-1.17292212428842e-05
-3.15905557612788e-05
-2.30520003196046e-05
-3.88892772857599e-05
-4.08943980888011e-05
-2.01850468122209e-05
-6.24033980971596e-05
-5.20350184255223e-05
-2.97060431938639e-05
-3.27780379768975e-05
-2.61194602364062e-05
-4.13687234497699e-05
-4.00524021397251e-05
-2.73087164647832e-05
-6.04659819676139e-05
-4.06215713711835e-05
-5.07941704316679e-06
-4.00969915737464e-05
-2.50082145406057e-05
-2.6744029153776e-05
-1.66314662484311e-05
-4.75319621736839e-05
-4.93716731150372e-05
-3.78904937586557e-05
-5.09093961034372e-05
-6.61733023855259e-06
-4.4358613712985e-05
-3.82105183149931e-05
-2.48792088295222e-05
7.2146936576602e-07
-7.49898275945031e-06
-5.72774754561067e-05
-1.23495365864672e-05
-3.19520343678688e-05
-2.25283632628628e-05
-2.28544691787637e-05
-1.2190146097654e-05
-6.75134679397485e-05
-5.99163387537734e-05
-4.7416862361451e-05
-1.41559091579927e-05
-3.9458789705214e-05
-2.01318188925795e-05
1.62350217181053e-06
-2.09388381782247e-05
-3.99331816382196e-06
-1.1824693278189e-05
-2.49138575308065e-05
-6.76185648891936e-06
-3.45486643165578e-06
-6.1895543181383e-05
-4.41964152775394e-05
-2.58700786324646e-05
-5.44189548236681e-05
-3.27821163616519e-05
-1.13360160669414e-05
-3.66559684763873e-05
-2.04755027216851e-05
-5.23847271878247e-05
-2.52859794913613e-05
-3.00659763595723e-05
-8.18592202563038e-07
-5.26984908184468e-05
-2.99782895346713e-05
-4.1471145637325e-05
-1.86748549431525e-05
-2.20404113348862e-05
-4.79441274115962e-05
-2.20115306690701e-05
-5.09815860727684e-05
-1.30372445509121e-05
-3.60401121006067e-05
-5.18699272582583e-05
-3.75323683933841e-05
-1.71443383380474e-05
-3.993854832611e-05
-1.52391985662081e-05
-4.76149221476016e-05
2.21061398655349e-06
-2.55152545365276e-05
-2.05225498612445e-05
-1.30724170820072e-05
-4.45414083094038e-05
-3.18367197003378e-05
-3.53717474187879e-05
-1.59675867712897e-05
-4.00692823422702e-06
-3.34295460121263e-05
-4.19372616803192e-05
-1.39231197382132e-05
1.19459517828559e-05
6.6276337034384e-07
-6.25347064681369e-06
-3.41426705726244e-05
-3.12015712996542e-05
-2.73129095150151e-05
4.84036263132362e-06
-7.87497507090829e-06
-5.19941847992439e-06
-2.25708875920115e-05
-2.14216377642183e-05
-2.57025253254887e-05
5.35715787560756e-06
-3.88009438601202e-05
-4.34994623801533e-05
-3.00258991584598e-05
2.97872907209561e-06
-2.72120472134796e-05
-8.42271841784801e-06
-2.50573407040076e-05
-4.98486327030238e-05
-2.69052156346072e-05
7.88329787430051e-06
-1.50674802279825e-05
-2.64647388381627e-05
-2.07793148025678e-05
-1.72437122667788e-05
-7.28494976722381e-05
-4.48547537977595e-05
-1.77874079883874e-05
-7.79147502930971e-06
-3.56636620041873e-05
-3.03823026985325e-05
-4.08325068745368e-05
-1.72295279148132e-05
-3.40321755207312e-05
-3.3571162240744e-05
-3.69911364906667e-05
-2.45102502616559e-05
-5.37031043298321e-05
-2.23296629986772e-05
-2.25667020991337e-05
-3.53652090088015e-05
-6.22390860469754e-05
-7.909336616781e-06
-5.18417065879213e-05
-5.56316280864118e-05
1.95427831612583e-05
-4.26187761646441e-05
-4.66043740926348e-05
-6.44422638997111e-05
-5.58384417524463e-05
-4.68236489335786e-05
-1.56267612343922e-05
-2.93601766999521e-05
-3.20092366606721e-05
-4.68850623973747e-05
-1.67593588640655e-05
-3.14994187127563e-05
-1.92369396836213e-05
2.96866027652209e-06
-3.23584137547844e-05
-2.76255997536188e-05
-1.09888715415236e-05
-1.77388085721309e-05
-4.85369725925318e-05
-4.69728589728904e-05
-4.37835080375297e-05
-3.25869232445526e-05
-3.23647181263801e-05
-3.06930298850421e-05
-9.62635925482864e-06
-5.38242451158322e-05
-1.12767703170299e-06
-7.80433893998063e-06
-3.5945238439234e-05
-2.01186173207921e-05
-1.51844676477892e-05
-1.76578757035853e-05
-4.35883723324909e-05
-8.60921573914113e-06
-1.72357771999943e-05
-3.3338369201295e-05
-6.08416182623493e-05
-5.12711833773736e-05
-4.06540535514153e-05
-4.78194262076369e-05
-3.26491126574851e-05
-2.62050494558835e-05
-3.36222546603031e-05
-4.87117095737296e-05
-4.22294725398177e-05
-1.82143793113283e-05
-1.54199017810483e-05
-2.30785775730351e-05
-1.82615115637938e-05
-2.45289445823501e-05
-4.94419118783585e-05
-5.34118032052011e-05
-3.13419208155699e-05
-1.96672691079578e-05
-3.16672671857873e-05
-1.30450359896004e-05
-9.86807634373135e-06
-8.2982039022141e-06
-2.85182939559813e-05
-1.99848964162277e-05
-3.85833435609144e-05
-3.77902819865505e-05
-2.83621486574964e-05
-1.10869513439454e-05
-1.98704891603249e-05
-2.70204482031746e-05
-4.15906028859865e-05
-5.71433385533669e-05
-2.28226047133728e-05
-2.74712323188378e-05
-2.58920817638837e-05
-5.95299303135539e-06
-3.93492863453842e-05
-2.98162592223559e-05
-5.27636564196306e-05
-2.73184811313844e-05
-4.35385587361492e-05
-4.02243466238636e-05
-4.22436969940394e-05
-3.05335210731509e-06
-3.79033660371857e-05
-9.16767091793803e-06
-4.86163595767576e-05
-4.43171108489566e-05
-5.21958363974112e-06
-2.70208007650937e-05
-4.07296536776997e-05
-1.6016079747129e-05
-4.50718248049476e-05
-3.78443157271558e-05
-1.50515552545151e-05
-5.38527787451283e-05
-1.29494798764928e-05
-4.00619415049358e-05
-2.99467593534402e-05
-3.84267241126526e-05
-2.65386014624593e-05
-5.52329550096066e-05
-3.3603034096001e-05
-2.46641156973005e-05
-3.71245612524692e-05
-2.53127061242966e-05
-4.16548992770418e-05
-2.68180586057281e-05
-3.11344660193254e-05
-2.051274521159e-05
-2.34882779751105e-05
-1.93978525177777e-05
-3.55677173523575e-05
-6.79159733604936e-06
-5.36745048853363e-05
-6.37882426103624e-05
-2.29267433069821e-05
-2.9305599325325e-05
-1.61965658991069e-05
-4.59783715612758e-05
-5.85766555329586e-05
-4.18820545213371e-05
-3.81221400817264e-05
-2.71514138614609e-05
-1.79821607401958e-05
-3.94844040694252e-05
-1.94553731559647e-07
-3.78540075491633e-05
-2.72696383510956e-05
-1.56843285212164e-07
-1.80552715863256e-05
-2.7319499781185e-05
-2.50113318203412e-05
-3.82307427015158e-05
-7.7594786546394e-06
-2.72692807581126e-05
-3.84506395105335e-05
-2.40577852188805e-05
-3.81565260376757e-05
-1.46816345104186e-05
-3.93810681215659e-05
-1.93909370430468e-05
-6.89406764959544e-06
-4.17369122407499e-05
-3.47732359022721e-05
-9.61014998019611e-06
-2.32629217299456e-05
-3.57304162967559e-05
-4.45115457896048e-05
-1.71369479270338e-05
-5.38929840322275e-05
-1.97317674760656e-05
-2.92705294997983e-05
3.48227939441836e-06
-2.46897517329467e-05
-5.32483006833968e-06
1.4450164536067e-06
-2.58830329788701e-05
-1.74403231379693e-05
-4.12832758531048e-05
-1.82418490399548e-05
-3.00138526431163e-05
-1.52715928664035e-05
-2.55856763332051e-05
-2.0456658921352e-05
-2.37986895626784e-05
-4.48989906853721e-05
-1.12648238307727e-05
-5.64876186907874e-05
-6.44523597047668e-05
-5.45936815923854e-05
-2.40108042907895e-05
-1.72350471762855e-05
-3.8874904952693e-05
-4.17594977219172e-05
-4.00236469611145e-05
-5.71071768178588e-05
-2.35392544908692e-05
-1.97976970043666e-05
-3.585378719896e-05
-1.82792590251748e-05
-8.58946414172371e-06
-4.17345526180262e-05
-4.19748191148113e-05
-1.58010068521168e-06
5.56011111187376e-06
-3.12411070586308e-05
-5.56407012556335e-05
-3.93766871854598e-05
-1.20683440822891e-06
-1.71030854513629e-05
-2.3665264030023e-05
-2.14057146768886e-05
-2.26159986389648e-05
-3.53678750691564e-05
4.72693982191873e-06
-4.01384441867172e-05
-3.67400493824923e-05
-2.22188144722541e-05
-5.47914452610452e-05
-4.83056933037136e-05
-1.17601536301615e-05
-5.2819087465503e-05
-2.74649611526914e-05
-2.02473807043152e-05
5.33764211080061e-06
-3.34916694639082e-05
-1.87659716143242e-05
-3.52301770414607e-05
-1.97252108278057e-05
-2.22655478061763e-05
-1.15465859602552e-05
-3.46889648135233e-05
-2.46120671865985e-05
-5.70569204615576e-05
-3.25932850879291e-05
-1.22191111088574e-05
-4.34120058576872e-05
-4.51401486462035e-06
-3.72066507872918e-05
-3.83743838129096e-05
-2.60500678147046e-05
-1.85336208237725e-05
-2.77474366663004e-05
-3.25816057079655e-05
-4.064756886892e-05
-3.9926895516339e-05
-5.51372440912385e-05
-1.45077009706429e-05
-3.5802586068534e-05
-8.48837465732304e-06
-2.35141238965849e-05
-6.94965944993891e-05
-4.50670912133668e-05
-1.10979387860227e-05
-2.57925593622343e-05
-4.48067315037998e-05
-1.85167159090033e-05
-7.24864391085665e-05
-3.2867346492907e-05
-4.98986894865628e-05
-1.88900056966766e-05
-3.74389481869964e-05
-3.01386481554602e-05
-3.19316159000865e-05
-2.5669670686765e-05
-5.53076344663467e-05
-3.77025998900631e-05
-1.94789374469361e-05
-2.61530685240537e-05
-4.33722312532686e-05
-3.61393841897868e-05
-3.32530094270786e-05
-3.86894772195185e-05
-2.38497798315597e-05
-1.46422284805861e-05
-2.62528676636112e-05
-3.66229636575038e-05
-1.99000317541361e-05
-3.17060762109057e-05
-2.67666641320267e-05
-3.71405004660222e-05
-5.44360542019884e-05
-4.06913244263689e-07
-2.5197320202649e-05
3.82161379442741e-06
-1.38312070457253e-05
-7.05942458247514e-05
-2.77791373490861e-05
-5.98574525357908e-05
-3.58468621923641e-05
-9.12995923280106e-06
-3.97438658604552e-05
-4.01261625541005e-05
-1.70754436582748e-05
4.98489007129041e-07
-2.75934490402853e-05
4.35768224557343e-06
-3.50635952725109e-05
-1.32534404255716e-05
-2.17281227139444e-05
-2.99949256308578e-05
-4.41617746598501e-05
-4.24197957759788e-05
-1.61522476682685e-05
-1.04452886048155e-05
-2.37532820917922e-05
-3.44165995557658e-05
-1.7061330321274e-05
2.56890283471552e-05
-5.61909647554433e-05
-2.34801191487083e-05
-8.35144950449359e-06
-2.99034442860331e-05
-3.01733705263052e-05
-3.45532515725644e-05
-3.08296354324674e-05
-6.08194945153504e-06
-4.07297330144582e-05
-2.94579009405494e-05
-2.61934688883727e-05
-4.37250171808403e-06
-2.52344246664318e-05
-2.41168483103089e-05
-3.48084724480892e-05
-3.20440186551027e-05
-7.49069400192514e-05
-1.92193759982694e-05
-5.17978847404469e-05
-6.41421054580899e-05
-4.73142395305817e-05
-3.35894213493821e-05
-3.93601967361553e-05
-4.31223539583124e-05
-4.08992319069285e-05
-3.0048645108625e-05
-5.61215131543328e-05
-3.18313284715074e-05
-2.80299539338315e-05
-4.79368373143529e-06
-3.48589256842044e-05
-2.58257848879421e-05
-3.8933444379978e-05
-1.33825953818254e-05
1.22474248871846e-06
-3.4701420510749e-05
-1.08774321228651e-05
-1.7678999152078e-05
-4.00709781126537e-05
-1.57429930756967e-05
-3.86953648944425e-05
-1.62402576975609e-05
-6.5544870555481e-05
-6.14211779158607e-05
-3.62811681513649e-05
-1.89336509702743e-05
-3.64843364343729e-05
-2.35512367571521e-05
-2.47937068888911e-05
-5.23241466861798e-05
-3.09906732723282e-05
-1.23085151739132e-05
-3.45830990214767e-05
-1.34691349343731e-05
-2.65263977604922e-05
-3.75322047519958e-05
-3.21879132443187e-05
-2.00526984086149e-05
-3.29461257401152e-05
-1.16712504708974e-05
-2.80090155631954e-05
-3.80786266611221e-05
-4.52036393877545e-05
-3.5976620386577e-05
-3.53166360325657e-05
-1.43310800876258e-06
-1.8749180204502e-05
-2.48324535057212e-05
-2.28373037960903e-05
-1.82789994315465e-05
-1.82503224987907e-05
-4.44560573778047e-05
-4.32504382912605e-05
-2.93044978472434e-05
-3.80986818647829e-05
-2.09112395198393e-05
-3.60994348142357e-05
-4.21509149767919e-05
-3.49537011914173e-05
-2.76472348097092e-05
-2.64394578613834e-05
-3.37516037932751e-05
-1.695535866926e-05
-3.88387695537269e-05
-2.53356454614167e-05
-3.12248949980248e-05
-3.1793749864764e-05
-5.56753058099809e-05
-2.21417951604084e-05
-4.62682387456714e-05
-2.99145565906956e-05
-2.84104961736803e-06
-2.08681876419417e-05
-3.62062616179838e-05
4.58345810621363e-06
-4.8397352332493e-05
-5.26511461394523e-05
-1.90601275104401e-05
-4.28125407130356e-05
-3.57824264041355e-05
-8.78532705698541e-06
-1.58669401722883e-05
-4.0119699868104e-05
-6.05409580241744e-05
-2.10290358634854e-05
-2.17535499038076e-05
-2.41497704921022e-05
-3.73336193634235e-05
-7.34902293492932e-06
-3.76506840124429e-05
-2.14063599734204e-05
-1.07310419457481e-05
-1.03284053704148e-06
6.86360607254865e-06
-3.34253928427232e-05
-2.80168896928499e-05
-3.38334730989787e-05
-3.25324019365103e-06
-1.31043765217002e-05
1.20740662547624e-06
-5.13311520504736e-05
-4.31000774592237e-05
-3.37511396226275e-05
-2.45011943023936e-05
-6.63995366034165e-05
-3.21171218399839e-05
-4.42747873721359e-05
-3.7880231985245e-05
-6.81334162053915e-05
-1.34863188904589e-05
-1.82929269617603e-05
-3.68137058053968e-05
-2.5132511996558e-05
-2.08777575139434e-05
-4.5444116747633e-05
5.25128652151861e-06
-4.00039203389033e-05
-4.38353174069365e-05
-5.95604192327649e-05
-7.94116782003434e-06
-2.11165105751819e-05
-2.34946676791597e-05
2.33466459841461e-06
-5.0407031471723e-05
-8.36124843025205e-06
-2.15590847427014e-05
-3.07899896271135e-05
-1.66512895280838e-05
-2.86635041469063e-05
-4.42325199324879e-05
-3.3363234648923e-05
-3.106612420239e-05
-4.40703115261787e-05
-2.89616844136432e-05
-1.515357356998e-05
-2.84185577451751e-05
-2.49938457375433e-05
-5.14392165533574e-05
-8.44409454721577e-06
3.06145122340078e-06
-2.70697326688524e-05
-1.27083605274357e-05
-7.14821207694878e-05
-2.43413045999273e-05
-5.52488726098276e-05
-4.04952677185474e-05
-4.06357442847341e-05
-9.46582681323178e-06
-3.10931580198472e-05
-6.10571677723325e-06
-1.77331770054024e-05
-4.66823540339756e-05
-2.62814763791164e-05
-3.43499420572049e-05
-1.55293435875512e-05
-2.06064678704565e-05
-1.16979300890701e-05
-3.18696437689776e-05
-4.63614204243876e-05
-3.25438207532684e-06
-5.19798195190895e-05
-3.18670844087752e-05
-3.22789311597571e-05
-2.81698971637203e-05
-7.28986034719668e-05
-2.64944274641818e-05
-3.30083246677466e-05
-3.89392620762933e-05
-1.90482799855715e-05
-3.96806466766388e-05
9.16409857055367e-06
-4.06209881869439e-05
-2.83335996751586e-05
-3.31358782409313e-05
-4.8822987517461e-07
-4.47504875022368e-05
-1.89338427811344e-05
-3.07227183679928e-05
-3.61608783958062e-05
-3.23201194984953e-05
7.89211116978048e-07
-2.48082986668545e-05
-4.95887461121313e-05
-1.81551969833785e-05
-3.54584381410062e-05
-3.16191378984206e-05
-6.39716530844457e-05
-4.19498613508602e-05
-3.46682633059815e-05
-3.0611967132158e-06
-4.66766223748224e-05
-5.05949714429735e-06
-2.29223370152787e-05
-6.11287995651048e-05
-3.70721278945396e-05
-1.61661615635358e-05
-1.52263903807257e-05
-1.96868162420715e-05
-5.30326648327725e-05
-3.07378755266626e-05
-4.76591063262658e-05
-4.94325492707617e-05
-3.73398994680834e-05
-1.75720264616097e-05
4.63072257759996e-07
-5.11387438886633e-05
-3.15062365181508e-05
-1.80220271187968e-05
-2.64660474203416e-05
-1.66527957545016e-05
-3.03117845301013e-05
1.63996596678982e-05
-2.14526734576801e-05
-3.05374102120792e-05
-1.65197241523111e-05
8.31687988323792e-06
-5.88810173520376e-06
-3.08856063565853e-05
-2.4571563630198e-05
-2.5990189431119e-05
-3.2902495902439e-05
-3.22917382274777e-05
-3.34746404231323e-05
-1.24514696331676e-05
-3.56300791732379e-05
-3.23641122931782e-05
1.59571272120466e-06
-8.96150039362712e-06
-4.5708485796204e-05
-1.47693964288781e-05
-1.27099205810482e-05
-9.02836975570536e-06
-4.77808622229026e-05
-1.08286738408932e-05
-1.64927272786547e-05
-2.79683058014582e-05
1.15675731732865e-05
8.36826396150428e-06
-3.0191598174999e-06
-2.38722758190611e-05
-4.00770324873328e-05
-4.28790646320433e-05
-2.5845905977486e-05
-3.21810685945119e-05
-1.0176276793435e-05
-2.48482895718361e-05
-2.94149666439047e-05
-1.0027567494453e-05
-4.51324260601366e-05
-1.27384851778827e-05
-3.12954331989496e-05
-1.90984918712949e-05
-2.14734237795121e-05
-1.48076620958721e-05
-1.85592178266513e-05
-5.56944737448928e-05
-3.26464802431845e-05
-8.90639958748487e-06
7.32744559113234e-06
-5.18464905697315e-05
-4.67530494487921e-05
-1.90508097876666e-05
-1.56023527978056e-05
-2.20704103465556e-05
-1.88119877102907e-05
-6.94373514830472e-05
-2.61427607256217e-05
-6.73967043165969e-05
-2.83957573620137e-05
-3.5553191066235e-05
-4.5813653966635e-05
-2.79729667190564e-05
-2.94873819576319e-05
-5.68402119634338e-06
-1.71158481679939e-05
-4.77223713998831e-05
-1.57454301283201e-05
-2.85798685753668e-05
-2.77521617511269e-05
-2.59616722557376e-05
-2.34029854498578e-05
-2.44812188274418e-05
-3.64672312196989e-06
-2.15033587762871e-05
-1.55703072839923e-05
-2.857651240654e-05
-2.62456181760393e-05
-2.03765424827584e-05
-5.06243626776459e-05
-2.51736614668906e-06
-4.60500902327114e-05
-1.2382451193909e-05
-3.07284326278472e-05
-3.12368535681793e-05
-1.9905719062238e-05
-1.61159180915149e-05
-4.55215134384857e-05
-3.31950990614947e-05
-5.16475370422987e-05
5.70602429499587e-06
-6.13228461831815e-05
-2.41388321041173e-05
-2.02485005462829e-05
-9.99582863553768e-06
-2.9927715157182e-05
-4.4438422204012e-05
-3.79014119963943e-05
-2.85686765803135e-05
-5.73233661021053e-05
-3.43016546136397e-05
5.23618095327034e-06
1.14559748525166e-06
-2.68298647433935e-05
-3.48439145931332e-05
-3.78404861844449e-05
-1.54850313840667e-05
-4.04023076405572e-05
-3.77152543961951e-05
-1.46323331756157e-05
-2.20874259542446e-05
-1.07679193015071e-05
-1.3185061907335e-05
-2.73114452422881e-05
-3.65310375542855e-05
-2.45129306532541e-05
-2.31324207767624e-05
-5.33883426343646e-05
-1.3253857516462e-05
-6.71843631523025e-06
-3.96195214627471e-05
-2.41541550849795e-05
-3.47683171417411e-05
-6.28084580970794e-05
-3.72889189751296e-05
-3.96676091569783e-05
7.79105087676072e-06
-4.40769879183099e-05
-2.27319561170947e-05
-7.71731619447692e-05
-2.03790558300738e-05
-2.29057806323228e-05
-1.23947676663034e-05
-5.48736207772279e-05
-2.30506947772741e-05
-2.71183217896408e-05
7.06112726762259e-06
-1.3630216407983e-05
-1.25084395053296e-05
-4.50422845670247e-05
-3.34526030412305e-05
-2.87141017802381e-05
-6.04696570595651e-05
-1.34810914682211e-05
-4.87470137948033e-05
-4.09047466234531e-05
-5.26901935752549e-05
-3.23173700669611e-05
-3.64394503956256e-05
-3.24535210237916e-05
-5.11697035637136e-05
-1.90054301723635e-05
-2.35671992106717e-06
-1.32866454374747e-05
-2.56253514038137e-05
-3.44860817253659e-05
-2.1344306332926e-05
-5.60420971127428e-05
-1.16876616049977e-05
-6.42270438411599e-05
-4.4615928808102e-05
-3.73534567753726e-05
-2.71010567480317e-05
-5.22254024969701e-05
-3.90616778264054e-05
-2.67974969093217e-05
-2.7765770483485e-05
-3.85585863321615e-05
-1.99699179153036e-05
-2.52354781764368e-05
-4.58851068923583e-05
-3.02754931716907e-05
-1.58400729767701e-05
-4.06361374395171e-05
-6.87980293628116e-05
-1.18674719780522e-05
-3.14878602187342e-05
-1.81922277443242e-05
-5.16303853757287e-05
-3.08682881802055e-05
-4.25664196390029e-05
-7.82399104672188e-06
-4.6364189723695e-05
-3.23736472120951e-06
-2.31761216227281e-05
-3.95468061431563e-05
-4.04558852133575e-05
-2.63908227596178e-05
-2.58768764803093e-05
-2.54355433414185e-05
-1.9559257670556e-05
-2.08997630499988e-05
-1.5119464690108e-05
-2.63327784889239e-05
-3.69039065716296e-05
-2.60750081214817e-05
-2.68639190331381e-05
-1.06987671390783e-05
-2.44886547800528e-05
-3.32841257954421e-05
-1.86535457302568e-05
-3.42660109603848e-05
-1.45856254387508e-05
-3.34915196417196e-05
-1.7736928835765e-05
-1.05156002834719e-05
-3.41661218953861e-05
-6.45259155347844e-05
-5.37354557233402e-05
-2.49403013869232e-05
-5.11132623371754e-05
-1.51447043134895e-05
-1.89607559009415e-05
-2.1081052839165e-05
-3.08881961591465e-05
-2.9147354017354e-05
-1.07514770957968e-05
-8.14947831710093e-06
-3.43138515168355e-05
-1.50380677552959e-05
-3.33395441205687e-06
-4.18882116089329e-06
-2.55474971371414e-05
-1.3050414386204e-05
-4.6257085762239e-05
-3.94971242059499e-05
-2.41161539763803e-05
-6.56669125385089e-05
-6.76601921666483e-05
-2.15127344322228e-05
-3.09490836499493e-05
-2.14383844623658e-05
4.44106979701281e-06
-2.52858375586385e-05
-8.78375047582438e-06
-1.58397281747401e-05
-8.1258129653488e-05
-2.82454818044494e-05
-4.02047549705722e-05
-5.65101625811138e-05
-4.68994240565703e-05
-2.6413189359251e-05
-1.58359016349481e-05
-3.40399691750448e-05
-4.52625675993635e-05
-4.88632553817981e-05
-3.7558211293582e-05
-1.45926007601339e-05
-7.82980158584322e-06
-1.97250085520959e-05
-2.24027280833021e-05
-4.27557584696095e-05
-3.74299113206176e-05
-1.96575648596342e-05
-1.01757127578673e-05
-5.41046289466468e-05
-1.02609523334494e-05
-5.25050560739123e-05
-3.08002168688727e-05
-2.74233860010684e-05
-1.88255170558404e-05
-3.21941868453436e-05
-4.31349853217114e-05
-4.48608930997317e-05
-5.59028470519463e-05
-3.90377412015248e-05
-5.66800861726158e-05
-5.33248136526865e-05
-3.51666533073238e-05
-2.41033736759152e-05
-5.33283733235035e-05
-3.34032269060685e-05
-4.87892643047593e-05
-1.94590064222535e-06
-4.18461215591493e-05
-3.52505674482554e-05
-3.44885154550726e-05
-3.02004190328066e-05
-3.73121117353073e-05
-9.10360207898214e-06
-3.93782122536954e-05
-3.8901769911203e-05
-2.56377044164475e-05
-2.96220264955797e-05
-2.94667991212276e-05
2.2783653551024e-05
-4.02601729671431e-05
-1.55355564106631e-05
-2.1562602903876e-05
-3.16796912087349e-05
-3.73713591417895e-05
-6.43606763185968e-06
-1.90768177145228e-05
-3.6214546131582e-05
-1.59083866864113e-05
-2.82601811886364e-05
-3.9697279449621e-05
-2.83708500876464e-05
-2.76650198635688e-05
-4.97899886149259e-05
-1.42985070995859e-05
-1.40034115958159e-05
-4.34253697118479e-05
-3.57522564547094e-05
-5.16826480003215e-05
-4.15960952551268e-05
-1.75589612731608e-07
-3.65771766965665e-05
-2.37525207674512e-05
-4.6729909055201e-05
-4.75613694488059e-05
-2.91864225005119e-05
-1.1167067042181e-05
-1.23625144514684e-05
-4.72732743791693e-05
-4.29562223910142e-05
-2.05945146600906e-05
-2.89597991755174e-05
-2.40830727613487e-05
-4.00942633561922e-05
2.67019272792895e-06
-3.6738974570725e-05
-4.92976660723858e-05
-5.03678185284192e-05
-3.52296507650316e-05
-1.23717778707408e-05
-1.59349645871502e-05
-6.34461497075525e-05
-1.27566303625762e-05
-5.30043825697626e-05
-3.18745685179037e-05
-3.74465980808715e-05
-2.75215343983272e-05
-2.14167586401832e-05
-2.01200676625e-05
-3.71893235420623e-05
-2.81544597452199e-05
-1.75180897464548e-05
-1.14688099339745e-05
-5.21163669806882e-05
-9.48119219532954e-06
-3.51602947829889e-06
-1.32642719714452e-05
1.76648050021205e-05
-2.98751275172557e-05
1.4591609099531e-06
-4.48925124476449e-05
-3.91375027622698e-05
-2.94268537455332e-05
-6.58606818525425e-05
-3.72885287645752e-05
-1.54379612311295e-05
-4.74272057756668e-05
-1.95008145359141e-05
-1.9918354930868e-05
-3.7855448769788e-05
-3.26008914344419e-05
-6.01135976480258e-05
-4.62015398323464e-05
-4.26071909236919e-05
-3.1470353744017e-05
-5.9149442446329e-06
-2.53861057320376e-05
-4.59290352447528e-05
-1.9019571270048e-05
6.93940516217318e-08
-1.53550627978149e-05
-5.18466589305725e-05
-3.26542975540396e-05
-7.43261545163013e-06
-4.42342555384761e-05
-3.30692244535423e-05
-3.20770358480442e-05
-3.50611714810625e-05
-3.42879054500413e-05
-4.32361944788629e-05
-6.40774880209861e-05
-4.9400223713723e-05
-4.60917327880674e-05
-4.04876600229186e-05
-5.67849590907511e-05
-4.44664634673267e-05
-2.10272109010296e-05
-2.60837660161234e-05
-2.12754989130965e-05
-4.34967072888279e-05
-3.89689249966673e-05
-4.77114587444353e-05
-2.74857247572482e-05
-3.97789421529323e-05
-1.69781511807182e-05
-5.06670510046861e-05
-4.06172415987128e-05
-4.43712562936434e-05
-2.87835364827771e-05
-3.39698945562441e-05
-1.53775693167778e-05
-5.01667126475275e-05
-3.08929314522359e-06
-3.84308200749704e-05
-5.14338589051816e-05
-4.03947360996216e-05
-6.9222244373464e-05
-3.32733751438658e-05
-2.47997200775561e-05
-4.04859194620821e-05
-1.3950119338759e-06
-1.35068873305617e-05
-4.78782530863669e-05
-1.11455142679058e-05
-1.52727644587901e-05
-2.17649852788656e-05
-2.40740312864047e-05
-1.63802121364174e-05
-1.87230212388236e-05
-2.73420598204589e-05
-2.49329626878901e-05
-5.72914391471336e-05
-1.2058611365746e-05
-8.34964679400508e-06
-3.40581762676109e-05
-3.69137375576342e-05
-3.21212807714657e-05
-2.74447192983555e-05
-3.14711553209957e-05
-4.69165999342563e-05
-4.30803962395977e-05
-1.88767664361032e-05
1.01262405625495e-05
-2.31889153887068e-05
-1.26524661768843e-05
-6.61088481164588e-05
-2.98500613424992e-05
-1.75857929068527e-06
-4.08710443889438e-05
-3.59514372291174e-05
-1.95318720416353e-05
-4.63487734206217e-05
-7.81786201220556e-06
-2.43791556643104e-06
-5.40331530817254e-05
-4.89991554928139e-05
-1.11201836805915e-05
-3.12277797165703e-05
-7.06634546202768e-05
-3.32079877147321e-05
-2.99717629636515e-05
-6.24514765075889e-05
-2.25364665309556e-06
-2.26345827220415e-05
-1.36937481808738e-05
-8.69132478885791e-06
-4.69313180752331e-06
-3.15900468986543e-05
-4.88462648900815e-05
-5.15599427376898e-05
-1.60837275343785e-05
-3.06250362555311e-05
-4.19200282820264e-05
-3.90155687294872e-05
-3.40203957299206e-05
-5.04480763746763e-05
-2.56544690580129e-05
-7.23836203129725e-05
-3.07914864878183e-05
-3.33325972917123e-05
-6.40276934741781e-05
-4.52188428373233e-05
-4.87309683670918e-05
-4.11466661564784e-05
-1.88000623592588e-05
-4.22835367127551e-05
-6.48034901871289e-05
-3.19524124108031e-05
-2.12899811109019e-05
-3.8126477206634e-05
-2.49667290508129e-05
-6.00635192055963e-05
-1.48620506863534e-05
-4.66279446192181e-05
-3.08200709464903e-05
-4.04362778817778e-06
-3.85494670375025e-05
-4.32083605427626e-05
-4.11916032737977e-05
2.11588450012487e-06
-2.83347911965371e-05
-5.41897399165227e-05
7.17931564683165e-06
-2.24493342326158e-05
-4.39406270754876e-05
-3.6758746182257e-05
-1.07819430177106e-05
-3.11341571922851e-05
-1.76791916654408e-05
-2.07121328093685e-05
-2.50032272273514e-05
-5.54714062069252e-05
-3.32221573660368e-05
-4.64681467491607e-06
-2.44423307667373e-05
-4.10703977283286e-05
-5.62750526476797e-05
-3.58040696266833e-05
-1.98143302306706e-05
-4.99656211409397e-05
-1.88767028713562e-05
-9.01434503057088e-06
-3.06453205334879e-05
-4.76235600285952e-05
-2.60180758805843e-05
-2.57041110774039e-05
-2.039348591496e-05
-3.17111205234795e-05
-2.38278782873428e-05
-1.27216593591947e-05
-1.40759677241582e-05
-4.67168359149355e-05
-1.4919445312392e-05
-2.21497066036168e-05
-3.30570443616924e-05
-2.15364428939331e-05
-3.31645113176255e-05
-3.89523615749991e-05
-4.48552369035225e-05
-2.77665720533958e-05
-2.08176664926385e-05
-3.79369941529392e-05
-6.85250867941728e-06
-4.07256900187053e-05
-4.95865696449349e-05
-3.26821641562279e-05
-1.85306903522418e-05
-4.2376610210551e-05
-1.84669801917537e-05
-6.30122881634578e-05
-2.2591229850517e-05
-1.05079748646124e-05
-5.79176907766396e-05
-3.48278398500008e-05
-5.16219278599343e-05
-3.46168662692855e-05
-2.82061049503247e-05
9.44763526444673e-06
-2.4406759012134e-05
-5.85239920618751e-06
-1.56760094807733e-05
-4.78260167465643e-05
-3.17734537474629e-05
-1.92511580603775e-05
-2.7011537828652e-05
-2.30378957555927e-05
-1.55072293028987e-05
-3.57713237096665e-05
-4.29837597570234e-05
-5.39079660596503e-05
-2.30081793027033e-05
-2.31720299832132e-05
-2.94442286755433e-05
-5.1627839472536e-05
-2.88784207894087e-05
-2.79176198594903e-05
-1.03099627780009e-05
-3.09401347187314e-05
-3.6855753716085e-05
-2.25617495885583e-05
-2.0280439516068e-05
-5.05494922137469e-05
-4.05010219679918e-05
-6.08103248863327e-05
-1.62630230998587e-05
-2.05859959614411e-05
-1.14734968930727e-05
-2.72682796171472e-05
1.99967621384197e-06
-4.46638157560627e-05
-3.74324316145231e-05
-2.38949774111408e-05
-3.64163490962297e-05
-3.18249030871767e-05
-3.49713933277848e-05
-6.22764432060366e-05
6.65845463009569e-06
-4.1940147391741e-05
-1.07929238159192e-05
-1.34630742814494e-05
-3.85665742171688e-05
-2.65496340983062e-05
-2.83377784178688e-05
-6.94587283641055e-05
-9.75468790276114e-06
-3.71647348714478e-05
-1.93732373005663e-05
5.81964023843226e-06
-1.15723224222567e-05
-3.12689369405194e-05
-2.06270570062539e-05
-3.86390001914944e-05
-5.02172340212892e-06
-2.33860343920434e-05
-3.0069277685259e-05
-2.48069821753709e-05
-3.7826225935982e-05
-4.93684451051077e-05
-2.19524825841257e-05
-3.87205256924535e-05
-2.99369963531091e-05
-3.15687358680739e-05
-2.24084199738141e-05
-4.5362790880813e-06
-3.97081254211529e-05
-4.93882740153902e-05
-3.1234929763081e-05
-1.47478022765441e-05
-3.16286211090573e-05
-5.72929265923394e-05
-5.42923927528389e-05
-4.55013393258204e-05
-3.22720484246592e-05
-5.34992660327005e-05
-3.97325627633088e-05
-4.84270158084694e-05
-3.10780387416295e-05
-3.07351880282157e-05
-4.61804522612431e-05
-2.73641443313209e-05
-5.59480680572066e-06
-5.27771603674269e-05
-1.86929479067138e-06
-3.11946168367023e-05
-3.25482929136615e-05
-4.46945101270975e-05
-3.13681383518673e-05
-4.36862586672152e-05
-1.46374641111233e-05
-3.21038058494027e-05
-9.01881131128798e-06
-1.34483767058353e-05
-5.44934640576373e-05
-2.06770555972793e-05
-1.1858949086239e-05
-3.83224946805168e-05
-4.21444774733492e-05
-4.18815456209632e-05
-3.92145036406675e-05
-4.83081235096533e-05
-4.04578592586016e-05
-3.20917180522494e-05
-2.42375007997408e-05
-3.86228635341029e-05
-2.57661285584007e-05
-2.00548399587129e-05
-3.53252405399201e-05
-4.31468059503466e-05
-1.33832060883526e-05
-4.53717709612617e-05
-2.71217988649138e-05
-2.45083198741312e-05
-3.22388962016669e-05
-5.93576716504571e-05
-2.30582232665596e-05
-1.35217711102699e-05
-4.46769742025289e-05
-3.40894233931869e-05
-3.64240258038105e-05
-6.54105345945958e-06
-4.38520876092552e-05
-5.32515287094756e-05
-2.69850809025089e-05
-1.78857655130151e-05
-3.40143890181997e-05
-3.25558994509899e-05
-4.52679246033704e-05
-2.65733765415979e-05
-3.00754521943165e-05
-6.77055302736376e-05
-3.26360549693482e-05
-3.89705575774863e-05
-1.71965975304233e-05
-5.04103477378463e-05
-3.28437008283728e-05
-2.62060387720259e-05
-4.35249778882866e-05
-2.12978312203917e-05
-4.83657969580207e-05
-4.55084592862049e-05
-2.50652050547956e-05
-2.68832319552235e-05
-5.48750967842916e-05
-4.94475439149813e-05
-1.26849792024833e-05
-3.37418393801363e-05
-4.38271170409035e-05
-5.02113004088154e-05
-1.05065870464023e-05
-2.79341958320689e-05
-2.30875692082172e-05
-2.74316890052799e-05
-3.10413432673173e-05
-3.09284437029876e-05
-3.60280061076745e-05
-2.3888957816281e-05
-9.91545936799727e-06
-6.15093370418376e-06
-3.4975524860374e-05
-2.77711479368863e-05
-4.51252242623158e-05
-4.54668613220913e-05
-2.86976314759822e-05
-2.86911408085924e-05
-3.67766491319458e-05
-2.38145605537353e-05
-4.07387881739293e-05
-1.39382271062365e-05
-2.46966245828263e-05
-4.75905526330639e-06
-5.16752003005155e-05
-2.21445542625332e-05
-5.17534183007853e-05
-1.34288916944647e-05
-3.35930785179912e-06
-2.96442284622624e-05
-3.47357093110289e-05
-2.66512152789922e-05
-4.51064217804241e-05
-3.39417454454773e-05
-3.0631941313123e-05
-4.17459683080108e-05
-3.79017258605523e-05
-5.70351486142275e-05
-2.93765217174832e-05
-4.83188393606281e-06
-1.60152901649379e-05
-3.97690945986108e-05
-5.21343472680078e-05
-6.59116846124294e-05
-2.70309161240902e-05
-3.59471750879917e-05
-6.05765336935829e-05
-5.06613116370033e-05
-7.57166779884414e-06
-6.06839150719237e-05
-3.33731100587703e-05
-1.54411278204074e-05
-3.084522311894e-05
-4.69447581571421e-05
-3.70735836412247e-08
-3.49979123532274e-05
-3.52478731124567e-05
-4.75659914835515e-05
-4.45988740483249e-05
-3.54798157163726e-05
-2.77373135328297e-05
2.50097836970554e-05
-3.94164894588319e-05
-3.64107139941132e-05
-3.14191316907987e-05
-4.68972864298894e-05
-1.56776814159175e-05
-6.36556961598723e-06
-1.74687478131246e-05
-7.56653319381405e-05
-1.64000385510308e-06
-2.89988148061933e-05
-4.2053580491474e-05
-3.85243110811139e-07
-1.32922927759659e-05
-3.56909884274491e-05
-2.7431683528025e-05
-2.42775954917715e-05
-4.14014622149466e-05
-3.51006569166394e-05
-3.68541671923136e-05
-4.31075728720813e-05
-2.65036325088517e-05
-3.01458317740694e-05
-2.42196204606163e-05
-1.87884990545005e-05
-4.61688881165278e-05
-1.65495109712317e-05
-4.78986021267822e-05
-1.09871206983014e-05
-4.96250820216894e-05
-5.65835858694672e-06
-2.79260863575284e-05
-1.32613639083682e-05
-2.2865914003324e-05
-3.32459180387863e-05
-1.32685072574877e-05
-6.90391422369579e-05
-4.95259896395415e-05
-1.02643795699626e-05
-4.89388129555575e-05
-2.50446175839464e-05
-4.01549364141501e-05
8.5473775121944e-06
-3.15469858871722e-05
-2.84444857820935e-05
-3.29889007351015e-05
-4.76783710050904e-06
-1.49679927799508e-05
-2.90889901631679e-05
-5.27266616913166e-05
-1.969833835674e-05
-4.30317763651018e-05
-3.78956828030152e-05
-5.56948586232547e-05
-3.39653904683611e-05
-3.43680635878345e-05
-3.68624856532045e-05
-3.91134759703454e-05
1.79949096128883e-05
-3.28637529502748e-05
-3.89695916217528e-05
-3.9369915095742e-05
-1.51047997639641e-05
-3.5386871610731e-05
-5.49650729168451e-07
-5.41941790958697e-06
-4.50499856336483e-05
-2.90695261160109e-05
-2.86553167716815e-05
-1.27832532523379e-05
-5.67904513959329e-05
-3.41792405738605e-05
-4.34591341855716e-05
-3.55293542953209e-05
-3.94553801938193e-05
1.42382572710021e-05
-6.12254784136065e-06
-3.20178951651719e-05
-1.29968018439045e-05
-4.21455597692412e-05
-3.2350615997108e-05
-1.47752761763081e-05
-3.24865516421945e-05
1.22737526923908e-06
-3.36733895148996e-05
-4.376694949988e-05
-2.00625501570093e-05
-6.95650419171992e-05
-1.17196036193435e-05
-1.57336112352516e-05
-3.51754682465018e-05
-2.10433763071904e-05
-2.16826898881378e-05
-3.20137200373949e-05
-5.46419350912974e-05
-3.13909703897157e-05
-9.78656703197188e-06
-9.77343951763769e-06
-1.76960765568072e-05
-5.19253703872118e-05
-1.64840859153616e-05
-4.39825463758551e-05
-4.42289304809194e-05
-2.55711233277039e-05
-1.93201425067334e-05
-2.49128044735845e-05
-8.57011064850429e-06
-1.69356624017972e-05
4.90311761383368e-06
-5.52584817975426e-05
-3.62060529617784e-05
-2.36027336890048e-05
-3.94853471506063e-05
-2.76224266124036e-05
-3.21345817502067e-05
-3.41043728853364e-05
-5.61890855689401e-05
-5.94892234884375e-05
-3.13024337963049e-05
-1.55326851670859e-05
-2.16861745606449e-05
-2.76535260146959e-05
-2.95424109634733e-05
-2.71152593385976e-05
-1.92110105745043e-05
-3.51582249668015e-05
-5.57530603634695e-05
-2.61185415644615e-05
-5.28571268345991e-06
-2.43024526254906e-05
-2.83159430546624e-05
-5.6710419761324e-05
-2.42247977405173e-05
-4.00932831195788e-05
-4.93167853208196e-05
-3.82325178348659e-05
-3.45027168929991e-05
-2.04098377729502e-05
-4.89650304168322e-05
-4.90569307567033e-05
-2.43007792950377e-05
-2.92596886289939e-05
-3.28978233517514e-05
-3.6151599301833e-06
-4.67784467577438e-05
-4.26805783395462e-05
-3.81042973135399e-05
-2.71829215814663e-05
-1.25023313319857e-05
-6.73994450069504e-05
-1.89084989412594e-05
7.39661733519132e-06
-6.13752056763623e-05
-3.46428382892412e-05
-4.02903205592313e-05
-7.8902934218542e-06
-1.25917654823861e-05
-5.66981514751807e-06
-1.37548963209968e-05
-2.86354369372834e-05
-3.59236357827353e-05
-2.94204146773578e-05
-7.90114261276999e-06
1.04021345278123e-05
-4.03837053972998e-05
-6.82129170253476e-05
-3.75465496253845e-05
-2.12523520918951e-05
-3.80459704158075e-05
-3.9139619074413e-05
-5.85083579711386e-05
-2.74666634262517e-05
-3.65234164150032e-05
1.72389434017843e-06
-2.23228434212443e-05
-1.31947322067014e-05
-2.86958858286057e-05
-3.18385727147904e-05
-2.16258269204129e-05
-6.17338109928555e-05
-3.88480495771349e-05
-5.92267677181615e-05
-2.49486183243311e-05
-3.93902779303188e-05
-4.30881647411186e-05
-1.63793971882593e-05
-5.15172822711184e-05
-3.76406983199476e-05
-2.47517156365845e-05
-4.4238344366418e-05
-2.7430729094305e-05
2.84673771268205e-06
-2.94510394527369e-05
-4.28431933120494e-05
-2.42587578069576e-05
-4.45884284756891e-05
-5.13696625871378e-05
-1.32317243500453e-05
-1.96611592859038e-05
-2.41085510485327e-05
-5.3982859442787e-05
-1.88075409448311e-05
7.48289257425219e-07
-7.57061484831864e-07
-2.88870369009513e-05
-3.51942270431304e-05
-3.33540571687328e-05
-2.2427708789438e-05
-1.34270261253502e-05
-3.15853993997535e-05
-4.92440574258505e-05
-6.40819025583825e-05
-4.88349629143407e-05
-1.16846714277617e-05
-2.94302398138967e-05
-1.33290696854829e-05
-1.02263559394525e-05
-2.26560427869149e-05
-1.06279045248405e-05
-3.36886080805842e-05
-3.17848152934849e-05
-3.65191315169457e-06
-2.77999541997252e-05
-2.35653726280849e-05
-2.06964478847993e-05
-3.27536331241096e-05
-2.11793112707704e-06
-3.12150477657359e-05
-2.90415581609542e-05
-1.18170593089404e-05
-1.53725563526813e-05
-2.51697453678767e-05
-3.29500775585476e-05
-4.10978289734445e-05
-7.29269798420408e-06
-2.21503526579855e-05
-1.63905297822075e-05
-2.97167505279206e-05
-4.71796769466117e-05
-2.05249158077274e-05
-1.21470616872717e-05
-2.21675043457688e-05
-1.74905334706717e-05
-3.68704750497798e-07
-3.23009358365617e-05
-6.03650911233809e-05
-2.88377538500567e-05
-3.37017237179325e-05
-2.35720478198742e-05
-8.8933661298627e-06
-3.18566470369333e-06
-3.99936360573318e-05
6.35828195996029e-06
-3.4293507391417e-05
3.52046825808604e-07
-4.62399377648843e-05
-6.29659593983229e-05
-4.30701442658917e-05
-2.94107388768426e-05
-2.88043616092388e-05
-6.28234383248852e-05
-1.96987005908592e-05
-3.75691797345898e-05
-4.26219497633365e-05
-4.39416204636499e-05
-3.69135807069802e-05
-2.92021663352739e-05
-1.96585894943728e-05
-3.00762970150593e-05
-3.37752457739388e-05
-3.24337944097554e-05
-2.2769282088611e-05
-5.38117168940681e-05
-2.04612861683185e-05
-2.57048998045838e-05
-4.45374941803914e-05
-4.73548673959062e-06
-3.81595226067821e-05
-4.93939902537459e-05
-5.7962777269956e-05
-2.68833904443765e-05
-4.70822197265883e-05
-3.1599953516807e-05
-2.6722573472384e-05
-1.97905401178193e-05
-4.47205025631839e-05
-1.69216192361518e-05
-4.15635141477723e-05
4.06901291475487e-06
-1.2789712087279e-05
-1.19275933991056e-05
-1.32126873600562e-05
-2.716989913199e-05
-4.22065358875593e-05
-3.07651112514076e-05
-1.02478916985017e-05
-2.61015676761082e-05
-3.39249904113923e-05
-2.45775607486874e-05
-3.68024058936596e-05
-5.98269301437178e-05
-1.88359488049431e-05
-8.1350954954822e-06
-5.07850003176194e-06
-4.99977058113949e-06
-4.87719669353252e-05
-3.81165924345063e-05
-1.83548178756663e-05
-8.64939652824553e-06
-1.51437021231571e-05
-2.76029150832783e-05
-2.43502622599734e-05
-3.48437408344881e-05
-2.82158957573648e-05
-3.82379058047017e-05
-1.84908030678434e-05
-5.17258365412149e-05
3.1681360061253e-06
-1.90062813935036e-05
-8.00490162786569e-06
-2.81959409812269e-05
-4.38253245825153e-05
-3.71356573959012e-05
-4.35236680326382e-05
-5.6209671457006e-05
-2.94741559923621e-05
-5.31204714084117e-05
-5.87578194741474e-05
-6.02134224200104e-05
-4.41360880047995e-05
-4.41601853298353e-05
-5.6815913630378e-05
-6.17442496842569e-05
-3.15056467099855e-05
-3.64545744116462e-05
-1.32616733928178e-05
8.64158909754407e-06
-4.0832218240227e-05
-4.10407819815358e-05
-2.33723361208062e-05
-3.07862882339096e-05
-1.97313885911838e-05
-3.77723431751024e-05
-5.86761067680574e-05
-1.61165140889023e-05
-2.5725678357073e-05
-3.04161263792651e-06
-6.77680694552404e-06
-1.73825285911755e-05
-2.93359382011137e-05
-1.377184418981e-05
7.79091211838107e-06
-2.60116033205268e-05
-2.31679649086609e-05
-3.70035768883647e-05
-3.09101437711071e-05
-3.56932635062813e-05
-6.13046272358819e-05
-2.19860193164836e-05
-3.8218004734936e-05
-3.03186747576667e-05
-2.5808129431046e-05
-3.79696678885809e-05
-4.26785033362483e-05
-1.66500040443418e-05
-2.90588441693143e-05
-3.07989355052412e-05
-1.13667209143026e-05
-5.45181097167874e-05
-5.66050036125609e-05
-4.29351234730735e-05
-5.34107665256747e-05
-7.0232449084587e-05
-5.27475344632394e-05
-1.88666555310213e-05
-5.97740396599393e-06
-2.73711039659475e-05
-2.3278342322487e-05
-3.83048268788752e-05
-3.17772126686594e-05
-9.22914401486099e-06
-4.01645304261827e-05
-1.09242517657249e-05
-4.28321030620959e-05
-2.27900769200987e-05
-7.61894700676589e-06
-1.82468004551899e-05
-1.42829878308378e-05
-1.64824810956696e-05
-5.16040321490559e-05
-5.65479732389678e-05
-4.94556167940545e-06
-3.92946077355332e-05
-2.37325541379014e-05
-5.46379729720203e-05
-3.46144251416228e-05
-3.04426522475179e-05
-1.94846057210959e-05
-2.72040332749986e-05
-1.78252953106564e-05
-4.43713526815048e-05
-4.30922145503631e-05
-2.60299265262672e-05
-4.33915930168876e-05
-2.6507519102826e-05
-8.010033658544e-06
-2.59019653161054e-05
-4.02296962224558e-05
-5.25310932580682e-05
2.21690307016823e-05
-4.94312768694701e-05
-3.23771524107444e-05
-4.17125623061834e-05
-1.98951177471963e-05
-1.63889354383715e-06
-4.38154609669893e-05
1.80083132474833e-05
-2.62265837634265e-05
-2.40807484105569e-05
-1.86570990644895e-05
2.31014617073404e-06
-3.57189992817666e-06
-2.65899735427684e-05
-4.03857826685433e-05
-6.17375308571712e-05
-7.00557056718055e-06
-2.94329183434957e-05
-5.04795378269568e-05
-5.28821177400415e-05
-2.1154366554999e-05
-4.43098270845597e-05
-5.99282772840829e-05
-3.18432799499496e-05
-2.6022267230504e-05
-4.14791300502926e-05
-5.03397004540126e-05
-1.67894695373609e-05
-5.29283102695435e-05
-2.34276209749816e-05
-2.82723627437374e-05
-4.04137727473714e-05
-2.75625476633736e-05
-5.25958445293812e-05
-4.36999704235699e-05
-5.30977653981605e-05
-4.09267909928878e-05
-1.41921334593206e-05
-4.02615739777035e-05
-1.06990634487279e-05
-2.01350152725696e-05
-2.40864945170471e-05
-1.89766733386033e-05
-4.29000432157219e-05
-4.57548484066824e-05
4.59882781983945e-06
-1.58590665019865e-05
-2.52240555361183e-05
-2.34221451166934e-05
-2.89511688539264e-05
-2.21298566245713e-05
-1.80418031329924e-05
-2.0451898931134e-05
-2.28910901075444e-05
-3.85232225215469e-05
-6.07901188344933e-05
-2.74856907623707e-05
-3.90208089601405e-05
-4.70504879215257e-05
-2.28123970345675e-05
-2.63383832770732e-05
5.9205335601486e-06
-3.5949592889042e-05
-8.32591860468699e-05
-2.96620199165578e-05
1.40873984439848e-05
-7.69572467150917e-06
-2.05206703029889e-06
-3.62659658322192e-05
-2.99674645362516e-05
-4.41900364476903e-05
-1.93493779854236e-05
-3.36718434701737e-05
-5.1448159472213e-05
-3.21020168386365e-05
-3.3833268903401e-05
-3.10689422421041e-05
-4.41593225952923e-05
-5.24560298295332e-05
-2.21066092399926e-05
-1.69125455090602e-05
-2.1773984409329e-05
-2.93919994135287e-05
-7.36066361683648e-06
-3.10219362779921e-05
-4.23846075951541e-05
-2.7416536450542e-05
-4.06963404998593e-05
-3.94734709747406e-05
-2.2782846846064e-05
-3.80095045294473e-05
-3.69855705365282e-05
-3.12816110141237e-05
-5.0399013392283e-05
-8.98712209073739e-06
-5.67698902190455e-05
-1.80023636971707e-05
-8.99421915225158e-06
-3.25218492311526e-05
-2.46707657206462e-05
-2.97711310428748e-05
-1.69262807501116e-05
-2.85727591161603e-05
-3.05365340509961e-05
-3.82720077279992e-05
-1.55277776896961e-05
-2.81746234495289e-05
-2.5377478228872e-05
2.46175563676898e-06
-1.81949240566352e-05
-2.62272033886902e-05
-1.84186122150531e-05
-2.53209406654492e-05
-3.96346395070202e-05
-3.28424744536092e-05
-5.57559605828972e-05
-1.24563663684353e-05
-2.99345906058419e-05
-4.38795204895419e-05
-1.60835313945678e-05
-6.41018265247841e-05
-1.77410747263618e-05
-1.64988515367941e-05
-3.82105322675888e-05
-5.4666356022164e-05
-1.89555929555023e-05
-5.12054596815823e-05
-4.73507962034824e-05
2.58799798943107e-06
-3.40808040380918e-05
-3.03785733349127e-05
-2.89015170343925e-05
-2.03276334357248e-05
-1.86931671942608e-05
-1.44440827316289e-05
-2.30969969156681e-05
-1.70245604597798e-05
-1.81075911226209e-05
2.76610718433365e-06
-6.32854510029346e-06
-2.76619762444775e-05
-1.52051584634698e-06
-1.24619999933552e-05
-3.94297612498699e-05
-3.49635098680154e-05
-3.11912886093625e-05
-4.71505652603221e-05
-3.15709464252315e-05
2.33130656253576e-06
-4.29324391280157e-05
-4.21283427018934e-05
-5.51400816835328e-05
-4.31844103629128e-05
-2.9752994289279e-05
-1.32448254648858e-05
-2.47571187104723e-05
-5.39362393280432e-05
-3.32999819745915e-05
-6.20808072946163e-05
-3.99246581179624e-05
-2.81676039276097e-05
-7.55316594295805e-05
-1.52327584403245e-05
-8.31184350778556e-06
-3.86858066629074e-05
-1.44028537114372e-05
-4.75427410774805e-05
-1.7156073885737e-05
-1.67771628912061e-05
-6.50198192408844e-05
-1.0847103564949e-05
-2.49133234163446e-05
-5.46429012818147e-05
-1.79670616627781e-05
-5.31869083515189e-05
-7.55507915427111e-06
-4.48399262034278e-05
-3.03363262833697e-05
-1.6387910923973e-05
-2.83266059173416e-05
-4.73230787952057e-05
-6.5564033582151e-05
-4.6175579845435e-05
-3.33713986934029e-05
-3.5578005669469e-05
-2.48220836648543e-05
-4.16266630705706e-05
1.28711741355042e-05
-1.85118253134535e-05
-1.95601344481545e-05
-1.43036841955687e-05
-3.47490634402507e-05
-5.71679726373541e-05
5.37138406039627e-06
-2.20582515609255e-05
-2.09765020078728e-05
-2.69423354008078e-05
-4.17645867066016e-05
-5.90768102487533e-05
-2.38474924005944e-05
-6.50565896840425e-05
1.83945789207728e-05
-3.4014385203533e-05
-4.5037142989095e-05
-3.60285927493119e-05
-1.00759172475464e-05
-2.54091929032688e-05
7.96379333991089e-07
-3.83236930439175e-05
-3.48881005263923e-05
2.57201544593685e-05
-3.06823369674824e-05
-3.05993534492486e-05
-5.30773684703092e-05
-2.34336476088474e-05
-2.18814558347137e-05
2.04875262948304e-06
-5.43190389535201e-05
-1.05899012135453e-05
-1.73908519530369e-05
-3.30622853499072e-05
-3.08924874307545e-05
-4.15844163463337e-05
-4.38632769121059e-05
-3.56137415087875e-05
2.05787769677531e-06
-1.18226676807949e-05
-3.66347770497289e-05
-3.94340188924114e-05
-1.55389020817867e-05
-1.93226365303666e-05
-3.22151104290581e-05
-6.52817459132078e-05
-2.6783232998266e-05
-1.72085159465736e-05
-5.18652849288666e-05
-6.29327070571641e-05
-2.49266602749487e-05
-1.19126605536784e-05
-2.1799922403249e-05
-6.29272534419242e-06
-3.35560681233382e-05
-1.43747028957513e-05
-3.48880724943583e-05
-3.23470420201545e-05
-2.97597246156831e-05
-1.67856829588524e-05
-3.54658744659439e-05
-3.88361920400728e-05
-2.15612886371255e-05
-1.89102450222335e-05
-5.10779361156882e-05
-3.30709257250854e-05
-8.9370211015158e-06
-2.16380357536556e-05
-6.79956915334289e-05
-4.26339377929557e-05
-3.89596160464186e-05
-1.10150695640768e-05
-6.00251737329012e-05
-8.60163683142233e-06
-4.57052402117043e-05
-2.54869190682434e-05
-2.20142642407846e-05
-2.86974762110751e-05
-3.1596569494436e-05
-5.73469665314553e-05
-2.99872085338228e-05
-5.69257424261274e-05
-4.53786583275425e-05
-5.47109759193113e-05
-2.80215430808578e-05
-4.96804245481942e-05
-1.13856801613541e-05
-2.75849127996304e-05
-2.12127862223497e-05
-3.97311284932132e-05
-2.12203516457906e-05
2.12850783881835e-06
-2.97908462758998e-05
-3.36750696642223e-05
-1.72342632651534e-05
-1.73857759522552e-05
-3.99016215112678e-05
-5.14684607768647e-06
-2.57578380128227e-05
-1.54556271864232e-05
-2.31733521804058e-05
-7.21000110515843e-05
-5.68459062737865e-05
-4.73554813685385e-05
-6.01699820349195e-05
-4.78381997306335e-05
1.27451055661713e-05
-2.22176646776862e-05
-1.81607936898486e-05
4.08693193172036e-06
-3.12677119102451e-05
-4.47441803053156e-05
-1.61782755380051e-05
-3.17339877358033e-05
-1.06281243371872e-05
-4.005006457488e-05
-8.87586549925069e-06
-2.96349083958163e-05
-2.54551750431043e-05
-4.0959679203676e-05
-5.66646505937879e-05
-5.44415453498122e-05
-9.74583895056282e-06
-2.21396646477571e-05
-1.14666933740453e-05
-5.39831409990665e-06
-3.78363017339368e-05
-1.64363566753166e-05
-2.50325525285967e-05
-7.02242763093327e-06
-1.88748557992468e-05
-1.73751233586625e-05
-5.62515600438494e-05
-2.87627626660235e-05
-3.66847249304238e-05
-3.5827788580745e-05
-4.27560453551311e-05
-3.6298293332484e-05
-2.88613395434418e-05
-3.37851318313907e-05
-5.61625330810814e-05
-3.90816037696045e-05
-4.78607938853774e-05
-3.52690522548005e-05
-4.07045811617073e-05
-2.6240200369766e-05
-7.26928669314608e-05
-4.94562505546747e-05
-2.49241476618359e-05
-2.75038819073517e-05
-4.33855105808686e-05
-8.38083689056658e-06
-5.93550438817234e-05
-3.10744513709689e-05
-2.11226749490861e-05
-3.17396830628915e-05
-2.57695896635489e-05
-5.83273212420927e-05
-6.60747076305874e-06
-2.86424548598217e-05
-5.5188551012205e-05
-3.84380910782267e-05
-3.07814402750409e-05
-4.01997144474679e-05
-4.84585832567226e-05
-3.02636767851447e-05
-1.63165094518511e-05
-4.59216926987162e-05
-6.31434351163058e-05
-1.48075453872487e-05
-3.27910559236674e-05
-4.08520025091093e-05
-3.5156446302106e-05
-3.88523686389741e-05
-1.35783195719103e-05
-4.11838505310132e-05
-7.52765132942007e-06
-4.07563001619383e-06
-5.46141107559886e-05
-4.02748927584798e-05
-8.62444724817525e-06
-6.5253255497861e-05
-3.43672356885512e-05
-5.93567807101805e-05
-2.80525354943467e-05
-2.71655420896257e-05
-1.89203815590459e-05
-1.34058818083458e-05
-1.75673351698523e-05
-2.92780594205578e-05
-4.68942532201991e-05
-1.83908773940611e-05
-8.47722895287572e-06
-7.96238531998639e-05
-4.03211232298581e-05
-4.98516781619491e-05
-5.25991037664251e-06
8.03209878452508e-06
-1.13179352193577e-05
-3.5122533250585e-05
-1.59795342313838e-05
-1.33432654265514e-05
2.13398254445557e-05
-4.35263198788211e-05
1.18898203369314e-05
-4.11567895996116e-05
-4.40957620749801e-05
-1.03975954276664e-05
-2.39078214684079e-05
-7.682289707568e-06
-1.34404492700831e-05
-3.3983500160663e-05
-1.5470523439549e-06
-4.19893592788243e-05
-2.99723052244583e-05
-7.03818136021953e-06
-2.40192025202655e-05
-4.34772856075285e-05
-5.18173659823549e-05
-3.03246386928283e-05
4.45277890180596e-06
-1.81183787980199e-05
-5.33500372433116e-05
1.35060471279037e-05
-4.45812244686175e-05
6.13697009464091e-08
-3.7656493994594e-05
-3.64376433429419e-05
-4.16270470316902e-05
5.5844395869638e-06
-4.5603189807636e-05
-4.84464254428627e-05
-1.24598014951571e-05
-4.04593027837146e-05
-6.92871630681885e-05
-1.69377336420903e-05
-5.59775968023747e-05
-2.18436277975815e-05
-6.00653616661416e-06
-4.21275350831442e-05
-3.7888268898814e-05
-1.22595977192682e-05
-3.97913180382475e-05
-6.18929032739e-05
-4.19840163858693e-05
-4.46977300396362e-05
-3.80815389868053e-05
-3.01756137061862e-05
-2.5862982014035e-05
-2.48917585336421e-05
-2.45355634600554e-05
-3.48398098287251e-05
-5.67311783139796e-05
-4.34601607605002e-05
5.64188861371654e-07
-2.14346079807415e-05
-3.89078825670387e-05
-3.73382829681419e-05
-1.35431094061127e-05
-1.94375199751438e-05
-2.77267707140136e-05
-6.25242845233896e-05
-1.84156931394317e-05
-3.47904871273838e-05
-1.80499437991847e-05
-7.08909076894785e-06
-4.77032690744117e-05
-5.06318340311523e-05
-1.36726128224421e-05
-4.12048752419507e-05
-6.5411932473324e-05
-5.33891502611126e-06
-4.99697156997381e-05
-4.53029991106684e-06
-3.97790331515392e-05
-2.60829803301309e-05
1.75216453703686e-05
-7.06974349053514e-06
-4.90486314733322e-05
-4.23714327932791e-05
-9.93593218504963e-06
-2.82362226733269e-05
-1.78498983724739e-05
-4.18759510613599e-05
-2.99790821287251e-05
-4.3171944494238e-05
-2.21789362066257e-05
-3.00175290286503e-05
-9.7068175415847e-07
-3.26782348505759e-05
-3.38703588249334e-05
-2.37510286584482e-05
-3.46001755858887e-05
-2.36808855898028e-05
-3.61144680941701e-05
-3.23752628735875e-05
2.76995405678703e-06
-2.41880221593615e-05
-4.39144013694593e-05
-2.99053404246745e-05
-6.85300476820202e-05
-1.26331397257589e-05
-4.45306759236888e-05
-4.01935506361178e-05
-6.98358550285804e-05
-2.00207201118552e-05
-1.37294029052529e-05
-3.69299676507867e-05
-5.32863857563843e-05
-3.98439250840302e-05
-2.21707708727258e-05
-1.20571742924752e-05
-4.15664906899446e-05
-2.7790034694408e-05
-5.42292213640734e-05
-6.38479524830974e-05
-5.05083282202226e-05
-2.59836754768456e-05
-3.45442092704883e-05
-1.36886405670638e-05
-3.93524838318378e-05
-4.81811910602094e-05
-1.529034404101e-05
-9.00192490962371e-06
-7.10651122833195e-06
-5.80713601088551e-05
-1.97571240214451e-05
1.59686300768927e-06
-4.97806262056088e-05
3.13712573131539e-06
-1.23071169317181e-05
-3.40970218763226e-05
-1.1919249352347e-05
-3.99551896492295e-05
-4.23393163992669e-05
-3.49479489694925e-05
-1.37632008299116e-05
-1.88262676154996e-05
-5.05364224800685e-05
-2.79241133076359e-05
-1.68014280245037e-05
-1.8282056046154e-05
-1.31640890237275e-05
-2.42954809922652e-05
-4.29424643903604e-05
-2.89307663409474e-05
-1.85691675274498e-05
-3.05856150858736e-05
-9.07545915277125e-06
-3.28225005049844e-05
-1.95308642980481e-05
-9.28792081814818e-06
-4.4024038537605e-05
-3.22778704300107e-05
-3.29994232957466e-05
-5.78198336749482e-05
-2.66867573387741e-05
-3.55231611399255e-05
-2.3231064016204e-05
-2.1974955999608e-05
-3.47345081967921e-05
-6.3773449266772e-05
-5.25940772164783e-05
-5.80282653076925e-05
-1.83092241895464e-05
5.04527990960402e-06
-1.03100105038322e-05
-3.57658878171774e-05
-3.40851443868027e-05
-2.68256162500081e-05
-3.8989376167664e-05
-2.07850506651397e-05
-2.00020856628849e-05
-1.27353515824978e-05
5.80359332271328e-06
-1.01221886127765e-05
-5.34866624109891e-05
-3.01784847482654e-05
-3.1364163918114e-05
-3.44032900016984e-05
-3.4285187037288e-05
-2.99998112584221e-05
4.83464236679224e-06
-2.74825708500252e-05
9.97080576120749e-06
-1.81656364203073e-05
-2.16758925253775e-05
-1.89450120772534e-05
-2.77319157552404e-05
-2.64233516374857e-05
-4.1671343868626e-05
-4.18026552273167e-05
-4.85466980873075e-05
-2.57515184991081e-05
-2.07639123858594e-05
2.4901127740077e-06
-1.45530409535339e-05
-3.78380784748973e-05
-5.2812506851746e-05
-2.37950747438838e-05
-4.23899389688063e-05
-1.15118195709192e-05
-1.94520896833604e-05
-6.33589402544434e-05
-5.55399686858657e-05
-3.28694832829459e-05
-4.02609556086654e-05
-3.80608548083369e-05
-1.71120101721492e-05
-4.77816599471314e-05
-3.60582588913555e-05
-1.81447987414872e-05
-3.43149778002806e-05
-3.22424920707391e-05
-1.89339405532484e-05
-2.22153074036835e-05
-2.90041033242126e-05
-2.82694565302704e-06
-3.50390186112547e-05
-2.04382728054855e-05
-4.70978740383057e-05
-2.81467945582209e-05
-1.87945579102891e-05
-4.92988458535045e-05
-4.10739922223612e-05
2.80238799867706e-05
1.01543331338023e-06
6.4182379139599e-06
-2.72871870406389e-05
-2.24769635871484e-05
-2.0789919764244e-05
-1.49746488994975e-05
-4.37850860734702e-05
-3.77144341693193e-06
-1.71442209812045e-05
2.98181256086429e-06
-8.92644381985639e-06
-3.26067242848153e-05
-5.92505919902843e-06
-2.48313756752052e-05
-5.54523669806102e-05
-1.02882156466111e-05
-5.89595206755799e-06
-3.73200819080605e-05
-2.59099084153278e-05
-3.45459004557787e-05
-4.57224633669204e-05
-2.09021835330262e-05
-9.73054505369053e-06
-4.35798579525168e-05
-5.29200050544978e-05
-6.90313425852265e-05
-1.33296556661693e-06
-2.51152974417753e-05
-5.1476415397549e-05
-2.59332715918906e-05
-1.03725538060483e-05
-2.59563067147195e-05
-1.21121146775757e-05
-1.26132339661926e-05
-3.99337223004991e-05
-4.49045609871232e-05
-1.33246771131879e-05
-4.25009442632837e-05
-1.73726591817111e-05
-1.95398155970086e-05
-2.76737392331966e-05
-3.90068257578687e-05
-3.90147457385323e-05
-2.97462773012814e-05
-3.96545648430594e-05
-8.64999296744678e-06
-3.51916867058973e-05
-4.92146569505855e-05
-2.68350826247631e-05
-5.41315908193713e-05
-1.55804684415409e-05
-4.34993859995851e-05
-3.33993832244531e-05
-1.03770109103409e-05
-5.14446868549044e-06
-3.73351484603515e-05
-7.16119746081479e-06
-4.31173620273401e-05
-2.9900921346161e-05
-5.89382028364463e-05
-4.07173701271839e-05
-1.1519821196721e-05
-4.04617185597089e-06
6.7577925403256e-06
-1.28132430044656e-05
-2.89745314492056e-05
-3.43877248878518e-05
-4.92037599237246e-05
-2.74360289499149e-05
-1.72729985471503e-05
-2.38905242953327e-06
-5.11744821484193e-05
-4.74985254231452e-05
-3.24823616851043e-05
-3.81209083948277e-05
-3.48643444594618e-05
-1.57696016562818e-05
-1.67012595863422e-05
-5.0602964754315e-07
-1.37444943108213e-05
-1.78826147731347e-05
-2.17709930724173e-06
-1.2808139498029e-05
-3.75826292216912e-05
-1.1243316120979e-05
-8.06974628706356e-05
-1.9874011256753e-05
-1.50251189376592e-05
-1.56017016937586e-05
-2.8145513904225e-05
2.7089122439352e-06
6.00308202964514e-06
-3.48575877836568e-05
-4.93855137732512e-05
4.10533727643868e-06
-4.01651079763098e-05
-6.90617359564722e-05
-1.20958566946828e-05
-1.65008042466716e-05
-2.71029025705684e-05
-3.30343784624023e-05
-2.03083560571956e-05
-1.52076493432807e-05
-3.52628360146753e-05
-4.26243015262007e-05
-6.21850603113963e-05
-2.00629887076527e-05
-5.5829785055456e-05
-4.31355711791083e-05
-2.07382707767176e-05
-4.52714882993625e-05
-3.65991080577117e-05
-3.56313365421816e-05
-4.6220717598841e-05
-3.13520920376551e-05
-3.52877201255083e-05
-1.60907825765856e-05
-3.28209926221627e-05
-3.57035281639109e-05
-3.30374415016238e-05
-3.68314481909197e-05
-3.00824815805506e-05
1.62468528822129e-05
-4.67380311608842e-05
-3.40867553124031e-05
-3.76748774761983e-05
-6.52883916050038e-05
-4.13437485141201e-05
-2.87853124573534e-06
-4.55476223451616e-05
-1.37162587176972e-05
-1.61132206023215e-05
-2.82833848614114e-06
-2.6102273183568e-05
-1.98387914389964e-05
-4.33748456287505e-05
-2.90540704238322e-05
-8.39590574686496e-06
-2.19163631783663e-05
-3.56890925901952e-05
-2.57074105973381e-05
-6.78176015348391e-06
-1.23557727997317e-05
-1.81469922367992e-05
-4.09178977753719e-05
-1.91399295124933e-05
-1.58319725700418e-05
-3.96398400876845e-05
-2.88134596402295e-05
-3.67256045333154e-06
-3.11612488195267e-05
-1.9405661656773e-05
-3.02082786865862e-05
-9.35525131835641e-06
-4.1671365411057e-05
6.75772314623562e-06
1.53068980017863e-05
-1.61860371033675e-05
-3.54574105818688e-05
-2.63683352069669e-05
-5.27823385034246e-05
3.37088121175438e-06
-6.01918755737433e-05
-2.8265161650953e-05
-1.84785177040141e-05
-2.34354213287452e-05
-1.29980961999587e-05
-2.8266765948381e-05
-2.97278131675841e-05
-6.74025948454838e-06
-2.55570567437948e-05
-3.45043579186748e-05
-1.86145838885008e-05
-3.38385028833958e-05
-6.78235759056832e-06
-2.61271585942821e-05
-1.58624240292515e-05
-2.60055179773568e-05
6.74375233394998e-06
-5.55487799377005e-06
-2.14033510824929e-05
-1.306121775244e-05
3.62687852816029e-06
-2.39382623107757e-05
9.13253292105273e-06
-5.08030601238388e-05
-4.0128670531445e-05
-2.44203577486821e-05
-1.70413475039002e-06
-2.85230116166765e-05
1.06433087003147e-06
-2.2029815426198e-05
-1.95809422491813e-05
-2.55198772738545e-05
-3.9094544136561e-05
-2.21598799086073e-05
-3.44139662622099e-05
-5.42402584885177e-05
-3.29109792310701e-05
-2.62193508094898e-05
-5.12267561188221e-05
-6.64535880503765e-05
-3.88656302570148e-05
-1.94319532380671e-05
-4.35271342799001e-05
-4.99430116909246e-05
-1.76091423383458e-05
-4.00479392674966e-05
-2.34154142228037e-05
-3.14857930669487e-05
-7.27931203507024e-05
-3.57908864335342e-05
-4.04033568516688e-05
-3.6255021472545e-05
-5.53009978130973e-05
-6.26934874883676e-06
-4.05508072394076e-05
-4.55397435064474e-05
-4.6674892865475e-05
-4.31726034405992e-05
-1.55594328887327e-05
-5.13744393740601e-05
-1.98577405220934e-05
-1.34159243263652e-05
3.44141072990791e-06
-2.89789363696518e-05
-1.04808037198401e-05
-2.33420014233564e-05
-2.63001593622143e-05
-9.47872405713127e-06
-2.8650842721457e-05
-1.37808903902349e-05
-3.73555625915691e-05
-1.8056464538256e-05
-2.34234518441731e-05
-1.83790825758926e-05
-4.95905636141678e-05
-1.9041172437927e-05
-5.00046242397777e-05
-3.05889640735587e-05
-3.39746970764577e-05
-1.04639632768646e-05
-1.88964213637954e-05
-1.78755142557624e-05
-2.45476515427888e-05
-2.76088027352206e-05
-7.78283813249273e-06
-4.43606963488392e-05
-2.04419938219279e-05
-8.97855990014578e-06
-9.88133239942896e-06
-7.55510980882445e-05
-3.88417858784609e-05
-2.99669868112988e-05
-3.70796054282918e-06
-3.56951254567485e-05
-3.90946348953993e-05
-4.68248460211909e-05
-4.01960868282283e-05
-8.15587276330192e-07
-3.71280447006553e-05
-4.72088378363092e-05
1.09321224463589e-07
-4.85458088848857e-05
-1.50344937419704e-05
-5.12375392944837e-05
-5.13904613931676e-05
-3.79698410156707e-05
-6.1249159786815e-05
-3.41743012443423e-05
-2.89557251788056e-05
-2.53381164731038e-05
-3.22470002311405e-05
-4.14658319045266e-05
-5.52023378781913e-06
-3.61743722200039e-05
-4.11062806390376e-05
-5.63610251550134e-05
-2.7688079937594e-05
-5.42432413753295e-05
-1.58879387662312e-05
-3.86302189753437e-05
-3.58220280290976e-05
-1.07042797920663e-05
-1.59366996337676e-05
-1.60234644173751e-05
-2.72145129018807e-05
-2.98955534162948e-05
-4.2252498271813e-05
-7.12267818003753e-05
-1.72832706430171e-05
-5.31100349766479e-05
-2.86382403475625e-05
-3.84746457260004e-05
-2.65470616405058e-05
-4.70409755776438e-05
-5.57814168082827e-05
-1.47595354028128e-05
1.87394284276981e-06
-1.6993968144652e-05
-4.09971054277446e-05
-4.21992726368151e-05
-2.37847089468729e-05
-2.86747541595329e-05
-2.99463433607925e-05
-1.7240631491309e-05
-1.53845673881865e-05
-3.61167981649838e-05
-3.66510496226919e-05
-2.95502863275075e-05
-5.74102764088107e-06
-1.02114993623129e-05
-3.24234615583252e-05
-2.07740245848661e-05
-5.98603273158319e-05
-1.36989207499139e-05
-1.97700089827526e-05
-2.46568673811636e-05
-3.66427265886102e-05
-3.93373694288417e-05
-2.92975624948654e-05
-4.634956451655e-05
-2.9352985406355e-05
-9.48141725236646e-06
-3.24496024904435e-05
-3.78124792955395e-05
-1.35476778980913e-05
-3.25216470703867e-05
-5.81777538103116e-05
-7.1346474417073e-05
-2.65556826323469e-05
1.73183665527043e-06
-1.00347153027791e-05
-3.94329486340197e-05
-2.37494874206365e-05
-2.67248373078694e-05
-3.97715514206795e-05
-2.44564968253683e-05
-2.94757101045048e-05
-3.89051386223578e-05
-2.16398210106056e-05
-4.0395542319176e-05
9.80381602516832e-07
-1.56274850326913e-05
-2.22155267961338e-05
-2.12496388872094e-05
-2.63771330154975e-05
-3.85770582639981e-05
-3.87557513961986e-05
-3.99473729866087e-05
-3.17860467762708e-05
-2.10770920515424e-05
-3.91362658988712e-05
-3.86075744188158e-05
-3.84104537369861e-05
-5.04008850787519e-05
-4.87789073791427e-05
-1.83536435357105e-05
-2.30864106480663e-05
-1.07370486669043e-05
-2.48322899066559e-05
-4.50154812943729e-05
-4.06739101404604e-05
-1.85959590874957e-05
-1.88808027474333e-05
3.60029061076178e-06
-9.93753134787274e-06
-3.36686947012088e-05
-3.06269793597868e-05
-4.30236096736552e-05
-1.04263236228125e-05
-3.80931484632285e-05
-2.96458672355964e-05
-5.90171592719456e-05
-2.37630699779115e-05
-4.2633298979999e-05
-2.73932502630105e-05
-2.09786769765666e-05
-2.05696743973236e-05
-1.65083709452204e-05
-1.7987348198519e-05
-1.90693989705728e-05
-3.46627256490338e-05
-3.62048568101172e-05
-2.72710464233493e-06
-3.7407078036789e-05
-1.06028220289788e-07
-2.7434602561676e-05
-3.20604106206759e-05
-1.68782545472263e-05
-2.07520276398037e-05
-2.32153718552281e-05
-5.51356349334754e-06
-3.0163746703973e-05
-8.90901755922361e-07
-5.06770923819585e-05
-5.01892198798218e-05
-4.80446208000671e-05
-2.61189555485313e-05
-2.2081469110325e-05
-1.95002184958273e-05
-3.29386187657397e-05
-3.65726512155474e-05
-4.27009491234611e-05
-3.69784536599672e-05
-8.90821424712278e-06
-4.88370729497065e-05
-1.53010730680171e-05
-2.83762915766089e-05
-4.61640664617025e-05
-4.16568566395044e-05
-4.39600167841588e-05
-7.34889428165264e-06
-7.64298562147813e-06
-4.13062919766582e-05
-6.34942846543691e-06
-1.4998222801477e-05
-5.03917116588425e-05
-4.34025840435826e-05
-5.60191706546089e-05
-3.81858981267975e-05
-9.92707282452362e-06
-1.28275146125157e-05
-1.44525916147128e-05
-1.89250971506657e-05
-2.45545568550578e-05
-1.74959179187598e-05
-3.66177808221813e-05
-1.33482713589024e-05
-2.07232524478239e-05
-7.73074557989343e-06
-1.2003591202002e-05
-5.01855771650074e-05
-4.15358820635908e-05
1.06826680553862e-05
-2.05340157822249e-05
-4.09399814204675e-05
-3.0465374914426e-05
-3.3465735208288e-05
-1.30070572397258e-06
-3.63839560656175e-05
-3.96584601608487e-05
-1.16238481066013e-05
-4.62912772982899e-05
-3.51387416544789e-05
-2.07889239608631e-05
-6.05517267484567e-05
-2.29519166675909e-05
-4.87007966221612e-05
-3.83712561382972e-05
-2.00958893194911e-05
-1.57301357129863e-05
8.56191461020421e-06
-2.34856138536162e-05
-2.35493471869099e-05
-2.77012658110683e-05
-5.30725248963564e-05
-1.09294815310375e-05
-4.96178419414135e-05
-3.51150306840269e-05
-2.45694848087396e-05
-4.17246926566661e-05
-3.27060727469037e-05
-1.13278798040288e-05
-3.22783000171679e-05
-2.78041031691171e-05
-2.73113524865324e-05
1.49645972186689e-06
-2.57919714907269e-05
-4.24236028135837e-05
-4.41652160969133e-05
-1.95335885189315e-05
-4.84086826645941e-05
-4.61865544459414e-05
-3.78748232920997e-05
-9.53756605175203e-06
-8.20754545921777e-06
-3.8886388913393e-05
-2.37032275784277e-05
-4.994767412646e-06
-6.15064259733587e-05
-1.35485987894522e-05
-2.81015452536819e-05
-4.99215563011271e-05
-4.32091188578567e-05
-3.23866438335108e-05
-2.41868672107627e-05
-3.59279635129643e-05
-2.47598866401493e-05
-4.03322316773854e-05
-2.66985643608337e-05
-3.16256352242732e-05
-6.87169643783938e-06
-2.53628861739085e-05
-2.9025814647388e-05
-3.86059916079577e-05
-2.58639460832704e-05
-1.05052963969764e-05
-5.48796045373172e-05
-1.73577081243676e-05
-2.67139049350068e-05
-1.98378361265139e-05
-2.2226306359565e-05
-2.56659494477402e-05
-1.357888360899e-05
-2.06842846986911e-05
-3.73948916449318e-05
-2.93245490922918e-05
-3.22694263850494e-05
-5.23552644882578e-05
-4.30856937455431e-05
-1.37866107938704e-05
-5.1764543652084e-05
-5.52931251877168e-05
-3.32970454970609e-05
-5.60732450708968e-05
-1.55573304131266e-05
-2.22951863024192e-05
-5.33298623326817e-05
-5.75961017400537e-05
-2.49111031543696e-05
-4.1216032787548e-05
-3.01592832790392e-05
-3.37890250154499e-05
-1.35530591720285e-05
-3.89946427249563e-05
-4.23105543199674e-05
-2.77733770946643e-07
-4.32312932771011e-05
-4.10406816603286e-05
-2.26366053252649e-05
-5.27263302722263e-05
-1.45764947570809e-05
-1.0386438274395e-05
-2.51197726396554e-05
-4.4173806566896e-05
-2.26701568884304e-05
-3.80089586966674e-05
-4.52469027495672e-05
-2.84052990847013e-05
-2.276044747846e-06
-3.00593267420738e-05
-2.564966871822e-05
-1.82790465109018e-05
-2.19901306211598e-05
-2.60380195640824e-05
-3.61259545510878e-05
-2.82322675690324e-05
-4.13090078420955e-05
2.97157218435906e-06
-4.59607454347033e-05
-4.21240066376548e-05
-3.31107095283266e-05
-3.84192904509646e-05
-2.75207559738019e-05
-3.07515532219493e-05
-2.08536175565094e-05
-5.50551226484468e-05
-8.0341295124985e-06
-3.56714944426041e-05
-2.54654941608026e-05
-2.00398611619393e-06
-4.85388199660052e-05
-2.23407428381975e-05
-2.14370737946727e-05
-1.90477359539312e-05
-4.44362751032693e-05
-2.97722352810065e-05
-1.97988414019646e-05
-2.0606366178558e-05
-5.33369158247028e-05
-3.61671325514129e-05
-4.4392592820654e-05
-2.07870022659637e-05
-4.57179475410897e-05
-2.69857466798958e-05
-2.83980120340696e-05
-2.26230659248739e-05
-3.25552142045575e-05
-4.82757356359354e-05
-1.56103618056852e-05
-9.6687487940705e-06
-3.34844067597081e-05
-3.33903731307754e-05
-3.39902723534008e-05
-4.19076564591905e-05
-9.614264251235e-06
-3.27939021053291e-05
-3.7536866243586e-05
-2.7296245887092e-05
-4.37998692578341e-05
-4.10462410737471e-05
-4.82409517501211e-05
-4.77473145879685e-05
-2.48023230841972e-05
-3.03350748577259e-05
-3.7297684522599e-05
-1.92496371494563e-05
-2.07414052757264e-05
-6.19454942627621e-05
-5.97767252753361e-06
-4.04750739405674e-05
-5.48971119450115e-05
-1.60925370750659e-05
-3.5671629266392e-06
-1.19703414411202e-05
-2.92568069761612e-05
-2.4439037281517e-05
-2.87261148003268e-05
-2.94369151668425e-05
-3.16573532528107e-05
-4.50464218670326e-05
-2.84067573851686e-05
-2.97086712421491e-05
-2.69878765734995e-05
-4.33791529911214e-05
-2.37870190245502e-05
-2.74619509269216e-05
-3.06085143220609e-05
-3.08836225536621e-05
-3.06308078509081e-05
-4.72182920096614e-06
-5.16686832451321e-05
-3.76664809920057e-05
-1.56499127578802e-05
-1.04291622414225e-05
-2.55156772978546e-05
-6.8070713297214e-05
-1.63739766667455e-05
-4.18407282782501e-05
-2.84051066876083e-05
-5.18325323729988e-05
-1.72838917113129e-05
-2.73324451800958e-05
-1.8249275393278e-05
-3.43287747400593e-05
-3.93392094236048e-05
-4.59030922221913e-05
-3.59484819004126e-05
-5.80614874666045e-05
-4.18540767428099e-05
-3.86783929554632e-05
-1.93677658613922e-05
-1.24119216955326e-05
1.10553305106307e-05
-1.96247293074829e-05
-1.50983321114479e-08
-1.09302423813872e-05
-2.77538201945575e-05
-8.11995644248486e-06
-4.60681127416785e-05
-3.17929958238258e-05
-1.83308985810262e-05
-4.42002395064571e-05
-4.39896950011505e-05
-2.42213822602831e-05
-1.84329843690718e-05
-2.97841729714133e-05
-2.12926198067361e-05
-2.73160579614455e-05
-3.47303149373673e-05
-1.88207529822263e-05
-3.04129803646563e-05
-1.77249397516456e-05
-2.72739558199591e-05
-4.48996533907037e-05
-1.51414680036973e-05
-2.48555318565153e-05
-4.90912192149774e-05
-8.83191425964366e-06
-6.74408386579264e-06
-4.69338310903831e-05
-2.93236549338651e-05
-5.29296680253344e-05
-1.24936777090882e-05
-3.62222129967507e-06
-6.57249086360053e-06
-3.12133495532044e-05
-2.8879901659979e-05
-1.3169972457792e-05
-5.13897591491338e-05
-3.0815412199598e-05
-3.36996355095921e-05
-1.17341288059112e-05
-2.36766725023397e-05
-2.61113672413108e-05
-2.32398295968361e-05
-3.78243917375322e-05
-5.72713150882337e-05
-2.1753483697652e-05
-1.30641771663076e-05
-5.04409567009957e-05
-1.7788013613959e-05
-1.99202467871185e-05
-6.03591402861045e-05
-2.68061091939422e-05
-5.01973385717539e-05
-5.01151144421494e-05
-5.00712771383379e-05
-4.25372829821233e-05
-2.46128012130326e-05
-2.83297406550063e-05
-1.8469709417459e-05
-3.54035627348786e-05
-4.40512988666596e-05
-4.83034006253462e-05
-3.49765482600123e-05
-3.24284316029462e-05
-3.90549129660261e-05
-4.52610659794363e-05
-1.84191029257703e-05
-1.53640453049356e-05
-2.08107530578241e-05
-2.72002000807731e-05
-3.59471962549685e-05
-5.79048483183539e-05
-3.88710175309668e-05
-3.80660966878861e-05
-3.82399713259422e-05
-3.30754755959258e-05
-1.96723215182174e-05
-5.22437960830185e-05
-1.27565895526671e-05
-3.22304623091045e-05
-1.18218972287371e-05
5.24795575475955e-07
-1.15479162733464e-05
-3.07649811863259e-05
-2.39600130463329e-05
-1.63185583861625e-05
-2.45620758836055e-05
-3.10024232850976e-05
-4.32906437078159e-05
-3.39892265614982e-05
-2.3989067032065e-05
-3.43475744053876e-05
-1.78224940366166e-05
-1.91041810440346e-05
-3.62233302788223e-05
-6.34486555387794e-05
-2.7660488189057e-05
-3.06495891469097e-05
-3.21897450620901e-05
-2.11992296149414e-05
-2.59634110704915e-05
-4.99469696667403e-05
-3.21483021980433e-05
-3.795199444847e-05
-9.12619715911907e-06
-1.20951756885337e-05
-1.97109385700886e-05
-3.86979684294196e-05
-5.69983263087453e-05
-2.36053678072463e-05
-4.64391067626057e-05
-4.93440213661012e-05
2.1579624426755e-05
-2.4946599429599e-05
-5.0530823404883e-05
-4.2170814198921e-05
-3.83644592998929e-05
-1.66195747214481e-05
-2.08461769950433e-05
-1.54106659562864e-05
-4.09836527090663e-05
-3.38732254880879e-05
-4.5026172486872e-05
-3.17573980505967e-05
-3.80100350258107e-05
-3.78613446206721e-05
-1.27203898253268e-05
-3.44327359080253e-05
-3.47606225003791e-05
-1.77012137158223e-05
1.06197125490688e-06
-3.2712700824043e-05
-2.76655225235485e-05
-2.5705566225311e-05
-4.14917578747125e-05
-4.01113266840721e-05
-1.92864011723344e-05
-3.80950779064673e-05
-2.6260238368656e-05
-2.11656197354233e-05
-5.79088666973839e-05
-2.43300256085542e-05
-4.63730101265416e-05
-1.55228330908883e-05
-2.6249847301549e-05
-2.18643763066112e-05
-9.64644821756006e-06
-3.12226197930573e-05
-3.53599679593893e-05
-1.35612341525512e-05
-4.45854493422737e-05
-2.81929387989506e-05
-2.47857366281708e-05
-1.26966875445014e-05
-3.30708935917414e-05
-1.79437027008591e-05
-1.69425786314468e-06
1.4270315329696e-06
1.58478114175419e-05
-1.93351797703146e-05
-2.04137356346971e-05
-2.67769775127604e-05
-3.5655534406716e-05
-2.04026918125554e-05
-3.25615604878992e-05
-4.06109293715003e-05
-1.72298105366125e-05
-2.4234347815195e-05
-1.96393097698099e-05
-1.46309584376403e-05
-3.53427069193601e-05
-2.95577738011025e-05
-5.24215974323773e-06
-2.46929432812575e-05
-1.62295534513406e-05
-2.0630623144537e-05
1.68274176067434e-05
-2.95650600937598e-05
-3.47560472647156e-05
-3.09566135779983e-06
-3.67789478711352e-05
-2.85622053226496e-05
-1.16184963999621e-05
1.33485468193561e-05
-4.95089536923175e-05
-4.060715737879e-05
-7.58152335534874e-06
-7.13881795517754e-06
-2.97719611674799e-05
-4.29266873782284e-05
-2.14655354707544e-05
-8.57978319258025e-06
-3.49124973926875e-05
-4.30372216398459e-05
-4.84605410892987e-05
-6.49388292548946e-05
-2.66772582897625e-05
-3.96496613278665e-06
-3.57883947815486e-05
-4.24825257732082e-05
-3.1879737180418e-05
-3.24809816087554e-05
-1.55920623898045e-06
-1.25777214086307e-05
-2.90834104125499e-05
-3.89198057937342e-05
-3.66169979172948e-05
-1.92443651060027e-05
-5.10799152697685e-05
-2.26443112478658e-05
-9.24880681543479e-06
-5.93511492350081e-06
-1.42877179864222e-05
-5.15313783826763e-05
-1.11709686179716e-05
-3.37203933029415e-05
-3.38766601909168e-05
-2.54751197961879e-05
-2.63131831646744e-05
-5.25909406700979e-05
-1.62797727289031e-05
-1.09154299243278e-05
-1.48147456006615e-05
-2.86695142520927e-05
-3.37044682102724e-05
-2.20465480782715e-05
-2.68791017685068e-05
-5.08669819703503e-05
-5.0207144570576e-05
-8.17281236680173e-07
-2.657602257789e-05
-3.22147683657254e-05
1.54711076339385e-05
-3.7876497736038e-05
-3.95559188191776e-05
-6.64365618880209e-05
-2.19970139067643e-05
-1.73298664836398e-05
-1.15701565507234e-05
-5.32414609464707e-06
1.31567133617482e-06
-1.25474875477461e-05
-1.07016178061595e-05
-1.59319208904107e-05
-1.94233258875052e-05
-2.51671382882078e-06
-2.06979099730465e-05
-3.77408847626914e-05
-3.16695371172847e-05
-1.8744435109573e-05
7.58505512235934e-07
-3.06750698312876e-05
-2.30631747204385e-05
-2.75712834194874e-05
-3.2012190172265e-05
-4.26195304168504e-06
-3.78530803706829e-05
-3.04145598861398e-05
-3.30724024287906e-05
-2.49969640466194e-05
-1.93787320662775e-05
-3.88583518026381e-05
-6.61415187612774e-06
-5.50168654911575e-05
-6.68029808288512e-05
-3.24616689867783e-05
-3.81404922533447e-05
-3.73709992395556e-05
-3.81826237528431e-05
-3.3454439911033e-05
-2.23968034261464e-05
-4.59699043495529e-05
-1.42618297812921e-05
-5.40173568085548e-05
-1.93487199771408e-05
-6.08076012833852e-06
-1.0881770349109e-05
-9.72796431601305e-06
-1.54516427263143e-05
-3.85528937067012e-05
-5.64267465912312e-05
-2.85966282954449e-05
-2.58196841922424e-05
-1.91489812870839e-05
-2.93223672398024e-05
-4.39527977947513e-05
4.81469678352096e-07
-3.90125349342505e-06
-3.62262440769356e-05
-1.67284091140549e-05
-5.39146260512659e-05
-4.70887510264416e-05
-4.54850297548573e-05
-7.06250948069483e-05
-4.69322641607526e-05
-2.63374596255428e-05
-2.74172738514707e-05
-3.2519397582112e-05
-3.29711279800789e-05
-5.34899876129413e-05
-1.37925855504029e-05
-6.54910050684917e-05
-4.10504489982398e-05
-4.51612684047576e-05
-2.50254993376644e-05
-3.39118350851199e-05
-3.49076834247039e-05
-1.93147071525e-05
-2.26761997121296e-05
-2.12565347922563e-05
-2.07384459713462e-05
-2.51744986389417e-05
-1.88530696783952e-05
-1.15966396023286e-05
-1.23562357383976e-05
-4.46743305643874e-05
-2.51006611770993e-05
-5.1899898713103e-05
2.72347665154224e-06
-3.89145077028466e-05
-3.56696499137903e-05
-2.83027802123554e-05
-5.2648956426515e-05
-5.31469992019996e-05
-3.032782646753e-05
-3.10379795869608e-05
-1.13515836958614e-05
-4.94656999533074e-05
-2.32147839772771e-06
-2.14419770534751e-05
-5.46934284366373e-05
-4.34559549620625e-05
-2.86348507236995e-05
-1.44482676165504e-05
-1.91933598247251e-05
-4.34800278488292e-05
-3.15654070238389e-05
-9.00415652387805e-06
-4.01955281674659e-05
5.2785142631609e-06
-6.56846562882676e-05
-4.51119450143164e-05
-2.83197560272485e-06
-3.01936649207515e-05
-3.35558676348361e-06
-5.24848864338239e-05
-2.55494275009275e-05
-3.82642940109275e-05
-2.1726233325865e-05
-3.73870570403053e-05
-4.16253925816326e-05
-2.74549603677766e-05
-5.14117257256148e-06
-3.36687372873419e-05
-3.87583496262754e-05
-2.39605451492927e-05
-3.38147930531442e-05
-9.49316560295032e-06
-2.45253899248476e-05
-2.64123973351168e-05
-7.40722496537279e-06
-2.71150726731938e-05
-1.65384172292086e-05
-3.39087477011028e-05
-1.14040007697403e-05
-4.14708361190972e-05
-4.54759052438562e-05
-2.2878108708023e-05
-1.49070321490514e-05
-2.70923859525442e-05
-1.53891192143079e-05
-2.30530265269655e-05
-3.51949072313879e-05
-5.93420941283819e-05
-4.99692668694812e-06
-8.94918068432686e-06
-2.75969291683234e-05
-5.711422027706e-05
-1.78090856412584e-06
-3.85075817685592e-05
-2.6888137328092e-05
-4.53976674059313e-05
-5.50078825274166e-05
-1.43731766087737e-05
1.43064445079721e-06
-5.98758607549004e-05
-1.09989480703717e-05
-3.32579555367297e-05
-1.96808977749086e-05
-2.86952422917427e-05
-3.1838567155548e-05
-4.91866891766307e-05
-1.55705102651975e-05
-6.0016509910567e-05
-3.26487851995981e-05
-1.24338786552328e-05
-8.57044604089074e-06
5.36521162900188e-06
-9.71966157355438e-06
-4.86882028458278e-05
-2.8672371664464e-05
-1.21509205334472e-05
-3.80967415836816e-05
-1.62848650265708e-05
-3.21655165367627e-05
1.08060273565879e-05
-1.34964126807231e-05
-5.31662536688638e-05
-4.76179792899603e-06
-2.37786581177241e-05
-4.01063024017115e-05
-1.35161812244576e-05
-2.36230228210405e-05
-3.67927581960992e-05
-3.33992893406673e-05
-4.16189754949411e-05
-5.09425930517058e-05
-4.68236601170225e-05
-2.48766407907991e-06
6.62990876156596e-06
-3.82200030288251e-05
-4.48964361763675e-05
-1.47959681672938e-05
-2.51359569347379e-05
-1.0215916052832e-05
-1.59449705551517e-05
-3.40027969696378e-06
-2.09437058733199e-06
-7.32826367523903e-06
-9.72044576334061e-06
-2.72299169020505e-05
-2.54152736137517e-05
-5.40549006711192e-05
-4.68769367504857e-05
-2.84510047998481e-05
-1.17710524786069e-05
-6.30293530489751e-05
-4.74424676309707e-05
-2.16832641329883e-05
-3.15546544580579e-05
-1.26483435896348e-05
-4.29833291633094e-05
-4.00114883940421e-05
-4.89598195946532e-05
-3.12230618697326e-05
-4.44167002424048e-05
-4.86445134552013e-05
-9.14165175977833e-06
-2.62582578543489e-05
-5.1768899864208e-05
-2.46953343833177e-05
-4.07253040738896e-06
-3.09764818773889e-05
-1.01844346159217e-05
-1.83652606054228e-05
-3.576546825603e-05
-1.13133759347662e-05
-2.78198530330999e-05
-3.31579234152402e-05
1.32329628317984e-06
-2.33170741646884e-05
-3.7683891156748e-05
-3.31120050773784e-05
-2.22531705857894e-05
-2.71496596370065e-05
-5.56081358190162e-05
-1.0168557859082e-05
-2.8439320414594e-05
-4.51807315934258e-05
-2.49512251089174e-05
-1.03738106835975e-05
-1.2254286271887e-05
-3.65075751893977e-05
-4.75922644759463e-05
-4.56377079679041e-05
-2.96271542403427e-05
-6.60183008763147e-06
-2.09928303292678e-05
-2.82185626245485e-05
-6.01904657147035e-05
-2.00781677485587e-05
-4.31007845705734e-05
-6.81745218698368e-06
-1.79007811547498e-06
-2.08611228116105e-05
-1.71130320989444e-05
-1.96484215957947e-05
2.5321567523011e-06
-1.93285940210995e-05
-3.38731535330337e-05
-2.9678289420914e-05
-2.05273073455806e-06
-4.75381136450927e-05
-2.92517377929852e-05
-1.29068836264777e-05
-1.78299059722373e-05
-2.65663930507392e-05
-1.82686806960949e-05
-2.29165146093791e-05
-1.80964614453582e-05
-7.42105149301132e-05
-1.26293022642567e-06
-3.00281845383429e-05
-2.43197588809569e-05
-5.43245773175747e-05
-3.16139434088574e-05
-1.06367373677388e-05
-1.39387854549785e-05
-2.49145972555256e-05
-3.64572034838283e-05
-1.75661312521825e-05
-2.24008469608324e-06
-4.2881030712436e-06
-4.04165951874636e-05
-3.81649707932747e-05
-3.99587034473394e-05
-1.77854939883828e-05
-1.22331425828805e-05
-2.13587927167511e-05
-1.95554397177832e-05
-5.34461047178804e-05
-2.93097040232079e-05
-3.29696935923353e-05
-3.5904042460955e-05
-4.25271324443112e-05
-2.35568569048966e-05
-6.01829740452896e-05
-1.87849810903399e-05
-5.47115142313053e-05
-7.60522238544377e-05
-4.95765936441761e-05
-4.0032217378239e-05
-4.7134121132476e-05
-1.67820305534595e-05
-3.28843475937934e-05
-2.73039346700897e-05
-7.74670703743712e-06
-1.61061417561325e-05
-2.53462650644743e-05
-5.45560262607714e-05
-1.24713300195155e-05
-5.61519608815793e-05
-2.00939604288673e-05
-4.8983041453025e-05
-1.75736005803135e-05
7.37210556243778e-06
-3.63316533496366e-05
-1.40005234492937e-05
-2.69379915509254e-05
-3.62379757767305e-05
-2.77837027544368e-05
-1.42749575254594e-05
6.65083471126544e-07
-3.29492385094652e-05
-2.60265017409521e-05
-2.12297721031776e-06
-2.93905339816347e-05
-2.4566132137653e-05
-2.5207177139567e-05
-2.00967803284152e-05
-8.41696661549733e-06
-5.13094058179627e-05
7.63854469759775e-06
-1.02693491516809e-05
-2.87433037653289e-05
-2.78129978880073e-05
-2.39417537249009e-05
-4.29121643085773e-05
2.18333811955383e-05
-2.68701785253476e-05
-3.31086297438598e-05
-2.72663365073858e-05
2.34955110941564e-05
-3.09358044046926e-05
-3.72085438393484e-05
-1.72632348671948e-05
-1.0868315325781e-05
-5.03350404407652e-05
-2.0233463834167e-05
-6.02805520046795e-05
-3.39226798765216e-05
-3.84324727816617e-05
-3.90960736495292e-05
1.71225702079218e-05
-4.12793147269117e-05
-2.23912082987357e-05
-2.16649246121511e-05
-3.73588754485524e-06
-1.92089356678569e-05
1.46424959576581e-05
-2.51471204292141e-05
-9.45140797111869e-06
-4.67422987895441e-05
-2.3261255967835e-05
-4.61289325303487e-05
-9.29852747977654e-05
-3.90537231179278e-05
-2.7100667510353e-05
-3.1302028803088e-07
-2.73296354828172e-05
-3.51721142363314e-05
-4.58796816208582e-05
-8.07056905179315e-06
-2.13873847220829e-05
-4.99736414714061e-05
-2.00388687022888e-05
-3.9712728477002e-05
-2.25119045457354e-05
-2.50016065709063e-05
-6.48568761698449e-05
-1.28219953149505e-05
-2.5745650515859e-05
-3.94938757649432e-05
-3.98459222655603e-05
-4.26141434537744e-05
-2.16146156142322e-05
-3.83821741132308e-05
-1.21320251000125e-05
-3.81460067475679e-05
-3.61177265857521e-05
-1.95853241412657e-05
-5.16146195218705e-06
-1.64317808177695e-05
-3.09941402212578e-05
-4.00170962659644e-05
-3.91065500992629e-05
-3.28075870238156e-07
-1.78915614884891e-05
-2.14998141381242e-05
-3.83903028091846e-05
-2.95901935111351e-05
-2.12255115825885e-05
-1.79798393444693e-05
-1.114479632203e-05
1.15270535289794e-05
-3.64267417406636e-05
4.41442170500022e-06
-3.67385142077118e-05
-2.52166374924755e-05
-3.62584368873475e-05
-5.70166428290336e-06
-3.25540300300092e-05
-2.82912187414141e-05
-3.24186512167753e-05
-2.21261819420815e-05
-2.90507932703197e-05
-1.91706003630884e-05
-5.17826332454333e-06
-4.89507857400085e-05
-3.828814106146e-05
-2.44477852033374e-05
-2.51000468381287e-05
-1.34565083349611e-05
-1.67308631182656e-05
-1.03451611108991e-05
-2.69528828519581e-05
-3.3371980649024e-05
-3.96438063394667e-05
-3.40286461030806e-05
-2.76529493282223e-05
-4.32086584557938e-05
-1.48961303663101e-05
-3.49349718785821e-05
-3.14249365733667e-05
-1.8154846542286e-05
-2.35206902576348e-05
-3.70299144153059e-05
-2.83942445030507e-05
-2.51213715590452e-05
-2.76151971565638e-05
-3.65235760011121e-05
-2.42970435516612e-05
-6.46740486663163e-05
-4.8878677508999e-06
-3.41873579594972e-05
-2.57677027172627e-05
-5.14206512738978e-05
-3.59763745579938e-05
-3.65211382703717e-05
-4.48282091544265e-05
-5.56513473866518e-05
-2.91462705206959e-05
-4.66752867649712e-05
-8.66255849247524e-06
-3.17921863259279e-05
-3.82163760299885e-05
-2.26166737596569e-05
-1.55167487305121e-05
-3.77192874841888e-05
-6.06294210960812e-05
-1.48186175392679e-05
-3.43206307171692e-05
-1.93453890132551e-05
-6.82389650446233e-05
-5.31739649205076e-05
-5.03483862509199e-05
-2.55859862759564e-06
-3.20748455838178e-05
-3.22485781732728e-05
-4.63194923084832e-05
-1.83560744059799e-05
-5.07482665510005e-05
-3.74341261327732e-05
5.59682971471225e-06
-4.39576199019005e-05
-4.486663674458e-05
-2.81964109880347e-05
-6.78751546571443e-05
-4.0088634148219e-05
1.65107594212707e-05
-7.41500535162953e-06
-3.08831043864723e-05
-1.61863943822691e-06
-2.56675862639578e-05
-4.60167651802433e-05
-3.38334103799755e-05
-4.07806975860878e-05
-2.34546302636315e-05
1.50698469805912e-05
-1.85015716367356e-05
-1.2013803933657e-06
-4.34956144884791e-05
-2.67261411563441e-05
-1.6497730806172e-05
-3.82685924497933e-05
-7.82898853505036e-06
-6.11082088468441e-05
-1.52222154425767e-06
-9.82971909390259e-06
-3.44934445707626e-06
-2.08841534983283e-05
-4.33903332332283e-05
-3.771740796032e-05
-1.99694975767466e-05
-2.33916178922975e-05
-4.07494752376358e-05
-6.0415006851637e-05
-5.71772246466305e-06
-2.97973983097577e-05
-4.89242871401857e-05
-7.27032860007688e-05
-1.59460797245903e-05
-8.51725025326131e-06
-2.90382057864453e-05
-2.09283024048538e-05
-5.38469771678627e-05
-6.01875328369796e-05
-1.69951387520058e-05
-4.57043167485938e-05
-4.78570909633285e-05
-2.76258126871546e-06
-2.85642927934228e-05
-1.46457647865274e-05
-2.47167372910437e-05
-4.11549661300789e-05
-3.17113747258238e-05
-3.05018870000231e-05
-2.8725192674885e-05
-2.72332119831842e-05
-2.05631393934582e-05
-4.05203231806207e-05
-3.45547564355878e-05
-5.85818570478952e-05
-3.07490592326569e-06
-2.76175561370264e-05
-4.59699942001007e-05
-2.28072668465369e-05
-5.99221603023842e-06
-2.8194800856703e-05
-2.50055255337385e-05
8.36454863971765e-07
-2.23937878996005e-05
-4.26732092910722e-05
-1.94723178882151e-05
-4.52941561613225e-05
-2.86691714999456e-05
-3.57048161525114e-05
-5.59289058344043e-05
-6.0314212806335e-05
-3.6245337297602e-05
-5.45412921795513e-05
-1.80290221121379e-05
-1.79643500120513e-05
-4.65827319671181e-05
-3.99505468309115e-05
-4.89322753918486e-05
-2.92163056622727e-05
-3.91658717018264e-05
-2.61000689056164e-05
-5.59396064652271e-05
-3.77022848784629e-05
-7.17493233401128e-06
-4.06403725415037e-06
-6.34005512456199e-05
-3.74549546797035e-05
-3.81290683335997e-05
-2.0169989844629e-05
-3.74767770661853e-05
-1.69058541980502e-05
-2.84962708458949e-05
-4.05680850779273e-05
-3.9469291249103e-05
-2.58613952803959e-05
-2.98827538120749e-05
-2.34303870048573e-05
-1.6329389872374e-05
-2.93765684285318e-05
-7.16583358130155e-06
-7.09695509572747e-06
-3.22497117812186e-05
-3.46217134050274e-05
-4.30448962486312e-05
-1.82063283594866e-05
-3.68328522285376e-05
-5.23983679166388e-05
-4.38778879061409e-05
-2.04617000544725e-05
1.40867380447441e-05
-3.26161074825058e-05
-1.17016381551164e-05
-4.72204482005377e-05
-3.93725292105424e-05
-1.13832853375438e-05
8.42849620257297e-06
-2.18179775592257e-05
-1.47124418855007e-05
7.60403128741773e-07
-1.1734820612983e-05
-6.22363944469763e-05
-2.83929705767333e-05
-5.45732490205254e-05
-5.72793220710473e-05
-5.57880100659829e-05
-3.29109125894657e-05
-3.10301636769914e-05
-1.40873090080812e-05
-1.32665596929211e-05
-3.30649872104159e-05
-1.76809037394622e-05
-2.8347908307109e-05
-1.50600056860834e-05
-4.84387935714363e-05
-4.10686456836308e-05
-3.94818792262951e-05
-4.70639073929372e-05
-5.04699414249583e-05
-7.54729546682129e-06
-4.05194503724393e-05
-1.25837568022908e-05
-2.24552936073439e-05
-5.48214663781946e-05
-1.95303273865344e-05
-1.96272628997371e-05
-4.37829506509201e-05
-7.86586248984553e-06
-5.03368208950701e-05
-3.74284391276095e-05
-2.72923342278718e-05
-3.42221521218153e-05
-2.20841139287362e-05
-3.64473521477323e-05
-2.10459429975381e-05
-4.71013025888575e-05
-3.44583650251591e-05
-2.29822540012124e-05
-4.16811499818913e-05
-1.36605884083409e-05
-4.06031729869649e-05
4.97262236262896e-06
-5.37931139215118e-05
-3.78503731499596e-05
-4.64943773462117e-05
-3.68707670229636e-05
-4.73999174980383e-05
-4.27547893232709e-05
-1.35135515722988e-05
-7.619298478782e-06
-3.29374846354655e-05
-2.13514610331975e-05
-2.30763542365217e-05
-4.40573136873816e-05
-4.31125559376617e-05
1.0461607919519e-05
-4.0368171794556e-05
-6.9460696757446e-06
-1.45401253674023e-05
-2.05248668965959e-05
-1.72616110672607e-05
-1.00957835843205e-05
-5.20584227217602e-05
-3.35507206823734e-05
-3.8277810290606e-05
-9.94687270640105e-06
-1.93884868668887e-05
-2.58076552628366e-05
-1.54837373766815e-05
-3.16022404491425e-05
-3.71366735699156e-05
-9.38083665616531e-06
-3.00726723956327e-05
-9.24779736387625e-06
-5.67116337693109e-05
-2.70000875054674e-05
-3.59359878242138e-05
-5.31111926369812e-05
-4.60681886983563e-05
-8.73682836326685e-06
2.26009176557395e-06
-4.35851162910404e-05
-4.23078744874489e-06
-3.3125553278849e-05
-2.90139927960437e-06
-5.58715531579318e-05
-2.33720440014288e-05
-3.74018670900122e-05
-4.85591060617575e-05
-2.79279435003059e-05
-1.61032816204114e-05
-1.72000052130713e-05
-4.09979770588864e-05
-3.17315212388786e-05
-2.01069119433018e-05
-9.31658379615488e-06
-5.11803665928285e-06
-5.30077713050379e-05
-3.59621828465676e-05
-2.0429408935223e-05
-3.60430780933292e-05
8.0529601987228e-07
-3.51383317307233e-05
-9.08934624368007e-06
-3.82589356177756e-05
-4.03026605723777e-05
-4.97537854472299e-05
6.6405327329401e-06
-1.0221515779141e-05
-2.29225404433502e-05
1.71520575021255e-05
-4.51921656177815e-05
-4.53781635754034e-05
-1.8672088437452e-05
-4.45262657959034e-05
-7.17912149846549e-06
-3.21363587214224e-05
-4.22227389827597e-05
-3.21878329045355e-05
-4.21375365208431e-05
-2.2016811397458e-05
-3.02737399407981e-05
-2.12430055856843e-05
-2.96488605879158e-05
-1.49193518609756e-05
-1.63426855014808e-05
-5.18981365447944e-05
-1.04612739601559e-05
-2.06412647081099e-05
-3.65934403623882e-05
-4.22592430884873e-05
-2.51561523073728e-05
-3.46081129769506e-05
-1.974039091928e-05
-8.06642928684476e-06
-2.014547089486e-05
-4.51861872519755e-05
-3.41703559997218e-05
-3.4253548540228e-05
-2.99073387222449e-05
-1.30796224789463e-05
-4.48822535113234e-05
-3.29101281337852e-05
-2.48210369795715e-05
5.35920345502768e-07
-2.00855972511457e-05
-3.96525766879649e-05
-1.4076532668594e-05
-3.46576938688e-05
-5.76895641222034e-05
-2.66286553123374e-05
-2.36198499116388e-05
-6.66340762086672e-05
-1.32798485819705e-05
-3.91866076765095e-05
-3.65132182841078e-05
-6.48116419906088e-05
-3.92820233604594e-06
-2.04057151515819e-05
-2.01667633601137e-05
-5.5429793119287e-05
-3.43569009221279e-05
-2.74497293257929e-05
-3.640762812714e-05
-3.70107042106613e-05
-2.35452540199991e-05
-1.17347745258837e-05
-3.34439564777259e-05
-2.22362722402168e-05
-3.94767282179626e-05
-6.74389518231772e-05
-2.31773141902034e-05
-2.74627276331861e-05
-5.71088116624048e-05
-3.67627118364733e-05
-2.22010885161912e-05
-2.62691610309608e-05
-4.2613304799163e-05
-7.12333553442516e-06
-3.31412118506523e-06
-3.08687642965843e-05
-5.08000667453393e-05
-1.84058934611639e-05
-3.85421591443856e-05
-1.34997663023394e-06
-1.75651814906524e-05
-3.30584843477916e-05
-3.68271115604359e-05
-5.2836031746868e-05
-1.05883404909591e-05
-2.70225885800224e-05
-5.35464702675992e-05
-3.26638302614665e-05
-1.46471753734929e-05
-3.38644014220393e-05
-1.90687389514377e-05
-2.08186276531684e-05
-2.75809838250354e-05
-5.24508328689893e-05
-1.28009818747757e-05
8.43204693218453e-06
-1.83393348185329e-05
-2.71935018828137e-05
-1.99000571594697e-05
-1.38582603818127e-05
-3.9575903799469e-05
-1.37107211891768e-05
-1.85695931388644e-05
-5.38654004450367e-05
-3.93223673969213e-05
-9.77047649001713e-06
-3.61677868548553e-05
-3.18313412141319e-05
-3.21751717612152e-05
-1.49861811735679e-05
-3.2227506310357e-05
-3.72565029355009e-07
-1.23107651036113e-05
-4.97250580037129e-05
-1.46374630910828e-05
-4.4010346376663e-05
-2.62566662411684e-05
-3.78930879769395e-05
-3.5053944407214e-05
