# Supplementary material for: Research on computational propagation and identification of mine microseismic signals based on deep learning
Source: PLoS One. 2025 Oct 22;20(10):e0334641. doi: 10.1371/journal.pone.0334641 (PMC12543183; doi:10.1371/journal.pone.0334641)
Supplement: S7 Data — (ZIP) [file pone.0334641.s007.zip › 000100900001395.xlsx_0.txt_24.txt.txt]

-6.95374954611279e-06
-4.47971834537383e-05
-1.82852361089637e-05
-6.16529205013287e-05
-3.21241726825417e-05
-2.89683142746196e-05
-1.91456038575712e-05
-4.05606916325614e-05
-5.66070371493618e-06
-1.54566662492002e-05
-2.30543732017336e-05
-1.84520758592753e-05
-4.72667522036888e-06
-2.53526869131593e-05
-1.5714229370557e-05
-4.21267889278954e-05
-2.63965044901953e-05
-6.10223078662806e-05
-3.42078983036892e-05
-3.87229520734178e-05
6.62891994134502e-07
-8.33935042992668e-06
-6.68709620546416e-06
-3.96691230665319e-05
-3.37668903201791e-05
-5.11944856484272e-05
-2.71296472322798e-05
-2.64970762613526e-05
-2.95646089868954e-05
-7.97908844106864e-06
-4.0157067364953e-05
-3.92404180244866e-05
-2.70165620108048e-05
-3.9332648551277e-05
-1.34662215544316e-05
-3.0107420390407e-05
-5.0262327873052e-05
-1.90851434981208e-05
-4.39634525275964e-07
-3.51200893453678e-05
-1.38861678749811e-05
-4.40267932151118e-05
-1.4645888673751e-05
-3.24309103820941e-05
-3.1335811977815e-05
-1.84079131608649e-05
-3.6885775589486e-05
-3.97452749311729e-05
-6.36524337193259e-05
-4.50989813321014e-05
-1.99323174218977e-05
-3.02670040204623e-05
-5.32469482910361e-05
-9.15481438485857e-06
-2.6603990728685e-05
-2.95432797402845e-05
-3.89122587323435e-05
-4.96204277909953e-05
7.67860039039731e-06
-4.61461623990955e-05
5.44384208999241e-07
-4.90207334807367e-05
-4.15176981747455e-05
-2.48562009315439e-05
-3.73582326030423e-05
-7.88391392220562e-06
-2.64738629281019e-05
-5.66668258224877e-05
-5.56951586098749e-05
-3.65417434896409e-05
-3.44821923622433e-05
-2.34390340992699e-05
-2.77826340677619e-05
-2.20036331879902e-05
-3.37301894828738e-05
-2.08511303985435e-05
-2.33696584605196e-05
-2.24416906799576e-05
-5.73693531698911e-05
-3.3558543060749e-05
-2.33690316500086e-05
-1.77931603627174e-05
-1.74188624518688e-05
-2.87264126595195e-05
-4.20523374753437e-05
-3.16002728919575e-05
-5.04432205677915e-05
-3.33179367547466e-05
-2.39490467122289e-05
-5.76709455249113e-05
-4.98625965780516e-05
-5.15965222905032e-05
-1.39549103793919e-05
4.64407630846612e-06
-2.94917574543652e-05
-1.16250232999657e-05
-3.70428085007359e-05
-3.49765820206114e-05
-7.8116608512771e-06
-4.99825802266447e-06
-1.3623666593605e-05
-5.26733087965814e-05
-1.3916318199876e-05
-1.37509901133714e-05
-1.17582310515401e-05
-3.79896801354335e-05
-1.49518779956943e-05
-1.08250327455928e-05
-4.53150198020131e-05
-3.6499542305125e-05
-4.63714335907222e-05
-2.50311095714243e-05
-4.06512411054457e-05
1.69586058993524e-05
-1.85442137877124e-05
-3.07444796838831e-05
-1.98674192892835e-05
-6.34369084231103e-06
-4.31946744700063e-05
-2.99872256977016e-05
-2.71074178297765e-05
2.09568341595293e-06
-2.2317359968514e-05
-2.81271034330866e-05
-1.552578648156e-05
-2.10809203829156e-05
1.00183856045373e-06
-3.58864751940389e-05
-1.26293351981526e-05
-3.94549016262809e-05
-6.06751326559751e-07
1.14358207570816e-05
-4.48986921592913e-05
-1.95328691696228e-05
-1.82229649051416e-05
-2.76353591953206e-05
-1.86556810131061e-05
-3.00008334158576e-05
-3.24756821908283e-05
-6.15582373623105e-06
-5.35545346022259e-05
-3.34579565077945e-05
-3.59990018822429e-05
-1.55484292419515e-05
-5.28074708705612e-05
-2.04262450772685e-05
-1.65658213594041e-05
-5.53975927217163e-05
-2.62673895072262e-05
-5.07010831427347e-05
-3.199067268155e-05
-4.30483162148866e-05
-1.83586123434408e-05
-9.48799435367883e-06
-3.33859083405147e-05
-4.84736582353376e-05
-4.38927670897638e-05
-1.28759783663646e-05
5.86697877101774e-07
-1.27652229188051e-05
-3.60797613068152e-05
-3.43143702214844e-05
-5.06119084399281e-05
-3.04285750078328e-05
-6.28349265233329e-05
-4.18734558308744e-05
-3.28137325900788e-05
-1.44304207216243e-05
-2.53238825608713e-05
-5.86739952127249e-05
-4.28288471679025e-05
-3.27536003556867e-05
-4.95004380437717e-05
-2.48547643114247e-05
-6.24194562996578e-05
-9.01746405519116e-06
-3.24023515849148e-05
-3.30524027753586e-05
-1.87681589174626e-05
-2.10565904588832e-05
-4.29712391868618e-05
-1.92784531824492e-05
-7.68450708126678e-06
-3.48217008249196e-05
-4.31062495582339e-05
2.61971504256741e-06
-3.74784935782467e-05
-3.52991522880813e-05
4.54150692490921e-06
-4.57402105575547e-05
-1.76776314213892e-05
-3.61993213143253e-05
-4.02293645826716e-05
-5.40654435865988e-06
-4.86354562089569e-05
-1.0929014116843e-05
-1.47108406871169e-05
-5.5600377727439e-05
-4.53301392790917e-06
-1.81778074654069e-05
-3.07331241968174e-05
-1.78874479752308e-05
-2.18162825489633e-05
-1.37864789494494e-05
-1.75095711243583e-05
-3.48712861471214e-05
-2.05301609992312e-05
-1.36911691714855e-05
-3.91818719041206e-05
-2.04796272698192e-05
1.79720266419581e-06
-4.05049108852289e-05
-6.44252754354356e-05
-2.92283077675959e-05
7.62880383310422e-06
-4.17840076801415e-05
-1.32021600762279e-05
-4.66587732096328e-05
-4.19664247500294e-05
-2.55522573138458e-05
-2.7269364313283e-05
-3.95581036309864e-05
-2.91727464741612e-05
-4.26182982319458e-05
-6.4503387644004e-05
-6.02182631826753e-05
-3.29895572800216e-05
-4.77189450838859e-05
-3.795891745092e-05
-6.00981211464165e-05
-2.58447589256731e-05
-2.50668496242059e-05
-4.32953235972142e-05
-4.68477729256802e-05
-4.53857317389521e-05
-2.82201524076022e-05
-8.02471577900955e-05
-4.2993376887707e-05
1.27805089805281e-06
-5.35061522370125e-05
-6.50002573155084e-05
4.19711776800744e-06
-4.28019934267594e-05
-1.69945502185667e-05
-3.05865359935419e-05
3.52263877701733e-06
6.78895514824861e-06
2.49235980193229e-06
-2.94827582359916e-05
-2.90914203877932e-05
-1.9401617424655e-05
-3.93624944690439e-05
-1.79958627424304e-05
-2.25257933730009e-05
4.72207358565482e-06
-1.128525246503e-05
-4.7804842236965e-05
-2.62545927043931e-05
-3.83996699646135e-05
6.04051241431884e-06
-2.7959021017613e-05
-3.61098598882248e-05
-1.44716543168468e-05
-4.5666177604676e-05
-4.57039743476902e-05
-3.33121228670143e-05
-2.34444175027495e-05
-2.85066668832763e-05
3.84213143556756e-06
-2.07269223874182e-05
-6.04768635468178e-05
-2.32166848008217e-05
-2.89523563172433e-05
-1.15004500052818e-05
-5.07052899314104e-05
-4.17381447901998e-05
-4.58995592444128e-05
-5.82634888431591e-05
-6.0751093498065e-05
-2.35774471997685e-05
-9.07863815117431e-06
-2.91814345741173e-05
-3.49229691991064e-05
-2.63427681611322e-05
-4.47633049548127e-05
-1.8656380219937e-05
-1.20924743071941e-05
-1.24400508571529e-05
-2.36836969865573e-05
-3.30772019788506e-05
-2.27019486022917e-05
-4.42494767000964e-05
-6.06609928721576e-05
-1.76149858887407e-05
-2.80162661029489e-05
-5.20046516667722e-05
-5.0681881178347e-05
-1.83982936634925e-05
-4.12879524543001e-05
-3.39330759447473e-05
-5.57472439943806e-05
-4.47055506732073e-05
-2.71426265078536e-05
-3.68151777975786e-05
-2.7991722417672e-05
-2.06419212624642e-05
-5.35051750879184e-05
-2.662069359532e-05
-2.62820298543377e-05
-4.85051817469395e-05
-2.97776294763604e-05
-5.38983863699513e-05
-3.50653059520756e-05
-2.15795217911231e-05
-1.46058201100639e-06
-5.41782493223069e-05
-2.08312113591397e-05
-7.46137984746798e-06
-5.30177070942729e-05
-1.14290590354214e-05
-4.22187850021598e-05
-2.60274166248445e-05
-4.23746114524222e-05
-1.39066642058863e-05
-5.4388904678858e-05
-5.45963896584114e-05
-3.14696620039569e-05
-1.70468213280222e-05
-7.86464156228916e-06
-1.08015913182448e-05
-3.00814435875581e-05
-2.24868084756183e-05
-2.35103115204314e-05
6.20994855564275e-06
-1.0823415765304e-05
-4.74479138418854e-05
-3.23957969700433e-05
-3.84655184889782e-05
-3.96443020790963e-05
-3.59620750183595e-05
-7.70854338233932e-05
-3.34648612808006e-05
-3.72980318815268e-05
-5.01587978788988e-05
-3.28796540777078e-05
-2.62547093679918e-05
-2.42465143401508e-05
-3.3104849336119e-05
-4.78118884803342e-05
-3.02990354670647e-05
-3.61083293382433e-05
-2.56127109994023e-05
-5.86783072107179e-05
-1.9418979567984e-06
-5.89956820643277e-05
-2.09160174779276e-05
-4.97799716058055e-05
-5.03569859678917e-05
-2.08924434585483e-05
-1.72000901587963e-05
-2.86481697154435e-05
-6.73458236292053e-05
-3.51301029632217e-05
-2.30385343796128e-05
-7.39382154521536e-05
-3.72803090853401e-05
-6.80406789543478e-06
-4.29999621036127e-05
-3.23163087289615e-05
-1.51743096920112e-05
-4.52761984369355e-05
-2.39537216394625e-05
-1.3458587928294e-05
-5.22394216262632e-05
-9.32645959661173e-06
-5.57158216165345e-05
-2.37038583651415e-05
-3.0548759945109e-05
-1.51267331116029e-05
-8.64622661501226e-06
-5.34569745082224e-05
-1.92753546162335e-05
-2.97495872193553e-05
-4.56616289586829e-05
-5.70582974989372e-05
-3.62511572608255e-05
-1.98250270360253e-05
-4.47903966842952e-05
-4.29116171204821e-05
-3.97011510979929e-05
-4.08295942162011e-05
-1.61837648256002e-05
-4.80272253921141e-05
-4.19877995911889e-05
-2.91205589424505e-05
-5.43978976486765e-05
-1.19245203997227e-05
-3.18913140314676e-05
-2.7394438666504e-05
-2.37102901963814e-05
-5.19430877207138e-05
-3.83186432205995e-05
-1.88154847536936e-05
-3.03632683475438e-05
-5.3722120427258e-05
-2.37779342140967e-05
-3.32033435521743e-05
-2.05763223806892e-05
-3.67107829443866e-06
-1.11513038128098e-05
-6.23758977935216e-05
-5.23792643245978e-05
-2.87412691326391e-05
-3.4773975570225e-05
-3.92787375924606e-05
-5.35525044714173e-05
-4.78049313993687e-05
-2.26083756259414e-05
-1.69934013892867e-05
1.89700901531826e-05
-7.51920271088941e-06
-2.17522130293964e-05
-4.8661530477646e-05
-2.78724134077719e-05
-2.16438427129079e-05
-4.06458665712347e-05
-5.24591050287825e-05
-4.60620977704138e-05
-3.56921084060374e-05
-2.89764321493398e-05
-4.31422854098875e-06
-1.20319438422842e-05
-1.15104283079305e-05
-3.7708560936703e-05
-4.02257108145164e-05
-4.70571648697094e-05
1.33951821197249e-05
-9.36042493550392e-06
-3.79803981909223e-05
-4.17002671096809e-05
-3.51905362101655e-05
-3.27132765524691e-05
-3.30597436922395e-05
-1.59100269718749e-05
-1.82549189688954e-06
-2.98502175954499e-05
-3.78616724672508e-05
-2.76636556775492e-05
-6.65291430604381e-06
-3.8831564933522e-05
-4.28957765463071e-05
2.04320587028705e-07
-2.61632015796689e-05
-1.44726346171927e-05
-2.78117983554323e-05
-1.26438762637153e-05
-5.62479100444735e-05
-1.9061098664472e-05
-1.79770806234942e-05
-4.50864504681501e-05
-2.59987730499103e-05
-3.65015262528742e-05
-9.6700049029007e-06
-3.37088775676372e-05
-4.54730184157077e-05
-3.40592349604947e-05
-4.93378837037956e-05
-3.60337609072646e-05
-3.60464446280167e-05
-3.57710545452136e-05
-3.98052991677288e-05
-5.20324409551472e-05
-2.86911045509933e-05
2.99511774883828e-06
-2.1178698538062e-05
-3.69246885034713e-05
-7.06862952813654e-06
-7.99753826890983e-06
-3.80424244192835e-05
-3.29226075934751e-05
-5.03471690312797e-05
-2.63470199618398e-05
-2.24746742792104e-05
-2.5647741338242e-05
-1.0042806423999e-05
-2.86424422224135e-05
-4.69012899852043e-05
-3.56129497265735e-05
-2.73369212566507e-05
-2.74552394800951e-05
1.82962388676578e-06
-2.1078889418212e-05
-3.4824556989843e-05
3.10981815865122e-07
-1.57310514535399e-05
-2.19030194384363e-05
-2.89188219681804e-05
-2.21939197834451e-05
-1.8390462592103e-06
-2.87791668503893e-05
-5.33947741973225e-05
-3.10860525693588e-05
-5.59568382206144e-05
-3.03824354466066e-05
-4.5580716515446e-05
-3.19305177923079e-06
-2.85868784108628e-05
-1.07661815607739e-05
-3.47529469713216e-05
-4.92048638569842e-05
-5.52792410035911e-06
-5.07111177195839e-05
-2.84164406400762e-05
-9.6281263813373e-06
-2.56960250228067e-05
-7.99271130118343e-06
-4.16190457790702e-05
-5.51901541174712e-05
-4.06341600804062e-05
-4.10112804614347e-05
-3.78320361494485e-05
-3.18127157757836e-05
-8.2850822481656e-06
-1.87845175671504e-05
-3.37451704859162e-05
-3.69104515057517e-05
-2.31764765616736e-05
-3.23655985602026e-05
-5.93984621199697e-05
-2.11832315289477e-05
-4.06336888660949e-05
-2.94693719876133e-05
-4.18974033756461e-05
-1.96171401454951e-05
-4.11697526631051e-05
-3.74371416567013e-05
-4.12505434097463e-05
-4.13715423749449e-05
-4.66014317041913e-05
-4.97860588649217e-05
-4.70975441240907e-05
-4.22807791389931e-05
-4.52174642643565e-06
-4.39760005571939e-05
-2.99462289671561e-05
-3.30423818073937e-05
3.96812567328749e-06
-3.99724578532709e-05
-2.68948443737599e-05
-3.82647633280616e-05
-3.51592685654428e-05
-2.49771701446725e-05
-1.28651401770347e-05
-5.84665359308937e-05
-5.85817921640764e-05
-3.44843932317516e-05
-2.98846108471688e-05
-4.99386596422275e-05
5.09782160108854e-06
-3.04497899672008e-05
-3.6855690474737e-05
-8.85520401489651e-08
-3.41011056209437e-05
-1.67073477625042e-05
-4.47606214524576e-05
-5.2194427197929e-05
-8.81964826998688e-06
-2.76161613412125e-05
-5.68828026233515e-05
-3.24902585310119e-05
-4.1597247078511e-05
-2.71437169608381e-05
-2.01136974491686e-05
-4.40095975875423e-05
6.91280537320061e-06
-2.74719333004207e-05
-1.72314576987272e-05
-7.15368134077362e-05
-4.12764278612221e-05
-6.42077063256878e-06
-3.34358722344821e-05
-6.65297002811529e-06
-4.19433869330687e-05
-2.67091388325726e-05
-1.28291389431535e-06
-4.55695818531912e-05
-3.53096436533439e-05
-4.38906128772198e-05
-4.2643671240272e-05
-3.42927925882791e-05
-2.60445764184848e-05
-2.74470000922169e-05
-2.2959454866616e-05
-2.03353923018838e-05
2.22734224191684e-07
-4.49987193192571e-05
-3.44318566931585e-05
-4.81146291347212e-06
-1.4667561522088e-05
-3.57219163816286e-05
-2.56647054014367e-06
-3.1000689689554e-05
-1.20129420073054e-05
-3.71921044143733e-05
-3.80709242442177e-05
5.91267132031856e-07
-2.64505445414736e-05
-3.46681117176765e-05
-4.29066315576708e-06
-2.114894208568e-05
-5.94921727682442e-06
-2.56610192585043e-05
-3.09453266654172e-05
-2.77386421350688e-05
-7.19765668750484e-05
-3.81707664930625e-05
-2.74421152665921e-05
-2.13481784920303e-05
-3.24624273398755e-05
-7.14272978481167e-05
-4.30456349051334e-05
-2.72232931605592e-05
-3.5103561322134e-05
-4.67018515343286e-05
-2.22892102443139e-05
-3.8926687849152e-05
-3.00863332371555e-05
9.00076061400174e-07
-3.31246940485063e-05
-2.82473771937267e-05
-2.39937615895302e-05
-2.2599937949514e-05
-6.69933037249138e-05
-4.25760954019966e-05
-1.21453645369499e-05
-6.19564025045524e-05
-5.17765415003732e-05
-2.35030877319588e-05
-1.80666979289412e-05
-1.68461234920588e-05
-2.28422691525603e-05
-6.74597013255713e-06
-2.08789499419322e-05
-7.23814932022206e-05
-5.16888578021313e-05
-2.64593272340142e-05
-3.87725078410165e-05
-6.80773675976613e-05
-1.66264404844596e-05
-4.07558026866772e-05
6.23979254414704e-06
-1.35332056280859e-05
-5.14179903948761e-05
-3.90742836363803e-05
-1.7316787777113e-05
-2.05167050523162e-05
-1.19222088504644e-05
-3.01417402631419e-05
-2.87519040019653e-05
-5.92659286589618e-05
-2.61133760908714e-05
-7.68877043913743e-06
-2.76806580635387e-05
-4.72182488521948e-05
-1.39567412691611e-05
-1.79469616526382e-05
-6.9965731079356e-05
1.67673346544632e-05
-5.63850470593826e-05
-4.07351107779422e-05
-3.86498597107386e-05
-4.34763299016083e-05
-9.85838022407957e-06
-4.12392431576907e-05
-3.32038689612294e-05
-2.98978804232138e-05
-4.77181805078106e-05
-4.78010610762295e-05
-2.62572785026345e-05
-3.94141319992221e-05
-1.64784899615772e-05
9.29985259707907e-06
-1.96084702160233e-05
-5.08488072968179e-05
-3.64188691427417e-05
-2.5396410185612e-05
-3.91607706259854e-05
-4.67227679717144e-05
-2.05891326770486e-05
-3.04768442078932e-05
-2.21043431655222e-05
-2.41852630711431e-05
-1.37149056469649e-05
-2.77847786028803e-05
-2.76849981931482e-05
-2.97026581323953e-05
-2.1077034781309e-05
-2.71440725765439e-05
-4.10211726619706e-05
-2.85338916474824e-05
-5.28395508566158e-05
-1.75855941511013e-05
-4.3631258949669e-05
-3.62431286971477e-05
-5.42443296297942e-05
-2.07984160420818e-05
-1.2502953896099e-05
-1.70472052378889e-05
-8.79770038428898e-06
-3.27336401961702e-05
-3.08943221202047e-05
-1.95641623319426e-05
-3.93766315006649e-05
-1.91915996025895e-05
-3.69557218850967e-05
-4.23182374310252e-05
-3.38650978925371e-05
-4.11906291434051e-05
-5.84886513245632e-05
-2.06992353029171e-05
-4.99509570303928e-05
-1.00508893138723e-05
-3.36374436640891e-05
-1.62154901412016e-05
-1.14016944990521e-05
-4.06142405265056e-06
-1.73220858260487e-05
-1.13351138796522e-05
-3.53833086411527e-05
-3.63709891443659e-05
-5.35630328122795e-05
-2.10919701764867e-05
-2.23773401538584e-05
-4.11177420558037e-05
-3.23947130309723e-05
-3.76593312033771e-05
-3.08767976330908e-05
-1.70319134143239e-05
-4.26360463449206e-05
-1.97103939944443e-05
-2.53912997353222e-05
-4.34355790043782e-05
-5.51597425864125e-05
-4.15474353208367e-05
-8.27324380239846e-07
-2.58280625631676e-05
-2.71980735129237e-05
-8.74643701015874e-06
-4.11036213518972e-05
-3.24676260657276e-05
-2.51156403078499e-05
-5.08592956205504e-05
-3.8591508431899e-05
-1.01773371997035e-05
-9.21829569717571e-06
-5.19838353956672e-06
-2.19576416984493e-05
-2.89720571500198e-05
-1.2206186579717e-05
-4.65445952832824e-05
-4.46236094848167e-05
-1.79128588659699e-05
-1.20930284234214e-05
-6.95857537635268e-06
-3.50103941230305e-05
-1.5850580588305e-05
-1.10398335576629e-05
-2.2289052545957e-05
-3.86041455859075e-05
-5.3248336174272e-05
-2.768979463398e-05
-3.83747710052567e-05
-1.80256831122599e-05
-1.25733141767648e-05
1.897416359136e-06
-1.41087394335836e-05
-1.15742029832217e-05
-3.8165953545773e-07
-3.76701603995059e-05
-1.91874936851474e-05
-4.57573342030032e-05
-1.17062967311588e-05
-3.56924046603053e-05
-2.59982511904753e-05
-2.03810342171285e-05
-2.46094089280305e-05
-1.49558595883195e-05
-4.1221097654848e-05
-4.03529761241675e-05
-3.96782860740838e-05
-3.05004258013454e-05
-4.31309851066082e-05
-5.21513705388086e-05
-2.06531809196243e-06
-1.85052232007799e-05
-2.40363778066235e-05
-5.3464599622642e-05
-1.17353393116545e-05
-3.04746468445702e-05
-1.86256022835503e-05
-4.19955155704652e-06
-5.18884369481223e-05
-4.89460795283819e-05
-7.6984020016917e-06
-4.62212512509969e-05
-5.00925249981535e-05
-2.92803301405436e-05
-2.82679226114766e-05
-1.29256744877739e-05
-3.01452717980584e-05
-2.39245620410335e-05
-4.44412611889471e-05
-3.35791536320919e-05
-3.86313068851108e-05
-6.69350683397509e-05
-2.63948460853695e-05
-4.46203216727695e-05
-4.68337210399652e-05
-2.31283704884286e-05
-1.29812910251609e-05
-2.44549363028723e-05
-2.32573666697684e-05
-1.97621576879346e-05
-6.54859594584715e-05
-2.9049927568475e-05
-1.45279445748941e-05
-2.2024588711255e-05
-4.55741281316749e-05
-9.29866212513691e-06
-3.14019745158267e-05
-4.9816385829186e-05
-2.34881533231745e-05
-1.29381097648531e-05
-1.37056435981481e-05
-2.74489262821221e-05
-5.92820364350554e-06
-1.64834675180351e-05
-4.31283905615822e-05
-1.23676762830416e-05
-3.21669065584258e-05
-3.48009066242582e-05
-2.95979324480941e-05
-1.95566622924823e-05
-3.51499830396847e-05
-3.63400162477108e-05
-1.95989753123773e-05
-5.20353587610341e-05
-7.16198081135955e-06
-4.87256771737779e-05
-2.11634874132318e-05
-3.50855154716059e-05
-1.81188040039703e-05
-5.18641572800271e-05
-2.72773126606681e-05
-2.53390531540725e-05
-3.26195817259057e-05
-2.41374650725643e-05
-2.25186914664981e-05
-1.58209897376396e-05
-2.93425514464503e-05
-4.7063467583526e-05
-3.27630620336048e-05
-5.76188391151892e-06
-2.34503733038449e-05
6.77757986375133e-07
1.9016931757435e-05
-1.01429279104277e-05
-1.98748035777931e-05
-3.26081344890591e-05
-3.56134599219736e-05
-3.29477430482981e-05
-4.24257869049588e-05
-6.48273697480896e-05
-3.58481367872486e-05
-4.25546441590071e-05
1.4288344708476e-05
-5.81452198149864e-05
-2.22458877995478e-05
-1.48094323100047e-05
-3.27761112293253e-05
-2.58654396307285e-05
-2.60784652998902e-05
-4.86189575966407e-05
-2.64999902949953e-05
-3.12627192423922e-05
-3.52358078395905e-05
-3.23519647366932e-05
-4.49569651548358e-05
-7.96122799663389e-06
-5.16950457315005e-05
-5.54516835467149e-05
-1.61480028222679e-05
-3.36891555277666e-05
-3.44232791295075e-05
-1.88617416094596e-05
-3.29430810726846e-05
-1.00177597573688e-05
-2.50545762321095e-05
-4.57582140261504e-05
-2.91091255994073e-05
-1.96410094217386e-05
-3.97862150946556e-05
-1.42154293856011e-05
-2.04291176928433e-05
-5.49663210368943e-05
-3.4972013211539e-05
-3.33311023028798e-05
-6.84439945628687e-06
-2.14935517836454e-05
-9.9012415900249e-06
-3.53676472322919e-05
-1.98666878843763e-05
-9.12330523354615e-06
-3.85693025530423e-05
-2.0201998492718e-05
-4.65122492976638e-05
-1.74328000990209e-06
-1.84618906729506e-05
-1.75842793073749e-05
-1.84988501883281e-05
-9.95447527215016e-06
-4.57996952680085e-05
-6.99011979132787e-06
-2.61369602406062e-05
-3.29356762069857e-05
-1.93414520451219e-05
-3.64435992771375e-06
-2.43927336267241e-05
-6.81637142578913e-05
-1.76737753706203e-05
-3.35679101617869e-05
-4.79704901821137e-05
-2.0480746017864e-05
-3.19993890133388e-05
-4.20256770615094e-05
-3.16580049434879e-05
-1.14327085184683e-05
-5.25001849303615e-05
-4.65693428613667e-05
-3.50522616036633e-05
-3.66620968716669e-05
-7.3366039786305e-06
-3.49927848133265e-05
-4.75485716396231e-05
1.01805181361012e-05
-3.00280736672902e-05
-1.29360897380947e-05
-2.15012871832964e-05
-6.1346893623962e-05
-1.5896682806062e-05
-6.00670440708216e-05
-5.33767931603628e-05
-3.28459110361054e-05
-3.2878050054441e-05
-6.01986156902341e-05
-3.1849343407271e-06
-8.85397904560584e-06
-2.45331045997236e-05
-4.69489771609388e-05
9.477713489805e-07
-3.28055638886408e-05
-2.28159458110543e-05
-2.83690429709653e-05
-3.05093163497818e-05
-4.13959131421854e-05
-2.45872952949754e-05
-1.84901932007694e-05
-4.16444235207704e-05
-3.22068665553972e-05
-3.14358072495244e-05
-6.41995643508945e-06
-1.6935204633329e-05
-1.68161660060048e-05
-5.86574358741424e-05
-2.19916896157225e-05
-3.20483151571044e-05
-2.40708627116653e-05
-4.00201780318432e-05
-3.47014228403182e-05
-4.29405636619609e-05
-2.97116536080268e-05
-2.19507469488961e-05
-3.03193060444269e-05
-8.10036813926844e-05
-3.69151809029074e-05
1.68802294967499e-05
-4.63171433145712e-05
-3.26276297799194e-05
-3.02771484863162e-05
-1.21784050915984e-05
-9.66967038030048e-06
7.47171864553169e-07
-2.16553978673894e-05
-9.64137788912716e-06
-1.14210895874922e-05
-4.15967317296699e-05
3.33169380247206e-05
-4.96274114070727e-06
-8.72931439902599e-06
-1.28261855627031e-05
-4.34155824476352e-05
-1.2172990388402e-05
-3.62984958076195e-05
6.58022881491877e-07
-2.24938894430802e-05
-1.0771906161707e-06
-2.32322653268244e-05
-3.82814883060407e-05
-5.55286708716841e-05
-1.72408300795565e-05
-3.53108791665206e-05
-3.89063654989763e-05
-4.47767008015476e-05
-6.23599829305786e-05
-1.85240614661522e-05
8.73310333469879e-06
1.17873866092216e-05
-6.75634562520202e-07
-2.53175092477239e-05
-4.35827665230752e-05
-3.35430646911014e-05
-4.29761540190648e-05
-4.44741972529043e-05
-2.34883351178752e-05
-1.14871949225989e-05
-2.46263911784221e-05
-4.35641626710965e-05
-2.66788379321472e-05
-4.10318438152477e-06
-8.11711110877537e-06
-3.77368825581379e-05
-2.0013639541015e-05
-4.05905228447243e-05
-5.36458054834948e-05
-5.48709383348287e-05
-2.61541336968286e-05
-1.36756101803807e-05
-4.89862349443514e-05
-1.55845573118661e-05
-4.00680447488802e-05
-1.06785974554048e-05
1.7559449693711e-06
7.94569044463043e-06
-2.19198867873003e-05
-2.40638809220957e-05
-2.44134794199783e-05
-2.31520835128293e-05
-3.90137228554541e-05
-4.87977184216858e-05
-5.11696047094379e-05
-3.67617882670332e-05
-4.35384286254156e-05
-4.54529782724109e-05
-2.94085399720478e-05
-1.98952610979321e-05
-5.61388464638916e-05
-3.94590710566631e-05
-4.95075191260809e-05
-3.11846094816054e-06
-6.41534585021031e-05
-3.29408229499551e-05
-5.13453708264838e-05
-1.32300493370721e-05
-4.04176693578501e-05
-1.13300251584431e-05
-1.89754588446204e-05
-5.33412119733152e-05
-4.61505118565256e-05
-3.08082572696034e-05
-2.56660243823661e-05
-1.70330874001898e-05
-3.02348050533663e-05
-3.72959037175358e-05
-4.1182404068261e-05
-2.80971800336456e-05
-3.47365112809048e-05
-4.78300342599174e-05
-1.43284287059217e-05
-2.39151824065052e-05
-2.13060641163862e-05
-1.81012179033799e-05
-2.24738847698657e-05
-2.71559717782888e-05
-3.8932906474621e-06
-2.215666054666e-05
-4.55373500183735e-05
-7.98994930659451e-06
-2.0192605904403e-05
-4.72537722270495e-06
2.57181239083614e-06
-3.85649931180521e-05
-3.56482393720822e-05
-5.17738284301359e-05
-5.09725762522242e-05
-3.5737343352559e-05
-5.73467287053063e-05
1.4256458117258e-05
-5.43405222160394e-05
-4.80618306724512e-05
-4.95991470426193e-05
-2.02662021061915e-05
1.99258842569831e-06
-3.01705985913953e-05
-4.49872132328215e-05
-3.3865931584151e-05
-2.74524795365872e-05
-9.93647553909648e-06
-2.68161694161339e-05
-3.86120628328633e-05
-1.6286882141009e-05
-3.70931277916955e-05
-4.75369705469627e-05
-3.54262831710856e-05
-4.2637071091658e-05
-2.24151687088747e-05
-4.28518089687662e-05
-3.96954834568901e-05
-4.37773536005663e-05
-3.22014616907711e-05
-1.88956973796129e-05
-4.64851756325174e-05
-2.92226061011312e-05
-4.92793311295451e-06
-2.61581547605745e-05
-1.82898785504702e-05
-3.25223122258903e-05
-3.00259363932535e-05
-3.52696721876125e-05
-2.54374929448078e-06
-7.81844328074384e-06
-1.95901646103744e-05
-2.32691529696954e-05
-2.47744499099988e-05
-4.42755701759488e-05
-3.52809271149463e-05
-5.13380471787465e-05
-2.16449251909435e-06
-1.82406254579573e-05
-6.13090139270428e-05
-3.12791292223427e-05
-4.05363409419098e-06
-4.0355976666244e-05
-4.42466132423376e-05
-1.48638420125374e-05
-1.98527751720986e-05
-6.36695413881536e-06
-2.88229308003992e-05
4.49554239184503e-06
-2.82971102958318e-05
3.23528277054412e-06
-9.44234425412108e-06
-4.61180182591527e-05
-4.01303423973415e-05
-4.65776889197023e-05
-2.68593280761509e-05
6.2007399465174e-06
-2.37342414716039e-05
-4.98667944210856e-05
-2.15126649473504e-05
-4.74259968754955e-05
-2.83082927128287e-05
9.59503407786179e-07
-6.07252786919172e-05
-1.2054170719482e-05
-4.31753479700428e-05
-3.07783232927204e-05
-2.06678265495519e-05
-1.06323246856195e-05
-4.60474707762195e-05
-2.34585652222548e-05
-4.79171511701075e-05
-4.52219858351153e-05
-8.27140264852509e-06
-7.23865357384064e-07
-1.59746095870528e-05
-1.47126746520953e-05
-6.25491565892737e-05
-2.75883856363574e-05
-2.88835519235718e-05
-3.77847227762912e-05
-3.9429591453582e-06
-5.813571795979e-05
-2.53100416808752e-05
-3.8253061549343e-05
-3.65565384578685e-05
-1.71007384694096e-05
-2.49066905879902e-05
-4.59962509316004e-05
-2.78796019827298e-05
-3.25381008928545e-05
-1.96476051718336e-05
2.30227316684702e-06
-1.13730747004462e-08
-8.84611814588903e-05
-1.49031156992257e-06
-3.95606258707092e-05
-4.36553080850728e-05
-2.8151830226038e-05
-4.06019042329047e-05
-2.33758105647306e-05
-5.62099804220664e-05
-3.24341187419119e-05
-4.94996069095871e-05
-3.52442449780608e-05
-1.80947753522054e-05
-2.03256164636147e-05
-2.17863130932908e-05
-2.13807312297549e-05
-1.99668883272836e-05
-5.75437299894722e-05
-4.28773762269736e-05
-4.07740242483116e-06
-5.04987061908295e-05
-3.27636347406084e-05
-3.51301441697313e-05
-4.37811501951396e-05
-4.27717183505648e-05
-1.86935741626998e-05
-1.86939086887276e-05
-3.47645303011925e-05
-4.43461575098137e-05
-4.53000020200645e-05
-2.58557487367022e-06
-3.20703038572598e-05
1.56022743450381e-06
-1.68410379522284e-05
-1.41432952910095e-05
-1.82983175441851e-05
-3.35439760897539e-05
-5.37400778685612e-05
-3.8269098031824e-05
-1.10304044879992e-05
-7.40989434922343e-07
-4.19624788428541e-05
-2.20913904534565e-05
-2.240682782719e-06
-2.01154856999114e-06
-1.36501361416426e-07
-3.23019793664712e-05
-2.51414442171805e-05
-5.36805020389041e-05
-1.68205465473e-05
-2.40916731232278e-05
-4.91540853769531e-05
-2.10249885251296e-05
-3.1898765437171e-05
-2.92277772066045e-05
-1.02929154513487e-05
-1.72939135331295e-05
-5.05815038869477e-05
-2.1479881635782e-05
-5.22963601518716e-05
-1.00677645122056e-05
-2.7614570002061e-05
-3.74555472954993e-05
-4.13332821274073e-05
-1.53253398471368e-05
-6.18820931005597e-05
6.07002718449944e-06
-2.09814820525615e-05
-3.2565062368431e-05
-2.40697164027951e-05
-1.99381200366419e-05
7.8089322008434e-06
-2.46330618336406e-05
-4.84511234478943e-05
-5.27756213935534e-05
-5.57365055304468e-05
-5.61245895750561e-05
-3.79775736562976e-05
-3.09389726041829e-05
-5.49663180477243e-05
-2.7582374402989e-05
-4.49637602213378e-05
-5.52471411055198e-05
-9.33525360258301e-06
-2.11135756163872e-05
-4.77085008323055e-05
2.42639516599428e-06
-2.35559934642169e-05
-3.73620843057735e-05
-3.66672640101749e-07
-3.28273816372088e-05
-4.80947494114926e-05
-2.34482861148586e-05
-2.12869148485309e-05
-1.25944421025678e-05
-3.95144955170653e-05
-3.6870637282521e-05
-2.63141899732059e-05
-2.5595466448278e-05
-3.181636598723e-05
-1.49789548017421e-05
-3.95123180821404e-05
-1.98531374088744e-05
-3.05197968506109e-05
-2.20645681971224e-05
-1.1861447783767e-05
1.86304647777899e-07
-5.00392546739707e-05
-1.89724855276954e-05
-3.36836717800719e-05
-3.31871376902577e-05
-1.4441171137137e-05
-5.26064389672256e-05
-4.75671386501334e-06
-4.15951460306556e-05
-1.4990850558478e-05
-3.43496765595534e-05
-8.89048516393009e-06
1.24442472547786e-05
-1.51438881131125e-05
-5.34660540770322e-05
-7.08394113620283e-06
-6.5077263072757e-05
-2.31151792381972e-05
-5.99366389867151e-05
-2.55234663371311e-05
-2.59135029365829e-05
-2.66235997702632e-05
-2.50031607240063e-05
-2.15074742271399e-05
-2.73158523998087e-05
-4.36871154495309e-05
-7.16265414518973e-06
-9.30743927989142e-06
-2.54304821974907e-05
-1.89705884195124e-05
-3.89610948715432e-05
-3.53337941354572e-05
-3.23160523901266e-05
-4.36661533938177e-05
-5.58360757626661e-05
-2.73471268855274e-05
-9.6379466495314e-06
-4.3647029621761e-05
-4.40212340316989e-05
-1.69826500530066e-05
-4.99753625729375e-05
-4.222888878396e-06
-2.22805254323618e-05
-3.63760099405065e-05
-2.94837146085607e-05
-4.38198053423959e-05
1.49458357594992e-05
-4.60402255378347e-05
-1.83690051893354e-05
-2.96780416293161e-05
1.06466853221298e-06
-3.45979489179725e-05
-3.52519193165202e-05
-1.78164023275974e-05
-1.14532683145928e-05
-3.93958021106454e-05
-4.95783049624883e-05
-7.18420730929679e-05
-3.2319216200692e-05
-3.13906148449643e-06
-1.9849202368916e-05
-3.46145924983759e-05
-4.47189445934007e-05
-2.84749882429707e-05
-5.90578735049379e-05
-1.15188746920009e-05
-3.80164200369022e-05
-2.83056596270109e-05
-2.24639250652902e-05
-4.01006704455254e-05
-6.40258312752566e-06
-4.88383515938017e-05
-5.80165390050726e-05
-2.32338818530954e-05
-2.59511461729904e-05
4.88135395511417e-06
-1.88276082198544e-05
-3.28114410309491e-05
-5.70459131933503e-05
-2.00725620492872e-05
1.02454518493145e-05
-2.09109014345946e-05
-3.7218273200903e-05
-2.49485847163454e-05
-3.72455854770962e-05
-1.75937063216406e-05
-7.75136934353597e-05
-9.16954399722359e-06
-1.15833367713013e-05
-2.22805402138625e-05
-3.17146499413604e-05
-2.68261969155291e-05
-3.9651439566845e-05
-4.32367008103733e-05
1.48532598879416e-05
-1.96270494228372e-05
-2.16044008458085e-05
-4.04767750023788e-05
-4.80223572155368e-05
-2.80611268840903e-05
-1.80936158674648e-05
-1.40402889753605e-05
-1.77657037425499e-05
-3.97703085188757e-05
1.59347880381664e-06
7.66029511155919e-06
-1.8032426851131e-05
-2.44549059277825e-05
-7.07785605915079e-06
-4.16367386047328e-05
-2.63692468220242e-05
-4.78045780762012e-05
-6.8214703153114e-08
-4.0948837152784e-05
-5.61135811336043e-06
-3.85743945050308e-05
-3.95044469206451e-06
-7.32880025548622e-06
-3.68524769609252e-05
-2.42112984179425e-05
-2.76991210342209e-06
-6.96971894915024e-05
-4.8687068132806e-05
-3.85088341452335e-05
-6.61269712483132e-06
-2.07609342604675e-05
-1.62010113785563e-05
-1.94326260295868e-05
-2.87866169665779e-05
-5.39518807242345e-05
-2.10250108252831e-05
-1.76185801940882e-05
-3.94375819598919e-05
-4.77979965406903e-05
-3.82890596902772e-05
-3.06659287570439e-05
-2.32139847147703e-05
-1.22151600060444e-05
-3.61543391792076e-05
-3.60101077969931e-05
-5.15733865874255e-05
-3.91788933001552e-05
-1.22082794728996e-05
-2.02379858271498e-05
-4.69292517319467e-05
-2.12489658113162e-05
-2.69833910764356e-05
-4.14813859152259e-05
-1.9488664167413e-05
9.46798846559351e-07
-2.2358194535824e-05
-1.47691709761974e-05
-5.62744571742022e-05
-5.25022298756815e-05
-3.0567086488149e-05
-2.81132650374154e-05
-3.85343864628322e-05
-2.96592428265604e-05
-3.99581031690916e-05
-3.28559858494499e-05
-2.62081614258469e-05
-1.84116936000883e-05
-2.71996081777565e-05
-2.65516238369876e-05
-1.75381989587922e-05
-5.02570785948848e-05
-5.35152167020067e-05
-2.21697528584228e-06
-4.92148499223639e-05
-2.93927873933562e-05
-2.52423507759002e-05
-5.17937372002876e-05
-3.59751549391798e-05
-1.52465001289754e-05
-3.53133977221148e-05
-2.21441458236729e-05
-1.15901535306988e-05
-1.92587587868997e-05
-2.6797499345144e-05
4.59366375994647e-06
-2.01503856346579e-05
-2.94719244227267e-05
-3.26972358471853e-05
-4.08300749146639e-05
-4.06906150106095e-05
-9.46495500673555e-06
-3.00654648504936e-05
-5.39272493810368e-05
-2.29021713241648e-05
-6.3643484185337e-05
-3.05800318879701e-05
-4.32897829171333e-05
-2.56657710719189e-05
-2.88799409092608e-05
-2.94891685586412e-05
-5.31717648824563e-05
-2.13191567122359e-05
-2.64010279018519e-05
-2.09838281467446e-05
-2.23851031024979e-05
-2.70641223738252e-05
-2.91512306861969e-05
-4.16493282260552e-05
-1.85065745737065e-05
-4.81031210115441e-05
-4.56107904131104e-05
-2.33516409172251e-05
-2.04118074135072e-05
-2.82740133038403e-05
-1.08552840014141e-05
-4.72357071194669e-05
-6.58610203922905e-05
-4.2874517118414e-05
-5.02887764852332e-05
-3.39356076740969e-05
-2.44092485390314e-05
-5.80635046535969e-05
-2.5624438332434e-05
-9.37362814653402e-06
-5.83412694994112e-05
5.91195906108879e-06
-1.75793364640247e-05
-5.8321165793586e-06
-2.55450879908229e-05
-2.38111964533468e-05
-3.12112273079877e-05
-2.09052036986871e-05
-3.14287699673389e-05
-5.79008453777286e-06
-3.36090383478644e-05
-1.36344303187941e-05
-3.69094841763713e-05
-2.26617553895195e-05
-2.43893077797837e-05
-1.8753236655716e-05
-7.67191401746755e-06
-3.52412579444642e-05
-7.67186317289975e-06
-5.24380019376084e-05
-4.13720632511731e-05
-6.5061407659175e-05
-6.68748643600411e-05
-4.16527091362331e-05
-4.01341069083816e-05
-2.25156602445723e-05
-2.53984908996351e-05
-3.17268012159523e-05
-2.17133315850288e-05
-2.09905533741961e-05
-2.46939265369973e-05
-2.17228772022478e-05
-3.38233352730464e-05
-4.89353511855884e-05
-3.25863535321176e-05
1.2809019459772e-06
-3.85271993648418e-05
-4.2987287589357e-05
-2.90956342870603e-05
-6.04895178783445e-06
-1.42862506310953e-05
-2.8782735704356e-05
-9.16837619340333e-06
-4.19234124098756e-05
-1.40779128271931e-05
-5.96252196576839e-06
-2.56845960341251e-05
-3.42267263559009e-05
-2.3007066755771e-05
-1.08223780951128e-05
-5.57924758506659e-05
-3.32211140645208e-05
8.23355393247341e-07
-2.3864245151602e-05
-3.11643707174058e-05
-1.60304708688897e-05
-2.21689721894635e-05
-5.2767243230923e-05
-3.3805144951118e-05
-6.93519349707333e-05
-2.11113068811018e-05
-2.31531236205961e-05
-4.06299513906376e-05
-2.51315887295438e-05
-3.79192027727883e-05
-2.56233415693193e-05
-2.72202463545023e-05
-2.188461349733e-05
-2.64949683735556e-05
-3.55652166428431e-05
-5.31312298193979e-06
2.14013443854613e-06
-4.50592114835187e-05
-4.75235002167462e-06
-5.14282717430222e-05
-1.28692166195468e-05
-5.12090362745033e-05
-2.92246324809409e-05
-4.49047778507431e-05
-4.82375286448323e-05
-2.87151617160717e-05
-5.11813416565034e-05
-4.18533442462037e-05
-2.62481183898778e-05
-2.79040354178867e-05
-6.28719283880496e-05
-4.7181208736071e-05
-3.97857058992485e-05
-4.71796511652191e-05
-6.43938712787298e-05
-3.1654538019608e-05
-3.04984824233485e-05
-3.0901979327389e-05
-3.52365307320701e-05
-2.2802949363174e-05
-3.90884794706319e-05
-2.39165195046998e-05
-3.67760895128838e-05
-1.16027440541791e-05
-2.78285983153147e-05
-1.50701586477986e-05
1.70931450500628e-06
-2.79271118590826e-05
-3.74408679658816e-05
-1.59566419772078e-05
-3.30780405506997e-05
-2.83351496840614e-05
1.48767073514919e-05
-1.88168396229877e-05
-3.84659323746619e-05
-1.19717121276908e-05
-3.5858596191433e-05
-1.53797277116827e-05
-4.00901226769053e-05
-7.74380625609993e-06
-2.85704347931744e-05
-3.24391253372472e-05
-1.46201624040271e-05
-2.4386491764923e-05
-3.5578065179808e-05
-7.18023466800073e-06
-1.62230515993888e-05
-2.10389459832553e-05
-2.54518018586899e-05
-1.83498377359657e-05
-1.4518394952798e-05
6.40924073124295e-07
-1.85650608958136e-05
-8.52911041061278e-06
-3.67809607942941e-05
-1.70832008253985e-05
-1.53518764961944e-05
-1.21018985325221e-05
-1.41163032586222e-05
-5.46156208632302e-05
-2.03096127991651e-05
-4.86351061537044e-05
-4.28061777984103e-05
-1.74621735611325e-05
-3.28563037334362e-05
-3.74984240851587e-05
-4.68338851481273e-05
-2.28763021228332e-05
-1.99041938460836e-05
-2.61077741496345e-05
-4.46711756109289e-05
-3.72634955939595e-05
-1.07492177969065e-05
-5.85341840407232e-05
-2.57310442313228e-05
-2.97444417997837e-05
-3.51642259648386e-05
1.01571136633267e-05
-4.6081565019346e-05
-4.0978084958415e-05
-3.08403298411732e-05
-4.37163359598315e-05
-1.74204968425705e-05
-3.29820012226454e-05
-3.95691294081481e-05
3.43546113586076e-06
-1.07044052070532e-05
-3.69470417716185e-05
-2.2524486007419e-05
-3.38034779988866e-05
-6.05240897391169e-05
-3.97466634061927e-05
-4.23065673077687e-05
-1.37392680623158e-05
-2.22276121608167e-05
-1.28272875903755e-05
6.8565323055305e-06
-1.52770564422718e-05
-3.28742561957441e-05
-1.72777839084348e-05
-1.27343766983721e-05
-2.74830464491562e-05
-1.68032899122352e-05
-5.0094582299806e-06
-1.79675931027853e-05
-1.64191126925868e-05
-4.21328091827499e-05
-4.00618359179345e-05
-3.95509785799138e-05
-4.69583550293529e-05
-3.6400886198004e-05
-7.15993772259264e-06
-2.77186483565829e-05
-3.96489328399029e-05
-1.82454030382471e-05
-1.51315153723293e-05
-4.44680226949337e-05
2.16756946058413e-05
-1.49025386444962e-05
-3.17036815920528e-06
-1.51203535221658e-05
-1.99224805826472e-05
-2.3761028040294e-05
-3.02987454266378e-05
-3.78125469999594e-05
-3.31759008553288e-05
-3.02086626195611e-05
-5.30899735741257e-05
-2.60824633154838e-05
-2.50762186216379e-05
-4.31683702423303e-05
-1.03259741441653e-05
-5.278078907202e-05
-1.8060791306977e-06
-1.26897228708334e-05
-5.09901314486799e-05
-1.38233018011377e-05
-3.88148447539553e-05
-1.81884835662702e-05
-6.36587844052451e-05
-1.92366494121968e-05
-2.50099141003894e-05
-2.10655094869467e-05
-1.70023701563919e-05
-8.48654198666733e-06
-1.57982081251382e-05
-1.15484511852998e-05
1.98326941635088e-05
-4.0866874569286e-05
-1.07586160385993e-05
-1.37876916579517e-05
-2.64124505099365e-05
-4.03483846219867e-05
-3.82328426481115e-05
-5.0427261293779e-05
-6.12133486537498e-05
-3.19791607301627e-05
-3.05062289567314e-05
-4.03241216533455e-05
-3.30246892996225e-05
-6.36591951537443e-05
-5.02020316929042e-05
-8.97625652218598e-06
-2.74981034744636e-05
-3.46738983867445e-05
-3.99253776167406e-05
-1.94674126748827e-05
-4.5610630052848e-05
-3.49397628130085e-05
-5.44806292306497e-05
-2.12540937969403e-05
-3.77968678618963e-05
-2.44576604016315e-05
-3.35400825744191e-05
-1.60227170717516e-05
-3.98598559717208e-05
-1.11232061144205e-05
-2.97187704383799e-05
-5.12738581298277e-05
-1.94684062114229e-05
-6.52338944303926e-06
-2.15651233991253e-05
-5.78681243640203e-05
-7.8640175016567e-05
-4.81974500566268e-05
-4.01264561982488e-05
-2.72143078245075e-05
-3.44560817717027e-05
-3.71119773280254e-05
-1.07270370677637e-05
-3.19753201408716e-05
-2.28154480534493e-05
-2.93813774119295e-05
-2.64608967167637e-05
7.75415431617159e-06
-6.06976085297151e-05
-1.71989632593143e-05
-4.67917565791793e-06
-1.48092096680946e-05
-4.7180811941526e-06
-3.19548827155823e-05
-1.93656949634907e-05
-2.59729435908457e-05
-1.96120939077374e-05
-4.60446829645609e-05
-5.34198743591416e-05
9.18254724576852e-06
-2.37475236571471e-05
-4.47910709537245e-05
-2.31677986536322e-05
-1.68730339040097e-05
8.09810149794226e-06
-1.11476964652476e-05
-2.2676170563566e-05
-2.83705440826633e-05
-2.78165737129417e-05
-3.40045476319548e-05
-3.67357019329419e-05
-2.6626076864443e-05
-3.47957497994139e-05
-1.02676966539209e-05
-8.71021304113362e-06
-4.61703712029982e-06
-2.5346306379151e-05
-2.18630758915901e-05
-3.40202412118127e-05
-1.04855748182184e-05
-1.94494082985462e-05
-1.55888940609529e-05
-3.30900589407212e-05
-3.86292839915446e-05
-3.77828826054775e-05
-2.50927691297439e-05
-2.75156361249702e-05
-1.07327021217e-05
-3.15147784469313e-05
-5.4446182119493e-05
-2.00740838984176e-05
-2.92696757037916e-05
-6.47203424803322e-05
-2.26416714808886e-05
-2.92638839145912e-05
-3.32637894968316e-05
-3.21222462342408e-05
-1.22554176028965e-05
-3.98261684714e-05
-3.3389731798051e-06
-4.40645034431482e-05
-3.41356742812839e-05
-2.85220216864177e-05
-7.61446516132018e-06
-1.93316316046671e-05
-1.02947858992563e-05
-3.59100723945573e-05
-4.73735534187345e-05
-1.66719972185314e-05
-8.27327794970161e-05
-3.33699449134769e-05
-1.71915928396158e-05
-2.43778861924954e-05
-2.16915644565956e-05
-5.80927289422952e-05
-5.32533012118859e-05
-1.20863016246134e-05
-1.75888471026257e-05
-4.28863260373638e-05
-2.53617948310716e-05
-4.98448446486781e-05
-9.62715440473784e-06
-2.10886628088502e-05
-1.26518413947701e-05
-5.81245118700107e-05
-3.42461114758109e-05
-4.28240662463969e-05
-2.81717376150951e-05
-8.17318627679096e-06
-3.70511567509744e-05
-3.62976305553671e-05
-9.6593015597701e-06
-4.12750395055072e-05
-2.50998925700369e-05
-4.21899635970744e-05
-3.07517244969485e-05
-2.48688749617827e-05
-2.62885926352325e-05
-4.27457950378825e-05
-3.35144610252814e-05
-3.15572275336043e-05
-1.72348278962779e-05
-3.15538291619542e-05
-2.96523217326544e-05
-1.56682098421669e-05
-4.00708750221425e-05
-4.06550344838321e-05
-1.0772488684816e-05
-4.83088031820118e-05
-1.9333174846994e-05
-2.02132387925114e-05
-1.66127853176382e-05
-3.3816400448407e-05
-3.01514292034778e-06
-1.17768097252795e-05
-3.96028388804801e-06
-1.87086360748439e-05
-5.25348791642496e-05
-5.02318715498748e-05
-1.99434691063902e-07
-3.17744784846432e-05
-4.19763253922878e-05
-1.59891819989575e-05
-1.60375684913752e-05
-2.80004445013126e-05
-3.68548655098918e-05
-6.28647604074821e-05
-1.97357115717729e-05
-1.18047513923845e-05
-4.99500754790345e-05
-6.12242908033138e-05
-4.92834584577151e-05
-4.61536480415228e-05
-4.52511669163267e-05
-2.58202061710352e-05
-2.5764714781327e-05
-1.95115832633791e-05
-2.61495305508497e-05
-2.4388713564068e-05
-1.86099666224642e-05
-1.10041047750061e-05
-2.66984434154956e-05
-4.56370525936986e-05
-9.24245554372676e-06
-2.86027692387625e-05
-3.6811251182336e-05
-4.48126196937486e-05
-1.26142067029475e-07
-3.78889227915848e-05
-2.99689911229157e-05
-2.3872104891597e-05
-3.81420377964196e-05
-1.48937308776871e-05
-1.03852976141467e-05
-5.30819039261343e-05
-2.26521826477819e-05
-6.0629631780808e-05
-4.71305089533762e-05
-4.77514180176895e-05
-2.97213746330295e-05
3.24709288027642e-06
-2.99560295726861e-05
-6.6438548174703e-05
-4.22174110165816e-05
-1.79465423678548e-05
-5.15497548348992e-05
-3.29551914983766e-05
-1.43034804978925e-05
-2.66965610196107e-05
-1.86124600119435e-05
-3.51070005380111e-05
-3.37632626918392e-05
-2.54978617663268e-05
-1.78805357226812e-05
-5.01402195918576e-05
-4.52541440860613e-05
-1.89321720691418e-05
-8.66043217594385e-06
-1.3097647981493e-05
-5.05605438666935e-05
-2.95371773943598e-05
-7.04041974612533e-05
-1.3266189885149e-05
-1.21448193170298e-05
-6.24020599790071e-05
-1.30566596163077e-05
1.21898879773465e-05
-5.88402319563773e-05
-9.0127458563405e-07
-2.94719931678135e-05
-1.15813740490496e-05
-4.267528669521e-05
-2.39240245977039e-05
-1.0281931975751e-05
-2.59580988084866e-05
-2.45165136889147e-05
-3.69934812118177e-05
-4.04280915121516e-05
-4.52000996489082e-05
-2.98095170993746e-05
-2.85659644742302e-05
-2.70545522132613e-05
-4.80291944020716e-05
1.52180185122101e-06
-3.60879574582862e-05
-3.8378138560131e-05
-2.22914314231155e-05
-1.7614107019117e-05
-4.81277856541793e-05
-2.76410011096265e-05
-3.80773386644278e-05
-3.78535132154934e-05
-3.72246372295051e-05
-5.54188888233141e-05
-4.56011279165496e-05
-2.30417246778776e-05
-3.781634745572e-05
-2.82900400488095e-05
-1.38255102437692e-05
-4.97087481948375e-05
-1.33049384700617e-05
-3.6935786441419e-05
-4.12475910838269e-05
-4.38037304457284e-05
-4.11348730409055e-05
1.80769691816291e-05
-6.79981888109036e-05
-8.30075885690529e-06
-3.05963247690144e-05
-5.88297508431901e-05
-2.13473778724122e-05
-2.56485450749169e-05
-2.83120237956468e-05
-5.30773090991688e-05
-3.02513833769957e-05
-2.22340245034028e-05
-3.75596181246336e-05
-3.90408496906682e-05
-3.3231921408427e-05
-2.5830599864856e-05
-3.28662216526338e-05
-2.20449133215351e-05
-5.19398235677516e-06
-2.1450309777806e-05
-3.89119354840367e-05
-3.07887428173892e-05
-2.56858812997121e-05
-3.82652392270462e-05
-4.78341991581272e-05
-4.74680269393574e-05
-2.7828044225218e-05
-2.4291876347825e-05
-6.14017066065613e-05
-3.29205177643826e-05
-3.16578366638386e-05
-3.75148443429742e-05
-2.68171602769626e-05
-2.29985684296081e-05
-3.02098815205664e-05
-3.08873294296625e-05
-2.72663693300113e-05
1.57223389996895e-05
-1.439912735472e-05
-5.27590274106402e-05
-5.10428494570169e-06
-4.35616644772879e-05
-3.31261169823009e-05
-2.23634991425113e-05
-4.0856795873025e-05
-5.25719705553295e-05
-3.75434790669197e-05
-1.34316006775608e-05
-3.76441737848102e-05
-1.84148483756542e-05
-3.00615250488548e-05
-3.94559956663102e-05
-5.76343552389694e-05
-5.11124711625359e-05
-3.786828981945e-05
-2.36048699688147e-05
-1.12373333760607e-05
-1.31997006737837e-06
-6.44702775221904e-05
-2.69073917184694e-05
-4.01121693276252e-05
-1.12576055902898e-05
-3.58920602637429e-05
-1.58912900862142e-05
-4.5559815503308e-05
-5.52745276751965e-05
-3.89503665759804e-05
-2.09401613222626e-05
-4.20245894436442e-05
-1.62186795774968e-05
-4.49878378300874e-05
-4.90407123052267e-05
-3.30428541842603e-05
-3.85646230394713e-05
-5.95866982755809e-05
-3.92825014505382e-05
-2.97034843368337e-05
-2.96823431801323e-05
-9.42837489724676e-06
-2.08432648117055e-05
-3.79477228818431e-05
-2.35494149516331e-05
-4.89514707049092e-05
-5.1750312500525e-05
-4.95869547633714e-05
-1.0388441775542e-05
-2.53336268475562e-05
-4.57740410866851e-05
-1.813749969763e-05
-5.74847719627379e-06
-4.51169613608734e-05
-3.03851519419731e-05
-4.75000649083788e-05
-1.72600030007906e-05
-3.04728390800046e-05
-4.54568792922517e-05
-5.3824479399131e-05
-2.93944332777986e-05
-5.1703091220876e-05
-3.53429309005111e-05
-2.44347872182954e-05
-2.3123497264843e-05
-5.82779709559183e-05
-9.6053590043497e-06
-3.41919104242641e-05
-2.76919601977002e-05
-2.65147181084717e-05
-4.06960160784981e-05
-3.56494838940609e-05
2.16065793857601e-06
-4.62948562267025e-05
-2.6586891886288e-05
-1.0374282931215e-05
-2.45661271489261e-05
2.40558972501902e-05
-2.45346307479721e-05
1.36571541831104e-05
-2.08404057886761e-05
1.13400468174657e-05
-2.98306642758762e-05
-3.11957590847603e-05
-3.38260997796461e-05
-5.98400179905574e-05
-2.17409144175038e-05
-4.26038589127199e-05
-2.51190582546792e-05
-1.71216604363297e-05
-3.94954393394703e-05
-1.17863416244002e-05
-1.69308413956546e-05
-2.65994781872309e-05
-3.32397781544448e-05
-1.87525207233856e-05
-2.10127579383146e-05
-5.45761855637811e-05
1.7850060003892e-06
-5.15582371741856e-05
-2.80123872777148e-05
-4.15844877088757e-05
-2.77737504348893e-05
-6.75784797640541e-06
-1.05955128512483e-05
-1.23030394841899e-05
-4.00696315808622e-05
-1.3458616017769e-05
-2.42073338984082e-05
-5.33134197907072e-05
-1.47659285948169e-05
-3.68899165754556e-05
-3.35271071143565e-05
-3.82521840898781e-05
-5.24473221419071e-05
-5.81459370208708e-05
-6.96550448539839e-05
-2.87569902128584e-05
-1.59645772095303e-05
-4.79414694305306e-05
-5.23146979836415e-05
-1.87694366346718e-05
-2.97767076606027e-05
-1.5137979597456e-05
-2.59002653093535e-05
-2.82927782001946e-05
1.64114459997271e-06
-3.18724695950246e-05
-4.77331183565789e-05
-4.42067045434464e-05
-3.09894212539853e-06
-1.90283292424003e-05
-4.38804118641185e-05
-7.11740011785838e-05
-5.41118928311744e-05
2.4083159508835e-05
-1.19246102459627e-05
-2.65357670589978e-05
-1.84466055491338e-05
-1.19381268233706e-05
-3.05432873748228e-05
-2.85601757456865e-05
-6.57067243776617e-06
-1.35548341697357e-05
-2.93408357181353e-06
-1.57005684563763e-05
2.29179358124976e-06
-1.33257161115527e-05
-2.11682229474769e-05
-2.42155889597723e-05
-8.57994731395336e-06
-2.90500201032705e-05
3.84733098439417e-06
-4.073015919395e-05
-8.95340531248241e-06
-1.85048966422889e-08
-2.35606221240828e-05
6.3101677850688e-06
-2.41116436636401e-05
-1.48677972003617e-05
-2.5770469103148e-05
-3.08929821742948e-05
-2.16472308758007e-05
-2.0396210545828e-05
-3.57551638021548e-05
-4.66584442450235e-05
-2.09594920949829e-05
-3.56963205988767e-05
-4.8303267285786e-05
-3.39195373013078e-05
-5.624729526285e-05
-5.82530332657386e-05
-3.43112312119e-05
-5.94877795979002e-05
-4.98433797782275e-05
-1.02770540621737e-05
-3.8381970223087e-05
-3.8429479648322e-05
-2.88359838279892e-05
-2.27388877496408e-05
-4.16864308092125e-05
-2.62916284590195e-05
-3.22528655169157e-05
-4.25788022210425e-05
-5.40138723477551e-05
-4.00698970123223e-05
3.68216748034247e-06
-3.90974031235968e-05
-3.38007735716538e-05
-3.2852879701377e-05
-3.26418041232007e-05
-3.10466156535466e-05
-3.8883942046133e-05
-3.00643868209946e-05
-4.42045080940034e-05
-2.91506408839011e-05
-2.4240744133077e-05
-3.2556580501746e-05
-2.33434167115332e-05
-6.18177272463273e-05
-1.90924874559312e-05
-7.77598504267953e-05
-8.49680813403698e-06
-1.16051270487787e-05
-4.06618731025646e-05
-4.59704894040182e-05
-1.64902865372383e-05
-3.8692027692204e-05
-2.79356216516002e-06
-2.16265807426177e-05
-3.33275237928713e-05
-1.81059343453442e-05
-4.38924851104806e-05
-6.09637123566527e-05
-4.64919331598635e-05
-2.24761164183858e-05
-2.11900052350443e-05
-5.69594887963585e-06
-2.98348735268974e-05
-2.3176465187122e-05
-1.48780476037069e-05
-3.82600533181164e-05
-5.31456397480139e-05
8.95026468986843e-06
-3.08765367400094e-05
-2.47713188484977e-05
-5.09419225629703e-05
-2.58682714313862e-05
-4.15926425631046e-05
-4.52473067346231e-05
-2.66071884500525e-05
-4.75539106634115e-05
-3.16776880127324e-05
1.02025234686048e-06
-3.81765346264019e-05
-4.13246455156441e-06
-2.52636998637126e-05
-3.81598878758519e-05
-5.90615509592537e-06
-4.46257786378258e-05
-8.44693739964877e-06
-1.98726673304409e-05
-3.42380426172623e-05
3.25683030511447e-06
-2.30588403973238e-05
-3.69731818845873e-05
-7.27876599621253e-05
-1.51774650986017e-05
-1.21975948630965e-05
-2.89193559343712e-05
-2.94937832970513e-05
-2.36406963156558e-05
-6.15209748238265e-05
-2.86599112077719e-05
-4.79607075112917e-05
-2.7051369378719e-05
-3.69898250257236e-05
-8.5162068522317e-06
-3.89220770304092e-05
-3.39033472374055e-05
-5.79161928714487e-05
-1.60037787277266e-05
-2.2973170578605e-05
-3.88204528969302e-05
-1.9246204378172e-05
-2.68127213763904e-05
6.09442716212547e-07
-5.03018306524486e-05
-1.70880730081378e-06
-1.46739159441038e-05
-6.76247016397777e-05
-1.82199541747435e-05
-4.81787094007368e-05
-3.29615781270447e-05
-3.68984773304835e-05
-2.60291827456861e-05
-3.8149841288583e-05
-3.34684030542874e-05
-2.23749778206774e-05
-1.16994261316797e-05
-4.35190021271704e-06
-3.91212879384159e-05
-6.09509082150778e-05
-2.78390300931938e-05
-6.89769532707526e-05
-1.76355415602187e-05
-1.14122338737773e-05
-2.97909596066101e-05
-3.10784520089759e-05
-2.188525259271e-05
-2.53132098010991e-05
-4.6656523982538e-05
-5.79054742935779e-05
-3.86857320112216e-05
-7.99680075923306e-06
-2.86106672762497e-05
-2.98715904697774e-05
1.50064768710986e-06
-2.22004323374448e-06
-4.80674664779502e-05
-6.72805311319097e-06
-1.94706426815655e-05
-4.93121109894138e-05
-1.95307660743913e-05
-2.79545859944108e-05
-4.88441368044815e-06
-3.83017400960271e-05
-1.74699044549275e-05
-1.38174096065788e-05
-1.51938984532501e-05
-1.01789163703661e-05
-5.74404142095877e-05
-2.25094949435538e-05
-2.52363234711646e-05
-3.30004800371464e-05
-2.38598973389915e-05
-6.70662130465294e-05
-4.37807733754713e-05
-3.80421678859699e-05
-5.95255432913698e-05
-3.14935754495741e-05
-2.58451786709201e-05
-4.51129982874529e-05
-3.31460457402644e-05
-2.53510186177253e-05
-1.09629171993655e-05
-5.00879513672137e-05
-3.02496993364631e-05
-3.26161084930979e-05
-3.41925923659662e-05
-1.38613371311608e-05
-2.24996099585079e-05
-4.93961093592713e-06
-5.59989155258523e-05
-3.21969977238708e-05
-2.88637736164072e-05
-3.33384403500404e-05
-2.16130933006268e-05
-1.58900479354386e-05
-4.28607053589052e-05
-3.21559975722593e-05
-2.08654805254807e-05
-2.02888624634132e-05
-2.64628738532461e-05
-1.44115859133948e-05
-2.44091746901702e-05
-3.77628135982036e-05
-3.43433623385297e-05
-2.45364156641328e-05
-1.56439208388324e-06
-3.30247990441503e-05
-1.74657919201406e-05
-4.41595338832799e-05
-3.45123415277323e-05
-5.32427236042411e-05
-5.04361506607274e-05
-4.44428816164396e-05
-3.97141940525066e-05
-5.89121791733081e-05
-2.14490593580954e-05
-2.15880993675544e-05
-3.76638698108983e-05
-2.22492424628686e-05
-2.84975725282461e-05
-2.78952412049195e-05
-4.74168714824947e-05
-2.68564825562018e-05
-4.45125349999272e-05
-5.00197890130905e-05
-3.40063494966972e-05
-2.19911442603104e-06
-2.27555493253541e-05
4.69922736861347e-06
-3.17056528975893e-05
-3.64876613225226e-05
-4.10120979669804e-05
-1.44955250218651e-05
-1.80395759942329e-05
-5.54835506382878e-05
-9.75193474758707e-06
-4.41492875410555e-05
-2.68409439521857e-05
-3.57123689228025e-05
-9.35516937288665e-06
-8.746647705428e-06
-2.93005210740595e-05
-4.27955801664549e-05
-2.7975164564987e-05
-2.89500304567954e-05
-1.80559643248955e-05
-4.1678647470636e-05
-8.60018727749965e-06
-2.39686160696032e-05
-3.47414086108024e-05
-5.32969404580241e-05
-6.6298648782054e-05
-5.24363962478774e-05
-2.49210932438291e-05
-4.7295385582642e-05
1.4248757608575e-06
-5.47480274976085e-05
-2.91453836658409e-05
-3.65340925536725e-05
-4.89326079888661e-05
-2.27352481392117e-05
-3.03910916382374e-05
-1.64918349171862e-05
-4.65459632491056e-05
-5.63370877498899e-05
-4.81480100218041e-05
-4.90534776263363e-05
-4.9804480625315e-05
-4.19353286926616e-05
-4.31968408403722e-05
-3.23290665747526e-05
-4.23069333698171e-05
-1.23198623299753e-05
-6.86640764363908e-05
-1.60966501465924e-05
-2.08462700103878e-05
-1.79231686583164e-05
-4.46248897870612e-05
-4.5683118543038e-05
2.94220765969026e-06
-3.98635316707508e-05
-2.03435480145507e-05
-1.5169090108865e-05
-3.38742796069711e-05
-3.23011907033114e-05
-4.72256628667335e-06
-1.94838033143491e-05
-2.0278548089325e-05
-4.27275468838167e-05
-3.91069097854727e-05
-1.67366249057944e-06
-5.03871745867668e-05
-1.52910712475924e-05
-5.26395873289677e-05
-3.73126516591121e-05
-3.53662480149094e-05
-2.82209460749812e-05
-1.99989900009123e-05
-5.72192797687933e-05
-2.98975402712375e-05
-5.84550957451404e-05
4.19585929741319e-05
-5.09632356398162e-05
-2.52371726743846e-05
-3.28792221225439e-05
-3.91776800340474e-05
-3.17709528531246e-05
-3.70900559060966e-05
-1.98832050997572e-05
-4.48853050739827e-05
-4.69823050711826e-05
-2.59395604567602e-05
-1.2003654698442e-05
-6.65508831632426e-05
-3.80796954187374e-05
-4.45166499561534e-05
-4.87660061873593e-05
-2.60759252998534e-05
-4.41636754684375e-05
-4.11264497376993e-05
-2.3542411309104e-05
-4.75893124682144e-05
-6.19659380508744e-05
4.21039979981076e-06
-4.53578046665125e-05
-3.49837764693558e-05
-9.80695905155549e-06
-1.46188675943507e-05
-1.25219938047362e-05
-2.99222312236811e-07
-1.40400547979376e-05
-5.40539529113966e-05
-2.09505119987386e-05
-1.09420814612257e-05
-2.41780241946002e-05
-2.48118385676118e-05
-5.88202312219615e-05
-5.0028315070033e-05
-1.62090078099125e-05
-1.34580903219332e-05
-1.82386426112984e-05
-2.79347995655885e-05
-5.22565285547641e-05
-1.27006295251389e-05
-3.21530579297129e-05
-1.37774565953867e-05
-1.08189219061232e-05
-1.55799379412057e-05
-1.9072363230403e-05
-2.67002216829012e-05
-3.72931130706191e-05
-1.46454127806951e-05
-4.51715271864861e-05
-7.31375873617682e-06
-1.09056231882597e-05
-5.36811911392491e-05
-2.78695021877685e-05
-3.20396508481366e-05
-4.16923914650402e-05
-3.85450572977389e-05
-2.92646264151858e-05
-4.87377469583785e-05
-4.34974486817261e-05
-1.57747851729306e-05
-2.97761371012134e-05
-2.72818056059161e-05
-2.76916318206825e-05
-2.22972588942442e-05
1.22631074516752e-05
-1.54049339532483e-05
-8.45904677486328e-06
-4.10051485845455e-05
-4.47211945647644e-05
-3.70202096480471e-05
-1.49741406732519e-05
7.59014672094814e-06
-4.21898954923967e-05
-4.13591135658835e-05
-2.92464557526276e-05
-3.54615794617955e-05
-5.98132829297121e-05
-5.80351901633462e-05
-1.44147064027441e-05
-3.82245094261123e-05
-2.45811867237397e-05
-1.36123668784654e-05
-3.75686348865105e-05
-3.47900566266332e-05
-3.51550587120249e-05
-2.46635099927686e-05
-1.71125481901168e-05
-3.33584535174049e-05
-2.67330425496621e-05
-1.89658751264445e-05
-5.92737812598999e-05
-2.93681994620069e-05
-2.84669792563571e-05
-4.47533484730778e-05
-3.54107871726571e-05
-3.37366584204544e-05
-8.60258328341004e-06
-2.65594692489175e-05
-6.2473774327894e-05
-2.51478788204255e-05
-3.32101713794175e-05
-8.98906913856247e-06
-3.19772502904916e-05
2.8979480490515e-06
-1.73666444393259e-05
-3.49533003283896e-05
-3.03690879884879e-05
-1.91754805161807e-05
-4.7201333478116e-05
-6.37117586666037e-05
-4.8095245804601e-05
-2.65982877310751e-05
-1.61295613373523e-05
-7.01607003424053e-05
-2.81457551247103e-05
2.34345163075135e-06
-2.77190680176173e-05
-6.15307141446222e-05
-3.96671384582785e-05
-7.57654248310729e-05
-3.3093178597426e-05
-1.76392535658077e-05
-8.26441648803373e-06
-3.65528889362289e-05
-3.08748636015698e-05
-2.94233438979626e-05
-4.65504291378251e-06
-1.77978409653137e-05
-4.00313608926389e-05
-2.52226471950353e-05
-4.0584255960469e-05
-3.28212716939185e-05
-4.580641916346e-05
-2.94586090415461e-05
-4.13613175424835e-05
-2.40739706070722e-05
-1.89798036852859e-05
-1.92564213448091e-05
-3.43080354033731e-05
-1.4626976010478e-05
-1.97351429043993e-05
-3.75093890268903e-05
-6.97381860752601e-05
-3.23081301996419e-05
-1.80455635322107e-05
-4.35603711411744e-05
-1.09499518434186e-05
-2.54096267626824e-05
-1.72310630004127e-05
-2.70241700326544e-05
-2.61200400135686e-05
-2.2392425602033e-05
-2.66018254465845e-05
-3.46776579473845e-05
-2.65998280378961e-05
-4.51257384527167e-06
-1.71628239309723e-05
-4.60388411100246e-05
-2.01044574990169e-05
-5.27581989421512e-05
-3.49060993203378e-05
-3.76024464195167e-05
-5.87938405107189e-05
-2.85013232736643e-05
-5.02488185109941e-05
-3.19486609921616e-05
-3.95593596296425e-05
-3.01812545056841e-05
-2.68807086341475e-05
-2.04196179644839e-05
-2.7058200227034e-05
-4.18931229427214e-05
1.10103682689182e-05
-3.25038018147263e-05
-2.52341388722833e-05
6.40387545029785e-06
-1.18873692369927e-05
-2.0943624568029e-05
-3.68070079429313e-05
-2.83620926396535e-05
-4.97744595337787e-06
-4.73197370125237e-05
-7.52421532536153e-06
-1.6504801212899e-05
5.23806548763094e-06
-6.50472361386627e-05
-1.99835608787604e-05
-2.71948188435717e-05
-2.55147230019567e-05
-1.55046013318421e-05
-3.1855545268974e-05
-1.83604693820565e-05
-1.63355148770309e-05
-3.81647441695963e-05
5.90197052156759e-06
-5.38965438328757e-05
-4.53697644993237e-05
-1.72350684736032e-05
-1.94068382062549e-05
-4.17949231896672e-05
-1.93994005368099e-05
-1.8063501992381e-05
-3.40747486210627e-06
-3.42986246579851e-07
-2.52415548950197e-05
5.44046669155102e-06
-4.75925085570763e-05
-1.21718138935896e-05
-2.22754784933852e-05
-4.22776809680717e-05
-1.5852910241876e-05
-3.33767629470209e-05
-2.80109109290231e-05
-7.37530468857299e-06
-3.5932956004214e-05
-2.80688641106312e-05
2.50741299194339e-05
-7.24373193364906e-06
-2.77054851212083e-06
-2.57096322601935e-06
-1.93776754097488e-05
-1.99522521709703e-05
-1.32700936524804e-05
-3.04709296601402e-05
-3.56342035758424e-05
-1.08827978092019e-05
-1.67298766108059e-05
-1.30136723392971e-05
-4.75020418376662e-05
-4.1965201691124e-05
-1.71328954820542e-05
-3.53912281605185e-05
-2.69086236046347e-05
-3.99566477710325e-05
-4.81278031152638e-05
-2.07178640722653e-05
-3.51520124289266e-05
-3.08243213463175e-05
-4.4245148471714e-05
-2.00434126564855e-05
-4.57444881299853e-05
-3.83517867986277e-05
-6.02516966894023e-05
-2.77707403725262e-05
-4.69391747461693e-05
-2.26080623716406e-05
3.33939170292822e-06
-4.82797805601159e-05
-2.46783368457494e-05
-3.29092293307839e-05
-2.89288599159375e-05
-2.84477368435789e-05
-1.49206286564353e-05
7.49304301034725e-06
-3.71372347313564e-05
-1.64719553002298e-05
-3.98969055667662e-07
-3.76957691091499e-05
-3.03095598447691e-05
-5.63266656721689e-05
-1.18202116438719e-05
-1.6563438787227e-06
-3.96799070539735e-06
-3.31432235821445e-05
-3.54727994040646e-05
-5.3311541289607e-05
-3.22483023866449e-05
-2.57498898728677e-05
-2.35730015625549e-05
-2.8936479839013e-05
-6.54744316696339e-05
-3.64745257720749e-05
-2.56420574897099e-05
-2.45005045387455e-05
-2.51771752738233e-06
-1.65170036882719e-05
-2.69239527651503e-05
-2.44874983973999e-05
-1.68560785952401e-05
-6.33109803959683e-05
7.4864588927736e-06
-3.79024505835249e-05
-2.73858234857431e-05
-2.23323985760297e-05
-2.53650504423305e-05
-3.25708501755475e-05
-1.17062413007148e-05
-4.02804564633139e-05
-4.45871676194669e-05
-5.9631411742652e-05
-4.45350477900566e-05
-4.67660132479833e-05
-4.3706451189737e-05
-2.50428805523847e-05
-2.55945672891311e-05
-1.17101407383063e-05
-1.79538984112334e-05
-1.92432422167258e-05
-6.75844103493443e-06
-3.07007961549515e-05
-2.84643542297801e-05
-6.61512572988266e-05
-3.95621859171428e-05
-2.94812960012029e-05
-5.41164151617577e-06
-6.00001306256664e-05
-2.12760789090121e-05
-4.10198755427734e-05
1.01060736404537e-05
-1.13495251951986e-05
-3.72347360027951e-05
-1.84204522297857e-05
-1.95904431905511e-05
-2.74912771722306e-05
-2.53774801910272e-06
-3.82159022302492e-05
-4.22808590610291e-05
-4.7845259694591e-05
-5.24926226315536e-05
-2.64374088691061e-05
-4.1450525074817e-05
-5.32654313896548e-05
-2.84631025544708e-05
-1.81449865753644e-05
-2.72792779898344e-05
-3.06728084094834e-05
-3.2188638241981e-05
-3.25460593553759e-05
-4.23483531638482e-05
-3.62708028413885e-05
-5.93514970058701e-05
-5.98148224453536e-05
-3.535985395459e-05
-2.01377273867067e-05
-3.08479622294983e-05
-7.67527530989203e-06
-1.97773873466839e-05
-7.16578216248243e-05
-3.74693191995282e-05
-1.36732457794655e-05
-4.35312868100083e-05
-1.54733701789776e-05
-1.5880832596408e-05
-2.88464013603214e-05
-4.21835029151204e-05
-2.48344539342165e-05
-1.52675192662078e-05
-4.13445236875504e-05
-2.47513231447132e-05
-2.69191611137939e-05
-3.32898401181343e-05
-5.51409463620488e-06
-1.56976145046811e-05
-2.6277352889085e-05
-5.28215782257163e-05
-2.41907189955502e-05
-6.33917866994731e-05
-4.23261136734876e-05
-2.55466209638953e-05
-3.18741720543327e-05
-3.38768257777731e-05
-2.87712670747302e-05
-2.73659600166121e-05
-4.09925380354452e-05
-4.67744030669684e-05
-3.48623931657801e-06
-2.53807764727358e-05
-2.05558959770452e-05
-6.98381382592848e-06
-2.68708604094695e-05
-4.08697732709481e-05
-3.09047655469678e-05
-2.44221631189043e-05
-2.49473744566317e-05
-4.59912888593344e-05
-3.32017058508391e-05
-3.14437999232464e-05
-3.36729100106222e-05
-5.33213436853493e-05
-2.77340638670268e-05
-6.32222938315554e-06
-2.36747596981671e-05
-4.45781446228554e-05
-3.71110178385949e-05
-2.62333219865968e-05
-1.4928685651858e-05
-2.99563350400137e-05
-4.52387975248084e-05
-1.35566668117261e-05
-4.28035569971567e-05
-5.89539176708475e-05
-2.11220896402825e-05
-2.34403926631713e-05
-3.46253044192093e-05
-4.19778037344312e-05
-2.89022822766167e-05
-1.62712834148607e-05
-4.58530718515962e-05
-6.38332783197858e-05
-5.55419448725217e-05
-2.82089742071515e-05
-3.01692871511389e-05
-1.42065729578806e-05
-5.2847926518605e-05
1.34086835624542e-05
-1.58457086944014e-05
-2.78789261544091e-05
-2.28831162490891e-05
-2.4139214544712e-05
-4.09604514287331e-05
-1.11366224574477e-05
-2.4097404113832e-05
-1.59910057024836e-05
-1.56927153469927e-05
-4.39652600800693e-05
-3.42778017185336e-05
-1.11059212736141e-05
-5.74675681910204e-06
-8.64361278150286e-06
-3.63065736141494e-05
-2.41793536906036e-05
-4.65083874091771e-05
-1.53644097824216e-05
-1.48165688260835e-05
7.84346761135942e-06
-5.04254348674789e-07
-4.42557194673693e-05
-4.88743896565898e-05
-2.15656704663399e-05
-4.63196408848866e-05
-1.69883920594693e-05
-1.73084754774773e-05
-4.13544279652021e-05
-3.5181218788544e-05
-3.05008281776172e-05
-2.21818943580332e-05
-4.59877127754259e-05
-4.77856494448856e-05
-3.58998040142163e-05
-3.34428477570023e-06
-2.81254701218767e-05
-4.35476336082354e-05
-4.45946659756878e-05
-6.05635020504654e-05
-2.87355632659646e-05
-4.80423360209858e-05
-3.7459771988634e-05
-2.85896877359913e-05
-2.69573128881484e-05
-3.37036781954006e-05
-3.22506095257165e-05
-3.91883312698559e-05
-4.9954237684662e-05
-2.01471678752511e-05
-4.0502987533017e-05
-3.52100568754355e-05
-3.05423429283307e-05
-1.61928777412174e-05
-2.83129729947232e-05
-7.48554568202997e-06
-5.11018069908705e-05
-3.88947647549759e-05
-3.13387274991428e-05
-4.69423594621158e-05
-5.76889718276404e-05
-3.55781320848948e-05
-2.5675400924692e-05
-5.09866319076408e-05
-3.4315670564132e-05
-4.79371282667543e-05
-2.78726674145891e-05
-2.08556705363555e-05
-5.24401352957472e-05
-2.54387795491628e-05
-1.55480144589892e-05
-2.39218130355753e-05
-2.17883717145916e-05
-3.17619340844406e-05
-7.25704157839569e-06
-5.14533476457774e-05
-1.8797362176922e-05
-1.8171281528297e-05
-2.62815352452728e-05
-6.4217330629797e-05
-4.82713277711879e-06
-8.33243386446947e-06
-2.55843641034088e-05
-5.80214914147935e-05
-1.65009046033723e-05
-2.08121981715074e-05
-5.82492720232466e-05
-1.74821755286823e-05
4.02088760963572e-06
-5.12349050368208e-05
9.19088589999898e-07
-2.67384959414185e-05
-3.10797680687091e-05
-5.16384778689302e-05
-1.20984735243164e-06
-3.88633395189794e-05
2.05632924605296e-05
-5.26577423178404e-05
-3.57374949915195e-05
-1.33667815568392e-05
-3.80618645079958e-05
-3.59398740946286e-05
1.25404392455189e-06
-4.764663251398e-05
-9.25748108938732e-06
-7.3437720200404e-06
-5.4990466888472e-05
-3.0809706497072e-05
-3.25042642196833e-05
-5.63399054657307e-06
-7.83954378435869e-05
-2.00136289616392e-05
-4.34805568695778e-05
-1.57872411677298e-05
-5.60830845634725e-05
-7.05513046273434e-05
4.60860621250558e-06
-3.33525588749998e-05
-5.67838422471258e-05
-1.99309015595511e-05
-2.3908063223344e-05
-3.5622940570503e-05
-2.4830413410386e-05
-1.62401521163988e-05
-2.53603110754247e-05
-2.48980154702133e-05
-4.28936345924182e-05
-2.27043126480366e-05
-2.68912901347565e-05
-4.74443902888994e-05
-6.13716180920306e-05
-2.34600948737992e-05
-3.24290612891971e-05
-1.49254862602095e-05
-2.58855745685784e-05
-1.41171228672515e-05
-1.01449248720696e-05
-3.0694927757822e-05
-2.62236854404916e-05
-1.51740172965069e-05
-3.70381979134338e-05
-3.28237423697034e-05
-4.4211710766522e-05
-5.94809025708681e-05
-4.10411674894782e-05
6.40738603462362e-06
-1.76713560282775e-05
-5.73780976030916e-05
-4.88403867820884e-05
-2.92869142681877e-05
-4.79739709839209e-05
-6.02518009743377e-06
-3.56977786787008e-05
-4.58756913258678e-05
-3.30069588850234e-05
-2.02206511216553e-05
-2.95476892106485e-05
-4.24883328583608e-05
-2.37464565653021e-05
-3.15939902656572e-05
-3.65733191142428e-06
-3.39407527623125e-05
-3.69852383279221e-05
-2.50357868029621e-05
-1.11078083243639e-05
-4.47118560800418e-05
-3.89245969267156e-05
-6.85583389237055e-06
7.25891070790249e-06
-3.33690072227662e-05
-2.55108327621414e-05
-4.17879132499579e-05
-2.29977327140874e-05
-5.41591263923933e-05
-1.35991986691271e-05
-1.40765614531689e-05
-9.09933643949784e-06
-3.00873827230638e-05
-4.42747718939079e-05
-1.03760621990209e-05
-4.97708600066494e-06
-3.02682675439914e-05
-3.3002861035512e-05
-4.32863684092948e-05
5.72859418390283e-06
-2.81597360320337e-05
-2.91496518394798e-05
-2.92940242438074e-05
-3.70945805132003e-05
-6.15781671439067e-06
-4.22874343342499e-05
-1.51215557315972e-05
-5.79433238754784e-05
-6.18622698059679e-05
-5.6814498796619e-05
-6.77997045240869e-06
-5.41610255122118e-05
-3.9214446982413e-05
-7.45111999080507e-05
-4.01103756657056e-05
-3.71329926932331e-05
-6.72146821070264e-05
-2.78496748189557e-05
-3.39412135779601e-05
-5.20518727526746e-05
-4.83009940493644e-05
-2.68947651043537e-05
-3.32627775941326e-05
-3.29999546890272e-05
-2.11306359051714e-05
-2.17000179220795e-06
-4.83036454652142e-05
-4.74929605537589e-05
-2.38357728134848e-05
-1.60992050727159e-05
-5.50805958469134e-05
-3.13664196508284e-05
-4.27416642532549e-05
-4.52734150685578e-05
-5.60417486192275e-05
-3.43776670026361e-05
-3.96433503888901e-05
-3.53887685897733e-05
-1.54814476755057e-05
-1.97602419732377e-05
-4.10578428794253e-05
-2.3476573869747e-05
-4.16547829577122e-06
-5.3195805952307e-05
-5.84532370524366e-05
-3.02575263637993e-05
-1.54498445939501e-05
-5.8133187927745e-05
-3.29605933937599e-05
-2.93457007394585e-05
-3.95125623939164e-05
-6.7869633185148e-05
-2.41511928514936e-05
-2.4920946966357e-05
-4.40790060873369e-05
-4.36745482925744e-05
-4.07879313433372e-05
-3.32630791232555e-05
-3.30072317889854e-05
-1.95688767977839e-05
-2.61859036796962e-05
-4.23404652521724e-05
-5.82938275234969e-05
-3.14988376838523e-05
-1.20205439811031e-05
-4.78295414591984e-06
-1.28034030022775e-05
-4.31598081562848e-05
-2.98831438431868e-05
-1.96229811023503e-05
-2.53824779025636e-05
-4.36344768232612e-05
-3.80426025528466e-05
-6.24277035477476e-05
-1.6088372098657e-05
-3.00165162512615e-05
-3.68376537952991e-05
-1.09339245831346e-05
-3.17739785439629e-05
-5.2075649158161e-05
-3.20226212966953e-05
-3.08403805057415e-05
-3.57231187410611e-05
-8.98963699850505e-06
-1.92392328353099e-05
-2.32908478155538e-05
-3.68145521658629e-05
-1.77323251915996e-05
-4.63565458978257e-05
-3.69475265610614e-05
-1.47397238595106e-05
-4.56365554644064e-05
-2.46960020929313e-05
-2.7079172178102e-05
7.96527251021709e-06
-4.60141824180712e-05
-7.77568648206004e-05
-3.23853490192156e-05
-2.77876544486013e-05
-3.03012204001414e-05
-1.13703986706759e-05
-1.41691673857671e-05
-5.72796544655537e-06
-1.53968610177345e-05
-2.64912633692482e-05
2.62405464131554e-06
-2.83334347659354e-05
-3.81797148667984e-05
-4.95131340662504e-05
-3.74072203254409e-05
-1.43636559144774e-05
-4.65385555826575e-05
-3.30779597430893e-05
-2.02245176254348e-05
-4.67800636190531e-05
-2.09086743967544e-05
-3.68407876814194e-05
-2.02520022831331e-05
-6.06559227575939e-05
-4.1869537030234e-05
-1.86102281736664e-05
-3.60046304674782e-05
-2.19049275983159e-05
-1.99922218007758e-05
-1.30385824989606e-05
-4.35050699724731e-05
8.85838747518431e-06
-2.75118826173684e-05
-1.99815409558133e-05
-3.03198430077386e-05
-1.71253125365328e-05
-3.9877038049994e-05
-4.48257548835825e-05
-1.96206396790398e-05
-1.5512367590859e-05
-6.10895471014376e-05
-2.99336943129935e-05
-5.30722814389362e-06
-4.27199603131744e-05
-3.07319726226189e-05
-3.13445769066335e-05
-8.99988981340857e-06
-3.68276625093834e-05
-2.78272757451346e-05
-1.67549604360207e-05
-2.80553493000981e-05
-1.26810016367605e-05
-2.62442389647742e-05
-2.58452383989798e-05
-4.37482078171415e-05
-3.8405937479621e-05
-1.17531363210874e-05
-2.05535127338806e-05
-4.21963672207881e-05
-4.09461704919818e-05
-4.55360269056978e-05
-6.29384395917804e-05
5.23404914711571e-06
-3.22686641586821e-05
-4.01887678359994e-05
-3.95947058171411e-05
-4.61289623240661e-05
-4.69241630143751e-05
-5.06399109830276e-05
-5.43620560146156e-05
-2.84596581900916e-05
-3.08557370586144e-05
-2.51152289391791e-05
-3.03159425582581e-05
4.69524965946986e-08
-4.68464405354433e-05
-5.18619865862555e-05
-1.14462572832906e-05
-2.29989564138158e-05
-1.49565625526625e-05
-4.56189278964286e-05
-2.78219506603692e-05
-3.1979482202198e-05
-5.5749876055345e-05
-3.74148845108571e-05
-1.58856497535897e-05
-4.91766267855324e-05
-3.52441141163683e-05
-6.05911226786794e-05
-1.77870385284161e-05
-2.52140323115831e-05
-3.83861974626582e-05
-2.15433097613549e-05
-5.70881867783962e-05
-4.30440770487389e-05
-4.43300266546131e-05
-2.46556119376317e-05
-4.42059675596997e-05
-3.89638135261944e-05
-3.057436733313e-05
-5.68272928003945e-05
-1.52999685678309e-05
-1.30477175809934e-05
-4.19318431446014e-05
-2.93691766681868e-05
-3.72500516947009e-05
1.93420682460636e-05
-2.58529373049104e-05
-6.18115780744255e-05
-2.16249293839066e-05
1.1917172010189e-07
-1.80827840225678e-05
-4.35833446731435e-05
-4.37377868661588e-05
-2.75893533949897e-05
-3.51544989630796e-05
-1.79146806350168e-05
-4.20411637039988e-05
-4.08967300679925e-05
-3.97790514792238e-05
-2.77586837851256e-05
-1.70561777384212e-05
-3.8193681234248e-05
-4.12901545736476e-05
-4.58836637966399e-05
-1.21048705507194e-05
-1.90570974166375e-05
-5.33547948031478e-05
-3.16592242982866e-05
-4.7143629715435e-05
-3.52637499355027e-05
-3.55217881434401e-05
-2.43517861638477e-05
-4.07194125906545e-05
-3.46732198130635e-05
-1.60748787894275e-05
-3.89339848571135e-05
-2.01962968763258e-05
-1.60396577751148e-05
-1.00031452947613e-06
-2.54187858696975e-05
-1.71620208156703e-05
-3.82565262984037e-05
-4.35363540187029e-05
-5.39621574166386e-05
-2.96878710938663e-05
-1.55233475520746e-05
-4.23931310085819e-05
-2.40276320398708e-05
-5.41093271691902e-06
-1.70697762750622e-05
-2.49449503752635e-05
-1.74982718360282e-05
-2.57121233689887e-05
-2.15395188943362e-05
-6.10250410481002e-05
-2.73841932106381e-05
-4.32195492197891e-05
-2.55801432221971e-05
-1.89710876686252e-05
-3.63579065420708e-05
-2.71940202539565e-05
-1.23604449556129e-06
-2.40076977401167e-05
-1.72316548530411e-05
-1.75692170603387e-05
-5.10841616437369e-05
-5.40725259040696e-05
-3.90498906426844e-05
-4.22959852879509e-05
-2.92243912571901e-05
-4.63767409437777e-05
5.7689080058038e-07
-4.82048725531892e-05
-2.79004614503746e-05
-7.47267263566827e-06
-4.29424017912881e-05
-1.75880068908906e-05
-4.14696759051354e-05
-5.29454749703495e-05
-3.18274252981802e-05
-3.27112003321382e-05
-2.44648792624638e-05
-4.66351662209908e-05
-4.07392807857139e-05
-4.8201777339575e-05
-4.88259100551579e-05
-2.03959136169645e-05
-1.83869259684531e-05
-2.22856878406279e-05
-4.53929660789248e-05
-2.54118152156079e-05
-5.30937658873861e-05
-3.17093537498461e-05
-2.96469236360807e-05
-5.59390130903915e-05
-1.2502465232529e-05
-2.42777773987496e-05
-4.42790493525867e-05
-5.89096245648688e-05
4.55268561569337e-06
-5.41196451147886e-05
-3.07334553025325e-05
-2.37358097951472e-05
-3.34926408158815e-05
-7.28652826563425e-06
-2.04623549877531e-05
-1.90969581573018e-05
-5.60869426394936e-05
-3.27370124426468e-05
-2.28274597365707e-05
-4.76497804416198e-05
-2.92478722478651e-05
-4.47762545719867e-05
-1.8427632679993e-05
-4.62934720714573e-05
-4.40735443119004e-05
-5.74201706788134e-06
-4.67098704348555e-05
-2.90075535723491e-05
-1.57732873977719e-05
-2.85308513663906e-05
-1.86632828305668e-05
-1.29313677578228e-05
-1.89307256553426e-05
-4.45384989993499e-05
-6.16418379825093e-05
-2.53333009903501e-05
-4.77788409431028e-05
-3.78206780043953e-05
-4.92004508624464e-05
-3.07641879052415e-05
-1.66806391018932e-05
-2.50614687632557e-05
-3.42143872092449e-05
-2.8511870330891e-05
-3.2962886329328e-05
-5.93117202182409e-05
1.07041794730823e-06
1.06306236827744e-05
-4.27911985861784e-05
-4.5981885036478e-05
-2.9153244809675e-05
-4.35224590449402e-05
-3.32628652360335e-05
-5.96823517712242e-05
-3.94452387927281e-05
-1.17894345179095e-05
-3.32293594829194e-05
-1.60659911483002e-05
-2.98473237715844e-05
-3.89119169897233e-05
1.36568146890427e-05
-4.10736579102769e-05
-1.81458244441484e-05
-4.3351395566606e-05
-3.2369349020247e-05
-2.21237911904371e-05
-2.94091403941874e-05
-4.92884944292352e-05
-1.11324412255529e-05
-5.17644500016152e-05
-3.69601676773734e-05
-3.72636287500648e-05
-2.23031597873766e-05
-6.29554802422115e-05
-3.82786954586717e-05
-2.11759993462172e-05
-1.68768300757981e-05
-3.10887961088882e-05
-5.29075750783193e-05
-2.83214874937026e-05
-6.77490632777258e-05
-1.59285048905516e-05
-1.52262778060756e-05
-7.95288582696716e-06
-1.62493636655402e-05
-1.61947077309592e-05
-1.96275574084705e-05
-1.57773073478029e-05
-3.04267975967866e-05
-6.31308987098042e-05
-2.15303342465273e-05
-1.60985749906364e-05
-3.7652551964967e-05
-5.23174796806274e-05
-2.80036684593213e-05
-3.92742630344595e-05
-2.41612852884928e-05
-1.84186923399103e-05
-1.83714077274145e-05
-4.14417718855515e-05
-3.30096099290505e-06
-3.45893353104124e-05
-4.15887912991997e-05
-3.44414298149034e-05
-2.59284947579446e-05
2.852314251553e-06
-3.66038769118635e-05
-1.36419987913223e-05
-5.28925998416177e-05
-8.37368112462163e-06
8.40931280762389e-06
-6.86218904126338e-06
-1.96935220802068e-05
-3.04595698692667e-05
-6.46297167556045e-05
-1.05225575617771e-05
-1.19647701893306e-05
-1.10622723862931e-05
-3.62104281212069e-05
-3.24885311567967e-05
-1.60901978302098e-05
-4.69724774394211e-05
-2.52825191432055e-05
-4.88374318167935e-05
-2.36765095696713e-05
-1.81892078357316e-05
-4.94311795870912e-05
-3.27576338679605e-05
-2.65823574024019e-06
-3.28503868802985e-05
-4.3160315741893e-05
-2.11437002974354e-05
-1.3960543662502e-05
-4.9130718673091e-05
-1.70613283416775e-05
-1.20372215455128e-05
-4.40818294181305e-05
-6.22370720294523e-05
-3.01451714939814e-05
-4.05045172067346e-05
-5.34508223755219e-05
-3.10316462376482e-05
-3.90155713896581e-06
7.34603648834047e-07
-2.838545480495e-05
-1.02605348838974e-05
-1.65076282493488e-05
-3.96431008475889e-05
-4.16695856482196e-05
-3.12692765839916e-05
-2.45306740947744e-05
-2.3380684160473e-05
-3.0463881853884e-05
-1.31877182951161e-05
-4.32349926870147e-05
-4.17039001888174e-05
-3.31440739178988e-05
-4.3967863492432e-05
-3.56065099633365e-05
-1.08918756854333e-05
-2.01536614407562e-05
-4.35524816488882e-05
-5.10036519825935e-05
-2.62372894241326e-05
-2.32402471430993e-05
-1.83448688220314e-05
-4.01827724636571e-06
-2.6103921048121e-05
-9.83563329048388e-06
-1.66912200937919e-05
-2.76276948591238e-05
-5.20513532741073e-05
-6.24604325239229e-06
-5.28609131336636e-05
-3.35995273129651e-05
-2.97069046141468e-05
-2.91588501854558e-05
-4.57636143197184e-05
-3.79769722742078e-05
-5.25570980565938e-05
-3.84729234752291e-05
-1.67690600390293e-05
-1.88614778424157e-05
-6.45171097193877e-06
-7.67206623663225e-06
-1.8653016942033e-05
2.57189069939549e-06
-8.31908971364847e-06
-5.45391819345654e-05
-3.13248556870106e-05
-2.79719717055098e-05
-4.11989445391612e-05
-2.99370870767543e-05
-2.34346906279913e-05
-4.35354926550373e-05
-3.65513143328941e-05
-3.4519799411823e-05
-1.91222516177292e-05
-2.4420498163079e-05
-1.13839370870137e-05
-2.7018797948932e-05
-4.64171033774794e-05
-1.09777574258718e-05
-5.85727306153147e-05
-2.91163191527033e-05
-6.27161079370032e-06
-1.327011154865e-05
-3.00373589868892e-05
-2.93474233187653e-05
-4.80827641457409e-05
-2.93355994198828e-05
-4.38016024944388e-05
-1.2730492358414e-05
-4.31333708513704e-05
-3.95098937488594e-05
-1.81468571636173e-05
-2.89387215735859e-06
-3.26547703697344e-06
-1.74815312876287e-05
-5.27098224999927e-05
-3.11377395615314e-05
-1.38379614068886e-05
-2.95905164616705e-05
-5.05595939795221e-05
-5.36287463505185e-05
-1.145749006441e-05
-2.17223268730971e-05
-2.81547166962194e-05
-4.84072142510737e-05
-3.73219843370559e-05
-4.41016165927018e-05
-4.39701501135354e-05
-7.16883682904487e-05
-1.26414544249431e-05
-6.52743112318631e-07
-3.08755247197436e-05
-2.91081142482679e-05
-2.32626953362639e-05
-3.26058226680487e-05
-4.07641091309901e-05
-2.79043710841653e-05
-3.23601311010479e-05
-3.71064805444201e-05
-1.90568437573308e-05
-3.51335109221788e-07
-2.80836168140933e-05
-1.699533774886e-05
-2.44973716333397e-05
-1.66783735760695e-05
-1.78845761437755e-05
-3.41873420227701e-05
-1.50579305208539e-05
-2.34253993307007e-05
-5.44998135942934e-05
-2.34159320658445e-05
-2.1394356459287e-05
-4.63847557606642e-06
-3.5991146726776e-06
-3.13538206462641e-05
-5.02342659463399e-05
-6.66834732514528e-06
-1.92409285953363e-05
-2.44677813231642e-05
4.56805884282394e-06
-4.45508388273908e-05
-4.55030896990953e-06
-4.67623347366174e-05
-2.95607947073056e-05
-8.70118179412031e-06
-4.9179825692601e-05
-4.69149702560888e-06
3.35937760189447e-06
5.40855200786596e-07
-6.53373925383185e-06
-4.60381856620869e-05
-2.4135198251965e-05
1.16713522176474e-05
-4.97783221626054e-05
-3.76697026256198e-05
-2.14692376187658e-05
-2.75485374906169e-06
-1.00082165093925e-05
-1.49249273996404e-05
-3.57694424321897e-05
-7.40341818455167e-06
-2.36880711599234e-05
-4.47618121036137e-05
-2.78720825131857e-05
-3.96005141522037e-05
1.43302498398856e-07
-1.83024420895043e-05
-2.70749006789369e-05
-3.58843586901003e-05
-2.84104020618161e-05
-3.23924759030876e-05
-4.29893210869543e-05
-2.12408152458784e-05
-5.0734746165139e-05
-1.8862032908437e-05
-3.81392185065191e-05
-5.32127247478214e-05
-3.83455775534313e-05
-2.87940924005787e-05
-4.91858464895344e-05
-1.79026950014174e-05
-4.13977122515776e-05
-2.31417864469112e-05
-5.80647737322214e-06
-5.11081527032639e-05
-3.89917817021388e-05
-2.73118618995048e-05
-1.96930079876688e-05
-5.7401162338766e-05
-4.22892847850403e-05
-1.27728098061398e-05
-1.69514828638361e-05
-2.91043954835723e-05
-3.26153391815487e-06
-4.78539502151991e-05
-2.73931300352828e-05
-1.87706786810579e-05
-3.4937705085941e-05
-3.56269036965804e-05
-5.78096259802139e-05
-2.5708636003591e-05
-4.64009079645575e-05
-3.23907791825509e-05
-2.94488000789256e-05
-2.81598771480626e-05
-5.48098733799255e-05
-4.71807260492876e-05
-1.86304609014216e-05
-2.40777305898779e-05
-3.49136158155751e-05
-4.30260187924507e-05
-4.62822729955099e-05
-2.06381508633361e-05
-5.07797352195597e-05
-1.38164235652155e-05
-5.81336964217092e-05
-3.23595739357407e-05
-3.7023186919203e-05
-3.9759599994637e-05
-6.71349514843718e-06
4.46952623422154e-06
-8.74289800908362e-06
-7.27387844799451e-06
-1.01742901468621e-06
-2.77148105549558e-05
-3.53813498194199e-05
6.87429256566157e-06
-2.33247210867521e-06
-6.83569910219554e-05
-3.26716193311136e-05
-2.32555015834483e-05
-2.26926361548013e-05
-3.20514537945796e-05
-1.58501576976848e-05
-9.35062000575731e-06
-1.0454502189629e-05
-4.40386279321964e-05
-3.08330591968195e-05
-1.69382966518187e-05
-2.10458619261234e-05
-4.21561847453315e-06
-3.69126530294523e-05
-4.39125632796007e-05
-2.06477134180179e-05
-4.50477414110834e-05
-1.68262198337992e-06
-2.02326088194689e-05
-4.59508317445763e-05
-2.87520420104176e-05
-3.57674330464816e-05
-3.48266091174111e-05
-2.73190607246949e-05
-2.87819693933484e-05
-1.43608758782063e-05
-9.81378217464834e-06
-4.6288786855925e-05
-4.41460700873917e-05
1.89890182693407e-06
-3.54193625967695e-05
-2.34583193409908e-05
-4.37623264118157e-05
-5.61001514248289e-05
-4.90882323597301e-05
-5.85701153332867e-05
-3.89646258567218e-05
-5.56313568821581e-06
-4.45663561012523e-05
-1.76082989499631e-05
-1.16875216597914e-05
-3.39632424502023e-05
-2.86364490924634e-05
-3.76193974657339e-05
-2.84169431123809e-05
-4.48528522413564e-05
-5.55217769885732e-05
-5.586482890303e-06
-1.05410391725338e-05
-3.63210257791989e-05
-3.37098913235517e-05
-5.9107335537855e-05
-3.25996100127962e-05
-2.16134953009124e-05
-1.46877668946297e-05
-2.28485308251035e-05
-2.59710155412813e-05
-2.65158476970489e-05
-5.71160594176813e-05
-1.7318881984405e-05
-3.60693102293865e-05
-2.74239332800188e-05
-4.46426140258817e-05
-3.33070725332964e-05
-1.16834826523387e-05
-1.70610035598169e-05
-3.05267178300275e-05
-4.3498707204145e-05
-8.96915306880622e-07
-2.51978065514757e-05
-6.80820023927006e-05
-4.76757929539198e-05
-1.71641159413874e-06
-1.3799797237372e-05
-2.23204354894749e-05
-4.61251854823487e-05
5.79181438588075e-06
-4.16311725089668e-05
-2.71974357343381e-05
-4.75805623163648e-06
-4.11632732099908e-05
-4.82949902039576e-05
-3.39059643861014e-05
-1.22171091800897e-05
-6.37343682516234e-06
-3.14454127690684e-05
-1.65858222449743e-06
-2.51628376653453e-05
-1.22482199448137e-05
-5.80273761540996e-05
-5.3493042775462e-05
-3.27011240041021e-05
-1.99571550856108e-05
-1.09537419671631e-05
-2.40301519959924e-05
-2.58717764567065e-05
-4.48460185816915e-05
-2.11082111432553e-05
-1.97611811558396e-05
-1.62629492729671e-05
-4.45801477059415e-05
-2.61339417970415e-05
-3.37557449723608e-05
-3.1754224993322e-05
-3.20462876100249e-05
-3.30205373076312e-05
-1.99830900393054e-05
-4.84821305789152e-05
3.54015621264412e-06
-2.29012409617555e-05
-4.83967073702731e-05
-3.56215937078125e-05
-2.30849606346197e-05
-2.62504683376889e-05
-1.29642229857478e-05
-4.24320546605895e-05
-5.93922056665718e-05
-3.01062511206437e-05
-2.02839253879851e-05
-3.98204700983086e-05
-2.09820937180216e-05
-1.09748277180832e-05
-3.24023367572599e-05
-2.99485960609122e-05
-2.83707777819355e-05
-3.36689000633606e-05
-5.00901195491285e-05
-2.27186093697929e-05
-6.5373369342823e-05
-1.81850395540364e-05
-6.71550994362211e-05
5.06420812514561e-06
-1.58775846947439e-05
-5.15591888761452e-05
-4.19603748632783e-05
-4.64099127073717e-05
-3.11929464639095e-05
-4.24682414937424e-06
-3.48164196429607e-05
-1.87781102734656e-05
-3.93188518856469e-05
-4.33281222453674e-05
-5.64969587365504e-06
-9.1746435223629e-06
-3.27474043904713e-05
-2.28983453430352e-05
-3.35194751956696e-05
-2.49576121914719e-05
-1.55421098283804e-05
-2.84400076018723e-05
-2.30731175093472e-05
-1.45230708856593e-05
-3.71464954810191e-06
-2.47638008135041e-05
-3.71475021082532e-05
-2.25754429464946e-05
-3.96921404323859e-05
-3.27581374120061e-05
-5.71034032959759e-05
-1.73361458434245e-05
-2.30476872471679e-05
-3.64450000292034e-05
-2.26272016776671e-05
-2.28590203315939e-05
-4.33340356616686e-06
-4.83245688260188e-05
-3.87641998532868e-05
-2.94523785121967e-05
-5.70360044588402e-05
-2.48825296030075e-05
-5.21373155845629e-05
-1.07384627668974e-05
-3.26462072977297e-05
-1.29869307845425e-05
7.76079805884571e-06
-2.24261652058517e-06
-1.60319072285735e-05
-3.43386107983998e-05
-3.1080575304384e-05
-3.29530983514158e-05
-1.57406507981937e-05
-2.72901585021604e-05
-3.45380097495517e-05
-5.47237643508653e-05
-7.79444562635643e-06
-3.49365453197668e-05
-2.72784447307089e-05
-4.42655043710838e-05
-5.52743939681128e-05
-3.42457501463795e-05
-1.46824907796792e-05
1.90392808858228e-06
-4.01918056582459e-05
-4.13954245518295e-05
-2.31490461118188e-05
-3.45424884658656e-05
2.28241350716623e-06
-2.8581219734669e-05
-4.14449510656805e-06
-7.77667567347681e-05
-5.51884284157885e-05
-5.17716169469797e-05
-5.70933738366286e-05
-9.62343302221004e-06
-1.03935222709373e-05
-2.09507970340434e-05
-2.70329935812616e-05
-3.65727110321282e-05
-4.08778842437923e-05
-2.20064736131368e-05
-3.52895317965896e-05
-1.76304911923467e-05
-1.89183721486186e-05
-3.66344076112666e-05
-9.22140152602889e-06
-2.78396782081925e-05
-5.82274862615254e-05
-2.37539326944822e-05
-1.60907322725823e-05
-1.92990927616406e-05
-1.69089623979876e-05
-3.10183133994755e-05
-3.3050418399984e-05
6.12626784226797e-06
-5.55920035611115e-05
-8.92411679609722e-06
1.03643855731768e-05
-6.78185916452964e-05
-5.65323529041051e-05
-2.49123197757601e-05
-4.96210005924489e-05
-3.19526108310042e-05
-4.61576178979842e-05
-1.80159013067967e-05
-1.17222220086327e-05
-3.25798102132144e-05
-4.40117061791132e-05
-3.73866092311542e-05
-3.23143994145451e-05
-4.37934605462723e-05
2.55592072092093e-05
-1.68528753737019e-06
-2.75845893787955e-06
-3.25541271201093e-05
-2.97886432286825e-05
-3.58995012883611e-05
-3.0192762971965e-05
1.9512221466414e-05
1.16190894123468e-05
-5.12508528251819e-05
-2.03428677869519e-05
-3.91201992059038e-05
-7.24531690897633e-05
-2.3625757173174e-05
-2.50894290169996e-05
-2.05852159443763e-05
-2.47146577516295e-05
-1.8049511910219e-05
-3.37126646800655e-06
-4.33082229746806e-05
-5.39153314858018e-05
-5.22580811205151e-05
-1.78250003458467e-05
-3.84873707053826e-05
-4.02421556462689e-06
-1.75092149158338e-05
-1.94148615051326e-05
-5.8450640031273e-06
-4.07998017816924e-05
-2.83997231616739e-05
-6.25095354469482e-05
-2.37852373481646e-05
-3.66601227533476e-05
-2.23741331078381e-05
-4.42819027158468e-05
-3.82317006875311e-05
-2.2075314046789e-05
-4.87931260631539e-05
-4.94501414535836e-05
-4.11884982036567e-05
-1.46672340058386e-05
-3.05214532467905e-05
-7.46008003648192e-06
-1.81978431563186e-05
1.24235743459024e-06
-4.1378884857034e-05
-4.36173017862243e-05
-1.2849552201156e-05
-2.86064844968433e-05
-3.56046163234969e-05
-1.02810066634741e-05
-3.76820685353127e-05
-3.86894990879056e-05
-5.25554517019556e-05
-3.86259794835699e-05
-2.24095793415201e-05
-3.47520743523711e-05
-4.30720776322956e-05
-1.62852291824152e-05
-2.42030065002967e-05
-1.13063348136497e-05
-1.22770663091756e-05
-6.13685997440448e-07
-2.68700331086014e-05
-3.27302907655761e-05
-3.78138271661535e-05
-3.61742251010817e-05
-2.56506174193168e-05
-2.46396739439715e-05
-2.50213422419258e-05
-3.84736664199784e-05
-5.84302096494713e-05
-1.47395343096833e-05
-8.39547500118175e-06
-3.12743021752206e-06
-4.11479756316548e-05
-4.91527517233895e-05
-3.72290769106179e-05
8.94778199056524e-06
-1.6747114292351e-05
-4.93128442459006e-05
-5.79256124005785e-05
-4.0466808877556e-05
-1.61661008857168e-05
-2.04132574743225e-05
-2.06367649338329e-05
-7.54088693661513e-06
-4.5430373379955e-06
-3.53843839419526e-05
-5.08644287667848e-06
-3.0108465972426e-05
-1.53856532623601e-05
-1.14376063648207e-05
-3.36163435758363e-05
-4.17542452680902e-05
-1.81936719226813e-05
3.17792588197298e-06
1.17563398259569e-05
8.8763374938862e-06
-3.30722374428022e-05
-3.11787358798671e-05
-1.55727086435869e-05
-3.48462389887908e-05
-2.36851510897786e-05
-2.93212379818225e-05
-5.06684743428377e-05
-4.69062971155457e-05
-3.72849834045222e-05
-2.09161329303136e-05
-2.11448096411652e-05
-4.29093208318728e-05
-4.58945900594995e-05
-1.32094172114628e-05
-5.38306023379836e-05
-3.30477152476102e-05
-5.12322164335965e-05
-3.23097503255713e-05
-7.07828016155693e-05
-3.41557240698175e-05
-3.90138334244361e-05
-4.7550871501529e-05
-2.40506901755482e-05
-1.51397076749438e-05
-1.74998938934546e-05
-5.66710961298296e-05
-3.38288067391387e-05
-1.16781352516679e-05
-3.92450235504852e-05
-5.24265989776161e-06
1.53011206717303e-05
-2.98055343217561e-05
-5.15595942604105e-05
-7.92875381469567e-05
-6.50219778011237e-05
-3.93240702765434e-05
-3.16199006155228e-05
2.78936758441037e-06
-3.88582907043719e-05
7.6926414742759e-06
-5.39829252463645e-05
-1.70394709088449e-05
-7.60295855902802e-06
-6.78000507632259e-05
-1.81122947023495e-05
-5.03084368209726e-05
-2.28194960993991e-05
-6.31233937492195e-05
-1.72961468208834e-05
-4.68675972547471e-05
-4.03822916793629e-05
-3.75852648267624e-05
-4.93682082752154e-05
-2.95008485696221e-05
-3.73037844586517e-05
-6.16597040737571e-06
-1.73361011544227e-06
-2.13793219434339e-05
-3.55378054553567e-05
-4.46986379273955e-05
5.6362725592557e-07
-1.65281855154509e-05
-2.30654994130778e-05
-2.74505105459847e-05
-6.65399547282135e-06
-1.87254632644556e-05
-4.58326379475903e-05
-4.5876264600906e-05
-2.98126044517452e-05
-4.6099968788511e-05
-2.79192438923337e-05
-4.46768956307258e-05
-7.6435003626097e-06
-6.58470088087779e-06
-1.25688213868817e-05
-3.75395175856115e-05
-4.44417265239249e-05
-3.38860145168737e-05
-5.04166966651391e-05
-7.79694186671492e-08
-1.82432879543461e-05
-5.07445739649857e-05
-2.20882513849908e-05
-2.38878764005552e-05
-2.76691881986983e-05
-4.18326365568416e-05
-2.77217173109354e-05
-3.13166854813363e-05
-3.17614175409982e-05
-3.00890579603936e-05
-2.50919428857049e-05
-4.96642085295933e-05
-2.98090668021522e-05
-4.95444396223951e-06
-4.63578169539137e-05
-4.07581081955345e-05
-3.65776954139561e-05
-3.5670139331755e-05
-2.98062762106942e-05
-5.28275874520105e-05
-2.43058127572505e-05
-3.35248735578124e-06
-1.1842131348891e-05
-5.43436128236674e-05
-2.55720225891069e-05
-2.27240776942276e-05
-2.64852594676572e-05
-4.24601092304459e-05
-4.70595530932173e-05
-2.61847752407664e-05
-1.5164554337401e-05
-1.07514278131155e-05
-3.66444219536045e-05
-1.3672447955642e-05
-5.33873970885468e-05
-3.56442171578762e-05
-3.56143962424682e-05
-2.40697924245127e-05
-2.72918581802801e-05
-1.71467868675747e-05
-2.68832914053866e-05
-4.86748830482327e-05
-9.70719292736446e-06
-3.08018827375045e-05
1.21568569886496e-05
-3.11057218011889e-05
-1.81766032446303e-05
-3.80792650293004e-05
-6.33618907010751e-06
-2.35242783442281e-05
-4.96060045157642e-05
-1.32525393335769e-05
-2.58194242723935e-05
-1.24933942456018e-05
-7.12797822158658e-06
-2.77120180226169e-05
-2.26759290110219e-05
-1.66186986598353e-05
-3.41472884606688e-05
-1.85886775517479e-05
-5.62415861496535e-05
2.00417330158256e-06
-3.61136953890465e-06
1.45236367563451e-05
7.79496495857523e-07
-3.10911984553678e-06
-5.93602672394192e-05
-3.0249254351456e-05
-3.05229403144614e-05
-4.02768603552786e-05
1.22154839939183e-05
-2.48156545850907e-05
-2.84456403565996e-05
-1.66214054271123e-05
-3.60091077906717e-05
2.20142161518462e-06
-4.20357220227622e-05
-4.44997839126587e-05
-6.16624740696105e-05
-1.74572736570534e-05
-1.01244463110804e-05
-3.44115113477398e-05
-5.56258535998283e-05
-2.79112873856933e-05
-5.01162507808684e-05
-1.51845984006852e-05
-1.90195377311445e-05
-4.83400081486569e-05
-4.53434265962048e-05
-4.54353524539624e-05
-4.11946426374835e-05
-3.55148108062219e-05
-3.6006841474296e-05
-8.38571442093975e-06
-1.60487176282438e-05
-3.65664152469296e-05
-2.77579196936766e-05
-1.67054260646684e-05
-2.91982508589067e-05
-6.58231985055016e-06
-4.78923914544606e-05
-4.90200095293628e-05
-1.27947134542792e-05
4.12959593046569e-07
-1.51539541279007e-05
-4.24129440929662e-05
-1.81735515711235e-05
-3.39451002363761e-05
3.77172757942074e-06
-4.12061080632382e-06
-2.9980068056424e-05
1.55727489431723e-06
-1.41845580533332e-05
-2.07111608181404e-05
-4.60563735859667e-05
-2.73415528335088e-05
-3.22450337667594e-05
-2.97032545214485e-05
-2.08317133257244e-05
-1.94387354925742e-05
-1.45918295040066e-05
-2.09072336030385e-05
-2.1090353902856e-05
-4.29387738299127e-05
-2.84591700926485e-05
-1.10955192609861e-05
-2.55325554931423e-05
-1.75468375893097e-05
-4.28838891561154e-05
-1.51693036648993e-05
-2.37270186802309e-05
-5.50962953876126e-05
-2.36227528727559e-05
-6.16829073343832e-05
-1.85448322834793e-05
-2.11584537750172e-05
-2.84875145836156e-05
-5.26911871398041e-05
-3.38476167933648e-05
-3.22409316096782e-05
-3.64629259834091e-05
-1.46998975636088e-05
-2.29421532590112e-05
-5.18783092698303e-05
-2.4051324496079e-05
-3.98960533726573e-05
-2.0251799559382e-05
-3.32025811393649e-05
-8.11216870137257e-06
-4.7230472697744e-05
-3.02406616861179e-05
7.61284030804019e-08
-3.88374627672821e-05
-4.21974662657848e-05
-1.03721353232929e-05
-3.40430864464763e-05
-3.10550314413401e-05
-3.02281634227518e-05
-3.20606764320159e-05
-3.18578969204509e-05
-4.67348846410938e-05
-4.76319437708667e-05
-1.21511123885623e-05
-5.7272330019191e-05
-3.40412716881847e-05
-2.54291891374416e-05
-6.03129817066978e-05
-3.7918764186811e-05
-4.7980527455364e-05
4.48688632762343e-06
-2.42990320907193e-05
-3.80465150751921e-05
-4.17131727704356e-06
-1.10425030166698e-05
-2.87062646334693e-05
-4.88275459725997e-05
-1.50524041407718e-05
-3.89822874206538e-05
-4.70523475186691e-05
-1.70159173300338e-05
-1.99738399886877e-05
-5.01872672575812e-06
-3.53487667554234e-05
-3.47169012659048e-05
-3.44868771296529e-05
-2.73650985310666e-05
-1.16947396808735e-05
-1.77104540994761e-05
-6.99357410106627e-06
-2.95252100740951e-05
-1.64948894042448e-05
-2.04271651717289e-05
-3.70509265606973e-05
-7.33435914591037e-06
-5.72826848528315e-05
-2.71795270436967e-06
-2.82651736874512e-05
-4.7975092547856e-05
-3.63500541972224e-05
-1.35745030670671e-05
-5.70767831261432e-05
-1.56593414868309e-05
-2.22436279611981e-05
-2.10762055376956e-05
-7.37830674938653e-06
-4.22157816306951e-05
-3.67462477374973e-05
-2.62468508024507e-05
-1.85440082875583e-06
-2.27027935164016e-05
-2.81338566071289e-05
2.91805628611432e-06
-2.46659920489052e-05
-1.01911952816482e-05
-6.24004693518047e-05
-2.51321812688094e-05
-7.46275914328374e-06
-2.37308252648249e-05
-4.23117453556779e-05
-1.07881520140574e-05
-2.27128330547674e-05
-2.38973299905791e-05
-4.62733293823012e-05
-1.55382917019385e-05
-1.79512450576861e-05
-2.53845576007941e-05
-1.68643624493594e-05
-1.52327416637228e-06
-2.30337423422913e-05
-2.00183579277085e-05
-3.92644191725932e-05
-6.2362326406696e-05
-6.51061266735332e-06
-3.2641452830963e-05
-1.06175232732563e-05
-2.6301931181221e-05
-1.71610674465385e-05
-4.45123492748684e-05
-3.18780537161567e-05
-1.1131285168221e-05
-3.12235243376001e-05
-3.58864095130201e-05
-3.95427820406637e-05
-1.83564353489481e-05
-3.39375361329814e-05
-1.73743256942273e-05
-2.17924665485397e-05
-2.97916267939533e-05
-3.06267555823308e-05
-4.37089616596746e-05
-3.51481838001303e-05
-3.6479162195866e-05
-3.77698561251494e-05
-1.30617129182066e-05
-1.57441298820604e-05
-3.02142516476878e-05
-2.76843383893665e-05
-9.09665401717682e-06
-3.46154529375317e-05
-2.68658651077715e-05
-9.96583893032297e-06
-1.5759023376767e-05
-3.10244758266472e-05
-5.35244046872196e-05
-4.35218083668724e-05
-2.50157393579104e-05
-1.70480989206567e-05
-4.79597545224938e-05
-2.85105723714016e-06
-3.90900100922734e-05
-2.87566710106314e-05
-2.47333557529851e-05
-2.0012861479271e-05
-5.08194450729648e-05
-2.16646279282279e-05
-2.1305100778453e-05
-2.49062086034419e-05
-5.55008419912598e-05
6.72024109094045e-06
-1.01775407069153e-05
-1.26332600439855e-06
1.50381419233344e-05
-1.0265259702274e-05
-3.03154458870016e-05
-3.22304809239353e-05
-3.54609011900159e-05
-4.90148808098293e-05
-5.25202969794005e-05
-4.50865627129527e-06
4.34910873503364e-06
-2.76658533243608e-05
-2.61696773972829e-05
-2.05566286321696e-05
-4.61551069127278e-05
-2.62195420776499e-05
-7.08869094590793e-05
1.80875503590823e-07
-2.19778358682914e-05
8.87227589289117e-06
-4.88870608516908e-05
-3.92937636849742e-05
1.00100354648592e-05
-6.06799056177737e-05
-4.50522637563981e-05
-4.42030257678588e-05
-6.1200697295346e-05
-3.45447431434965e-05
-3.23479352513886e-05
-3.04545156040815e-05
-1.47652856112243e-05
-1.15826979229533e-05
-2.90556212211992e-05
-2.04939782998216e-05
-3.50292118204151e-05
-1.23399035541686e-05
-6.80982303597691e-05
-1.93742411756988e-05
-4.53969828392464e-05
-3.59655818209006e-05
-3.13322323034157e-05
-1.1357450683664e-05
-1.54074112664618e-05
-4.26380746148604e-05
-6.0911755978136e-06
-2.15634709141417e-05
-5.18168820910657e-05
-8.22427653883434e-06
-7.5975469466052e-06
-2.89736260931354e-05
-5.37038451286023e-05
-4.275805846724e-05
-4.4700130954007e-05
-4.17999365245175e-05
-3.05051719452358e-05
-3.09216528867148e-05
-5.3551705358646e-05
-2.84277896691278e-05
-2.48094266461261e-05
-3.06878927989909e-05
-3.00882007172969e-05
-4.65536847622255e-05
-4.28145479310494e-05
-2.64459557878907e-05
-5.57504957953286e-05
-4.05806266147988e-05
-3.13934068643396e-05
-3.71127906981913e-05
-2.60135381165877e-05
-2.69781735585765e-05
-2.91035755432309e-05
-2.5068405371795e-05
-2.91660435479129e-05
-6.1428784957259e-05
-3.56565898839022e-05
-1.47379865009646e-05
-4.44669610453207e-05
2.29015477900053e-05
-4.38502497828615e-05
-2.88388934205443e-05
-3.71481346045635e-05
-3.3732544296143e-05
-3.69173023101039e-05
-4.51153286888598e-06
-3.8583435724772e-06
-2.20023826550009e-05
-3.26166114302778e-06
-3.43336840798437e-05
4.09078005259885e-06
-1.30432272516939e-05
-3.54046587908683e-05
-3.31173271096932e-05
-6.6214921553498e-06
1.57451875520102e-05
-2.3903000009532e-05
-3.63278431207991e-05
-7.10378653198573e-06
-2.09325449096344e-05
-2.46488752740255e-05
-4.10026861599899e-05
-5.64359015769444e-06
-2.45609336970552e-05
-3.56998358417425e-05
-4.35585143456953e-05
-4.96670011827727e-05
-4.28606322097425e-06
-3.01644628639171e-05
-1.27915201536839e-05
-2.07263600441652e-05
-4.41453237864091e-05
-4.87447008198208e-05
-5.26774841232548e-05
-2.98103329518562e-05
-2.5142770224387e-05
-2.68483166897256e-05
-4.97115004053355e-05
-3.46135755249518e-05
-1.92271698226162e-05
-1.94451559352595e-05
-2.50351325331777e-05
-6.71483677773774e-05
-2.1784839880772e-05
-6.06550721078219e-05
-4.809257388181e-05
-1.44576540819504e-05
-4.86561861673308e-05
-4.24189212972126e-05
-3.91186046227364e-05
-3.31984059341556e-05
-4.28227242090818e-05
-4.89117572183351e-05
-5.06498888131898e-05
2.49109466160524e-06
-4.37093697532179e-05
-2.46479898204508e-05
-3.45945590582346e-05
-2.93795192450978e-05
-3.77101706343882e-05
-2.17180743851163e-05
-5.02888870516404e-05
-4.0222047393612e-05
-3.3160931491795e-05
-6.30122417303372e-05
-5.12117598934033e-05
-3.02804179777743e-05
-3.28883635917361e-05
-3.20968492964852e-05
-5.00466881104862e-05
-5.98674785944306e-05
-1.11027075261198e-05
-3.13417608702962e-05
-5.64453018823466e-05
-2.28416353949285e-05
-5.51875855690798e-05
-2.1878869974518e-05
-6.06383259757453e-05
-2.78344003083097e-05
-3.65503452607408e-05
-4.37513093983523e-05
-5.30940796961786e-06
-1.69774608093499e-05
-3.03374548797036e-05
-1.37396317861563e-05
-3.79552923015144e-05
-1.2583828712269e-05
-2.40379361648219e-05
-3.3859680544472e-05
-1.2279819841198e-05
-4.34272742298346e-06
-4.88309579890282e-05
-1.17937249096461e-05
-5.16011416222863e-05
-4.93435218022805e-05
-7.5783635356954e-06
9.94627555230798e-07
7.37144008571469e-07
-5.03653672135626e-06
-2.56091233460691e-05
-3.06520876085417e-05
-2.92018457905275e-05
-2.64013804922835e-05
-2.80633321165119e-05
-1.72382920772893e-05
-2.53027270261546e-05
-1.4858411077023e-05
-5.32227352491217e-05
-1.26055648985608e-05
-2.18044622376053e-05
-1.73347702871556e-05
-4.72802121887685e-06
-4.9714066246905e-06
-3.04860859596707e-05
-3.58190107538559e-05
-3.38128538010778e-05
-2.24639538082004e-05
-1.68202123790642e-05
-4.53132765542766e-05
-1.01251500599713e-05
-1.60398263987704e-05
-4.06085021488319e-05
-5.89777845492307e-05
-1.47639977913584e-05
-2.47794673320005e-05
-2.81698575737032e-05
-2.71472846323094e-05
-3.280028170241e-05
-1.87541325716472e-05
-5.87700115512035e-05
-3.69444845187268e-05
-3.25380960921293e-05
-1.99955495097791e-05
-2.03916918631414e-05
-6.17453272758939e-05
-3.97240268925241e-05
-3.62769359656097e-05
-4.9934190492151e-05
-3.16508036037566e-05
-2.69756536473978e-05
-4.51031241477684e-05
-5.03214715405714e-05
-3.97416625274831e-05
-2.11025855382977e-06
-1.841975705044e-05
-5.21796541656019e-05
-2.80258870139117e-05
-5.048370456975e-05
-2.30567941875282e-05
-3.28323599751488e-05
-1.89457788276902e-05
-6.46585364444035e-05
-1.21867762853644e-05
-3.92978860008546e-05
-3.12431865285461e-05
-3.85762285475579e-05
-1.82430947231607e-05
3.55086116205328e-06
-4.0130665968819e-05
-6.95703028785357e-05
-3.97867422115051e-05
-1.07671723103507e-05
-1.05575395499103e-05
-2.66493193162323e-05
-1.71613664479244e-05
-3.69677861698039e-05
-2.74196983770739e-05
-2.65289522375498e-05
-1.98543622313354e-05
-2.77566037165598e-05
-4.45045000789369e-05
-3.47331396376342e-05
-4.40963718968673e-05
-1.52377046457116e-05
-2.28756808572369e-05
-4.70385089056878e-07
-4.55526758894063e-05
-3.10292259837214e-05
-2.37748227645423e-05
-4.16232062809724e-05
-3.11575789827212e-05
-1.07924816760787e-05
-6.80920698075179e-06
-2.62088656314406e-05
-2.82445965433103e-05
-7.80511468029783e-06
-7.65526129800743e-06
-1.68956123784084e-05
-3.17519881332848e-05
-4.57166727090903e-05
-8.80009971932522e-06
-2.82469304818764e-05
-4.27625125699999e-05
-2.7221477419129e-05
-2.35661418320311e-05
-6.45544642527349e-05
-3.5695540429172e-07
-2.21946459258518e-05
-1.20573072181149e-05
-3.61280081560853e-05
-4.24307953614793e-05
-5.85079765083039e-05
-2.95788020607558e-05
-1.79488526072829e-05
-1.53526544073497e-06
-5.36770596713645e-05
-4.49631154103466e-05
-4.87339787703538e-06
-4.74411535461963e-05
-4.87582439669631e-05
-3.14260767330382e-05
-6.57155764641787e-05
-6.55681973418946e-05
-4.37032848694699e-05
-3.12488452387829e-05
-3.70195550944731e-05
6.35733494976266e-06
-3.38986854450685e-05
-3.38169194797313e-05
-5.16375014799107e-05
-1.15435487635194e-05
1.59430707752457e-06
7.79038911483866e-06
-5.74852174370282e-05
-4.09665036047998e-05
-2.1333104499391e-05
-1.81943931384568e-05
-4.67296254219038e-05
-3.67929696163462e-05
-2.60060554788653e-05
-1.43843422033009e-05
-3.94879204702748e-05
-3.10650209138654e-05
-7.82884370127108e-06
-5.55936677005531e-05
-1.76889747127261e-05
-7.33200365158387e-06
-4.64987550852967e-05
-4.87347165054778e-05
-2.62534786794927e-05
-2.58682004844592e-05
-3.52255461300229e-05
-3.37205430176935e-05
-2.51306093434113e-05
-1.91050567205457e-05
-3.2082297783076e-05
-3.28465931718986e-05
4.69534136846774e-07
-2.43596161341702e-05
-4.26166848416921e-05
-3.50232002502895e-05
-3.60748180579535e-05
-4.01455163568833e-05
-1.96551088651772e-05
5.3528423637288e-06
-4.1711601546462e-05
-5.43748210797948e-05
-1.72939570021727e-05
-1.9419895089401e-05
-3.18316103513938e-05
-1.36839200172854e-07
-2.68399847138412e-05
-4.23645078787894e-05
-1.74277027152319e-07
-1.60018630486075e-05
-3.02723190515253e-05
-3.52725380694555e-05
-4.56183630844216e-05
-3.922961401279e-05
-3.7048233342999e-05
-4.08236904915792e-05
-6.24809952169696e-05
-2.10770412300365e-05
-3.37294038983434e-05
-4.03265400698648e-06
-4.62112065706835e-05
-4.19276778191955e-05
-3.84648691634974e-05
-1.58474354553645e-05
-2.99252087404837e-05
-1.68646816573174e-05
1.63775353604793e-06
-2.29448169909714e-05
-1.7154728814556e-05
-4.84295738707864e-05
-4.41430941014553e-05
-4.4687827783882e-05
-5.05507846817288e-05
-4.59294554319984e-05
-3.61106872547059e-05
-2.4072363574672e-05
-2.49959005400475e-05
-5.73377838293359e-05
-4.53273726723859e-05
-3.14587758418856e-05
-1.76362740115234e-05
-3.19666090396568e-05
-5.3904965781803e-05
-3.12953941329312e-05
-7.04164105609257e-06
-3.24061356181229e-05
-1.41785494084466e-05
-5.98583418983313e-05
-3.10331535189418e-05
-4.56204380120105e-05
-2.19299935970632e-05
-2.30834490509909e-05
-5.37262885860697e-05
-2.3475038932817e-05
-3.15325502928706e-05
-2.65536166752428e-05
-3.28484522060428e-05
-4.66011158926472e-05
-3.71917376859089e-05
-1.4488537284232e-05
-3.69094638699481e-05
-2.42512588962204e-05
-3.80788763000074e-05
-2.50860918889819e-05
-1.31175786092804e-05
-5.320727022663e-05
-4.05044816450351e-05
-2.73297613250684e-05
-5.17545563490984e-05
-4.94850719898463e-05
-3.68040111957614e-05
-3.82050019634093e-05
-2.81285468410701e-05
-8.42897930865338e-06
-2.839804672961e-05
-2.1627416451423e-05
-3.07354002656149e-05
-2.67117171882846e-05
-3.78789978305266e-05
-1.48785210894296e-05
-1.4781828430459e-05
-4.80996326188276e-05
-4.12696023775007e-05
-4.35649752670558e-05
-3.6441458048553e-05
8.56655003183944e-06
8.78267752564482e-07
-8.13938005121843e-06
-3.83058791421352e-05
-1.47523280548142e-05
-3.41801045563642e-05
-3.67139982276624e-05
-2.29774392449904e-05
-1.6518085426608e-05
-3.2910559240281e-05
-2.03482279517665e-05
-6.39495336003386e-06
-9.32618855638696e-06
-1.61360987544611e-05
-9.17650432015934e-06
2.53652105199952e-05
-8.51335175960266e-06
-3.17892500698239e-05
-1.81162220519735e-05
-2.33726602434102e-05
-3.30821963618636e-05
-2.22300773927243e-05
-2.3989431158171e-05
-1.72928769109706e-05
-4.57226843958709e-05
-5.11167213928992e-05
-2.94026254469488e-06
-1.57551389364026e-05
-3.56445542601834e-05
-5.9121876592504e-05
-4.50727321721838e-05
-1.20135713730436e-05
-3.97252858283622e-05
-3.24279817997015e-05
-2.12620593993286e-05
-5.23305196233543e-05
-2.47416801169447e-05
-2.94962438015759e-05
-3.52857374349725e-05
-2.23090189387425e-05
-4.25705401024796e-05
-4.88768594459292e-05
-2.62971017171397e-05
-2.89995112143391e-05
-3.51060902714101e-05
-5.28744007402748e-05
-2.54950978237539e-05
-1.56704627727364e-05
-3.69945148035196e-05
-4.9348672372942e-05
-7.23395506259213e-06
-2.50347967398081e-05
-5.06561856937018e-05
-3.36999612634565e-05
-5.43380154108201e-05
-4.65207080039208e-05
-2.71401125274456e-05
-4.27458985450439e-05
-5.28732881550187e-05
-1.42595025006952e-05
-4.11923487817181e-05
-4.36603985208969e-05
-6.47478774408882e-06
-2.55262266388548e-05
-2.54881479269915e-05
-2.51313359438762e-05
-3.07932619050448e-05
-1.49460825649687e-05
-4.04654525880445e-05
-2.12174597281762e-05
-1.16638680083007e-05
-5.58279915781492e-05
1.47389621306306e-06
-6.82458242244703e-06
-2.65466720923632e-05
-3.95973065775458e-05
-2.99842155081749e-05
-4.05984379185218e-06
-2.6743286513002e-05
-1.12760969709138e-05
-1.27047522026746e-05
-2.59923222123026e-05
-4.83177004399733e-06
-4.39764075917928e-06
-4.56886427834189e-05
-3.71515966732699e-05
-3.75818761559192e-05
-1.93908739943435e-05
-3.36137986488353e-05
-3.0230222020033e-05
-6.906965344416e-05
-2.71907658175443e-05
-2.02686448323586e-05
-1.91224777250882e-05
3.2313013383008e-06
-5.99874832231467e-05
-3.70389177608249e-05
-3.94197062918784e-05
-3.77054153074893e-05
-2.44871534091286e-05
-1.44677407345774e-05
1.11996616724036e-05
9.75340803635451e-06
-4.99181930260419e-05
-1.7565542929688e-05
-1.9675748211816e-05
-3.32417540065828e-05
-2.37768165288717e-06
-2.63480280061091e-05
1.45005313595535e-06
-3.07206913578607e-05
-2.27423486053624e-05
-2.66425781968599e-05
-4.04059047622919e-05
-3.03165126941697e-05
-4.63738437173257e-05
-2.81358842582044e-05
2.68778318206596e-06
-4.2644799899316e-05
-5.04849590706068e-05
-6.28968990931814e-05
-2.53976906575552e-05
-4.82732109389639e-05
-1.66704358833099e-05
-2.66098695116896e-05
-4.4060811762793e-05
-1.22507477891747e-05
-1.55862949779084e-05
4.83133439524552e-06
-2.48345529329045e-05
-1.82459787669835e-05
-4.24021665118085e-05
-1.55222381512323e-05
-3.52551436204609e-05
-4.62310577523725e-05
-3.10327807526789e-05
-2.94313542698519e-05
-2.48588771480506e-05
-5.31400254733777e-05
-5.28282698695458e-05
-3.83831502624028e-05
-3.55507758072147e-05
-3.64590740549047e-05
-1.18846038741104e-05
-1.0815093790505e-05
-1.98700739301546e-05
-1.1603416886352e-05
-1.53277609635903e-05
-3.83589291461906e-05
-1.87612564583023e-05
-4.00880260460227e-05
-3.32816591341934e-05
-3.85605256440805e-05
8.22683633450237e-06
-3.55127657693825e-05
-2.20862552748915e-05
-4.37838241980438e-05
-1.22669911592581e-05
-1.60575567915269e-05
-3.13172187633514e-05
-3.97647773769719e-05
-1.13168097444848e-05
-5.84526709712458e-05
-1.15056731279226e-05
-4.76749584461202e-05
-3.57228718298869e-05
-4.45485948145764e-05
-2.01616436771705e-05
