# Supplementary material for: Research on computational propagation and identification of mine microseismic signals based on deep learning
Source: PLoS One. 2025 Oct 22;20(10):e0334641. doi: 10.1371/journal.pone.0334641 (PMC12543183; doi:10.1371/journal.pone.0334641)
Supplement: S7 Data — (ZIP) [file pone.0334641.s007.zip › 000100900001396.xlsx_0.txt_24.txt.txt]

-3.12839625173418e-05
-6.04422769299473e-05
-2.65703213328573e-05
-2.42436693524402e-05
1.75375043791023e-05
-6.85364353372004e-05
-3.61493250504024e-05
-3.66309066305559e-05
-2.15547353795481e-05
-4.99858607659163e-05
-3.42200619395584e-05
-4.97403955185271e-05
-3.00828491771071e-05
-2.25263609957037e-05
-3.03846329577672e-05
-3.43505447124532e-05
-3.33956372149139e-05
-1.86154850817685e-05
-3.5724138826856e-05
-1.30703329014546e-05
-2.66057510709455e-05
-5.5087454857185e-05
-5.75484598216408e-06
-3.82221753507471e-05
-4.6705250157533e-05
-1.31655677102312e-05
-8.1872215783415e-06
-4.07147176977697e-05
-6.0083070422535e-05
-2.08558725604012e-05
-4.90804181754907e-05
-1.37610858343492e-05
-2.38270686943764e-05
-3.1862736462428e-05
-2.82903747556723e-05
-3.57910144251437e-05
-3.22766742556092e-05
-3.20150643864281e-05
-4.98412094152808e-05
-2.45190908417366e-05
-1.75183711917027e-05
-3.10605278064867e-05
-4.55296561990226e-05
-2.38610630143871e-05
-4.57486228612826e-05
-3.83532610403121e-05
-2.64093351106729e-05
-4.30512712346464e-05
-4.12679014352334e-05
-1.05807151723181e-05
-3.75784602751964e-05
-2.75692080289165e-05
-2.33653128576643e-05
-3.49233977072674e-05
-2.12267776523549e-05
-3.63971127699244e-05
-2.21456985903804e-05
-5.13396535919982e-05
1.18372352518487e-05
-3.42250223652618e-05
-4.74082081812706e-05
-2.717115647287e-05
-2.56683282515139e-05
-3.22385915051278e-05
-4.8936286199388e-05
2.17851335054724e-05
-2.02763429076714e-05
-3.82253931426881e-05
5.2280220474149e-07
-7.98159463125285e-06
-1.4359862922297e-05
-2.12165168884573e-05
-2.96682635468187e-05
-3.67153200897354e-05
-6.34467017621582e-05
-4.68705695381951e-05
-5.34684322581094e-05
-1.36682860887624e-05
-3.74102542887812e-05
-3.37152495018566e-05
-9.62058271320774e-06
-1.42691453717789e-05
-1.50947434850702e-05
-4.90591857434275e-06
-4.51387220418295e-05
-4.95826632508756e-05
-6.30772351670518e-05
-6.02724182363862e-05
-1.01852845374946e-05
-5.18049238440331e-05
-1.65439106712873e-05
-4.63053190871719e-05
-1.92393884093813e-05
-4.03500590711291e-05
-2.57574018761542e-05
-7.54121973175616e-06
-6.44386074561097e-05
-3.38574236408772e-05
-2.2988397570226e-05
-3.79732031805124e-05
-3.84372466952993e-05
-3.10605034665849e-05
-1.81343872007202e-05
-9.59446682081661e-06
-1.18257010323119e-05
-3.20296340461342e-05
-1.27343788109125e-05
-5.47972314817723e-05
-1.38439479360434e-05
-3.9335728879055e-05
1.86369949031387e-05
-4.57399966889271e-05
-2.78654407134774e-06
-2.84982287772782e-05
-2.29709062570695e-05
-5.68214095455944e-06
-1.06935613442049e-05
-1.18608259019073e-05
-5.40631423468415e-05
-3.04013561171867e-05
-4.57421977096092e-05
-5.00269976077708e-05
-4.33610965990027e-05
-1.55823773857906e-06
-3.87733966424538e-05
-2.99809365710597e-05
-2.21451649999335e-05
-1.87093316320745e-05
-1.27118146082932e-06
-7.65330137443921e-06
2.79175734439119e-06
-3.06079135136032e-05
-9.05332761934832e-06
-4.07440325744948e-05
-2.4660416464854e-05
-3.11396134911228e-05
-2.2653580135647e-05
-4.1497904604675e-05
-6.15035644022053e-05
-2.04110200025799e-05
7.4159336270894e-06
-4.05680148356076e-05
-2.65190323512598e-05
-2.6933841347898e-05
-4.09113968357338e-05
-4.56810797429594e-05
-1.152632610707e-05
-4.93357008523664e-05
-2.5661016337214e-05
-8.75924266574769e-06
-4.19165275352125e-05
-2.83031376493885e-05
-2.91802867168743e-05
-3.71400978101667e-05
-5.8722469768772e-06
-1.10380014799792e-05
-4.2569995928581e-05
-2.53841034524985e-05
-3.44610620571912e-05
-4.62753866171297e-05
-3.552946057761e-05
-4.15869144256684e-05
-4.69663052466562e-05
-3.22152175291908e-05
-2.64954871287585e-05
-4.37965817537029e-05
-3.93174482475596e-05
-4.02137465650189e-05
-4.03305039405264e-05
-4.82758952473866e-05
-3.86813138250567e-05
-3.15562545437826e-05
-3.08366042558065e-05
-4.97491748387589e-05
4.70333190374045e-06
-4.28327645401644e-05
-4.67781332712182e-05
3.79158427655962e-06
1.63725847327658e-05
-4.49634409194527e-05
-1.20454746456139e-05
-3.7417990112654e-05
-5.31614621276163e-05
-2.80289186800714e-05
-3.05174885059081e-05
-4.45619641925099e-05
-1.95291430430594e-05
-1.79080974641313e-05
-1.51722238823121e-05
-4.06659793581018e-05
-3.00067468710948e-05
-3.40798524998304e-05
-4.35810997037186e-05
-4.17928159526333e-05
-4.63890120745138e-05
-2.44712926415948e-05
-3.16252688757398e-05
-2.84301723114902e-05
-4.23809415787445e-05
-4.38510543212516e-05
-1.12331625390326e-05
-9.81317561457814e-06
-2.5965152525028e-05
-4.10580505431209e-05
-3.6797590815127e-05
-5.35021802326058e-05
-3.65396528250171e-05
-1.16711002280743e-07
-3.09971313134295e-05
-3.03309204143716e-05
-3.60576812554705e-05
-2.56242919816008e-05
-3.76061850056679e-05
-2.67097865218788e-05
-2.32777167262601e-05
-4.27177678019861e-05
-4.90719823939228e-05
-1.91675614811654e-05
-5.60649852590341e-05
-3.89512392709273e-05
-4.33859079208861e-06
-2.42405809512778e-05
-3.78510797050883e-05
5.79912778087338e-06
-3.49220285673192e-05
-2.83909171778079e-05
-2.86744701248374e-05
-2.23208073020822e-05
-5.63477135272198e-05
-2.64779700779539e-05
-2.41480721505889e-05
-3.65195663265428e-05
4.80845057661131e-07
-4.01560922596806e-05
-2.2141022531971e-05
-4.9418734627762e-05
-4.55584433428809e-05
-2.04738906548934e-05
-2.38020412458802e-05
-2.02508151739263e-05
-2.70912400259532e-05
-4.45995214726991e-05
-4.37811909336168e-05
-1.42347306416328e-05
-3.15549233758398e-05
-2.56052428604472e-05
-4.08316612360669e-05
-8.87119674158489e-06
-1.8424487673892e-05
-5.42046633097204e-05
-3.60455666946533e-05
-3.47298337725625e-05
-6.82809904056944e-05
-4.47829331586345e-05
-3.91496470254023e-05
-4.0787078593096e-05
-2.2946136691756e-05
-3.70616622220329e-05
-4.00188264879957e-05
-3.69492005718578e-05
-2.75196873156402e-05
-5.22281627983558e-05
-3.02054136648776e-05
-4.79148450694869e-05
-2.36079385022739e-05
-2.14165640932235e-05
-3.19038544035128e-05
-1.77465373207382e-05
-3.95285507869163e-05
-3.05946164397493e-06
-3.4046082759497e-05
2.58249029381655e-06
-3.4806902589836e-05
-1.20928911414147e-05
-3.10732759768817e-05
-4.28387980770672e-05
-2.93306677215367e-05
-1.57704615157863e-05
-1.940415324853e-05
-2.37164574692534e-05
-1.39789234872243e-05
-3.59601597671711e-05
-2.29017055830403e-05
-1.27682882490313e-05
-1.48316809611162e-05
-6.37816458950006e-05
1.9129910150292e-05
-4.52849043126185e-05
-3.0378609890894e-05
1.67780445081886e-06
-1.21224816165804e-06
1.25169950802268e-06
-4.03485328972851e-05
-2.08566753508767e-05
-4.39720991840441e-05
-2.5709672109059e-05
6.28733720196026e-06
-3.83851468325151e-05
-4.74882264072919e-05
-2.85526547436755e-05
-9.75628230231493e-06
-5.34049062351523e-05
-6.09838373394342e-05
-3.11590760013507e-05
-6.16344488773562e-05
-5.11257237351032e-05
-1.36295074745585e-05
-2.38567524862109e-05
-1.14106947202289e-05
-3.16968946135888e-05
-4.26968379837532e-05
-2.96895597767458e-05
-3.33692893467396e-05
-1.09271302835447e-05
-3.5596103929548e-05
-2.31900103311907e-05
-4.66325331724002e-05
-2.70797681933172e-05
-2.56241554370818e-05
-6.1057464177464e-05
-3.37778571805519e-05
-8.96320018092389e-06
-5.38351160426067e-05
-1.59502049526101e-05
-6.67816764548836e-05
-4.90329396890993e-05
-3.99431623301045e-05
-5.23500218564509e-05
-3.71476981482802e-05
-6.40985671467717e-05
-3.61093844220655e-05
-5.21427268883137e-05
-2.60093057279962e-05
-6.52644030636334e-05
-4.22710673066607e-06
-2.40212997775731e-05
-3.13385810644998e-05
-4.18047858768508e-05
-8.04497410355239e-07
-9.07802577894681e-06
-2.79143954687741e-05
-3.46197712737908e-05
-1.84676795116665e-05
-3.21932811719535e-05
5.13017935699635e-06
-4.83941045381755e-05
-3.99362122560843e-05
-2.99981785349755e-05
-5.07830859680494e-05
-2.79562549218706e-05
-8.94726085759729e-07
-5.14149221063196e-05
-3.10725698669143e-05
-1.78112613503811e-05
-3.54582412538353e-05
-1.60161495268975e-05
-3.15439727711458e-05
-4.17067269753547e-05
-3.25333069243412e-05
-1.99760016706547e-05
-3.80477145729096e-05
-3.94221152671862e-05
-1.26396299589027e-05
-3.12270350346512e-05
-3.26731771383472e-05
-1.72694509878819e-05
-4.58910144721002e-05
-3.72936054577023e-05
-6.65077107642995e-06
-3.33074693969949e-05
-4.78280411078122e-05
-2.31721925634702e-05
-1.78020530699346e-05
-9.2546567250304e-06
-6.74370925391136e-05
-4.18961716937466e-05
-1.80910487258324e-05
-4.68759462715959e-05
-5.07037611665846e-05
-1.27817049207482e-05
-1.0087443364972e-05
-1.00523483822184e-05
-4.24601079100279e-05
-3.36511825673801e-05
-1.06272943762768e-05
-3.01030542563252e-05
-4.25043857113727e-05
-1.45386542555685e-05
3.15576924312168e-06
-5.34829474630473e-05
-5.10561981178621e-05
-3.45063716001409e-05
-2.20155365094191e-05
-4.8567168496535e-05
-3.704719484218e-05
-3.81814032654456e-05
-2.4235859925452e-05
-4.53935375476154e-05
-1.27965185518779e-05
-4.79925570647025e-05
-2.08715358825336e-05
-5.62651477248451e-05
-1.1800459413986e-05
-5.05959643107505e-05
-2.64166881998909e-05
-4.10390012881467e-05
-1.45724402018016e-05
-1.66320946772853e-05
-3.50281873943808e-05
-2.1787047480846e-05
-3.4458002671444e-05
-2.33900249001434e-05
-6.36141745197193e-06
-1.92962285566618e-05
-3.11205433714922e-05
-3.19230552810878e-05
-3.06962352286242e-05
-3.14425306957288e-05
-4.00202049466765e-05
2.11131125202405e-06
-3.09014693880478e-05
-2.35030998576506e-05
-3.50793625788339e-05
-3.48136765300292e-05
-1.92981916040753e-05
-1.80210041989318e-05
1.15077342835094e-05
-4.3851059091887e-05
-3.68349121490739e-05
-2.72573172853137e-05
-1.63854712418189e-05
-5.59708670007922e-05
-4.34462553660854e-05
-1.62413489579373e-05
-6.08951744793977e-05
-4.27161856162273e-05
-4.01628948609855e-06
-1.18070277907546e-05
-4.69024430646971e-05
-1.11782217083316e-05
-1.51959799950126e-05
-2.74866696727003e-05
-3.17796132551789e-05
-3.9802592198371e-05
-2.63276456306949e-05
-1.11869116001907e-05
-3.99008587770114e-05
-1.60113263586229e-05
-3.1341423597298e-05
-5.25813324133227e-05
-2.51482061960443e-05
-4.3207576907526e-05
-3.32940403237775e-05
-5.02484434537268e-05
-1.77336690618201e-05
-3.52300294359114e-05
-1.15842359265337e-05
4.16066924437953e-06
-2.71755323295795e-05
-5.09466369224943e-05
-4.05058451832347e-05
-3.56253029643807e-05
6.92616812758611e-07
2.38291547765826e-06
-4.18928036876507e-06
-6.27878614901062e-05
-3.90062562812707e-05
-1.58853263510904e-05
-3.53771681351703e-05
-4.7381890166791e-06
-2.88415905340587e-05
-5.88513627348015e-05
-4.94748667988328e-05
-3.43925163425827e-05
-9.91079307078783e-06
-2.73768557848029e-05
-3.91815700286389e-05
-3.20282662893066e-05
-6.02452973531367e-06
-5.88253861553281e-05
-2.51394507636425e-05
-4.4375470460072e-05
-4.56951654678686e-05
-3.67419894404398e-05
-2.74312685192014e-05
-1.79211918371968e-05
-1.08059291974573e-05
-6.02107744563216e-05
-7.68215233703864e-06
-2.9944045628217e-05
-6.1444197166126e-05
-2.77022170786648e-05
-2.91936884990941e-05
-1.77226819854383e-05
-1.50344896761335e-05
1.42239162428676e-06
-2.44429155641421e-05
-7.10458206727863e-06
-1.79880355703097e-05
-8.37770100682586e-06
-4.52625631116429e-05
1.55417554774388e-05
-4.06607384409861e-05
-8.50935602645089e-06
-2.34004056547146e-05
-2.01779311177963e-05
1.56492377650787e-06
-2.98494896674601e-05
6.30633093852928e-06
-2.4084505816782e-05
-2.45367968612429e-05
-2.40831702240152e-06
-7.24303695730332e-05
-3.98378938256319e-05
-1.16726184799001e-05
-3.57216582022982e-05
-9.67144531353849e-06
-2.94807688786265e-05
-3.24346633318626e-05
-6.35325307400965e-05
-3.9791973982331e-05
-2.64594028637946e-05
-4.29269546090728e-06
-6.08058287645212e-06
-3.19460573315812e-05
-4.11658621812078e-05
-1.84723989294816e-05
3.08352017439047e-07
-1.70014706651588e-05
-1.7781117619886e-05
-4.75688906429307e-05
-9.23162762108897e-06
-3.70028100596375e-05
-1.34430428434089e-06
-4.21857904829933e-05
-2.67960691492986e-05
-2.81638802003734e-05
1.07159658648907e-05
-1.65405692481096e-05
-1.89477625677165e-05
-4.39591992213453e-05
-4.11524835684067e-05
-1.07070613307531e-05
-2.53219513038322e-05
-7.8077941870006e-05
-1.88789264256144e-06
-1.48911822630518e-05
-2.73148598575072e-05
-1.50731642200662e-05
-1.47527701101017e-05
-3.9789678560582e-05
-3.14613342867542e-05
-3.8003091569584e-05
-3.07955456457449e-05
-4.41383774781483e-05
-6.85762100913818e-05
-2.43851236090127e-05
-2.83170600928764e-05
-3.96328048402932e-05
-1.19841376166617e-05
-3.98199082082636e-05
-6.32715992884462e-05
-3.98779879149507e-05
-4.66698772876343e-05
-3.22032243843413e-05
-5.21930097894563e-05
-2.36217876539868e-05
1.05341535468778e-05
-5.86989093411132e-06
-6.29152907683415e-05
-4.16778529721793e-05
-3.4498022476879e-05
-3.47949273398942e-05
-2.12664584510286e-05
-1.29677607406255e-05
-3.07255414012201e-05
-3.1248467226776e-05
-1.66253693010327e-05
-2.1204029310033e-05
-5.07890075467129e-05
-2.28438077675426e-05
-3.34544468562745e-05
-3.22438029660826e-05
-4.49970338045112e-05
-1.69644423931153e-06
-5.44087411905427e-05
-2.05061290783753e-05
-4.70042528863144e-05
-3.67402006244984e-05
-6.11016918296815e-06
4.20113362919079e-06
-1.25114020960475e-06
-3.32407265033966e-05
-4.178101936684e-06
-4.49519395112831e-05
-3.41388311257237e-05
-4.26312034202761e-05
-4.37487566220935e-05
-3.08503934719468e-05
-7.52540715318863e-06
1.33977774466321e-06
-2.35631012498786e-05
-4.03711199178874e-05
-3.90935592944342e-05
-2.18738781899745e-05
-3.52069760600213e-05
-3.62260943099611e-05
-1.08165259573232e-05
-2.76248543053854e-05
-3.16399993394502e-05
-1.98633279197266e-05
-4.29198034933801e-05
-6.18142891933567e-05
-1.73611259540342e-05
-1.56503202525451e-05
-3.39984122215583e-05
-2.30247944899227e-05
-3.62786242242953e-05
-1.52856548253831e-05
-4.50539588072446e-05
-2.0931230767802e-05
-9.83959397998875e-06
-1.82827058510824e-05
-5.29964051516497e-05
-2.40623129139158e-05
-1.15582764355218e-05
-6.54140524784699e-05
-2.97380099140805e-05
-3.29802746560539e-05
-4.60716537316638e-05
-1.1174172438352e-05
-2.01478125283124e-05
-2.9766232746825e-05
-1.81460878522536e-05
-4.00421127968145e-05
-2.15006977498601e-05
-1.14252957480303e-05
-4.37252557425032e-05
-2.61672548587925e-05
-4.79965203517292e-05
-4.23551522398094e-05
-2.22250333125382e-05
-5.84028916609016e-05
-1.04435173393078e-05
-1.53646037573165e-05
-4.68859844542884e-05
-4.25571225862694e-05
-2.37264203455234e-05
-2.07576905536189e-05
-5.30345531451166e-05
-4.5517731331701e-05
-7.13548695801716e-06
-3.2111921464951e-05
-2.45599378093025e-05
3.33598332345666e-06
-2.87328696623667e-05
-5.87997554879281e-05
-2.68649255712343e-05
-4.80736990903458e-05
-3.98093665448754e-05
-3.54241165559473e-05
-2.38981514764697e-05
-2.33502554689681e-05
-3.32862207085179e-05
-1.43686827527652e-05
-2.13451976008e-05
-4.09140886097862e-06
-2.11707445226985e-05
-2.50833435427116e-05
1.68261892077648e-05
-2.6011724186945e-05
-3.76930014567948e-05
-4.37345354092617e-05
-1.35261096521696e-05
-3.4589879655999e-05
-3.6769799050025e-05
-4.01535159426496e-05
-1.00731666217307e-05
-3.54834830474398e-05
-3.39160971460885e-05
-3.34340566333077e-05
-1.3700587047322e-05
-3.20883121544488e-05
-6.93113500958208e-05
-1.93116506294689e-05
-2.4613690998435e-05
-2.89402825285061e-07
8.8309610525228e-06
-3.24892418305124e-05
-3.9999421698981e-05
-1.28448556359425e-05
1.8036266006506e-06
-8.56203373807193e-06
-1.28214762541942e-06
-2.27323560847843e-05
-2.24879510799791e-05
-6.24778999663663e-06
-2.97472847863139e-05
-3.65493638060184e-05
-5.10206107954334e-05
-1.66430157340346e-05
-2.6642719452922e-05
-7.74382294330665e-06
-3.03696467373419e-05
-3.29826392660511e-05
-6.96253524338631e-06
-1.84384806952873e-05
-3.88262387973351e-05
-2.74296092067535e-05
-2.73832223007594e-05
-3.82455792827814e-05
-3.50805245247318e-05
-3.45411831324995e-05
-5.47982136778863e-05
-5.81968870141932e-05
-3.57141901348812e-05
-3.81298037153592e-05
-4.19539448032617e-05
-1.87258744172564e-05
-4.40105065221007e-05
-2.39025950608068e-05
-4.43067836043685e-05
-1.03349932589616e-05
-2.05390087837112e-05
-1.70539955652445e-05
-3.26664844957395e-05
-2.62984134622696e-05
-1.45571385414062e-05
-9.80809224821677e-06
-3.10935187557015e-05
-5.51662891989636e-06
-2.54698823250119e-05
-3.4827630524408e-05
-1.54420554236121e-05
-4.57810299699314e-05
-3.26474020375373e-05
-3.45498341461557e-05
-1.0823646932432e-05
-4.21325384739183e-05
-2.07217695396259e-05
-2.91897417845493e-05
-6.53127310013499e-05
-2.12996678782696e-05
-4.76365738741287e-05
7.37690532963474e-06
-2.40152533601173e-05
-3.68939226276552e-05
-2.32214358574394e-05
-2.46969235156188e-05
-8.48190863927028e-06
-4.04952484613682e-05
-3.08082085681222e-05
-5.61457206026455e-05
1.08897369097553e-06
-2.03531916025708e-05
-2.57680785124319e-05
-5.49250655445988e-05
5.18986271496741e-07
-1.33094216223466e-05
-1.7044979232426e-05
-3.71427449910601e-05
-3.99365307596152e-05
-4.82285658512213e-05
-2.81247946516815e-05
-5.06430579222071e-05
-5.82890865641e-06
-5.78131242168151e-05
-2.95789155855713e-05
-2.64871449243383e-05
-2.55470280380073e-05
-1.74338948546744e-05
-3.30846944545733e-05
-3.47685926212904e-05
-3.46807775727726e-05
-1.73405512101407e-05
-3.40797600859094e-05
-1.3559969143737e-05
-3.10177219419847e-05
-5.15898831183494e-05
-4.95287263315565e-05
-3.25832349705839e-05
-4.51985450272132e-05
-3.83006866830937e-05
5.3166511478352e-06
-2.82642108180395e-05
-3.48203406819068e-05
-3.47181316303183e-05
-3.6502812885935e-05
-1.10076405932192e-05
-2.0360623392691e-05
-1.01545173865325e-05
-7.21769239357859e-05
-2.37785570395658e-05
-2.79370424302646e-05
-3.42509805498042e-05
-3.25608532108556e-05
-3.83219379973626e-05
-5.83911240741155e-05
-7.30467846063344e-08
-3.39249519382259e-05
-3.71248113589254e-05
-2.23852159041965e-05
-5.08878071465698e-05
-1.54342853939613e-05
-1.40885031026844e-05
-2.51963526069965e-05
-5.23193776491198e-05
-3.30967181776786e-05
-4.70024355412777e-05
-3.4564650570343e-05
-1.09204835953144e-05
5.663882232354e-07
-3.38636521694341e-05
-1.95503313434342e-05
-2.65317813558587e-05
-3.52915296757155e-05
-6.43272981155197e-05
-2.69006110870378e-05
-4.05131402739332e-05
-2.70356120416404e-05
1.68192799435419e-07
-2.367435264817e-05
2.0087763295744e-06
-7.0237524283051e-05
-1.45332308844901e-05
-4.51421669013836e-05
-7.90118881649088e-06
-4.12757127806918e-05
-3.75737101133539e-05
-1.42865723233164e-05
-1.24819744394644e-05
-2.47886375737524e-05
-4.75045319520643e-05
-3.44576035550087e-05
-1.48448255656645e-05
-3.3227560366452e-05
-8.17534931328276e-06
-7.22984017385465e-06
-4.47843429153569e-06
-1.45122940242897e-05
-6.38950457050017e-05
-4.52539917769465e-05
-4.17253899663856e-05
-1.2790161709133e-05
-3.50281386652926e-05
-2.00831339668323e-05
-1.86497598062217e-05
-2.77871846288628e-05
-1.41225792013552e-05
-7.9871619768061e-06
-2.1862170578938e-05
-3.64375040780607e-05
-3.19149869592113e-05
-2.42813503940123e-05
-2.02087139214113e-05
-3.58897020741487e-05
-2.47794026010283e-05
-1.67042196057127e-05
-2.35299660618872e-05
-3.57282645280295e-05
-2.94199216830264e-05
-4.67768358795238e-05
-7.15584608152384e-05
-5.3146680433535e-05
-5.29633506485667e-05
-1.70940009987338e-05
-2.98883349148712e-05
-2.81486484371378e-05
-1.5040776145869e-05
-3.0727873177713e-05
-4.55581887269103e-05
-3.25605426486484e-05
-5.06855783325634e-05
-1.73488835775081e-05
-3.30888160486857e-05
-1.6287999301339e-05
-3.6608194506138e-05
-6.95964556661025e-05
-5.34190738674853e-05
-3.19366905926533e-05
-3.48486197013041e-05
-3.49543009947889e-05
-3.73086330657465e-05
-2.0988854049111e-05
-3.36827555893492e-05
-1.58964063953717e-05
-4.16296919858942e-05
-4.37111286422492e-06
-3.92213264451545e-05
-3.21816110896752e-05
-2.25099485680047e-05
-1.91472631435634e-05
-1.12281024909618e-05
6.78513134597082e-06
-4.18115621447926e-05
-2.30768329264169e-05
-1.35515824296446e-05
-1.17617701846124e-05
-3.73209914187945e-05
-3.16811571941006e-05
-3.8057695355256e-05
-4.51471847498827e-05
-1.49443960411548e-05
-3.97106705766586e-05
-1.96925302055068e-05
-3.10461535320713e-05
-4.38547545274919e-06
-3.23797986031062e-05
1.51146884837146e-05
2.63916674057286e-07
-4.38909058238199e-05
-2.10511559415888e-05
-2.58036311792009e-05
-5.5781664862376e-05
-2.21127726884256e-05
-1.2589760875507e-05
-3.69750341686156e-05
-1.3860035717415e-05
-5.09131406913898e-05
-4.48620046333523e-05
-4.35358230648148e-05
7.01654976281438e-06
4.611859670728e-06
-1.39203673538187e-05
-4.27393090511542e-05
-2.26667427809226e-05
-1.84988036854e-05
-2.82638106888598e-05
8.86763598231951e-06
-2.76837249221322e-05
-5.37398228980874e-05
-4.8803172488506e-05
-6.44150183303721e-05
-2.45873389386907e-05
-1.82678623957434e-05
-1.52587084251151e-05
-5.49274733550625e-06
-2.34013237084758e-05
-1.15924619247195e-05
-1.13845992774195e-05
-7.09629355986587e-06
-2.94922748114639e-05
-2.31072896586184e-05
-8.34076827548554e-05
-2.42792481054684e-05
-1.68397896147164e-05
-6.83868817920468e-06
-3.08932140059259e-05
-6.2327159224829e-05
-2.33084384903179e-05
-1.64817460574465e-05
-4.69179310349432e-05
-5.8219901551844e-05
-2.06398662729768e-05
-3.79765796888137e-05
-1.43209270465915e-05
-3.5480399066655e-05
-4.58267060786701e-05
-3.45131783479753e-05
-1.64012368370136e-05
-2.61928159356079e-05
-4.66923043399162e-06
-5.76003932092578e-05
-4.53955446515999e-05
-2.11430520861874e-05
-2.4997130345242e-07
-3.10362968687064e-05
-3.53097511364764e-05
-2.93610000765392e-05
-2.13979793319927e-05
-5.39403924075519e-05
-1.48939863270575e-05
-2.89137815225541e-05
-2.26309686364759e-05
-1.76553324328373e-05
-3.00958319004033e-05
-2.44312126059525e-05
-1.05991129168864e-05
-3.11509506353308e-05
-1.6673593893273e-05
-3.17703851281004e-05
-3.4045134441578e-05
-9.94108889177579e-06
-4.71923659754435e-05
-3.29323606875967e-05
-3.43765528636895e-05
-4.28658410725422e-05
-1.87432035373715e-05
-4.50711407950108e-05
-2.13396995286742e-05
-4.66942909815025e-05
-1.62928091916592e-05
-2.00504883835342e-05
-4.82186361086836e-05
-2.88687695168321e-05
-2.73063968629861e-05
-8.9572462621728e-06
-4.20802058346115e-05
-2.21898573215777e-05
-5.68484202222847e-05
-3.65857117688426e-05
-9.34960696958227e-06
-3.76055661765922e-05
-2.17866412404482e-05
-3.33780814814279e-06
-5.94133995398587e-05
-2.56582524618795e-05
-5.4944127629471e-05
-3.68295841206227e-05
-9.76654517575814e-06
-3.73974381164678e-05
-3.91953090352053e-07
-5.20947106167015e-05
-2.57001531299207e-05
-3.37601886914815e-05
-3.95022282903259e-05
-2.30221038305625e-05
-7.73098208981156e-05
4.52789909717379e-06
-5.01976495156777e-05
-4.7338254840735e-05
-2.84215289986474e-05
-5.42627084569517e-05
-1.66897223791317e-05
-2.01267660349239e-05
-2.66665440052285e-05
-3.06582027050665e-05
-3.94219793616551e-05
-3.734001511629e-05
-4.71925544155574e-05
-3.42633083042358e-05
-2.72007515254521e-05
-2.4990204898584e-05
-3.92760801835343e-05
-1.15854854787404e-05
-3.24341833442725e-05
-2.96844055791451e-05
-4.65535654457898e-05
-8.32889264142992e-06
-2.11370408701109e-05
-2.31113092471833e-05
-3.56970109767316e-05
-5.42813145531932e-05
-7.1226604488134e-05
6.23691276769382e-06
-1.07716633128649e-05
-2.20509862834033e-05
-4.40181247684693e-05
-1.68313157244788e-05
-2.29267814807311e-05
2.52509544712268e-06
-4.2165618505596e-05
-2.93835757206794e-05
-2.00170324758682e-05
-4.59182882515438e-05
-1.43728209600926e-05
-8.43399746942279e-08
-4.28692730257944e-05
-4.82928438477923e-05
-5.61292330287482e-06
-2.43879083803567e-05
-4.7331098705445e-05
-4.81425104608537e-05
-4.9462474353523e-05
-1.56105561699989e-05
-2.52444740105149e-05
-2.45020322765309e-05
-1.18325598188505e-05
-4.75193657158195e-05
-4.25758653435213e-05
-4.28630649398523e-05
-3.21506879420609e-05
-2.83927409333366e-05
-2.20120865136759e-05
-2.37649806103736e-05
-5.95185072352088e-05
-4.42386936913838e-05
-2.51137292313485e-05
-3.01892076301686e-05
-2.99650191025662e-05
-3.26084547274278e-05
-1.41004021927321e-05
-1.55967154067972e-05
-3.70084079093906e-05
-1.27358012019844e-05
1.27961570588277e-05
-2.60200019076654e-05
-4.36051659957305e-05
-2.649593000884e-05
-2.96768732569751e-05
-2.46523564543505e-05
1.9722002478403e-05
-5.06969846602425e-05
-6.24701695752409e-05
-3.65874679878897e-05
-1.53175883323631e-05
-4.63883332986343e-05
-4.20303335256671e-05
-4.51746204079852e-05
-2.18837379523665e-05
-4.76450373358337e-05
1.27621023212563e-06
-3.53703762230522e-06
-5.03852120210525e-05
-4.21918597886756e-05
3.51002641714356e-07
-4.04804718986347e-05
-4.48541796619468e-05
-4.2698447457776e-05
-1.84298258203912e-05
-2.45290718286572e-05
-3.5419586125461e-05
-1.3530761550161e-05
-5.27903064362476e-05
-5.118677073843e-05
-4.99826283222332e-05
-9.45950834167329e-06
-1.5345813752121e-05
-3.08186243060726e-05
-2.3406198126802e-05
-2.97091357981368e-05
-9.85657294812403e-06
-4.81399645315222e-05
-2.61273551349084e-05
-4.22956088705984e-05
-6.24101081381275e-05
-5.92260727923027e-05
-2.47023973558451e-05
-2.09317053669922e-05
-1.75597928793928e-05
-3.62148489682048e-05
-1.33257175654722e-05
-6.3617361498302e-06
-2.53939427267071e-05
-3.31367955127783e-05
-3.37292133354855e-05
-5.71411971842037e-05
-3.20789126288807e-05
-4.62709659582716e-05
-1.07571519806195e-05
-2.82075725004311e-05
-2.91560862962813e-05
-2.34176488724817e-05
-1.10483286484058e-05
-8.83066620778936e-06
-4.77317371623444e-05
-4.2870336641152e-05
-2.52003765211425e-05
-1.76479319355709e-06
-1.72725536481607e-05
-2.22269922675993e-05
-3.1283110776413e-05
-2.57660507127122e-05
-2.12888480667713e-05
-3.54020503294321e-05
-3.17347838240683e-05
-3.15010605028624e-05
-3.05038762116258e-05
-3.86997276798123e-06
-3.47217535991083e-05
-3.89201400175183e-05
-1.02386977230399e-05
-1.96090804998578e-05
-3.44532035005569e-05
-3.10349284132963e-05
-4.24343647571216e-05
-3.06029474987205e-05
-1.70503035808483e-05
-5.0666029570704e-06
-4.76686385421509e-05
8.30347914318637e-06
-2.55494469468998e-05
-4.3406799288564e-05
1.74865454444636e-05
-2.42867791967897e-05
-1.08815443874253e-05
-2.04237808861558e-05
-2.58104524151857e-05
-3.69368769585396e-05
-2.62119969685945e-05
-2.07476699236513e-05
-3.78092535205397e-05
-1.28938909279528e-05
-8.31223364936808e-06
-4.10365176284244e-05
-6.09341137188971e-05
-1.96040097988821e-05
-3.13817621975468e-05
2.59119492723861e-07
-4.72193275456035e-05
-1.94387983309761e-05
-2.58436330072261e-05
-5.16243917067673e-05
-7.0334432142534e-06
-4.18746683904125e-05
-2.0197729972586e-05
-3.87100608797001e-05
-4.72416478184156e-05
-1.84940348125475e-05
-2.33764640422764e-05
-4.69374476021882e-05
-4.16446562238887e-05
-4.55912042832881e-05
-3.25123447644416e-05
-2.21194303233887e-05
-3.42376791694357e-05
-1.51418133054099e-05
-7.88235249560273e-06
-3.30718065471722e-05
-2.16960557746924e-05
-6.01624015820023e-06
-1.11698070922014e-05
-4.7986337336661e-05
-2.44180083388144e-06
-3.2044464494025e-05
-4.24163707430907e-05
-2.27383829080883e-05
-3.14693058649045e-05
-3.43757255220137e-05
-3.51852199809654e-05
-5.09974826207195e-05
-7.65192202617548e-06
-2.53457649607634e-05
-4.16693427564304e-05
-4.63633264591792e-05
-9.98192241591556e-06
-6.01111705356465e-05
-3.68412889041583e-05
-4.85496386830233e-05
1.18334363942524e-05
-1.77960012352091e-05
-1.58631523602989e-05
-2.6396056372426e-05
-3.47620500221471e-05
-4.46229861786746e-05
-2.62222907521459e-05
-1.84899511292172e-05
-2.41573720256586e-05
-1.36969745223333e-05
5.99656959520598e-06
-3.79404726767236e-05
-3.13656380757182e-05
-2.06411018208479e-05
-4.88058425253761e-05
-3.45557635368868e-05
-2.37006547212781e-05
-1.8514785962225e-05
-4.67177027420612e-05
-3.73163996893554e-05
-3.6074397043305e-05
-4.52342320962028e-05
-1.55023404090198e-05
-3.88358419330891e-05
-2.051940461497e-05
-4.09114863318962e-05
-2.23807227542839e-05
-2.09069674327705e-05
-1.08008002721502e-05
-3.47090622864443e-06
-3.46138392632663e-05
-3.10351931051058e-05
-2.64416565875668e-05
-1.38893976284005e-05
-5.83957015022716e-05
-4.63540168146853e-05
-3.33748892953006e-05
-3.80360527089849e-05
-1.79234879242423e-05
-4.14047298925576e-05
-4.63934516012098e-05
-2.76711166759572e-05
-5.00038370901845e-05
-4.56163622968705e-05
-2.72080732622887e-05
-2.11678883628235e-05
-3.16920737550886e-05
-4.42678311492147e-05
-2.43369008582435e-05
-4.13280329312079e-05
-6.41490942220735e-05
-1.51975361449465e-05
-2.52567204428838e-05
-1.35024219279485e-05
-4.37069076158723e-05
-3.16893132910518e-05
-4.65850883780136e-05
-5.36725331048348e-05
-6.59602386857829e-05
-3.63539319840791e-05
-3.34857557957905e-06
-2.73247702904946e-05
-2.5718985384806e-05
-2.91076228281014e-05
-2.84776661976956e-05
-7.7539251510867e-06
-1.02812054938941e-06
-6.60388006090717e-06
-1.73439409992814e-05
-5.17526814752852e-05
-4.15554195489254e-05
-4.01965146613105e-05
-5.06062927347453e-05
-5.37368217617198e-05
-2.88475066602431e-05
-3.53392853194509e-05
-4.73691212394317e-05
3.40558223945706e-06
-5.11634717295632e-06
-3.1619236731573e-05
-4.60011634388344e-05
-3.14513362643393e-05
-2.3450443324893e-05
-3.67866945255951e-05
-3.89113919023704e-05
-1.71057653471443e-05
-2.11643905578269e-05
-1.35023384860454e-05
-1.03536419511912e-05
-8.62398742814705e-06
-4.79560403149545e-05
-2.04630044879448e-05
-5.70806609616978e-05
-8.82184036417746e-06
-2.42086372778594e-05
-6.25186222918511e-05
-4.9066728042902e-06
-2.22812749611334e-05
-4.98644924046562e-05
-3.68114779428216e-05
-4.19204120639287e-05
-9.02643114233495e-06
8.12965202651468e-06
-2.3923253850161e-05
-4.25281947061247e-05
-2.57251111722611e-05
-5.46692280874693e-05
-2.29210442715162e-05
-8.89780074120094e-06
-3.67678355353296e-05
-4.65462473619287e-05
-2.20805121022648e-05
-2.57938598345366e-05
-2.75844460846295e-05
-2.7879432899065e-05
-3.61381091488878e-05
-5.18200091513474e-05
-3.20516874325229e-05
-3.21885940519171e-05
-6.32548846632644e-05
-9.62677590245775e-06
-2.1268993658686e-05
-2.74451933281183e-05
-4.28141845814019e-05
-6.99239378249574e-05
-2.76628090936468e-05
-3.9355203119004e-05
-3.6607052611033e-05
-7.04451143794763e-06
-3.55963274848877e-05
-1.74507532893706e-05
-3.28408109296302e-05
-1.10116417531736e-05
-4.03945358385829e-05
-3.32655554549608e-05
-4.95253316807282e-05
-3.77235069539436e-05
-2.21902680719904e-05
-5.37346418433434e-05
-3.50563527861891e-05
-5.45785016174956e-05
-3.69179032109314e-05
-4.30433319391497e-05
-3.55070569417125e-05
-2.56528864641746e-05
-2.90635206533662e-05
-4.69288355978537e-05
-3.75002492962825e-05
-1.04495530902608e-05
-2.24047936231847e-05
-4.96197299882779e-05
-2.76739384261896e-05
3.76532290815187e-06
-5.82171917067881e-05
-6.90239618462357e-05
-3.85133985570694e-05
-7.61047606054579e-05
-1.94570536923916e-05
-3.04836562827035e-05
-2.84545128481983e-05
-3.27839438678082e-06
-2.77834343799997e-05
-6.06490714467947e-05
-4.48448237914357e-05
-4.78229501091519e-05
-3.95580631022383e-05
-3.31256869496842e-05
2.35140424380822e-05
-1.83982526286664e-05
-3.03561021299795e-05
-3.58289673282817e-05
-3.88660496655402e-05
-2.90902704759535e-05
-3.69332519283958e-05
-7.35226948866538e-06
-4.33194518939287e-05
-2.55893128152551e-05
-2.89955010520404e-05
2.99742251101608e-06
-6.426114136305e-06
-6.92888950984151e-06
-1.67245878446646e-05
-2.03755922123534e-05
-1.50898517719601e-05
-1.46540289992288e-05
-2.88364991102199e-05
-1.99367363774953e-05
-4.00596997137087e-06
-3.7143367019308e-05
-4.82595246080448e-05
-3.22630530882557e-05
-2.80532685663833e-05
-3.05211073819851e-05
-1.15753253691851e-05
-1.42515426383991e-05
-2.67183303414955e-05
-4.46711408181659e-05
-2.17050754076831e-05
-3.02134603904133e-05
-4.95070297817382e-05
-7.55731382494662e-05
-3.75442254661105e-05
-4.29681179990647e-05
-3.5158797038413e-05
-2.4611502189306e-05
-3.27710559647616e-05
-2.33743422436208e-05
-1.52447062050795e-05
-2.34192637751806e-05
1.11174650993465e-05
-5.96909229321459e-05
-2.60733429663578e-05
-5.67076527891685e-06
-5.01427422951672e-05
5.2191611676396e-06
-4.29222268834987e-06
-2.7149584470724e-06
-3.08105491206992e-05
-3.17173512587052e-05
-2.39228010133368e-05
-3.03276802972961e-05
-3.42546826034742e-05
-3.4565736217518e-05
-2.25059238066905e-05
-4.15715121405648e-05
-4.92602229525168e-05
-2.40815266667719e-05
-2.91002694373391e-05
-5.18147410359869e-05
-2.20067732244536e-05
-4.57367073661836e-05
-3.2542825018615e-05
-2.15297723756097e-05
-2.69895969633778e-05
-4.56412063123993e-05
-1.82844326406858e-05
-1.47913317120521e-07
-3.67511329989408e-05
-1.74747356777392e-05
-2.72011815056764e-05
-2.79525391353594e-05
-1.36711677986707e-05
-2.95611233725602e-05
-4.02991284127749e-06
-1.76066191127264e-05
-2.95364338683104e-05
-2.95645276625493e-05
-3.7569672448461e-05
-9.63069302850218e-06
-2.48401586493507e-05
-5.31371831552997e-05
-2.96043588321769e-05
-3.45174391659653e-05
-4.17216228094692e-05
-1.1862549953925e-05
-2.21929772653554e-05
-3.33082940121706e-05
-2.54511547844707e-05
-3.13037413916963e-05
-3.46018903874704e-05
-3.84217181944429e-05
-3.47280141966211e-05
-1.54767178128952e-05
-1.97414660529436e-07
-8.48512415434491e-06
-3.72848345376612e-05
-3.14237762489603e-05
2.24518642098329e-05
-2.41923074046673e-05
-6.15307993869486e-05
-2.52635425252536e-05
-4.8856294176728e-05
-3.42391249474038e-05
-2.6877107264554e-05
-7.40666932160636e-06
-4.10995597765144e-05
-2.26889405803584e-05
-5.34338499727613e-05
-2.707181347494e-05
-3.26711966150838e-05
-4.39410032633413e-05
-2.49492038753652e-05
-1.8193541532471e-05
-5.06073963028126e-05
-4.20329683449119e-05
-2.83977368988283e-05
-4.4015738188323e-05
-1.54922641181478e-05
-6.78963883416931e-05
-9.43330665206089e-06
-4.13063139890594e-05
-3.31835316592637e-05
-1.42426213082316e-05
-9.03485669265419e-06
-3.44965851379715e-05
-2.33139911368048e-05
-1.43310161360367e-05
-2.04732465270398e-05
-1.95421012094973e-05
-2.63827574593797e-05
-4.44436933343545e-05
-2.27951283005497e-05
-4.3405100189058e-05
-4.64826340488623e-05
-3.66126227399307e-05
-2.51204633543705e-05
-1.31371731598098e-05
-5.1462323795806e-05
-8.8255314924467e-07
-4.17031367310805e-05
-3.16070381421957e-05
-1.81699894175764e-05
-3.90528700753486e-05
-1.94863474227184e-05
-5.15849456671792e-06
-3.16013126892205e-05
-2.78979893608244e-05
-4.84897591280958e-05
-3.14981728359359e-05
-2.00603787229578e-05
-7.3861156182954e-06
-6.50857447021366e-06
-3.54757493961582e-06
-4.50502215620669e-05
-3.50407359224628e-05
-1.11385677741313e-05
-2.62523129007206e-05
-1.34555275373821e-05
-3.74810348252504e-05
-5.09448549232225e-05
-4.36157445354663e-06
-2.6686255456427e-05
-2.61324977223351e-05
-2.01233707054137e-05
-4.35692711531794e-05
-2.50991529917177e-05
-1.36061276886465e-06
-7.6629447745949e-06
-2.57070836304184e-05
-3.16554006396311e-05
-3.94923765772999e-05
-1.15276396242933e-05
-3.01145493676021e-05
-3.27853883308017e-05
-1.29759843310028e-05
-3.03816519602794e-06
-1.54520045082925e-05
-2.34691757870312e-05
-1.98370461387624e-05
-2.9205010688925e-05
-2.03446662487865e-05
-2.61326249897134e-05
-1.99234247156139e-05
-5.57311546007054e-05
8.95073234079486e-06
-2.62676485196541e-05
-2.09412703447806e-05
-4.13322733918403e-05
-2.92701039634641e-05
-4.97688374976491e-05
-3.21829252433656e-05
-4.10148095753286e-05
-3.15213566806863e-05
-4.3638641651448e-05
-3.8701394104235e-05
-5.02899404864734e-05
-3.04316384924197e-05
-2.85638703814083e-05
-2.07944007694345e-05
-1.1837264449037e-05
-3.1776492646972e-05
-3.33056597459554e-05
-2.32294889012812e-05
-5.43958689211456e-05
-2.42099121752554e-05
-4.82155645100542e-05
-4.93630825320993e-05
-4.34847810410406e-05
-3.54781808412919e-05
-4.65467778370743e-05
-3.56167582546114e-05
-5.7555844951798e-05
-1.05340670774058e-05
-2.831294263913e-05
-3.80470032460572e-05
-6.09499575963941e-05
-2.47880909944521e-05
-1.68146576359139e-05
5.07301857685529e-06
-3.33115854229076e-05
-2.32991309044472e-05
-3.49684987081575e-05
-2.56856803128367e-05
-2.56111098729967e-05
-2.78523368560539e-05
-1.26062610056594e-05
-4.50304892034069e-05
-3.94492924706047e-05
-5.60317721359182e-05
-2.24602696519026e-05
-5.31514818857054e-05
-2.27000256418131e-05
1.11723586889215e-05
-1.55057324058178e-05
-2.35019212839883e-05
-1.811630099485e-05
-4.61538454567414e-05
-1.61743045808915e-05
-1.14751344478246e-05
-3.27499067725524e-05
-2.98308232126327e-05
-1.62047391160664e-05
-1.75543959982295e-05
-5.03411790836604e-05
-5.11329687270002e-06
-3.86982517143159e-05
-3.76956984628982e-05
-2.9509946116368e-05
-3.19697108100143e-05
-1.3714642794416e-05
-2.36720250372317e-05
-1.81042346835705e-05
-3.28380943432134e-05
-3.54208096990571e-05
3.5619161517596e-05
-2.61400553796604e-05
-1.25931855179159e-05
-2.62417563825994e-05
-4.84256618507215e-05
-3.56851215878502e-05
-2.7012848314545e-05
-7.20792246296413e-06
-1.03369335324938e-05
-3.35858687324933e-05
-5.41129005316206e-05
-4.41349208952072e-05
-3.19578564518556e-05
-2.24403113802088e-05
-2.89122566803087e-05
-7.21056619837562e-05
-3.90568701360728e-05
-9.29345325560241e-06
-5.63032862296033e-05
-3.54330385701181e-05
-1.38430000056795e-05
-8.54658949835781e-06
-2.5394416544837e-05
-1.41126323787764e-05
-3.26833951997144e-06
-1.6038908397324e-05
-4.9060379518515e-05
-1.49932993228245e-05
-2.45667235437048e-05
-3.6288628957847e-05
-3.25397533495982e-05
-3.97191000403819e-05
-2.86013344766396e-05
-3.30276080550593e-05
-5.37448086803341e-05
-1.7794993380239e-05
-4.46283469635035e-05
-5.45655204034899e-05
-2.95894522068809e-05
-4.05391143652264e-05
-3.27442358949729e-05
-3.09025905074816e-05
-1.46996799523575e-05
-2.97127768691098e-05
-2.39843998007793e-05
-4.49403263432356e-05
-1.32957981864995e-05
1.59831507954467e-06
-1.13113951298754e-05
-1.70510024454616e-05
-4.22577911570914e-05
-2.20630890362743e-05
-2.78350694129854e-05
-4.52146391574832e-05
-3.19603943632294e-05
-4.60072895088047e-05
-3.29782396286255e-05
-2.46259764152489e-05
-1.70341761333402e-05
-4.24357195926484e-05
-2.5435068764775e-05
-1.13345304511698e-05
-3.44859534851348e-05
-4.43197679915872e-05
-1.20814678716412e-05
-1.262127590014e-05
-3.64876515879211e-05
-4.54400706031687e-06
-1.477407743818e-05
-2.04866918431341e-05
-6.93809689534455e-06
-2.86299240873959e-05
-1.06845381488031e-05
-3.51833728248798e-05
-4.35567654679056e-05
-2.19227202361401e-05
-5.09782387767568e-05
-3.72823558915606e-05
-1.34466670930438e-05
-2.73697032158071e-05
-3.1051992859094e-05
-4.79674482939116e-05
-5.20950710933262e-05
-3.01380547456947e-05
-1.15976352615202e-05
-2.28208346271372e-05
-4.06336055757069e-05
-1.88005832739292e-05
-1.46677395690099e-05
-1.32655425118179e-05
-6.57138078731479e-05
-1.15626143822937e-05
-3.18631599885926e-05
-8.7639327840719e-06
-2.14454912055734e-05
-3.14356002107948e-05
-1.78079653000673e-05
-3.80530694820496e-05
-3.38414466802663e-05
-4.6382249310225e-05
3.89436105177131e-06
-6.17989707768926e-05
-4.04416425883599e-05
-4.57376920541967e-05
-1.84705585104251e-05
-2.47846427162002e-05
-3.89406886306211e-05
-3.88996168329179e-05
-2.378727364277e-05
-2.27429745029017e-05
-2.54337725817485e-05
-4.37219610722015e-05
-2.64165150610849e-05
-4.88345134081933e-05
-1.09741260566967e-05
-5.86778126406146e-05
-1.08431772720941e-05
-5.65530942262472e-05
-3.26836372084413e-05
-4.68974930777951e-05
-1.82085804292768e-05
-2.28825626211534e-05
-1.75538066217889e-05
-3.5964468103998e-05
-3.60304019636355e-05
1.18676127583913e-05
-5.85564453361694e-06
-3.54066454044408e-05
-5.15431550456445e-05
-3.45589770325426e-05
1.26609478250769e-05
-4.90028156401009e-05
-7.40639753071594e-06
-2.81487543232464e-05
-4.74102793771898e-05
-5.44271204546528e-06
-4.05932865373861e-05
-4.00866714350486e-05
-1.11220843985935e-05
-3.79341014468082e-05
-3.40686250982103e-05
-4.39415445798824e-05
-2.04775979107168e-05
1.34403539302516e-06
-2.56013298437531e-05
-4.04619819642261e-05
-2.1968494977961e-05
-1.14691883193984e-05
-1.92795478476313e-05
-1.8405215035958e-05
5.16922927049954e-06
-2.63787791001752e-05
-3.30239379916822e-05
-7.48339451422425e-05
-6.69498357028872e-05
-2.75509229208604e-05
-2.86169974335473e-05
-2.1517503374182e-05
-1.70000943362026e-05
-2.7450985745817e-05
-4.12748927511176e-05
-4.54949321246843e-05
-2.62804541869745e-05
-5.3243622113378e-06
-3.22654706205291e-05
-2.20259904024298e-05
-2.18223641943171e-05
-3.03698222515173e-05
-3.24532037488763e-05
-2.12911825072952e-05
-1.68978305052114e-05
-1.64584702564072e-05
-4.21276401862332e-05
-2.29636858536528e-05
-6.21807587030248e-05
-1.28350767225192e-05
-2.02000297834854e-06
-4.36148243392411e-05
1.8503591341366e-07
-3.12724666378858e-05
-3.34996027824877e-05
-3.18577899700177e-05
-9.74562716649294e-06
-1.37910674392243e-05
-5.35559531764092e-05
-7.02965144005051e-05
-4.60331284899342e-05
-2.11905183604926e-05
-5.45257814597771e-05
-4.04002223652107e-05
-4.25698290082566e-05
-4.15188411968669e-05
-1.86256187019208e-05
-4.41103454324678e-05
-4.63997473376124e-05
-2.07467598046018e-05
1.14841305706585e-05
-4.34667242566509e-05
-4.19461873452995e-05
-2.88821596039412e-05
-4.2833343735692e-05
-2.48148635612344e-05
-3.65614092589816e-05
-5.02761577575186e-05
-5.6784200203183e-05
-4.03920006732347e-06
-6.255816956856e-05
-2.65494677009474e-06
-5.36442483248813e-05
-4.34346478717215e-05
-2.28462401631899e-05
-1.69185107656026e-05
-3.89468099937284e-05
-1.21057953486397e-05
-5.06704209023808e-05
-7.77958118463817e-06
-3.54178796754741e-05
-5.57814216508515e-05
-4.25230286398618e-05
-4.56722310510429e-05
-1.3905117768384e-05
-6.9462106936965e-06
-5.90419692193443e-05
-2.25968967650503e-05
-3.93295329760199e-05
-5.12654998946797e-05
-1.75676960410577e-05
-2.72462159829322e-05
-2.27436852155242e-05
-3.07308078276694e-05
-3.03700032976746e-05
-2.29787538808959e-05
-2.66053181751303e-05
-2.79934979232418e-05
-4.20848753264348e-05
-2.71324094813987e-05
-2.63409113419077e-05
-4.55027595341877e-05
-3.88755078555935e-05
-2.58496034490914e-05
-4.54112301169727e-05
-3.90488573846782e-05
-4.62963555912289e-05
-5.90118795906373e-05
-3.55243358735696e-05
-2.79716436784687e-05
-3.43262671052358e-06
-1.71780077252249e-05
-3.73101738108229e-05
-3.85686259025371e-06
-1.96576441694968e-05
-6.58566502191114e-05
-4.54041879823769e-05
-1.78987897830875e-05
-4.03397757859458e-05
-3.15696835701408e-05
-3.12218841087281e-05
-1.15300360737618e-05
-4.12930341772162e-05
-2.28080080782153e-05
-1.4342651160727e-05
-3.98959134464872e-06
-2.67889434174352e-05
-2.21256758701151e-05
-9.77130496272939e-06
-3.02327406068964e-05
-6.49520967610893e-06
-1.67900412980761e-05
-4.6616757376699e-05
-2.57098387830386e-05
-2.76621035693846e-05
-2.45121748096393e-05
-4.55110635028096e-05
-5.92516168602008e-05
-3.31773453638898e-05
-2.76095136080653e-05
-4.17995419044617e-05
-1.44827126179455e-05
-4.02336670372338e-05
-3.59056725580605e-05
-6.29557410847948e-05
-5.77330817574886e-06
-1.86074053733954e-05
-4.53077369408122e-05
-3.86445337504134e-05
-2.00576373982249e-06
-4.31271539080176e-05
-4.01020269344142e-05
-4.20178979166318e-05
-3.85100371307296e-05
-5.56303029491314e-05
-3.78980736062948e-05
-3.5428788033613e-06
-4.73319239691935e-05
-2.96547564205721e-05
-3.09509472507562e-05
4.54472228411927e-06
-4.53572305964285e-05
-4.77303978034006e-05
-4.99980044753406e-05
-2.5438766419165e-05
-4.97063946702111e-05
-5.46556511766624e-06
-9.88314242795685e-06
-3.1477902017716e-05
-3.18417634640511e-05
-4.79935709444126e-05
-1.80453447467029e-05
-3.54841053290053e-05
-2.12290562276932e-05
-7.32673108225287e-05
-2.58978989297169e-05
-3.12121648920825e-05
-5.05883534598358e-06
-7.06864248196371e-06
-3.6186998682404e-05
-2.41797465143594e-05
-2.60600454129518e-05
-1.71044651657624e-05
-3.9363448615669e-05
7.56854926277113e-06
-1.4058221517718e-05
-5.52134564732617e-05
-2.28392249226866e-05
-4.45060624428772e-05
-4.59595125807593e-05
-2.42321186623347e-05
-2.13705214999067e-05
1.97737091642293e-05
-3.49721894491424e-06
-4.30467715942673e-05
-3.90711356102733e-05
-5.18027832835362e-05
-5.97067788352273e-05
-1.55773118147134e-05
-5.06044293235577e-05
-5.16489338202046e-05
-2.27836014316509e-05
-5.11572647765265e-05
-3.14458556270734e-05
-3.97103830622343e-05
-3.87161988948822e-05
-2.69445594980778e-05
-5.52883414490105e-06
-2.3137179505367e-05
-1.45182867973566e-05
-1.97954578757534e-06
-4.54268020612578e-05
-3.95357852782979e-05
-4.47328693117139e-05
-3.10459208053775e-05
-5.21473335579647e-05
-1.83944440612822e-05
-2.78898340525978e-05
-4.06227544294772e-05
-5.03807288569177e-05
-8.56385843557581e-06
-5.46067451866301e-05
-5.01221682680925e-05
-1.50971349456014e-05
5.34083361301876e-06
-4.14572052249962e-05
-6.21222296273559e-05
-5.63953488258145e-05
-3.11093630257682e-05
-2.99751281646235e-05
-4.38624492376853e-05
-4.2043822707419e-05
-5.91256449322066e-05
-2.80000552291797e-05
-2.51095444836857e-05
-2.54283263234979e-05
-4.66343366967092e-05
-4.44788692279667e-05
-4.46847338495248e-06
-4.65075578653668e-06
-2.49773521958887e-05
-1.38325244238328e-05
-4.91568559467188e-05
-2.79786292390466e-05
-4.01164625169242e-05
-3.96055027010364e-05
-4.81270498323492e-05
9.20684214385969e-07
-2.88648392790087e-05
-2.03718075349807e-05
-2.64743081715718e-05
-1.56856953501672e-05
-1.22815349535867e-05
-1.47147828428982e-05
-1.94037183380418e-05
-9.4657358741777e-06
-2.86483672183812e-05
-5.80858074010453e-06
-3.30696393238369e-05
-2.28455417295257e-08
-2.69293485685655e-05
-1.85631927845948e-05
-4.04552626203938e-05
-3.71038181682351e-05
-1.54002786646552e-05
-3.80051512110762e-05
-1.35492133219542e-05
-2.14817587847529e-05
-6.67348711474677e-05
-3.75687728796377e-05
-2.55189293181106e-05
-5.28918666588252e-05
-1.39568433964007e-05
-2.69627484702462e-05
-6.38803495161962e-05
-3.85062945726613e-05
-2.69269025494059e-05
-3.4026621193608e-05
-5.99322490289218e-05
-4.26180624616682e-05
-1.52125184176041e-05
-4.9323492172865e-05
-4.59746110431027e-05
-7.37769133715079e-05
-3.16239965472631e-05
-4.05260415683691e-05
-1.40689285374853e-05
-5.84378500997373e-05
-2.76754722441506e-05
-5.19435374692463e-05
-1.60364266297119e-05
-5.58050446405779e-05
-2.02893371522e-05
-4.69556528655648e-05
-4.30112972378297e-05
-2.82760041014683e-05
-5.5165339009433e-06
-3.15124599301251e-05
-3.14490622897412e-05
-1.56666674956277e-05
-4.52146094841732e-05
-5.99750986929542e-05
-3.98757597516528e-05
-2.9139257374097e-05
-3.43728009504486e-05
-8.40378395549072e-06
-2.21614498424801e-05
-1.40488136532896e-05
-3.22251594088346e-05
-4.81710365386855e-05
6.8749383825261e-06
-4.34118606295646e-05
-1.83318648861156e-05
-6.9966263763197e-05
-7.72054922112007e-06
-3.94143612628317e-05
-1.34977793842854e-05
-3.68003396774946e-05
-2.17402133340163e-05
-1.45450860299096e-05
-3.26334586865912e-05
-2.44726259216098e-05
-2.4347810170863e-05
-3.56715648981743e-05
-2.29891899745059e-05
-2.83145380323478e-05
-4.44366983594934e-05
-7.11443749462406e-06
-3.45196547641861e-05
-1.57999686831089e-05
-2.23429052756449e-05
-2.00864321622502e-05
-1.2891472813155e-05
-3.67905626885406e-05
-2.72269924922653e-05
-1.33891236790236e-05
-4.36116187124054e-05
-2.4249298507304e-05
-2.47581079483244e-05
-3.13892504246201e-05
-2.10438217034084e-05
-3.31802662601748e-05
-3.48338054099483e-05
-2.9439274220588e-05
-7.81687960359377e-06
-4.4958448132347e-05
-2.31766989589145e-05
-1.23923452446228e-05
-7.84789303932443e-06
-1.21190880609821e-05
6.752613753668e-06
-5.07067765384137e-05
-3.65967473743906e-05
-5.56380411748413e-05
-2.12532787896008e-05
-5.3178247616713e-05
-2.48288938263405e-05
-4.81644689015071e-05
-3.34093782484035e-05
-4.71834490794777e-05
-3.2284154535319e-05
-3.35163636913857e-05
3.85764077070179e-06
-3.66045733486669e-05
-4.25563475244541e-05
-4.14585692335429e-05
-3.09137637074276e-05
-1.1869111567625e-05
-1.85604363770391e-05
-3.11564927824331e-05
6.59468224965863e-06
-3.47164338596296e-05
-6.24579444198348e-05
-2.95779479561883e-05
-2.6697247620625e-05
-2.42472743304985e-05
-4.41603191458421e-05
-1.80078324671115e-05
-4.92100544111073e-05
-4.97276968710572e-05
-3.90427934595218e-05
-3.21276106588858e-05
-2.32872920347633e-05
-4.44622588864858e-05
-5.10210578747466e-05
-1.47856852112656e-05
-3.77238434844302e-05
-3.25459867146686e-05
-2.17415009279479e-05
-6.18713103283909e-06
-4.93478020659822e-05
-1.47668994516812e-05
-2.15466991959478e-05
-2.6665212086312e-05
-4.12315868607389e-05
-3.41889798677173e-05
-7.84855812409525e-06
-1.11567758967387e-05
-2.90222025825027e-05
-1.59363750394337e-06
-8.94768143423589e-06
-2.89793129567749e-05
-5.42134437097705e-05
-2.56308163932474e-07
-3.70048196255486e-05
-5.34983196878785e-05
-3.87060194436935e-05
-2.32035776816507e-05
-2.78094959255044e-05
4.06287213605399e-06
-4.01383901849282e-05
-9.86337134520028e-06
-1.04164739529361e-05
-2.49806169402565e-05
-1.47564905738281e-05
-1.67869730399573e-05
-5.08923298881613e-05
-4.19029487327542e-05
9.81178783392866e-06
-1.86084252826797e-05
-2.4941790620792e-05
-3.03166102838965e-05
-1.51004508572676e-05
-9.33266363002614e-06
-2.36819273885315e-05
-4.59832276932306e-05
-3.26719778982927e-05
-1.34558425651157e-05
-2.62928302251916e-05
-4.77041828279943e-05
-2.79798266945514e-05
-2.81915192500788e-05
-1.0864706298974e-05
-4.44608359977814e-05
-4.19506122906395e-05
-3.48846179115187e-05
-3.03413675704398e-05
-1.48142508446126e-05
-6.03520109006044e-06
-4.27325112949418e-05
-4.39571544674755e-05
-4.10374335223333e-05
-5.00428879066535e-05
-6.05816445744842e-05
-5.25151519623302e-05
-4.46569279710357e-05
-3.49414776017861e-05
-5.48188604649417e-05
-2.78722493522988e-05
-3.10148253780961e-05
-2.88014265819846e-05
-1.62272220519872e-05
-4.74637319351939e-05
-1.74139214739528e-05
-4.02765363197024e-05
-6.0557763288326e-05
-2.38298305242942e-05
-2.37772182848425e-05
-3.4746864256719e-05
-2.13586688735058e-05
-6.41053703730786e-05
-2.98193387046005e-06
-4.71191516150021e-05
-3.41760315829602e-05
-2.70351972946604e-05
-6.5701696387606e-05
-2.2227512101867e-05
-2.05259367247435e-05
-1.43146351389811e-05
-5.01204518742931e-06
-1.02677626519234e-05
-3.91117990229922e-05
-1.3124512498816e-05
-6.82535213692766e-05
-9.54589799622363e-06
-6.22191006888461e-05
-7.88588320860202e-06
-2.10391644691232e-05
-3.53834153147651e-05
-1.98853155134532e-05
-3.90935382372359e-05
-4.19022798676527e-05
-3.11490008806488e-05
-3.69536030236501e-05
-2.13575959648605e-05
-4.08559161042269e-05
-4.46760675312119e-06
-6.1623353032526e-06
-5.23435469533498e-05
-1.6762627106798e-05
-2.29936908920513e-05
-1.33326550098771e-05
-9.11128163836449e-06
-5.47139947383401e-05
-3.95594532173861e-05
-1.50454512767084e-05
-2.48387254558979e-05
-2.40488887986895e-05
-4.02442862200881e-05
-2.39255069403432e-05
-2.39487167829923e-05
-4.27707671353422e-05
-2.03125571225755e-05
-3.39837128269659e-06
-3.27934706137634e-05
1.01262777236451e-05
-1.58927929278766e-05
1.2663465382875e-05
-1.06530204490527e-05
6.60464173755891e-06
-3.37202206949692e-05
-3.75852971262407e-05
-4.6207172910865e-05
-5.77068427243659e-05
-8.04887329399965e-05
-3.44240238761678e-05
-2.5655234115876e-05
-5.04141694770492e-05
-3.19636895908734e-05
-2.0575258101004e-05
-2.68742543399338e-05
-2.99040075192695e-05
-2.24969028212787e-05
-3.68020142199685e-05
-4.04391397976734e-05
-4.18925331371807e-05
-4.21684981209659e-05
-5.66041856835655e-05
-3.85029347956207e-06
-2.02108629260746e-05
-8.62555776067682e-06
-1.83702972943762e-05
-3.42556339339153e-05
-1.46763594142466e-05
-3.21936230772503e-05
-3.81059812363644e-05
-4.62438171855411e-05
-2.17484757173217e-05
-3.10025816397293e-05
-4.36337927654793e-05
-5.34307186243868e-05
-2.86703033163813e-05
-3.83837146410201e-05
-2.61717965292695e-05
-3.40166191861572e-05
-4.64300917279954e-05
-5.26310723051065e-05
-4.56286087705263e-05
-4.16444229993976e-05
-1.9897970527545e-06
-3.92856248826842e-05
-6.90499420304941e-06
-2.82915391866396e-05
-4.28518017739824e-05
-4.64823467690885e-05
-2.35346085127847e-05
-3.78691808400335e-05
-4.83550951151131e-06
-2.64096120912065e-05
-2.87157721697087e-05
9.88091759493549e-07
-4.57354615921441e-05
-2.03166113340127e-05
-7.7197939836317e-06
-3.92222548568949e-05
-1.04468778253737e-05
-2.05044396315764e-05
-1.23220833377411e-05
-3.09115634513007e-05
-3.4236160182791e-05
-3.77630231859151e-05
-3.65859136063743e-05
-3.04307944765704e-05
-3.87157392412432e-05
-1.47794272602121e-05
-6.51628943248126e-05
-1.91711392740626e-05
-5.70174459653799e-05
-3.47965274232761e-05
-1.41479897079952e-05
-5.69350971365803e-06
-3.99699651656531e-05
-4.26033954622693e-05
-2.79411106079189e-05
-9.16651517013322e-06
-2.78015415897041e-05
-1.46000627437295e-05
-3.12169876129464e-05
-2.09462785508864e-05
-2.09719751276852e-05
-3.89382048155264e-05
-2.58116511077854e-05
-1.17671022367089e-05
-6.55147102257843e-05
-1.9296470572314e-05
-5.36851047922691e-05
-6.16139476437434e-06
-4.74078841819234e-05
-2.0481803745406e-05
-1.20084745297143e-05
-5.6562604345918e-05
-4.32990294974924e-05
-3.720930863299e-05
-2.08003990442119e-05
-6.69827673141852e-05
-4.10443565438295e-05
-4.78594349089901e-06
-2.54597902236434e-05
-5.0951319446636e-05
-3.55330722533845e-05
-3.62059260160516e-05
-1.78342404612473e-05
-1.72644777226703e-05
-2.09847234955112e-05
-1.70977812743142e-05
-3.9284228392721e-05
-2.13492710430514e-05
-5.39729740934564e-05
-1.84906486155978e-05
-5.42602348540591e-05
-3.1478603717534e-05
-6.06895612685323e-05
-3.620918303194e-05
-3.05206830363466e-05
-2.92571073645872e-05
-3.46629835030902e-05
1.06961664087605e-05
-4.98364949855737e-06
-4.10802512953116e-05
-2.86439945600843e-05
-2.77115295379325e-05
-1.55507071445844e-05
-4.09364858693625e-05
-2.74789289148284e-05
-2.42248057193251e-05
-4.55636579887835e-06
-2.59996293486914e-05
-2.95220032746544e-05
-3.5856834033444e-05
6.16815008807496e-06
-4.16190386460661e-05
-3.85865030523368e-05
-6.13948338707901e-05
-3.66929484825781e-05
-1.9467679908426e-05
-2.57287223129085e-05
-2.97857411510427e-05
-6.27318895507798e-06
-2.50421860206049e-05
-4.55821042487135e-05
-2.29622265184537e-05
-4.08848003515099e-05
-3.22870840861131e-05
-2.24823956565193e-05
-4.97440971508157e-05
-2.60087451768863e-05
-9.48214278162599e-06
-5.04247015043445e-05
-1.29784432906294e-05
-2.38343618994803e-05
-1.95442270399154e-05
-1.90388516101679e-05
-5.0844363100535e-05
-1.72531359611899e-05
-7.89254457226033e-06
-2.65932420309815e-05
-1.94340353439655e-05
-4.09984941399406e-05
-2.05896072174118e-05
-4.38097707206548e-05
-5.12936703846243e-05
-5.01538083202913e-05
-3.93843818864093e-05
1.44616992050504e-05
1.3399507855084e-06
-1.16278943408894e-05
-4.77841921657984e-05
-1.06622521196332e-05
-3.57435538923859e-05
1.26408321911824e-06
-2.81403183177894e-05
-1.98644869930027e-05
-3.51697667694448e-05
-2.98998020666951e-05
-4.45475272679638e-06
-4.24667445163709e-05
-2.96076946541594e-05
-5.905161514121e-05
-4.77506816375726e-05
-3.62216987162128e-05
-1.9583644396188e-05
-1.26945911554469e-06
-5.04458677230432e-05
-2.71421048537119e-05
-2.52056947229586e-05
-4.27998369111722e-05
-3.22337485151568e-05
-3.34476783040006e-05
-3.21009210498656e-05
-3.88546172103639e-05
-1.69298944146584e-05
-3.82969678274931e-05
-1.99300563210105e-05
-1.94604511489648e-05
-3.65749793032771e-05
-4.83940709450431e-05
-2.00401976087616e-05
-1.47294316416704e-05
-4.35768885010382e-06
5.50992915376569e-06
-5.62546696762173e-05
-2.05879814750931e-05
-2.59366300921444e-05
-1.32640388330648e-05
-6.18060417188435e-05
-2.72881137581604e-05
-5.19582810918011e-05
-1.73266073736106e-05
-2.14103923528169e-05
-3.84255557767806e-05
-2.91611401034043e-05
-2.78045043747677e-05
-3.3238090038982e-05
-1.54759932375468e-05
-4.34612460445367e-05
-6.9326039329441e-06
-1.97672510366265e-05
-5.36145478878005e-05
-3.02313675780923e-05
-1.78421090615197e-05
-2.35610956282808e-05
-1.29272541898553e-05
-4.66968967037757e-05
-2.28581605103278e-05
-3.97174159016978e-05
-2.52620770526642e-05
-2.23234871245372e-05
-6.89413477769353e-05
-2.7968360242708e-05
-3.31257329805272e-05
-1.18796963069975e-05
-2.09356613819007e-05
-2.64695955417206e-05
-5.03569965995509e-06
-6.09037386343387e-05
-3.36430065044104e-06
-1.49170962826688e-05
-5.38579134761783e-06
-3.04452040435066e-05
-5.12486088266124e-05
-3.08721286063065e-05
-1.96470342049941e-05
-4.60771852184613e-05
7.73550660847616e-06
-8.66277551923521e-06
-2.02309294490003e-05
-1.34432753478113e-05
-2.67594441060776e-05
-3.70197609299878e-05
-1.12545515167192e-05
-4.082531332942e-05
-8.43094640566778e-06
-3.95339191090835e-05
-2.05549132431176e-05
-4.50063318912631e-05
-6.35001806228129e-05
-3.68946330122239e-05
1.14908573275754e-05
-2.6785681953931e-05
-1.97837250166488e-05
-2.90091082813877e-05
-2.58425975799226e-05
-6.49886355218601e-06
-3.59354338758368e-05
-2.74355966880355e-05
-2.79152379291168e-05
-3.29978566496544e-05
-6.11595479750507e-05
-2.5227128986676e-06
-3.85901901763593e-05
-1.88104853033761e-05
-1.47757995709738e-05
-1.89389720379747e-05
-2.05326781494967e-05
-3.32756722480324e-05
-1.36857567830118e-05
2.07990323537842e-07
-5.55673217889441e-05
5.03490491114138e-06
-5.88459325537902e-05
-2.93528406587624e-05
-5.19921535534242e-05
-4.6184142329995e-05
-5.09483578881772e-05
-3.57507735209493e-05
-3.2292610518118e-05
-3.9342650625249e-05
-3.37359737848987e-05
-5.69956452439662e-05
-3.73397478902075e-05
-2.39529523852424e-05
-4.47069580453567e-05
-4.3484389971018e-05
-8.52499846153811e-06
-1.92006109475877e-05
-3.38809640652858e-05
-1.67747674013293e-05
-2.96645163293374e-05
-1.44932234274436e-05
-5.76974383188979e-06
-5.19829929552671e-05
-4.7591507627325e-05
-3.63867897398239e-05
-7.5977581397437e-06
-3.38089453637881e-05
-2.76795179815383e-05
-1.00433837638377e-05
-6.26616444870514e-05
1.20135256256507e-06
-3.71184169436073e-05
-9.08336093060208e-05
-2.93174139349082e-05
-3.01824331944434e-05
-3.78598457534384e-05
-4.79158501115859e-05
-2.07023723620705e-05
-1.80542909297542e-05
-3.85840990441127e-05
-3.36554237138223e-05
-4.25912069103829e-05
-4.93519232440638e-05
-4.98625570661586e-05
-2.36108722466424e-05
-5.09916929875647e-05
-1.74107979782349e-05
-4.39210326986813e-06
-1.68229899885701e-05
-5.0702410868037e-05
-2.47106918101494e-06
1.9811491720948e-06
1.10660529067768e-05
-4.39134557664435e-05
-4.24671152461291e-05
-2.61815346338927e-05
-2.52270986372365e-05
-5.3021186357709e-05
-3.87505095700062e-05
-4.36656126459971e-05
-1.17180942302999e-05
-6.63824324444136e-05
-2.28578974746198e-05
-3.48043932756724e-05
-8.32264229926263e-06
-5.18666836989175e-07
-2.67034177972798e-05
-3.13253429813467e-05
-4.93095977908532e-05
-3.17072829579489e-05
-2.37228764667885e-05
-4.27841694885352e-05
-2.98055507125439e-05
-1.76844939941333e-05
-2.96120385290904e-05
-3.57770037614062e-05
-4.36221144508772e-05
-3.30248463192286e-05
-2.41098510111738e-05
-2.65988150136786e-05
-1.4418823146381e-05
-6.96675855546688e-05
-4.1071968057325e-05
-2.61875009545325e-05
1.9864681965126e-06
-9.83446171673644e-06
-4.40275735538681e-05
-3.10504416466627e-05
-5.42840780275042e-05
-9.71449048626681e-06
-2.17939352905676e-05
-1.34541185223206e-05
-1.22797552449937e-05
-2.32082602595732e-05
-2.3008104258521e-05
-4.55619074624506e-05
-3.19779236274747e-05
-2.49952559420667e-05
-1.60196499135525e-05
-1.90418931108404e-05
-3.70233798058714e-05
-3.14149958375645e-05
-6.01223842309967e-05
-5.45578858812083e-05
-1.87677621895389e-05
-6.14402012818731e-05
-2.72789221664085e-05
-2.61929844176907e-05
-3.62062565268158e-06
-4.82392924337652e-05
-5.00596034595453e-05
-5.7672516278028e-05
-1.60380496015869e-05
-2.13325838381899e-05
-7.4014737094597e-06
-5.98351403664251e-07
-6.02569201485261e-05
-2.37007347879987e-05
-5.07318314118826e-05
-2.79750833654538e-05
-1.72668589335144e-05
-5.31395099698395e-05
-3.48063726284195e-05
-1.56266792685816e-05
-1.34823603383553e-05
-2.57626396257375e-05
-3.89356000827251e-05
-3.16989258947295e-05
-3.35461809846348e-05
-3.63893370718805e-05
-5.083379347485e-06
-3.7092822115768e-05
-4.12704689125412e-05
-6.99434468564568e-06
-5.95787401189316e-05
-4.60005037928034e-05
-1.4607531145789e-05
-1.60553816713799e-05
-3.65713271816391e-05
-6.3350939514285e-05
-1.84008656332885e-05
-2.30144291357579e-05
-6.44922949514846e-05
-6.18667759172361e-05
-2.28342038771169e-05
-2.27766879503159e-05
-3.16948436610959e-05
-4.54020703773009e-05
-6.18689349169284e-05
-3.07223185098534e-05
-1.40608457067231e-05
-3.48851061167073e-05
-2.00430652201758e-05
-2.69574695735659e-05
-2.04104788876547e-05
-4.1245547713379e-05
-5.01140811477287e-05
-2.73078342859852e-05
-3.12805276253083e-05
-4.14273894051969e-05
-2.12892327626763e-05
-1.63114739528324e-05
-4.32679667265154e-05
-4.32130730096702e-05
-4.48701174594445e-05
-2.4687515469497e-05
-2.11944582807368e-05
-2.52459851253445e-05
-2.40006036367263e-05
-2.39687095149202e-05
-1.43175858915835e-05
-2.5082843260465e-05
-1.87851033220247e-05
-1.11680766375783e-05
-2.54797142206198e-05
-3.83110639995312e-05
-1.596153754214e-05
-3.69571188423534e-05
-2.06772947680807e-05
-3.64509667878221e-05
-8.92711679375479e-06
-3.87528893570225e-05
-3.50864394166322e-05
2.85344398575096e-06
-6.79126732603435e-05
-1.66541989944161e-05
-3.31087952629285e-06
-4.95391017785163e-05
-1.93217836158246e-05
-4.51225184801436e-05
-3.68624678265403e-05
-1.72518599382706e-05
-1.38221332480075e-05
-3.89992567398462e-05
-4.08672783346021e-05
-2.29270388997029e-05
-3.71466111932843e-05
-2.30232632313994e-05
-3.60610930668538e-05
-1.18788697903337e-05
-1.55895660293068e-05
-4.47109223870649e-05
-1.72141818495711e-05
-4.30399480905081e-05
-6.55521934446346e-05
-2.0170542614083e-05
-1.72041449237529e-05
-1.96561734036581e-05
-3.23732393249782e-05
-4.00862147333641e-05
-5.01252525300621e-05
-4.24652580110988e-05
-1.72837777503913e-05
-2.85360639729462e-05
-2.5979041904868e-05
-3.09956741428101e-05
-1.50009617189591e-05
-1.8557037242987e-05
-7.55098345790804e-05
-2.88179934628907e-05
-2.12484056635069e-05
-1.41507894661033e-05
-4.64735207961357e-05
-1.51359387094845e-05
-6.18950946898613e-05
-3.53523908768759e-05
-1.48799988658012e-06
-9.25846249929281e-06
-3.43174198938469e-05
-5.14082480214764e-06
-1.46708626406264e-05
-6.34436940686919e-06
-5.5748561485139e-05
-3.8111895892806e-05
-2.76348535059932e-05
-1.90413782756652e-06
-4.26882389050526e-05
-5.03802422529147e-05
-4.13379913018467e-05
-3.46563001952375e-05
-8.58057998209611e-06
-4.03663175848109e-05
-2.35926968004889e-05
-2.05401096741005e-05
-1.11940030362135e-05
-1.43695772747258e-05
-6.86541256410069e-05
-3.77937776823704e-06
7.55388338435811e-06
-3.15692450945584e-05
-3.62293043809094e-05
-3.14534247765247e-05
-2.79390517770855e-05
-2.23920117998264e-05
-2.70556481658338e-05
-2.89939419553315e-05
-2.89907304381077e-05
-5.55405794288107e-05
-2.77732385553159e-05
-2.39693023922816e-05
-6.0389934438835e-06
-4.63085292337982e-05
-3.1769288435102e-06
-3.90890941901195e-05
-3.53616126492686e-05
-4.67360642908141e-05
-2.11350887901401e-05
-3.20743120752248e-05
2.91733656325626e-06
-4.00478013244784e-05
-2.894399189417e-05
-5.00363180234014e-05
-3.29456017293711e-05
-3.30816923406261e-05
-3.84791429696645e-05
-3.52437764109259e-05
-4.49724673234829e-05
4.21641572447902e-06
-2.50441805761136e-05
-2.0024688178625e-05
-1.41715230512091e-05
-1.61114329150614e-05
-2.12760375750588e-05
-2.4904761473408e-05
-6.46350549336382e-05
-1.78742347058017e-05
-1.66423179921343e-05
-2.82341097143152e-05
-2.74097126713253e-05
-2.41077083357627e-05
-5.39608841252867e-05
-4.22575207403002e-05
-1.54524083739364e-05
-5.17863899900391e-05
-1.74683587642821e-05
-4.23369878978113e-05
-3.58827197682729e-05
-3.35337235813278e-05
-4.34260095027482e-05
-4.48766623205716e-05
-3.17334994753321e-05
-2.78102521103634e-05
5.59367376054224e-06
-6.20233455857462e-05
-3.36665836953515e-05
-3.01459825931233e-05
-3.7734352556922e-06
-1.67007808203891e-05
-5.04410698728615e-05
-1.92947457934641e-05
-6.46370732141841e-05
-2.04056545051576e-05
-4.76387761666283e-05
-1.15819101135205e-05
-5.02473172333105e-05
-3.62092356463968e-05
-1.07102691129575e-05
-3.15329830362822e-05
-4.47235756749037e-05
-3.52670194941464e-05
-4.7254730716147e-05
-6.371580096107e-06
-2.68786088592225e-06
-2.45280425613198e-06
-4.96135689443226e-05
-2.74264845759454e-05
2.45691669039403e-05
-1.86463339689641e-05
-1.57815171570523e-05
-4.70947739116289e-05
-2.57396979813887e-05
-4.38038494993768e-05
-2.40832935097604e-05
-2.78264631738098e-05
-6.03477891057276e-05
-2.10708455834217e-05
-4.46350713132946e-05
-2.61396367982147e-05
-2.32941958312238e-05
-2.76261137298782e-05
-4.04335471611955e-05
-4.76839939495809e-05
-2.82176480927856e-05
-2.30058374904183e-05
-2.58734850102876e-05
-3.31849006841049e-05
-4.82441264542404e-05
-4.68920551299312e-05
-1.77464670420235e-05
-2.5852023214236e-05
-1.27591114116388e-05
-1.83111841787779e-05
-3.18254864565458e-05
-2.24460259016019e-05
-2.55246780823062e-05
-2.62579868366323e-05
1.32525082978754e-06
-2.50035576692851e-05
-3.48812621490273e-05
-3.28884252798017e-05
-5.55511341895643e-05
-4.78748465918805e-05
-3.56257874574837e-05
-3.41462548639626e-05
-3.8355139948787e-05
-1.58084818609011e-05
-2.37244175387e-05
-2.26634717965038e-05
-5.47115283256316e-07
1.19030658666141e-06
-4.45522568669399e-06
-2.96146500755414e-05
-3.2949167774575e-05
-4.83124173006377e-05
-3.26580844781131e-05
-3.32238082930657e-06
-4.44713015723949e-05
-3.53715666230087e-05
-1.84125140078598e-05
-4.95704533767555e-06
-5.38408114358119e-05
-3.30660407138471e-05
-2.70997132591165e-05
-2.15209074973638e-05
-4.33622378092217e-05
-5.32877608939417e-06
-1.73602086028024e-05
-2.93978155612042e-05
-2.57241188367052e-05
-5.59792700814031e-05
-1.95827134647543e-05
-3.8128024176135e-05
1.72146413086319e-06
-4.88618792270092e-06
-5.03557250090287e-05
-5.34267686820177e-06
-2.57528041895891e-05
-1.56266536627067e-05
-1.04644564879943e-06
-1.17450066123308e-05
-2.97810865977875e-05
-1.58554685791386e-05
-3.79504860396515e-05
-1.37342320408131e-05
-1.99142174178656e-05
-3.42742538051015e-05
-2.76308242181719e-05
-3.8059141426919e-05
-2.90371022595946e-05
-1.63199383732312e-05
-4.4020440015804e-05
-2.64530278564612e-05
-2.66423181256933e-05
-3.73534815098192e-05
-4.76751235843199e-05
-1.52469336856614e-05
2.5534506156376e-06
-3.98198931559755e-05
9.02554127839926e-07
-4.18472597129636e-05
-2.17670746444036e-05
-4.4136224260425e-05
-3.20171188140446e-05
-2.05254973435659e-05
-1.79496037391705e-05
-4.06188645826989e-05
-3.3445357525544e-05
-1.8362045219663e-05
-3.95514755246236e-05
-4.43543185623768e-05
-4.96170752757134e-05
-4.91607358322647e-05
-2.84591561342038e-05
-2.01937008286384e-05
-3.34881218770306e-05
-2.89572340685585e-05
-2.43317256340124e-05
-3.3780426394877e-05
-4.47097682191247e-05
-2.14603739108838e-05
-3.27676509405789e-05
-2.23646685465247e-05
-8.52081742580061e-06
-5.12060696717375e-05
-2.06352161342937e-05
-3.29260709054988e-05
-2.08641471161849e-05
-4.47417006181322e-05
-1.89083238336967e-05
-2.0930515100638e-05
-4.23405633235848e-05
-2.69584444873101e-05
-3.2322010303944e-05
-2.01406958091194e-05
-3.20371753131359e-05
-2.51319355439829e-05
-2.02187430784022e-05
-2.66944420691347e-05
-1.56046341716911e-05
-2.69186276421019e-05
-2.66775763629054e-05
-2.73724647052544e-05
-3.9022897670529e-05
-3.69060165872953e-05
-2.64672637207562e-05
-1.52442137422003e-05
-4.42902115854698e-05
-2.04236155801726e-06
-4.90067746438557e-05
-4.74959367039486e-05
-4.81593145001444e-05
-5.14787972527062e-05
-1.8980848941376e-05
-3.36253247559821e-05
-4.60642273125514e-05
-3.48396810321497e-05
-3.1164974036839e-05
3.45892475335246e-06
-3.201380511995e-05
-2.5464051907566e-05
-2.44205903199698e-05
-1.84769689152284e-05
-2.31725574023167e-05
-3.72377107994562e-05
-1.14584148520108e-05
-2.80200592774822e-05
-3.35185646131446e-05
-3.53637709112061e-05
-2.42518793182004e-05
-4.66184690349198e-06
-2.18158794421925e-05
-1.53972971272298e-05
-4.62618580830203e-05
-5.19692441962649e-05
-4.18653891067043e-05
-4.02510706523682e-07
-4.62245791380363e-05
-2.22636384776477e-05
-1.85124290613926e-05
-4.06943083320935e-05
-2.0479791091671e-05
-4.0472187667972e-06
-5.1220211600538e-05
-3.40842857205797e-05
-4.33224393492377e-05
-1.25353606411325e-05
-1.07209169116618e-05
-3.24253865641158e-05
-2.00488809664978e-05
-5.75255438681785e-05
-1.84832802432293e-05
-3.20160127816745e-05
-1.30193086861533e-05
-3.30247334644927e-05
-3.16145955809515e-06
-4.98559511204847e-05
-2.32953748160825e-05
-2.6487765811114e-05
-1.88872620867495e-05
-2.02460697832377e-05
-3.66495535385372e-06
-2.2578737100886e-05
-3.10128990823786e-05
-1.93128264920106e-05
-2.2279474262067e-05
-1.17295214618873e-05
-2.2160635767324e-05
-3.53639472880047e-05
-3.31237267257385e-05
-3.35913726273156e-05
-1.73947219718873e-05
-3.65510375686607e-05
-2.47840549013782e-05
-2.53944242398576e-05
-3.27040638979958e-05
-4.53094144575813e-06
-4.12339936179475e-05
-5.35709426765821e-05
-4.72710034248483e-05
-5.38296097130351e-05
-4.85405416535466e-05
-1.99757032518405e-05
-4.19879128658406e-05
-4.61431001768695e-05
-1.76873847815351e-05
1.24394738421918e-05
-4.05318918611439e-05
-3.27283754239286e-05
-1.15867019732177e-05
-3.58064166583616e-05
-1.8724833386939e-05
-3.16546469710542e-05
-3.91852239660531e-05
-8.89615153227977e-06
-1.65310693037847e-05
-6.01179741148962e-05
-1.95121067273793e-05
-4.77386407414723e-05
-7.64444917963132e-06
-3.41562566215643e-05
-2.23528053313689e-05
-3.50658634458933e-05
-5.17150321450958e-05
-3.76331384133699e-05
-3.23745983348332e-05
-1.40711890963938e-05
-7.76071829843511e-06
-7.40300634080449e-06
-3.72087029632662e-05
-4.54220792481605e-05
-2.01888319405586e-05
-4.74853787289513e-05
-4.13957644437734e-06
-2.58643656835089e-05
-3.50238712753106e-05
-2.3394201310189e-05
-1.3052206867283e-05
-3.18988998438761e-05
-9.30015853802267e-06
-3.38507714390263e-05
-3.87491694701517e-05
-3.86570177124876e-05
-6.92932492064261e-05
-3.45537334809756e-05
-3.0711808811409e-05
-2.81287245208747e-05
-5.9906474625166e-05
-3.22256924446226e-05
-3.74626037154702e-05
-2.73824371678392e-05
-3.61212487329669e-05
-6.00028956631434e-05
5.30007644264371e-06
-3.96875316435645e-05
-4.41641575787424e-05
-5.00862725748571e-05
-2.0762472630776e-05
-4.3323025968233e-05
-2.59876211654635e-05
8.74422578133319e-07
-3.91738992255091e-05
-2.59348806410625e-05
9.56464863096197e-06
-2.04311160740221e-05
-1.41007915460511e-05
-1.80880688524181e-05
-1.97170761820034e-05
-7.53646698152352e-06
-4.23828153371768e-05
-1.99963281703245e-05
-3.2355118739253e-05
-4.1766254428672e-05
-3.29924116990352e-05
-3.06164712999225e-05
-3.16094739184961e-05
-2.42132412892714e-05
6.08851478318262e-06
-1.42658671775464e-05
-4.31444474699396e-05
-4.68096265191867e-05
-2.95644333037509e-05
-5.03090813614413e-05
-1.55325607591207e-05
-4.67771890212994e-05
-2.68278909237462e-05
-6.38639894333016e-05
-2.1862789295558e-05
-3.0745869677742e-05
-1.13407128060538e-05
-2.23416033786262e-05
-2.48438228095207e-06
-3.00025477636526e-05
-5.17224904621172e-05
-2.27197624892061e-05
-2.9252645308663e-05
-4.55076030756196e-05
-3.41861075459766e-05
-4.03627948162579e-05
-2.27084119026099e-05
-3.84801161376574e-05
-4.8547830268012e-05
-3.02354449356733e-05
-2.23203870689209e-05
-6.2023726044889e-05
-2.78557436848701e-05
-6.04353119591601e-05
-1.03083974707958e-05
-5.79401471072147e-05
-1.22288210689908e-05
-4.01755424594175e-05
-1.35945497510089e-05
-1.20465681897323e-05
-2.18371334119016e-05
-3.5938135755866e-05
-6.05162714288037e-06
-2.01630888543859e-05
-3.28265248641413e-05
-2.40228624218454e-05
-1.30438554686645e-05
-1.59770523523338e-05
-2.92595960472359e-05
-4.41386192678513e-05
-4.05236242963294e-05
-7.83180131509694e-06
-3.01031813290301e-05
9.21996158182484e-06
-1.43659558700154e-05
-1.5515449164044e-05
-2.69770931015281e-05
-9.71699758292436e-07
-3.79227677021952e-05
-1.76113194887173e-05
-8.31005999859554e-06
-3.72358186047794e-05
-2.24397514681739e-05
-3.00303438155078e-05
-3.35604224841897e-05
1.93205577776129e-06
-4.35715102112194e-05
-4.30254580356533e-05
-5.12433822447392e-05
-3.65106633600528e-05
-2.13934860187991e-05
-2.53077052557226e-05
-2.62743492347802e-05
-1.22798725346031e-05
-2.55591438827258e-05
-5.28225707564001e-05
-4.23960110093792e-05
-1.37774951328981e-05
-9.76916039532899e-06
-4.51801557657842e-05
2.54076560789927e-05
-1.78234513026844e-05
-5.6004632614241e-05
-3.65215007445276e-05
-2.89400479990697e-05
-3.29165623172024e-05
-2.89893110237521e-05
-2.20959935916524e-05
-4.10302360424261e-05
-1.03879672769578e-05
-3.63260857034637e-05
-5.19563408422892e-05
-2.44723958915723e-05
-4.96732214523382e-05
-3.34809539335356e-05
-6.13206003714755e-05
-1.4361346924192e-05
-1.40227895942125e-05
-3.27789522042785e-05
-2.93683892902623e-05
-2.31389023292625e-05
-3.21351065902722e-05
-8.84757622637125e-06
-6.42968716843772e-05
-3.14476079716415e-05
-1.91265522260907e-05
2.34594229357724e-05
-2.95186932195766e-05
1.42509538921588e-06
-3.02915341992002e-05
-1.08312086049875e-05
-1.09988534940679e-05
-2.80383761728213e-05
-1.86550235316186e-05
-2.88252188578908e-05
-2.87959291127679e-05
-3.04579599172659e-05
-2.87531447929289e-05
-1.82880374486171e-05
-1.36202377068281e-05
-2.91416130572331e-05
-3.44011200337203e-05
-2.36325285707678e-05
-8.24980992052089e-06
-5.06364514228393e-05
-3.51338218728602e-05
-2.23331316635439e-05
-1.95225400307502e-05
-2.92008350144174e-05
-1.53203176224911e-05
-8.26365163703278e-06
-2.26712075013374e-05
-2.35406968401797e-05
-3.80121062833855e-05
-2.47721071718184e-05
-4.74922058294519e-06
-1.43386621709946e-05
-1.3555998445489e-05
-4.8984302866631e-05
-4.67554348788193e-06
-4.41981935306088e-05
-5.26617913091134e-05
-5.76154660783428e-05
-4.56032957441481e-05
-3.75649642417942e-05
-4.18739354311042e-05
-1.62000611797691e-05
-3.58300673465871e-05
-1.29904144260584e-05
-4.95120606394773e-05
-3.13663647922717e-05
-9.29143530973315e-06
-4.07755183918431e-05
-2.06057155358929e-05
-2.08217104588955e-05
-2.48882254106158e-05
-2.03534784389785e-05
-2.59964635743116e-05
4.17887380358801e-06
-1.00653569477574e-05
8.04153039162165e-06
-3.12467737987638e-05
-6.17097814910243e-05
-2.2271062576099e-05
-4.93976003286653e-05
-4.52610361225728e-05
1.2317488919335e-05
-2.6143328037479e-05
9.42788142411023e-06
-1.9941364102845e-05
-3.54889148875249e-05
-1.18164609012882e-05
-6.10187101763109e-05
-5.87384065032956e-05
-3.69246401615221e-05
-3.69476632750518e-05
-1.49792973090019e-05
-4.57689262037171e-05
-3.42763878484288e-05
-4.2683136536242e-05
-4.50603674347006e-05
-5.48086446760926e-06
-1.62006386838756e-05
-4.3261968382553e-05
-2.64941396002323e-05
-2.52176925474357e-05
-3.14593249240065e-05
-2.42727832698822e-05
-2.43264198651443e-05
-1.09778598955275e-05
-1.52549050422201e-06
-2.22153411712798e-05
-6.64925951788918e-05
-4.94868450410959e-05
-4.19471784740818e-05
-3.02045489441913e-05
8.25956175239793e-06
-1.32674576245359e-05
-3.48094025271843e-05
-3.51170202029517e-05
-4.16476755310228e-05
-1.348323353054e-05
-1.06489451437492e-05
-2.25514424370397e-05
-2.83948000076118e-05
-7.77697687699326e-05
-5.40454642208447e-05
-2.64812599060052e-05
-1.30916304063798e-05
1.82871234926233e-06
-9.48771445775699e-06
-9.47299497315958e-06
-3.49735950431282e-05
3.48746601597155e-06
-3.37875818288706e-05
-1.59847825976925e-05
-1.54841326038232e-05
-1.39234581934074e-05
-1.82850310134901e-05
-6.20608300699718e-05
-4.67471324920198e-05
-3.53103980127954e-05
3.33010438586988e-06
-1.01430134136759e-05
-2.82212521789811e-05
-4.81049547385627e-05
-3.99470708622849e-05
-2.70998852894421e-05
7.89879523628809e-06
-2.79514691784978e-05
-4.3245412335038e-05
-2.57790788674426e-05
-5.60959818373857e-05
-2.65976078805233e-05
1.01392098481666e-05
-2.94676910433695e-05
-1.95313639317707e-05
-2.49935351995941e-05
-6.5628393681288e-05
-3.81552606045659e-05
-5.02423865265912e-05
-4.195565742814e-05
-2.8478835464069e-05
-2.04741501985351e-05
-2.59678501681314e-05
-2.19276122366417e-05
-1.89544639312314e-05
-5.58196870938057e-05
1.81908251985817e-06
-6.26821190989138e-05
-4.15333727853721e-05
-3.25555377601209e-05
-4.11668641695925e-05
-2.97546226984169e-05
-1.89202260113205e-05
-2.39567959880638e-05
-1.74808450007229e-05
-5.48818498853884e-05
-4.11750302703187e-05
-1.6048897295285e-05
-3.73751248569531e-05
-6.04947272178155e-05
-6.18321659345073e-05
-3.23565620620022e-05
-5.55255777614715e-06
-2.8233842092099e-05
-1.47489696102654e-05
-6.53917435271893e-05
-3.1332873057378e-06
-3.08462531436518e-06
-5.15297215730763e-05
-2.08512027986112e-05
-4.23447453935344e-05
-2.85272410659632e-05
-4.79983609536681e-06
-4.74553061790372e-05
-3.57618612447123e-05
-3.85410308757229e-05
-2.81118428946059e-05
-3.3868296753872e-05
-2.40347755723342e-05
2.15053804360604e-06
-2.48028714232893e-05
-5.95297517437689e-06
-4.38342195235129e-05
-4.95636623979275e-05
-3.24356623860089e-05
-1.90984778476113e-05
-5.84489869985257e-05
-4.75809587494942e-05
-3.50963848279199e-05
-4.73749797732555e-05
-2.74970810703002e-05
-4.00923140397322e-05
8.4503032591985e-06
-7.28283930186796e-06
-4.4061776236176e-05
1.59459504206156e-06
-3.79649415401374e-05
-4.54227848582241e-05
-3.2883134250548e-05
-3.69227588654411e-05
-3.8531669369882e-05
-1.98400054193762e-05
-4.03198129170696e-05
-1.83186504244084e-05
-3.24007985587331e-05
-4.8138159770913e-05
4.29029932584451e-06
-2.9682227891533e-05
-4.16989882359776e-05
-9.39916614842668e-06
-3.39461652373016e-05
-3.32674979067673e-05
-4.27273800658929e-05
-3.93339125498722e-05
-4.56629643055657e-05
-5.30345801640614e-05
-3.30386664604494e-05
-1.05861208985047e-05
-2.69207503312729e-05
-3.87055174000613e-05
-4.00334122548082e-05
-5.50009440802995e-06
-4.55670245742462e-05
-7.02978637688843e-06
-5.20261906251517e-05
-2.75692880306912e-05
-2.5862936809839e-05
-2.89322701563675e-05
-6.29106078853017e-05
-5.72435406977731e-06
-1.8341300234098e-05
-2.35232624271796e-05
-8.19681963960514e-05
-4.7804034457075e-05
-7.73979208676064e-05
-3.11799392994646e-05
-4.91750609249166e-05
-5.21591742873203e-05
-2.14036752236473e-05
-2.49677519996691e-05
-2.2157676362622e-05
-1.67043127051343e-05
-4.34510522036509e-05
-4.35969614517331e-05
-1.68862481035343e-05
-2.51319026214215e-05
-2.28818609840487e-05
-2.30577813089392e-06
-8.33127996959759e-06
-6.14191908995761e-05
-6.88365005999844e-06
-4.43258050551126e-05
-3.58881797992458e-05
-2.09162095323645e-05
-6.20027483812046e-05
-5.3945375967782e-05
-2.18416661546768e-05
-1.83497759220185e-05
-4.42133175164961e-05
-3.90392806483451e-05
-1.37948484271388e-05
-1.62409712887761e-05
-2.54362362924995e-05
-3.72716887035641e-05
-2.66634577089245e-05
-3.6239386871516e-05
-3.68616488543169e-05
-3.42310492439916e-05
-1.79269791803251e-05
-1.0991306944113e-05
-2.37131316584771e-05
-9.06192053712012e-07
-8.92083938251706e-06
-7.39934526980669e-06
-3.91369693391056e-05
-2.07242064434321e-05
-2.46098357093426e-05
-1.92273562767638e-05
-1.33823420861196e-05
-4.78490119804593e-05
-3.94350655859743e-05
-2.65227328085662e-05
-2.98928160239912e-05
-6.02517298569437e-05
-5.62635108033664e-05
-8.70998378815827e-06
-2.57781438969235e-05
-4.41380284966684e-05
-2.51525690176462e-05
-2.11509307546861e-05
-3.03376383554133e-05
-4.27680664611616e-05
-4.98491470584169e-05
-4.48332139624515e-05
-2.52528133466613e-05
-1.32920808311733e-05
-6.0430684608762e-05
-5.80496585730947e-05
-3.13370557513056e-05
-4.68328251562482e-05
5.40247995267956e-06
-2.28441524253326e-05
-5.05247048916221e-05
-2.81353503994086e-05
-3.50949159049457e-05
-2.74770971259294e-05
-3.04046869130471e-05
-5.83290228157609e-05
-2.1024019627973e-05
-5.71763305117673e-05
-2.93709735725615e-05
-1.23869987801544e-05
-2.13754513832358e-05
-3.00613700796666e-05
-4.01539424161072e-05
-3.10003796649471e-05
-1.77715121473914e-05
-2.87681543145993e-05
-3.52556515489614e-05
-2.79225493653459e-05
-7.61139512912088e-06
-9.53520877997943e-06
-5.55769484359952e-05
-1.59893865408983e-05
-2.34057953681248e-05
-9.64010319652074e-06
-2.3193039579159e-05
-2.77902351575501e-05
-3.21198574351112e-05
-1.64294653109254e-05
-2.8787082955392e-05
-2.85275322626891e-05
-2.36342905932497e-05
-3.74812908839275e-05
-3.07452057881314e-05
-3.22864562281922e-05
-2.3814948112938e-06
-3.61233938512138e-05
-1.41225423120728e-05
-6.52007618294111e-05
-1.3958395850407e-05
-3.0144480916014e-05
-2.38037891354313e-05
-2.36901698450518e-05
-4.09148694634092e-05
-4.05620202852372e-05
-3.12428291367246e-05
-5.03162239679526e-06
8.10652574513866e-06
-4.27316947982464e-05
-1.14977822066189e-05
-1.74518303765598e-05
-3.17783457222064e-05
-1.57657775232037e-05
-1.92010734816798e-05
-4.85922626682122e-05
-4.25651373961994e-05
-1.2468089069617e-05
-3.45262974033468e-05
-3.12545962058788e-05
-1.89260149234177e-05
-3.2547123450007e-05
-4.47393045051801e-06
-3.10325283438447e-05
-4.19932920439278e-05
-1.09551383791301e-05
-2.78472043492935e-06
-3.28317066392368e-05
-1.77039667326888e-05
-5.22646596710264e-05
-3.70310098889021e-05
-3.58614628308994e-05
-3.07746136739074e-05
-4.42549817421758e-05
-4.3061243971009e-05
-2.7894234586835e-05
-4.11874524716963e-05
-2.54970506661901e-05
-4.5728395417302e-05
-6.86326478513514e-05
-3.12465279377454e-05
-1.64687742965014e-05
-3.42587094783018e-05
-1.13118072249638e-06
-3.43528599788336e-05
-3.28441611497511e-05
-3.17648776589831e-05
-3.46531454716221e-05
-3.08227354602856e-05
-2.70896601004656e-05
-1.978839907406e-05
-4.98240611920444e-05
-3.36045532184679e-05
-3.27318230047912e-05
7.81119714531769e-06
-2.72082092966321e-05
-3.13326042499693e-05
-3.4962162613035e-05
-3.22600040504209e-06
-6.62133053282173e-05
-2.41402576151342e-05
-2.27741638559851e-05
-2.91059450280864e-05
-1.4347724133823e-05
-1.99259742271676e-05
-2.02829794049861e-05
-3.79971347281892e-05
-2.91327677349525e-05
-3.14381100454232e-05
-2.69416158399755e-05
-4.87462895933202e-05
-1.52188636601744e-05
-4.95520931162163e-05
-3.62300030193762e-05
-4.64231501638659e-06
-2.50984636712787e-05
-4.81850512075087e-05
-3.59128765124696e-05
-3.48560844821078e-05
-2.48297800505333e-05
-8.10516167545326e-06
-5.37230791556643e-06
-2.65878448497438e-05
-3.47233964137252e-05
-1.41259313285748e-05
2.64177671700792e-06
-2.81643444869616e-05
-2.23702360638663e-05
-4.93195154402154e-05
-3.89936593797556e-05
-4.11078582187016e-05
1.03211324498033e-06
-7.86471603303296e-06
-3.22276612695442e-05
-5.69511243981986e-05
-1.43537892373321e-05
-1.59987357589576e-05
-4.91640525608564e-05
-1.0546900480683e-05
-1.52624493969546e-05
-2.57587408383685e-05
1.43249499353457e-05
-3.21589548117954e-05
-6.77120167811352e-05
-3.2111347690171e-05
-4.20179396729982e-05
-3.49358247420099e-05
-3.78828247032559e-05
1.07828538693366e-06
-1.37305223651112e-05
-4.16808144049284e-05
-2.36058040725817e-05
-1.41349909402144e-05
-4.24349507189459e-05
-6.25180323792181e-05
-2.26980539364115e-05
-3.15357249618962e-05
-2.44056720386671e-05
-2.17557509051989e-05
-3.92920964004341e-05
-2.6287612537118e-05
-3.41792779485753e-05
-3.3942535013011e-05
-2.57527188872021e-05
-6.37873755940896e-05
-3.96292376678877e-05
-3.71393692865778e-05
-3.27202806036402e-05
-3.07826536878537e-05
-3.60976664974575e-05
-1.79576797799421e-05
-5.70791366735801e-05
-4.10994720347096e-05
-3.03866693742064e-05
-2.77379874862006e-05
3.12234327873793e-06
-2.83708324699577e-05
-8.70285377027941e-06
-3.4939596736868e-05
-2.82228027196101e-05
-2.88318857644156e-05
-4.21280840296613e-05
-3.20078395677787e-05
-2.95879769683071e-05
-3.94124259752691e-05
-3.36515976296422e-05
-3.45827804709664e-05
-3.4208972495629e-05
-3.73330238959927e-05
-1.88669561855976e-05
-3.05347049146132e-05
-2.48098543747993e-05
-2.90184923872379e-05
-6.06835871881322e-06
-8.96466878619282e-06
-2.28866004155079e-05
-4.31840271095499e-05
-2.66165262592321e-05
-1.67438600397222e-05
-3.83222963583855e-05
-1.190411617539e-05
-2.97270389798042e-05
-1.87705253809472e-05
-2.13378852096885e-05
-2.25895780365988e-05
-1.79491507744626e-05
-1.94152739868296e-05
-1.03550277329111e-05
-2.8635646016702e-05
-3.6263997663536e-05
-3.94417126239369e-06
-3.50845173025544e-05
-3.94644120838953e-05
-3.88631399272152e-05
-3.81639789546962e-05
-4.68960786189394e-05
-3.87178753363027e-05
-4.59770399719657e-05
-1.35772401409658e-05
-8.86443376530151e-06
-2.80575782971745e-05
-2.46543201368196e-05
6.30163819418211e-07
-3.49986025499207e-05
-3.70170880953149e-05
-4.60754245113407e-05
-5.55910118400904e-05
-4.31074909488788e-05
-8.80231000156427e-06
-2.18114937724349e-05
-6.15445455604998e-05
-5.2595580979767e-05
-4.47891929013488e-05
-7.42595904755671e-06
-9.34460374164907e-06
-3.90257263634978e-05
-4.88598957182592e-05
1.62178247025707e-05
-6.41766371049581e-07
-5.7314719674009e-05
-4.53445189695652e-05
-2.93908727112767e-05
-2.63532542923304e-05
-3.57781127535543e-05
-3.84419213043198e-05
-3.79440236897338e-05
-2.72398513899879e-05
-3.97207665667936e-05
-3.19950074642931e-06
-2.05434685452128e-05
-3.8053604791614e-05
-3.44110763641901e-05
-3.63271488907296e-05
-1.40545094471251e-05
-5.91569265278455e-05
-4.54601741570662e-05
-4.97490058207803e-05
-3.55090349384278e-05
-4.72749164109023e-05
-4.00593308810591e-05
-3.05219432462325e-05
-4.8095962792215e-05
-4.11763855291512e-05
-3.55148537529514e-05
-4.54406610055929e-05
-3.5421820666351e-05
-2.72933921695983e-05
-4.49198258709329e-05
-2.3117711278429e-05
-1.47997794539259e-05
-1.52677966164084e-05
-7.37158463482468e-06
-2.40270903303734e-05
-2.44613423477747e-05
-3.97738000608651e-05
-2.27536137402514e-05
4.01945240150396e-06
-5.98460491719538e-05
7.60805359975763e-07
-4.93967480761586e-05
-2.40788244048452e-05
-2.94383263257752e-05
-5.48348938764317e-05
-4.34427328995444e-05
-5.40241307377657e-05
-1.25114672033919e-05
-6.36118260455091e-05
-2.54880985626682e-05
-4.76077187295575e-05
-2.10227909927728e-05
-3.86230322719267e-05
5.7972655928338e-06
-1.39733580911864e-05
-1.85632950836264e-05
-7.15426576892499e-06
-2.99474699707323e-05
1.2283785206919e-05
-1.35529731033903e-05
-4.09708311421467e-05
-7.04581171567129e-06
-1.88688664567437e-05
-5.76707112051532e-05
-2.69962065077907e-05
-2.82309607241662e-05
1.50629863938952e-06
-4.29185543735547e-05
-3.65676411503595e-05
-3.63864885476265e-05
-4.09791324489519e-05
-5.83049269832107e-06
-4.22491736185514e-05
-4.40047052784337e-05
-9.95742686173694e-06
-5.36457659451325e-05
1.77293165961878e-06
-1.62010815536384e-05
-5.07464817872348e-05
-4.09493202868326e-05
-5.33224342644487e-05
-4.5088699991635e-05
5.24757871355459e-06
-1.95744912835483e-05
-1.97544592179829e-05
-4.02079950211662e-05
-1.6192341562424e-05
-5.31412662496657e-05
1.87141295419415e-05
-3.95954161834875e-05
-3.92307679982419e-05
-1.44714356906634e-05
-4.75929052148094e-05
-2.5725757308516e-05
-3.41771706378154e-05
-1.60408531592888e-05
-2.19795696552166e-05
-3.06399527837962e-05
-4.51958803967668e-05
-3.13363077447568e-05
-5.79748108386028e-06
-5.89771527914699e-05
-4.53801238468686e-05
-1.56719261476777e-05
-9.80681028483549e-06
-3.27446115302373e-05
-4.20400789136664e-06
2.09766802027335e-08
-1.47503008218229e-05
-4.44854880774659e-05
-1.28735050043665e-05
-3.80853502463489e-05
-2.81442884183898e-05
-6.37967197347761e-05
-3.67397004585554e-05
-4.4037513894018e-05
-8.0259614308138e-05
-2.46702397646406e-05
-6.3306981913706e-05
-3.20592441653839e-05
9.55498884442342e-06
-3.32905275597501e-05
-1.03582043371056e-05
-4.13469351796465e-05
-4.9274377583374e-07
-5.52202025261363e-06
-6.65145226616882e-05
-2.45651754445072e-05
-2.29860477387703e-05
-2.370347816096e-05
-5.63992040053805e-05
-2.12104474398183e-05
-3.27157833377488e-05
-3.49272996795662e-05
-4.02118316276789e-05
4.50945810309702e-06
-7.60333688119363e-05
-2.43239929273409e-05
-2.14023046335819e-05
-2.70528810389686e-06
-4.22965973811169e-05
-4.16567425685891e-05
-6.67581296917145e-05
-3.73750680617079e-05
-2.54847551530267e-05
-3.24652181249271e-05
-3.13414321214903e-05
-3.21556173126522e-05
-6.45808311039414e-05
-2.30002480050401e-05
-4.66952246602365e-05
-3.97427382165662e-05
-3.00105847224727e-05
-2.12740446982253e-05
-5.06780608434719e-05
-2.50009104516422e-05
-8.54628823338537e-06
-4.37472881640944e-05
-4.2507461535509e-05
-3.1344207481181e-05
-4.09385262905149e-05
-1.83095345086063e-05
-5.14896076592865e-05
-6.13093405541861e-05
-7.55578274321004e-05
-2.26614795790392e-05
-2.3940577987131e-05
-3.16149539800298e-05
-2.91028001565967e-05
-3.96967832564903e-05
-2.16383832865401e-05
1.11974459748993e-05
-1.56253663557929e-05
-2.97955509622726e-05
-9.50379301396455e-06
-2.77828560790492e-05
-3.95884482957985e-05
-3.63009006813505e-05
-3.78048979190399e-05
-2.46360068023488e-05
-2.56456392166383e-05
-3.74711864548385e-05
-4.72788770221473e-05
-3.23881108912353e-05
-5.17221747302112e-05
-3.49430180122025e-05
-1.76526770605829e-05
-2.31306430335502e-05
-1.30011432714866e-05
-3.06483833065023e-05
6.77724274942484e-07
-1.10733404768264e-06
-3.14245886748746e-05
-2.69473160340915e-05
-6.02386510892283e-05
-2.03524248478619e-05
-3.56663741653491e-05
-4.10795869726119e-05
2.77115859799654e-07
-2.17904411683942e-05
-1.34671913493391e-05
-3.7818633147461e-05
-5.077838614e-05
-1.4126258293056e-05
-3.47933214205238e-05
-4.98908638413676e-05
-3.8014775841955e-05
-3.81097720032768e-05
-2.23455174838672e-05
-2.32107773450661e-05
-2.76483436472765e-05
-2.72546553704696e-05
-4.94329872836254e-05
-2.22003058316118e-05
-1.09401623492866e-05
-2.6075544127462e-05
-4.49068232643156e-05
-3.47896226827253e-05
-3.75178156252321e-05
-3.83150583016675e-05
-2.59303414760636e-05
-6.24832066130523e-05
2.04836508614604e-06
-8.11827081455483e-06
-2.98895865815797e-05
-3.3345868715194e-05
-4.62457613279201e-05
-1.15902390836483e-05
-1.14859656687522e-05
-2.46829472087502e-05
-2.56739555422119e-05
-2.59125733460125e-05
-4.87967862050666e-05
-8.82726428153181e-06
-4.32495301107429e-05
-4.21580257628188e-05
-1.79650718829556e-05
-3.36704046024607e-05
-2.78051858841489e-05
-4.37654001590384e-05
-3.02489167955442e-05
-3.16102571413684e-05
-5.56082460173211e-05
-5.59958149999761e-05
-2.72433720856547e-05
-2.78556013436736e-05
-2.77754560156714e-05
-3.78709030173896e-05
-2.68914212441665e-05
-4.41135074807828e-05
-2.4238900755019e-05
-5.53007136695276e-05
-2.88076720003329e-05
-4.73477929171881e-05
-2.14475687484145e-05
-1.56803471728284e-05
-6.75241718399259e-06
-4.22965313084164e-05
-5.55530966458338e-05
-3.19165232883007e-05
-3.18363241221092e-05
-1.41274514695149e-05
1.02197383601839e-05
-5.52338280840393e-05
-4.87074405306836e-05
-3.04404230550699e-05
-6.5657668960885e-05
-1.87608582967999e-05
-2.166154355846e-05
-6.0665336733576e-05
-2.43309530745147e-05
4.35371900424283e-07
-3.92358672716904e-05
-3.20747217687736e-05
-4.07146142590708e-05
-1.15554731760832e-05
-2.90467811086637e-05
-2.69559950472571e-05
-1.35503536062506e-05
-9.75025457327556e-06
-4.87821290032623e-06
-2.30596573462698e-05
-2.08776013977666e-05
-1.9403942258149e-05
-2.87553828865552e-05
-9.12167562622637e-06
-1.55810426907611e-05
-4.39011179197556e-05
-1.27294134198689e-05
4.62832281874167e-08
-1.9193015519221e-05
-1.2794934029987e-05
-4.17122749584547e-05
-1.82869881957581e-05
-4.01135493281729e-05
-2.35684542662391e-05
-2.93368317340183e-05
-3.60355764151374e-05
-4.22234559691833e-05
-2.21911644552002e-05
-1.97176990639968e-05
-4.33948609966476e-05
-2.28110054111364e-05
-1.46888981875298e-05
-3.98972417327642e-06
-6.42603134098785e-05
-3.06784500301361e-05
-2.5496705835968e-06
-6.10662063136922e-05
-3.55744232608984e-05
4.27149228225714e-06
-2.59828118338299e-05
-3.9689314517829e-05
-1.36886937365182e-05
-2.84481353559461e-05
-4.32920499564095e-06
-2.462305433137e-06
-1.06303900076882e-05
-2.53453713919022e-05
-4.71991121937956e-05
-1.95856121395122e-05
-3.66605285050094e-05
-2.0387151976341e-05
-1.34266142057646e-05
-3.95894636802523e-05
-2.41175626410757e-05
-3.26363840446697e-05
-4.47238480471275e-05
-2.73065072933737e-05
-5.29962282009863e-05
-4.75213763305076e-05
-4.30825061322467e-05
-5.00742337188236e-05
-4.08048648313622e-05
-4.77614422205073e-05
-5.835581150563e-05
-2.66101337034965e-05
-5.64367774982891e-05
-3.52968588691009e-05
-1.74061361282622e-05
-6.00229395707891e-05
-4.11886131160674e-05
-5.38709186836105e-06
-3.32604638531826e-05
-1.70234519653816e-05
-4.68435016579853e-05
-3.80902901777772e-05
-5.51623141963791e-05
-3.07417205070555e-05
-2.99952847339508e-05
-3.91364119510674e-06
-2.8871187741623e-05
-3.3276591589971e-05
-5.80993520262048e-06
-1.89839468905353e-05
-3.52350092080967e-05
-3.64327796455006e-05
-2.3758503529704e-05
-1.05728459694172e-05
-3.31999211229738e-05
-2.26970811091521e-05
-3.02095100333772e-05
-4.77001693572586e-05
3.74051301745938e-06
-1.09591658630016e-05
-1.47921950277794e-05
-2.17206168110417e-05
-1.37372256035846e-05
-2.07239900783468e-05
-2.57367382276684e-05
-3.49371703688196e-05
-7.2191561166657e-05
-2.43398988359977e-05
-2.17286999383719e-05
-4.62615613568775e-05
-3.66388272347388e-05
-1.82042602129841e-05
-5.84532170333492e-06
-4.17717987184519e-05
-2.99264752488685e-05
-6.61238771115948e-05
2.08399792227301e-06
-2.87782131521685e-05
-2.39702561187367e-05
-2.6201399465262e-05
-2.55425044296743e-05
-7.39890934531859e-06
1.46747291223641e-05
-4.51791323993713e-06
-4.41858168494351e-05
-2.84344127842378e-05
-4.43690804128401e-05
-2.66119819593613e-05
-2.83492201239846e-05
-4.32933206303905e-05
-1.94206782054703e-05
-3.98636439412333e-05
-5.53086354517656e-05
-4.02607487245743e-05
-3.53980509773179e-05
-2.12037120530317e-05
-3.96755360324212e-05
-4.12637467921875e-05
-2.25854951427283e-05
-4.9799113989283e-05
-1.91800202973704e-05
-2.70314378691841e-05
-3.13099649236547e-05
-2.60229288718187e-05
-4.6193104694801e-05
-5.93739662060354e-05
-8.85828868086469e-06
-1.22562938528266e-05
-4.27395912219037e-05
-9.4918572940828e-06
-1.7437437860633e-05
-1.70371173983242e-05
-2.39929461893007e-05
-3.88870360682872e-05
-3.63927419303503e-05
-1.17326263134229e-05
-4.39323253069794e-05
-1.89663749838938e-05
-4.80010187194612e-05
-2.44083878812954e-05
-5.35696602360567e-05
-3.85258930145077e-05
-2.94734246244808e-05
-2.61813348410698e-05
-7.52578872743014e-05
-1.77358108699712e-06
-2.26802939137207e-05
-2.10209599635897e-05
-4.0645008679634e-05
-4.21015795207705e-05
-2.52249416308119e-05
-3.24087958327488e-05
-2.1283096075824e-05
-4.00420932984867e-05
-2.5360671037448e-05
-4.42722674023437e-05
-7.02232132945374e-05
-4.42070189242992e-05
-5.03198167768099e-05
1.56612188091094e-06
-2.29055120560842e-05
-4.5005071849737e-05
-3.54642541625851e-05
-1.76223382519483e-05
-3.06508819112423e-05
-2.00895112874498e-05
-2.71690893916354e-05
-1.17756192686825e-05
-2.87632204611964e-05
-1.75340692941317e-05
-3.79463003701644e-06
-3.82322022048436e-05
-2.2462117144953e-05
-2.09060408302788e-06
-1.14616857617751e-05
-2.81815450275193e-05
-3.13950918283469e-05
-3.12719454071412e-05
-2.22460558065006e-05
-3.98804933694458e-05
-2.66645281471636e-05
-6.35385065780157e-05
-1.51508084869723e-05
-5.20016748476809e-05
-2.93103415199553e-05
-2.61158527484712e-05
-9.90085523238394e-06
-3.50372451158283e-05
-2.14534790527659e-05
-2.76734302742066e-05
-3.57296621166791e-05
-2.5616641970963e-05
-1.02206879328576e-05
-2.45058073144958e-05
-3.02342159224664e-05
-3.61807235707524e-05
-4.55962188127403e-05
-9.71930583949774e-06
-5.47842592897038e-05
-3.76315338825866e-05
-2.08421260440915e-05
-4.04190004647636e-05
1.40786608609421e-05
-7.34305590718731e-06
-1.23262598260916e-05
-7.38210458165295e-06
-9.49285564179041e-06
-1.2274842057644e-05
-1.28672600398034e-05
2.20935371375041e-06
-3.39914020273568e-05
-3.28490189914206e-05
3.64421082592645e-06
-1.2730916123385e-05
-2.10557237216119e-05
-1.56174797138777e-05
-5.1371990952202e-05
-2.64643808987643e-05
-4.56271193544173e-05
-1.084820854596e-05
-4.59996994797687e-05
-2.38066877535617e-05
-6.61881796977529e-06
-3.50494784385394e-06
-2.36625712164274e-05
-2.99714234145373e-05
-1.49042801603288e-05
-1.48779397103951e-05
-3.94999559518445e-05
-1.50721390349648e-05
-4.86685555453745e-06
-3.86192413083262e-05
-1.77450618803286e-05
-4.65942543122622e-05
-4.48042268562352e-05
-1.48608190658536e-05
-3.59917219087841e-05
3.26424000663334e-06
-3.68618605949029e-05
-1.16419638487694e-05
-1.63606040525549e-05
-1.90755932491411e-05
-4.82091748057191e-05
4.72570421594653e-06
-5.55200920769952e-05
-1.5782069259474e-05
-6.97243585548943e-05
-4.42271139262367e-05
-3.98815896983247e-05
-4.15797388928353e-07
-3.24078494142093e-05
-2.34533733017889e-05
-2.73122835071071e-05
-1.49447462092338e-05
-4.59288998770494e-05
4.16337972310735e-06
-3.40957124180285e-05
-3.70254723343901e-05
-2.96743985571147e-05
-3.73420887121032e-05
-5.0082481643238e-05
-1.67868464319451e-05
1.94969427018181e-05
-3.46365108935954e-05
-1.7997849084879e-05
-2.83577872298089e-05
-9.71538566644457e-06
-3.28130895298607e-05
-2.64693108795538e-05
-1.47504384180635e-05
-5.70047190327792e-06
-1.88593160815728e-05
-1.61892435781943e-05
2.33375749225312e-06
-4.03684874593963e-05
-4.24127443437377e-05
-3.51570383512886e-05
-3.24262610746883e-05
-4.9313563101236e-05
9.13504027433694e-06
-1.43233672276986e-06
-5.47701595004818e-05
-1.08643333760043e-05
-2.71760419669548e-05
-4.45707871482358e-05
-3.09484065722269e-05
-2.1724805128793e-05
-3.23389448019973e-05
-4.69387665402774e-05
-3.94122165745835e-05
-6.13749768900757e-05
-4.86939629910084e-05
-3.59556705943361e-05
-3.61777457524031e-05
-1.28294719719027e-05
-7.274898496496e-05
-4.22027091186493e-05
-3.93487230765201e-05
-9.75291945461069e-06
-1.25644975578763e-05
-2.6857805573628e-05
-6.79726475045549e-05
-1.93258203956901e-05
-4.70765662314652e-05
4.09470588745024e-06
-2.98232551569504e-05
-4.94343958223942e-05
-4.01264085426203e-05
-6.37396875130418e-05
-3.28166811040744e-05
-3.77299184431128e-05
-2.27988961943108e-05
-2.03717264941088e-05
-4.23014065038078e-05
-1.57604033063774e-05
-3.29875099254558e-05
-4.09809372610443e-05
-4.74001678986429e-05
-3.04015241861897e-05
-5.09992227033188e-05
-4.22879803836184e-05
-2.42042763070545e-05
-1.19883336403713e-05
-4.2835805289696e-05
5.40694448946775e-06
-1.71597319543271e-05
5.52206100280826e-06
5.97681139422551e-06
-1.39201238837096e-05
-4.80987938867763e-05
-2.90627688912256e-05
-2.85918634146171e-05
-3.54857252582117e-05
-2.07759100397109e-05
-4.9949163724852e-05
-4.564237846081e-05
-4.93369438021496e-05
-5.08465533119928e-05
-1.48866971945392e-05
-1.78013895260335e-05
-1.48482358795324e-05
-4.99423032177309e-06
-3.2508843910543e-05
-6.13679816204978e-05
-6.51852807382072e-06
-5.31066608993455e-05
-4.67839013024275e-05
-3.60264426507378e-05
-1.40571779148644e-05
-2.27431809001736e-05
-1.78386152206522e-05
-1.66352474689023e-05
-2.51232389730382e-05
-4.1161846317757e-05
-2.48638835871972e-05
-3.34740292428262e-05
-5.79260575591953e-05
-6.79629861024332e-06
2.70274286630469e-06
-3.09450183053495e-05
-6.18773362989761e-05
-2.47002285122443e-05
-1.03514720051622e-05
-4.73299285498552e-05
-3.07699979339003e-05
-2.91998953685536e-05
-3.22255942505847e-05
-6.16839537568141e-05
-2.80865414980047e-05
-8.70257045699819e-06
-4.35007189878694e-05
-5.55314822560579e-05
-2.83842166040489e-05
-3.38633264737947e-05
-4.9486162429553e-05
-1.74400877767306e-05
-2.62105488615958e-05
-3.031813400235e-05
-3.73009692002612e-05
-3.12807681022157e-05
-2.58606756109851e-05
-9.5096586643306e-06
-9.84893060033493e-06
-1.86574444773339e-05
-3.52718301863046e-05
-4.21772078350404e-05
-3.85039848514526e-05
-1.66268712955804e-05
-1.47773784438399e-05
-4.18601819314021e-05
-3.73572142904484e-05
-5.30823441803445e-05
-3.61352788166046e-05
-9.3642715999935e-06
-2.98879150900241e-05
-5.89852726089927e-05
-2.9413514891814e-05
-1.58515484505447e-05
-3.01914750668014e-05
7.06390752760846e-06
-1.35864936157144e-05
-5.09733836317011e-05
-1.81537299587275e-05
-2.54104595249274e-05
-3.46964139607928e-05
-2.65619882586514e-05
-4.81807110255905e-05
-1.48622574240357e-05
-3.19456452103128e-05
-2.8645296750235e-05
-3.95404948221718e-05
-2.42194600588351e-05
1.69721303477535e-05
-1.2173402356081e-05
9.52865480252363e-07
3.16279504699266e-06
-3.84995587476972e-06
-1.37157731157703e-05
-1.56591337141756e-05
-2.25695946461606e-05
-7.10352868625388e-05
-1.51442262173438e-05
-9.40076533370534e-06
-8.39236523662861e-06
-4.35432956299891e-05
-5.76296105754526e-05
-1.60387493834836e-05
5.42086325066976e-06
-1.4523327970269e-05
-2.62488058804804e-05
-5.47463601851617e-06
-3.86894364799185e-05
-3.19267129293756e-05
-4.67652368027368e-05
-1.7196837633286e-05
-2.36051480806189e-05
-8.82261027618072e-06
-1.86460314042628e-05
-1.80043585889392e-05
-3.63621913888173e-05
-2.58507447119992e-05
-2.92771506614526e-05
-1.4897872167875e-05
-4.99314024630537e-05
-2.99599972834202e-05
1.40228868869761e-06
3.96530278742138e-06
-3.20064191916115e-05
-2.65316622326541e-05
-1.94969601860471e-05
-7.68785813168691e-06
-2.44141683743066e-05
-8.41786299247706e-06
-2.84025123672255e-05
-7.19925275033287e-06
-5.16755044715827e-05
-2.66351279981391e-05
-2.68223836659434e-05
-2.91729273205602e-05
-1.917381155907e-05
-1.65529079488557e-06
-1.16350777759448e-05
-6.20180528400582e-05
9.74884421625479e-07
-3.47816454692666e-05
-7.61425868788831e-05
-3.36022430981843e-05
-3.36900885622748e-05
-6.70136673142103e-05
-6.15402277882654e-06
-3.02064695545434e-05
-4.43260719382762e-05
-2.44310858213166e-05
-1.51657337063181e-05
-2.22720107143646e-05
-3.77559667078379e-05
-2.99835174540069e-05
-2.75701600449204e-05
-3.93148051592268e-05
-2.03175755640369e-05
-3.15041694488078e-05
-3.92329849721729e-05
-1.94121746965202e-05
-3.92902026995836e-05
4.59586459904831e-06
-2.19211741430708e-05
-2.02806888023451e-05
-3.49688936761256e-05
-2.6307603097025e-05
-8.64450117244955e-06
-4.36652616377556e-05
1.80048212382637e-06
-4.36255860740992e-05
-5.74112714031299e-05
-2.96953888350536e-05
-1.2433751989002e-05
-2.86675631448249e-05
-1.91262295128552e-05
-7.77487322284946e-05
-3.69763906338794e-05
-5.72958367077825e-05
-4.61731814059794e-05
-3.15863855535578e-05
-2.66197584251608e-05
-2.72564597299055e-05
-3.04665885842849e-05
-5.36112535932923e-06
-4.99944938394256e-05
-2.32559151520886e-05
-1.63314712711579e-05
-6.55246483424816e-07
-1.19413829924131e-05
-3.25812889452203e-05
-3.78817678024848e-05
-1.97840657523171e-05
-2.74246169715405e-05
-5.00517445021985e-05
-4.82373293135217e-05
-4.83463854409286e-05
-2.45859076826053e-05
-6.85328482914115e-05
-4.51060764941499e-05
-2.88176883177641e-05
-5.41612324936949e-05
-2.45291801704765e-05
-3.4089652952442e-05
-2.76704205810503e-06
-3.75860647698926e-05
-1.8762600902103e-05
-4.05423199527681e-05
-1.66624308697292e-05
-2.9870982674241e-05
-1.65039020019806e-05
-5.31080938856264e-05
-6.51146739330724e-05
-2.21891809072291e-05
7.47016003660344e-06
-6.96585180905739e-05
-2.70864041845654e-05
-3.5474507493807e-05
-2.12045955847485e-05
-3.35916791695069e-05
-9.39557926880508e-06
-1.06189514526208e-05
-1.97428074178255e-05
-3.62621749413459e-05
-1.04623270584528e-05
-1.32484861105046e-05
-3.90533293079216e-05
-2.40263556195766e-05
-5.26858856419617e-05
-4.39011698027763e-05
1.3512181867152e-06
-1.87770921610685e-05
5.03121796751088e-06
-4.99126294386898e-05
-1.20574463372165e-05
-1.21492928454995e-05
-1.85559824171463e-05
-9.46672551475023e-06
-3.5875000680664e-05
-9.07591603641109e-06
-2.10033250336356e-05
-3.30646748581339e-05
-4.66453909413533e-05
-3.55190534332889e-05
-3.833049109588e-06
-3.48188692322418e-05
-4.18572948187457e-05
-3.95812178540102e-05
-1.7399268334683e-05
-2.19262937719663e-05
-4.3585323027948e-05
-3.02156819652445e-05
-5.85425520237982e-05
-2.90138462846753e-05
-2.39136279003149e-05
-2.71389076206353e-06
-3.47519236527358e-05
-1.65289519510116e-05
-8.13307467387186e-06
-1.81917766890218e-05
-4.48172344159076e-05
-3.09849207330564e-05
-4.7181074807223e-05
-4.58464234468444e-05
-1.09151271269719e-05
-2.02239175868379e-05
-3.74956525836423e-05
-1.76389468898887e-05
-2.27502474542022e-05
-1.17591455520453e-05
-3.79672046197636e-05
-3.87621192195704e-05
-3.41548955880938e-05
-6.11682437204381e-07
-1.36653616008474e-05
-4.66145935682722e-05
-3.15496135599321e-05
-3.63352663521191e-05
-2.88054390616961e-05
-1.51616307031297e-05
-8.95209958851931e-06
-5.57922026608974e-05
-1.47645229561952e-05
-1.87405351082535e-05
-1.69280078587557e-06
-1.06978282830205e-05
-5.3187095399156e-05
-2.37734216564619e-05
-1.43721106406181e-05
-1.81799485377757e-05
-4.61685282604275e-05
-2.80693094287715e-05
-5.76491610492372e-05
-9.78549425539903e-06
-8.25252516837198e-06
-3.48303725934071e-05
-2.35040173819438e-05
-3.0926175507314e-05
-5.53880929209732e-05
4.97812990748322e-06
-1.57763791604703e-05
-6.07810612306102e-06
6.1793147071124e-06
-7.56433477524212e-06
-4.83677720785456e-06
-2.74704826517683e-05
-2.66349888838742e-05
-3.84050009013491e-05
-4.7152625343924e-05
-1.16112488789367e-05
-2.18255947525075e-05
-1.43667053666765e-05
-1.14409556245933e-05
-2.87764551611927e-07
-3.21320704593959e-05
-4.34685902363335e-05
-2.40212754612325e-05
-4.07030208726175e-05
-3.36534770905827e-05
-1.64400243549357e-05
-2.53585184786545e-05
-2.4676539920655e-05
-3.0828016432313e-05
-2.86718502655546e-05
-2.73435636135675e-05
-1.94237222438724e-05
-2.89069633924926e-05
-1.41370725634093e-05
-2.3852647980586e-05
-3.95962972375265e-05
-3.45670087984855e-05
-4.56401778617838e-05
-4.11852080530087e-05
-2.96793428852913e-05
-3.90629599489505e-05
-2.01824523202004e-05
-6.26729820733242e-05
-1.17309306305828e-05
-5.26311000818602e-05
-7.6031066544547e-06
-2.17211017997243e-05
-2.6808260935491e-05
-4.23604521676908e-05
-2.57698571521796e-05
-7.16197561515783e-05
-2.45537904964255e-05
-4.38243269265266e-05
-2.30617705968396e-05
-5.17516347687386e-05
-1.85864093555945e-05
-3.2032817744324e-05
-6.39804614330316e-05
-4.91211378062064e-05
-3.3117449505449e-05
-4.25672593616756e-05
-5.50248562561264e-05
-3.28764001904938e-05
-4.38548363745316e-05
-1.75839158092464e-05
-4.14610700152838e-05
-1.03636257707435e-05
-5.4627370310391e-06
-3.17430635851202e-05
-5.54139096758811e-05
-3.31914881428456e-05
-3.3031813250593e-05
-4.34500181336621e-05
-4.32962458325472e-05
-3.17938378896786e-05
-4.40848134632227e-05
-2.54416751183336e-05
-4.23703515766896e-05
-2.81167715104523e-05
-7.86215211769092e-06
-1.85973834252714e-05
-1.22290855098251e-05
-3.74433143993445e-05
-4.20130118794054e-05
-7.67678677110369e-06
-2.63356437649236e-05
-7.93074702653429e-06
-3.74822647542395e-05
-1.62920591980239e-05
-6.51769601049416e-05
-6.80541709778272e-06
-8.55649707963381e-06
-2.30763466743837e-05
-2.70787551938106e-05
-9.3806490634911e-06
-2.63766092169392e-05
-5.12372273529697e-05
-3.70191011398759e-05
-1.67828893540441e-05
-4.20537931851385e-05
3.34360633601502e-06
-1.9572712225254e-06
-3.8434591758399e-05
3.97595212376085e-06
8.15954389268798e-06
-3.4078287104477e-05
-3.39441472379963e-05
-4.19580245825632e-05
-3.39277599836827e-05
-6.27785091620748e-05
-1.79202658349058e-05
-3.21533296896728e-05
-1.05286480089799e-05
-7.78005940550659e-05
-3.60000090903495e-05
1.54652237903434e-05
1.04848627898584e-05
-2.3805573063256e-05
9.11298718561577e-06
-4.11223528327705e-05
1.66611822895994e-06
-8.78439755327628e-06
-5.72104115730741e-05
-4.86272814018501e-05
-3.65426116951131e-05
-3.53283086060375e-05
-1.85528293183628e-05
-1.16007667617616e-05
-3.0091465858607e-05
-3.184351390006e-05
-3.0951001714579e-05
-9.07080186790082e-06
-2.57024426068545e-05
-3.16078528751001e-05
-3.21976883552447e-05
-1.22996297455306e-05
-4.07139576816416e-05
-2.00896817034555e-05
-1.88888583404008e-05
-3.7573635280199e-05
-4.87248929782278e-05
-2.99511987894896e-05
-1.33598766656437e-05
-2.99467309143175e-05
-1.61535140782974e-05
-2.37840716028526e-05
-2.85234938143018e-05
-2.80006878856562e-05
-3.30183484396358e-05
-2.92840327270586e-05
-2.98772804372213e-05
-1.64718439353226e-05
-3.38774755589064e-05
-3.9109761258887e-05
-3.77808592562701e-05
-1.05709910632126e-05
-5.3523152155393e-05
-2.31589794135408e-05
-3.28836693696931e-05
-1.34384372280553e-05
-4.25334932347669e-05
-1.01560121855098e-05
-1.18134758294071e-05
-2.54774539836311e-05
-4.11866192088528e-05
1.02699896721502e-06
-2.96793277419115e-05
-3.33040759085718e-05
-3.14027591316808e-05
-1.31407360563239e-06
-4.20468984141337e-05
-2.11938167057285e-05
4.48098962670591e-06
-2.39418730110692e-05
-3.3213667152356e-05
-3.15056104140911e-05
-5.13499766152462e-05
-2.96394404662214e-05
-4.11627106579576e-05
-2.35017534670854e-05
-3.59176415008578e-05
-4.82044452870266e-05
-1.88832978290153e-05
-2.69569588546943e-05
-6.51961717514508e-05
-4.12268171013351e-05
-1.73120941771404e-05
-3.88959419227374e-05
-4.10706167514881e-05
-2.51227941236797e-05
-5.25669007868111e-05
-1.84741322282618e-05
-4.90922306619971e-05
-3.92916180250615e-05
-1.50691576837176e-05
-1.26376623255108e-05
-1.95216866151071e-05
-8.28646029330519e-06
-1.4136960178256e-06
-8.46263724848934e-06
-3.82712682110246e-05
-3.97478985753823e-05
-3.22026774823309e-05
-4.94615746561287e-05
-1.6646176117184e-05
-1.03365610507752e-05
-1.55385917829664e-05
-3.73564282971119e-05
-3.21652171436208e-05
-2.2492150196623e-05
-2.64164701104241e-05
-3.02888305625867e-05
-5.83470580816248e-05
-2.80474127020539e-05
-3.46347567553739e-05
-4.55133586870507e-05
-1.68730227327823e-05
-3.29466863106882e-06
-1.38943575139825e-05
-5.27860034086545e-06
-1.65126912594587e-05
-2.88475149048552e-05
-1.46771307711887e-05
-4.77488993136331e-05
-3.58467457505043e-05
-4.11628894858722e-05
-4.91142827370274e-05
-3.86461025656418e-05
-3.58149879916868e-05
-3.07736742303163e-05
-3.26656884985347e-05
-2.05840374121137e-05
-9.85438873266896e-06
-2.57547757069475e-05
-3.65388568324531e-05
-3.36125140903329e-05
-1.02082482727675e-05
-1.25860732752774e-05
-1.14629064915561e-05
-6.43211075471573e-05
-2.33970228463706e-05
-3.54573093691072e-05
-4.05863983785425e-05
-4.62134168473827e-05
-6.03343201325263e-05
-2.93941812609049e-05
-3.68607946131115e-05
-1.78629502277276e-05
-1.07170540407323e-05
-4.47975050058882e-06
-6.48426378584907e-05
-1.39849493363344e-05
-2.951109997316e-05
-2.20577214367516e-05
-9.70405859531696e-06
-2.38641676280662e-05
-2.28555101729681e-05
-1.26455899198156e-05
1.57476510894646e-06
-6.65201506878299e-05
-4.3301202518071e-05
-4.4301331206348e-05
-4.86281684376401e-05
-1.0963783027275e-05
-4.56455306804588e-05
-8.93843877203856e-06
-1.76090086892449e-05
-2.23440584179838e-05
-1.60832423868709e-05
-3.56362328717234e-05
