# Supplementary material for: Research on computational propagation and identification of mine microseismic signals based on deep learning
Source: PLoS One. 2025 Oct 22;20(10):e0334641. doi: 10.1371/journal.pone.0334641 (PMC12543183; doi:10.1371/journal.pone.0334641)
Supplement: S7 Data — (ZIP) [file pone.0334641.s007.zip › 000100900001397.xlsx_0.txt_24.txt.txt]

-4.95897983718342e-05
-4.85797788705636e-05
-3.15829425780952e-05
-2.78591581977652e-05
-4.28956675210732e-05
-4.42583259877319e-05
-3.05222478186001e-05
-4.83115063259438e-05
-1.1551195479111e-05
-2.71425331029436e-05
-2.09247735971125e-05
-3.06714769180942e-05
-3.49690489483271e-05
-2.27230288625098e-05
-2.92403354063095e-05
-1.13690982853813e-05
-2.57006570713435e-05
-5.71764100994487e-05
-3.51813193365136e-05
-3.12525470601492e-05
-4.85352263879029e-05
-1.99606115855723e-05
-7.10037631868958e-05
1.74588650365227e-06
-3.10874246571772e-05
-3.63803637087425e-05
-3.7613153810168e-05
-4.47224355690585e-05
-2.38984328816954e-05
-4.64953411895131e-05
-1.7666362896573e-05
-3.37261626418181e-05
-1.13483284603771e-05
-6.42838783511296e-05
-4.41051224508683e-05
-4.36797799400337e-05
-5.49601553373926e-05
-3.40654327901623e-05
-3.35887618452445e-05
-3.73364545141355e-05
-1.22452610274637e-05
-3.74596326123117e-06
-3.28829390200832e-05
-3.07793060859916e-05
-9.36198143437361e-06
-1.58197257022232e-05
-6.28147226912479e-05
-2.50147704107292e-05
-2.25004060252958e-05
-3.96488922219059e-05
-1.10896276312189e-06
-2.81898178184834e-05
-2.72169815240791e-06
-3.84938725813377e-05
-2.18323754961099e-05
-3.05957963074509e-05
-2.80880844093966e-05
-1.64185583211908e-05
-4.12870644391448e-05
-3.781705184269e-05
-2.05459903123783e-05
-2.26186607901922e-05
-1.98261977574186e-05
-5.017032421364e-05
-1.20466710570985e-05
-1.56856663620762e-05
-2.32019961675526e-05
-2.77386073978182e-05
-3.74065351662008e-05
-4.3133303078315e-05
-5.84863411831037e-05
-2.3691642061625e-05
-3.35886517055327e-05
-1.70111299312119e-05
-1.80181992791529e-05
-3.80414682552887e-05
-4.06351218573565e-05
-1.38228094259506e-05
-7.52602338470279e-05
-5.04317955363151e-05
-3.14577154340465e-05
-2.83588584122478e-05
-4.42872672947047e-05
-4.25566227641835e-05
-6.71870390934958e-05
-3.43858457882684e-05
-5.80777773732807e-05
-7.1091600373422e-05
-3.12831029406717e-05
-1.20303141228065e-05
-3.38574392024596e-05
-3.3513050300854e-05
6.22576640311839e-06
-4.23696027873615e-05
-2.55442437384417e-05
-9.60566504917011e-06
-1.51018278373974e-05
-3.82676093551127e-05
-4.5009122986269e-05
-2.57498656693364e-05
-2.12603964518541e-05
-3.27341952746365e-05
-1.83520981659736e-05
-1.98058738917386e-05
-2.97393784115532e-05
-4.84719012001764e-05
-3.72202279050901e-05
-1.21665376415461e-05
-5.31058590189091e-05
-3.25425417413084e-05
-1.09717269974007e-06
-4.13734767035126e-05
1.07296180493152e-06
-1.3114405022066e-05
-5.90789319918967e-05
-1.1831895400576e-05
-1.84390547826688e-05
-1.11186120720034e-05
-4.1902695200435e-05
-3.73812668819756e-05
-1.64648760310716e-05
-1.27126160075419e-05
-3.65901776430976e-06
-7.99900740682873e-05
-2.6952017730515e-05
-5.94997716363586e-05
-1.99226518153798e-05
-5.02851980839439e-05
-3.74507991843713e-05
-6.27801594000449e-05
-3.15930918749576e-05
-1.42046933149955e-05
-3.92060247653397e-05
9.03243568742261e-06
-2.30319332442859e-05
-3.7531400690351e-05
-1.66301325296447e-05
-3.8929196287853e-05
-3.58990869112766e-05
-1.70223757683226e-05
-2.01590579052365e-05
-5.90740049715831e-05
5.30311977498148e-06
-2.99656344694113e-05
-2.8191723411416e-05
-4.22067821414046e-05
-2.25674395640785e-05
-6.95040678385061e-05
-2.77991248916337e-05
-2.80860847897524e-05
-4.64153449195108e-05
1.47886483730621e-05
-1.16761668270344e-05
-4.2560788685989e-05
-2.91519624924885e-05
-2.96186578027511e-05
-2.82702003165337e-05
-2.16569780419023e-05
-3.68506114015705e-05
-3.60575912535735e-05
-3.92665536110525e-05
-2.16354186281731e-05
-3.13688631790744e-05
-3.48831234837485e-06
-3.30269288732283e-05
-1.11216592363865e-05
-6.89895963758068e-05
-3.19747318554561e-05
-4.88695142484775e-05
-2.45734666316201e-05
-5.16693634462153e-05
-1.5528230819342e-05
-3.66919390952547e-05
-2.98222623570309e-05
-2.25870865380742e-05
-3.8086219242728e-05
-2.73791373185081e-05
-2.37637537330979e-05
-2.38889427498274e-05
-2.9821889938383e-05
-4.02793510862429e-05
-2.10111983956035e-05
-4.9181175944074e-05
-2.01963251318007e-05
-3.73187023754219e-05
-3.28779816534334e-06
-2.2734424884463e-05
-5.56511732251007e-05
-1.2757534454512e-05
-1.08719355318628e-05
-1.87700220611587e-05
-8.38805217151238e-06
-1.44421159975458e-05
-5.38443136693709e-05
-6.13585381339509e-06
-3.66711899852042e-05
-1.71103004354667e-05
2.32118843525794e-06
-3.07739114538887e-05
-2.47861735643204e-05
-5.58684496888086e-05
-1.37519725691278e-05
-8.64429175549061e-06
-3.36255924886928e-05
-1.29763775264269e-05
-1.54298429640022e-05
-4.75635084107801e-05
-3.09208740501496e-05
-3.1113588564279e-05
-3.77449328161187e-05
-2.66524212548717e-05
-3.05382159441976e-05
-3.67690155304435e-05
-3.57660939155417e-05
-2.17333849889775e-05
-4.57816274287702e-05
-3.08962448368e-05
-1.85836486927107e-05
-2.56322587711786e-05
-1.35408624315557e-05
-4.63538292778181e-05
-3.81030648247279e-05
-1.85392189667584e-05
-3.73625381453622e-05
-4.2685069525881e-05
-3.13519418422931e-05
-5.70156251455275e-05
-1.71545113517761e-05
-1.07501407264521e-05
-5.1395486555053e-05
-3.93483305085794e-05
-4.3572335509397e-06
-2.96611949351677e-05
-1.68311240077007e-05
-2.66251313334082e-05
-2.76689943628313e-05
-2.79893533122999e-05
-2.33560608769292e-05
-3.68394596142119e-05
-2.14548590157094e-05
-1.80705065521421e-05
-3.94918832522338e-05
-8.43336643077581e-06
-2.3417646007187e-05
-1.92158865516841e-05
-5.0675937429621e-05
-6.10492865525699e-05
-3.77260429992537e-05
-5.08596334713596e-05
-1.10916230566511e-05
-2.94354362512049e-05
-5.06416310884473e-05
-4.20320370483711e-05
-3.34548226881822e-05
-2.88861709897792e-05
-2.20540477354596e-05
-4.89226830619635e-05
-3.11738382648909e-05
-2.43506877262241e-05
-3.39714831078871e-05
-8.54719060609129e-06
-8.10251095642183e-06
-4.20527616898032e-05
-3.7410314533386e-05
-4.19541370339407e-05
-5.01758475332971e-05
-7.19334590973844e-05
-5.97088617659012e-05
-4.05525892366926e-05
-1.56595298438654e-05
-2.62274478458751e-05
5.24266260578611e-06
-3.46066868882432e-05
-2.60392281132896e-05
-3.78986693116116e-05
-3.0063438184196e-05
-3.52274963949965e-05
-3.79737517485226e-05
-3.90639240859222e-06
6.17532207428e-06
-2.7605069178431e-06
-2.96844963600528e-05
-2.1007505206201e-05
2.83932935916279e-06
-4.75553000335793e-06
-1.40460617003994e-06
-3.87501001655288e-05
-7.62838286827577e-06
-3.02486524899013e-05
-1.76839514575213e-05
-3.71855106870333e-05
-5.22878601786772e-05
-2.61208802078854e-05
-2.79079855021225e-05
-3.57252547498891e-05
-2.33572274192788e-05
-2.34005159616417e-05
-2.64646106256973e-05
-4.05434160535249e-05
-5.69776690098993e-06
-3.17921472653276e-05
-2.08975140284919e-05
-2.60249508265546e-05
-4.72448304115372e-05
-2.28158881620655e-05
-2.36784245060169e-05
-2.34928431848592e-05
-4.04602660646048e-05
-3.3817919765336e-05
-3.61969685878403e-05
-3.05869503275752e-05
-5.03582533055086e-05
-4.27494419489041e-05
-1.27477756812687e-05
-5.50887359100146e-05
-2.87637717540901e-05
-1.10086609614841e-05
-1.44759450289608e-06
-3.18457510590548e-05
-2.430905624694e-05
-2.97212398282748e-05
-1.27201349194393e-05
-1.68566061788068e-05
-4.90781918132836e-05
-3.22740997094441e-05
-2.1543559138777e-05
-4.98709169510029e-05
-2.78725838922058e-05
-4.52830713854026e-05
-5.3194226898427e-05
-3.94367032734023e-05
-7.0931497672147e-05
-1.19792531328936e-05
-3.0090750308306e-05
-3.77675557778495e-05
-1.29093370767285e-05
-2.67649765817986e-05
-1.23541892175375e-05
-2.30234749369804e-05
-3.10548854541167e-05
-3.60180246525566e-05
-2.10776585025185e-05
-2.00906363141762e-05
-2.31298820265723e-05
-3.86396061614086e-05
-3.32957800599085e-05
-2.94288943724967e-05
-9.3305747766626e-06
-3.11530395141341e-05
-4.57667207596381e-05
-3.51790320708439e-05
-1.79266558772701e-05
-2.39555444258646e-05
-3.33600805728832e-05
-4.19495577447451e-05
-5.13883797987167e-05
-2.45752791096081e-05
-2.70054678803515e-05
-4.69597866240104e-05
-5.62852509585552e-05
3.58116495319805e-06
-3.5111744740149e-05
-4.1351542239804e-05
-3.41713876449417e-05
-3.23656393767476e-05
-5.79493244857186e-06
-1.18845488569318e-05
-2.83082847401357e-05
-2.87879259052656e-05
-2.3181167547891e-05
-2.33651992069644e-05
-9.15103148356167e-06
-2.84965701367742e-05
-1.84538827776789e-05
-5.63149903656774e-05
-2.45006511161026e-05
-1.37135246103347e-07
8.36908637649866e-06
-1.17976033554172e-05
-2.76243804410474e-05
-3.08887243386007e-05
-5.65947697800658e-05
-2.48509637536872e-05
-2.3136009405797e-05
-3.07577407627504e-05
-4.51985007785685e-05
-3.92289880093772e-05
-2.91125316478111e-05
-2.8474911521874e-05
1.20506239094172e-07
-3.42203366666672e-05
-3.72652517415707e-05
-3.11063165623554e-05
-2.24495847635678e-05
-4.24087819287052e-05
-2.75612794556199e-05
-5.76919617985098e-06
-3.67245197359085e-05
-3.4978472818458e-05
-6.10423322741858e-05
-2.25705323664964e-05
-2.98225750673527e-05
-1.03245849848342e-05
-3.7433984862861e-05
-4.04059668452995e-05
-1.11752346035607e-05
-1.77358002138257e-05
-4.18034457341217e-06
-7.48067379722475e-06
1.19911415416642e-05
-2.98050706668039e-05
-4.15892258122294e-05
1.55660509125331e-05
-2.06247844489909e-05
-5.11881254565287e-05
-3.23408519180637e-05
-4.43878917728451e-05
-2.61360558486053e-05
-4.1704149523163e-05
1.53147599318165e-05
-4.6599274208751e-05
-1.48791559168277e-05
-1.64395790703002e-05
-6.46481484715967e-05
-3.69804942519551e-05
-2.49160515309864e-05
-1.20345657516942e-05
-1.4495563077759e-05
-1.7870901086345e-05
-2.79032988474083e-05
-4.65445204304369e-05
-1.71089375637714e-05
-1.81750737582069e-05
-3.84643023676166e-05
-2.01068243414881e-05
-4.66666317995386e-05
-3.15698408810551e-05
-3.0428961092351e-05
-4.58382843184272e-05
-1.59099466950643e-05
-1.97725798483649e-05
-3.51370256767715e-05
-3.79493805580429e-05
-3.61862077025206e-05
-3.50645239143046e-05
-2.6939759049202e-05
-1.35424950043925e-05
3.76150683258054e-07
-3.71074483896554e-05
-1.91725649918312e-05
-3.66920836302859e-05
5.22763354842359e-07
3.75252638159565e-06
1.2433533818026e-07
-2.11990189128823e-05
-2.23712969602917e-05
-1.91519443030091e-05
-2.20191792298353e-05
-5.06048233904943e-05
-1.13815763806212e-05
-1.57368613588229e-05
-1.78266233414625e-05
-3.58821557448698e-05
-3.41426561072136e-05
-1.09479628504057e-05
-6.31195973706733e-05
-4.19781932688823e-05
-5.6762965622713e-05
-2.75085133095722e-05
-1.81718554635331e-05
-3.97082895910098e-05
-3.40204913845076e-05
-1.38188489000655e-05
7.54401957606657e-06
-3.15951428808091e-05
-4.73775775720938e-05
-3.55957772121401e-05
-3.32386130544208e-05
-3.20074617355832e-05
-3.86128637883644e-05
-2.63985675467078e-05
-3.61164544685472e-05
-2.84569092822665e-05
-4.88225803143015e-05
-3.87352081107177e-05
2.67121795293007e-07
-2.2461088316721e-05
-2.47214483258448e-05
-4.75275339357153e-05
-3.26552791224909e-05
-5.40543756404761e-06
-1.52483479670898e-05
-5.92920743376615e-05
-2.61463687032983e-05
-2.64982623258715e-05
-4.66194969798958e-06
-3.07448824015213e-05
-3.49463475289741e-05
-6.61530430566906e-05
-3.07096440227846e-05
-5.4147959823115e-05
-6.21339085115152e-05
-3.72608116159919e-05
-1.15257442033554e-05
-4.64060448673167e-05
-1.18019055491551e-06
-7.22925351344019e-06
-3.91326040755034e-05
-1.05725230856053e-06
1.50566070603475e-06
4.11713946202174e-06
-5.19243902874854e-05
-1.04115976876911e-05
-1.46611808255676e-05
-5.1787637587521e-05
-5.37841707565897e-05
-5.79415109044151e-05
-5.54949770206574e-05
-5.66260099306636e-05
-3.93011622567833e-05
-2.63943481212479e-05
-2.9637570839594e-05
-1.79306371261874e-05
-2.41486048342574e-05
-4.17790556571727e-05
-1.80919297619327e-05
-1.41151508357835e-05
-1.16619337002806e-05
-3.73852371103124e-05
-3.32971081055305e-05
-6.04699311904233e-06
-1.95692830575817e-05
-3.59503980357596e-05
-2.67454808353276e-05
-3.5298959091211e-05
-5.62726407959661e-05
-2.1244068997932e-05
-3.57383888890291e-05
1.13057696084114e-06
-1.12209149604326e-05
-2.54160181932386e-05
-3.58746031506938e-05
-3.56664456582118e-05
-3.6678187967143e-05
-3.03077101038148e-05
-5.02323691353982e-05
-2.78183796311289e-05
-5.18775832128172e-05
-1.16485686149983e-05
-3.91275550875496e-05
-5.46625469887596e-05
-3.56923866606585e-05
-3.15792652824665e-05
-1.34927957727745e-05
-3.65885541079703e-05
-3.72085025286113e-05
-4.04127224261776e-05
-7.77923687012533e-06
-1.07356640199707e-05
-4.67973049904993e-05
-4.01396272962757e-05
-4.07781336262232e-05
-3.53564589715407e-05
-2.3668955517328e-05
-1.35612437304028e-05
-2.3775130354124e-05
-3.11362247419887e-05
-2.57464667949303e-05
-3.44272985073113e-05
-2.84211880798404e-05
-9.15143863315837e-05
-6.4965447895034e-05
-2.36739955088407e-05
-4.89449545758612e-05
-4.98073202073394e-05
-4.60527452441358e-05
-2.02940178343268e-05
-3.73464506161155e-06
-3.24863809667092e-05
-8.32745277417063e-06
-1.86030595227161e-05
-2.4660706071866e-05
-1.98023451139977e-05
-4.52348545717406e-05
-6.0843919380155e-05
7.23711832013988e-06
-2.29963607284928e-07
-5.65027763393029e-05
-8.73406017873699e-06
-3.56665445592168e-05
-4.13768824201165e-05
-2.75818557043535e-05
-5.02347535595511e-06
-2.93756277176869e-05
-3.2321949264974e-05
-8.10303813620785e-06
-1.65809841759008e-05
-5.21901726257191e-05
-1.49734732388222e-05
-4.6937966807504e-05
-5.49220838920353e-05
-4.91619807735819e-05
-1.97780003353472e-05
-1.43035496686214e-05
-3.73704483358051e-05
-6.53045846241302e-06
-7.68761368157586e-05
-8.91858808196701e-06
-3.03596285353029e-05
-4.81829071629339e-05
-4.5069899715673e-05
-2.21976836998808e-05
-3.94770677358072e-05
-5.5128134231893e-05
-3.17107029779226e-05
-5.71061336863067e-07
-3.30085483523632e-05
-5.61877527930042e-05
-4.41471084921678e-05
-3.26617056614107e-05
-1.30213606455972e-06
-2.70368763596335e-05
-3.76281847041611e-05
-3.28597183817728e-05
1.00354141454106e-05
-3.29970470329241e-05
-4.91051947263733e-05
-2.91549884599006e-05
-2.00127198972164e-05
-1.23730592177683e-05
-2.95383888416444e-05
-5.84843222255833e-06
-1.14307563875899e-05
-2.24469811338465e-05
-2.79388947957874e-05
-3.49946565685837e-05
-2.0251286368713e-05
-2.903196627275e-05
-2.63627311836435e-05
-2.68262823772179e-05
-3.29547209122153e-05
-2.90346471532702e-05
-3.47436661324435e-05
-2.28055955941506e-05
-4.44317731675495e-05
-2.65628647793836e-05
-3.79661311607979e-05
-1.67320108576673e-05
-3.45718120295252e-05
-2.19056605950511e-05
-4.09869673060478e-05
-4.78407122768979e-05
-3.58460245940244e-05
-6.25991322458738e-05
-4.3481385594481e-05
-6.13967592924377e-06
-1.11456027291266e-05
-5.4802507023383e-05
-3.06608159754464e-05
-1.03814721485508e-05
-4.33503473918206e-05
-2.41783375333694e-05
-3.4841382510268e-05
-1.2651848951673e-06
-3.59270695971049e-05
-4.13066312704082e-05
-2.90275468917131e-05
-3.29545095028192e-05
-2.05014867518019e-05
-1.26997662137475e-05
-3.19163317324595e-05
-5.32577251769444e-05
-3.19062161703163e-05
-2.81720376240318e-05
-1.29794767876481e-05
-1.09886587445337e-05
-3.00538774191378e-05
-1.25896066806634e-07
-3.18378355944894e-05
-1.41795149894811e-05
-4.64847397227239e-05
-3.55957808211559e-05
-4.42083103278749e-05
-3.92234083915547e-05
-5.77717131186807e-05
-3.35432341213697e-05
-6.63645913483377e-05
-4.04255183350177e-05
-1.15552052496004e-05
-3.35953124042118e-05
-2.16057880704423e-05
-1.56019653856095e-05
-4.26828911007838e-05
-3.95015936929688e-05
-2.35980672239365e-05
-3.21790152092813e-07
-3.30285737631594e-05
-2.36982917897844e-05
-3.43053762504864e-05
-2.424497039571e-05
-5.59788244176284e-05
-3.86913567279613e-05
-7.81743804575631e-06
-4.35335075920445e-05
-3.94349192991552e-05
-4.80408310474957e-05
-3.41185934169265e-05
-5.92798565033532e-06
-1.20047723495346e-05
-6.07198676225419e-05
-2.64304520720402e-05
-3.24067451760262e-05
-5.17460244094609e-05
-4.58449520675075e-05
-1.954230129906e-05
4.8222539093796e-06
-2.79984387608128e-05
-1.62924200079473e-05
-2.56792234275484e-05
-3.709550622732e-05
-2.76899392390247e-05
8.29074491654326e-06
-4.60472400049608e-05
-3.04197457828275e-05
-4.33357503625064e-05
-1.0214321243219e-05
-1.34092779329614e-05
-2.92366259360275e-06
-3.64257760503327e-05
-3.00302768085394e-05
-4.34607464693386e-05
-7.47293348389975e-06
4.80857533905256e-06
-2.87456493294012e-05
-4.66485347379906e-05
-2.72548009624298e-05
-1.8144230517743e-05
-2.89127381096274e-05
-3.26798806693421e-05
-3.73353266334721e-05
-5.96466124679027e-05
-4.56771044476963e-05
-2.49373650930994e-05
-2.94871805463136e-05
-6.10333841841947e-05
-3.31681442566389e-05
-2.3813418816553e-05
-3.65193534164483e-05
-2.68777998728061e-06
-1.84746650527626e-05
-2.02686494103389e-05
-2.37197107447142e-05
-2.91173107338738e-05
-1.823413619275e-05
-3.29972885088522e-05
-4.3566680108823e-05
-4.76794138693681e-06
-4.5950052274332e-05
-1.65311015392506e-05
-5.01161748135101e-05
-3.65760987742102e-05
-4.58664318895968e-05
-4.45479684044232e-05
-4.61938056050986e-05
-1.43021403673256e-05
-9.75409161437126e-06
-2.11344374591555e-05
-2.80544446275155e-05
-1.84541253954192e-05
-2.14452448159468e-05
-3.69525810216252e-06
-2.91948696003361e-05
3.10215361796598e-05
-2.30861291778989e-05
-3.43600181157376e-05
-3.63934456650716e-05
3.5306553542068e-06
-2.54538729687915e-05
7.76670882619327e-06
-2.9565039201419e-05
-3.7340483124024e-05
1.31424166115656e-06
-2.35324394470767e-05
-1.6716871814105e-05
-3.069463509767e-05
-4.41340591481958e-05
-2.49906073791615e-05
-8.63305005072174e-06
-1.87827870283586e-05
-2.89810602955159e-05
-3.42109824031652e-05
-9.78319709353644e-06
-3.33745377276359e-05
-1.64262944925561e-05
-2.16454177462345e-05
-2.22717131353349e-05
-4.50495683555691e-05
-2.2867518155076e-05
-5.02546001488258e-05
-2.18231888999198e-05
-5.04838237810253e-05
-3.94564312808744e-06
-3.28112630216049e-05
-6.08189284896494e-05
-2.05873835182894e-05
-3.80407990570304e-05
-1.84195350229094e-06
-2.51301727961174e-05
-3.98147654964664e-05
-5.80018017682783e-05
-7.34392756302331e-06
-2.1756006014011e-05
-1.97188712716042e-05
2.68164284625555e-06
-2.09567013055174e-05
-1.21189150028548e-05
-5.28543554187915e-05
-1.17025568772078e-05
-3.91560684405004e-05
4.53206261115218e-06
-6.75716303601117e-05
-2.67139603487869e-05
-3.98384531428315e-05
-7.13399924869056e-05
-2.36578853794346e-05
-2.77314197868585e-05
-3.92300639201853e-05
-2.37445957336831e-05
-2.30217552981349e-05
-1.42700160260718e-05
-2.89756805803778e-05
-4.13203338446127e-05
-3.50550979614628e-05
-2.58101852036933e-05
-2.88279851029949e-05
-3.56275850489471e-05
-3.07818233885858e-05
-1.58159210834439e-06
-3.17238412396773e-05
5.63400928418121e-07
-1.20559540364429e-05
-4.58772389022859e-05
-8.58184164891826e-06
-2.95151360498465e-05
-3.54913526643903e-05
-2.56848913298385e-05
-1.8162996069526e-05
-2.88941610706217e-05
-3.3681123023089e-05
-2.63153087432091e-05
-6.12158463322044e-06
-4.26466551378849e-05
-4.91587482694764e-05
1.1504468149874e-05
-3.92261025507747e-05
-4.94867556758742e-05
-2.18723626879707e-05
-4.82387025994265e-05
-4.4674918989139e-05
-3.08147645921696e-05
-1.15423051594542e-05
-4.40750141587252e-05
-5.67032266915914e-05
-2.95485975176157e-05
-4.84058778453109e-05
-2.29990167404972e-05
-2.39635702721785e-05
-5.17818453227471e-05
-2.58273218383207e-05
-6.1546844176009e-05
-2.36804320304416e-05
-4.21714002993125e-05
-4.4559745646586e-05
-2.94509903245549e-05
-3.26521060884035e-05
-4.13798120641747e-05
-6.65584285891773e-05
-5.11733344836956e-05
-5.64014220791575e-05
-2.3869421555646e-05
-3.27056673402386e-05
-2.7438546736237e-05
-2.24492986499267e-05
-3.51628515184699e-05
-5.91991683498892e-05
1.15805045160286e-05
-4.30253127409998e-05
-4.17526096440636e-05
-4.64170090591963e-05
-2.40240545189382e-05
-2.65303611313486e-05
-2.5369669933746e-05
-4.59243310494117e-05
-6.98793855919724e-05
-4.45689846990684e-05
-1.25084480956299e-05
-4.80141577234226e-05
-2.73589648973037e-06
-2.29484835298685e-05
-4.51705186089729e-06
-1.74010459660827e-05
-4.41603315743388e-05
-1.80087700965578e-05
-9.57427915032144e-06
-8.79688398301675e-06
-2.78022320752188e-05
-4.07490059696867e-05
-1.14634195448272e-05
-2.51374524819474e-05
-3.02742990284918e-05
-2.86428581614503e-05
1.59155920274847e-05
-2.57398616253341e-05
-3.89091120715271e-05
-1.41304178242931e-05
-5.51473396592592e-05
-5.5307929495318e-05
-7.83428875166997e-06
-4.41711250692385e-05
3.00938985755767e-06
-2.06390536042191e-05
-3.17618070238038e-05
-1.97295212150835e-05
-4.93491388524014e-05
-8.52936308075025e-06
-4.38114480330349e-05
9.54580261992038e-06
-1.06345980639654e-05
-2.89952620084389e-05
-5.92374127719402e-05
-3.02671489208312e-05
-2.73518823483191e-05
-3.25403911310173e-05
-3.95992921177579e-05
-2.3773056701943e-05
4.92042996502257e-06
-8.73373805964915e-06
-4.39220317695281e-05
-5.34893488721808e-05
4.84495361574815e-06
-2.67773904550435e-05
-4.45369220303149e-05
-3.04697745746309e-05
-2.9186711850028e-05
-1.84724717038818e-05
-2.78815699726413e-05
-1.52445211154111e-05
-3.55890143548887e-05
-2.96979558899526e-05
-3.3010924479626e-05
-4.26523459588592e-05
-4.07536840591326e-05
-3.96649181276342e-05
-3.00072306768726e-05
-3.81352093252898e-05
-4.0865912764534e-05
-1.21792374284367e-05
-3.82841272594694e-05
4.05214485884678e-07
-1.86613096919763e-05
-3.44734732560063e-05
-1.66359257454233e-05
-2.71373893590744e-05
-2.83401488764993e-05
-3.24754741291183e-05
-4.21623477570155e-05
-2.51190340613655e-05
-6.19313243525626e-05
-3.08706646262207e-05
-3.44640898245319e-05
-3.25357239732367e-05
-1.05720450572686e-05
-1.25340819092232e-05
-3.00283481479219e-05
-3.50088186292783e-05
-3.34270038671194e-05
-1.00085018575938e-05
-5.48067397869652e-06
-3.75712099855219e-05
-1.12237182069421e-06
-3.27080370227844e-05
-3.73117788162672e-05
-4.22436238069952e-05
-3.13572194223327e-05
-4.3029753362014e-05
-4.84195179419056e-05
-5.57605754902757e-05
-2.44542384145731e-05
-5.53964046470166e-05
-3.13942398040251e-05
-5.76418910336487e-05
-4.03406610245565e-05
1.02134132546767e-05
-2.4840365418181e-05
-1.20418590498485e-05
-2.24954548132453e-05
-3.12529511204212e-05
-3.21612780221348e-05
-2.79252133497565e-05
-1.23671423370346e-05
-2.96537549164896e-05
-3.67349202699501e-05
-4.38407013394965e-06
-2.00742885938106e-05
3.48445870022942e-06
-8.4307946849411e-05
-1.09543826669075e-05
-2.12611256408318e-05
-1.22776207147856e-05
-3.79957814645851e-05
-7.71721156077129e-06
-1.73620756900732e-05
-3.32906591648485e-05
-1.66627636779361e-05
-6.20831931501595e-05
-3.37638101404507e-05
-3.09404867408536e-05
-6.13237296914841e-05
-3.02206203247323e-05
-3.69076455882161e-05
-1.19612286907229e-05
-2.63478020929598e-05
-5.08775685326569e-05
-3.14580377328074e-05
-5.23532218042422e-06
-2.08431403457341e-05
-1.89224490364952e-05
-3.82021257931081e-05
-3.89173129071635e-05
-4.21669949404388e-05
-2.97224289978556e-05
-1.58092139790063e-05
-1.93643179673944e-05
-4.41469487998517e-05
-4.81715178123995e-05
-3.11314038721989e-05
-3.58996541116745e-05
-4.00814015058986e-05
-1.46439305013897e-05
-4.27934205638487e-05
-1.38319639007248e-05
-3.45603201424009e-05
-3.40601644199025e-05
-2.50794557173667e-05
-2.19749246208254e-05
-2.04015442007265e-05
-5.99364099853975e-05
-1.76040945250987e-05
-3.96185640472249e-05
-4.57906257269285e-05
-3.54035911298312e-05
-4.07905394218602e-05
-3.39099627314071e-05
-4.5116034526288e-05
-1.40308707227971e-05
-1.58230766804153e-05
-1.42771247351801e-05
-3.44382908883704e-05
-4.17008761246666e-05
-3.99556959245189e-05
-3.24918145660725e-05
-1.70362343201498e-05
-4.25597365242646e-05
-2.81991562044948e-05
-2.65809687715187e-05
-4.00023261511101e-05
-6.40869598595113e-05
-2.64999408179802e-05
-3.42481943739302e-05
-2.50722402254268e-05
-3.3761950588416e-05
-5.79287840393119e-05
-2.40109789599367e-05
-9.12853446005089e-06
-4.05276050364278e-05
-1.71541051449415e-05
-1.47700876400599e-05
-3.61410607338366e-05
-6.52352802247075e-06
-4.41042407650546e-05
-9.5774455852091e-06
-4.92787732968604e-05
-2.81317591071244e-05
-3.93854538792019e-05
-3.49171594003062e-05
-3.52652541747577e-05
-1.72792524894906e-05
-5.18520903278306e-05
-3.33389672336475e-06
-4.74677904760288e-05
-2.36698890459774e-05
-1.58835137749528e-05
-3.16445245744715e-05
-1.15637303015011e-05
-4.79048789601475e-05
-2.79567187373658e-05
-4.71949121354099e-05
-1.81198074517105e-05
-3.37839542037704e-05
-4.66592640047782e-05
-1.41180382355471e-05
-1.6948153956832e-05
-4.67274750782418e-05
-1.14700834797705e-05
-3.61480286747018e-05
-1.45982278873459e-05
-3.33599078268616e-05
-2.76870200277339e-05
-7.14759939181224e-06
-2.21665491860854e-05
-2.33044993852265e-05
-2.30268382327274e-05
-5.10033068714959e-06
-1.91874280058124e-05
-3.93204531669826e-05
2.34807257665668e-06
-2.4564716021011e-05
-3.77717777268115e-05
-1.52875191391799e-07
-3.39090790505001e-05
-4.91814447152726e-05
-2.15659855414992e-05
-2.00572051870963e-05
-2.23285513639711e-05
-2.02120013826566e-05
-4.23897074280967e-05
-3.9125845648975e-05
-4.1896790911663e-06
-1.93329215229973e-06
-2.97807543549567e-05
-9.12352749255965e-06
-2.58344165952466e-05
-2.45662561842795e-05
-1.85794339019828e-05
-3.1166026695138e-05
-3.85188362993479e-05
-8.57977396713824e-06
-3.79327994874942e-05
-2.83151419031833e-05
-2.67563927860251e-05
-2.4623491032945e-05
-4.78793807935042e-06
-3.27824840825457e-05
-1.75042181817368e-05
-3.0140745860468e-05
-3.5996150751744e-05
-2.34003418647718e-05
-3.58087982554295e-05
-5.2923824593685e-05
-2.83418456471341e-05
-2.76017978098266e-05
-2.92762201576679e-06
-2.15469558564136e-05
-5.26114992951286e-05
-5.76618494808658e-05
-3.01145400264028e-06
-6.02614302950886e-05
-1.18269117566773e-05
-3.71245068028284e-05
-1.9535519818314e-05
-2.58701245865057e-05
-2.16907922198102e-05
-5.15604162882609e-05
-1.97911069701905e-05
-2.95424269060051e-05
-5.60265058667389e-05
-3.46088283139569e-05
-1.33829065299431e-05
-2.85258469373302e-05
-4.34237899491817e-05
-3.62696297145821e-05
-1.35095244482333e-05
-2.91697209970289e-05
-3.048601147323e-05
-2.24029932337403e-05
-1.09636043159313e-05
-2.17770710973458e-05
-1.12106646223049e-05
-6.53234685990698e-05
-2.87212822239955e-05
-2.09644675797135e-05
-2.31786880917018e-05
-2.43018771743042e-05
-2.39953654534629e-05
-3.97726553157954e-05
-4.72474225406787e-05
-1.13656050951199e-05
-5.42857085960755e-05
-4.89577476103856e-05
-6.42615888142678e-06
-2.60621149392827e-05
-4.4238380306652e-05
-2.53192907644516e-05
-1.19968684215149e-05
8.27287944824542e-06
-1.27442621595505e-05
-5.72601246229768e-05
-4.89855853795114e-05
-1.06483516689819e-05
-6.83764145812978e-05
-4.75956605912548e-05
-3.48313293762003e-05
-2.05287579512918e-05
-7.38153291299518e-06
-2.69118318108821e-05
-4.33491125939104e-05
-2.72916463785277e-05
-2.25088457195996e-05
-1.62471333344775e-05
-1.63167879865897e-05
-1.95142084409043e-05
-2.84566724702756e-05
-3.13991438253868e-05
-3.85499434022405e-05
-1.80011276900428e-05
-2.33028723412973e-05
-3.63725018393022e-05
-4.75465905916886e-05
-4.79125683647974e-05
-4.1465622949178e-05
-1.17177987980831e-05
-1.16677969722315e-05
1.03219244127608e-05
-3.98510881183098e-06
-2.97684439377214e-05
-2.28618613193986e-05
-1.73138682425855e-05
-6.58629801520373e-05
-5.15867987809345e-05
-3.50821402787294e-05
-1.73207419530325e-05
-2.31771524314649e-05
-1.11617439789587e-05
-1.5408035567243e-05
-2.69416143041257e-05
-1.06971357574669e-05
-1.70164878131528e-05
1.23102617686714e-05
-5.13325261244007e-05
-4.79618599706026e-05
-3.28984574927522e-05
-6.43675327394525e-06
-2.78488138866222e-05
-2.70024923021528e-05
-3.3692084904777e-05
-2.72518358054083e-05
-4.73171817987421e-05
-5.02835441058275e-05
-5.44169837600524e-05
-1.32718661933637e-05
-2.86241054988092e-05
-2.57261057227024e-05
-3.20539117853251e-05
-3.61831040461289e-05
-3.70762375722614e-05
-2.17831759370512e-05
-1.04494690593339e-05
-1.64181633231725e-05
-6.80535888265717e-05
-1.69073237593244e-05
-4.62751853079383e-05
-2.97246256232061e-05
-3.22651304485374e-05
-3.30907554600461e-05
-3.7254804413697e-05
-1.49686430729224e-05
-2.71004495416565e-05
-1.87181620065669e-05
-3.78049238362378e-05
-4.77404146728933e-05
-3.06993774796653e-05
-4.29358231541601e-05
-2.565470888543e-05
-3.02743471837143e-05
-4.41260350985459e-05
-3.06119719729167e-05
-1.14595551181829e-05
-9.55591774617061e-06
-3.50750705681677e-05
-4.50085538292007e-05
-3.53551000951799e-05
-4.14614800721465e-05
-2.76608508522045e-05
-4.24007449445301e-05
-2.65765229398984e-05
-2.79427740837651e-05
-2.72513268149202e-05
-4.94152720664121e-05
5.98449708276331e-07
-1.14098046168541e-05
-6.84740125389423e-05
-2.84237979929193e-05
-3.19064339074971e-05
-4.47574804917108e-05
-5.40022440361301e-05
-2.63878831822227e-05
-5.96092149286235e-05
-1.72318700592334e-05
-4.42868622386796e-05
-2.56018452288383e-05
-1.73264300561303e-05
-3.89063069844046e-05
-4.17282206214135e-05
-2.88854422029433e-05
-3.95602084177183e-05
-4.02193028265238e-05
-1.24510939368562e-05
-2.54457611842628e-05
-1.43093719941899e-05
-4.97296297723898e-05
1.04590467998685e-05
-2.03781759691102e-06
-3.55146487305393e-05
-1.97161336159736e-05
-3.5842869860412e-05
-2.13820177152547e-05
-4.60256696138525e-05
-3.60323338960879e-05
-4.52065698834954e-05
-1.79598277812771e-05
-3.81566156711071e-05
-2.96287812009725e-05
4.7697062826717e-06
-3.53547470856843e-05
-4.56492849826841e-05
-3.15736246577263e-05
-2.19384465775374e-05
-3.53846448209654e-05
-2.48439374933575e-05
-2.90735012327165e-05
-4.4268010225176e-05
-2.85809362301484e-05
-2.40116330441852e-05
1.37582155213192e-06
-5.03579079029255e-05
-1.12543733092204e-05
-6.33650616731486e-07
-1.10395807085597e-05
-2.34627772290027e-05
-1.9261871212562e-05
-3.76532069641179e-05
-4.75779841286688e-05
-2.86112898563398e-05
-6.42606962177965e-05
-1.85647124301651e-05
-3.34046210118473e-05
-2.63947085841056e-05
-6.26691902173599e-05
1.06560776041227e-05
-1.20701434593421e-05
-3.29738848282947e-06
-5.76638854231597e-05
-5.18654678523356e-05
-4.28179029038988e-05
-4.95376995376955e-05
-4.0282227189438e-05
-5.83109812862074e-05
-3.0914074485476e-05
-3.43915037303577e-05
-3.43864352697414e-05
-3.68170629068337e-05
-2.35375380848079e-05
-1.84153824613736e-05
-3.21688773588478e-05
-4.20937064275573e-05
-3.75575274504547e-05
-3.93445866510501e-05
-3.27283520051644e-05
-1.21093835903796e-05
-4.92670711286771e-05
-5.49889906577094e-05
-3.92245018608094e-05
-7.00998370260163e-06
-4.1912553538609e-06
-8.71944614360188e-06
-2.24918491996275e-05
-2.38672979549371e-05
-3.46395200364027e-05
-3.50517467639276e-05
-3.88139400904015e-05
-1.79775405665962e-05
-4.51801984537623e-05
-2.36389467366896e-05
-2.75124482799995e-05
-5.43885540191186e-05
-4.07314695910853e-05
-1.71387468323521e-05
-3.61612230408493e-05
-3.91098503598407e-05
-6.72853179528176e-06
-4.7776167662403e-05
-3.54406583656894e-05
-3.73901101016891e-06
-1.14851214378907e-05
-1.46518568604189e-05
-4.3157378933366e-05
-2.99507214431148e-05
-2.54894268023924e-05
-2.06581466112823e-05
-6.70790761924511e-06
-3.85766125440786e-06
-1.12048462592793e-05
-5.96107568952146e-05
-1.32483319125695e-05
-2.91033356617976e-05
-2.52516860474285e-05
-1.77380098113862e-05
-6.48056332670661e-05
-6.93106144473725e-06
-1.9373000981359e-05
-3.39709450779374e-05
-1.94457289333358e-05
-9.41319255405108e-06
-1.5268523672728e-05
-1.78683072410458e-06
-3.19704359358414e-05
-2.19662946087564e-05
-1.64593037055278e-05
-3.47054461372848e-05
5.18473233625665e-06
-1.89454991292607e-05
-4.04950534658403e-05
8.95204526132787e-06
-1.98235384202396e-05
-2.8370627159516e-05
-3.81626514766716e-05
-5.81304718327157e-05
-2.40161976191751e-05
-4.55149125974645e-05
-1.3378285114081e-05
-4.99203891482583e-05
-3.4880138379041e-05
-3.76715794806435e-05
-4.73215151055313e-05
-2.21912277725513e-05
-1.85914523978223e-05
-5.11835011188612e-05
-4.15264247481623e-05
-1.67892489228454e-05
-3.21483760053091e-05
-3.69028344400732e-05
-7.18474896275603e-05
-3.16950914168547e-05
-2.08588756439094e-05
-1.96930250979316e-05
-3.46634954987899e-05
-1.81008575748937e-05
-1.15586050729816e-05
-3.95402952781947e-05
-4.13245556347808e-05
-1.44484047515444e-05
-2.69268657447591e-05
-2.22179413437082e-05
-7.72017201905453e-07
-7.57894017676525e-06
2.80864322449551e-06
-1.96093578010876e-05
-1.72413278880777e-05
-9.18524165257835e-06
-6.00710850282625e-05
-3.60116320459537e-05
-1.89990690060091e-05
-2.95138349529533e-05
-6.37672418008369e-05
-2.87444030076717e-05
4.53220007946934e-06
-1.7636045116728e-05
-4.18026712003546e-05
-3.01580913475975e-05
-3.7878177280199e-05
-4.63658134703093e-05
-2.52042325311741e-05
6.62937516003909e-06
-3.95678637736147e-05
-3.77073667042762e-05
-2.29627741497034e-05
-1.08027435479131e-05
-2.40338199422235e-05
1.95696875537103e-06
-3.45725912600227e-05
-1.66496919613145e-05
-3.90942564490678e-05
-4.02691405202935e-05
-3.35931969607624e-05
-2.68675968041755e-05
-1.48095427583081e-05
-1.85583303417815e-05
-3.73767162971508e-05
-3.59482424017629e-05
-5.79808618709962e-05
-3.39169806054059e-05
-2.20958594467551e-05
-2.5691508525399e-05
-3.87918396173547e-05
-3.11507231984292e-05
-5.04748433813983e-05
-2.44058498497929e-05
-4.59352367131124e-05
-4.57685531645388e-05
-3.75808953675944e-05
-1.71117587292673e-05
-3.37589913311226e-06
-6.05279128161188e-06
-4.15413771581272e-05
-4.28478212907056e-05
-3.48861425284439e-05
-1.90082502109558e-07
-9.58406017033047e-06
-6.77608552626844e-05
-3.43959514073254e-05
-3.73217337003098e-05
-2.20100335503337e-05
-2.30157641961211e-05
-2.87267371742136e-05
-2.41180381224113e-05
-6.67365580245202e-06
-2.5704516094443e-05
-2.31654341070037e-05
-1.05442450857173e-05
-3.61523268091069e-05
-3.01780722506543e-05
-2.27474165979972e-05
-2.11650401199798e-05
4.33902264778991e-06
-1.8485201165334e-05
-2.45290822793692e-05
-2.79907500771664e-05
-2.7382132147527e-05
-5.05954805692861e-05
-4.68389993303323e-05
-2.17107961382044e-05
-1.43813275620788e-05
-4.51990050520249e-05
-1.58024506589334e-05
-1.5368560791723e-05
-3.59712326392326e-05
-1.66106555099605e-05
-3.7731898446488e-05
-1.29294158520252e-05
-3.29120240984599e-05
-5.44414828046648e-05
-1.64083500528439e-05
-4.76431314666261e-05
-4.02583342651666e-05
-3.0363416334974e-05
-4.35525098762508e-05
-1.51597496160552e-05
-4.13657119361937e-05
-1.87930248260364e-05
-3.28144263169157e-05
-1.56608588899688e-05
-2.93736897546796e-05
-5.1371671475636e-05
-1.4217958085913e-06
-2.33502699235366e-05
-3.8989455094786e-05
-1.73376768133055e-05
-2.57878943014172e-05
-5.50487560720548e-05
-3.59022153464143e-05
-1.82857082477573e-05
-2.18318196292118e-05
-5.57923770475586e-05
-2.56283374087839e-05
-2.61450946412631e-05
1.49041728364095e-05
-1.88598741212873e-05
-3.80814663094263e-05
4.24045569433921e-06
-3.47027799673298e-05
-2.22642443116064e-05
-4.96827538123683e-05
-1.65033683500892e-05
-2.80256880054301e-05
-3.1584364042535e-05
-1.75032559618672e-05
-2.14190162454379e-05
-3.29415994263946e-05
-3.03419062990995e-05
-8.01356467498178e-06
-2.69085471512884e-05
-1.92458806626585e-05
-4.66080726906894e-05
-1.44963489058891e-05
-3.33268559037703e-05
-4.92819984467726e-05
-1.69925217817428e-05
-5.8448716716818e-05
-3.20865706912673e-05
-5.07887121169241e-05
-3.47689995401278e-05
-2.70428532287562e-05
-1.32179469632844e-05
-3.1315239087287e-05
-6.33327586034051e-06
-9.88235819022133e-06
-5.41676675852196e-05
-1.91035921442438e-05
-3.73323174429452e-05
-3.20429147742956e-05
-3.43150666482388e-05
-9.39768980474391e-06
-6.29561313498671e-05
1.31812279936001e-05
-4.67466703271199e-05
-2.46236359980517e-05
-1.58843168216627e-05
-5.72001658966003e-05
-2.27841203329058e-05
-5.62644319288773e-05
-3.85839075952939e-05
-3.30431736679396e-05
-8.87754161853371e-05
-2.00957172442117e-05
-2.14432462133032e-05
-2.72674744736297e-05
-3.78706456254236e-05
-2.02698349614166e-05
-5.1166483703453e-05
-3.18380102933595e-05
-3.30342836777042e-05
-2.74800591364263e-05
-1.58092974454116e-05
-8.38275259806262e-06
-5.35885091021274e-06
-2.38426556512101e-05
-5.12023659402101e-05
-3.91547234787633e-05
3.86311831046497e-06
-5.56283924267307e-05
-4.3074145316301e-06
-4.25332252902365e-05
-1.1531687364754e-05
-3.25608578313063e-05
-1.80417350154675e-05
-6.85439032584597e-07
-3.4040266043776e-05
-5.44507582958507e-05
-2.00390829959548e-05
-3.86806836959865e-05
-4.58706009332891e-05
-2.67832387908869e-05
-1.94629031431379e-05
-3.0813234326783e-05
-3.24986280073985e-05
-3.7961987155045e-05
-1.89140034618966e-05
-1.01938574686584e-05
-4.38186932956507e-05
-2.74828463244083e-05
-2.02386519636544e-05
-5.10982610465878e-05
-3.38806787056625e-05
-4.08250845025388e-05
-2.82407648524945e-05
-3.16009592415095e-05
-3.08717648060604e-05
4.62602235169786e-06
-2.74303372410634e-05
-1.77655214150611e-05
-3.3210880471711e-05
-6.71292395130975e-05
-5.16835543269943e-05
-1.56074746051436e-05
-4.46301136375067e-05
-1.19338938701749e-05
-2.16497229704044e-05
3.21101555814817e-06
6.32110670752259e-07
-3.65148122129047e-05
-4.53268141370548e-05
-4.85400710580782e-05
-3.5980505670796e-05
-2.50804047374422e-05
-3.92312269117736e-05
-2.43179972389246e-05
-4.40669914395994e-05
-1.81559474733436e-05
-5.12162543060656e-05
-1.13052843134714e-05
-1.04443541737927e-05
-3.2349573816936e-06
-4.49095719777398e-05
-3.44576557282822e-05
-5.14887505334153e-05
-3.60581970368611e-05
-3.38291206202617e-05
-2.53842171031183e-05
8.51432399386817e-07
-1.07625835874667e-05
-3.26471149679449e-05
-3.87875366996304e-05
-1.24735286205963e-05
-5.24133704300352e-05
-5.79944315747991e-05
-3.09485649511513e-05
-2.22077672684791e-05
-4.61530172437341e-05
-3.40295546914195e-05
-2.01495147807321e-05
-3.90915625639373e-05
-4.3302687548413e-05
-2.82585853040038e-05
-1.91798431446856e-05
-2.18495013390008e-05
-4.33996727272704e-05
-2.69300902984839e-05
-4.39611591284009e-05
-8.02932141881053e-06
-4.63413269739935e-05
-2.13637015709339e-05
-2.23234429224055e-05
-2.66582101852459e-05
-2.79785787845569e-05
-3.72890039234426e-05
-1.92773620430957e-05
-4.93085676840699e-05
-5.52815930465611e-05
-3.02528734079052e-05
8.02437848100631e-06
-6.4240198720848e-06
-4.86040065172908e-05
-5.85801761046839e-05
-4.20934756805578e-05
-2.09067227240472e-05
-1.93892115831168e-05
-1.72512516439656e-05
4.1753553606482e-06
-4.3337610888723e-05
-3.05072758672524e-06
-1.99838700858385e-05
-4.52853056337692e-05
-6.1641437992311e-05
-1.40716375416915e-05
-3.69950201443593e-06
-4.82921838381739e-05
-5.74973171215287e-05
-9.79479910772307e-06
-5.09939096287142e-05
-2.141465768834e-05
-2.88304302461208e-05
-2.40653857046499e-05
-3.59133949387683e-05
-3.80449731648055e-05
-1.83594017341687e-05
-1.84630685657205e-05
3.89348995286289e-07
-4.14457557940151e-05
-2.28148739544427e-05
-3.17544121802253e-05
-6.61062790003907e-06
-2.73424937428002e-05
-1.56464615066873e-05
-3.77848039264468e-05
-3.29895179819718e-05
-1.94073247287791e-05
-1.67730844572106e-05
-3.82569971291742e-05
-5.29823048414329e-05
-2.79290179501474e-05
-3.51723306500768e-05
-6.80219843169937e-05
-3.45506592644201e-05
1.57116268961048e-06
-2.7220160516609e-05
3.91979646320207e-06
-3.76477520124647e-05
-7.79071571349105e-07
-4.6766896222725e-05
-2.8142230358157e-05
-3.42483194343326e-05
-4.69164403729028e-05
-3.21221617027999e-05
-2.77448206336806e-05
-1.83303765250869e-05
-4.23765842579545e-07
-3.65072313502921e-05
-6.33121321002058e-05
-3.14722335660341e-05
-2.97192861936797e-05
-4.1165143369435e-05
-3.67862850764958e-05
-2.75365230493322e-05
-6.14988614210053e-06
-6.2665538249251e-05
-3.10890547409687e-05
-1.73283872197518e-06
-1.1140093128596e-05
-2.89751944651023e-05
-2.6054360126388e-05
-2.6787919821621e-05
-2.24165593532094e-05
-4.67604645399096e-05
-3.43724955236768e-05
-3.70030534562021e-05
-4.04277651118167e-05
-3.50223201237504e-05
-1.6261638936731e-05
-2.93085313944577e-05
-7.4008737034933e-06
-2.85159388100937e-05
-3.41695284654215e-05
-2.81186452316924e-05
-4.42269852995798e-05
-5.22984003753997e-05
-8.63851599892324e-06
-3.60172663267654e-05
-2.51998716544667e-05
-3.60169136858925e-05
-3.26493018509558e-05
-1.75684236794374e-05
-1.11508275332374e-05
-3.40124362740651e-05
-2.01384100489005e-05
-8.25789686904969e-06
-2.50298664582999e-05
-4.45933510697185e-05
-3.96550603762818e-05
-1.16843221078513e-05
-5.56736612942187e-05
5.69200384690541e-06
-3.96614892859834e-05
-1.69446790044262e-05
-3.24108189724232e-05
-1.71550192447907e-05
-2.05947385842681e-05
-1.64322487509359e-05
-1.69500047485395e-05
-5.32810241156312e-05
-5.80149456965756e-05
-2.42452516503355e-05
-4.77740496485147e-05
-4.15496293602747e-05
-5.37175286770375e-05
-5.08051835164914e-05
-2.29502919236185e-05
-4.54805684357142e-06
-4.15045889551924e-05
-2.16708780673606e-05
-8.17105575618042e-06
-5.69837025867104e-05
-1.86197137228069e-05
-3.03125685346899e-05
-4.98869378652357e-05
-3.75743779132825e-05
-2.44911778194227e-05
-8.51270099272949e-06
-2.46721634813254e-05
-4.13077451615946e-07
-2.61664589242609e-05
-3.51731856632466e-05
-5.80221241720941e-05
-5.37491089770649e-05
-3.46659358209037e-05
-3.36856119951635e-05
-1.20015034951479e-05
-1.64363158878893e-06
-2.56675559061101e-05
-7.58982544678224e-06
-3.38330493310837e-05
-1.9794787110954e-05
-3.39815439130226e-05
-6.03991800381253e-05
-4.36928116795703e-05
-6.29786848519188e-05
-8.05098715182495e-05
-2.18421638244363e-05
-2.61010077353856e-05
-1.00397423861437e-05
-1.67117241720203e-05
-2.26350544457013e-05
-2.14712214443709e-05
-9.8356837570993e-06
-1.46469027373367e-05
-3.28821496853996e-05
-9.48677455447731e-06
-2.31851949019986e-05
-3.93677982242523e-05
-4.55757385606328e-05
-3.30262438038829e-05
-2.78079996659687e-05
-1.40880628895511e-05
-1.65040998382398e-05
-1.86649920233403e-05
-1.55088928284574e-05
-3.10320400641476e-05
-9.24356274696142e-06
6.27909888226956e-06
-2.72876347077844e-05
-3.61949391245985e-05
-4.29467306357052e-05
-2.64048824950729e-05
-1.00211353778038e-05
-5.70508179398555e-06
-2.66548531113178e-05
-3.71473321938811e-05
-2.18084267497146e-05
-1.14764395421131e-05
-8.85640992158395e-06
-2.20099582316112e-07
-3.0629657315931e-05
-3.90768392734829e-05
-1.05385336121049e-05
-4.73680684636155e-05
-1.1305475989806e-05
-5.71364182500635e-05
-3.598218160508e-05
1.18030351082803e-06
-1.80153111981949e-05
-3.76666286930201e-07
-1.01132306071977e-05
-4.36949593214472e-05
-3.06407937753607e-05
-3.63752372095553e-05
-1.41738503480669e-05
-3.13906813881717e-05
-9.19708157667814e-06
-3.80089049763704e-05
-4.29762958521342e-05
-4.36427001380216e-05
-2.520170365976e-06
-4.26074741845951e-05
-3.48970067501428e-05
-1.20570950952184e-05
-2.03653710892349e-05
-3.35191271633569e-06
-4.50876387383471e-05
-3.98153337774014e-05
-2.81549956269338e-05
-3.53919464919832e-05
-7.50982042707365e-05
-1.46560811573279e-05
-3.88630126927156e-05
-2.6627793178244e-05
-2.20989317378475e-05
-2.36557605173697e-05
-1.6236812273661e-05
-1.81059558794022e-05
-2.93070437099347e-05
-2.32752115290398e-05
-1.05344982057962e-05
-3.38894163874639e-05
-4.11012180744826e-05
-4.19650330609534e-05
-2.44888414562455e-05
-4.83783335456212e-05
-2.26581655939549e-05
-3.3410798708992e-05
-5.16386679333815e-05
-1.69257135314837e-05
-3.27390852062713e-05
-4.56486649536749e-05
-1.09213479144092e-05
-3.15217432475615e-05
-4.32374964532826e-05
-1.95933962904861e-05
-1.84320270384244e-05
-3.04011705763467e-05
-3.62335975482954e-05
-3.73293037122769e-05
-2.69326568406038e-05
-1.22567859409916e-05
-2.87639869440489e-05
-9.73927963882113e-06
-4.74672181627021e-05
-3.15980621457779e-05
-5.54643543069016e-05
-1.29061144737842e-05
6.78511985225435e-07
-4.2898793480562e-05
-3.67392055006315e-05
-3.4713092938571e-05
9.99490863765177e-07
-3.7578128535547e-05
1.33265948795554e-05
-3.26230911958158e-05
-3.20127600184784e-05
-2.43828584480088e-05
-1.62406046204957e-05
-7.36717254370717e-05
-9.71367160262255e-06
-5.70643546705167e-05
-4.21735850347503e-05
-8.99923724546851e-06
-3.16964355452316e-05
-5.03379986548697e-05
-2.51962542479946e-05
-1.11733203284391e-05
-1.20743534243252e-05
-7.08788836394791e-05
-2.0439386607796e-05
-4.92982361399952e-05
-4.57663172347332e-05
-1.85747861174136e-05
-2.05109438086958e-05
-3.02525450769166e-05
-3.03262138068283e-05
-3.32173145441096e-05
-2.18859252287411e-05
-2.31408206999959e-05
-2.72167209657233e-05
-3.20791184007804e-05
-2.63030237313153e-05
-3.31851727340794e-05
-2.58982386212248e-05
-3.68996654425881e-05
-2.87682289262811e-05
-4.57519047280556e-05
-3.39044365106231e-05
-5.88965174127151e-05
-3.41046151657456e-05
-2.15300294846539e-05
-9.40319541666579e-06
-3.08214427402594e-05
-5.31601709458543e-05
-3.52045976795061e-05
-3.49869761188244e-05
-1.56243481026513e-05
-1.7840074756769e-05
-6.24075845929559e-05
-2.18435564285494e-05
-5.55792907028812e-05
-4.62393636360819e-05
-1.8176000427248e-05
-5.11535199663523e-06
-3.38135345287932e-05
-7.42854288793995e-06
-3.46341775308331e-05
-5.13863887345834e-05
-3.0687052950317e-05
-4.93655430975129e-05
-4.56834732923146e-05
-1.39221380715375e-05
-7.32855407043409e-06
-3.94304917339743e-05
-1.19738357521494e-05
-2.75990824660947e-05
-2.80548281004244e-05
-8.22085648448262e-06
-9.83247781886882e-06
-6.46845669320332e-06
-2.94368778746352e-05
-2.88295292089248e-05
-3.43843659982414e-05
-2.85102527816888e-05
-1.60324773543041e-05
-1.92885019706955e-05
-2.08942778800766e-05
-1.184220230056e-05
5.63727576052624e-06
-2.91242003138845e-05
-2.38626779632431e-05
-3.20993835657417e-05
-5.06218830485898e-05
-2.42883551748617e-05
-1.97222542998049e-05
-2.09541432095353e-05
-4.80211575423963e-05
-2.16288001275909e-05
-1.52555011493555e-05
-1.49611433194656e-05
-1.98659311984058e-05
-4.58061819681327e-05
-1.56123424910207e-05
-2.12216008598688e-05
1.00729705614404e-05
-3.02284425601711e-05
-2.51876830184047e-05
-2.00755265086824e-05
-4.7104462117465e-05
-3.10305062119876e-05
-1.14975045165329e-05
-2.59052288137454e-05
-9.55206151693636e-06
8.63903730525248e-06
-4.75294772687906e-06
-1.38498967525031e-05
-2.07027967714987e-05
-3.19189875709215e-05
-2.77976927268317e-05
-3.57597453453854e-05
-5.56531585302718e-05
-3.84896000893306e-05
-1.74260998876432e-06
-2.10465873499296e-05
-3.91236868241358e-05
-3.05173195940957e-05
-2.18284785901727e-05
-3.41940135705518e-05
-4.83544250182652e-05
-6.41208447976594e-05
-2.35661549088043e-05
-2.17742523988922e-05
-3.75613467151609e-05
-1.63445259019867e-05
-1.81675921529155e-05
-2.58697029682989e-05
-4.22136417946579e-06
-2.68958635237279e-05
-1.54026664265045e-05
-3.92320811073895e-05
-9.61283275752247e-06
-1.27306832017845e-05
-3.74155146808895e-05
1.10583604104938e-05
1.66025319344451e-06
-2.477206464278e-05
-5.80445568916014e-05
-3.27791534700871e-05
-4.53719851382941e-05
-1.89080549967767e-06
1.72591092832218e-05
-2.20525632716719e-05
-5.26520919467614e-05
-5.24826194538162e-05
-2.53311334526184e-05
-6.12934177958391e-05
-9.5013880583088e-06
6.21590777249647e-06
6.24393247349848e-07
-3.645831440398e-05
-3.15118696055751e-05
-3.84789922206445e-05
-4.84278761430408e-05
-3.01152521387419e-05
-3.86109551219131e-05
-1.96520813927229e-05
-3.72797131898593e-05
-5.91546798328573e-05
-5.06459912538027e-05
-2.78453305277981e-05
-2.33906462595462e-06
-4.40976493446157e-05
-8.39169290039309e-06
-2.37651530833002e-05
-2.58877633719088e-05
-2.05181676097962e-05
-3.58014571018593e-05
-2.28195931899089e-05
-4.39166477662496e-05
-3.618660071669e-05
-3.11486041228508e-05
-5.3558098208481e-05
-1.27313426900728e-05
-5.40512615545666e-05
-4.8866331910719e-05
-3.90388680196934e-05
-3.17920707636762e-05
-2.12376492276099e-05
-4.04175857027192e-05
-2.24686586361929e-05
-5.65026160405614e-05
-3.966819186202e-05
-2.79064172525989e-05
-6.55399574448493e-05
-4.01420272827193e-05
-3.88214701763875e-05
-3.84880858513588e-05
-5.10924877275149e-05
-2.31719249368728e-05
1.54658908624364e-05
8.82532259795518e-06
-2.31339659590717e-05
-3.86867312870718e-05
-2.45571234181172e-05
-1.45632726846203e-05
-3.48059430122873e-05
-1.52720784402416e-05
-3.59815601780909e-05
-2.52388664228606e-05
-1.7869382228143e-05
-4.56421060479525e-05
-6.23462551076557e-05
-5.95359882994655e-05
-2.62180868948061e-05
-4.97031937793146e-05
-1.07262835105309e-05
-2.85992962225537e-05
-4.85577409632366e-05
-1.92979546822652e-05
-2.03974019953013e-05
-4.42334120329482e-05
-5.04139543447774e-05
-3.40094166878406e-05
-4.08345052779664e-05
-4.99207762440445e-05
-6.62749960831138e-05
-3.9970675339557e-05
1.5783789449885e-05
-7.41944198950991e-07
-4.66650519483774e-06
-3.63507681005409e-05
-3.34328188978704e-05
-4.93702929684558e-05
-1.97550671166259e-05
-4.0012915381307e-05
-2.21190094025261e-05
1.77317813802048e-05
-2.04258101908532e-05
-3.17103004831058e-05
-5.52081234915499e-06
-2.92988044416568e-05
-3.30501767547362e-05
1.12870018123199e-06
-1.76760616791758e-05
-2.779270266891e-05
1.1348008782733e-05
-2.63547157366474e-05
-3.04551416602108e-05
-5.6135699695082e-05
-3.02408499933723e-05
1.02498747307024e-05
-3.46845126465446e-05
-3.41576726926102e-05
-5.29518364198654e-05
-3.65381738371905e-05
-1.88235684015572e-05
-2.10023889639561e-05
-3.6881608054248e-05
-4.05068173647087e-05
-8.55886291077035e-06
-1.21081510291946e-05
-6.19833853706444e-06
-2.72808702583671e-05
-1.25408583576204e-05
-2.75999755934509e-05
-6.41534556960723e-05
-5.35902946629013e-05
-7.02670304428756e-06
-2.60277719170616e-05
1.18826438191591e-06
-4.62178755520159e-05
-2.4312685566862e-05
-5.28710769323344e-05
-5.16955725805941e-05
-2.47035510191742e-05
-2.92802462749598e-05
-1.45622543708811e-05
-4.5198499483237e-05
-2.54049324444496e-05
-3.07811911669537e-05
-4.52376457544505e-05
9.0030147156504e-06
-3.55962662802388e-05
-5.69754896660495e-05
-3.63904057283506e-05
-1.24455754515312e-05
-1.61896635253651e-05
-5.25175827824914e-05
-3.40253561758203e-05
-4.07349745031125e-05
-4.2446567748137e-05
-3.74766390589961e-05
-2.70993709787764e-05
-3.375469672174e-05
-9.26750386287899e-06
-2.19611669632804e-05
-2.47785663333751e-05
-1.92590894051281e-05
-3.64544180063083e-05
-4.653551737198e-05
-4.05668650793009e-05
-6.25325830362917e-05
-2.39194725498513e-05
-1.86706409396655e-05
-1.47024137791363e-05
-2.31699084307005e-05
-8.66568911872315e-05
-2.67811830542237e-05
-2.47565263124413e-05
-3.13993819829111e-05
-1.77578067937774e-05
-3.79735508581649e-05
-7.00874426693931e-05
-6.16010533475583e-05
-9.73068522419406e-06
-3.68159745637528e-05
-3.16077781321861e-05
-2.61953728778984e-05
-1.53825754883873e-05
-6.79689079482882e-05
-2.29871850967012e-05
-9.15082072549677e-06
-4.04333137433868e-05
-4.55247600263901e-05
-5.35924160400227e-05
-3.08578314615053e-05
1.21026878633882e-05
-1.53268456741178e-05
-2.57038206942465e-05
-5.22836465889966e-06
-1.08937496234149e-05
-3.53656384770892e-05
5.1256431635397e-06
-7.26063056342044e-06
-4.20305866865396e-05
-3.29177100957572e-05
-2.29699383007889e-05
-4.53396988701638e-05
-4.90093032646292e-05
-4.09310494037391e-05
-7.69873190920868e-07
-2.13840650536212e-05
-2.15698871855438e-05
-4.54348171810937e-05
-3.25713717505372e-05
-2.62546229668218e-05
-4.52249921681799e-05
-3.64264597056255e-05
-4.62164422138606e-05
-1.33820250099179e-05
-4.08120628713442e-05
-7.50091434978787e-05
-2.81636947347167e-05
-8.48641919077804e-06
-3.26006918715025e-05
-2.09518301647159e-05
-2.48288134947502e-05
-1.97265016981975e-05
-3.50989306580971e-05
-2.47821779599508e-05
-4.40276765912288e-05
-4.03074629383494e-05
-3.29417910825719e-05
-4.68748688948278e-05
-5.43893092721375e-05
-3.22284135603176e-05
-6.87699383711661e-05
-4.09913134026621e-05
-1.00633081024219e-05
-4.71078014929921e-05
-8.32594098268789e-06
-2.96710309763098e-05
-2.43179348341019e-05
-2.45964835120856e-05
-4.42719361090642e-05
-1.5375921595089e-05
-8.5440598625747e-06
-7.01416228667041e-06
-2.53018249515226e-05
-3.42282041013586e-05
-2.15000975700182e-05
-1.94373906591725e-05
-5.67432263601316e-05
-2.57197661170813e-05
-2.73350864383346e-05
-1.72974016743413e-05
-1.87010544438942e-05
-1.77792668058035e-05
-7.39625108946528e-05
-3.57894636187211e-05
3.40875004525692e-06
-3.74031489301832e-05
-5.99148481813456e-05
-7.01419789492848e-06
-3.43270301715062e-05
-1.85002583572921e-05
-5.25081712563479e-05
-2.89385300483958e-06
-7.95066628510737e-06
-2.70985016013786e-05
-4.72415645017929e-05
-4.81648174884311e-05
-4.16515534897372e-05
-1.09957109457443e-05
-2.85853521738778e-05
-1.71850092582182e-05
-2.52008573939485e-05
-2.24497634229785e-05
2.38168808652694e-06
-9.96199005053636e-06
-4.57503618369175e-05
-5.1793511056613e-05
-4.46072733042204e-05
-4.57064749809821e-05
-7.88620326632304e-06
-1.80403736181937e-05
-3.35957989879341e-05
-1.0446408824411e-06
-1.0668702515846e-05
-3.84779688426403e-05
-5.56046760245413e-05
-2.53291671367947e-05
-3.26887343037404e-05
-2.65509925997624e-05
-5.3712023311127e-05
2.23926166284828e-05
1.43644682222136e-06
-8.64416107345123e-06
-1.70055644183161e-05
-3.36891117186633e-05
-3.35157700413913e-05
-2.4305542022614e-05
-1.76359793504833e-05
-3.66874195881356e-05
-3.31975327629121e-05
-3.8601203741687e-05
-2.07894874143586e-05
-4.10794882832821e-05
-2.30402321512484e-05
-1.09291980533255e-05
-1.63419651450095e-05
-1.84309871843677e-05
-2.58216727140035e-05
-6.3573027124737e-05
-2.75704422802511e-05
-2.78355905971213e-05
-3.16787729473655e-05
-1.62904686658191e-05
-3.66791768796448e-05
-3.72963899922058e-05
-3.50595899801491e-05
-2.3196438485082e-05
-2.90427343101736e-05
-1.90680959081242e-05
-4.41223999262631e-05
-4.47494479321016e-05
-2.8316300211755e-05
-3.74051251552525e-05
-2.81846018628571e-05
-3.48881980102036e-05
-2.43613886233122e-05
-9.85877902233022e-06
-3.14779688611076e-05
-4.720891717349e-05
-2.34387918776715e-05
-2.70512502452841e-05
-1.05776140400589e-05
-6.79470659638429e-05
-3.89910533140636e-05
-5.45729384649726e-06
-3.07588883947739e-05
2.98113492528968e-06
-5.21752788511308e-05
-2.34854535672371e-05
-2.50426981594757e-05
-3.61778737735704e-05
-2.47646490777642e-05
-6.8692667588155e-06
-4.28211385055386e-05
-1.66766017863961e-05
-2.07495868123825e-05
1.39860581129573e-05
-1.28358106225598e-05
-3.08337370110989e-05
-1.17014535208482e-05
-5.09868827069878e-05
-1.18517434327322e-05
-9.18842670840716e-06
-6.79801078893937e-05
-4.65335298623722e-05
-1.46405593737666e-05
-3.97496079663484e-05
-1.9550787685433e-05
-4.18338779315896e-05
-3.11980850957953e-05
-3.87720187308845e-05
-4.88984292306945e-05
-9.47088939111198e-06
-4.22419564074719e-05
1.62776716233798e-06
6.74141045201822e-06
-2.18488558168825e-05
-3.98983870576638e-05
-3.47051509543672e-05
7.98571420487303e-06
-4.54646613420356e-05
-2.17504849117083e-05
-5.63123123717091e-06
-5.86304601899879e-05
-4.95503467755081e-05
-1.45365811935436e-05
-5.23783723122728e-05
-2.64444016618008e-05
-9.67953139989947e-06
-4.31948333344466e-05
-2.85311901855544e-05
-5.74619474796974e-05
-6.78295467617178e-05
-3.78902097056123e-05
-2.89094298144057e-05
-3.70180360271714e-05
-2.81562091580901e-05
-2.47109908287157e-05
-2.23166751186978e-05
-3.71704607217116e-05
-6.05335141356531e-05
-2.00429330751328e-05
-5.87078379166934e-05
-1.27990978717121e-05
-1.81523919893451e-05
3.50087852417837e-07
-3.51611057539756e-05
-6.848098995668e-07
-3.66883686810213e-05
-1.6758761952087e-05
-2.02029171072897e-05
-3.91328595281455e-05
-2.69471910389726e-05
-5.37632978006323e-05
-3.48721533926258e-05
-2.35599193900932e-05
-1.37884596482207e-05
-2.40789089603639e-05
-3.66292668950578e-05
-6.4738391666456e-06
-3.79508777304566e-05
-3.5468403191065e-05
-2.2541057575775e-05
-4.13318414681692e-05
-1.67956783711703e-05
-5.17073853755661e-05
-3.86728115423103e-05
-1.98299235302695e-05
-3.18175874860325e-05
-6.25893481418654e-05
-4.9032838156783e-05
-3.89351830665204e-05
-4.08264519727331e-05
-4.27996862675486e-05
-3.48922048000957e-05
-5.67651023769471e-05
-1.27574750218144e-05
-2.17854069534696e-05
-3.89266738895432e-05
-3.52035145351659e-05
-5.6942187750075e-05
-4.7884763929052e-05
-6.05028715035558e-05
-3.49412078325257e-05
-3.59269017483479e-05
-1.32506086952864e-05
-3.25168200970533e-05
-3.9933066487377e-05
-5.27468139383743e-05
-4.67802901378134e-05
-5.03177756894351e-05
-3.93733236631103e-05
-2.64848534410486e-05
-3.56330599315396e-05
-3.18708784031655e-05
-1.01841463327441e-05
-2.38576331518672e-05
-4.39151737734484e-05
-3.18676473691196e-05
-3.72651513945161e-05
-5.47384002070285e-05
-1.46018106584172e-05
-4.01923227302111e-05
-5.21807413678973e-05
-3.53596102234643e-05
-4.72862011270722e-06
-3.1439460380882e-05
-4.66420539022357e-05
-2.36384869125834e-05
-1.7586946288552e-05
-2.30427429538554e-06
-2.95231455843887e-05
-2.45599257413256e-05
-4.67618540633056e-05
-6.98803797128248e-06
-4.47317881507573e-05
-3.9978297342171e-05
-5.59244005446067e-05
-4.62539680470565e-05
-1.69387602565797e-05
-2.02071468285137e-05
5.92008419750313e-07
-1.81296556697315e-05
-2.82003049487117e-05
-1.07110539061622e-05
-2.82183019844463e-05
-4.79705928776901e-05
-5.41714906049305e-05
-2.19642687040468e-05
-1.6821112830894e-05
-2.77562444963405e-05
-3.72238867005438e-05
-4.77387390746204e-06
-2.99802972369075e-05
-3.25703712834817e-05
-2.05610577848395e-05
-4.04105571360337e-05
-3.15727083532679e-05
-6.02288057614872e-05
-2.73693651733397e-05
-4.38748937269827e-05
-2.90250036376629e-05
-2.84719376647125e-05
-3.85603126485589e-05
-7.35462586218792e-06
-2.81224682832291e-05
-1.40979821803481e-05
-2.93582786284024e-05
-2.53088525625193e-05
-5.06292263299916e-05
4.37807218553205e-06
-8.81482569274382e-06
-4.30684993981537e-05
-2.93477465187329e-05
-1.953511720057e-05
-3.95596569946063e-05
-2.93395365695568e-05
-3.51190407221851e-05
-4.47242151252918e-05
-5.42029633983336e-05
-4.25367478847349e-05
1.50173938341137e-07
-2.81324390376545e-05
-2.75566107501092e-05
-4.15909609908024e-05
9.72534366495472e-06
-2.74018121397608e-05
-4.1492361847951e-06
-9.12375634523277e-06
3.93710009476827e-06
-1.29897764915996e-05
-1.90960924254373e-05
-1.44137061565875e-05
-2.8822301184062e-05
-1.81173914551775e-05
8.60694683788757e-07
-2.59244803094041e-05
-2.95505949133087e-05
-4.07451524698604e-05
-5.36192023057342e-05
-2.39192403463755e-05
-2.76427516492079e-05
-2.23663672823275e-05
-4.62653562303759e-05
-2.96011699862058e-05
-5.65010858060735e-05
-3.84922143490698e-05
-2.39065899439552e-05
-4.72667379291211e-05
-3.23948202576743e-05
-4.05735976648175e-05
-1.94502288132168e-05
-3.94577224270236e-05
-2.33656164272077e-05
-3.04069235578901e-05
-6.53836709910314e-05
-3.35871397042276e-05
-9.27235518070985e-06
-9.38682120884898e-06
-1.60918788131156e-05
-1.20026391577626e-05
-3.43400592036211e-05
-2.85207620740678e-05
-4.2251672281277e-05
-4.67528751621007e-05
-1.75728494691784e-05
-1.86408152761035e-05
-2.03807882784853e-05
-8.38710127414577e-06
-5.55499567499763e-05
-3.73522064540132e-05
-5.03309354780856e-05
-5.52841838500056e-05
-3.00434598456206e-05
-4.84247624499032e-05
-4.87426549810647e-05
-2.00781914983395e-05
-1.51245968910812e-05
-3.1780398988826e-05
4.8675384992746e-07
-2.50589279593587e-05
-2.10350295739022e-05
-5.72741451433747e-05
-1.77671065554062e-05
-5.55075869689784e-05
-3.7565352084011e-05
-4.25391291828992e-05
-2.75258790527901e-05
-4.8717670243684e-05
-2.65403151926067e-05
-2.94608482783373e-05
-4.52013430201045e-05
-2.58381363962237e-05
-1.03563200958018e-05
-3.79399253787607e-05
-1.41650130441341e-05
-1.20388192950758e-05
-1.32606488996581e-05
-1.82394458183926e-05
-1.24455993311308e-05
-9.15397585558609e-06
-2.94590879721682e-05
-2.44528214822015e-05
-1.16229557080055e-05
-3.80187053214878e-05
-5.38206081073678e-05
-3.89571907324492e-05
-4.98361838021491e-05
-6.1112519405996e-06
-1.50970781065083e-05
-4.61686720918998e-05
4.81600795515496e-06
-4.03865834670222e-05
-4.12105823390042e-05
-3.77934643694986e-06
-1.84698778677456e-05
-4.66804610532777e-05
-2.75688816011638e-05
-4.67009768027232e-05
-3.34712373156017e-05
-2.08189133398302e-05
-3.90212174956871e-05
-2.26085082316029e-05
-4.22643067064215e-05
-3.73877975453397e-05
-5.65474043390455e-06
-1.33008569918709e-05
-5.49281332252919e-05
-3.31340550538476e-05
-3.20534231896915e-05
-1.35146963558305e-05
-5.1798544866151e-05
-6.23965042015137e-05
-5.65103508857029e-05
-2.79567596099916e-05
-3.45637274482723e-05
-2.18967835603137e-05
-2.7090538791885e-05
-4.91627222888041e-05
-1.88119485179475e-05
-2.68405553112224e-05
-4.14838092026095e-05
-2.11050734668257e-05
-2.41216491610291e-05
-2.55039956865603e-05
-4.82463824066051e-06
-2.97501082819618e-05
-2.43885302862119e-05
-1.48375840956962e-05
-1.25091564225368e-05
-2.34358230186266e-05
6.56916330462183e-06
-3.90548058522222e-05
-2.90236750577178e-05
-4.25868950781534e-05
-3.44976942188466e-05
-2.90282221609738e-05
-6.9557780870339e-05
-5.06500036132551e-05
-2.17701153412773e-05
-3.03613029662147e-05
-3.65492635248868e-05
-2.40766315453595e-05
-1.80717679953173e-05
-6.07371654311048e-05
-1.14999074845932e-05
-3.39978755519139e-05
-2.63290774898496e-05
-1.45194075586795e-06
-3.68534567882575e-05
-6.33346752653497e-05
-1.66832015820855e-05
-1.15487255320335e-05
-2.08688546532892e-05
-3.51319004549052e-05
-2.7386326676804e-05
-2.61808893192768e-05
-3.7492038289877e-05
-2.57751514054478e-05
4.89572494205797e-06
-2.10930373394373e-05
-4.03602292593515e-05
-5.77334376030603e-05
-5.49639286646244e-05
-1.74102565763234e-05
-1.37683061583339e-05
-2.13443463703856e-05
-2.31226491211631e-05
-2.2258680163083e-05
-1.41905414677476e-05
-3.96529104039897e-06
-3.61099199286508e-05
-3.28357096448179e-05
-6.54083196500178e-05
-3.66952398903558e-05
-1.59837214529586e-05
-5.74881730420659e-06
-4.35772847609897e-05
-3.84258901498897e-06
-2.6054199784226e-05
-3.99059400183522e-05
-3.47080525890097e-05
-9.62847597105121e-06
-1.43434118210785e-05
-8.19292578489119e-07
-3.9579393359352e-05
-5.01588797760985e-05
-3.52499359625953e-05
-3.9278147204502e-05
-2.44610149961835e-05
-6.04340016817532e-05
-2.44640014301036e-05
-5.29874359562886e-05
-1.92063274111182e-05
-3.89696999404235e-05
-3.78178488924324e-05
-1.8457674104612e-05
-1.42034137459615e-05
-4.63153196315382e-05
-2.26619094712799e-05
-3.54281671494066e-05
-4.69973916627673e-05
-2.86585307336124e-05
-4.36816309280465e-05
-3.02631555065016e-05
-6.37733158079569e-05
-2.18650683851984e-05
-6.18542481171779e-05
-4.25715200613086e-05
-2.20418231868926e-05
-5.31435337735437e-05
-1.56569873240935e-05
-1.4084617562334e-05
-5.93087691017565e-05
-3.29833184787699e-05
-2.36830453217406e-05
-2.63177800231696e-05
-1.51960444817724e-05
-1.51914173867662e-05
-3.06202830137049e-05
-2.38738223063622e-05
-1.99017661071045e-05
-3.65671389412441e-05
-2.86192672495122e-05
-4.46622885106221e-06
1.13000163882563e-05
-4.07453939966648e-05
-5.06703519162506e-06
-4.36295279802606e-05
-3.00867808824688e-05
-3.98073525520649e-05
-3.25900225261798e-05
-3.36092530030366e-05
-3.91817929897222e-05
-2.50749940986327e-05
-5.04495081044933e-05
-4.35244448181059e-05
-1.79003491826528e-05
1.85273349828881e-06
-1.27766771586355e-05
-4.37855759789951e-05
-2.8437793271879e-05
-2.3911549605997e-05
8.83603649428643e-06
-4.9332177615213e-05
1.15644659702649e-06
-2.28297651766618e-05
-2.28941528051372e-05
6.07906728759592e-06
-1.14061513035778e-05
-1.98708800553175e-05
-2.53668776385086e-05
-2.53551158100385e-05
-6.2028920586407e-06
-5.14955619869132e-05
-2.36378058634417e-05
-2.79927849695819e-05
-3.077658764294e-05
-1.95896210939253e-05
-6.17781440355199e-05
-7.21319632281644e-05
-1.26684983166932e-05
-4.7310898003729e-05
-6.21136587727313e-05
-2.25698040504451e-05
-2.97380457449767e-05
-4.23559870545378e-05
-1.80945234752133e-05
-4.0087214568128e-05
-4.12207872905469e-05
-3.89248278871718e-05
-6.59072938617744e-06
-1.54433742146752e-05
-2.36015182645925e-05
-1.51488962965601e-05
-5.506539323789e-05
-6.79963989684608e-05
-2.83822429062048e-05
-2.47480332610311e-05
-1.5281115239278e-05
-5.27191475929156e-05
-2.64075540502501e-05
-4.95159122844923e-05
-1.88409958694297e-05
-1.98719641651945e-05
-1.91806251176551e-05
-2.75192090246062e-05
5.98634704186963e-06
-6.27423169675264e-05
-4.11956383354683e-05
-3.39175437287907e-05
-5.2405019525185e-05
-1.54107102249742e-05
-4.07726311037171e-05
-3.06404870760842e-05
-5.04928165816783e-05
-1.06858637923915e-05
-2.48146094328455e-05
-5.55989249232374e-05
-3.34336584592913e-05
-4.58213654881511e-05
-2.96431449041571e-05
-3.10716848554306e-05
-1.97008103723131e-05
-1.9883644187821e-05
-2.74464995547845e-05
-4.24338240895648e-05
-1.52546175079541e-05
-1.67891172902475e-05
-1.60908737503181e-05
-3.2343456435308e-05
-3.67484750528542e-05
-3.57566608359334e-05
-4.43678131423693e-05
-2.01586666859451e-05
-4.19232285770643e-05
-2.03297794449948e-05
-2.56406292460633e-05
1.92516492656242e-05
2.57275127055101e-06
1.22507747320271e-05
-2.71091793052821e-05
-3.4407582806763e-05
-4.56078929668519e-05
-7.12182225497034e-06
-3.15303287156196e-05
-1.7081949113766e-05
-3.3971036892597e-05
-4.60422791040878e-05
-2.91974424493624e-05
-5.84676263060422e-06
-3.08221284770358e-05
-3.40822413568408e-05
-2.9078902477315e-05
-1.88191194907989e-05
-5.65110776374463e-05
-3.4193965078211e-05
-2.82107993223283e-05
-3.87406450994531e-05
-3.30485847815014e-05
-1.41784342084208e-05
-1.60020395059842e-05
-2.13941819324794e-05
-4.9194314374268e-05
-9.86260120869683e-06
-5.21440907140843e-05
-2.25323723854915e-05
-1.97410492870799e-05
-1.50426775200621e-05
-5.14540488409443e-05
-1.7101683509214e-05
-3.87032068867043e-05
-2.15278733752375e-05
-2.11982105693043e-05
-2.42388392842632e-05
-4.11760638081358e-05
-1.57770023075447e-05
-1.86055022023602e-05
1.6715215045429e-05
-5.0846025357774e-05
-1.01967274052346e-05
-2.09229934704634e-05
-4.83405653981276e-05
-2.77051789626684e-05
-2.9974508360895e-05
-1.93577391789895e-05
-1.53555913906496e-05
-4.11769824343917e-05
-7.31431119984488e-06
-3.33847847700849e-05
-2.08066294919108e-05
-9.35587444565073e-06
-2.80262804508001e-05
-2.84925850005767e-05
-2.94522479053865e-05
-6.11110302554366e-05
6.24071522133386e-06
-2.79672276482221e-05
-3.63487627951018e-05
1.10504216755554e-06
-4.12755419355119e-05
-2.5027066486561e-05
-4.04556026393831e-05
-3.40396120511538e-05
-1.29454938715896e-05
-1.94516981447989e-05
-3.82891428424325e-05
-5.70084809895717e-05
-2.36604861246785e-05
-2.05302133543281e-05
-6.26845282220631e-05
-2.70492137389036e-05
-1.33103669608154e-05
-3.56966649583006e-05
-2.58849928215675e-06
-8.02198505259742e-06
-4.26830209427518e-05
-2.30140838637789e-06
-1.39724538293144e-05
-1.41549004143229e-05
-1.73887366106118e-05
-5.5390594153641e-05
-3.88717905061847e-05
-4.67008327603686e-05
-4.33069342747825e-05
-5.04264434451428e-05
-2.08973364788018e-05
-2.04957861161239e-06
-4.02625011017915e-05
-2.50066659472743e-05
-2.32493208632448e-05
-2.06589200154938e-05
-2.38820019890822e-05
-4.66894247652002e-05
-4.2974172160938e-05
-4.7890701154609e-06
-3.37325741651273e-05
-4.29054041584762e-05
-6.19246619101303e-05
-4.15126661215266e-06
-2.87346827763784e-05
-3.31770817924495e-05
-3.05476669927692e-05
-8.86983828366715e-06
-2.7718963282467e-05
-4.40218227065805e-05
-3.43597228502367e-05
-2.23706632280875e-05
-1.78993776520208e-05
-4.4363427818375e-05
-3.72267278986332e-05
-3.04626479028464e-05
-3.51449035207936e-05
-4.12225759188513e-05
-2.60731365132896e-05
-3.98731158211291e-05
-4.05417916442822e-05
-6.32061511193677e-05
-4.37891194412423e-05
-2.43720179717725e-05
-3.70816436180108e-05
-5.53638711913932e-05
-4.98948072644473e-05
-1.41926181752673e-05
-2.75673820819545e-05
-3.14631157062876e-05
3.24794728759868e-06
-2.99856154818807e-05
-3.69603926610683e-05
-3.22985149382991e-05
-2.28283958152893e-05
-3.44652264916717e-05
-3.32737923977514e-06
-6.41529907495878e-05
-2.94420926318904e-05
-4.95944953468824e-06
-1.41803145981997e-05
-3.36408508889698e-05
-1.2474769991125e-05
1.07694453954018e-05
-4.38985994132918e-05
-5.63803892830642e-05
-2.32001625369769e-05
-4.80733413273925e-05
-1.32261623240735e-05
-3.57625337332564e-05
-4.48670615305647e-05
1.10376691654379e-05
-5.07060138574968e-06
-5.08439729302476e-06
-2.55806823405192e-05
-1.33716238914051e-05
-1.56229829220483e-05
-3.40805023583071e-05
-2.66141027562854e-05
-1.87534134876602e-05
-1.62287553409985e-05
-2.80918873385496e-05
-4.43345565847978e-05
-4.13403801135227e-05
1.46984377899031e-05
-3.16012339998347e-05
-3.12139774805089e-05
-2.14522056000786e-05
-1.30942206838651e-05
-6.34341619592954e-06
-1.66372726424811e-05
1.18867354359491e-06
-1.33984464296566e-05
1.1456046236342e-05
-2.03331795495466e-05
-5.61747648352359e-05
-1.77128682464068e-05
-1.97301339287658e-05
-1.31444462028163e-05
-2.90977669560831e-05
-3.60829255977909e-05
-2.36042257473277e-05
-3.71981382337025e-05
-2.38368857347594e-05
-2.03166263335461e-05
-4.18050175777883e-05
-2.35835936806913e-05
-4.11222297256591e-05
-3.36762214340101e-05
-2.21327936289796e-05
-3.74858170891162e-05
-2.64490052628037e-05
7.99698902479938e-06
-5.70636057550148e-05
-2.82857148556685e-05
-3.19716100628943e-05
-3.64162835614854e-05
-3.3244341083516e-05
-2.64771485248978e-05
-4.55711801545812e-05
-1.22696125447041e-05
-4.90107466574297e-05
-3.34443547931376e-05
-5.28264253299308e-05
-4.11338037087789e-05
-6.31983026758457e-05
-1.51981261962394e-05
-2.80663088805559e-05
-2.09381726871885e-05
-4.37006114439283e-05
-3.45083896111376e-05
-2.07235434949381e-05
-3.55230600690668e-05
-3.95601328311578e-05
-8.0224098286422e-06
-3.44841910343849e-05
-5.044015913386e-05
-1.95226167124125e-05
-4.50373211892555e-05
-2.33992070974878e-05
-1.37125718616312e-05
-3.13087937647659e-05
-1.59862727155749e-06
-2.47948282014566e-05
-2.17636015631551e-05
-4.8111702834943e-05
-3.21361227580358e-05
-4.66480306697332e-05
-4.5407591664956e-05
-2.86524542475881e-05
-2.18005437962641e-05
1.16635970143085e-07
-3.82617169391218e-05
-4.97726261628409e-06
-7.40470301970544e-05
-2.12953589725902e-05
-2.58895262808601e-05
-3.10279818671666e-05
-1.67748572540188e-05
-2.0210155578455e-05
-4.64058408110485e-05
-2.97445414619196e-05
-4.49790877919084e-05
-3.82856317307819e-05
-1.63198754511982e-05
-2.7323415189225e-05
-3.89479937310618e-05
-3.09723853390433e-05
-5.8781154146396e-05
-4.67660356356783e-05
-4.69149700108406e-05
-5.08322621629632e-05
-5.00767240934169e-05
-3.71753641402689e-05
5.03493398054899e-06
-3.03252243985393e-05
-7.73697036274056e-06
-4.64105245339358e-05
-4.99660281239173e-05
-3.78781837253871e-05
-2.25945868393736e-06
-4.09758416597996e-05
-2.14577023625373e-05
-2.38753271646126e-05
-2.14114800964044e-05
-3.6383047773508e-05
-4.99949200533663e-05
-2.54968632133725e-05
7.69155155424213e-06
-1.76002020863777e-05
-1.59000557280419e-06
-2.73636042427429e-05
-3.35389482164819e-05
-2.16613095552334e-05
-2.10337444891666e-06
-6.04815565679598e-05
-2.95078262809776e-05
-2.64938383595311e-05
-4.01865953058049e-05
-2.39466300236071e-06
-5.85380775533119e-05
-2.12076383374382e-05
-3.44465487051641e-05
-6.84413340695793e-06
8.14175006854992e-07
-3.87788446617093e-05
-5.01000816250693e-05
-4.7252207059011e-05
-4.80124313806581e-05
-4.64955439289092e-05
-3.39076736984379e-05
3.07144337684783e-05
-1.50642343911926e-05
-2.64398549676206e-05
-3.4451745689378e-05
-6.79894970792436e-05
-2.42655284049631e-05
-2.20313359625902e-05
-2.77636980846456e-05
-7.28471134175196e-05
-2.3432990047024e-05
-2.09483231683858e-05
-1.82534341727854e-05
2.7809088975492e-06
-7.42187014698324e-05
-2.66103785569872e-05
-3.7414913245686e-05
-3.0972743883812e-05
-6.72288870838852e-06
-4.0103447229526e-05
-3.98808924807284e-05
-1.33867661844531e-06
-4.65657001300399e-05
-3.78799722923507e-05
-1.39337103988916e-05
-7.11855927793866e-06
-4.55897860267716e-05
-4.31702794047792e-05
-4.12299043981067e-05
-5.24117112933883e-05
-5.198744397679e-06
-2.22636670081157e-05
-4.43883799318717e-05
-3.60552486710474e-06
-2.72713122054198e-05
-4.55128072411348e-05
-3.96506714334941e-05
-6.17833399773032e-05
-3.24096509319734e-05
-1.79341425709975e-05
-2.43829403836635e-05
-4.47754669556792e-05
-4.06697424236527e-05
-3.5353981000589e-05
-2.68801916523446e-05
-3.27981429682724e-05
-1.15897937326683e-05
-8.33328006871272e-06
-7.05821712200857e-05
-2.92499227310756e-05
-6.71697436248432e-06
-4.07695085317305e-06
-5.42128705508651e-05
-3.40526280304118e-05
-2.35442861937404e-05
-3.20746857455692e-05
-2.92141063133841e-05
-7.6752015700467e-06
-2.05916052767125e-05
-4.2295559242461e-06
-3.77035783977719e-05
-4.90915192216716e-05
-1.07980715791965e-05
-3.35985284624613e-05
-1.08625139230063e-05
-3.75122567538721e-05
-3.87919049975922e-05
-2.04177402403548e-05
-2.15731235872378e-05
-4.44082160482552e-05
-2.43739192884565e-05
-3.71604134550065e-05
-2.28158244485943e-05
1.77863434963255e-05
-3.25589769121046e-05
2.18127171432342e-06
-7.03966259950626e-05
-1.03592286407564e-06
-5.00668590370834e-05
-2.50932029893637e-05
-1.88784584582831e-05
-2.88055543990276e-05
-4.67440884145102e-05
-3.33557067592266e-05
-4.74786112898986e-05
-1.58777667673314e-05
-3.77102802603096e-05
-4.11714610669283e-06
-8.25159070995742e-06
-5.75455090878354e-05
-1.84068806453461e-05
-3.16635601336013e-05
1.3443583833505e-08
-3.86478889847734e-05
-1.61340199913651e-05
-2.88601467535026e-05
-1.63917245670644e-05
-2.83111160180927e-05
-4.44943236732628e-05
-2.6557618377176e-05
-4.24577851350578e-05
2.45231592716905e-06
-1.32036471310068e-05
-2.24508105708757e-05
-3.7699195768721e-05
-4.37033813834878e-05
-2.60275436314176e-05
-2.24207657774779e-05
-1.9297358387925e-05
-3.7758117324693e-05
-4.61796016962214e-05
-2.61998294023147e-05
-2.83642060539228e-05
-2.2678815325378e-05
-4.52291689474578e-05
-2.15969005847019e-05
-8.44490384548802e-06
-1.70065359158169e-05
-2.40181052759271e-05
-3.84870290317088e-05
-4.31301601395049e-05
-6.10435080132387e-06
-4.36929746859387e-05
2.84639726873203e-06
-9.15633314399035e-06
-2.46545119377149e-05
-2.25543171232673e-05
-7.06232773185474e-05
-1.78998371612573e-05
-2.89504396344447e-05
9.50435329377225e-06
-5.7693283609223e-05
-3.15478237642644e-05
-1.36105525701534e-05
-1.93614095739653e-05
-4.89824438574557e-06
-2.54192536712531e-05
-4.68899882976641e-05
3.1572290651506e-06
-5.32356319737708e-05
-5.79828737037591e-06
-3.62035082181565e-05
-1.90736412785734e-05
-8.94008237124722e-06
-5.84321471368905e-05
-1.98734978675809e-05
6.86007465419679e-06
-1.12730351869659e-05
-1.34437024771499e-06
-4.3947986056898e-05
-4.51886860106221e-05
-2.63521044028016e-05
-3.21560001535903e-05
-4.45256655072061e-05
-4.54498693894506e-06
-3.41404787328821e-05
-2.87189895801968e-05
-1.89815180572992e-05
-5.4452242896045e-05
-1.10238208620515e-05
-2.52657148344784e-05
-1.89599233296371e-06
-1.73033956508044e-05
-6.49007460300865e-05
-5.15719754055165e-05
1.27861101341582e-07
-4.04369144306264e-05
-6.66363170740583e-05
-1.27504911534054e-05
-2.12416253401503e-05
-6.80799073356423e-05
-3.98577299309071e-05
-1.81358817799203e-05
-1.63838748791774e-05
-5.48444259799954e-05
-3.74262949068384e-05
-1.72483027331593e-05
-4.65998359437915e-05
-3.17646826208728e-05
-4.59191412570146e-06
-2.50333927931377e-05
-5.65634803853753e-05
-4.41701432255903e-05
-2.49228671239197e-05
-3.51920708254595e-05
-3.38853272147426e-05
-2.59055453279042e-05
-3.5893632955241e-05
-3.95844974227015e-05
-2.72696476838899e-05
2.21096277287422e-06
-4.32531644631586e-05
-1.9437977478171e-05
-9.61948920156221e-06
-2.01553159758813e-05
-2.77152214705741e-05
-3.42525996711338e-05
-2.28105648696901e-05
-1.58797064402307e-06
-2.54016566189133e-05
-2.4802893463325e-05
-1.40023510995664e-05
-5.9116824229806e-06
-4.16745728162404e-05
-5.55491834603652e-05
-1.386991607355e-05
-3.60758061860021e-05
-1.46048768288402e-05
-4.3260999361732e-05
-1.14207828503064e-05
-2.90310937464615e-05
-1.71958030555291e-05
-2.98402622696145e-05
-1.13745435760926e-05
7.56787242981444e-06
-4.5100134406921e-05
-3.5640332421887e-06
-3.95320756501442e-05
-3.76685400030312e-05
-3.18813454284922e-05
1.51494166373422e-07
-1.77543775113524e-05
-1.06085490142288e-05
-6.32821928394206e-05
-5.99848232058066e-05
-4.94413853963575e-05
-4.94493788461108e-05
-7.39877760211109e-06
-1.1067130754691e-05
-3.88424207692205e-05
-2.86358197408629e-05
-2.30659914377938e-05
-2.3531866266676e-05
-2.48200380014893e-05
-4.79082814543385e-05
-4.30733949913645e-05
-3.96254961996303e-05
-2.36853484301452e-05
-2.84515249885756e-05
-6.13202588663184e-05
-3.3412958782703e-05
-8.5231282051125e-06
-1.09742042983421e-05
-3.9476367180651e-05
-4.79369939888682e-05
-9.73253630074635e-06
-1.59150821359332e-06
-3.36277175088265e-05
-4.27246554998507e-05
-1.27969372189192e-05
-1.19738711756786e-05
3.65568915705138e-06
-3.89725323193575e-05
-8.51668412512711e-06
1.86573649784057e-06
-3.41721901210777e-05
-1.15618390953432e-05
-2.69236464861911e-05
-1.35281501461613e-05
-2.13209946037264e-05
-1.87636037906854e-05
-1.14803797950924e-05
-3.46478599250196e-05
-1.40474308051323e-05
-2.85474534352382e-05
-2.17340258209437e-05
-3.18197278285871e-05
-1.83641136768366e-05
-2.5578777108785e-05
-1.62648683636409e-05
-1.85847168108757e-05
-2.54059810581682e-05
7.54582111239233e-07
-3.1355064322748e-06
-1.46431668407981e-05
-3.14511631030894e-05
-8.40189057385053e-06
-3.35561471125991e-05
-4.30699952780676e-05
2.53100566514621e-05
-2.17279788722502e-05
-1.73419478391553e-05
-3.51050762714841e-05
-2.35096263702412e-05
-2.65015267982122e-05
-2.22086218874323e-05
-4.15100397199625e-05
-4.73433338664506e-05
-2.33811741486346e-05
-4.89126657329001e-05
-4.48638339646354e-05
-4.29529459324724e-05
-2.58488309673071e-05
-4.92885157162109e-06
-3.33979925723307e-05
-2.95492594318488e-05
-5.34578024193702e-05
-5.85464329140262e-05
-3.74461790290726e-05
-2.23488254873779e-05
-4.26569271195582e-05
-1.48043051308047e-05
-7.20694643638608e-06
-3.58600309334869e-05
-1.33980702472253e-05
-2.76051465845103e-05
-3.50959176779251e-05
-3.3702229334163e-05
-4.57600413430816e-05
-3.16745977214105e-05
-3.66962649586348e-05
-1.70659036738394e-05
-3.90655649694068e-05
-9.36783146561197e-06
-6.01481883901738e-05
-4.86369553938811e-05
-3.54745450229019e-05
9.47103194024294e-06
-4.47319814261212e-07
-3.02609876830704e-05
-2.62884143868366e-05
-2.73974214410376e-05
-2.65845141187938e-05
-3.19826482823107e-05
-4.97495221611922e-05
-2.88142269135276e-05
-1.02069932777758e-05
-3.98636739134558e-05
-1.46057620899349e-05
-2.00663532147702e-05
-4.3149046122853e-05
-2.88661687442978e-05
1.69888305714449e-06
-1.15591197678517e-05
-2.38752030985378e-05
-1.32919966823837e-05
-8.06425024103749e-06
-5.23045601391564e-05
-1.82954737794616e-06
-1.11886228847784e-05
-2.15693925917801e-05
-3.94590629321967e-05
-1.60227851985148e-05
6.47239698697434e-06
-4.51762437520805e-05
-9.50593639447804e-06
-2.37273067022107e-05
-2.44631170997257e-05
-3.38053193266522e-05
-1.91150647898459e-05
-3.12212125755003e-05
-3.96816611802995e-06
-1.07858195505213e-05
-2.1417062056628e-06
-1.23394382714834e-05
-1.87894845408279e-05
-6.57701462170237e-06
-1.13513418108607e-05
-4.41283961774726e-05
-4.92240500782089e-05
-3.75093930163413e-05
-9.86238605376116e-06
-3.70738202607228e-05
-2.047188776381e-05
-1.37177507874925e-05
-1.61077311473841e-05
-3.79953057820543e-05
-9.20020823434906e-06
-6.40877336164464e-05
-9.64996109669901e-06
-1.45841507219949e-05
-3.21083165636489e-05
-2.30174506512794e-05
-3.88607039636307e-05
-3.00384169198779e-05
-3.6686714837276e-05
-5.22997703144937e-05
-4.5267811096075e-05
-2.01027433211605e-05
-3.95720162899424e-05
-7.11002323400853e-06
-3.28893936020147e-05
-2.15033415386306e-05
-3.6621461497816e-05
-3.17703315374528e-05
-2.69340818282912e-05
-4.67497541227247e-05
-2.9418752324478e-05
-5.64886053223409e-05
-3.11740047789288e-05
-1.61788301880379e-05
-2.30531569366864e-05
-3.91007461130865e-05
-4.99215885407229e-05
-2.46790848326395e-05
-2.09945066179542e-05
-3.57016839686116e-05
-2.22246193062487e-05
-1.30361560994449e-05
-3.14723134784161e-05
-2.16663710791682e-05
-1.70573281093915e-05
-2.76012410363144e-05
-1.77280044232628e-05
-2.49847037046679e-05
7.38232051549211e-06
-5.95293533296217e-05
-3.82287522325702e-05
-6.34138247359341e-06
-4.99546058065845e-05
5.29494277034365e-06
-2.63059030324654e-05
-1.3372348269962e-05
-7.03776401466898e-05
-3.4916422182909e-05
-1.69350526174197e-06
-4.1714183649582e-05
4.65864900780926e-06
-4.52274340856947e-06
-1.93213365602317e-05
-2.17683289490216e-05
-1.10837367448601e-05
-4.32970577556555e-05
-3.06343924033414e-05
1.50744408682715e-05
-2.68885088752951e-05
-3.73544584462991e-05
-1.79798081710129e-05
-5.42142919207015e-05
-2.29319310421216e-05
-8.40183433650895e-05
-3.15502685840956e-05
-3.97816309056309e-05
-2.86503173502769e-05
-1.9624999117908e-05
-2.56188063484537e-05
-4.21735321354593e-06
-1.23557254422958e-05
-3.51359355384347e-05
-6.68211676458649e-06
-3.46432421243093e-05
-2.4546822534976e-05
-3.16050232174947e-05
-3.89343191974734e-05
-9.80557528742778e-06
-2.58758956472395e-05
-3.71872995365398e-05
-3.82717604318362e-05
-6.61389200554316e-05
1.11958826348041e-06
-2.31377316116674e-05
-9.84554300869285e-06
-8.90069223350656e-06
-1.28931897969394e-05
-5.4584103004968e-05
-3.21717700627501e-05
-3.85997904513845e-05
-2.33440155721431e-05
-6.61551575464345e-07
-2.28786129761147e-05
-2.06814986775842e-05
-4.18742477582142e-05
-1.47664748211216e-05
-3.75603138750477e-05
-1.9511652422191e-05
-3.50885981121795e-05
-3.59657704313988e-05
-4.46272052401821e-05
-3.62514154658452e-05
-2.28278034069648e-05
-2.58786875827375e-05
-2.03641498693292e-05
-3.27653446608958e-05
-1.38726213589967e-05
-2.1969941654359e-05
-3.06330342771733e-05
-3.17610895941531e-05
-1.78673537701507e-05
-1.69593573809889e-05
-3.39324264056787e-05
6.67991902643583e-06
-2.96937802294277e-05
-1.29140309849517e-05
-2.4539034718634e-05
-5.75465888530773e-05
-2.91181490892262e-05
-1.14409185078746e-05
-3.67295930506684e-05
-3.81503502805993e-05
-3.74541814535786e-05
-5.32764429106954e-05
-3.35764724576552e-05
-2.4999238897523e-05
-2.7097905292337e-05
-5.1674306485941e-05
-2.86302349054905e-05
-2.78902112926936e-05
-1.76099932481275e-05
-2.68089354907422e-05
-5.42833214121432e-05
-2.11953534019077e-05
-2.49581040575002e-05
-4.23851965636694e-06
-1.49289543261785e-05
-1.59483454791764e-05
-2.28770068760795e-05
-5.05082377617237e-05
-3.63368006571009e-05
-2.50141061618467e-05
-2.01277807231038e-05
-1.72367452421757e-05
-1.77269754831869e-05
-2.22390183059462e-05
-3.12948208664746e-05
-2.82014489562568e-05
-3.9544520896867e-05
-3.03486027152406e-05
-4.16025271630487e-05
-3.06692835144806e-05
-4.9580403356056e-05
-7.73009968657802e-06
-1.45201298082001e-05
-6.54488387100381e-05
-2.06655744126006e-05
-3.01011994891911e-06
-1.86959176683874e-05
-1.66203314069482e-05
-5.48472434947098e-06
-2.6185546114341e-05
-4.02194046892585e-05
-4.33409876925901e-05
-3.93568581232073e-05
-2.47081702606306e-05
-3.26934129301162e-05
-2.67770001187147e-05
-2.56832516491871e-06
-1.68772127216727e-06
-4.25768643598603e-05
-2.75490079931438e-05
-6.59237544346511e-05
-2.38231555024811e-05
-2.57698329673449e-05
-5.1851529553879e-05
-4.15792641451823e-05
-3.06785638324101e-06
-5.76224006396658e-05
-4.10695953645314e-05
-2.35275048903444e-05
-3.65919206180081e-05
-7.88849590986362e-06
-4.53205255523037e-05
-2.91052676169397e-05
-1.6875411732018e-05
-5.42612720445888e-05
-2.923787425281e-05
-3.50645496700876e-05
8.30748015671135e-06
-5.2404424447681e-05
-2.69047068426582e-05
-6.91403110862193e-05
-3.24196542946141e-05
-3.05363561181035e-05
-3.48389352186656e-05
-3.41283763172231e-05
-2.70895538125741e-05
-3.54511542352482e-05
-4.59663120043661e-05
-2.71456068871055e-05
-2.54832943809271e-05
-2.15847776297756e-05
-1.81174528925447e-05
-1.69786907381199e-05
-1.32200219825042e-05
-4.53177510016845e-05
-1.61944159796307e-05
-2.19238086033282e-05
-2.63220436315194e-05
-6.13464975259196e-05
-1.80600512022126e-05
-1.89951516355918e-05
-3.66688115337484e-06
-2.43639569107855e-05
-3.71925948097751e-05
-1.79019258140412e-05
-1.95471306122454e-05
-3.75306009426338e-05
-5.1361648821256e-05
-4.2192346504132e-05
-8.8759251020821e-06
-4.05689443590593e-05
-4.45203268263918e-05
-9.73387965252821e-06
-3.78707448263038e-05
-4.90436065590912e-05
-2.03421682410931e-05
-6.56089215957802e-05
-4.19415741308289e-05
-4.59102723991086e-05
-2.95998309443062e-05
-4.1869690754213e-05
-2.87292315624331e-05
-3.67981881438253e-05
-3.3551685740747e-05
-2.51047689633922e-05
-1.08379758121169e-05
-3.89358555565796e-05
-3.17851012323891e-05
-1.5075199842087e-05
-4.0898910361916e-05
-3.93196562681856e-05
-3.10201916360017e-05
-2.71808921270628e-05
-3.28223218194474e-05
-1.87116516577134e-05
-5.31110474389885e-06
-2.63024808156385e-05
1.17451204423014e-05
-3.90310727795279e-05
-2.92934896991209e-05
-2.02359827156568e-05
-2.17089320483512e-05
-9.51883718550626e-06
-8.6196743681048e-06
-4.70734429624983e-05
-4.69986314995614e-05
-3.61885855249126e-05
-4.43134517991552e-05
-1.98682686218227e-05
-2.49243627702648e-05
-3.76350605942643e-05
-7.43428397162911e-05
-4.61186721453212e-05
-3.24563998192684e-05
-5.46214888872998e-05
-1.83974637730502e-05
-3.93612405642766e-05
-3.08608216269284e-05
-2.40683656330682e-05
-1.691514951888e-05
-4.01586925898488e-05
-4.67516546412251e-05
-3.4246984989841e-05
-3.90117486872231e-05
-3.61964837447509e-05
-1.38896932683344e-05
-1.22942672113632e-05
-1.09232283442085e-05
-8.38930974680601e-07
-4.46371563341156e-05
-1.0005922622741e-05
-2.75590427623866e-05
-1.54719821141438e-05
-4.16483602693237e-05
-2.30779553568102e-05
-2.0666262513912e-05
-2.56694523172944e-05
-5.41256040430617e-05
-4.77443073510892e-05
-9.17672576030748e-06
-1.27915041925725e-05
-3.81857962225142e-05
-4.41782200744644e-05
-1.63773192720837e-05
-3.94981778075007e-05
-4.24571998856829e-05
-3.74295677187257e-05
-3.47191826178767e-05
1.03195908363278e-05
-3.40590840247011e-06
-2.75632870951555e-05
-1.67712899670084e-05
-6.02703608268796e-05
-2.70446500114371e-05
-3.16787007001279e-05
-3.4908133713311e-05
-4.77124952171819e-05
-3.02918543645997e-05
-2.26275656616811e-05
-2.18538556119757e-05
-9.67039457991294e-06
-8.06464261915356e-06
-3.68945147164171e-05
-3.73058837370615e-05
-2.05069430254238e-05
-3.16787936245251e-05
-4.95527899996773e-05
-3.11412702668154e-05
-6.1499703563762e-05
-1.10448235709302e-05
-4.23943134199741e-05
-7.07160220684228e-05
-3.91073376595024e-05
-3.3779789486108e-05
-5.68691751415205e-05
-2.67530747025404e-05
-2.24252140824507e-05
-4.4185630811062e-05
-3.24330237794821e-05
-5.69322327066823e-05
-2.64283225186005e-05
-2.35866078915183e-05
-3.29205428314104e-05
-5.25788536875e-05
-4.90439233023124e-05
-2.68085394565593e-05
-5.72623892597978e-06
-2.23927753517726e-05
-4.01911305638186e-05
-3.75547920948315e-05
-4.4970799041642e-05
-8.22383098151977e-06
-3.01533756645584e-05
-3.40324720013007e-05
-4.16909665504298e-05
-3.89163449741569e-05
-3.36241288225587e-05
-1.44978588195146e-05
-2.06196981437358e-05
-2.64612401809961e-05
-5.17304118543663e-05
-3.39346540406929e-05
-3.46102660032998e-06
-2.84284686170414e-05
-3.89159992194841e-05
-1.49394244968821e-05
-2.20932250996965e-05
-1.51209613715324e-05
-4.48866753761094e-05
-4.74500246562374e-05
-2.56702433318733e-05
-2.99619736236262e-05
-4.41702354912527e-05
-6.35842498759141e-05
-4.06343115782278e-05
-2.40783034203794e-05
-8.99118866969173e-06
-5.14564812610726e-05
-2.80541886270246e-05
-4.94092497652909e-05
1.38374906347642e-06
-2.4942003193832e-05
-2.72912183135394e-05
-7.33080891822943e-06
-2.84295158748987e-05
-1.57009348693975e-05
-1.79466092951993e-05
-2.17924802165681e-05
-2.32514984990377e-05
-1.73554303363479e-05
-5.47334005006056e-05
-5.00503909610548e-05
-3.12376875215731e-05
9.26002516861692e-06
-5.22671847095387e-05
-2.90095020675787e-05
-2.05694775969848e-05
-1.9025778880823e-05
-2.14602785259132e-05
-2.03192065840223e-05
-3.30380329293389e-05
-4.82181448501793e-06
-3.71750786118683e-05
-2.9951876737133e-05
-5.59798855000175e-05
-2.49408968028254e-05
-1.93950972994454e-05
-1.11062465553886e-05
-2.57977456007612e-05
-6.32026004203664e-05
-3.45370506272332e-05
-4.90103028465578e-05
-1.93152499481076e-05
-3.33981287812641e-05
-2.1357876771501e-05
-1.54922349980954e-05
-2.54050176899472e-05
-1.84837338650959e-05
-1.64961059725301e-05
-4.51484508626061e-05
-2.88062564181535e-05
-4.58338341831489e-05
-2.83409175800442e-05
-1.27976525718307e-05
-2.78677874450796e-05
-3.06771396318508e-05
-4.90210702699766e-05
-5.23455203170137e-05
-3.73880895100246e-05
-2.34787636791945e-05
-2.45959876260328e-05
-4.99303692758292e-05
-5.16643410531172e-05
-2.53127082411697e-05
-5.18534512213335e-05
-3.16807837642789e-05
-5.40774055501382e-05
-4.18048389638508e-05
-2.90612118192997e-06
-4.19974655520895e-05
-2.31234610850743e-05
-1.94495484820972e-05
-2.55122816304267e-05
-1.26268249266371e-05
-2.55862549186907e-05
-4.73621981879246e-05
-1.30250309842845e-05
-2.5494513350066e-05
-2.70067408633413e-05
-5.6358319878943e-05
-2.34836536513057e-05
-3.14933663383244e-05
-2.93414206378537e-05
-1.37761761955522e-05
-5.95593425487743e-06
-4.0185476452252e-05
-5.31825880321313e-05
-1.8700668129131e-05
-1.03714446596138e-05
-2.50889491575782e-05
-3.78869332512676e-05
-4.65750427996699e-05
-3.62765149047574e-05
-4.54626209199472e-05
-1.14503293883165e-05
-3.36293656324516e-05
-2.64443904187432e-05
-6.71852588548134e-05
-4.32303492798976e-05
-2.84464989177121e-05
-4.24244165220858e-05
-4.70710973433545e-05
6.56333657937732e-06
-4.25364928877413e-05
-7.20625651329727e-06
-5.90673445884029e-06
-3.42442874849121e-05
-2.65608683118955e-05
-1.59215521691554e-05
6.85445921417876e-06
-4.17881733273311e-05
-4.27094861362908e-05
-1.3544417163677e-05
-4.01434987349265e-05
-2.68716128324905e-05
-1.68577532388689e-06
-2.2109772288653e-05
-4.03951299068e-05
-5.37573454190982e-05
4.84142274634173e-06
-2.83909230437396e-05
-3.70180589308637e-05
-3.87555736418587e-05
-3.51711217151351e-05
-2.54447049892097e-05
-2.10686396044399e-05
-1.06846627169174e-05
2.88144430112321e-06
-3.43168244111361e-05
-3.20951796465448e-06
-3.20150314457829e-05
-2.85222949203499e-05
-2.71217252667061e-05
-2.67178960687009e-05
-1.77410276186748e-05
-2.77784008248714e-06
-2.13536352712146e-05
-5.63168252565061e-05
-5.32351036851751e-06
-5.24346267383241e-05
-6.25110109087158e-05
-4.99793799788459e-05
-5.39659215731707e-05
-3.58819231969372e-05
-1.17379921010397e-05
-3.97630283726149e-05
-3.12155863833434e-05
8.27922085187687e-06
-1.90893000863755e-05
-4.61852332866972e-05
-2.98774597642495e-05
-2.50566000085814e-05
1.27605715978659e-05
-2.57572318656511e-05
-3.58140614154545e-05
-4.03472202982945e-05
-3.28120632498941e-05
-3.99824580236613e-05
-3.55678216133568e-05
-4.31610177434788e-05
-1.70376181679393e-05
-2.78993238789618e-05
-5.5231491316691e-06
-1.99811421153653e-05
4.29742612650488e-06
-4.13442549108746e-05
-3.30565055583413e-05
-2.09323495603583e-05
-2.204508788286e-05
-5.04200599925225e-05
-4.45281764184048e-05
-2.91602214305967e-05
-1.62227828271341e-05
-1.81832099177381e-05
-3.3208988948589e-05
-9.79945907404555e-06
-3.92262253098413e-05
-4.20891716370304e-05
-1.0494706997309e-05
-3.6710559287176e-05
-2.00934384744811e-07
-4.54637925928457e-05
-4.99961280831714e-05
-2.55523239046073e-05
-2.02150365400765e-05
-5.20609321765557e-05
-4.4582604770485e-05
-1.24025492405558e-05
1.4650094443708e-06
-3.42185936054706e-05
-3.07091349098417e-05
-1.13696998946269e-05
-1.0864324777055e-05
-4.11913944681637e-05
-1.54099464319492e-05
-3.68193473953401e-05
-2.86125443484562e-05
-4.05432085907878e-05
-3.56469075485584e-05
-4.35987640679644e-05
-4.97686744546141e-05
-3.65715590096285e-05
-4.41649643679614e-05
-2.30768410918471e-05
-4.87774089051159e-05
-3.18902038470785e-05
-2.35779560677674e-05
-5.34469290907576e-05
-4.07420276368914e-05
-3.10015304701382e-05
-6.67225139210269e-05
-3.66056277442636e-05
-5.69063723237326e-06
-2.64402305048181e-05
-2.26931644227154e-05
-1.97857836892082e-05
-3.4612116429904e-05
-1.76769035078889e-05
-3.23739416176401e-05
3.0667919053593e-06
-3.48182348794884e-05
-1.15619913369624e-05
-3.41183595211927e-05
-5.24749624592771e-05
-3.25296463317501e-05
-3.29137484173756e-05
-3.09126867265317e-05
-2.89636780042986e-05
-1.42365672122263e-05
-4.16533556257341e-05
-3.06225037352182e-05
-3.23566054621927e-05
-2.44736713963821e-05
-6.45624393543252e-05
-2.93861491556503e-05
-2.5034833156237e-05
-1.49322418598223e-05
-2.52712306583238e-05
1.18601998917187e-05
-3.92078378428426e-05
-2.70004583423505e-05
-2.65635271420694e-05
-5.88828217449153e-05
2.74985019759587e-05
-3.36790135919523e-05
-4.94990481557759e-05
-5.91457916175733e-05
-3.49785872318529e-05
-2.17874277929725e-05
-3.48575772176245e-05
-1.74485862905745e-05
-3.81536488503787e-05
-2.07767493527454e-05
-1.85188066603195e-05
-4.87491826759373e-05
-4.69548192883932e-05
-1.46503523920923e-05
-6.11951093461132e-05
-2.37911169138607e-05
-4.30407967040601e-05
-5.33515440615747e-05
-3.35534654016805e-05
-3.10132808631566e-05
-2.47574315152012e-05
-2.04701128450258e-05
-2.57921621691194e-05
-4.86307695330577e-05
-1.18846048970424e-05
-2.98063077955646e-05
-6.28211222531421e-05
-1.72068380716078e-05
-4.99552381619775e-05
-3.28551063457807e-05
-2.09689482649313e-05
-5.69496146958828e-05
-3.73267503852337e-05
1.86761898998513e-05
-5.11284475313108e-05
-1.3377774093141e-05
-1.76589542297251e-05
-3.08028619209837e-05
-2.75007758350619e-05
-3.90880658549429e-05
-7.29049502323328e-07
-1.79149595966137e-05
-3.97758502760769e-06
-3.06184574019124e-05
-2.59959419329497e-05
-4.5553528355591e-05
-1.61317534487401e-05
-1.29479757659784e-05
-4.73578088759518e-05
-1.81909854914843e-05
-2.76549561372973e-05
-5.6561631959007e-05
-4.55342324841057e-05
-5.55089760352069e-05
-3.78039457536727e-05
-5.0128320653559e-05
-2.6096413288167e-05
-2.48779838832029e-05
-4.39054899315558e-05
-3.92110460551366e-05
-3.88533864492896e-05
-2.85260588540738e-05
-2.26282590226061e-05
-2.46683493624426e-05
-4.9988208997364e-05
-3.14666746590783e-05
-1.79934397386209e-05
-5.48302034790926e-05
-1.60709907821599e-05
-1.57914606073166e-05
-2.03960092240648e-05
-7.36560942451935e-06
-3.13236756328006e-05
-4.60900500369888e-05
-5.70485441074319e-05
-6.96166847814885e-06
-5.93101488906202e-05
-1.99727447952966e-05
-4.89493254798921e-05
-1.92732132767861e-05
-4.36233452458337e-05
-4.02814704113741e-05
-1.8176037363868e-05
-4.21068933191413e-06
-2.56141192781908e-05
-4.30523159133761e-05
-2.96466983457544e-05
-4.79869421772195e-05
-2.58414688773626e-05
-3.8114767872688e-05
-2.16234370304705e-05
-2.31133207350841e-05
-2.64012085915786e-05
-1.99005019265945e-05
-1.67726353672942e-05
-4.26676421191053e-05
-3.20484941467963e-05
1.13132487742078e-07
-2.51343600816127e-05
-2.53618044578377e-05
-2.97441012012361e-05
-3.78142000896016e-05
-3.10075298377793e-05
-1.25484008449044e-05
-1.81981775509244e-05
-3.22283008313633e-05
-1.71484759924746e-05
-2.99508500328837e-05
-3.08974875764245e-05
-5.5780444675135e-05
-2.65155207667803e-05
-2.10794041760904e-05
-5.43213389002197e-05
-3.89483742104789e-05
-2.13553006213584e-05
-3.2283331506804e-05
-4.91875856581842e-05
-7.12426166832519e-05
-3.47636698309271e-05
-3.68010353154053e-05
-4.62286342079372e-05
-1.46409062054145e-05
-3.51262699141693e-05
-7.10309888020605e-05
-3.78200514922096e-05
-2.39081478742207e-06
-5.62268455451271e-05
-2.59940075269513e-05
-3.96520156487288e-05
-3.92883839575782e-05
-1.01907229463415e-05
-2.85525946456868e-05
-5.80008035513729e-05
-3.42854363484073e-05
-3.41446292006445e-05
-2.28739998443226e-05
-4.65433022695972e-05
-2.46525124344864e-05
-2.48984481020021e-05
-2.76643104904647e-05
-4.74679614869041e-05
-3.44723592520005e-05
-4.92857863396638e-05
-2.73191670577925e-05
-1.9334663607965e-05
-3.35705251600627e-05
-5.21043035734684e-05
-2.28531288424159e-05
-4.56691819879034e-05
-2.40855678341392e-05
-3.58585272425711e-05
-5.00028384965514e-05
-3.41707779256927e-05
-1.84909438395945e-05
-5.25021574494643e-05
-4.92825554273197e-05
-1.10068843831592e-05
-4.94546583952933e-05
-3.37579636966029e-05
-4.70173193962481e-05
-2.55562539268029e-05
-3.00602280354071e-05
-5.02036863321226e-05
-2.4154389117868e-05
-4.10360397925421e-05
-5.12662497976404e-05
-2.84977744026202e-05
-4.49912114516299e-05
-7.54843601602987e-05
-1.20440932583835e-05
-3.83381617160782e-05
-2.11155807609689e-05
-2.72805472590971e-06
-1.64207178364859e-05
-4.51146128600471e-05
-3.12300187978204e-05
4.16126240094764e-06
-5.47323629600204e-05
-3.60950409954389e-05
-4.88603919010453e-05
-3.30716501140241e-05
-4.6936893152347e-05
-1.82470603483997e-05
-6.34818982631062e-05
-2.97051997283271e-05
-5.30702183698426e-05
-3.72279479868809e-05
-2.16828786542619e-07
-3.22699038195036e-05
-3.89370466543615e-05
-4.04261428144875e-05
-4.19405613502665e-05
-3.44385589805131e-05
-3.30618197403105e-06
-5.05588321650297e-06
-3.95786264421068e-05
-2.85591811064295e-05
-4.71476037678693e-05
-1.40876313973726e-05
-3.90320486309801e-05
-2.70700730722871e-05
-4.4813662408944e-05
-4.32327773461219e-05
-1.81716340388885e-05
-1.31333924295241e-05
-3.81730764575809e-05
-1.47908273608267e-05
-4.96149558044556e-05
-6.31449020447283e-05
-3.82786139798251e-05
9.23103982507195e-06
-2.22400336615217e-05
-3.37711418457508e-05
-1.63601603301411e-05
-5.66123948534101e-05
-3.87381837241188e-05
-2.16249628383966e-05
-7.27502784049306e-05
-1.20020808999503e-05
-6.19357250400212e-06
-1.51225314098998e-05
-5.38269268599457e-05
-1.22547671445529e-05
-3.64641537954478e-05
-4.33676658596731e-05
-1.40953700179602e-05
-3.20292339387706e-05
-2.79114784404169e-05
-2.12808620080055e-05
-3.91294433032507e-07
-5.07597306376485e-06
-2.68589463185709e-05
-4.14747211345578e-05
-2.57853030424101e-05
-3.19111897046845e-05
-4.4764046427674e-05
-3.21252129126772e-05
-3.38752654920342e-05
-1.05384020675346e-06
1.01579457809673e-06
-4.52819870618622e-05
-3.38185714185243e-05
-6.3199202200273e-05
-5.37258885764005e-05
-5.72004340843299e-05
-4.79932870840898e-05
-2.97350533548874e-05
-6.31612387604826e-05
-5.19201737351882e-05
-4.93384363767848e-05
-3.79242605110828e-05
-3.73769174419502e-05
-4.21384466846166e-05
-3.95604255115404e-05
-3.36276025045555e-05
-4.63020087590347e-05
-3.6873538191181e-05
-4.03607321252705e-05
-5.80495076176801e-05
-2.88655955750143e-05
-2.24852911869564e-05
-2.49302555393331e-05
-2.57971664283357e-05
-2.44104040373418e-05
-2.21860741794797e-05
6.84907622414577e-06
4.63953403540035e-06
-4.45759331969811e-05
-2.12334520284672e-06
-2.20405399065334e-05
2.01316208479645e-06
-4.2879912120843e-05
-1.73348080044938e-05
-2.96906872740777e-05
-1.99174156082684e-05
-1.0462006070842e-05
-1.80894844529167e-05
-5.8213119517101e-05
-1.30441965456139e-05
-1.42670547105875e-05
-2.78417457138784e-05
-1.30844392919321e-05
-9.74208071453368e-06
-2.04570396590515e-05
-8.2494895817465e-06
1.96729217583118e-05
-3.83466125407451e-05
-1.37443442873339e-05
-2.41882653701551e-05
-2.77890740401175e-05
-4.56103432588238e-05
-2.35696023154105e-05
-3.49286604711203e-05
-3.14929452868823e-05
-2.07099989227409e-05
-3.03863624122728e-05
-5.2574364547571e-05
-2.015685983198e-05
-1.9213259384e-05
-4.44500277797002e-05
-2.88624705899131e-05
-3.68134285126995e-05
-7.79174292104679e-05
-3.3746025964224e-05
-3.06630744638604e-05
-1.95821828133948e-05
-3.55684339247751e-05
-3.77938435251756e-05
-3.99804878612366e-05
-1.33526658668083e-05
-3.22153894479471e-05
-1.15285575441142e-05
-2.70411697912357e-05
-1.59618295903188e-05
-4.54349271304608e-05
-3.47551687008344e-05
-3.23662844813609e-05
-4.06258125084703e-05
-2.39789601201217e-05
5.12697696576357e-06
-3.79281248932558e-05
-9.1463034410676e-06
-4.58251064145826e-06
-2.20257710558297e-05
2.40233824398204e-06
-4.31720011576806e-05
-4.23013663561707e-05
-3.044748837307e-05
-3.22498024004556e-05
-3.75666437782079e-05
-4.41076410815614e-05
-6.44682855197954e-05
-2.48505086608666e-05
-1.2233015153465e-05
-1.16380741871102e-05
-1.39792380433033e-05
-5.55643623223126e-05
-2.75543428805279e-05
-4.22784488291087e-05
-5.13645937519795e-05
-2.12278193979459e-05
-4.05969601879354e-05
-3.02499801219298e-05
-2.73803899913988e-05
-5.9264817363331e-05
-2.21079304227856e-05
-2.10394674406199e-05
-4.82086608945677e-05
-4.02786952396366e-05
-3.99761409690869e-05
-5.22569590663376e-05
-8.14848737248211e-06
-1.50040251690531e-05
-1.95759503555456e-05
-3.85235199279038e-05
-6.13195854586916e-05
-1.97722091863896e-05
-3.16117378379821e-05
-3.03389876224724e-05
-1.96176257243997e-05
-2.50484678301699e-05
-2.67964747404958e-05
-5.08803345481377e-05
-1.47951178325123e-05
-4.4223999629323e-06
-2.33670069926964e-06
-5.34059276051261e-05
-2.59803885961481e-05
-2.05848054727543e-05
-2.24116287319296e-05
-4.25139441954475e-05
-6.57793327100509e-05
-3.8890102560259e-05
-4.25756089578635e-05
-3.77514534136497e-05
-4.44045801319157e-05
-3.10087569202317e-05
-1.76908679003624e-05
-5.78758859194654e-05
-4.53659315965316e-05
9.55556922315301e-06
-1.786559442418e-05
-2.92680651125757e-05
-1.89908017070821e-06
-8.62031618314368e-06
-4.30096090527013e-05
-3.5951319574147e-05
-5.01280845240692e-05
-4.09998081382598e-05
-3.05837551080294e-05
-8.04116604918631e-06
-5.07184417096343e-05
-2.59758143087391e-05
-2.29553826020619e-05
-4.2000706909868e-05
-6.69084004786749e-06
-2.25788754928394e-05
-3.22935795809876e-05
-3.46503819256224e-05
-1.94723661039172e-05
-3.1019340941733e-05
-3.10019908458456e-06
-1.27161275416674e-05
-4.94582276203592e-05
-1.12425831370834e-05
-1.25134011790326e-05
-1.35270898928145e-05
-7.01954715549276e-06
-3.10712525533195e-05
-2.18068787534293e-05
-3.42239095042004e-05
-3.30635630318861e-05
-2.87734781092349e-05
-2.9305527315884e-05
-2.5703988894659e-05
1.78906038256832e-06
-2.56912691459354e-05
-3.37645196312601e-05
-1.92230374629142e-05
-1.44876172929036e-05
-4.47887593961123e-05
-2.88107314678412e-05
-7.23210493210512e-05
-5.37164312382973e-05
-2.61304074651229e-05
-2.3567602788285e-05
-3.34742503328055e-05
-1.64780876653296e-05
-2.16904867800507e-05
-1.02888531344166e-05
-4.54600281417285e-05
-3.37710569200695e-05
-1.36474046699548e-05
-2.21448457839085e-05
-4.20713733481822e-05
-4.44811412363327e-05
7.73167710856231e-06
-1.3268092528848e-05
-2.09168775044002e-05
-5.45511022988496e-05
-6.30183351294615e-05
-1.98674940441338e-05
-1.23328211159422e-05
-2.92238026054491e-05
-2.4833557974623e-08
-5.56301849638732e-06
-2.77273450830808e-05
-6.34423699216217e-05
-3.76834302657171e-05
-3.52460082733082e-05
-5.30447027441286e-05
-4.32004515497221e-05
-2.42933569038312e-05
-4.31733879895335e-05
-2.28027642833196e-05
-3.59695576753822e-05
-2.13150073731658e-05
-4.45812954694418e-05
-5.44722372831126e-05
-3.01916391945327e-05
-4.42998189246735e-05
1.52031511716771e-05
-2.9627987414153e-05
-1.76577094119469e-05
-1.82279045630019e-05
-2.85328777117484e-05
-3.34247524763411e-05
-9.77677226158295e-06
-6.68840236604433e-05
-3.79777491252065e-05
-1.41670940777153e-05
-4.12015644563013e-05
-8.74302239976699e-06
-5.96451321082251e-05
-4.32024003060387e-05
-5.88857609068871e-05
-1.29362041445146e-05
-2.172302532572e-05
-4.97735417223259e-05
-4.66881841612805e-05
-1.31067438431042e-05
-3.84789641529874e-05
-3.21006854872564e-05
-1.8143782852445e-05
-5.04081221870407e-05
-2.51310724703432e-05
-2.15062216351204e-05
-1.39040201193332e-05
-3.52094986363766e-05
1.13673959672236e-05
-4.48416493753783e-05
-3.94729884800418e-05
-1.75030641457165e-05
-2.86846970870885e-05
-1.92883766681897e-05
-4.37668435317264e-05
7.14501373862611e-06
-3.90767875569909e-05
-6.83721914567007e-05
-4.05617902689398e-05
-1.22189815620176e-05
-5.45161953293605e-05
-1.5839736397335e-05
2.75902040057287e-06
-4.96639920340356e-06
-3.71493351264771e-05
-9.9093276681021e-06
-2.5762136497023e-05
-3.28664412404361e-05
-5.50401344959432e-05
-5.1124757485037e-05
-3.08557738071347e-05
-3.7299293310994e-05
-1.54009501010942e-05
2.05762580264374e-05
-1.41092872905003e-05
-3.41323503796055e-05
-3.315389382352e-05
-3.87391137806081e-05
-4.03272229660197e-05
-2.26498312081412e-05
-5.35392123825059e-06
-1.91107285320144e-05
-4.64694980618157e-05
-4.84479785591392e-05
-7.23567476375216e-06
-1.67158348465162e-05
-3.08271630308987e-05
-4.29197481454033e-05
-3.56337164794802e-05
-4.06979212857355e-05
-2.1423674026027e-05
-1.49353873911821e-05
-4.41536587707692e-05
-1.84016874252197e-05
-1.77041890396234e-05
-6.43056787045974e-05
-9.31390786778298e-06
-4.07977162051442e-05
-1.33811074178927e-05
-5.75683702587381e-05
-4.3012557495865e-06
-1.67806770631664e-05
-2.19484788813944e-05
-3.29252122386138e-05
-3.52197999908894e-05
-4.67982261958528e-05
-3.54767669923991e-05
-1.37067700628309e-05
-4.10952205544821e-05
-2.43821302160198e-05
-3.57110466497386e-05
-5.16575873937646e-05
-3.98022018775242e-05
-6.69664420882132e-05
-2.39239673066879e-05
-2.07242146607518e-05
-3.18180636667607e-05
-1.4737586011446e-05
-1.78924346349981e-05
-2.22312090103319e-05
-7.3483127619977e-05
-2.27130789236141e-05
-3.27966477114754e-05
-1.27665746404675e-05
-8.77605769701757e-06
-2.29058795338023e-05
-3.29215862480761e-05
-1.10275448225565e-05
-5.04507285357145e-05
7.76648363112449e-06
-1.36712235497865e-05
-3.52032746258413e-05
-4.65528834373729e-05
-3.80236787196052e-05
-1.35467981090316e-05
-3.36607028914111e-05
-1.63535611658936e-05
-3.3722308620255e-05
-2.13013201768996e-05
-2.91684277115157e-05
-6.16934408545767e-05
-4.21062049477924e-05
-4.2924394859238e-05
-4.47127804328037e-06
-1.3305977570136e-05
-3.64027430773956e-05
-2.53805688453814e-05
-2.43364324928919e-05
-3.08446243243158e-05
-6.54597850610055e-06
-3.46103257390138e-05
-5.76080198908675e-05
-2.61729851928579e-05
-1.07947812475158e-05
-1.41280922780905e-05
-3.53405387847207e-05
-3.64585830204683e-05
-2.43312233643102e-05
-4.84288388748613e-05
-7.21674068047353e-05
-6.23028126873923e-05
-6.57995850478402e-05
-4.02908069303838e-06
-3.09150803736972e-05
-1.78195658732845e-06
-2.77334561406016e-05
-4.84901392418822e-05
-3.60098427149563e-05
-5.24144609605996e-05
-2.11403526938654e-05
-3.10467983281444e-05
-3.14334172291271e-05
-3.51066482509681e-05
-4.5139549917289e-05
-3.73652809177334e-05
-4.05631777515814e-05
-2.56509135847795e-05
-3.27773639125538e-05
-2.78940532225042e-05
-1.00360877957992e-05
1.05863460840216e-05
1.1424796275357e-05
-4.22650239708836e-05
-3.78015331665453e-05
-4.72428289312792e-05
-4.24400668090492e-05
-1.98439346572328e-05
-2.4049315705973e-05
-3.7146188996893e-05
-4.93312247548703e-05
-2.86266716045951e-05
-6.20392721915974e-05
-3.07810784066425e-05
-3.28085583895039e-05
-4.53975788895316e-05
-4.10685603887385e-05
-1.21119788794113e-05
-4.35616550991541e-05
-1.82301746734823e-06
-1.16325292898189e-05
-4.01811455566502e-05
-3.27816624419796e-05
-2.01979045330317e-05
-2.53450701458424e-05
-4.78158886535538e-05
-5.49815478237373e-06
-2.62114021672375e-05
-3.98976580650458e-05
-1.95902214840578e-05
-3.92065780067448e-05
-2.83161074764426e-05
1.83967818358227e-05
-5.88178912226403e-05
-3.08953622633178e-05
-2.17943776961952e-05
-2.14264096562313e-05
-3.02546159709943e-05
-2.31311996314868e-05
3.35385232491363e-06
-2.91805361930017e-05
-5.8544341791969e-05
-3.53921978751119e-05
-7.36087630772394e-06
-5.10692733113779e-05
-1.32751151028903e-06
-4.71370009438157e-05
-4.51159537157607e-05
-1.14251704167882e-05
-1.40604876391642e-05
-4.20117779015181e-05
-2.79159831024421e-05
-3.00536478730408e-05
-4.1583530624343e-05
-1.16376639979008e-05
-2.62788888950311e-05
-3.09914146616944e-05
-8.09860496176475e-06
-4.70651445906248e-05
2.25024772164054e-06
-3.37769623673076e-05
-2.66161323380188e-05
-3.1521145925654e-05
-2.25087493033121e-05
-1.8758547322565e-05
-3.27537688902153e-05
-1.97684192558749e-05
-2.01711974964154e-05
-3.55434558998284e-05
-2.22558574524625e-05
1.58939385239623e-06
-3.01834261952403e-05
-1.63366454408669e-05
-3.48767766413095e-05
-2.74209876203623e-05
-1.38013524632696e-05
-3.59253705059723e-05
-2.69919898733266e-05
-1.63741142509158e-05
-2.74351456467717e-05
-2.81263586416074e-05
-2.08230532011207e-05
-3.25608192274579e-05
-5.89797596921553e-05
-4.14927405381086e-05
-3.8382579079209e-05
-1.93074632556186e-05
-4.499623085557e-05
-1.53084658593436e-05
-1.00854433659435e-05
-2.56382062547712e-05
-5.07700875860025e-05
-6.99058000272e-05
-1.4714820054486e-05
-2.61357709295894e-05
-3.30838524377407e-05
-3.73884328133746e-05
-4.52602209936512e-05
7.51494307086828e-06
-2.34207205772992e-05
-5.85234938339767e-05
-1.41424230979958e-05
-1.4202191103657e-05
-3.60652562160622e-05
-3.7802539549917e-05
-4.37063717017435e-05
-1.30379194419714e-05
-2.61139478187747e-05
-5.19879021476257e-05
-3.81693261467156e-05
-3.18359412712475e-05
-1.12915595008865e-05
-4.41955562611681e-05
-1.49412696187952e-05
-2.68607106458467e-05
-1.6051571942164e-05
-3.65198256965256e-05
-4.18823835287941e-05
-6.85458210421981e-05
-2.76843683507217e-06
-1.55649401717188e-05
-6.85731894917708e-05
-3.44127186948203e-05
-3.35241147511139e-05
-5.90293148183944e-05
2.7174757409928e-06
-6.13666184879803e-06
5.98805675356083e-06
-1.53649594614506e-05
-1.83505653628012e-05
-4.21453765701831e-05
-4.52938682880726e-05
-2.0914819038391e-05
-2.06894429039527e-05
-4.03487000938098e-05
-6.13935260578621e-05
5.16600988472306e-06
-5.05056922699007e-05
-2.80034820941595e-05
-5.40968322139792e-05
-3.53378706772101e-05
-1.50923670005327e-05
-5.05909438495875e-05
-2.16943341932431e-05
-2.50195127006421e-05
-3.25870408078515e-05
-4.02606457849049e-06
-3.63671878081146e-05
-1.59132423311209e-05
-4.39955178603878e-05
-1.71308874812944e-05
-4.74273827707833e-05
-4.28956964328566e-05
9.00331824974572e-06
4.04157968145991e-06
-4.90895532076763e-05
-3.57005308178265e-05
-4.19790878846746e-05
-3.7519487698293e-05
-9.85801644069157e-06
-2.54416639358204e-05
-2.01578718659399e-05
-3.12863558835345e-05
-4.33197310404495e-05
-3.72478834619496e-05
-3.0322007077217e-05
-4.02628037004618e-05
-3.60427596452152e-05
-3.33059662459019e-05
-2.95264317715473e-05
-3.39993240025805e-05
-4.06585389617289e-05
-2.78996790566825e-05
-2.51720153066677e-05
-3.42370171226997e-05
-1.08422249970104e-05
-7.89822301177555e-05
-1.8012209796554e-05
-3.37639230933161e-05
-3.77373615137303e-05
-2.84051953498052e-05
-4.16949174178704e-05
-5.63933787558743e-05
-4.90169154074064e-05
-3.24892611972651e-05
-2.31888083268494e-05
-2.76148901377187e-05
-4.42352755868184e-05
-3.24260321712028e-05
-1.13071665848718e-05
3.39503081360055e-06
-3.17175711851356e-05
3.12721366786763e-06
-8.00679574955438e-06
-2.08167949598414e-05
-3.80720673798804e-05
