# Supplementary material for: Research on computational propagation and identification of mine microseismic signals based on deep learning
Source: PLoS One. 2025 Oct 22;20(10):e0334641. doi: 10.1371/journal.pone.0334641 (PMC12543183; doi:10.1371/journal.pone.0334641)
Supplement: S7 Data — (ZIP) [file pone.0334641.s007.zip › 000100900001398.xlsx_0.txt_24.txt.txt]

-3.93063038245779e-05
-2.78955931145724e-05
1.0023184026983e-06
6.76289283068615e-06
-2.7127204687006e-05
-1.8927245526123e-05
-2.05163166888063e-05
-2.0313290824164e-05
-2.00797946511762e-05
-1.19547943244831e-05
-2.13042650617771e-05
-1.81800148080258e-05
-3.85243608002308e-05
-3.31519773105792e-05
-4.24084886798375e-05
-3.99278065772122e-06
-1.46159462519691e-05
-3.18415736748111e-05
-2.23071775042443e-05
-3.16663747250258e-05
-5.1697431490179e-05
-4.41436988367397e-05
-2.22524325175081e-05
-1.06364263408886e-05
-2.84719273664452e-05
-1.12127811022226e-05
-5.44164063042775e-06
-8.02690660480304e-06
-4.13650434461071e-05
-4.01850513289537e-05
-4.16367155941116e-05
-3.78277695303894e-05
-5.75593953171853e-07
-4.78287320742824e-05
-2.27852641009248e-05
-2.55534221015139e-05
-2.48395964245763e-05
-9.38479764158949e-06
-9.32374938995592e-07
-2.35384586628435e-06
1.64886060160307e-05
-6.0313727822412e-06
-3.10285932469157e-05
-2.30969356277712e-06
-2.71601588679398e-05
-4.34786737175675e-05
-3.88687637329845e-05
-4.26316502114018e-05
-3.13599912467243e-05
-1.62228925664877e-05
-4.06732939254419e-05
-5.83488698423365e-05
-1.36510647540574e-05
-3.95001427437029e-05
-2.66232056928126e-05
-1.51826623114983e-05
-4.61315348476855e-05
-1.95950531941157e-05
7.80218107422475e-06
5.1601103261011e-06
-1.88741841048806e-05
-1.55054552973079e-05
-2.73309373155579e-05
-2.4491421682249e-05
-1.7165618013385e-05
-2.22553722944941e-05
-3.61004707513179e-05
-4.89420729241354e-05
7.59655166626057e-06
-1.03878295854359e-05
-3.91430463239564e-05
-2.62927424711307e-05
-2.04838569639643e-05
-4.59877394007881e-06
-2.70198265213616e-05
-1.70616950906579e-05
-1.77046612372032e-05
-4.54207166610625e-05
-3.3003238626752e-05
-2.18163281271572e-05
-3.75591353068861e-05
-5.41197518648463e-05
-5.89264793539549e-05
-4.31794402884077e-05
-8.05566485300962e-06
-3.14067504627902e-05
-2.4149688860379e-05
-5.12691912925679e-05
-4.32351679516482e-05
-2.90489895347568e-05
-4.56999581284936e-05
-1.4313508956705e-05
-2.19729335632114e-05
-2.49321615832843e-05
-5.01987211789445e-05
-4.0916995504808e-05
-3.85172337937627e-05
-4.7900159309993e-05
5.94045364812221e-06
-5.73192511930905e-05
-4.24710041579815e-06
-2.36107029053434e-05
-1.21836219206909e-05
-2.36244221273352e-05
-3.58738509689615e-05
-1.98608529721093e-05
-2.06052122410949e-05
-3.41835446925576e-05
-1.34766735219422e-05
-3.39576329329981e-05
-1.07588458396698e-05
-2.871364805178e-05
-5.50888342499471e-05
-1.47278017208573e-05
-1.98005959043264e-05
-8.84903907545948e-06
-3.29646821215996e-05
-1.16682901265035e-05
-2.82168585783882e-05
-9.49180411592821e-06
-1.45502379460686e-05
-3.63581845493145e-05
-2.62890326087556e-05
-7.24850682587e-07
8.08337507542862e-07
-2.39386145600049e-05
-1.36577113100207e-05
-1.50605340672082e-05
-4.83785110955742e-05
-2.52908022067154e-05
-1.94577960871666e-05
-5.5559567080383e-05
-3.4479218152878e-05
-4.35733851592336e-05
-1.03660366712048e-05
-6.15656986163265e-05
-2.96617433640949e-05
-1.58242108627299e-05
-2.27861504798514e-05
-3.07543152832752e-05
-2.1034305402729e-05
-3.9540610052171e-05
-4.00216300700577e-05
-8.60706955031049e-05
-2.9207565311177e-05
-4.43468255835871e-05
-3.94340499579658e-05
-1.13621480519284e-05
3.0768968380678e-06
-5.52876828061914e-05
-2.47491920656625e-05
-1.70479376839023e-05
-1.69209502635502e-05
-4.78915079693823e-05
-4.70581291876591e-05
-2.1538208440459e-05
-5.9843324571889e-05
-6.27809066614759e-05
-3.48497637588391e-05
8.34451725146085e-07
-4.98061925121062e-05
-3.18121097464844e-05
-4.24727366490463e-05
-1.91075718430525e-05
-3.19023429238337e-05
-1.75510740116757e-05
-7.56928304724453e-06
-3.42526301353283e-05
-3.7269854957481e-05
-1.10962221648589e-05
-1.26563336231473e-05
-9.68523674851189e-06
3.01024963825072e-06
-2.40206640706765e-05
-3.76780374127149e-05
-1.31985205732494e-05
8.10761153027133e-07
-3.58703713666181e-05
-1.94227847182544e-05
-1.25108900052147e-05
-2.15402586486349e-05
-3.73324616773916e-05
-1.7277312063425e-05
-9.76827064099438e-06
-1.92545347201851e-05
-3.62701365513077e-05
-2.41432061976472e-05
-1.04411213511847e-06
-2.79962712124165e-05
-3.81265428515415e-05
-3.05466613961146e-05
-5.36404682724665e-05
-1.68081085888839e-05
-3.12418889389209e-05
-3.29234576493184e-05
4.32501721057882e-06
-2.51969846601178e-05
1.27500866151675e-05
-4.14911154845169e-05
-2.72029800878994e-05
-3.57215760347274e-05
-4.15375715344031e-05
-1.90506184657227e-05
-1.75064828275685e-05
-2.2926534159709e-08
-8.80125511631638e-06
-1.81891203433502e-05
-4.54013961585921e-05
-5.3288415494843e-05
-2.82992907621375e-05
-2.09910423164262e-05
-3.64811096759213e-05
5.45703196188174e-07
9.042550405486e-07
-1.69976991321164e-05
-3.22873787654639e-05
-1.7655000017701e-05
-6.32092055850508e-06
-2.30980210057927e-05
-5.89423433581907e-05
-3.27312295895875e-05
-6.96001758690656e-05
-3.64821115393635e-05
-3.91663945088725e-05
-2.24150864135717e-05
3.00971153651274e-06
-1.40749587956621e-05
-3.43768065921662e-05
-2.40398722378278e-05
-2.83204273695403e-05
-2.39465404749186e-06
-1.64790262107502e-05
1.46483063257958e-05
-2.98885065638607e-05
-4.83746961401306e-05
-3.42630018941111e-05
-2.35095605735267e-05
-5.41600037613846e-05
-2.98783243284159e-05
-9.29106240740114e-06
-4.44022607028868e-05
-2.74864815398128e-05
-3.0722737122778e-05
-2.66527296634841e-06
-5.70775331829911e-05
-2.91430211671381e-05
-2.85711834721812e-05
-4.82842204859246e-06
-6.20513551849155e-05
-5.36883728984498e-05
-3.96853325960057e-05
-1.86930907789081e-05
-2.09557102286065e-05
-5.72629376668091e-06
-3.89806774114185e-05
-2.28199012707521e-05
-2.62184974685117e-05
-1.06592711684417e-05
-1.66526533097602e-05
-3.51444704288184e-05
-1.81590606197426e-05
-7.70215878936331e-05
-3.84195541776223e-05
-2.13755746033126e-05
-1.80851944575905e-05
-3.66982978318743e-05
-4.19858107385051e-05
-1.48059236974737e-05
-8.09263685902176e-06
-5.11547292431518e-05
-2.60509398574165e-05
-6.02927255597428e-05
-5.20348282793803e-05
-2.51344407148006e-06
-2.41736408147859e-05
-4.19441863796207e-05
-4.21524665443756e-06
-1.34980033063059e-05
-2.33962053819328e-05
2.09660944570292e-06
-3.84629769086007e-06
-2.78680207366588e-05
-3.09261233680038e-05
-5.02775305550035e-05
-2.43660494247305e-05
-7.45775122710307e-06
-2.03794410845994e-06
-3.75354037005316e-05
-3.05108029790247e-05
-5.15219089124033e-06
-5.0666143848534e-05
-5.90819564623446e-06
-3.7724503550133e-05
-3.03089699040976e-05
2.906712228556e-06
-3.37166216447498e-05
-1.85725845347471e-05
-4.21848519671296e-05
-3.68967754096688e-06
2.4317516475777e-05
-4.00985779589017e-05
-3.73923528749367e-05
-3.41951466488078e-06
-2.33815090643552e-05
-2.31471982896421e-06
-2.08666410664322e-05
-1.06732238942366e-05
-3.6887308576274e-05
-8.61925173682977e-05
-2.21577031629638e-05
-1.09666315153142e-05
-1.02923698691047e-05
-3.26248990473796e-05
-3.05651895974167e-05
-2.68056574415878e-05
-2.9515770647659e-05
-4.50390709600822e-05
-1.76960953813338e-05
-1.36469597032264e-05
-2.37745233643857e-05
-2.70933329132422e-05
-3.14828532862571e-05
-1.5400387385299e-05
-3.35481449723463e-05
-2.09300342380783e-05
-3.83267195729149e-05
-1.16763863349235e-05
-3.20077653806222e-05
-1.02761841565865e-05
-6.53610645944499e-05
-3.10152018352068e-05
-4.27869522503249e-05
-3.60219737455428e-05
-5.04522675830779e-05
-1.70171760372628e-05
-3.56211951050579e-05
-5.16640253645406e-05
-1.0937945641452e-06
-3.86236943084442e-05
-5.20435080240631e-05
-9.23874845317182e-06
-2.89889608926488e-05
-4.90462601073832e-05
-2.78460079634926e-05
-3.49796499754263e-05
-1.46647693184964e-05
-2.72054217355363e-05
-8.21131505219889e-06
-6.25839721153354e-05
-6.15124676932934e-05
-6.32884949236897e-06
-3.4483275795491e-05
-6.76258947152303e-06
-3.12679385670682e-05
-3.39411756260739e-05
-4.21392550793967e-05
-3.20184050844377e-05
-1.97543964001357e-05
-7.2924429937629e-06
-5.31350101758988e-05
-1.62958976107831e-06
-2.88587166381926e-05
-3.68038907754415e-05
-3.37411760923323e-05
-4.43274406959478e-05
-1.88892506801575e-05
-6.25938087802654e-06
-2.52098162171015e-05
-2.59997859899591e-05
-1.96090461898434e-05
-1.31612285616847e-05
-2.37677202379475e-05
1.11925678053635e-05
-3.35751160789957e-05
-3.16198509233102e-05
-2.48381747624802e-05
-4.10267523207815e-05
-8.46447111173307e-06
-3.00187124079707e-05
-3.18898214519735e-05
-5.74121402633838e-05
-3.78654192529782e-05
-3.30835738469139e-05
-1.84028421404767e-05
-2.00851178096495e-05
-3.83987947872526e-05
-3.11640581646546e-05
-4.12149418078325e-05
-1.86233550734355e-05
-6.32288138161784e-05
-2.66634380272332e-05
-2.93667138396278e-05
-4.11122208378932e-05
-3.70751271779501e-05
-4.47042081543606e-05
-2.72780629539228e-05
-4.2405995769227e-05
-4.70383754019032e-05
-1.02289205063356e-05
-3.531721614526e-05
-3.26462987946955e-05
-6.9527610298974e-05
-3.51274608492849e-05
6.98250849497709e-06
-3.33834521240972e-05
-1.22404682983829e-05
-4.27695751753309e-05
-2.67048820257036e-05
-2.70788068781207e-05
-4.86967119226802e-05
-3.09259275838906e-05
-3.52717281112636e-05
-2.26941766590521e-05
-2.54547917308581e-05
-2.65239325420393e-05
-5.36646222893041e-05
8.24091939751793e-06
-2.29755316319662e-05
-5.04294334247333e-05
-4.25034110528987e-06
-2.20429742460576e-05
-5.95352250020782e-05
-5.86209579540033e-05
7.03844980263893e-07
-5.88391185696955e-05
-1.85990963182412e-05
-4.32139218090453e-05
-4.82695185545016e-05
-1.0706999368929e-05
-3.62011112597728e-05
-4.10972260430994e-05
-4.89382508564655e-05
-4.32794443627922e-05
5.69516157972917e-06
-2.41989727141415e-05
-2.09511437050761e-05
-2.92165109446088e-05
-3.0008768247883e-05
-3.80217643948358e-07
-3.11220771975541e-05
-4.60337475136136e-05
-2.70908882596507e-05
-3.75992008734162e-05
-4.30693621792544e-05
-2.37559399665126e-05
-3.71729712700506e-05
-3.51200099464113e-05
-2.11061389044794e-05
-2.53329045523142e-05
-1.42710441192439e-05
-5.08410918275943e-05
-4.06412792655961e-05
-5.15558473726906e-06
-7.83014773288426e-06
-3.50513186333111e-05
-2.35248430969941e-05
-8.9094543330241e-07
-5.18562927508296e-05
-2.99816821534216e-05
-8.03650264851948e-06
-4.40249100400699e-05
-1.46637117878589e-05
-6.03524654972153e-05
-3.52060772638741e-05
-5.03452301715409e-05
-9.96857408555437e-06
-3.07847554594371e-05
-4.91625469829572e-05
-3.82798484299029e-05
-1.54763810999554e-05
-2.99581372088089e-05
-6.00058757404506e-06
-2.54651932872968e-05
-2.40999270742402e-05
-2.1303334934772e-05
-1.20833850061149e-05
-2.81966160272731e-05
-4.7177559971929e-05
-2.5308703032778e-05
-3.22348561605563e-05
-4.05563948936193e-05
-5.24109509328964e-05
-1.7284289335051e-05
1.98355198638061e-07
-2.8411038775893e-05
-3.63712309493481e-05
-4.7775855290246e-05
-2.28917718422227e-05
-1.17444924845974e-05
-3.6250070356147e-05
-1.89621740745851e-05
-3.09247113042114e-05
-2.92109853891415e-05
5.5141446275446e-06
-1.85239090491635e-05
-6.2774987831413e-05
-3.0409146586735e-05
-4.25136275742235e-05
-3.21691508757302e-05
-6.12020745132638e-05
-2.11470765570971e-05
-2.90208690131105e-05
-2.80620477549361e-05
-2.95471496426165e-05
-3.59254445989324e-05
-2.44052714822579e-05
-3.07593753641957e-05
-3.19328124920898e-05
2.43243820056759e-06
-3.20355587126682e-05
-2.52542891674843e-05
-5.23192981711148e-05
-4.66477760445378e-05
-2.47719385045438e-05
-4.65666565232501e-05
-2.02722306768262e-05
-5.05536015986858e-05
-4.12880011532087e-05
-5.87875605223032e-05
-5.595555498225e-05
-3.37421825161857e-05
-2.11427317621926e-05
-1.95434619042703e-05
-2.23638518241623e-05
-7.48644233399965e-06
-2.14202820761419e-05
-4.59320761506629e-06
-2.65180595010337e-05
-6.0517897689418e-05
-7.91345333215329e-06
-2.32709188472274e-05
-2.35995636737591e-05
-4.81967273520029e-06
-3.42567524104221e-05
-4.79454328903032e-05
-2.43810009215163e-05
-4.7198364522704e-05
-3.74116511603386e-05
-1.22238174611278e-06
-2.43227866010059e-05
-5.1161355894721e-05
3.6248659010458e-06
-3.10371426090839e-05
-4.88277259783078e-05
-2.05885290651878e-05
-3.07200324303411e-05
-2.71472916132769e-06
-4.32097232452105e-05
-1.91574499516717e-05
-2.30920046377525e-05
-6.04843721194334e-05
-4.9740430799939e-05
-2.05052405583157e-05
-2.93034975029836e-05
-5.31889198759808e-05
-1.68376857065697e-05
-3.30122998648065e-05
-2.21559025232206e-05
-3.26968453116184e-06
-3.16595480021083e-05
-2.29453724373771e-05
-1.77173425844688e-05
-3.57050271068797e-05
-4.18903320285039e-05
1.92571939335623e-05
-4.8384079882149e-05
-2.36817297796404e-05
-6.46304026069299e-05
-5.60573215096004e-06
-7.13813060705496e-06
-2.61483744499683e-05
-1.86622027822684e-05
-5.26678791516665e-05
-3.2150750350599e-05
-4.45298313213417e-05
-2.55797968539178e-05
-5.53929833221644e-05
-1.55316589310716e-05
-2.66587468467933e-05
-2.65593866648472e-05
-2.62069761096354e-05
-1.61819910887868e-05
-5.72414755619928e-05
-2.47562173917406e-05
-3.77595503994418e-05
-2.45646410006469e-05
-7.26537290246557e-06
-3.47706233600884e-05
-2.63353651663685e-05
5.96571662321131e-06
-4.18744529108419e-05
-3.50922242990885e-05
-1.84646076554429e-05
-1.79576409571537e-05
-3.27325579145982e-05
-9.45252575177189e-07
-2.58212995756235e-05
-9.48614114627822e-06
-2.03075219434068e-05
-3.6124380390727e-05
-1.49581437948039e-05
-4.12562310698422e-05
-4.88338811550421e-06
-3.18306369883981e-05
-4.410602672364e-05
-1.4257290658403e-05
-3.53234132862849e-05
-1.38047952604103e-05
-1.48029489741879e-05
-2.08720377486219e-05
-5.03155323183751e-05
-1.8783185986453e-05
-3.24179697888509e-05
-1.8742745063411e-05
-2.43875281764976e-05
-9.19333762814904e-06
-1.75848076243657e-05
-3.76221868553992e-05
-2.2413489560954e-05
-2.8860855922605e-05
-6.55107315273076e-05
-2.7673708772011e-05
-2.28563719187942e-05
-2.84071789143092e-05
-2.68962368659942e-05
-4.02364343164451e-05
-2.02659097652711e-05
-5.51674346089069e-06
-2.39626645814915e-05
-3.48524476289972e-05
-6.57584861563148e-05
-2.58105251338919e-05
-3.85598402217859e-05
-3.81729469928663e-05
9.34978609133652e-06
-3.60786702009758e-05
-1.02657676479947e-05
-3.06706430538115e-05
-4.70765646528524e-05
-5.54249846040145e-05
-5.08780956476697e-06
-3.69425613905053e-05
-4.39640448313319e-05
-2.24644388142883e-05
-4.99392069106803e-05
-2.03619934878472e-05
-2.71647191273514e-05
-2.83551116333093e-05
-3.53274260114683e-05
-5.9503229005949e-05
-5.04268292559896e-05
-5.50845927264669e-05
-4.22171429016218e-05
-2.13134813286088e-05
-2.30690775006713e-05
-3.20372765336675e-05
-5.83172104154958e-05
-3.02524428131411e-05
-1.31953211578258e-05
-3.31330791763823e-05
-2.13555893218384e-05
-4.08689532028985e-05
-3.41880490971074e-05
-3.06076869683434e-05
-4.01147010522675e-05
-3.49247150996986e-05
-2.49466119237589e-05
-3.7042656457435e-05
1.2150839504088e-06
-5.24093397432676e-05
-8.59812745767394e-06
-2.17722513615553e-05
-1.90698514281949e-05
-2.45074490163103e-05
-2.56706358424557e-05
-2.7060837888976e-05
-1.93547435357426e-05
-3.51643849649159e-05
-2.08602251861069e-05
-3.45129553855313e-05
-4.59467066996507e-05
-3.52529754765223e-05
-2.37858604900353e-05
-1.32481576654865e-05
-4.80138259932939e-05
-2.18152942613931e-05
-2.69568196990526e-05
-6.15561021677263e-05
-2.18616369606942e-05
-2.92372158365966e-05
-4.5654995524562e-05
-9.37220714242106e-06
-1.72146520693161e-05
-6.69909137496761e-05
5.68141206490316e-07
-6.14756691073615e-06
-4.19516258167774e-05
-3.7874615790905e-05
-5.55136024605126e-06
-1.51087887735906e-05
-4.56740014002476e-05
-4.50017287945779e-05
-3.09614447949004e-05
-3.58901359134965e-05
-4.54235212961225e-05
-3.97033308227668e-05
-4.00834868830077e-05
-4.84844465546142e-05
-1.23875436942448e-05
-2.28746849552757e-05
-1.23222347645725e-05
-3.17786028290532e-06
-5.23016827974417e-05
-2.0766613851565e-05
-3.68793897532403e-05
-4.94514554463683e-05
-2.56041033564538e-05
-6.03923999391984e-06
-8.42576857734258e-06
-1.22645429494883e-05
-5.38864607262551e-05
-5.93819158269961e-05
-4.01411273830744e-05
-2.84209560832548e-05
1.56917769986116e-06
-5.32833128740837e-05
-2.05420053583262e-05
-2.7902142573907e-05
-2.82735796116072e-05
-6.13001148120158e-06
-3.74320747293549e-05
-4.37872757816789e-05
-3.89774690478631e-05
-3.66070398268056e-06
1.37881706645694e-06
-1.84003764973253e-05
-5.75297293366676e-05
-1.69172952779237e-05
-6.82245121829151e-05
-3.89400068386532e-05
-1.10147063330871e-05
-5.46131754943627e-05
-1.0890256668422e-05
-4.31316958125179e-05
-2.29054029914251e-05
-6.45537038877148e-06
-3.9053457143782e-05
-2.42081653597412e-05
-2.13256328742736e-05
-3.05848905124192e-05
-5.78569965565811e-05
-2.57493928272694e-05
-4.86448259767967e-05
-2.04988839416144e-05
-1.51696022042717e-05
-5.68567818230796e-05
-5.33921674191157e-06
-1.24941511279001e-05
-3.83454982830069e-05
-3.4903668975995e-06
-2.76020844719603e-05
-3.3403088369669e-05
-5.38900332836742e-05
-4.71507704976512e-05
-2.29153498290692e-05
-2.90480900149878e-05
-3.24976436682483e-06
-7.24196865198409e-06
-2.57858064082588e-05
-3.29145993352662e-05
-1.23482388683884e-05
-5.93280388659758e-05
-4.18206603061772e-05
-3.22035285948229e-05
-2.90475821247084e-05
-3.85657809069306e-05
-3.38286223520764e-05
-2.40798546866571e-05
-3.77063188968576e-05
-4.16200572738342e-06
-2.41621136769533e-05
-5.86756699444082e-05
-1.57224839491775e-05
-2.98279007744813e-05
-7.6353033234737e-06
-5.90519975909133e-05
-8.466658617188e-06
-4.54686434663071e-05
-1.78798602327494e-05
-6.75223423621985e-05
-4.2017190008438e-05
-1.58813536930893e-05
-3.18711555427781e-05
-1.78188583109925e-05
2.09431002416628e-06
-3.91396873326981e-05
-3.29223877869234e-05
-4.85201089310073e-05
-4.92376434279099e-05
-3.31133469451702e-05
-2.48882897117367e-05
-5.42243637853928e-05
-5.08389633021314e-05
-5.84980992169081e-05
-2.75318842439816e-05
-3.31113023991348e-06
-2.23535514231957e-05
-4.49652217018384e-05
-3.13075867840833e-05
-4.04290912623622e-05
-4.52744556802075e-05
-1.00507056623835e-05
-2.70397760355634e-05
-2.59952385766274e-05
-3.93853988481711e-05
-4.23137536598882e-05
-1.33977240070484e-05
-2.60637211669755e-05
-4.29960629850765e-05
-3.77040316160489e-05
-8.43858412044535e-06
-2.52675635287107e-05
-3.66095825065925e-05
-3.58362162620282e-05
-1.02067490766409e-05
-4.61780592510829e-05
-3.91281799194341e-05
-2.07750841909575e-06
-2.40018292973584e-05
-4.56864926031103e-05
-1.89987094025487e-05
-4.00381780401345e-05
-2.38873799636432e-06
-1.66373210558075e-05
-3.28804307564425e-05
-5.15838859584175e-05
-5.0371736184598e-05
-2.41534319550059e-05
-2.8911047628452e-05
-1.55578419289279e-05
-1.6990044277526e-06
-1.09101369149594e-05
-1.83575396379407e-05
-3.95993739504966e-05
-3.92759545926515e-05
-1.95771274653197e-05
-6.1057171360094e-05
-4.02892934342411e-05
-4.75937726489867e-05
-1.01032278755924e-05
-3.36899519035925e-05
-2.40718475364074e-05
-5.14077674851885e-05
-2.25522136806276e-05
-3.90295949189553e-05
-1.26509423239537e-05
1.14107990968907e-05
-1.32289597260035e-05
-2.67010485066057e-05
7.25812293121979e-06
1.25883846061069e-05
-3.83714360713728e-05
-1.00289153127556e-05
-2.44135837672385e-05
-4.9758954632376e-06
-1.61340573359751e-05
-1.60266885945416e-05
-1.52316326373823e-05
-5.0697859512663e-05
-5.0997030110415e-05
-4.00838605892328e-05
-1.80042584774756e-05
-3.20305139404257e-07
-6.11802393132633e-05
-3.40005022869873e-05
-3.40748020268389e-05
-5.06366425478391e-05
1.50874806726976e-05
-3.14054843072042e-05
-3.90415555899277e-05
-6.70131679708631e-05
-5.48661761803966e-05
-6.23085220171915e-06
-6.9554270673785e-06
-6.00750342552948e-05
-2.51586887308416e-06
-5.47709111855861e-05
-3.22460914910431e-05
-2.28739347106918e-05
-4.79125678598404e-05
-5.27631582886429e-05
-3.15573799195953e-05
-3.1755866191542e-05
-2.55638407268436e-05
-1.36022535076826e-05
-3.10512743924114e-05
-2.0452665507949e-05
-1.9704031323591e-05
-1.93661451233641e-05
-2.78113045318053e-05
-2.19609725191601e-05
-5.01729288926799e-05
-6.7309582648332e-06
-3.67528706181306e-05
-1.85239484106127e-05
-1.91812205605874e-05
-1.87299904784652e-05
-3.88072161419801e-05
-3.05358227205772e-05
-5.71489600425893e-05
-1.74715991220463e-05
-2.07352096703451e-05
-1.07440227408471e-05
-2.48338493403125e-05
-2.45650816386382e-05
-1.48618316577217e-05
9.8123994475914e-06
6.96557077358916e-06
-4.50365608235705e-05
-4.26977434184681e-05
-7.14060650961254e-06
-2.89307523089672e-05
-2.26893033342371e-05
-1.2295296915382e-05
-1.89001479652343e-05
-1.40286804135263e-06
-1.8632066904736e-05
-3.26237533849698e-05
-2.30089241897826e-05
-3.14206794402439e-05
-4.32322303280736e-05
-5.39769104176112e-05
-3.42482944524681e-05
-2.15230189997226e-05
-2.28596105581754e-05
-3.15451037382105e-05
-1.92696387817637e-05
3.60355868425619e-06
-4.42306628226702e-05
9.8407123794185e-06
-4.57271168930001e-05
-3.37302385114031e-05
6.72752022923554e-07
-1.11907630375508e-05
-4.75161039804472e-05
-5.57917375209075e-05
-3.71438884651873e-05
-2.18208077232088e-05
-5.66321235825484e-05
-2.591237079609e-05
-4.82320990943739e-05
-4.88046596811277e-05
-5.5452972005118e-05
-1.84573200064085e-05
-2.42530919989174e-05
1.99821971961291e-05
-2.75387912393733e-05
-4.12136864032865e-05
-8.29245847129607e-06
-1.53399440823628e-05
-7.10271401749644e-06
-2.24499215576695e-05
-1.95579510808679e-05
-5.90444408824567e-05
-4.52649623695044e-05
1.94091082162048e-05
-4.87271192547517e-05
-5.26181809989963e-05
-3.11717941594695e-05
-1.49577366345084e-05
-4.08647504416931e-05
-3.11613798422162e-05
-2.5746513774137e-05
-3.69768096471111e-05
5.43797508691549e-06
5.71095330103214e-06
-2.42020309461703e-05
-2.44860970776926e-05
-7.76851400515009e-06
-1.72924100905807e-05
-1.38389900253203e-05
-2.88353024568784e-05
-1.45897429220702e-05
-2.65977715120017e-05
-4.87532713007441e-05
-3.74205592688766e-05
-2.46380049308016e-05
-5.15445605964712e-05
-3.5140667978378e-05
-2.80087604349845e-05
-2.22237826310996e-05
-4.2342780367122e-05
4.88218032163287e-06
-2.29477661244397e-05
-2.88468722434476e-05
-2.76030870509521e-05
-2.23561012151544e-05
-1.2941021515092e-05
-3.4747892950742e-05
-3.69805761772807e-05
7.96200049862533e-07
-2.2435275070917e-05
-7.1242125385762e-06
-4.27316210781267e-05
-4.60256172903286e-05
-2.77917435981005e-05
-2.36277867983717e-05
-2.36607914569903e-05
-2.27558101808292e-05
-4.50042681731417e-05
-3.97712914871583e-05
-2.15956578073185e-05
-5.22345838072422e-05
-2.48713336325012e-05
-1.08199102816701e-05
-4.87969170563784e-05
-1.78154267874055e-05
-4.27369834171975e-05
-1.31685156358095e-05
-2.06547597454196e-05
-2.48868847407935e-05
-3.08320943067944e-05
-4.0711179487054e-05
-3.04919107638627e-05
-4.29149591080989e-05
-2.01402278839008e-05
5.17336294350387e-06
-5.28303387552358e-05
-1.66053481165242e-05
-3.67621928606936e-05
-2.68451935762462e-05
-5.1979763612223e-05
-4.58940671948753e-06
-1.77660478193728e-05
-1.7677887512528e-05
-4.46857982807494e-05
-5.66523049885203e-05
-3.17269424834611e-05
-2.36349856349608e-05
-1.36720651566359e-05
-2.73944350248377e-05
-3.70044761402405e-05
-3.22540777425537e-06
4.75431325668124e-06
-2.40375124501283e-05
-1.85722780760471e-05
-1.75222595979025e-05
-3.93609390928452e-05
-2.43285484850714e-05
2.06191269795943e-05
-5.16408550464363e-05
-4.03311139289298e-05
-2.54450663200027e-05
-3.22616455435846e-05
-5.76478781125468e-05
-5.02941569734484e-05
-6.94803567843596e-05
-4.2355958003821e-05
-5.91037577593464e-06
-2.50795765262066e-05
-2.41751622790847e-05
-3.96190179491569e-05
-5.97602159687135e-05
-4.32545802228799e-05
-3.30868315813817e-05
-2.34144219738485e-05
-3.86464915426823e-05
-1.28918739008839e-05
-2.8029284124061e-05
-1.66951737950851e-05
-4.49277078069279e-05
-1.33002288196767e-05
-1.40232882718242e-05
1.21090259754279e-06
-5.9217926613593e-05
-2.86291610207673e-05
-2.61766322592726e-05
-4.30574449304333e-05
-8.9633714430725e-06
-3.65928488286504e-06
-3.06218539217725e-05
-1.33063939047177e-05
-1.29875032171953e-05
-5.60914594343056e-06
-2.76897577957111e-05
-4.27594124659821e-05
-9.18434220423613e-06
-4.54241382389587e-06
-2.09031343690387e-05
-3.74297568790492e-05
-4.07638241839429e-05
-2.56186366839686e-05
-2.25683730499802e-05
-4.50900135157444e-06
-3.32769749316406e-05
-4.26596070930368e-05
-1.26676582909759e-05
-5.18049269386456e-05
-3.42817183650869e-05
-8.69077965949262e-06
-2.43877844774296e-06
-1.28660323439168e-05
-3.58771190224065e-05
-4.8423363420016e-05
-4.48702694667133e-05
-3.12975240258105e-05
-3.29900481004762e-05
-2.50725044624337e-05
-3.30645955159692e-05
-5.28564545365781e-05
-3.09410930718614e-05
-2.19501739104007e-05
-4.61837092225259e-05
-3.26132004096826e-05
-3.84778104183632e-05
-3.47907091572673e-05
-5.49132868118534e-05
-2.77117934842294e-05
-1.41268696626308e-05
-1.68542546601837e-05
-4.90292089556118e-05
-2.63703343261531e-05
-6.90329466112534e-05
-2.01614099069928e-05
-2.31538273800655e-05
-3.5301752165702e-05
-3.02060171811911e-05
8.50275788133318e-06
-4.05429941549918e-05
-4.7349596604353e-05
-1.05428655815873e-05
-3.27661920122889e-05
-3.53248891886762e-05
-3.89278909454476e-05
-5.65716510448473e-05
-6.13719654376717e-05
-4.0857957355243e-05
-1.4542789069006e-05
-4.27640383388654e-05
-2.51250582462443e-05
-4.70715280935735e-06
-3.70489026096463e-05
-3.25925685410692e-05
-3.42911619831576e-05
-1.35647240962083e-05
-3.80721390891301e-05
-2.17485707648405e-05
-5.80862067170613e-05
-9.33448082630074e-06
1.09722614514094e-05
-3.71641378354732e-05
-2.99779307974276e-05
-4.31784565282562e-05
-3.98929282121095e-05
-7.04474390730928e-06
-1.59903382169686e-05
-4.61171413470126e-05
-1.11740433008643e-05
-5.20584727874485e-05
-2.99291273883964e-05
-4.37696096991078e-05
-1.48658435096755e-05
-2.70001903796929e-05
1.57243244620401e-05
-1.19177146733231e-05
-2.93600298925446e-05
-1.43084449826956e-05
-2.06479912143931e-05
-5.20513529195887e-05
-3.2558000632021e-05
-3.48899182645791e-05
-2.46141219747433e-05
-3.91758555547571e-05
-5.79262931327131e-05
-5.66781280754889e-07
-1.79781286154384e-05
-3.59807775821586e-05
-4.8572798810688e-05
-2.7395956666412e-05
-2.50342547941662e-05
-5.35677171854385e-05
-4.01080035222144e-05
-5.78420329878965e-05
-6.74056906994559e-05
-4.45335785712342e-05
-4.86389770938053e-05
-2.2312545045975e-05
-1.20229676409181e-05
-5.13106557206077e-05
-5.12668454767891e-05
-3.66213149883255e-05
-3.66231663211116e-05
-4.60129985510628e-05
-4.97602968306433e-05
-3.2685629605192e-05
-4.67297872182694e-05
-5.91321222333824e-05
-1.48655535919205e-05
-3.2283546755252e-05
-3.2296790221162e-05
-1.29785407319679e-05
-4.35732760475751e-05
-3.54348098162771e-05
-4.41662603746312e-05
-4.77753880326487e-05
-4.45469914298863e-05
-3.05059141992022e-05
-3.17635750805385e-05
-4.64560669775624e-05
-2.21427198170004e-06
-4.34162544372083e-05
-5.50215818565332e-05
-2.45892918032758e-05
-4.07706062889026e-05
-2.72764684054466e-06
-5.58308030614907e-05
-3.59246685299052e-05
-3.64910555959264e-05
-4.24841126894122e-05
-2.01427755774883e-05
-1.82373901583629e-05
-2.99176221252157e-05
-1.6388977786697e-05
-4.14427179975086e-05
-2.99149323460679e-05
-4.23472459846546e-05
-1.11672483240839e-05
-5.87987923736015e-05
-1.44554296660925e-05
-6.02180633483015e-05
-2.23916648576284e-05
-5.31321922513435e-05
-1.12955271142723e-05
-3.39828301053244e-05
-2.15034868155705e-05
-3.47931713112632e-05
-3.89582899570948e-05
-2.8686931297261e-05
-1.92828867187185e-05
-2.52213838186163e-05
-1.3786255824513e-05
-3.93387890082005e-05
-4.86264124924331e-05
-4.32179148042462e-05
-1.50019771251337e-05
-1.02222610798178e-05
-7.55714688467554e-06
-4.64375560140735e-05
2.07744164597375e-08
-4.12204811479405e-05
-3.60970768399037e-05
-2.18267309580222e-05
-8.51816669528146e-06
-3.60306183824026e-05
-4.00613206888607e-05
-3.49666401236997e-05
-5.82226643017427e-05
-2.40012978908534e-05
-1.27691467055931e-05
-6.46803930120017e-06
-4.02596939446122e-05
-1.63026081713332e-05
-4.2334971167587e-05
-3.77889739144021e-05
-2.0290955121628e-05
-3.90796409386057e-05
-4.97958563254935e-05
-1.9518822173095e-05
-2.41198489595823e-05
-3.62011505184974e-05
-2.69223541971724e-05
-7.88932316146218e-06
-4.09212594818383e-05
-3.4768566583035e-05
-3.90646916627148e-05
-3.14261820666439e-05
-3.4990404879785e-05
-3.90761485296961e-05
-4.17760668689049e-05
-9.06222104046699e-06
-2.33412635855635e-05
-6.11261303907236e-05
-6.15315552809326e-05
-5.02984789948327e-05
-1.77147598320193e-05
-3.80562693130475e-05
-9.07996750117037e-06
-5.96280684439186e-06
-5.75416973748812e-05
-1.0867448669549e-05
-4.19771942842152e-06
-1.15277308835857e-05
-5.40462268274776e-05
-5.31134223718848e-05
-5.18406913536518e-06
-2.14735075235555e-05
-6.27636443397468e-05
-4.13678524698746e-05
-1.97885644221827e-05
-5.57993002543477e-05
-8.71094192822081e-06
-2.71303394130805e-05
-4.28877831253015e-05
-2.57666270271537e-05
-1.27610374099296e-05
8.43919513182864e-06
-3.84647620275043e-05
-2.18977650050661e-05
-2.55198419740801e-05
-5.64521063347914e-05
-3.26543448447417e-05
-5.63307918027466e-05
-6.05671343356241e-05
-1.17744822951705e-05
-4.45453925759884e-05
-3.49875061004522e-05
-3.74498061017722e-05
-3.4212286863606e-05
-1.03600717658451e-05
-2.18163224701771e-05
-5.46626416073411e-05
-5.19280013258318e-05
-2.60634738167342e-05
-4.070837796759e-05
-5.24385873615431e-05
-5.02176627255735e-05
-3.63428585795992e-05
-2.54360423099275e-05
-3.96553278538171e-05
-1.2701225861653e-05
-3.54421398936652e-05
-4.36344359417079e-05
-4.95557193488007e-06
2.704971717821e-06
6.49481072432408e-06
-3.99777131587514e-05
-2.4031922351695e-05
-2.49975967463311e-05
-1.01482291894867e-05
-4.22553452923332e-05
-5.74089699829458e-06
-5.29807751007399e-05
-1.51139375576741e-05
-2.45451047183093e-05
-2.96719135319511e-05
-1.57156704600427e-05
-6.78844322390829e-06
-8.37018656683006e-07
-1.95475546096551e-05
-2.58060870786172e-05
-3.06343390859041e-05
-3.80483235944414e-05
-6.27218758497825e-05
-3.02337097295533e-05
3.7880016393083e-06
-4.10690756490149e-05
-8.42068396128229e-06
-2.56193787838189e-05
4.5981554574949e-06
-4.65034751687028e-05
-4.43154651923546e-05
-3.31756853434634e-05
-4.03910385938104e-05
-5.26373516912532e-06
-5.03568211686451e-05
-1.53075817315024e-05
-3.58712081005689e-05
-4.15424394644331e-06
-2.96082375987391e-05
-1.5213193955775e-05
-3.19957826009226e-05
-4.78131609967581e-06
-5.06284866289727e-05
-1.79984845163342e-05
-1.35808669224497e-05
-2.17489848621349e-05
-4.61044756482394e-05
-2.43164519443981e-05
-2.03333906929324e-05
6.59931826451442e-06
-1.44512612325376e-05
-3.7709788880945e-05
-3.05865369104413e-05
-1.47612273914156e-05
-3.10594763997111e-05
-5.5246243658469e-05
-3.21202051525907e-05
-3.22462857112793e-05
-1.68897604044763e-05
-2.73608502861207e-05
-2.04020154007971e-05
-2.27611717110935e-05
-7.05671001838654e-05
-2.8132249387165e-05
-4.9361331158531e-05
-6.3491004845184e-05
-6.1502484619291e-06
-8.84275200139477e-06
-2.05118355693481e-05
-2.66683118641303e-05
5.79577378552199e-06
-2.76934288217464e-05
-1.65856395762264e-05
-3.1249812852082e-05
-4.89436450560321e-05
-2.72335209893777e-06
7.65491628631748e-06
-1.52137957997887e-05
-1.36979867136154e-05
-3.14543640311118e-05
-1.08393953710439e-05
-1.9704993431901e-05
-4.01412553178284e-05
-2.12955640493933e-05
-3.97649886985661e-05
-2.75416833344794e-05
-2.86056534669152e-05
-4.10151298567204e-05
-5.21972638062474e-05
-2.20151448231727e-05
-2.76487540099651e-05
-2.89145391763241e-05
-1.3082131415308e-05
-3.84611564574365e-05
-5.27878219261783e-05
-1.01713917268379e-05
-5.87472074468844e-05
-1.35863072181542e-05
-5.12326151413393e-05
-3.17199766021193e-05
-4.48614189275366e-05
-3.47842992090287e-05
-4.09270646375402e-05
-5.36792513012874e-05
-4.04611878336442e-05
-4.46582507387586e-06
-2.30643011342312e-05
-8.02160371692081e-06
-8.63241481974688e-06
-5.33517196305314e-05
-3.29025620589938e-05
-5.38958611612394e-05
-1.69095728994758e-05
-2.70118697982614e-05
-3.88924855865132e-05
-5.60688315530176e-05
-3.58126084888863e-05
-2.22788902821835e-05
-1.49025281055647e-05
-2.3567947277352e-05
-6.40715635823206e-05
-4.14768560799966e-05
-3.34723099069495e-05
-4.06836381862274e-05
-2.50211143664767e-07
-4.2899917924048e-05
-3.47209551581566e-05
-4.53002793757404e-05
-5.43000332757971e-05
-6.00810024748977e-05
-6.43208358984322e-05
-2.44425698050613e-05
-2.57373310696274e-05
-4.51425548055743e-05
-3.31752518675063e-05
-2.91583285475084e-05
-1.96180126957104e-05
5.26826288331354e-06
-2.48627387097761e-05
-4.50108365469287e-05
-5.2721584870241e-05
-3.32689368254911e-05
-1.81775153911752e-05
-8.58960736817366e-06
-4.89799266858294e-05
-4.02339485480184e-05
-1.4710283932272e-05
-3.52299579515178e-05
-4.51948998598835e-05
-3.25348812593297e-05
-5.11299511737897e-05
-3.66834441137725e-05
-5.14452114450109e-05
-3.68772895213594e-05
-1.62484842064208e-05
-2.11439052952109e-05
-1.25913409774991e-05
-4.41854027556437e-05
-4.08346798820097e-05
-3.55547821086272e-05
-4.05694432220172e-05
-2.86055157501836e-05
-3.63268342950001e-05
-2.16659029215993e-05
-3.92189221611683e-05
-4.86084121447984e-05
-7.73863066469244e-06
2.73499989422614e-06
-5.57146117237324e-05
-1.59800865216697e-05
-3.80615434343735e-05
-3.22174523240732e-05
-2.8866486931662e-05
-2.1163658665775e-05
9.73025870548143e-06
-4.79746645295476e-05
-1.38013391815083e-05
-2.34794231184087e-05
-2.58172780278107e-06
-1.39796867460712e-05
-4.10934140243662e-05
-2.00003112244632e-05
-4.49190005332412e-05
-6.88589911478299e-05
-5.65339391454883e-05
1.69717939377189e-06
-2.42149474031357e-05
-1.77583657627213e-05
-3.26382268313446e-05
-1.97954273645065e-05
-1.32292900580674e-05
-2.19499251697369e-05
-1.49885721680688e-05
6.09504399098613e-06
-1.18239110297535e-05
-3.80674273326464e-05
6.85305748986809e-06
-2.88901225730958e-05
-4.06839891828629e-05
-1.88769515741286e-05
-1.6169837516212e-05
-4.40129167126806e-05
-1.95865853512123e-05
-5.22491353767245e-05
-4.50608640772965e-05
-4.7503033637854e-05
-2.38708405756938e-05
-1.87406713644081e-06
-5.56485176852185e-05
-3.09986503442545e-05
-4.9882307953222e-05
-3.46606743276598e-05
-4.93572676247601e-05
-3.0861970758625e-05
-2.01848880347586e-05
-4.3180628437386e-05
-2.61161615824411e-05
-4.42858439017461e-05
-3.15978286028484e-05
-6.03434475398003e-05
-9.64701228195094e-06
-3.88366967621977e-05
-1.89567595685924e-05
-4.73336622033822e-05
-6.29563272849319e-05
-2.05902413868032e-05
-3.51100490945083e-05
-1.44356378482395e-05
-5.30301629516572e-05
-1.98242836726568e-05
-2.59823621220101e-05
-3.90449271271007e-05
1.05647152467348e-06
-1.20935084267852e-05
-5.68716903217058e-05
-5.36993441933675e-05
-2.66920277704315e-05
-4.83792238466962e-05
-1.85546644460219e-05
-1.50428374405759e-05
-6.01768250224703e-05
-1.95437908171758e-05
1.71917989045485e-06
-1.45095333879029e-05
-4.5402222049792e-05
-2.02162698548857e-05
-1.82329752243748e-05
-1.30161261869377e-05
-2.14403208427579e-05
-2.9351883447173e-06
-1.99949666019757e-05
-3.48760679151321e-05
-3.24060822850373e-05
-3.36979440943825e-05
-3.45908803504411e-05
-3.01503398319664e-05
-2.02717069395108e-05
-5.89832130630101e-05
-3.4334070066761e-05
-5.15473237293155e-05
-3.40037938754364e-05
-4.4631991199429e-05
-5.11488172697932e-05
-3.7023935766588e-05
-2.84951878134385e-05
-4.35014097691347e-06
-4.53338757474366e-05
-2.79630782422071e-05
-1.1592445551827e-05
-2.0580791287006e-05
-3.62481831060215e-05
-3.34280942419544e-05
-2.29474626846546e-05
-8.23254262568291e-06
-5.05255157579548e-05
-8.42754707000804e-05
-4.41745455301486e-05
-1.97841864437065e-05
-9.58159561792023e-06
-3.4133023453958e-05
-4.19752112236008e-05
-1.66460387979422e-05
-9.36094638390567e-06
-1.63948118411967e-05
-5.40509660521823e-05
-4.80146362251349e-05
-3.51499195459596e-05
-2.88030204139804e-05
-4.02344858651743e-05
-2.51550703689973e-05
-4.53684687099124e-05
-3.12023265756057e-05
-3.16668635571016e-05
-2.0376739270471e-05
-3.27495489328074e-05
-2.48986941411023e-05
-3.38002735789225e-05
-4.83569580311242e-05
-6.03992313105064e-05
-3.1793921235815e-05
-4.41131479626565e-05
-5.16579598430787e-05
-1.79616190515536e-05
-2.45580928890861e-05
-2.37651186108167e-05
-2.73831541172975e-05
-3.84317360201211e-05
-3.28774649841291e-05
-8.85996952264702e-06
-3.73415473529149e-05
-2.62840857475408e-05
-4.07983170760854e-05
-2.6613395231447e-05
-3.97819161718427e-05
-4.68043241832058e-05
-4.11007084703738e-05
-2.07076071524252e-05
-4.1465508090263e-05
-4.99227976482468e-05
-4.47501187090269e-06
-3.83285977615146e-05
-1.2065399067508e-05
-3.67926501311767e-05
-1.38870574910792e-05
-6.00299169360708e-05
-5.42861804073522e-05
-5.80343359237819e-05
-2.99208023605927e-05
-2.40572150636064e-05
-2.51002304787258e-05
-1.03544949130747e-05
-6.38984695887841e-05
-2.16094473705293e-05
-4.47377176641619e-05
-3.81308557793991e-05
-2.51300405994953e-05
-5.25950102771202e-05
-5.02404945327055e-05
-6.31399176100711e-06
-3.01678360199392e-05
-2.23124533877181e-05
-4.91696744135572e-05
-1.96701762686328e-05
-2.50872295501289e-05
-3.81372328635715e-05
-3.16725014145487e-05
-3.7477802629317e-05
-2.54655988756481e-05
-5.28849028373644e-05
-3.98665843908259e-05
-2.20904020684399e-05
2.21455304497815e-06
-1.94265058932955e-05
-1.8330399798598e-05
-1.86413795688615e-05
-1.34043120005394e-05
-3.43231220865421e-05
-3.21195611729441e-05
-1.85157999687676e-05
-4.9818840001652e-05
-6.87358778803765e-06
-4.38151865615456e-05
-3.67132819857695e-05
-2.16390255915768e-05
-6.22057851806517e-06
-6.96897124952615e-05
-5.1167122482313e-05
-2.19314173042821e-05
-4.51884983544346e-05
-3.15508748669812e-05
-5.20532748515693e-05
-2.30004559728646e-05
-3.67160016889647e-05
-2.56905203457725e-05
-3.17902941240538e-05
-1.47236306600051e-05
-3.86984947160082e-05
-3.11262149868219e-05
-9.6629039236242e-06
-1.56440163346443e-05
-6.55342497886948e-05
6.84960137287283e-06
-6.10102096207327e-05
-2.50356328807522e-05
6.74965468039019e-07
-2.04186874501278e-05
-4.34497588414217e-05
-1.59140532121189e-05
-2.07967594388543e-05
-1.96344761840488e-05
-3.46914608639535e-05
-3.06459220303907e-05
-1.39280290558071e-05
-5.03527247386673e-05
-2.24045199122271e-05
-2.68249683930039e-05
-2.66980770833373e-05
-5.86280877417006e-05
-2.18125672301504e-05
-3.55815439180343e-05
-1.1453427527217e-05
-2.37473407607818e-05
-4.435972805943e-05
-5.02438634677845e-05
-2.39912333414437e-05
-2.60827305386017e-05
-3.47163362917617e-05
-4.6211389410116e-05
-3.90305714416832e-05
-4.8322533801693e-05
-4.56374726184494e-05
-3.07209949970147e-05
-2.11129145718444e-05
-5.58979401002322e-05
-2.69334019975346e-05
-2.45719320090455e-05
-3.28169470818241e-05
-6.69218232096792e-05
-3.08609504136764e-05
-3.63461047349444e-05
-2.97690065693301e-05
-1.39264860361077e-05
-4.28890945073285e-05
-2.81261424887539e-05
-2.87697952251349e-05
-5.47640047471896e-05
-5.23576294002967e-05
-2.57343042474561e-05
-3.21901323123177e-05
-2.84709177443487e-05
-3.33975558923358e-05
-5.50834710616671e-05
-2.91800508147097e-05
-3.41483278967446e-05
-3.11033361449312e-05
-1.53031709945876e-05
-1.91537797443372e-05
-3.51741721882801e-05
-4.34115432578623e-05
-7.3562352253248e-06
-4.45704810609194e-05
-6.27533025283131e-05
-3.85650330482463e-05
-4.83418139421715e-05
-2.41259159897229e-05
-3.65123761985677e-05
4.99655508979559e-06
6.10252539445664e-06
-2.13081953003581e-05
-2.01263742253244e-05
-1.19411514115957e-05
-3.07402300157163e-05
-3.36320209584561e-05
-4.02051592074908e-05
4.30875650548528e-07
-2.1920684155035e-05
-5.83251009794185e-05
-2.00442439430187e-05
-2.17329759618468e-05
-2.21255527311829e-05
-2.75896093444466e-05
-1.10160005586896e-06
-5.99741372891329e-05
-5.51603027566374e-05
-2.41374039929176e-05
-3.31406936415187e-05
-3.21031264186524e-05
-1.22749198275325e-05
-6.41254533188075e-06
6.39366714063066e-06
-5.70059996428705e-05
-2.64893505852534e-05
-4.71645487434929e-05
-7.81346931531429e-05
-2.00388266817737e-05
-2.05097758407757e-05
-2.22262557795529e-05
-3.1655711877348e-05
-1.61835407062436e-05
-3.25645245420334e-05
-4.90516415832137e-05
-3.50749520316667e-05
-5.05561203030227e-05
-5.92165437558247e-05
-4.81300854000413e-05
-2.52920851185091e-05
-2.93923574773039e-05
-1.21946273529299e-05
-4.58031811404707e-05
-3.6276353262703e-06
-1.90401294487958e-05
-1.28593184014113e-05
-1.88965327003647e-05
-2.36812216216275e-05
-1.49296711315287e-05
-1.81980246235032e-05
-8.23181808889437e-05
-3.75785634921541e-05
-2.15251547088368e-05
-4.62211390997984e-05
-2.41764505137334e-05
-2.60236586750097e-05
-2.08348509805752e-05
-4.16287046517323e-05
-3.19656628677995e-05
-3.50906285717322e-05
-4.08015580719165e-05
-4.61076594565085e-05
-1.0181855779195e-05
-1.24471878312471e-06
-4.99427985492261e-05
-4.32594486977937e-05
-3.22661261157046e-05
-4.99957524984081e-05
-2.27483222986681e-05
-2.58892677143657e-05
-4.67505997504538e-06
-4.65313821682356e-05
-4.59567862884672e-05
-3.98423163305499e-05
-2.48515703716206e-05
-6.80093021124829e-06
-4.26538827438042e-05
-4.66210956199985e-05
-4.80792084080656e-05
-3.27282599485289e-05
-1.04877809703377e-05
-4.49290225038856e-05
-5.30131966828514e-05
-1.78799579916531e-05
-2.44495407055509e-05
-1.24426629691209e-05
-3.03034790112331e-05
-3.70088761441749e-05
-6.75555019886769e-06
-1.031842550553e-05
-1.0951730966938e-05
-5.4418413941769e-06
-2.94418337905687e-05
-4.3550786682911e-05
-4.08127889825581e-05
-4.64709804020907e-05
-2.34265774338704e-05
-3.92790236700429e-05
-1.52746036776577e-05
-2.30734432800768e-06
-4.87279897498127e-05
-3.69109634018096e-05
-1.74467119131793e-05
-3.45033020243022e-05
-8.75603970627256e-06
-1.00271606145389e-05
1.49692658651924e-06
-2.4352381828066e-05
-1.27490360243051e-05
-4.56280011736992e-05
-3.00615764553698e-05
-5.48992568927765e-05
-1.4837737968647e-05
-2.76462854048362e-05
-4.91436637971547e-05
-2.4035727428023e-05
-4.73974885858831e-05
-5.26761740944019e-06
-1.85852655282248e-05
-2.34335281757758e-05
-1.39498325796031e-05
-2.8528078455498e-05
2.74546218365011e-06
-4.38706594643422e-05
-3.38976747036515e-05
-2.76237861044834e-06
-3.76341508345365e-05
-3.4252017544854e-05
-3.90020820590026e-05
-2.44486023466151e-05
-2.47894707201582e-05
-5.92297757622934e-05
-4.42615188160813e-05
-5.07827472677839e-06
4.96689066945304e-06
-1.19750174553379e-05
-4.30760627884419e-05
-1.6458710416299e-05
-3.133758588764e-05
-3.60284674248831e-05
-1.99055315566273e-05
-4.36867128637534e-05
-4.3497237895821e-05
-3.2403657587565e-05
-6.85955470187285e-05
-3.34825597417758e-05
-3.77590196248535e-05
-3.23554285043066e-05
-1.92009130957885e-05
-2.31389419485646e-05
9.59482191187079e-06
-3.93169824100908e-05
-3.95052050263339e-05
-3.43437286779921e-05
-5.99561454360599e-05
-2.57206652539883e-05
7.13955541688063e-07
-3.80260561749053e-05
-4.02207564736796e-05
-3.48263335923171e-05
-3.62565917026333e-05
-4.63617172601895e-05
-2.28005038214884e-05
-4.24252841251007e-05
-6.85419005879852e-05
-2.98958255253059e-05
-8.00074974379708e-06
-6.83789647929956e-05
-3.76940362880797e-05
-9.54782979219331e-06
-3.68458010958053e-05
-2.23367528478477e-05
-2.58885272785852e-05
-2.32783560821897e-05
-5.48528451416847e-05
-4.0733674450908e-05
-3.83594703974973e-05
-3.58966105824217e-05
-1.99061143021431e-05
-1.7236840523036e-06
-2.18658316648331e-05
-3.11167424314146e-05
-2.40623101607168e-05
-4.20771556494909e-05
-8.97518361197394e-06
-1.88353087754888e-05
-8.10715416957743e-06
-6.52469085454204e-06
5.52026074333342e-06
-1.03259002080556e-05
-1.77872721766762e-05
-1.68011002633734e-06
-3.42978339814912e-05
-4.40280466719618e-05
-5.94570062534442e-05
-3.77839793156679e-05
-1.20703822162966e-05
-4.58955737699888e-05
-3.23772509772923e-05
-3.13818960412866e-05
-3.15987957970536e-05
-1.5635667259086e-05
-1.55603917744687e-05
-2.50712119660345e-05
-3.37157886698636e-05
-2.02135276349438e-06
-1.66297194891484e-05
-3.92812752231714e-05
-1.21366465732217e-05
-1.7148122319877e-05
-4.51877083641101e-05
-1.24038328509613e-05
-1.05882875026284e-05
-4.50588243011715e-05
-4.3622131124859e-05
-3.32935882068421e-05
-2.704395478983e-05
-2.4778196078115e-05
-3.5019600608396e-05
-6.06711621186542e-05
-1.91606450414914e-05
-1.89081782797756e-05
-3.58350447697101e-05
-4.6731811908078e-05
-1.53696060447605e-05
-3.73693545707007e-05
-4.40342565701301e-05
-3.97260805610409e-05
-4.90466876404196e-05
-5.2589957650719e-05
-6.4137368275345e-05
-5.88411291771025e-05
-3.15513467787055e-05
-2.55578434042551e-05
-3.67053095842985e-05
-6.5773788940226e-05
-5.11722815256164e-05
-4.66424681672515e-05
-6.56932800485901e-06
-4.75156615315455e-05
-4.30720605235727e-05
-2.17214669403628e-05
-3.42058706668e-05
-3.05649826221231e-05
-2.17538248444797e-05
-5.13081514859647e-06
1.96430493143854e-06
-4.33098388302094e-05
1.87135832445017e-05
1.17195361875061e-05
-1.4242878158624e-05
-5.40434207856177e-05
-1.77100179645063e-05
-3.08774737307338e-05
-3.14633621904864e-05
-5.28293645854835e-05
-1.70637414814302e-05
-3.05309686646251e-05
-2.67710708078298e-05
-2.98010212364514e-05
4.77487567412998e-06
-2.71509121367352e-05
-2.57322190441515e-05
-2.85760705531511e-05
-1.54483558483764e-06
-3.27490623504104e-05
-2.74411693637222e-05
-1.00670965490907e-05
-1.64603228875008e-05
-3.83472004025651e-05
-7.11742319065506e-06
-3.76088705378812e-05
-3.00053848060612e-05
-2.85401033865532e-05
-2.27409397862846e-05
-4.58476317155418e-05
-6.32531478767517e-05
-2.94194555611466e-05
-2.02649202505498e-05
-5.9192084906319e-05
-4.35860841246884e-05
-5.94954536713903e-05
-3.08942786654372e-05
-2.30443785326625e-05
-1.95066795813365e-05
-1.57904170404567e-05
-4.11494868081713e-05
-6.15852517244419e-06
-3.4590756761384e-05
-2.03537910814874e-05
-2.07778566464317e-05
-1.31428999645115e-05
-3.61932899569922e-05
3.90096848897727e-06
6.01931865853934e-06
-2.45704863706987e-05
-5.6545932620818e-05
-2.80670071241407e-05
-2.45225010868512e-05
-1.69384067110559e-05
-6.0013977577101e-05
-3.59537477171689e-05
-7.73552629478573e-06
-6.37859368694277e-05
-3.10189669590315e-05
-4.93364012939822e-05
-4.78428193466619e-05
-4.03885635633746e-05
1.83868986781108e-06
-4.15550078643292e-05
-1.66984859448559e-05
-2.72841338356413e-05
-3.33608862764298e-05
-2.94085521602167e-05
-2.68653812372219e-06
-2.04570920010346e-05
-2.05007252761568e-05
-2.45840772461115e-05
1.85050360535913e-05
-4.85986126556682e-05
-1.26466113721272e-05
-2.74477963183213e-05
-5.21095956717763e-05
-3.7196714307458e-05
-1.45564857713502e-05
-9.64687588113992e-06
-4.80561007414435e-05
-1.65237378801561e-05
-3.48782213648844e-05
2.31592997310303e-06
-7.15529710582339e-06
-2.68169437817668e-05
-3.16566964782511e-05
-3.54173580725801e-06
4.42297976496589e-06
-6.23156665484176e-05
2.03570247266011e-05
-3.54864620222315e-05
-2.91051644443769e-05
-4.38739749279588e-05
-1.72815748284552e-05
-4.54245524738867e-05
-3.72434459047053e-05
-3.82456017484507e-05
-8.91591541507108e-06
-5.08545179607037e-05
-1.16461867271637e-05
-2.53927911471077e-05
-2.95906679979454e-05
-1.27934737193238e-05
-1.56774124224589e-05
-1.83059418394708e-05
-1.88499355753427e-05
-1.2575744803808e-06
1.72353272834773e-05
-5.49435002885746e-05
-5.90678854295915e-06
-1.95827104632148e-05
-1.3940349465671e-05
-3.69106670017403e-05
-1.82931532154911e-05
-2.41966591240242e-05
-2.87639083505168e-05
-1.60790428329836e-05
-3.65922304981451e-05
-2.18255783178465e-05
-2.61878052128338e-05
-4.11589518049193e-05
-5.3754641808714e-05
-2.26712777785121e-05
-2.64617505605425e-05
-7.88320326904638e-05
-1.89738573363813e-05
-5.70060280945719e-06
2.2458233269751e-06
-3.21823405394919e-05
-4.87207404179999e-05
-4.57431997609054e-05
-4.08678033763724e-05
-1.75006240133932e-05
-4.85954727517655e-05
-1.82190407796997e-05
-5.05434989719863e-06
-4.66847557135373e-05
-6.97874140725136e-05
-1.42466248892471e-05
-5.96134002542309e-05
-3.47882608982261e-05
-2.93165123780177e-05
-3.63824754310861e-05
-4.4416888137427e-05
-1.53978406266734e-05
-1.91828768762188e-05
-2.54884954648466e-05
-2.66455859238949e-05
-1.36906521875734e-05
-6.84039689841732e-06
-2.9701214517746e-05
8.1020636497081e-06
-5.47723848902661e-05
-5.79011736932207e-05
-4.64020226903534e-05
-4.04382861993162e-05
-2.19788596893726e-05
-2.24525645019516e-05
-3.44758190761729e-05
-9.67342528387907e-05
-1.47318416242095e-05
-2.20492235883732e-05
-4.46079904228473e-05
-5.38786674425596e-05
-5.41868120795319e-05
-5.29074864457457e-05
-5.68618751813113e-06
1.41876329892707e-06
-3.5075819156e-05
-2.50236464449666e-05
-6.21785158085778e-06
-2.88260710880754e-05
-2.51713346256188e-05
4.28201131059015e-06
-3.05480038244674e-06
-8.97125633966762e-06
-1.20900666195918e-05
-3.55564684544813e-05
-1.60658831283372e-05
-2.6326006249343e-05
-3.34596529806525e-05
-4.09333012130619e-05
-3.8561094674094e-05
-2.84037448834489e-05
-3.43121524435997e-05
-4.46700707229278e-05
-1.20157088055512e-05
-5.27280344121217e-05
-2.61672077877667e-05
2.07222105497371e-05
-1.81062383240879e-05
-3.6783484069632e-05
-3.96777635487946e-05
-2.52671021968239e-05
-3.2431938258908e-05
-5.31704378010278e-05
-4.02473781886294e-06
-2.71271411207022e-05
-1.04673512677583e-05
-1.76411059435819e-05
7.10423550943381e-06
-2.40398361937913e-05
-1.93970056488846e-05
-3.5355438542285e-05
-1.63841873506904e-05
-1.18441487819207e-05
-6.9430714254404e-06
-2.12108876705505e-05
-4.40521324108904e-05
-5.23436841374511e-05
-2.36300142940512e-05
-8.18968401298531e-05
-3.31190535117419e-05
-2.40029283482839e-05
-4.91731702177721e-05
-2.5818603443012e-06
-3.00878615294625e-05
-2.91791276047126e-05
-2.07578087394899e-05
-2.3900011755974e-05
-3.5996760986722e-05
-2.0671727118362e-05
-1.7915759335543e-05
-3.37485479879322e-05
-2.73434187808199e-05
2.06684801790945e-06
-1.05746697988863e-05
-5.18604957525886e-05
-1.8556763626875e-05
-5.86092254562985e-05
-3.62869886182838e-05
-3.80281521012629e-05
-2.09186839606787e-05
-2.90635988112789e-05
-3.59597982574109e-05
-4.7205332903256e-05
-3.21786123249365e-05
-2.8112454650621e-05
-3.09238318274961e-05
-4.19676240020021e-05
-5.24309328406156e-05
-1.2915356002414e-05
-4.10537218421361e-05
-2.42799759743754e-05
-2.59166609991655e-05
1.18432133567019e-06
-1.7099731326249e-05
-1.26015802726143e-05
-1.09849811070246e-05
-3.99658492273316e-05
-2.30884748240444e-05
-4.03264135174763e-05
-2.8458751926115e-05
-4.15869284805756e-05
-1.85238815770274e-05
-5.69883109259519e-05
-4.83420875768364e-05
-3.50081820034253e-05
-3.63710105674641e-05
-1.39026769211497e-05
-5.46238907238299e-05
-3.42105165687488e-05
-3.45136992857619e-05
-9.3151260332271e-06
-2.1242825907041e-05
9.13720635863652e-06
-3.86828577115618e-05
1.23705202106547e-05
-3.67624942449448e-05
-2.51478400030056e-05
-4.52560262251044e-05
-7.32836770866767e-06
-2.90389208476204e-05
-4.95778127392399e-05
-1.49872670958831e-05
-3.38487159753616e-05
-5.12606675355439e-05
-3.05349109357352e-05
-4.27620910657981e-05
-4.87969727454528e-06
-8.52137662145105e-06
-4.27144367008139e-05
-1.47607349741851e-05
-1.42839825737667e-05
-1.10493337478041e-05
-1.88698200943011e-05
-5.15476930162969e-05
-2.29496761886986e-05
-5.50486889853611e-05
-3.64941489266381e-05
-8.9591512384331e-06
-1.44192342180294e-05
-4.67448494484926e-05
-1.75387241636971e-05
-4.45704691396819e-05
-1.88768729995706e-05
-1.91121483346891e-05
-4.02329535762229e-05
-4.1437988268685e-05
-1.49173972953139e-05
-3.24069018522586e-05
-5.06252357832972e-05
-1.24612424805844e-05
7.08801753767354e-06
-1.48367477929034e-05
-1.90769468313566e-05
-2.92227573333663e-05
-6.66733168737262e-05
-5.86935633118041e-05
-5.70459096094112e-05
-4.61244702375043e-05
-4.7567810969777e-05
-2.17859091197629e-06
-2.85725621019729e-05
-5.22746786413589e-05
-3.04299511237828e-05
9.89801529847116e-06
-2.12858171937778e-05
-1.61142372748852e-05
2.00756622937161e-05
-5.56169857843183e-05
-5.79867531218751e-05
-3.47866271085979e-05
-3.67177626335857e-05
-2.55502842389529e-05
-2.33304487292933e-05
-3.32846209752611e-05
-5.51207088172477e-05
-2.37268949374115e-05
-4.84298438815705e-05
-5.47141589422056e-05
-2.29303576345926e-05
-4.73358686348253e-05
-3.02433314408608e-05
-2.97461103968005e-05
-1.67022687508094e-05
-5.42963259589791e-05
-9.36405211920158e-06
-3.19101183507685e-05
-3.4372547009507e-05
-4.91760986067062e-05
3.12831666362882e-05
-3.22966958007237e-05
-5.15641398642487e-05
-2.26875294944221e-05
-3.26408334241164e-05
-2.23851636101581e-05
-5.18048988258624e-05
-5.57149508804344e-05
-2.56159260187344e-05
-2.60745977129703e-05
-3.8565908857542e-05
-3.56088515881629e-05
6.85034962885646e-07
-2.49518705534537e-05
1.87153616218408e-06
-4.94592458839912e-05
3.7737230537059e-06
-2.96071734826082e-05
-2.42955306256309e-05
-6.91046853225251e-05
-4.70333580509536e-05
7.01107449825856e-06
-3.1145588602029e-05
-4.04925205194753e-05
-7.52479931586137e-05
-2.39863573725818e-05
-2.0440003993805e-05
-4.07699749163321e-05
-1.38529077217462e-05
-4.06597424087507e-05
-2.22752358769974e-05
-4.09072651495566e-05
-5.35021561952909e-05
-3.95364386261976e-05
-2.28515704362414e-05
-2.20731021108848e-05
-1.33389885274507e-06
2.72896606223225e-06
-4.72857375361778e-05
-2.22149212493433e-05
-3.38023053483301e-05
-3.65502548200989e-05
-3.87190280402292e-05
-5.0235562405729e-05
-6.46955494688324e-05
-3.00557266695832e-05
-2.87913663939474e-05
-3.75894021689764e-05
-4.8261040974996e-05
-3.66126011314852e-05
-3.30531091644711e-05
-6.0727438784119e-06
-2.40781789731249e-05
-3.06507899050699e-05
-3.62814759491163e-05
-1.52597292559362e-05
1.23684056670038e-05
-9.49076453840158e-06
-3.01479587772935e-05
-2.6437787349866e-05
-3.30140504013489e-05
1.11287791140412e-05
-4.94916632519418e-05
-9.56502815278238e-06
-4.7710087984262e-05
-3.77019513075493e-05
-3.98417507389567e-05
-4.35544096244723e-05
-3.61753556805251e-05
-2.57146965365357e-05
-1.41811154085717e-05
-2.76199843672134e-05
-3.38309342959772e-05
8.14105980895767e-07
-3.86411233080181e-05
-1.78904304054641e-05
-3.26733601666362e-05
-5.38315859700466e-05
-1.87007873374487e-05
-4.08815478853783e-05
-2.17576330257887e-05
-2.14739658909173e-05
-3.25436570066449e-05
-1.26873300923865e-05
-3.60534612469425e-05
-2.41833256870417e-05
-1.94683791552437e-05
-5.06873423514501e-05
-2.37602857667189e-05
-1.88997391206408e-05
-1.54152136797637e-05
-1.25479543831261e-05
-8.1930910784362e-06
-4.78206855155149e-06
-3.20524650310236e-05
-5.33027940356207e-05
-4.0114869116657e-05
-3.6152523709535e-05
-6.85717995906566e-05
5.54868084122738e-06
-2.8975918122902e-05
-3.96469169484434e-05
-4.37615902392251e-05
-3.53917842375287e-05
-2.56192881868116e-06
-1.92246136341865e-05
-1.32107536067699e-05
-2.28022813209099e-05
-1.73687344635814e-05
-2.38426107035477e-05
3.26186544934997e-06
-4.04817055563108e-05
-5.81045983811435e-05
-7.25865136688983e-06
-5.9618885021588e-05
-5.36381166168806e-05
-3.84001971734623e-05
1.62834545652556e-06
-3.5884511198747e-05
-4.87857516078491e-05
-1.56594405119206e-05
-4.20655638335456e-05
-2.07476019551575e-05
-3.58361489565364e-05
-4.41256786150465e-05
-6.33962988503651e-05
-3.80867486239342e-05
-4.15657726835381e-05
-1.03923087516264e-06
-3.79154609960849e-05
-5.9924443721531e-05
-3.12028433844253e-05
-2.74387401554773e-05
-2.34506558721302e-05
-2.23235539130489e-05
-1.66433042551574e-05
-2.25970469930428e-05
-5.37450571378495e-05
-5.36575741276814e-05
-4.53629479490264e-05
-4.29583761961296e-05
-3.45819851408269e-05
1.52138423362877e-05
-5.54990954974983e-05
-4.70980690167481e-05
-1.16493594308707e-05
-3.92573837591803e-05
-5.5082907594987e-05
7.54905571470606e-06
-2.08417676585094e-05
-6.88304458172775e-05
-5.14627069434836e-06
-3.2308973039614e-05
-6.70562867829823e-05
-2.77846423809433e-05
-2.11323246729923e-05
-2.15147923826723e-05
-4.52160490708975e-05
1.1218875158387e-05
-1.17776170615483e-05
5.08133100809272e-06
-5.35544448419236e-05
-4.08717685259349e-05
-5.24816705955022e-05
-1.8170513422805e-05
-4.81808719621566e-05
-3.40707871198683e-05
-4.15267369890656e-05
-6.85771285770235e-06
-4.12154588774018e-05
-8.12780408911958e-05
-2.87482622563198e-05
1.54356619768854e-07
-2.88032276180509e-05
2.65523222254877e-06
-6.5198930485724e-06
-3.79826309495113e-05
-4.50554732577255e-05
-4.03957742456126e-05
-4.48548568232437e-05
-3.55707724339162e-05
-3.53495752416993e-05
-2.01218190360587e-05
-1.52904048584042e-05
-5.44079059988362e-05
-4.62928846770651e-05
-4.07950617802623e-05
-2.72121716494139e-05
-2.15725667478286e-05
-2.24666342318965e-05
-5.0992422453763e-06
-4.71025564072659e-05
-2.42464599094579e-05
-9.61019761603767e-07
-2.63498669850439e-05
-4.83603454126107e-05
-1.41204600255056e-05
-4.00829629679949e-05
-3.30385135563527e-05
-2.87985992233609e-05
-7.1102643250778e-06
-2.00243521802974e-05
-5.99089700562708e-05
-4.58243135038608e-05
-2.83595976735567e-05
-3.37315355600449e-05
-2.30792249136782e-05
-1.05856997509712e-05
-4.86600588147453e-05
-3.00171781933451e-05
-2.07136178954238e-05
-4.47140890628111e-05
-8.429179668787e-05
-3.55466405078758e-05
2.84041549757378e-05
-7.07114493681517e-05
-2.34139002850602e-06
-4.29705232979615e-05
-5.65600188094324e-05
-1.93681113283599e-05
-7.09360688691357e-06
-4.07924858067073e-05
-7.1640146698401e-05
-1.8306520768471e-05
3.02474427353854e-06
-1.61473284710635e-06
-4.43188177750548e-05
-2.02690458102624e-05
-3.20188433759892e-05
-3.20595068985574e-05
-4.80355322397793e-05
-1.05189127957545e-05
-5.73451760879297e-05
1.26298367831096e-05
-3.0293756099606e-05
-1.46591947425514e-05
-2.94352921023107e-05
-2.78457069489202e-05
-6.30229915236011e-05
-4.28029180244134e-05
-4.96351237121645e-05
-1.12629796545145e-05
-3.73275989440592e-05
-1.35746131066362e-05
-1.48037101730891e-05
-1.41315020088952e-05
-2.84270814884791e-05
-1.03924637431002e-05
-1.80006639776123e-05
-5.4585298360108e-05
-2.16982780195884e-05
-2.79403123351585e-05
-1.83556956062403e-06
-1.98927133136556e-05
-6.54924745454559e-06
-2.97375700813813e-05
-2.76198793517575e-05
-1.95062928539833e-05
-2.13505902019247e-05
-4.89538072787023e-05
-6.19008730519679e-05
-1.67956317938796e-05
-8.40565533454371e-06
-3.16607078037442e-05
-6.26593251371389e-05
-1.91099745427788e-05
-2.91422900692924e-05
-2.91745017259243e-05
-7.55562480869976e-05
-4.18772348635041e-05
-2.35749515141552e-05
-5.26464285421463e-05
-3.94397610656532e-05
-1.62587122649618e-06
-5.24357457100356e-05
-1.44771508920356e-05
-2.12140831108694e-05
-3.68642512452972e-05
-3.62888950192305e-05
-5.95330915244279e-05
-7.30466650562154e-05
-3.23604385905282e-05
-3.55400450639435e-05
-3.49438062508208e-05
-4.77144178543093e-05
7.02903750104123e-06
-4.06561756518259e-05
-4.15841603488753e-05
-1.38272310356297e-05
-3.62789227056161e-05
6.95190223200017e-06
-2.78698847603228e-05
-1.44928524069005e-05
-4.97588349342146e-05
7.45398153764205e-06
-4.35186438193301e-05
-4.98339395949083e-05
-3.05590828364211e-06
-5.3299392063044e-05
-2.55159293122383e-05
-2.32640985958186e-05
-2.64765750503282e-05
-2.96727415877149e-05
-3.94695111760783e-05
-4.31521551016342e-05
-3.15480009362506e-05
-1.29432416111129e-05
-1.82757352604368e-05
1.31164521461746e-05
1.70601589029965e-05
-4.8401610229343e-05
-2.78812353148963e-05
-6.17200044622817e-06
-2.23642005298184e-05
-2.95286759644932e-05
-1.77880677388192e-05
-3.61164493718614e-05
-1.92194631689974e-05
-5.43385509069032e-05
-4.84464423443853e-06
-3.88578360425305e-05
-8.68995195042204e-05
-4.76253368499609e-05
-6.68646584623678e-05
-5.01680049756026e-05
-1.85035985201631e-05
-8.82212246239595e-06
-4.07719621316826e-06
6.96897395210894e-07
-2.01464789509778e-05
-5.87152068798949e-06
-3.11441372508364e-05
-9.26972535301223e-06
-6.22319736034684e-05
-6.25705420718432e-05
-5.47758673370641e-05
-1.84864052830226e-05
-7.16677194971968e-05
-5.60602037543781e-05
-4.75257739265935e-05
-5.44101544803767e-05
-3.56401988183748e-05
-5.10364976933539e-05
-2.46505921744374e-05
-5.04908063899504e-05
-4.62253592891963e-05
-4.46129927706418e-05
-4.27167547264384e-05
-3.04451659758132e-05
3.52527065097507e-06
-1.89765948362156e-05
-9.34130728894352e-06
-3.61338836232053e-05
-2.94553328973055e-05
-4.70426492135208e-05
3.67730435915403e-06
-3.50953436207294e-05
-3.74066407038428e-05
-1.42403901506945e-05
-7.05237289636439e-05
-5.00343251486645e-05
-4.2190188616581e-05
-4.42111133079594e-05
-3.66223956598142e-05
-6.57376567287513e-05
-2.54700622843813e-05
-6.1272956553865e-05
-3.86698387685541e-05
7.04799457609167e-06
-4.15298934537779e-05
-2.21585789944766e-05
-3.33997103123839e-05
-4.4382490367808e-05
-5.69108179112593e-05
-2.96090800501525e-05
-1.06699519997989e-05
-5.87522097279424e-05
-2.34521621092611e-05
-1.44806960397127e-05
-2.06788764051325e-05
-3.9547655317237e-05
-1.84438710811703e-05
-3.83907008710725e-06
-5.07371588312287e-06
-2.16835931651845e-05
-7.47792084095686e-06
-3.62567609668048e-05
-2.61197182485317e-06
-2.92819520793677e-05
3.66045391058767e-06
-3.44231784809014e-05
-1.92934993473145e-05
-4.4750406610876e-05
1.09662417302174e-05
-1.29190036191589e-05
-1.49311934497552e-05
-3.52640950612523e-05
-1.65586555148992e-05
-5.43177741047352e-06
-1.64757076194321e-05
-2.84530711521074e-05
-3.57853248806327e-05
-1.94110966282173e-05
-4.50524794891534e-05
-2.11578316352873e-05
-4.14016451539635e-05
-1.8080672883008e-05
-2.94763002118631e-07
-2.14924912057691e-05
-3.65438986703816e-05
-7.1968469526306e-06
-4.14507989413377e-05
-5.1824921863416e-05
-4.7716435838575e-05
-4.64458904959618e-05
-3.63344449662754e-05
-4.53879318686629e-05
-3.58711579848497e-05
-2.41416140126249e-05
-2.13700744480948e-05
-1.85236573625102e-05
-4.84485173050682e-05
-3.67147912389975e-05
-3.48893927999108e-05
-9.37237574432959e-06
-2.16014955050908e-05
-2.22542342720727e-05
-5.29661998571413e-05
-2.83373109892975e-05
1.37240183358844e-05
-5.09837962788196e-06
-3.34772441382994e-05
-7.51164715313181e-06
-2.36420413478854e-06
-6.43518530703817e-05
-5.16468023063379e-05
-7.53795962102844e-06
-3.88009637131107e-05
-3.35859152172669e-05
1.68688540844433e-07
-1.30842707278953e-05
-5.45893542947619e-05
-2.94116813973375e-05
-4.20719849255624e-05
-1.71304581523017e-05
-3.5363127646059e-05
-3.72923772355361e-05
-4.9640717500649e-06
-4.29567314161565e-05
-4.99553623750226e-05
-2.51030024345898e-05
-4.16594896426778e-05
-2.29321261474178e-05
-1.92546550649684e-05
8.72631012147185e-06
-2.11704503951322e-05
-4.17038751818255e-05
-4.1613172113597e-05
-4.04189660845365e-06
-3.62872593344612e-05
-3.59024578022978e-05
-1.9001271800664e-05
-2.52217061277482e-05
-4.30457379205524e-05
-9.97910412129268e-06
-4.98893715864559e-05
-2.95962460378163e-05
-2.99465203765057e-05
-3.36061307481524e-05
1.25030540558119e-05
-2.26151924353025e-05
-4.1001645550449e-05
-2.17347745385741e-05
-1.51565818913053e-05
-4.25249238400923e-05
-2.41967894054972e-05
-2.86730639451454e-05
-4.01615781988626e-05
-1.64825766073739e-06
-2.66223134290478e-05
-4.11177607669747e-05
-5.39929661078583e-05
-3.31562151102541e-05
7.68926765176805e-08
-4.205177587002e-05
-2.66650762255909e-05
-3.13399024005005e-05
-6.40895313548369e-05
-1.65081345366438e-05
-4.96939639256649e-05
-2.73193612821933e-05
-9.29178134031571e-07
2.00529358306455e-05
-2.47903638429722e-06
-5.01400091103189e-05
-4.18469747221686e-05
-1.5894163984327e-05
-2.1666827993861e-05
-2.49735937843126e-05
-2.59650176411794e-05
-3.52467860679662e-05
-3.20852093150436e-05
-5.3491819246683e-05
-3.86912771069863e-05
-3.61322176839567e-05
-3.5838003058561e-05
-3.22435271914197e-05
-2.440741911586e-05
-1.69254622709388e-05
-2.67727832607896e-05
-4.524855038725e-05
-8.45689780836686e-07
-3.39963657061478e-05
-1.70779685177666e-05
-5.67053231250129e-05
-7.97656779473755e-06
-1.22317693713897e-05
-4.12878070948006e-05
-1.42257623793131e-05
-2.28906070681807e-05
-2.38317810616962e-05
-4.30918523134367e-05
-4.69628324459587e-05
-1.9024950670649e-05
-3.02341131666409e-05
-3.38177323504965e-05
-3.49828060837353e-05
-4.15634130781758e-05
-2.44721644233035e-05
-1.48348699804013e-05
-2.15762611819461e-05
6.40308693950839e-06
-9.69564415340623e-06
-1.41445787122636e-05
-3.61372161630391e-05
-1.29971379867305e-05
-3.18244986936957e-05
5.18922734027062e-06
-2.15308621873347e-05
-1.34255944085571e-05
-5.23529230010524e-05
-2.4557435495666e-05
-2.25750093798873e-05
-3.48914182105566e-05
-2.03928245898121e-05
-4.91001229055922e-05
-3.88858217703006e-05
-3.53447153298651e-05
-3.61513744703435e-06
-4.34993957686696e-05
-7.03937813858272e-05
-2.43271807007759e-05
-2.64265466034062e-05
2.26460345554834e-06
-3.54948215998292e-05
-3.0237766294025e-05
-2.77041594158138e-05
-4.26633350768956e-05
-3.42277492439747e-05
-4.84770546610642e-05
-4.27989063182136e-05
-3.74343495342933e-05
-3.72511851003307e-05
-3.9947419010848e-05
-3.56444463711946e-05
-3.09856203330098e-05
2.00686880974162e-05
-3.06031149338613e-05
-4.39393547122468e-06
4.42484368804665e-06
-2.05398124392927e-05
-1.86602719281354e-05
-1.95094805489881e-05
-1.69210950315738e-05
-2.06110981149896e-05
-9.12026771635612e-06
-3.15347030135055e-05
-4.91437514270633e-05
1.87733220817114e-05
-2.02239119094319e-05
-5.03631451969788e-05
-3.12575786157509e-05
2.0355620068589e-06
-4.65680736198004e-05
-1.86160915827399e-05
-4.23354264738717e-06
-2.97709347518705e-05
-5.41734003053315e-06
-2.3949806705231e-06
1.2045281297524e-05
-5.75867385997966e-05
-3.84099514330879e-05
-6.29241217492829e-06
-5.62497466488457e-05
-4.55874312187437e-05
-9.31165635800808e-06
-1.83728840614193e-05
-5.2111164733506e-05
-3.24545153478391e-05
-3.43020640889698e-05
-1.46185725259436e-05
-2.66912192853368e-05
-5.93124539299647e-05
-5.17780336914946e-05
-4.28107206573285e-05
-4.15969848945751e-05
-6.05542251769499e-05
-2.93617549099747e-05
-1.9694304834316e-05
-7.19035101833429e-05
-9.19582860677008e-06
-3.58781534004183e-05
-2.41923667099925e-05
-3.1675956898665e-05
-4.45131895041961e-05
-4.30172308681933e-05
-5.91087999477854e-05
-3.22456751209759e-05
-3.8783294485081e-05
-2.8987990137735e-05
-3.36868744753934e-05
-3.96196046039534e-05
-4.15456234363128e-05
-3.06359046624184e-05
3.05409394709804e-06
-5.4344919586827e-06
-3.61961452479487e-05
-6.25519660992243e-06
-1.75369209009315e-05
-3.52474296325151e-05
-1.93591785911781e-05
-6.08748106475589e-05
-7.11178949379772e-05
-5.80690084674056e-05
-1.39441421605775e-05
-2.38939217978723e-05
-1.87047748123916e-05
-1.29662555934388e-05
-2.81220937819653e-05
-2.55096000257521e-05
-8.66076454550566e-06
-3.01044931828003e-05
-3.96701603588572e-05
-1.10316393017223e-05
-2.73224632795631e-05
-4.34200442012263e-05
-1.67169716138782e-05
-1.98369780725883e-05
-2.6186195937475e-05
-3.38910382970244e-05
-2.01128293497076e-05
-5.16944508250625e-05
-3.92306993677497e-05
-2.7352557427244e-05
-3.47152537147825e-05
-6.19285797679653e-05
-5.29009515029538e-05
3.52400074417901e-06
-3.67706799116598e-05
-6.10884782375959e-06
-2.78617961504648e-05
-3.02022818491152e-05
1.56162937902382e-06
-3.22154415742825e-05
-6.62346413050199e-05
-1.47798997258035e-05
-2.6895811749499e-05
-3.25325882516304e-05
-1.43223733420773e-05
-2.38530382057459e-05
-4.48825867306472e-05
-2.14107043596846e-05
-2.88333423947129e-05
-1.67422595107679e-05
-3.12944659754974e-05
-5.20888313642969e-05
-1.62823768745992e-05
-6.07254917232431e-05
-2.39326241573309e-05
-7.79204771502159e-06
-3.73080839685781e-05
-3.82375961606622e-05
-2.1267202006679e-05
-2.35999934931059e-05
-3.65106807681702e-05
-2.90275267757633e-05
-2.30708707721983e-05
-3.27543799442447e-05
-3.04507022212092e-05
-3.21120144259389e-05
-1.8024349357834e-05
9.49593923700701e-07
-4.22629232008236e-05
-3.84802142319421e-05
-4.91800708680099e-05
-6.75903747693938e-06
-3.24466831714516e-05
-5.30959883404889e-05
-4.55394550485837e-05
-3.80431719610211e-05
-4.51224643767744e-06
-3.8490934512361e-05
-4.2443322745516e-05
-1.4091345818718e-05
-3.11908680404388e-05
-9.18964331240516e-06
-4.98080667846881e-05
-6.18962961276266e-05
-6.7757410198818e-05
-4.67085012420955e-05
-2.01709108639841e-05
-3.827320366535e-05
-4.07673803787162e-05
-2.41603707386305e-05
-3.11613482086595e-05
-1.45880186966721e-05
-3.56228958120206e-05
-2.7129579209045e-05
-1.10442742010852e-05
-3.71299103968772e-05
-1.76048348944265e-05
-5.9721132676188e-06
-1.09944807015975e-05
-3.43080624018585e-05
1.34433581320241e-06
-8.8635476530099e-06
-1.65617940575589e-05
9.86426429786122e-07
-3.06469099403949e-05
-5.51332996357649e-05
-4.75286200586332e-05
-2.14170182727528e-05
-4.6597487959799e-05
-3.59439728192255e-05
-1.77866062305713e-05
-6.80131661677523e-05
-4.59581333937807e-05
-3.60480764938621e-05
-2.14663151309226e-06
-4.60848821568896e-05
-4.63259066543606e-05
-1.21406550667415e-05
-1.5397591100637e-05
-1.95685720915792e-06
3.76628601954321e-06
-4.21779171430186e-05
-3.02916234067298e-05
-4.37104925369899e-05
-3.1649896820751e-05
-7.55441212915662e-05
-4.59932857157993e-05
-3.70660036827301e-05
-6.05238339241183e-05
-1.99646097699191e-05
-3.81697405361769e-05
-5.49281770367883e-05
-1.88528062723851e-05
-4.57375985929215e-06
-4.77809009707705e-05
8.77203120428856e-06
-3.44271642493267e-05
-5.13782946992021e-05
-1.42851966134252e-05
-3.24724703855309e-05
-3.56261113643737e-05
-4.77130844275898e-05
-4.01754692831344e-05
-1.8823328130335e-05
-6.0907367112657e-05
-5.69246265635847e-05
-5.71155151258468e-05
-4.11174208310524e-05
-2.81424562944295e-06
-3.39414244196606e-05
-4.16351750762332e-05
3.62492443232747e-06
-2.26939000204005e-05
-1.16938343451145e-05
-3.68623672478571e-05
-1.09482315797164e-05
-4.80543833516695e-05
-3.7627036990452e-05
-1.43077367358567e-05
-5.24981216885712e-05
-4.351844233861e-05
-1.97604145255723e-05
-2.61939445934071e-05
-8.54138406367143e-05
-2.00521876429971e-05
-4.15650121890682e-05
-2.51898835852104e-05
-1.94247851359896e-05
2.18519965920288e-05
-1.26761174578053e-05
-1.2695651310901e-05
-6.89085956308475e-06
-1.32741758432566e-05
-5.67615075762669e-05
-3.01258796061068e-05
-5.99492676119157e-06
-3.90589654067286e-05
-4.26676196831753e-05
-7.49032326327925e-05
-5.70967963292825e-05
-3.65594725133739e-05
-1.83106901555921e-05
-2.14972893092805e-05
-1.97559580200437e-05
2.76052941286392e-06
-3.15688082874295e-05
-3.02132393969134e-05
-4.62014874865448e-06
-1.96747096980414e-05
-3.46783081920987e-05
-1.73636525334159e-05
1.90805453925312e-05
-2.97665481198717e-05
-3.54471363795988e-05
-5.99024683916738e-05
-2.96299305075123e-05
-2.52902822196897e-05
-3.05973733773997e-05
-2.15778581471642e-05
-6.09310124509884e-05
-4.06872922495585e-05
-3.73065840314627e-05
-3.25371373855077e-05
-3.10747964196123e-05
-5.97461667238926e-05
-2.01253217842082e-05
4.82332559547342e-06
-2.0142801515215e-05
-1.71604403417018e-05
-3.41374758440567e-05
-4.87822758862361e-05
-3.66835440556858e-05
-2.28361828316764e-05
-2.03645203654013e-05
-4.5120970646438e-05
-3.98323328672531e-05
-5.3104746064276e-05
-3.80880937519841e-05
-8.3755584477376e-05
-4.62089905615057e-05
-6.209073928851e-06
-9.36121338174378e-06
-4.40958552850995e-05
-1.50452716918705e-05
-2.9438346548083e-05
-5.3376791645798e-05
-3.02670621889493e-05
1.82462289654171e-06
-3.7448540575393e-05
-2.19631890045542e-05
-2.75397750703639e-05
-4.32761099842573e-05
-8.30236121040771e-05
-4.21373916019904e-05
-4.00480162900414e-05
-4.67214204449119e-05
-3.40720676707912e-05
-2.01235483809709e-05
-4.79848217392398e-05
-3.88832228392513e-05
-1.46329222251135e-05
-7.54680976169119e-06
-7.61709875637997e-06
9.61271563354022e-06
-3.29811495595396e-05
-5.08683879080488e-05
-2.87457664566608e-05
-2.24171108831978e-05
-5.61280803992694e-05
-2.53609476503231e-05
-6.18092640824705e-05
-7.6242496612779e-05
-2.6229046438711e-05
-4.25038127358796e-05
-3.99065895941525e-05
-2.22400005870598e-05
-9.89629757569603e-06
1.85831696261436e-05
-3.43274248612951e-05
-5.70955388924694e-06
-2.00885336704937e-05
-8.28880818582556e-06
2.05231210422996e-05
-2.11785842259391e-05
-4.97249257107537e-05
-1.74472395347243e-05
-2.14946856291522e-07
-4.41715735033419e-05
-5.51258668260408e-05
-2.42925313833182e-05
-5.00651767776297e-05
-6.87636655251525e-05
-1.77079422102215e-05
-6.53933570466594e-05
-5.63928622536473e-05
-5.45793624327946e-05
-3.49885394114545e-05
-4.65661784949664e-05
-2.57818093010608e-05
-1.42651359744774e-05
-3.51286421066617e-05
-2.93766433937378e-05
-7.72955785616194e-06
-2.90813174236589e-05
-4.6465167447553e-05
-3.74232710772764e-05
-1.43720611357491e-05
-5.5464960184142e-05
-2.60193984454108e-05
-2.4254524270734e-05
-5.94554345687023e-05
-3.83447776086179e-05
-1.68401108575251e-05
-5.16517456637587e-05
-3.72394697108034e-05
-5.14437708586574e-05
-3.55605415215007e-05
-1.08435348295008e-05
-4.46714792748077e-05
-3.28335090079888e-05
-8.78188686281286e-05
-4.71203141991955e-05
-3.07835278764404e-05
-4.14311677698701e-05
-1.53467967730918e-05
1.11467517704138e-06
-1.77208956484324e-05
-2.64919860252364e-05
-1.16625700213473e-05
-4.10300464301219e-05
-8.62270285863285e-06
-2.11306415909871e-05
-5.10887806789333e-05
-2.98596823758923e-05
-3.19983070587179e-05
-4.64525244582252e-05
-4.0371730218864e-05
-5.34860639548816e-05
-2.72564221034646e-05
-7.86727046253272e-05
-6.05608625348668e-05
1.48240056757724e-05
-6.24698669480004e-05
-2.95582740376062e-05
-8.53133343421928e-06
3.80041416696498e-07
-2.904657934068e-05
2.94832771266071e-06
-4.15497161691687e-05
-4.15590982090528e-05
-1.83772622374805e-05
-6.53044942160663e-05
-5.79693193256344e-05
-4.33852227023661e-05
-3.58905719197174e-05
-7.03165944857854e-05
-1.93145297807467e-05
-8.32307887239176e-06
-1.95943946699611e-05
-3.05828531572793e-05
8.43366226603614e-06
1.42414266578301e-05
-3.91419727994316e-05
-8.00098261603113e-06
-4.65880058602532e-05
-1.42787089670682e-05
-4.23097675113518e-05
-4.4577448839702e-05
-4.76782521158431e-05
-4.43465479371815e-05
-2.14576863994857e-05
-4.99204790494936e-05
-4.5447116247652e-05
-3.16895080606296e-05
-2.7558158687815e-05
-5.99164806905861e-05
7.13182921915931e-06
-2.06794904868992e-05
-4.42793192695533e-05
-4.14870979530191e-05
-2.22131903552213e-05
-5.02970725526384e-06
-4.87149903535586e-05
-2.22848362334294e-05
-3.34053697248025e-05
-6.02477945338964e-05
-4.63505336071838e-05
-5.40395885542982e-05
-3.63417139269993e-05
-2.66186989125478e-05
-5.60177166128011e-05
-2.46775504147663e-05
-3.24229492801319e-05
-3.26050286994566e-05
-1.42352324290596e-05
-5.05892663142802e-05
-1.8498687445511e-05
-3.71062934207202e-05
-2.91600330201983e-05
-4.0689769313702e-05
-3.70590420659267e-05
-4.37090629171752e-05
-5.08686628514401e-05
-4.2873898542694e-05
-7.70845792937729e-05
-1.93908953660096e-05
-2.45132390627118e-05
-3.60515146081017e-05
-2.38747430297663e-05
-2.83461497886596e-05
-3.13536787362489e-05
-5.31310380318427e-05
-8.69899667139654e-06
-5.08869947462718e-05
-4.26144733848596e-05
-1.35282723879058e-05
6.97773861726246e-07
-2.14228494911531e-05
-1.86258629751613e-05
-9.41118748155862e-06
-3.74090109121236e-05
-4.31728975608985e-05
-1.61462050900291e-05
-8.29728053526122e-05
-5.84700346026128e-05
-1.69779136358015e-05
-6.43111170641977e-05
-4.83718510404266e-05
-3.73112198639209e-05
-3.47985128957781e-05
-4.25805499419685e-05
-3.06706370119868e-05
-2.03872767776141e-05
-4.67738614582657e-05
-1.13292968254301e-06
8.41886871363594e-06
-2.33831566551059e-05
-2.72585650533756e-05
-2.03110961088428e-05
-1.35165537448628e-05
-3.2151127263157e-05
-3.65567542378978e-05
-1.64885093035551e-05
-5.1461166993381e-05
-4.0818049051152e-05
-2.50676789561579e-05
-5.80979916010968e-05
-2.931690494505e-05
-3.43619997437433e-06
-2.84324321122605e-05
-2.86278417560882e-05
-1.73050657045185e-05
-1.51607070954572e-05
-2.38454576483797e-05
-1.319913869394e-05
-2.12500003838622e-05
-5.13326693959305e-05
-2.68158730990901e-05
-3.9051939720977e-05
-6.30266711048607e-05
-2.09202294492698e-05
-7.50449602640386e-06
-6.65186843055368e-05
-3.10673009751324e-05
-5.05241111909458e-06
-5.63512819627354e-05
-5.96756494895977e-05
-1.77602602677802e-05
-2.23277959050451e-05
-4.7674655544708e-05
-1.74977468586162e-05
-1.05383993233003e-05
-6.66870939469401e-05
5.645531151576e-06
-1.88888091029111e-05
-7.96273612458149e-05
-4.74117527617101e-06
-2.18123508856568e-05
-1.19538727140538e-05
-3.66672001892141e-05
-3.36196726943905e-06
-5.73601310690921e-05
-2.92551159435446e-05
-1.38706431664182e-05
-4.60532488770927e-05
-4.40536794950865e-05
1.8942047084598e-05
-4.73009954389121e-05
-1.9274792099161e-05
-1.83048341526036e-05
1.06469038064278e-06
-4.02309233160858e-05
-3.78798214989695e-05
-2.48861048698041e-05
-4.94141584216015e-05
-3.68156180813683e-05
-2.04267136748864e-05
-5.53778043914716e-05
-4.48914376167968e-05
-2.24689091269567e-05
-2.40895428001379e-05
-2.00216185530739e-05
1.67431308668699e-05
-8.26077870585694e-06
-2.29015216739928e-05
-4.74853795586694e-05
-3.94375429298882e-06
-3.06851907727697e-05
-3.85021744013689e-05
-1.07353715897896e-05
-8.28012238188433e-06
-2.89109177674025e-05
-2.53667187665423e-05
-1.70134354237779e-05
-4.15227231917219e-05
-1.69549155723024e-05
-3.19144647292366e-05
-2.75929739753159e-05
-9.02056699607351e-06
2.19548789416558e-05
-1.39160071474058e-05
-4.8130002617758e-05
-1.19150086836435e-05
-2.6415251447007e-05
-5.89763278539334e-05
-9.05538468298971e-05
-2.15349189528204e-06
-7.43170990963191e-05
-5.88121984249175e-05
-1.14081512680305e-05
-2.70461509058034e-05
-4.94400670355965e-05
-1.33199644826188e-05
-1.64363925298484e-05
-2.31587142773552e-05
7.81911836560401e-06
-1.7419401228096e-05
-2.60740803181985e-05
-2.02228542460118e-05
2.15223022880239e-06
-5.47684136078947e-05
-5.60437956535115e-05
-1.58626354484403e-05
-4.29220080292636e-05
-7.56531575112557e-05
-2.14242367744862e-05
-5.77702082500526e-05
-5.10638948209869e-05
-3.46989778667772e-05
-4.8670189423243e-05
-4.1591234468592e-05
-3.65068293651623e-05
-2.40086752493933e-05
-3.97698427564337e-05
1.54878697709e-05
-4.01804288962591e-05
-3.89853000848384e-05
5.65387648413527e-07
-2.36933403789089e-05
-2.95624258566007e-05
-1.14036168762864e-05
-3.39832226873485e-05
-1.95258594604672e-05
-7.45686057040658e-05
-3.37914413211387e-05
-2.81148477369035e-05
-6.07223118067355e-05
-3.1080458920788e-05
-5.73200235150931e-05
-3.94633584271973e-05
-1.84699481158569e-05
-2.22465593789908e-05
-3.47403405445044e-05
-4.4121565897674e-05
-1.71280965612071e-05
-2.26961237504689e-05
-4.72625799724121e-05
-2.17925634095228e-05
-6.095048848953e-05
-2.4927181762797e-05
-1.37519993484547e-05
-3.53470880678353e-05
-3.97618830757864e-05
-2.75351063410004e-05
-7.67907526675418e-06
-8.02338888588679e-05
-7.01858398665776e-05
-8.58483531257024e-06
-1.17821566767489e-05
-6.02454095173546e-05
1.40600617875602e-05
-2.42806040724815e-05
-3.16306385605517e-05
-1.07661480043305e-05
-2.75749062079373e-05
-7.29054870596973e-05
-3.11643882516933e-05
2.43494828298305e-05
-6.28001845640468e-05
-5.81464881605185e-05
-4.4162685225717e-06
-3.89842423989978e-05
-3.08735355079691e-05
5.41085643646453e-06
-7.44765228962165e-06
-6.29580533877034e-05
1.48804262493453e-06
1.17504236775355e-05
-5.57761345905009e-05
-1.66565808809255e-05
8.66679330527303e-06
-4.67114839368349e-05
-2.45148226112797e-05
-2.87409784915011e-05
-4.21080601896619e-05
-5.32105222010722e-05
-3.74798997900955e-05
-3.07924269262502e-05
-2.97727246239796e-05
-4.66426813998991e-05
-7.62281920499382e-06
-5.43221295708207e-05
-3.79913289474924e-05
-1.90455758452887e-05
-4.52509794087402e-05
-2.83780072470691e-05
-6.34064376900911e-06
-4.80046586034949e-05
-1.67333000432099e-05
-7.59471662787718e-06
-3.50521842498019e-05
-5.94869673790831e-05
3.31646157907565e-06
-3.75825956169145e-05
-4.01825894181549e-05
-3.24980248483632e-05
-2.03243502368996e-05
-7.10254728994068e-05
-8.00759352287628e-06
-5.40600473748222e-07
-4.95795106449766e-05
-4.91936575385026e-05
-5.32403525228367e-05
-6.53505777371195e-05
-3.19074706915297e-05
-4.98205708373814e-05
-3.72946840804341e-05
-5.20846061024707e-05
-1.23057232973402e-05
-1.51447271707172e-05
-4.33069869055515e-05
-5.33411201398049e-05
-1.78676006861859e-05
-1.37098933506767e-05
-3.37655235918584e-05
4.92890318698766e-06
-4.76253059994436e-05
-3.98116091529652e-05
-6.41100129498189e-06
-1.39117258354707e-05
-4.20010984327246e-05
-1.14464281602033e-05
-2.38092385031424e-05
-8.59582686384027e-05
-2.47564373172589e-05
-3.11728384840571e-05
-3.1225550216014e-05
-1.60907086119183e-05
-6.20361618462661e-06
-6.4906917293199e-05
-2.28510322355773e-05
-3.79680076993721e-05
-3.32460981115792e-05
-4.30533906314762e-05
4.67215462544127e-06
-8.47565943741151e-06
-6.87122608512983e-05
-3.23520904289708e-05
-4.10853369033402e-05
-4.66176551956247e-05
-7.82090013154373e-05
-2.46260524234944e-05
-2.77490682459274e-05
-3.40791665545618e-05
-1.63761034928267e-05
-8.95525832859805e-05
-7.11047597949699e-05
-2.865974446817e-05
-1.78150319806833e-05
-4.46969680738187e-05
-3.36428845361889e-05
1.45863155622892e-05
-8.00978891057818e-06
-1.35892306992232e-05
1.23378727215467e-05
-2.71042610697099e-05
-5.64164769593477e-05
1.27643147483239e-05
-3.82297673697311e-05
-4.57138411752947e-05
-2.58558124314403e-05
-5.30882504246087e-05
-5.04178979166563e-05
-2.57859434215274e-05
-3.48422924862966e-05
-6.04560173085215e-05
-3.62267448321427e-05
-1.42942869427459e-05
-2.17258970490882e-05
-3.54678381110285e-05
7.17481656562263e-06
-3.42478276192919e-05
-3.86138639174317e-05
2.06602937653117e-05
-1.84137733052412e-05
-4.84313048402798e-05
-4.27050250393276e-05
-4.07123093818008e-05
-4.36944550140585e-05
-4.68695434427525e-05
-1.36858794492191e-05
-5.98925435748471e-05
-3.04325690352279e-05
-3.64874579231097e-05
-7.43451034558576e-05
-4.7686782379429e-05
-1.9174122094617e-05
-2.78394430482873e-05
-4.12318285655252e-05
-5.89784672704225e-06
-1.78916063209605e-05
2.9712442089154e-06
4.0026484326148e-06
4.8480774706597e-06
6.89363904395505e-06
-1.17716211500162e-05
-3.18549041521198e-05
-6.83326423346157e-05
-5.71126692925099e-05
-5.24505431724214e-05
-1.43951989838055e-05
-7.17358861578281e-05
-1.9077258967098e-05
-5.96420907796344e-05
-6.70978126491796e-05
-2.49472453170146e-05
-8.20621681360536e-06
-3.68402810542091e-05
-6.69236578995995e-07
2.40674110891658e-05
-3.22240948309025e-05
-2.1207806344509e-05
1.08058332571374e-05
-4.66738163891853e-05
-6.31503631165445e-05
-2.70126469118584e-05
-1.81650874476889e-05
-6.34465767481894e-05
-3.41937325465333e-05
-3.63048321595751e-05
-3.29182871668531e-05
-6.18665344208249e-05
2.46254916829411e-05
-5.20304193628476e-05
-2.22752435172302e-05
-2.62149019902648e-05
-2.52725485978052e-05
-7.75289262846323e-07
8.8518229795843e-06
-1.76971539482343e-05
-5.416310779946e-05
4.25358446468343e-05
-3.18062257341779e-05
-7.84431908808024e-05
-1.72846851464561e-05
-1.57364845977065e-05
-5.17376548580923e-05
-6.89539205495335e-05
-2.02433184999378e-05
-6.5606838222613e-05
-4.78866583983548e-05
-1.9448850907115e-05
-2.49466274738569e-05
-1.85916842075061e-05
-4.82951300747617e-06
-3.17383190510667e-05
-3.38508597731384e-05
-3.71609775820147e-05
1.86006486024858e-05
-6.50828096840199e-05
-2.9964242658339e-05
-8.19366363699824e-06
-5.22759194979481e-05
-3.51341081036843e-05
-2.47730282945665e-05
-4.94321130073868e-05
-7.87302661838078e-05
-7.98922367167738e-06
-3.74464559166697e-05
-3.93233919347064e-05
-3.53033586785176e-06
-2.69020652159017e-05
-4.8166916685527e-05
-2.55440816144235e-05
-1.47132862218725e-05
-3.92004182146877e-05
-1.14668121802792e-05
1.92641510370694e-05
-2.42033893569726e-05
-2.75185043364709e-05
-1.64988122935909e-05
-1.55023316176435e-05
-4.71090710350002e-05
6.67258320865309e-06
2.88020822924944e-06
-7.34400947504304e-05
-6.66333051131946e-05
-4.72735065531469e-05
-4.14213256434524e-05
-3.920500270174e-05
-1.67907688339702e-05
-1.28806779197118e-05
-5.25908115136269e-05
-1.68433043095161e-05
-3.19574153397423e-05
-4.35677185883784e-05
-4.09506140781019e-06
-4.63489347916255e-06
-1.68000409845795e-05
-6.56421912680318e-06
-1.80651130534376e-05
-3.29201318390936e-05
-5.69771637374343e-06
-2.14691645888686e-05
-3.59798146146285e-05
-4.71740358557684e-05
-1.24591431344197e-05
-3.29439634655797e-05
-8.35678154802475e-05
-8.67169253774641e-06
-4.53554015873494e-05
-2.7366710060465e-05
1.69492079443619e-05
-3.04381807074674e-05
-2.63027460096758e-05
-3.10964115415228e-05
-1.31939688341492e-05
-2.1545232733713e-05
-1.64830042644479e-05
-3.62693871768139e-05
-4.40560351893739e-05
-1.72958554054579e-05
-9.93921181883513e-06
-3.73406041606051e-05
-2.93490826312028e-05
-2.91559898179932e-05
-3.99416336310587e-05
-1.61719915924448e-05
-1.49204211586069e-05
-2.70347188324966e-05
-5.40414351873072e-05
-3.62631593061606e-05
-2.04045214490731e-05
-3.20902762900908e-05
-4.09639382949223e-05
-2.62391080282164e-05
-4.71036861656767e-05
-3.07694603119305e-05
3.30292112085794e-05
-5.57014084972765e-06
-5.27000469387649e-05
9.84587348396633e-07
2.42523533198555e-05
-4.07522511022014e-05
-2.15883296421744e-05
-3.28438655828082e-05
-4.15407942217316e-05
-3.05475737835037e-05
-6.99362970974019e-05
-5.52801200467732e-05
-3.61675193460445e-05
2.32489813682948e-06
-4.02664115248674e-05
-4.33404722768445e-05
-1.37823528694738e-05
-2.74250979288921e-05
-2.32604692874683e-05
5.04370468850738e-06
-2.3188475516181e-05
-3.8799153613494e-05
4.48796134984303e-06
-2.15258603490457e-06
-3.08987217917237e-05
-3.36550533764662e-05
-3.76874378043568e-06
-2.91850735038882e-05
-1.73685194443798e-05
-2.71508283534498e-05
-4.79668414771863e-05
-2.30470073075603e-05
-2.69169700002458e-05
-2.98091030541637e-05
-2.01130184058756e-05
-5.6408282011331e-05
2.21551584452084e-07
-1.93912500153564e-06
9.76982608366499e-06
-1.02147896424814e-05
-1.41992062427556e-05
-1.9351567163632e-05
-2.45269332152368e-05
-1.68357908229075e-05
-3.45456557683129e-05
-2.8602278163723e-05
-2.25998350453144e-05
-6.17166769925916e-05
-5.65578275959243e-05
-2.81949975727537e-05
-1.68083394084996e-05
-3.62694118196731e-05
-1.7937580279936e-05
-5.29652002265654e-05
-1.32578143316393e-05
5.74406530211328e-07
-1.42502733450078e-05
-1.47745466029358e-05
-4.83918325587158e-05
-4.89399797402393e-05
-3.76553794575786e-05
-3.94423542786769e-05
-3.07907601650322e-05
-3.25948446794589e-05
-2.59918475781576e-05
-5.09406290930442e-05
-6.55427364186841e-05
7.54943224019727e-06
-1.61928839231639e-05
8.66530660178615e-08
-4.40225364811405e-05
-2.31288151384937e-05
-1.93878156699705e-05
-3.9561999847481e-05
-1.71767949143788e-05
-1.48928914098108e-05
-3.05562089246553e-05
-2.60944358418046e-05
-4.01098060886834e-05
-2.9893765382517e-05
-6.52197095506981e-06
4.53881463622336e-06
-2.60257100475947e-05
-5.6029882815597e-05
-4.97853915893273e-05
-3.08152985286335e-05
-2.1756833157874e-05
-3.60024387445946e-05
-3.60681008225898e-05
-5.86558601131141e-05
-1.80875458574616e-05
-1.42791311664635e-05
-2.28797515375218e-05
-2.73952003049898e-05
-2.51358691104657e-05
-6.22794947039448e-05
-6.19691232080941e-05
-3.34742574535485e-05
-3.77885299427512e-05
-4.42922100564407e-05
-7.16174127463264e-05
-5.09257635490255e-05
-4.07779838716868e-05
-2.53031151097752e-05
1.83532279051351e-05
-4.30004026250154e-05
-1.17181390746319e-05
2.20471274010693e-06
-2.68771341542689e-05
-6.12921112073441e-06
-3.08594513004607e-05
-1.07164764048252e-05
-1.69500483139867e-05
-5.81853211839973e-06
-3.33004101299194e-05
5.22786502542095e-06
-2.64677039631068e-05
-1.98913083591486e-05
-2.41750884767176e-05
-3.62789827836727e-05
-2.50840923642166e-05
-1.39975636749189e-05
-3.20328446610565e-05
-4.24721440354134e-05
-1.18259699339078e-05
-3.36244537705247e-05
-4.2333288073837e-05
2.98594730402024e-06
-2.45555435926705e-05
-3.78611462160535e-05
-3.0895211303346e-05
-3.46875962236403e-05
-1.35146488801262e-06
-7.94994895822746e-06
-4.24318778427508e-05
1.26647488220812e-05
-4.45221273861291e-05
-4.24405109209884e-05
-1.92488029908153e-05
-3.22074105556155e-05
-2.59700012579469e-05
2.87581883974574e-06
-3.91826210091512e-05
-3.59846076000143e-05
-8.80459447891717e-06
-4.44231018029718e-05
6.70821011990294e-06
-4.2463671608285e-05
-3.40774640830972e-05
5.96984689288537e-06
-3.89010483394868e-05
-7.08195907867273e-06
-1.56098584459751e-05
-4.52493954133883e-05
-3.60364273651509e-05
-4.10859361742579e-05
-3.32378193835069e-05
-3.92053145311159e-05
-4.73479162019095e-05
-2.82156034037926e-05
-4.95456510855278e-05
-5.96515193995671e-05
-1.45819179360511e-05
-1.47581996915793e-05
-4.08898193404154e-05
-2.0220504143088e-05
7.99649628955893e-06
-5.31450702385048e-05
-3.83661097195762e-05
-1.19684786793427e-05
-4.84010192950508e-05
-3.41031496991004e-05
-3.29508478473917e-05
-3.9104737001599e-06
-5.80482424370787e-07
-1.93248235311966e-05
-4.50053761858754e-05
-4.04596182410968e-05
-3.87259983581047e-05
-2.00582109249496e-05
-4.50938331299617e-05
-3.48845432951665e-06
-3.43941084727708e-05
-1.74073997310655e-05
-4.51161611758282e-05
-3.65619093291987e-05
-5.60451570328008e-05
-2.9680506945679e-05
-4.68153533302372e-05
2.76373646796677e-05
-2.81099394639045e-05
-2.60104138214902e-05
-2.34033973316895e-05
-2.85129535048087e-05
-4.35589102632292e-06
-2.53964466482013e-05
-2.3898414444773e-05
-3.08191620933444e-05
-1.30247580420809e-05
-4.92056730693207e-05
-3.67237039475181e-05
-2.67776484057317e-05
-2.63438909192007e-05
-2.13567069158493e-05
3.85494569056425e-06
-3.68765622747339e-05
-4.04137066122705e-05
-4.21759712830624e-05
-2.91587713958591e-05
-5.7465496813153e-05
-2.63536545750668e-05
-1.54583340641937e-05
-3.65491292930523e-05
-5.32932331938533e-05
-4.11506532723116e-05
-3.88050749362767e-05
-5.18324706981049e-05
-7.11725820420778e-06
-2.30860833602395e-05
-4.02881221518335e-05
-1.34099873198533e-05
-2.10058798397811e-05
-5.11427147800419e-05
-4.77844295084453e-05
-8.68377693639475e-06
-1.03197341001837e-05
-3.4152069580901e-05
-4.4612850977093e-05
-2.16464929113466e-05
-5.91118880420621e-05
-2.88486547602483e-05
-1.56478295634168e-05
-3.20864707898524e-05
-5.30620076026686e-05
-2.54399758394902e-05
-6.81386998057699e-05
-4.49672606878507e-05
-9.30759278136178e-06
-2.10222910766625e-05
-2.12043874741872e-05
7.61355464281798e-06
-3.72846668607993e-05
-4.99927797945605e-05
1.50343832695737e-05
-2.60684396890169e-05
-5.1835878932002e-05
-2.84007560871891e-05
-4.43497023614678e-05
-4.03626777898224e-05
-4.56935702620977e-05
-3.10832495463438e-05
-6.85213428006801e-05
-3.59938990216265e-05
-1.88618053901104e-06
-2.98695126123589e-05
-2.70672446598172e-05
-3.27083261566868e-05
-1.03433749642087e-05
-3.19793419005601e-05
-4.70900881834117e-06
-8.95881951644572e-06
-4.28911607570938e-05
-7.45943837930977e-05
-2.26577447720587e-05
-2.68638109601333e-05
-1.94072245461239e-05
-1.10144873398021e-05
-5.52175336865042e-05
-7.38509951371936e-05
-3.32864854589895e-05
-3.12443263605943e-05
-8.26749589924392e-05
-4.16563798112259e-05
-6.33776450016382e-05
-1.67904952932541e-05
-2.1186094546715e-05
-8.90354643754082e-06
-2.08593186204633e-05
-7.90768658394223e-06
8.81390733606388e-06
3.0655243555357e-05
-2.50353460921509e-05
-9.26561158485306e-06
-3.73215472525652e-05
-4.12660986487067e-05
-2.65706280310004e-05
-2.70317314042691e-05
-7.25313964029341e-05
-1.8880426715242e-05
-4.6688738922505e-05
-3.27706507788294e-05
-5.2890427648904e-05
-8.91435740969834e-06
-3.53304114942522e-05
-3.98274157236501e-05
-2.85681627596891e-05
-2.7531550245396e-05
-6.14518719185526e-05
9.6616403464058e-06
5.50768409912087e-06
-6.43132897600406e-05
-4.85490232697462e-05
-1.91193912156836e-05
-2.15760679802605e-05
-2.17457217418512e-05
-4.29668518108263e-05
-1.3544463167653e-05
-4.40825991063907e-05
-3.65395413128024e-05
-5.98164628669834e-06
2.68638655367748e-06
-5.02173816634406e-05
-5.09680741422112e-05
-8.21312904637296e-05
7.15752324099335e-06
-4.14995972645992e-05
-4.72389145020488e-05
-1.27610776432026e-05
-4.21102490608546e-05
-2.81618271205488e-05
-2.55125049334224e-05
-4.8904072451708e-05
-3.76157432808093e-05
-4.82466628350675e-05
4.90863018834006e-06
-9.47930152024469e-06
-2.58950078282904e-05
-2.6714968529425e-05
-2.16879250458187e-07
-1.56377543002904e-05
-1.97570351531334e-05
-2.11211270905545e-05
-5.52914247234324e-05
-1.68029878341051e-05
-2.84879785317569e-05
-2.1962444434579e-05
-1.0826822707309e-05
-1.48889444389328e-05
-3.07927954928498e-05
-1.14146372523315e-05
-3.86366066859983e-05
-2.6215729093902e-05
-5.13512646961273e-05
-5.64917523488715e-05
-3.47776490205864e-05
-2.45799937053057e-05
-2.00187089421188e-05
-2.57744342085254e-05
-1.50151200667341e-05
-2.1943071475554e-05
-5.36221419905244e-06
-2.92010658072968e-05
-6.58249512697113e-05
-5.74456602221781e-05
-1.20331702053573e-05
-1.33289106221079e-05
-5.98588030037145e-05
-4.3974792002331e-05
-1.50113045157874e-05
-3.11023168932232e-05
-4.27439517961487e-05
-2.94673471752196e-05
-2.64687336499757e-05
-1.3041152979922e-05
-4.76280577302708e-05
1.02525921110327e-06
-2.29900730243537e-05
-1.54947917814177e-05
-2.97736354943426e-05
-1.08268626642208e-05
-3.9016020531588e-05
8.76422565883614e-06
-1.69504479671325e-05
-4.2926692045496e-05
-3.29641954251838e-05
-6.75601166415072e-05
-5.26679514360364e-05
-5.03556928401652e-05
-2.35602013561718e-05
-4.68732587288292e-05
-2.33884732879582e-05
-4.41838443869819e-05
-2.50851528422624e-05
-3.5029751468745e-05
-5.79898984747514e-05
3.67690511779657e-06
-9.53314972520062e-06
-3.81814327957276e-05
-2.83536623871352e-05
-2.32031644262194e-05
-3.66757688310235e-05
-3.77021308841039e-05
-1.63443289299022e-05
-4.57897346481376e-05
-1.19796771067259e-05
-8.18570469048767e-05
-4.07016684295335e-05
-4.14375995078682e-05
-3.1598487606328e-05
-1.68855979842319e-05
-1.34937862801008e-05
-1.15541277620906e-05
-4.22255166168898e-05
-2.2393479766936e-05
-3.22162371031097e-05
-2.33312052782515e-05
-4.37071727913861e-05
-1.56807083243888e-05
-8.47086496053157e-06
-3.28669404028471e-05
-2.45200203741032e-05
-8.38502719146006e-06
-2.72936323093604e-05
-2.98785092417755e-05
-3.50308009153806e-05
-4.99771106816052e-05
-4.27549759770683e-05
-3.67289474959275e-05
-6.45705368905575e-05
-1.14065834625127e-05
-4.28897588586023e-05
-4.54993685831399e-05
-6.04105373370036e-06
-2.61872174074029e-05
-4.17214366703815e-05
-2.25309830992829e-05
-3.05294653431233e-05
-6.27643015482246e-05
4.9523013530416e-06
-2.71206490736525e-05
1.68756818945592e-06
-4.91415602547779e-05
-3.36133491194809e-05
-3.86928686630405e-05
-7.34125583243541e-05
8.52419805404031e-06
2.58813318380406e-05
-2.00705033099904e-05
-2.3562571562897e-05
-7.05434642643553e-06
-4.30325350859372e-05
-2.63228378761379e-05
-1.5930998932728e-05
-5.7930244935032e-05
-1.72417603876285e-05
-2.76882210823008e-05
-6.31274527054846e-05
-4.30735918583714e-05
-2.94446904778549e-05
-3.80758767651803e-05
-2.33310888289895e-05
2.75373610339917e-07
-6.12062841886834e-05
-3.9699511558678e-05
-8.20452535553398e-06
1.05245988496748e-06
-5.0757851028044e-05
2.25487920143945e-06
-1.46924122919767e-05
-1.10798397003351e-05
-4.62017842852755e-05
8.14555702522058e-06
-3.03222177772016e-05
-2.99059586983987e-05
-2.20371955682073e-05
-1.14804034924841e-05
-5.37777034143031e-05
-4.42217201852958e-05
-2.49774679607614e-05
-4.04903582672192e-05
-1.54066853139973e-05
4.75763569711182e-06
-3.53142879413639e-05
-1.91926545548835e-05
5.00070212253721e-07
-5.72345207069889e-06
-1.46552646733593e-05
-1.39461168281874e-05
-3.58023136090928e-05
-4.00834691317858e-05
-1.2823306993423e-05
-2.29159623891648e-05
-5.68662616915078e-05
-5.3297497044209e-05
-2.36848182620944e-05
-4.77474230297924e-05
-6.19202107109615e-05
-1.87056349076536e-05
-4.51018224288856e-05
-4.45632265095695e-05
-1.06274971901778e-05
-7.33920073727779e-05
-6.27126252139016e-05
6.79634412012203e-06
-5.21564660951155e-05
-3.63457815208804e-05
-2.48342454591567e-05
-5.25243126241865e-05
-3.75193964288779e-05
-3.72891333098012e-05
7.17797692771663e-07
-1.62232714875857e-06
-4.20990357049953e-05
-4.35165809229182e-07
-3.61543520351919e-05
-2.92377942050975e-05
1.12526848014247e-05
-1.34819335541492e-05
-6.61872621022375e-05
-5.41746533073111e-05
3.84788743044397e-07
-4.66235173641899e-05
-5.27586390638259e-05
-1.88287907715453e-05
2.61002646547131e-06
-8.09513341179851e-05
-3.24260103228738e-05
-3.4489709062655e-05
-6.68127126563047e-05
5.23653526744626e-06
9.86754861246886e-06
-5.3007639642146e-05
-1.36854445586219e-05
3.10559189292783e-06
-5.03127572301179e-05
-5.36667471992439e-05
2.00754857992267e-05
-4.30315139199739e-05
-5.49833139528206e-05
6.36858246875743e-06
-3.77873967788052e-05
-2.99472036102269e-05
-6.75757300640768e-05
-1.32526093147733e-05
-6.23853083750504e-05
-4.30918840403803e-05
-1.19377919944445e-05
-2.94059807702548e-05
-5.88255689991753e-05
-4.16586254046368e-07
-3.49324391630583e-05
-1.35452706174696e-05
-2.04494277034786e-05
-3.19857273662766e-05
-3.15620501050296e-05
-2.84825038373672e-05
1.30458449760028e-05
-4.88176657238759e-05
-2.37781679903343e-05
-2.89387758113552e-05
-3.34702175577374e-05
-4.65505746437871e-05
-4.33254572847608e-05
2.06843469505177e-05
-7.8474499592027e-05
-8.76457191052875e-06
-3.63694222759137e-05
-2.3831213323509e-05
-9.60223079594357e-06
-1.93373729762743e-05
-5.02928288889651e-05
-3.52364378432514e-05
2.08255635560683e-05
-2.15261262414282e-05
9.32216944154417e-06
-4.00097334920315e-06
-6.88848651942884e-05
-5.20517885617066e-05
9.57489033172248e-06
-6.17911522689135e-05
-6.53450105806335e-05
-3.16103059401361e-05
-2.72326979063251e-05
-5.77445577082245e-05
-4.44017120908365e-05
-8.7267830998213e-06
-2.42714965344861e-05
-2.93341038359001e-05
-2.16183513097851e-05
-2.44330121724165e-05
-1.09773590943262e-05
-8.80176058481849e-06
7.84599960204332e-06
-3.62747770774935e-05
-2.14409290686815e-05
-6.3004031074671e-07
-6.11212498183538e-05
-4.31887245058799e-05
-2.35971939337852e-05
-7.22478605609347e-05
-4.39853944717898e-05
-2.16309672501659e-05
-2.26286489901212e-05
-4.31976874721135e-05
-2.41430852234065e-05
-4.34837953397513e-05
-3.04063734496173e-05
-2.0243028062561e-05
3.02400621308148e-06
-4.94232340714614e-05
-1.33316337235862e-05
-1.69780300758478e-05
-3.89631341172232e-05
-4.38462933614542e-05
-4.410188931892e-05
-5.98218247769262e-05
-3.54928898431595e-05
-4.04262903980236e-05
-5.55500218488703e-05
-4.96700843512061e-05
-1.38702727376796e-05
-2.6606051312024e-05
-5.15385698002774e-05
-1.72935821203958e-05
-5.3138109776979e-06
-5.63987733604586e-05
-4.30849642999288e-06
3.83825802757205e-05
1.77171088669137e-06
-5.69510658091638e-06
-1.43489664644777e-05
-3.47822904969025e-05
-4.59735448279697e-05
1.59363970533537e-06
-2.32166463463652e-05
-5.60947977330605e-05
-1.40433810205455e-05
-4.05102892384459e-05
-4.91629399570318e-05
-1.80993598358153e-05
-6.61146940569011e-06
-6.33744113181267e-06
-4.78708758971359e-06
-2.54571597080405e-05
-2.12999456158503e-05
-5.46719737878015e-05
1.33781158020818e-07
-2.2376543384225e-06
-3.91086352327508e-05
-3.34911240083316e-06
-5.67755098669213e-05
-2.94118399867391e-05
-2.29895257486103e-05
-3.45536761027305e-05
-4.80368486459628e-05
-3.14999406601575e-05
-3.6567814405462e-05
-4.33169487519638e-05
-1.77221767573764e-05
-2.22582209834983e-05
-2.48250179393178e-05
-8.14626852295737e-05
-2.96497187663761e-05
-3.88404672328269e-05
-3.07527974114805e-05
-1.60115369709408e-05
-5.45460051602156e-06
-3.88089302150576e-05
-4.23966168246886e-05
4.54355974131028e-06
-6.15692797492456e-05
-2.60829506345961e-05
-1.60168188831394e-05
-3.07727836327294e-05
-3.91181153495188e-05
-8.94929164085564e-06
-3.69491055548081e-05
-6.13678421864197e-05
-3.5127779408417e-05
-2.09725963764167e-05
-5.17644546150882e-05
-3.17577140068634e-05
-2.24321396247288e-05
-3.5578529166502e-05
-9.09244437018307e-06
-4.08611266589624e-07
-3.437624568065e-05
-4.46595104266882e-05
-2.50932605984846e-05
-2.54663722395031e-05
-7.6452367196627e-05
-2.77690370672891e-05
-2.1197539171333e-05
-3.92835172820944e-05
-1.62336707259225e-05
-3.64561380928334e-06
-1.19996615600437e-05
-2.4877332964021e-05
-3.12766026012576e-05
3.06777937496582e-06
-2.25645841783764e-05
-3.66968036573195e-05
-3.68633405214797e-05
-5.6430471349775e-05
-2.40188996590608e-05
-1.4839229464176e-05
-5.64182096007641e-05
2.15343328413312e-06
-1.62287139725693e-05
-5.45969244704265e-05
-3.28922152726545e-05
-1.0792758363684e-05
-3.90629585046171e-05
-6.64854099148693e-06
6.8534748889427e-06
-1.69883374733024e-05
-1.61543103697015e-05
-6.91656744927373e-06
-1.89751518102733e-05
-3.20614384176193e-05
-2.5073512787513e-05
9.9212162711105e-06
-3.90155744278023e-05
-4.6594464406036e-05
-1.86086113855814e-06
-5.96305565888911e-05
-7.60437172188812e-05
-2.13956022183152e-05
-3.9200065622772e-05
-4.78357251373273e-05
-3.15326201044481e-05
-3.59202152009266e-05
-4.11150938646523e-05
-4.2397400927219e-05
-2.17314623976485e-05
-4.31015880991953e-05
-4.75832613571004e-05
2.69868333056642e-06
-7.31782219389748e-05
-3.16036890456291e-05
-9.2867067993623e-06
-2.87261203999997e-05
-4.38483802877115e-05
-4.9109545269899e-05
-2.3848396470461e-05
-3.19500062294129e-05
-3.40805087931614e-05
-2.10457931068922e-05
-5.71917713861305e-05
-6.32980470450648e-05
-1.17635985708598e-05
-4.35091572503021e-05
-3.07394942415965e-05
-3.95165032315803e-06
-4.14451700487022e-05
-2.22664646473361e-05
-2.43583069609957e-05
1.82305868353769e-06
-6.38443550334613e-05
2.68019371224144e-06
1.33341748711072e-06
-5.24495898817372e-05
-4.3063241855175e-05
-6.92642750129583e-06
-6.03487782130541e-05
-3.48932125863724e-05
-2.60331079635426e-05
-4.99874646609632e-05
-4.56971334607538e-05
-5.60439510921328e-05
-2.88247386850126e-05
-6.84786019614897e-05
-1.04024784824896e-05
-3.52288640434507e-06
-3.89286739183805e-05
-1.71214298913288e-05
1.46405106113648e-05
-5.30555245669206e-05
-9.59194907206587e-06
2.89356105629152e-05
-3.20313184547645e-05
-3.77280360214144e-05
-7.70437054197378e-06
-3.17877389014723e-05
-7.71877789297763e-05
-1.2157916792349e-05
-3.769293244426e-05
-1.95250685892361e-05
-4.46405858874367e-05
-1.99643601612223e-05
-4.46742505375897e-05
-1.15757217175836e-05
-1.66138368478408e-05
2.16008716469427e-05
-2.42166879450796e-05
5.85411793677163e-06
-1.53634001198779e-05
-4.99387816558372e-05
-1.1654032919807e-05
-1.65064148601309e-05
-3.32342077932332e-05
-5.65863274433999e-05
-2.00304093075989e-05
-2.88855177845596e-05
-5.85316248521183e-05
-2.60504809623448e-05
-2.15376547710227e-05
-4.84169423875471e-05
-6.24374163867163e-07
-3.57611768728875e-05
-2.63512669696813e-05
-1.25196399367852e-05
-2.80513358460056e-05
-2.83792642069365e-05
-1.56970008579263e-05
1.09829736379695e-05
-8.65572307096372e-05
-7.87399019215004e-06
1.58580726107959e-06
-5.39180081762508e-05
-4.25598045262035e-05
5.23569164990422e-06
-2.7869495566075e-05
-4.24473800249275e-05
-2.83139796618814e-06
1.36688185830743e-07
-3.11214446363412e-05
-3.29031816980182e-05
6.61027556349834e-07
-6.12325982612605e-05
-4.57086085453213e-05
-1.85218601133759e-05
-4.34432964553933e-05
-2.88153549909375e-05
-3.45471005443973e-06
-4.79041712233208e-05
-5.09906694264869e-05
1.08448004447078e-05
-5.57870191538459e-06
-2.62591330126785e-05
8.09960504029884e-06
-7.58359437827981e-06
-5.81774669954033e-05
4.45873964123579e-06
-5.88349427684679e-05
-2.60382034815929e-06
-6.95867760616925e-05
-2.50841517031631e-05
-5.39004301815658e-05
-4.60344509181952e-05
-1.06569153936209e-05
-5.0012998845233e-05
-4.28693060195375e-05
-2.15558589313833e-05
-7.42682785410654e-06
-9.62957479430023e-06
-5.29987624925708e-05
4.65177135921884e-05
-1.25857078628259e-05
-1.14687538192125e-05
-3.51313598874147e-05
-3.23877275575725e-05
-4.86382180324138e-05
-2.5743164436888e-05
8.55144291875846e-07
-3.44904213464451e-05
-2.69215025548251e-05
1.40048672589174e-05
-7.66341913322212e-05
-3.68772804916078e-05
-2.52785823679822e-05
-5.1633745609469e-05
-3.59424140282254e-05
-1.76408752874948e-05
-3.34539628340127e-05
-1.82486210351842e-05
1.38536900480336e-05
-2.84268389810897e-05
-2.55355746243701e-05
1.43833952041293e-06
-1.23353554275079e-05
-4.06539601928151e-05
3.72675468926952e-05
2.02877622428062e-06
-5.09123273348202e-05
-1.39859617637177e-05
7.93169747820564e-07
-3.11739046152291e-05
-4.07929782742728e-05
-1.92634441215029e-05
-2.60215827690457e-05
-4.63196855451027e-05
-1.44475329274733e-05
-6.50587901555138e-05
-7.01041814142837e-05
-2.44063921607328e-05
-1.42459467279982e-05
-3.43856905940597e-05
-4.4089119525399e-05
1.40437600789577e-06
-3.06836864470156e-05
-1.70704134501921e-05
-1.43334872322857e-05
-2.81184734080533e-05
-9.68296626867562e-06
-2.12848653902042e-06
-3.01350494991187e-05
-4.56185696757114e-05
-4.10332828537339e-05
-5.6687565424986e-05
-4.63139086017955e-05
-1.7197332114212e-05
-2.18907428438588e-05
-4.55924718170021e-05
-3.44809397914241e-05
-1.12387089355076e-05
-3.05898657428434e-05
-3.97109924627494e-05
-9.06903758298516e-06
-7.40248416064429e-06
-5.74792962186641e-05
-3.62072170246373e-05
-1.77908107430773e-05
-2.50660921899666e-05
-1.33441093625043e-05
-9.84604018253908e-06
-1.32966749648514e-05
-3.81946851310157e-05
-5.99790964883852e-06
-3.68059423868912e-05
-3.00013837658777e-05
8.44534850520974e-06
-3.64685864757686e-05
-3.67554072982621e-05
-1.41435320911967e-05
1.83949688190981e-06
-6.50907967198579e-05
-3.15854501152826e-05
-1.56912528321494e-05
-3.69979809781319e-05
2.62252185490875e-05
-2.28163059153985e-05
-1.56759652037644e-05
-2.52040019265106e-05
-5.58858572038219e-06
-4.35171869023373e-05
-2.70037855345384e-05
-3.74724163532791e-05
-4.62835616703836e-05
-2.86087867513048e-05
-1.33643772417247e-05
-8.72144140896906e-06
-2.18516206191093e-05
-1.45872747473677e-05
-2.3082973987751e-05
-3.55273074383405e-05
-4.5817195139336e-05
-2.33312841078295e-05
-4.03173659989729e-05
-6.1112241132967e-05
-2.73966538087679e-05
-1.886725749343e-05
-1.99569852666275e-05
-1.90285105156865e-05
-3.01077236206698e-05
-5.53023934897549e-05
-4.92046001904972e-06
-2.88949995410016e-06
-8.26641387658086e-05
-3.53387840639939e-05
-3.46179514573585e-05
-8.3506117700323e-05
-6.74695617070122e-05
-1.26061801673301e-05
-5.0807519856074e-05
-3.33050037027123e-05
-4.24141022274463e-05
-2.81413613238963e-05
-4.42066545424011e-05
-7.33174680599692e-06
-7.26242399529481e-06
-3.892317689229e-05
-4.58814541765895e-05
-3.5839134590914e-05
-1.2666737975995e-05
-3.35362118304701e-05
-2.79455806592617e-05
-2.88382385369133e-05
-6.10594280532541e-05
-4.1660800891002e-05
-4.83212458595261e-05
-4.91493446498362e-05
-2.72134098312499e-05
-1.18258824323944e-05
-3.04452549899492e-05
-3.35599664389729e-05
-3.08462157390997e-05
-1.09144318659889e-05
-9.56754185899588e-06
-2.07220346442206e-05
3.23450652436544e-05
-3.78206574428849e-05
-1.45988626838283e-05
7.36700168049596e-06
-4.180434426072e-05
-3.81624692501525e-05
-3.96628984869625e-05
-2.79070166515991e-05
-2.1397006291137e-05
-1.96069219512039e-05
-2.523074481246e-05
-3.92861210720986e-05
-2.36306922923123e-05
-1.28392401529292e-05
-6.12713835588603e-05
-2.93391095153185e-05
-1.06211152539094e-05
-1.53475944510727e-05
-3.42433080790306e-05
1.50639379572738e-05
-2.20886990120479e-05
-3.12622791037371e-05
2.79489440854097e-05
-4.83661693788771e-05
-1.53292501610487e-05
-3.1514793618321e-05
-3.06303883629214e-05
-3.7379297346226e-05
-5.32754824007022e-05
-6.36887759116074e-05
-4.90486079399252e-05
-4.67867415381589e-05
-2.56287679478162e-05
-4.59419622418057e-05
2.31705846398913e-05
-6.00095391947789e-06
-3.82590841876231e-05
-2.6540957670572e-05
2.71766656988795e-05
-7.77863762261458e-06
-2.25299621609343e-05
-1.35865980409314e-05
-4.32975233908519e-05
-3.02150912325289e-05
-4.72957589388445e-07
6.20020974858556e-06
-1.77872500727548e-05
-7.69523872483628e-05
-4.01035509674618e-05
-5.11685327131669e-05
-2.78404407404214e-05
-3.5892929884374e-05
-7.2048512374884e-05
-5.24965278101007e-05
-3.6046338912176e-05
-4.90011594133221e-05
-4.26849773584821e-05
-9.25629388617576e-06
-3.65942750047551e-05
-6.31214063810496e-06
-3.17372985049609e-05
3.52849735754141e-06
-2.54493739384257e-05
3.68444452671738e-06
-5.34573616861996e-06
-4.10762819983116e-05
-6.53073728084713e-05
-6.67769772479641e-06
-6.16415223364951e-05
-8.28375205937294e-05
-2.73627172169606e-05
-7.25505723708133e-05
-2.98808633349808e-05
-5.10975080345967e-05
-1.86815455642061e-05
-3.55681059708017e-05
-9.65486265727554e-06
-1.55246330916726e-05
-4.81370921414337e-05
1.34880595010459e-05
-2.26080468530562e-06
-4.00441315278931e-05
-2.3711495236247e-05
-2.66923507037537e-05
-4.92929891849323e-05
-3.76133887049441e-05
-3.83012732364394e-05
-6.08792294882221e-05
-6.94071906106224e-05
-2.92356639204435e-05
-3.47408448740356e-05
-7.6670299690488e-05
-4.31595222465876e-05
-4.56124401305752e-05
-2.02278108078549e-05
-4.35680050066287e-05
-7.72632122836852e-06
-4.65011964388882e-05
4.4147061004759e-07
3.05507329848266e-05
-2.13536831783327e-05
2.32394476718601e-05
-8.03349701343989e-07
-4.68590809940692e-05
-5.21554253158907e-05
-1.59250673744135e-05
-6.18694029352303e-05
-1.33077728144636e-05
-1.2455893408311e-05
-4.83562496968368e-05
-4.18469801055405e-05
-2.97000869626503e-05
-3.82147330539713e-05
-1.43093993376142e-05
-3.82038376876178e-05
-2.83197166057089e-05
-4.09218581985158e-05
-4.49076619916996e-05
-2.24839250200836e-05
-2.20502459569939e-05
-3.46201609121923e-05
-2.62310152908943e-05
-6.14612649478204e-05
-2.18399333441542e-05
-1.63651686334974e-05
-3.02616457856503e-05
-2.13002304864424e-05
-2.50649684605858e-05
-1.47153449030522e-05
-8.23667723951864e-06
-4.02646369273981e-05
4.32722541479195e-06
-3.70395923452083e-05
-4.895785437563e-05
-5.48759235741026e-06
-6.50452088476996e-05
-5.28885661225332e-05
-3.4324388361504e-05
-3.2976756804307e-05
-1.24713483795022e-05
-1.81228599166914e-05
-1.38980879940489e-05
-3.5359185977093e-05
-2.10015084665274e-05
-1.69857284019249e-05
-4.2537110689852e-05
-4.74448746283467e-05
-1.62221494874795e-05
-3.41912702529786e-05
-9.6888708893869e-06
-1.93565184613608e-05
-3.74157236441619e-05
-3.35108724206804e-05
-1.38618040093527e-05
-6.10573298860865e-05
-5.66010340763562e-05
-1.11697267677349e-05
-4.28570378909722e-05
-2.2444764750778e-05
-2.15088669578351e-05
-1.66460824202803e-05
-1.11634686546721e-05
-1.05956774536949e-05
2.68439854433609e-06
-2.50466474036788e-05
-7.62635122790684e-07
-2.15848253601922e-05
-3.31958433801208e-05
-1.47926054410386e-05
-1.8625284527739e-05
-4.29167846313717e-05
1.60373966733398e-06
-2.52702221477569e-05
-3.09311494055875e-05
