# Supplementary material for: Research on computational propagation and identification of mine microseismic signals based on deep learning
Source: PLoS One. 2025 Oct 22;20(10):e0334641. doi: 10.1371/journal.pone.0334641 (PMC12543183; doi:10.1371/journal.pone.0334641)
Supplement: S7 Data — (ZIP) [file pone.0334641.s007.zip › 000100900001400.xlsx_0.txt_24.txt.txt]

-2.0591806889894e-05
-4.60023703871482e-05
-3.11165331543247e-05
-8.87958141549945e-06
-4.48267518500919e-05
-1.02152562285938e-05
-4.34276931442956e-05
-2.63239932015449e-05
-8.65542199931112e-05
-3.20927878261414e-05
-3.91842205948034e-05
-5.34110347782407e-05
1.35580170243729e-06
-2.36610666274734e-05
-2.69926832414948e-06
3.52040434904625e-05
-1.18821773771189e-05
-4.28016209448811e-05
-1.09062437485485e-05
-2.75243492012937e-05
-4.1481352296996e-05
-4.5237740792985e-05
1.72988462040623e-07
-4.09295266646661e-05
-8.74797504119909e-06
-5.14976085630063e-05
-3.12563020199711e-05
-1.32593845568236e-05
1.46253531494339e-05
-1.2596980970062e-05
-3.32969841483417e-05
-2.79567600719145e-05
-4.23756550582798e-05
-3.76244219931959e-05
4.41992606299017e-06
1.77564632637137e-06
3.338968104844e-06
-9.74863978212594e-06
-2.52196686186189e-05
-2.70029468743534e-05
-2.35583364014601e-05
-2.95132238614783e-05
-3.03761373459242e-05
-4.0481377569054e-05
-4.06575982366903e-05
-5.35462009528268e-05
-2.85788381045673e-05
-2.13163130396913e-05
-4.34355753179423e-05
-4.35771097257283e-05
-2.40641099994468e-06
-3.12146272157174e-05
-2.47866493735095e-05
1.07026349398945e-05
-1.00576271890823e-05
1.89900593765786e-06
5.31376614865171e-06
6.07307396447501e-07
-1.97003959145898e-06
-2.28035409228e-05
-2.00621722334228e-06
-5.41292221127723e-05
-4.96264569180155e-05
-2.91488192142386e-05
-3.03606915041872e-05
-5.70081735353263e-05
-1.95104473481705e-05
-3.9287930946904e-05
-6.63862585605056e-05
-3.06620197765293e-05
-2.9743159334265e-06
-3.21900119319235e-05
2.69169908310939e-06
1.99019326239122e-05
-3.17626515971151e-05
2.41204931486654e-06
-1.93264607486819e-05
-2.22783412216959e-06
-4.32567096546428e-05
-2.17115758502264e-05
-1.76060240190125e-05
-5.65895170287343e-05
-7.16956160866528e-05
-5.5956726429774e-05
-3.93516002665946e-05
-6.04992709077034e-05
-5.74817079549606e-05
-5.39426764132562e-05
-1.10853230591324e-05
-2.58450740064784e-05
-1.64055993993516e-05
-1.05079192701001e-05
2.08760745211933e-05
2.43514421419945e-05
-3.80049850181555e-05
-2.40867403943166e-05
1.35044518665124e-05
-3.75669646365729e-05
-1.63907262586169e-05
-9.34151537525331e-06
-4.13762979251144e-05
-2.22782015050448e-05
-2.47176207722116e-05
-5.50180780929963e-05
-5.92955573667561e-05
-3.10841480029473e-05
-2.73861023822584e-05
-2.20445175392902e-05
-2.66952272163276e-05
-2.81210673290437e-05
-4.4844376605457e-05
-3.19981207847187e-05
-3.0638093307805e-05
-2.63521076035122e-05
1.74585036217694e-06
-1.59425983162706e-05
-3.06120329293549e-05
-7.62872750483869e-05
-2.92076304481322e-05
-3.84603914924025e-05
-1.73920668042936e-05
-2.07317650911341e-05
-2.05514461577342e-05
-5.99889236768341e-05
-3.48904772769744e-06
-2.31710363417552e-05
-2.69076333904096e-05
-4.50473088103292e-05
-2.53342055270257e-05
-1.8156308989786e-05
-3.75398872584606e-05
-1.61895785538652e-05
-1.46846096285901e-05
-3.8941470321269e-05
-1.85127945296134e-05
-5.50189314881679e-05
-1.86346943878016e-05
-1.68746573718441e-05
2.05323701497526e-05
-4.61482982104487e-06
-5.03517095995713e-05
-3.76607053839055e-06
-3.40088992976807e-05
-1.89248516710053e-05
-3.19361576161995e-05
-4.62813122411203e-05
-5.42649987731009e-05
-1.78033281753715e-05
-1.53643686446915e-05
-3.66131863013878e-05
-1.66231944681154e-05
6.61100517178353e-06
-3.11644219050928e-05
-3.00902899769762e-05
9.48700794109619e-06
-4.31370804844449e-05
-2.11473456229547e-05
2.63741400663205e-05
-1.12753960825139e-05
-6.27272765841032e-05
1.08835881409867e-05
1.03586672353251e-05
-1.91144199814102e-05
-2.36697998353073e-05
-4.14475496135009e-05
-9.39701532450733e-05
-3.561103436072e-05
4.75824305112041e-05
-7.10708160835567e-05
-2.22148398156315e-05
1.23203914150363e-05
-1.88605411017324e-05
-2.78341912964154e-06
-2.02789808056692e-05
-3.92911978611197e-05
-2.37141238816479e-05
-1.6151915189754e-05
-4.54093931626701e-05
-4.9192784383183e-05
-6.44410958584616e-05
-2.6098067465054e-05
-2.501337855623e-05
-3.18389638085394e-05
8.04153801755015e-06
-5.48916393262287e-05
-4.65056838038355e-05
-1.54042906023337e-05
-3.67653411713794e-05
-4.0051887609354e-05
-2.84657190688245e-07
-2.22684073967209e-05
-2.14738816401492e-05
-3.86754428009821e-05
-1.59947993963629e-05
-3.11925578955154e-05
-3.96044743617195e-05
-3.08120762548243e-05
-4.51369874188255e-05
-6.9561439439027e-05
-3.8321769123312e-05
-5.06559372697434e-05
-4.94678922264141e-05
-3.69138468676893e-05
-2.74758190014849e-05
-4.85968321285285e-05
-8.37182824372119e-07
-2.64921809461587e-05
-2.25709526802957e-05
-7.07408367353783e-06
-1.48366602029984e-05
-3.80072597302645e-05
-4.89858780144029e-06
-2.53142361197322e-06
-1.62561770134011e-05
-2.19579475751215e-05
-9.92909003795455e-07
-4.11956277507873e-05
-7.82542588124017e-06
-2.39846567127822e-05
-3.03055057236026e-05
-2.8560217486453e-05
-4.17754902271837e-05
-5.4837652286053e-05
-5.12430206256965e-05
-1.38460317781578e-06
-4.08086846774849e-06
2.49343811566945e-06
-2.54475315453685e-05
1.4035556219451e-05
4.82729732735603e-06
-2.4672741516707e-05
2.52553179098245e-05
-5.9757828548894e-05
-3.21332096026675e-05
-2.57512111801036e-05
-3.21828308989527e-05
-0.000101200203376614
-6.787520343199e-05
5.85515609436639e-06
-5.3562509746781e-05
-4.14403207467353e-05
1.98207016476721e-05
-2.91544815922243e-05
-2.49950718899856e-05
-1.52365744074681e-05
-4.475720839811e-05
-2.68890001279696e-05
3.18203539604122e-05
-4.38598278207135e-05
-4.12918107137245e-05
-4.29373681038661e-05
-2.90175601029444e-07
-4.00134423012999e-05
-1.68379431994425e-05
-4.27208986449259e-05
-5.71314044181182e-05
-3.71528247724613e-05
-7.64922596441967e-05
-4.37139060766851e-05
-4.18480598956079e-05
-2.30307296241778e-05
-2.5974701942654e-05
-6.03190934455618e-05
-1.53611126782502e-05
-1.63758666562099e-05
-1.74866906103533e-05
2.01954049115506e-05
2.31369443608649e-05
-5.25559304953346e-05
-1.4574186840531e-05
-1.43198589446965e-05
-6.21811451131477e-05
-3.5481802490721e-05
-2.74810913419994e-05
-5.77123094825315e-05
-8.34539389778741e-05
-2.35427499765169e-05
-1.260010541587e-05
-6.71597382827e-05
4.1009779345068e-06
-1.08932005995079e-05
-4.55956757993388e-05
-3.88186091424434e-05
1.00944811140419e-05
-2.00632492038626e-05
-1.1039865460855e-05
3.30441984710167e-05
-1.36294043973846e-05
-4.61380725082385e-05
-6.44072063628125e-06
-2.18072611814837e-05
-3.20576816720121e-05
-2.83913196188164e-05
-4.98680047282619e-05
-4.79698023039182e-05
-4.29320970809934e-05
-5.66214778860846e-05
-2.61335333586897e-05
-2.15493012932007e-05
-2.89548421812944e-06
-1.34743026230592e-05
-5.23194842417918e-05
-1.75681816503511e-05
-3.70905040528609e-05
-4.38793721299049e-05
-1.11442718170019e-05
-2.20186354870748e-05
-2.92299192864603e-05
-2.75864491502488e-05
-5.5944250202547e-06
-3.4450024927424e-05
-1.74617263914319e-05
-1.40325889276277e-05
-4.46808833891911e-05
-3.37487462972015e-05
-4.33235081323061e-05
-7.03945315249285e-05
-8.85777718092044e-06
-2.92246696786877e-05
-7.22735637712753e-06
-2.32535718773956e-05
-5.73804291740144e-05
-2.82113357895501e-05
-3.48968051317031e-05
-2.69076999444201e-05
2.1069810376789e-05
7.13778365122879e-07
-3.5543563538661e-05
8.21842365802989e-06
-1.58464702141177e-05
-2.95304621038419e-05
-6.3028478659649e-05
-6.12005094864636e-05
-3.27237774241258e-05
-2.82746947935948e-05
-3.2078414972123e-05
-3.44323794467135e-05
-4.18639857638382e-05
-2.2281067341745e-05
-2.05291302659003e-05
-2.75831674529015e-05
-2.19960694175702e-06
-2.50785804371482e-05
-3.81555280202708e-05
-2.35074442216857e-05
-4.10904291833039e-05
-6.37383140408049e-05
-5.4416384615359e-05
-7.62023202985978e-06
5.08504262539872e-07
-4.64717877533786e-05
-2.19385764429977e-05
-9.92389672535934e-06
-2.6563053399099e-05
-1.9230761903585e-05
-8.643812918555e-06
-2.85549390224632e-05
-5.21487227397767e-05
-2.72456748222251e-05
-3.9744780592328e-05
-4.19197123527471e-05
-2.7340399210789e-05
-4.63077818828612e-05
-4.08763701782869e-05
-1.76458411986584e-05
-1.35148173156143e-05
3.53053871741044e-06
-2.76297220421584e-05
-2.06044109625618e-05
-6.33780167255315e-06
-4.21778188026236e-05
-1.84543331418295e-05
-4.86851706982084e-05
-1.21859240276235e-05
-2.9326944415379e-05
-4.39560408445442e-05
-6.47646556878345e-05
-4.16281067517742e-05
-4.52181790354912e-05
-4.70784587210248e-05
-3.62940805828774e-05
-2.71076495414565e-05
-2.80469549080225e-05
-3.38148403639113e-05
-1.77741354427832e-05
-3.45945741875489e-05
-3.17472964782103e-05
-3.7145470247766e-05
-2.56660636917347e-05
-6.17677233046391e-05
-1.57415262842451e-05
-5.2175975653082e-06
-4.13161432498826e-05
-2.3696484393331e-05
-2.15913563295042e-05
-5.71500691881862e-05
-3.4831204534937e-05
5.87342906697282e-07
-6.41561501981442e-05
-5.60912900329443e-05
-1.00822769824316e-05
-2.77069019879583e-05
4.31706038039485e-06
-2.97331552881926e-06
-2.34676117016026e-05
-3.04540697250786e-05
1.86712655083755e-05
-1.48894631330891e-05
-5.06613899579536e-05
-2.97113016420223e-05
-4.35855550465155e-06
-6.05430501331302e-05
-3.35844593972364e-05
-4.35348649359053e-05
-5.91416466092791e-05
-3.9918236949665e-05
-5.59283632620934e-05
-4.57272460316341e-05
-5.21983143105601e-05
-3.69799342571559e-05
-2.1450961524761e-05
-6.28899257764768e-05
8.84637527537422e-06
-2.03811500447049e-05
2.92092541434893e-06
-1.97279633408846e-05
-4.25669777126026e-05
-5.0979817391457e-05
-4.6249481821209e-06
-1.07497971617803e-05
-3.75347670187396e-05
-8.99096713639568e-06
-3.96894832900786e-05
-3.00111291980803e-05
-4.70866741822984e-06
-3.91886018706604e-05
-2.44454753439537e-05
-6.17478049464153e-05
-2.08766387855914e-05
-4.89641470578453e-05
-4.52939377232022e-05
-3.36348417437663e-05
8.7588606827486e-06
-3.93460518580514e-05
7.96340391470768e-07
-1.72140510335906e-05
-3.97510435728807e-06
-3.79785298017461e-05
1.58966993717233e-05
-9.96199712829188e-06
-1.66859411049413e-05
-1.34313188781984e-05
-1.12698516211077e-05
-1.67927715448754e-05
-1.80630827551106e-05
-4.91935900995217e-05
-2.060282015289e-05
-4.86493403017399e-05
-1.08031900255755e-05
-3.36592610100629e-05
-5.57768032872513e-05
-3.49347475462191e-05
-3.52517905102087e-05
-4.10347481339359e-05
7.79920856127159e-06
-1.63407963722129e-05
4.57991631506552e-06
-1.15584798340306e-05
-1.59221811690362e-05
-4.52992941780556e-05
-4.62479060369722e-05
-1.20456256997839e-05
-5.53428619360091e-05
-6.57447680562286e-05
-2.24972338636256e-05
-4.06451440420751e-05
-6.58368988676291e-05
6.03249109937178e-06
-5.18499539682987e-05
-4.13660585148461e-05
-3.38608293314479e-05
-2.70698676493195e-05
-6.44535110495696e-05
-1.26108029615828e-05
2.78085486908591e-06
-3.1185926107384e-05
-4.62795379304711e-05
-3.5024456356507e-05
-2.10642503999604e-05
-5.03397183571813e-05
-2.26323169756036e-05
-4.85548599532496e-05
-8.36858144807287e-05
-5.56635480317294e-05
-6.4698702715463e-05
-6.69446729317715e-05
-5.7012165973684e-05
-3.74879943331907e-05
-7.04167651953433e-05
-4.57861651535469e-05
-4.35894080962818e-05
-5.35368759703862e-05
-3.42799741572089e-05
-9.50763581206035e-06
2.35391375826415e-06
-1.97972661033758e-05
2.0176397755399e-05
9.8203166940181e-06
1.9142859851623e-05
-4.67411901207076e-07
-1.26297465048795e-05
-5.30009062427796e-05
-4.90573327940577e-05
-5.63603078990186e-05
-5.77455780889088e-05
-0.000109550239039823
-3.28125967062258e-05
-1.39763195185283e-05
-6.97119630116892e-05
-6.52610700497193e-05
-3.00246784012072e-05
-3.01021694940041e-05
-1.08576297362884e-05
-6.87156771648524e-06
1.49638159387261e-05
-1.03811793831424e-05
-3.39408350964988e-05
-2.88330051231063e-05
2.31374920778987e-05
-3.91706240812381e-05
-5.32221538976267e-05
-5.48057914270424e-05
-3.5158264074754e-05
-3.20331427312869e-05
-4.89672280801822e-05
-7.4240789975277e-05
-3.66340027091761e-05
-6.77723188161912e-05
-4.69576767473813e-05
-1.03607402996129e-05
-3.0944017716391e-05
-3.43859752730991e-05
1.71718896307988e-05
-4.26110737503436e-05
-3.95293661000022e-05
-5.19274199285269e-07
2.64243317423408e-05
-3.54909447726089e-05
-1.58792922212248e-05
-2.83826146517434e-05
-1.90052017978287e-05
-3.45406371161012e-05
-3.2356784621909e-06
-5.14733259571397e-05
-4.52554080076763e-05
-5.15508635255488e-05
-8.08516809173172e-05
-5.0706432289144e-05
-7.50053441195212e-05
-1.83627202153848e-05
-4.71770055784421e-05
-1.51839777029714e-05
-2.56247878272096e-05
-1.41183092062607e-05
-3.51308436780827e-05
2.31393363227941e-06
-3.27759250623789e-05
-1.73598210989029e-05
6.1670589910632e-06
-4.09744277504936e-05
-4.82762597895231e-05
-3.19513714581104e-06
-5.05766708398769e-05
-7.37327083343479e-05
-4.27935409728728e-05
-3.13526461256005e-05
-3.5740736433762e-05
-1.6871408905196e-05
-1.553830922651e-05
-7.58017428898162e-05
-4.09664939402823e-05
-1.0505723517415e-06
-4.85364496842137e-06
-1.78527767702096e-05
-2.90402966203938e-05
-1.456410285214e-05
-3.62310039919593e-05
-2.43251120521645e-05
-2.6459771479101e-05
-3.90679442818539e-05
5.25615817146246e-06
-4.51054687810791e-05
-2.0830139550535e-05
-5.14901950223443e-05
-4.02112286138185e-05
-4.41360698228918e-05
-6.55068617764238e-05
-3.28234083452235e-05
-5.91279475407272e-05
-7.29200670949102e-05
-1.5763076007717e-05
-1.21340932720888e-05
-2.28105043468914e-05
-6.72497414199241e-06
-2.01650411338455e-05
2.00502220498621e-05
-4.27614739851199e-05
-1.35672927194445e-06
-2.32435241143563e-05
-2.43767473987317e-05
-3.7009809966901e-05
-1.83249603615504e-05
-6.05366480348151e-05
-4.90342375172214e-05
1.43523230720681e-05
-4.97627228682671e-05
-1.73186136207788e-05
-4.9466800547327e-05
-3.43090015739093e-05
-3.22801163052467e-05
-3.81101761359556e-05
-2.48073353295824e-05
-5.56928530940496e-05
-3.58913942384176e-05
-2.58075394417397e-06
-3.46019691178037e-05
-3.54089812017655e-05
-2.31927100881041e-05
-2.5854474882023e-05
-3.34153390490624e-05
-3.91630529677595e-05
-2.44470193895431e-05
-2.1441915304027e-05
-1.53639449164081e-05
9.88508151730083e-06
-2.48020902949948e-05
-6.4725278109211e-05
-2.79118022941118e-05
-4.73380942355363e-05
1.00042061306288e-05
-3.5736276595523e-05
-3.8166592124459e-05
-1.37639130772507e-05
-4.18135244557903e-05
-2.19153231794752e-05
-4.14088565079111e-05
-2.35715532738764e-05
-1.19342830491696e-05
-4.3942348313534e-05
-4.10985589784093e-05
-5.48579136565203e-05
-1.86204113183961e-05
-3.32836572403107e-05
-2.09731582518626e-05
-2.21757231060111e-05
-6.3057959969945e-05
-3.38613728694778e-05
-3.59987161241731e-05
-3.97154879188113e-05
-1.81793377998644e-05
-2.03610366708921e-05
-3.46726338504984e-05
-5.09729740015653e-05
1.42630092014991e-06
-6.15110184709229e-06
-1.46427735762456e-05
-1.68107064600516e-05
-1.38992830254958e-06
-5.50385213567832e-05
7.1900941518526e-07
-4.89954234171758e-05
-3.89399616716734e-05
-3.69142066069051e-05
-4.73934487066417e-06
-4.00709393078007e-05
2.50535292024981e-06
-2.70642128907087e-05
-4.30351345615927e-05
-3.80254138368502e-05
-2.81890587731722e-05
-3.02459924306936e-05
-3.08312990589511e-05
1.95901643829809e-06
-3.54787958597806e-05
-1.01729859264597e-05
-1.38167143784139e-05
1.21682195290582e-05
-2.43360697810358e-05
-1.59645670284153e-05
3.22223420279681e-05
-4.08082063825675e-05
-4.13651287746552e-05
-2.88138796951308e-05
-2.41105152352897e-05
-5.2234444535519e-05
-4.63449234291458e-05
-3.52535378904287e-05
-4.72238266771241e-05
-1.9296087678899e-05
-1.75014745988778e-05
-5.8123016661189e-05
-3.62718110408375e-05
3.57391837764333e-07
-2.06235324664797e-05
-1.58856369724381e-06
1.18990299298814e-06
-3.90316160208404e-05
-2.14895617924634e-05
-2.24819855379704e-05
-2.09721178128272e-05
-5.03978139232596e-05
-3.99568155897337e-05
-5.24077789577803e-05
-4.62637666300706e-05
-1.12944141432993e-05
-6.32990954016996e-05
-4.48729220413719e-05
-5.99407611230641e-05
-3.18830345377041e-05
-5.3435459575774e-05
-5.67499868644658e-05
-3.97701370028457e-05
-3.97257628035791e-05
-1.08841453538827e-05
-8.23158182705586e-06
-4.89475674316296e-05
-5.23088002527683e-05
-2.71711808131484e-05
-2.10631879118207e-05
-4.75250186691497e-05
-2.42158772493972e-05
-1.82277821127752e-05
-2.09245116721116e-05
-2.2852438828436e-05
-3.71888340714726e-05
-3.73634304797844e-05
-6.54579970585931e-05
-3.68566475429461e-05
-6.17300098972209e-05
-3.2985351658838e-05
-4.34522490656229e-05
-4.42544933252088e-05
-6.71384289163236e-05
-1.4738740274548e-05
-3.11379413359506e-05
-4.81656249544645e-05
-3.01851848831669e-05
-3.6254812535545e-05
-3.90207909254163e-05
-1.92397453655035e-05
5.43283624325907e-06
-3.28493636528921e-05
-2.58451034178717e-05
-1.63500666406728e-05
-5.07613540512729e-05
-3.32517701517263e-05
-1.23353922204597e-06
-3.00675036557671e-05
-7.2523681702309e-05
-2.01034724718912e-05
-6.63328572048053e-05
-8.37871235925064e-05
-8.55430624832816e-06
-4.17463846016959e-05
-4.55522409928381e-05
-5.64096905072793e-06
-3.25092749250626e-05
-2.23075073656475e-05
-3.31782493605128e-05
7.1519150145365e-07
-1.21626797382117e-05
-2.59608603872712e-05
-2.31607674472387e-05
-2.83422931212028e-05
-1.26143359904992e-05
-2.89172811837717e-05
-2.57206128348061e-05
-3.15006804909974e-05
-2.46451964223656e-05
-2.18696501292117e-05
-3.61533842634398e-05
-3.29783015436249e-05
1.19728156579615e-05
-2.72004390869089e-05
-5.42020312260238e-05
-5.77382547506206e-05
-3.03062627506624e-05
-2.88335033369779e-05
-1.88268884531971e-05
-1.93390037537787e-05
-4.40271275782612e-05
-3.91446517619468e-05
-7.15346974958209e-05
-6.4456692634846e-05
-3.90111005254316e-05
-3.5656056626654e-05
-1.83726466815938e-05
-2.6184475756068e-05
-1.32101606438311e-05
-2.41705327447189e-05
-2.12093944100457e-05
-1.31070929630581e-05
-8.13043169220118e-06
-4.21465369817461e-05
-2.5167310591956e-05
-3.07678763929543e-05
-6.13405679568872e-05
-2.55761216029614e-05
-3.46578663196685e-05
-5.67907823913849e-05
-7.04651703790117e-05
-2.20311853221624e-05
-6.68063889553134e-05
-4.11358770132361e-05
-3.20659871744922e-05
-1.20662243665259e-05
-2.62978806613058e-05
-2.16664554179361e-05
-5.30782753007767e-06
-3.89029377852099e-05
-2.92768053680385e-05
-1.30938114351692e-05
-1.11571213288793e-05
-1.60071098881557e-05
-4.03493831325297e-06
-1.38033760341906e-05
-4.63459164907533e-05
-2.66330573425229e-05
-2.49712706948642e-05
-1.7609185389075e-05
-3.02433646547608e-05
-3.25299714748515e-05
-5.70832474689235e-05
-3.50978351373569e-05
-4.41723878805281e-05
-4.25820983260516e-05
-2.12144228426776e-05
-7.41541033204435e-06
-2.23451653877478e-05
7.06350229651635e-07
6.64529775673313e-06
-4.40754809184322e-05
-4.18527622837292e-05
-5.19846438803603e-08
-4.48475970665028e-05
-5.79410474991739e-05
-3.25216586442023e-05
-1.82199277135133e-05
-4.77593832015178e-05
-2.62152227210457e-05
-1.50859397113012e-05
-6.10167657630512e-05
-4.66056780204817e-05
-1.49062448997355e-05
-1.26266926265226e-06
-7.23125014302762e-06
1.80927694783848e-06
8.07086820412978e-08
-4.05421792953812e-05
2.71349576887789e-06
-1.44731701599531e-05
-4.17186402104415e-05
-1.35127439740209e-05
-2.25914885454044e-05
-2.7504402002873e-05
-4.55058256691658e-05
-4.79415704070045e-05
-4.24435909835306e-05
-4.39741363352044e-05
-4.69258691900236e-05
-1.01398070972307e-05
-5.74376042427856e-05
-2.35488562279314e-05
-9.03265505312005e-07
-4.16155411391461e-05
-2.89745610115915e-05
-2.19588370706523e-06
-5.38037612962268e-05
-2.37564268730689e-05
-2.40941726912181e-05
-3.91939401015966e-05
-5.62888536660846e-05
-6.38241281381139e-05
-3.33927528745725e-05
-4.20254485706113e-05
-2.8398538032883e-05
-4.21013313600177e-05
-2.86744972224291e-05
-6.05592834433229e-05
-3.21507634696309e-05
-5.34776477288533e-05
-3.39707522439088e-05
-1.40704731196664e-05
3.79830948202773e-06
-5.39092382909772e-05
-9.54630462748803e-06
-1.69925616815568e-05
-4.77675735841987e-05
6.20480636374591e-06
3.46647021414562e-06
-4.70360961205639e-05
-1.65014566261153e-05
-3.1691597111795e-05
-2.71679182801339e-05
-5.10114076575803e-06
-2.2209928556895e-05
-4.6804439934677e-05
-2.33765450800546e-05
-1.36335481347494e-05
-6.43584167738118e-05
-4.61834275895335e-05
-5.55689736592161e-05
-7.98626778479739e-06
-6.06855739916048e-05
-1.33673119770051e-05
-4.11244092567653e-05
-3.28450671240685e-05
-3.69959759586595e-05
-3.84131595628149e-05
-2.77473311335085e-05
1.27646324773411e-05
-3.72392071161269e-05
-5.02232433579159e-05
-4.85599445556808e-06
-5.27377279043645e-05
-4.11601227369125e-05
-2.66717222286631e-05
-8.11345828631795e-05
-4.85058795203835e-05
6.37499204901188e-06
-5.40324763076652e-05
-3.99532751998067e-05
-4.16637155575311e-05
-3.83817965396176e-05
-4.13672719640596e-05
-3.18201055211578e-05
-1.38817819601517e-05
-3.41981900987875e-05
6.89575741819849e-06
1.21140818055061e-05
-1.62787378947523e-05
-4.19943680809676e-05
-2.39819123500077e-05
-2.26587622052649e-05
-1.90164777765603e-05
-2.32946220075647e-05
-2.51142775802739e-05
-2.41522823764875e-05
-2.730821110369e-05
-3.37777269756986e-05
-9.8811195076823e-06
-2.62304506869683e-05
-1.98532960253767e-05
5.6592382234297e-06
-6.00927643628201e-05
-1.50893825859978e-05
1.4913281692148e-05
-1.91313220844854e-05
-2.83886763874149e-05
1.68553806436651e-06
1.53776307507596e-06
-3.97101464924902e-05
-9.28876583110911e-06
-3.736920873725e-05
-4.33344401062551e-05
-5.75355775130974e-05
-5.19605999367259e-05
-8.23512018804732e-05
-4.28834527742734e-05
-4.24771980574799e-05
-5.33407135228289e-05
-4.96717521136863e-06
-2.31792536139495e-05
-2.34582985577768e-05
-3.07484641193206e-05
-3.49862976699771e-05
-9.34860216592426e-06
-2.06736269759724e-05
-8.80844668977477e-06
-1.50803755834343e-05
-2.14047608475901e-05
-1.21800459159936e-05
-1.86699594695964e-05
-5.70001397947868e-05
-2.70229109048271e-05
-4.37672734782448e-05
-8.38607618220258e-05
-7.07058286925003e-05
-1.23124413149102e-05
-2.85366174350015e-05
-3.91091726233455e-05
2.85102753586839e-06
-4.30539549778361e-05
-5.42636994988439e-06
-1.67347446275602e-05
3.87418712006054e-05
-2.02044625163331e-05
-3.47379000326094e-05
-2.09957117649119e-05
-5.55554726785583e-05
-4.73997037127052e-05
-3.43520321407812e-05
-6.39992066023171e-05
-4.55302577913633e-05
-1.66109499826697e-05
-5.33345800459735e-05
-2.70501443993186e-05
-1.01901782164411e-05
-1.33682583221269e-05
-2.91850901039675e-05
5.20476064832263e-06
-1.75503866247534e-05
-6.85654318156715e-06
-5.26971049478392e-05
-2.04869277218299e-05
-1.12743391065898e-05
-3.82781814572469e-05
1.27020293450642e-06
-2.12740692669848e-06
-4.1279780751571e-05
-2.13515909301435e-05
-1.58943982931292e-05
-6.34366342813389e-05
-2.31326746416135e-05
-1.10472898091956e-05
-4.30561502680018e-05
-1.5428728513706e-05
-4.89805208791553e-05
-1.78065099918689e-05
-5.19713567524046e-05
-2.68277830247705e-05
-2.25671764042613e-05
-3.05931531813051e-05
-4.38514215034683e-05
-1.17678068886032e-05
-2.63032155882458e-05
-1.80973196789351e-05
-2.15757574113956e-05
-3.38812493574348e-05
-3.27983802845097e-05
-2.07874754515684e-05
-7.22307099855678e-06
-5.81997399384306e-05
-2.99555804835948e-05
-7.13292289767094e-05
-1.97963157909241e-05
-3.33168000693037e-05
-3.63503734246144e-05
-3.90567262666192e-05
-3.37936582669585e-05
-2.14999531618733e-05
-5.04013410966694e-05
-2.24423072268295e-05
-1.24406333553891e-05
-2.12915728052066e-05
-2.80028676449888e-05
-2.03510829351888e-05
-3.34078962869227e-05
-2.74375131807947e-05
-2.34538793358246e-05
-2.28166979043439e-05
-4.81563486878222e-05
-4.07754969119074e-05
-2.01684457879522e-06
-4.60598624463355e-05
-2.84469349571328e-05
-3.01400803030337e-05
-4.31595959352894e-05
-3.20484073067935e-06
-5.01284196201861e-06
-3.30249123440539e-05
-6.60032842381106e-05
-3.37318616582026e-05
-1.20833947344082e-05
-3.21360732432645e-05
-5.70651701750803e-06
-2.38133261541592e-05
-3.90326813566178e-05
1.45109717713247e-07
-1.89149301083203e-05
-2.56527757502634e-05
-3.66976031474551e-05
-1.07158649510229e-05
-3.5598205403109e-05
-5.95829928180082e-05
-2.99238662784152e-05
-3.907702651679e-05
-2.83915686705693e-05
-4.76554945831303e-05
3.51115942761101e-06
-3.01181183453582e-05
-4.00826651279165e-05
-4.26131190532875e-05
-4.70214444402424e-06
-4.21900123252002e-05
1.72019519017514e-05
-2.63747542592875e-05
-8.65020532638738e-06
-3.17025009367967e-06
-3.47556056019149e-05
-2.16904574106564e-05
-2.25016486020802e-05
-5.23293345792054e-05
-3.79734186313392e-05
6.08059733534004e-06
-2.94091077388628e-05
-3.44929311905539e-05
-2.26517482654508e-06
2.96739786752219e-06
-5.37756459570041e-05
-7.35197986326328e-06
-2.38842880338463e-05
-2.83786122269196e-05
-7.31767056276727e-06
-1.41516119167022e-05
-3.43002538161291e-05
-2.11581083227021e-05
-3.13633928625102e-05
-2.9051116366671e-05
-5.16561775137652e-05
-5.39701339811083e-05
-5.40506035099844e-05
-5.08738501094703e-05
-2.43287304707484e-05
-6.32156199575008e-06
-5.35543919989605e-05
-4.77336606307633e-05
-1.38272201415639e-05
-2.40210056820183e-05
3.09940965183279e-06
-1.19744092408306e-05
2.81677677547703e-05
-2.8208612544585e-05
-4.04416161021378e-05
-3.59067327574122e-05
-2.53591142976395e-05
-2.78018600170705e-05
5.83003040458592e-07
-4.41122884969392e-05
-4.20727839210258e-05
-2.45847656090258e-05
-4.05355491886434e-05
-3.44283261860196e-05
-2.54572550407556e-05
-6.87041544211194e-05
-5.07011928278601e-05
-1.78869611478944e-05
-9.31578895587452e-06
-9.29272930787144e-06
2.29303371631623e-05
-3.53011216107118e-05
-8.54767052716399e-06
-8.60115336192764e-07
3.28023825384437e-06
-7.33232948403942e-05
-6.0777789180303e-05
-3.64151149320465e-05
-3.63767476775507e-05
-5.79273024648137e-05
-3.64532368806887e-05
-2.2441721921887e-05
-5.90244316901873e-05
-2.07366207637908e-05
1.77360085829389e-05
-4.85187871828039e-05
-3.06932531318848e-05
2.43268372180829e-06
-4.67911954024296e-05
-3.59487292152118e-05
-1.09312158710541e-05
-2.71223095618898e-05
-9.30955012877445e-06
-3.62945365317526e-05
-4.19456492102539e-05
-3.01198639741352e-05
-5.70705010285883e-05
-2.78415396275072e-05
-5.44010109592271e-05
-3.16620900974249e-05
5.58648795241176e-06
-1.76664946992449e-05
-2.71507412698077e-05
3.86252241537016e-05
2.15032753461256e-05
-5.84746697892645e-05
-2.38539635311506e-05
-1.90900463878189e-05
-6.47260762981794e-05
-4.06940955663461e-05
-4.94538366553457e-05
-2.64597072191913e-05
-3.51617005002498e-05
-3.52718216096548e-05
-3.41028707765541e-05
-7.20416043163376e-05
-2.17637301809152e-05
-1.08433726424666e-05
-5.74673864834095e-05
-1.91797834035005e-05
-6.41258098239623e-05
-6.38511733021709e-06
-9.88765796025664e-06
-1.62936405361684e-05
-2.20696715836969e-05
-4.85851555216938e-05
-5.1130308259712e-05
-6.40902988712944e-05
-5.28333701217265e-05
-3.89747616977161e-05
-3.53084768557729e-05
-5.67353067782981e-05
-1.01583986104179e-05
-4.98072297358735e-05
-5.21895912043575e-05
-4.25040410942719e-05
-4.72667398045069e-06
-3.22688084281205e-05
-2.68540342513953e-05
-3.76474786074059e-06
-3.56794070995732e-05
1.25886198623292e-05
-2.58717830298546e-05
-3.71025820049973e-05
-1.8951149742587e-05
-1.83047671784035e-05
-2.90466634944788e-05
-7.73173773110175e-05
-4.57306662783837e-05
-6.90418804639378e-06
-3.52241800970809e-05
-2.61618485579575e-05
-3.01174607425441e-05
-1.94494049987209e-05
-3.72248737228811e-05
-2.93996827589163e-05
-2.32639024375556e-05
-1.7973190700026e-05
-4.39661725691365e-06
-4.49289933187339e-05
-9.72375117540382e-06
-2.38007750333116e-05
-2.61351111920428e-05
-1.93551615132063e-05
-3.70483162230255e-05
-3.7331313071365e-05
-2.85871400785336e-05
-7.32846448932349e-06
-1.2500504316155e-05
1.65114466402464e-05
-2.68300361128468e-05
-4.26903636135238e-05
-1.20222307518593e-05
-2.31805723450323e-05
1.78587534189085e-05
1.0983901882998e-06
-2.6653511277857e-05
-1.97060112520038e-05
-5.31817917008937e-05
-3.99873714555423e-05
-2.31247946132609e-05
-3.88368534538788e-05
-5.76188921254096e-05
-5.46755480636327e-05
-5.71727705348569e-05
2.6384394211656e-07
-3.4174784160101e-05
-2.06170722573698e-05
7.3891149990907e-06
-3.0019758057264e-05
-1.05435147518992e-05
-1.39910632915965e-05
-1.36336454820721e-05
1.59995746651489e-06
-3.20644016681172e-05
-3.12387210095058e-05
-2.32255444213098e-05
-4.02419130849642e-05
-1.52760523668604e-05
-4.64533459216603e-05
-5.04711240339127e-05
-2.86750864632043e-06
-5.84420670847224e-05
-2.76349837586432e-05
-8.83096302869958e-06
7.87306659509178e-06
-1.57046026216232e-05
-1.89397513086915e-05
-2.87848550705489e-05
-1.03249657214912e-05
-5.17431298664273e-05
7.82253807379171e-06
-2.29176585168508e-05
-4.74976425561502e-05
-6.68542280067101e-05
-3.66442174456961e-05
-3.75502198158155e-05
-2.93509118754347e-05
-4.55554584019476e-05
-5.28159953250167e-05
-4.46205266230861e-05
-3.98329701820199e-05
-1.62742929509987e-05
-5.39034310767452e-05
-1.40306546446693e-06
-3.24894514510142e-05
-1.88081716286926e-05
-2.69553966367221e-05
-8.97532300438198e-06
-2.79883407996704e-05
-2.84035301078892e-05
-1.57198956105366e-05
-2.22116583876017e-05
-4.11150109319658e-05
-2.53726534709906e-05
-4.80787692261581e-05
-5.70944956647602e-05
-7.26764380284504e-05
-3.39346365881699e-05
9.48083365542637e-06
-3.7400761868198e-05
-1.19701265813067e-05
-3.93268776868925e-05
9.49019702299536e-07
-2.76149005495588e-05
-5.68725274045989e-06
-1.75662178307975e-05
-1.50856457209262e-05
-1.59644698202395e-07
1.09977414077623e-05
-6.12376758342287e-05
7.06667314611045e-06
-1.88839948286455e-05
-4.5797152798672e-05
-1.84418744083026e-05
-8.20918295037278e-06
-6.39192373563826e-05
-2.51307258195442e-05
-9.17218067908105e-06
5.21204372415546e-06
-5.98805271903306e-05
-2.34812432963616e-05
-3.9717820473216e-05
-1.29545627151759e-05
-1.59988267819418e-05
-4.45605855042594e-05
-2.31024350165186e-05
-1.55458261460933e-05
-3.75856208380453e-05
-4.7726059445347e-05
-5.16533909716876e-06
-1.63632617729454e-05
-5.65592897222108e-05
-2.95327674883818e-06
-3.39791504878743e-05
-3.16084413188638e-05
7.44739912690601e-06
-5.22790565091735e-05
-4.1899276804732e-05
-4.57009602009872e-05
-2.12366182966259e-05
-6.57497243875e-05
-6.06148659702372e-05
-8.93538194501786e-06
-4.6867742640332e-05
-7.13261192136907e-05
-2.83451133045325e-05
-3.15869369995945e-05
-5.11549300275401e-05
-4.49716575194196e-05
-4.42042984722654e-05
-3.08219766048197e-05
-2.38517889557226e-05
2.299382609388e-05
-1.62731745568724e-05
-4.60022189490078e-05
-2.12459013700137e-05
-1.59911773042224e-05
-5.29005629766122e-05
-5.03189808446102e-05
-4.58602434618665e-05
-4.20035726736593e-05
-1.63131184641368e-05
-2.34985477141353e-05
-6.18506526078045e-05
-4.99688957038816e-05
-1.96052885031222e-05
-4.40436182002973e-05
-3.35453559545739e-05
-1.57690772191116e-05
-1.4474095820225e-05
-5.60116275286383e-06
7.64653184794082e-07
-1.87380028779079e-05
-2.12581422840616e-05
-2.60731581563943e-05
-8.49327386589919e-07
-5.39769876439521e-05
-2.28220702196559e-05
-1.93516727563253e-05
-6.45702996267982e-05
-2.91700617689869e-05
4.0808918127912e-06
-4.86810959073521e-05
-5.92754392067179e-06
8.7656700351278e-06
-1.57350947049302e-05
-4.50410247842869e-05
-2.84007282575102e-05
-3.64164497811151e-05
4.61286825567292e-06
2.64246383574743e-06
-1.5020853006181e-05
-2.14873303108453e-05
-7.38879311475745e-06
-3.60051888964603e-05
-8.89207808179027e-06
-4.75678332929077e-05
-4.41638300426143e-06
-3.58798711260616e-05
-2.60329713635924e-05
-2.34141061107105e-05
-4.62075168887588e-05
-6.71024505325773e-06
-1.66902367371444e-05
-1.79916893211969e-05
-2.81313913003018e-05
-2.96271246768243e-05
1.35654963440233e-05
-2.80647811897698e-05
-2.65055265323824e-05
-4.05744217804478e-05
-3.2906000187872e-05
-6.72232155453151e-05
-3.32052814330053e-05
-4.96628034602822e-05
-5.37292720336792e-05
-3.72924259191685e-05
-3.34152548975509e-05
-1.07435232928969e-05
-1.79822606937262e-05
-2.79492555942622e-05
-2.23561742722397e-05
3.72906884000759e-06
1.26074972935936e-06
-2.47604918402327e-05
1.66410505655426e-05
8.80328334485285e-06
-9.8313569607621e-06
-3.63991834141204e-05
-1.74694508126408e-05
-4.57680779678366e-05
-7.86885847216666e-05
-1.79575322432822e-05
-1.02293309052939e-05
-2.78687804840248e-05
-9.54780393076835e-06
-1.38357754623201e-05
-3.2189569650789e-05
-1.65566632892042e-05
-2.1031763827227e-05
-4.54772994297032e-05
-1.63125732377466e-05
-1.64367788845284e-06
-2.02040931415957e-05
-6.12975392247111e-05
8.82576131971198e-06
-2.04728025369984e-05
-4.28618088208816e-05
-3.9546998557441e-05
-5.39174502727547e-05
-6.82024189589428e-05
-3.50621961143734e-05
-1.9996722295715e-05
-2.96037907490074e-05
-3.65175248318241e-05
-7.56900525093027e-06
-4.41345890128608e-05
-5.23363047944165e-05
-1.0423849230848e-05
-2.8849082807299e-05
-4.95679726360588e-05
-2.61579531649162e-05
-3.07495854267964e-08
-5.0277785441274e-05
-1.25813415355437e-05
-1.29082871626298e-05
-4.7911642709958e-05
-4.15027519272271e-05
-4.15205265883135e-05
-5.32595294589857e-05
-3.03430583208003e-05
1.2429536582599e-05
4.3414265197447e-06
-6.31474023985921e-05
-2.1003045426348e-05
-2.17063940896537e-05
-5.1358927465368e-05
6.65441024112375e-06
2.65811872895587e-06
-4.43264236630803e-05
-2.63091815923677e-05
-1.56770776081544e-05
-1.8012420616501e-05
-6.51214626432785e-05
-6.01191924143639e-05
-2.78838419073286e-05
-7.11071973895654e-05
-2.65509258329971e-05
-3.6101153527516e-05
-3.43116542344859e-05
1.35511932220247e-05
-3.04535469933376e-05
-7.67028204242598e-05
-5.21106377172998e-05
-6.21641574619205e-06
-2.04042037695662e-05
1.2427181930246e-05
2.62525629199506e-05
-3.34550069291223e-05
-7.18471734430697e-05
1.33351309873428e-06
-5.42720043927236e-05
-5.16728753440702e-05
1.41983718653209e-05
-2.90072669532339e-05
-6.97028831412913e-05
-1.55272006263892e-05
-1.68525599759245e-05
-2.33594935273306e-05
-9.99380291692484e-06
1.75189262148649e-05
-1.06704152940254e-05
-1.99410063866965e-05
-2.79244522670054e-05
-1.83667237503733e-05
-1.6015581388339e-05
-8.07231148295698e-06
-3.11162932648913e-05
-9.85114394598876e-05
-3.78456489332184e-05
-1.11614122372315e-05
-5.29569148440999e-05
-5.12310247037261e-05
2.25457511314732e-06
-6.00973702510531e-05
-8.00707156142925e-05
2.98419373560678e-05
-9.90555776201217e-06
-2.68498560462187e-05
-4.68361086174261e-06
-3.6709272537187e-05
-7.13061755334202e-05
-7.8060949981315e-07
-2.48179709492469e-05
-7.46102318485964e-05
-4.36119211254111e-05
-1.21417237185382e-06
-4.37226039073482e-05
-3.11483695326369e-05
-1.77173463105835e-05
-7.4350629964822e-05
-5.338861235302e-05
-5.18474962575188e-05
-7.6059072521372e-06
-4.5760956456778e-05
2.1236013732458e-05
2.39028565120539e-05
-4.98743889079539e-06
9.24107084920513e-07
-4.93705024882086e-06
-3.98894050006094e-05
-5.50189668501031e-05
9.38987703448053e-06
-4.53530830672812e-05
-7.20303386984037e-05
-2.67511900986478e-05
-5.2113425141937e-05
-7.69045018921286e-05
-7.11470773238287e-06
-4.67320541012974e-05
-7.13703395655004e-05
-1.2158743216408e-05
-2.37068982368477e-05
-4.56907672040149e-05
3.85201844362878e-06
-1.3823725946205e-05
-1.28656396528573e-06
8.22981724245825e-06
-1.30323922525939e-05
-3.71278737266462e-05
-3.35357077649163e-05
-2.77049106393534e-05
-3.97543449299197e-05
-2.29560430625112e-05
-3.97115091943804e-05
-6.19789658512399e-06
-3.66341048558039e-05
-7.14412832215134e-06
-4.03131699972768e-05
-1.7233178582413e-05
-1.86069010900774e-05
-2.61633863534284e-05
-4.31042880828197e-05
-2.25835559344789e-05
-1.83451209608249e-05
-2.70873185579613e-05
-5.28065092906217e-05
-9.11744592320024e-05
-2.44277344470218e-05
-4.34784667501197e-05
-2.87868657763868e-05
-1.09681043252247e-05
-4.01486983126655e-05
-4.40464082219406e-05
-1.88118455508412e-05
-2.16054654007835e-05
-8.6495484028063e-05
-2.05360632031493e-05
-4.66986353338145e-05
-3.75364042018604e-05
-1.88824982703201e-05
-3.97816126004761e-05
-2.67508556958785e-05
-4.86423940256865e-05
-3.19252285775101e-05
-2.3735757794062e-05
-2.18672823847564e-05
2.24883643430404e-05
-1.58147124246172e-05
-4.91554063034447e-05
-2.11529592906392e-05
-2.10932066640871e-05
-3.88382729532295e-05
-3.08185805870059e-05
-3.17212047666173e-05
-5.76719726547058e-05
-3.73851423360326e-05
-2.93094792416793e-05
-6.11191328606306e-05
-2.66559744949937e-05
1.11046477525145e-05
-4.67927377801655e-05
-3.40119258220948e-05
-1.2756283478739e-05
-1.62874615658972e-05
-1.150418655087e-05
-2.24639515023274e-05
1.97123818546612e-05
-2.85386909612781e-05
-4.9912860603211e-05
-1.67514383006878e-05
-6.10994082953962e-05
-3.5975241574468e-05
5.44312907753477e-06
-3.53817523495184e-06
-1.84983830300292e-05
5.84962767923731e-08
-1.07231427172678e-05
-4.74777495129764e-05
5.48788380573144e-06
1.52975283838867e-05
-5.18864448718648e-05
-2.09673821016047e-05
-2.3835091475597e-05
-4.53571550597511e-05
-4.89414846065024e-05
-1.93988016039101e-05
-3.24542781238703e-05
-3.03663566440753e-05
-8.96677051340215e-06
-1.96115351568864e-05
-3.26865627481787e-05
-4.26479756062443e-05
-1.46596797452781e-05
-5.43664567383566e-05
-4.82675756155729e-05
-3.24684224902418e-05
-1.06981392280264e-05
-3.40721734686312e-05
1.3612846647762e-05
-4.17959673066416e-05
-4.0979639669763e-05
3.56305711965722e-06
-4.84106031679049e-05
-5.68177535380103e-05
-4.43402038153959e-05
-4.14781250103902e-05
-3.53819632757968e-05
-1.68541102920113e-05
-3.17575101884976e-05
-3.21785057943112e-05
-3.34471820324236e-05
1.22664455231925e-06
-6.56519048356277e-05
-6.51120322468717e-05
-2.01416522804441e-05
-4.63297098554887e-05
-6.31278439342443e-05
-3.71328658790364e-05
5.54774552400842e-06
-2.00090644651786e-05
2.85981990380537e-06
-4.01471914528117e-05
-3.80091140892091e-05
-4.09451741648461e-05
-2.53724155124872e-05
-2.19490539723147e-05
-5.64999819916492e-05
-3.385536167574e-05
-6.02939503357059e-05
-2.54731960313832e-05
-9.0929370616989e-06
-3.22654760192444e-05
-3.27557193401752e-05
-4.77268007096506e-06
-1.54479521667521e-05
-2.20554109546482e-05
-2.64847531018515e-05
-3.92262814850023e-05
-4.32053555444284e-05
-1.19182722919567e-05
1.77958360314222e-06
-4.38264743511496e-05
-3.1256154040481e-05
-1.5952506251005e-05
-2.87065191639808e-05
-7.35235529244752e-05
-6.88525588417415e-05
-6.01852976755237e-05
-6.54829436710199e-05
-7.52075965695703e-06
-9.13756807691717e-06
-6.68002778723488e-05
-3.4918710384447e-05
-3.57557338347711e-05
-5.14190064829409e-05
-1.30547450571873e-05
-6.28907880453393e-06
-3.50723748663413e-05
-5.29450559317433e-05
-9.1125307865716e-06
-3.64612794010082e-05
-4.54203425720783e-05
7.29382135357011e-06
-2.44968675238646e-05
-8.72957812992125e-06
-1.06614367889511e-05
-2.92232072870202e-05
-5.52255616755723e-05
-8.36843224257294e-05
-1.44425480973594e-05
-3.75982195745236e-05
-6.72152987070034e-05
-3.89788528487784e-05
-4.81135405961938e-05
-1.98728523627466e-06
-1.88558163326488e-05
3.82498931090658e-06
1.13416336976708e-05
-1.52229331639646e-05
-1.72473818411427e-05
-2.23902763827675e-05
-5.35718624682772e-05
-1.27149358401154e-05
-4.34958780277642e-05
-1.40153898254483e-05
-4.29821139234767e-05
-6.83904690261213e-05
-4.38179526963958e-05
-4.46402263417122e-05
-3.71308583087869e-05
-3.53804003312945e-05
-3.88876968374654e-05
-9.62246605522319e-06
-3.94793947214003e-05
-3.84675512840534e-05
3.22533527683678e-06
-2.88635406654728e-06
-3.75413051524978e-05
-2.62780425175997e-05
-8.30432699088652e-06
-2.7146941729182e-05
-3.44730314923033e-05
-3.49641102870237e-05
-4.48891509830485e-05
-4.56554375945958e-05
-4.33593710643459e-05
-3.66133446213691e-05
-5.36695680023748e-05
5.34376413817073e-06
-1.49213121545188e-05
-4.49172062729616e-05
1.02822351412872e-05
5.27775845185333e-06
-5.86134031608283e-05
-1.3380780835416e-05
2.35644324761846e-05
-1.79559728505116e-05
-6.03848420593868e-05
3.11403806364614e-05
-3.82586644515792e-05
-3.32915339931853e-05
-3.49685006319093e-05
-6.23284274544637e-05
-4.04333595597301e-05
-2.37820100350492e-05
-2.28582553088382e-05
-3.63985494951364e-05
-4.53787448968676e-05
-3.06984585025181e-05
-4.63831988159885e-05
-6.99194255112919e-06
1.09020719145279e-05
-1.29793928444605e-05
-3.18627677556283e-05
-2.38645203387538e-05
2.58042706979685e-05
-2.1308864054457e-05
-9.68495840786832e-06
-4.85930913548782e-06
-4.65730683741151e-05
-2.35164355175304e-05
-3.21804479520116e-05
-3.96246856776467e-05
-3.2759515743011e-05
-1.43825934062122e-05
-7.04424492504105e-05
-5.12783241362427e-05
-1.64939118675267e-05
-6.06788809892319e-05
-5.0922997756934e-05
-1.14335742562854e-06
1.32566202197186e-06
-3.97160146418878e-05
1.60068747932733e-06
-3.3473084858889e-05
-2.61562454660411e-05
-3.92053759390203e-05
-2.59364994795718e-05
-4.85083603801842e-05
-2.95820283034755e-05
-5.75963632557841e-05
-7.8100151743707e-05
-4.16901858154439e-05
-3.42610975875574e-05
-2.55125649195777e-05
-3.14554148028539e-05
-4.67873651014586e-05
-7.82917796337535e-06
-8.99455677320544e-05
1.15955575240956e-05
9.91103278410388e-06
-3.00949094384309e-05
-2.24211808365141e-05
-1.45056879061592e-05
-3.65411790798098e-06
-1.42873125438213e-05
-1.43757816644668e-05
-3.2260038513255e-05
-3.21144337234678e-05
-2.19665049191507e-05
-1.50187293247568e-05
-3.41141365471845e-05
-3.46658475473041e-06
-3.4892112897352e-05
-5.22328033959668e-05
-2.70642667187654e-05
-2.36452895931017e-05
-3.14474977683508e-05
-2.15937785638068e-05
-1.97434536936391e-05
-3.35387649614673e-05
-1.08835109586513e-05
2.14219499691962e-06
2.11837453309048e-06
-3.87084554001978e-05
-1.25645129188212e-05
-3.44275016264519e-06
-3.64539327620897e-05
-2.00739850940012e-05
2.10186913809642e-05
-4.18796588997245e-05
-5.09673314699334e-05
1.22159440400176e-05
-3.66203244453194e-05
-4.51561393991277e-05
4.89736487254052e-06
-3.85173147756257e-05
-4.36358461292587e-05
-2.31844802594112e-05
-1.98897704292608e-05
-5.85830264016628e-05
-5.54912654071613e-05
5.54867609502441e-06
-3.37459090102718e-05
-4.469998895023e-05
-1.70438871281844e-05
-4.48959009738002e-07
-4.92706982763666e-05
-1.40942719971733e-05
-5.88177607676812e-05
-4.55647862866667e-05
-4.29330176873418e-05
-8.94258331895428e-07
-3.33861987037342e-05
-1.71263134749362e-05
-3.99512758641504e-05
-3.94766653502859e-05
-2.36317242250596e-05
-1.82819932601436e-05
-4.77550482214128e-05
-5.57773796078603e-05
1.24119398264326e-05
1.89916981713703e-05
-3.37729751975058e-05
-2.40895325210403e-05
-3.27887157123828e-05
-3.82655504798431e-05
-2.51755954502015e-05
-3.20541655436606e-05
-1.38656203319526e-05
-2.99590870857168e-05
-1.76122003467697e-05
-6.52929942343137e-05
-4.34534280431875e-05
-8.21768457178088e-06
-7.47151919182044e-05
-4.44954601899431e-05
-1.58831526350751e-05
-1.56162382770832e-05
2.2195421382899e-06
-4.86738194855042e-05
-8.33772084845656e-06
-4.84816292586218e-05
-3.77524193234491e-05
-1.07421253861754e-05
-3.84087423703431e-06
-2.08297191710167e-05
-4.42751565260259e-05
-2.54478990804456e-05
-5.97812428599967e-05
-2.44846584305144e-05
-1.79214929059128e-05
-3.76304032879255e-05
-2.61401067467743e-05
9.80710009412577e-06
-1.98165543633099e-05
-1.82601678325181e-05
7.47683354015802e-06
-5.05059815645803e-05
-5.13798240960568e-07
-7.65895788421673e-06
-2.38216786665366e-05
-5.11969878418521e-06
-6.31813211715646e-05
-5.0461503846946e-05
-3.75480362809801e-05
-2.1938255422879e-06
-2.05191792098691e-05
-2.38236607221834e-05
-5.6038786184375e-05
5.71016624148668e-06
-5.44489944749498e-05
3.87164763096502e-06
9.93579092176627e-06
-4.01058604218921e-05
-2.67183532481827e-05
-1.97195876011558e-05
-1.37980008563173e-05
-3.95078499989534e-05
8.52618752777301e-06
-1.86634582732732e-05
-4.08363054962682e-05
-3.02691909841758e-05
-2.88240415489089e-05
-1.82889628058504e-05
-2.75690243451302e-05
4.11797125667368e-06
-3.75675476430077e-05
-9.47767679926344e-06
-6.91328934483933e-06
-2.11117790796578e-05
-6.88296650850194e-05
-5.62707656574095e-06
-2.01404245386372e-06
-2.26877504544086e-05
-2.0019298636339e-05
-2.22053303994469e-05
-5.80389668715097e-05
1.92536616005105e-05
-1.41401483449198e-05
-3.65193103601382e-05
-6.76554745610074e-05
-3.08264124516105e-05
-2.6246554892153e-05
-2.70788813165017e-05
-8.71620879948067e-06
-9.06331831832882e-06
-6.91999111568399e-05
-3.11699442088262e-05
-2.8033865552415e-05
-3.34021835170481e-05
-3.70735301387601e-05
-1.77524808828562e-05
-4.00626740254397e-05
-2.6911741648274e-05
-9.08240016565473e-06
-2.59961020828756e-05
-2.88105186909335e-05
-2.8710313017245e-05
-4.73224322082187e-05
-3.75520265448413e-05
-1.53494273962331e-06
7.40947511203647e-06
-2.78886366216749e-05
-3.46335695312507e-05
-3.31036919188546e-07
-1.92481903506107e-05
-3.72050371190109e-05
-7.68501254986462e-06
-1.26265622289912e-05
-4.15361466467923e-05
-2.13722959156567e-05
-3.93153064509674e-05
-5.13353621071743e-05
-1.92363772158163e-05
-4.40042979213644e-05
-1.30072773209811e-05
-3.939108000782e-05
-1.27061486772502e-05
-9.43603727779756e-06
-2.17506950608381e-05
-5.6795110721726e-05
-1.83905289805618e-05
-7.79208946691132e-05
-1.93550035301958e-05
-4.04265883866578e-05
-4.38363787516398e-05
-2.37546105157358e-05
-6.98578841030102e-06
-4.76232616837797e-05
4.38713316136618e-06
-1.04391077396607e-06
-4.23013926830256e-05
-1.47606282445074e-05
1.2046064782857e-05
-3.27930582757104e-05
-1.91803575400007e-05
-1.77532072804745e-05
-4.38189546298272e-05
-2.66576789453998e-05
-4.54294702896218e-05
-1.92941850634538e-05
-4.54893738801418e-05
-1.86939555738156e-05
-5.89022149023066e-07
-2.37032261972858e-05
-2.24248741127789e-05
-6.79196693938927e-05
-2.85517099213721e-05
3.47933767565774e-05
-2.38435042499201e-06
-2.97250141267193e-05
-4.41670047667711e-05
-3.49798749804269e-05
-1.51728238221091e-05
-3.78774397611237e-05
-3.3729666769649e-05
5.57653273959598e-06
-3.28074683648825e-05
-4.09569712196357e-05
-5.13730630800724e-05
-1.3675082537022e-05
1.31470442585084e-05
-2.96311758801665e-05
-5.35579837040862e-05
-4.42094653430934e-05
-1.06961723659958e-05
-3.37853210104613e-05
-2.49141994176069e-05
-1.01510788643441e-05
-3.45137627506813e-05
-6.89718571041601e-05
-4.35222404787037e-05
-7.21075904939493e-06
-3.46204577611183e-05
-4.5375839953699e-05
-2.50697369735127e-05
8.10116476467183e-06
-2.7239327381211e-05
1.34691261478372e-05
-1.59965834220002e-05
-3.56832723461509e-05
-3.06744661433463e-05
-1.74053845692671e-06
-3.56115133097634e-05
5.76330775878207e-06
-3.70067553947313e-06
-6.90256218268354e-05
-6.66309585207875e-05
-5.01515150652062e-06
-6.51598572580694e-05
-3.11488175475354e-05
-5.07531428537824e-05
-2.09454738384239e-05
-2.03337220763559e-05
-7.4871438138989e-06
1.20507317938476e-05
-4.56152033991774e-05
2.5607921151549e-06
-2.68128504386902e-05
-4.31266672282175e-05
-2.60589837794113e-05
-4.39836182210509e-05
-5.18288207027136e-05
-2.91212220971316e-05
-1.91948884316704e-05
-4.94507950650898e-05
-5.74465386413467e-05
-1.82018230145312e-05
-3.35914995643804e-05
-5.83956348949203e-05
-3.58185185527105e-05
-1.75017167391066e-05
-6.22750372273483e-05
-3.60228364220946e-05
-4.33961450940992e-05
-3.83790699347478e-05
-3.94957134067167e-05
-2.84128492364146e-05
-2.80328314326551e-06
-4.59510329782793e-05
3.63931387107728e-06
-2.10000188684222e-05
-3.44095116272996e-05
-2.74325917838308e-05
-3.92317590721183e-05
-2.8275670416053e-05
-6.5305989746694e-06
-3.23458860591751e-05
-1.9568353615449e-05
-1.47547421307955e-05
-3.544153026581e-05
-2.85890137910936e-05
-6.37763835678853e-05
-2.95004051321358e-05
-4.63200111236138e-05
-4.67015055680788e-05
1.33606325025502e-05
-2.68234363883586e-05
-6.04871750649087e-06
-7.9180922262424e-06
-1.00384351798834e-05
-7.38831443880301e-05
2.34201796198637e-05
-4.70392028080663e-05
-1.18809572375326e-05
6.23203571359655e-06
-9.40635103472048e-06
-3.09652301586403e-05
-3.51750268397111e-05
-1.08037413664318e-05
-5.9251132968353e-05
-4.89988952642605e-05
2.00268535765943e-05
-5.7511280761914e-05
-5.34738432782908e-05
-4.01302260848588e-05
5.90322919287664e-06
-9.36821012802476e-06
2.51455604706765e-06
-1.4936216124901e-05
-4.61200381677257e-05
-6.59723866997527e-05
-1.7999390258438e-05
-3.44411714042297e-05
-3.73885432314481e-05
-4.26285650685488e-05
-1.48147115140186e-05
-3.02758944007835e-05
-4.62307431389995e-05
-3.535599315793e-05
-3.15399940466902e-05
-1.7985906734826e-05
2.73472794645315e-07
-5.78190596236119e-05
-3.85214267129557e-05
-5.637879725518e-05
-5.93082945274326e-05
-2.14562150221329e-05
-1.98888143079836e-05
-4.18165203563722e-05
-2.04898034616584e-05
-2.76506478879895e-05
-5.58265714275407e-05
-3.24385464765021e-05
-1.63677461320541e-05
-3.9816910761401e-05
-2.26611534761033e-05
-1.2906356539739e-05
-8.31348457668251e-06
-3.66699141609552e-05
-1.65171999410742e-05
-2.37738789941014e-05
1.358116458473e-05
-5.13618915185899e-05
-2.57033557344955e-05
-2.89041839665654e-05
-2.52141419265783e-05
-1.74600970019818e-05
-2.18359532962213e-05
-5.72275416552271e-05
-2.04942035918592e-05
-5.19491633785597e-05
-3.4798149338328e-05
1.00275672656397e-06
-3.36332096867566e-05
-3.32864277376924e-05
-2.93082579097885e-05
-2.18551852197616e-05
-5.08388243017821e-05
-2.50498409916381e-05
-3.16218578703934e-05
-2.00950212156495e-05
-2.36140281639521e-05
-4.93274172950986e-05
-3.6311291930322e-05
-3.00947500679467e-05
-4.87901215455892e-05
-3.81343673038124e-05
-2.5457171885877e-05
3.51509161406968e-06
-9.62873185251077e-06
-1.92617920362958e-05
-4.06840569893887e-05
-9.22805640641258e-06
-3.08417126419213e-05
-3.52026981473632e-05
-3.16284757307232e-05
-5.73570856645189e-05
-1.63526190232929e-05
-1.98810705787628e-05
-4.82550357872246e-05
-5.72801289517877e-05
-8.13038147893514e-05
-2.12811349685503e-05
-3.46288452368647e-05
-1.19929003483784e-05
-5.5729511101153e-05
-1.32304260626271e-05
4.41359422447602e-06
-6.30273050098545e-05
-5.54097123408881e-05
-6.10344406626844e-05
-3.81412342009899e-05
-4.16256478331731e-05
-4.09387621892113e-05
-4.81242399137899e-05
-5.12007706381042e-05
-6.25479172074313e-06
-3.35633695872082e-05
-3.84716526582447e-05
-3.11239579566625e-05
-2.89512348361169e-06
-5.31364861544879e-05
-4.63235418280825e-05
-2.55885991455749e-05
-7.84189397314423e-06
-2.65767310000803e-05
-1.71247472017486e-05
-1.82041507823867e-05
-4.55268982997485e-06
-2.56771708987628e-05
-1.47950135802582e-05
-3.76723604617024e-05
-3.38234951207082e-05
-2.42504015209472e-05
-4.49623046292932e-05
-3.02851501549043e-05
-2.42766351769127e-05
-4.84984764122875e-05
-4.3248328733786e-05
-1.87728897138256e-05
-3.40628276288117e-05
-2.92290285617065e-05
-4.06457639451093e-05
1.11112253889697e-05
-3.14687746225544e-05
-5.57083032414094e-05
-1.43391038039585e-05
-7.7177154825152e-05
-1.33655689596523e-05
-1.91763430331981e-05
-3.99892982068917e-05
-1.7823067788303e-05
-4.03198081772712e-06
1.46726800427803e-05
-3.13566034553643e-05
-3.37971621169766e-05
7.36861035591731e-06
-1.47342214568414e-07
-1.20406761153201e-05
-3.87023279990112e-05
-3.61341134322356e-05
-4.17308677136394e-05
-2.74226520068244e-05
-1.57535201211912e-05
-3.77436577130514e-05
-6.38115409348803e-05
-2.41619440940698e-05
-5.88623131013544e-05
-3.884045577031e-05
-4.57764929739217e-05
-4.58633520769273e-05
6.47819632262142e-07
-5.46360554663859e-05
-4.51939497407872e-05
-4.54641971092044e-05
1.95167328694908e-05
-1.91176351048167e-06
-2.26507596171866e-05
1.79663726270299e-05
-2.32913087441139e-05
-3.29522647933016e-05
-7.97397137711308e-06
-1.87373575130755e-05
-4.69435781897817e-05
-5.79108940382834e-05
-4.31055165248606e-05
-7.24599274615066e-05
-4.8084825511676e-05
8.44384789820251e-06
-6.70979961978425e-05
-2.23195980404204e-05
-7.28212310303395e-06
-9.87704606913704e-06
-2.54303489622063e-05
-2.01842614808755e-05
-5.77419025274444e-06
-6.78742511176111e-05
-5.32208946864196e-05
-2.69756646842125e-05
-6.22305504408337e-05
-2.87110986438869e-05
-2.57658939844731e-05
-3.85126284850001e-05
-2.50366709755788e-05
-2.877822844615e-05
-2.82405068355839e-06
-1.64220930328066e-05
-1.64971625800887e-05
-2.86413022123282e-05
-7.00747910372638e-05
-2.38288035445802e-05
-3.30416101525708e-05
-5.08300049622067e-05
5.25765389495827e-09
-3.5448931471731e-05
-7.05332458536533e-05
2.45430220921255e-05
-2.42798104591855e-05
-4.23070215944916e-05
-2.12407253111413e-05
-3.59499545084609e-05
-2.1649692968949e-05
-3.75253786526578e-05
-8.51624177464099e-06
-2.41032304135842e-05
-6.71349775351158e-05
-1.05480145318893e-05
-3.25080762314328e-05
-4.62132791169793e-05
-1.97044888675553e-05
-1.78706945715679e-05
-1.09784427016852e-05
-1.71665059892421e-05
2.01131527815134e-05
-4.4318907400463e-05
2.91861827838749e-06
-6.40050184965017e-07
-2.82486617022666e-05
-5.00714244594243e-05
8.12251402121306e-06
-3.69515015951904e-05
-4.31379939369528e-06
-1.04056440313121e-05
-4.26670203411818e-05
-4.67494587902972e-05
-2.59957748021842e-05
-2.03959484271774e-05
-4.5838770014369e-05
-5.93851386279939e-06
-4.42182991255652e-06
-6.41297303517177e-05
-3.31023849743987e-05
2.45468785630762e-05
-4.02381790383644e-05
-4.64694009176571e-05
-2.13799629112052e-05
-3.72711154645481e-05
-3.1411697545764e-05
-4.40450204392791e-05
-2.89147096404473e-05
-4.68135566504295e-05
-3.41752804428415e-05
-2.99122737717224e-05
-3.52268525895099e-05
-3.5692500494214e-05
-4.12443878264786e-05
-2.31801453409368e-05
-2.63724634986845e-05
-2.5339489586635e-05
-1.65603154562418e-05
-2.36246573970566e-05
1.61889861989926e-05
-4.19901091834515e-05
-4.37998552781426e-05
-3.19669882351499e-05
-2.85997775480278e-05
-3.33077356666788e-05
-6.09218328096154e-05
-1.98790506018941e-05
-2.89258702358407e-05
-4.6136269270188e-05
-4.77828393161304e-05
-1.76025381022567e-05
-6.25074309730674e-05
-3.41104228310494e-05
-1.87568938500836e-05
-4.10242153754194e-05
-1.44950619530759e-06
-1.21928071120363e-05
-5.10321882839623e-05
-9.68711950175072e-06
-1.21920970118889e-05
-1.87193361842687e-05
-4.06022770882424e-06
-1.5162155956154e-05
-1.1298805080691e-05
-1.93107933813706e-05
-3.40109478194269e-05
-5.42812917822826e-05
-1.60022148203443e-05
-9.47519980382128e-06
2.17433285017381e-05
-2.09296959719394e-05
-2.31324330756016e-05
-1.48122418224014e-05
-3.48188972654982e-05
-4.36787249608993e-05
-3.48937077101302e-06
-1.444995293361e-05
-5.40501505860277e-05
-2.09003372787183e-05
-3.09633097394805e-05
-4.97933691302342e-05
-4.59713489355563e-05
-3.64100200816667e-06
8.04731036936591e-06
-2.56521552357068e-05
-1.64092258452942e-05
-2.52961919909965e-05
-2.79235599060138e-05
-2.81283124465625e-05
-3.28135773338778e-05
-3.91987273646916e-05
1.26837914679194e-06
-1.09957156063533e-05
-4.86835543061672e-05
-1.69147062599032e-05
-3.0202606193517e-05
-8.87749243253996e-05
-5.38323518475866e-05
-1.27216666670205e-05
-4.49419559680706e-05
-8.65126689719749e-05
-9.57386746049382e-06
-3.02125126973679e-05
-4.00351459339851e-05
6.359284571481e-06
-5.35759560872825e-05
-2.49888593438784e-05
-4.53822038000832e-05
-2.44661581443506e-05
-4.56286682380018e-05
-2.10942926532181e-05
1.89939429455588e-05
-5.00861003556094e-05
-2.50312148154543e-05
1.43008005238644e-05
-2.60611466560909e-05
-2.9156441049298e-05
-2.60158591157511e-05
-1.70278578853708e-05
-3.51941672532233e-05
-4.25572352740171e-05
-2.72753558720501e-05
-1.17302101993533e-05
-3.31996839866755e-05
-3.0904647180256e-05
-3.02513549755984e-05
-2.34875391897782e-05
1.5389062398254e-05
-2.83050314257063e-05
-3.17691297065313e-05
-1.16308921325347e-05
3.67731858925265e-06
-2.10172579815131e-05
-1.01326984837599e-05
-3.01155017312918e-05
-2.19267689733526e-05
-2.54146609088815e-05
-3.69842177913641e-05
-3.05198972670837e-05
-3.58195942353913e-05
-9.02330186953241e-06
-2.66390550777412e-05
-3.39321287303817e-05
-9.17117972692296e-06
-4.76727506249526e-05
-4.14643263570523e-05
-4.31917723629765e-05
-7.02223954942047e-06
-5.42546369448627e-06
-1.82056274698157e-05
-4.41617142680597e-05
-2.96417853208404e-05
-5.0752070879591e-06
-7.08062958339985e-07
1.57560519900077e-06
-8.84349099554218e-06
-1.83215646010225e-05
-6.49569041365895e-06
-4.2411516218215e-05
-5.55553625960579e-05
-6.52304568172755e-05
-2.82305701852269e-05
-3.21113765974779e-05
-2.13219967152915e-05
-2.77322986177453e-06
-4.03988487648224e-05
-2.38994303469623e-05
2.07331816289659e-05
-3.69826338779827e-05
9.86768553614246e-06
-4.36009161673554e-05
-1.67709659339849e-06
-5.39016133200729e-05
-3.43059957656416e-05
-5.02446284782349e-05
-7.76318618590993e-05
-2.85892445196867e-05
-1.62848217353161e-05
-3.35566011588778e-05
-4.68283471523572e-05
-3.12333836222096e-05
-4.78090451747499e-05
-3.12699267065206e-05
-2.35907531054346e-05
-3.24036538965068e-05
-3.95433326739255e-05
-3.19381124245018e-05
-2.85544457374116e-05
-4.85628884785035e-05
-2.63250908568133e-05
-7.31318974079541e-06
-2.95881438959292e-05
-3.52929560684563e-05
-1.56105958639694e-05
-4.13576368141478e-05
-3.35213532609149e-05
-4.05456433190292e-05
-4.83548457704328e-05
-5.66116275281944e-05
-5.21313201851936e-05
-2.52178147569825e-05
-3.88083610838842e-05
-2.85217356374142e-05
-4.56137416530519e-05
-2.74402482174596e-05
-4.67938910936794e-05
-5.84630935037027e-05
-1.81307130141578e-05
2.80395476516774e-06
-1.33627447810005e-05
-3.72194912290465e-05
1.23903354818006e-05
-1.58802423292188e-05
-4.47575191082192e-05
-3.47650030374816e-05
-6.16561987491975e-05
-2.89047243965988e-05
-4.19187130521656e-05
-3.00079703659111e-05
-5.06594308205401e-05
-3.82123969778112e-05
-4.64236354994933e-05
2.86988030476429e-06
-7.11745216607454e-05
-4.72322990187675e-05
1.45317155902447e-05
-2.77775672539872e-05
-1.07712142485821e-05
-4.15884922483522e-06
-1.83420918060233e-05
-3.88616753082496e-05
-1.12984173338298e-05
-3.1449410377402e-05
-2.25126759322388e-05
8.92448735767314e-06
-2.9596028145136e-05
-3.71904316523699e-05
-5.58674638662889e-05
-1.83990091903141e-05
-5.50864130921336e-05
-1.49109448066676e-06
-2.93883284459365e-05
-3.54745797295292e-05
-3.18440127984625e-05
-1.1164815670677e-05
-1.86412904542427e-05
-3.50575542707867e-05
-1.90953161783009e-05
-2.25609592221704e-05
-2.42393428481696e-05
-2.13950331035197e-05
-1.33840491539515e-05
-2.45317207950386e-05
-3.49769227589827e-05
-4.26068299930095e-06
-3.77128625210062e-05
-2.83297288192264e-05
-4.00984995480103e-05
-4.53314795799817e-05
-3.04898841060993e-05
-2.73021245442247e-05
-2.27365763555206e-05
-3.71495168272017e-05
-1.20897037889897e-05
-1.65395546136411e-05
1.77026050723197e-05
-1.08630865843278e-05
9.05009920168977e-06
-1.03495481627424e-05
-3.0128341365739e-05
-3.25921832950159e-05
-1.42799792157759e-05
-4.20489630512999e-05
-1.93848915449223e-05
-1.63824758519611e-05
-6.46698996548662e-05
-3.85200539823088e-05
-6.57403348596304e-05
-4.05227250364706e-05
-2.85359204833214e-05
-3.50949708690218e-05
-2.70206310107245e-05
-2.12987308624822e-05
1.01008171033544e-05
-7.61053876964972e-06
-3.04306484338308e-05
-3.53985758473397e-06
-3.84270944128397e-05
-6.45176666921685e-05
-4.06368850060906e-05
-2.68441302521962e-05
-3.90244426319218e-05
-3.19395851863683e-05
-5.78693429344977e-06
-4.57821558707147e-05
-2.46714981012482e-05
-5.25884882963513e-05
-1.49946588978879e-05
-2.09728906866559e-05
-3.48696498735387e-05
-3.18637009196695e-05
-8.72565903000794e-06
-1.56646896750522e-05
-4.89136879663309e-05
-5.01744102249581e-05
-3.34728912264697e-05
-6.68465662212536e-05
-2.08595213237017e-05
-3.37664735973637e-05
-3.08843875397671e-05
-3.88638234794591e-05
-6.94135162919944e-06
-2.96487202810753e-05
-5.97373493318947e-05
-4.63659939846914e-05
1.18784273168104e-05
-2.55434748817213e-05
-4.55597203885133e-05
-4.27846751645283e-07
-1.30865062409256e-05
-4.10454435984983e-05
-7.84135402503257e-06
1.7119943306118e-09
-1.81899031901923e-06
-4.98306044880791e-05
-6.481383874189e-06
-3.48981635439902e-05
8.20849031168149e-06
-3.94749306656193e-05
-2.50151665142111e-05
-1.0091488835867e-05
-3.77895127174467e-05
-4.38434429519224e-05
-3.19227176346794e-05
-2.28448723459833e-05
-3.24824198146876e-05
-6.35562460420792e-05
-2.56986885472523e-05
-7.67656741163009e-06
-4.95569750849173e-05
-1.09349607562053e-05
-3.24809848172852e-05
-3.54488879146856e-05
-3.16908868850546e-06
-2.64495147859246e-05
-5.39811214381394e-05
-2.51556359570864e-05
-3.75266775426088e-05
-9.57338627344813e-06
2.02240090142441e-06
-3.52965314428973e-05
-7.28642466048801e-06
-6.68681210092522e-05
-4.18368207911297e-05
-1.75179291120699e-05
-2.49999503372375e-05
-4.00931684052057e-05
-9.86221630002471e-06
-5.67314725998956e-05
-4.85594540285348e-05
-4.64117561985695e-06
-1.54364746111759e-05
-6.66396766674559e-05
-3.34302133366356e-06
-2.57133645157799e-05
-5.3105295959036e-05
-2.56663492480456e-05
-2.16046046217715e-05
-6.34281334872382e-05
-3.48876135707973e-05
8.70493990972229e-06
-5.87515106784801e-05
-7.10873122614758e-05
-7.31544525636535e-06
-3.71146213624238e-05
-1.55864339153633e-05
-1.67026707501206e-05
-4.72391830730083e-05
-7.59826758843095e-05
-7.61006849448111e-06
5.30702319266972e-06
-5.09801916784439e-05
-1.39985013968873e-05
3.72399212761744e-06
-3.2625725201008e-05
-4.87304597645194e-05
1.06251277047455e-05
-3.95618643873334e-05
-5.78847136692448e-05
1.28996603950472e-07
-2.56692388355551e-05
-3.41496866921684e-06
-1.11476050363384e-05
-1.19838766988765e-05
-4.78061219261991e-05
-2.21139493846433e-05
2.26916959417083e-05
-3.09274084412504e-05
-9.66704571985611e-07
-1.46337733670761e-05
-6.93830846987584e-05
-4.65077137209575e-05
-4.06504103423881e-05
-5.90338268306827e-05
-2.99371012673684e-05
-2.11164847962459e-06
-3.18195377386335e-05
-4.81295654574789e-05
-1.54237216398012e-05
-2.62834841854171e-05
-4.16800568746704e-05
-3.4752313699253e-06
-3.59656599023665e-05
-5.00176045588061e-05
-3.33037496322958e-05
-1.95620852689313e-05
-7.38692190488062e-05
-1.74136208119885e-05
-2.59501785176921e-05
-3.40146536231805e-05
-6.14035833394239e-05
-4.19535066839916e-05
-4.88823955321179e-05
-2.94181181374986e-05
-1.60530238650483e-05
-1.56744537401063e-05
-3.63436389885758e-05
-4.1899274329781e-07
-1.88913751860036e-05
-6.29712403600962e-05
-2.23549577539085e-05
-1.07171852453221e-05
-4.23460575584643e-05
5.58710013037945e-06
-1.11922937641792e-05
-5.00057401065737e-05
-7.34207813943476e-05
-1.45897731213713e-05
-3.27467284011973e-05
-1.97498160892789e-05
-6.33619788574978e-05
-9.51401522073276e-06
-3.72006889553933e-05
-3.92149553967076e-05
-3.34105344881721e-05
-7.50277582253911e-05
-2.65098533053717e-05
-2.35279030539852e-06
-3.07172769300603e-05
-5.37990677834431e-06
-9.14107699305022e-06
-1.77248163553343e-05
-3.83151517440033e-05
-3.64238797931532e-05
-3.09460300709665e-05
-3.96625049605942e-05
-6.71737664273094e-05
-2.87857391732212e-05
-2.52502591613111e-05
-2.841171415069e-05
4.44802053657708e-06
-2.90014716452813e-05
-6.68265277297763e-07
-3.18335627666208e-05
-3.63887206309968e-05
-4.41250966800623e-05
-3.31347004330458e-05
-1.69132943264718e-05
-5.95784776259291e-05
-1.5310306766578e-05
-1.32891282971343e-05
-4.26769958374374e-05
-1.49274387216687e-05
-3.38978739638881e-05
-3.08347629051395e-05
-3.35065448712273e-05
-1.02865573054454e-05
-3.25256534846345e-05
-4.60987672487792e-05
-2.98259398307442e-05
-1.99829488120672e-05
-4.12163075124454e-05
-2.55171382985138e-05
-3.48164886002188e-05
-6.73740148137997e-05
-2.31458828944876e-05
-1.81619285181957e-05
-8.83192131014105e-06
-1.13041192589261e-05
-4.21503099449786e-05
-2.41109328253783e-05
-3.95491257784907e-05
-1.97487942662826e-05
-9.75646749097422e-06
-2.65937174994246e-05
-3.16720359601272e-05
-3.27841780075318e-05
-1.44943839767292e-05
-4.76863864292928e-05
-2.46460796020974e-06
-5.54188214278174e-05
-2.45241395647825e-05
-1.48773774454519e-06
-4.0472644266527e-05
-4.47425858089076e-05
3.10267926611982e-06
-9.64835973214929e-06
-6.6698463826109e-05
-3.20841848825594e-05
-1.28348589797008e-05
-2.4563365791578e-05
-4.50861909388878e-05
-5.1408690945097e-06
-6.68359135166975e-05
-4.2291799499112e-05
-7.00757392035894e-06
-8.94898525259906e-06
-5.68077754124323e-05
-5.00103717784906e-05
-1.45815054597557e-05
-4.23927443558185e-05
-2.99286756781126e-05
-1.73767549135137e-05
-3.80290492044232e-05
-4.66354806548417e-05
1.33893204058849e-05
-2.81308382838337e-05
-4.71909213008706e-05
-1.4821792560085e-05
-4.8313412786113e-06
-3.72338166053949e-05
-1.7412765966445e-05
-2.35534999106164e-05
-4.23414000661517e-05
-1.29385300381809e-05
-4.3843830081382e-05
-3.13494757136038e-05
-5.38902248827014e-05
-6.05318267865006e-05
-5.88392325229877e-05
-3.59522758522636e-05
3.38507827253925e-06
-1.86768194002973e-05
-2.79448654568665e-07
1.78258071504932e-05
1.5275047980708e-05
-3.83254098894526e-05
-2.46406456685918e-05
1.18706388720742e-05
-2.66989038866725e-05
-5.72909933829451e-05
-3.78541358757678e-05
-2.62927940915338e-05
-3.04524209109321e-05
-2.32774540558551e-05
-2.67744232598266e-05
-2.6896896966018e-05
-7.41569290594558e-06
-3.61608870519851e-05
-4.20023541581841e-05
-3.3151510899465e-05
-2.95491612023574e-05
-2.03473951754029e-05
-1.247456574785e-05
2.68458729146739e-05
-4.46111230286364e-05
-4.04905436072463e-05
-1.33829982477903e-05
-3.03370672834399e-05
-7.19487742491648e-05
-1.03855420133335e-05
-4.78195113533023e-05
-4.29431275116525e-05
-2.54069926132026e-05
-7.00677036221353e-06
-6.0146290505178e-05
9.32621898439284e-06
-1.94016637232746e-05
-3.72534287548983e-05
-2.91928899995043e-05
-1.77418670237522e-05
-1.20538093133625e-05
-1.30676068665439e-05
-1.85806449993372e-05
4.12626399674249e-06
-3.47849491306335e-05
-1.9206739534753e-07
-1.61724234000645e-05
-4.57322213662133e-05
-5.41375256490084e-05
-5.33446141601238e-05
-2.69842878652626e-05
-3.23854658045563e-05
-6.60909148472313e-07
-2.32185597119556e-05
-2.23834112990771e-05
-2.71580456977718e-05
-2.80737692713664e-05
-8.70310921422753e-07
-5.0459190626691e-05
-3.54135527547628e-05
-3.47717216383557e-05
-1.26692956295849e-05
-2.10320556055659e-05
-4.48542015642126e-05
-3.68051918921881e-05
-6.8394053116647e-05
-3.45035668684265e-05
-2.76696613194685e-05
-6.22174881578617e-05
-1.28983999846996e-05
-4.10021703020897e-05
-3.98638100797266e-05
-1.74932303175209e-05
-3.33127738827548e-05
-4.20106366286287e-05
-2.88241929383944e-05
3.0840371268382e-06
-2.30284160857109e-05
-2.81171108335644e-05
-5.28393897887424e-06
-2.34518882438808e-05
-7.92404630669807e-06
-4.00297015204505e-06
-4.51423773272714e-05
-2.18937000353395e-05
-1.19834956427688e-05
-4.42902605148642e-05
-3.27841289529378e-05
-2.73024114988761e-05
-2.73795555201001e-05
-3.42033628171301e-05
-7.65846998244874e-06
4.43505530872527e-06
-1.5116355222173e-05
-2.52225558784318e-05
-7.15451564175386e-06
-3.44599948085628e-05
-2.68628810044767e-05
-3.36441132758601e-05
-3.49565505606308e-05
-1.617034878062e-05
-3.37041300499787e-05
-2.63760200233372e-05
-2.86260849268054e-05
-2.07707184988169e-05
-2.29742839324611e-05
-3.45217482298933e-05
-8.93710576423997e-06
-1.53872248327805e-05
1.5267382561053e-05
-2.47773669460569e-05
2.15459700596187e-05
-3.60375122909886e-05
-4.68654229713841e-05
-5.82024472774611e-06
-4.13866102737478e-05
-4.98619218821935e-05
-5.41092943512731e-05
-5.89376541527182e-05
-5.00804733394536e-05
-4.32609490079721e-05
-4.46073040970774e-05
-6.07092082646694e-05
-6.36580504205158e-05
-5.68376798256844e-05
-4.47377866151075e-05
-2.23947691565165e-05
-6.92444275741756e-06
3.87948841924696e-08
-1.88376706801216e-05
-1.18382595420669e-05
-1.45037256378725e-05
-3.42092919613194e-05
-2.4426783429134e-05
-2.23043279970666e-05
-4.32078595676304e-05
-3.80315918019817e-05
-2.58588198004812e-05
-6.33000895865941e-05
-4.64831183670443e-05
-4.29303574159474e-05
-3.49533538418273e-05
-2.87645187587669e-05
-2.50019913214318e-05
-6.46842433238859e-05
-3.56597161711451e-05
-2.70262621536724e-05
-1.74319116631446e-05
-2.69395328227621e-05
-9.35918666804644e-06
-1.70140603436635e-05
-2.46864828757321e-05
-3.61144995166072e-05
-4.68630838738249e-05
-4.69344884348965e-05
-3.70325744394974e-05
-1.23009653237916e-05
-7.01467674922939e-06
-9.11722262306217e-05
-5.16544376200542e-05
-3.09852271060904e-05
-6.58443773530063e-05
-2.07726000019869e-05
-4.06690004040248e-05
-4.28265710982583e-05
-4.05987830060302e-05
-1.69693485659786e-05
-2.16080861025009e-05
-4.63378842375341e-05
7.89333994811955e-06
-1.23123680872964e-05
-2.58608273006807e-05
-4.20312929771886e-05
-3.14601013564088e-05
-2.6295617202751e-05
-2.90129581240573e-05
-2.81258651167552e-05
-2.52344175626527e-05
-4.23516261464299e-05
-2.05878316717505e-05
-3.19894783932443e-05
-3.28098331453521e-05
-5.04837297464065e-05
-3.74267302755773e-05
-4.84567300072111e-05
-6.19062961093287e-05
-2.89275190957771e-05
-6.60517180179417e-05
-2.45984777936694e-05
-1.24484864810454e-05
-3.4078620437314e-05
-3.6408894353794e-05
1.41888577954205e-05
-3.54524077419687e-05
-5.8787682011262e-07
1.3745397078066e-05
-2.47099774533043e-05
-3.58729053546127e-05
-2.6936939999207e-05
-2.71107025345134e-05
-3.26292145579885e-05
-5.88376709443274e-05
-1.20578378466578e-05
-3.43773240089132e-05
-5.62998408056977e-05
-1.80471256861684e-05
-3.97900509902604e-05
-3.50094734872547e-05
-4.9385498324896e-05
-3.02669423130036e-05
-1.99959305152635e-05
6.47610900555276e-06
-4.72349631016961e-05
-1.50437351106144e-05
-2.13543090406258e-05
-2.18330332916371e-05
-1.89440824272499e-05
-5.99235973056808e-05
-2.00740057303798e-05
-4.07438756895003e-05
-2.94432584558259e-05
-3.89159992246747e-05
-4.63579173535185e-05
-2.42875260708933e-05
-2.63867190664794e-05
-1.02235841955444e-05
-8.08992924429021e-05
-2.89339797791911e-05
-2.2337213281426e-05
-9.80171104959419e-06
-4.87497529125843e-05
-4.08487902472642e-05
-4.20715221458771e-05
-4.08572808062567e-05
-1.06955590211867e-05
-3.21913312671228e-06
-5.4686579388104e-05
-5.65613853847469e-05
-2.38016334103621e-05
-9.74909408310508e-06
-5.05313517678463e-05
-2.56155794976663e-05
-7.14104105797638e-05
-5.22599497241292e-05
-3.40886834401273e-05
-2.56831031452864e-05
-1.92968354574828e-05
-3.93266640513283e-05
2.07147397981934e-06
-2.14191665592238e-05
-2.43353828657267e-05
-2.31612257310641e-05
-1.07087063193409e-05
-4.15216989216098e-06
-5.42317398341677e-05
-3.365559462064e-05
-3.86545055499366e-05
-2.7860849902635e-05
-1.75115870034477e-05
-6.6863935697763e-05
-5.45364309104391e-05
-5.23459515771643e-05
-2.94576353357148e-05
2.02379938540684e-06
-5.86889174126659e-05
-2.57611581152564e-05
-2.95828421350321e-05
1.17684989342823e-05
-1.98727544997919e-05
-3.21870953316326e-05
-2.79103383049126e-05
2.42299846442998e-06
-1.84086106867664e-05
-1.64094980235047e-05
-3.01941182144434e-05
-3.28766352290733e-05
-2.38184213958742e-05
-4.2158962879799e-05
-3.74820039891691e-05
-4.74985860771767e-05
-3.25130046849263e-05
-5.02838013103606e-05
-4.3630479310004e-05
-2.41806817033959e-05
-4.51642671964539e-05
-1.81342004390977e-05
-1.80210552627796e-05
-2.68795518010703e-05
1.40814183609728e-05
-1.29089988365909e-05
-2.61900634836495e-05
5.92482802829198e-06
-3.53180021049349e-05
-6.02120783384708e-05
-1.93479806725768e-05
-2.42502042795609e-05
-2.25016813079447e-05
-5.70306271812066e-05
-1.42466066426941e-05
-9.17334421766914e-05
-3.28986422204531e-05
-4.29550169710808e-05
-4.57541113862295e-05
-4.73890794935508e-05
-2.11680488899413e-05
-3.85497192522266e-05
-4.70482285533951e-05
-1.54861461324906e-05
-3.05576265579168e-05
-6.11271867623133e-05
-2.04470830850689e-06
-3.00097206555025e-05
-1.29672279570014e-05
-2.18956697921702e-05
-2.07279303896711e-05
-5.7265924244346e-05
-2.18927501163021e-05
-2.76166221451035e-05
-4.17606062130943e-05
-4.2213745287666e-05
-4.33841091160208e-05
-3.18854419759797e-05
-4.49192475263228e-05
-1.15372597167553e-05
-2.11146761303933e-05
-4.14172275620088e-05
-4.21474742582152e-06
-1.37222551660911e-05
5.45789056720982e-06
-2.72271824000683e-05
-3.89206094149336e-05
-1.47367821910785e-05
-1.65399048529113e-05
6.70029023481054e-07
-5.79113553890228e-05
-4.55229366360072e-05
-4.54266165207061e-05
-1.07598406833562e-05
-3.95488271810592e-05
-6.51573648602279e-06
-4.80827189430874e-05
-9.21615471917037e-06
-3.49104327306933e-05
-6.18957257243157e-05
-4.22641891150648e-05
-5.79777007077506e-05
-5.05199055866765e-05
-2.6214394556113e-05
-3.4326993631938e-05
-6.71536806111416e-06
2.20806833580269e-05
-2.03385727473964e-05
-1.13657400790084e-05
-1.74539622622906e-05
-3.96997539401241e-06
-2.33981097704396e-05
-5.20147913438466e-06
-4.11924904678199e-06
-6.34205471405625e-05
-3.40904554528551e-05
7.37693227033688e-06
-4.51751845864715e-05
-6.31797714026137e-05
-3.61680881094722e-05
-3.91263636299003e-05
-1.81187703804253e-05
-4.48558560843958e-05
-6.88364075709779e-05
-1.01581012442551e-05
-2.33895705240131e-05
-3.21447868096745e-05
-2.42406820341162e-05
-1.1737777800528e-05
1.12182461362736e-05
-1.64233281760188e-05
1.76595243453709e-05
-4.63991671988559e-05
-3.61161075407526e-05
-7.18568873110996e-05
-1.12035735735746e-05
-3.01266262022809e-05
-1.03140003283577e-05
-1.36202036066728e-05
-4.08561808835263e-05
-2.24296036076184e-05
-1.37157352459513e-05
-4.7223246398357e-05
-3.70912356886601e-05
2.90535834948852e-06
-5.04038517509283e-05
-3.69060738088335e-06
-3.07397446549485e-05
-4.24989287437397e-05
-1.46409613104004e-06
-2.44923748249365e-05
-1.48519319833648e-05
-2.4826126772438e-05
-1.36445221024271e-05
-3.69152808487454e-05
-2.85810067931268e-05
-7.06863346050572e-06
-5.5225010495124e-05
-5.69354940015699e-05
-1.66599030386389e-05
-5.39915019984037e-05
-2.3208254513365e-05
-2.03153723675558e-05
-1.25849086663214e-06
-1.62489709990767e-05
-3.24519098261571e-06
-4.06806799999329e-06
-1.61056594781484e-05
-4.59402799137421e-05
-4.69202130698471e-05
1.22894528238733e-05
-3.07862248661582e-05
-1.60113644603679e-05
-2.60639921569612e-05
-1.83398898203459e-05
-3.83429083618585e-05
-2.95600503978042e-05
-3.9493692616803e-05
-5.17216419261556e-05
-5.404868588383e-05
6.5132009021273e-06
-4.30617685615166e-05
-2.33769290923489e-05
3.19105498970111e-06
3.57335350506985e-06
-2.35915342777104e-05
-1.83020615480582e-05
-1.86093542098615e-05
1.20420828709126e-05
-2.52193388457937e-05
-1.05136177831377e-05
-5.61380306461426e-05
-6.28978807976976e-05
-4.27758784481923e-05
-4.42131170735364e-05
-2.99399456395354e-05
-3.23207272436426e-05
-4.86647983695956e-05
-3.18484230781282e-05
-1.02207729973994e-05
-2.1340710831899e-05
-2.75018724777002e-05
1.17641263877697e-05
-1.73608415005928e-05
-1.42067002107982e-05
4.82743602938911e-06
-3.22213896106072e-05
-1.96714625263321e-05
-1.74686792473134e-05
-3.76765191678444e-05
-2.19117835374942e-05
-8.24760281949099e-05
-6.57535180377829e-05
-4.41848735984219e-05
-2.26819122477631e-05
-1.92060147847309e-06
-4.11010692858508e-05
-2.64295691059267e-05
-4.26836437283861e-05
-2.29030025875406e-05
-5.87670414456723e-05
-7.38207067995005e-06
2.13862557414122e-06
-4.25668259487839e-06
-1.11888027312288e-05
-4.45125968525954e-05
-2.86094684060064e-05
-1.05665197645456e-05
-5.55551649756046e-05
-1.9698666492419e-05
-3.71344127074234e-05
-2.92786192757332e-05
-6.04137032675795e-06
-3.51510150960659e-05
-2.51974191947965e-06
-4.14886161907049e-05
-4.79751735805732e-05
-2.99298081293193e-05
-6.59428594581886e-05
-2.40942262652018e-05
-3.85653704416071e-05
-2.74692543347698e-05
-1.11178159620866e-05
-5.86680345105842e-05
-4.02237227204504e-05
-1.74344125428063e-05
-2.94006687090822e-05
-1.92990403707311e-06
2.52735996318089e-06
-3.63851388536813e-05
4.20523733350399e-07
-7.39055674111708e-06
-4.1639133851018e-05
-2.77146938192752e-05
-4.92022583559508e-05
-4.44587821042495e-05
-4.04564894060995e-05
-3.57563260793997e-05
-9.61924448880286e-07
8.36034919829339e-06
-2.52802280335839e-05
-3.89650190173345e-05
-2.82188643585029e-05
-2.34033073467139e-05
-1.31475372721538e-05
-5.70816462803907e-05
-4.83272512444724e-05
-6.89909459624747e-06
-1.98354023398559e-05
-2.66391685499566e-05
-2.85266586723437e-05
-2.86099011681431e-05
-3.10177614617925e-05
-2.71241207941698e-05
-5.80536310869057e-06
-3.77071239525617e-05
-3.72494856897039e-05
-3.30904938555831e-05
-4.34238028162881e-05
-4.16273024682376e-05
-2.49950909222848e-05
-8.87859427481603e-06
-4.45102158719281e-05
-1.64732385101983e-05
-7.47160664791189e-06
-7.39095753880428e-06
-5.38629586937614e-06
-1.7626640182915e-05
-5.43207021085163e-05
-4.51331736162614e-05
-1.44236615406584e-06
-6.69549776943434e-05
-4.50214919212924e-05
-4.11785802548615e-06
-7.51894030740491e-05
-4.56846918558698e-05
-2.86949881973824e-05
-3.65616214970802e-05
-2.72416908880624e-05
-2.16723584958385e-05
3.57119163755686e-06
-6.20821990730368e-05
-3.75752393496293e-05
4.91930686614276e-06
-4.30583802347479e-05
-6.04326931926652e-05
-5.55870309022829e-06
-2.14010944465181e-05
-2.68941648706292e-05
-6.41281898478348e-05
-1.35352982352844e-05
-2.85572290582795e-05
-5.14509989607663e-05
-6.66747961890461e-05
-2.48795011787776e-05
-2.29749907026626e-05
-2.13117404834245e-05
-5.8533446261538e-05
-6.96132857294518e-05
-1.88524635613763e-06
-4.78924251473141e-05
-4.08184993693406e-05
-1.14646066017208e-05
-2.7766905570044e-05
-3.03688244491581e-05
-2.85862750429666e-05
-1.4548093698914e-05
-2.14142146235414e-05
2.53613512793012e-06
-4.60960669004183e-05
-1.98783279780037e-05
-6.68949802691479e-06
-3.01993382062676e-05
-6.83397833632018e-05
-2.12290980090038e-05
-2.03433872905563e-05
-2.3435102741549e-05
-7.81037713350274e-06
-3.57112048775946e-06
-3.69889156090059e-05
-2.78126736722846e-05
2.98678453004034e-05
-6.18765388009832e-06
-1.98271544228798e-05
-8.03858520526705e-06
-1.51279819176459e-05
-4.11796475954029e-05
2.34501664268726e-05
-2.62626684107686e-05
-3.21944928688906e-05
-2.66241635365944e-05
-4.77430708068183e-05
-5.07487076611347e-05
-3.58431507625998e-05
-2.98257206487211e-05
-3.41117591066799e-05
-5.63800373312149e-05
-6.00786859611821e-06
-3.02059661606127e-05
-8.50715509821687e-05
-1.73800475869975e-05
-5.16858904803639e-06
-7.86615067004572e-05
-2.9511706690293e-06
2.17126256502506e-05
-2.8176454552609e-05
-4.38955285823157e-05
-4.47129810252587e-05
-3.78825581603565e-05
-1.92738167239769e-05
-6.46535952633868e-05
-5.60669960958177e-05
-4.39866944215628e-05
-2.8816307815456e-05
-5.70865306881823e-06
-3.77868417462779e-05
-3.11819034867557e-05
-1.80494074967852e-05
-1.98083745584215e-05
-1.0107180500649e-06
-3.11898232905361e-05
-5.56460999409331e-05
-2.89904837230638e-05
8.6973819652367e-06
-3.53792933264997e-05
-4.83673502014369e-05
-4.47734130567759e-05
-3.21588125908862e-05
-7.21803767806515e-05
-2.69505964039614e-05
-3.55761966658508e-05
-1.94391237162421e-05
-1.39971426487512e-06
8.88017185907389e-06
-3.76659235896859e-05
-3.66232936069946e-05
-4.46971444252606e-05
-2.89698635292307e-05
-2.28054972111114e-05
-7.06828422363434e-07
-3.03266379001371e-05
-7.20308534964348e-05
-2.16696490444645e-05
-3.9953916384238e-05
-8.78414985050527e-05
-4.85482132380347e-05
-1.62145209031473e-05
-4.89703578886837e-05
-2.54943625333611e-05
-1.27545585186962e-05
-9.2260288915062e-06
-3.97542811846187e-05
-1.40462574058922e-05
-1.71815619281862e-05
-1.32084068277348e-05
1.8200168096996e-06
-2.59948598888673e-05
-3.28850127970033e-05
-3.59582031994985e-05
-2.50516004723643e-05
-2.21937950626859e-05
-1.71632344772152e-05
-2.69790912823274e-05
-2.08442549912989e-05
-2.77106567185639e-05
-4.5409800812897e-06
-4.05286324800605e-05
-6.34762772033792e-05
-2.8254722161101e-05
-9.56086750716367e-06
-6.9038510574432e-05
-1.16244255355302e-05
-3.03366736404946e-05
-4.68717988834758e-05
-2.82458211652934e-05
-2.25692221588516e-05
-3.40569526236336e-05
-4.28548548189769e-05
-4.14153467504765e-05
-4.86920822855281e-05
-5.46084323473556e-05
-4.11862513780112e-05
-3.03150764862839e-05
-3.9136221655157e-05
-4.49821037567694e-06
-4.2156794342579e-05
-4.77901071893361e-05
1.68846991991037e-05
-2.88961638868706e-05
-5.50774874779796e-05
-6.87898550876037e-06
-1.5235253628735e-05
-4.02552715772011e-05
-2.42111905295016e-05
-1.20151705075354e-05
-2.66128430348575e-05
-4.27946751767956e-05
-2.81822518996393e-05
-2.6078368720243e-05
-3.82391105401047e-05
-3.53374978637472e-05
-5.25653331038785e-05
-3.84592741349482e-05
-4.41832783604514e-05
-4.69893832945789e-05
-4.58451750751899e-05
-7.29487795474817e-06
-1.13387630974626e-05
-8.94390663346297e-06
-5.44697336895043e-05
-5.48490290658757e-05
-3.27287388243048e-05
1.30427074695771e-05
-3.44566001618613e-05
-2.47276137404913e-05
-3.17459776747028e-05
-1.80547516592322e-05
-6.48659833120095e-05
-5.10127485506724e-05
-6.63708280026055e-05
-2.94382498330558e-05
-1.12058728899532e-05
-1.70957553203779e-05
-2.3317414320361e-05
-5.34055710157447e-05
-3.45806580788112e-05
-1.80609160678369e-05
4.92538789428379e-06
-1.69348242309173e-05
4.68377764305517e-06
4.94539208931165e-06
-5.22896884959526e-05
-1.96756787942379e-05
-4.59729413677257e-05
-2.58883065659414e-05
-5.48870651492312e-05
-5.80883557694748e-05
-6.19951608361598e-06
-4.71271678062795e-05
-3.35239260473486e-05
-3.61035174245359e-05
-3.97555802832843e-05
-3.36119093244357e-05
-2.41301597573097e-05
-1.18007665012109e-05
-2.73726721568732e-05
-3.77856906880955e-05
-2.99163677363969e-05
-3.22558666094958e-05
-2.22333404762868e-05
1.44588454027435e-06
1.09991634985379e-05
-2.29286779698802e-05
-3.68363756798059e-05
-4.56394599164041e-05
-1.68447347548269e-05
-1.61324307372071e-05
1.82755161100846e-05
-2.19008262743071e-05
-3.35264482811461e-05
-2.43110497612646e-05
-2.87767991457092e-05
-7.50706174648292e-06
-3.19011863800901e-05
-4.62577742912447e-05
-4.51801374636795e-05
-2.60963414855675e-05
-4.61976032532375e-05
2.45176877476426e-05
-3.20221994183073e-05
-4.45081869639525e-05
3.47389705400534e-06
-1.04283863085163e-05
-1.37173735578354e-05
-1.72298497372881e-05
-3.20316777667249e-05
-3.9182280782695e-05
-3.7852123543755e-05
-1.92401421337314e-05
-4.00250873368457e-05
-4.57417395887638e-05
-3.19847608801455e-05
-3.70240406767941e-05
-3.25960828473783e-05
-1.82861787879125e-05
-4.5780998563786e-05
-4.75022655758787e-05
-3.21765921355864e-05
-3.74667498434644e-05
-4.49073024710293e-05
-3.6176499894059e-05
-3.18503457697423e-05
-2.06881216860726e-05
-5.12359727672238e-05
-4.62223956252988e-05
-7.96095070241481e-05
-2.25667013638285e-05
1.41843036123488e-06
-2.99673228061688e-05
-2.57422967646976e-05
-4.49248230655405e-05
-5.50999786161309e-05
-3.24256271347532e-05
-2.48344390610397e-05
-2.87430963485707e-05
-4.40957680838305e-05
-3.45654168514785e-05
-4.64158961636248e-05
-2.45601398448371e-05
-8.09433518793564e-06
-4.50294976071179e-06
-9.32867980801955e-06
-1.50154816868396e-05
2.53359751818022e-08
-2.18331572095575e-05
1.09994566109017e-05
-3.94608711177456e-05
-3.90665098757395e-05
-5.09588870916898e-05
-5.16922873124975e-05
1.95697869904469e-06
-3.47962384236695e-05
-2.73529425581781e-05
-2.71012875694819e-05
-3.30026910875883e-05
-2.74208166728484e-05
-2.66722313757567e-05
-2.06014568817301e-05
-2.11815385950026e-05
-3.54736688071073e-05
-9.72243437437299e-06
5.40778124124005e-07
4.84903207954438e-06
-3.55825069245711e-05
-3.27112455171098e-05
-4.09841689381846e-05
4.84107902523879e-06
-2.41368431333439e-05
-3.23529949284245e-05
1.64385235657227e-05
-3.14860779146986e-05
-6.06419007417534e-05
-3.52096943297836e-05
-4.24135373508655e-05
-2.81038542474011e-05
-4.60219461493561e-05
-5.8357534115045e-05
-6.22788661141657e-05
-1.89084393857901e-05
-2.32216531362643e-05
-5.48956403628748e-05
-6.50626841988355e-06
-3.07931130129259e-05
-3.15462258100792e-05
-1.91024489552725e-05
-4.21436872208303e-05
-4.57667060377336e-05
-2.195024014579e-05
-2.71333263447586e-05
-5.63881767657125e-05
-3.14085325907566e-05
-6.79646725445473e-05
-6.03006028673665e-05
-4.39898716231173e-05
-5.7383230523501e-05
-6.20122821585202e-06
-4.17478549236989e-05
-1.99548283456637e-05
5.8256893451125e-06
-2.93049961842033e-05
-2.20756069026586e-05
-1.85429781713554e-05
-4.12165702417624e-05
-4.57803991635095e-05
-2.24460751005523e-05
-8.69798198512668e-06
-2.0447457415866e-05
-2.21009878405594e-05
-2.00344881304768e-05
-2.49225917214067e-05
-2.69430867888492e-05
-3.28622189082169e-05
-3.71154808888013e-05
-7.5780978649127e-06
-2.46734117828238e-05
-7.77579343233224e-05
-5.02706222295533e-05
-7.24027887575675e-06
-5.95143765268188e-05
-1.42665427747313e-05
-4.09339820230017e-05
-2.0781064485597e-05
-4.14215117144523e-05
-3.59472153390191e-05
3.85430716694415e-05
-1.77070134376193e-05
-8.02222693464746e-06
-1.33408153812301e-05
-1.86150988536611e-05
-2.01822101683851e-05
1.59612140551602e-05
-4.64317938978176e-05
-3.71394480222022e-05
-6.59475913018815e-06
-2.01648589984663e-05
-4.43401226947873e-05
-1.63918997402009e-05
-6.13557213410909e-05
-8.73987213226219e-06
-2.72127028549139e-05
-1.33191293904168e-05
-6.42391667159903e-05
-2.60982656716966e-05
-3.67955062900692e-06
-5.38652396957074e-05
-2.12273792974834e-05
-7.27761132873525e-06
-1.94500151517774e-05
-5.98389259818714e-05
-7.62329818090636e-06
-6.17199876394154e-05
-5.77195883023648e-05
-1.28989993321834e-05
-5.24523699042163e-05
-4.66073938701719e-05
-2.93098433090059e-05
-2.6314372819877e-05
-4.88977950509185e-05
-3.32302620971069e-05
-1.90364057468642e-05
-4.68215694426425e-05
-2.09725666335454e-05
-9.54526718195146e-06
-1.99549955606956e-05
-4.72636087152628e-05
-1.95067352024139e-05
-3.78091398283535e-05
-1.64052835628891e-05
-2.54339145119993e-05
-6.66960583886404e-06
-7.87050702652564e-05
-1.26207907755672e-05
-2.88453801550388e-05
-5.4276458283867e-05
-2.24135006745755e-05
-6.26438201804307e-05
-2.00503704459995e-05
-4.54788273393476e-05
-3.14009061054297e-05
-3.58590314597509e-05
-2.60317733891946e-05
-2.99179085761185e-05
-1.87721308729409e-05
-3.24301445043364e-05
-2.31461674442241e-05
-3.54595303814256e-05
-2.06394661981184e-05
-1.40405011810188e-05
-1.951548078356e-05
-4.13642672229891e-05
-2.68344016555652e-05
-5.05283843177606e-05
-6.06066876073966e-05
-4.97152477797112e-05
-2.91262279364179e-05
-4.87023512563132e-05
-4.85461825807295e-05
-1.81518070091686e-05
-1.3475308638986e-06
-2.18906835739674e-05
-2.83011734666802e-05
8.06169331518917e-06
-3.44840018926177e-05
-1.55312529679557e-05
1.25215759531489e-05
-3.04409243984553e-05
-4.93397565441919e-05
-1.76970032046229e-05
-2.17995816587636e-05
-5.47197636902306e-05
1.46803932538923e-06
-5.76439146076838e-05
-5.31494619046846e-05
-3.01140905349952e-05
-1.9012295018071e-05
-2.86042805012193e-05
-3.73172355121197e-05
-3.47361808750483e-05
-5.15740123433841e-05
-3.66109388697274e-05
1.11977617899756e-05
-1.91701476606368e-05
-3.5108298774368e-05
-2.90660075589937e-05
-1.62144723375608e-05
-4.10415878452936e-05
-5.18277964063058e-05
-1.54232104658521e-05
-5.2399958133875e-05
-1.41694477396035e-05
-6.04883426352392e-05
-4.64347951306542e-05
-4.35279701693803e-05
-3.46822483625928e-05
-3.0725335879094e-05
-2.33308221329275e-05
-3.24480747246e-05
-1.71175005715188e-06
-2.80366734807256e-05
-1.27696532061055e-05
5.7927732531647e-06
-3.07986017861244e-05
-6.52198449892337e-05
-1.04442839259256e-05
-4.98646744487632e-05
-5.723199606547e-05
-3.50752925354024e-06
-9.37167454633e-05
-6.99444473258434e-05
-2.80520320371772e-05
-4.67459087259929e-05
-2.64923971867565e-05
-6.2315745576146e-05
-5.92832767311908e-05
-1.2202333859663e-06
-2.87888925584073e-05
-1.43084598845196e-05
-5.50193395461104e-05
-4.79052514180666e-05
-2.26055254439554e-05
-2.33211554017706e-05
-6.13282198483669e-05
-2.85489511316928e-05
-5.69551349025619e-05
-2.39659293858685e-05
-5.52380069289902e-05
-3.16886616678639e-05
-1.80611302562335e-05
-2.07222025090541e-05
4.05106396187699e-06
8.03524110363481e-06
-3.25171278968534e-05
-8.64554911936242e-06
-1.13694936882163e-05
-3.27849909009311e-05
-1.76718289443722e-05
-1.99864328282862e-05
-1.47988526791002e-05
-3.60735546070922e-05
1.45183153667473e-06
-3.2205764476027e-05
-4.3715839827674e-05
-2.62629155293635e-05
-3.14991783763254e-05
-1.15218769020077e-05
-3.81401990851514e-05
-4.74539490411247e-05
-3.4196887667062e-05
-1.03527527613647e-05
-2.31614001643517e-05
-1.54017892744747e-05
-1.72731354252095e-05
-1.096600046947e-05
-2.90635222611211e-05
-2.36955209192925e-05
-3.77414581563964e-05
-3.46111074164832e-05
-6.87034792619321e-05
1.85125680639704e-06
-4.58258662278072e-06
-6.28660277909107e-05
-4.89620518902575e-05
8.51547466514733e-06
-5.9353596934991e-05
-5.92343926163112e-05
4.91779286175477e-06
-1.50455799740805e-05
-5.64775693181785e-05
-1.83630360802256e-05
-2.57314907727511e-05
-4.86682957656472e-05
-1.43711428813255e-06
-3.38908024203586e-05
-3.85364499713532e-05
-1.18671301907088e-05
-1.76321063454866e-05
-3.88176165767333e-05
-2.58146926876174e-05
-9.14025090434153e-06
-3.61916577323749e-05
-1.57601428385006e-05
-3.92629358716937e-05
-2.32521277804908e-05
-2.24962283266442e-05
-4.18441447602414e-05
-4.8939101009083e-05
-4.5024518408852e-05
-3.14329482433761e-05
-2.29570337360617e-05
-4.00399239214243e-05
-2.000848346072e-05
-6.90757397390218e-06
-4.33581212146362e-05
-3.46335328416479e-05
-5.47600865653834e-06
-4.77006951186915e-05
-3.2096631060266e-05
-9.48730383220917e-06
1.22800599991883e-06
-3.6859853881372e-05
-2.29093212740338e-05
-3.37655293418952e-05
-1.32123040249752e-05
-3.98540552786135e-05
1.94527744293076e-05
-1.42104929646419e-07
-1.93750595080539e-05
-4.16080588667523e-05
-3.60663535042506e-05
-6.01254612323262e-05
-4.34888982096379e-05
-5.26016662564394e-05
-3.13015002961521e-05
-2.85615557663967e-05
-1.87105602052059e-06
-5.39531275042422e-05
-1.15505290126072e-05
-3.83529341686487e-05
-2.36725959061421e-05
-2.91752202849177e-05
-1.39431601155016e-05
-4.75832915409666e-05
-6.53752877975593e-06
-3.46153903355137e-05
-3.08405612902919e-05
-2.60253647372732e-05
5.01562978928209e-06
-5.13827124334551e-05
-3.39421020694361e-05
-1.37430686072021e-06
-3.88552316634104e-05
-5.71040134676039e-05
-4.93227904218186e-06
1.77149536521982e-06
-4.38567308068265e-05
-2.29968027726743e-05
1.63961467028531e-05
-2.00992937343165e-05
-2.97830036331779e-05
-1.74704394349895e-05
-5.10601386505848e-06
-3.82024856768017e-05
-1.21543857919811e-05
-1.60997128552142e-05
-3.84381208216992e-05
-1.82027764991449e-05
-2.8091754884031e-05
-3.47671884569295e-05
-2.19501628082341e-05
-1.90209804143005e-05
-3.18932941758055e-05
-5.18785885214127e-05
-1.83800358037203e-05
-3.70820001907862e-05
-2.50623607868475e-05
-3.07229783749051e-05
-1.91348838102015e-05
-2.93018720316877e-05
-2.0835338825956e-05
-6.5451374756186e-05
-4.92958252978454e-05
-1.72460466375171e-05
-2.64677420627316e-05
-3.49680703033159e-05
-8.58646566408543e-06
-1.64153221736567e-05
-3.25504042257342e-05
-4.35328558233241e-05
-1.77973824642626e-06
-3.10055068871199e-05
-3.08813996439163e-05
-3.8127977799272e-05
-8.30751106467738e-07
-9.32372261590182e-05
-2.18320601985223e-05
-1.79971505837938e-05
-3.12291571673661e-05
-3.99355890240767e-05
-2.99731482476948e-05
-2.53496940839564e-05
-4.25433671534344e-05
-1.02854434860675e-05
-1.48502386372025e-05
-1.50205649077808e-05
5.96235308784263e-06
-3.42968463820636e-06
-2.88152263311463e-05
-2.48765832161387e-05
6.23518708129126e-06
-3.93985790833885e-05
-2.09932206032158e-05
-4.89888265574238e-05
-6.32240269726017e-05
-2.65726861284424e-05
-4.68013681711212e-05
-1.26018827480327e-05
-4.63151563187563e-05
-4.74680237832077e-05
-2.8977976531902e-06
-3.69633394797564e-05
-3.69721792040012e-05
7.71904731641181e-06
-1.26739628311351e-05
-7.01842839806217e-05
-1.54855073557329e-05
-2.44688510574525e-05
-5.75623871758055e-05
-5.92955049240313e-06
4.28112187251113e-06
-2.09818878617134e-05
-3.07744974044673e-05
-1.28784764060865e-05
-7.92232703469067e-05
-3.55572226015557e-05
-2.21008120646096e-05
-4.23051573230896e-05
-5.06902781725347e-05
-1.35480218077149e-06
-1.14360223072793e-05
-6.41765787052572e-05
-2.42731713141816e-05
2.22515940235064e-06
-6.06982300638543e-05
6.78319796909858e-06
-5.21447545744171e-06
-4.18242229869324e-05
-4.32738919678212e-05
-4.83044766845481e-05
-7.18810788759437e-05
-2.1065543878477e-05
-4.93963928999417e-05
-6.14506005254308e-05
-6.06610176543944e-05
-5.01010311446283e-05
-4.08383341651985e-05
-4.71709687354008e-05
-8.53628129443058e-07
4.87067726983283e-08
-6.09152445273437e-05
-1.56346002501964e-05
-1.18925849092476e-05
-1.58905652137095e-05
3.17106662491685e-07
-1.61650481566264e-05
-1.66024585966571e-05
-6.23012641658828e-05
-4.33879241432333e-05
-4.40322010668454e-05
-4.58272545546738e-05
-5.60473533471378e-05
-5.58430605857601e-05
-8.10392711771639e-05
5.70578206088732e-06
2.2149005029227e-05
-3.56273174062782e-05
-5.97783285359816e-06
-6.04700887357495e-06
-3.44408078818882e-05
-3.32605410834837e-05
-1.91822216850945e-06
-1.59807952305026e-05
7.16415374911372e-06
-2.08401202880528e-05
-3.90576895205876e-05
-3.76338549558314e-05
-6.20877082406672e-05
-1.72317416119445e-05
-4.23871613647494e-05
-3.31162776623141e-05
-1.27883178274012e-05
-9.1795915818518e-05
-4.82908906205568e-05
1.04818305690257e-06
-3.05380532875875e-05
-4.75534075759814e-05
-3.75027197020217e-06
-2.40626688952379e-05
-3.68951208003825e-05
2.88537909539029e-05
4.64854220328101e-06
-2.62847677583197e-05
-1.09269165788032e-05
9.74516789707014e-07
-2.84593629585327e-05
-5.58354056152651e-05
-2.27950617249534e-05
-2.31845999505898e-05
-7.10130027123389e-05
-6.72241438679214e-06
-4.30376741058898e-05
-4.76814476035182e-05
-1.01064493810489e-05
-1.93658825041141e-05
-5.17428488441895e-05
-2.63431873499927e-05
1.04853448723402e-05
-3.36003021593341e-05
-1.89628152157067e-05
3.59192286050158e-05
-4.34002638302367e-05
-4.20045261846031e-05
-1.75856001330024e-05
-5.81926454909231e-05
-1.26919601932043e-05
-4.82692512065589e-05
-5.40481150582402e-05
-6.90403041478901e-05
-2.25865879199902e-05
-2.83534157741727e-05
-9.43692005421735e-05
-2.4801210693391e-05
-4.32086496918476e-05
-7.53306688841614e-05
1.07684713032405e-05
-1.27518912515235e-05
-7.23892284685214e-05
-2.60140178166508e-05
7.96070452622404e-06
-2.70601315101559e-05
-6.61205536968914e-05
1.13342158544638e-05
7.52768188308796e-06
-9.92822122272564e-05
-4.23594532675138e-05
-3.68668284584806e-05
-5.36851826927669e-05
1.04954906559248e-05
-2.03812890883182e-05
-6.05220523201829e-05
-2.87384147332906e-05
9.51121040446362e-06
-3.21932707172105e-05
-2.8890943308823e-05
-3.47361642652523e-05
-1.54570496353239e-06
-3.17782024732781e-05
-4.11445827282725e-06
-2.54003840989377e-05
-4.25456184287942e-05
-5.24563667316263e-05
-3.03178881758467e-06
-3.95114637620691e-05
-2.77439196030532e-05
-3.1282475129757e-05
-5.38367119956626e-05
-4.62351132229288e-05
-2.63089697869343e-05
-4.8765271105818e-05
-9.64430694063007e-05
2.10156111117267e-05
-3.07745811813075e-06
-4.59418588256083e-05
1.35974086088572e-05
9.34701207665424e-06
-4.49038182393976e-05
-1.62932971991634e-07
2.68102393766043e-06
-2.41651507953173e-05
-2.07399099245281e-05
-1.9577080773169e-05
-2.90199225524998e-05
-6.44341279652462e-05
-1.7304242835708e-05
-5.26268819323806e-05
-4.0506327715619e-05
-3.98013188277689e-05
-3.77892464891233e-05
-4.57499712785521e-05
-1.89128882032472e-05
-5.13433791540418e-06
-6.31778632096655e-05
-3.97389894698978e-05
1.23935843897767e-05
-1.99226708044604e-05
-9.04238437527616e-06
-1.31228266305645e-05
-3.90987674440525e-05
-2.81057404277215e-05
-1.54209222904701e-05
-1.38457876270384e-06
-1.15417946464146e-05
-9.9903996919637e-06
8.86069097401874e-06
-3.88415920671239e-05
-1.54536279794098e-05
-1.20452007399474e-05
-4.27643816139358e-05
-5.44358637625592e-05
-2.35608910847762e-05
6.59079546870557e-07
-5.31297477866891e-05
-5.0156723029888e-05
-3.59264521456653e-05
-3.77097531426917e-05
1.13286561449479e-05
-3.08596707563636e-05
-3.94290490904468e-05
-2.50450761758081e-05
5.76985492418935e-06
-4.27630190734435e-05
-4.31222381260054e-05
-2.47690747085145e-05
-6.47180583452078e-05
-5.40728053305045e-05
-2.39715150032036e-05
-2.26614350652089e-05
-5.85490469917274e-05
-1.30797048304191e-05
1.38975258838443e-06
-2.04591541786299e-05
-1.14819023313281e-05
-8.02475570364076e-06
-7.09172823036624e-06
7.00887505723618e-06
3.48998152994145e-05
-4.05538091328309e-05
-7.46596791162088e-05
-9.64909205471868e-06
-4.77142520336335e-05
-6.73602972297653e-05
-5.1484583294317e-05
-4.31225815002542e-05
-6.39379880720174e-05
-2.19040450953304e-05
1.63712892521605e-05
-6.65389940779721e-05
-4.95119108565229e-05
-1.08751851478284e-06
-6.57931652462803e-05
-3.15018661451691e-05
-2.00142691178934e-06
-1.82816979861667e-05
-5.50984490136876e-05
-2.90535645719125e-05
-4.05660046023833e-05
-4.34289994265055e-05
-2.14985053221058e-05
-2.0894441521206e-05
-4.35258855640331e-05
-4.07255258054702e-05
-1.4964841051036e-05
-1.48019135329818e-05
-2.84761773072027e-05
-1.11684378112288e-05
-3.3405876985252e-05
-4.82125811494396e-05
-1.18701946661542e-05
-1.62585958659234e-05
-2.38949258907992e-05
-1.06135373879341e-05
7.11467596911725e-06
-3.30335731791859e-05
-3.2910307804904e-05
-2.8989234247875e-05
-2.99886739518461e-05
-8.7262787275659e-05
-4.25697352756857e-05
-1.82721974282267e-05
-5.88600558042461e-05
-1.96441753585946e-05
-2.54376228935541e-05
-6.22078299668782e-05
-5.22543416898458e-05
8.90067130907368e-07
-8.82699284001626e-05
-2.47572440743169e-05
-4.78936022277073e-06
-3.36954142537318e-05
-3.94292759402738e-05
-1.14339214193165e-05
-2.13268298058396e-05
-3.15248365081046e-05
-1.88757124819438e-05
-1.20330649718502e-05
-4.90729511577278e-05
-4.29200359740621e-05
-1.7409662345343e-05
-6.41995369564456e-05
-4.35191564181283e-05
-9.50991378759232e-06
-1.25617143797586e-05
-3.63072010622335e-05
-9.90674588546956e-06
-1.2313771207142e-05
-3.80519225651789e-05
-2.08379133087908e-05
-2.2087838294133e-05
-1.62834557669843e-05
-3.91728250915274e-05
-1.28728056128491e-05
-6.93292441266403e-05
-1.00578874700533e-05
5.66810233430765e-06
-3.74721945447712e-05
-2.40575103770513e-05
-3.13697570554889e-05
-5.45170799390624e-05
-5.74831496546411e-05
-1.62988362278319e-05
-5.03091436350818e-05
-4.44106792151993e-05
-2.62237837853791e-05
-7.33733671452258e-06
-2.96707226189829e-05
-1.04311123190248e-05
-2.34127433983902e-05
-2.25355202753916e-05
4.31702427359882e-06
-3.00332502370607e-05
-4.12872697538892e-05
-4.4166614416933e-05
1.29255735630517e-05
5.62151175474078e-06
-2.03807626596753e-05
-1.32167731725041e-05
-8.4696687672008e-06
-5.5420548703212e-05
-3.85788738930521e-05
-4.23425769206875e-05
-6.85564978621818e-05
-4.3487451935721e-05
-1.81541264862604e-05
-3.50124669105033e-05
-5.17429485711784e-05
-3.68408636923095e-05
-1.56562138679989e-05
-1.48525374610657e-05
-1.21461451305346e-05
-2.17189610499139e-05
-3.76736832585305e-05
-9.61129105718875e-06
-2.2603847906993e-05
-3.81986064295765e-05
-3.74604175103473e-05
-2.36786107488208e-05
-3.3434972199069e-05
-1.99053465472933e-05
-5.50278858307071e-05
-3.55203967463901e-05
-4.63206427721978e-05
-4.88040331064167e-05
-3.51612635114184e-05
-3.22225422254817e-05
-2.80055266020555e-05
-3.73745294800612e-05
-7.55323902293372e-05
-1.48230423889096e-05
3.67806923792047e-06
-3.48937279508298e-05
-2.55116261102534e-05
-1.90948196726698e-06
-3.40659485484833e-05
-3.42504292187182e-05
-1.30553613440171e-05
-8.35020782746576e-06
-7.15705074328673e-05
-3.84262880591718e-05
-5.46100651771197e-05
-6.87891425865982e-05
-3.53835404403096e-05
-2.44423381282625e-05
-5.29170871484858e-05
-1.96772429158209e-05
-1.54511424216356e-05
-3.01402129804066e-05
-9.58035946023167e-06
-3.78285669588798e-05
-7.6702601809842e-06
-3.41244555533146e-05
-4.74541667941771e-07
2.7688459246343e-05
-5.86507358222912e-05
-2.5790320589856e-05
-1.94499628124933e-05
-6.29475991215868e-05
-3.48149418520271e-05
-3.92933213900432e-05
-3.70312730879684e-05
-4.08242714891015e-05
4.13729479319609e-06
-1.99780604075453e-05
-4.66305013910331e-05
-5.02936030019608e-06
-2.05412885884595e-05
-6.39005948085672e-05
-4.97993000971288e-05
-1.5539477624248e-05
-3.29846075723032e-05
9.11812089148505e-06
-9.52850797346002e-07
2.11763606909467e-05
-5.15891965074193e-05
2.84813640439182e-06
-1.94801436619649e-05
-3.45370734666614e-05
-4.19299812689968e-05
-2.97752216122529e-05
-8.31552889661745e-05
-6.18980046858732e-05
-5.81713395539604e-05
-6.52936842432214e-05
-4.30719104853561e-05
-7.5824968380606e-06
-1.21882684274611e-05
-2.14479202772938e-05
-1.7253769229459e-06
-1.51995986673619e-05
-3.01354155262025e-05
-1.34363642865072e-05
-2.04551228056581e-05
-3.08861579887889e-05
-4.90284063890641e-06
-4.07092360243064e-05
-1.27313076206338e-05
-3.40292173862599e-05
-1.89373189590985e-05
-3.72083044951041e-05
-3.38336545611196e-05
-3.8668940343883e-05
-2.83594082266226e-05
-5.87494305513381e-05
-3.52177359675905e-05
-3.64300173141844e-05
-5.25242484320627e-05
-4.97463235083429e-05
-2.2853808556555e-05
-5.09613784064363e-06
-4.43140394016817e-05
2.21776396860331e-05
-3.56698963452833e-05
-2.62706200347432e-05
-3.26798897948437e-06
-1.75008976469936e-05
-1.95426868657046e-05
-5.7013989704431e-07
-1.34660526439655e-05
-4.60459493727495e-05
-2.74248012357599e-05
-5.66765051179567e-05
-7.38300050490593e-05
-4.33522673535531e-05
-2.40824386543427e-05
-6.03397098118013e-05
-4.73014391196992e-05
-3.66356183263929e-05
-3.61864497245906e-05
-9.91874576674917e-06
-3.8146571521338e-05
-9.7606301745958e-06
-1.95210817805346e-06
-3.2631326432323e-05
-8.27918524454711e-06
-1.70007930518783e-05
-3.38798206176349e-05
-4.36883464302495e-06
-3.10058494890836e-05
-4.08084536260193e-05
-3.22851847638643e-05
-6.55304288521532e-05
-3.25788458525835e-05
-1.29770574487287e-05
-5.69988116759263e-05
-8.79791316595865e-05
-4.75252990716305e-05
-1.05974839235524e-05
-9.18221527923039e-06
-4.45853428998701e-06
-4.0427374675802e-06
3.05919166629438e-06
-1.33641759185274e-05
1.6791057356157e-05
-2.15796736523837e-05
-4.89704230214382e-05
1.2617938348933e-05
-3.29501565106484e-05
-4.02440550505814e-05
-5.41301315241423e-05
-2.57349928403237e-05
-8.35296062034268e-05
-2.71873897040465e-05
-3.85252970556617e-05
-4.50674655355602e-05
-4.16779868117522e-05
-3.72295523347947e-05
-4.41151377274045e-05
-2.09714681059903e-05
8.27882918734451e-07
7.75727385951833e-06
-4.00868719484797e-05
2.28929469760466e-05
1.412985425711e-05
-4.82219482182305e-05
-6.26382171735779e-06
-2.74196858040306e-05
-9.07572212450079e-05
-3.80978102646804e-05
-1.96760478948499e-05
-3.60042896047553e-05
-4.58737192739533e-05
-1.85855297765212e-05
-5.53669248625955e-05
-5.78919439012363e-05
-1.89678445966175e-05
-3.82352585263969e-05
-3.86199970900574e-05
3.43507799546205e-06
-2.768725081848e-05
-2.61458985316163e-05
4.75234286315757e-05
6.98877120900781e-06
-3.30992381269842e-05
-4.3519530813352e-05
4.33679973517364e-06
-1.6838552621303e-05
-5.32566475114108e-05
-1.95898475997396e-06
-3.29964218098276e-05
-3.58869893801669e-05
-3.57805607621506e-05
-4.56813229003131e-05
-5.68774208115313e-05
-4.02491558222096e-05
-1.44903449741971e-05
-4.39994046181993e-05
-4.80768370052917e-05
-2.60469538653894e-05
-2.37069561288095e-06
-3.48022579076893e-05
8.32159703272458e-06
-2.40940723651292e-05
-2.80090559435986e-05
-6.81450942685468e-06
-7.62002624874205e-05
-5.00138266493867e-05
-3.22022948173523e-05
-2.96103795379153e-05
-4.49928069066926e-05
-1.30380079831691e-05
-2.73323215118276e-05
-2.64878108840017e-05
-3.78563571239195e-05
-1.37132320347763e-05
-3.55090431494171e-05
-8.26820787166076e-05
3.36225440453736e-05
2.74758248167058e-05
-5.78553997263994e-05
-4.42798325599693e-06
-9.44635629097025e-06
-1.60978201800708e-05
-7.00357005392419e-06
-4.31300313937717e-05
-4.78144200627739e-05
-5.95900307456885e-05
-1.82386564621043e-05
-2.23451899649663e-05
-5.19903362525138e-05
-1.4688694688662e-05
-1.50759973549088e-05
-7.94695474055795e-05
-7.18669461126515e-06
-2.25623297018775e-05
-2.13086231496977e-05
-6.2723486982621e-05
2.75027793047256e-06
-5.26877586577143e-05
-2.53710607528505e-05
-7.36033248495175e-06
-1.74260442585634e-05
-1.75738869633124e-05
7.4514246231051e-06
-4.19817360804769e-06
-4.93143833142709e-05
-5.4555037855369e-05
-2.67532557576109e-05
-4.95410725280085e-05
-5.2188934333567e-05
-4.51161357111035e-05
-3.44123499576698e-05
-4.93201877747831e-05
-1.19989601135279e-05
-3.94694793513305e-05
-2.19990178506167e-05
-4.72664418498171e-06
-2.81180824829901e-05
-4.23179537437566e-05
5.94683637784089e-06
7.13233245547029e-06
-1.95123647548908e-05
-3.6144958706455e-05
-2.12703956089911e-05
-6.54494256568158e-05
-5.42891794885622e-05
4.3255951257833e-07
-4.25391236277781e-05
-6.09473331344848e-05
-2.97093663181207e-05
-4.28865881618098e-05
-2.78772529684728e-05
-2.68008951649172e-05
-2.54046936025853e-05
-3.70381305919886e-05
-7.03169923649062e-06
-3.40753501331679e-05
-2.37922025353901e-05
-3.02118492168404e-05
2.56721346061175e-06
-2.62125371424393e-05
-4.85727289430372e-05
-1.8863760838896e-05
-3.6372139298436e-05
-3.38276748038504e-05
1.51283285584018e-06
-3.48979276998044e-05
-2.87250672598508e-05
-3.35933871915304e-05
-4.82929295588351e-05
-4.83811887891601e-05
-3.33453748090516e-05
-7.40698092371868e-06
-3.23648100482423e-05
3.51598581930393e-06
2.91784365140539e-06
-7.48987009029794e-06
-4.39754888704075e-05
-1.48261985932245e-05
-2.29750989568762e-05
-4.79765140673485e-05
-4.74543017504237e-05
-1.97405598723414e-06
-3.2931203787241e-05
-3.93444095871831e-05
-3.51733269802692e-05
-5.42111709460219e-05
-6.28846564164464e-05
-1.80877987502459e-05
-5.03521470882703e-05
-5.64819997164928e-05
-1.74832512857139e-05
-4.6861255347692e-05
-1.97462715310626e-05
-1.76389166958959e-05
2.07594213636407e-05
-3.48670381632619e-05
-2.10346171407827e-05
-7.53997212598269e-06
-3.12360395573701e-05
-5.58928564101096e-05
-1.64186902112356e-05
-6.76379604970678e-05
-5.66738864956424e-05
-6.22491321268154e-05
-1.76573662830272e-05
-3.675027411788e-05
-1.61139924876035e-05
-4.19015024226555e-05
-5.85211839343144e-05
2.65583428252706e-05
8.93682148203019e-06
-2.1156407582905e-05
-2.22607292081864e-06
1.78661046884955e-05
-1.63107865637537e-06
-6.33900198776385e-05
-1.17495828929702e-05
-5.48342268014814e-05
-7.86621634866065e-05
-4.20288757099964e-05
-2.90724269468715e-05
-7.44848837934971e-05
-2.99831265869395e-05
-3.80231375374767e-05
-5.23969414968631e-05
-6.98649879903418e-05
-3.27948388663914e-05
-3.62210160833839e-05
-3.76054080732862e-05
1.94342995960466e-05
6.5935916947335e-07
-1.95292007090227e-05
1.75609115992768e-05
-5.09512387571976e-05
1.2976462432557e-05
-7.09433417373476e-06
-2.13270886808478e-05
-2.84190014403909e-05
-4.2880385086138e-05
-5.77640541096253e-05
-4.22228447170485e-05
-4.54388758433645e-05
-3.96710806360444e-05
-4.41049477692259e-05
-5.50506908250548e-05
1.28897301798249e-05
-2.79780436932687e-05
-2.10560768843389e-05
-3.61322363364308e-05
-1.01878517358553e-05
-4.67692882793387e-05
-2.78819819990823e-06
-1.90050131269827e-05
-4.39563638357783e-05
-9.65455389786266e-07
-1.41233849570328e-05
-8.43218739252678e-05
-3.63474384817428e-05
-3.46063522066572e-05
-6.54620180400537e-05
-6.59603797697083e-05
-3.93302999398096e-05
-5.86033071673723e-05
-5.90073191696312e-05
-2.26987167140459e-05
-2.35711356665406e-05
-3.27592185948109e-05
-1.37880702418989e-05
-1.86419767826429e-05
-3.86076597807825e-05
-2.29592106528737e-05
-2.32543637696912e-05
-3.87214447042546e-05
-3.851591367696e-05
8.51281340145398e-06
-2.40161923283734e-05
-8.10757380157034e-05
-3.94262868339327e-05
-3.35938835928115e-05
-6.15052118247491e-05
-3.52485940913799e-05
-3.57760636493767e-05
-3.28118632765761e-05
-1.85633977234202e-05
1.48040983290569e-05
-1.83886146240202e-05
-6.0451056023755e-06
1.31335011265463e-05
-1.43478347299568e-05
-3.28347251379789e-05
-3.3320013248085e-05
-1.63575116328249e-05
-5.31294180440307e-05
-3.24193238235007e-05
1.28040075989587e-06
-3.2595496232986e-05
-6.97629635271167e-05
-2.58723130338927e-05
-3.91021557435072e-05
-3.93170467798736e-05
-3.81676302349344e-05
-3.32659995429929e-05
-3.78832731640789e-05
-4.26020674464219e-06
-5.00258008289453e-05
-5.00159911477644e-05
-2.55785122130503e-06
-1.47517121495954e-05
-4.18346520551737e-05
-3.23387515958616e-05
-1.0149343990417e-05
-3.19099152676002e-05
-2.50434910619345e-05
-1.20822524482586e-05
-7.67310567430605e-05
-2.00981993860408e-05
-9.70652204854365e-06
-3.95845363345268e-05
-2.12106994448822e-05
-2.93301749784758e-05
-3.62351756315951e-05
-3.03856336188791e-05
-3.85562718479681e-05
-6.96189260687201e-06
-3.58317509962413e-05
-3.69309208429373e-05
-4.09251229351461e-06
-3.2048898023662e-05
-1.92898157159301e-05
2.29065242496491e-06
-2.48555879402939e-05
-4.09518488363257e-05
-1.43025116711048e-05
-5.53348375524473e-05
-3.73342876752858e-05
-2.43411171735695e-05
-2.79563684979385e-06
-5.05074704249882e-05
-2.04735757689519e-05
-1.71154834693052e-05
-7.0272832294189e-05
-5.9847974532599e-05
-3.06090609232417e-05
-1.67705617839306e-06
-4.48930971843722e-05
-1.88318624576433e-05
-4.67591054112993e-05
-1.36261950679574e-05
9.33656339185761e-06
-3.52309699554459e-05
-1.07337427523292e-05
5.47758008627001e-06
-2.72481866139531e-05
-9.60386644567667e-06
-3.53929686766143e-05
1.31717257264816e-05
-1.09913450916849e-05
-3.2765365830726e-05
-1.67975971291937e-05
-1.12271948567523e-05
-5.43392484076269e-05
-2.82578573655742e-05
-2.71363411913538e-05
-3.54764907601725e-05
-8.26208696646118e-06
-3.87692039249169e-05
-9.48635039534507e-05
-1.74607149406055e-05
-1.93383150843444e-05
-2.03364327755341e-05
-2.40956414116109e-05
-1.73589213075488e-05
-2.38783818009352e-05
-4.39783687740081e-05
-2.87090537219864e-07
-3.06473555920135e-05
-3.83973115459939e-05
-2.74922365633132e-05
-1.83467652497985e-05
-6.93944348151164e-05
-3.4457123498953e-05
-2.88393968987213e-05
-2.14481298875355e-05
-4.99227404070483e-05
3.67590656831808e-06
-3.45649744721547e-05
1.18630153138969e-06
-9.29164567026462e-06
-7.43940298623131e-05
-4.65751810403122e-05
-5.16124635629572e-05
3.31313848074934e-06
-2.18261283801512e-05
-1.54804811161235e-06
1.02216497870298e-05
-4.17025057382378e-05
-7.97402185389084e-06
-1.25508174476494e-05
-2.72379436513456e-05
-5.68016055244673e-05
5.54159028781102e-06
-1.93656524101906e-05
-4.00411235541755e-05
3.92634970841166e-06
-1.09703204020898e-05
-6.77425378761612e-05
-2.89789916504605e-05
-2.95184271162486e-05
-7.80548269995816e-06
-2.31773482645709e-05
-6.90992320613504e-05
-2.18240312537762e-06
-3.19861642065109e-05
-1.9426747814886e-05
-6.72235579147218e-05
-3.02154321632848e-05
-8.27074829272787e-07
5.84021308509974e-06
-5.53977422776798e-05
-2.50056581158257e-05
-2.97924756396516e-06
-5.78929298331544e-05
