# Supplementary material for: Research on computational propagation and identification of mine microseismic signals based on deep learning
Source: PLoS One. 2025 Oct 22;20(10):e0334641. doi: 10.1371/journal.pone.0334641 (PMC12543183; doi:10.1371/journal.pone.0334641)
Supplement: S7 Data — (ZIP) [file pone.0334641.s007.zip › 000100900001403.xlsx_0.txt_24.txt.txt]

-1.41019297435354e-05
-1.02359083474016e-05
-4.44025222416553e-05
-4.02287651474081e-05
-1.1365025958578e-05
-1.77928751891601e-05
-4.80124583834095e-05
-2.73911608584528e-05
-2.4032234115519e-05
-1.52757479716294e-05
-4.65254239627599e-05
-1.37783114757435e-05
-3.42803426729259e-05
-1.54776311673152e-05
-9.5617782135329e-06
-3.14351354038228e-05
1.38076288927903e-06
-7.300371702779e-06
-1.53224148756036e-05
-4.28162374594888e-05
-1.53163168701886e-05
-7.2884168073298e-06
-5.47963235671771e-05
-5.0388851515672e-05
-4.83696537783081e-05
-5.13802107017611e-05
-4.26551852329552e-05
-5.88419554352604e-05
-1.74991285690519e-05
-8.51284403468296e-05
1.86665001408862e-06
-5.52022058367559e-05
-2.45024823190174e-05
-6.72358232153814e-05
1.580510650724e-05
-4.04254761070408e-05
-2.25802398926482e-05
-4.74358642718711e-05
-1.86531956603704e-05
-1.47272791971413e-05
-3.27105281409267e-05
-2.71272591416116e-05
-4.67885217639508e-05
-2.21149568409767e-06
-5.40722261704144e-05
-5.65570004433537e-05
-5.83979832251308e-05
1.7774502455108e-05
-6.35942892268672e-05
-4.46720527044749e-05
2.06508420934374e-05
-2.32020676598627e-05
-4.88841612248317e-05
1.18798738200549e-05
2.6300272076712e-05
-4.14328098521507e-05
1.05499512377509e-05
-3.31121201662827e-05
-5.24129087292277e-05
-1.59641525258619e-05
-6.2269258758009e-06
-3.74380715117473e-05
-2.19658874502999e-05
-1.94325623279151e-05
-7.37988023141437e-05
-3.16027458540127e-05
-9.15090823949773e-07
-6.28529031533102e-05
-2.60330213510515e-05
-1.2589150016397e-05
-9.47391577050689e-06
-6.2586579942291e-05
-2.76640688064205e-05
-2.26545126388226e-05
-2.01283061857529e-05
1.50076253434401e-05
-1.45023711916661e-05
-3.38225752051215e-05
-5.34954204988082e-05
-1.50631890919757e-05
-4.63296296119027e-05
-4.41210165739047e-05
2.84821058583902e-06
-6.00544276899558e-05
-7.78449235289508e-05
-4.41706469839362e-05
-2.35951919430331e-05
-5.44127388319584e-05
-2.05463159453584e-05
-5.02862627939427e-05
-5.35262441857066e-05
-2.07819105959219e-05
-1.8013399111341e-05
-1.10142247389046e-05
-1.71612919721803e-05
-3.22443021028666e-06
1.87631743816462e-05
-6.35782725264633e-05
-1.91895413581048e-05
-1.87179229497276e-05
-7.86592713595506e-05
2.94802370730119e-05
-1.56065698995222e-05
-7.03293051181173e-05
-3.51334021462842e-05
-2.79105470337781e-05
-4.08344238605122e-05
-1.93295716189665e-05
-6.69710214136688e-06
-5.25380519913619e-05
-4.85793101096063e-05
1.41784879058739e-05
-2.13705436796624e-06
-3.89909914856005e-05
-1.33885290677704e-05
-1.88642366818312e-05
-4.29420488604808e-05
-2.99481387192329e-05
-1.87529329965405e-05
-4.22545073555382e-05
-4.44946461371877e-05
-6.65893064548886e-06
-4.73456613983883e-05
-3.63766687097895e-05
-2.03477935277384e-05
-2.13682705900902e-05
-1.94719004207427e-05
-4.02184522620816e-05
-1.89500275184714e-05
-3.88869961348634e-05
-3.49060963064468e-05
2.30695983136343e-07
-6.55552936253696e-05
-8.14723994199666e-05
-4.1228570761091e-05
-5.62690222709084e-05
-7.08809270818882e-06
-3.56751265959315e-05
-2.51324173297447e-05
-5.46085103409647e-05
-1.53705634155254e-05
-4.42425216447707e-05
-4.27448032713942e-05
-2.54463589906358e-05
9.801888404223e-06
-5.49588384319948e-05
-3.86096769105311e-05
-4.79826396958836e-06
-4.18814324010996e-05
-3.21239481870444e-05
-2.07756649565947e-05
-6.30131990481825e-05
-5.4508427116646e-05
-4.89312556126539e-05
-4.29062882792911e-05
-4.49456627596119e-05
-3.33267872985667e-05
-1.68147358271392e-05
-6.24011818321851e-05
-2.02151112644457e-05
-1.46788647158744e-06
-1.00529203019952e-05
-1.58631348314515e-05
7.38146458569265e-06
-2.80990864806873e-05
-1.25622348161925e-05
-2.81976263075683e-05
-2.39998285615843e-05
-4.9014156882182e-05
-5.74532603609117e-05
-5.95811049769191e-05
-6.26930512066816e-05
-1.9418352324565e-05
-2.89049412534117e-05
-7.60468456442795e-05
-6.98090387503382e-05
-2.39894739001863e-05
-7.49732380372636e-05
-1.79650736772351e-05
-1.78922869659376e-05
-3.66860549611932e-05
-5.39845331768431e-06
-6.14261622501668e-06
-8.76111887960442e-06
-4.33426518971289e-05
-2.83957458745833e-05
-6.60700829004106e-05
-6.53407494741825e-05
-4.15954529812358e-05
-3.09739194902652e-05
-2.03359058875181e-05
-7.66187201650107e-05
-3.17980867746286e-05
-5.74988729249934e-05
-6.44595538159003e-05
-7.86779842702946e-06
-1.39700700893531e-05
-2.20026347409448e-05
-3.93509804275125e-06
1.88241695957035e-05
-6.39507842836408e-05
-1.45536653044555e-06
1.20587308027723e-05
-2.66737684775073e-05
-2.22465221253231e-05
1.41473007195734e-05
-6.05470242746443e-05
-6.12190130105075e-05
-2.486041745008e-05
-4.63719908027162e-05
-4.43060252813885e-05
-2.34707950378887e-05
-3.03583371176111e-05
-7.17521728391731e-05
-6.64846853092175e-06
1.22493642792419e-05
-2.45225936864984e-05
-3.40562284218419e-05
2.85869151295027e-05
-3.50480525024997e-05
-1.00777623977779e-05
7.47443396587185e-06
-1.26042149041321e-05
-1.05611682619023e-05
2.71244258378928e-06
-3.61025594323736e-06
-5.43803733877659e-05
-6.57413422919912e-07
-2.36364997573827e-05
-5.66121951504466e-05
-8.92773705391751e-05
-2.42144089202225e-05
-2.67448312701543e-05
-3.39026252562362e-05
-4.82838687167155e-05
-5.05706192069382e-05
-1.73334956434756e-05
-1.50507476675073e-05
2.07261508096979e-06
-1.88680453201703e-06
-2.28318370783574e-05
-4.04360640011264e-05
-5.256102701747e-05
-3.73580798579966e-05
-1.23832527730426e-05
-4.63075967823872e-05
-4.17050033235562e-05
-2.81169851096614e-05
-5.51199541237342e-05
-3.70921565881918e-05
-7.10328187956639e-05
-5.96042704648583e-05
-3.60573265987966e-05
-3.18904546146667e-05
-5.53517569518934e-05
-3.69493100067675e-05
-2.29392199474643e-05
-3.56365327021471e-05
-1.34991626030761e-05
4.6263048574679e-06
-1.45541920479383e-05
-6.15725116158209e-05
2.45020511115203e-07
-1.03890411052548e-05
-5.36346132795297e-05
-2.33212612491944e-05
-3.91484051377671e-05
-2.03721308659923e-05
-2.17348083212067e-05
-7.06232344279695e-05
-4.19997190944197e-05
-1.20718172641179e-05
-4.87594671372889e-05
-7.72570363734702e-05
-3.71409870752565e-05
-2.83205227886755e-05
-3.07071828962987e-05
-1.48903361276434e-05
-1.25211553857405e-05
-6.122265012669e-07
5.66039792970954e-06
3.68370575342472e-06
-3.57104998445346e-05
-2.35353662010486e-05
-3.96631868624637e-05
-1.37938106272888e-05
-1.68321494564641e-05
-2.85663510892618e-05
-3.06733243087537e-05
-6.15741979196784e-05
-2.99406154267539e-05
-5.14163963885361e-05
-4.58354068832362e-05
-4.61678369507149e-05
2.02267446796508e-06
-5.43452851459069e-05
7.18904783116588e-07
-3.81346390350658e-06
-6.56538313133816e-06
-1.95268582601202e-05
2.58636713897215e-05
-1.77658549598306e-06
-1.22887468032316e-05
5.78258896961055e-07
-4.41258576049862e-05
-2.85888335372749e-05
-1.32572897648513e-05
-5.55325923514979e-05
-5.1361661469107e-05
-4.84171624788432e-05
-3.30020033713899e-05
-5.01360935442502e-05
-3.88418314536044e-05
-3.98985249397349e-05
-5.81449305320761e-05
-4.98435923270794e-05
4.58648352458186e-06
-5.54227578248674e-06
-1.16763770685612e-06
8.22459725065612e-06
-6.21470809187636e-06
-1.27640109707275e-05
-3.64362643601846e-05
-1.76072993832279e-05
-4.81510913755191e-05
1.25219980833992e-06
-5.56359862022103e-05
-6.28454981682806e-05
-3.98095331588028e-05
-3.47588892238071e-05
-5.82812839906655e-05
-2.25027067084395e-05
2.67214335699671e-06
-1.75569006858956e-05
-2.29151684513204e-05
-1.68296651320413e-08
-4.00610673556762e-06
-1.78242511229643e-05
2.40812202196499e-05
2.65262032956985e-05
-1.93940626417401e-05
-1.57342939589963e-05
-1.53473808376517e-05
-3.88643563765474e-05
-2.60912503523901e-05
-2.20264342086839e-05
-4.33907626047699e-05
-4.12599898066284e-05
-4.96201877487897e-05
-6.88162989093932e-05
-4.16725916316808e-05
-2.15106222436035e-05
-2.64734056865325e-05
-1.94237464505846e-05
1.04511643260874e-05
-2.91764206976779e-05
-9.62649613745129e-06
-5.51934554243659e-06
2.5147703227694e-05
-2.856942297053e-05
-1.86959804110433e-05
-1.45751356611814e-05
-7.98610120882213e-05
-2.30388532113789e-05
-5.91847212142291e-05
-6.00228770814423e-05
-3.71507039475624e-05
-2.71992750494384e-05
-2.72853291100798e-05
-6.16210127364789e-05
-1.13676960891175e-05
-2.33123216163722e-05
-4.12456395107285e-05
-4.88734683696576e-06
-1.25278321865985e-05
-1.02579675900157e-05
2.54108480743778e-05
-2.20554273567232e-06
-3.10365325122864e-05
-3.33694278774767e-05
-2.89449606940558e-05
-4.0654203391976e-05
-3.73996155572327e-05
-1.39017939103337e-05
-4.82123753691754e-05
-9.0470837548535e-05
-3.90711350800335e-05
-2.58631780618567e-05
-3.49586860901874e-06
-2.32132601517041e-05
7.90712022703725e-06
3.32744130100569e-07
-5.76639437553684e-06
1.070363108204e-05
-1.65850750356992e-05
7.90600648362063e-07
-3.52985627572039e-05
-4.11558386498636e-05
-7.70952981102497e-05
-4.55225734455716e-05
-4.6823130181929e-05
-4.49778402444999e-05
-2.75814271140944e-05
-3.96398728190132e-05
-3.4850624665484e-05
-4.49493629370239e-05
-4.34195019236617e-05
-4.34826964786609e-05
-6.02941004847547e-06
-4.31032193626092e-05
1.7274352697072e-05
-1.34063784594035e-05
-5.90408018881091e-05
-4.31923020646102e-05
-1.08121349956284e-05
1.22733765069396e-05
-4.34933603841509e-05
-3.74986582734737e-05
-5.5658605466321e-05
-2.70569290138132e-05
-7.5935515324776e-05
-2.9893104946611e-05
-2.19478766163849e-05
-3.10275787464189e-05
-2.74893870842032e-05
-9.67890460398457e-06
-3.86815032213618e-05
-5.11310812932762e-05
-5.5930772426574e-05
-1.77017376320462e-05
-1.16853313961341e-05
-4.75108965587954e-05
-7.25445939520063e-05
-4.62458984898277e-05
-5.38339001726001e-05
-2.5682778494209e-05
-5.5447413717457e-05
-1.13354159966884e-05
-7.47417967091744e-06
-3.62064782657521e-05
-5.87812062193986e-05
-2.92129295248895e-05
-2.30118595943928e-05
-2.75757670771039e-05
-2.41283921370316e-05
-4.36786744345698e-05
-1.14198129614224e-05
-3.65925047156835e-05
-1.49040197241579e-05
-2.37097009601217e-05
-3.29161938130635e-05
-2.47488078910887e-05
-4.32259821213146e-06
3.34048675582044e-06
-6.91966683513893e-06
-2.50628474555886e-05
-3.25151150071697e-05
-2.91775697246588e-05
9.55532535908475e-07
-2.29335465515706e-05
-4.500185134636e-06
-2.70058787826213e-05
-3.0493784087395e-05
-3.73083159989221e-06
-9.10272399872245e-06
-3.64474360461686e-05
-4.5081923341908e-05
-3.6856978983382e-05
1.77388636846705e-05
1.04219411324613e-05
-3.81659246464067e-05
-1.87736221982321e-05
-4.50324172996677e-05
-6.51881827517324e-05
-1.13622454123627e-05
-4.40814887260993e-05
-4.38888399964017e-06
-1.38558675426309e-05
-3.29503869590977e-05
4.79132788849423e-06
-3.40355183660056e-05
-4.21548003292608e-05
-1.22799423735486e-05
-2.23175650893237e-05
-2.94759291018778e-05
-4.68154774916655e-05
-4.86974909576898e-05
-4.67145474664802e-05
-9.33408615054934e-06
-1.35218853744997e-05
4.03688312501571e-06
2.68338000031569e-06
-9.44024005213301e-06
-2.43157385786904e-05
-7.19066190888631e-07
-7.32316197840233e-06
-2.11497912624978e-05
-1.82117832741267e-05
-4.00902921056959e-05
-4.69937240244101e-05
-4.80861433896298e-05
-1.13614698149456e-05
-1.10602714170375e-05
-6.27411254186712e-05
-3.2271708754764e-05
-1.07316944108745e-05
1.37531350972443e-05
-3.37552565049843e-06
-1.85634471709812e-05
-2.99549141379741e-05
-2.44663989059197e-05
-9.68052495564881e-06
-3.29374167401569e-05
-2.75080288237212e-05
-4.99219947058044e-05
-3.06514750284313e-05
-4.04175546486198e-05
2.68000692509219e-06
-2.84151859038403e-05
-2.33262495634899e-05
-3.45106689232566e-05
-2.8666670016194e-05
-2.25289847706231e-05
-2.63394317452583e-05
8.81024753627685e-06
-3.46844081599506e-06
-1.76905937014359e-05
-5.80979823629889e-05
-4.75804503436909e-06
-2.7679765899688e-06
-1.43138623690685e-05
-4.24925013383853e-05
-9.50811385185452e-06
-2.52593841693164e-05
-3.11421099178e-05
-3.05547215297659e-05
-4.11721290282445e-05
-5.70004515938322e-05
-1.50193164520797e-05
-2.64227958425647e-05
-5.17196471760004e-05
-3.28348650599879e-05
-2.58416508023538e-05
-2.96139015567137e-06
-2.11729845184902e-05
-1.73224777324012e-05
-8.73724166237648e-06
-2.84710783919204e-05
-2.0753556800637e-05
-8.98382157806954e-06
-2.59635244935185e-05
-5.00177958367561e-05
-5.97225170504553e-05
-4.51682615849762e-05
-3.33777455242336e-05
-6.34470697736887e-05
-5.26605688349008e-05
-1.76560874339074e-05
-2.0352147295182e-05
-3.4499947922002e-05
-2.56856674836447e-05
-2.0236547356148e-05
-3.34068604739168e-05
-1.89887767916324e-05
-2.71886623227464e-05
-6.59604988899532e-05
-2.26013348916133e-05
-4.05421488624704e-05
-3.26317921198435e-05
-2.31766923290569e-05
-1.55540923246129e-05
-5.95805324605563e-05
-2.97791351471601e-05
-5.61983350240499e-05
-2.02812961746983e-05
-4.62569462366043e-05
-5.55763239494448e-05
-2.51894371084347e-05
-5.62898871450369e-05
1.71504058843888e-07
-2.85223912808282e-05
-2.00436762503082e-05
-1.85618496139452e-05
-2.09242046218591e-05
-9.66140137290245e-06
-6.87683761625045e-05
-1.35442069643056e-05
-1.87099604063551e-05
-5.27038924200177e-05
-5.66337583691522e-05
-3.19064827388671e-05
-7.83206778343642e-05
-1.12608748944965e-05
-4.17606413370516e-05
-5.46000946482005e-05
-3.55932347884521e-05
-4.29999982528437e-05
-2.25658707492509e-06
-2.10020456987643e-05
-3.07374968324778e-06
7.0633475210172e-06
-3.35086517052342e-05
-8.68852621328486e-06
5.27862777659318e-06
-4.06610320735361e-05
-2.02261582577141e-05
-3.04239348372954e-05
-2.28355160735838e-05
-2.66427867501983e-05
-4.5397873038117e-05
-3.25723064018834e-05
-3.39383100132046e-05
-3.39548391908735e-05
-1.72946535568065e-05
-5.61301831412079e-05
-4.98333429679969e-05
-3.64859899232768e-05
-1.84699485661016e-05
-6.05230023703102e-05
-4.36636734498101e-05
-1.97623158060044e-07
-1.74452957750054e-05
-9.79257184204493e-06
-3.04702404505988e-05
-4.6690217496755e-05
-2.21592677245923e-05
-3.67058464542836e-05
-2.72004402303192e-05
-1.31684149149773e-05
-1.11816678486046e-05
-5.41012531004511e-05
-4.56148185171278e-05
-4.34319174262828e-05
-6.70616015918833e-07
-1.63521234022273e-05
-4.2785230739963e-05
-3.02301978625202e-05
-3.12590306551891e-05
-2.74058753437758e-05
-6.62351014394031e-05
-5.3991249082177e-05
-3.57505585804299e-05
-5.45033986517327e-05
-4.54755628515138e-05
-3.36714348127086e-05
-2.38701668890899e-05
-2.47411668395173e-05
-3.06996649928143e-05
-4.16188761929193e-05
-5.18650731657523e-05
-2.17407349961507e-05
-3.45268058286189e-05
-4.11172480590752e-05
-2.95440526024279e-05
4.76219836109336e-06
-3.48386816473669e-05
-5.25614139657321e-05
-3.89595547509053e-05
-2.62946047894345e-06
-3.26472392307881e-05
-5.89769132695611e-05
-6.17399359015553e-05
-9.92968007124486e-06
-1.12459782366024e-05
-2.91820343168648e-05
-5.14201085319977e-05
-4.35156268123781e-05
-3.70299521928412e-05
-4.53724807761379e-06
-2.59654068677695e-05
6.32071212775927e-06
-3.56771342014733e-05
-2.79318503810473e-05
-6.17698004192875e-05
-4.10929213763786e-05
-2.36126852895103e-05
-3.52344442209658e-05
-5.37348351410604e-05
-4.3457721342252e-06
-3.51737513805792e-05
-3.16464813934351e-05
-5.94025346427011e-06
-2.66770103202642e-05
-1.59968705339023e-05
-1.23579514234319e-05
-1.24375189938323e-05
-6.80943349640712e-06
1.6629881787864e-05
-4.35714098986113e-05
-4.57082756988473e-05
-4.5016637259003e-05
-5.08526242476059e-05
-1.74423331390691e-05
-1.07174683322302e-05
-1.70126814653949e-05
-3.35096308283455e-05
-1.99100327323412e-05
-3.35836872639679e-05
-3.76151446037142e-05
-4.34266183205772e-05
-4.30332277576777e-05
7.70434669906596e-06
-6.39588340065071e-05
-2.61243561750492e-05
-4.72036078102394e-06
8.44662272581071e-06
-1.94201129928106e-05
-8.44353182978959e-06
-2.92375590144082e-05
-3.11160835476012e-05
-1.63094231657546e-05
-3.88890810814797e-05
-1.95834765297424e-05
-3.31199629834326e-05
-3.0039550607412e-05
-4.09465870842046e-05
-2.34505665282511e-05
-2.97651491265085e-05
-5.39355128734286e-05
-3.25766123193175e-05
-3.21746560041729e-06
-2.49966625450385e-05
-3.92344464013872e-05
-3.42448313707929e-05
-3.83200928710516e-05
-3.66555085186134e-05
-2.74704400500762e-05
3.86986010836277e-06
-2.63777718414402e-05
-1.94229756956853e-05
2.32083889239992e-05
-3.62233101191074e-05
-1.62519522944794e-05
-4.53523498221543e-05
-3.67969755617132e-06
-1.90941492551972e-05
-3.33753960454068e-05
-5.93203236245023e-05
-3.15575676937636e-05
-3.97614937443646e-05
-8.64766786515612e-06
-1.79160584954007e-05
-3.34137654703713e-05
-4.45318067919159e-05
-4.7179456918947e-05
-7.33836402157748e-06
-9.11049561687007e-06
-4.69030320259588e-05
-2.65442804509443e-05
-9.5965909937942e-06
1.46260803938555e-05
-3.66398378024431e-05
-2.37645903617228e-05
-5.15142262263104e-05
-4.66675352430318e-05
-2.92941936988011e-05
3.88247508511508e-06
-6.33155217761495e-05
-4.29629484687005e-05
-6.57636958415852e-06
-5.91056278433063e-05
-2.40243330716172e-05
-5.42897159361668e-06
-3.82386076916346e-05
-5.09366675716328e-06
2.15840687805848e-05
-1.95874737925258e-05
-4.3522607910027e-05
-1.49512881065343e-05
-2.36946404800368e-05
-3.92015622524861e-05
-3.74393617470279e-05
3.38242728730048e-06
-5.36160232372598e-05
-4.70681480047454e-05
-4.77777449710434e-06
-6.54617771807114e-05
-5.70166161152859e-05
-2.10663218800711e-05
-5.85740359136922e-05
-5.90850913898502e-05
-2.39798186175336e-05
-9.29225956010335e-06
-2.58183719574584e-06
-1.60396632512383e-05
1.80389507385564e-05
-6.52428034220599e-06
-1.40713664538914e-05
-3.41316900698962e-06
-2.68472679013344e-05
-4.4196065528301e-05
-3.83253291055147e-05
-4.76008320061583e-05
-4.46139807034448e-05
-4.91689432400609e-05
-6.88202144497436e-05
-7.59958283832267e-05
-3.15655788408367e-05
-3.03323893425715e-05
-3.7177237853208e-05
-4.53058837084901e-05
-4.42929786415036e-05
-2.64711996465803e-05
1.38245325773862e-05
-1.58648924298039e-05
-1.71406401219348e-05
-5.56291628089523e-06
-5.10307444251732e-06
-2.20819533836905e-05
-5.55686941062923e-05
-2.45534388132775e-05
-5.19486863584789e-05
-3.97171463124676e-05
-2.6232019533444e-05
-5.73447415213088e-05
-6.67374808694213e-05
-4.83578902212231e-05
-5.35262227411022e-05
-6.80731042818412e-05
-5.31433248883275e-05
-1.8086418643724e-06
-2.28307265105664e-05
-2.40866498795869e-05
2.60504460012276e-06
7.27727646770831e-06
-7.21334874124209e-06
-2.50898739103342e-06
-4.20577812724756e-05
-2.87619705471648e-05
-1.57181853030217e-05
-4.47092422623464e-05
-5.14175620556372e-05
-5.29221201626882e-05
-5.62056157002333e-05
-6.84217723736208e-05
-5.10539896423023e-05
-5.28436353732294e-05
-2.76154567267584e-06
-4.04515016972922e-05
-3.23577235180119e-05
-1.52481645181501e-05
-3.0425926195345e-05
-6.39132637724386e-05
-7.85006124448068e-06
-4.92186937002243e-05
1.3509078731235e-05
-3.06113358812076e-06
-4.36920679307894e-05
-4.33613620785775e-05
-3.48311197742342e-05
-3.33287603607337e-05
-6.34294743935324e-05
-3.96319488802921e-05
-3.47939431115715e-05
-5.65768335835885e-05
-3.63889383333417e-05
-5.76829644793946e-05
-6.2704407979493e-05
-5.55770974062879e-05
-2.21471094626996e-05
-1.47956512800957e-05
-2.9417192866011e-05
3.56398177695528e-05
-1.0048252344251e-05
-5.64967532841997e-05
-3.39092240720611e-05
-3.36694231640746e-05
-7.79178970933515e-05
4.74381373812668e-05
-1.49062928885013e-05
-5.11396526787608e-05
-2.1545085261699e-05
4.41817862527463e-08
-3.34465254715084e-05
-2.38743981977278e-05
-1.99476999248891e-05
-4.21944791975423e-05
-6.58395122168701e-05
-6.21381535600124e-06
-3.65242298162515e-05
-5.38988131036176e-05
-3.10966775357625e-05
-9.30122609415866e-07
-2.14034269486917e-05
-3.37809356626288e-05
2.34905692189234e-05
-3.65710741589262e-05
-1.13210757354864e-05
-4.28989173713623e-06
-4.63855356938297e-05
-3.38985170364667e-05
6.91776479175368e-06
-3.71335083769267e-05
-8.53741195572931e-05
-3.91133279834846e-05
-1.74167579480498e-05
-3.2688429816494e-05
-1.96164237777835e-05
-3.22090041777488e-05
-6.81640410625253e-05
-4.12751345235527e-05
-7.44199085614375e-07
-5.84356590010085e-05
-9.69911366348014e-06
1.25902202997826e-05
-1.30933904770919e-05
-2.76425299699467e-05
3.97995648387618e-06
-7.07040879272898e-07
-4.23731723780278e-05
-1.66927404989315e-05
-5.4850047182145e-05
-4.54979794880736e-05
-6.85889872813309e-05
-2.87711511374145e-05
-5.90423204906366e-05
-8.27729824419137e-05
-2.84434088348886e-05
-4.08654942789766e-05
-2.13064859878131e-05
-4.7999719740978e-05
1.1780828555517e-05
-3.50968768281837e-05
-2.23171649580672e-05
-3.30556373685324e-06
-1.10551989494785e-05
-3.36244782010646e-05
-2.73305536128363e-05
-4.19711813919745e-05
-4.02192341969186e-05
-1.39451320822392e-07
-2.3302109245553e-05
-2.59328527321742e-05
-1.56553832363865e-05
-4.30098693407978e-05
-1.26024726109852e-05
-2.15257254149912e-05
-3.18091882136188e-05
-1.94012462813661e-05
-2.5427874804676e-05
-1.42048667429112e-06
-1.59847740302778e-05
-3.76011252168272e-05
-3.0426229547889e-05
-4.75202739699753e-05
-5.39294388764834e-05
-2.56390409978507e-05
-2.16833416660698e-05
-3.9855868569944e-05
-8.82755784402828e-07
-2.72495923604079e-05
-4.91677712417479e-05
-5.21481067530764e-05
-1.1411788400983e-05
-8.54014835871945e-06
-1.75010123588779e-05
-1.05965955593616e-05
-3.22839493512089e-05
-3.19008178807107e-05
-2.42065214270218e-05
-5.2427915391812e-05
-1.02668292744839e-05
-2.98810749952628e-05
-1.67179768965359e-05
-3.62999334543729e-05
-3.24558494846472e-05
-2.93755420602647e-05
-3.78656874183862e-05
-2.62108647079909e-05
-3.53834728176055e-05
-2.76863090272712e-05
-6.70609269733817e-05
-2.61434652795437e-05
-3.87464304393392e-05
-4.48369801239911e-05
-4.49179324945006e-05
-2.17204501254558e-05
-2.14585754927008e-05
-4.03663694813171e-05
-2.86186394623787e-05
-2.72643360600283e-05
-6.03306663573392e-05
-2.47232995599976e-05
-4.83772326952038e-05
-4.42047981610483e-05
-5.33951936589029e-05
-1.5072983627559e-05
-3.60826735618423e-05
-2.01644551834268e-05
-2.24708196190473e-05
-4.94153151458249e-05
-5.15595777529706e-05
-4.85996581758574e-05
3.60693110210817e-07
-3.13311036703255e-05
-1.71375161841204e-05
-4.08263076555917e-05
-3.67645528694951e-05
-4.12473697074259e-05
-3.8659143227701e-05
-4.53242331736213e-05
2.17121015338249e-06
-2.31752498980451e-05
-2.97751565019675e-05
-2.39685761485194e-05
-6.84287599705808e-05
-4.34487491478592e-05
-5.30449323845378e-05
-3.08785307211215e-05
-5.55448060756267e-05
-4.32769945223775e-05
-6.6171367561913e-06
-3.25365647900769e-05
-3.41682002322396e-05
-1.12881950621394e-05
-6.06351084890507e-06
1.33508305814616e-05
-1.91892700608103e-05
-1.96465328581021e-05
-4.40898216808424e-05
-2.24511431865493e-05
-9.60778977933502e-06
-3.67605148139097e-05
-4.91733640712647e-05
-1.00921284660142e-05
-2.89789897509702e-05
-2.25323107985562e-05
1.07622370538677e-05
-5.14128715132673e-05
-3.46546773031827e-05
-6.27375127004172e-05
1.57500801860473e-05
3.13377742362867e-06
-4.02683300851346e-05
-1.66151083728777e-05
-1.47374049540561e-05
-4.69925985306394e-05
-2.91666427492307e-06
-2.89246909220793e-05
-1.98483664016644e-05
-4.79637446887226e-05
-1.29378039622012e-05
-1.81044055070438e-05
-9.25595337948019e-06
-7.33626484463503e-06
-1.60597884485004e-05
-5.76889139502612e-05
-1.04291525585815e-06
-4.77253645234445e-05
-6.90822065879675e-05
-3.50525124604052e-05
-3.92378951985629e-05
-5.50016197128148e-05
-6.49573558045598e-06
-4.72611113605114e-05
-3.17882467841558e-05
-3.75622229310458e-05
-2.91546502308265e-05
-3.61574182701429e-05
-4.40279014804412e-05
-1.06127980899009e-05
-4.06656951550727e-05
-5.00514328751533e-05
-4.62520981454218e-06
-1.92972059031009e-05
-5.8929087487841e-05
-1.63803377445314e-05
-7.24432147648361e-05
-5.50823223077365e-05
-2.11339253590998e-05
-6.43137779078878e-05
-4.19649577397212e-05
-6.92372350181161e-05
-3.62998195958605e-06
-3.47259440535855e-05
-3.07940305141203e-05
-1.28006766495173e-05
-4.62153958693725e-05
-1.5265891024367e-05
-1.8255052545745e-05
-3.41503268028963e-05
-1.81774447719561e-05
-6.62993018178062e-06
-2.88174127801848e-05
-5.17558769245162e-05
-4.02933225026185e-05
-3.38323970888939e-05
-5.42964067458398e-06
-2.50737755316033e-05
-4.89513252657346e-05
-1.30345080339979e-05
-5.07826055487826e-05
-2.16831812245727e-05
-1.29801468129042e-05
-1.78116792884422e-05
-6.24041211140024e-06
-3.41432539659922e-05
-2.96260974258367e-05
-6.09293298175126e-05
-4.08039447475424e-05
-5.09148143497968e-06
-3.7994213579254e-05
7.52527288078799e-06
-3.51728858798369e-06
-2.63769239158496e-05
-2.08060971954974e-05
-4.33598099647257e-05
-4.06531952247365e-05
-1.07429362329401e-05
-7.89822351270768e-06
-4.02080764861005e-05
-3.52203523541634e-05
-7.86185785121582e-06
-5.61814012186094e-05
-1.20792255496683e-05
-4.13916768821712e-05
-2.41710845198207e-05
-6.55818051653607e-05
-2.3743875829655e-05
-1.12531879459137e-05
-5.47338049820724e-05
-2.79584814205652e-05
-6.15200885261366e-06
-3.80630323443196e-05
-4.26554231812958e-05
-8.96235621677362e-06
-5.64278172240759e-05
-4.09369911986641e-05
-3.78136282322776e-05
9.36203756932533e-06
-1.79429723363365e-05
-4.89218733470414e-05
-3.64504556643307e-05
-3.53081655366163e-05
-3.84207097079696e-05
-2.80331328524745e-05
-6.02569681001822e-05
-5.92122127487442e-05
-9.63663933893919e-06
-2.48395659701736e-05
-3.80969649986303e-05
-3.64970909297729e-05
-8.75887338743353e-06
-2.09972151997045e-05
-2.38380187471752e-05
3.80280586004199e-07
-4.15160233222241e-05
-3.66961648075998e-05
-4.91885558244774e-05
-2.65394542446907e-05
-5.7329251454468e-05
-4.45558658115959e-05
-3.49766273873334e-05
-3.24261329456274e-05
-2.64987276005639e-05
-5.46671950050586e-05
-2.28366303819403e-05
-1.10910899449589e-05
-2.89121373907759e-06
-2.18351214051063e-05
-1.49022401200374e-05
-3.88133062657287e-05
-2.05502289527447e-05
-4.22900798860357e-05
-4.08419821373233e-05
-9.4393695535095e-06
-6.99036922461002e-05
-6.15426227037111e-05
-2.16422469888015e-05
-7.58143024316032e-05
-5.91241636597672e-05
-1.50888410406014e-05
-6.18327349798341e-05
-2.47956217416958e-05
-4.02779771802019e-05
-3.82794531759181e-05
-2.42674098133802e-05
-2.90428630293072e-05
-2.69618174434624e-05
-2.87662674140001e-05
-6.94527836345455e-06
-3.87651367234631e-06
-6.97750302424352e-06
9.45700255058099e-06
-3.42401098217741e-05
-2.28220194645822e-05
-4.35213179251226e-05
-3.70018875789584e-05
-4.04035270090095e-05
-5.1459526345861e-05
-3.69380403450444e-05
-1.97435380243882e-05
-3.48723495355213e-05
-3.46412767397694e-05
-1.63571516747582e-05
-1.38367089817483e-06
-3.85102424732759e-05
-5.87828664476076e-06
-1.42137130909202e-05
-4.84280959084419e-05
1.92793722883725e-05
-1.29980360215674e-05
-2.1414110147169e-05
-2.07301005496124e-05
-2.51382193904609e-05
-1.7083584825177e-05
-2.75149672090863e-05
-5.88570761245346e-05
-3.07328786901948e-05
-2.0696125609768e-05
-3.84364125567163e-05
-7.10023665742061e-05
-3.6951141758146e-05
-2.06640190646046e-05
-3.58209754434005e-05
-3.85304656072795e-05
-4.5101358900598e-05
-9.41886844464336e-06
-3.99340454821896e-05
-2.63396965395713e-05
-2.18924935514938e-05
-2.44643955464261e-05
-3.31617935051351e-05
-4.63688655297169e-05
-3.84151024947781e-05
-2.56450930630712e-05
-3.86234631100928e-05
-6.6199541231483e-05
-4.49167291543821e-05
-3.35705343836728e-05
-5.83498159910058e-05
-4.53471412036708e-05
-3.0738925942986e-05
-3.44445547770401e-05
-1.11283120392285e-05
-2.97934386759057e-05
-2.95608676725662e-05
5.95602573430065e-07
-3.78773172132186e-05
-6.43064062186696e-06
-1.52618481859533e-05
-1.83058714762016e-05
-5.28257018183979e-05
-4.14745720452878e-05
-6.40180049035556e-05
-3.57430923132961e-05
-5.02296626131811e-05
-2.49698652887652e-05
-2.08966555186542e-05
-3.22351811959937e-05
-4.94974967216411e-05
-2.87502815469827e-05
-3.09771035480336e-05
-1.23940834361251e-05
-1.91427583944419e-05
-8.50737674051768e-06
-1.78700968861469e-05
-2.66203044997875e-05
7.74733835061271e-06
-2.20276944954272e-05
-2.98145285277578e-05
-3.07686985569629e-05
-4.56181924845135e-05
-7.4593551930908e-05
-3.97199803895107e-05
-7.61216300524598e-05
-6.27990145167156e-05
-3.46963258283934e-05
2.53033426180422e-06
-5.28468439218812e-05
-4.45266314342216e-05
-3.61014245542746e-05
-6.19440325993803e-06
-3.51412847162535e-05
2.0216172773299e-06
-3.37448759114741e-05
-3.71343934520608e-05
2.57531198459702e-05
-4.80285093604584e-06
-4.24217993709893e-05
-1.65715749562828e-05
-2.75807355166533e-05
-4.15500290989121e-05
-1.23929385393585e-05
-2.89581635686326e-05
-7.39898384077413e-05
-5.55261173287152e-05
-6.29918538779692e-06
-2.33086869560456e-05
-1.91225404581786e-05
-3.63218068365483e-06
-9.83631401534003e-06
-4.41387741268664e-05
-3.34158298969769e-05
-1.48445180168865e-05
-4.45439267277953e-05
-2.2511625800914e-05
-2.95677064398597e-05
-7.45625820437936e-05
-3.06760145889426e-05
-6.68735605279897e-06
-4.6512482420661e-05
-5.6573149395794e-05
-3.67612276057728e-05
-5.22922866447082e-05
-3.56127850551502e-05
-1.40357537985847e-05
-2.20668414980244e-05
-3.7969857479965e-05
-6.40716960898229e-06
-2.47838016104535e-05
-1.31806209893483e-05
-3.70421464296088e-06
-3.49083382151838e-05
-1.80671128737967e-05
-3.96730576305841e-05
-2.45156936966633e-06
-2.72753363093946e-05
-5.80886842043662e-05
-3.72317912047136e-05
1.86840468286355e-05
-4.1583700718864e-05
-5.94693760246749e-05
-9.48399383459519e-06
-2.27032824065956e-05
-4.0840026856748e-05
-1.23847112266167e-05
-4.56321683450713e-05
-2.90579550571454e-05
-5.712089478227e-06
-3.33857005642582e-05
-3.72145439489369e-05
-2.42601716477034e-05
-6.05409461807386e-06
-5.46458239496043e-05
-7.87939276376715e-06
3.55961554142308e-06
-7.54203300524335e-05
-1.88495176768351e-06
-5.17253702564619e-05
-3.0132039202134e-05
-1.58680748353082e-05
-1.74552536372352e-05
-3.1788178292665e-05
-3.62512166911778e-05
-9.38416455245404e-06
-6.5046269778056e-05
-4.61027782709598e-05
-3.36275669033392e-05
-3.58621554642587e-05
-5.25281889425855e-05
-5.64108536049976e-06
1.20347030828838e-05
-4.46436557751437e-06
8.68407143833279e-06
5.59698179420828e-06
-2.05933436608912e-05
-1.28751242511417e-05
-2.44818415154249e-05
-2.04332944335758e-05
-2.47041920577203e-05
-5.12716194454651e-05
-3.14820123875981e-05
-7.33434451392097e-05
-3.61245441302893e-05
-5.04389219696578e-05
-5.88220662140904e-05
-3.40757349451702e-05
-2.13964736573941e-05
-5.09306553671717e-05
-6.2445611698168e-05
-3.79033776711097e-05
-3.47889107893956e-05
-3.90155166593461e-05
1.41939603792841e-05
-4.48091294653551e-05
-8.56849611841234e-06
-1.36368934194982e-05
-4.5417364899204e-05
-3.83624911401766e-05
1.2431300166063e-05
-3.15088954913199e-05
-3.79268992688506e-05
-7.65771447901482e-05
-4.84538793614317e-05
-5.64354399927752e-05
-4.74436494584238e-05
-3.894614377484e-05
-4.36382052274414e-05
-4.57930842676468e-05
-5.35818481079261e-05
-5.71927213278916e-06
-2.84809727462553e-05
-3.52806375300059e-05
1.02498820935225e-05
1.12671009101407e-05
-4.05284983505945e-05
5.69481863937357e-07
-3.30108009091313e-05
6.5761930234235e-07
-3.77976142325714e-05
-5.83510024320804e-05
-4.82335600488569e-05
2.38849084584963e-07
-3.00135108578055e-05
-3.31706243111887e-05
-5.65000131245827e-05
-5.16826465330074e-05
-1.9994829903492e-05
-5.76494205062469e-05
-3.35554351776146e-05
-3.01391259786712e-05
-6.69118657677692e-06
7.65105829554986e-06
-2.95907789399315e-05
-1.70063134900881e-05
-2.68135213204573e-06
-5.30824735379514e-07
-2.88917585811454e-05
-1.5888608745897e-05
-4.31423401532311e-06
-4.92462258096495e-05
5.82264886303467e-06
-4.25599809151968e-05
-6.14090365255527e-05
-3.00360096014668e-05
-1.44645094191276e-05
-2.92076160909288e-05
-2.55958135106596e-05
-3.73879261806662e-05
-3.76768583166111e-05
-4.15998614482644e-05
-1.1205306409743e-05
1.44928172465238e-06
-4.2118757340334e-05
-1.10594805202674e-05
-1.495501318967e-05
-5.97894302993085e-05
-2.49276224469715e-05
3.64041285998513e-05
-4.97541479486798e-05
-3.57326801542686e-05
-1.57419731536775e-06
-5.00978340538794e-05
-2.25680198275373e-05
-2.63683172796424e-05
-5.33933864019226e-07
-3.68748736221412e-05
-1.86321479382232e-05
-2.33323833647662e-05
-2.66132225848824e-05
-6.90624512533714e-06
-2.40782117871723e-05
-4.39115862857058e-05
-3.47746477365108e-05
-1.22930066251747e-05
-4.09781838195398e-05
-2.25894534777942e-05
-1.23882118473259e-05
-4.3265456288306e-05
-4.35566356812357e-05
-3.65324160689525e-05
-3.76295085676418e-05
-4.29765516103515e-05
-3.18677881266873e-05
-2.33181333383936e-05
-8.38201485166626e-05
-2.68051777960355e-05
-2.93736593994196e-06
-2.03752322497686e-05
-2.5064172488532e-05
7.89671863664822e-06
-2.5824778970329e-05
-2.59160827857793e-05
-6.90513013865579e-06
-3.83972869093028e-05
-3.24141199598818e-05
-2.46799638323208e-05
-3.14308400884856e-05
-7.5050816202928e-05
-4.54887023659845e-05
-2.12458649455994e-05
-2.81195773614627e-05
-3.5656569849621e-05
-3.03888658476411e-05
-6.02651867648874e-05
-6.05751981413649e-05
-5.30861772952205e-05
-3.84805873140582e-05
-3.90592602528238e-05
-1.13939931345925e-05
-1.77215791788894e-05
-4.52318641170091e-05
8.45628248972466e-07
-5.58097664563761e-06
-4.4720097408675e-05
-1.88547720268183e-05
9.45532739315905e-06
-2.94206368062863e-05
-3.53572607756437e-05
-3.27073229002944e-05
-1.95502007512067e-05
-4.91875849336407e-05
-4.16107425980754e-05
-2.79918014185941e-06
-4.95485323757149e-05
-1.05684491167641e-05
-2.84478484379092e-05
-2.44509857546627e-05
-4.2228080030839e-05
-2.36227942477629e-05
-3.17217241325905e-05
-2.92158270245771e-05
-4.30631343378293e-06
-4.75880845850673e-05
-3.82491848819304e-05
-1.01383197813667e-05
5.97028376120305e-06
-1.82244417113876e-05
-3.14112851903143e-05
-1.75681131029558e-05
-2.20204053102585e-05
-2.86400544467146e-05
-3.29670217441784e-05
-4.1860715712684e-05
-7.08626374704124e-05
-3.57974965930007e-05
-4.54685769263869e-05
-2.41926779307864e-05
7.582778501084e-06
-2.93365720378582e-05
-2.24699767826675e-05
-1.84055486596196e-05
-1.36971444279085e-05
-2.37544582026809e-05
-3.85675006441156e-05
-3.87757051427277e-05
-3.23700337488376e-05
-8.14757147922645e-06
-3.20682704013147e-05
-2.19054003869328e-05
-1.92389173015119e-05
-2.05270333528729e-05
-3.45546910273043e-05
-3.84656499934397e-05
-5.47651807598954e-05
-7.34551854318023e-05
-3.13280338248774e-05
-4.66280353123652e-05
1.22737791220701e-05
-2.21598065384541e-05
-3.22981554039997e-05
-7.46793295620232e-06
-2.63256441477324e-05
7.55432390929399e-06
-2.50373674446618e-05
-2.93136626309585e-05
-6.79755301259902e-05
-6.58362632506182e-06
-4.81207363739169e-05
-2.57006782337801e-06
-1.0633798095441e-05
-4.41601786845014e-05
-3.9797722369777e-05
-6.19472418257458e-05
-1.36426197248861e-05
-5.10226509720517e-05
-1.8154944894985e-05
-2.65397667131754e-05
-3.38269331068003e-05
-1.8444128368426e-05
1.5667842843864e-05
-1.78523596477719e-05
-2.30344442836192e-05
-3.53949394452274e-05
-4.71133065325898e-05
-3.67012013435887e-05
-5.26758847785998e-07
-4.35119281249763e-05
-2.793560441205e-05
-4.49752128540693e-05
-1.5787951144089e-05
-5.56699685339833e-05
-6.28544954897829e-05
-5.80321633978592e-05
-3.67899073343688e-05
-3.90420715994459e-05
4.85101123078428e-06
-3.54890225394816e-05
-3.74186109448525e-05
-1.52423935590459e-05
-1.58721462886514e-05
-3.68844742720716e-05
-3.26470696775935e-05
1.83682577110011e-06
-3.45999624906412e-05
-6.90545227047059e-05
-1.17653277837859e-05
-7.75436514386601e-05
-3.90983324985195e-05
-4.14002854122707e-05
-7.00334949334744e-05
-5.7169508919722e-05
-2.05818650068099e-05
-2.15606565491991e-05
-5.74087679372139e-05
-3.07303735386529e-05
-4.76730964865584e-06
-2.19657876530758e-05
4.92770900320577e-06
5.09009717871909e-06
-4.40072971276746e-05
-1.42463011877312e-06
-5.99786836180172e-06
-4.58736765008776e-05
-3.96409788108206e-05
-4.34099569679431e-05
-6.30852029198964e-05
-1.97574397297836e-05
5.40094272812246e-06
-5.60617928905859e-05
-4.15272029352044e-05
-3.23839688049284e-05
-4.93482944353729e-06
-3.21739913118779e-05
-2.30320145749912e-05
-6.55429085751665e-06
-4.18304254772609e-05
-1.86539971265534e-05
-1.77014071420629e-05
-5.12922358000114e-06
7.32898792285288e-06
-1.71504653620581e-05
-3.11747089935187e-05
-3.07185632309477e-05
-1.72962362343928e-05
-3.48135307362968e-05
-5.04533851153905e-05
-4.7708396373123e-06
-4.59383382792127e-05
-1.86063396052184e-05
-4.11060309839002e-05
-4.84348086289299e-05
-4.9867137173725e-05
-4.45017490357338e-05
-1.08973053570336e-05
-8.95905026099706e-05
-6.49728456460168e-05
-1.60265920372042e-05
-6.67388048469258e-05
1.62330487584638e-06
5.43148014948578e-07
1.77152163636727e-05
-5.39241248749572e-05
-1.02459317755032e-06
-2.48239260449209e-05
-1.18370026225583e-05
-2.94642823950043e-05
-2.34968005393289e-05
-2.18850088555743e-05
-1.19676984112877e-05
-3.44033731772612e-05
-1.31808490418407e-05
-2.21881265048825e-05
-3.40134336374806e-05
-4.82952678611751e-05
1.18817994513289e-05
-1.23009257675618e-05
-3.57272208020072e-05
-6.89790689068665e-06
-2.72746379744618e-06
-1.1308126846184e-05
-3.98311770121134e-05
-2.98108128167238e-06
6.82005352385111e-06
-4.03695677409733e-05
-2.23850407446003e-05
-5.45718553578281e-05
-4.64894013942765e-05
-1.49638164455852e-05
-3.35931602121668e-06
-3.7392223489511e-05
-3.1061239823755e-05
-5.58159452116492e-05
-5.27021639568179e-05
-7.45392511597212e-05
1.65574662600989e-05
-1.11448828626412e-05
-3.66986401415321e-05
-3.17444659968275e-05
-2.3181921293131e-05
-4.47258876883871e-05
-7.2390920104381e-06
-2.11031941201556e-05
-8.30146793866917e-05
-5.38633953719077e-05
-1.97938904224009e-05
-4.36651288619497e-05
-4.78389511288408e-05
-2.52866420981428e-05
-4.53187745259787e-05
-5.78009993469879e-05
6.46260953623411e-06
-2.10160078241434e-05
-1.76919101765026e-05
-1.46879727010681e-05
1.51462463102206e-05
-7.58003938626366e-05
-5.8807195571064e-06
-1.84106814516313e-05
-4.63112121077204e-05
-1.60291351794624e-05
-3.16348565075747e-05
-4.99954417886098e-05
-1.3961713258753e-05
-1.56199240732827e-05
-5.75990674512418e-05
-6.55861344988812e-05
-2.26415114999897e-05
1.45217612529299e-06
-4.06442334704105e-05
-2.88279672590911e-05
-2.27096722204039e-05
-5.55106685302524e-05
-2.32252898673609e-05
-3.86972813573469e-05
-6.50724142229705e-05
-4.63927577881036e-05
-1.2018451716077e-05
-3.00675101292577e-05
-4.63478895443292e-05
-2.7144816918514e-06
2.48712312659797e-06
-6.35163104955714e-05
-4.43992220123489e-05
-6.78332086575087e-06
-1.36113840090969e-05
-3.12030083532667e-05
-4.09975642428609e-05
-8.80154830989791e-07
-1.15481553114645e-05
-1.42537339894312e-05
-5.10133803746758e-05
-4.22432100573928e-05
-4.53197389360719e-05
-5.04596265127365e-05
1.40895480594373e-06
-2.873966549392e-06
-1.62571626661386e-05
-4.83502865527557e-05
-7.1645521991269e-06
1.63247111831801e-06
-2.20189289128618e-05
-2.55736507729646e-05
1.24636439711619e-05
-2.42698552138442e-05
-4.28293328725445e-05
-2.56063287667355e-05
-5.07473376189154e-05
-3.48938836981522e-05
-2.83912928397928e-05
-3.88667600881192e-06
-5.18105579289586e-05
-1.6888765342842e-05
-2.12692826064379e-05
-4.60979583208145e-05
-3.27752766567602e-05
-3.24086332451839e-05
-4.15598529981487e-05
-2.45797823088135e-05
-1.11990206903645e-05
-3.44431502200942e-05
-4.40888786128706e-05
1.28353019809297e-05
-1.12783960790732e-05
-4.36287389603826e-05
-4.03189512841787e-05
-5.79903571979376e-05
-4.1408198968633e-05
-6.69045509148495e-05
-1.1243622731806e-05
-2.64209268058915e-05
-5.1868749353814e-05
-4.83796238364529e-06
-2.62386308396354e-05
-2.14746907052754e-05
-1.37686349776724e-05
1.54858845206846e-05
-9.95917518815413e-06
-2.43854222729707e-05
-5.02420002336733e-06
-4.68842181820103e-05
-4.23541380946298e-05
-1.11517140595911e-05
-6.97571014534656e-05
-3.06486284406113e-05
-1.06146335200685e-05
-4.71267938148338e-05
-8.18272321965602e-05
-3.36990814392974e-05
-2.43563873191897e-05
-4.76274530670161e-05
-5.3144206682347e-05
2.82462948489973e-05
-4.03385384659132e-05
-1.50628959458373e-05
-9.39586791006117e-06
-2.68644022000883e-05
1.857114502296e-05
-4.69834997844354e-05
-2.03986120833253e-06
-2.46836789290966e-05
-2.26991407124371e-05
-3.00099934764411e-05
-4.9535759997234e-05
-2.93546568791214e-05
-2.16279413380528e-05
-2.17986018632282e-05
-2.39362870702109e-05
-2.07615988612435e-05
-2.28532623616389e-05
-3.59654701935681e-05
-1.76530264533948e-05
6.00552173867541e-07
-4.9105952358931e-06
-8.09951477253747e-06
-3.01292277327306e-05
-3.07873636328912e-05
-6.05633340709432e-06
4.16959969312403e-06
-3.23781834031755e-05
-4.63392868808894e-05
9.71723438521722e-06
-4.25334535569155e-05
-4.82940712551694e-05
-4.93365171604726e-05
-5.64691121275161e-05
-6.08164986264307e-05
-3.14693045627114e-05
-1.3920988763927e-05
-4.14227259591645e-05
-1.90252236525973e-05
-1.21241697245603e-05
-3.04645903259055e-05
-8.53204721410136e-06
-1.35437706506628e-05
-4.25667838347991e-05
-7.44964267843674e-06
-2.71109423484261e-05
-4.82938090690677e-06
-2.37615282173063e-05
-7.53563532496613e-05
-5.74692718110005e-05
-2.78608406064487e-05
-4.58853055252336e-05
-4.00803033706517e-05
-5.39841684686669e-05
-3.52704884831411e-05
-4.31475307126655e-06
-6.04199344441953e-05
-3.0783642449962e-05
-2.38324531913432e-06
-2.55089556216643e-05
-3.69523059716492e-05
4.31391392151832e-06
-1.85649791404668e-05
-4.89859336892479e-05
-1.32546040110578e-05
-6.59313281622608e-05
-6.13688866225954e-05
-2.3577930258469e-05
-4.87269974412277e-05
-3.03276722200862e-05
-4.58126698448388e-05
-4.9577715931538e-05
-4.24797046735303e-05
-3.39598073708003e-05
-1.08325108890087e-05
-1.69735832831853e-05
-1.55641086372997e-05
6.23763746176145e-06
-3.82774973364906e-05
-3.43199156598852e-05
-3.70525427512611e-06
-1.05324834520531e-05
-6.65968588447114e-05
-1.38583316781519e-05
-2.46229929791638e-05
-3.11727138640086e-05
-2.6715763277931e-05
5.77590829964554e-06
-3.39213839997703e-05
-6.10833406151412e-05
-5.94344843451382e-06
-3.70968883236577e-05
-7.2110968349393e-05
-3.15730714989755e-05
-1.16770696064378e-05
-5.34930189086029e-05
-1.54243572780943e-05
-1.58621322619426e-05
-1.66406917741435e-05
-4.18402075787623e-05
3.3408382604009e-06
-3.07689539248916e-05
-2.4909500715092e-05
2.08445449316777e-05
-3.97227615358021e-05
-1.60182805139494e-06
-5.08586322257998e-06
-1.42892251230422e-05
-1.40303390631013e-05
-2.79165532498012e-06
-2.44526413767916e-05
-4.73390211135382e-05
-5.53168257428903e-05
-2.20867278718382e-05
-6.11358278793486e-05
-3.84892626156358e-05
-3.6809143993653e-05
-1.1329190446499e-05
-8.93750667023934e-06
-5.48218186068139e-05
-2.71610289756825e-05
-3.46206451703565e-06
-2.61853884827109e-05
-1.29421379189963e-05
-4.87710610381072e-05
-1.79049421238648e-05
-1.42160003633001e-05
-3.18488015704384e-05
-5.25571059043079e-05
-2.99154538874167e-05
-2.19037298724108e-05
-7.60392614232046e-05
-4.63648147484551e-05
-2.69197851320962e-05
-6.62688264048907e-05
-1.62839706723935e-05
-4.3263015223504e-05
-5.65124541145467e-05
-7.00984087876036e-06
2.04270767241654e-05
-3.92574021598748e-05
3.50104176626382e-06
5.29626348282564e-06
-3.50554938413313e-05
-2.81359667856412e-05
-3.70084441154751e-06
-3.07567459610165e-05
-4.61543330785091e-05
-3.0581857896799e-05
-7.0231982037423e-05
-5.63261257560586e-05
-2.46270378111674e-06
-3.72301203540876e-05
-8.28481378696498e-05
-1.64199147545442e-05
-1.03465149072765e-05
-1.35609949728493e-05
-2.6459059179755e-05
-1.81003622618305e-05
-2.97806902593915e-05
-1.60333943386921e-05
-1.54753212534468e-05
1.44748953211415e-05
-1.16871850697656e-05
1.12515992275451e-05
-4.6467224636949e-05
-3.59693455047556e-05
-4.64917024267605e-05
-1.67086990217395e-05
-7.56020093830538e-05
-4.0479498418364e-05
-2.34015393217726e-05
-3.55672813461885e-05
-1.91155751711377e-05
-7.35357758497284e-05
-3.04641092279351e-06
-2.32803419160377e-05
-3.28803623749224e-05
-1.82187362777317e-06
5.83228356868901e-06
-1.00355292014266e-05
-1.81647162050291e-05
-5.74826965784761e-05
-3.95326944165457e-05
-2.55241242196831e-05
-3.78685241930508e-05
-2.62760724517194e-05
-9.75961003988022e-06
-3.99088782939753e-05
-1.62583035601067e-05
-7.50784369324829e-05
-2.98904008732957e-05
-5.9922916998319e-05
-3.74059023914792e-05
1.132911605309e-05
-2.73361357408512e-05
-3.40033262704166e-05
-4.84746444939078e-06
1.032284942162e-05
-2.06748223514595e-05
-3.82995237948643e-05
-2.49126877402745e-05
-8.27268545160045e-05
-3.16872553968453e-05
-4.5726914071496e-05
-4.52816976988345e-05
-3.68556026106922e-05
-5.15320021902791e-05
-3.77821032899743e-05
-3.28044092268768e-05
-7.84769737367204e-06
-2.62774192482995e-05
-2.0305863704061e-05
-2.23292540469899e-05
-3.30248925203346e-05
-3.65916130839722e-05
-3.12996655356313e-05
-2.69022705690177e-05
-7.24198013771407e-05
-3.96419730545038e-05
-3.31877990284021e-05
-5.4634345572423e-05
-7.03367800650853e-05
-3.99252554003447e-05
-6.40040560202575e-05
-4.27167678702307e-05
-4.11023617546463e-05
-4.62320562920003e-05
-5.92542109968425e-05
-5.1971989272941e-06
-1.58565438619864e-05
-5.23873985965481e-05
-3.44736367809193e-05
-3.34871337466542e-05
-5.10174297857412e-05
-4.64313839502953e-05
-1.82619667258606e-05
-2.42482871143416e-05
-3.89991562852721e-06
-1.28724889764419e-05
-4.00279754688696e-05
-1.5766672558672e-05
-3.9453097145068e-05
-4.06453402394676e-05
-4.31721771499726e-05
-4.11838478548752e-05
-5.44491181350164e-05
-3.84882153491655e-05
-2.84248692412094e-05
-1.62734597544245e-05
-3.21807307515533e-05
-8.51419968223927e-06
-6.4774332312004e-06
-9.03270012467851e-06
-1.54452520594524e-05
-3.53417678113713e-05
-4.87177855445868e-05
-5.98519726056345e-05
5.32076232506209e-06
-3.72493644526981e-05
-5.89871455792043e-06
-3.356500287482e-05
-2.38296828613239e-05
-1.84690406750177e-05
-2.42106929149754e-05
-4.75728209639871e-05
-5.56358022180461e-05
-3.43017892258753e-05
-1.49863585560477e-05
-2.78216206767415e-05
-2.02011868680728e-05
-1.87470352846017e-05
-2.63373717293644e-05
-5.46494684901787e-05
7.36013869101621e-06
-5.30745286959191e-05
-6.09861281494196e-05
-2.62527676648501e-05
-4.9678906619838e-05
-6.3046661347457e-08
-4.1908886851396e-05
-1.23580788669088e-05
-2.25501022862585e-05
-2.7228911758578e-05
-5.59281446256024e-05
-8.28645373933221e-05
-1.96226713856877e-05
-2.55969829972007e-05
-1.75946594989954e-05
-9.70128012946053e-06
-3.95054531342105e-05
-3.20637859016773e-05
-4.34977502129591e-05
-2.452680512788e-05
-1.53318289696712e-06
-2.03486107562647e-05
-9.21479150838704e-06
-4.08928458856488e-05
-2.03825321512868e-05
-1.85106914573432e-05
6.93499017663576e-06
-5.10111206066442e-05
-2.83235575472105e-05
-2.63601677067769e-05
-6.29774418901849e-05
-4.02540944687098e-05
-2.52345970736811e-05
-4.00400834439109e-05
-5.85273919357904e-05
-3.14422573555924e-05
-5.29494760894193e-05
-4.11799789107734e-05
-3.83362384365789e-05
-2.66356208950608e-05
-1.27285909328403e-05
-3.30219799687692e-05
5.21365755891506e-06
5.28263650733653e-06
-3.57423324879988e-05
-9.45779224564211e-06
-2.74979686015966e-05
-3.20692565274132e-05
-1.985751827139e-05
-3.10027102488105e-05
-6.34030738706961e-05
-4.0632606664073e-05
-6.04173730035202e-05
-4.51111493137506e-05
-3.66561549653827e-05
-5.58188905648248e-05
-1.45050185083124e-06
-3.48432916374927e-05
-7.55862267096509e-06
3.03968292351314e-05
-3.78603476623063e-05
-1.34505045838545e-05
3.51971132571022e-07
-3.96902478297479e-05
-4.86178228267893e-05
-2.35388057501323e-05
-1.88338367994168e-05
-3.93942228909554e-05
-5.58241080556894e-05
-1.95481878060542e-05
-5.33428702317982e-05
-2.47957049477795e-05
-5.88706004328052e-05
-5.64538370036327e-05
-8.12812277281322e-05
-6.97388612330432e-06
-3.85201848541587e-05
-2.37449675468041e-05
-2.11865812300338e-05
1.11324959357755e-05
-2.05607215421004e-05
-3.36109428739817e-05
-3.85249464989154e-05
-3.05191912826677e-06
-5.79683059128908e-06
-4.17328214087175e-05
-2.13975193385125e-05
-3.54330373393611e-05
-4.54608768346108e-05
-6.23056225304513e-05
-4.44556007724184e-05
-3.07978110639155e-05
-1.70602877289593e-05
-4.10635798472494e-05
-2.78582798877005e-05
-5.93636466082373e-05
-1.59889537315612e-05
-4.95203904260159e-05
2.47256610315607e-06
-2.60783003295673e-05
-2.93999423230148e-05
-6.58970212997404e-05
-2.79814416269477e-05
-6.44689331483967e-05
-2.12511346527024e-05
-4.3707274209321e-05
-4.91890741169348e-05
-1.83434573876352e-05
-2.57660329917367e-05
-5.14450776013317e-05
-4.94431636837003e-05
-4.3641347918185e-05
-4.01243212001487e-05
-3.86951198388472e-05
-4.87292508675426e-05
-2.24574480846832e-05
-2.2353560612595e-05
-6.46957169530719e-05
-3.83377392205654e-05
-6.08851915084498e-05
-1.61748551341654e-05
-8.28033272425072e-06
-4.95335474493228e-05
-1.64200618793304e-05
-6.0007993066153e-05
-3.98350910648157e-05
-3.92945091577793e-05
-3.35342378754588e-05
-4.22689320324571e-05
-1.61161530493409e-05
-5.21737099235273e-05
-2.84744929974481e-05
-3.26777764659115e-05
-4.06882623902911e-05
4.9350553449237e-07
-1.13066395280802e-05
8.35290939181274e-06
-3.48710251658121e-05
-4.71348499899732e-05
-4.13332905400735e-05
-2.74023979038983e-05
-5.44475574912866e-05
-3.96547309105435e-05
-1.98900689769507e-06
-2.52278131333247e-05
-5.22858728817184e-05
-3.79056256337901e-05
-5.23412132379366e-07
-5.38162108095661e-05
-2.81568252174632e-05
-3.47907413217665e-05
-2.21645328490447e-05
-5.86040773458418e-05
-1.69963955128729e-05
-1.28153260050484e-05
-5.06122851254224e-05
8.38937478343208e-06
3.72321725246967e-05
-4.30670835426472e-05
-4.32376773099272e-05
-3.56625607909844e-05
-2.96156266265391e-05
-3.62258693076811e-05
2.53144213196685e-05
-2.13513041418033e-05
-1.58339619383966e-05
-2.85820220482588e-05
-1.25995338971967e-05
-3.73273527457575e-05
-1.33528180725606e-05
-5.92810279390186e-05
-4.66149479635312e-05
-4.82491614866166e-05
-2.48665561619774e-05
-3.60780655965246e-05
-2.96299304234954e-05
-1.46393917415906e-05
-5.07700909335544e-05
-5.83407810518127e-06
-1.72668752556816e-05
-7.77981750198978e-06
-3.70458111411252e-05
-2.4357431292083e-05
-8.78756115603191e-06
-3.8339285795182e-05
-4.50570053683006e-05
-3.48027644496832e-05
-3.73748432138299e-05
-4.27091296948517e-05
-4.27093288856343e-05
-4.17106336260988e-05
-4.41242439326679e-05
5.88851800051681e-06
-6.46516034282672e-05
-1.39623290802178e-05
-2.37519998177508e-05
-8.82896966215551e-06
-6.50151251722243e-06
6.06568274312523e-06
-5.38581406737142e-06
-2.79242604270573e-05
-4.86632759091286e-06
-3.29807373775767e-05
-4.52804076682781e-05
-3.11552173038941e-05
-3.38651052485597e-05
-2.68506271702179e-05
-5.22512899427433e-05
-2.75233360278693e-05
-3.10583426879676e-05
-3.37567783601325e-05
-2.99131099488759e-05
-1.9648191412131e-05
-3.70206757443524e-05
-3.06279740853809e-05
-3.09780070125083e-05
-3.05822681228884e-05
-3.27104184289981e-05
-1.0415390050687e-06
-3.89475367023424e-06
-2.72908265598623e-05
-1.10021294323907e-05
-3.53698184283199e-05
-2.76686437747927e-05
-9.76973378465489e-06
-5.95234374148565e-07
-3.71966248273569e-05
-2.5775972228699e-05
-5.21990078310971e-05
-3.39454035436102e-05
4.93571542825546e-06
7.1088857059358e-06
-4.02421596731779e-05
-4.13701904652393e-05
-1.79171090035067e-05
-2.04095768858646e-05
-2.43867921999168e-05
-7.00549333379159e-06
-1.97887961903682e-05
-1.35588763644574e-05
-3.67424370609036e-05
-1.61639909962976e-05
-5.14666233533789e-05
-3.6790447896594e-05
-4.04090580237762e-05
-7.65771886518198e-05
-5.8909955516498e-05
-4.10304479450783e-05
-3.76891565853583e-05
-1.65639483291478e-05
-2.24255050784831e-05
-1.56369209046536e-05
-7.99137539358268e-05
-1.94708592898691e-05
3.2009269221395e-06
-1.70588481038642e-05
-2.47420963860948e-05
-2.40597346805242e-06
-7.94916629802171e-06
-5.04452993471742e-05
-1.3551997852494e-05
-4.18955597603217e-05
-5.68193994246656e-05
6.93001307634099e-06
-4.52735259657934e-05
-8.06144543812038e-05
-2.29242587299238e-05
-1.72861337265073e-07
-2.33878828472859e-05
-3.53611837399075e-05
-1.02633846993175e-05
-5.23230419348979e-05
-2.45573831358165e-05
1.61624712068558e-07
-8.5113659077177e-06
-2.57255620210866e-05
-3.64133741792768e-05
-4.86643290643465e-05
-4.45841779468181e-05
-3.8023069381093e-05
1.65584330917331e-05
-4.10645411848702e-05
-1.55144629522913e-05
-1.47948521351924e-05
-3.97657013366872e-05
-2.72822110812839e-05
-7.05411644521186e-06
-4.59528466571782e-05
-6.48295447764662e-05
-1.64835527457043e-05
-6.82864693426515e-05
-5.94828101714666e-05
-1.65050723098149e-05
-5.58137036850457e-06
7.94790448928454e-06
-1.4232727866868e-05
1.11806775499299e-05
-3.2882365393293e-05
-2.5942717102654e-05
-5.23933080722548e-06
1.36786833064158e-05
-1.2053663258412e-05
-1.55446465573905e-05
-3.55451353864455e-05
-3.21292972388214e-05
-8.13996362954705e-06
-2.55824985450878e-05
-5.83319127243029e-05
-2.49350991771067e-05
-3.62757374746074e-05
-4.70598813667584e-05
-2.80937074043532e-05
-8.60945371612517e-06
-1.96137759108646e-05
-2.59890245519257e-05
1.06429217243395e-05
-1.90699934399684e-05
-4.55332027893057e-05
-2.00404636630126e-05
-9.43419518967039e-06
-2.26542195093039e-05
-2.88067447395299e-05
-2.81594471043013e-05
-6.14063063162456e-05
-3.68059900498705e-05
-3.29578786610923e-05
-5.87358185344873e-05
-3.22137939031058e-05
-3.61574707573934e-05
-3.86330896535377e-05
-7.1129997867107e-05
-2.79553689246688e-05
-3.56897736220022e-05
-5.55686771570297e-05
-6.18186058078978e-05
-1.71236984513774e-05
-4.55976180901576e-05
-5.52769167821246e-06
3.44344022609513e-06
-3.25323372777646e-05
-2.01221895479053e-05
6.15567431876392e-06
-5.37391213710159e-05
-4.30254681061772e-05
-6.34308230645776e-05
-5.29947304767699e-05
-1.95885026588229e-05
-2.09156341690123e-05
-1.36766039431942e-05
-1.13473161887193e-05
-2.14065165698255e-05
-4.66704274787041e-05
-6.20634300903231e-05
-1.07422386486262e-05
-1.5162888613641e-05
-5.25420921636288e-05
-2.69320301289834e-05
-2.89396811048326e-05
-4.55754345232165e-05
-4.34422915880338e-05
-2.53645829158437e-05
-3.30446172858906e-05
-5.17023362962561e-05
-9.26217783178909e-06
-4.18124910013637e-05
-4.65822968076527e-05
-4.85164600432249e-05
4.96250908713128e-06
-4.6834448855411e-05
-5.76611101572533e-05
-1.57371794508152e-05
-4.04656620004951e-05
-3.04592065504028e-05
-4.49745245835082e-05
-3.14554258844291e-05
-3.603483843291e-05
-1.93131554218443e-05
-8.21890131830703e-06
-6.55482172600217e-05
-1.54583737672799e-05
-2.98819372211394e-05
-2.67009727655906e-05
-3.6956263095207e-05
7.2366997937923e-06
-9.78727196343354e-06
-2.91050207988505e-05
2.40656954055468e-05
1.93085260748622e-05
-4.65407797155258e-05
-6.13006073182921e-06
-4.53084891524428e-06
-4.33572206760042e-05
-2.2799790528442e-05
-2.63939242017352e-05
-1.66888994561316e-05
-3.49833714467954e-05
-1.17367405990767e-05
-7.53858865317157e-05
-3.02374351553708e-05
-3.84773320539334e-05
-1.93615626737387e-05
-5.28217301913364e-05
-2.0533944481142e-05
-1.36213012947686e-05
-3.19192761197098e-05
-6.72328268909895e-06
1.59106865289756e-05
-2.50289064347557e-05
-5.6267317974348e-05
-7.85882562955691e-06
-3.48850174519872e-05
-1.96007061316572e-05
-2.83561894297707e-05
-5.48643882721355e-05
-4.51895820122043e-05
-1.6099512200854e-05
-5.10141358624164e-05
-4.69941209655503e-05
-3.14226842884596e-05
-2.71654633716961e-06
-6.41236366703613e-05
-1.0766856980318e-05
1.7003456745038e-05
-1.59621338861126e-05
-1.8861242665794e-05
6.61572450459843e-06
-4.34081526227113e-05
-4.02667887757615e-06
-1.97270332267377e-05
-3.30291571931232e-06
-4.47578224864651e-05
-7.70928298654474e-05
-2.27973103849443e-05
-6.0230113058253e-05
-3.58902094487195e-05
-3.35001777585556e-05
-4.63580453900412e-05
-7.14051099317386e-05
-1.99294342249118e-05
-4.39939151053564e-05
-2.35710332145559e-05
1.20294235564552e-07
-2.68933418017212e-05
-6.64635421400466e-05
-1.37605766617196e-05
-1.29281220323469e-05
1.90438073014261e-06
-1.94595728406881e-05
-2.35669294453062e-05
-4.75345968731823e-05
-1.86398970240479e-05
-2.95244465347173e-05
-1.79917866617546e-05
-4.11749680600524e-05
-9.59601029904562e-06
-5.95118990699321e-05
-4.16148002847899e-05
-3.73924380942275e-05
-5.41967815503551e-05
-8.03300615328951e-05
-3.66935938498616e-05
-3.9122260010244e-05
-1.56382308333905e-05
-3.40003931775741e-05
-3.30023264708851e-06
-2.35364950489928e-05
-3.9524475494491e-05
-2.45858214237607e-05
9.97284691822905e-07
-2.39182519820358e-05
-4.21424487245003e-05
-5.69038993737791e-05
-5.62928008086199e-05
-3.89166688163658e-05
-4.33567013806316e-05
-5.05551614690786e-05
-7.62484577246795e-05
-3.84290217506242e-05
-4.20463033461441e-05
-2.43350346078802e-05
-2.92594157157217e-05
-3.09931822462687e-06
-2.9430087284433e-05
-2.32635782795993e-05
-2.0616211585691e-05
1.02917153355747e-05
-3.30170215837542e-05
-1.3953276760038e-05
-3.57684264988609e-05
-5.03316224012824e-05
-5.48181217427291e-05
-3.7422673991844e-05
-2.47479761695847e-06
-5.50346725467315e-05
-3.61518366941742e-05
-9.72430558674651e-05
-3.75310823110693e-05
-5.99056260196755e-05
-2.37467701413861e-05
-2.74818281900917e-05
-1.30057394728333e-05
-2.25672332039393e-05
-1.7611199058602e-05
-1.02825551351993e-05
-2.02743382884625e-05
1.2462976749948e-05
-3.48456018538782e-05
-3.70851638193263e-05
-3.08271791019058e-05
-3.94436802650998e-05
-3.48417464040961e-05
-5.90608823734429e-05
-4.21227439519472e-05
-5.65311134242042e-05
-3.61253894543825e-05
-3.52715709509208e-05
-4.49270287108074e-05
-3.25166911401988e-05
-8.41225529337855e-05
-1.4135738491442e-05
-3.11559841114895e-05
-2.71292541381853e-05
-3.67122989804201e-05
-7.90341450853497e-08
-2.2214620701104e-05
1.34313550177957e-05
-1.55957395322644e-05
-5.24505291294117e-06
-4.40042085231439e-05
-5.22262648818829e-05
-3.46759926190269e-05
-1.97587209147528e-05
-5.31589546005919e-05
-9.1888511675499e-05
-3.55452378771383e-05
-3.78377086882127e-05
-1.98615925162196e-05
-1.88770535661382e-05
-8.44431395609996e-06
7.83440235245543e-06
-4.29424738090191e-05
-1.26863330447672e-05
-1.26048113512983e-05
-8.55020774487908e-06
-6.30356366195834e-05
-1.22188704751812e-05
1.93003855050929e-06
-2.93976146279673e-05
-4.85388416567323e-05
4.90761733117059e-06
-3.41664434836443e-05
-2.77662540355461e-05
-4.39965163883734e-05
4.76995803350667e-06
-5.68297090477603e-05
-4.10554572356042e-05
-2.49790797050821e-05
-1.02796273001481e-05
-2.69094857450932e-05
-1.66585054657899e-05
-3.05830854422458e-05
-2.57470470096898e-05
-5.74918212946299e-05
-3.41887655195556e-05
-2.86831943070016e-05
-4.4391448843732e-05
-4.35469085548739e-05
-8.25536457013343e-06
-2.36829402815594e-05
-5.63722466577083e-06
2.02423032185466e-07
-1.37020453720816e-05
-5.90543060753502e-05
-5.75552180178481e-05
-2.3819573992408e-05
-1.28484208389025e-05
-1.98415228691822e-05
-1.41570984483265e-05
-4.06480261293798e-05
-4.14980360787036e-05
-2.15850666169295e-05
-4.09022665003774e-05
-3.02971897571902e-05
-7.29381344660975e-06
-9.85067941606091e-06
-2.32879903127271e-06
-4.46708100587381e-05
-1.36277187300928e-05
-5.28493752431261e-05
-3.25516910671554e-05
-3.17381807933101e-05
-2.43579009744282e-05
-4.89084305921885e-05
-2.09690119750818e-05
-7.38494220566349e-06
-3.35821779601848e-05
-2.74757057497091e-05
-3.23118248230619e-05
-2.42818317799964e-05
-5.15119086684571e-06
-3.74110294729259e-05
-1.79583905824993e-05
-2.09656536894886e-05
-2.2279608570383e-05
-3.36955601425634e-05
-1.22504647516733e-05
-2.52047110621668e-05
-5.29326328627488e-05
-1.68617006256196e-05
-3.06545890318519e-05
-2.22986658170352e-05
-5.31979334043703e-05
-2.74243974256707e-05
1.57440896211587e-06
-4.14122474419154e-05
-1.62015199558286e-05
-2.8919623285834e-05
-3.68227105252551e-05
-2.15555172306074e-05
-3.15709312023291e-05
-3.31785069908103e-05
-2.7921513632834e-05
-1.54522846622404e-05
-1.94056711307506e-05
-4.95698209924908e-06
1.5257247902513e-05
-3.27007687223356e-05
-6.67804078872978e-05
2.18174574577487e-05
-1.56626606498742e-06
-3.57987271400838e-05
-4.44046449569447e-05
-2.97828509501382e-06
-3.42840079158006e-05
-4.1152865211446e-05
-3.64506730044731e-05
-2.25917557715669e-05
-4.0850861142268e-05
-5.76082567796349e-05
-1.08070507727179e-05
-5.04548807455764e-05
-5.31055936266298e-05
1.08829760124096e-05
-4.16647402426868e-05
-1.05127650773898e-05
-1.57292436831733e-05
-9.53349881830163e-06
-2.01203976081524e-05
6.57068061560391e-07
-3.98250637471799e-05
-4.4070098628262e-05
-1.81902241657691e-05
-6.77802267764704e-05
-5.20668272118705e-05
-4.00532086743834e-05
-4.17506046933359e-05
-7.27873256585983e-05
-4.50217280502077e-05
-4.60146891676968e-05
-4.71107717943292e-05
-6.05195941567083e-05
-2.52491699925767e-05
-3.01126325821688e-05
-2.68986875265763e-05
-1.52363742313115e-05
-5.67233936318118e-06
-3.85931448702169e-05
-3.41190099582473e-05
-2.17072246591753e-05
-6.25605609974136e-05
-3.61085151661677e-05
-2.8827671982878e-05
-1.56851066901666e-05
-1.33913350476891e-05
-4.82888085593235e-05
-4.85157116126899e-05
-8.16987307407998e-05
-9.21753852211635e-06
-4.56065191516993e-05
-4.30758772196775e-05
-2.43696002407072e-05
-3.62814953524192e-05
-3.14644902664336e-06
-2.07991756087877e-05
-4.90207462156608e-05
-4.44888797360411e-05
-2.74473484044104e-05
-2.48575816920816e-05
-4.52553168018908e-05
-2.36971681764571e-05
6.85180280248611e-06
3.40688810024465e-06
-4.44048106150472e-05
-4.42243904404435e-06
-2.71573750155453e-05
-3.86698433958125e-05
-3.806625022777e-05
-1.21602587242348e-05
-2.90993313589857e-05
-3.48541711784266e-05
-3.70598079964667e-05
-7.5584190909981e-05
-3.52095509763597e-05
-8.72791220215153e-06
-3.58950736171394e-05
-2.86745907522947e-05
-4.83387192873091e-05
2.36894303719951e-05
-2.90283007967542e-05
-2.57164741545617e-05
-1.39341883848237e-05
-3.79543545015927e-05
-2.14732456737236e-06
-4.81982831072179e-05
-3.96169308054034e-06
-2.24357337949289e-05
-4.51047774197938e-05
-1.7037590301018e-05
-4.57400413977868e-05
-4.91697366671877e-05
-2.50830329648587e-05
-2.4356576944729e-05
-5.37515296658042e-05
-2.66057069169965e-05
-3.3240046801339e-05
-5.26508553914146e-05
-2.0978943818752e-05
-2.8767524697895e-05
-3.23135747820497e-05
5.10879263843406e-06
6.7382186933011e-06
-3.7411023604645e-05
-4.43905026486205e-05
-3.05971841653827e-05
-4.85048691322303e-05
-5.46624083994612e-05
-6.91294223621592e-05
-2.96779035386195e-05
-4.35409125158004e-05
-3.64029738699978e-05
-2.27183976341913e-05
-2.09017623905206e-05
-3.03665334064187e-05
-1.47649215920263e-05
-9.67607458347867e-06
1.0345604017313e-05
7.73867949737878e-06
-6.95844423212831e-07
-4.88185146421052e-05
-4.53992867742687e-05
-5.49063511663373e-05
-4.31087468447869e-05
-2.33222182169662e-05
-2.74369655722624e-05
-4.87050084216657e-05
-3.76173111305091e-05
-4.04166668293504e-05
-4.83850224646338e-05
-6.68438649230065e-05
-6.29605352518358e-05
1.10396572617514e-05
-1.18381987285911e-05
9.3394076770363e-06
-3.33008139825547e-05
-1.26366692695039e-05
2.69160834751592e-06
-6.1816626911616e-05
-3.65881467129909e-05
-2.22395640225069e-05
-2.73749077844031e-05
-3.66097508266291e-05
-6.53058548774555e-05
-3.28097818731869e-05
-2.39198850700859e-05
-4.24850631293745e-05
-4.18231833705652e-05
-1.80000705049283e-05
-6.66651423820214e-05
1.93729992889259e-06
-3.92793816461107e-05
-3.97665435079688e-05
-2.62385178024174e-05
7.8046706625909e-06
-2.37499230332748e-05
-2.94568856987139e-05
2.01039597892961e-06
-1.41073175496293e-05
-1.66378910309452e-05
-3.60211626931742e-05
5.38930259247953e-07
-3.15012405581088e-05
-1.60513493803602e-05
-1.63051582367231e-05
-4.74052803117443e-05
-3.01358428038488e-05
-3.94060749328816e-05
-4.24353305669755e-05
-4.95773709336445e-05
-2.5375128791464e-05
-8.80713076410855e-05
-2.88531901978014e-05
-3.16740512849601e-05
-3.37307326345338e-05
-4.55692252113991e-05
-4.49978332907938e-06
-2.07875145845368e-05
1.42522563952924e-05
8.1597544036078e-06
-2.51113795893557e-05
-5.30160911827115e-05
-2.56203948215721e-05
-4.3712879475311e-05
-6.63722677480356e-05
-2.81045651012218e-05
-4.66241615098257e-05
-6.60489534562052e-05
-1.90960750319274e-05
-1.56640685880826e-05
-3.34210953647768e-05
-8.21996485461554e-06
2.92664661721935e-05
-3.54697749724889e-05
-3.97345460054261e-05
-2.20531543460749e-05
-2.49249264038675e-05
-3.22178314703227e-05
3.4824461384081e-05
-8.30193190954234e-06
-3.09282803235935e-05
3.6701732833197e-06
-2.72096369075007e-05
-1.61235741434147e-05
-3.23971888627708e-05
-3.09268087798609e-05
-7.32720234312064e-05
-5.08427684535813e-05
-3.85391132719087e-05
-1.88007343807284e-05
-4.39105535592044e-05
-1.92901053938849e-05
-1.21393959883603e-05
-3.37626928751692e-05
-5.63079113129123e-05
-3.77271356433318e-05
-4.1672926536056e-05
-2.1013341960385e-05
-1.09291560965421e-05
-2.05438537419448e-05
-2.69622668578031e-05
-1.94399697636183e-05
-2.99531565931622e-05
-5.50681228078491e-05
-3.99724570728291e-06
-2.58419150733325e-05
-4.13300646108581e-05
-2.13806557533654e-05
-2.92267769955433e-05
-9.72456871078915e-05
-4.77355658421273e-05
-2.15127571128054e-05
-6.0553648194417e-05
-4.25000663657931e-05
-5.26002302570009e-05
-4.60083664552653e-05
-5.40150475871756e-05
6.93882871265507e-06
-1.46219524546005e-05
-5.69788528392568e-05
-2.15336098782824e-05
2.12123019698887e-05
-3.62739975308463e-06
-1.91588283626919e-05
-4.89523488152362e-06
-3.12973886997296e-05
-4.30998412627666e-05
-3.70555341384536e-06
-4.37871306087466e-05
-7.81604257122553e-05
-1.72529226011785e-05
-3.73332519028236e-05
-3.87302602282831e-05
-2.29811633870544e-05
-5.46347144553749e-05
-6.41545675282086e-05
-2.41484398072964e-05
-9.36472077007806e-06
-2.62708162055357e-05
-4.00279675959408e-05
-2.78244061444693e-05
-2.72623582789789e-05
-5.25406338966896e-05
-1.03628398478127e-05
4.57280706018788e-06
-2.93146905482569e-05
-1.97253152078211e-05
1.86065862073348e-05
-3.11194714927716e-05
-6.1327017655352e-05
5.79619356734074e-06
-5.28510159962593e-05
-3.1240110040629e-05
-2.57505459252478e-05
-4.83954511571702e-05
-5.11837457474975e-05
-5.89758978483488e-05
-3.24752024574873e-05
-1.85616979696109e-05
-3.12134834036491e-05
-2.77886910818278e-05
-3.36334598374371e-05
-1.16011406493486e-05
-3.09806963407584e-05
-3.39956735030612e-05
-6.11223343590411e-05
-5.22187556615606e-05
-3.07215448240165e-05
-3.20509506202551e-05
-2.81002578934496e-05
2.79464670766837e-05
-5.18171369224586e-06
1.01515619759118e-05
-2.40657806246489e-06
-3.37134397254112e-05
1.83806702038477e-05
-3.03316099099842e-05
-4.2556849895939e-05
-1.80695095361331e-05
1.82370214047349e-05
-6.49506213543549e-05
-5.10437468364599e-05
-1.41483958607421e-05
-4.9327889240009e-05
-3.63473408976496e-05
-2.74105107342422e-05
-1.95038806365127e-05
-1.96254075402102e-05
-6.59088013747738e-05
-4.42403893104999e-05
-2.78198754799618e-05
-4.48002304103644e-05
-1.20733999189706e-05
-3.71831207904546e-05
-3.69890214953167e-05
-1.19015590589039e-05
-1.44346053094248e-05
-4.19769096257635e-05
-3.37332959116591e-06
-1.38874938015491e-05
-2.31105065262803e-05
-2.54017807382853e-06
-4.19728356776215e-05
-1.37590455640646e-05
-2.30071495484279e-05
-2.17509199581342e-05
-5.27556451167936e-05
-5.58394369394105e-05
4.46473873062906e-07
-4.50293942871311e-05
-3.59569268877462e-05
-3.75097087923419e-05
-3.67387935427437e-05
-1.84353448104777e-05
-3.42593625704358e-05
-3.10081682149571e-06
-2.97123808475307e-05
-2.29508325601098e-05
2.19900198289827e-05
-4.25069226078393e-05
-5.88934093822872e-05
5.43681371394158e-06
-2.17304609998631e-05
-5.43959233057408e-05
-4.40291109072e-05
-2.62027975611902e-05
-1.34007241138945e-05
-1.76120768869658e-05
-4.75279056043919e-05
-2.00232354397294e-05
-3.75773234481366e-05
-2.20741884951904e-05
-2.47631521186101e-05
-2.90806021212971e-05
-2.61647303296961e-05
-1.77035239994973e-05
-4.04691452523109e-05
-1.08529450349702e-05
-3.23431406171553e-05
-3.00807391905014e-05
-1.87686657854122e-05
-5.21829185856124e-05
-2.62170108709338e-05
-5.34831976669502e-05
-5.37498394424079e-06
-4.11858762110803e-05
-3.01437789975072e-05
-1.53327978530032e-05
-1.62079354773327e-06
-2.73415383225454e-05
-2.4862925524615e-05
-5.8747245663607e-05
-5.25129871280085e-05
-1.2850051969466e-05
-2.67178588958066e-05
-2.45633123618446e-05
-4.00217955142724e-05
-5.1277532097003e-05
-3.82201470737452e-05
-2.81642232607334e-05
-3.2800317522999e-05
-3.16751142774072e-05
-4.52447579056864e-05
-1.65061279006202e-05
-2.75015200564912e-05
-5.72012805987475e-05
-5.07638481969778e-05
-1.49548272908313e-05
3.86941869550968e-06
-3.45450055907809e-05
-4.21868028488881e-05
-3.5437951715663e-05
-3.01887570776702e-05
-2.42119476213453e-05
-2.10682979642995e-05
-2.36490296545821e-05
-6.59826413868492e-05
-7.11628444632042e-05
-2.90845856460916e-05
-4.61311295285791e-05
-8.50964490137107e-06
-2.37955037540537e-05
-9.60587458322662e-06
-4.57907553952924e-05
-4.56480615634103e-05
-6.54995116715527e-05
-1.02744017476799e-05
-1.98485953354613e-05
-3.15272076054349e-05
-2.0078958709408e-05
-3.04158562815616e-05
-4.21409089039387e-06
-2.91948470913361e-06
-2.9109375594167e-05
-1.45548091001466e-05
-3.34609172563404e-05
-2.41226937469845e-05
-1.64121207498915e-05
-1.2409467870856e-05
-1.44187054226613e-05
-2.82429037103593e-05
-2.25690444431068e-05
-3.22851771375698e-05
-1.89078449077176e-05
-5.07270608984097e-05
-4.35604950575356e-05
-3.52947662953423e-05
-2.76877520044379e-05
-1.72550252486404e-05
-3.65030445449191e-05
-4.86049324285894e-05
-2.11600251850881e-05
-6.90982039759218e-05
-4.07427762100626e-05
-2.1033955047791e-05
-4.69940304641451e-05
-3.41865540795041e-05
-3.31732637138992e-05
-4.52109737310763e-05
-6.34349649846327e-05
-4.69821344028226e-05
-4.52187977006981e-05
-4.54713461609499e-05
-4.60480362470659e-07
-4.09211115646953e-05
-5.60736084884408e-05
-1.89675841662483e-05
2.11685994448439e-06
-2.90027435133291e-05
-3.69032500079708e-05
-3.64597202445562e-06
-6.55442876297599e-06
-1.21482791631679e-05
-1.9174389750331e-05
-4.88053845707244e-06
-1.86854206561954e-05
-3.13194185746504e-05
-4.16982511848001e-05
-2.3238106020262e-05
6.30701908221577e-06
-4.94422723802997e-05
-4.92216049706844e-05
-2.80421357329543e-05
-3.29559222055637e-05
-3.30537343619427e-05
-6.41469954555769e-06
-1.03394716750406e-05
-6.57963586839302e-05
-2.05091950392086e-05
-1.39432725685055e-06
-5.8626792630365e-06
-2.91632259304282e-05
-1.20038540957306e-05
-3.5566463980564e-05
-3.42641934936241e-05
-4.34399641904975e-06
-8.84838464727254e-06
-6.5162667397287e-05
-1.23256026109646e-05
-1.25157216845948e-05
-1.61454763988796e-07
-7.83128380587087e-05
-1.63492516156133e-06
-1.96549666288587e-05
-4.92352675491961e-06
-2.06020986020631e-05
-3.70200244715507e-05
-5.74117552500727e-06
1.76743095952788e-06
-1.16619409775243e-05
-4.51684867842046e-05
1.62620764574106e-07
-1.77156238019199e-05
-4.56287967890803e-05
-1.70458870097911e-05
5.76982924116734e-06
-5.55007682766078e-05
-4.12129906889702e-05
-1.45140547360898e-05
-4.23501851853521e-05
-5.95175642494387e-05
-3.12880845427844e-05
-1.72818865571028e-05
-1.77712305699366e-05
2.32622791484074e-06
-3.16067715839134e-05
-2.85454909933252e-05
-3.01189909477323e-05
-4.42136476995644e-05
-3.64505829449362e-05
-1.75750442456876e-05
-6.77585592540413e-06
-4.62269640823293e-05
-4.96974316993561e-05
-2.56661445312593e-06
-3.05221228803664e-05
-1.22949898209534e-05
3.07733852403836e-06
-6.97089021470662e-05
-1.36650399650477e-05
2.27121550522942e-07
4.04370389997698e-06
-3.55680212401923e-05
-1.14000963500735e-06
-3.40569326884084e-06
-7.29580996230463e-06
-3.51359640988002e-05
1.65408567009999e-05
-2.99546919208374e-05
-4.90805220179588e-05
-3.39158404138696e-05
-2.22618205562647e-05
-3.82810123844793e-05
-5.40102051567858e-05
-1.09752721210301e-05
-6.06315284821502e-05
-2.89461461453775e-05
-3.12465900146043e-05
-4.70626235838062e-05
-5.78656743974462e-05
-2.91519094612702e-05
-4.49498761795821e-05
-3.16793016555947e-05
9.54157779021007e-06
-1.46861911483236e-05
-4.80348150507674e-05
-3.34610224291295e-06
-3.55115658511372e-05
-3.29781733262841e-05
-5.63900241823868e-06
-2.82581862669987e-05
1.39271848127723e-06
-9.85971207260216e-06
-3.76413069156444e-05
-3.77084709055981e-05
-7.44190365540648e-05
-4.19271344208004e-05
-3.8048566598669e-05
-6.99813643869404e-05
-8.25398040673348e-06
-3.90100393851288e-05
-2.75463860126601e-05
-2.27450510308255e-05
-8.91775576836019e-06
-3.50457086620656e-05
-2.05913070602141e-05
1.171861946481e-05
-2.3938719179738e-05
-2.8346058830513e-05
-2.75226612749959e-05
-3.80627612532679e-05
-6.51301209827756e-05
-5.11296952520002e-06
-4.11917725279614e-05
-5.1607128937857e-05
-8.84970990795882e-05
-4.70320869793554e-05
-3.98516202733923e-05
-1.26831544197107e-05
-3.85437405257294e-05
-4.64055223689995e-05
-3.65028711183713e-05
-2.70890274298711e-05
-4.27734604004895e-05
-1.09993362658974e-05
5.70358924392401e-06
-2.49164022235947e-05
-4.47982569384872e-05
-3.33240198949975e-05
1.71321459438847e-06
-1.7579698147538e-05
-5.66946781131111e-05
-2.63104983633789e-05
-5.31625035551017e-05
-7.99880721433134e-05
-6.02381701914368e-05
-4.1054574972381e-05
-3.75653465204063e-05
-5.30735792644409e-05
-2.7637183504645e-05
-2.761429481682e-05
-1.60128373412219e-05
-3.97899647104984e-05
-3.38417686665774e-05
-2.69322878907195e-05
2.28445827658672e-05
-2.97180642073576e-05
-1.02196832642176e-05
-4.34180428093398e-05
-2.43116615948045e-05
-5.82484515415091e-06
-1.98257060783246e-05
-2.02198705974507e-05
-2.68813758065074e-05
-2.96261647692036e-05
-5.52851294622523e-05
-6.21747168360326e-05
-3.55187940314579e-05
-4.6228046750727e-05
-6.94898780025442e-05
-2.49076870298154e-05
-7.02961722315529e-06
-1.48963758472168e-05
-2.53269920562544e-06
-2.66870373678279e-05
2.30044712270044e-05
-2.76022482328975e-05
-3.3392060757228e-05
-2.46941311213877e-05
1.19374301441713e-05
-2.35770505984673e-05
-4.2735120127615e-05
-3.21141344663089e-05
-1.66518036348824e-05
-5.09372650529058e-07
-5.15496751987523e-05
-4.43767306996352e-05
-1.28210077836824e-05
-2.9174567196188e-05
-1.16913255274851e-05
-3.00744785981454e-06
-4.86914209526093e-05
-2.4892267925634e-05
-2.9320908465826e-05
-6.9650495434527e-06
-9.17648542837754e-06
-2.06172866384992e-05
-2.72502199376392e-05
-3.50824292982178e-06
-1.91573486762276e-05
6.15935734914116e-06
-4.25963479709674e-05
-8.64463177901926e-05
-4.24946239014835e-05
-1.08937953756022e-05
-2.89739671087242e-05
-6.08864533754514e-05
-6.79666478731902e-05
-8.99468048207422e-05
-4.52126309732759e-05
9.44074717320176e-06
1.38719062157283e-06
-1.54142581903221e-05
-6.97942754447052e-06
-1.28632698336942e-06
-1.93779571485141e-05
3.6109865363251e-06
-7.8475678039636e-06
-1.11027123778656e-05
-2.04054051135635e-05
-2.37988685823112e-05
-3.80983234114039e-05
-2.62432720965255e-05
-3.83997192812807e-05
-4.10698578872416e-05
-4.13119609149213e-05
-1.93575504335514e-05
-1.66672340554714e-05
-2.60514688650883e-05
-8.10848308806327e-05
-2.4171365881179e-05
-3.30359476873599e-05
-5.27641515186256e-05
-2.30507874973101e-05
1.82075526423095e-07
-2.47850155866634e-05
1.27229276794011e-05
-1.1757354441046e-05
-3.67879435425571e-06
-4.61415244897466e-05
5.36280258183629e-06
-4.51944254803728e-05
-4.55842573427289e-05
-6.18232740527919e-05
-6.89992547883337e-05
-3.25348760270674e-05
-1.38390061006373e-05
-2.59516496048859e-05
-5.82038615440093e-05
-1.60651095274311e-05
-3.5526191594238e-05
-4.56236510100606e-05
-4.72121862344132e-05
-1.96800248396686e-05
-2.0331396443978e-05
1.47474968027008e-05
5.97936134499831e-06
-3.81440173120204e-05
-1.65891455844219e-05
-3.77130415826107e-06
8.83436914651705e-06
-1.61174001425059e-05
-1.11992920491489e-05
-1.83170560101662e-05
-3.51085331677872e-05
-5.0422047737235e-05
-5.11060816836654e-05
-4.5371357069211e-05
-5.33669115497937e-05
-5.17935642262332e-05
-4.24973570609347e-05
-2.81700436259807e-05
2.64711622226521e-05
-3.14285687005652e-05
1.13348470833216e-06
-1.36004969494844e-05
2.52038593976814e-06
1.44064487463309e-05
-1.09983528804889e-05
7.73101429131781e-07
-2.66021421808678e-05
-4.31148557308553e-05
-6.85696556215398e-05
-6.78749953025316e-05
-6.94700032680186e-05
-4.44101326532576e-05
-6.77778207773598e-05
-4.52335644973728e-05
-2.75335942024677e-05
-6.04409008674602e-05
-4.44353337078048e-05
-8.29202439033469e-06
-3.78667809811419e-05
-1.46953943888397e-05
-1.19292835160238e-05
-1.07686281449429e-05
1.56363014320874e-05
2.39709738857629e-07
-3.05483957728261e-05
-2.02755112010059e-05
-1.09113342661187e-06
-6.18095818606479e-05
-4.8931278675984e-05
-2.4666818679765e-05
-3.96982173465289e-05
-6.80717316652885e-05
-5.54474113461134e-05
-4.48040188989755e-05
-3.0277641814856e-05
-5.47508165485092e-05
-3.93361545594314e-05
-2.7379730712916e-05
-3.19566600249865e-05
-4.13476824464911e-05
1.36260870823173e-06
-5.65579794757684e-05
-1.3180801247482e-05
-4.07657353572289e-05
-3.13968458765896e-05
-2.57155284951239e-05
-4.02107496997704e-05
-3.74625249889886e-05
-7.2934198241835e-05
-1.62392427101656e-05
-4.47220426989318e-05
-2.81800524554232e-05
-3.30733207326222e-05
-2.24014909612384e-05
-1.67468237349266e-05
-5.88927368704189e-06
6.248413087248e-07
-2.63598719032117e-05
-7.521986944913e-06
-2.05630993116196e-05
-1.67923857488113e-05
-3.69115723261836e-05
-2.89030106469119e-05
1.03251421334874e-05
-2.5478730401634e-05
-6.00452782278411e-05
-2.68791880816448e-05
-3.99637663441487e-05
-6.29005229142032e-05
-3.06578295012992e-05
-3.06163242704176e-05
-2.93774560275109e-05
1.25290602428109e-05
-4.39439904018846e-05
-1.69278126896342e-05
-2.87759017763293e-05
-4.91467411316538e-05
-1.73618974015841e-05
-2.16286951871565e-05
-4.50536815445944e-05
-2.63439469634483e-05
-8.80056468077024e-06
-4.3570849983207e-05
-2.15188574619982e-05
-1.82133909835199e-05
-5.54275608276114e-05
-5.76041962319965e-05
-4.00308239499636e-05
-3.91059893678327e-05
-8.65187543846619e-05
-1.29877087961028e-05
-5.17207402542969e-05
-6.56174950507804e-05
-3.19625494571164e-05
-1.50939416013261e-05
-3.23222026933477e-05
9.69096213045666e-07
-8.30833472857458e-06
-3.15601119286922e-05
-2.04962679386419e-05
-5.77636867993719e-05
-1.70069505859677e-05
-2.46330412761589e-05
-4.99829249530097e-05
-2.18679032184538e-05
-2.50195346452736e-05
-3.84782777548949e-05
-6.05218032319825e-05
-4.71035666687569e-05
-3.25837185263439e-05
-7.05537492880648e-06
-3.86923252149041e-06
-3.80232922548341e-05
-3.50795034806775e-05
-1.10123523042359e-05
-8.5112327345148e-06
-3.63161842378851e-05
-3.59303202599021e-05
-4.33589610008421e-05
-4.19427990698181e-05
-2.92282330879518e-05
-4.92127588201004e-05
-5.69179203564802e-05
-1.86219630749913e-05
-5.61857436825685e-05
-3.621546577141e-05
-4.24988792284337e-05
1.30852267686527e-05
-2.84530743916137e-05
-6.63632674687031e-05
-4.61305686355847e-06
-3.94454470461564e-05
-2.85443993006695e-05
-2.8017352090687e-05
-2.73433034031262e-05
-6.33314242457697e-06
-2.68743595058952e-05
-1.99333780388285e-05
-3.46561729918217e-05
-3.10720549669263e-05
-3.04173971868192e-05
-1.59237402340548e-05
1.23927674652239e-05
-2.5222325785047e-05
-3.75336543589513e-05
-2.08841118820894e-05
-4.67793475803473e-05
-1.57233708207918e-05
-2.05177819671164e-05
1.22019599567572e-05
-1.19991905940802e-05
-8.31274196953899e-06
-4.47294274428602e-07
-3.14511307722712e-05
-9.87888753289073e-06
-1.30979551157025e-05
-2.29582222273555e-05
-2.03796735405263e-05
-5.66023487596009e-05
-3.20648542184075e-05
-5.66923772240739e-05
-2.43198402685341e-05
-2.66042924025655e-05
-2.33938798115586e-05
-3.07253764912785e-05
-2.03163896912061e-05
4.2589430498379e-06
-3.53072398144889e-06
-5.02777222895191e-05
2.12251051568961e-05
-4.1303987537159e-06
-1.62462788011691e-05
-1.973721331242e-05
-2.47871445488191e-05
6.80745720583162e-06
-1.13441598453963e-05
-4.0819486944628e-05
-3.15972596340693e-05
-2.73304421528016e-05
-4.09215619103918e-05
-2.76763586179274e-05
-1.63802911927365e-05
-5.18716064276895e-05
4.07842442124935e-06
-3.60551725969552e-05
-1.59089540773589e-05
-4.6962937540663e-05
-2.90226621461953e-06
-1.15694586861867e-05
-3.13164766723577e-05
-1.1321880609338e-05
-2.71601473504153e-05
-3.99863331182791e-05
-2.05640995929347e-05
-2.58812717460351e-05
-4.59095675706041e-06
-4.37474593582365e-05
-2.15869363915192e-05
-2.51212011120007e-05
-1.82667858310656e-05
-2.86150469934811e-05
-1.07567455517619e-05
-4.31114652223325e-05
-4.33997715256418e-05
-8.90656449689586e-06
-1.92630178996553e-05
-2.27532284933012e-05
-1.68243854153686e-05
-1.8268145833488e-05
-2.63864787685704e-05
-5.03073605235769e-05
-2.28202228064667e-05
-4.60591032239908e-05
-3.35600277136156e-05
-5.33150258353225e-05
-3.4768584381923e-05
9.98704552377017e-06
-1.49405624666269e-05
-4.65374930575441e-05
-7.03703516526525e-06
-3.76300555195429e-05
-4.89355863224948e-05
-1.97259497761308e-05
-2.83872199868583e-05
-3.53408720478852e-05
-4.69351241278576e-05
-2.83600500498343e-05
-3.24682839260228e-05
-1.64669348923042e-05
-3.61845493645602e-05
-4.36301242625111e-05
-1.19392432623206e-05
-2.41122686511359e-05
-3.45492825146256e-05
-4.44685138046906e-06
-7.7603748325429e-06
-6.32269478612384e-05
-3.37903105963545e-05
-2.81960964857108e-06
-1.52973946960668e-05
2.37381207387021e-06
-1.22811280525911e-05
3.32391770871597e-06
-5.35252959863292e-05
-5.03263463198596e-05
-3.41832983705486e-05
-2.27114900005174e-05
-6.6050026127947e-05
6.31232073944917e-06
-5.19067833914816e-05
-4.20825170800757e-05
-1.21355847792936e-05
-7.53967633728592e-05
6.63525150481708e-06
2.55037788890012e-05
-3.7749641947416e-05
-7.10661951906983e-06
-2.58515601719683e-05
-2.59681098765574e-05
-3.87335871716293e-05
-4.35149793618754e-05
-3.64877745135201e-05
-6.88485797290384e-05
-8.32700192233609e-07
-1.68976817621396e-05
-4.00442209507258e-05
-4.62843421354439e-05
-1.64315656759481e-05
-3.21908584662613e-05
-4.5525512124675e-05
-4.29853157865952e-06
-5.29860326873986e-05
-1.66407388272631e-05
-4.09935472528426e-05
-3.48252843991944e-05
-6.85963790002246e-05
-5.17559231073205e-05
-3.45277897380755e-05
-7.64147943059364e-05
-1.71433748057292e-05
2.4121191170588e-05
-1.36886035353615e-05
-2.24808566328607e-05
3.53590355279581e-06
-4.37814450965919e-05
-5.58218089395473e-06
-1.81098395273561e-05
-4.90352451870978e-05
-2.92580283933527e-05
-2.70618118824691e-05
-1.60850789977348e-05
-6.01624636238499e-05
-2.55282278980309e-05
-2.87150646760559e-05
-2.31752993016987e-05
-3.76682521808754e-05
-4.17166464818573e-05
-5.05157297965329e-05
-5.50515503074393e-05
1.94244040900488e-06
-3.66076785503597e-05
-4.04304183634726e-05
6.16291641322087e-06
-2.05412421703063e-05
-4.50351733896107e-06
-2.544556402272e-05
-4.03614489327337e-05
-5.41587264084698e-05
6.18817433278895e-06
-3.27026483910519e-05
-5.76017432478769e-05
-3.32501687152813e-05
-4.05732125915601e-06
-2.81208737025475e-05
-5.72034423923301e-05
-4.11346038295602e-05
-2.36574704283679e-05
-2.85064396700309e-05
6.71214917320255e-06
-9.23145263596543e-06
-2.07619343527019e-05
-2.21467159973387e-05
-2.71641245522938e-05
-4.79345636715919e-05
-2.8316466422829e-05
-4.42452383363498e-06
-2.84722787312449e-05
-1.43893615545178e-05
-2.4195319446138e-05
-2.44797977350568e-05
1.11371510873375e-06
-4.30328198324597e-05
-2.71120066887196e-05
-2.05207952625622e-05
-8.14746676692895e-06
-6.67820944717527e-05
-3.09938706121044e-05
-4.31344421351142e-05
-1.81685142499491e-05
-6.34440042277867e-06
-2.40063768719521e-05
-1.96202455474605e-05
-4.7112236786624e-05
-2.85893535791694e-05
-1.65461517272455e-05
-1.62715392201592e-05
-1.35828981763321e-05
-3.65122475404645e-05
-4.65628787168772e-05
-2.77114810046768e-05
-3.05862273683504e-05
-2.35406358929445e-05
-4.43944397700715e-05
-3.88096554786842e-05
-2.23871110350225e-05
-6.27046848150534e-06
-6.53209927225267e-05
-2.68563846090746e-05
-3.23470119032392e-05
-3.18014690156762e-05
-1.68881869468212e-05
-5.84824885114877e-06
-9.83303388057295e-06
-4.90493688407541e-05
-1.85388118153595e-05
-3.73634379057262e-05
-6.16788794044292e-05
-6.89299630727917e-06
-2.20171024554633e-05
-4.83872041685062e-05
1.51060372359541e-06
-7.88181780915946e-07
-3.69619365899977e-05
-3.65663887830955e-05
1.0055430975205e-05
-8.21911193181652e-05
-1.19564736621462e-05
4.15324667658093e-06
-4.79053386588831e-05
-2.06309666246068e-05
-1.23888105960001e-05
-4.12890443124745e-05
-3.30779409440287e-05
3.58248228117331e-06
-3.88030001382188e-06
-3.56152965991689e-05
-1.9033768974893e-05
-1.485611373144e-05
-9.48888997612136e-06
-5.34853233392205e-05
-6.63576021109697e-06
-5.41889997654737e-05
-1.89077851596412e-05
-4.329910136036e-05
-5.87060434171522e-06
-1.23206379233988e-05
-4.27473189887367e-06
-4.35946818231009e-06
-2.65570515439283e-05
-3.8213931923329e-05
-4.45407961464625e-05
-8.54831352306515e-05
-1.65481136668768e-07
-3.73257804219522e-05
-4.51897862109834e-05
-3.50495605308046e-05
-4.0626805037953e-05
-1.81283434051112e-05
-3.95952510570832e-05
5.36872645025552e-05
-1.66811285142079e-05
-4.93289447093679e-05
-8.72555593987115e-06
-3.12400628689759e-05
3.16694774446152e-06
-2.45226233670934e-05
-3.73948287015486e-05
-2.71425467263909e-05
-5.51446466738379e-05
-2.44501097313627e-05
-4.62692546026871e-05
-1.11319786006666e-05
-1.19555710695632e-05
-8.20029676700337e-05
-5.89191221064703e-05
1.5637636918353e-05
-2.80757042895315e-05
-6.39838329480784e-05
-3.43542046638399e-05
-3.36775714803855e-05
-5.21393914250529e-05
-5.59295480129839e-05
-2.48266586298061e-05
-8.84754744284194e-06
-1.92599946728949e-05
-1.05656852481711e-05
-5.17039147701536e-05
-4.32521272474599e-05
-4.0075726501509e-06
-1.86329149478927e-05
-5.66680079568896e-05
-3.80438393279132e-05
-1.25733889306759e-05
-1.78147923809315e-05
-1.52949530563195e-05
-5.81634673378278e-05
-3.89044259859273e-05
-3.55320724798501e-05
-2.69108968592652e-06
-4.64171686104194e-05
-2.44851701258994e-05
9.75003690046561e-06
-6.56235928126433e-05
-5.58370930367394e-05
-2.08474829500149e-05
-8.24734605408405e-06
-1.2855764118869e-05
-4.09681521443113e-06
-4.20167236348995e-05
-5.29084378659399e-05
-3.42958501602359e-05
-1.32172492657421e-05
-3.45198392408555e-05
-4.62382707138167e-05
-4.03643132592017e-05
-5.48005061253491e-05
-3.93008572613828e-05
-8.39966054631151e-06
-4.89445891337272e-05
-4.42545646865696e-05
1.7571953435343e-05
3.68371530649796e-06
-1.28730274390827e-05
3.49332825541622e-06
-1.82636246234402e-05
-3.15122484959593e-05
-2.50109992809541e-05
-1.03097096582542e-05
-5.70060491062253e-05
-2.1683690253879e-05
4.25434552123611e-09
-2.75124419932989e-05
-3.21136427555252e-05
-5.28195745795874e-06
-7.76211978999618e-05
9.62302468421931e-06
-1.17484584463615e-05
-4.57132955218814e-05
-7.68753870463298e-07
1.30145524975622e-07
-4.6819689505211e-05
-3.32389553518983e-05
-1.63163519829053e-05
-3.73693671501768e-05
-1.74663140382787e-05
-2.24762366764583e-08
-3.70138662403025e-05
-5.39925402431042e-05
-1.73244011822207e-05
-4.28973941622172e-05
-3.20927120046231e-05
-4.42781112044793e-05
-5.00429857740262e-05
-6.35136865150386e-06
-5.39449767981248e-05
-2.05116474451731e-05
-3.39690759106711e-05
-3.52111807832675e-06
-1.70673290247393e-05
1.2489538927471e-05
-3.27558372473682e-05
-3.83976105557743e-05
-1.34911195187916e-05
-2.30980436493458e-05
-4.76874192897059e-05
-3.34876617835126e-05
-2.97960792160493e-05
-2.8620144240348e-05
-3.45308950654903e-05
-1.81735252571803e-05
-1.95504016110559e-05
-4.88771507476193e-05
-2.12720182801616e-05
3.28037470180358e-06
-4.78852496420281e-05
-6.96713299737001e-05
-3.22448191350649e-05
-4.30873749278948e-05
-2.56405886664389e-05
-3.02469501200879e-05
-1.47985466716857e-05
-4.92335976316518e-05
-4.95068544691627e-05
-1.2405373024736e-05
-3.45717841047847e-05
-2.68565423678851e-05
-1.82705959896343e-05
-1.7614313942995e-05
-6.23722852583884e-05
-4.48754344274985e-05
-2.08879928195067e-05
-3.18717429238635e-05
-1.2584156469465e-05
-3.19409506711995e-05
-3.78167485862604e-05
-2.16975321765086e-05
-3.88253860614825e-05
-3.44683040428923e-05
-1.36246222173763e-05
1.14675125149685e-05
-2.15687663796725e-05
-1.57776870066492e-05
1.24839829201394e-05
-2.11486852110565e-05
-2.67862993040345e-05
2.70780409877783e-05
-2.33380639100361e-05
-4.23031575328524e-05
-2.95635667390187e-05
-3.59983447112866e-05
-3.81634628053495e-05
-3.64174984201009e-05
-3.9991759644846e-05
-4.97883693924867e-05
-4.02094922250417e-05
-2.56378437276239e-05
-2.98696280304301e-05
-1.62891820991618e-05
2.70119703956709e-05
-4.06650142593397e-05
-2.50570336569922e-05
-1.14720307076701e-05
-2.84682294902019e-05
-6.32207539812847e-05
-2.41050993337921e-06
-1.0767376227219e-05
-3.12084223832534e-05
-5.04653655152684e-05
-3.2018791723359e-05
-7.03092409900208e-05
-2.74923649721648e-05
-1.85102510805923e-05
-5.11156022359963e-05
-3.55443333502036e-05
-3.29105831314357e-06
-3.40519436871878e-05
-2.31369132908998e-05
-2.50936445122184e-06
-5.81790276541635e-06
-3.18957496216593e-05
2.84958157746026e-05
-1.7096787186237e-05
-6.02389040599106e-05
-2.21042272194259e-05
-2.33987833532678e-05
-8.0599094432768e-05
-8.60189538362036e-05
-3.57150937288643e-05
-8.27395100960183e-05
-8.57457462612521e-05
6.5798940676725e-06
-3.02054580669675e-05
-4.96889946414894e-05
1.75261192914805e-05
9.63051807812054e-06
-3.98658372494756e-05
-1.67628192230068e-05
-1.74405128304285e-05
-4.7846361848378e-05
-9.35192749409682e-06
-1.31374510507147e-05
-3.13326441497428e-05
-4.5666847547103e-05
-1.3031632404109e-05
-7.80925405256208e-05
-6.44095042729231e-05
-3.88561439593002e-05
-2.40708755360471e-05
-6.27115367406724e-05
-1.8035570044847e-05
-2.80537449554121e-05
-4.52326363724686e-05
-4.29458796670258e-05
-1.80057590432921e-05
-3.87314941791751e-05
-6.56857157756752e-05
2.18605801818611e-05
-5.28538114044698e-05
-5.23181645163533e-06
-2.28087246086626e-05
-1.77672942396182e-05
-3.71426255580572e-05
-2.17761587126469e-05
-2.20478141310533e-05
-2.70722069462704e-05
-2.63631062155289e-05
-3.7706707394603e-05
-6.0970986128879e-05
-4.76121582332193e-05
-1.64432428533623e-05
-4.19755156279979e-05
-5.35190819782129e-05
-2.2831909565837e-05
-2.64058305779228e-05
9.64129830986604e-06
-2.98753129407759e-05
-2.07814450073856e-05
-2.57246061308433e-05
-2.28205819509544e-05
-1.16163147603753e-05
-4.86740496070573e-05
-4.73882504297323e-05
-3.21392200757349e-05
-4.04594259498262e-05
-8.14777586786287e-05
-4.42760854170421e-05
-5.83954878142559e-05
-1.84556896943435e-05
-9.42019051208491e-06
-2.72187358805379e-05
-4.88275115963123e-05
-5.87805389658853e-05
-8.97468855468526e-06
-1.55702256135806e-05
-2.10155814961668e-05
3.42394465856589e-06
-2.2736930838775e-05
-2.44053116005156e-05
-2.49739962389273e-05
-5.3318466312568e-05
-2.26173666186558e-05
-2.66799161462473e-05
-4.51823451294757e-05
-3.57070521153808e-05
-4.46297365748311e-05
-1.84970994075168e-05
-5.26332463290998e-05
-2.80679659067237e-05
3.53497969021475e-06
-3.7282501435346e-05
-3.10773509323431e-05
-1.17599340547473e-05
-1.98186185508907e-05
-3.58753996887464e-05
-3.67214806132917e-05
-3.34547553296505e-05
-1.87328119504375e-05
-1.36279234712842e-05
-2.71480840132354e-05
-6.79675777707899e-05
-3.24140834451345e-05
-3.15102377140921e-06
-6.90752350218519e-05
-4.5961697930212e-05
-2.53569774290656e-05
-5.46235246980028e-05
-2.8206814021391e-05
-1.09045682512559e-05
-9.04253233587435e-06
-3.65094762351346e-05
-3.49818270321647e-05
-5.68563118881068e-05
-2.56523668347085e-05
-2.54107327348333e-05
-5.23819775615617e-05
4.16921265322626e-06
-1.88272878125526e-05
1.55935328802803e-05
-3.65069412186081e-05
-6.63677154707545e-05
4.34333555675889e-06
-2.24119062582993e-05
-4.53703288866115e-05
1.37338135532164e-05
-5.22684165980042e-06
-6.80942243524073e-05
-4.12014283018314e-05
-2.48437338837152e-05
-1.42970107442061e-05
-3.40639649571153e-05
-1.91828861954083e-06
-1.94059154491511e-05
-2.34593190422573e-05
-2.23046313986968e-05
-4.57033699098547e-05
-5.03100262293641e-05
-2.27790791841976e-05
1.94741329629043e-05
-4.73599711441286e-05
-5.73692593868212e-06
-3.88090262759188e-06
-7.18032213547812e-05
-6.75140216376294e-05
-1.58718665022825e-05
-6.62901250798218e-05
-5.31920702645329e-05
-2.68895226281068e-05
-5.89984357515753e-05
-5.56154499316635e-05
-1.36483459749518e-05
-1.87280876084963e-05
-4.43200370935874e-05
-1.20166135821087e-05
-2.66844806018672e-05
-5.74543341328541e-05
-2.33819448238154e-05
-8.7184445120395e-06
-1.46613644376368e-05
-2.14550275837511e-05
-1.63020520715703e-05
-2.60183818778526e-05
-4.333382056203e-05
-4.43312812973717e-05
-1.60659611115195e-05
-4.37345667455181e-05
-4.57457887355511e-05
-2.37488569774806e-05
-5.46440995541686e-05
-2.84565100727154e-05
-4.1022456108891e-05
-5.31384410562692e-05
-6.5769419895396e-05
-2.53709939056613e-05
-2.53498546926182e-05
-4.90411193290005e-05
-5.71979784828878e-05
-2.33124836178426e-05
-5.12129280749187e-05
-2.10962643437352e-05
-3.823485823692e-05
-3.74381773746379e-05
-4.65583834498213e-05
-7.54695765102354e-06
-6.07082750146075e-05
2.94706822451348e-06
-4.52735761884868e-06
-5.39536133646811e-05
-3.35881574598818e-05
-2.80070533635812e-05
-2.34628038065915e-05
-3.20293163203661e-05
5.57654939015248e-06
-2.2323899289631e-05
-4.83794692922658e-05
-8.0129851838604e-05
-2.92856993341751e-05
-4.49002079118621e-05
-2.81745539344924e-05
1.85366484408816e-05
-5.47286924427548e-05
-4.18762117117859e-05
9.56757823108232e-06
-7.00368145043766e-06
-5.67490447603749e-05
-1.00644078357422e-05
-2.36361853695524e-05
-2.42892295503899e-05
-6.46494418312029e-06
-2.05127180410455e-05
-6.8869392515743e-06
-2.44932673937999e-05
-4.92236100838646e-05
-4.83487467780869e-05
-6.54060954046381e-06
-3.00773373991791e-05
-4.50126733758934e-05
-3.35950499849243e-05
-6.31637303115629e-05
-7.49696018558364e-06
-7.00700152689433e-05
-1.69320241214079e-05
7.24815267885767e-06
-2.2901577070765e-05
-1.75044571196933e-05
-1.78284457481396e-05
-2.58165390794712e-05
-6.84403912446477e-05
-2.24741556745023e-05
-2.17308805375729e-05
-3.71712348587234e-05
-1.26659501682106e-05
-3.89940218045307e-05
-2.60701822428112e-05
-2.4345379135018e-05
1.28180065252741e-06
-3.9409038825266e-05
-4.94476400859972e-05
-1.90408571805838e-05
-9.19617292623179e-06
-7.9028449935697e-05
-1.60903155196244e-05
4.40445647550894e-06
-3.4656484785381e-05
-4.91635704127861e-05
-4.04494789578889e-05
-3.50661015176585e-05
-5.09356888440933e-05
-9.26595068214686e-06
-1.1739940283188e-06
-4.97653680733954e-05
-5.66056707089727e-05
-3.14284545359585e-05
-4.4008880720564e-05
-2.2718391053063e-05
-2.35187818215725e-05
-1.63412972844153e-05
-1.66243348472227e-05
1.66003761356835e-05
-2.10208061461413e-05
-2.75745720841009e-05
-6.75241115923701e-06
-2.20859296385019e-05
-3.67589733852365e-05
-3.44237853029334e-05
-1.17120623433483e-05
-2.05307943467463e-05
-3.83581520332652e-05
-1.50670828138728e-05
-5.06261821542091e-05
-1.09610131791733e-05
-2.75046229187504e-06
-2.8013732161733e-05
-3.89078396919877e-05
-1.58468341971892e-05
-2.98405136287618e-05
-2.67988561003041e-05
-3.38361150093315e-05
-2.12606138287417e-05
-2.82814478427881e-05
-5.52715603215323e-06
-3.45365570338759e-06
-2.33753783641303e-05
-2.41304477447592e-05
-1.06485999309619e-05
-4.84659396171484e-05
-1.79352925072165e-05
-3.04844477821812e-05
-5.31673559135289e-05
-3.22200187126177e-05
-3.98230393400897e-05
-4.8457228653997e-05
-2.58711341260402e-05
-3.18023856837143e-05
4.92373210790894e-06
-1.91552046418324e-05
-2.47765845167704e-05
-3.07333365060977e-05
3.80292644416906e-06
-3.09272389125086e-05
-1.7839149628425e-05
-2.95825905010894e-05
-3.42260876362928e-05
-2.64489342633546e-05
-5.83833317364793e-05
-5.23473627186287e-05
-1.72464523590893e-05
-3.4103989430117e-05
-4.0286608606907e-05
-3.25729094033851e-05
-1.76032514549755e-05
-5.0594455304601e-05
-1.08497909718298e-05
-1.45993135703584e-05
-2.64944763349577e-05
-1.1833445021488e-05
-1.37062121371949e-05
-1.64178597086519e-05
-4.62939074957665e-05
-3.48279059562589e-05
-2.59286634499653e-05
-5.58235119032569e-05
-4.23467926726075e-05
-4.97807976170953e-05
-5.35494133747132e-05
-4.64307857494817e-05
-3.71585492894444e-05
-3.69035790200958e-05
-6.43714044936107e-05
-2.62041215870623e-05
-3.04747083562518e-05
-2.36450857286136e-05
-3.80590168483403e-05
2.37610102385559e-06
-8.23454651572683e-06
-1.24446243543504e-05
-1.69139705483654e-05
-5.09546362646995e-05
-4.4919229555957e-05
-3.72292955507297e-05
-4.26845631237478e-05
-5.81691994688262e-05
-1.36238157639597e-05
-2.73681343337053e-05
-5.44993001833626e-05
9.40201573382943e-06
-1.54698051833193e-05
-1.87895536538533e-05
-2.84374711243411e-05
-4.19504199940952e-05
-5.36891029651992e-05
-2.66687348816349e-05
-3.15496533818315e-05
-3.17726756141178e-05
-3.47310347319769e-05
-5.20050834294834e-05
-5.08171499360733e-05
-8.96245318634472e-05
-1.60752161997608e-05
-9.11025323314285e-06
-6.6867019029613e-05
-8.47539924190051e-06
1.57616007919817e-05
-3.97251415833192e-05
-4.06238739381139e-05
-8.71046947881347e-07
-4.44936775205832e-05
-3.42572607179218e-05
2.53291320168428e-06
-1.00461835118932e-05
-2.13063248351559e-05
-3.09064213238557e-05
-2.10302451034674e-05
-3.34125698799582e-05
-2.04200408628538e-05
2.34799426010434e-05
-3.01858808193303e-05
-3.2165433317853e-05
-2.61004440263784e-05
-3.34353848854602e-05
-3.91229045478405e-05
-5.89947239300049e-05
-1.29333645070339e-05
-4.32243917847833e-05
-4.1071967683987e-05
-1.1192217817017e-05
-3.84796951907802e-05
-4.86982062930091e-06
4.46497281139871e-07
-2.73427870982805e-05
4.89843762090413e-06
2.02393140262626e-05
-5.33000564312592e-05
-5.92366577064271e-05
-3.11016812082601e-05
-3.96585679771229e-05
-3.96562265071559e-05
-2.93545098097576e-05
-4.51102392817081e-05
-5.17324630030676e-05
-4.96037109486638e-05
-5.92005945655588e-05
-3.88132945202397e-05
-4.33339023326915e-05
-1.32267163663217e-05
-5.12544052230237e-06
-3.43523385447522e-05
1.65635950458798e-05
-4.91362817012651e-06
-3.40279917840059e-05
-2.03811296627945e-05
-3.52386692861975e-05
-1.4659141067766e-05
-6.892968442273e-06
-6.98274950933432e-05
-2.43427312678671e-05
-4.25325768031425e-05
-4.0583257837779e-05
-6.07464689102451e-05
-5.65344671305359e-05
-3.52636656861256e-05
-5.14959813061839e-05
-4.13366514407553e-05
-1.28071125941176e-05
-3.25206692577587e-05
-4.41053546302106e-05
-3.6960783252324e-05
3.93483303692349e-06
-3.46544107031199e-05
-2.26765661081915e-05
-1.55767561562916e-05
-3.4554980727142e-05
-4.68289707146848e-05
-2.59034680849928e-05
-3.00466886660396e-05
-1.47569221822695e-05
-4.87586250060962e-06
-1.45923829599643e-05
-1.40553678762388e-05
-3.24811019860725e-05
5.01432887249928e-06
-5.89430498040446e-05
-5.57242378123844e-05
-8.88218760118343e-06
2.71586413432148e-06
1.86265689994329e-05
-1.31599765485702e-05
2.78217365760026e-06
-6.53226664869728e-05
-3.54604456197702e-06
-2.31025947064359e-05
-2.14270455464223e-06
-2.69122630208237e-05
2.08386728283406e-06
-4.19549179629344e-05
-5.7399182785193e-05
-7.7693933468204e-06
-3.5421703529313e-05
-2.62948402926459e-05
-3.01249256312836e-05
-4.93903289254857e-05
-6.23880129931983e-06
-3.78446729823138e-05
-3.99333687038593e-05
-3.08256754427258e-05
-1.70669760536931e-05
-3.8245220459547e-05
7.55027238904161e-06
-1.34464838831086e-05
-3.56705563435448e-05
-1.13723833332378e-05
-1.20044336777288e-05
1.10930098976045e-05
-9.37033101669231e-06
-4.36659014788673e-05
-5.75169486876405e-05
-1.58702411417905e-05
-4.88334119408969e-05
-3.35581560768537e-05
-2.72015409322037e-05
-3.36962756105582e-05
-5.93464154588104e-05
-4.16433708261435e-05
-3.20120050268837e-05
1.5134581596297e-06
-5.3146807281381e-05
-3.08851045859717e-05
-3.41095059085334e-05
-1.42980576894459e-05
-6.94279410293836e-07
-3.61767045473701e-05
-1.58994994208853e-05
6.22905123933747e-06
-3.21968840080276e-05
-7.50886679770612e-05
-3.45366844518179e-05
-1.55952943296881e-05
-6.43232781503002e-05
-4.05024568375632e-05
-2.69281302972291e-05
-5.51810839500387e-05
-2.74209496902148e-05
-2.42356413896389e-05
-3.0635333009093e-05
-1.75954034595072e-06
-4.90805539615189e-05
-2.11229019640377e-05
-5.16069633857829e-05
2.52616006449035e-05
4.04026011673304e-06
-3.0659506546763e-05
-4.89297664156192e-06
3.72394506843266e-06
-1.46758445176585e-05
-2.57917043534025e-05
-7.6276783605406e-06
-7.98497083347849e-05
-3.79256288813345e-05
-2.69586851329314e-06
-6.03649897034302e-05
-5.31858242864035e-05
-1.53080231421246e-05
-7.49771111165923e-06
-2.45674877016005e-05
1.37084397431253e-05
-2.43925589183575e-05
-3.98453320798131e-05
-1.1061296775981e-05
-1.80127466851183e-05
-6.37323084780197e-05
-1.11353790241693e-05
-1.36236340095632e-05
-5.55200041481386e-05
-2.14517914693106e-05
-1.87453253854268e-05
-3.16915470600745e-05
-2.84515408609349e-05
-2.73176860303488e-05
-3.57242885792362e-05
-4.57239858023528e-05
-2.46794197722633e-05
-1.26528758634781e-05
-5.64875764436255e-05
-3.77708954027003e-05
1.33896904261902e-05
-1.97607481834248e-05
-2.81199267930589e-05
-3.99042425099975e-06
-3.81477208608025e-05
-6.10348145060769e-05
1.85851255104268e-06
-2.91472402291653e-05
-3.29871261228105e-05
-9.72797472975632e-06
-5.84352270579241e-05
-7.41029808393025e-05
-4.70694867476181e-05
-5.36032390250984e-05
-3.50208301386334e-05
-2.51409276461803e-05
-2.18998680184561e-05
-3.47398449878433e-05
-1.91291108190057e-05
-3.00824480241714e-05
-2.72222567812119e-05
-4.1152342365298e-05
-2.68013176296747e-05
-4.76956069395296e-05
-3.32919349680615e-05
-1.72934751827174e-05
-3.83185156514606e-05
-2.75783318859296e-05
-3.78056831546702e-05
-2.31702311502017e-05
-5.69776581772373e-05
-6.57445024003206e-05
2.33279464793364e-07
-2.64078235343406e-05
-4.49072531952689e-06
-1.23091756189374e-05
-3.59877799506362e-05
-1.32080080551485e-05
-2.90825733167656e-05
-1.06406187865783e-06
-3.79160272816771e-05
-1.95862574217293e-05
-2.38471863929043e-05
8.43416982971298e-06
-3.76305801946462e-05
-1.49830908814591e-05
-3.41784229197447e-05
-5.12080080777679e-05
-2.45696401912765e-05
-5.12620245802631e-05
-7.57216757041198e-06
-1.60833421634217e-05
-1.5114992654996e-05
-2.97128820598847e-05
-1.35579479972073e-05
-3.32714896143874e-05
-2.14921638921647e-05
-1.70139817954467e-05
-4.44638570710574e-05
-1.541846912532e-05
-2.12609987446443e-05
5.65188696454878e-06
-6.18244496516113e-05
-6.03822418734485e-05
-1.56261564881556e-05
4.7716344373236e-06
-3.0276818557555e-05
-3.62464479669417e-05
-1.57594280657428e-05
-4.18796188075926e-05
-2.78919789630528e-05
-1.48703125200687e-05
-3.04349680136912e-05
-5.31649812508672e-05
-1.59484860293509e-05
-3.65507714511155e-05
-5.72307735931249e-05
-1.28076725736293e-05
3.81829047432937e-06
-2.85244913434703e-05
-4.11376918321664e-05
-4.84875615663011e-05
-7.73212889009379e-05
-2.73983111698319e-05
-5.00725572898717e-06
-1.34635763134685e-05
-1.81249744515034e-05
-2.27906660394615e-05
-3.19725612803564e-05
-5.63973622095645e-05
-3.9430320032128e-05
-4.01122722781125e-05
-2.95736985769569e-05
-4.90430736405188e-06
-1.61907138080117e-05
-3.61379088722286e-05
-2.68284671225958e-05
-1.64258435156048e-05
-6.18556753433843e-05
-4.88818327287964e-05
-3.05342680692765e-05
-4.02742524757708e-05
-3.68334906014597e-05
-2.8671892633111e-05
-5.87372742945106e-05
-2.70236327862422e-05
-1.29409786760082e-05
-2.13422946540403e-06
-3.90331084118839e-05
-3.43569255377118e-05
-1.35298171533963e-05
-4.22097905137751e-05
1.0384560378657e-05
-2.99346385191824e-05
-3.1845642645695e-05
-1.50858489199418e-05
-3.02990397065047e-05
-6.57767841464573e-06
-5.32614277770248e-05
-4.49015680166087e-05
-3.40715839667507e-05
-4.34020488774283e-05
-2.33196062197641e-05
-1.40444278343974e-05
-5.3262898764701e-05
-5.12311270829435e-05
6.1764069890679e-06
3.77416837219358e-06
-9.68107910142673e-06
-1.12996969291582e-05
-2.21546389720651e-05
-3.59223428293147e-05
-6.64592923660121e-05
-2.82332452865487e-05
-4.33548260014847e-05
-2.00195452832448e-05
-3.26903074821308e-06
-3.58049653748673e-05
-1.26282279119599e-05
-1.10005833655644e-05
-4.29176392995403e-05
-1.43127763127857e-05
-4.11925307197636e-05
-4.21054102355668e-05
-2.94552796266241e-05
-3.02094973359817e-05
-4.14735840760753e-05
-3.27246148413719e-05
-2.00232710611506e-05
-2.40792088894199e-05
-1.89105520194245e-05
8.91123767248513e-06
-3.1396025777078e-05
-7.19965261912697e-06
1.03801399456577e-05
-1.06755301395364e-05
-2.94112438401457e-05
-3.67951388442764e-05
-2.59614824838737e-05
-3.09983670218011e-05
-1.47863864530945e-05
-5.1305762220229e-05
-2.60261542380461e-05
-5.92946409461473e-05
-5.10426724163056e-05
-1.42088507646518e-05
-4.68894766232018e-05
-2.58298931285778e-05
-3.33479160827306e-05
-1.53101474879816e-05
-2.49359810535754e-05
-1.56112611276132e-06
-9.09153341301406e-06
4.03675291365093e-07
6.1822419796453e-06
-3.45287449037096e-05
-1.05802658329728e-05
9.06276219268786e-06
-1.42091610777479e-05
-2.57264354227822e-05
-4.13038938495274e-06
-4.35972228963773e-06
-3.92360079582712e-05
-3.27414904387301e-05
-4.14735218649587e-05
-3.73913258353514e-05
-1.56011047914021e-05
-3.41233732808193e-05
-4.52386105277457e-05
-4.67117955084367e-05
-4.89012351938378e-05
-4.9633236431953e-05
-1.68753712115818e-05
-5.2709029284206e-05
-3.13871497713546e-05
-3.64067324305115e-05
-2.50125970741764e-05
-8.04271143852117e-05
-2.40483792295765e-05
-3.44422753717683e-05
-1.63503086647562e-05
-4.50132779553103e-05
-3.42622418515874e-05
-4.46006903348571e-05
-7.06895984584444e-06
-2.6729912033271e-05
-1.95558320315118e-05
-2.37003313999656e-05
-8.93762461068049e-06
-3.35135305285247e-05
5.69857142254118e-06
-1.72152915892447e-05
-3.87800111411239e-05
-5.73516934658001e-05
-3.27346783054114e-05
-1.89658596753228e-05
1.60433851894165e-06
-1.27686273955105e-05
-4.26040983857928e-05
-6.99821934887227e-06
-4.89184658606452e-05
-1.72806885861213e-05
-5.29660768417054e-05
9.36771438057253e-06
-2.83147275175682e-05
-2.473947998869e-05
2.33171465680993e-05
-4.05578354648706e-05
-4.53136605198983e-05
-3.34056630200677e-05
-3.26585836645276e-05
-2.00416646835479e-05
-3.6454931493303e-05
-2.87726857341018e-05
-2.22471675836189e-05
-3.31436235333016e-05
-3.65964172283508e-05
-3.37784990000259e-05
-6.77930067131966e-05
1.19697664432078e-07
-2.73237811062269e-05
-4.91476261168466e-05
-2.59756747343117e-05
-4.45444992517557e-05
-2.63902426104503e-05
-1.94707365773374e-05
-1.43966504895701e-05
9.72895266384915e-06
-4.84294093582857e-05
-3.0289293464784e-05
-5.75368121220109e-05
-8.64460741626114e-06
-3.16500138388323e-05
-2.82041599600557e-05
-1.36972915284248e-06
-3.99338601773e-05
-2.97103203506449e-05
-3.41083731147372e-05
-9.34983872888261e-06
-1.14367357998568e-05
-1.11066749320645e-05
-9.69832146490344e-06
-1.22050256168096e-05
-2.22007800742112e-05
-6.13323030807017e-05
-1.45000857721892e-05
-2.03943680334263e-05
-3.0748815611313e-05
-1.1244905792953e-06
-2.73218754438319e-05
-2.73622907063489e-05
-7.47287912799588e-05
-2.84244670819708e-05
-3.40969054063189e-05
-6.51274942717831e-05
-2.21751111437535e-05
-8.67074968926392e-06
-1.70573994143077e-05
-3.24051586990476e-05
2.07930756470869e-05
-1.94983768584308e-05
-2.99673773055466e-05
-3.07813455356095e-05
-2.90491440533172e-05
-2.46133398419797e-05
-5.18565928949547e-05
-1.10849359769524e-05
-2.83751036830055e-08
-5.254872055225e-05
-3.45858948766202e-05
-3.00366213886019e-05
-1.42649156258188e-05
-7.77573738794456e-05
-6.37989945282106e-06
-2.91259516221813e-05
-3.907987137213e-05
-4.00962313935756e-05
-4.04835100950462e-05
2.87828027216505e-06
-2.39653804348577e-05
1.07249360200955e-05
2.94934315271599e-06
-1.03147716492689e-06
-9.64510859461518e-06
-4.48515856357126e-05
-4.45010771940739e-06
-2.95671716958079e-05
-1.68541982774196e-05
-8.66772715001418e-06
-6.39911070472746e-05
-4.41493282540123e-05
-2.14898167400622e-05
-4.86292187640951e-05
-3.76943271004326e-05
-9.67644004401455e-06
-5.68344038509855e-05
-9.65087019131732e-05
-1.68516218922788e-05
-7.01951492487334e-06
-2.84653087154138e-05
-2.70375715641571e-05
-7.767518490511e-06
-2.53446841313831e-05
-2.49790740263118e-05
-4.46560555588933e-05
-3.20343284933497e-05
-7.09367881765498e-05
-3.977838611721e-05
-3.87920684708204e-05
-4.95126953957452e-05
-5.83752051256366e-05
-6.30756827377085e-05
-3.07131808689896e-05
-2.98469860980576e-05
-9.05009613749344e-06
-3.73055281916466e-05
-4.1927907352283e-05
-1.11717644722616e-05
-3.83126546604661e-05
-3.42164914209297e-05
-1.23124255977173e-05
-1.44142143995673e-05
-4.31461046364755e-05
3.93047264334872e-06
-2.10517868862326e-05
-4.19693287301286e-05
-4.04526138010441e-05
-2.72673454257706e-05
-2.21355091944306e-05
-4.25325646789628e-05
-1.0750358146478e-05
-3.45190968042717e-05
-3.07484346067184e-05
-3.70441567860918e-05
-1.93680336414298e-05
7.24726604867339e-06
3.15396096237382e-06
-2.22082066332036e-05
-4.26274460616939e-05
-2.74965732052536e-05
-6.7562122557138e-06
-6.30055611377949e-07
-3.80256172021874e-05
-2.42363698907173e-05
-3.16465380432737e-05
-3.97022276796427e-05
-2.49956121169205e-06
-1.55475249770227e-05
-1.70592935433623e-05
-2.50239908085281e-05
-4.37455879420224e-05
-2.51434238045767e-05
-3.96195038133001e-05
-2.34343062782101e-05
-2.00531369345906e-05
4.00437410688678e-06
-2.53112061532161e-05
-3.22563424132747e-05
-1.28989106453965e-06
-3.18611497776894e-06
1.64802573389862e-05
-2.77784943824766e-05
1.87980081126073e-06
-5.0952678341013e-05
-3.94847569771137e-05
-4.57479222994412e-05
6.22549354559731e-06
-1.81562030274008e-05
-3.76467292810941e-05
-3.0081391573205e-05
-3.8471700393949e-05
-4.15017836212317e-05
-2.62088313168178e-05
-1.44262589051857e-05
-6.68291720382335e-05
-2.92712266149282e-05
-6.71727378713421e-05
-3.94706819397413e-05
-2.0808475089042e-05
-4.24241893279552e-05
-2.46110586337471e-05
1.02647685667105e-05
-4.52894740147108e-05
-4.33959845252928e-05
7.98898723092787e-07
-4.23967028002648e-05
-5.13975297857792e-05
-2.42264828888292e-05
-2.3244041683645e-05
-4.44529425966505e-05
-5.86945026898885e-05
-1.89537604415636e-05
-3.86106965125898e-05
-3.16037476787536e-05
-2.05481675052563e-06
-2.57602622144317e-06
-8.05398759282547e-06
-2.54779300480313e-05
-1.38964635300594e-05
-5.42248822566146e-05
-4.53854266769959e-05
-2.696899449565e-05
-5.7666303925274e-05
-2.89851019247975e-05
-1.22379196636502e-06
-5.4461310585114e-05
-4.2138147967102e-05
-3.43096790645775e-05
-4.47545884789436e-05
-4.98942076071782e-05
-2.26925634880545e-05
1.14692769449412e-05
-1.5391008762117e-05
1.85799055807055e-05
5.29008382929933e-06
-4.42371508786022e-05
-1.55774553873173e-05
-2.28315606163999e-05
