# Supplementary material for: Research on computational propagation and identification of mine microseismic signals based on deep learning
Source: PLoS One. 2025 Oct 22;20(10):e0334641. doi: 10.1371/journal.pone.0334641 (PMC12543183; doi:10.1371/journal.pone.0334641)
Supplement: S7 Data — (ZIP) [file pone.0334641.s007.zip › 000100900001405.xlsx_0.txt_24.txt.txt]

-1.91100183904589e-05
-3.70996239901887e-05
3.04110977510766e-05
-1.11376865538544e-05
-3.5783390742857e-05
-2.50437672290835e-05
-2.31815705557459e-05
-3.86658612189041e-05
-5.20966186978619e-05
-2.38200737515337e-05
-3.08155832195821e-05
-3.00079445166701e-05
-2.57025950250085e-05
-2.12786433310539e-05
-3.62619222260067e-05
-5.542989093173e-06
-2.26309681137765e-05
-5.42049074116446e-05
-1.73951220402501e-05
1.90889955096496e-05
-6.52522772917786e-05
-5.24558634904685e-05
-2.92763605846934e-05
-1.40598400701689e-05
-2.97672252878789e-05
-2.218723468357e-05
-4.14381304565008e-05
-3.94179314121405e-05
-2.76100607991456e-05
-3.97671531288753e-05
-1.64437800143598e-05
-4.09240857879525e-05
-3.29535179283179e-05
-2.65813722970401e-05
-3.46482960258382e-06
-4.45352034191444e-05
-2.54207320508089e-05
-1.63248452561472e-05
-1.73805343867203e-05
-3.57392141281673e-06
-2.97747566911503e-05
-2.01200929485956e-05
-4.51691757698651e-05
-6.75471801057828e-05
-2.06339353317208e-05
-1.13925709570285e-05
-4.79402736025437e-05
-1.95576407198365e-05
-6.23063210150102e-05
-6.26175341316277e-05
-1.43178294119514e-05
-7.04264538018863e-06
-3.97755594946877e-05
-3.80207552259994e-05
-2.65523617390449e-05
-3.23063111625195e-05
-2.61041372468645e-06
7.70208218676015e-06
-2.70055824021292e-05
-2.34816521593979e-05
-8.36442552809809e-06
-1.21699849942343e-05
-1.29457825926852e-05
3.82091639739147e-06
-1.0453861959297e-05
-1.00271825784292e-05
-2.5083327161823e-05
-1.10215103659734e-05
-1.23828438839804e-05
1.70216555176487e-06
-2.6682023917667e-05
-2.78416598286878e-05
-3.79189245685124e-05
-3.6871534394854e-05
-5.98758021271031e-05
-2.25462211137253e-05
-2.06138642971304e-05
-2.24540024367841e-05
-4.37929207575415e-05
-3.66022044750467e-05
-3.16872028833955e-05
-4.2300940085623e-05
-1.46844769799424e-05
-3.70226318626087e-05
-6.10156626845833e-05
-1.20557479654197e-05
-2.14243736990299e-05
-6.49987014316446e-05
-3.93363221949331e-07
-3.63050940909025e-05
-3.50102369023383e-05
-5.76147582618119e-05
-2.98338354712245e-05
-6.20364881047178e-05
-2.59751252448806e-05
-1.19122008775043e-05
-1.65119509651939e-05
-3.02691144135792e-05
-2.18269035027847e-06
-3.00154237726065e-05
-3.57626809170431e-05
1.80708515058627e-06
-6.08535635620447e-06
-2.07361894238524e-05
-4.79146830950228e-05
-2.77286854567079e-05
-4.10289739348721e-05
-3.94062437036077e-05
-1.98048940963535e-05
-4.95865583494172e-05
-5.04835067106982e-05
-3.52907326917765e-05
-2.53699689636459e-05
-5.64267202293691e-05
-3.47737648672407e-05
-2.25287413295296e-05
-2.80757624226045e-05
1.03661022070854e-05
-7.9033364096929e-06
-1.29786475737221e-05
-2.85069624121757e-06
-1.2058446751198e-05
-3.44565901400411e-05
-6.70222338188773e-05
-1.90473524145731e-05
-5.10978431255091e-05
-4.72527687817271e-05
-4.97378446210735e-05
-7.51492583532696e-05
-5.74203571120614e-05
-2.20182915799883e-05
-4.61879062070067e-05
-9.53273009137155e-06
-1.13480966675562e-05
-6.63400753366578e-06
6.09602799663021e-06
-1.49191072160597e-06
2.04514371490404e-05
-1.41683099268475e-05
-5.18666499135814e-05
-2.62527340941847e-05
-4.32719054660369e-06
-2.16485193732853e-07
-2.28899651255966e-05
-2.07081815869185e-05
-3.69883452090464e-05
-5.4496862194592e-05
-1.9282789911002e-05
-1.84948170927363e-05
-4.70394439347274e-05
9.96833983390709e-06
-6.62147283950848e-05
-4.36303846649789e-05
-2.67717391449566e-05
-7.01078323686075e-06
-4.49911495346846e-05
-1.1569746086315e-05
-3.07419040155183e-06
-2.94488891942888e-05
-6.29213007516246e-06
-3.18718981869012e-05
-4.07108863696564e-05
-8.19297939188193e-05
3.56271930405132e-06
-3.2910876936243e-05
-8.41799614970005e-05
1.64923296021904e-06
-4.69145216684725e-05
-7.68651547018087e-05
-3.25430373182585e-05
1.71853839439078e-05
-4.34266190168021e-05
3.62974588161402e-05
-1.07106313269607e-05
-3.77697510341173e-05
-1.64147610107952e-05
-5.64596911252526e-06
-3.63579606661473e-05
-4.8493139379557e-05
-2.88775831963915e-05
-1.29451305902376e-05
-6.3792762167864e-05
-4.9827359327018e-05
-3.39844523703241e-05
-2.75972890659499e-05
-1.79728632365522e-05
1.8460157612611e-05
-2.23550013833947e-05
-1.62186188685802e-05
3.54222738387122e-06
-4.11668531648551e-05
-4.85181645516753e-05
-2.94214666852193e-06
-2.99429766229001e-05
-7.81881431585173e-06
-5.89724432248585e-05
-2.22290500220063e-05
-2.9796107509535e-05
-4.40962656369326e-05
-2.26652339213022e-05
-3.70079369758116e-05
-4.97872585665975e-05
-2.75284418984101e-05
-2.58911086132312e-05
-3.87099670620835e-05
-9.06600613315338e-06
-3.11961307913515e-05
-4.46873158523571e-05
1.20240377143779e-05
-2.43013727931725e-05
-2.27528424897684e-05
1.18623424180873e-05
-1.09603217973207e-06
-1.29608672605777e-05
-3.17021066744105e-05
-2.22618266856873e-05
-2.54113972883999e-05
-5.78281517337552e-05
-6.06108776524226e-05
-2.34138207120871e-05
-4.23441606032652e-05
-1.1499377103873e-05
-3.40112705386695e-05
-4.80771727144414e-05
-3.16882398722383e-06
-1.08882646525696e-05
-3.80476733505723e-05
-3.24739174326955e-05
-1.17354033503288e-05
-1.18105534951573e-05
-3.97575978542881e-05
-1.75589355733526e-05
-2.95431636676435e-05
-9.71243756482985e-06
-2.41225832484005e-05
-4.38599937286238e-05
-3.74801168157981e-05
-1.35318268982945e-05
-2.21703474013604e-05
-6.2199682179308e-05
-2.80642655131241e-05
1.2601099217904e-05
-2.07875933056028e-05
1.01236452308165e-06
-1.26717770782652e-05
-5.55244987481946e-05
-3.98259008333489e-05
-4.81285478260698e-05
-4.10023916530025e-05
-7.3936806752327e-05
-3.57560320195341e-05
-1.44639150936342e-05
-4.92462034863992e-05
-4.13370941571911e-05
-4.01007271793476e-05
-7.97248882827826e-06
6.17254559548602e-07
-1.91924992323392e-05
3.24379211444742e-06
-1.10492456465364e-05
1.96665629471242e-05
-5.96421265586518e-05
-6.57122352278818e-05
-4.04614779655056e-05
-2.65683785369094e-05
-6.57934776014173e-05
-3.13073605887544e-05
-2.40744608886614e-05
-2.75197067324905e-05
2.43083990202243e-06
-3.82498233189464e-06
-3.66812003058553e-05
-2.41763111808223e-05
-3.91707900470933e-05
-1.79762436758272e-05
-4.49262196004075e-05
2.33869313365849e-05
-3.2455997526042e-05
-1.11977219604139e-05
-4.49337376770582e-05
-2.18040164352962e-05
-4.6759291302709e-05
1.20686370632521e-05
-2.9602913566731e-05
-3.14795235420713e-05
-3.47477953658152e-05
-1.31219665745527e-05
-2.41389665018528e-05
-3.19557401830979e-05
-2.57489044004589e-05
-2.50931630991205e-05
-3.3383704516031e-05
-3.03314743681431e-05
-2.75558446056518e-05
1.77643762614688e-06
-3.40345704287458e-05
-1.59671263380031e-05
-3.99657951968481e-05
-2.13713572351496e-05
-7.70847771068561e-06
-1.80145646662789e-05
-2.89145453297629e-05
-2.45004665108216e-06
-3.14948509950356e-05
-5.51098846570569e-05
-6.48460098105702e-05
-2.02694843491284e-05
-4.85941547015624e-05
-1.73534192171265e-05
-4.31932747202293e-05
-5.00241977470375e-05
-3.88720950781026e-05
-3.48779979055988e-05
-2.2607034149617e-05
-3.38268696727483e-05
6.19550134509234e-06
2.84651579174011e-05
1.06839750424074e-05
9.85178328264605e-08
-1.2705841764239e-05
-4.50891394602989e-05
-3.33854779225018e-05
-3.04707961414679e-06
-1.4524065225301e-05
-1.51024354957135e-05
-3.78993824128574e-05
-4.04239805800562e-05
-5.81285168252456e-05
-4.21537666332698e-05
-8.09829136946095e-05
-5.32935015941483e-05
-4.42618953820685e-05
-4.17166970234432e-05
-8.19056261369914e-05
1.6272944353024e-06
-3.68286337188737e-05
-3.45758134949488e-05
-3.41151508230572e-05
3.03138801229322e-05
-4.61001881813258e-06
-2.94503054941411e-05
-1.98657036661816e-05
-8.33838660562282e-05
-2.7995687225652e-05
-2.05861940298939e-05
-5.70307772382055e-05
-5.35247739352026e-05
-3.9146305773452e-05
-4.84192575443285e-05
-5.05710885750031e-05
-4.1183872758052e-05
-3.81652980018638e-05
-1.96229483298006e-05
-4.32527132384869e-05
-1.571923243764e-06
-3.61958131064994e-05
-8.66398462879176e-06
2.31920486545001e-05
-1.89522084149843e-05
-2.13200831330418e-05
-8.78344830865143e-06
-2.0214345546824e-05
-5.35219262246487e-05
-4.2335892833323e-05
-5.380853133338e-05
-7.06061021759546e-05
-5.48989810072505e-05
-5.52026810570893e-05
-3.97301296562384e-05
-4.65658059344036e-05
-3.70342686994996e-05
-3.21043302404448e-05
-2.22430145747754e-05
-1.20000526043074e-05
6.70081349506418e-06
6.87845347196652e-07
-1.91123227926847e-05
-2.4902662466538e-05
-2.41260983371105e-05
-4.37108536529798e-06
-2.62297889879462e-05
-2.84102879169682e-05
-6.33809617898572e-05
-2.14515583398845e-05
-6.85285241758929e-05
-4.59112758259068e-05
-3.89981813903478e-05
-2.25651281545393e-05
-5.74632443812091e-05
-2.12761581256396e-05
5.60135881522706e-06
-4.88138301238241e-06
2.33424578622179e-05
-2.86877925141005e-06
1.39904916256577e-06
-2.86944984037192e-05
4.65421134838313e-06
2.48505951334321e-06
-5.0967789442384e-05
-1.05300510498334e-05
-5.17548636015572e-06
-5.48878698310761e-05
-1.6833735515804e-05
-2.66595971841936e-05
-5.74683282704088e-05
-1.80220679792508e-05
-5.14054487167293e-05
-6.66192986316305e-06
-3.41355892634938e-05
-2.2850237289847e-05
4.29512119365179e-06
-3.54860374524521e-05
-4.11902077436851e-05
7.55453774488342e-06
-3.91608464862114e-08
-3.75245094409124e-05
-3.00462296988704e-05
-3.36874480952269e-05
-3.95624191781008e-05
-2.15496212781198e-05
-4.93962322203969e-05
-3.84707687158654e-05
-5.18316836382675e-05
-3.40871500646228e-05
-5.66719918626483e-05
-6.45970788392411e-05
-2.01434146994566e-05
-5.61525659920177e-05
-2.63201815762172e-05
4.48065636651926e-07
4.52864542129053e-06
-1.16617100773196e-06
-1.65614895267635e-05
-1.87182800194955e-05
-3.792580703032e-05
-1.36987115444113e-05
-4.50971983329592e-05
-4.07331044516996e-05
-5.19676247255563e-05
-4.7758139561611e-05
-4.53829137644015e-05
-2.60474674228932e-05
-2.60015535595639e-05
-3.17779420571565e-05
-5.44210557023077e-05
-1.15440071159583e-05
-4.90543506952773e-05
-3.16335209827773e-05
-3.94215421403299e-05
-1.11331997255469e-05
-1.82627147526606e-05
-4.34697417388882e-05
-2.72413173128224e-05
-3.85715823694473e-05
-3.35355919559691e-05
-2.35578007394602e-05
-8.48829549858024e-06
-2.21778784167869e-06
-3.61805341562687e-05
-4.28661550088588e-05
-4.45858722395672e-05
3.21597516416746e-06
-1.64549110374049e-05
-2.24821065996918e-05
-2.10476561910422e-05
-2.37082402788172e-05
-3.18704746891627e-05
-1.99172560697748e-05
-2.25900337968533e-05
-1.58572834544948e-05
-9.22519534120767e-07
-3.00937102129275e-05
-3.26476111577417e-05
-1.64325588745792e-05
1.88832566084789e-05
-3.60977882231227e-05
-1.32467356985642e-05
-1.03004570869507e-05
-6.07551395769632e-05
-1.90762001224046e-05
-2.58447305395399e-05
-5.79385063519513e-06
-7.2485072561854e-05
-2.81434619392542e-05
-1.60391941004181e-05
-5.00327066664627e-05
-3.49265461757884e-05
-4.94397315962761e-05
-6.79784213330115e-05
-7.53864528227629e-05
-1.40452793955807e-05
-5.50886709528531e-05
-2.50251839340243e-05
-4.32725504172495e-05
-2.86521721795435e-05
-1.72384883831549e-05
-4.49248898062373e-05
-3.91094023790293e-05
-3.11751693726382e-05
-2.44413098865033e-05
-2.33922036628955e-05
-3.5939000039217e-05
-1.4121265046971e-05
-2.97867278393959e-05
-8.64567354766783e-05
-4.8312005148845e-05
-9.49975962261696e-06
-3.49602021068155e-05
-5.82693519729732e-05
-2.8207497705386e-05
-3.66408877787494e-05
-2.46578783788226e-05
-5.43158426423849e-05
-2.56548688775209e-05
-3.71428701320183e-05
-4.16977497383645e-05
-3.41822779920879e-05
-2.14175210760213e-05
-2.73198132256492e-05
-1.66127847236167e-05
-5.59539707961899e-05
-4.81266164226224e-05
-3.20954062162827e-05
-2.26486502033559e-05
-4.7468351071617e-05
-2.55007011197075e-05
-1.42508385641545e-05
-6.67727216958313e-05
-3.96542651740961e-05
-1.06295078846199e-05
-4.19467711557064e-05
-4.85604400746322e-05
-1.68351422443405e-05
-4.19932089377182e-05
-3.82296217506331e-05
-1.17610775907718e-05
-2.01433281755201e-05
-2.37890314103951e-05
-2.2283414332633e-05
-3.39029277446434e-05
-2.69638908128107e-05
-2.02302590808756e-05
-2.72011185918223e-05
-3.42108344807868e-05
-5.15943899348441e-05
-2.96828729703232e-05
-3.91910242209765e-05
-5.79917761628962e-05
-1.77626043857254e-05
-6.22776045338317e-05
-4.66726322893466e-05
-1.53416762934475e-05
-3.89850161190564e-05
-4.64187169869426e-05
-5.24675770837234e-05
-2.33839929891782e-05
-3.43598439194708e-05
5.1984303811225e-06
-4.41649003073182e-05
-2.77238395119286e-05
1.53315022394531e-05
-5.01592989940281e-06
2.83167473282289e-07
-5.59956252038922e-06
5.2813316586799e-06
-1.51191861757115e-05
-3.17074617210634e-05
-5.79799194751399e-05
-9.85820810177154e-06
-9.89405088445883e-06
-3.89021524733435e-05
-3.44284938082779e-05
-6.28405200178073e-05
-5.08796874424308e-05
-1.70386296997413e-05
-4.10855860403204e-05
-2.91862804934773e-05
-5.10516552142728e-05
-7.21191065609405e-06
-8.28831498911086e-06
-3.59890157661282e-05
-5.47693937334414e-05
2.24045967095406e-06
-3.84331307865522e-05
-2.42812163662296e-05
-2.51958120677064e-05
-3.9025083818329e-05
-3.99410512473553e-05
-7.32427537786818e-06
-3.5467450555604e-05
-3.76673421449386e-05
-1.63881421331063e-05
-4.70368976329415e-05
-3.42032605355568e-05
-2.38842696540742e-05
-4.2265713005464e-05
-2.93968091608762e-05
-2.76972625737869e-05
-3.78222113707666e-05
-1.62868585641481e-05
-1.46312231755872e-05
-5.5143555864008e-05
-9.22813148547732e-06
-6.13624007596282e-05
2.40307927308759e-05
-2.76328999867017e-05
-1.32280613513787e-05
-7.65961454286858e-06
-5.27645695126137e-05
-3.47528558616917e-05
-3.53158599099617e-05
-2.43318805629109e-05
-4.31656093518559e-05
-5.93594167059673e-05
-3.84690822863073e-05
-1.77735447496784e-05
-1.75603439416323e-05
-1.97847722506689e-05
-3.30876740489433e-05
-1.53653144045358e-05
7.35920720336066e-06
-2.41337511795649e-05
-2.42225628904166e-05
-1.06608520590786e-05
-5.63581952088134e-05
-4.2915378821277e-05
-1.99594399969708e-05
-3.27774818957105e-05
-1.44814018322098e-05
-4.24687996288523e-05
-6.18716800259785e-05
-3.29787004803953e-05
-3.61280094959713e-05
-2.52520203890098e-05
-2.32380648607108e-05
-5.28567566436638e-05
-2.98203719917776e-05
-4.40632751861467e-05
8.34014800962922e-06
-3.73532434214019e-05
-1.81662583350884e-05
-2.56249062671949e-05
-1.26953720014559e-05
-1.92574307689442e-05
-5.10763518496611e-05
-3.59288139080983e-05
-4.02288888701113e-05
-4.37286053103306e-05
-4.3839348697351e-05
-2.71485633988099e-05
-3.1101982359036e-05
-2.8499485624202e-05
-5.36352333128301e-05
-3.39043848182289e-05
-1.92666624345138e-05
-2.30537804154283e-05
-2.79596626700742e-05
1.63758274697738e-06
-3.64138221118584e-05
-6.72452422211818e-06
-1.21635361612752e-05
-6.02443850630672e-05
-1.04991605725509e-05
-3.55449450932079e-05
-3.71848083523733e-05
-2.02213352769726e-05
2.83013276759094e-06
-5.85133745710812e-05
-3.80861535269034e-05
-2.15616005016785e-05
-1.1144821023676e-05
-2.12991404548159e-06
4.76919722780025e-06
-3.7350874696975e-05
-2.74298613262482e-05
-1.26700889049381e-05
-2.90259418884485e-05
-3.89167494161418e-05
-2.49144781034019e-05
-1.04333914052413e-05
-4.4976332593708e-05
-4.30719486029568e-05
-1.85660129238166e-05
-2.25938763953998e-05
-5.61379400916947e-05
-1.63831686437377e-06
-2.23599867862248e-05
-3.47181143942086e-05
-2.75715366638038e-05
-3.73301280728405e-05
-4.97329302178267e-05
-2.96993491769259e-05
-9.41123712449461e-06
-8.44244981867957e-06
-3.49448292343707e-05
-2.53805035714163e-05
-4.35333092507807e-05
-5.39181559138425e-05
-1.89012317972468e-05
-4.79411847548335e-05
-4.25916608736834e-05
-2.84443095408747e-05
-2.55820129095511e-05
-6.7374550131212e-05
-1.59878338032996e-06
1.29434130016393e-05
-2.21118668437717e-05
-1.13327487172017e-05
-2.67807302921888e-05
-2.7586088516403e-05
-1.32489681734017e-06
1.66289769270896e-05
-2.11671310699772e-05
-1.68318348788763e-05
8.17856547994132e-06
-4.28813187076536e-05
-2.98075113140765e-05
-1.74845302423223e-05
-1.55416182720892e-05
-3.90358384622854e-05
-5.2841026446626e-06
-5.76286956649859e-05
-5.96307904463992e-05
-2.14184471612684e-05
-7.92890878970367e-06
-1.73481409409602e-05
-1.01954195432417e-05
-1.26465115152619e-05
-2.70219042102364e-05
-6.82861077236842e-06
-9.0650171052319e-06
-1.31964525313351e-05
-5.95110299643272e-05
-2.24742564316832e-06
-5.74403630131414e-05
-4.28889056759977e-05
-1.63767314931555e-05
-3.41715695570736e-06
-6.75044512082115e-05
-2.08212983564699e-05
-2.89422458679806e-05
-5.52612150962373e-05
-5.6817042758605e-05
-5.40821908171199e-05
-5.13621052001789e-05
-5.87338115570767e-05
-8.83169600873494e-06
-1.31343421994443e-05
-2.76477457604994e-05
-1.08660291519086e-05
-3.81378434876319e-05
-3.52335654792746e-05
-3.04673622348842e-05
-1.53812073504785e-05
-5.77729777457102e-05
-3.69357081651178e-05
-6.71074252946338e-05
-2.99938564885362e-05
-6.23008351390083e-05
-3.00028828488073e-05
-8.39270369184703e-06
-3.50439223260639e-05
-3.69980639322655e-05
-2.86549852217411e-05
-2.05371149173245e-05
-7.01070988842987e-06
1.52085448015496e-06
-2.24291977385844e-05
-5.55159013988849e-05
-2.35084166364854e-06
-5.34098809958195e-05
-5.76814944324784e-05
1.46842766530703e-05
2.72314536869891e-05
-8.83498507834687e-06
-2.92853324784945e-05
-2.85186758313648e-05
-2.31770978319267e-05
-4.28417173807649e-05
-2.49828371036426e-05
-4.74246381767198e-05
-5.7493314812837e-05
-5.19644272163961e-05
-2.23365016907444e-05
-6.26454811387862e-06
-2.85743784018863e-05
9.09329745605638e-07
-1.89537723595627e-05
-4.736046215876e-05
8.76155883532944e-06
-4.77008402198219e-06
-1.591316194774e-05
-1.25557649765371e-05
-2.88123469038787e-05
-5.66128449128515e-05
-9.73693432885975e-06
-4.81996175121096e-06
-5.73202978611319e-05
-3.46529621699694e-05
-4.39027269049923e-05
-5.330056307447e-05
-2.25857023619548e-05
-3.55191000818835e-05
-3.76317078156878e-05
-4.81867581031718e-05
-2.27193183239773e-05
-1.73731499781192e-05
-1.01409952981635e-05
-2.3985770917428e-06
3.99269815993608e-07
-5.36251440790271e-06
4.99347844620658e-06
-5.07998307283238e-05
-3.02714052244884e-05
7.09864626616835e-06
-3.93227446132546e-06
-3.64299849481725e-05
-4.18449470548171e-05
-1.55771397694539e-05
-4.10741236419148e-05
-6.06352669531011e-05
-1.64509349669234e-05
-9.56081063205896e-06
-5.01832162920158e-06
-3.52124554451127e-05
-5.46441138542541e-05
-2.56972635102625e-05
-2.24230833282574e-05
-1.35827975382968e-05
-4.62096539577186e-05
-6.79119371119206e-06
2.18834301463919e-05
-1.38504060052759e-05
-4.24865141331436e-05
-2.40460494879789e-06
-3.86383130324986e-05
-4.31089241143207e-05
-3.13850740396526e-05
-3.27218798933253e-05
-4.46071160762406e-05
-3.02304278815939e-05
-1.51926598023308e-05
-2.39717634784032e-05
-4.08786117438991e-05
-4.11000371078191e-05
2.44150026508976e-06
-5.12024346914337e-05
4.29111008355579e-06
-2.23085347901601e-05
-4.68561372303625e-05
-3.28381369749432e-05
-1.71759507011193e-05
-5.35536312768046e-05
-2.39970013489586e-05
-3.48068382483223e-05
-3.50689859665224e-05
-3.81399647958881e-05
-3.5369912181543e-05
-2.76352237641771e-05
-4.45388212276998e-05
-1.2592640074844e-05
-4.55658368072826e-05
-1.96386084735049e-05
-3.30543484127573e-05
-2.18578635681269e-06
-4.16711301731418e-05
-1.10504923949088e-05
-3.60132077138189e-05
1.21619559646492e-06
-1.34004237060945e-05
-4.08720899032303e-05
-4.96439384511392e-06
-3.66787040705385e-05
-4.32870641989226e-05
5.82864062199734e-06
-4.0150092362412e-05
-3.53483258432894e-05
-4.55865738543431e-05
-6.80797471666623e-05
-3.87237954757134e-05
-2.88913114344949e-05
-3.95142105136854e-05
-4.6710037777128e-05
-1.87085365941252e-05
-6.87675012351056e-05
-4.0701361688703e-05
-1.51606588939414e-06
3.90726171363295e-06
-3.56090726330636e-05
-3.77118559679321e-05
-2.44854450760305e-05
-4.11473548311826e-05
1.84814751263105e-05
-2.16491913144911e-05
-4.2788834633794e-05
-3.60585172352471e-05
-7.41130364322148e-06
-3.67762368229155e-05
-3.23858587744813e-05
-7.38940850065727e-05
-4.91024414922775e-05
-5.77880022232701e-05
4.72026505100278e-06
-4.08924042693063e-05
2.03546679621089e-06
-2.66416329673304e-06
-6.38374111788801e-05
-2.8100143423623e-05
5.18684797831791e-06
-4.0628401797195e-06
-3.19708250911774e-05
-1.03544809394424e-05
-2.04329330847126e-05
-7.09833674801771e-05
-3.751243653421e-05
-2.42770549344544e-05
-6.50442130971715e-05
6.84683967134418e-06
-9.27368752577273e-06
-5.86259377079197e-05
-2.48888679225646e-05
-2.52216230272762e-05
-1.61227367209418e-05
-4.2725369587778e-05
-4.80891764455759e-06
-3.84203876716204e-05
-5.40627175306613e-05
-3.23437633014914e-05
-1.42188869746838e-05
-2.73494557044722e-05
1.33260550527092e-05
-3.85653412009063e-05
-3.34525750271312e-05
-3.33391120178871e-05
-3.05772100855411e-05
-2.06823766901881e-05
-1.05737175305673e-05
-3.38137308611558e-06
-1.22697974402851e-05
-3.82942968615399e-05
-4.4071131263009e-05
-1.17183774353491e-05
-6.16443831150582e-05
-2.81348675274701e-05
-4.54839295582723e-05
-2.91993554485199e-05
-1.27925456122518e-05
4.2907857736159e-06
-1.76958115675983e-05
-2.71024751534734e-05
-4.20600985877342e-05
-5.49747693227014e-05
-3.41926593264993e-05
-5.43218156507551e-05
-1.01503886276756e-05
-2.5970201318374e-05
-4.14821124549144e-05
-6.10036572459677e-05
-1.50822967969051e-05
1.59597516393531e-06
-8.31351783447563e-06
-1.93851690293502e-05
-2.5067711796103e-05
-1.03924600985229e-05
-5.09140828365605e-05
-2.74709607286806e-05
-2.78200348135686e-05
-6.37334685284992e-05
-3.84684225285519e-05
-6.71766864081982e-05
-4.20561911558867e-05
-4.01188745806121e-05
-5.06092809492669e-05
-2.32869068399786e-05
-2.45931483524627e-05
-3.6633713933198e-05
-2.11010086482937e-05
-7.01672705154288e-06
4.59913559544579e-05
2.87213217127132e-06
-3.02583764250532e-05
-1.4505746535732e-05
4.64235613106434e-06
-3.84086819083676e-05
-1.73477832865036e-05
-4.65430765343807e-05
-4.90102243801255e-05
-2.92069483875488e-05
-5.60493149534231e-05
-6.33614855046866e-05
-4.3790249467523e-05
-7.82415473209679e-05
-2.0232856477336e-05
-1.99273314914928e-05
-2.17781782455106e-05
-1.58754949964547e-05
-1.04063875455028e-05
-3.76854356358559e-05
-1.09567518069294e-05
-1.2280310296327e-05
-2.70650966151093e-05
-9.58772934233174e-06
-5.42610158181954e-05
-2.79226589479938e-05
-6.03979951910877e-05
-4.69482975901006e-05
-1.51632048842774e-05
-3.28705125540947e-05
-6.63511995300709e-05
-1.27736653837511e-05
-1.43320136819984e-05
-3.48236061327894e-05
-2.92564641209074e-05
-2.9170724966378e-05
-1.13646087374358e-05
-3.83889261594621e-05
-3.57011635389466e-05
6.02540259150588e-06
-1.20816557999998e-05
-4.77395728434566e-05
-2.6090847369651e-05
-1.49537524823935e-05
-5.35444374482958e-05
-1.81642380464985e-05
-3.09472832120721e-05
-2.977733002001e-05
-4.93891742757043e-05
-1.9175049845188e-05
-4.06407906220226e-05
-4.46716845307463e-05
-3.27721194067373e-05
1.68330851137905e-05
3.6644576714614e-06
-1.62341252972707e-05
-3.99711178053092e-05
1.3603162370143e-06
-1.99517268261151e-05
-2.57836139120369e-05
-1.33142662072648e-05
-2.92306327540645e-05
-6.73151111153065e-05
-3.57898788796727e-05
-2.64308291202527e-05
-1.96518445239706e-06
-2.9849683306204e-05
-3.34303800044255e-05
1.58734840693077e-05
-9.56225992964874e-06
-3.57811444402962e-05
1.97534178368501e-05
-4.26083069008292e-05
-4.06056257262332e-05
-2.22699781489247e-05
-5.35002206192235e-05
-1.5307386107489e-05
-9.53196751738121e-07
-2.6836181165349e-05
-4.48064201267754e-05
-4.75000178518139e-06
-4.03833639088132e-05
-3.29411533821395e-05
-1.67636703823749e-05
-3.30171149296773e-05
-2.89607422950365e-05
-2.53562515295246e-06
-1.41908249237258e-05
-5.14315101342171e-05
-6.06409856434588e-05
-3.51887286454874e-05
-3.29645238189711e-05
-5.87277927997839e-05
-1.08991141564199e-05
-2.00697446190112e-05
-3.91240570457367e-05
-2.35594822024588e-05
1.82756973845633e-06
-3.62085664717493e-05
-7.80653384786946e-06
-3.40939617000912e-05
-2.8910396888281e-05
1.72573955078368e-05
-3.33767744081915e-05
-3.40681172879563e-05
9.17096188023829e-06
-3.13063410903993e-05
-2.79484995027348e-05
-3.12504752738537e-05
-4.27633362826533e-05
-2.95724797956831e-05
-5.12221948460058e-05
-2.51028035998414e-05
-4.90842059802968e-06
-5.77819448844894e-05
-3.96082922676224e-05
-2.25929510222025e-05
-2.54230467239249e-05
-3.34465282287753e-05
-1.5380374137621e-05
2.46381432140991e-06
-1.60663804230232e-05
-1.51416219864916e-05
-3.57845352822944e-05
-3.25040855981441e-05
-1.57335195839214e-05
-5.71666268792473e-05
-1.87877050749754e-05
-5.51130358848924e-05
-3.76422547758052e-05
-2.00734600303735e-05
-3.71211607255798e-05
-2.32510788139461e-05
-5.15778476970126e-05
-4.47445145580405e-05
-1.73485735995219e-05
5.64266636311204e-06
-1.55388213746594e-06
-7.18877168911927e-06
-1.94267138704568e-05
-2.57496137373948e-05
-4.7190548442845e-05
-4.08561945981993e-05
-3.03719683719013e-05
-3.65239509166072e-05
-3.66059367304307e-05
-1.58860264421675e-05
-7.80287116895862e-05
-6.20332006758669e-05
-1.22599068029539e-05
-4.24884453168007e-05
-4.6178651776177e-05
-3.30195658054053e-05
-3.02995536657294e-05
-1.80653004099787e-05
-1.05608106724769e-05
-5.50769928481693e-05
-4.46497151779852e-05
-1.54335179746833e-05
-2.43326926299248e-05
-3.60856805404546e-05
-2.05673904808961e-05
-6.7224429392762e-05
-5.33703298423462e-05
-2.46945092239159e-05
2.46819087987438e-06
-7.89586241596616e-05
7.9546661035008e-06
-3.43963491645099e-05
-3.97363750625222e-05
-3.61256517657869e-05
-1.73314668533391e-05
-4.8624808466975e-05
-1.56458800027713e-05
-8.02128211423374e-06
-2.72393749839752e-05
-2.43596829471806e-05
-2.26564578962166e-05
-6.10978570294674e-06
-5.08925916248255e-05
-2.32107219975355e-05
2.30454108214665e-06
-4.85321162858037e-05
-3.67467497952917e-05
-4.2724820229052e-05
-3.69483811905399e-05
-3.69981414551182e-05
-5.19584654150521e-05
-1.16242138761499e-06
-2.31786230618892e-06
-2.72950319983339e-05
-9.51768882055188e-06
-4.75393066218078e-05
-1.47261713600332e-05
-2.99301438036418e-06
-5.49975044051207e-05
-3.9911426961459e-05
-6.28134140602525e-06
-1.33092301337729e-05
-3.23760982859339e-05
-6.33307795651757e-05
-1.50436943884668e-05
-2.5449065006939e-05
-2.44637943015949e-05
-4.89878546973494e-05
-3.00487543480012e-05
-1.4446608769941e-05
-1.01989341094032e-05
-3.03710525143641e-05
-1.13430117268799e-05
-2.04711894078749e-05
-3.76146644220075e-05
-7.75487590938609e-06
-2.50874760361285e-06
-3.67618861949358e-05
-3.64485403380545e-05
-4.41330070799517e-05
1.69437290340426e-05
-8.29229626988179e-05
-3.38396669837316e-05
-3.21150213558093e-05
-2.13397482864409e-05
-3.87253980554592e-05
-2.36103427518569e-05
-1.46565857714621e-05
-4.78747915961176e-05
-4.51609346600061e-05
-2.84468786732048e-05
-2.83020473300427e-05
-2.41062955576136e-05
-1.98480660800791e-05
-6.3446261028463e-05
-1.52229499490231e-05
-2.7168926712772e-05
-1.77485910731499e-05
-5.90453131571309e-05
-3.41506516855591e-07
-2.36312189228987e-05
-4.9211872035518e-05
-2.26724218031007e-05
-1.85029930592817e-05
-3.68973961215311e-05
-9.80853515121336e-07
-3.4694064607928e-05
-5.42996041476063e-05
-4.98239918967859e-05
-1.94905444710451e-05
-3.78894517890131e-05
-2.27037875840835e-05
-4.62695361512451e-05
-4.81628096027166e-05
-3.47039112860464e-05
-1.13408202381452e-05
-6.19834926808748e-05
-3.72232105774816e-05
2.39890625519311e-06
-3.79505379983575e-05
-2.30106361773621e-05
-4.26594276499841e-05
-2.79722385444698e-05
-2.42407017689903e-05
-2.92909166810708e-05
-3.02370215748344e-05
-7.50748732004152e-05
-2.92396793537002e-05
-1.40648564736492e-05
-2.88461824855599e-05
-4.17302179386805e-05
-1.10715362175914e-05
-2.79745021711308e-05
-4.03242858129875e-05
-2.32906655336506e-05
-6.5602550679357e-05
-2.99163457576119e-05
-1.25984062696449e-05
-1.76225516166522e-05
-5.26842228979267e-06
-9.92654860105845e-06
-1.20177034538137e-06
-3.98376291259207e-05
-5.03105677190068e-06
-2.99058019606817e-05
-6.35741330412257e-05
-1.61903654068627e-05
-3.86210173176035e-05
-1.69666886859011e-06
-5.63727975682533e-05
-2.27267803542829e-05
-1.31668841434621e-05
-2.34894650265539e-05
-1.58057060218708e-05
-2.83998976603103e-05
-3.54444688696176e-05
-7.49005357352969e-06
5.97144669528153e-06
-3.04942799693089e-05
-3.65327289231395e-05
-4.25834564405758e-05
-2.69117012383655e-05
-3.27992218610502e-05
-4.66028279027543e-05
-5.10559794785712e-05
-3.93148881911074e-05
-5.8080408178791e-05
-4.5063049408228e-05
-2.90775702381579e-05
-2.62994556142362e-05
-2.73970353148476e-05
-4.47170062283756e-05
-3.63882362994559e-05
-4.65612876886285e-05
-2.75250037567622e-06
-2.52443814990632e-05
7.66909048596867e-06
-3.23481686929466e-05
-3.71897345172334e-05
1.07147304886538e-05
-4.99372745522595e-05
-6.83206691030913e-05
-3.17313086372533e-05
-2.72851367880987e-05
-3.89142487463478e-05
-3.79238737907805e-05
-5.25248925603307e-05
-5.41619793855112e-05
-1.0523200192287e-05
-1.21306239054507e-05
-3.15980285414253e-05
-3.46677302663309e-05
-1.29387128656891e-05
-1.04891340478264e-05
-2.90793924179342e-05
-3.82097212330745e-05
-1.12469938435012e-05
-4.15402669340087e-05
-3.63973938979889e-05
-6.01827416850244e-05
-2.79789397868006e-05
-6.13533587380967e-05
-4.80202216911367e-05
-5.17192990251091e-05
-6.11044605409178e-05
-6.46343558959056e-05
-4.56534196340796e-05
-3.08715621326666e-05
-3.39259138624201e-05
-5.15350504778764e-05
-4.74320748633293e-05
-2.64419779091602e-05
-4.5115475306306e-05
-4.88745313963876e-05
-3.39663734342491e-05
5.00182982663274e-06
-3.41338190314186e-05
-5.2544167313009e-05
-4.21849859951387e-05
-2.22924572227453e-05
-3.22047819767922e-05
-1.99485245215858e-05
7.97937594601214e-09
-5.40868583096308e-05
-3.51869051246651e-05
-2.0761179274019e-05
-4.06286633914338e-05
-3.20547403473037e-05
-3.81819742015373e-05
-4.5468226614636e-05
-2.76518638070921e-05
-3.77998710687402e-05
-5.63038952487007e-05
-2.83186032353494e-05
-2.16349468273855e-05
-5.99844797930771e-06
-1.85382180378391e-05
-4.89809500046632e-05
-3.9513299805767e-05
-2.52274815842561e-06
-4.68083109379195e-05
-1.32455345056417e-05
-7.03279382715056e-06
-1.07134161685819e-05
-2.52040707371128e-05
-2.84845461608904e-05
-4.91391307486155e-05
-3.86302180878508e-05
-2.32271897317888e-05
-2.11582314291876e-05
-3.04921267293402e-05
-2.87287497965416e-05
-2.37577971067023e-05
-2.21204985430079e-07
-4.73845660400068e-05
-1.48242042466608e-05
-2.61480132123343e-05
4.61542425787336e-06
-5.16104890457743e-05
-3.73773187370136e-05
-3.16872701530926e-05
-2.66716914075783e-05
-2.09832590743077e-05
-3.1007717763785e-05
-5.39619637176628e-05
-3.08406758412597e-05
-4.39464011871212e-05
-4.21049515119464e-05
-4.91826824408743e-05
-4.58106184957247e-05
-8.85347710977803e-06
-1.59097668145697e-05
-4.1226236243069e-05
-2.92463673720153e-05
-1.84610914895779e-05
-3.65307340231868e-05
-1.60971549331063e-05
1.20231993905911e-05
-4.38589477891684e-05
-4.02625752564711e-05
-2.70330953201393e-05
-5.02951261146194e-05
-4.64139766950371e-05
-4.03690363271152e-05
-5.33849844867692e-05
-5.01933839458177e-05
-8.5279933479102e-06
2.56012365263844e-07
-1.45571800937541e-05
-4.54927061509668e-05
2.67986512020822e-07
-2.62452672859417e-05
-5.21694023139071e-05
-5.99931957642527e-07
-1.55414243260793e-05
-3.0330192239327e-05
-4.28896372675819e-05
-2.12583574461225e-05
-6.52585306404201e-05
6.20983243390092e-06
-2.10889412801634e-05
-5.3524873410286e-05
-4.50045567594834e-05
-2.76066504556041e-05
-2.83908866801885e-05
-6.52510660755594e-05
-3.79752954434293e-05
-7.6630257932118e-06
-1.62677805296463e-05
-5.30874769059459e-05
-3.4059398584504e-05
-3.25545588588941e-05
-3.05776676727624e-05
-4.81309703371187e-05
-4.92635806781301e-05
-7.13999954447769e-05
-4.94137864034774e-05
-3.31034148677543e-05
-1.85151456247897e-05
-2.73464426462889e-05
-5.58821493267633e-06
-4.76981473629557e-05
-2.68969920804039e-05
-5.30832640055833e-05
-1.33846646244366e-05
-2.93709845420408e-05
8.05155097448068e-06
-1.95909472989876e-05
-3.87302102319377e-05
-1.86927559615806e-05
9.8601238174221e-06
-3.23158679129583e-05
-3.655822263866e-05
-1.59309778997348e-05
-5.31037096514086e-05
-2.44630005923775e-05
-4.66218511404009e-05
-2.50875979865068e-05
-2.95967700056172e-05
-1.69134424944608e-05
-4.79108612841563e-05
-5.87608670579255e-05
-1.54535552663288e-05
-6.13542339592721e-06
-2.99188066888401e-05
-1.23970442633294e-05
-4.04027569512846e-06
-3.21432900342711e-05
-3.81337795237025e-05
-2.06094400957091e-05
-2.5158551545053e-05
-1.75442796861158e-05
-1.89622935593616e-05
-2.29042850233078e-05
-3.40281442450191e-05
-1.44859424824701e-05
-8.67277235850751e-05
-6.6063859020513e-05
-6.10784804955151e-05
-6.386099075528e-05
-1.60527493473405e-05
-3.71240495974703e-05
-6.0655795714861e-07
-1.15614253266898e-05
-2.01063766529242e-05
4.79306292190222e-06
4.2571697776304e-06
1.07667694860215e-05
-2.65285671964852e-06
1.27665719672902e-06
-6.37587247598318e-06
-3.40364866249447e-05
-4.39537471881092e-05
-4.88439361855452e-05
-5.137309228279e-05
-6.33744321756064e-05
-2.09614548519462e-05
-4.60786859181631e-05
-4.78646168519348e-06
-3.98715824443409e-05
-5.54010074203552e-05
-1.79532305097095e-05
-3.52574659809176e-05
-1.33006644298097e-05
1.15468890537995e-05
-4.52970391041784e-06
-3.51097434719082e-05
7.3243724775221e-06
-1.67564786582442e-05
1.88959158399342e-06
-1.26257064697331e-05
-4.66854185794678e-05
-7.4403047434202e-05
-2.37767699337661e-05
-5.9460805109131e-05
-9.10187811473521e-05
-2.0054397454954e-05
-1.6905230989451e-05
-9.21031234514638e-06
-4.97631830533507e-05
-2.79009729728823e-05
-5.85129936366157e-05
-2.19881628283934e-06
1.18450938287097e-05
-1.26066544667084e-05
-1.94616086618271e-05
2.45219650746812e-06
-5.54835723017607e-06
-3.703948520928e-05
-3.96822902364708e-05
-2.50040719790362e-05
-5.02018138938612e-05
-3.09069499313837e-05
-7.74547400691308e-05
-7.91069094494515e-05
-3.08458893603623e-05
-5.17387184800323e-05
-4.80502493623231e-05
-5.70878427638444e-05
-4.15511620619016e-05
-2.26096084475893e-05
-2.31445627646865e-05
-2.50861774910519e-05
1.33775814213889e-06
-2.76301669468845e-05
-3.50047515426744e-05
-1.19309202213366e-05
-4.9033825902618e-05
-1.3054515486299e-05
-5.17307833358447e-05
-3.66581908514417e-05
-2.2599969710632e-05
-4.79011588941049e-05
-4.33559316169495e-05
-5.65667244001234e-05
-6.8798661434463e-05
-5.17600271353065e-05
-1.27966593439233e-05
-1.76126495410401e-05
-1.56559410871513e-05
-3.07056790740278e-06
1.00565457249152e-05
-2.85859032300486e-05
-2.48798825913515e-05
-2.10254550108802e-05
-9.00697173131288e-06
-4.82001763335131e-05
2.13640408053823e-07
-4.6037922393603e-05
-4.25282681322921e-05
-2.53052570610334e-05
-3.23780204656022e-05
-1.59101478964943e-05
-4.12293240867137e-05
-3.37842962639524e-05
-5.16600143356355e-05
-4.66548503415906e-05
-3.98477709270037e-05
-1.74817877514283e-06
-6.54570579285744e-05
-1.65190973172691e-05
-3.82168451830425e-05
-2.98614848141581e-05
1.3953617293858e-05
-4.73919144481531e-06
-1.48254279165621e-05
-2.87331084319453e-05
1.43828384068743e-05
-3.59947149315529e-05
-7.17069239103758e-06
-2.51437097919488e-06
-5.68188853618834e-06
-2.62393548361626e-05
-1.05001641004611e-05
-4.38953818275707e-05
-4.17602207382762e-05
-4.21851258436832e-05
-6.11950979961157e-05
-4.80451142910005e-05
-2.05099024722883e-05
-1.68886544984214e-05
-1.19004605016203e-05
-4.65739007063698e-05
-7.8201285935573e-06
-1.43118817314426e-05
-3.15774811174129e-05
-1.13724080747647e-05
-2.51180694493983e-05
-6.04060103826456e-06
-2.04100211542239e-05
-3.67635043163036e-06
-1.98956085301242e-05
-1.52942168133686e-05
-1.6132837412455e-05
-8.12567734034116e-05
-4.86473960564549e-05
-2.2512334766786e-05
-3.02907674221613e-05
-7.74188666638783e-06
-1.28494992827967e-06
-5.46005143003246e-05
-4.65138603419065e-05
4.15656953476981e-06
-3.83549953122104e-05
-3.31607899131225e-05
-1.56776287157694e-05
-3.53693323439213e-05
-2.30284176602421e-06
-4.23706907126109e-05
-1.52797281495704e-05
-2.84668593112538e-06
-4.22279528390203e-05
-8.39499947993896e-06
-9.61599076684865e-06
-5.00315907139845e-05
-1.6127971139596e-06
-4.76727438223408e-05
-4.63055726929803e-05
-2.63710967476226e-05
-3.79386764401249e-05
-3.35567454918605e-05
-4.5327453908575e-05
9.27140699420586e-07
-2.39509043117555e-05
-1.97239918149901e-05
-1.17618085691397e-05
-2.84958766115361e-05
-8.02782666586797e-06
4.58575945046919e-06
-8.54126764995024e-06
-3.25714323523431e-05
-2.70265153993506e-05
-5.50775392359758e-05
-2.7484097429153e-05
-4.66838835294914e-05
-5.93425855359058e-05
-4.91653130962335e-05
-3.65211887775801e-05
-4.56893456838053e-05
-3.06307917453223e-05
-4.55564549936768e-05
-2.12315870634248e-05
5.20669862741004e-06
-1.88411662631589e-06
1.59283874727063e-05
-2.99161675629718e-05
-6.12984651402607e-05
-1.98229896208139e-05
-1.43460496585435e-06
-2.37830035144014e-05
-3.33170654382835e-05
-1.04296665549557e-05
-4.82354829322821e-05
-7.24693063937131e-06
-4.5946719129979e-05
-3.40428994077151e-05
-5.54015028769917e-05
-3.60759941512767e-05
-9.64801736198783e-06
-5.48916724920757e-05
-5.35178477911256e-06
-2.11630198060094e-05
-3.45902963032181e-05
-3.22220477157462e-05
1.64464802612368e-05
-2.88209865257976e-05
-4.00906391756798e-05
9.56443778640616e-06
-3.1917128316061e-05
-2.68534284527036e-05
-3.24777302506377e-05
-3.61560015575185e-05
-3.43403433495097e-05
-2.47638313928145e-05
-1.70900132780113e-05
-7.39498937161345e-05
1.38150478046839e-05
-4.20231611427516e-05
-3.87007847657385e-05
-5.67884178152281e-05
-1.57052743579617e-05
-3.67992784409289e-05
-1.69640258195452e-05
1.82618978018514e-05
-7.59636547825753e-06
-4.71287598488128e-05
4.89810325756974e-06
-2.57280835376264e-05
-3.40511570921874e-05
-5.17762187489114e-06
-9.97010266064156e-06
-2.84364571442487e-05
-6.7080561463318e-05
-5.20619806694861e-05
-3.42194043466748e-05
-5.60838237494649e-05
-7.11350616115486e-05
-5.44612348950687e-05
-5.19503761151775e-05
-4.40127794422752e-05
-1.86745243924135e-05
-2.37254304154077e-05
-7.11364893601758e-06
-9.15616782060448e-06
-6.05067691500269e-05
-1.25270865011851e-05
4.31059848664958e-07
-4.02536336188928e-05
-2.36907572554124e-05
-1.39640826391788e-05
-3.65832557551781e-05
-7.29234420026788e-05
-4.45337804620773e-05
-4.11672494442733e-05
-5.81998318397837e-05
-6.1775489104538e-06
-3.41358958592355e-05
-4.8547866972924e-05
-3.53841648177209e-05
-1.95743519860868e-05
-2.91203554833163e-05
-4.2908764325619e-07
-1.13990649154594e-05
-2.27969756113343e-06
1.41156709255537e-05
1.41036475877114e-05
-1.81690682964816e-05
-4.13099277820945e-05
-4.54974488448053e-05
1.2658195136884e-06
-1.38724227327566e-05
-3.2634525474392e-05
-5.17771161847911e-05
-5.90287396918237e-05
-4.80092056803239e-05
-2.96406074756004e-05
-4.30014779517155e-05
-3.16602216600846e-05
-3.51409284723707e-05
-1.47568929947009e-05
-1.25009537230228e-05
-3.33367767321631e-06
-8.46472428073166e-06
-6.01376218363629e-05
-5.0792302295771e-06
1.4396465762365e-07
-8.92948371360022e-06
2.68582424916185e-06
-3.50545471455368e-05
-2.23572069732822e-05
-5.86470628369071e-05
-3.1270504601473e-06
-5.04758124500375e-05
-3.73243534415749e-05
-5.81040636159104e-05
-3.28518158610083e-05
-2.42118925588187e-05
-3.82032252391554e-05
-2.76862273693178e-05
-5.34036998000533e-05
-1.42830480753942e-05
-1.17438757810746e-05
-4.51773057582674e-05
-1.61918668344653e-05
-2.72090982786942e-06
-1.37238692212566e-05
-2.78876904483954e-05
-1.40833557363587e-05
5.80528612202165e-06
-4.00597686092114e-05
-3.02917896797614e-05
4.59393409360318e-06
-7.83712040575836e-05
-5.95274560039061e-05
-1.87617123085232e-05
-4.23914419434887e-05
-5.36787622013402e-05
-1.92998461605098e-05
-3.6607960890984e-05
-1.04592083741381e-05
-1.2504446614559e-05
-2.99577986934088e-05
-4.06882534855165e-06
-1.53190513195132e-05
-1.05690177049204e-05
-4.85345365619613e-05
-1.2759662972287e-05
-2.3098925173529e-05
-2.87086660672235e-05
-1.76664572748402e-05
-1.91329544721378e-05
-3.63765748620653e-05
-3.18905591179511e-05
-4.04608918593848e-05
-5.21189368356156e-05
-5.68576339603081e-05
-4.97303719847363e-05
-4.35011811228222e-05
-4.27052436266368e-05
4.28742334344436e-06
1.04537629664959e-05
-1.84893467045205e-05
-1.64652223044929e-05
-1.24092239766143e-05
-4.86697680207473e-05
-2.57209347795794e-05
1.35191856485554e-05
-2.68641888972191e-05
-4.43217011641499e-05
-2.22444570583314e-05
-2.84913212742116e-05
-4.69562483591322e-05
-2.03983927381105e-05
-3.33869383103525e-05
-5.05350100283161e-05
-2.90424121366253e-05
-2.4236330201807e-05
-3.58136858105079e-05
-1.35386517546735e-05
-1.0069104188737e-05
-2.09326694976375e-05
-2.6851793991714e-05
-1.26490785110872e-05
-7.12505256037979e-05
-3.42302420562355e-05
-2.54165020630339e-05
-3.40670949958199e-05
-2.90273914907653e-05
-2.52283619440834e-05
-2.61886058335869e-05
-2.88274467324427e-05
-6.30283737750947e-05
-3.29496550830612e-05
-2.41848899563788e-05
-4.11689493781866e-05
-6.46032216935391e-06
-3.16990262721379e-05
-2.55469117630837e-05
-3.73330298588915e-05
-3.60746823662743e-05
-4.47245335662433e-05
-3.45395224264024e-05
-3.80852629601923e-05
-4.01091603045474e-05
-3.25243278093205e-05
-5.70476375495562e-05
-1.20942558423373e-05
-2.87311609840086e-05
-4.87593315638121e-05
-5.07471098847601e-05
-5.08723135454704e-05
-6.7545400163937e-05
-2.4085039467524e-05
-3.82108106332634e-05
-4.75206257592489e-05
-2.99757886522697e-05
-2.46622167121344e-06
-5.73991063068616e-05
-4.37847581214706e-05
-1.09507178888123e-05
-7.13162288287548e-05
-3.69106430430803e-05
-3.77255349057547e-05
-5.42203411012266e-05
-3.62798072371992e-05
-5.67117374090593e-05
-3.24712650606177e-05
-5.26415582068172e-05
-5.69968566661992e-05
-3.83711128621638e-05
-3.88143155267095e-05
-2.62811237377752e-05
-2.62546638696782e-05
-1.98176115482156e-05
1.44899815835279e-05
-3.63908281320769e-05
-3.88149974420208e-05
-2.09384039336288e-05
-1.87732384706401e-05
-1.34983589127762e-05
-2.80683609089957e-05
-4.48575532053699e-05
-1.53747587053918e-05
-6.27369475986346e-05
1.71084395926639e-05
-3.66368329655909e-05
-2.49167018178045e-05
-4.52503853214917e-06
-5.65461771645601e-05
-6.28435649952201e-05
-2.98580715903327e-05
-3.08866367068799e-05
-4.79155320243062e-05
-2.76755862415368e-05
-7.87533263785016e-06
-3.88042958480986e-06
-2.64030675168026e-05
-1.23064729757574e-05
-5.33752449595578e-05
-5.86991010530052e-05
-7.06562317901166e-06
-3.06157474071548e-05
-3.57906564202621e-05
-1.00062646502504e-06
-5.40681092833643e-05
-4.85503989306438e-05
-2.33085325175664e-05
-6.97381217600035e-06
-1.66645285841832e-05
-2.40118841704683e-05
-7.3443128364536e-06
-3.46233140827183e-05
-2.86739821802769e-05
-3.03997490092056e-06
-2.53403958234848e-05
-5.2160666779825e-05
-4.85754438462652e-05
-4.60027450643856e-05
-1.10209828854217e-05
-2.53477314534796e-05
-5.36832197321615e-05
-2.63975628953547e-05
-3.10050209049435e-05
-2.05663880851164e-05
-4.07096200371446e-05
3.98824304047095e-06
-1.42621621835563e-05
-2.8821694935656e-05
-5.94867286658494e-06
-3.71079612046565e-05
-1.28973175216822e-05
-9.13044695325619e-06
-4.12209836021309e-05
-1.71762343954754e-05
-4.4648369364086e-05
-3.77092485099515e-05
-4.21551654174161e-05
-3.40897886107195e-05
-4.24032492640789e-05
-2.46447594621053e-05
-4.25625471610178e-05
-6.99405933645357e-05
-7.00293617303256e-06
-8.77175242119326e-06
-2.45145614691823e-05
9.68193446482793e-06
-1.39486029371459e-05
-5.62754248179643e-05
-2.16636812164944e-05
-2.09963989436603e-05
-3.46488403760017e-05
-2.83162341917405e-05
-9.22561044889409e-06
-2.43848228587607e-05
-4.49165240065797e-05
-1.60875060691715e-05
-4.65995762840531e-05
-1.92676081959635e-05
-4.70142553932076e-05
-4.45785611084112e-05
-2.28163956286077e-05
-2.64159036162199e-05
-2.80161884253621e-05
-3.4678387501166e-05
-3.21534521892765e-05
2.49324213730656e-05
-1.80795054578143e-05
-3.29858043470238e-06
-6.56550849447048e-06
-3.57323810822614e-05
-5.87222595809723e-05
-3.01385835553323e-05
-1.18491158222691e-05
-7.5878390929998e-05
-3.02302346293735e-05
3.8295773337652e-06
-2.22951970017689e-05
-4.55568631415136e-05
-1.40602335009132e-05
-6.4987605463455e-06
-3.73895496644092e-05
-9.83516525509917e-06
3.02533935283757e-05
-3.84321592239174e-05
-1.09788246677891e-05
-2.17361801171549e-05
-3.62515212665562e-05
-3.64803440437117e-05
-2.76186692793818e-05
-5.61960492435569e-05
-4.86088224048348e-05
2.34159684443513e-05
-6.11935798636084e-05
-2.56249999826774e-05
-7.92742803932862e-05
-3.23408237290824e-05
-6.04570796477131e-05
-2.18222627923129e-05
-5.59842265946645e-05
-2.19101334356444e-05
-3.92895399108365e-05
-1.55173213458198e-05
-2.32533509543248e-05
-5.39036762158927e-05
-8.45932523889943e-07
-3.59394220553549e-05
-1.69822788119532e-05
-2.23302353169967e-05
-7.87684254032768e-06
-6.57388033393707e-05
-1.04393976024433e-05
-4.85663549434193e-05
-6.15137689971577e-05
-3.92603094346603e-05
-7.7707756621147e-05
-5.53606170179052e-06
-2.28542763509769e-05
-1.83286123916615e-05
-3.51113457665482e-05
-3.7694879844667e-05
2.44382660675335e-06
-1.74568845518156e-05
-3.98499139266852e-05
5.63170757953751e-06
-1.85655952833879e-05
-7.64995819602177e-05
-2.94118955280132e-05
-4.86948797457437e-05
-6.2999184450067e-05
-3.97238928702487e-05
-9.72510193911083e-06
-6.00534256729264e-05
-2.73876204753732e-05
-8.39778501039643e-06
-1.57906819131355e-05
-2.931786384784e-05
-3.57678787267471e-05
-1.17579077981242e-05
-2.51285675134193e-05
2.08833316675147e-05
-1.44011939697961e-05
-3.97933924706209e-05
4.05101943915315e-06
-3.33477410308476e-05
-4.66193292315827e-05
-2.29952495192998e-05
-6.69689511184571e-05
-3.17314671387946e-05
-4.1619047450487e-05
-4.03341837442099e-05
-4.05124685911009e-05
-6.05957656791546e-05
-3.50299337483223e-05
-3.00211244348558e-05
-5.72886240535833e-05
-4.51544705689084e-05
-1.7105493966495e-05
-9.85237640806212e-06
-3.01633897019997e-05
-5.28529151664728e-06
-4.10335771374336e-05
-3.89627934670808e-05
-9.9570150665571e-06
-4.21040442916164e-05
-5.56033357412166e-05
-3.04590722794694e-05
-2.90509103183781e-05
-4.88157834264821e-05
-5.13312958025331e-05
-3.11345312220896e-05
-6.52178723790898e-05
-3.2879346290739e-05
-3.07513761064634e-05
-1.77275850488486e-05
-3.41530641659374e-05
-1.57072916449268e-05
1.42088050927678e-05
-9.13739635843381e-06
-1.82133629584872e-05
4.25436628313048e-06
-1.05319651901982e-06
-2.16145239794456e-05
-3.23410013873692e-05
-5.65702328319566e-05
-5.41154263429989e-05
-5.38022287258028e-05
-7.00764657556293e-05
-3.44178175036637e-05
-4.40301066214703e-05
-5.18440337989688e-05
-3.94525789277243e-05
-5.87702385704799e-05
-5.26005825585428e-05
-1.05844934542299e-05
-2.55920871300654e-05
8.33005010625064e-06
-9.61197512923143e-06
-7.64249315901774e-06
-2.23953750330491e-05
-1.29583966134994e-05
-3.06526274342368e-05
-4.28103081517643e-05
-1.03294900698895e-05
-3.7396420255804e-05
-5.41435265890662e-05
-1.78571782184271e-05
-3.88453959700764e-05
-7.09170613451416e-05
-8.58931779384194e-05
-6.85694023442467e-05
-4.91002946037481e-05
-3.41317645329158e-05
-2.88208415170176e-05
-1.88005912346056e-05
1.82137386974683e-05
-2.7478101806458e-05
-1.80980675291423e-05
-4.63582486352746e-06
-1.84341879052936e-05
-1.32022086873697e-05
-1.14804719225999e-05
-3.32237684125959e-05
-3.12484528354512e-05
-1.72583769357203e-05
-4.1233871833324e-05
-4.39167932858355e-05
-5.43793122966257e-05
-4.63015415919831e-05
-6.83061113784802e-05
-1.00380804975075e-05
-3.5539043450871e-05
-5.14007450089982e-05
-3.45896746308305e-05
-1.47395373716171e-05
-3.66929863463422e-06
5.90280709282009e-06
1.24467083487118e-05
4.45388728883972e-06
-3.14229400012049e-05
-3.67375323376158e-05
-2.73734580430094e-05
-4.10970392401835e-05
-5.90986844151024e-05
-3.19046314024326e-05
-3.09400309177036e-05
-3.72130971574673e-05
-4.59735032039354e-05
-1.33843275072895e-05
-4.05626558675806e-05
-3.96827341259167e-05
-3.30194513962692e-05
-6.07433331328151e-05
6.71530587908687e-06
-2.03090111786407e-05
-9.8713437718769e-06
-2.39454721658234e-05
-4.99599764284275e-05
1.30957195276816e-05
1.10831409600204e-05
-3.52650110069222e-05
-4.09232541567529e-05
-2.82779859806338e-05
-9.67396416248132e-05
-2.45081370315585e-05
-2.17818033141387e-05
-7.97713297731462e-05
-7.50572654539343e-05
-2.61001708213863e-06
-2.91718445157857e-05
-3.26638327127209e-05
-1.39659032191831e-05
-4.75218561355295e-05
-5.52807775555775e-05
-9.59527154476944e-06
-4.21060965394756e-06
-3.1643457270916e-05
-5.74207163305342e-05
-3.70319110175037e-05
-1.12038596851937e-05
-4.02928760579245e-05
-2.36711231007002e-05
-5.32735832363326e-05
-1.95613031298612e-05
-2.3108037910198e-05
-5.350649883623e-05
-2.94971474762826e-05
-1.88033525987888e-05
-4.57584435679595e-05
-1.08849720042428e-05
-3.2407070247407e-05
-2.9616292688448e-05
-2.32189205445092e-05
-6.51881194121741e-06
8.54429556006598e-06
-3.54391118787147e-05
1.42607000768074e-05
-1.80469709370542e-05
-4.52123729012774e-05
-2.34804491659865e-05
-4.78880063673972e-05
-2.87391121806387e-06
-5.40822892435139e-06
-1.88560376308743e-05
-3.39409520472136e-05
-4.74550549630217e-05
-7.51480579648329e-05
-5.27481728660904e-05
-3.9223487200715e-05
-4.2014867143835e-05
-1.27622705356102e-05
-1.67194214963141e-05
-1.68718580764494e-05
7.54200937944482e-07
-2.2001229574719e-05
-1.91157271252282e-05
-1.08250830506848e-05
-2.59512274391814e-06
-2.11586751966585e-05
-4.53679973765887e-05
-2.00492502487815e-05
-2.38648557107137e-05
-6.62132520857012e-05
-2.49904203186697e-05
-6.36697109941792e-05
-5.52061322751452e-05
-3.28358021428658e-05
-4.51501987450385e-06
-3.82458681583645e-05
2.48924231254651e-06
-3.59333938587592e-06
1.53075273093029e-05
-1.59770617040376e-05
-1.26833053465699e-05
-2.20994253825918e-05
-5.73618421462713e-05
-8.61614880594852e-06
-7.68011933415372e-05
-6.48924724480646e-05
-1.50012329741158e-05
-2.76834464139691e-05
-5.8537860448446e-05
-2.77323380320139e-05
-5.34532639934226e-05
-7.90524754972301e-05
-6.4169275615065e-05
-4.76571270100182e-05
-3.11906285166351e-05
-3.42169586753294e-05
-4.50321693622415e-05
-2.51210259689938e-05
-2.36446729000039e-05
-5.00088626556751e-05
-1.26192017555908e-05
-1.79751980443154e-05
-3.44960851422408e-05
-5.51920256772616e-06
-4.24758286149504e-05
-9.31742983692387e-06
-2.9732392796722e-05
-6.43829955051121e-06
-1.535476604357e-05
-5.72582446975068e-05
-3.04725817703146e-05
-3.2048152361848e-05
-3.09809871821121e-05
-1.98728903825129e-05
-4.52769440442702e-05
-3.54502724908772e-05
-2.39404769335052e-05
1.03888190135989e-05
-2.25096060905118e-05
-1.28612610047784e-05
-3.43246177466621e-05
-5.71496447401165e-06
-5.53982484558567e-05
-3.21576900088917e-05
-2.24230903993118e-05
-2.32364699143059e-05
-5.04676674222859e-06
-1.91818873930646e-05
-2.2643072016902e-05
-4.28121350345586e-05
-6.45684789133954e-05
-4.42659616577779e-05
-8.19104263075138e-06
-4.89689944347195e-06
3.26498942968916e-05
2.41176605456734e-06
-8.7967613716791e-06
-4.97646283090159e-05
-2.63094187603406e-05
-8.89338695461022e-06
-2.88654792455036e-05
-2.94403729781999e-05
-2.88792777577958e-06
-2.47994639714016e-05
-3.7478865497774e-05
1.20343933365743e-05
-6.49126089733817e-05
-4.28143407587391e-05
-3.21954234400798e-06
-7.70837098300444e-05
-2.42176169695678e-05
-4.62444029011424e-05
-2.29169923532442e-05
-2.76946152307767e-05
-1.93410404253077e-05
-4.40192355288732e-05
-6.69698315281141e-05
7.19260330698887e-06
2.38705960419911e-05
6.65278734841108e-06
-4.10093743698231e-05
-5.76072315028916e-06
-3.2635238844517e-05
-4.1714495259797e-05
-4.43625828646783e-05
-4.33054393501019e-05
-8.18241437330189e-05
-3.91185002150668e-05
-3.54150345945769e-05
-3.54085462943771e-05
-4.487467588241e-05
4.95561832116442e-08
-4.21757727657785e-05
-3.71425377767052e-06
-1.20481474789332e-05
-5.56058468097479e-05
-3.58867134700422e-05
1.89531878572597e-05
-4.01651852275233e-05
-0.000100847442325918
-3.11054200511301e-05
-2.96619380226864e-05
-4.45993434421027e-05
-1.97309130631931e-05
-5.78860263022351e-05
-5.70240283196246e-05
-4.35198306861028e-05
-1.45088503419685e-05
-3.81704696911056e-05
-6.02888513491089e-05
-2.45987028043919e-05
-3.09299058570918e-05
-5.4422848319825e-05
1.06514365626505e-05
-6.1438525276144e-05
-2.50820183182927e-05
-2.71445278110048e-05
-5.50059127586044e-05
-6.76306378727807e-05
-9.04138547281653e-06
-8.54278891862108e-06
-6.55741979575036e-05
3.70076266431233e-06
4.53733985752078e-06
-6.44561088673738e-05
-1.32510699444421e-05
2.7944267814039e-05
-4.20424692411217e-05
-2.50965103144224e-05
5.71794091957699e-05
-3.42909779779834e-05
-3.57881795167598e-05
2.75502099485023e-05
-3.05034197865121e-05
-4.85204043794059e-05
-1.23349466426925e-05
-4.44629004654931e-05
-4.41240639007403e-05
-1.16241084129449e-05
8.84072958168102e-06
-7.16045309040081e-05
-6.2387972263523e-06
-3.06018250429456e-06
-1.59882209670372e-05
-4.56196213368533e-05
-3.28684676974479e-06
-5.21427272575814e-05
-3.24451495664022e-05
-1.71006929645862e-06
-4.22585347060264e-05
-6.24518821316827e-05
-1.17646314412553e-05
-8.84833450625626e-06
-3.845605560443e-05
-3.00979040398131e-05
-4.50663564009909e-05
-3.62181771993607e-05
-2.58536294926019e-05
5.93360950720963e-06
-4.90299135678036e-05
-2.32951370703279e-05
-2.00318337387781e-05
-2.71122518550997e-05
-3.22057061089381e-05
5.14379043086755e-06
-3.43359035261101e-05
-6.14070082119383e-05
-1.27577086687792e-05
-3.64025002067506e-06
-6.57407456475375e-05
-3.65880363581193e-05
-1.11118516233077e-05
-3.12408458400788e-05
-4.92422324746149e-05
-1.08448802870692e-05
-1.33431880851401e-05
-1.99852344470485e-05
2.01164376562356e-05
-3.64647180326425e-05
-2.64530146299012e-05
-3.84946080241013e-05
-5.43056150946869e-05
-3.71117911706064e-05
9.86996256281133e-06
-2.84996902444302e-05
-2.97340647728458e-05
-1.92126976828529e-05
-4.74821221393761e-05
-3.89358955241162e-05
-5.18034208857545e-05
-3.68997443621185e-05
-5.86972246502798e-05
-4.21497741700886e-05
-4.81560702648955e-05
-3.53879660339213e-05
-5.93439370147172e-05
-3.74057749916609e-05
-1.5902761973598e-05
-7.51481984643844e-05
-1.57925789459684e-05
-5.87468222540718e-06
-3.06192133841021e-05
-2.44570640746616e-05
-1.24198354607294e-05
-4.77156740407249e-05
-4.0598551076047e-05
-4.56477399091661e-05
5.116454654583e-06
-5.97188421306596e-05
-5.60993035695865e-05
-3.84569426286732e-05
-3.1111793692291e-05
-4.32478082236347e-05
-4.33972161412333e-05
-3.66096886748017e-05
-1.52240481497391e-05
9.58815253845955e-07
-3.4958625475391e-05
-3.36350862127866e-05
-2.72866078809597e-05
-5.12476718949883e-05
-1.53937367672054e-05
-1.21231820498053e-05
2.4525286383542e-06
-3.46776528523879e-05
-8.12045621515645e-05
-2.62135562868123e-05
1.66008870094205e-06
-2.94633157351935e-05
-1.47885387295037e-06
-2.26390258384323e-05
-1.81168449738911e-05
-7.2844875569754e-07
-5.80921837061351e-05
-5.17603494251968e-05
-2.08044797448974e-05
-2.60032566500982e-05
-3.7408435154256e-05
-7.28991268541081e-05
-4.13702846415748e-06
-1.69741028349315e-06
-1.69214941539265e-05
-1.30153168589192e-05
-4.35569660840852e-05
-2.66846802763234e-05
-8.43020535898701e-06
-2.33639593266974e-05
-3.42808625216119e-05
-1.158003468606e-05
-1.65611745812501e-05
-6.39197166785505e-05
-1.19579179936853e-05
-1.18009383197649e-05
-2.49232855805878e-05
-5.64418737150714e-05
2.27407270608604e-06
-4.84999969083479e-05
-3.61855152458146e-05
-3.30156815353918e-05
-2.55280343321348e-05
-2.96234659522308e-05
-3.34340325871981e-05
-3.33658789200488e-05
-5.10482217456914e-05
-7.95860579125133e-06
6.74227218331928e-06
-2.57545403348259e-05
-5.49443964686914e-07
1.25467405193403e-05
-5.46784073808161e-05
-2.7395880160775e-05
2.67408815167692e-05
-4.96542378003716e-05
-6.17154905338649e-05
-9.68089428253236e-06
-4.09116958414255e-05
-6.14522529802572e-05
-1.21125150531068e-05
-2.45094361063609e-05
-9.41498045619709e-05
-4.71360170737998e-05
-1.38055997374166e-05
-4.94446634005283e-05
-4.57046970746023e-05
-7.90219070860721e-06
-3.31941400169445e-05
-5.67154725510189e-05
-8.81409501843974e-07
-3.18126049375065e-05
-3.04038654048423e-05
-3.01819501386213e-06
-2.95293869199628e-05
-7.41804174370194e-05
-1.80522315984711e-05
-4.76563301788617e-05
-3.32061033409689e-05
-1.54237591008611e-05
2.56288620090643e-05
-6.00685958111825e-05
-5.04789871740944e-05
2.85365879213905e-05
-3.43241566545449e-05
-4.3255768887335e-05
-1.86815600204044e-05
-3.68661752665834e-05
-3.96896118156115e-05
-3.08012315315998e-05
1.54585291578889e-05
-3.29723941731572e-05
-2.55286778212752e-05
-2.71224799517571e-05
-6.16595704398406e-05
-3.31252392062053e-05
-2.58864759388749e-05
-2.13561019953957e-05
-1.36862603396098e-05
2.02238185215088e-05
-1.98534743911657e-05
-4.86455839299574e-05
-1.82891593898654e-05
2.39934196427761e-05
-1.96476600502539e-05
-4.18938740464966e-05
-9.56945998040085e-06
-7.86522763609654e-05
-4.99188276803602e-05
-4.74468868113764e-05
-3.728324978408e-05
-4.58057192985684e-05
-4.58677650678829e-05
-1.5910814827238e-05
-2.9801233146967e-05
-4.32192560088548e-05
-3.23776543725476e-05
-8.5918515385375e-06
1.94032852556594e-06
-1.25100856940062e-05
-5.12118105234931e-05
-2.53129911222306e-05
-2.11415050127755e-05
-6.21322276756271e-05
-7.08097225090889e-05
1.9893701460133e-05
-2.36386832782189e-05
-5.3608058069249e-05
-2.20411176940119e-05
-3.75396934321735e-05
-6.09268262735644e-05
1.55682201636759e-05
-2.57505945262883e-05
-6.66574316862673e-05
-3.57131461297176e-05
-1.60978014432909e-05
-3.03341962314958e-05
9.69891179817217e-06
-7.49344839675661e-06
-1.23874969317967e-05
-3.85823942802e-05
-2.36015453624597e-05
-2.82787660529195e-05
-1.21435386761121e-05
-3.30933105842015e-05
-3.62508738719442e-05
-3.49742325982274e-05
-3.53264811080973e-05
-2.36712805421688e-05
-3.02094743155412e-05
-4.10248633073563e-06
-1.92828564485646e-05
1.18659351371478e-05
5.92709796644266e-06
-9.10870074891399e-06
-9.10277493309083e-06
-2.6452537323038e-05
-6.55395617853462e-05
-1.77010250547599e-05
-2.97152025218343e-05
-4.88611370022113e-05
-2.22551940517922e-05
-5.80914579883872e-05
-2.33881846799931e-05
-5.91547797557678e-05
-1.52450698771659e-05
-3.66179495190337e-05
-6.16192672419156e-05
-6.67026522546088e-05
-3.34564971915543e-05
-2.23460124659139e-05
5.70135285212918e-06
4.55626814264341e-06
-3.99839401027567e-07
-2.68303940941576e-05
-1.8425020360132e-05
-3.78136035411227e-06
-2.11341779587205e-05
-2.40687587786569e-05
-2.9924630680427e-05
-5.51959766531379e-05
-2.35302309775091e-05
-7.84840520132223e-05
-2.96787786932362e-05
-8.1474888851194e-05
-5.18743080099329e-05
-4.10859735888364e-05
1.09065378649689e-06
-2.76510305129615e-05
-2.58089583471524e-05
1.34276780072449e-05
-3.34513738223598e-05
-3.0183008244599e-05
1.79913031421135e-05
-4.3482914836446e-05
-1.46867797004687e-05
6.14968160976434e-06
-3.96717534959733e-05
-4.88071874360061e-05
-1.83357885981352e-06
-2.67428281283365e-05
-7.46473556804205e-05
-6.32301019325963e-05
-6.05049845328229e-05
-8.86229972151722e-05
-5.19155809837222e-05
-8.42644742185617e-06
-3.72477212280467e-05
-2.96055722154218e-05
-3.99215463082184e-05
-2.82509161080052e-05
-6.24919135138696e-05
5.92591896045955e-06
-3.14730521267293e-05
-1.69672053224145e-05
-2.66330955341588e-05
5.62737687127697e-06
-3.920692095251e-05
-5.23753782946716e-05
-5.24202568411636e-05
-3.80465050262864e-05
-2.69191531456946e-05
-2.0531944948987e-05
-3.69192679863324e-05
-6.88092934492791e-05
-1.90746916539055e-05
-3.29867643835135e-05
-3.21732035551562e-05
1.03677249692449e-06
-1.81368999997337e-05
-9.92277321674506e-06
-2.37400188727275e-05
-1.16977893842592e-05
-3.13932555954091e-05
-3.17062326374017e-06
-8.78718502100721e-06
-2.96714723849522e-05
-1.47740012640466e-05
-4.28375970396971e-05
-2.70600390518294e-05
-6.4387191495193e-05
-3.83234888861752e-05
-2.79125245553571e-05
-3.79614494154962e-05
-4.6538250565417e-05
-1.45526364976966e-06
-4.19493771852237e-05
-4.59923239009532e-05
-5.51875710580236e-05
-4.59900242228382e-05
-1.76943616381247e-05
4.19786267000289e-05
-1.61854296846664e-05
-1.85307858802113e-05
9.71548428157275e-06
-9.49193533812921e-06
-4.85524812390757e-05
-3.2614083292581e-05
-4.0478130662615e-05
-5.00635068742022e-05
-1.96740537272844e-05
-6.00033408301485e-05
-3.61800514289592e-05
-5.33469132002962e-05
-4.4750759567254e-05
-5.81364842815547e-05
-4.95411619127223e-05
-2.75522716727175e-05
-3.11690674114428e-05
-2.62331355764305e-05
-3.20725682941828e-05
-9.02623465745575e-06
-4.3697189684118e-05
-2.22200588743973e-05
-3.70324604059938e-05
-4.36620562204576e-05
-2.1114912084061e-06
-4.39029287732323e-05
-3.93049695343612e-05
-4.21750536096794e-05
-1.82487868112323e-05
-5.34560165711188e-05
-3.90181450557229e-05
-2.71085468236973e-05
-3.78831619737249e-05
-3.70922027267758e-05
-4.99412404221447e-05
-1.0287630620958e-05
-1.7667528695685e-05
-1.19206639977822e-05
-2.1317261181285e-05
-1.4584995272406e-05
-1.35832228948601e-05
-6.92237493694884e-06
-4.36629257418381e-05
-5.55422952787924e-05
-2.42306875412673e-05
-3.19920313296584e-05
-4.87578392701093e-05
-7.19566313973804e-05
-2.52241867997395e-05
-6.8463488242199e-05
-1.72309528373909e-05
-2.29947587961876e-05
-2.08164289285862e-05
-2.88527825195403e-05
-1.47405682947086e-05
-2.90857113964021e-05
-6.56574132660432e-05
-3.09412582506641e-05
-2.94412611844244e-05
-7.01449675384238e-06
-1.45305039543765e-05
2.82831288400578e-06
-3.37943999381997e-05
-5.57895187907297e-06
6.98094993870112e-06
1.80370333142985e-06
-3.08058175449256e-05
-4.06395110380896e-05
-3.02521025894995e-05
-8.85974443582911e-06
-2.9566752757389e-05
-7.59643088725555e-06
-3.99263409043286e-05
-1.49769039056186e-05
-5.93384370797128e-05
-1.30343183687064e-05
-2.12698879641037e-05
-3.34092995046744e-05
-3.13512865501024e-05
-4.76010020681883e-05
-2.37509398209821e-05
-2.23608508290784e-05
-2.26994659118564e-05
3.44137857245769e-08
-2.92148533622467e-05
-2.6821032006352e-05
-1.81361152042823e-05
-2.14201037348159e-05
-7.08677632694224e-05
-4.83014019686341e-05
-1.82431392602135e-05
-5.42153061816814e-05
-4.42140840310248e-05
-7.25907381065445e-06
-5.62611518447347e-06
-2.0143689483279e-05
-5.04452354666501e-05
-1.12469090278235e-05
-1.41898040773228e-05
-1.15466645311348e-05
-2.20544853908913e-05
-3.19679981102451e-05
-5.22911495560212e-05
-1.88469378840875e-05
-2.73065646783536e-05
-6.85502588869032e-05
-1.98339181131846e-05
2.44661481763326e-06
-3.92635290140888e-05
-2.65983064812535e-05
-5.34557988601468e-05
-4.12471342876522e-05
-3.40645867964317e-05
-3.83350704066084e-05
-4.55877639211066e-05
-2.32097299543034e-05
-3.34715830053638e-05
-4.43667140915426e-05
-2.29847077851705e-05
-1.10380020380457e-05
-2.17514191323176e-05
-4.12660999887283e-05
-2.31227026905212e-05
-1.16684064092327e-05
-1.39685606747621e-05
-1.44154081577348e-05
-2.10051281308238e-05
-3.79939963292905e-05
-2.4272324328372e-05
-4.57032390935317e-05
-8.49897355062588e-05
-2.11390981022729e-05
-4.08308504527318e-05
-3.31233008618287e-05
-6.95128227669278e-05
-3.513928592245e-06
-2.9795620990255e-05
-4.77780232470236e-05
-2.12872377400239e-05
-3.35217199156286e-05
-2.28394637726174e-05
-3.42676253119712e-05
-2.61950141944392e-05
-4.11147838988131e-05
-8.49683053923877e-06
-2.00394000014582e-05
-2.71506365086138e-05
-2.46033407592453e-06
-9.90232890493421e-06
-3.45773856902016e-05
-1.54829614084757e-05
-2.37492524635013e-05
-5.06300283503207e-05
-5.57498377829011e-05
-4.56756528970478e-05
-3.13422367566597e-05
-3.30356077917751e-05
-9.93601021934097e-06
-2.53554291348646e-05
-2.72635664152191e-05
-5.39171576449486e-05
-2.15235039104441e-05
-4.01681051340552e-05
-4.37087765052094e-05
-4.13375290719867e-05
-4.1305473195978e-05
-6.40257037868442e-05
9.79405448601249e-06
-2.75242947337798e-05
-1.75913027323538e-05
-1.34435290866589e-06
-2.67707750697392e-05
-4.32701330001027e-05
-2.56494225533803e-05
-2.86309092536227e-05
-7.43092447830809e-05
-2.38034359780742e-05
-1.21162068356108e-05
-2.64725638009519e-05
-6.82606333004953e-05
-2.53209255157202e-05
-7.40831399649891e-05
-3.91766183918516e-05
-1.29148880963828e-05
-3.66890777045328e-05
-8.95955224582905e-06
-2.56235890334409e-05
-8.29931995906229e-06
-1.81348561081602e-05
2.40880945511724e-06
-3.54505132754821e-05
-3.22871935606715e-05
-3.24017734004085e-05
-3.30823925927037e-05
-5.56301954109205e-05
-2.87690662002743e-05
-8.02400884387295e-06
-4.23665870730297e-05
-4.8174493105345e-05
-5.43389814943269e-05
-3.86691005157797e-05
-7.63421052203221e-05
-5.37649297998203e-05
-3.74952575259091e-05
-1.07309879399783e-05
-2.76786374377066e-05
-1.66370325900377e-05
-2.57812084799153e-05
-2.16950934716835e-05
2.82168698059979e-06
-8.88764198784722e-06
-3.7101897718219e-05
7.12662062644079e-06
-2.44726622853334e-05
1.25278497071432e-05
4.75724695525117e-06
-1.99388599992044e-05
-4.07340467712282e-05
-8.48748905013549e-05
-2.96022178368301e-05
-2.34613756852947e-05
-4.95434642079881e-05
-4.43791415054844e-05
-5.85111310329912e-05
-8.20756630925321e-06
-1.77750479059427e-05
-1.62444813263435e-05
-1.68768646054276e-05
-1.15417539487937e-05
-2.10577880672311e-06
-3.91956478846368e-05
-4.34989224843494e-05
-3.93287528170879e-05
-3.43032675937444e-05
-3.3906222842369e-05
-5.73670761750229e-05
-4.02719819669673e-05
-5.00135059467376e-05
-3.10983676297629e-05
-2.04110203648502e-05
-3.13147177620866e-05
-1.52905953911439e-05
-3.47296076877638e-05
-2.69343407395449e-05
-3.59571077593152e-05
-1.81605388753176e-05
-4.91534095647431e-05
-1.73620702897114e-05
-5.79158935570672e-05
-3.59188627816575e-05
-2.62770751343177e-05
-2.91242955152972e-05
-1.90097522818211e-05
-3.35562984598739e-05
-3.06003818222805e-05
-3.10516826578081e-05
-3.61487176374079e-05
-3.0569549837843e-05
-3.24082832942459e-05
1.68593900542329e-06
-3.87789236645572e-05
-5.31823975477346e-06
-1.53617157442986e-05
-3.87217621607845e-05
-4.00274439593748e-05
-7.00309357431583e-05
1.33583564972849e-05
-3.44879525160943e-05
-1.95851923686473e-05
-2.36987230431387e-05
-2.33123540135223e-05
-4.26123147779935e-05
-4.72004571773501e-05
-5.23036753014491e-05
-7.76851682627794e-06
-4.63535201266903e-05
-1.17014098918949e-05
-2.25120837772599e-05
-3.34236899353057e-05
-2.59139540450171e-05
-2.4460690160989e-06
3.22612663683797e-06
-1.87192237435823e-05
-1.64685794266709e-06
-1.59486311887399e-05
-2.07212481125851e-05
-1.82424123023531e-05
-3.06040782989716e-05
-3.65828201525514e-05
-3.25803900782844e-05
-2.39559827052329e-05
-4.61560451694893e-05
-3.53103940399728e-05
-1.89540113964853e-05
-2.34888581796514e-05
5.46972938705829e-08
-1.7411330543773e-05
-3.2282132026622e-05
-2.60353803753072e-05
-3.20817764111398e-05
-4.09847917751637e-05
-1.10714215816578e-05
-1.49529240997918e-05
-3.3014821452319e-05
-2.63019050145219e-05
-2.2218435984669e-05
-6.1425707249848e-06
-1.57251151090934e-05
-9.24194359126999e-06
-1.78651787536617e-05
-9.63360342196897e-06
2.87785391614306e-06
-3.64418054096175e-05
-3.75838922528253e-05
-1.83415742434304e-05
-2.27536230361982e-05
-4.50449028368856e-05
-1.59527227536713e-05
7.61639961259552e-06
-3.806358641394e-05
-5.23568917150142e-05
-5.78241556444851e-06
-4.39011165635614e-05
-3.5609154930389e-05
-2.88746194297632e-05
-5.37101197342368e-05
-5.42581452255504e-05
-1.87109620905365e-05
-6.03490881070477e-05
-5.71585168974453e-05
-4.88203027278288e-05
-4.3128558419016e-05
-7.31287468281687e-05
-2.59430113976414e-05
-1.05133053667396e-05
-3.01719932469275e-05
-4.42830282796535e-05
-2.16819618556159e-05
-1.12865125149167e-06
-5.486506998493e-05
-7.82887154534796e-06
-2.21639456723364e-05
-4.88457521812973e-05
-3.70728190551131e-05
-5.76068285195858e-05
-8.32730788637725e-05
-4.53436432074966e-05
-1.58821854561203e-05
-4.85247637716393e-05
-1.69972881459369e-05
-2.73830367821774e-05
1.55433371308076e-05
-3.70432350001159e-05
-3.61685863044292e-05
-3.06095844143076e-05
-6.26249733472665e-05
-7.49836503150723e-06
-2.21195722016463e-05
-5.06203399058118e-05
-6.13807135488058e-05
-3.38507187645972e-05
-6.67905838454886e-05
-3.90505285818955e-05
-1.42671381767251e-05
-4.37999391863408e-05
-5.38851330795417e-05
-2.76519315285249e-05
-4.69523216121431e-05
-7.6887114789482e-05
-5.16111155116439e-06
-5.64382872593676e-05
-3.79774822690844e-05
-2.47875969749744e-05
-1.43868316100898e-05
-5.07742155491882e-05
-4.02193286571857e-05
-3.00893284850663e-05
-2.77062778960332e-05
-2.13323681705589e-05
-9.28157011331602e-06
-5.71541937171467e-05
-3.7192168880256e-05
-1.68400061396396e-05
-1.97695911387638e-05
-4.89503037622507e-05
-3.45862150330441e-05
-6.0291046915541e-05
-8.11445642195363e-05
-1.68743207595618e-05
-5.03551310473222e-05
-6.06927421318934e-05
-1.47328885964484e-05
-1.83022712927762e-05
-2.17947000245728e-05
8.38896063019929e-06
-2.82079390763571e-05
-3.64433249146779e-05
-2.95592430281832e-05
-4.89094256148953e-05
-3.20575464604275e-05
-4.21049030169659e-05
-3.30491587210566e-05
-1.19783375318638e-05
-4.73090201021315e-05
-3.42289065210411e-05
-2.50561273232022e-05
-2.3813367636635e-05
-6.56157262197263e-05
-1.65977161985322e-05
-5.87637969939761e-06
-5.52154124793127e-05
-2.30669399955098e-05
-3.1602057894226e-05
-1.6582487591706e-05
-7.50802888812937e-06
-3.84173171803094e-05
-5.25075652928347e-05
-3.58312885771745e-05
-2.56141601586724e-05
-2.43610703380155e-05
-2.8776402946487e-05
-3.95689329561028e-05
-3.7950896951339e-05
-3.42861419247732e-05
-4.69734994293808e-05
-2.6326134800418e-05
-6.31284413469844e-05
4.61908243799873e-06
-1.56762218530396e-05
-5.83968169484784e-05
1.93138554785965e-05
-1.34912436694791e-05
-8.75269176038385e-06
-1.92704798792695e-05
-1.61072585904936e-05
-3.59081231777306e-05
-4.50711407833617e-05
-2.65635893395588e-05
-1.75756281517107e-05
-9.56476038006444e-06
-3.33104331916409e-05
-2.69829556666999e-05
-4.72832036284715e-05
-4.30760990285925e-06
-2.19086357402895e-05
-2.61911798282114e-05
8.72208301553176e-06
-7.24498433365249e-07
-6.44605469790925e-05
-4.9735730306578e-05
-3.25829372867489e-05
-1.07792636358604e-05
-3.64571422479783e-05
4.7342174494245e-06
-2.16715017972696e-05
-4.3934922885842e-05
-9.41284502952531e-06
-1.72144165401224e-05
-3.83007378454903e-05
-6.34976055441575e-05
-6.36856019150209e-05
-2.68592092214246e-05
-2.90401897637591e-05
-1.56151908997005e-05
-4.53488498689393e-05
-3.3887016129093e-05
5.39298291265816e-07
5.72093961824686e-06
-4.32602698059738e-05
-3.57858857777461e-05
-2.93629063562313e-05
-4.47620719745352e-05
-6.93786237963559e-06
-1.50399176594714e-05
-2.48975370637771e-05
-3.80163719336484e-05
-1.72979149929408e-05
-4.49422712817603e-05
-3.63086356335822e-05
-1.94479311377752e-05
-3.43810663939203e-05
-3.00862256458976e-05
-2.95844609597426e-05
-3.66199113571842e-05
-4.75011215094773e-05
-4.54404208288192e-06
-2.79801589786347e-06
-1.56747098247854e-05
-3.62958553092237e-05
-1.91281852098837e-05
-2.63440654336466e-05
-6.87056427043378e-05
-4.23415655824686e-05
-3.62295460659048e-05
-2.93583031196077e-05
-5.86208710202693e-05
-2.38622521769201e-05
1.20689283011376e-06
-3.14848149409969e-05
-2.80573363579479e-05
-4.52154156736096e-05
-2.63608275712224e-05
2.65823232256237e-07
-2.53186245413545e-05
-3.53811230612631e-05
-9.61762904597399e-06
-3.47586156891451e-06
-3.96015393638599e-05
-4.36292923025011e-05
-3.3404295301137e-05
-5.42315030894253e-05
-5.92373493810345e-05
-3.62041052995544e-05
-1.2235643428197e-05
-6.00730266690836e-05
-5.33246374484197e-07
-1.29814752183402e-05
-3.29652470707626e-05
-1.27765804683271e-05
2.16232852257044e-06
-4.58486291708127e-05
-2.82545084599763e-05
-9.77762039092986e-06
-3.11729679274697e-05
-7.68020040236342e-05
-4.34000560900491e-05
-5.32379761903803e-05
-2.25014936085039e-05
-6.02194440462256e-05
-2.06352519331393e-05
-5.6226866945806e-05
-2.52430276230885e-06
-2.13256835191125e-05
-4.10811219473101e-05
-1.24753322256425e-05
-1.61690265303297e-05
-7.91557358905872e-06
-2.68474434243283e-05
-8.21995551581328e-06
-3.32445592746809e-05
-5.36130708996902e-05
-3.99862658456565e-05
-5.77411856421372e-05
-4.56113602363789e-05
-5.5011853454267e-06
-6.35274041850614e-05
-7.93811382519996e-05
-1.30989102805312e-05
-2.26127300657256e-05
-3.15016213263437e-05
-2.16625758033162e-05
-1.26494329337447e-06
-2.80084300873502e-05
-2.57880158482355e-05
-9.90931178954288e-06
-2.56071940445724e-05
-1.82795602804852e-05
-1.8183604966446e-06
-2.5935102073148e-05
-3.18158586073971e-05
-2.78908287243176e-05
-3.93754048806247e-05
-7.43777713748206e-05
-4.87177694864232e-05
-2.74453052609644e-05
-5.18007757095351e-05
-3.58535810128788e-05
-2.28606372573475e-05
-3.43483679097089e-05
-2.70761041093574e-05
-1.73666419338408e-05
-2.25415552086592e-05
-2.02007774167172e-05
2.07890379647225e-05
-3.12773599087502e-05
-5.86978652319424e-05
-4.0713302874997e-05
-4.68936181374312e-05
-4.88167409357706e-05
-4.71214097153033e-05
-2.61752894726659e-05
-2.25398186980633e-05
-2.41997539194791e-05
-2.50970549114101e-05
-7.32157904875053e-05
-5.68285332981608e-05
-2.33441743533135e-05
-3.28697809268668e-05
-4.31926616639582e-05
-2.40283711311426e-05
-1.90872070919863e-05
-3.41307368866582e-05
-2.88199736241299e-05
-4.84865742660558e-05
-5.15360302027236e-05
-3.90760129111501e-05
-1.17722212157049e-05
-7.13784990844074e-05
-5.72596391197288e-05
-5.17580805187087e-05
-1.27529987104936e-05
-3.25993182854017e-05
-1.5743161945756e-05
-3.11897975315265e-05
-2.73657743629977e-05
-9.35872585960751e-06
1.17469476418887e-05
-6.71617779023234e-06
-2.31562924218724e-06
-1.75178187368363e-05
-2.93470016875757e-05
-3.58963218279719e-05
-4.54733351929194e-06
-1.68309913689047e-05
-4.85650834976159e-05
-3.62658763499302e-05
-2.7339025377113e-05
-4.12169250521082e-05
-4.34986723345584e-05
-1.11542931444465e-05
-1.52637396397744e-05
-4.3976121857852e-05
-2.46222109771507e-05
-2.01282977164264e-05
-6.25309256300851e-05
-1.48598399933528e-05
-1.73611942067197e-05
-1.09844805733536e-05
-2.95925676575404e-05
3.29171770177502e-05
1.24891882122915e-05
-2.07353463860918e-05
2.41787973291597e-05
-3.24152197663961e-05
-3.80757807932393e-05
-2.69933628324284e-05
-2.41153572116637e-05
-4.00275980114199e-05
-2.45514427548206e-05
-1.05007876059382e-05
-2.49546712911757e-05
-1.95517909982816e-05
-3.87143348024481e-05
-4.12011333461774e-05
-2.52193192185395e-05
-3.68173635595442e-06
2.09563360776518e-06
-4.8446226372292e-05
-1.69550780621596e-05
-2.85454893151716e-05
-3.14252067360197e-05
-5.31992914254564e-06
-2.46688597242626e-05
-3.49677131613744e-05
-3.87237440528749e-05
-4.72996199646278e-05
-5.80352925926972e-05
-2.55207165674897e-05
-5.5812269342658e-05
-4.03142211719765e-05
-1.18023621355656e-05
-2.34456746893766e-05
-5.04918354968375e-05
-3.65587408090362e-05
1.59004874316185e-05
-1.4025321658729e-05
-4.36766963260519e-05
-3.1724974630389e-05
1.21381955525425e-05
-6.59711031167227e-05
6.00556020369785e-06
-3.15441543537551e-05
-4.41955244518091e-05
-3.62048764644535e-05
-2.54050787634291e-05
-3.71705575792059e-05
-3.21994088862974e-05
-5.47610111774716e-06
-5.21170044111907e-05
-4.97658566836897e-05
-7.20299095954405e-06
1.44822342572165e-06
-6.2744096699572e-05
-3.81689766265898e-05
1.21058104257724e-05
1.04967516388584e-05
-1.12741254753737e-05
2.47893568666692e-05
-5.64853569992382e-05
-3.38563198014224e-05
-2.00564098438583e-05
-1.89235162047235e-05
-7.54503522327934e-05
-3.17932875196489e-05
-7.26121022972571e-07
-4.88722749649779e-05
-1.86154602613448e-05
-1.85580946772525e-05
-3.00707844793146e-05
-1.59471157491504e-05
-1.08514638129889e-05
-2.35143815975678e-05
-3.28971445093627e-05
9.91862140993155e-06
-3.67120435222983e-05
-4.89245062997787e-05
5.96855967958316e-06
-6.46299936212175e-06
-5.62541256694794e-05
-6.87020038977547e-06
-1.84449323523114e-05
-3.2259662363778e-05
-3.33212161095439e-05
-1.50918745756382e-05
-1.584163066707e-05
-2.71645825499503e-05
-4.59413899630351e-05
-5.3302131327924e-05
-8.54605496564011e-05
-1.58683172186859e-05
-1.27593775177852e-05
-2.15046061386673e-05
-4.16663214459075e-06
-3.25889128247157e-05
-2.84980860501176e-05
-6.92829019618391e-06
-1.28279939804113e-05
-4.41381966871368e-05
-2.23521319351448e-05
1.08418116994299e-05
-4.16409774338331e-05
-6.91618326281128e-05
-3.1024509649335e-05
-6.32890396690917e-05
-6.91424342350772e-05
-3.76381949549507e-05
-5.70998622393877e-05
-4.11401105155137e-05
1.29740750960702e-06
-2.2057439280468e-05
7.42311857779346e-06
-2.07813927469092e-05
-1.97411040552044e-05
-3.18885826480009e-06
-4.85495539780095e-06
-3.2820004176673e-05
-2.48135195857321e-05
-6.20753377824763e-06
-2.10639136615833e-05
-1.60546542647913e-05
-5.52170728798192e-05
-1.708032877961e-05
-4.21838607431784e-05
-5.63732818996428e-05
-3.70614334996661e-05
-2.62820282311008e-05
-4.21789410397496e-05
-1.22920477513892e-05
4.50858584906765e-06
-4.23240274869887e-05
-3.25400021334309e-05
5.06427546198604e-06
-6.73894841956242e-05
-3.60778029263999e-05
-2.03163791593067e-05
-1.13895933964729e-05
-2.44247797005021e-05
-4.39894565529276e-06
-1.84644032578628e-05
-2.49339617026602e-05
-2.64571035922019e-05
-2.13695737433836e-05
-3.03829534336709e-05
-2.32019467128979e-05
-1.49509987239664e-05
-2.20789283442843e-05
-2.35714418744994e-05
-5.27288741184749e-05
-2.94785064279711e-05
-7.45104605065382e-05
-3.47502021503424e-05
3.5541780220858e-05
-5.1199643057747e-05
-1.83016621332428e-05
1.72705844741443e-05
1.43070746900533e-05
-4.39741308744411e-05
-1.2721035823957e-05
-2.65816419641952e-05
-1.64740001163831e-05
-3.5849003922852e-05
-1.18914077009132e-05
-2.34844893794077e-05
-1.40960471129147e-05
-3.72339637634248e-05
-4.33791835494344e-05
-4.78289522317932e-05
-9.87548726402496e-06
-4.30480428170134e-05
4.80872436617879e-06
-2.98031080321155e-05
-2.18271413404568e-05
-3.61181851453591e-05
-2.46810799233602e-05
-3.57912819816011e-05
-2.20692055067438e-05
-1.68340887672869e-05
-4.90275878651372e-05
-3.48853034266046e-05
4.00325214166482e-06
2.68339735838822e-06
-2.8298722390258e-05
-4.07486582538866e-05
-4.27479133573447e-05
-4.36644109175981e-06
1.07346843222532e-06
-3.4062076358177e-05
-2.63447640383753e-05
-4.09359981701951e-05
2.29514405782323e-06
-8.76715939199233e-06
-1.81561899038072e-05
-2.35538497635957e-05
-2.7583369583912e-05
-3.30916318805011e-05
2.10626635858957e-05
-1.4129084568868e-05
-3.68127344923792e-05
-3.48679787647631e-05
-1.54051472080217e-05
-7.69742567105992e-05
-7.71056488477258e-05
-4.72326451073007e-05
-1.18727554977711e-05
-3.12075120333382e-05
-2.98941111549957e-05
-1.5297813659956e-05
-6.55709591545165e-05
2.0519078758561e-06
-3.69266764714924e-05
-1.05771977442482e-05
-3.39629922063223e-05
1.59580782113546e-05
-8.77291844232677e-06
-1.58915818941937e-05
-3.70575950399811e-05
-2.12510343116128e-05
-4.15574874411533e-05
-6.6902493449708e-05
-1.67533668053521e-05
-5.7487768360288e-05
-3.15808239055472e-05
-2.76110218324736e-05
-5.25724870307183e-05
-5.66986172376735e-05
-9.33864814464976e-06
-4.28984941567091e-05
-3.75675927262895e-05
-1.54295805220298e-05
-6.18097292194072e-05
-2.74960697340562e-05
-1.2842355256894e-05
-2.55620670031266e-05
-5.4463878859209e-05
-3.11538186887886e-05
1.39049696999085e-05
-2.51528511611119e-05
-5.44119568896628e-05
-4.85479167041305e-06
-2.38605251595356e-05
-1.56537215165583e-05
-3.20962844967855e-05
-3.69492722445757e-05
-4.30579861559304e-05
-1.06642615982745e-05
-5.04048056192897e-05
-3.6483697814425e-05
2.23657419215906e-06
-2.48819580094066e-05
-2.68829231408874e-05
-1.26594472583925e-05
-1.99402503240113e-05
-1.22649547036109e-05
-2.16512690510367e-05
-1.25707952073244e-05
-6.16244802550435e-06
-2.92179114055692e-05
-3.5616189531589e-05
-6.98016662732432e-06
-1.43461836030983e-05
-1.62518858296726e-05
-3.28355787654548e-05
-3.87616252862569e-05
-4.63924298995001e-05
-5.73648250084827e-05
-3.91722603294582e-05
-3.18185356181213e-05
-5.80777279243693e-05
-1.02828405086099e-05
-5.80880967762227e-05
-2.59080905971715e-05
-1.62291694487211e-05
-3.72048361945407e-05
3.7120889926235e-06
-1.42729803163167e-05
-1.23738616812392e-05
-1.71718206057521e-05
-3.72240644639786e-05
-2.84298113193768e-05
-2.52582761625605e-05
-2.14507041429167e-05
-2.59976299251698e-05
-1.64743760002996e-05
-1.92402341867346e-05
-2.72543073402084e-05
-5.31472871282548e-05
-4.13213627069411e-05
-3.13752276914329e-05
-4.27913094518338e-05
-4.4044774331357e-05
-3.42154866504746e-05
5.84273355023336e-08
-4.30318276392069e-05
-3.9031622701554e-05
-2.51738347445837e-05
-3.2600086826803e-05
-1.47709559119642e-05
8.90687640983923e-06
-2.10787543422966e-05
-4.17423767966122e-05
-3.45324144764441e-05
-3.19134583499698e-05
-4.03011468189076e-05
-2.65656165174943e-05
-2.68024076000228e-05
-4.70011194287632e-05
-3.77229168159953e-05
-3.08583199078767e-05
-4.71320350877407e-05
-3.93808884757396e-05
-6.61449110962939e-05
9.43804643166524e-06
-2.06380475610459e-05
-6.89222121003544e-06
-3.12245363021967e-05
-2.33290554057474e-05
-1.18452947546079e-05
2.48637520718102e-05
-2.96662475639207e-05
-3.66190638805554e-06
-6.44356185068964e-06
-3.49613129072464e-05
-3.83970674289335e-05
-3.76886570031206e-05
-5.96591069956724e-05
-5.73938448468635e-05
-2.18988054994391e-05
-6.544980903655e-05
-6.09055931351321e-05
1.94312981941057e-06
-2.72576955328732e-05
-1.39492382709009e-05
-4.76534991573333e-05
-2.14348392139443e-05
-3.10556928644032e-05
-2.26787637755362e-05
3.38086743128128e-06
-1.51954321588467e-05
-1.62265888347138e-05
-5.80225475934019e-05
-4.75917212215678e-05
-2.44520181793293e-05
-3.51409031602553e-05
-1.32288146010756e-05
-5.23459137733285e-05
-6.9951747101891e-05
-2.87944534642725e-05
-4.10414905885935e-05
-9.21701314042814e-05
-4.04317124102736e-05
-2.59698192572633e-05
-2.38711243127051e-05
-3.87705987894823e-05
-2.57601812094485e-05
-6.98611438115905e-05
-1.98430999335499e-05
-1.91988599135144e-05
-5.60686918674844e-05
-3.07855795060643e-06
-3.4580479440296e-05
-2.2256196785919e-05
-1.66215883542275e-05
-1.23798409312071e-05
-1.86173807199474e-05
-4.53200267298554e-05
-4.25134378809073e-05
-8.07440439212017e-05
-1.32713855487101e-05
-2.22718778370425e-05
-3.0119637181515e-05
-7.2210400749849e-05
-2.90472741726551e-05
-2.14845595563087e-05
-3.88435029538554e-05
-2.53681794888215e-05
-1.73051754382374e-05
-3.68532470624028e-05
6.51413018689784e-06
-7.57400567568316e-06
-9.67680422214203e-06
-1.28460766586573e-05
-2.47244408172991e-05
-1.97695185152758e-05
-4.18718879260092e-05
-2.52153799770162e-05
-5.28623053760324e-05
-2.09866092647589e-05
-3.4521881695879e-05
-1.78082856143384e-05
-3.20267928758127e-05
-1.06917703857802e-05
-2.38280128193841e-05
-2.52332182629525e-05
-2.87090655870998e-05
5.46561535913434e-06
5.40711370974279e-06
-1.12847963755784e-05
-3.61916893821662e-05
-3.43117056855529e-05
-1.61208530015902e-05
-3.74927680609784e-05
-2.66958780388845e-05
-5.38467992468119e-05
-3.71702487285071e-05
8.24056766875445e-07
-2.12353922795743e-05
-4.68741037035085e-05
-4.16386634487212e-05
-5.08120628713608e-05
-2.15350422686249e-05
-1.79339411974953e-05
-4.84966988814614e-06
-2.81384067415666e-05
-5.46958766043596e-06
4.70589462065057e-08
-1.95679356284425e-05
-1.6012470806797e-05
-1.41891674874099e-05
-5.89808055994217e-05
-3.29443257845459e-05
-1.73153896855871e-05
-2.47611342053465e-05
-2.1404213120503e-05
-3.39046073122371e-05
-1.76696692209601e-05
-2.07629180984361e-05
-2.95123669244294e-05
-5.27413033669762e-05
-7.22077340838653e-05
-2.4531118160081e-05
-7.06467661142117e-06
-1.93636780526626e-05
-3.00158415945292e-05
-2.45850750003442e-05
-1.18820041017932e-05
-2.45643950331897e-05
-3.9990808897117e-05
-8.41240261654909e-06
-6.24644905485193e-05
-2.46524187172871e-05
-9.99460715724415e-06
-2.50507540731263e-05
-4.06374325261597e-05
-1.68298512156943e-05
-4.23300108346535e-05
-5.01669615714021e-05
-2.75699989821492e-05
-5.05022810956255e-05
-7.15150516032155e-06
-3.35782074309001e-05
1.17679285953749e-05
-1.51233541553466e-05
-9.0821179694876e-06
-2.87609029905575e-05
-2.89243383327179e-05
-2.76054628222379e-05
-1.77617369575969e-05
-3.70256052104136e-05
-5.68725789849856e-06
-4.14087564267104e-05
-4.37845473536187e-06
-2.51287308735329e-05
-6.39164297084616e-06
-2.02964223994576e-05
-3.65756894245126e-05
1.08748332264747e-05
-3.32338894988422e-05
-4.7615422987465e-05
-5.50755027837779e-05
-1.0394089564758e-05
-1.79057988537753e-05
-3.06574400245461e-06
-6.92518098683618e-06
-2.94910635482912e-05
-3.41623261521194e-05
-2.79426086445056e-05
-3.72736833240784e-05
-4.3333433549406e-05
-5.25389082008316e-05
-2.17017754265018e-05
-4.61157603724056e-05
2.19007071562469e-06
-2.52394636097649e-05
-4.66784165911812e-05
-3.41283537144095e-05
-3.83870168775434e-05
-9.74973764780179e-07
-2.31037087193125e-05
-1.53704239488207e-05
-3.89280024544211e-05
-1.99647848856858e-05
-5.22418663324564e-05
-2.93449624248406e-05
-4.29727975525136e-05
-4.32606913033475e-05
-7.42236754086761e-05
-5.20007525602251e-05
-2.18592926319867e-05
-5.81884145333455e-05
-2.44854540806682e-05
-3.59191377720584e-05
-3.04629274080689e-05
-3.54309487702423e-05
-3.77322422243241e-05
5.8235202315265e-06
-3.60030934381106e-06
-2.71784515583939e-05
-2.11161812267149e-05
-3.9416483136669e-05
-3.51597799831849e-05
-3.28762254241856e-05
-5.89942960024931e-05
-6.02443588931512e-06
-5.4227108884098e-06
-2.30795543568514e-05
1.77244703338368e-06
-4.73800814201574e-05
-2.3208623193617e-05
-2.74323932501451e-05
-5.0319785306167e-05
-4.94055343895269e-05
-3.3467417515897e-05
-5.17607865150326e-05
-2.43596164086376e-05
-4.76519618393178e-05
1.38930358933799e-05
-5.09015369010397e-05
-5.49977497248534e-05
-2.55263475100901e-05
-7.27975023119049e-06
-8.33055950129896e-06
-3.57187074885152e-05
-1.02945380021503e-05
-1.35195323093775e-05
-4.59210501754825e-05
-3.80098048393123e-05
-6.34909549650411e-07
-3.9629531788888e-05
6.82611770585336e-06
-1.98106827432364e-06
-1.7468254360718e-06
-5.98528651538361e-05
-5.97016911706286e-05
-2.24686047489039e-05
-5.48304708426774e-05
-2.24877198721774e-05
-3.1674102910106e-05
-3.77448494663088e-05
-1.17661364897371e-05
-3.49852268369651e-05
-4.73883776648253e-05
-2.00716033789424e-05
-2.5995428555208e-05
-2.48225732626197e-05
-3.70951662685168e-05
-2.85793856136069e-05
-3.84778298432113e-05
-2.9217407388927e-05
-2.03008569002421e-05
-3.42178849221265e-05
-1.39895519523477e-05
-4.16137640235351e-05
-2.7198104555742e-05
-1.74525541871625e-05
-3.87078127375645e-05
-2.71687111542172e-05
-3.19533318376027e-05
-3.14021728726148e-05
-2.43533033211445e-05
-2.10639211061816e-05
-1.90058048838778e-05
-1.34603617352666e-05
-3.23616025901414e-05
-2.39428553478379e-05
-7.45235459251001e-06
1.70089225680532e-05
-1.91105105213823e-05
-2.74730657933975e-05
-3.69721081758482e-05
-6.10656597983683e-05
-1.67577814115686e-05
-1.93441694668695e-05
-4.23709005624535e-05
-2.8245588520483e-05
-1.48296453157343e-05
-3.25410146882362e-05
-2.95605686259915e-05
-2.65143222027619e-05
-2.65081099205408e-05
-1.67835920089348e-05
-2.55823056799631e-05
1.58053830454407e-05
-3.43580933255559e-05
-1.36399652822136e-05
1.85984919847003e-05
-4.81161953104878e-05
-2.99086217410087e-05
-2.21262894150241e-05
-1.56180274304861e-05
-4.21733299713886e-05
-1.32771636902327e-05
-8.01256401849841e-06
-1.0342534245305e-05
-4.92616266689006e-06
-3.38746687911933e-06
-5.16129681321753e-05
-3.46215281485395e-05
-2.57420245589409e-05
-4.08328987593051e-05
7.68056413939376e-06
1.15348028785447e-06
-2.15910356516911e-05
-5.48170916039585e-05
-2.7131145492176e-05
-4.64643651006268e-05
-5.78731205265729e-05
-8.24330447015357e-06
-4.72779023602045e-05
-3.6193407356469e-05
-6.52015652998077e-05
-2.54120211492971e-05
-3.0071392431856e-05
-2.8353040539448e-05
-1.58982167622077e-06
-5.4967290825869e-05
-5.22311890683469e-05
6.00267516721321e-08
3.37053989824824e-06
-4.37182538342274e-05
-8.17949986081461e-07
-5.9913663089226e-06
-4.78824560734703e-05
2.22955650687331e-05
-3.29979006784038e-05
-5.53137120253648e-05
-3.40413970211986e-05
8.12588012353633e-06
-4.29999168731897e-05
-5.45971882232222e-05
-2.44217154995881e-05
-6.4066600555696e-05
-4.30831268031738e-05
-1.49236559894615e-05
-4.36732951614327e-06
-2.92613556857311e-05
-4.12333016507512e-05
-4.79768882800107e-05
-1.41154864455835e-05
-1.91757674318871e-05
1.81193951281487e-05
-3.76342045527287e-05
-2.69140847124859e-05
-6.06180190296787e-05
-2.51945442986219e-05
-5.5714480691223e-05
-1.42292639757948e-05
-2.72976375860428e-05
-3.20020056743619e-05
-2.06687539632453e-05
-2.39916836713387e-05
-1.81451048762953e-05
1.38115201951007e-05
-1.67556198919543e-05
-6.66144836706375e-05
-2.78187957792023e-05
3.18085267072686e-05
-3.04516048997969e-05
-3.80050743462353e-05
-3.58301689608696e-05
-5.01440546569894e-05
-7.19275673112154e-05
-3.99266461019048e-05
-3.54577399434883e-05
-2.88086445573846e-05
-3.36637856143151e-05
-4.9570673278773e-05
-6.14563423079938e-05
-2.57184740372122e-05
-3.52339770832435e-05
-5.98260110414636e-06
-1.70108183346492e-05
-3.34571202358276e-05
-4.15127444999621e-05
-5.48352912255711e-05
-4.0023110477483e-05
-2.58964426382449e-05
3.06739351203434e-06
-4.87159711001676e-05
-3.28496259669288e-05
-2.63880973370782e-05
-1.46699053818383e-05
-2.08280525165769e-05
-2.28110065786837e-05
-2.84614584061002e-05
-1.41972227194697e-05
-3.80384169181641e-05
-6.99876832258859e-05
-9.75469407972447e-06
-3.49978016711993e-05
-6.09826651142325e-05
-2.913961649363e-05
-2.23182050922908e-05
-1.72487483178183e-05
9.31738886919306e-06
-2.04187305468055e-05
-1.81248926413866e-05
-2.6054415366797e-05
-1.51215304598327e-05
-1.26135044669515e-05
-2.08045619244461e-05
-4.65989786908691e-05
-4.6959671994397e-05
-2.6855595087466e-05
-2.02101847180649e-05
-4.12810378446637e-05
-2.06865595549561e-05
-8.08709397550418e-06
-4.83134228017424e-05
-5.78285064853851e-05
-8.94965916348012e-06
2.63266670558369e-05
-1.75923649669297e-05
-1.82593767736105e-05
1.41134221407184e-05
-3.93240052381337e-05
-3.84139124227668e-05
-3.58266414946435e-05
-1.97701499263891e-05
-1.49310909852694e-05
-4.88537184357784e-05
-4.3074868307182e-05
-1.48460979400961e-05
-3.68101551289651e-05
-5.20778723516888e-05
-3.90301251195691e-05
-2.4235964212531e-05
-4.50440586497335e-05
-3.2930144672973e-05
-3.95725964881764e-05
1.32708178794148e-05
-5.03402157113817e-05
-5.20451316583392e-06
-2.58711668414788e-05
-3.16875796572033e-05
-4.04074242893492e-05
-3.21183985417955e-05
-3.48198048307436e-05
-4.87990686531884e-05
-7.51721196674718e-06
-1.8061080275685e-05
-1.33094315517872e-05
-1.73389297426365e-05
-2.73618888174965e-05
-2.8458860473229e-05
-4.735028990795e-05
-2.96899324508648e-05
-1.80668629514797e-05
-3.19427078659771e-05
-3.00056259849379e-05
9.04102193946813e-06
-4.95447610069521e-05
-2.70309814513759e-05
-1.95909655068257e-05
2.8673931229855e-06
-5.32081907456059e-05
-3.21846657683988e-05
3.82781010001717e-06
-5.60694498000892e-05
-2.94334489471579e-05
-1.81535998074184e-05
-2.68163230686955e-05
-5.37778003525493e-05
-1.2022573926077e-05
-4.26990800348044e-05
-3.68962723583088e-05
-3.64417853565499e-05
-1.35318815070748e-05
-4.46108635813388e-05
-3.39454925551333e-05
-5.58922008185781e-06
-1.80740952013712e-06
-4.34844706583764e-05
-3.23351730371373e-06
-2.86036227761131e-05
-3.32181814601658e-05
-3.87246982574327e-05
-7.08233768468772e-06
-2.97199543632327e-05
-1.79891614599523e-05
-1.52653569975274e-06
-2.26077873907643e-05
-3.46022245371031e-05
-3.534404005174e-05
-1.78926971598183e-05
-5.29077267145115e-05
-2.37167357753662e-05
-6.19228079743344e-05
-6.62877213239864e-05
-2.7927613195595e-05
-7.70695104215185e-06
-2.03390833772908e-05
5.33373142434157e-06
-1.35883665831144e-05
-5.59019641664871e-05
6.72045215169534e-06
7.22595000214702e-06
-2.15870146289931e-05
-2.71099627523583e-05
-1.57954247215086e-05
-1.8396886783713e-05
-3.71884942806423e-05
-1.44543613881779e-05
-6.63934935032795e-05
-4.2512013323984e-05
-1.96034813291888e-05
-4.95962207305824e-05
-6.14515759363772e-05
-3.12962209667647e-05
-3.2972831752793e-05
-3.21804032487503e-05
-2.39924598946933e-06
-3.70269660984984e-05
-1.21599786996781e-05
1.0594087384358e-05
-2.54190436458069e-05
-4.02634855812315e-05
-4.87302422602233e-05
-3.61424430136075e-05
-5.47826121307191e-05
-5.00194364729952e-05
-3.19201600080499e-05
-1.44450761362203e-05
-4.15459165983377e-05
-5.83293867185146e-05
1.37479534389264e-05
-3.11727611883799e-05
-3.63153749017198e-05
-4.32760747008782e-06
-1.96176638044654e-05
-5.52146384208702e-05
-1.35186888473131e-05
-2.43234732000582e-05
-3.15450232651231e-05
-1.19264019580127e-05
-2.23794796598817e-05
-3.84809410718853e-05
-1.83977947691312e-05
-2.29318237908958e-05
-3.35900482305276e-05
-2.10402284889977e-05
-2.24227567208883e-05
-1.61591428063128e-05
-3.43923591650485e-05
-3.33147905879962e-05
-2.48293875115356e-05
-7.17538330369422e-05
-9.94820875357674e-06
-6.67879725195131e-06
-4.89739590071013e-05
-4.48647498236765e-05
-4.15091279372097e-05
-2.44847588236024e-05
-1.79817191901207e-05
-3.75748683063272e-05
-3.68549401100734e-05
-5.06333792353341e-05
-1.28030705393205e-05
-4.87908190182252e-05
-2.24551727047452e-05
-2.2303805953562e-05
-3.09319936146666e-05
-2.0280275665114e-05
-1.93444277432242e-05
-2.12387728724388e-05
-4.3276314608663e-05
-6.20329060443484e-05
-3.6070210883133e-05
-3.08262016696497e-05
-2.41134138524388e-05
-9.98277505242466e-06
-3.35293890081961e-05
-5.33341278844241e-05
-2.5452412769796e-05
-3.40647031267729e-05
-3.91213173493013e-05
6.57603661499605e-06
-2.59427436472314e-07
-5.5652780214506e-05
-1.88655780472285e-05
-1.41801449171578e-05
-2.90558089535522e-05
-2.35061547350288e-05
-2.20399201959886e-05
-3.48643592735157e-05
-3.90527392403888e-05
-3.08368755707142e-05
-2.19308548535761e-05
-5.06595677379272e-05
-2.25680363233387e-05
-2.16142637907993e-05
-2.74507286116945e-05
2.9259506585554e-05
-5.90825053235156e-05
-3.72301809689871e-05
-3.26130834770792e-05
-9.82625300301627e-06
-3.12259044448937e-05
-4.66173341980876e-05
2.5251773842258e-06
-1.34493897089958e-05
-2.02975997355794e-05
-3.30768510983832e-05
-2.76807369240782e-05
-3.43787170127119e-05
-5.40374992760292e-05
-5.21276563765636e-05
-1.54496148891276e-05
-2.11288378355031e-05
-1.74231514610471e-05
8.40274285640326e-06
-2.90673708923793e-05
-2.02745597711451e-05
-2.10917239162282e-05
-1.19329181196439e-05
-4.1639432175559e-05
-1.61778340386621e-05
-5.11291409499928e-05
-8.01441623184555e-06
-3.34175175791074e-05
-4.23384325946751e-05
-2.33222226669009e-05
-2.17309615327703e-05
-5.95505428143137e-05
-2.2676429174783e-05
-1.83250109661613e-05
-2.44981426321456e-05
-4.78942402320019e-05
-2.0643233201615e-05
-5.06945079845478e-05
-1.55068081085982e-05
-5.57118308981988e-06
-4.07087390314415e-06
-3.94512376640454e-05
-3.96115712016101e-06
-1.44701973162572e-05
-5.80222539707252e-05
-1.66254686932807e-05
-1.54502799714779e-05
-3.9261065670031e-05
-1.51493679678617e-05
-9.200948645527e-06
-3.73893281158109e-05
-8.33493785842569e-06
-2.31615317469709e-05
-3.81984822467309e-05
-5.18662782812499e-05
-1.96901976849988e-05
-5.52914722895209e-05
6.74244640570816e-07
-3.88620911467676e-05
-2.32751027796787e-05
-4.91713626150135e-05
-4.8058820962976e-05
-8.41918899361833e-07
-5.06534818005252e-05
-4.03239937941291e-05
-1.3858155304344e-05
-2.63006688341591e-05
-3.85773365327673e-05
1.90019994098269e-05
-3.37601878992074e-05
-5.30035633540531e-05
-1.75764273983349e-06
1.39341387229427e-06
-1.27658694565678e-05
-5.78734008831145e-05
-6.99126858856134e-05
-2.78169512557718e-05
-5.33063484218762e-05
-5.73233760432397e-06
1.80783527203911e-05
-3.45394153158518e-05
-2.15473604652933e-05
-3.99599190031025e-05
-5.61109761535925e-05
-2.63205423301776e-05
-3.1065166969078e-05
-2.91788546528339e-05
-3.59840381016057e-05
-1.689837149384e-05
-4.69628520124826e-05
-3.52951704738152e-05
-3.5879759758987e-05
-3.15764555521408e-05
-2.99848991256697e-05
-8.62176049468921e-06
-3.98435257101676e-05
-3.58042076521324e-05
-7.14008956857792e-05
1.78666432525197e-06
-3.24717718863708e-05
-5.88914096219733e-07
-3.5742052675002e-06
-2.76250967362285e-05
-5.79344696093882e-05
-3.41609617703556e-05
-8.88771063465633e-05
-5.53262761329789e-05
-4.10783315962365e-05
-3.96752338230687e-05
5.04401178948192e-06
-6.46350959061581e-05
2.25521295040338e-05
1.6070797732208e-05
-3.47954701938584e-05
-6.05659724662194e-06
-3.89555085696162e-05
-3.70688840848354e-05
-5.23501382092299e-06
-8.00991941792895e-07
-2.37093055080355e-05
-3.26903029745484e-05
1.30457497313885e-05
-4.43400195505035e-05
-8.08833368091805e-05
-3.39609698373229e-05
-6.27366313786905e-05
-2.70524470473424e-05
-6.1111560147694e-05
-5.7168425660144e-05
-3.87031481446657e-05
-2.23556745935127e-05
3.75914234889279e-08
-2.67082582757176e-05
-1.41014608424651e-05
-7.11498646127121e-06
-2.85204363283791e-05
-4.27946517982003e-06
-2.26137713813414e-05
3.1302085521688e-06
-2.84113402837443e-05
-2.08675489433784e-05
-8.03062917073505e-06
-2.81442898714735e-05
-5.47769027333607e-05
-3.04903812937492e-05
-4.51943573153432e-05
-3.32990756093661e-05
-7.750034269902e-05
-5.17129568473864e-05
-1.64935630411275e-05
-2.52463934003573e-05
-1.26564280666015e-05
-2.22176741016135e-05
-5.4417607905932e-05
-1.82598393509179e-05
1.04239283530485e-05
-2.55006003531514e-05
-2.93775770578227e-05
-1.21726919197754e-05
-6.62891457373645e-05
9.63640508735604e-06
-3.40557407421781e-05
-2.86893146332392e-05
-5.39163736314159e-05
-4.11903557122602e-05
-4.49547654182299e-05
-7.9293374923525e-05
-5.31993078694671e-05
-2.86284955049792e-05
-1.59166095585407e-05
-5.34570156636668e-05
-1.57933148624807e-05
-1.28721510090132e-05
-3.410425718683e-05
-3.62539807712232e-05
-9.27278030439018e-06
-2.81661230005933e-05
-2.83555387241953e-05
-1.91063786214284e-05
-3.52312548176503e-05
-3.13059771048454e-05
-3.40890311437132e-05
-1.32202567650116e-05
-4.92259399694954e-05
-4.52460809385196e-05
-4.91033032343568e-05
-5.06630869746416e-05
-7.01413156566302e-06
-3.63464454777287e-05
-5.66181784671448e-05
4.70698192522545e-06
1.35935333500365e-05
-5.5520133315314e-06
-3.63174616866396e-05
1.57715244352869e-06
-8.3840473471379e-06
-5.34613495358022e-06
-3.58326207453517e-05
6.41372574898514e-06
-4.94933186421448e-05
-4.62057451105061e-05
-4.593527362706e-05
-3.05247056899796e-05
-5.83716238066565e-05
-2.95861170815059e-05
-5.75643112783897e-05
-3.39986141366599e-05
-2.30585463401867e-05
-3.26361772784909e-05
-1.75221480124223e-05
-1.26694352845179e-05
-1.25158303904501e-05
-4.55035201155795e-05
-4.45088213226683e-06
-6.16069309832424e-06
-2.22659998359614e-05
-1.70577966551476e-05
-8.87249576863099e-06
-6.93333842274691e-05
-3.38433803628912e-05
-4.52730001422775e-05
-4.23795836417585e-05
-6.04237067274678e-05
-5.38747367685367e-05
-7.02964412464943e-05
-5.60027623445605e-05
-1.734936276966e-05
-3.75157485430113e-05
-3.81010975895927e-05
-8.30311556480832e-06
8.72827881425815e-06
-1.11958110468696e-05
-1.86488372355034e-05
1.06867480704303e-05
-3.14122525342395e-05
-2.77266640030304e-05
-2.29685430091161e-05
-3.48384023028666e-05
-5.3512482471295e-05
-3.28432384104541e-05
-3.07255896191503e-05
-4.74337591176663e-05
-2.89335861268517e-05
-4.41156566479964e-06
-1.39711561106206e-05
-5.1219870762189e-05
-3.92782318333581e-05
-4.93963802696476e-05
-3.9593385241937e-05
-3.96141854639221e-05
-2.38000481180195e-05
-1.85987886550272e-05
6.13175305490433e-06
-6.11812189527504e-05
-3.28797060558104e-05
-1.08577075814047e-05
-1.16335261442497e-05
-7.10108904779666e-06
-1.02075213306107e-05
-2.33588178492451e-05
-4.28445863271875e-05
-4.42101911483526e-05
-1.41402029969187e-05
-3.85407147770894e-05
-1.8675066368721e-05
-2.77506917909948e-05
-1.4565334003515e-05
-8.44963450273919e-05
-2.37153296200107e-05
-1.32805399415011e-05
-6.21331705433259e-05
-4.52547371944983e-05
1.34699096074917e-05
-2.22677219446515e-05
-1.75977454037407e-05
1.44390086970858e-05
-2.55336107147417e-05
-4.2773882833974e-05
-2.54078679401692e-06
-4.30820437341102e-05
-7.75627144359639e-05
-3.94993417827125e-05
-1.47734459669506e-05
-6.5228153237117e-05
-3.40151339757749e-05
-3.37684587470869e-06
-5.32692142728257e-05
-3.71036207553845e-05
4.77678587267874e-06
-5.1987324407574e-05
-1.17571249313641e-05
-3.60707805359172e-05
-2.24424257530936e-05
-3.05794968554316e-05
8.40543994862156e-07
-1.03934966078684e-05
-2.28475577141537e-05
-2.68940067855888e-05
-1.46597371998782e-05
-5.52138323949756e-05
-2.21319595255127e-05
-4.05918133940678e-05
-5.15334994148595e-05
-4.27182368644837e-05
-1.30450985470973e-06
-7.05732115331619e-05
-4.7280172488502e-05
-4.7911207963056e-05
-4.42087959075453e-05
-3.64231366449179e-05
-2.68362715507292e-05
-6.58543048725128e-06
-8.85231531559258e-06
-1.62372044227754e-05
-4.08487950975865e-06
2.21940344838334e-06
1.57640906538364e-05
1.11327540224445e-05
-3.80703583300103e-05
-1.99847610351029e-05
-4.58277050897493e-05
-3.51628962397539e-05
-3.74230401174554e-05
-2.97220165801319e-06
-3.95560669968768e-05
-7.46266040835528e-05
-2.8244827680704e-05
1.68090691771332e-06
-6.27134663807787e-05
-6.96364021247743e-05
-3.19903970523569e-05
-9.53134443494857e-05
-1.76286318188228e-05
-2.17829378435833e-06
-4.96871611056626e-05
-3.86115345993421e-05
1.25373187363152e-05
-4.49475388953823e-05
-2.87443601366372e-05
-2.2210960223951e-05
-4.56077687747115e-05
-4.64576542013451e-05
-2.82121808887354e-05
-3.33753142766225e-05
-4.82335171760335e-05
-1.41436401924103e-05
-2.1940456875911e-05
-4.46512248566046e-05
-8.57918854229005e-05
-3.58496166757858e-05
-5.5194346619691e-05
-4.21957055639766e-05
5.35574838324611e-06
-1.92850913186798e-05
-1.44204608496007e-05
1.21656857183941e-05
-2.62499579830101e-05
-9.2148884332627e-06
-1.84457830177764e-05
-1.11629217590552e-05
-6.77174851560233e-05
-3.85045813993236e-05
3.29355042922607e-05
-8.78400929813696e-05
-5.96568245666474e-05
1.44525367166338e-05
-6.06705336648214e-05
-5.25714269527984e-05
-2.03177000276268e-05
-2.18570531463563e-05
-4.71937163459523e-05
-2.46738699534258e-05
-2.48624301676068e-05
-4.0459051045695e-05
-1.41772768004427e-05
-1.92945111789521e-06
2.61538590739289e-05
-2.43974340063401e-05
-1.52461261179949e-05
-1.11559227765804e-05
-2.95707144735801e-06
-1.77746825243727e-05
-4.68228782940726e-05
-6.38258385100355e-05
-4.79281332516968e-05
-3.11621833656631e-05
-3.46875557998695e-05
-6.59460172870612e-05
-2.48013212433062e-05
-4.78104639009984e-05
-2.28892636480846e-05
-2.87447301621052e-05
-4.64334019387319e-05
-2.62977472350055e-08
-2.42878249988386e-05
-3.79238863802981e-05
9.81992659338662e-07
-2.51460701622208e-05
-1.51951419890464e-05
-1.3963421859408e-05
-1.50772898460135e-05
-3.46619119092749e-05
-2.59237665373705e-05
-1.58693001839076e-05
-3.12397178318435e-05
-8.13992542199924e-06
-3.25961938597064e-05
-4.2371820560976e-05
-3.77547241781464e-05
-5.08038706902297e-05
-1.87488907323223e-05
-3.56908785135493e-05
-2.13210758243976e-05
-4.63003575093681e-05
-5.14452892541919e-05
-3.59544658255422e-05
-1.31475918091676e-06
-4.09112482816903e-05
-3.09951028910585e-05
-1.58548587166917e-05
-1.52052229833641e-05
-1.20880982427156e-05
-5.28102813326468e-05
-4.13344744742e-05
-3.70443586183307e-05
-2.59344540417794e-05
-4.08743074523017e-05
-3.19134927863313e-05
-6.76179798258443e-05
-2.44316155592612e-05
-3.15384465296297e-05
-4.37558565198701e-05
-4.86516711865331e-05
-1.50591283235406e-05
2.23159541295236e-05
-3.9554653778658e-05
-4.94129651852803e-05
-1.22864873281205e-05
-3.49070514222337e-05
-5.3110499273715e-06
-1.73844807802238e-06
-3.5930914707582e-05
-1.27383240262034e-05
-1.02917144368802e-05
-1.33712357037875e-06
-2.60285513266298e-05
-5.34138902924135e-05
-2.58916929432433e-05
-4.24445484182353e-05
-2.73369897541736e-05
-3.37643988810106e-05
-2.31796777835528e-08
-5.39644424851095e-05
-1.86340084123526e-05
-2.25815073046557e-05
-3.1643970957622e-05
-2.94105510921278e-05
-1.36638959542462e-05
-2.02295226467483e-05
-2.8507306874298e-05
-2.40575897129636e-05
-5.18078840135299e-05
-2.68508053985958e-07
-6.7584034369892e-07
-1.41803626628347e-05
-4.50177041083732e-05
-1.78113462917001e-05
-7.81762462450076e-06
-3.37460268312704e-05
-4.60982385990444e-05
-3.1604703843853e-06
-4.78183319002192e-05
-1.24669505619399e-05
-8.4317856046225e-06
1.91114910867131e-06
-2.92914041091638e-05
-2.59739697520621e-05
-4.15287751041689e-05
-2.59504941858625e-05
-1.90718075155444e-05
-2.94495566174116e-05
-5.4090354515587e-05
-2.25114390923347e-05
-1.09447886520613e-05
-1.05794057854896e-05
-8.69201176342186e-06
-2.57802646923989e-05
-5.82028963255637e-05
-3.47596256411776e-05
1.31284506153729e-06
-6.14209062474038e-05
-5.40754540855174e-05
1.68965669199723e-05
-3.12259879302391e-05
-6.52456027566597e-05
-3.8829759612768e-05
-6.73441131706214e-05
-1.67177158976614e-05
-4.71619017009737e-05
-1.83838695265115e-05
-3.50421928749955e-05
-2.85626255054644e-05
-4.59803336439181e-05
-3.96964645905912e-05
-1.6495378246092e-05
-3.6197427513206e-05
-9.45851818466674e-06
-3.54512555441247e-05
-1.20499185877384e-05
-1.80566240050387e-05
-1.51237557941024e-05
-2.67937787699361e-05
-2.93490636198208e-05
-1.99222388400797e-05
-7.31948003775955e-06
-3.62248938364093e-05
-4.38669342930346e-05
-3.28903127187032e-05
-5.99368409210902e-06
-2.86204302208601e-05
-3.64758560243982e-05
-3.22748505737235e-05
-3.00375221657691e-05
3.24558873622422e-06
1.02370827765484e-05
-3.58800729131116e-05
-9.96783344967117e-06
-6.69254440974937e-06
-1.50570646015023e-05
-2.32959079332721e-05
-2.79209380887521e-05
-3.31977850667568e-05
-2.91057976314354e-05
-1.10759415671112e-05
-2.65689756085004e-05
-1.50292279010135e-05
-1.90539921935467e-05
1.19278117294176e-05
-3.04053845683207e-05
-1.34293153562909e-05
-6.77036600563069e-06
-6.39851136681887e-05
-1.0275140666906e-05
6.15617273417129e-07
-6.60991124819435e-06
-3.2068692299196e-05
-5.74331964912987e-06
-2.77467245753842e-05
-2.72435294192114e-05
-1.4972467815639e-05
-1.79823486184288e-05
-4.34065283299612e-05
-6.48055410942791e-05
-5.28596353352052e-05
-3.93190795085227e-05
-5.81687597106601e-05
-3.81806617858522e-05
-5.04952001789552e-05
-3.56208527616059e-05
-3.50396512836633e-05
-1.48747714406827e-05
-3.02897227304267e-06
1.76675689005796e-06
-3.28230154955167e-05
-7.4461288716009e-06
-2.17659358326706e-05
-1.55578704466949e-05
-2.46387273466417e-05
-4.63440611742455e-05
-1.74995904123677e-05
-1.77952736486601e-05
-6.16328507836892e-05
-4.23621025444228e-05
-3.3996915696379e-05
-4.40651824399874e-05
8.86394290597527e-06
-2.84812981942231e-05
-1.92193640261695e-05
-1.52314748159742e-06
3.00566409808862e-06
2.04106642582108e-08
1.0625531812582e-05
2.0721101001881e-05
-1.99825899114042e-05
-5.11074263988544e-05
-1.72528089757488e-05
-4.03904069200857e-05
-3.34656057859441e-05
-1.85475822188464e-05
-2.05887274545024e-05
-3.59959433623566e-05
-2.74163184715479e-05
-2.9962975193303e-05
-5.44409353548083e-05
-3.12122819549562e-05
-1.75618084048036e-05
-1.34605981323278e-05
-3.99160751641557e-05
-3.24738862919836e-05
-1.72914705249557e-05
-3.19345255392784e-05
-9.88285190609582e-06
-5.17454036526081e-06
-2.61834302981451e-05
-5.47518762197741e-05
-3.54424373223179e-05
-1.02014040637825e-05
-1.46699711409591e-05
-1.04375833461931e-05
-3.70668229720929e-05
-1.63528891934124e-05
-6.11760809259828e-05
-2.25071840910135e-05
-4.8101053014555e-05
-7.74401792549529e-06
-1.32654349638743e-05
-2.87327807339222e-05
4.08971665715304e-06
-2.65758107866086e-05
-2.68134944202304e-05
-3.30124004029125e-05
-1.43426403369757e-05
-4.87801747855921e-06
-3.28402493620391e-05
-4.5666640468123e-06
6.71269667287214e-07
-2.87415492341543e-05
-3.42136578884402e-05
-4.41776731562693e-05
-4.22264925710742e-05
-4.39993433245344e-05
-4.82138771666026e-05
-3.57763654111914e-05
-2.19415157541074e-05
-2.63236443481879e-05
1.94741540602747e-06
-2.79986743070504e-05
-3.94052911078348e-05
-2.85101268359067e-05
-2.98034311374432e-05
1.39324217512406e-07
-3.1385313660148e-06
-1.18985462020486e-05
-3.24665823251814e-05
1.30413466123689e-05
-1.06683317547369e-05
-2.84656707663632e-05
-3.07772031189453e-05
-5.05765856624228e-05
-1.55947045281987e-05
-4.9120495756297e-05
-7.58391267859142e-06
-2.23780009753762e-05
1.506342501553e-06
-2.76188822740388e-05
-5.02120719724649e-05
-3.15421394628011e-05
-1.84307008122585e-05
-6.78621443509718e-05
-5.02378890802082e-05
-2.93520827632554e-05
-2.55952374996917e-05
-1.20746672129686e-05
-2.05931545787482e-05
-2.50969945122853e-05
-2.09146633644314e-05
4.53472212170032e-06
-4.71439560212904e-06
-1.86351254991546e-06
-1.43992342177642e-05
-2.83037696782686e-05
-1.23031807104713e-05
-3.8666688822336e-05
6.07334053732858e-06
-7.62511434114478e-06
-5.20369204777169e-05
-1.53475661878046e-05
-2.10200323278847e-05
-2.60119302189329e-05
-3.89333189507652e-05
4.14117848849941e-08
-3.46369112171385e-05
-2.22690189204417e-05
-2.98895183761482e-05
-6.93153326583361e-05
-6.90871520806717e-05
-4.51151277609138e-05
-4.91856388500802e-05
-2.76727174364367e-05
5.37482947217386e-07
-1.20673257949334e-05
-5.01316974247413e-05
1.41715946442475e-05
-4.56454232047606e-06
-4.2743179275749e-05
-1.3698200224512e-05
1.41058660650749e-05
-1.69841630267808e-05
-4.18634808474933e-05
3.97080092592152e-07
-2.11407125325721e-05
-3.72478478535933e-05
-3.77262377994251e-05
1.79524679160819e-06
-5.15008708192948e-05
-6.43023905899589e-07
-5.7277860671944e-06
-4.86301741323942e-05
-3.82934076135571e-05
-4.51426405108723e-06
-4.28352012669044e-05
-3.40891532002086e-05
1.36289351153252e-05
-2.32857136568983e-05
-2.44509166796092e-05
-1.82059872201824e-05
-2.17178774563041e-05
-7.02510346586729e-05
-2.55381012611287e-05
-3.06506010036877e-05
-5.66065531753433e-05
-1.43103818340809e-05
-2.50928695938106e-05
-4.35164665583523e-05
-3.74321833423213e-05
-1.13976892360558e-05
-1.16344948766856e-05
-3.39836989763183e-05
-3.50878181820101e-05
-5.1591122788243e-06
-5.09757009632254e-05
8.03766169334556e-06
-4.24453930877617e-05
-6.34537599321908e-05
-2.30839102384476e-05
-1.94077246244745e-05
-7.44216230770424e-05
-2.72268044333103e-05
-2.93075670376973e-05
-3.34469047702878e-05
-5.98668957451649e-05
-4.53870949328642e-05
-5.13973624676801e-05
-3.44767637912029e-05
-4.57035309825545e-05
1.31271952770982e-05
-4.24386725401465e-05
-1.31999619619324e-05
-2.64541214707033e-05
-1.37951188721033e-05
-3.6980438840888e-05
-2.84128241431157e-05
-1.95712963969078e-06
