# Supplementary material for: Research on computational propagation and identification of mine microseismic signals based on deep learning
Source: PLoS One. 2025 Oct 22;20(10):e0334641. doi: 10.1371/journal.pone.0334641 (PMC12543183; doi:10.1371/journal.pone.0334641)
Supplement: S7 Data — (ZIP) [file pone.0334641.s007.zip › 000100900001410.xlsx_0.txt_24.txt.txt]

-5.26075183926998e-05
-4.75462819865231e-05
-3.69329009938071e-05
-4.31851325277093e-05
-2.43655548895756e-05
-3.68549649571844e-06
-5.59804303857728e-06
-3.90006127424328e-05
-2.39119903690028e-05
1.22805695184164e-05
-3.10069658405761e-05
-2.34678255652029e-05
-1.43611583854132e-05
-5.75744949906887e-05
-4.96099222459196e-05
-5.26764662603587e-05
-4.61688999562529e-05
-5.79402381608453e-05
-4.15367158035402e-06
-6.34285581552889e-05
-4.60244262449713e-05
-1.19983123148067e-05
-2.68639483150046e-05
-6.40867431860873e-05
-1.17651480827818e-06
-2.43491067225259e-05
-2.65506652624774e-05
-2.66831314152151e-06
-3.55284306376117e-05
-4.61078391370248e-05
-1.03379572371362e-05
-1.62431936008342e-05
-6.4514757835289e-05
-8.29041441327403e-05
-4.15717222832546e-05
-3.01646306037954e-05
-8.04035190223678e-05
-1.14102712780836e-05
-2.23978818365432e-05
-6.41242320530179e-05
-2.41422792435257e-05
-4.97966083643281e-05
-2.47577778917909e-05
3.07665440936245e-06
-5.66014851258197e-05
-2.25536461965285e-05
1.67084200253479e-05
1.11510336721328e-05
-6.3927206338247e-05
-4.20783692161459e-05
-2.82762578018137e-05
-6.00617071850413e-05
-4.88377171807222e-05
-4.54618617943354e-05
-4.234136363859e-05
-3.48090080891475e-05
-2.64827445993596e-05
-8.83093785329328e-06
-1.30177004951719e-05
-2.8672604359364e-05
-3.38872724244195e-05
-1.90585571968647e-05
-3.3900297275229e-05
3.13143474237914e-05
-3.40893014950146e-05
5.69901384469458e-06
1.08199829488886e-06
-2.88943066564585e-05
-5.09791191804368e-05
-2.72564559898601e-05
-3.02811005491489e-05
-8.11175605435432e-05
-6.90697941035827e-05
-5.8276144753954e-05
-6.42259736716429e-05
-1.74466305564906e-05
1.52630163332985e-06
3.51198901577183e-05
-3.08989380536165e-05
2.69868360640107e-05
1.26526917431824e-07
-3.34039264728638e-05
3.9561106572052e-06
-4.29540698407544e-05
-2.15768748820685e-05
-2.92806581024071e-05
-4.71318037944019e-05
-4.19557113726261e-05
-2.73469910658277e-05
-3.34601141182794e-05
-5.01208282892081e-05
-6.10316784100548e-05
-4.56438934028319e-05
-2.27079824815282e-05
-5.89234658902327e-05
1.37633742766115e-05
-4.32146402013947e-05
-3.60096778130577e-05
-2.96783319406653e-05
-7.72583444313728e-07
-1.54802379638142e-05
-6.76121043349139e-06
-9.98546120998406e-06
-1.26634874253347e-05
-2.31161026790704e-05
-3.81877174657362e-05
-3.40127202933532e-05
-4.37825680167677e-05
-3.52374712692812e-05
-6.42533674350899e-05
-4.76187625449622e-05
-1.70787663459606e-05
-5.81933919850066e-05
-5.46160513394575e-05
-6.37382556559816e-05
-1.84644116932978e-06
-1.6012946666262e-05
-6.26956925650228e-05
-3.0845446294337e-05
-1.92510710752906e-05
-3.60825201830565e-05
-1.514676786905e-05
-4.79224445713976e-05
-3.8830260932274e-05
-1.24356780904891e-05
-1.63141154599906e-05
-1.11504486321957e-05
-6.09611145613918e-05
-2.4578744154787e-05
-3.19654047603464e-05
-2.86295835829398e-05
-3.92098832108224e-05
-2.48397204873772e-06
-4.72773450270301e-05
-1.77684801705956e-05
1.30658769323942e-05
-4.35804402225281e-05
-3.03236652894494e-05
-2.34622094958494e-05
-3.01396826588943e-05
-1.97548989985686e-05
-4.42754214352011e-05
-7.91759158988774e-06
-3.89995936774636e-06
-4.79767499807722e-06
-1.48749353753486e-05
-3.53578582376011e-05
-7.65101087603045e-06
-5.46957163140329e-05
-2.65455918398448e-05
-4.68095065546039e-05
-4.38121751913793e-05
-5.79851589490588e-05
-5.25483854449016e-05
-2.02397215807529e-05
-4.83818469965173e-05
-3.15532327978383e-05
-1.37553824131288e-05
4.34518635087499e-06
-2.57145704140884e-05
-1.18010643760451e-06
1.00314464421663e-05
-6.42709007605056e-05
4.53741451583281e-05
-4.30854039576413e-06
-4.30028344747178e-05
-1.53233747065293e-05
-3.35003194559028e-05
-4.74079959042861e-05
-3.2768519248809e-05
-5.33856399183309e-05
-7.308321132992e-05
-4.74486989613495e-05
-7.61358015997914e-05
-6.98716817456358e-05
-8.15881196976933e-05
-2.70702829048674e-05
-2.84243143741849e-05
-3.49617933248401e-05
-1.85105470311471e-05
-3.25975138063622e-05
1.24991283285005e-05
6.60756557912874e-06
2.39659757063715e-05
-1.83046295364527e-05
-1.02615897877482e-05
-3.95401244397404e-05
-2.72799210871408e-05
-7.01275179148451e-05
-3.30476566171321e-05
-4.23921861411704e-05
-4.40691551502969e-05
-5.44455238714317e-05
-2.87422620506276e-05
-8.98742153959336e-05
-1.86211396628047e-05
-4.12421170934544e-05
-4.10336230516828e-05
-2.05608211742788e-05
2.73924392267126e-05
-1.11587440430738e-05
1.63435657245323e-05
-4.37313894842498e-05
-1.40659100096033e-05
-3.18987468075315e-05
-1.50114079619632e-05
-3.48971132346655e-05
-4.5178802816043e-05
-7.49471561891579e-05
-4.97581963980979e-05
-8.95640701466454e-05
-3.29098229830569e-05
-5.52124866670868e-05
-2.01841572556049e-05
-3.98539340857104e-05
-5.27799282283936e-05
6.89274222633607e-06
-2.58260551808892e-05
-2.54009035470649e-06
-1.6745072126117e-06
-2.56218211106099e-05
-4.85064709665621e-05
6.95350078935597e-06
-2.43539835893493e-05
-2.93014029870275e-05
-7.60459271091405e-06
-2.71148104169823e-05
-3.2621812557035e-05
-3.77186894123946e-05
-6.62800489498797e-05
-3.18367278307687e-05
-6.38758831987045e-06
-5.51778715424079e-05
-4.43826476128203e-05
-1.64380458937358e-05
-2.37232879218247e-05
-2.84480986461099e-05
-3.07129300933646e-05
-8.92658212489569e-06
2.7030395429015e-05
-1.91126500305904e-06
1.77850428210984e-05
-5.59040288250433e-06
-6.33868462596385e-06
-2.3535230602286e-05
1.82334794529341e-05
-2.58752321163144e-05
-3.538377148752e-05
-4.49243123427028e-05
-2.39306442250925e-05
-6.67556031705722e-05
-3.32602946982391e-05
-1.66651725938332e-05
-4.63702906210104e-05
-2.42455369344989e-05
-3.73872169246614e-05
-8.84449239863088e-06
-2.2818557520544e-05
-8.18541887119703e-06
1.81200447883117e-05
-1.76044271202299e-05
-9.71527721010787e-06
1.68320146780561e-06
-1.28345127235125e-05
-2.77490121408736e-05
-5.30749740216814e-05
-4.40984012300975e-05
-3.22522636383683e-05
-5.11542819764211e-05
-3.69121565980814e-05
-5.39226808501104e-05
-5.88890221849269e-05
-3.96594295480335e-05
-2.85745842483514e-05
-4.4059112259821e-06
-3.86582841798081e-05
-2.7942245485399e-05
-1.80257490601742e-05
-5.81336258852531e-05
-4.22378238111512e-05
-2.3194146409764e-05
-2.16477007774447e-05
-1.93502168400913e-05
-2.59056640756264e-05
-8.62722728274432e-06
-8.14231760559799e-06
-2.98618448110309e-05
-2.62928927737289e-05
-2.84090368310815e-05
-4.07013054734901e-05
-5.32125814489991e-05
-4.21151927200069e-05
-5.54001283170717e-05
-3.87806519595344e-05
-5.9959879361458e-05
-5.82041833805528e-05
-4.52712817898186e-05
-4.03539261929399e-05
7.73389583665855e-06
-2.62848644514604e-05
-1.14230546773231e-05
-3.49206532661061e-05
-7.15866708904184e-06
-3.82636240999177e-06
-1.68399904175742e-05
-2.4998355970585e-05
9.37253851950499e-07
-3.65261907618673e-05
-3.77201827350126e-05
-4.29446389033652e-05
-3.80007229916329e-05
-5.73838105291596e-05
-5.64596719937339e-05
-1.53209520776121e-05
-3.25895760682623e-05
-3.23425569345921e-05
1.77761250069745e-05
-4.38951960624278e-05
-1.98037985676705e-05
1.41056896566315e-05
-1.50815358849541e-05
-5.13953108105101e-05
-5.30848634862646e-06
6.73070465015762e-06
-1.96007217041408e-05
-2.65497872991289e-05
-3.39090560125095e-05
-4.93722947569299e-06
-4.42008670120989e-05
-4.54062705270499e-05
-4.03839903799274e-05
-3.4562989107683e-05
-4.00077725280888e-05
-2.51024321562951e-05
-4.54272436779278e-05
-2.17980718804538e-05
-2.30088002394297e-05
-1.40536694083612e-05
1.55165929576732e-05
-3.02712022922087e-05
-3.71890053484587e-05
-1.83917675307875e-05
1.29364024976091e-05
-3.25420878144659e-05
-1.86839513778399e-05
-3.35366108997105e-05
-3.34327678668684e-05
-3.80398225262917e-05
-5.57551046702843e-05
-5.45398996788573e-05
-5.29935049665956e-05
-3.8281483625551e-05
-5.9460882775144e-05
-3.22877783391234e-05
-2.75176853663853e-05
-2.2333879558563e-05
-1.93330919418705e-05
-1.07565857627238e-05
-2.66649775327541e-05
-2.03531533909802e-05
-8.25096250350859e-06
-2.68156877904885e-05
-1.98265476971472e-05
-4.89978636306935e-05
2.08219486085136e-05
-3.88856511175247e-05
-5.04505882881811e-05
-5.23808206381658e-05
-3.37505232094321e-05
-7.63461212232584e-05
-1.99836544679027e-05
-2.38043508367215e-05
-6.18483562544072e-05
-1.8347253331648e-05
-6.49260150010359e-05
2.3792856034271e-06
-4.0717266720727e-05
-1.80986799546853e-05
-5.36851582298801e-06
1.27379034195075e-05
-4.20311786438823e-08
-4.31923574369215e-05
1.88243443525164e-08
-3.75781527618094e-05
-1.83722664293143e-05
-2.75839351248315e-05
-2.12541290249223e-05
-2.27160267713244e-05
-6.10995003152815e-05
-4.84412159306071e-05
-7.93555589039412e-06
-4.141243549893e-05
-5.60968477608767e-05
-1.94728201183157e-05
-1.52764932592772e-05
-1.73274769706409e-05
2.93534449889494e-07
-3.26918694305061e-05
-1.6955106198961e-05
-2.16222981335003e-05
9.071000592788e-06
1.44016522609212e-05
-3.1333387869025e-05
-1.80899875014849e-05
-1.50996373751104e-05
3.46949065694366e-05
-3.46440662950593e-05
-1.66008293954791e-05
-1.42302871336218e-05
-5.00447993874726e-05
-6.42030751338077e-06
-3.19385022013168e-05
-1.9216938919621e-05
-3.13735697204406e-05
1.80925532523302e-06
-3.9512171034924e-05
3.19233876292225e-06
-3.80931316010706e-05
-4.19343277073597e-05
-8.8921639994675e-06
-5.80927815357878e-05
-3.19632223432701e-05
-1.73563401495303e-05
-1.30832186510314e-05
-2.3570839570774e-05
-3.37820916474569e-05
-1.08586091525632e-05
-3.15414069109179e-05
-4.48319604971497e-05
-3.94385564200038e-06
-4.13468587409188e-05
-3.43809280602763e-05
-2.54253232774728e-05
-2.81296327969176e-05
-1.80503840052998e-05
-4.84699036886414e-05
-4.66071808471404e-05
-2.70034883551313e-05
-3.34433972366157e-05
-1.64058191542955e-05
-2.46308661809507e-05
-5.52693338391661e-05
-2.14796586686101e-05
-9.6502345919698e-06
-2.55086795620661e-05
-2.34712174828033e-05
-1.47581258872344e-05
-2.64407313427391e-05
-1.7877743337224e-05
-3.45137769410974e-05
-8.57166345414309e-07
-2.97983054977058e-05
-2.47443084375585e-05
4.87629314177969e-06
-3.27047807283597e-05
-4.23439507110604e-06
-1.91944382895984e-05
-3.82061210268993e-05
-4.65383842989019e-05
-6.54776047581031e-05
-4.62684677124059e-05
-4.82669870711955e-05
4.16833949822408e-06
-4.49714638778378e-05
-7.77389424743264e-06
5.06454932490181e-06
-1.97270210876941e-06
-3.42652946177526e-05
-4.72449999622865e-05
-3.26464790173067e-05
-1.49637741717084e-05
-3.68542583476779e-05
-4.02025712697021e-05
-7.54720456577835e-06
-1.56528595655742e-05
-9.22956356869387e-06
-8.34121879597628e-05
-2.53356132886006e-05
-3.9527570489536e-06
-3.86637017274796e-05
-4.74187043840845e-05
-4.02763988107727e-05
-2.66636987489306e-05
-4.74132988100072e-05
-5.11862614052587e-06
-2.47520500672034e-05
-4.02443499733711e-05
-1.57266326976133e-05
-1.39398515170824e-05
-3.24989400076665e-05
-3.09454931191355e-05
-5.33978498424552e-05
3.3890521965146e-06
-3.59423285577076e-05
1.51975872496397e-06
-7.325279066146e-05
-3.49269480490301e-05
-2.56169439215892e-05
-5.72928509735847e-05
-7.04056820084795e-05
-2.47657374954946e-05
-3.96998334315054e-05
-4.07366005901524e-05
-2.64874982388202e-05
-3.49013517101531e-05
-3.36616410747297e-05
-2.51990248886638e-05
-1.61808706030081e-05
-4.92174390103987e-06
-3.39255708349489e-05
2.53168801767084e-05
-2.18565949047394e-05
-2.06491934893586e-05
-2.61247043023998e-05
-5.45660841692365e-07
-6.5962134902244e-05
-3.20611771193375e-05
-2.80618356435806e-05
-5.70862546196864e-05
-6.14452315777426e-05
-3.91192227340805e-05
-3.36940213298006e-05
-4.18593896688023e-05
-3.50084454144438e-05
-8.26132815480675e-06
-2.02464438544415e-05
-1.15698536928743e-05
-3.16906990643445e-06
-1.43933273973661e-05
-4.85590748333602e-07
-2.72697755618354e-05
-2.84966291874446e-05
-5.63664379392593e-05
-3.40157893434684e-05
-5.08153226982157e-05
-4.4234576280973e-05
-5.43648456945736e-05
-1.66320950093057e-05
-3.46981719916286e-05
-3.9939063621083e-05
-5.70932015694222e-06
-1.95478584771052e-05
-1.18277052531905e-05
-4.38137194643268e-06
-8.93730199172298e-06
-1.92586733030507e-05
-4.44393185225227e-05
-2.19312371696557e-05
1.52505507765719e-06
-2.62766859110362e-05
-9.53140331274629e-06
-1.1719124055545e-05
-2.70019134803861e-05
-2.317535316026e-05
-4.36431858319554e-05
-3.46254466868992e-05
-5.36955128742722e-05
-1.40397466856861e-05
-1.05925924699446e-05
-2.63447060758596e-05
-5.18940098378855e-05
-4.50696488425473e-05
-3.42086869548518e-05
-2.06241806754119e-05
-1.6587546956576e-05
-4.04923222289621e-06
-1.41039577613191e-05
-1.78192194148627e-05
6.84702914527826e-06
-3.12504613880245e-05
-8.68923835078958e-06
-2.12430234503718e-05
1.77007533120616e-05
-9.02976664635005e-06
-5.322329999368e-05
-1.86084622416256e-05
-4.22721234028848e-05
-3.83783756717495e-05
-5.50393885308922e-05
-3.25286410107637e-05
-2.70017749571693e-05
-1.52439860435613e-05
-2.89751498731588e-05
-2.05104995055827e-05
8.30964736721977e-06
-1.08223290884193e-05
-4.03793810899229e-05
-2.9119679176298e-05
-1.97740045432003e-05
-2.43380813436308e-05
-2.70247176683599e-05
-3.21139648668742e-05
-5.36324112197009e-05
-4.82175972920879e-05
-2.18081233639163e-05
-5.304777278315e-06
-3.89343296690456e-05
-4.30459497047836e-05
-4.17871018770159e-05
-4.5970027287646e-05
-2.97399055089999e-05
3.81906662744477e-06
-6.33142150825789e-05
-5.62474160196298e-05
-1.65826713072503e-05
-5.16454457149972e-06
-2.22519058879313e-05
-2.57930353400901e-05
-2.36145236196599e-05
-1.99515045487685e-05
-4.10087848611099e-05
1.57045998966189e-05
-2.14582657840082e-05
-5.30277634021568e-05
-3.59322950430371e-05
-2.52122349678436e-05
-1.92371661676424e-05
-3.65401773675937e-05
-3.80601949221159e-05
-5.43145237312325e-05
-5.70535659838548e-05
-3.05776354951775e-05
-3.64961460523122e-05
5.42826844924512e-06
-3.42878086312084e-05
-1.84416376310978e-05
-6.70362221047814e-06
3.30725499150376e-06
-2.63155682491488e-05
7.83927067103077e-06
-1.43606661648601e-06
-2.79186350149667e-05
-2.34082038483749e-05
-1.01824870885476e-05
-4.60440140326927e-05
2.06085022604982e-08
-3.05886488549256e-05
1.41489458448775e-06
-3.49218309168594e-05
-4.01212038628488e-05
-3.85869637831282e-05
-4.55229683417222e-05
-1.33998984736317e-05
-4.53310852407631e-05
-1.86368515759062e-05
-2.82510057703476e-05
-4.25808356273574e-05
-9.77569568192212e-06
1.87927014817913e-06
-2.30576013944971e-05
-1.03141655792566e-05
-4.3852464673362e-05
-2.28325902625666e-05
-2.03916616543657e-05
-6.17098767408332e-07
-2.99152588809578e-05
-5.91551446138293e-05
-3.22417442708224e-05
-5.55718256922465e-05
-4.0315889947973e-05
-3.89360968888601e-05
-2.99684196360913e-05
-3.77219034406028e-05
-3.28552568075749e-05
-7.01597435645992e-06
-1.10476016853609e-05
-3.75257519943456e-05
-2.15019952975512e-05
-1.70030646632702e-05
-4.31486568933828e-06
-3.33154618030432e-05
-1.2122301568909e-05
-3.95328353860315e-05
-2.90938462612866e-05
-4.27673002442738e-05
-3.29069514209258e-05
-3.04216508390471e-05
-4.91081429078086e-05
2.60810124145109e-06
-4.8130175640998e-05
-2.31707331911983e-05
-2.15948304427174e-05
-3.28380947384314e-05
-3.02446814068014e-05
-6.15331094743533e-05
-2.31097233835035e-05
-1.31346299833212e-05
-3.21033940535185e-05
-1.19158267228504e-05
-1.69442184598354e-05
-4.14498855630244e-05
4.17645598594817e-07
-6.16122187436206e-05
-5.56746223885271e-05
-4.67363636738194e-05
-4.50830386366461e-05
-4.73717216291185e-05
-2.85879640019077e-05
-6.23580709537569e-05
-4.9824128499572e-05
-8.08969077842525e-06
-3.61837415817204e-05
-6.3854597861436e-05
-4.55101985481884e-05
-5.95100334672807e-05
-4.69851664115859e-05
-2.46522796420393e-05
-4.38088100310476e-06
1.4575106079896e-05
-3.44183773750585e-05
1.17289879688071e-05
-3.56415408671051e-05
-1.38759267695156e-05
-4.0631635560343e-05
-1.5155024858454e-05
-1.89048050889403e-05
-4.98471874457251e-06
-4.7610317765629e-05
-4.32525243676851e-05
-6.81141216416515e-05
-3.16605490153044e-05
-3.1957645067593e-05
-1.51621720519366e-05
-3.03638936725495e-05
-1.41322681002193e-05
-5.48092037981032e-05
-1.83922926178141e-05
-2.95412722144947e-05
-3.40605430591859e-05
8.8279620685875e-06
-1.64849080991036e-05
-1.88182781664231e-05
9.76847118677095e-06
-1.82263967333818e-06
-2.20115508331211e-05
-4.55809187462745e-05
-8.05532204788433e-06
-3.00922953977586e-05
-3.76741278521197e-05
-2.31579070691699e-05
-7.17916869230529e-05
-4.30673367648506e-05
-4.56649742135694e-05
-5.07886108573247e-05
-4.6401722800697e-05
-1.27351202222198e-05
-2.25963568338324e-05
-1.10448076296916e-05
-2.02533343560638e-05
-1.91053591622997e-05
-2.29814448340209e-05
-3.47701944231149e-05
7.08404480978263e-06
6.33964779232726e-06
-1.34206498036322e-05
-1.60939424495718e-05
-3.65206833128351e-05
-3.77610380519844e-05
-6.44884315761875e-05
-2.87610574572605e-05
-3.36932457302493e-05
-2.88962351970019e-05
-3.93419974318249e-05
-2.44866899993417e-05
-3.3102740282597e-05
-3.51623883000939e-05
-2.75609608894662e-05
-2.02046142875798e-05
-1.2596209571197e-05
-1.96582017946162e-05
-3.31170310985195e-05
-1.56406964211443e-05
-2.93090252580934e-05
-2.53982817716768e-05
-6.07654137790669e-05
-2.4579317816586e-05
-2.15304503052569e-05
5.73908971329398e-07
-2.92363255318555e-05
-6.82235051390002e-05
-7.82031635825101e-05
-4.89741676307693e-05
-5.27062702895023e-05
-5.55295559853937e-05
-2.23272125640281e-05
-3.09651546864445e-05
-4.90321421728497e-05
-3.79136065727689e-05
-2.43461371225832e-05
-4.75220819099426e-05
3.26451212503766e-05
-2.37393946589033e-05
-4.87813297585884e-05
-4.24961430868045e-05
-3.58633023286403e-05
-4.59565887011762e-05
-2.48649012568636e-05
-6.8322323398449e-05
-2.73198255287591e-05
-5.48218436139823e-05
-3.93361585417703e-05
-1.90636600588885e-05
-2.96557328735481e-05
-5.23154322799688e-05
-1.20378426057155e-05
-2.27532092856038e-05
-3.05403018970125e-05
-1.49888187372945e-05
2.77856269295783e-06
-3.36020585674762e-05
-3.61742789288605e-05
-1.90932991820359e-05
-1.59670648991277e-05
-3.34990084742598e-05
-1.59245734715453e-05
-4.17343120363784e-05
-4.33658763983848e-05
-3.2858545449212e-05
-4.66487496890417e-05
-3.19062874762426e-05
-1.43668032852194e-05
-6.16792122360307e-06
-1.34632678546073e-05
-1.68247761834691e-05
-2.93732044267241e-05
-5.06458417003207e-05
-3.0492551256686e-05
-1.89256022836034e-05
-4.60222828599491e-05
-5.16738975410122e-05
-3.10230900761909e-05
-1.17083890755834e-05
-2.23318277844324e-05
-3.06622014561053e-05
-6.76196185421918e-05
-1.16283987054211e-05
-5.02985635927081e-05
-2.26324482760503e-05
-4.11277714458825e-05
-2.63607633798525e-05
-2.89872649460943e-05
-4.69431494083699e-05
-7.10105084565728e-06
-7.04259319786437e-06
-1.04415471460909e-05
-4.5660034152082e-05
-3.29854890104792e-05
-4.98498513567559e-05
-5.06989924010611e-05
-2.37493733307832e-05
-1.11384637472747e-05
-6.56990979710868e-05
-3.69992158514293e-05
-3.56011214186833e-05
-2.22982304546881e-05
-1.74860539474875e-06
-1.02523342639612e-06
-1.55923612643425e-05
-8.61011763477626e-06
-4.30295059775439e-05
-1.05783380784304e-05
-4.63229085381669e-05
-5.88506986074322e-05
-3.28862444951216e-05
-3.80428902073985e-05
-6.87237454486105e-06
-3.67507387496343e-05
-3.67757489975628e-05
-3.73638217200313e-05
-1.94207006107439e-05
-1.97060939051587e-05
-2.61664928921585e-05
-2.51422859218611e-05
-1.63205821354998e-05
-1.93524071902267e-05
-1.57428563167298e-05
9.80572215631507e-06
-4.40159385347281e-05
-4.25034388645756e-05
-2.89886928161037e-05
-2.35562398409978e-05
-3.73626996795721e-05
-3.19301402514489e-05
-1.15380033118236e-05
-5.73178322451081e-05
-3.75307171704757e-05
-4.35889885526943e-05
6.43656919939892e-06
1.76374382022161e-05
-1.03786202548259e-05
1.58583442587145e-05
2.00389536482344e-05
2.04727953269804e-05
-2.10215022919177e-05
-2.01790568537544e-05
-2.59627412724041e-05
-4.39245100649406e-05
-5.12616202273955e-05
-1.81616761180118e-05
-4.70947355964639e-05
-4.70807985624689e-05
-3.57328199239438e-05
-4.40581278214522e-05
-4.81744034593261e-05
-4.04159288742674e-05
-3.97785254482269e-05
-1.46533692770659e-05
-2.12736205695507e-05
1.43584104264392e-06
-1.20443415660988e-05
-8.96649027185752e-06
-1.34073361394536e-05
-2.32339819195825e-05
-3.18619426533367e-05
-1.63953159775723e-05
-2.3540501508576e-05
-5.79264251846676e-05
-5.76124950936988e-05
-2.40075915065776e-05
7.64293764168619e-06
-2.46497811412153e-05
-1.5233369560848e-05
-4.82495060561094e-05
-3.94398424033444e-05
-2.18889581286935e-05
-1.87701642299176e-05
-6.3589977392335e-05
-4.08577659662449e-05
-4.09080059895886e-05
-3.41049274407317e-05
-4.0165946642046e-05
-1.37115898446375e-05
-3.41531882807289e-05
-2.55502269733421e-05
-4.72900752352144e-05
-9.60810178358245e-06
-3.03754495401246e-05
-4.74562690962762e-05
-3.26087121729718e-05
-2.62430651005149e-05
-6.23654077714138e-06
-4.12940696552225e-05
-2.29372377114055e-05
-1.06242407272895e-05
-2.6805904039212e-05
-3.6372036220386e-05
-4.78450876152569e-05
-3.08684602626752e-05
-1.59573281454377e-05
-9.26630371992025e-06
-1.3352431859155e-05
-4.67007574884062e-05
-4.05894207902244e-05
-6.66564933044469e-05
-3.93495551058783e-05
-4.14483014114441e-05
-4.31771229642158e-05
-2.63361327375357e-05
-2.7579346404122e-05
-2.07641399175037e-05
-1.16175919846998e-06
-8.69432929265734e-06
-6.12342729622121e-05
1.51676584382572e-05
-3.91103961839748e-05
-1.31957897397566e-05
-1.31775235085099e-05
-3.87347804941428e-05
-4.75228425296455e-05
-3.95075168431839e-05
-6.81222935767443e-06
-2.36333056758115e-05
-5.4469254660005e-05
-3.8830863246004e-05
-5.808561157222e-05
-4.89377214142726e-05
-2.73716638517417e-05
-3.59323476510829e-05
-1.11919592478343e-05
-3.83357298138911e-05
3.23190002393949e-05
-4.32472582382301e-06
-2.01322669720725e-05
-3.30874939742428e-05
-1.12731508419124e-05
-8.42449584525361e-06
-2.07234469803741e-05
-6.32194368025076e-05
-4.57571968123192e-05
-6.63642898195297e-05
-1.77905041894985e-05
-3.16216517063267e-05
-2.73719836729105e-05
-4.43787402361637e-05
-3.29401979738965e-05
-1.10292409129404e-05
-3.73355247844214e-05
-4.97965758378795e-05
-1.69039191488965e-05
-1.67388701339682e-05
-1.03726838806515e-05
-2.96792589509454e-05
-3.07537241246627e-05
-2.66218857162868e-05
-1.07114148066673e-05
-4.84881597568709e-05
-3.19847936390198e-05
-2.060863613074e-05
-4.70191863683351e-05
-6.2061991896511e-05
-4.14500091072001e-05
-6.77609255606296e-05
-4.5703782912756e-05
-5.02741430445211e-05
-2.03635737245215e-05
-2.29834243952194e-05
-2.43807314919154e-06
-1.0102936011619e-05
-2.3136669808867e-05
-2.72868792613513e-05
-1.8351554305731e-05
-1.09955427817995e-05
-6.21835018742791e-05
-1.09723214966984e-05
-4.59959089097726e-05
-2.77920781879022e-05
-3.45346090957367e-05
-2.32667889598253e-05
-4.6246623697229e-05
-1.19042379728092e-05
-2.60545395099696e-05
-2.7318782392804e-05
-4.72682488527263e-06
-3.07847412338402e-05
-2.45288015055772e-06
-5.0484984819269e-06
-1.07276863586769e-05
-2.29647513114726e-05
-1.82220616584366e-06
-4.36405319679389e-05
-1.77814958669713e-05
-1.20212655143748e-05
-2.04051657902546e-05
-4.09437534568714e-06
-2.80479741208488e-05
-3.46913608711211e-05
-4.10275103697284e-05
-2.92743279659849e-05
-1.87127360844142e-05
-2.68902784554475e-06
-4.29515206011902e-05
-1.94116602152483e-05
-2.61927302901391e-05
-3.40472782935321e-05
-1.61124625442271e-05
-1.61373862567008e-05
-2.97504904313812e-05
-1.39083278560694e-05
-9.7453357785953e-07
-8.93511638774003e-06
-2.61004725667209e-06
-1.37213399483447e-05
-7.96825849263077e-06
-3.6578224752322e-05
-1.39406717526959e-06
-7.97968627172379e-06
-1.71189880691066e-05
-3.16161384140667e-05
-4.13940208570503e-05
-4.5738473264621e-05
-2.93972893304317e-05
-6.38780976236023e-05
-4.17040988984502e-05
-6.45615099753248e-05
-1.98689532575315e-05
-4.89207383216008e-06
-4.01994442086448e-05
-4.38015044291777e-05
2.45249280014678e-06
-4.00620974599918e-05
-3.08745231890345e-05
-2.25984891735547e-05
-1.14245216549035e-05
-3.21401848635014e-06
-3.87072174913042e-05
-2.70092051358403e-05
-4.94228013244352e-05
-4.13070358375042e-05
-1.50741703502039e-05
-3.93297770722866e-05
-5.7121665157366e-05
-5.40454219415644e-05
-5.90201650654364e-06
-3.24067802828492e-05
-2.87748049846847e-05
-3.75579507758159e-05
-7.97629751189671e-06
8.33809608533385e-06
-9.21306368511748e-06
4.85420482961066e-06
-3.52076940280318e-05
-5.14350841810597e-05
7.54310678702583e-06
-3.83565525010027e-05
-2.36563998050539e-05
1.70862589414596e-05
-3.0334248260221e-05
-4.66874763174881e-05
-5.32635741876835e-05
-3.46717050031891e-05
-5.9170167243745e-05
-2.27424515992697e-05
-1.85380692647809e-05
-2.69591299887003e-05
-3.99088690035867e-05
-8.38046728101571e-07
-4.80692566080723e-05
-3.57524045667541e-05
-9.10236059644802e-06
-1.0798187107323e-05
2.24500240876804e-05
-5.87549063680597e-06
-3.86274264136513e-06
-7.00799075186691e-05
-3.62450945882725e-05
-3.11336412451899e-05
-4.52345679939317e-05
-6.82279880680304e-05
-1.81701797019109e-05
-5.03922790845952e-05
-2.93100713633195e-05
3.08190393633006e-06
-6.1809445723066e-05
-4.52929542754714e-05
-1.36457685918948e-05
-1.37308848707804e-05
-2.47182350963244e-05
-2.3132714876865e-05
-1.30546926518741e-05
-5.06106851703244e-05
-3.46946275463799e-05
-2.08446193058944e-05
-4.27418797319029e-05
-3.50693585010782e-05
-5.44738511389378e-05
-3.93107528671867e-05
-3.75811822398771e-05
-2.41335239452088e-05
-2.37318482062044e-05
-6.08719752251165e-05
4.14542304625392e-06
-3.79624407049289e-05
-5.03582156336953e-05
-1.53243772277314e-05
-2.92874324526186e-05
-1.1223301713681e-07
-1.24621199657564e-05
-3.10508091925859e-05
-5.15229108338286e-05
-3.65959523919628e-05
-3.43296788084017e-05
-5.39121729781627e-05
-3.70241208351689e-05
-1.12116535922557e-05
-2.34286319784814e-05
-2.58831794903998e-05
-4.05924333154413e-05
-6.44603452613369e-05
-4.02930302883266e-05
-4.36971195896587e-05
-2.12934221955875e-05
-3.59163395777488e-05
-5.86696421317382e-05
-1.70737824230404e-05
-5.32426452581014e-06
-3.34491600053605e-05
-1.71896646091481e-05
-1.01917703084559e-05
-4.3504984560192e-05
-2.12387719219025e-05
-1.94369995394521e-05
-6.15196142538256e-05
-3.70853421957442e-05
-2.69123151556181e-05
-1.99964895183926e-05
-3.24238698268864e-05
-5.56354722879638e-05
-3.54210348351271e-05
-3.75425217127319e-05
1.7795031512648e-05
-2.14882082537006e-05
-7.41775325654925e-05
-3.01462925771207e-06
-1.12611919275068e-05
-6.32768850429305e-05
-1.17270077697285e-05
-1.64425555034247e-05
-5.06105871029675e-06
-1.56484568912853e-05
-9.40928138465538e-06
-1.0752191624634e-05
-2.06052700856582e-05
-5.16589459019428e-05
-3.41871398193079e-05
-2.23383227934721e-05
-2.38582421087815e-05
-2.90600013927764e-05
-4.32816009808102e-05
-2.03417911687092e-05
-3.67393673625338e-05
-3.24473093892085e-05
-4.40849888220828e-05
-2.0905321897055e-05
-2.28794920776532e-05
-3.34395296131552e-05
-2.58969200294747e-05
-9.82492260360361e-06
-2.08781948296182e-05
6.81338601769233e-06
-1.62484226180857e-05
-2.47579822778815e-05
-2.03422799317951e-05
-1.52119979216475e-05
-6.34009849344162e-05
-8.09035946391807e-05
-5.39632351838147e-05
-1.18562239894309e-05
-3.93509377815749e-05
-6.41977341575025e-05
-6.07201004602352e-05
-5.46924265971013e-05
-3.8429390420536e-05
-1.30628005473282e-06
-1.65987394679513e-05
-3.3702245805625e-05
1.06276958298815e-05
-3.02630748787518e-05
-3.09127389594781e-05
-2.89141877342392e-05
-3.18844235368423e-05
-1.34398184699948e-06
-4.58919878014117e-05
-4.47558430603396e-05
-1.95698489829872e-05
-1.42108317217133e-05
-3.74561935159531e-05
-4.63223267486134e-05
-4.57738983812706e-05
-3.42593232161939e-05
-4.89460272336671e-05
-3.08732360948969e-05
-1.87171635081751e-05
-7.92625430200459e-06
-5.94779823870609e-05
-8.46408142056631e-06
1.67973203521302e-05
-8.19536256165883e-06
-3.36767997292863e-05
-3.09763308863927e-06
-3.77265018092673e-05
-2.57363143684478e-05
-3.23025283865342e-05
-7.60375396694813e-05
-1.70271394147018e-05
-1.73022134346464e-05
-5.17648332857434e-05
-1.08998553391326e-05
-5.84794479144321e-07
-2.59278458555807e-05
-3.29272154070242e-05
-3.31970766694139e-05
-4.59650411330931e-05
-1.09510391807675e-05
-3.4625212882146e-05
-9.22119262532504e-06
-5.17165516737494e-06
1.04583746915523e-05
-2.2114799714678e-05
-2.46412907368019e-05
-1.41869643537564e-05
-1.18131070142985e-05
-4.44932158044372e-06
-2.95218937839267e-05
-2.18082767321737e-05
1.50196179037952e-05
-3.69245096736593e-05
-3.25311353063715e-05
-2.4302065759609e-05
-3.96056915967763e-05
-5.94885548538873e-05
-3.38402840758264e-05
-5.42396087557355e-05
-1.7203278100872e-05
-3.51059640836367e-05
-1.22952912202763e-05
-1.99623062372653e-05
-4.02090416757802e-05
-2.36179580388478e-05
-1.78489487047922e-05
-1.55509257341304e-05
-2.37582491862308e-06
-3.37435785591662e-05
-2.11093125042405e-06
-4.29523474946565e-05
-6.07618277423989e-05
-3.87273922415325e-05
-2.02783771157659e-05
-5.31663701656014e-05
-4.22019638467812e-05
-2.18640194904983e-05
-3.72699919216768e-06
-5.17915689205858e-05
-1.33994328179077e-05
-4.33063800627363e-05
-3.32086915378713e-05
-2.31193450805135e-05
-6.94911933272582e-06
-2.33825206131876e-05
-7.99735388332953e-05
-2.36285475821623e-05
-1.94268555764713e-05
-1.62558970088045e-05
-8.79906096240681e-06
-3.97458874598502e-05
-9.67706645123465e-06
-4.40603619078274e-05
-4.11620661245545e-06
-5.05346428960947e-05
-2.23246142192063e-05
-4.5513526346333e-05
-2.80877716270765e-05
-7.11525951893046e-05
-3.83261361009303e-05
-3.58037776037001e-05
-5.19426705367036e-06
-4.03959741249575e-05
-3.47047936584953e-05
-9.20463548417891e-06
-2.93655776432162e-05
-1.12171638303559e-05
-2.16073832009717e-05
-3.06018572882773e-05
-1.94134652140016e-05
-1.92226322938165e-05
-1.03706508850806e-05
-8.55389376923066e-06
-1.75243731797658e-05
5.02755098188875e-06
-1.71763281843517e-05
-7.97891483314406e-05
-1.93282491923646e-05
-4.78976189595651e-05
-5.56417224692084e-05
-5.47554810746732e-06
-3.55374333760785e-05
-3.50181786161603e-05
-1.93370241116853e-05
9.50510717488559e-06
-3.62944277026258e-05
-3.51047559528393e-05
9.92791833688638e-06
-3.48053994138301e-05
-1.98860039604613e-05
-4.45440409337797e-05
-2.59728366126321e-05
-1.14471362162161e-05
-2.94488886254898e-05
-4.43247588011336e-05
-2.60327034628934e-05
-3.1442869721738e-05
-4.78774169456637e-05
-3.8676102161169e-05
-1.12116579936083e-05
-6.25679746947814e-05
-2.87908708953163e-05
-5.6981394144469e-05
-4.4503009267763e-05
-3.95771475884561e-05
-1.76312435449221e-05
-3.62557106824259e-05
-1.74199476925249e-05
-2.50517530001108e-05
-1.68673863362321e-05
-3.82462026575672e-05
-3.33395733164367e-05
-1.5704250405193e-05
-5.98287550906996e-06
-4.09070634361295e-06
-6.66133096719611e-05
-7.5294557848093e-05
-5.41380145740079e-06
-1.21203399412655e-05
-3.15051999628702e-05
-4.04522758794686e-05
-3.77775660252082e-05
-2.56370461443119e-05
-1.21582499994561e-06
-3.9262536687345e-06
-6.19683931533004e-05
-6.17957872276267e-06
-4.8069197502166e-05
-4.24097674272887e-05
-4.29599884778416e-05
-6.95931335742207e-06
-2.43276277881061e-05
-2.94192606642158e-05
-1.47243153819195e-05
-2.7763527046898e-05
-4.49391418365663e-05
-2.00624576063186e-05
-2.13412767666685e-05
-1.78493554525525e-05
-2.59331446749493e-05
-3.97486303998473e-05
-2.58767457230797e-05
-4.76908464214723e-05
-1.7314085570379e-05
-2.7427492993359e-05
-4.5695750206976e-06
-2.25627899348299e-05
-4.15191822081526e-05
-4.04804750380256e-05
-4.49754275493246e-07
-3.46034438534118e-05
-7.76560106749071e-06
-1.90390363107116e-05
-1.93645971062949e-05
-3.32598744727236e-05
-5.80513312605829e-05
-3.33733880099899e-05
-4.24837241433034e-05
-2.98961700131829e-05
-2.14499720598469e-05
-4.62571792662026e-05
-2.02583292634179e-05
-4.04073200680185e-05
-3.71764088426011e-05
8.91156148768705e-06
-3.94944005731561e-05
-5.14139012717065e-05
-2.48473913959587e-05
-2.80998487850032e-05
-1.87977264861434e-05
-1.62958949213397e-05
-1.09385867522117e-05
-4.70749648384051e-05
-5.69572876809988e-05
-5.17944492786738e-06
-3.57712330166324e-05
-1.27637440779778e-05
-1.6289181215242e-06
-2.68412125902836e-05
-4.17525092346687e-05
-3.90385247955088e-05
-2.15487110362818e-05
-1.8720937397307e-05
-5.00747528915027e-05
-1.05975996480872e-05
-4.52787857185196e-05
-2.11724662249415e-05
-6.93457108477327e-06
-6.73189747224524e-05
-3.21323637263321e-05
-3.54699357460282e-05
-3.78379981252355e-05
-4.13720882676157e-05
-5.87829428453364e-05
-8.83341041846949e-07
-8.17506901413103e-05
-2.53935835076757e-05
1.71601926742214e-06
-1.6802195422365e-05
-2.83528885882267e-05
-6.70674932160401e-06
-1.68871430817923e-05
-4.67980711182045e-05
-4.91690250075535e-05
-3.09704148759912e-05
-6.15186989801619e-05
-2.9596319604736e-05
-4.91783135380584e-05
-2.0220785712187e-05
-1.31232533134918e-05
-1.84594490541781e-05
-1.53901543573373e-05
-7.07161885410603e-05
9.02240597964626e-06
-5.51458684757935e-05
-1.17329220269015e-05
-2.0944987459448e-05
-8.67751471795295e-06
-3.48444767970901e-05
-1.01139435453256e-05
-3.28077347287511e-05
-1.59791225061794e-05
-3.86985548816033e-05
1.05098376441004e-05
-5.71613813175296e-05
-4.93179393386537e-05
-1.64189734659235e-05
-3.19239203556159e-05
-6.04022504409255e-05
-1.49481063911429e-06
-3.88320431960743e-05
-2.52462134472106e-05
-2.93433871982686e-05
-1.62839003893458e-05
-2.73825297144614e-05
-6.05980384085507e-05
-3.89003184670754e-05
-5.05158275835578e-05
-5.9661055058171e-05
-1.23099326988856e-05
-5.87361551985131e-05
-1.79422344558107e-05
-3.38647974344963e-05
-4.20681334975879e-05
-1.72950807672411e-05
-9.67864555689259e-06
4.17923199046763e-06
-8.2546772811474e-05
-6.2727948496259e-05
1.24100946236744e-05
-3.30389959873248e-05
-4.70701107733303e-05
-1.50196951994927e-05
-4.48717616905118e-05
-3.27611159596414e-05
7.47696600252319e-06
-2.95797643792885e-05
-5.38573020578564e-05
-1.77322065007639e-05
-3.21802551990153e-05
-1.90849167496748e-05
-4.07952242424405e-05
-1.2659123586451e-05
-3.22224966521032e-05
-2.61661017568567e-05
1.82816534035278e-05
-3.15834947427671e-05
-6.25781243052471e-05
-2.16204180961225e-05
-1.26267710078254e-05
-3.72251866599063e-05
-1.33311469873357e-05
-5.69505053842723e-05
-6.23510601557405e-05
-3.24061347422486e-05
-1.98566115126096e-05
-4.53425453470769e-05
-2.63932359358449e-05
-2.83438277974589e-05
-6.03935775388274e-05
-2.05780253182383e-05
8.18551656219609e-06
-1.78132959415701e-05
2.74356913136542e-07
-1.07994017396472e-05
-3.67946749348864e-05
-5.30550802291955e-05
-2.27713292719357e-05
-2.58812407965833e-05
-3.13182575219689e-05
-1.80449494524867e-05
-1.18537100435359e-05
-2.64679490224656e-06
-2.37646272429364e-05
1.67561226979963e-05
-1.89671877425417e-05
-2.55599756397991e-05
6.65317185828463e-06
-3.51988094323194e-05
-4.99788647907033e-05
2.55175562027312e-05
-4.70825870097323e-05
-5.50265515615311e-05
-2.23619060661388e-05
-3.58633769548765e-05
-6.69313952830777e-05
-5.83589112456508e-05
-3.90027392553057e-05
-3.17238547821247e-05
-4.83124645743705e-05
4.21442745592768e-06
1.65686169546391e-05
-1.06018025262066e-05
-2.65538962695254e-05
-3.2411424540347e-07
-2.77734485818944e-05
-2.54277711975027e-06
-2.30157466892347e-06
-3.23548051906861e-05
-5.90174676994548e-05
-4.53226936123611e-05
-4.06645458063092e-05
-2.85981859225416e-05
-2.93648401146593e-05
-7.96091698320038e-05
-2.7811790769726e-05
-4.64258104589281e-05
-3.99530571754562e-05
-7.39543150551479e-05
-1.67482705638031e-05
-2.85515016052559e-06
-5.04432717426557e-05
-8.68428457656829e-06
1.5975366771698e-05
-1.83380158583038e-05
-9.71746682526045e-06
2.08627247210333e-05
-2.51897011408183e-05
-3.07077658231562e-05
2.89987123169957e-06
-6.12343119420555e-06
-6.63049422877445e-05
-1.32339317759497e-05
-4.65180911802019e-05
-3.37067611492967e-05
-3.96296257925462e-05
-6.28369129088816e-05
-7.24646849390955e-05
-4.81043171305426e-05
-1.3206696216153e-05
-4.50396195636871e-05
-2.71311689574247e-05
-3.66259507414595e-05
-3.28577472613168e-06
-1.66120254277691e-05
-6.3804059394342e-06
2.64500209872105e-05
-2.13175600289642e-05
-2.57710010064698e-05
-3.7780062836935e-05
-3.20099645654371e-05
-3.81760557207037e-05
-1.37434654456569e-05
-1.86031305883959e-05
-5.88342236963159e-05
-4.12676396714651e-05
-3.42485168644572e-05
-7.66115641348667e-05
-3.44610301293538e-05
-3.62863534902168e-06
-3.52467520374454e-05
-1.25292286219954e-05
-2.21022653426071e-05
-5.06652668548896e-05
-2.78639105738356e-05
-4.6533806233233e-06
-5.69924866716047e-06
-5.88431266696087e-05
-2.41965715458634e-05
-2.61412741380809e-05
-1.53827239028232e-05
-3.68327137831424e-05
-1.51689980625645e-05
-1.15202727105853e-05
-2.43782672457901e-05
-5.40424051822842e-05
-5.47287297035507e-05
-6.18266102609838e-05
-3.88077059622211e-05
-2.83327217330051e-05
-3.64118992184908e-05
-1.39379956791038e-05
-5.39076899742117e-06
-2.67553825425384e-06
-7.77835550945031e-06
-2.54006704980147e-05
-3.46342660667339e-05
-1.79060698945112e-05
-5.24533479500022e-05
-2.90013499425868e-05
-9.74366535785064e-06
-3.7307280161305e-05
-3.57631147081111e-05
-2.0477685696056e-05
-5.3079317735711e-05
-6.83117116490524e-05
-3.30839289045964e-05
-3.97333641690561e-05
-5.12117648070201e-05
-1.93967177313309e-05
-2.86349321974315e-05
-3.32783217725296e-05
-2.98326559837003e-05
-2.65517858595455e-05
-2.48443181384122e-05
-5.71197143542037e-05
-9.52979476307705e-06
-5.1798946483466e-05
-5.91345947398359e-05
-2.43949698474972e-05
-2.06597514979173e-05
-2.47850949340465e-05
-3.98645029910853e-05
2.02381654378563e-06
-2.31846984946834e-07
-3.57578985952779e-05
-4.63892011375013e-05
-3.60831939885284e-05
-3.4768282927553e-05
-1.15688620348955e-06
-2.58765418855898e-05
-5.50034834545334e-05
-2.81423546830489e-05
-3.60551640507305e-05
-3.8765951273802e-05
-5.49661916447637e-05
-4.69183354322647e-05
-2.38046707906161e-05
-1.7760579485528e-05
-1.89900520724221e-05
-3.49931168220403e-05
-2.98732350245774e-05
-7.7450526325074e-07
-5.44196071107496e-05
-5.58279550488381e-05
-4.49631219736293e-05
1.51702476538339e-05
-3.69047763308595e-05
-6.25286546279715e-05
-4.34048361400853e-06
-4.43064412445454e-05
-4.80277867387834e-05
-2.32043903342505e-05
-4.58855231727562e-05
-3.33191701449964e-05
-1.01524236890067e-05
-2.24289356840697e-05
-3.24526267511429e-05
-2.49173554940447e-05
-9.42575303436916e-06
-3.45582838361627e-05
-2.91630383282988e-05
-2.05764103612035e-05
-1.56041323932733e-05
-2.83832104741202e-05
-5.4764178057249e-05
-9.38620490363323e-06
-1.71465100913868e-05
9.51558293693716e-06
-3.9297189260079e-05
7.36656487138708e-06
-3.60775088710697e-05
-3.66384770380221e-05
-2.43275993520728e-05
-9.96014248778644e-06
-4.50194623900447e-05
-5.02246460313018e-05
-2.23305837882097e-05
-3.99693606709001e-05
-2.65456689019216e-05
8.29555760952571e-06
-4.39793718303494e-05
-3.35661148225652e-05
-3.70852321726535e-05
-7.40614363218341e-06
-6.60476453449928e-06
-9.63208244540643e-06
-2.54659805591657e-05
-3.77002389990983e-05
-3.77489611414251e-05
-9.73900844548674e-06
-3.87268987591198e-05
-5.63226770399927e-05
-2.97498304155883e-05
-1.6276473378895e-05
-4.6133025378673e-05
-2.66149073004813e-05
3.15213946289092e-06
-5.28769633039813e-05
-1.12025564071184e-05
-2.83226599522856e-05
-2.47882893333165e-05
-4.81731224675662e-05
-3.90970523434648e-05
-2.45943130100484e-05
-7.8217190712071e-05
-3.05792519099634e-05
-2.58795949030462e-05
-3.3532656000546e-05
-5.9044368465318e-05
-2.60277262503183e-05
-6.57277245779016e-05
-2.13142038848463e-05
-1.48641111519049e-05
-1.77271919402388e-06
8.09877568127276e-07
-2.10781984887109e-05
-5.4997632589643e-05
-4.24354334259962e-05
-7.63893777810819e-06
-2.85809638054612e-05
-3.29413238695552e-05
-3.4902829375962e-05
-1.32133302735215e-05
-4.10989309197388e-05
-3.12804786517728e-05
-3.47746604084065e-05
-4.68803237586126e-05
-2.61387758216942e-05
-7.94322438550833e-05
-2.54440580045382e-05
-3.24161639038666e-05
-3.73431543530025e-05
-4.12878335709421e-05
-2.77300564540408e-05
-4.38523681918204e-05
-1.24253645941392e-05
-1.66354154260647e-05
-1.61426886496651e-05
-2.89961198293806e-05
-1.74726364020038e-05
-1.99759518235229e-05
-3.83322102663722e-05
-1.58214421301622e-05
-5.41739884679902e-05
-4.90823429998591e-05
-1.63788084895551e-05
-3.84968432423737e-05
-4.08554206018899e-05
-3.085622036241e-05
-2.05907944578528e-05
-6.32246639162265e-05
-4.31355095232713e-05
-2.84669513735986e-05
-2.57834855474668e-05
-7.55993170649098e-05
-4.02674634685901e-05
-1.85013013030205e-05
-4.21524517858662e-05
-4.12744470338501e-05
-2.98671297683749e-05
-1.89358354810321e-05
-3.19977385965028e-05
-1.59441399344103e-05
-1.52743182152241e-05
-3.18100951208801e-05
-2.46964213656863e-05
-1.5226729212828e-07
-3.19762781872205e-05
-4.10850363634775e-05
-3.03459823660773e-05
-4.15321674865771e-05
-5.88937208915389e-05
-4.08574948217765e-05
-4.13202826185442e-05
-2.87734203390758e-05
-4.35836922118462e-05
-4.10170727918867e-05
-3.18282663645562e-05
-1.66795349480368e-05
-2.59750802593615e-05
-1.43054952341736e-06
-4.5754012879748e-06
-4.36339337529785e-05
-5.17498701160365e-05
-3.28282582962938e-06
-2.28578825043404e-05
-4.45917837423399e-05
-4.10304005748083e-05
-2.86589975308603e-05
-4.48448164273712e-05
-3.47654664232259e-05
-4.61007433117073e-05
-3.21420419660762e-05
-1.5806537399855e-05
-7.27510322957091e-05
-6.97480943984522e-05
-4.10325056227948e-05
-1.13474629844589e-05
-1.7981100600646e-05
-3.05689199175644e-05
-2.7242495701193e-05
-3.70154554523774e-05
-4.59054375786635e-05
1.0401087023001e-05
3.36361428395134e-06
-3.58161389867376e-05
-8.16674844356655e-06
1.20671159047161e-05
-3.10762066508308e-05
-5.28803412010191e-05
-3.66645705866539e-05
-4.20785839465701e-05
-4.31344536226514e-05
-1.66397915491553e-05
-2.0276597074971e-05
-1.90897472953929e-05
-2.89879794884568e-05
-4.11086201408632e-05
-4.37561648919021e-05
5.62442628712084e-08
-2.08473228332319e-05
-4.6119577504519e-05
-5.5657732192844e-05
-1.78340885804234e-05
-4.5111810785932e-05
-2.50516292486469e-05
-8.00228023628876e-06
-4.06680128676194e-05
-5.47489846252996e-05
-2.02324421280783e-05
-2.9883429597782e-06
-1.97840963538628e-05
6.07505350844605e-07
-2.00652646105455e-05
-3.70255741688499e-05
-5.6427308243584e-05
-5.41845754477153e-06
-1.63273383657209e-08
-3.83201094022928e-05
-2.78549670917326e-05
-3.87025958140565e-05
-1.9495064321402e-05
-5.50680839193478e-05
1.84952062371503e-05
-4.37198072978674e-05
-6.29937466864482e-05
-3.19838201116542e-05
-2.70506545822506e-05
-8.74027066228384e-06
-3.12424072031648e-05
-2.99386075696598e-05
1.76088584442482e-05
-2.4276326280225e-05
-4.1751345516571e-05
-4.82580640593929e-05
-7.69926061857844e-05
-2.51659533702698e-05
-2.33327622777577e-06
-4.39746867497944e-05
-3.9106729925983e-05
-6.62176782534038e-05
-2.10319661370133e-05
-1.29844005689776e-05
-2.90520344122431e-05
-4.50623216326822e-05
4.24281796520574e-06
-3.04482596644871e-05
-2.79846694091556e-05
-2.04996406179881e-05
-3.94639425317004e-05
-1.49605817740644e-05
-1.83450528795961e-05
-2.31710498118055e-05
-2.5266011789829e-05
-3.92243459334459e-05
-5.76724071427752e-05
-3.63553960966523e-05
-6.88925543822732e-05
-4.34488223969968e-05
-3.18864522240623e-05
-4.14027752254143e-05
-1.78317377030685e-05
-2.11869801973086e-05
-3.69883488292116e-05
-4.04641921463383e-05
-2.13494749103976e-05
1.09692544926195e-05
-3.09619518622737e-05
-1.2836954002762e-05
-1.11919702213545e-05
-4.53145214616961e-05
-1.07033454663054e-05
-5.86937001293198e-05
3.3190344104979e-06
-6.25416211103001e-05
-6.9861108145014e-05
-7.38890605191188e-05
-4.00594301555946e-05
-3.91191153413324e-05
-2.30589645631292e-05
-2.67951326955122e-05
-4.55944075799748e-05
-3.08143650637903e-05
-3.75896494322888e-05
-5.15328317903266e-06
-2.16882134765068e-05
-1.54125093176956e-05
-5.38957248456728e-05
-1.33465556490112e-05
-2.20332515766142e-05
-1.51411247177211e-05
-3.89187472038844e-05
-2.35286931678577e-05
-4.7017668742419e-05
-3.89052680792721e-05
-4.71757012939602e-05
-3.62692321812951e-05
-2.47937471037961e-05
-4.878341189113e-05
-2.78267151233242e-05
-2.21097817444292e-05
-1.37043344038993e-05
-5.04553716382449e-05
-8.03642772607765e-06
-2.75869731531323e-05
-2.62901600538907e-05
-3.87800574499326e-05
-2.06105893894429e-05
-5.41730929414363e-05
-4.3697098880185e-05
-5.15984607783404e-05
-2.42206583664938e-05
-1.42702774907864e-05
-2.66667034249039e-05
-4.83295766609049e-05
-4.21782322385994e-05
-5.65872969639832e-05
-3.92402399293318e-05
-4.35725250666832e-05
-2.01664914566156e-05
-4.11550663464598e-05
-4.08227049809214e-05
-3.36636778922072e-05
-3.81375441640152e-05
-1.88693107016588e-05
-1.0647231547505e-05
-2.53044986022048e-05
2.45695955531554e-06
-2.94874373155726e-05
6.74601274721271e-06
-2.40274588081864e-05
-4.92721017193284e-05
-2.76431757882459e-05
-3.38713888748657e-05
-2.74857745782905e-05
-4.56217280032661e-05
-1.57163148138738e-05
-4.9680146611821e-05
-3.68729456770356e-05
-5.15039684444435e-05
-6.10705174878261e-05
-2.22828346067339e-05
-3.08272005630006e-05
-2.49030459472308e-05
-3.09025436805418e-05
-4.01813237226153e-05
-2.16642687325245e-05
3.93800081353116e-06
-9.9298803093671e-06
-4.57752194431068e-05
-3.05535754094543e-05
-2.55936124750389e-06
-3.2824226266399e-05
-5.22909288602914e-05
-6.14037842970403e-05
-3.51235726534393e-05
-5.40934449880261e-05
-3.82128180598219e-05
-3.43208428998288e-05
-2.31395196295422e-05
-7.65565049085214e-05
-1.94778806033112e-05
-3.60197256747065e-05
-1.26063236938472e-05
-3.33143098835172e-05
-2.97354258661991e-05
-3.88179886023096e-05
-6.40287290637116e-05
-2.3697168429904e-05
-8.24261508058541e-06
-2.4040064229446e-06
8.93715284070838e-06
-4.20675250816584e-05
-4.28370049100248e-05
2.76132417960943e-05
5.82090731245429e-06
-2.52993034132384e-05
-5.75832635486822e-05
-3.19854545118628e-05
-3.92324058394504e-05
-1.31281784582157e-06
-1.57224306143888e-05
-3.00432968483352e-05
-5.15429238071984e-05
-3.95887835190476e-05
-2.45918216651475e-05
-2.65572025961322e-06
-3.53353355222137e-05
-4.85138872581383e-05
-3.06093400204254e-06
-2.19458591054329e-05
-5.02930878190335e-05
-2.87814164171729e-05
-2.037617133902e-05
-3.30292483204561e-05
-2.55186762798617e-05
-3.31561837716461e-05
-4.47859543852933e-05
-7.14613999120218e-05
-3.54180993603841e-05
-2.70735399784105e-05
-8.78000508394591e-06
-2.94598610997974e-05
-1.71804984542335e-05
-4.72749023031175e-05
-3.24334105217112e-05
-4.74385306713183e-05
-2.62352313712394e-05
-2.8475020145144e-05
-2.01484247151274e-05
-1.10095226428032e-06
-4.77530264797163e-05
-2.38747854587812e-05
-6.2499650743813e-05
-5.1118558155485e-05
-8.4574722725358e-06
-3.52070668522999e-05
-2.00867794915312e-05
-2.75157078331043e-05
-2.50934016279312e-05
-4.93879090055318e-05
-3.81595289916995e-05
-6.95428512324122e-05
-2.43793964641636e-06
-2.99079587701694e-05
-3.35387089901215e-05
-2.75928051381326e-05
-2.60551765368662e-05
-6.25210827963848e-05
-2.72386277747019e-05
-5.69279290376018e-05
-5.57261592277503e-05
-4.06663226748479e-05
-2.94700794158064e-05
-3.76592666005822e-05
-5.84409653622974e-05
-3.37429737198138e-05
-1.35288126952371e-05
-3.76476959893025e-05
-3.38539721952191e-05
-4.43904260604508e-05
-1.0889830704289e-05
-2.22498914129907e-05
-1.22778265625009e-06
-1.97776228031384e-05
-3.86173925353872e-07
-6.8109355572567e-05
-1.23819485327287e-05
-1.70561369295109e-05
-2.82550820774415e-05
-3.68502953380902e-05
-5.1470729505443e-05
-1.38912771921361e-05
-1.79223163726433e-05
-7.63284570456825e-06
-5.1419093806323e-05
-4.07847393959599e-05
-4.66355071504079e-06
-2.20813681083646e-05
-5.1339164556803e-05
-6.63942613384325e-05
-4.9571763002778e-05
-6.99389871087283e-05
-7.79887926050546e-05
-4.62310764742249e-05
-3.01997617459752e-05
-1.61930943883766e-05
-1.27377401858258e-05
6.05112267557108e-06
2.86416036772567e-05
-7.13817393711713e-06
-3.8862811494378e-05
-1.80298545193465e-05
-5.99965393549186e-06
-1.93500863203448e-05
-7.91449791897621e-06
-3.33825734116752e-05
-2.33666082934516e-05
-4.72994282253893e-05
-2.81648761921954e-05
-1.87365186426035e-05
-7.53683567033972e-05
-7.12503805883094e-05
-2.36720305362935e-05
-2.84955770988734e-05
-4.26774103941546e-05
-1.32241377051212e-05
-1.27524574171997e-05
-3.46403255902888e-05
-1.40218160343701e-05
3.84229862284973e-07
-3.40261321144972e-06
-2.19174062044793e-05
-2.82726973948552e-05
-1.60125032211386e-05
-1.77462401673031e-05
-2.89617701060626e-05
-5.8487149545837e-05
-5.77803313885699e-05
-1.88076163611722e-05
-5.45715247992659e-05
-7.20149099499876e-05
-4.46717713221608e-05
-3.53664777742175e-05
-4.69448770837972e-05
-3.33777166382793e-05
-1.09127834236541e-05
-3.29377832788027e-05
-3.82939261024364e-05
-3.17359906398445e-05
-1.15739218132871e-05
-1.67560987129386e-05
-1.42246351718499e-05
-6.0640810782729e-05
-3.89592008117828e-05
-9.55217933863104e-06
-4.58970110623994e-05
-1.35953607565262e-05
-4.34584856430198e-05
-3.82140693755217e-05
-6.05030796208947e-05
-1.53013126146383e-05
-3.81313460335819e-05
-5.67171244069731e-05
-3.32230184888108e-05
-3.91065342780425e-06
-3.98764676627042e-05
-1.42584177257725e-05
-2.23958996636823e-05
-1.70039948208241e-05
-3.78449020784194e-05
-2.37024014344999e-05
-3.74393706720662e-05
-3.05734654890165e-05
-2.77905768490286e-05
-3.97439814591633e-05
-4.3676502236796e-05
-3.80447852831378e-05
-9.82030432270058e-06
-2.95953808657226e-05
-1.99101398002128e-05
-1.38104796214005e-05
-2.02851372861018e-06
-1.98047902815284e-05
-8.25864049380091e-06
-6.81435217940212e-06
-7.77670039793822e-06
-1.55359680983659e-05
-1.33110143882648e-05
-5.61082530450652e-05
-1.42867431021168e-05
-2.33263448928652e-05
-5.77296942320669e-05
-3.13373889697065e-05
4.64064730772008e-06
-5.098997795458e-05
-2.45390888596155e-06
-8.6181368936693e-06
-3.05945392162942e-05
-5.57663131389189e-05
-7.4514664384957e-06
-3.68823932769754e-05
-7.96100214363173e-06
-4.3372052192218e-06
-4.06723137971073e-05
-2.31151868524402e-05
-4.39949456676288e-05
-2.35696976447488e-05
-1.94870196549616e-05
-4.08147148129114e-05
-3.94218958974244e-05
-5.21983519497443e-05
-1.82326633631732e-05
-1.84785372728835e-05
-3.34511607664102e-05
-4.73222337975443e-05
-3.78730630496059e-05
4.0639992024929e-06
-6.80121179718794e-06
-4.62675254263576e-05
1.82240420332018e-05
-2.62063452306874e-05
-2.1868331328605e-05
-1.21250544010395e-05
-4.25900754653289e-05
-3.6087997813027e-05
-1.42850504211706e-05
-5.06630911740923e-05
-4.83304959671402e-05
-2.32754108272281e-05
-2.40397818893152e-05
-4.62827237382229e-05
-4.50458368859954e-05
-5.50886080189981e-05
-2.59960040005755e-05
-4.75688311259559e-05
1.55727694527128e-05
-9.84700291634476e-06
-2.53796528228543e-05
-2.72335295294952e-05
-1.31854343442391e-05
-6.28607153570834e-05
-3.53382320791799e-06
3.08379775238469e-05
-3.06493044982033e-05
-4.05596920204798e-05
-1.69126096346422e-05
-5.52099062371988e-05
-3.55737386930443e-05
-4.33934858003256e-05
-3.27585500534877e-05
-3.93786401736039e-05
-5.04251137786988e-05
-3.99846823619131e-05
-4.38424974742312e-05
-6.00772206163683e-06
-2.52646595134841e-06
-2.44523432927101e-06
-3.95677038814356e-05
-4.80707949260508e-06
-2.17169667341804e-05
-2.11600712160324e-05
1.47229236168174e-05
-4.45095894052284e-05
-2.99919403008243e-05
-1.85143870574975e-05
-3.76843159979584e-05
-1.59374627117412e-05
-3.7392755454331e-05
2.21917797187375e-06
-3.66588691223195e-05
-3.85231553776972e-05
8.49484203408551e-07
-5.28380869043986e-05
-3.93809017346605e-05
-3.31932915326069e-05
-1.12257264518207e-05
-1.6534333082789e-05
-4.19676556333716e-05
3.52857670789992e-06
-1.18455345085316e-05
-2.09280790642222e-05
-1.80510081521921e-05
-6.17474874012588e-05
-1.96702477873273e-05
-2.43249398987997e-05
-5.56981531309712e-05
-4.59855463068913e-05
-4.4221201379434e-05
-1.45691163485809e-05
-4.32275396773493e-05
-4.7723584181713e-05
-3.69449602578736e-05
-6.0534276979308e-05
1.48302949882776e-05
-3.07957715481276e-05
-6.29571595504215e-05
-1.16709970952214e-05
-1.39421035860382e-06
-6.47157142419445e-05
-2.65071594749386e-06
1.33115078850443e-05
-3.56750237798519e-05
-1.78420628742313e-05
2.69788962455914e-05
-2.90004061901752e-05
-3.57307739804835e-05
-5.63370869805435e-05
-1.83459906638324e-05
-6.77563256609629e-05
-2.26227396301665e-05
-2.17826723773667e-05
-4.81642433432011e-05
-4.8753146282679e-05
2.54038992173774e-05
-1.56304539170742e-05
-4.0447707798529e-05
-1.08352267943042e-05
-7.39803887790648e-06
-3.35558124411809e-05
-2.10970772829772e-05
-3.20630557533432e-05
-7.86790323825144e-06
-4.95056209154632e-06
-4.27189405748276e-05
-4.56144467536457e-05
-8.95922532182213e-06
-2.4167166874179e-05
-7.18880604858438e-05
-4.97681993447657e-05
-4.88015987496693e-05
-6.37368447724117e-05
-7.76034150851786e-05
-6.16024040267162e-05
-1.46423101680854e-05
-1.46117770198711e-05
1.14954062241069e-05
3.05172799858791e-06
-2.65972953932983e-05
-1.25303189433288e-06
-4.42854153855166e-06
-3.13164934585739e-05
-3.83722655712716e-05
-2.40108909935588e-05
-5.16108899109207e-05
-3.99163165912696e-05
-4.60558214408193e-05
-5.46453480113753e-05
-8.47399615020246e-05
-3.23316350765484e-05
-2.06556529851597e-05
-3.98521149139383e-05
-9.67320232546921e-06
1.75434151079255e-05
3.62455735259191e-05
1.36630812324066e-06
-4.07616606550213e-05
-1.03198611622819e-05
-3.05278514154353e-05
5.85849572413936e-06
-1.09871779611239e-05
-4.37531271412111e-05
-4.01616068984612e-05
-4.81396884889907e-05
-4.2696953102694e-05
-4.80630603885983e-05
-9.52508004831501e-06
-8.42625528786311e-05
-5.80476833558603e-06
-6.404976549344e-05
-2.85398319764893e-05
-3.72265392381651e-05
-1.74543310211018e-05
-1.27247498335364e-05
-3.16138511598757e-05
-3.04843048508675e-05
-5.86812733158505e-06
-2.36332703440886e-05
1.00096474590804e-05
-3.25479036817343e-05
-4.19168135614939e-05
-2.01753545121125e-05
-2.76662853232671e-05
-1.49151702485007e-05
-4.44336948002074e-05
-1.92190238506137e-05
-4.25867501280103e-05
-3.93120264234307e-05
-2.31980841712951e-05
-5.05304954701629e-05
-1.37488229210702e-05
-4.5129828568031e-05
-1.53562881654446e-05
-3.12674745938484e-05
-1.04071064952628e-05
-9.44583168233643e-07
-4.12510868628422e-05
-2.23693282496915e-05
-1.79291387091357e-05
-2.16051451501727e-05
-3.71747403245356e-05
-4.59952241844233e-05
-3.60865147474668e-05
-3.53266614954887e-05
-2.06491337734285e-05
-1.87558521087151e-05
-3.09548988793942e-05
-4.1465887390294e-05
-2.88306707050027e-05
-2.72358858104243e-05
-5.4998057608461e-05
-7.6559787405659e-06
-4.49642453999189e-05
-2.57425308292225e-05
-6.99085255541868e-06
1.293779758098e-05
-9.01255544526263e-06
-2.61100541021697e-05
-9.89122872205098e-06
-5.04490621193139e-05
-2.84373385645439e-05
-2.72979878707741e-05
2.02570841633161e-06
-6.90049238611502e-05
-7.78144961033812e-06
-3.60049022847897e-05
-3.11150410042247e-05
1.00064508563772e-05
-6.45658158139777e-05
-2.96241889990162e-05
-4.16626606741737e-05
-1.03781205222553e-05
-3.74297851160477e-05
-5.32421621572998e-05
-8.05313734436451e-06
-4.48353237645271e-05
-4.48149130274463e-05
-3.17361092067017e-05
-1.51776426534459e-05
-3.91199257647782e-05
-1.43846829895945e-05
-2.93091137646634e-05
-1.82623499108259e-05
-3.44643169804869e-05
-1.67166637965183e-05
-5.2523116923838e-05
-4.57030368943562e-05
2.97260361236701e-06
-3.97863385295782e-05
-2.15709362692882e-05
6.64879559796767e-06
-5.29414740897768e-05
-5.5982109597692e-05
-2.36502042259972e-05
-1.25725889598225e-05
-5.10810546741692e-05
-1.85746250547676e-06
1.13021850062842e-06
-3.28746486759524e-05
-6.11349393991249e-05
-3.01907941832644e-05
-1.3905939023424e-05
-5.23453526956269e-05
4.69539073776611e-06
-9.44701555097338e-06
-6.29797780996332e-05
-3.56506113120034e-05
-5.78656330179307e-05
-5.28633042015488e-05
-2.45676813074986e-06
-1.82340730203198e-05
-4.08043755976688e-05
-3.45246230283521e-05
-1.6601845486878e-05
-6.2031374118292e-05
-4.46598152634833e-05
-3.72186912669861e-05
-4.13375595993049e-05
-6.24531932065164e-05
2.91560267117899e-05
-5.87089322321794e-05
-1.21865117866735e-05
-1.55355447060028e-05
-1.31902460697985e-05
-5.83511250324836e-05
-4.1419986421795e-05
-8.31687992626174e-06
-3.26552551100617e-05
-5.23701660827401e-05
-4.38523458570662e-05
-3.71727421626329e-05
-2.54482768095284e-05
-5.28495074793857e-05
2.57995629346686e-05
-6.17223271178551e-05
5.83435567554585e-07
-1.94164313810168e-05
-2.29125214666747e-05
-2.92366773255231e-05
-2.88270254214926e-05
-3.73488825832427e-05
-3.76609277392407e-05
-2.75666410796581e-05
-6.37375334513374e-05
-5.39363533689162e-05
-2.66640260137185e-05
-1.17077105020118e-05
-7.06543449208834e-05
-4.15944326345526e-05
-4.353442604204e-05
-3.38217484095504e-06
7.50241980205367e-06
2.05819361643777e-06
-6.85062887192078e-05
-1.93581846670946e-05
-1.0355480421767e-05
-3.03967020547471e-05
-4.5925420749952e-05
-5.04182818378706e-06
-1.59136746213726e-05
-4.87757304450919e-05
-1.3459918246576e-05
-4.05432129307813e-05
1.38274381164632e-05
-1.9999753952999e-05
-3.57389076953474e-05
-5.34374875805185e-05
-3.20917569086776e-05
-2.18235385728045e-06
-3.14280808825949e-05
-4.74992814685856e-05
-4.98253817535822e-05
-5.72165383536865e-05
-2.69223157141572e-05
-1.13262647799819e-06
-1.45485827528724e-05
-4.10316253447605e-05
-3.30995699408998e-05
-4.18853299591661e-05
-4.74145330418876e-05
-1.46427114416307e-05
-1.35288673528316e-05
-3.13488439863725e-05
-3.71420100265448e-05
-2.18252725232117e-05
-3.33792984958522e-05
-2.61529217806237e-05
-2.80639143701793e-05
-2.64595239180254e-05
-1.59953085170802e-05
-4.24884934697377e-05
-3.10631424986801e-05
-3.8888448127399e-05
-6.58924310452074e-05
-3.41649613220956e-05
-5.43834204128205e-05
-3.84562561316535e-05
-1.33431066201915e-05
-3.84387438359216e-05
-9.83881776156207e-06
-1.35346213803026e-05
-1.76151383311778e-05
-5.04541904384882e-05
-2.90943557011485e-05
-1.67130097424148e-06
-2.74373376102147e-05
-6.2826900237815e-05
-1.98615246608934e-05
-4.69336020835962e-05
6.33323556607238e-06
-2.46359146867707e-05
-2.09421409192513e-05
-1.9498711306753e-05
-2.56007824628439e-05
-3.24943543218176e-05
-3.29657964525745e-05
-4.17472224272513e-05
-1.33012121306188e-05
-2.64636012804487e-05
-3.44541322363212e-05
6.79194052381288e-06
-2.86307389032794e-05
-3.27805271447784e-05
-1.12318452817656e-05
-4.32313269464088e-05
-4.61503477319629e-05
7.62485493151874e-06
-1.53521222037648e-05
-5.13153370582792e-05
-4.89718571906766e-05
-2.1725365844015e-05
-3.99920656400088e-05
-6.23004688455273e-06
-5.22064143854194e-06
-5.46076266455343e-05
-2.46211247073186e-05
-1.05250840323782e-05
-2.46011978822635e-05
-5.57654028642036e-05
-1.11688425811843e-06
-2.73987642029691e-05
-5.17068365372505e-05
-9.2084558390932e-06
-2.06151090470249e-05
-6.95461672388621e-05
-3.49895570309239e-05
-3.93103936857965e-05
-2.4192797632289e-05
-4.35319543982962e-05
-1.13098126034744e-05
-3.45556995332641e-05
3.105756057746e-06
-7.27353286233223e-06
-1.00586328909581e-05
-2.18672457755169e-05
-1.66237445246927e-05
-1.25739278356532e-05
-4.06762944364478e-05
-1.98154789783415e-06
1.07432226221815e-05
-5.74575335156723e-05
-4.12192484605645e-05
-2.40510443079197e-05
-3.78026814921552e-05
-4.00299328764803e-05
-3.1870258458394e-05
-5.91927620535953e-05
-1.54296916733571e-05
-3.3725450312564e-05
-2.97122501922754e-05
-3.21463326821975e-05
-1.00462577550671e-06
-2.12656659299149e-05
-1.52497641405138e-05
-1.17846454220559e-05
1.44918416019543e-05
-8.62364679138776e-06
-2.3925398324635e-05
-4.55333557383217e-05
-2.382776845516e-05
-1.7744617775318e-06
-3.49746429860131e-05
-1.9964216075037e-05
-6.60322169700329e-05
-2.77985915131457e-05
-3.82856983705196e-05
-6.34647852319297e-05
-4.75107517306529e-05
-5.11350883804235e-05
-6.37456289496538e-05
1.52985820250995e-06
-6.93419592247537e-06
-5.5636597422325e-05
-4.35190467355587e-05
-1.11534490238426e-05
-3.6934872434843e-05
-2.16379881063375e-05
-1.53428146041958e-05
-3.96414672801076e-05
-1.2705981506099e-05
-2.39874794121455e-05
-3.62225899665001e-05
-7.07722684463253e-05
-1.66294541840607e-05
-3.34834181661247e-05
-3.19009909742692e-05
-4.5240887434234e-05
-3.03431767968889e-07
-2.61377530976489e-05
7.33414193625011e-06
-2.63292831400117e-05
-2.48774288541697e-05
-8.10398686322497e-07
-1.28674362887287e-05
-4.22231494900111e-05
-5.76761594193337e-05
-2.99214942135027e-05
-4.33102532023615e-05
-4.51688744449297e-05
-2.88747297882594e-05
-1.69588267437106e-06
-7.94004159101397e-05
-1.70860593912733e-05
-9.91969108727523e-06
-5.6951533513643e-05
-5.06185562782579e-05
-1.22660491429383e-05
-2.80006724846062e-05
-5.95559053689954e-06
-3.68963196069375e-05
-2.08881836977321e-05
-1.41940053522829e-05
-3.63132390291505e-05
4.31121088140974e-06
-2.08624629609535e-05
-1.34744056985747e-06
-3.38531004921885e-05
-3.48003495132962e-05
-2.78183980276006e-05
-3.32652434565886e-05
-6.18697142615721e-05
-4.21240369651054e-05
-3.87040545660301e-05
-1.15976658053046e-05
-3.63593487051009e-05
-7.2119842440975e-05
-3.40408970988143e-05
-4.36676056969178e-06
-3.35818851016141e-05
-3.89001796320639e-05
-2.47891439506462e-05
-3.23791543680858e-05
-3.86160105705055e-05
-5.33553942377474e-05
-3.63317014936674e-05
-6.2203047057675e-05
-2.36619539796674e-05
-1.48851427286329e-05
-4.82878343673741e-05
-2.16412060677887e-05
-1.511428018604e-05
-3.27841725652904e-05
-4.26550969127218e-05
-4.16484159499723e-05
-3.83010830778589e-05
-3.01602620721587e-05
9.01761755191559e-06
-9.52345604025444e-06
-2.78547125290068e-05
-1.84810265540629e-05
-3.3728151396688e-05
-5.24917056886054e-05
-4.11563835409242e-05
-3.15025278634136e-05
-3.49613101317817e-05
-2.55769453144958e-07
-1.30575028836977e-05
-1.58125379934415e-05
-4.60450882672136e-05
-1.87695998868091e-05
-1.17363063422109e-05
-2.4080224698206e-05
-1.25456140276495e-05
-1.04562137321595e-05
-5.6371553813597e-05
-2.8251843704429e-05
-1.42199586489731e-05
-5.94910984613008e-05
2.72933780690249e-05
6.0498016025697e-06
-2.46503483840571e-05
-1.64564961962138e-05
9.83762119326982e-06
-2.65390880961352e-05
-4.42942831871147e-05
-2.44123257131629e-05
-2.24472522454503e-05
-2.94406713346372e-05
-5.27459958028592e-05
-2.56128711234104e-05
-6.56231355644221e-05
-2.46341647881933e-05
-6.41345980634799e-05
-4.72555206954969e-05
-4.84913893091425e-05
-2.09571007877864e-05
-1.90672628153547e-05
-8.4438874743407e-06
-1.35791609146728e-05
-8.32357851707313e-06
-2.32889373913719e-05
-6.69275750554191e-05
-3.58887571243944e-05
-3.02943966090584e-05
-3.55031876154997e-05
-1.85579426651428e-05
-5.34009216876232e-05
-1.7334079258765e-05
-1.7569895460859e-05
-4.81799258863944e-05
-5.17884172481849e-05
-5.78829478026565e-05
-1.80813151948979e-05
-5.03779277221148e-05
5.10175834518772e-06
-9.07743490958847e-06
-3.49420802501856e-05
-2.88928597677872e-05
-5.71114958887826e-06
-2.10162572224263e-05
-2.29763074022882e-05
-2.20119785625536e-05
-3.30985754304423e-05
-3.36410011822802e-06
-2.7831053312236e-05
-2.31651444385683e-05
-4.23573434097484e-05
-4.36904112479095e-05
-2.7676861788289e-05
-4.45648380021182e-05
-3.9371666758683e-05
-2.45050105192805e-05
-1.69603616038922e-05
-3.92372742332805e-05
-2.19385087221788e-05
-1.35626290402305e-05
-3.93171535566375e-05
-4.95109116229311e-05
3.03900546802471e-05
-8.1278529959081e-06
-3.58379660142166e-06
-6.34973225875254e-05
-4.27288317464431e-05
-3.45613259968509e-05
-4.87356496295109e-05
-3.07847402021728e-05
-3.21961606078685e-05
-3.38108953653939e-05
-3.54430432402598e-05
-3.59864977853483e-05
-2.06361784715256e-05
-9.44478744205688e-06
-1.91913482263585e-05
-4.0233074009271e-05
-2.28960965293375e-05
-3.68037097517266e-05
-1.70484332795718e-05
-6.81770177934879e-06
1.01795865350973e-06
-2.33586976906352e-05
-7.96712004524405e-06
-9.35898489473337e-06
-3.80785681602462e-05
-2.27829817913368e-05
-8.69764684342679e-06
-2.66315422826012e-05
-5.7501387603797e-05
-1.50395582598755e-05
-1.48461941499557e-05
-1.88633417266838e-05
-5.47047582632726e-05
5.20934100261066e-06
-1.80653196166232e-05
2.31460363858181e-05
-2.567292179204e-05
-5.72960197234575e-05
-1.74253110628481e-05
-1.27309503407885e-05
-3.85982650063848e-05
-2.21328909121751e-05
-6.43526976806205e-05
-5.40619279390763e-05
-2.46580048510781e-05
-6.38216158747987e-05
-4.1927816002067e-05
-1.92091207229957e-05
-2.53684194544761e-05
5.98374982612575e-06
-1.95178554478365e-05
-6.35114320818213e-05
-1.11980573667022e-05
-5.0894365828599e-05
-2.23845334608207e-05
-5.77405637034242e-06
-1.96307806376153e-05
-3.56545038603016e-05
-1.20991691251021e-05
-4.0991510297444e-05
-4.55048133128147e-05
-6.08459980594935e-05
-5.61657722250617e-05
-3.55294492386587e-05
-2.4389820396784e-05
-3.49129823161974e-05
-3.23485047194097e-05
2.79157439185231e-06
-2.51652511273145e-05
-4.95078196164141e-06
-1.88453327086276e-05
-1.78172390239895e-05
-1.72465263256187e-05
-3.76685121250332e-05
-2.88413019646801e-06
-5.21241543355373e-05
-5.2143344340074e-05
-2.42395447400576e-05
-4.24893754087126e-05
-4.94739639321717e-05
-3.93100841977867e-05
-2.70692358961434e-05
-4.37499187133744e-05
-9.0894435094609e-06
-1.09558492776246e-05
-9.41452289787189e-06
-3.26811419101873e-05
-3.76625867693281e-05
-1.36709106122903e-05
-2.10002500494867e-05
-2.14931573789719e-05
-4.4072120701582e-05
-4.99966913027413e-05
-1.41572711601682e-05
-2.68928948599059e-05
-3.78316493856382e-05
-4.84402245411662e-05
3.90336148484246e-06
-2.57845642528752e-05
-9.58732835391382e-06
1.01811196231325e-06
-5.62402472464608e-05
-2.290744237896e-05
-1.81390206351316e-05
-1.88884252187744e-05
-2.66952167984303e-05
4.06477318744492e-07
-2.05286439607943e-05
5.94755823746472e-06
1.14747801558048e-05
-3.63363401273391e-05
-4.97442283273814e-05
-3.95935360559288e-06
-2.17318631216033e-05
-4.63407999908753e-05
-3.83308155739389e-05
-4.68572048945627e-05
-8.01069987066754e-05
-3.97180375365187e-05
-4.55132497233486e-05
-3.29425944065807e-05
-3.21348777065035e-05
-2.48812679117807e-05
-3.46589828936929e-05
-4.43304817804758e-07
-2.63228579130549e-05
-2.1412741968214e-05
-2.82614603208523e-05
-8.39290007430772e-06
-3.56835913343029e-05
-5.20167162672053e-05
-3.13136654971876e-05
-1.78672151422557e-05
-3.33847252703245e-05
-5.00208295021103e-05
-3.02191119391393e-05
-5.56786166860442e-05
-3.28079013394904e-05
-2.3879595278805e-05
-3.9848824340138e-05
-1.15900069067304e-05
-1.78621545576013e-05
-3.4206862856926e-05
-1.55260733981941e-05
-2.23230512767572e-05
-2.92131462361468e-05
-4.75835833877585e-05
-4.31560894375126e-06
-3.53656645250412e-05
-1.73498384682765e-05
-5.28820804935513e-05
-1.75336407452802e-05
-4.95563695032851e-05
-3.50763816633773e-05
-1.32208657568212e-06
-3.28067295015009e-05
-2.40045395977416e-05
-3.76098281314098e-05
-6.19870562600562e-05
-3.95018581730062e-05
-1.94497423549665e-05
1.60455040742908e-05
-1.94770928419161e-05
2.35983091474716e-07
-3.29184658351494e-05
-3.1611956478805e-05
-1.40357736631549e-05
-1.92586520680486e-05
8.7593899980319e-06
-4.12107713116546e-05
-2.98762528427585e-05
-4.95425286755751e-05
-6.44288429346753e-05
-4.26165138278517e-05
-4.7357656939438e-05
-4.04033963833071e-05
-4.23213399219205e-05
-3.94295688135219e-05
-2.52980705196399e-05
-5.61120680125289e-05
-1.65361724242562e-05
-3.47719929677205e-06
-5.01366735756483e-06
-7.32373453862092e-06
-1.68608282150161e-05
-1.68405612911748e-05
-3.51030402566111e-05
-2.91395251630509e-05
-2.5109133407751e-05
-4.29320538202598e-05
-3.63996212074021e-05
-2.35547382100477e-05
-1.80977734738657e-05
-4.33565052187474e-05
-4.74467323042293e-05
-4.77865885912433e-05
-4.15529432207334e-05
-3.58458756949599e-05
-3.31743105902636e-05
-1.73189116639576e-05
-2.78496812319609e-05
-6.64650427081253e-07
-1.51403206685056e-05
-5.17759065822616e-06
-1.65730084812411e-05
-1.6212416969002e-05
-2.627012700798e-05
-2.83857346750761e-05
-4.21203507375433e-05
-1.93315837558385e-05
-3.6426796229407e-05
-4.57252058846855e-05
-4.35090772027501e-05
-4.37523115644379e-05
-4.23681785279812e-05
-4.24636778568318e-05
3.34203104802296e-06
-4.26777627655023e-05
-3.34489626761542e-05
-3.21210502051551e-05
-5.97345527053143e-06
-2.50566019972448e-05
-2.56805928975243e-05
-2.51211823002006e-05
-1.71627004669417e-05
1.38548592479379e-05
-2.2695628815472e-05
-5.87272166896076e-05
-2.27609619015841e-05
-9.92292400696916e-06
-2.15031948723968e-05
-3.80823776235939e-05
-6.56739196114867e-05
-3.76292292817877e-05
-2.932728593083e-05
-3.85987036158518e-05
-2.66080566173791e-05
-5.19687959573037e-05
-4.38546211754445e-05
-1.64504557106469e-05
-3.80735192854166e-05
-2.42373637757845e-05
-7.50182871970454e-06
-4.69272505525044e-07
-2.54801440718884e-05
-3.78165379354697e-06
-1.20382080954782e-05
-3.18191938407761e-05
-3.0019414684961e-05
-3.33712813285375e-05
-3.52569486457922e-05
-3.57941191489251e-05
-9.98723962013633e-06
-5.56178843377623e-05
-1.86053250621205e-05
-3.3614774775654e-05
-3.43682281613466e-05
-2.98973621232598e-05
-3.60456399973455e-05
2.47007466797258e-05
1.52829691731255e-06
-2.58170787651877e-05
-7.5706869006801e-06
-3.47585304029147e-05
-6.00081838305969e-05
-2.33699231070465e-05
-1.94405514706041e-05
-3.56769790867389e-05
-3.94098019473073e-05
-6.55109113470086e-05
-2.73518098553311e-05
-4.90015122695254e-05
3.68835683295069e-06
-1.59269368076336e-05
-4.03149151485382e-05
-2.56206163472188e-05
-1.0767474719696e-05
-2.79073191095258e-05
-3.51299935053989e-05
-2.00492259616289e-05
-1.08943738422339e-05
-2.2891177711199e-05
-2.58729397032291e-05
-3.54007594827685e-05
-1.07332749316448e-05
-2.37896290423239e-05
-2.98443255674243e-05
-1.00427000347592e-05
-3.17464981729204e-05
-3.50500014203322e-05
-3.93819160650179e-05
-4.63265049232259e-05
-4.28848505151487e-05
-2.03727332748376e-05
-4.48540413840262e-05
-2.97748706304105e-05
-4.35981995419067e-05
-2.10186472729847e-05
4.67429638275559e-06
-2.20506403144437e-05
8.32977844933516e-07
-4.91642382245192e-07
-2.3714092494521e-05
-1.63502281463424e-05
-3.16122490227691e-05
-3.48460702619565e-05
-3.88828051449108e-05
-1.45410235119867e-05
-4.74003993913321e-05
-2.6675076657105e-05
-4.99409192327595e-05
-3.02102327464999e-05
-1.70791440019943e-05
-1.26598078760704e-05
-3.79089828548184e-06
-4.12364968612727e-05
2.15630897231647e-06
-3.75893750797823e-05
1.234150873397e-06
7.1711647542866e-06
-4.38552162600413e-05
-3.10658363286503e-05
-2.47829628540151e-05
-5.59431184033853e-05
-3.30410651480481e-05
-3.72257024511834e-05
-4.34899838225424e-05
-4.48312610099978e-05
-5.30646866305094e-05
-4.04420054725554e-05
-4.69317018950819e-05
-3.2307779826152e-05
-4.21952737894704e-05
-5.61073470292806e-05
-3.17947930286808e-05
-3.45917378493688e-05
-1.16408079194904e-05
-9.1482283025849e-06
5.42689541755141e-06
-1.96634278468492e-06
-4.24832557352539e-05
-3.88254624152193e-05
-1.38268551794677e-05
-7.16675212339753e-06
-5.98829004540701e-06
-5.43739660831369e-05
-3.24918184011946e-05
-5.5985211866668e-05
-5.49342762187965e-05
-6.49654606405076e-05
-3.47892626256962e-05
-5.56631992113779e-05
-4.21930692492799e-05
-2.48073723219702e-06
-1.29395061260791e-05
-4.04021941622853e-06
-4.14319282384508e-06
-1.9655666349121e-05
-2.82046721248669e-05
2.57237385221126e-06
-4.77381618405504e-05
-3.10464376653495e-05
-3.02730788058823e-05
-2.96139273521349e-05
-1.22399551489311e-05
-4.39038797645736e-05
-3.82651144479843e-05
-5.16081549220926e-05
-7.76110167279255e-05
-2.42096430101916e-05
-3.28666216052987e-05
1.85631090629376e-06
-3.44328818324381e-05
-5.07504325160155e-05
-1.41565256067934e-05
-1.49876816784759e-05
-2.58266073786269e-05
-2.1367346097147e-05
-2.41773802978109e-05
-2.61348304674644e-05
-2.23573179472757e-05
-4.12583703690032e-05
-5.29256665991402e-06
-3.64361868735988e-05
-7.86272671081698e-05
-1.56680189233145e-05
-4.60545501221006e-05
-2.39635274264129e-05
-3.1087556760401e-05
-5.27240049052421e-05
-4.29002542214226e-05
1.17739547260053e-07
-3.88272249949597e-05
-2.432332989449e-05
-2.60104179184294e-05
-4.01679562613036e-05
-2.81290817950481e-05
-2.17341308631253e-05
-1.62721752190478e-05
-3.71595343341836e-05
-1.81972001309018e-05
1.52008766074437e-06
-4.94196663317996e-05
-3.59451219914782e-05
-5.14267881532916e-05
-3.06354829050872e-05
-2.208119804933e-05
-4.00517875011582e-05
7.82917940089663e-06
-3.93652247763586e-05
-4.53359511820422e-05
-2.863620315549e-06
-3.26343542531499e-05
-3.18869225229047e-05
-2.66370930629258e-05
-3.93092482899009e-05
-1.67959092665429e-06
-3.13106263145892e-05
-6.76946481532091e-06
-5.69508125741586e-05
-2.7126881592109e-05
-4.6008063864939e-05
-7.55102463403072e-05
-4.7651912238335e-05
-1.38453049007622e-05
-6.98611009349981e-05
-2.27978272559328e-05
-4.450088935352e-05
-3.39093274071957e-05
-6.21971258264487e-05
-8.25863572816038e-06
2.68246832889282e-05
-1.85408504943315e-05
-2.24229920101119e-05
-3.39368000323247e-05
-3.8932517112623e-05
-3.93689696868807e-05
-3.02845713696486e-05
-6.07449940711154e-05
-3.86987045162825e-05
-2.7667090035204e-05
-4.96615522814941e-05
-8.92348319905218e-07
6.14258725858995e-06
-3.51773679589283e-05
-3.10310438083444e-05
7.91569485366885e-06
-2.59592390878103e-05
-5.76861187660249e-05
-2.25445026133541e-05
-4.45869401038605e-07
-5.98311716176442e-05
-1.29434592206771e-05
2.72138986219332e-06
-6.97758647207958e-05
-2.73985825261143e-05
-1.15377651012545e-05
-3.09132263418031e-05
-4.8794582360325e-05
1.87191089624174e-05
-4.25247594479005e-05
-5.32029623534308e-05
-9.90163313497787e-06
-4.05471136277032e-05
-4.87942604418704e-05
-1.4160645849286e-05
-2.00665662293864e-05
-4.47052546663546e-05
2.35216167370127e-06
-3.8595761539245e-05
-3.80210413699737e-05
-2.21197107049286e-05
-4.23167275624452e-06
-4.64713709534791e-05
-4.06613966431574e-05
-4.74217775687296e-05
-1.95560661588788e-05
-4.0228677502734e-05
5.85311727183232e-06
-2.81068035768287e-05
-6.42402126315723e-05
-5.81755976779815e-06
-2.26479795713342e-05
-7.90062286399562e-05
-2.20166505643846e-05
-1.49305261933098e-05
-3.76769812952845e-05
2.84855198602224e-07
-1.53446736859504e-05
-9.92087317448072e-06
-2.18944375930564e-05
-2.4164624442996e-05
-3.84860221498929e-05
-4.358814198224e-05
-7.14446978213306e-06
-2.5287453521461e-05
-2.20342416961427e-05
-7.86858765888188e-06
-1.90780872904323e-05
-5.21780517855821e-05
-3.31069359587768e-05
-3.13992290723986e-05
3.5890564278233e-06
9.65470192592778e-06
-7.27238873649864e-06
-7.14107730054363e-06
-2.5354152517295e-05
2.24992174229495e-05
-2.49873758251145e-05
-1.42266323786216e-05
-1.72988366048223e-05
-1.86268248816251e-05
6.0707122917116e-06
-2.85974036492942e-05
-2.93371537807933e-06
-5.14330599737659e-05
-1.66838721033119e-05
-5.2369007756927e-05
-2.96991810751217e-05
-5.55095118282803e-05
-4.4368356231721e-05
-5.50521709181256e-05
-5.26977518636034e-05
-2.79087605141639e-05
-2.47303921595139e-05
-3.4216604730373e-05
-3.07824527793899e-05
-4.24803982414674e-05
-1.37255593301882e-05
9.07219142488613e-06
1.26723467674194e-05
-6.87852057094303e-05
-3.4735035030451e-05
-3.81937265008127e-05
-3.49479276923484e-05
-6.03926561439716e-05
-4.73479669905383e-05
-1.54014640998341e-05
-8.00686440753676e-05
-2.96240667500076e-05
-6.61821927637371e-05
-5.28928683189935e-05
-2.74208846262656e-05
-4.23170662003776e-05
-4.52302386902729e-05
-4.95420517621617e-06
3.93399267477616e-06
-2.03064775812479e-05
1.14709490998791e-05
1.45435333489383e-05
-1.3471240217246e-05
-5.16718630474152e-06
-1.61640124202801e-05
-1.93979729938352e-05
-2.63910535795362e-05
-4.48187215561525e-05
-3.20524553955058e-05
-3.46669575220454e-05
-5.46384217939662e-05
-3.03858498909705e-05
-4.48079264114852e-05
-6.36280155502375e-05
-6.92017753239058e-05
-2.08620500504376e-05
-5.88134680556909e-05
-4.00471409425093e-05
-3.52294794077833e-05
5.08012831221539e-06
-2.73471708734458e-05
-1.49062088962826e-05
-7.59087391111564e-06
1.33751228121224e-05
-4.05943979777371e-05
-3.07383806076045e-05
-2.63229808911811e-05
-5.62541489762928e-05
-3.91344715273986e-05
-4.98235611830361e-05
-3.19710292759322e-05
-5.16681144149439e-05
-4.56695826795756e-05
-1.41079966806138e-05
-4.21171810008989e-05
-1.78878846917283e-05
-1.46114407949974e-05
-1.95218715402494e-05
-3.61288473129898e-05
-1.86830959916206e-05
-3.06782628121843e-05
-1.84730262906696e-05
-4.53226156616098e-06
1.75307691149964e-05
-4.52539439156268e-05
-1.29467806451359e-05
-3.8730656157055e-05
-2.15306274990753e-05
-2.65260131163527e-05
-2.03086190587513e-05
-1.91993398656481e-05
-5.4446033448878e-05
-2.60214824690718e-05
-5.42323275850863e-05
-4.68575193312031e-05
-1.97587370319146e-05
-3.31928084765795e-05
-5.51937745565746e-05
-1.95491422939974e-05
-2.14720435216164e-05
-3.55760565156307e-05
-2.21289134523961e-05
-2.64134460486195e-05
3.08569732029009e-06
-7.14819530520132e-05
-1.61084675608209e-05
-2.20674962676331e-05
-6.28541450322444e-05
-3.43179440650579e-05
-3.92757679511143e-05
-5.50459682550968e-05
-4.57661449489735e-05
3.93483395949458e-05
-3.36801029988057e-05
-4.78734710252555e-05
-2.77454780792579e-05
-4.09734268775025e-05
-6.57309059115769e-05
-8.4131485695325e-06
-2.26107276547177e-05
2.08110917224286e-06
-1.07439450897428e-05
8.56678310703182e-07
-2.21128459157908e-05
1.2296832612284e-05
4.18246693793108e-05
-1.41966321486102e-05
-1.86217092030348e-05
-1.55575310235941e-05
-4.8207975248511e-05
-4.94388949388772e-05
-1.56523056930006e-05
-5.39620673925416e-05
-5.23718558230297e-05
-3.18774121879001e-05
-5.16759327855923e-05
-2.9688822528133e-05
-3.82994844151959e-05
-2.50481753766804e-05
-1.89561514855551e-05
-3.09658051846358e-05
2.04764943238206e-05
-1.58736494891921e-05
7.87973190104991e-08
-3.72752905209974e-06
-1.23213826836573e-05
-5.34386802394117e-05
-2.55407778554144e-05
-6.67938532839584e-05
-5.31015503346337e-05
-3.63539968511106e-05
-5.42174822417138e-05
-6.29701595171281e-05
-3.37247966864096e-05
-2.28312870787139e-05
-5.06373168236057e-05
-2.96230266208379e-05
-3.86445948674475e-05
-5.33433331690438e-05
-2.76159435652535e-05
-5.21247474276047e-06
-2.60573716158085e-05
-1.71984639765809e-05
2.95379844832258e-05
4.07964140059105e-06
-6.69711056853098e-06
-9.06264864838657e-07
-1.84920918178814e-05
-6.48695680967011e-05
-2.17477332785038e-05
-1.17858927177112e-05
-3.69962835965719e-05
-5.49854708331773e-05
-4.01113159243914e-05
-4.98959356085958e-05
-3.22896585107333e-05
4.1789138610948e-06
-4.1060259632507e-05
-4.82799761706876e-05
-2.20772883305074e-05
-3.55908627093767e-05
-6.3407116299273e-06
-2.17714101608944e-05
1.80798098289574e-05
-2.76130079236794e-05
-3.596351717961e-05
-6.09751241215312e-06
-1.09743300185779e-05
-5.95205734255095e-05
-2.36698104404758e-05
-4.13513975107305e-05
-4.36712466100354e-05
-2.6100367872692e-05
-5.97272201933781e-05
-4.67933340106594e-05
-3.31361998206606e-05
-6.92496887606921e-05
-3.93822948434166e-05
-3.04012050202186e-05
1.4464725660997e-05
-2.47879309352189e-05
-7.61352242430594e-06
-3.37309497117338e-05
-1.99848495416394e-05
1.14720309800855e-05
-1.45440314138235e-05
-1.58823620776799e-05
-3.5288311157361e-05
-4.26867159534996e-05
-3.6185453332451e-05
-5.46161438755191e-05
-5.96064226836917e-05
-1.00779294337358e-05
-6.71529468808969e-05
-4.45353844521912e-05
-4.20822344109134e-05
-3.55317862722462e-05
-7.05340152605006e-05
-1.48497214581767e-05
-8.55502219847842e-06
3.9745606078587e-07
-2.11294649468421e-05
-3.67605816497404e-05
-6.98137467295553e-07
3.35290054550215e-06
-4.0301386012365e-05
-3.38794859924945e-05
-3.28048156485769e-05
-2.45400697159459e-05
-3.09593354947906e-05
-1.14565474199337e-05
-4.26656600150776e-05
-3.53002911289991e-05
-6.83258930917121e-05
-2.04346747388925e-05
-3.47497021011639e-05
-3.15195875244906e-05
1.71954007738004e-05
-3.15512675315652e-05
-7.37776929325856e-06
-3.88119386434098e-05
-1.73737917794814e-05
1.73583532184911e-05
-1.16868993422403e-05
6.74630445966808e-07
-3.21917900808389e-05
-4.67208484027773e-05
-3.15069673711289e-05
-6.71540109985356e-05
-5.00000178190142e-05
-4.34038237142483e-05
-3.81919687948525e-05
-6.22463407581188e-05
-1.25525679667479e-05
-1.42092536599649e-06
-1.98974939970569e-05
-4.03880237270621e-05
-2.34201148204693e-05
-4.55008059684033e-05
-2.39308413103378e-05
-8.60081141870929e-06
-4.05947338685944e-05
1.12378901505158e-05
-7.7155893007592e-06
-6.55541154591581e-06
1.1947146469917e-05
-1.77914778643254e-05
-1.90146179876565e-05
-2.26253210159682e-05
-3.93145389007228e-05
-1.18010734563191e-05
-3.9480524067598e-05
-2.93566259552697e-05
-6.52979638410085e-05
-6.91220314178602e-05
-3.94661520369813e-05
-5.1631766711291e-06
-2.41278864991648e-05
-4.68262054728954e-05
-7.29295685577764e-06
5.31099110573564e-07
-1.38625778211126e-05
-2.89327126778326e-05
-5.23277378653658e-06
-3.37555054788389e-05
-6.40687830280425e-06
-2.92911324662102e-05
-2.82010300742117e-05
-3.53498305885323e-05
-4.1634719018039e-06
-7.36932586144383e-05
-3.71421830500667e-05
-3.61477954156779e-05
-4.63396054791988e-06
-4.23621204130849e-05
-4.05342982643313e-05
-1.42618196828767e-05
-5.24329828375106e-05
-3.70090111527153e-05
-2.69338917643368e-05
-2.21944256728239e-05
-1.38313947279208e-06
7.64267013938442e-07
-1.50961121086578e-05
3.51437691464214e-06
5.26685027526829e-06
-2.3796616203787e-05
-4.5166594936615e-05
-3.34879115044963e-05
-5.15780284252763e-05
-5.38584441603271e-05
-1.84091013337495e-05
-4.76431526086752e-05
-5.09037123407511e-05
3.34653962873971e-06
-2.35789775610864e-05
-4.75905713289303e-05
-6.91154443649403e-05
-2.7480119943655e-05
-3.42641498335212e-05
-5.57737089619411e-05
1.47652197531963e-05
-3.00225907058325e-05
-3.25438888246621e-05
-2.97783222217542e-05
-2.96257477284841e-05
-3.84838515324608e-05
-3.49802547595553e-05
-8.23870701782622e-06
-4.72234488705063e-05
-3.04551669894102e-05
-3.75063938444263e-05
-4.81551272549296e-05
-6.26372800019909e-05
-5.58728804325603e-05
-5.68369099278576e-05
-8.50535663379823e-06
-4.489193704549e-06
6.79977621269055e-06
-3.18719339289906e-05
-4.53140415925518e-05
-2.15044674925383e-05
-5.0407229563826e-05
-1.46416233667796e-05
-2.70814133225651e-05
-6.18657533834602e-05
-3.45721799430688e-05
-2.75868611326895e-05
-2.57192122475525e-05
-2.02485001181628e-05
-2.7429144181242e-05
-1.83825687617458e-05
-5.6916853134366e-05
-3.1641617121728e-05
-2.32404090868069e-05
-6.32100318652933e-05
-3.56551350570172e-05
-3.26389842377253e-05
-5.50501639128315e-05
-2.29731560669219e-05
-1.82084432130356e-05
-6.55571021350618e-05
-5.59193514701511e-05
2.56120172660146e-06
-8.34783771655661e-06
-1.08614756701731e-05
1.07478717705556e-05
-4.5489458037627e-05
-5.41062582687173e-05
-3.26821670278163e-05
-3.65152654890492e-06
-4.78316197892092e-05
-2.2628862447203e-05
-2.53516470402415e-05
-4.42873125354053e-05
-6.80629849324447e-06
-1.00771759919063e-05
-5.42065666393723e-05
-4.45449153708496e-05
2.31844717006733e-06
-5.73583828587339e-05
-4.63356381776266e-05
-1.09852720666831e-05
-5.28208379463612e-05
-3.49172013803239e-05
3.42269529833985e-06
-2.77166271977405e-06
-3.50335834572605e-05
-4.69763196384663e-05
-3.05434468853665e-05
-5.17889617215466e-05
-3.16793820709114e-05
1.85207347097013e-05
-1.87008211828282e-05
-1.7731124130146e-05
-8.86160760278166e-06
-3.11680819246463e-05
-1.56275377705465e-05
-3.59792541343403e-05
-9.69733680188116e-06
-1.05955763801561e-05
-3.15856271031452e-05
-1.96421193885832e-05
-7.08038849088672e-05
-3.44565200712106e-05
-3.56515320600957e-06
-4.01630700870813e-05
-5.95316911537806e-05
2.17939348015691e-05
-2.75409453567251e-05
2.54395565774404e-06
-3.95486966379619e-05
-1.21235933686908e-05
-3.02816363216388e-05
-4.02488038672062e-05
-2.22371366522292e-05
-1.74044241097775e-05
-1.74064299801686e-05
-3.54889277264102e-06
-2.60007081179993e-05
-5.10726335106596e-05
-5.09594335063445e-05
-1.02591874058119e-05
-2.0919141662545e-05
-2.33548163702787e-05
9.12408627944112e-06
-5.20087771003461e-05
-4.89506566327697e-05
-7.64880074893172e-06
-3.19559168537619e-05
-8.56737639312479e-06
-1.05772320183846e-05
-2.11800402298053e-05
-3.47212419724899e-05
-2.77284097807739e-05
-2.43279634779915e-05
-1.15661777129284e-05
-5.76820934654462e-05
-8.23935648073012e-06
-3.98027630487811e-05
-5.78600103654681e-05
-9.25656855434168e-06
-5.12381446908003e-05
-4.01878120164094e-05
-3.03012412074388e-05
-3.19612978018558e-05
-4.45482646895515e-05
-1.08287678779686e-05
-2.90464466525795e-06
-2.73020145718027e-05
-4.61138887368375e-06
-1.46183897374242e-05
-4.90303923273732e-05
-2.2855806796772e-05
1.02199589167684e-05
-2.3477650877631e-05
-2.0231501055993e-05
-1.92344118925976e-05
-2.57494287879569e-05
-5.08271237305691e-05
-1.46033023612385e-05
-1.18714513185635e-05
-3.10003581391366e-05
-3.7068164348723e-05
1.1597268786379e-06
-5.0944827256389e-05
-2.41949046982923e-05
-6.53020695433073e-06
-1.1664934387621e-05
-4.54133176143e-05
9.86740525918472e-06
8.20059131770884e-06
-6.80232151894555e-05
-5.07873694664517e-06
5.31242074335527e-06
-7.31356573449141e-05
-4.04435623075669e-05
-3.08860595643687e-05
-6.16280947297838e-05
-3.62668272815481e-05
-1.31542013844415e-05
-5.18000124199869e-05
-4.29177844695387e-05
-2.32399821089955e-05
-2.90813349222447e-05
-5.02229125511896e-05
-9.01168071050613e-06
9.61863625530434e-08
-4.49793367061095e-06
9.1313878512105e-07
2.18033859080798e-05
-3.27993993867457e-05
-3.9596412652826e-05
-1.82552207796605e-05
-1.14749170703713e-05
-5.88366796655684e-05
-5.44170293507395e-05
-1.29523453000279e-05
-6.79716308088603e-05
-6.19949593967058e-05
-7.0012715763942e-05
-8.519032158268e-05
-1.04693842892417e-05
1.91755268971156e-05
-5.36759547650636e-05
-4.57383912144822e-05
-1.91858936502069e-05
1.12306495780417e-05
-1.67461024414398e-05
-1.9404072611661e-06
2.04539044976487e-06
2.13000751554038e-06
-5.44191691803023e-06
-1.1361021569463e-05
-4.87708544012607e-05
-3.63208717906436e-05
-1.26809810418177e-05
-6.10678470842977e-05
-6.6222187844149e-05
-6.42307827003175e-05
-7.93686077917804e-05
-5.64301730542165e-05
-1.15800090755471e-05
-4.51759308991303e-05
-3.33878374118669e-05
-3.82201544693262e-05
-9.50826886668886e-07
8.05335254384829e-06
4.62499525517194e-07
-1.69147789464212e-05
-1.72570293075042e-06
-1.4441513562788e-05
-2.346044993908e-07
-3.09364238057508e-05
-4.96315423929825e-05
-3.66057725737051e-05
-4.80229392104893e-05
-3.29268408737978e-05
-5.16061807283709e-05
-3.98948468957903e-05
-4.06588668711308e-05
-6.6863795665333e-05
-3.62817038728992e-05
-7.27840056349003e-06
-1.05433639779993e-05
-2.00995974372362e-05
-3.92441846503575e-05
-3.2926259427689e-05
9.08744082612892e-06
-2.42727163171735e-05
3.20800059680682e-06
3.82336834014057e-06
7.31526630591996e-06
-2.48741228311067e-05
-1.64646110810253e-05
-5.39432922060767e-05
-3.05660781425017e-05
-5.07106869348459e-05
-8.70251991364618e-05
-6.74495821290068e-05
5.42424054602184e-06
-2.32778244691189e-05
-3.71629459280286e-05
-4.56131191280513e-05
-2.14106442940947e-05
-9.44114258843572e-06
-2.6348349596273e-05
-2.65958846369966e-05
-4.41840051424676e-06
-3.55918561146602e-05
-2.59597487698916e-06
-1.24648554672107e-05
-1.11081452630023e-05
-3.19102280124342e-05
-4.42307102370581e-05
-3.62430770183605e-05
-3.87295839380381e-05
-1.33695361281674e-05
-1.27705164547152e-05
-5.73208707222864e-05
-3.13376352690775e-05
-5.30432860785244e-05
-2.62963470684707e-05
-4.73937159208793e-05
7.5455395379325e-07
-3.0651813301345e-05
-6.08939783451231e-06
3.89185337881633e-06
-1.76918426224298e-05
1.17798431533182e-05
-1.22908201259564e-05
-3.4357003179941e-05
-4.74390971944755e-06
-2.65673094978969e-05
-1.21280967285588e-05
-2.18699499582668e-05
-4.81238260472129e-05
-8.59986930518554e-05
-6.27245941129457e-05
-3.18542976988231e-05
-6.15405598905534e-05
-6.46069754447755e-05
-1.1263709290802e-05
-2.65027821369766e-05
-4.94178333010429e-05
-4.42448026387392e-05
6.19439302942025e-06
-6.52807272294652e-06
-1.70686690957374e-05
-1.92201231225487e-06
5.42246328739631e-06
2.20189485547728e-05
-3.31701762820224e-05
-1.71811202034176e-05
1.03652820253732e-05
-1.29420068869583e-06
-3.00150287778606e-05
-2.70885954609915e-05
-5.25208945397455e-05
-4.86741432292647e-05
-6.68613879235715e-05
-2.73894744025187e-05
-3.76708373200955e-05
-1.17190592452194e-05
-3.86911978487885e-05
-2.48349153946843e-06
-1.25654320430769e-05
-3.62134387720978e-05
2.17133553935985e-05
-2.18394623781072e-06
-3.15957051428596e-05
1.77287892116158e-06
-1.04458467208371e-06
2.41546331947163e-06
-2.44403302006572e-05
-5.84868331029519e-05
-5.5733538165506e-05
-3.46069881328214e-05
-2.44980861563558e-05
-3.41760238945386e-05
-8.57333917923342e-05
-5.61176132978995e-05
-3.85543009239828e-05
-4.29094907889009e-05
-4.48932192504305e-05
3.98550552569204e-07
1.13235315932357e-05
-3.42074249971818e-05
-3.23042100460615e-05
-9.50457307135934e-06
9.51392699836123e-06
-1.1001355778662e-05
3.97546459680599e-07
-3.26481042211007e-05
-2.20367597619901e-05
-6.89328027653412e-05
-1.5494366073442e-05
-6.41853324059105e-05
-4.49767646932771e-05
-4.42160536664987e-05
-6.46965220540194e-05
-4.81006904081803e-05
-4.29316425542166e-07
-4.52332386402103e-05
-5.96012639174847e-05
-9.87065080556399e-06
-2.97505413453322e-05
-4.67497780667416e-05
1.15634398248045e-05
-1.89548761524606e-05
-3.1229460241659e-05
-1.68123024277288e-05
6.26105640285511e-06
-4.46389245879299e-05
-7.48035058591135e-05
-7.35733460296423e-06
-3.44934879969578e-05
-5.85184248315689e-05
-1.81431733278629e-05
-2.32782963354439e-05
-7.84443621580638e-05
-3.77960278529269e-05
-4.60417769784108e-05
-2.95865666985172e-05
-3.35872025186303e-05
5.25794485694721e-06
-7.45617977107282e-06
-3.38736618114837e-05
-4.67451317266471e-06
-1.42336244125046e-05
3.37416953531221e-05
-8.51095821780667e-06
-8.60288730507494e-06
-4.12637869145031e-05
-3.78025605989629e-05
-2.59529586936792e-06
-4.80603319216468e-05
-4.16609586803611e-05
-4.19275510880985e-05
-5.45500061465404e-05
-3.13323971217193e-05
-2.49543302775662e-05
-3.63674245785653e-05
-6.4405907252549e-05
-6.36103868235845e-05
-4.15555623061004e-05
-2.08974273552068e-05
-2.05953127997446e-05
1.23219043939225e-05
-2.10808656713373e-05
-3.83723004189306e-05
-2.84266450525087e-05
-3.66560233461323e-05
4.30434642461122e-07
-2.09944520924865e-05
-8.46924944059905e-06
-2.30103354412074e-05
-3.41438476672074e-05
-1.70365106191957e-05
-2.37824245815916e-05
-9.862251703973e-06
-3.5081500768155e-05
-3.49377580089704e-05
-3.92743279824333e-05
-4.46591682009525e-06
1.38788625901109e-05
-2.6056484965149e-05
-1.80626353371697e-06
9.20172650325271e-07
-4.45838565986e-05
-6.96345917565909e-06
-2.060481589055e-05
-1.30680144522902e-05
-2.8176111823199e-05
-3.63496733654104e-05
-3.29736582047975e-05
-4.61623201488094e-05
-1.2227797074266e-05
-1.20166169977092e-05
-3.90225221843924e-05
-4.81460560773209e-05
-1.81619591611659e-05
-4.65692808919272e-05
-5.28995084897178e-05
-1.60589291792367e-05
-6.34052302556082e-05
-3.30542461243244e-05
-3.5598218609365e-05
-4.07044663915343e-05
-5.20293729062073e-06
1.68225987627909e-05
-3.12765170599984e-05
-2.12152322703016e-05
1.54029386365654e-07
-2.17540056208533e-05
-4.87308273411161e-05
-2.2124038211237e-05
-1.18648331636119e-05
-6.56017225814227e-05
-5.7026274576123e-05
-3.02843380491213e-05
-7.40805886647689e-05
-5.3701039911998e-05
-1.43579071827185e-05
-2.14034453177273e-05
-4.5972700144386e-05
2.12239758311149e-06
1.1163183646862e-05
-3.1547317604631e-05
2.57272152736839e-05
1.54997943541016e-07
-3.55645546244816e-05
1.00204694922975e-05
-3.81433785384417e-06
-3.6074395352185e-05
-4.26481219515137e-05
-1.25242332621138e-05
-4.08798159704427e-05
-3.1505948402949e-05
-3.95590360119899e-05
-6.37159429430624e-05
-7.96406204541291e-05
-2.08155745018215e-05
-3.53884917959429e-05
-4.08093548484586e-05
-3.14648501071267e-05
-2.79583279021402e-05
-3.10624785587034e-05
-4.47603476991581e-05
2.0165963234831e-05
-1.81252320145461e-05
1.97023928849336e-06
-1.10723486515381e-05
-3.17364651104172e-05
-5.43441308359504e-05
-6.8703849429201e-06
-2.55504554712965e-05
-4.59609271386801e-05
-5.31911524864148e-05
-2.85478977745517e-05
-3.24562423299018e-05
-3.85543806325912e-05
-1.09754412420466e-05
-8.97925557523463e-05
-4.81802320034712e-05
-3.30296430723042e-06
-3.4631685677845e-05
-1.61588902876327e-05
5.41807015301126e-06
-4.04788846475295e-07
6.46104281494361e-06
2.38124098962056e-05
2.98648522822347e-05
1.06844808522503e-05
2.91547781626215e-06
-2.28193698958333e-05
-4.10233262332606e-05
-3.67630396319257e-05
2.76024558540195e-05
-5.30125028402818e-05
-5.72679959653406e-05
-1.48970919009524e-05
-7.42442404760181e-05
-8.10510005850629e-05
-9.98339817418474e-06
-4.18056548768176e-05
-2.78543804355194e-05
-2.20244488730018e-05
1.59011886838905e-05
-1.65608239478219e-05
-4.70901190008946e-06
1.71633143239816e-05
-2.98464417581377e-05
-1.91315011256651e-05
-3.10668241804191e-05
-6.80868575341808e-05
-8.4786687123109e-05
-3.5077861475287e-06
-6.64088340594705e-05
-8.00321026867224e-05
-5.12670579814552e-05
-4.79924215584559e-05
-6.22786798726193e-05
3.44324879176368e-06
-3.53420418468861e-05
-6.12234220339445e-05
-2.2059655630205e-05
-1.6097120047805e-05
1.36340868261111e-05
8.17787900687395e-06
-5.63292867058372e-06
-1.74794469922692e-05
-1.94536959099909e-05
-3.92491842502207e-05
-5.02793241080811e-05
-6.42354504107791e-05
-4.21932566101591e-05
-2.5912840052435e-05
-2.89027333089978e-05
-5.96999200894172e-05
-5.44160318843456e-05
-2.46829314132068e-05
-6.08780208827565e-05
-1.82597402612193e-05
-3.49627595247373e-05
-2.41972231477128e-05
-8.86181959677118e-06
7.11873555527229e-06
-4.00574295835383e-05
9.71224987912401e-06
-7.63462196138476e-06
-1.73590955825359e-05
8.62733653822517e-07
-1.56889546144143e-05
-3.47671017929434e-05
-8.41859996914012e-06
-3.06838168877894e-05
-3.11156035571102e-05
-7.39918666475543e-05
-4.07108214536327e-05
-2.5668555750516e-05
-4.54576234887602e-05
-3.87463533039722e-05
1.52884265007363e-05
-3.29419786663853e-05
-3.33419092660434e-05
1.77414454497522e-05
-1.00493358880654e-06
-5.75523373986854e-05
6.2785852556487e-06
1.81373271876854e-05
-3.24626406201667e-05
4.01616498426846e-06
-3.3156794454762e-05
-4.84857882119011e-06
-2.10653615198128e-05
-2.87498223179971e-05
-5.35725576023569e-05
-8.63933156808986e-05
-4.8744618748684e-05
-6.11783159001486e-05
-4.55790211068448e-05
-6.65870390547888e-06
-3.98001140053471e-05
-9.56218825790961e-06
6.00227040847137e-06
2.96691980477975e-06
-4.72564954459375e-05
-2.01163860857388e-05
-5.88501343084255e-06
-3.60652921220434e-05
-3.68214698720681e-05
2.39163368241456e-05
-6.92205888135896e-05
-2.62546888224336e-05
-2.9090251119904e-05
-3.2973470110583e-05
-1.24379407712083e-05
-6.98715641538987e-05
-5.45569912379445e-05
-4.60896549714881e-05
-4.23817032376705e-05
-3.01959136590612e-05
-5.14806218252379e-05
-1.77792839225118e-05
-5.98773558700211e-06
-4.31101044754369e-05
-2.05462542615999e-05
-6.45524056478653e-06
-2.94952495442113e-05
-5.20041256967713e-06
-3.44491927330962e-05
-1.31451797670303e-05
-4.25178307093548e-05
-3.63963566713429e-05
-3.23766962892737e-05
-2.54859955284932e-05
-2.44482018822314e-05
-3.90642106620023e-05
-5.67879852969627e-05
-4.75126269716891e-05
-4.37549604651047e-05
-5.11253712654856e-05
-4.33480553606728e-05
-1.21389504320189e-05
-3.08823605751729e-05
-4.3912032135742e-05
-2.52782985702017e-05
-7.61785692163179e-06
-3.66101049880054e-05
-1.28755740224548e-05
-8.45027989238189e-06
-3.69421772429129e-05
-2.593125417289e-05
-4.86235535075327e-05
-1.45341806308244e-05
-1.16607200971995e-05
1.79865583140023e-06
-3.25713580992832e-05
-2.95471882890617e-05
-1.45891706553917e-05
-1.19346721505226e-05
-2.96036984590591e-05
-2.7561946275312e-05
-6.46699080426402e-06
-1.39924874081377e-05
2.40164635548748e-06
-3.1004599800656e-05
-1.9891943099511e-05
-2.08828055741829e-05
-2.54760987999038e-05
3.25168758414425e-06
-1.91230008612525e-05
5.88953183341722e-06
-2.59270856226105e-05
-3.75041030239063e-05
-3.21788072631551e-05
-2.2819107094448e-05
-6.26491737809008e-05
-5.94700472502315e-05
-3.25414796056197e-05
-2.19109951677674e-05
-2.91510876800555e-05
-3.23780422535807e-05
-2.50097128816311e-05
-3.51761868506863e-05
-2.9058967546296e-05
-1.13452939820017e-05
-4.90281323241853e-05
-3.57485508549126e-05
-4.7248289398188e-07
-3.12731129823396e-05
-2.6339947854637e-05
-6.94362662952116e-06
-3.99856242217092e-05
-7.4837989078007e-05
-2.99692499757613e-05
-2.21179501299734e-05
-2.70650465936733e-05
-4.13293874218128e-05
-4.45154640697445e-05
-2.64784490104656e-05
-2.60472180328105e-05
-4.11707645971622e-06
-2.98236141581988e-05
-2.67838065599776e-05
-1.63931194071624e-05
-1.57606489321139e-05
-4.877986505878e-05
-1.06912864590713e-05
-2.1516345560903e-05
-7.56243344256463e-05
-3.77219278146318e-05
2.67302394668594e-07
-3.99702847720119e-05
-1.83264120243391e-05
2.92763727362032e-05
-5.90445959747012e-05
-2.92516482958091e-05
-2.25376470594849e-05
-3.96999793016013e-05
-2.61116159353763e-05
-3.15840505360915e-05
-1.07116687350417e-05
-3.21337551579086e-05
-3.82864546673338e-05
-1.45658733445623e-05
-3.33053686481772e-05
-5.79190578741896e-05
-2.3169094497395e-05
3.40930166108882e-06
-3.33354500141033e-05
1.03427482145712e-06
-3.5075442555619e-05
-4.59759604058448e-05
-1.10742661325766e-05
8.72170900951242e-06
-1.29895236710192e-05
8.51533814070452e-06
-1.95605839838325e-05
-2.57146350192912e-05
2.89239728164978e-05
-5.03768055772516e-06
-1.23055181784772e-05
-1.53826296967013e-05
-1.87300596852864e-05
-2.57486485735269e-05
-4.64838944268671e-05
-4.21859777759596e-05
-4.00020557957429e-05
-4.59867568930478e-05
-4.12632990320187e-05
-3.04055900138816e-05
-4.99945662285509e-05
-2.82129577435868e-05
-4.05701134192242e-05
-3.20353102834656e-05
-3.89636491464814e-05
-2.82392879643466e-05
-2.13745281455829e-05
-4.96815083015817e-05
-7.12141878659367e-06
-3.7979318714186e-05
-3.81005539094682e-05
-2.3092508960217e-05
-5.52189361745499e-05
-1.37289113456534e-05
-3.94411352450985e-05
-2.42049006624311e-05
-6.60781658364666e-05
-4.88552350112821e-05
-3.18679272014607e-05
-3.46219718983609e-05
-2.0344637392571e-05
-4.06008236294185e-05
-1.44831892899817e-05
5.32131308155282e-06
-3.50822291830716e-05
-2.44649842859753e-05
-3.40747478648037e-05
3.48858535293574e-06
-3.00733023153613e-05
-1.87506383521413e-05
-5.44291973459836e-05
-5.24001439521069e-05
-5.55342728369432e-06
-5.95734404771573e-05
-3.05829068582003e-05
-3.99479106773218e-05
-3.99071265077381e-05
-1.53249576137427e-05
-1.65597634810994e-05
-6.55563062698857e-05
-3.7684170807087e-05
-1.60471475004527e-05
-3.8031618629299e-06
-3.82333373926043e-05
-2.33774387902301e-05
-1.3891613421176e-05
-2.2186287342287e-05
-1.21622161163112e-05
-1.22924214005301e-05
-2.25607741565088e-05
-5.16552840335351e-05
-1.50043292365161e-05
-2.56723697715714e-05
-1.54267479958599e-05
-3.32124148752179e-05
-7.78300671003599e-05
-2.40315949189565e-05
-1.67464348370633e-05
-5.19768389111094e-05
-7.30041855234027e-05
-3.42712335283826e-05
-5.13786697243053e-05
-6.96632541362007e-06
-2.10271968139626e-05
2.37088782376979e-05
-2.14176660716402e-06
-4.09018740204849e-05
1.87824526582343e-05
-1.97087040707458e-05
-4.73901677277047e-05
-4.35830230810453e-05
-1.64894486125646e-05
-4.11965654817352e-05
-4.61217539932727e-05
-3.60617890554461e-05
-4.5746663276057e-05
-6.3952070033517e-05
-3.65125989289091e-05
-6.0879001390855e-05
-1.24319373367466e-06
4.50650524876869e-06
-2.95509150942494e-05
-1.7608833250817e-05
1.13566334323027e-05
-2.84563567209819e-05
-1.14899686961529e-05
-5.67673139344212e-07
-6.70953575809676e-06
-6.48588944273071e-05
-2.50036294217164e-05
-2.00781953114627e-05
-3.91282818980607e-05
-5.25964817813237e-05
-3.02152490200701e-05
-4.57097213898313e-05
-2.44165867572055e-05
-3.11955486034666e-05
-4.24703669924075e-05
-8.11183924386015e-05
-2.81270771980883e-05
-4.87953349550305e-05
-1.5445097369566e-05
-3.32967087239071e-05
-3.57242514980254e-05
4.9254217996016e-07
-3.09761798035135e-05
-4.70859093642786e-05
-3.63273468201078e-05
-1.0799408779708e-05
1.94145991493793e-05
-5.35625803034803e-05
-5.25954649096074e-05
-4.16853027847104e-05
-4.13248842601776e-05
-6.98229973913583e-05
-1.04647484884272e-05
-3.02456397065129e-05
-3.71164373465933e-05
-3.06216946980625e-05
-2.91913135597077e-05
-2.62888908500306e-05
-2.03054836750074e-05
-3.11003975902289e-05
-4.4827698649371e-05
-4.00745657205214e-05
-1.9387524494833e-05
-4.54470413801707e-06
-1.65343914713872e-05
-3.336265441211e-05
-2.16214631223515e-05
-4.62333236617179e-05
8.26739931070736e-06
-2.88102378954187e-05
-3.83118260713258e-05
-3.58450540295434e-05
-4.07904249301203e-05
-3.60108660645864e-05
-2.12533606711927e-05
-1.76390182003303e-05
-3.12780588932315e-05
-3.68976510640366e-05
-3.66444059796437e-05
-1.61294459804146e-05
4.2020637446009e-06
-2.35483541813172e-05
1.51165351830296e-05
-2.43068862597043e-05
-4.17538298253667e-05
1.31911048357446e-05
-5.91702541301876e-05
-2.25201397679672e-05
1.45784926815989e-05
-3.73787898585636e-05
-6.46310830877206e-06
-1.84842870656348e-05
-3.16154653491215e-05
-4.50454873215494e-05
-5.93872326724975e-05
-3.09072461709301e-05
-4.38439824779883e-05
-4.13918682666888e-05
-4.28842542669181e-05
-5.02956819034774e-05
-3.92775634351903e-05
-1.88408282444307e-05
-5.50533059971551e-06
-2.66410766274159e-05
-9.41792305573579e-06
-1.02797915807562e-05
-9.84152377835684e-06
-1.98340792670732e-05
-2.80933376166928e-05
-3.58340200349441e-05
-1.2008906321756e-05
-2.23837414174917e-05
-3.74394243116887e-05
-4.11616714722158e-05
-4.18190685378418e-05
-3.05008525753737e-05
-7.37736641792135e-05
-2.1455854846339e-05
-3.91364298873557e-05
-3.96244958720625e-05
-4.70438424515032e-05
-5.6024104869073e-05
-2.75819869031712e-05
8.78051526023922e-06
-1.80298771541969e-05
2.16139328810564e-05
-2.40726871675758e-06
1.03631312955004e-05
-5.19023518864966e-05
-3.61142613715643e-05
-2.25333990790227e-05
-1.73548423963414e-05
-2.51084554039177e-05
-1.62607134424639e-05
-4.46435327450039e-06
-3.77860408552602e-05
-2.73288789957473e-05
-3.41677308827642e-06
-2.53881221851216e-05
-3.15305876088703e-05
-2.74917462563949e-05
-4.11964781367717e-05
-5.03504617336006e-05
-2.31260799024303e-05
-7.41376510942294e-07
-5.51627677019813e-05
-3.7417478065127e-05
-1.68287415408814e-05
-5.52673271602726e-05
-6.36881541459753e-05
-3.66735983539839e-05
-5.8891910224002e-05
-4.60429045130924e-05
-2.15629958865494e-05
-4.72339583862944e-05
-6.3172665778507e-05
-2.35756738773613e-05
-3.01002445766575e-05
-4.3011776196708e-05
-1.18944691883694e-05
9.66378170122822e-06
-3.63834261854956e-05
-2.28906944584368e-05
-1.32584092279949e-05
-2.50648346296151e-05
-4.69995182270946e-05
-3.00667062136025e-05
-2.70164728249167e-05
-6.45538161536311e-05
-3.09553809751636e-05
-9.12852293561455e-07
-4.73947965592638e-05
-5.8648153646777e-05
-4.70853318121607e-05
-2.86815093667763e-05
-4.80927702658686e-05
-1.37148969804382e-05
-1.84163475589547e-05
-3.12018856816503e-05
-2.50945692696866e-05
3.29857645756912e-06
-1.66175961346432e-06
-2.88384108314504e-05
3.17609039674216e-05
-5.33896550350817e-05
-2.97034591700665e-05
-1.08243479472632e-05
-2.55555467518961e-05
-4.92999163874445e-05
-2.18845250771236e-05
-5.49266537756899e-05
-7.06827245383914e-05
-6.05229372210897e-05
-4.3576370118402e-05
-6.22088429625577e-05
7.7393411678116e-06
-8.3893349089163e-06
-4.1001859992448e-05
-3.15703853330768e-05
-4.51215773021243e-05
-3.33439436272185e-05
-1.63560600316051e-05
-5.54577552096762e-06
-2.14330623048971e-05
-5.81447745587625e-05
1.17889589959381e-05
-1.35292092941074e-05
-3.94755951028473e-05
-4.43870123640625e-05
-7.58516536444535e-06
-3.87153063120017e-05
-4.10179674663445e-05
-2.75496026094614e-05
-5.09978392838034e-05
-5.11043656552255e-05
-2.06276893630417e-05
-4.65061878155654e-05
-2.50601943765103e-05
1.07865667521294e-05
-3.59236670307316e-05
-6.43236531577382e-05
-2.20833029545138e-05
-2.08149947021879e-05
-4.5833895766907e-05
2.06913408209983e-05
-3.39256367085313e-06
-3.52286857782435e-05
-6.58756037730082e-05
-6.99763383554867e-05
-2.56443163852438e-06
-6.31708415052228e-05
-1.32531679507065e-05
-5.21389861756718e-05
-4.77327455183954e-05
-2.2467376030157e-05
-4.02645544625035e-05
-7.22672460247811e-05
-1.6303342514187e-05
2.0539749961126e-06
-5.09522746057329e-05
-2.0728536240967e-05
1.1364136513652e-05
-2.47634129938813e-05
1.23690643167075e-05
-7.1448287760173e-06
-4.45669930685119e-05
-3.71962823052126e-05
1.29052561879317e-06
-3.53096619610964e-05
-6.97641706292491e-05
-3.47729544276574e-05
-2.71388934728307e-05
-4.94651128647758e-05
-6.02304110416733e-05
-1.5353236511022e-05
-2.82417331914384e-05
-2.01196080724297e-05
-4.78334981444753e-06
-4.13549793496501e-05
-5.57010198781248e-05
-3.29972332489521e-05
-4.77215597418276e-05
2.96472810070032e-06
-5.20482656491844e-05
1.17915321450789e-05
-1.88295866132116e-06
-4.79897571509514e-05
-1.25352625388511e-05
-2.18123180033232e-05
-3.66166584704912e-05
-2.69377624692062e-05
-4.06847025678666e-05
-0.000111950062006018
-2.59307414821477e-05
-5.7287019760953e-05
-3.18775381140216e-05
-7.88324464494582e-06
-9.97811321253026e-06
-4.09765287131701e-05
-1.02490833237106e-05
-1.78365406955683e-05
-3.03876011173665e-05
-1.21590193909484e-06
-6.27683111454469e-06
-5.14338294598182e-05
-4.37460132127239e-05
-2.41111473346372e-05
-2.89197922002116e-05
-3.8885271449639e-05
-3.50391772203471e-05
5.28796143026133e-06
-5.58266778569452e-05
-1.78330675700778e-05
-2.42554037167967e-05
-1.75327368286083e-05
-2.35465315146969e-05
-1.4447953013617e-05
-5.02620365671451e-06
-2.37226048006291e-05
-3.22772188964938e-05
-2.99500733889244e-05
-2.52978584950474e-05
-4.63465458392205e-05
-2.54989077623609e-05
-5.89549654967492e-05
-3.95721171499317e-05
-2.1878547480125e-05
-4.22266917633593e-05
-2.77351106388018e-05
-3.85716731610161e-05
-5.30069136049328e-05
-2.7502675929722e-05
-3.10635873512306e-05
-3.3429885622447e-05
-1.86286030831583e-05
-2.20892696780185e-06
-1.38959395195789e-06
2.1671377595699e-06
-1.73005976608509e-05
-2.17151278482795e-06
-2.44098955481822e-05
-4.9456935627507e-05
2.87482750593137e-06
-6.69433814384081e-05
-4.92501370402475e-05
-1.97359864800214e-05
-3.98184541411654e-05
-5.72083672275601e-05
-5.57437690680935e-05
-4.24794976915282e-05
-3.02017121753964e-05
-5.43741960118353e-06
-4.28283374146683e-06
-5.58502100188507e-05
-4.09307121981624e-05
-1.70022419386583e-05
-1.72326890922359e-05
-2.03926263043826e-05
-1.74498285187128e-05
-6.23481709219759e-06
-5.56611869973354e-05
-1.65501504757356e-05
-5.36064295338799e-05
-3.64808304992442e-05
-5.18557526511389e-05
-2.63287032863595e-06
-2.82278904599363e-05
-4.22387741381087e-05
-3.87705464876003e-05
-4.01889237968277e-05
-6.71986671266096e-05
-2.23201472088252e-05
-4.83019756103676e-05
-3.79371941001511e-05
-1.48172914001309e-05
-2.48678348496528e-05
-4.24417976043716e-05
-5.69791470120385e-06
-2.12941821523522e-05
-2.77072951787421e-05
-3.62280873225226e-05
-1.15098817804448e-05
-4.16553080389077e-05
-1.46179484043124e-05
-5.33644054286118e-05
-4.84093637562236e-05
-6.25943335119266e-05
-3.85023247902098e-05
-2.8726126980616e-05
-5.68690617928608e-05
9.43546392935569e-06
-2.10648648467704e-05
-1.97318751333366e-05
-1.70938520102299e-05
-3.09002252832149e-05
-1.88067764424126e-05
-3.85924854367085e-05
-4.60124795239036e-05
-1.98842292980708e-07
-1.02675271380185e-05
-1.40475607650055e-05
-4.07289245406828e-05
-4.52746869723667e-05
3.64608834499403e-06
-3.71836608746418e-05
-5.51624564983758e-05
-2.93208507232683e-05
1.82774453615612e-06
-2.82580130261581e-05
-2.722534003675e-05
-3.84017307375295e-05
-4.21861571653014e-05
-6.10152341410233e-05
-3.33852102833164e-05
-4.01914654188792e-05
-3.65699736842222e-05
-5.29856935866204e-05
-1.56289231217504e-05
-4.50974705922138e-05
-3.37619229029936e-05
1.48820176755192e-05
-1.40408100881708e-05
-3.16702638817149e-05
-2.30051702023246e-05
-2.37594836193952e-05
-2.45792890206074e-05
-2.37345224037861e-05
-2.77359359952622e-05
-4.37874054081464e-05
-4.2473312964599e-05
-1.58969928192426e-05
-2.18306531200437e-05
6.26269799847506e-06
-5.04803780707611e-05
-2.13679527806815e-05
-7.83666780986326e-05
-3.06491206730424e-05
-4.56506680315677e-05
-1.8366594989512e-05
-6.98564159351101e-05
-4.55701735901791e-05
-3.86329935957068e-05
2.12592500634117e-06
-2.50061440428448e-05
-5.81659944122685e-05
-1.81001795980792e-06
-1.12281980814885e-05
-2.79573018519942e-05
-3.07807436948276e-05
-3.03467303930848e-05
-1.69206861693762e-05
-2.83654824890199e-05
-3.73539295901305e-05
1.81275363173647e-05
-3.33388334204189e-05
-3.9622367279225e-05
-3.0994189729515e-05
-2.68460821217767e-05
-9.00837378447276e-06
-1.03989907497685e-05
9.47001700901187e-06
-2.77484167503331e-05
-5.27164057899e-05
-5.76016407596628e-05
-3.2829539505327e-05
-2.10677439217036e-05
-2.44432375242088e-05
-2.28212163973045e-05
-4.18539671380169e-05
-5.77004402003428e-06
-1.62691475333119e-05
-4.10237007264483e-05
-3.38276368999116e-05
4.78926243198555e-06
6.24789501403988e-06
2.5358804163803e-06
-7.51059300507472e-06
-2.4287285232692e-05
-1.12201205134909e-05
-8.23505699518275e-06
-1.81098996134488e-05
-1.81998202183746e-05
-3.77928837998795e-05
-7.40543735864468e-06
-1.65763587248878e-05
-4.31148450973691e-05
-1.01815200079986e-05
-2.80692322681492e-05
-3.27283587355366e-05
2.25842489175793e-05
9.3262427359683e-06
-6.94047426701944e-06
-2.05965438449313e-05
-2.2282544295658e-05
-1.13194480631917e-05
-1.85383969539396e-05
-1.56357632134022e-05
-2.32764283703706e-05
-2.99930037400543e-05
2.87840228571202e-05
-3.54573994359375e-05
-2.30478544397358e-05
-4.20997378651727e-05
-9.50580498225109e-06
-1.66917743289426e-05
-3.36738984377672e-05
-6.44429645891055e-05
-3.91254642946555e-05
-3.83531974942343e-05
-2.88147059366934e-05
-3.75680208545161e-05
-3.07612511472294e-05
-2.06411377176116e-05
-8.08258559660824e-05
-4.80765300756332e-05
-3.16391897997699e-05
-1.54387700145652e-05
2.3744786532003e-06
-1.58228601673573e-05
1.31597711621042e-07
-4.28108021432185e-05
-3.59804118900778e-05
2.00067402826675e-05
-2.35797731132947e-05
-2.730078519465e-05
-1.19978078165751e-05
-3.93722550235645e-05
-4.35617261803386e-05
-3.42060099811279e-05
-1.93375003983169e-05
-3.0881895671658e-05
1.72918114376963e-06
-4.82865509665003e-05
-8.48665724084705e-06
