# Supplementary material for: Research on computational propagation and identification of mine microseismic signals based on deep learning
Source: PLoS One. 2025 Oct 22;20(10):e0334641. doi: 10.1371/journal.pone.0334641 (PMC12543183; doi:10.1371/journal.pone.0334641)
Supplement: S7 Data — (ZIP) [file pone.0334641.s007.zip › 000100900001411.xlsx_0.txt_24.txt.txt]

-5.78343690058538e-05
-5.19586891593549e-05
-3.44777713767266e-05
-3.90819431879112e-05
-2.93700815822559e-05
-3.34634120077172e-05
-2.24178549417264e-05
-4.97310996675917e-05
-5.6014836759463e-05
-4.60175621104779e-05
-4.61624612855084e-05
5.87545834077338e-06
-3.58110998956171e-05
-6.40887618745653e-05
-1.4474828692218e-05
-3.93288860533242e-05
-4.07807012670689e-05
-4.72780062083452e-06
-3.76576730160623e-05
3.6784594273576e-06
-1.87888807488263e-05
-5.65502939727972e-05
-2.61298167255812e-05
-2.51335763271987e-05
-1.1985963598699e-05
-5.15819598137638e-05
-3.43401058504154e-05
-5.01310884318671e-05
-8.80344851806592e-06
-5.43005416895914e-05
-5.04609189542353e-05
-2.48956791221973e-05
-8.29072462381437e-05
-2.02727699892622e-05
-3.71775486034785e-05
-4.79192113699255e-05
-2.92755610315015e-05
-9.02210818430729e-06
-3.57437454247932e-05
-4.3009066932601e-05
-4.89119585538177e-05
-4.69984304415943e-05
-1.42294891969127e-05
-6.88965375060164e-06
-1.04775477780018e-05
-5.97326599150136e-05
-1.34958016434434e-05
-1.57163916905847e-05
-2.95024126746116e-05
-2.06096483950278e-05
1.53385373066794e-05
-2.42238763201375e-05
-1.82100242003628e-05
-4.88388137319425e-05
-5.89989126379419e-05
-2.24238104863127e-05
-3.05514492857342e-05
-1.45571153862809e-05
-2.28334740330065e-05
-1.95799893964237e-05
-3.32095197650657e-05
-3.14064761651204e-05
-5.46516930854556e-06
-2.76126702122965e-05
-2.45265492339862e-05
-1.45627242568591e-06
-2.84374600184476e-05
-3.088938284972e-05
-2.42668374749884e-05
3.47822004773166e-06
-6.81471950005612e-05
-3.41992163669004e-05
-4.2170054482473e-05
-3.5617567202943e-05
-1.10199036923419e-05
-1.80387172029724e-05
-1.66504857916363e-05
-4.5915748316424e-05
-1.61036598013323e-05
1.48643652535425e-05
-1.28690582275237e-05
-2.02418604902093e-05
9.14320489458401e-06
-8.36178039686828e-06
-2.06280157446837e-05
-3.47615401961431e-05
-2.80382203451529e-05
-9.67417222871143e-06
-4.35149987464014e-05
-3.97091671803688e-05
-2.89861243706101e-05
-3.68504280211419e-05
-3.57347984754105e-05
-4.11351498567956e-05
-5.41089487330272e-05
-4.04357928103346e-05
-4.22143204238856e-05
-2.89621576430249e-05
-6.86251542808564e-05
-2.30469690191705e-05
-1.76955287073721e-05
-4.27061215110271e-05
-3.40604879128555e-05
-4.96065187057284e-05
-1.42682754333746e-05
-3.2953393026665e-05
-1.94534392415801e-05
-1.2097444279112e-05
-4.9949417649652e-05
-1.57559619075107e-05
-5.60220423257511e-05
-3.03065254614782e-05
-3.20297860851721e-05
-3.81853937270342e-05
-5.07493280575994e-05
-4.63719913903288e-05
-5.6907332203036e-05
-7.7345619091943e-05
-4.05651878148035e-05
-2.06977777317287e-05
-1.64094334004131e-05
-4.50597277509785e-05
-3.10057558872709e-05
-4.38032605137915e-05
-3.06693437830834e-05
-2.0846454468785e-05
-3.0487829365105e-05
-2.97228195292573e-05
-2.45859266535414e-05
-2.48385472648969e-05
-5.93237756544863e-05
-2.48595667802833e-05
-1.45044343852679e-05
-2.13507743910104e-05
-3.24963647019173e-05
-2.63503410698375e-05
-2.71226324959239e-05
1.39686735043357e-05
-2.05405266772991e-05
-4.78244209607605e-05
-6.10439781363185e-05
2.57650456851072e-05
-3.37080289205826e-06
-5.32990531606697e-05
-3.02109831306267e-05
-2.28969978002149e-05
-4.93638039274354e-05
-6.19480223687453e-05
6.78398770504928e-06
-3.75585718566363e-05
-4.90084111091266e-05
-2.90968403780923e-05
-2.81760449984022e-05
-1.61986051261241e-05
-3.4056009692763e-05
-3.36202555428346e-05
-5.23841941157831e-05
-3.01877980961893e-05
-4.30161632033352e-05
-4.87987125851088e-05
-1.79251743889751e-05
-2.07372768070387e-05
-5.05044014845015e-05
-1.12035115457207e-05
-5.36515348152905e-05
-4.04187328337518e-05
1.38313179972354e-06
-3.05795148405922e-05
-3.29035550197267e-05
-3.07459715339139e-05
-4.54755588326161e-05
-2.88768502806524e-05
-2.20856677740798e-05
-2.17995698675019e-05
-2.34693561265318e-05
-2.8634498301664e-05
-2.69737929428793e-05
-1.36626380611855e-05
-1.80604713111638e-05
-4.50217429334644e-05
-2.16049603014445e-05
-4.84402713230785e-05
-2.47023453498076e-05
-2.98345642186884e-05
-4.45218426648931e-05
1.9355159338858e-06
-2.7774547908016e-05
3.33561537945254e-06
-3.77726377756117e-05
-3.63990123076517e-05
-3.00763831909501e-05
-4.66927747887115e-05
-4.12532213282795e-05
-4.56497337144325e-05
-3.17671314475153e-05
-5.92973106537946e-05
-4.12182333096797e-05
-3.24281631328807e-05
-1.28793595395704e-05
-1.37699331039318e-05
-6.74744216550278e-05
-4.64697335605448e-05
-3.082269729091e-05
-4.18109567628753e-06
-2.08023997770381e-05
-4.76296579123412e-05
-2.75218808609424e-05
-1.36811823478272e-05
-3.63816341757832e-05
5.06594404020655e-06
-4.73058745441698e-05
-3.74796085456157e-05
-1.68477879643109e-05
-1.59912696590117e-05
-2.47222068968551e-05
-2.35229626817803e-05
-1.63369769837543e-05
-6.31039599969623e-05
-4.84925916854249e-06
-3.14350952764865e-05
-4.38950997693185e-05
-1.91597225199502e-05
-3.74821648169864e-06
-3.93637011602994e-05
-3.08830948530226e-05
-2.63290147254041e-05
-2.22807575136896e-05
-6.62655458027079e-05
-3.10279793565241e-05
-1.86328519965535e-05
-1.88949975939541e-05
-2.36739497072897e-05
-2.52272729782952e-05
-4.34471620378643e-05
-3.86189549560794e-05
-1.07746954760061e-05
-1.91663997250301e-05
-5.43633063887416e-05
-2.06330875445273e-05
-1.29058731679495e-05
-6.81942593612986e-05
-2.68507883108862e-05
-4.65751836799154e-05
-3.40902203689876e-05
-1.72105585121368e-05
-2.29664236233197e-05
-6.63686722173214e-05
2.11316631800841e-06
-3.31276570650088e-05
3.42360103845315e-06
-2.04718070086553e-05
-2.1248028597212e-05
-1.20176009851333e-05
-2.48028464588339e-05
-4.07815073553266e-05
-6.90607656469399e-05
-2.36581946663384e-05
-2.85542731259345e-05
-5.54849097166385e-05
-1.29711559070793e-05
-1.43721350871144e-05
-4.63488602146726e-05
-3.76198128284052e-05
-1.02520766926046e-05
-3.26146415198155e-05
-2.32202945612053e-05
-3.21582859193752e-05
-1.06249465350254e-05
-3.83346083373934e-05
-2.15291817899744e-05
-4.30506424328593e-05
-2.82462091268308e-05
-3.51961479557223e-05
-1.6636709517083e-05
2.33343707690219e-06
-3.43383428631176e-05
-3.06492128243757e-05
-2.78516529014682e-05
-3.79905020746262e-05
-3.04236818278147e-05
-9.98701682432078e-06
-5.92915851452514e-05
-8.0334582670015e-05
-1.12353975589049e-05
-1.8328087461309e-05
-4.54462826447381e-05
-9.80128480933937e-06
-2.90400545214064e-05
-4.85570322312654e-05
-5.07047431335631e-06
1.02106955789683e-05
-3.73309403503331e-05
-2.14185265086556e-05
-1.78761804308991e-05
-3.03035664066605e-05
-3.43783925221539e-05
-1.6744270995394e-05
-3.49240923276229e-05
-4.45856331159446e-05
-8.60693749339652e-05
-4.59099738566679e-05
-4.87715977946563e-05
-2.96957156519499e-05
-1.89798585779982e-05
-1.08802177530257e-05
-5.24751000639545e-05
2.50633877867729e-05
-1.22981760899244e-05
-2.98554029479011e-05
1.05205095848534e-06
-2.29924215979573e-05
1.95386253701089e-06
-3.09537762877099e-05
-1.49916715244183e-05
-2.11825669658743e-05
-3.74987723118123e-05
-1.79626632455314e-05
-1.72523938351194e-05
-4.68926064655329e-05
-3.18123018240152e-05
-4.76877515184145e-06
-3.8986655526083e-05
5.05193620852721e-06
-1.2624167669248e-05
4.05674231767164e-06
-1.02754261092159e-05
-2.21894753475042e-05
-2.26884802509335e-05
-3.56956829705612e-06
-5.7116078451536e-05
-1.78477039945007e-05
-3.2434530457145e-05
-3.21847531510672e-05
-4.53088912253884e-05
-5.97067896683393e-05
-2.67416765730227e-06
-4.22538134639957e-05
6.3097348066184e-06
-3.03873485257234e-05
-4.54689414455372e-06
-2.6759261814196e-05
-1.63874596491473e-05
-2.63840355536937e-05
-2.04080601909015e-05
-2.67085832760098e-05
-4.96144239687916e-05
-4.69669957863668e-05
-3.36597712568271e-05
-4.75131550233747e-05
-4.00352755012808e-05
-3.91466655848368e-05
-5.68775341842542e-05
-4.00180555723322e-05
-4.46653161487662e-05
-4.09381324331201e-05
-4.97786230486602e-05
-1.71900227696036e-05
-3.62199743434268e-05
-7.32632794801531e-06
-7.50381884867116e-06
6.0548588820397e-06
-1.68939416410011e-05
-3.33844582268434e-05
-9.3484259424854e-06
-3.6847770417773e-05
-3.34659434570438e-05
-3.88151391866938e-05
-1.71449425499817e-05
-2.97094683218659e-05
-3.29055628569151e-05
-9.98177755426776e-06
-2.90798192703358e-05
1.31030604152499e-05
-3.90297881345987e-05
-5.26184936662861e-05
-5.98398575300424e-05
-3.847640333417e-05
-5.25051508167441e-05
-2.13424270478032e-05
-2.94107460906329e-05
-2.30375915630451e-05
-2.98136907726282e-05
-4.61922779393289e-05
-1.4899935723166e-05
-2.34588966752548e-05
-2.3252136051809e-05
2.13670207187111e-05
8.35856109680754e-06
-2.4125407406026e-05
-1.99981828521442e-05
-3.71028035535575e-05
-1.52992776500236e-05
-1.85138733484783e-05
-1.42942741811995e-05
-4.06031494162925e-05
-2.24514723380701e-05
-4.23269809084285e-05
-3.41653251653844e-05
-1.73774075766363e-05
-1.66446633535364e-05
-9.84770646082772e-06
-4.17544139804278e-05
-2.43228736020108e-05
-4.44519785091086e-05
-5.6605689373469e-05
-3.83174044532932e-05
-3.03280452427775e-05
-1.33535942689433e-05
-3.67511251219159e-05
6.37589640881339e-06
-4.31017452482912e-05
-7.73060945089143e-06
-3.43498323564305e-05
-1.1802100302424e-05
-2.25433335523806e-05
4.27678563423698e-06
-1.65003630583796e-05
-4.60316027062073e-05
-3.07295754156653e-05
-3.18235473626237e-05
-3.89331596668742e-05
-4.10154247289106e-05
-2.87503681522312e-05
-1.91149448509821e-05
-3.75993968982984e-05
-2.26424788375717e-05
-1.27192734470235e-05
-2.23358216996905e-05
-3.70281529260042e-05
-3.61133521676225e-05
5.50546264495681e-06
-4.80102984091954e-05
-2.45406757220713e-05
-6.10006989621987e-05
-4.53707147878824e-05
-3.7307905668205e-05
-3.67217167104956e-05
-3.04675002116385e-05
-4.6979393625282e-05
-6.43960244989461e-05
-1.40213860999166e-05
-2.45303795615447e-05
-1.30936204607109e-05
-3.56257957928484e-05
1.57298119685244e-05
-3.69986720490207e-05
-5.10304449328144e-05
-2.01626494457147e-05
-2.57852763530162e-05
-3.11657802767753e-05
-4.20641718013203e-05
-4.42754902187231e-05
-5.78684175706586e-05
-2.20959470817954e-05
-3.72616155536794e-05
-4.19976190777164e-05
-4.86115946380699e-05
-4.01102557977848e-05
-2.20798600671797e-05
-3.29015483958704e-05
-3.74562210144493e-05
-1.00019371526384e-05
-2.40781480857083e-05
-1.19224208563231e-05
-5.09661955581056e-05
-5.77000411338306e-05
-5.53332801965792e-05
-2.32881107711215e-05
5.44602449498979e-06
-2.53140073691469e-05
-3.62122176570068e-05
-1.38324726023561e-05
-1.96695858742764e-05
-6.72679516787099e-05
-1.31365930509866e-05
-6.06230081229496e-05
-3.15575066144312e-05
-4.30156398302051e-05
-1.2302476561712e-05
-1.90604858355309e-05
-6.49795146394219e-05
-5.24015924687346e-05
-3.47520464530056e-05
6.75398656063427e-06
-4.78166180616441e-05
-2.14864968382508e-05
-2.72930390477701e-05
-1.79350228809934e-05
-1.80703765187733e-05
-4.23273471527517e-05
-3.86365342620576e-05
-5.55087648078353e-05
-2.81229564575677e-05
-6.8419159358093e-05
-2.700726344763e-05
-2.70482849425274e-05
-3.852233671032e-05
-9.6502462134015e-06
-2.91043877190715e-05
-2.28557117004286e-05
-1.01191138324971e-05
-3.89557575449726e-06
-3.37571558864418e-05
1.50150836727297e-05
-1.86742616904616e-05
-3.08627376474536e-05
-3.72498333345815e-05
-2.57251859008746e-05
-2.34809754050606e-05
-4.53313359538278e-05
-3.26401557325036e-05
-5.46330266926561e-05
-4.92230194840108e-05
-5.43917234541145e-05
-2.18980846798667e-06
-3.45992583348599e-05
-1.80132896242573e-07
-2.84639678736279e-05
-1.10781824311723e-05
-2.32685370077553e-05
-3.7063629742865e-05
1.58222052517695e-05
-3.30905831764304e-05
-3.48583051302302e-05
-2.05893918840353e-05
-2.06094151802956e-05
-4.38889351502895e-05
-4.64259534094154e-05
-6.04921970173086e-05
-3.33155871115458e-05
-4.06847595489586e-05
-4.07105862273294e-05
-4.16709344685929e-05
-5.05104381202809e-05
2.53876655779258e-06
-2.14734915114005e-05
-2.75961131890001e-06
-2.57490289265523e-05
-3.7356846830807e-05
-9.98439073544889e-06
-6.23230221076226e-05
-3.71529259141197e-05
-9.93929507056474e-06
-4.28929160330148e-05
-2.33312252919297e-05
-5.27237100147239e-05
-5.22630003996229e-05
-1.26447533130405e-05
-2.91604749987995e-05
-2.75893156491918e-05
-8.29013590251535e-06
-1.72810780015368e-05
4.32397382089382e-06
-3.45143794648797e-05
-8.91358728017284e-06
4.99039818121906e-06
-3.40231011519709e-05
-1.70924136915103e-05
-1.88396801574707e-05
8.68016052035853e-06
-3.68268181001176e-05
-2.91960677754004e-05
-1.42609737181525e-05
-6.78404279934014e-05
-8.73143536344184e-06
3.91093574315935e-06
-5.19371937800903e-05
-2.10849586925868e-05
-2.18691911469742e-05
-2.85796333783374e-05
-1.43075925350308e-05
5.43221931358942e-06
-4.66570086545836e-06
-4.10810301311759e-05
-9.74040398074659e-06
1.84605673479762e-06
-1.41869954946694e-05
-3.65603301903877e-05
-1.97117685429913e-05
-6.24916855773066e-05
-1.8521687455543e-05
-4.88327349646139e-05
-2.78085388524603e-05
-4.98505402144e-06
-4.05810986363796e-05
-1.02815297729458e-05
7.4816740617983e-06
-3.32868151627862e-05
-3.22602327946185e-05
-1.09940042690189e-05
-1.82126763275305e-05
-1.47326948842886e-05
-1.60408930561078e-06
-1.75033933349828e-05
-2.35787795883607e-05
-2.98651411051619e-06
-1.91106367090634e-05
-6.11982429452234e-05
-2.94174627757601e-05
-5.99074938652998e-05
-6.05757110118849e-05
-4.84100637029783e-05
-4.46190276707444e-05
-3.19689539942759e-05
-5.21938287038269e-05
-1.25592789025852e-05
-9.31467519192962e-06
-5.31333436560686e-05
-2.00480728138609e-05
-6.53271608588109e-05
-1.63479549383154e-05
-1.91269109436483e-05
-9.21217024686218e-06
-3.16142131032949e-05
-6.97819146807604e-06
-4.62119612191358e-05
-4.80359663587924e-05
-1.07138799252614e-05
-3.23138513161725e-05
-3.39677917066426e-05
-1.04020514941606e-05
-6.7992958197656e-05
-5.32282855668405e-05
-2.60453778311788e-05
-3.77492280207133e-05
-4.62671626920464e-05
-4.7659624705171e-05
-3.19486232148282e-05
-4.64149863392052e-05
-1.63629469275534e-05
-6.79446709683392e-07
-1.02460543196189e-05
-3.31785635668709e-05
-1.12761957271656e-05
-1.33421505661464e-05
-7.33873447318065e-06
-1.28076832171022e-05
-3.66133859444535e-05
-4.03885472575249e-06
-2.16105565682258e-05
-3.16485482505718e-05
-6.90110993235648e-05
-5.49320296769569e-05
-5.93192516833864e-05
-3.55334678447579e-05
-1.43722385802106e-05
-6.86540916431201e-05
-5.66196164893441e-05
1.03129108379662e-06
-2.95505729245477e-05
-3.83009992454532e-05
-4.14297790669885e-05
-3.09827082674193e-05
-2.32171914964057e-05
-3.43082863024645e-05
-3.86630215539317e-05
-1.85843934566379e-05
-3.23663653976849e-05
-3.10059185752781e-05
-3.56222718662632e-06
-4.02335235429713e-05
-3.28025231738665e-05
-1.01779595262778e-05
-4.46576857380415e-05
-2.45792684051534e-05
-4.0436938256308e-05
-4.43388441515422e-05
-2.72217123727048e-05
-3.93331969019317e-05
-3.33435860485224e-05
-1.87649803767979e-05
-3.05167843044692e-05
-5.20006832213773e-05
-3.91183184757283e-05
-1.79317965019173e-05
-7.93961169859651e-06
-7.55086549893386e-06
-6.39290623201583e-06
1.42185681524325e-05
-4.11583104107989e-05
-2.75103456586284e-05
-4.81816980332982e-05
-3.69466257408451e-05
-2.05807400754732e-05
-1.25093680135108e-05
-3.48168825194487e-05
-5.92777812043228e-05
-3.96443005546917e-05
-1.15253824406192e-05
-2.29906194710353e-05
-5.02849035392296e-05
-4.46985752551343e-05
-3.35245497209283e-05
-5.91958054553002e-05
-4.17946860594677e-05
7.12256284244678e-06
-5.24884979061827e-05
-2.93715801975814e-05
-2.55675144112578e-05
-3.04926408316137e-05
-1.83146693862024e-05
-2.36262488066097e-06
-2.0596110033028e-05
-2.93375408062315e-05
-2.91336351943257e-05
-3.66196771606823e-05
-3.92336617097301e-05
-4.27540705017313e-05
-2.76790842723196e-05
-1.32162574550624e-05
-4.32536875806613e-05
-1.74051918999766e-05
6.35524847880623e-06
-2.89461540001289e-05
-4.27079662303432e-05
-1.68192655652087e-05
-3.49773139087734e-05
-2.57637807880902e-05
-4.21828160637611e-05
-3.15832663685834e-05
-2.28156225207033e-05
-3.21336073366952e-05
-1.14565424101437e-05
-2.13206441950407e-05
-2.22680829180704e-05
-5.26008781557784e-05
-3.10104656983386e-05
-1.47782018237925e-05
-1.18718327249343e-05
2.97170478833993e-05
-1.29370507777889e-05
-2.02174460783827e-05
-6.05592979644503e-05
-1.27123515650196e-05
-3.00437559261032e-05
-4.63750996707873e-05
-2.64918724301615e-05
-1.30158136238458e-05
-1.08554604924845e-05
-1.36424068518459e-05
8.91893262434891e-07
-3.89639275060536e-05
-2.46854761323916e-05
-2.69584163144826e-05
-2.58223191735325e-05
-3.28187457311386e-05
-3.7078526706066e-05
1.58164398079588e-05
-5.70874669254097e-05
-2.77300992503373e-05
-3.82383761265466e-05
-1.12805634625486e-05
-5.80782276202764e-05
-7.29411699470911e-05
-3.55149826534847e-06
-3.01060582041457e-05
-8.4412764895721e-06
-3.03291989284669e-05
-5.21445059472571e-05
-4.51760208750065e-05
-3.70886067920838e-05
-3.11269897489355e-05
-7.35354591674909e-06
-2.36226271061139e-06
-4.74254873365697e-06
-2.20996790768333e-06
-3.66570461692313e-05
-1.67928732243173e-05
-5.48753779963356e-05
-3.62672748271139e-05
-1.41404786719036e-05
-4.90309852081078e-05
-5.60730095032396e-05
-2.92623371139931e-05
-5.84004060381756e-05
-3.16059517179391e-05
-6.90886063665514e-05
-3.20128780295357e-05
-7.65940355861793e-06
-8.24276686365234e-06
-5.46433229920184e-05
-5.67888739323126e-05
-5.56615275864717e-05
-2.70859908776969e-05
-3.19705087854962e-05
-7.18675241604325e-06
-6.53745977319345e-05
-2.35371751359403e-05
-2.44090876086116e-05
-1.68122178454543e-05
-1.2093485301147e-05
-1.31314550299394e-06
-2.10774885966224e-05
-3.87290644988002e-05
-1.02784663316786e-05
-1.61400732426519e-05
-1.81920305315551e-05
-5.43908824567587e-05
-2.00194702486674e-05
-5.58034601866877e-05
-1.47810481102881e-05
-9.10974246006768e-06
-3.36578733368285e-05
-4.94303125838787e-05
-3.51198300937225e-05
-2.0229303995295e-05
2.50818639220656e-06
-3.83011424886105e-05
-1.90826491304498e-05
-3.83651438664074e-05
-3.82590846769243e-05
-1.79048286076386e-05
-3.25626447788781e-05
-4.81330406223671e-05
-5.83234224858703e-05
2.04755962624801e-07
-2.67704700004149e-05
-2.38560509175947e-05
-2.62694378820019e-05
-4.16364818085044e-05
-6.99921582039914e-06
-2.73360284856226e-05
-3.43541921801229e-05
-3.08540896322907e-05
-1.93403992163697e-05
-7.38340899365814e-06
-1.71387482347125e-05
-3.74036141491815e-05
-2.38171217533822e-05
5.87874139431225e-06
-3.27278887384772e-05
-3.43259008411554e-05
-5.50563408059917e-05
-2.48874452821791e-05
-4.19970582378514e-05
-3.71657253284229e-05
-8.03314808926594e-05
-1.83164751944519e-05
-5.69186925866322e-05
-4.01313812119243e-05
-5.15288162735973e-06
-5.14300870473407e-05
-8.90221388480322e-06
-2.31839878766357e-05
-1.81863786334825e-05
-5.29343722596828e-05
-3.11066213878145e-05
-1.55774849933617e-05
-4.05398836568573e-05
-4.42080007227776e-05
-3.21062518981588e-05
-5.48082190747669e-05
-5.36742230127193e-05
-1.94132224352574e-05
-2.86569408234219e-05
-5.60372724328095e-05
-4.38707091730197e-05
-2.28263610647777e-05
-5.24325913656476e-05
-8.25861814951651e-05
-2.70336170049006e-05
-7.05923786882813e-05
-4.42062367408513e-05
-2.77849460000669e-05
-3.24707217863804e-05
-5.77323332237111e-05
-1.17703827561515e-05
-1.36881047711962e-05
-2.88464358499215e-05
1.38868625788949e-05
-8.51145273966093e-06
-3.95357921629036e-05
-4.89251877230451e-05
-6.73135193773971e-05
-4.84675721792782e-05
-4.40176119761818e-06
-2.88632511148365e-05
-1.01923593466989e-05
-4.43431890306789e-05
-2.63528023973095e-05
-3.48547445424768e-05
-6.91408556615444e-05
-1.78336835704188e-05
-1.88605059180102e-05
-2.42604790012072e-05
-1.53819271525105e-05
-1.60285196542467e-05
-5.07752244501703e-05
-4.34776406131367e-05
-4.40955734657113e-05
-7.50295258809863e-05
-2.60665295149933e-05
-6.18147034618477e-05
-5.26841142561556e-05
-3.50113919592548e-05
-3.98706919569225e-05
-6.94501479675467e-06
-4.708217031298e-05
-1.91972217034679e-05
-5.12947369993891e-05
-4.10359117095589e-05
-4.54288448038858e-05
-4.84984689207198e-06
-3.67181914903991e-05
-3.74321716543644e-05
1.03356596759896e-05
-2.62457541846593e-05
-3.11194273540427e-05
-1.63341746105917e-05
-3.23439827154339e-05
-5.32179874798738e-05
-2.06266238010102e-05
-4.34509525407252e-05
-5.94470599209805e-05
-4.63139183819798e-05
-3.45310740755657e-05
-4.17670945381808e-05
-3.18283281113727e-05
-6.95986713874115e-05
-2.78075121506533e-05
-3.1613489235204e-05
-1.85457485892626e-05
-4.97488492137238e-06
-1.3278750433706e-05
-2.63291453580432e-05
-2.03647856782365e-05
-1.94403003701375e-05
-1.09348701725913e-05
-1.4621586218163e-05
-2.91509718649116e-05
-2.83952597476323e-05
-1.39480330409797e-05
-3.74296525096051e-05
-4.36374001542858e-05
-3.10195297206081e-05
-3.00764732357721e-06
-4.6926436500299e-05
2.64864649918294e-06
-2.82240730906403e-05
-3.32310964825231e-05
-4.75457074506714e-06
-2.45514629811375e-05
-6.17966314133322e-05
-2.67700585608274e-05
-2.51546102609211e-05
-6.10494290451875e-06
1.23655319113556e-05
3.11553017768871e-06
-4.63530793664448e-05
-5.09233748956314e-05
-1.92717980663196e-05
1.36309408938681e-05
-1.47256771526193e-05
-2.8698624693331e-05
-2.96155915581601e-05
-5.40981529328491e-05
-2.94775522109323e-05
-1.17992819800026e-05
-2.85637831864961e-05
-5.46529867722863e-05
-4.48911645094011e-05
-3.64652750890625e-05
-2.1617486246644e-05
-7.20977511713637e-06
-6.96376925298399e-07
-1.94684387360732e-05
-1.41275701547091e-05
-2.19528686889529e-05
-1.70298595902861e-05
-2.77580572144916e-05
-2.75759758715817e-05
-7.4892086610599e-06
-1.45159380578387e-05
-5.98059664207379e-05
-3.49630730586018e-05
-5.65935804221859e-05
-3.18241729344116e-05
-2.14034155377067e-05
-3.10436616206167e-05
-9.0629661820076e-07
-1.74391395080842e-05
-4.38185682606593e-05
1.79838852923052e-05
7.82518735927881e-06
-2.31579819685961e-05
-3.33445191346728e-05
-2.23884753121035e-05
-1.347412718968e-05
-1.62131521298279e-05
-9.65708450680706e-06
-1.21008935632184e-05
-1.7121465888752e-05
-3.42759503769713e-05
-1.71191436563802e-05
-5.32344595855905e-05
-2.49731914104937e-05
-2.83733418737333e-05
-1.50359630506751e-05
-6.58614833993788e-05
-4.81267883855742e-05
-5.15470184715166e-05
-6.28321789075225e-05
-2.80030609858778e-05
-4.84514638584138e-05
-4.42310635486988e-05
-3.82020184582308e-05
-2.38860489623309e-06
2.50734764908408e-06
-5.62631777370821e-05
-1.66055110411638e-05
-1.26118136241272e-05
-2.85788898249286e-05
-3.4168017716632e-05
-3.95385797470351e-05
-3.20819796375074e-05
-2.52169384206832e-05
-2.42322087652326e-05
-5.58056533225477e-05
-2.62281998289344e-05
-5.06843052664666e-06
-5.9346309187181e-05
-3.95655550038362e-05
-3.55017098227561e-05
-2.99494999303332e-05
-3.91357818558714e-05
-9.31513092282793e-06
-1.04271098497035e-05
5.56469721889971e-06
-2.40298471164965e-05
-1.6057034577371e-05
-2.07658649456026e-05
2.4004528585279e-05
-1.47530477737318e-05
-6.76754766276039e-06
-8.93143232204496e-06
-2.2257370509715e-05
-4.2763099456057e-05
-2.3758261814376e-05
-4.12934954648931e-05
-5.70060510386597e-05
-3.36384501401261e-05
-2.82351788957956e-05
-3.41884103185724e-05
-5.14833391854424e-05
-1.46146977069387e-05
-4.66522989954644e-06
-1.60675508226479e-05
-2.57894310931688e-05
-1.46353493319998e-05
-2.81771718433431e-05
-4.86124422473818e-06
1.73333283840768e-05
-1.58582543187374e-05
-3.46422206996204e-05
-3.31673370400414e-05
-1.00068842256993e-05
-1.98848627976899e-05
-2.76340247555664e-05
-2.43847085658078e-05
-2.89830075005031e-05
-5.38235646416072e-05
-6.06200607928293e-06
-2.07472890675721e-05
-2.93824290914366e-05
3.17541382664959e-06
-4.57744028088783e-05
-6.63784651901288e-05
3.32096923535531e-06
-2.65198911819179e-05
-5.59797945614905e-05
-9.90074262019506e-06
-2.63105603245422e-05
-1.5624157720678e-05
-3.14854414420507e-05
-6.12659417661498e-06
-4.31170268151866e-05
-3.01612183673731e-05
-2.02305263382961e-05
-4.88983248472334e-05
-4.65906861925315e-05
-1.9346675800859e-05
-4.27629010684464e-05
-6.80416100134455e-05
-1.00196465088411e-05
-4.7217591696457e-05
-2.72567159603486e-05
-2.04371578902688e-05
-2.03577054216885e-05
-4.38216567200834e-05
-3.76515278438415e-05
-4.17042051332251e-06
-5.71407595953395e-05
-6.2145505990491e-05
-2.31001624889559e-06
-1.83010350778261e-05
-3.94450743675555e-05
-1.55212848693146e-06
-7.34269292633258e-06
-5.14411379100076e-05
-3.40640148887069e-05
-5.30075844033536e-05
-2.79751272285662e-05
2.1449798247104e-06
-5.99845143101266e-05
-6.90727462035324e-05
-5.14048734651602e-05
-1.73032193970896e-05
-5.36783073717606e-06
-1.44850801990306e-05
1.47283513121753e-06
-2.48080690694331e-05
-8.57602084187264e-06
3.59575155806502e-07
-6.20377329541345e-05
-2.68099905932961e-05
-1.33292140362274e-05
-2.9619928792802e-05
-2.44556796956842e-05
-3.10131756069915e-05
-5.58749467944518e-05
-4.47099430798957e-05
-6.21363958569188e-05
1.56849322951518e-05
-5.01624297889068e-05
-4.69783956362826e-05
-2.13728122985202e-05
-9.13362685936065e-06
-3.59884608348085e-05
-2.47665112904227e-05
-1.99504509762369e-05
-8.7141784069252e-06
-2.26091230452701e-05
-4.3312639342203e-05
-5.96683683374665e-05
-6.58302626532802e-05
-2.01923346925935e-05
-4.56638167292936e-05
-5.5681680528554e-05
-3.40953425297793e-05
-7.30971701877784e-05
-7.70145473645835e-05
-1.06759138589063e-05
-4.41087163770917e-05
-3.2091342584065e-05
-1.5505678795324e-05
-2.54266425725098e-05
-2.93462830486242e-05
-2.09416817013299e-05
1.15368971026847e-06
-2.15203563756501e-05
-3.03293707020713e-05
-1.26698209168928e-05
-4.29456772176636e-05
-3.68396135082202e-05
-1.00533422942067e-05
-3.55601665029045e-06
-5.2594016164897e-05
-1.7696206231005e-05
-3.77102663665881e-05
-4.67554433074749e-05
4.31256258923965e-06
-3.97747854492417e-05
-6.03984261982733e-05
-2.81420785644866e-05
-4.49693213708573e-05
-6.57890806266785e-05
-2.12346776758958e-05
-1.48354009320157e-05
-1.93635836329044e-05
-5.43670115012647e-05
-3.07382294996657e-06
3.01890323818621e-06
-5.94472241187723e-05
-1.85672479932233e-05
-2.10686780094297e-05
-3.78095805898259e-05
-2.20575346599722e-05
-2.72584201764091e-05
-4.83979100825311e-05
-4.31371150882192e-05
-1.9992641984018e-05
-6.29776486265476e-05
-4.69957444037712e-05
-9.89621716647917e-06
-1.2590888171161e-05
-4.64816347289949e-05
-1.07486660381925e-05
-5.09021223892593e-05
-2.77939492401721e-05
-4.44052424679154e-05
-1.39209186968341e-05
-4.43146872350269e-05
6.7743860175391e-06
-2.76591865257221e-05
-3.63179547523743e-05
-1.97116197375456e-05
-2.72523234464616e-05
-4.46883230556998e-05
-4.28362683146219e-05
4.69200306666029e-06
-1.71434772848438e-05
-2.94317450107159e-05
-1.44883084381301e-05
-3.86920543543795e-05
-2.92005721358187e-05
-3.07955645101325e-05
-2.14954239070575e-05
-3.67139378019363e-05
-2.68684931480713e-05
-2.05059261864372e-05
-1.81105836727981e-05
-3.44868092904133e-05
-3.30943600828073e-05
-9.68002550429619e-07
-3.23871057553972e-05
-3.49370939218092e-05
-2.27486265028265e-05
-6.90879561625945e-05
-4.87614700236706e-05
-2.65914316013456e-05
-7.31722808625964e-05
-4.89067539156087e-05
-4.54374483398565e-05
-6.31813915057426e-05
-5.92767280052998e-05
-2.12112647047516e-05
-2.1808266705509e-06
-3.34531698265631e-05
1.27841106313017e-07
-1.39573490214985e-05
-2.14160359918709e-05
-9.3510814973107e-06
-4.46535901433752e-06
-2.89755384081792e-05
-1.5080702451482e-05
-2.93499196075695e-05
-2.13060679629028e-05
-2.98281386926388e-05
-3.06901073589182e-05
-1.0700934578199e-05
-4.38213225167607e-05
-3.44390070151627e-05
-4.02643744416519e-05
-7.82852683502933e-05
-4.79672052614534e-05
-2.33866856085378e-05
-1.9665193068124e-05
-2.86817665368497e-05
1.6014406492578e-05
-2.35654731186371e-05
-3.47520469747684e-05
-9.33063755342741e-06
-3.09089235334165e-05
-4.47641606038701e-05
-8.12097498663225e-06
-4.04142197925132e-05
-6.65236322780712e-05
-4.71193095329025e-05
-1.46143963125687e-05
-2.54860659848778e-05
-3.43281323046264e-05
-2.39447922564975e-05
-3.36551502501412e-05
-4.08631003453806e-05
-4.36312682883437e-05
-3.6457038479722e-05
-4.75497257327485e-05
-2.08669529054101e-05
-6.27710101640923e-06
-1.92442207419639e-05
-9.7807098894995e-06
-1.88490867128842e-05
-5.10774672801565e-05
2.29909812569866e-06
-2.2424778533551e-05
-1.15283496011429e-05
-1.57217035750536e-05
-6.4836677953508e-06
-2.75335536137753e-05
-6.31804050603133e-05
1.08106482958685e-05
-6.26378574832584e-05
-4.91203654146677e-05
-3.78658584572643e-05
-2.57168708492451e-05
-6.60032789153797e-05
-3.24165118059747e-05
7.94654249290793e-06
-2.24400034869639e-05
-3.89342651496433e-06
-6.3339007076492e-06
-2.56568762088746e-06
1.23435080099278e-05
-9.23413348488673e-06
-4.10977156355908e-05
-3.56115700728413e-05
5.76245268461783e-06
-3.87711489499608e-05
-4.37847701833383e-05
-1.34804160850038e-05
-1.90627114466517e-05
-4.41174223727324e-05
-4.67847288280172e-05
-2.91283442582918e-05
-2.7549736141713e-05
-7.07714483954694e-05
-1.20935663374927e-05
-2.49417868523212e-05
-1.76162853989821e-05
1.88491163933489e-05
-4.3447899675175e-06
-2.61562223415268e-05
-4.2338895139512e-05
-2.31521169276963e-05
-3.24606403605472e-05
-4.38957141226222e-05
-2.85165958233943e-05
-5.73069512909723e-05
-2.19987657119097e-05
-2.49146998568734e-05
-3.52761959309618e-05
-2.75832119015752e-05
-6.69026070814144e-05
-3.10797193501407e-05
-3.66062785646446e-05
-2.89404575857834e-05
-2.33779488859364e-05
-5.05969821544345e-06
-1.99213667605015e-05
-2.74640910199086e-05
-2.45239557262285e-06
-6.84895201627723e-06
-1.35066688799805e-05
-2.8187303399356e-05
-2.01783118933689e-05
-2.84475511653607e-05
-7.54487422710773e-06
-3.31177387439295e-05
-5.09114045581501e-05
-3.40739523012475e-05
-7.11832023025974e-05
-5.56508106913247e-05
-2.73243576835815e-05
-1.90892979643907e-05
-2.08493136561304e-05
-2.82664772961887e-05
-3.83809209078534e-05
-4.07702578331775e-05
-4.0320366289962e-06
-2.98749252517364e-05
-2.20866423544538e-05
-5.62526046696793e-06
-4.06130775839553e-06
-9.01290018696883e-06
-4.26151328426963e-05
-1.78124518443091e-05
2.572955530584e-05
-8.12312588731415e-06
-3.07296616967709e-05
-4.72140084074925e-05
-4.53403360137632e-05
-2.71259353419544e-05
-3.98158550619571e-05
-1.94034399358344e-05
-8.81567602600603e-06
-3.08989031172424e-05
-5.83861705756425e-05
3.74934615410163e-06
-2.26722984482743e-05
-1.22822235046609e-05
-4.87286654408971e-05
-5.24219399867446e-06
-2.1691143668788e-05
-2.17846322594326e-05
-3.55254309245534e-05
-4.66183219093371e-05
-2.74781731381271e-05
-4.45812323358606e-05
-4.22327720011922e-05
-2.90054358692181e-05
-3.32613603509484e-05
-4.63602344300929e-05
-1.67957861452422e-05
-2.92989830015646e-05
3.78388542139496e-07
-1.21625261871795e-05
-4.27057092642832e-05
-3.30488661167215e-05
-3.82386933906656e-05
-8.11639168667518e-06
-2.64931982024661e-05
-4.41358156120703e-05
-8.18062828626508e-06
-3.31862661166157e-05
-4.07272193785586e-05
-5.03107744788745e-05
-5.22541000803384e-05
-5.56400284422356e-05
-4.09359843130352e-05
-4.62110029687409e-05
-4.74052834923625e-05
-7.79837165449854e-06
-4.93105694967089e-05
4.56261479083165e-06
-2.22135060427499e-06
8.26121562840806e-07
-1.23869149533762e-05
-2.23060422510695e-05
-1.26882311707954e-05
-2.12994852362679e-05
-1.6405954140107e-05
-2.65086318443458e-05
-3.51100005554038e-05
-4.19728202236255e-05
-2.34611295128283e-06
-3.92781770657325e-05
-5.25164865110996e-05
-2.20911378512025e-05
-1.68192001968379e-05
7.30147791389692e-06
-5.54796609324694e-06
6.21375470573686e-06
-4.33438561013393e-05
-3.3169881799734e-05
-2.69211152533163e-05
-2.88536698965137e-05
-1.89673176972657e-05
-6.13373352589236e-06
-2.95492710230016e-05
-4.78384580723048e-05
-1.77450743180038e-05
-2.98970825712965e-05
-3.46193003079871e-05
-1.31104568099729e-05
-1.16226500075775e-05
-7.80861336114633e-05
-2.8059630262376e-05
1.18007911844794e-06
-3.48442470330388e-05
-7.41432090184131e-06
-1.53507358083829e-05
-3.28459059543961e-05
-3.15026804430099e-05
-1.30072745920021e-05
-5.35377616545649e-05
-5.82706346447211e-05
-1.72705148666705e-05
-8.66206420836789e-06
-3.40253511191782e-05
-3.67028885387646e-05
-3.80855648635779e-05
-4.55307103733874e-05
-4.36545364053402e-05
-1.89365765025051e-05
-5.91804501312727e-05
-4.55815996250155e-05
2.32397920229542e-06
-2.8299183309221e-05
-1.06077621480485e-05
-4.47485862636119e-05
1.74729161337341e-06
-2.15620481737897e-05
-2.46853778849102e-05
-6.34609250069051e-06
-7.16894213444358e-05
-8.79347249827699e-05
-3.29221053553577e-05
-6.29682517111907e-05
-5.71356448611206e-05
-5.19270324633375e-05
-3.12195441881192e-05
-5.58444623517914e-05
-3.236300070576e-05
-1.35813770191046e-05
-3.85943430907798e-05
-1.60130677865635e-05
-2.60189390973051e-05
-3.12460570105516e-05
-1.89483430126732e-05
-2.2687205594061e-05
-3.57411771263454e-05
-3.8749138962983e-05
3.55767801941902e-06
1.65899054881683e-06
-4.62301907806821e-05
-5.53087588668188e-05
-3.89838653494227e-05
-1.69142527254102e-05
-2.23542686479135e-05
-1.10147154633902e-05
-2.37484284366302e-05
-4.67530681930718e-05
-5.09628518240959e-05
-4.50085722217261e-05
-3.75492079612187e-05
2.71802251250613e-05
-2.57996338169752e-05
-5.96518200111845e-05
-6.33375707468888e-06
-3.42838485645864e-05
-4.1913419452938e-05
-2.71464001543156e-05
-3.12967902606378e-05
-1.22055677799335e-05
-4.16525731174209e-05
-3.82631345791418e-06
-5.28099657316379e-05
-3.34876174359506e-05
-3.96327538518316e-05
-5.26539343322534e-05
-3.33017779591697e-05
-2.85016901852713e-05
-6.81732769515993e-05
-2.9677848243002e-05
-2.37521211534997e-05
-5.2456763595524e-05
-4.45920737916521e-05
1.54147920161875e-05
-1.78570893803526e-05
-2.42069032411599e-05
-2.31212179101077e-05
7.46739676867704e-06
-2.14645260547637e-05
-1.04483288859038e-05
-1.5645107023711e-05
-2.23872924350935e-05
-6.73938912065919e-05
-5.44842468318128e-05
-2.35440015744289e-05
-9.02793115951394e-05
-2.79133749608028e-05
-2.29745985888437e-05
-3.83523784308153e-05
-4.22057819457801e-05
-2.27407946557938e-05
-4.92049599405893e-05
-4.10866208134145e-05
8.55660130806305e-06
-5.43732805904768e-06
-1.71131492848479e-05
-3.33833668549672e-05
-1.89773834132272e-05
-4.35635975375579e-05
-5.35490917278435e-05
4.29862521679888e-06
-2.59092085126132e-05
-6.86789932082873e-07
-1.60183566701234e-05
-6.62878512404579e-05
-5.73548958881867e-05
-5.27048042902343e-05
-4.10996443040061e-05
-2.79896155743665e-05
-1.38381660909196e-06
-1.58566928832846e-05
-3.1115984969164e-05
-9.90179302984397e-06
-2.62687070070203e-05
-2.01060301553253e-05
-3.07452028335755e-05
1.72856433259175e-05
-5.30521925112982e-05
-7.53475888472866e-05
7.10017521846346e-06
-3.82749326753143e-05
-4.0361250554437e-05
-2.34076019753552e-05
-3.57128242776351e-05
-5.27078122348587e-05
-2.988269022288e-05
-1.31628402703555e-06
-4.22045939714201e-05
-3.24075859690014e-05
-1.58411241928537e-05
-8.84401239873492e-06
-2.26661609888463e-05
-1.80467835053235e-05
-2.22178933584898e-05
-2.43724090260059e-05
-2.07461285093525e-05
-3.1223527837992e-05
-3.32773686457735e-05
-1.19446977702938e-06
-4.39262667336088e-05
-7.28480968311454e-05
-5.76439455004951e-05
-8.17218205275965e-06
-4.57561680417773e-05
-6.660931517618e-05
-4.42761611376219e-05
-3.03893008322305e-05
-4.11456123192431e-05
-1.81113467001115e-06
-7.54810021854831e-06
-2.97897999441267e-05
-2.93463143275797e-05
2.86003915411339e-05
-2.11523670877869e-05
-3.66846338538335e-05
-1.24948734857826e-05
-3.77447692807813e-05
-4.47532302584191e-05
-3.08841974510531e-05
-5.86435593757855e-05
-5.55310604979184e-05
-4.5165991008145e-05
-3.21172454894243e-05
-4.29430863451236e-05
-4.62090068914359e-05
-1.49059924864362e-05
-2.93764497596684e-05
-3.07412123443145e-05
1.89874516655696e-06
-1.12725674435475e-05
-6.95298369893619e-05
-1.5879688903421e-05
-5.74514723658344e-07
-4.32360322745136e-05
-1.20555792629497e-05
-5.00498367418713e-06
-2.72909372158965e-05
-5.50922477410741e-05
-3.56896575777822e-05
-6.79745225602031e-05
-4.54300126735119e-05
-6.19352751610683e-06
-2.77374636709598e-05
-4.16142778607754e-05
-1.83082794786811e-05
-2.72811230451441e-05
-1.12760344624109e-05
-4.72549647602224e-05
-1.18034535722952e-05
-3.42238623994106e-05
-4.80697127528592e-05
-3.48297383353918e-05
-5.18790013492943e-05
-3.99223931059444e-05
5.73644094014652e-06
-2.17508517972023e-05
-6.66505095933677e-05
-3.87066602811851e-05
-3.56328923902749e-05
-5.32707817003275e-05
-4.5782140630899e-06
-1.08845457164788e-05
-4.75264179028145e-05
-3.92466805777484e-05
-5.84179990075123e-06
-5.110164888017e-07
-4.56267393422266e-05
-2.5811018899814e-06
-2.31986483641235e-05
-5.04536795998856e-05
-4.46407156276685e-06
-2.35941135047609e-05
-5.27734751718943e-05
-2.02132774011542e-05
-5.56481350478578e-05
-3.23180772627981e-05
-3.58165369999653e-05
-4.11228627213992e-05
-5.32538370678902e-05
-3.07879776708845e-05
-1.4985179252195e-05
-4.14419190217237e-05
-3.30189909508665e-06
-2.4033582592255e-05
-1.94087533592886e-05
-4.96293039337985e-05
-2.60581504720162e-05
-5.55529582122227e-06
-1.3022228646075e-05
-2.26619402852653e-05
-3.29918359776423e-05
-2.85550694227988e-05
-3.11602045311209e-05
-2.11892076318672e-05
-3.48039517917186e-05
-4.78081949146546e-05
-1.79945813382434e-05
-2.12132772210673e-05
-4.07159711832449e-05
-2.8472705093345e-06
-9.88082279356419e-06
-5.30735303315908e-05
-3.29597979310249e-05
-2.78364024155889e-05
-3.43051929357087e-05
-1.6099841215716e-05
-1.59915293570379e-05
-5.19379135399319e-05
-3.22666738664533e-05
-3.41015586361576e-05
-1.17793496062927e-05
-3.13403555181188e-05
-8.70452017643402e-06
-2.34596869862871e-05
-4.86090355085495e-05
-3.83596892558797e-05
-5.35549836708425e-05
-1.59089704263923e-05
-7.75580534058678e-06
-6.58319198320506e-05
-8.86579470521176e-06
-3.4300574449269e-05
2.86450490514823e-06
-2.46945485376353e-06
-3.63972115394983e-05
-1.86973822632957e-05
2.36293552429882e-05
-5.81838899434201e-05
-5.0925766719151e-06
-1.18453300590161e-05
-5.54275536655719e-05
-5.25417626427801e-05
-3.37497853956017e-05
-2.65825493813822e-05
-6.04914392366037e-05
-2.1174017504694e-05
-5.10558645779597e-05
-4.79553140586071e-05
-3.59708324323415e-05
-3.21421833534699e-05
-4.44604647685136e-05
-4.39411204937814e-05
-2.22885510772836e-05
-1.12676652096946e-05
-4.90462429596375e-05
-1.18658590762262e-05
-2.57504310388058e-05
-3.91450455730159e-06
-4.83845191634652e-05
-6.31333163574245e-05
-2.38103913054255e-05
-3.4843679528096e-05
-1.71678880777913e-05
-4.52873261580486e-05
-1.00106330755909e-07
-2.18586878315576e-05
-2.75382498159197e-05
-1.45728696129063e-05
-3.66589423934817e-05
-4.5367708762637e-05
-1.64534375455045e-05
-1.49470939776066e-05
-5.52771978664047e-05
-1.83365685157384e-05
4.15040433725086e-06
-8.76170592019452e-06
-2.13901482180409e-05
-3.03719576807442e-05
-1.74958086648838e-05
-4.45074093693068e-05
-3.4623587523711e-05
-4.08684868152465e-05
-2.03285803785875e-05
-4.14935400594497e-05
-3.26622362978094e-05
-9.26741445867568e-06
-3.25435303491491e-05
-2.454223741414e-05
-7.08030452919437e-05
-5.16657975825372e-05
-2.33698300356482e-05
5.85688518854653e-06
-1.3532536017524e-05
2.88603204657002e-05
-4.33168825139871e-05
-2.44760489550569e-05
-2.05972619516621e-05
-3.24649633525282e-05
1.36636326596526e-05
-6.1976690124468e-05
-2.62848878428829e-06
-3.72410619954838e-05
-3.34549001406634e-05
-4.51099523927662e-05
-2.47612155168726e-05
-4.57873601591925e-05
-2.12754483917186e-05
-8.98285497536837e-08
-3.2787759909266e-05
-3.73692998421768e-05
-1.02649918414541e-05
-5.42166525882774e-05
-3.08715198770195e-05
-3.39661428795804e-06
-4.9256978799894e-05
-7.58432286702015e-05
-3.38881256443643e-05
-2.43262427202087e-05
-3.7734208576906e-05
-4.02197584311131e-05
-5.6986728580831e-05
-5.81243536520297e-05
-4.16559171560728e-05
-2.24897889533522e-05
-2.60250325678991e-05
-3.25261280872011e-05
-2.95303887357287e-05
-5.14084229277109e-05
-4.74779744639371e-05
1.26382003284959e-05
-3.34039810354306e-05
-2.34373056625749e-05
-1.93642755822908e-05
5.8281769500536e-07
-1.08861400025417e-05
-1.29813064523306e-05
-2.16720163048906e-05
-4.66802711399102e-05
-4.43961879024829e-05
-1.22826092216129e-05
-1.39840420687822e-05
-1.6642523160584e-05
-2.7043499145519e-05
-1.7631134948698e-05
-5.28741366684403e-06
-5.00528334862335e-05
-1.50354758513286e-05
-9.943745878756e-06
-2.42579327652841e-05
-2.69413585907235e-05
-1.92963794174521e-05
-2.23527943456943e-05
-2.44046820140482e-05
-3.01644464611234e-05
-3.49815896752645e-05
-1.18657368792399e-05
-9.9675514796272e-06
-7.74206913938506e-06
-1.07996474061255e-05
-2.37353981494056e-05
-1.38373467917547e-05
-1.30757448589737e-05
-2.70068589553544e-05
-3.78998734378192e-05
-5.07913848606083e-05
-4.15963524949732e-05
-1.73849648414945e-05
-9.26097027797279e-06
-1.88863376143846e-05
-5.30434739169469e-05
-4.42880510929183e-05
-1.30953539539727e-06
-1.93927095255237e-08
-1.56284767636532e-05
-2.10753036216682e-05
-3.7837257426477e-05
-1.89113462462047e-05
-3.43454074393196e-05
-5.26741379145885e-05
-3.55854960150252e-07
-2.3420035148677e-05
-7.94613806111203e-05
-2.46724605762289e-05
-3.60950568868556e-05
-2.06905565868806e-05
-6.04609612603675e-05
-7.4766429300672e-05
-1.65834210778464e-05
-2.34037158448658e-05
-4.77215376809769e-05
-4.58816761866816e-05
-6.13669415893477e-05
-1.06985275617687e-05
-4.10305940746323e-05
-2.21985766401555e-05
-1.2295431947243e-06
-3.59740258007038e-05
-1.39001714954562e-05
5.9457672458275e-06
-2.46879279583967e-05
-6.58468204312539e-06
-7.21141057581983e-06
-4.33690566339346e-05
-3.54751904631495e-05
-4.16781987803648e-05
-6.06425564655042e-05
-2.38733367283063e-05
-2.54394315330694e-05
-4.70539593476059e-05
-3.40107843353131e-05
-3.17782444124487e-05
-2.69048186694768e-05
-2.30432628124327e-05
-4.26608279353129e-05
-2.07779765087934e-05
-3.06406658234484e-05
1.14120675459323e-06
-4.33623600580456e-05
2.13140624205751e-05
-1.79776148922587e-05
-4.19480782479377e-05
-5.6297598477906e-06
-9.19722083949149e-06
-3.09938798676705e-05
-5.0347566732118e-05
-3.07421363145249e-05
-3.77509988047791e-05
-4.16658511056282e-05
-4.60825205869606e-05
-2.39325486327295e-05
-3.06231784671674e-05
-4.86028525800089e-05
-1.52857320448671e-05
-1.50626406738863e-05
-8.23594955026004e-06
-1.61160603571854e-05
-4.26372340598174e-05
-8.85290247172394e-06
-3.50470613240201e-06
-8.30632001038721e-06
-2.15919080977882e-05
-1.13168725044583e-05
-5.78854327942914e-05
-2.90552225223718e-05
-3.5540417758076e-05
-4.54328121136709e-05
-3.03699714396835e-05
-4.315597119216e-05
-1.32156942883344e-05
-1.71655844137679e-05
-2.50679933219296e-05
-3.59862176630633e-05
-7.80495946526566e-06
-2.29480743573181e-05
-3.94517630041876e-05
-9.18156215176987e-06
-8.79416956518496e-07
-3.94310845163527e-05
-2.82284943819829e-05
-2.73431166937835e-05
2.04590036490677e-05
-3.37927196231735e-05
-1.88318082710162e-05
-3.80199589447645e-05
-2.93799439771042e-05
-3.44560316987287e-05
-4.62625823169544e-05
-5.36056393500234e-05
-5.73837885932521e-05
-1.99061834772677e-05
-1.09590983339669e-05
-4.63030525985161e-05
-3.58462915798905e-05
-2.77930298363151e-05
-1.93173686234437e-05
-4.28406983002184e-05
-5.16753596513354e-06
-3.78730928591517e-06
-3.91271628416695e-05
-2.82896141825367e-05
-1.86407227675122e-05
-4.89138747870717e-05
-1.76514199693047e-05
-1.89658037711474e-06
3.24077080534441e-06
-3.53219437027231e-05
-1.30981213551519e-05
-1.29603300075992e-05
-4.53732826527421e-05
-1.84267222964592e-05
-3.82601037085171e-05
-5.12778499202243e-05
-1.89032692690272e-05
-6.06345673050533e-05
-2.46146292208914e-05
-4.6121206664863e-05
-1.27150287085799e-05
-9.89198807699286e-06
-3.26068759085416e-05
-3.22503125597106e-05
-3.56836652239529e-05
-4.76413200026031e-05
-1.38229737738438e-05
-4.15510092485178e-05
-3.70379443602903e-05
-2.84861465920609e-05
-3.12127025182978e-05
-2.73318793376358e-05
-4.97839496589165e-05
-1.52259048744837e-05
3.77434930122116e-06
-4.94413749956192e-05
-4.44667088350791e-05
-4.8630123977748e-05
-1.18579995300465e-05
1.07527554506228e-05
-8.97000103565987e-06
-4.47783605367827e-05
-2.41003187745173e-05
-3.87036364827724e-05
-1.98326688044965e-05
-9.55703394983006e-06
-3.42850646541634e-06
-4.61193415792538e-05
-5.25023944134837e-05
-4.76519525672652e-05
-2.06649162983097e-05
-6.40428708813872e-05
-7.17535315780464e-05
-6.23762950967253e-06
-2.82166167531808e-05
-3.2916143712639e-05
-2.02298610864718e-05
-6.22324250099108e-05
-2.49641465809233e-05
-3.86186045471046e-05
-2.17233210315367e-05
-5.54088268144555e-05
-1.6305884360037e-06
-1.07567312851003e-05
-3.12878219885845e-05
-1.65005450809867e-05
-9.70833303377952e-06
-3.15796999473699e-05
-4.33068896684564e-05
-2.42263927128002e-05
-4.60563802256223e-05
-4.31067611509677e-05
-4.04066708469881e-05
-5.47643137546802e-05
-2.12050377431085e-05
-1.38120968082529e-05
-2.9816057940273e-05
2.01497667754901e-05
-8.57045182912543e-06
-3.13735990473842e-05
-4.80188704323713e-05
-3.1813204153398e-05
-4.03494043852838e-05
1.13375160205186e-05
-1.23687511248259e-05
-3.15442216382883e-05
-7.97235826701886e-06
-6.47769928205752e-05
-4.4993067338803e-05
-3.45070681723697e-05
-3.04652191029208e-05
-3.71354245801427e-05
-1.73354042239951e-05
-2.12715153187886e-05
-5.71303772688966e-05
-3.65743618072221e-05
-1.91075296654012e-05
-3.79456763194654e-05
-6.94904243055823e-06
-2.3868795616319e-05
-2.34597930833548e-05
-2.89311877746406e-05
-2.90541278043543e-05
-4.38029408564692e-05
-1.19479476110813e-06
-4.47283028423627e-05
-3.94099263945921e-05
-4.04037856839446e-05
-3.9869830594804e-05
2.25702382115063e-05
-1.75739610351823e-05
3.89409623626325e-06
-6.52221650822877e-05
-4.35110716124343e-05
-3.64917681258859e-05
-2.61562564579043e-05
-4.09553387270121e-05
-3.08869603768461e-05
-2.08281907039013e-05
-7.98910222401048e-06
-6.73462907877553e-05
-3.43368820612194e-05
-6.39752889455003e-05
-5.45404284416037e-05
-4.42983667216481e-05
-1.74527730940803e-05
-3.46578762639722e-05
-3.1435460933934e-05
-1.2006802667024e-05
-1.69535193285838e-05
-3.56130151539793e-05
-2.02669997193615e-05
1.08189475246937e-05
-7.29868708023573e-06
-3.23505655110058e-06
-1.69884298974124e-05
-3.04827118477549e-05
-3.50618012875869e-06
-1.87819998216857e-05
-2.80130231892491e-05
-3.20214763120014e-05
-1.25782582566585e-05
-4.08692531213165e-05
-3.16659099289413e-05
-2.49318039158688e-05
-2.5695113156769e-05
-1.79054279137773e-05
-4.93652690327269e-05
-1.89168501610768e-05
-1.01179617695659e-05
-1.65180078603754e-05
-1.21427233642121e-05
-2.47017095436876e-05
-3.0444724794102e-05
-1.4963005022761e-05
-2.05465833756731e-05
-1.89754905560345e-05
-5.44765632715006e-05
-2.2260178050038e-05
-2.85296543960297e-05
-2.02592984343793e-05
-7.59641267862025e-05
-2.1869958452414e-05
-1.90881601851586e-05
-4.63935965417688e-05
-3.14733008300038e-05
-7.83042213912361e-06
-4.95690005212258e-05
-2.74300957341897e-05
-1.84116137158982e-05
-2.17250425569008e-05
-2.5022321655113e-05
-1.66669330510983e-05
-3.73032965634996e-05
-3.27622592443735e-05
-1.37850928016952e-05
-2.20459347167201e-05
-5.46254314337067e-05
-7.14188948348894e-05
-2.09817842385115e-05
-2.7191699570006e-05
-4.63569408962656e-05
-5.18029665054804e-05
-3.13755500132183e-05
-2.87630236579551e-05
1.68521326149836e-05
-2.01254598018941e-05
1.59122541278663e-05
-3.13892266586275e-05
-4.15909301399413e-05
-1.35664151426661e-05
-3.02900423015883e-05
-2.07266760593914e-05
-2.79075352026116e-05
-5.04857506547994e-05
1.35353807799353e-05
-3.58711366222909e-05
-5.26503962497231e-05
-1.16505404106161e-05
-5.81970545259308e-05
-2.87530388147582e-05
-1.70844238594589e-05
-3.41075589085448e-05
-4.59307590634217e-05
-2.46480906945098e-05
-5.28823836720658e-06
-3.89667136370585e-05
-5.9175138694552e-05
2.18077614296453e-05
-4.21118336090154e-05
-1.94993724145131e-05
-3.18717945416484e-05
-3.76894612245545e-05
-3.33049352194457e-05
-3.99974124777742e-05
-1.32976050825147e-05
-6.50702865067486e-05
-3.57835480868346e-05
-5.50288342297301e-05
-2.77611674578424e-05
-4.63532625990146e-05
-3.27631888438277e-06
-4.58579088746126e-05
-3.15901054718078e-05
-8.41102271681937e-06
-2.7335935870158e-05
-3.82280970286236e-05
-5.30217676389219e-05
-4.62153138642374e-05
-4.07215976627898e-05
-4.34158655670278e-06
-1.04578612370848e-06
-1.33787077207619e-05
-3.40487563231512e-05
6.35570415633589e-06
-2.38941819725512e-05
-4.36346272467433e-05
1.37422973945324e-05
-5.4148684490521e-05
-9.04843521144078e-06
-6.78865424517246e-05
-4.96144812097276e-05
-7.75402933529003e-05
-3.98032608184876e-05
-1.70786439487492e-05
-5.50916077665972e-05
-1.26031596881321e-05
-4.8954511824115e-06
-3.23924042312195e-05
-5.22111514720617e-05
-2.96708192854878e-05
-2.3315088929146e-05
-2.06992850376693e-05
-1.82188856972551e-05
4.41473773195153e-06
-2.36269344653341e-05
-1.82860622443275e-05
-7.15478561862841e-06
-4.03222510716377e-05
-3.24188751051042e-05
-2.47135830566863e-05
-4.81877554862638e-05
-3.89808887275785e-05
-2.10428928401351e-05
-6.85475244315513e-05
-4.37238469707165e-05
-1.81027617277292e-05
-7.57609776300877e-07
-4.10829234008166e-05
-1.15617043618763e-05
-2.57582910624845e-05
-2.45853913601326e-05
-4.58997161991379e-05
-1.1372915026117e-05
-1.226158264826e-05
-2.54293909245359e-05
7.0425579092379e-08
-4.19945065539661e-05
-2.25996192481321e-05
-4.22398116774104e-05
-2.09162217778139e-05
-4.68263558118489e-05
-4.08782129892891e-05
-2.74110864209017e-05
-2.22086623205349e-05
-4.49531604797609e-05
-3.06389458598587e-05
-5.59029912216992e-05
-2.8334136016194e-05
-1.20254974591386e-07
-4.14331017842215e-05
-1.25626238059188e-05
-2.88895891684417e-05
-2.70323375023549e-05
-1.00146278908482e-05
-4.5249767746555e-06
-4.18812564207695e-05
-3.42863677441504e-05
-1.86728023936464e-05
-3.34029371540436e-05
-4.24111099973421e-05
-3.03277237332956e-05
-1.05515096287577e-05
-5.05896398846535e-05
-3.08686520119337e-05
-2.0930601627007e-05
-4.27591743667457e-06
-2.07640462773826e-05
-2.19974086161356e-06
5.71929766749749e-06
-2.22951036524973e-05
2.64113933071323e-06
1.37349712273968e-05
-1.80088086664792e-05
-3.33479327062488e-05
-1.55930632953744e-05
-6.36431067885888e-05
-2.71798225019452e-05
-4.54896784260442e-05
-2.86048543825288e-05
-4.89362902159066e-05
-3.87184378091808e-05
-4.85919634520526e-05
-2.7196912683412e-05
-1.48461556345755e-05
-2.09173614329961e-05
-1.692630268959e-06
-3.46854736345548e-05
1.23792263108632e-05
5.33836559753975e-06
2.9035158944207e-06
-2.34150496630668e-05
-3.81018169334679e-05
-2.42533500012065e-05
-1.49115623315147e-05
-4.73386888581827e-05
-3.51123827566289e-05
-1.27181985024679e-05
-3.83493787280568e-05
-5.62726174227442e-05
-5.8809440743244e-05
-3.64174712762554e-05
-3.74062037946795e-05
-5.02709889865752e-05
-1.56789430359863e-05
-4.16276923495252e-05
-2.86588671726453e-05
-3.69581800670218e-05
-3.35343304459211e-05
-3.28061318245165e-05
-3.23722174347577e-05
-3.47009965489457e-05
-3.8721401994069e-06
-3.53250798861225e-05
-1.26111181493094e-05
-3.65814238345468e-05
-3.72290176917586e-05
-1.07485517451359e-05
-5.55554694326491e-05
-2.98831846341564e-05
-6.71903371415265e-06
-2.23704892439759e-05
-1.86084342112154e-05
-2.15985090881936e-05
-1.29035986516593e-05
-2.71817492299517e-05
-1.23752882807348e-05
-2.89635021181747e-05
-3.40374209376954e-05
-4.18380890717951e-05
-3.94019069916829e-05
-1.97489634799209e-05
-4.31447953190749e-05
-5.05783294584519e-05
-4.44017820235367e-05
-3.97027143384381e-05
-1.26378583499606e-06
-2.95842353426103e-05
-4.67142056259341e-05
-8.09465916221441e-06
-4.05456114436738e-05
-4.71438218459998e-05
-2.20423396011965e-05
6.13924251468917e-06
-1.77700684573301e-05
-3.00798805116474e-05
-2.25973306790337e-05
-3.67396715004459e-06
-1.59975867193754e-05
2.02029926454023e-05
-2.63066746551326e-05
-5.00346978705873e-05
-2.21287111890698e-05
-2.7688123902132e-05
-4.19544968660411e-05
-2.52135796479259e-05
-2.44979061173131e-05
-4.60181296929447e-05
-2.82425594915619e-05
-1.32607735925547e-05
-3.1416897993531e-05
-3.9411483465035e-05
-5.73180002846112e-05
-2.74277403320633e-06
-4.26697326012186e-05
9.05463991182285e-06
-1.72745762176899e-05
-1.61329163419023e-07
-1.68319953231413e-05
-3.82319895103216e-06
-2.67456900591146e-05
-5.08584158955304e-05
-1.56175297294959e-05
-6.95768982272964e-05
-4.09333131880501e-05
-7.58118322409429e-06
-1.15059749290817e-05
-4.94447882967961e-05
-2.39055927159479e-05
-1.19364296787297e-05
-5.46649548569836e-05
-5.09397034271995e-05
-5.75909817096302e-05
-5.68776331578524e-05
2.9354715273012e-06
-4.32192572499847e-05
-1.12201500817738e-05
-5.54653972506741e-05
-2.55270793187616e-05
-4.73873550336198e-05
-3.86933417424238e-05
-4.00057104470674e-05
-6.56224543019699e-05
-3.17512839522174e-06
-5.32723201584282e-06
-1.00173412622007e-05
-3.23530926718704e-05
-4.92032706469688e-05
-1.33660280673631e-05
-4.60048889811583e-05
-3.24313452893376e-06
-2.54768450264336e-05
-2.62529922554103e-05
-4.36861064938051e-05
-2.30015168300966e-05
-2.2280565356857e-05
-3.72120639582585e-05
-1.38076437320346e-05
-3.19742740804819e-05
-1.78512910287177e-05
3.68912228562064e-05
-2.15184153524683e-05
-2.14065042306588e-05
5.31670452454462e-06
-4.87546358724435e-05
2.74022024425316e-06
-1.57679433112229e-05
-2.36797790230856e-05
-4.88117224466201e-05
-3.09031756191084e-05
-9.34662805444208e-06
-4.03046993891681e-05
-4.06497886304724e-05
-1.9915372586626e-05
-1.94438806164026e-05
-9.91168670718686e-06
-6.43823333551407e-05
-2.39291073235408e-05
-2.3936813997393e-05
-1.31193189606587e-05
-2.29361263912678e-05
-2.08517120157334e-05
-1.71663017788185e-05
-1.29923844004259e-05
-4.43246330044853e-05
-1.25734314242088e-05
-1.72138770907329e-06
-1.07306805832049e-05
-3.27302689293899e-05
-3.89273462656537e-05
-3.01643527356637e-05
-3.50670267975227e-05
-1.71349252486688e-05
-7.463741889619e-06
-1.6603596501105e-05
-2.91058301899309e-05
3.35064306558217e-05
-3.12210959431026e-05
-2.95013261696923e-05
-2.65973357231422e-05
-2.40464774081436e-05
-3.76125255022588e-05
2.30032004346325e-05
-5.41477816088805e-05
-2.81691131982164e-05
-5.3756784826151e-05
-5.47690599177622e-06
-1.84413134760655e-05
-2.24666640980806e-05
-4.33934289130561e-05
-4.44282669546444e-05
-3.94617490905721e-05
8.46398121033846e-06
-5.99462382113156e-05
-3.54149590733873e-05
-3.54070228241189e-05
-1.59466408189113e-05
-3.18939788642131e-05
-1.99134219468156e-05
-2.27558447529008e-05
-1.10366565206404e-05
-4.6886821479506e-05
-4.89579568221774e-05
-3.97267480320785e-05
-2.54066832357369e-05
-7.66753623362133e-06
-5.29600260138346e-05
-4.16828648858464e-05
-3.06173781959006e-05
-3.52004040739623e-05
-2.34522839002019e-05
-2.97595984947874e-05
5.65057487633608e-06
-4.0577368854417e-05
-4.69522099624702e-06
-5.42639407647301e-05
-3.74674537476309e-05
-3.07704058104438e-05
-2.19739275805952e-05
-5.89952499206371e-05
-5.45103220080132e-05
-4.11746793576082e-05
-1.94808484678173e-05
-3.4526946393936e-05
-1.17189971937795e-05
-1.7900743574854e-05
-3.42400208962751e-05
-1.96438482316287e-05
-3.06015205402328e-05
-2.47040197395958e-05
-2.93615622126092e-05
-3.58866626090038e-05
-1.10441721906445e-05
-2.46029031112583e-05
-2.59046608476435e-05
-1.54286107689584e-05
-3.00186063768157e-05
-5.35173627598105e-05
-3.23772878738792e-06
-3.26820078191418e-05
-2.85250578761854e-05
-1.53172495852674e-06
1.64501543135596e-07
-2.35418357788067e-05
-2.47113073070716e-05
-3.12251007987953e-05
-2.34778065462314e-05
3.66136173349025e-06
-2.31656430568027e-05
-4.35862737478411e-05
-4.93299318973981e-05
-1.38097331253415e-05
-4.18923558625318e-05
-2.7493767868085e-05
5.94972784406818e-06
-2.99149005834834e-05
-5.81231100433494e-05
-2.85716813449498e-05
4.2568602505307e-06
-4.85288195996425e-05
-4.38845027137016e-05
-1.67541792998912e-06
-3.59574707084262e-05
-6.36499254251043e-06
-3.3423299206132e-05
-4.89622967835122e-05
-7.25821127683619e-05
-1.76391674124094e-05
-6.06945795784257e-05
-2.93914669486451e-05
-7.20832601346388e-07
2.49303627662686e-06
-2.0060399978701e-05
-1.88054413109221e-05
-3.91057995122022e-05
-2.57974747913994e-05
1.39935222877442e-05
-2.46822509342387e-05
-4.87588816145805e-05
-3.90551671366702e-05
-3.40345512427285e-05
-7.9907650915687e-06
-3.89334671045293e-05
-4.25353853496377e-05
-5.0466435012341e-05
-5.36592071866862e-05
-2.72696435650477e-05
-5.14342308678591e-05
-4.42345819992442e-05
-1.08908770400139e-05
-1.46167688008876e-05
-8.96440665098661e-06
-2.43149725386345e-05
2.60413787340291e-05
-1.10619112751487e-05
7.49918656516491e-06
-3.26542773891442e-05
-1.78638252343927e-05
-6.65160636476428e-06
-3.26303433370924e-05
3.93225144800315e-06
-3.06320594649752e-05
-6.88728497495112e-06
-2.72491669332093e-05
-4.35825839839041e-05
-2.37175080691767e-05
-3.84169648389299e-05
-8.03453706022864e-05
-2.47227637047882e-05
-2.07724765751251e-05
-5.44814781494829e-05
-2.76826319174511e-05
-3.57165820884025e-05
-2.92140415057461e-05
-4.07902667832429e-05
6.0794375679973e-06
-1.59520806757152e-05
-1.27325820883713e-05
-1.77265878666499e-05
7.49894304127248e-06
-2.33300883612642e-05
-3.77800704939091e-05
-3.25047941799242e-05
-5.54714449579541e-05
-3.9601839889608e-05
-2.73636517106649e-05
-6.17940105659934e-05
-3.2217923347688e-05
-3.19194284884432e-05
-4.78573143195683e-05
-3.15438405925629e-05
-4.0955243482261e-05
-4.60651108003326e-05
-3.47625910086736e-05
-2.71662411410329e-05
-2.86968427605345e-05
-2.35906633906229e-05
-1.31496662572856e-05
-1.35381260862951e-05
-4.39256076772061e-05
-1.35455650191274e-05
-1.49984762555221e-05
-4.16188203251061e-05
-6.37101911637563e-05
-4.0607901653306e-05
-5.28491649880504e-05
-3.40112697790054e-05
-6.59378409366716e-05
-3.86637511398906e-05
-4.24830314415551e-05
-2.22520985618253e-06
3.73505525054661e-06
-4.20352205945912e-05
-1.43610357356468e-05
3.34251518544801e-06
-3.26833560525352e-05
-2.5550745398211e-05
-1.71491336239747e-05
-6.58274782912324e-06
-2.98961337330059e-05
-3.27940323468229e-05
-1.65078640184472e-05
-3.51801440750578e-05
-2.77628768927764e-05
-3.64866506068125e-05
-3.95197170860725e-05
-2.53321180907556e-05
-4.26693765998921e-05
-1.87592991428707e-05
-3.1515780804197e-05
-1.68918238198256e-05
-1.12110587744961e-05
-3.29592802044424e-05
-1.24793712350175e-05
-1.4889001372513e-05
-9.67343018922016e-06
-1.72095621924129e-05
-1.73275325643275e-05
-2.02777431991602e-05
-1.35825457061532e-05
-4.44250560663929e-05
-3.32188737579279e-05
2.1063610006473e-05
-4.82855730948503e-05
-2.50477297582245e-05
-1.81302264332864e-05
-1.23873730961638e-05
-3.47297593642929e-05
-4.5024185645452e-05
-2.64423704704536e-05
-4.74060033959391e-05
-5.20937543121118e-05
-4.00970541988614e-06
7.1615786213476e-06
-3.58533632698872e-05
-4.29269645566473e-05
-3.04048540723543e-05
-4.46151505016631e-05
-5.67406128337044e-05
-1.05801527134779e-05
-1.02700707487045e-05
-2.43851620896311e-05
-9.34129106115327e-08
-9.95380432757812e-07
-3.08920285793214e-05
-1.43933364839781e-05
-4.36389459682441e-05
-1.76664331646446e-05
-6.00722968775555e-05
-3.1671091102575e-05
-1.87604211647942e-05
-3.74970367068367e-05
-5.05449654333559e-05
-3.95408050919675e-05
-4.71945405677392e-05
-1.91588527136506e-05
-3.50981367838501e-05
-5.61642839797988e-07
-3.23219495843406e-05
-5.01457449210689e-06
-1.04162744023026e-05
-3.81935649048914e-05
-5.44488091583348e-05
-2.64882769416655e-05
-3.13165376888015e-05
-5.64329777635643e-05
-3.53251542677875e-05
-4.54960913689294e-05
-1.50526718008242e-05
-5.15882640046281e-05
-4.14380948527596e-05
-5.88393702844959e-05
-5.88569299094495e-05
-3.63776881053005e-05
-4.10848873451796e-05
-3.40319237718949e-05
-5.25686256536942e-05
-3.61549225826087e-05
3.73484287750467e-06
-3.27990810661772e-05
-4.161576231788e-05
-2.50715457111018e-06
-4.09662249553302e-05
-6.11845527699864e-05
-3.38994632234171e-05
-3.34268320115197e-05
-4.22088928387563e-05
-6.26263700915047e-05
-2.48086650585805e-05
-4.22348719638264e-05
-7.58652588515289e-05
1.29345139592834e-06
-1.14841182648187e-05
-1.60882723879214e-05
-2.65565891685776e-05
-1.57923498715494e-05
-1.46905099335766e-05
-3.93005251608282e-05
2.80491188653946e-05
-3.81308223628919e-05
-1.04786983478286e-05
-2.8383934618709e-05
-3.77420801262274e-05
-4.81346661177371e-05
-3.32189567515837e-05
-5.49949939539039e-05
-6.62227859060898e-05
-3.76321844022638e-05
-1.75545070818718e-05
-6.66193814606351e-05
-1.32448915465182e-05
-1.7264452020653e-05
-2.06797180255018e-05
-2.18724385533898e-05
-2.79078465590018e-05
1.73907085830884e-06
-3.16101844123096e-05
-2.02649161069317e-05
-2.31356007573172e-05
-1.60021544074756e-05
-5.48784532434822e-06
-3.64493986902045e-05
-2.98371235741351e-05
-2.35363060437889e-05
-3.40590940215181e-05
-6.52337249949305e-05
-4.64048272380743e-05
-6.2971915335014e-05
-5.61561749816153e-05
-1.92786416570322e-05
-2.64431485450223e-05
-7.15822980415648e-05
-2.65534352272757e-05
-4.53196498708084e-05
-3.03472589761584e-05
7.84888468732321e-06
-8.28409032553964e-06
-1.54272289297747e-05
-8.88975695325874e-06
-2.97429757737188e-07
-2.44495808782429e-05
-1.54867493619926e-05
-8.86815493986012e-06
-2.51263623961409e-05
-1.90536441505121e-05
-1.15135460811909e-05
-4.19345444477593e-05
-5.77342363830934e-05
-3.45821817875926e-05
-3.39078401345569e-05
-3.40766041873412e-05
-4.29887611774122e-05
-3.37126329851285e-05
-4.60913697889248e-05
-4.79391889299946e-05
-1.7448240622381e-05
-4.12361174649721e-05
-5.51414724933026e-05
-1.16265252978832e-05
-4.39473388340097e-05
-1.76243205090269e-05
9.14905088349713e-06
-2.29232386809063e-05
-3.01696607656967e-06
-2.15577871287165e-05
-2.6205538990341e-05
-1.03450219625223e-05
-1.23203581061422e-05
-3.84174461072842e-05
-2.98808593675727e-05
-4.13766182279224e-05
-3.03268268239172e-05
-4.83874331747063e-05
-3.5209167500467e-05
-2.80795947479927e-05
-6.81408567567333e-06
-5.77786101102426e-05
1.8117396733787e-06
-2.05567018572778e-05
-1.04921897260722e-05
-1.52443226152381e-05
1.28249403701229e-06
-7.74300057751772e-06
6.68793828167572e-06
-6.75325041244659e-06
-2.51980870999372e-05
-5.09866056056422e-06
6.91365308512519e-07
-5.44195992127804e-05
-3.97376302863236e-05
-4.36504885746603e-05
-4.4909217927387e-05
-3.47251921980557e-05
-3.40448522688819e-05
1.39309878730778e-05
-6.12725841470561e-05
-4.01017221536844e-05
-2.2530149106378e-05
-3.4628388211294e-05
-2.31394833198845e-05
-3.56458271183113e-05
-7.50058953720441e-06
-9.61311595528541e-06
4.86658559349713e-07
3.44534627859981e-05
-7.46236023468033e-06
-3.16412495933564e-05
-4.01995578421064e-05
-3.49728781510428e-05
-5.28920028001499e-05
-4.05381007650456e-05
-3.5802949040905e-05
-6.71874723421586e-05
-3.51477091983247e-05
-5.96984938996357e-05
-3.36297080944947e-05
-8.86742400911576e-06
-2.38557531345322e-05
-3.11708367620255e-05
-2.43353143167353e-05
-1.70207825290883e-05
-2.89080170250703e-05
-3.8749607469757e-05
-4.71835916524633e-05
-2.44546299668895e-05
-2.43614093852478e-05
-1.63203997421455e-05
-3.08731581556502e-05
-3.13399745796055e-05
-5.04727018136545e-06
-4.5898664485489e-05
-1.34135950868953e-05
2.08006278854716e-06
-3.89988627558837e-05
-3.94200957835362e-05
2.52463067737751e-05
-6.38741955639064e-05
-2.85394776527008e-05
-4.81857324359201e-05
-1.41758685834699e-05
-2.81095199086964e-05
-1.02979867073253e-05
-7.33052978654842e-05
-2.53580052766641e-05
-1.80020950223268e-05
-5.4199092173234e-05
-2.48218738744902e-05
-2.86297483860357e-05
-4.77833823932327e-05
-1.84115756222797e-05
-2.15239795095461e-05
-3.69234629192543e-05
-8.40542530378729e-06
-1.96253866244992e-05
-2.87855554209293e-06
-8.60307017451881e-06
-5.85545939481393e-05
-4.74599622153063e-05
-4.55357433009105e-05
-3.86999039091466e-05
-3.94157843247675e-05
-4.99423775977514e-05
-4.74080307734402e-05
-1.53721320952147e-05
-2.06679035166467e-05
4.00913503360285e-06
5.59052402106102e-06
-2.34887201655576e-05
-2.59236022491861e-05
-3.41713615525966e-05
-7.21879975815308e-06
-1.22302032478891e-05
-4.10945240856616e-05
-6.61370180089636e-05
-5.43896038971241e-05
-2.68636288126435e-05
6.82006795951962e-06
-1.83171516911387e-05
-5.79726860947929e-05
-2.16797705412905e-05
-3.88534237436532e-05
-6.9004291214679e-05
-2.12646959872025e-05
-1.90281913486978e-05
-2.55126401440289e-05
-5.41973601285204e-06
-2.07189503158265e-05
4.48498494653874e-06
-9.35418215577602e-06
-3.73761163682935e-05
-3.58818495669582e-05
-2.49886308308717e-05
-4.42562820754107e-05
-2.75889407142837e-05
-5.90245356204456e-05
-4.26868536602643e-05
-2.93938474695575e-05
-5.46636122286026e-05
-2.906545471622e-05
-1.52582928805887e-05
-3.42596473576753e-05
-6.23426257624815e-05
-1.73985041583552e-06
-5.72009751139086e-05
-8.65361591524803e-06
-1.4140273828919e-05
4.61689534888627e-07
-4.14900478565147e-05
-2.9477253189742e-05
-2.23768084174861e-05
-8.43812229023143e-06
-4.10513780551794e-05
-3.67867885634235e-05
-3.86677237623536e-05
-3.85737951547052e-05
-3.30509892925109e-05
-7.36114784697514e-05
-3.25988052949604e-05
-3.57748002653718e-05
-1.33239145635706e-05
-3.09063286766092e-05
-2.12281380379089e-05
-4.72068094661156e-05
-2.8332364393777e-05
-2.51830700677241e-05
-4.36776007639541e-07
5.6253778249103e-06
1.33790237356629e-05
-8.96897041783504e-06
7.68681142485031e-06
1.71846199267649e-06
-4.01129233157643e-05
-3.14108948292547e-05
-4.85417404039645e-05
-6.84172513342754e-05
-5.39926366176632e-05
-4.78828990001277e-05
-5.38475153083438e-05
-1.22323350079738e-05
-1.44287774880749e-05
-7.01074766550701e-06
2.25411845645335e-06
-2.69730422161243e-05
-5.85927524297942e-07
-6.04897833366375e-06
-4.79284940896868e-05
-1.106391114558e-05
-2.53253334556422e-05
-3.7493489756591e-06
-2.29424615844563e-05
-6.1049825785354e-05
-2.94104909148082e-05
-2.0289180832625e-05
-3.26338652205473e-05
-4.7328302871345e-05
-3.15424500630049e-05
-3.92577708273872e-05
-2.37364066279291e-05
-6.00181804256365e-05
-4.39253741173846e-05
-2.26481357869543e-05
-4.75209734123682e-06
-9.25939409497775e-06
-6.296042269413e-06
-4.33859906752628e-05
-1.08280093825806e-05
-4.60035710048571e-05
-3.66947691130444e-05
-2.27936836980739e-05
-4.71643907158826e-05
-3.11742724380551e-05
-1.94369639084436e-05
-5.99264092096073e-05
-2.05269571004974e-05
-2.49567012663794e-05
-6.56762375573454e-05
-5.62131642065657e-05
-4.31349062956098e-05
-5.72717721805397e-05
-7.07175951566185e-05
-4.3051425361122e-05
-4.26863149766721e-05
-4.33588960661519e-05
-2.24718462253353e-05
-5.01121706169524e-05
-2.45839866919079e-05
-3.68021398644048e-05
-5.06257890307259e-06
-7.74541046736136e-06
-1.00560612712699e-05
5.4056756224907e-06
-2.44684101118488e-05
-3.94398658866827e-05
2.39817917938874e-06
-5.01871691509735e-05
-5.38671308295619e-05
-4.61839763243889e-05
-2.05899568260351e-05
-1.62918588304441e-05
-6.30595938136975e-05
-1.69579495099728e-05
-3.71043987418286e-05
-1.48402598581044e-05
-1.12749392363249e-05
-4.6358560435142e-05
-5.77913630637808e-05
6.18981189546117e-06
-1.81660324459103e-05
-2.70142839526697e-05
-2.47820162482035e-05
-2.38325304572704e-05
-1.33441947488593e-05
-4.62666904015447e-05
-1.90143312289969e-05
-5.12433938077513e-05
-4.98538866055398e-05
-1.79218923915468e-05
-1.74003019963104e-05
-7.00387663112899e-05
-3.03375771839102e-05
-3.96223897624347e-05
-4.2664361336573e-05
-4.31206321943792e-05
-1.10714532237056e-05
-2.30134893260454e-05
-1.17603876106822e-05
-4.05526928150802e-06
-1.9013969336459e-06
-1.92734461107724e-05
1.22789075941617e-05
-4.53950228927599e-05
-1.62137845855775e-05
-1.16602752552743e-05
-7.00761674889963e-05
-2.63982960519516e-05
-5.84958113914907e-05
-5.20056605520211e-05
-8.00092367945437e-05
-5.92093294627123e-05
-3.3822389362866e-05
-3.63120372143843e-05
-4.61880739178442e-05
-6.20971578611739e-06
-4.34460378175954e-05
-8.56664590914975e-06
-2.92247208340117e-05
-2.60364900263541e-05
-7.41232135881184e-07
-2.6058444474598e-05
-2.09041585947724e-05
-3.37755253600865e-05
-5.05951771096536e-07
-3.49751327121219e-05
-6.38221513695172e-05
-2.49468533196747e-05
-5.25449373574444e-05
-6.1783247541164e-05
-3.5094763214306e-05
-4.17778713920914e-05
-4.06041787824078e-05
-5.90251242950312e-05
-5.36022520270573e-05
-3.41687034982524e-05
-3.52291282657794e-05
-1.86117422162018e-05
-5.55672441311184e-05
-3.24028555419287e-05
-1.09824879928002e-05
-2.71658907477629e-05
-3.54532713947782e-05
-2.15366280746724e-05
-7.54125845746718e-06
-3.23111154341108e-05
-3.83662697068607e-05
-6.66508251326835e-05
-2.24924070788169e-05
-5.44632626537955e-05
-3.49641016831168e-05
-7.61684807095447e-05
-4.10633833515964e-05
-3.53140055791328e-05
-8.67990358631177e-06
-7.16942710213579e-06
-1.18371653775731e-05
4.81679138741393e-06
-3.49682566172715e-05
5.46720243060625e-08
-4.89651032598851e-05
-3.82393407613273e-05
-3.21461804379043e-05
-6.0164961912104e-05
-5.86415068696844e-05
-5.18728066794076e-05
8.58129090316387e-06
-2.64494476444624e-05
-4.15791753666951e-05
-1.2994455393743e-05
-1.30257878885119e-05
1.51942894332736e-06
-2.39917961927285e-05
-2.54635572708959e-05
-5.27748148020604e-06
-4.40428151888729e-05
-1.48741046485025e-06
-3.67301731333524e-05
-1.78199186136613e-05
1.25275460720333e-05
8.33379542596155e-08
-1.71541139660149e-05
1.54936980230771e-06
1.12885114335228e-05
-3.26612607908549e-05
-2.3784524576432e-05
-3.35784143160393e-05
-2.59676359081776e-05
-4.28074124477698e-05
-3.03022220796109e-05
-5.42384631835131e-05
-5.04547756312949e-05
-5.83218006014567e-05
-5.79525540850216e-06
-3.75222968538506e-05
-5.62190319682334e-05
-8.15419880118283e-06
-2.39810620781623e-05
-7.97686284550123e-07
-2.12842671864828e-05
-4.58477001661027e-05
-3.01844140326548e-05
-1.63839415214073e-05
-4.5680432848827e-05
-6.98859733446734e-05
-4.07165638740033e-05
-1.68625893590416e-05
-2.482141447838e-05
-4.60889369178362e-05
-4.5150295392849e-05
-4.76105461475121e-05
-2.70544052576971e-05
-4.08706494907006e-05
-7.97220300057921e-05
-4.04673746103653e-05
-3.16175330413355e-05
-5.17719086200243e-05
-6.25946694485349e-05
6.53117928723919e-06
-4.59217553878171e-05
8.76988518631114e-07
-3.4263227269612e-05
-3.4513651250435e-05
-1.28392186793416e-05
-4.90102975288889e-05
-2.64390402824631e-06
-5.68951526948512e-05
4.01806047236043e-06
-1.59725996276604e-05
-4.49977273750643e-05
-5.97438984692301e-05
-3.85247890156606e-05
-3.1767651102524e-05
-3.34536253842256e-05
-4.5560197612771e-05
-3.75608600188052e-05
-1.71251263424627e-05
-2.07653102935236e-05
-9.32447244408904e-06
6.27227505044898e-06
-2.47302849375445e-05
-2.21168002014206e-06
-6.40979820428893e-06
-2.01036159288323e-05
-1.42305433661061e-05
-3.82816776349782e-05
-7.46169512097784e-06
-1.78338563083658e-05
-3.88266981016628e-05
-2.61169612177245e-05
-2.78605140203272e-05
1.30266826309209e-05
-6.50909249505798e-07
-4.22229783949983e-05
-2.51546540895477e-05
-2.67854065731038e-05
-5.55044654387945e-05
-2.08390992664682e-05
-8.75331976932198e-06
-6.69100031190388e-05
-2.04179945204548e-05
-3.6493124833274e-05
-3.98255551705606e-05
-1.54724837797108e-05
-2.07958284426238e-05
-3.61815256174787e-05
-2.95683225953366e-05
-3.66946993413701e-05
-1.41317165206775e-05
-2.12876715575232e-05
-9.72950183126609e-06
-4.18402295871248e-05
-4.45693357003687e-05
-8.09927577844615e-06
-4.15784610385516e-05
-2.74597572613615e-05
4.50932823717448e-06
-1.84558135260484e-05
-5.22114378255198e-05
-6.55369265749978e-06
-2.44137748213095e-05
-9.53816402556344e-06
-6.16262390909058e-05
-2.88396748217521e-05
-2.13420050745587e-05
-7.63857917571274e-05
-2.06964918273909e-05
5.09630433092923e-06
-3.97513552085425e-05
-2.45473447058299e-05
-8.7927320310285e-06
-2.73205884719994e-05
-2.85691681406615e-05
-3.55798275090454e-05
-4.24844441278713e-05
-6.00083790379736e-05
-9.83399197478448e-06
-1.89255665128997e-05
-3.12194783678314e-05
-4.34913672701732e-05
-4.08770063118211e-05
-1.74286595782041e-05
-1.7195419049417e-05
-2.14857639779823e-05
-4.08664975453905e-05
-4.87267412453978e-05
-3.11192011790855e-05
-1.90391168495673e-05
-4.04465236204234e-05
-4.54257001924978e-05
-2.18724852693175e-05
-3.64973162304169e-05
-4.36069944601508e-05
-3.00013002840657e-05
-4.72754408207551e-05
-4.49074943871264e-05
-3.68946757187733e-05
-1.96379980085928e-05
-4.79031032684514e-05
-3.04452598371048e-05
-1.08101247571867e-05
-3.03706952850941e-05
-5.76131012315625e-05
7.00597532708512e-06
-3.29038104566201e-05
-3.15913978378985e-05
5.74896564593783e-06
-2.47022822443054e-05
-2.41269006622522e-05
9.04191801665994e-06
-2.99469628519894e-05
-4.36290254985062e-05
-2.42944632608729e-05
-4.03104944477707e-05
-4.46206030802558e-05
-5.20823202529665e-05
6.93280695481222e-06
-3.72960271711447e-05
-1.09779622751515e-05
-2.49555675793125e-05
-3.33681451229688e-05
-1.46346562428887e-05
-2.41213492937639e-05
-1.22680942551544e-05
-3.86229206946967e-05
1.05282198705322e-05
1.22477547206368e-05
-1.12803520780667e-05
-1.48155724298431e-05
-3.06771529459902e-05
-5.65936404931064e-05
-6.74363322286231e-05
-2.33427703570888e-05
-4.16250242557832e-05
-5.45477515521894e-05
-5.16023435305365e-05
-6.04192670476227e-05
-5.29920879580616e-05
-3.33878730043491e-07
1.23118999544537e-05
-4.78847744270489e-05
-5.76979458825414e-05
9.93827012054963e-06
-1.91769014281388e-05
4.00305382661784e-06
-9.86725203068423e-06
-4.31041410095961e-05
-1.70081369002409e-05
-4.74955787245933e-06
-1.67831376725033e-05
-4.94957361888647e-05
-1.03930341325638e-05
-6.4614441983035e-05
-2.8640745264734e-05
-2.51791377896741e-05
-3.11983644555765e-05
-5.03676529320586e-05
-4.72474121399353e-05
-1.33633017566889e-05
-3.21605867289028e-05
-6.01311441962278e-05
-1.39852409269913e-05
-1.98362657914752e-05
-2.10599466388706e-05
-9.67559832150593e-06
-3.68343586151461e-05
-4.46547478615754e-05
-4.30917248908454e-05
4.89146296963943e-06
-3.69044024474441e-05
-3.88611665893535e-05
2.93879771413993e-06
-2.58936877677016e-05
-1.93281505560029e-05
-3.31975429794362e-05
-3.55887534004965e-05
-2.55761542567151e-05
-4.8427617426423e-05
-2.27597264781466e-05
-5.06906975363414e-05
-2.47325543424077e-05
-2.03471423205579e-05
-6.43383134089522e-05
-1.30977447713663e-05
-2.76651801993317e-05
-2.44889683421148e-05
-3.87896469029702e-05
6.59294951197909e-06
-2.08917737933408e-05
-3.83601638744116e-05
-1.53436580781569e-05
-1.85056421868414e-05
-4.65244593540371e-05
-1.3457543258609e-05
-4.85858420021391e-05
-5.63727586861706e-05
-1.88137045180953e-05
-1.32229489555925e-05
-4.72232240269362e-05
-1.88830227340086e-05
-3.12800545914706e-06
5.27994633393111e-06
-1.04714322672547e-05
-4.63654684248043e-06
-3.36290425256294e-05
-6.69820514662345e-05
-1.73489571237993e-05
-6.40492920372421e-05
-3.73624567583511e-05
5.52145955802954e-06
-6.37201566718922e-06
-3.8520852774574e-05
-2.20834554370489e-05
-1.19728351404728e-05
-3.62819183030168e-05
-3.4805822693177e-05
-1.07962661824235e-05
-3.59259867921749e-05
-3.13457393674886e-05
-3.20656688836988e-05
-5.10178520295634e-05
-2.89363888369692e-05
-1.7407914303659e-05
-2.26261169558423e-05
-2.48461537410481e-05
-7.42094308769502e-05
-2.77180462114786e-05
-3.10933708195517e-05
-3.18781523712015e-05
-4.18062890633923e-05
-4.9436951378024e-05
-3.1795771175152e-05
-1.21721766695007e-05
-2.98610847558146e-05
-3.02434732067262e-05
7.01424948833902e-06
-6.40391988863048e-06
-2.47629442937432e-05
-3.0626204277665e-05
-3.14146298915237e-05
-2.9739879393472e-05
-3.17262852763191e-05
-2.47930715432209e-05
-2.3271609217726e-05
-6.56426348291508e-05
-3.12518381127579e-05
-4.64228455307003e-05
-3.88082915276899e-05
-4.07139848878506e-06
-2.44732753751844e-05
-2.63814942892219e-05
1.13536316127895e-05
-1.68237395842174e-05
-3.75289700476899e-05
-1.13364714085878e-05
-8.81713308130487e-06
-1.63028511043808e-05
-1.69070178199253e-05
-4.39108730655942e-05
-5.31385634343987e-05
-7.54016734523711e-05
-1.53658389264889e-05
-4.84481327501917e-05
-6.48607293090399e-05
-5.42373085556318e-05
-3.03763779989875e-05
-5.69198595836371e-05
-4.3822832477698e-05
-1.9954460969042e-05
-1.51483306924833e-05
-2.1358477135649e-05
2.33998789639919e-06
-2.21399851514383e-05
-7.93264519736904e-06
-2.92572920507454e-05
2.60123666474499e-06
-3.78328067400387e-06
-4.9053018654906e-05
-2.76660453713129e-05
1.86506727074436e-05
1.14899164432796e-06
7.8058966337071e-06
-1.96069277385322e-05
-1.25375337604959e-05
-3.16380353357102e-05
-3.52766205931375e-05
-4.3579142229197e-05
-2.4685443400298e-05
-2.96648155144748e-05
-3.15605479058136e-05
-6.36098728749511e-05
-4.81046056652548e-05
-5.58445398718351e-05
-1.50490745531501e-05
-2.2897097820403e-05
1.09866316321005e-06
-3.89975191502845e-05
-5.60386046068866e-05
-1.99453709722086e-05
-1.15364827870649e-05
-3.75810792154808e-05
-3.51012825308737e-05
-3.69394735439807e-05
-2.07670949329558e-05
-3.30446675117463e-05
-1.84850761862011e-05
-2.47387496021441e-05
-2.73960839775067e-05
-4.04183773756342e-05
-3.60875293346924e-05
-2.60300491880275e-05
-1.70525107307628e-05
-4.78076756416387e-05
-4.30745439831725e-05
-1.04835330838952e-05
-5.49498808724009e-05
-6.50564845805013e-05
-3.17444433844319e-05
-3.06267348806774e-05
-1.4318321824323e-05
-3.44700940872233e-05
-8.52530420929562e-06
-4.26854087676573e-05
-1.20188972672565e-05
-5.27751338877477e-05
-4.09110527157896e-05
-6.62157747114592e-06
-2.79280890185087e-05
-2.26448300180371e-05
-3.82955670862873e-05
1.77432551891281e-06
-3.48397958101714e-05
-1.10401560987348e-05
-3.29784177535511e-06
-1.48494548665589e-05
-5.83379399336049e-05
-4.48251601320245e-05
-6.34264797698236e-05
-4.9913840973862e-05
-4.36842002134868e-05
-2.38383130392096e-05
2.03271831869554e-06
-1.58976372427315e-05
-4.34014399944471e-05
-4.85628740622344e-06
-4.0821553741453e-05
-9.82762244853425e-06
-1.41664678754601e-05
-4.46482285490316e-05
-5.56368796499584e-06
-3.76826399338604e-05
-4.5831755377287e-05
-4.39266299738209e-05
2.5647659362156e-06
-7.38529444773502e-06
-4.94876256116494e-05
-3.6518356243952e-05
-3.26947925375079e-05
-5.20614084724146e-05
-4.27251328175603e-05
-5.15424553499019e-05
-4.10493891845698e-05
-9.91825776217572e-06
-2.84636539064422e-05
-2.73809750656368e-05
1.29930175626303e-06
-4.26473085032023e-07
-8.40231622454727e-06
-2.70481646521887e-05
-2.54681710986261e-05
-6.42866159907559e-05
-5.30866554493216e-05
5.57998256639823e-06
-2.64066397076345e-05
-7.26428929512414e-05
-2.25485509890952e-05
-6.75518684187086e-05
-2.81665870409807e-05
-2.31546989977074e-05
-2.42807827875361e-05
-1.83781658767264e-05
-1.82292374716631e-05
-2.4893276689444e-05
-3.51730681238242e-05
-4.09341547331274e-06
1.31286901481193e-06
-7.04427016386525e-05
-3.85613947999819e-05
-6.41133493950958e-06
-2.11903379890655e-05
-9.23845377585746e-06
-6.03545188597104e-05
-3.95381741473655e-05
-1.63629062407458e-06
-2.5160491239906e-05
-2.37549180513561e-05
-3.41362870159091e-05
-5.5532673368596e-05
-3.81542821355259e-05
-1.16361180186125e-05
-5.11930303402573e-05
6.20777386050366e-06
-3.24158411470371e-05
-1.40447812878601e-05
-2.25273196017198e-05
-3.84993163389808e-05
-4.83625579507286e-06
-1.80309247282493e-05
-1.7629048340686e-05
-3.00427729590401e-05
-3.08904061358944e-05
-1.43790101780458e-06
-3.05728746688845e-06
-4.58742574593699e-05
-2.49039419492811e-05
4.85399474441169e-06
-4.62335631756568e-05
-1.19107280714643e-05
-1.84291258921708e-05
-1.03939444178358e-05
-7.02907211791947e-05
-1.79812540226316e-05
-2.34832788538689e-05
-2.13047486707083e-05
-1.72741967259015e-05
-3.93568305052018e-05
-3.80054590581373e-05
-3.60390394347746e-05
-6.56986044560555e-06
-6.19212705944077e-05
-3.24091005482579e-05
-3.23971786740153e-05
-1.41494844859752e-05
-2.00430010570212e-05
-5.13955190416617e-05
-5.48177599207105e-05
-2.85922911417936e-05
-1.59976456286573e-05
-5.44408983723492e-05
-2.91241951606218e-05
-1.86125607917163e-05
-4.53920054590542e-06
-1.21517626041736e-05
-1.9300199748839e-05
-9.70661214007926e-06
-1.43475718159059e-05
-4.64596156189423e-05
-3.46162714001319e-05
-3.88502832592194e-05
-3.427549279084e-05
-1.46324849613289e-05
-1.60790474164348e-05
-5.48022334977389e-05
-2.41394306384541e-05
-5.26150657144769e-05
-4.56934341125629e-05
-3.29895818754771e-05
-1.0565058612632e-05
-1.66321381467656e-05
-3.74215972599286e-06
-2.89599360890128e-05
-1.80221876765903e-05
-1.68914900277025e-05
-2.97728574727474e-05
-3.47539915784065e-05
-3.24060776049743e-05
-4.00991013326234e-05
-8.86819524279406e-06
-4.01617051599905e-05
-7.34855646343789e-05
-3.02022659370367e-05
-2.00899376923901e-05
-5.73258695141085e-05
-3.35242240019489e-05
-2.59072278476524e-05
-1.24739054105249e-05
-2.38070990729456e-05
-3.01921043996963e-05
-1.20068585237633e-05
-1.88299589053298e-05
-3.93557643581602e-05
-2.72411057139905e-05
-2.14351444465099e-05
-1.48045434101278e-05
-4.18300750427957e-05
-6.05982780809706e-05
-2.07269268976951e-05
-2.15035570647836e-05
-5.29223517873617e-05
-4.71448137994241e-05
6.94693454030668e-06
-1.98543799921593e-05
-3.07425711982561e-05
-2.30256422178296e-05
-5.51014458585403e-05
-4.4646600257494e-05
-1.5948624740593e-05
-1.4492562102891e-05
-2.6780175796281e-05
-8.46229352279338e-06
8.44253217972988e-07
-4.20392827924406e-05
-2.23740854968773e-05
-4.3030917396173e-06
2.03434262699798e-06
6.93853926358655e-06
-3.02103072733389e-05
-4.35761628767813e-05
3.60448191862894e-06
-2.72555035500902e-05
-5.66550025969907e-05
-4.65494784377397e-05
-9.30841161987014e-06
-2.21222538629259e-05
-3.53559970830809e-05
-6.6147631991012e-05
-1.09083579870674e-05
-4.83706597146202e-05
-1.70192175107825e-05
-3.13891340504098e-05
-2.07922412219174e-05
-2.37404114526537e-05
-4.24926479198012e-06
-4.54163127757355e-05
4.67782400590151e-06
-5.03678955389799e-05
-2.40312689190488e-05
-2.4731370251058e-05
1.11692123987393e-05
-4.21036855130575e-05
-1.68827792391946e-05
-3.0991627043145e-05
-3.98711640595755e-06
-4.25943108302831e-05
-5.85428764463833e-05
4.30221857764596e-07
-3.33353767788093e-05
-2.85919261542598e-05
-3.42005804759779e-05
5.00211751017151e-07
3.65912305940639e-06
2.43633913406809e-06
-4.55048348480908e-05
-2.83107776446738e-05
-1.32326249356085e-05
-3.29674430465201e-05
-4.60988901874464e-05
-3.41444081573236e-05
-2.06144369243043e-05
-3.41437433196791e-05
-2.51097667132714e-05
-2.6302219084225e-05
-1.81669032015511e-05
-6.47553343744833e-05
-7.50998654004149e-06
-1.98737698412505e-05
-5.63341059732072e-05
-1.16668853500145e-05
-4.68772096646214e-05
-3.85215617604158e-05
-3.38610639429709e-05
-1.7486854456141e-05
-5.75270671063011e-05
-7.23617992991553e-05
-1.94437279761381e-05
-2.59959138109697e-05
-6.38676055772658e-05
-2.22290716964644e-05
-1.97854699309786e-06
-5.45755503546216e-05
-3.52116701614848e-05
-2.87179333323695e-05
-3.79416450264423e-05
-3.07565101323615e-05
-4.58222792800404e-05
-5.19567324671547e-05
-3.25284387313579e-05
-1.00922715991783e-05
-1.14852231294144e-05
-1.94319911646242e-05
-2.75957936877172e-05
-1.40671351112527e-05
-1.01771422617097e-05
-1.94543718444572e-05
-5.54480048845568e-05
-4.35944585961918e-05
1.33689005637141e-05
-2.52348814448896e-06
-3.99320712184472e-05
2.76025474949769e-05
-1.49187499625001e-05
-4.01521250943684e-05
-3.1101489159701e-05
-2.19442222493121e-05
-3.10769185516758e-05
-8.89286468794075e-06
-8.22389935726896e-06
-6.16615128440861e-05
-3.78657567854433e-05
-1.33868034555306e-05
-4.29429691374599e-05
-3.99470494329808e-05
-2.08384939225758e-05
-6.04045098180406e-06
-5.23932905121895e-05
-1.88550908264713e-05
-2.87619527317732e-06
-4.48997274001606e-05
-1.01769624681099e-05
-1.20024877252035e-05
-4.05621713945361e-05
-1.43086634506954e-05
1.25441987340287e-06
-3.01286177058093e-05
-5.03115425212959e-05
1.37302212144836e-06
-2.98478336616127e-05
-5.62724082844056e-05
-1.56973373802286e-05
-5.96949657618006e-06
-7.97362193003422e-05
-8.06368720631473e-06
-1.59473842411885e-05
-3.76373785993963e-05
2.5054920827984e-06
-1.64600943629797e-05
-4.5489739329306e-05
-1.32463531896755e-05
1.73626415432248e-05
-5.22300804786423e-05
-7.1093916906887e-05
-5.19335039415342e-05
-3.07844636343725e-05
-3.18811021748465e-05
-2.75391449841665e-05
-6.51700532524335e-06
-5.08853976637555e-05
-7.0125427531764e-05
1.66223465690551e-06
-4.25183175242451e-05
-3.83922649551539e-05
-1.63563603951851e-05
-1.3526881074847e-05
-2.09588260589451e-05
3.3568777421762e-05
-3.55501144679694e-05
4.85009792723523e-06
8.65092314116046e-06
-3.64837637069441e-05
-2.34670681163347e-05
-1.73120556821195e-06
-4.36153400367136e-05
-5.61113232919302e-06
-4.61391151105758e-05
-3.40481700644056e-05
-4.81827771649848e-05
-2.28682868322531e-05
-5.42440356135881e-05
-4.96253095574328e-05
-4.92771424246863e-05
-2.44977614478578e-05
-3.23306605481304e-05
-4.99568879202193e-05
-2.75052642005646e-05
-3.11740098246851e-05
-4.70814063342405e-05
8.16577443362871e-06
2.12295096631126e-05
3.00169692990333e-05
-2.97528309333639e-05
1.9396184621578e-05
-3.47135269155783e-05
-2.08449767311198e-05
-3.50211411859499e-05
-2.4301554169705e-05
-3.35848640247468e-05
-4.82026048132089e-05
-6.28371665083605e-05
-4.59985118415267e-05
-3.35562402398371e-05
-4.25689777968014e-05
-1.92521625758467e-05
-3.00969532258101e-05
3.98451682313932e-06
-2.29889602530386e-05
-1.53552889416214e-05
-7.69511437143548e-06
-2.40316950815871e-05
-4.75472997503168e-05
-3.61525944939641e-05
-4.18577994647668e-05
-1.04434879722101e-05
-5.79262457005767e-05
-5.62121679293775e-05
-3.46500085435608e-05
-3.11936768338122e-05
-3.75969984328764e-05
-4.78499729717866e-06
-2.88807564230737e-05
-5.46392134205574e-05
-2.22523981155156e-05
-8.56336124592688e-06
-3.28217681748033e-05
-1.6861211287902e-05
-1.57166226260449e-05
6.37621326133192e-06
-1.99172350083537e-05
-2.78002057184128e-05
-1.91933727624476e-05
-2.9601408241296e-05
-8.22912700081624e-06
-4.5079155387627e-05
-3.26323933499267e-05
-3.19060448515951e-05
4.52414586167369e-06
-4.90328664032704e-05
-9.01811272424639e-06
-3.38600730312507e-05
1.38596598170318e-05
-3.48514188842307e-05
-5.23502852919777e-05
-3.0680110304758e-05
-3.27802955997858e-05
-8.92109296825909e-06
-3.32928918236269e-05
-5.95329455445917e-05
-2.41953543714991e-05
-3.33709184549791e-05
-5.36785423264697e-05
-3.55158273461897e-05
-9.35016796178593e-06
-4.66388819024306e-05
-3.12206845642846e-05
-3.22326646145988e-05
-1.73463345300106e-06
-3.79767476750799e-05
-1.91686901285232e-05
-8.45409058640686e-06
-3.23947071481918e-05
-1.33474234211876e-05
-3.79473758994998e-05
-2.91930809941527e-05
-9.51102338982841e-06
-4.61788282348798e-05
-3.30944954231544e-05
-2.32025107491508e-05
-6.25719914497888e-05
-3.47936478760534e-05
-3.86988925682326e-05
1.29346321248241e-05
3.1089300878573e-06
-2.82278202375158e-05
-8.77458277192619e-06
-1.58257336273645e-05
-1.50313281846849e-05
-2.10611600977078e-05
-9.98646065566008e-06
-3.05229693893693e-05
-2.04930716834126e-05
-3.35222369441802e-05
-3.65404061080073e-05
-1.9262018398431e-05
-2.03326536539982e-05
-4.23305047306063e-05
-1.42948851370543e-05
-2.33486604517847e-05
-2.65928006557778e-05
-2.18245137031445e-05
-1.85478880308017e-05
-2.01370572666983e-05
-2.85478690407755e-05
3.96513696422593e-06
1.91460380212289e-06
-1.72006419472195e-05
-1.88779643917434e-05
-4.47214809308759e-05
3.49373441190017e-06
-3.11264316624748e-05
-3.85395686577037e-05
-3.05008154100307e-05
1.85217874054739e-05
1.22605929959995e-05
-2.00853092834387e-05
-2.8120422748463e-05
1.41377414677527e-05
-8.5958286055606e-06
-2.2772182083131e-05
-1.44574604117893e-05
-3.5458269370556e-05
-2.96934944144505e-05
-3.48050974239247e-05
-6.23279027641936e-05
-3.07188490879898e-05
-4.4495861411196e-05
-3.66382289283668e-05
-3.88266266249539e-06
-4.05185583686988e-05
-2.72565897670418e-05
-7.5028982922299e-06
-2.51697978793811e-05
-2.00736459333828e-05
-2.60778729350011e-05
-4.22020491152231e-05
-3.11372269160387e-05
-2.86315941389642e-05
-5.41556877380773e-05
9.66143921538048e-06
-2.21070510447813e-05
-2.62221371328515e-05
-1.86983208859392e-05
-2.12938853882199e-05
-2.55509770997163e-05
-3.41276151051532e-05
-4.21966539573206e-05
-3.77252123737368e-05
-5.71776901722757e-05
-3.21885255122619e-05
-9.21749306419862e-06
-2.76631260006074e-05
-2.59179837547937e-05
-6.30711872275927e-05
-3.73404652928354e-05
-5.54694992412105e-05
-3.67835147130651e-05
-4.184778187761e-05
-2.44224838304424e-05
-1.71044317798075e-05
-3.24987304909479e-05
-2.71418998794124e-05
-1.17812336116809e-05
-6.79488075215972e-06
1.61639656835993e-05
-8.38049801034479e-07
-1.13875377088477e-05
-2.70779540791837e-05
-2.4088096181128e-05
-4.39288663214013e-06
-5.26301738631326e-05
-2.86817948690769e-05
-6.88752693033454e-05
-2.52892805518332e-05
-3.47174959366312e-05
-2.01429112079074e-05
-2.21056157845951e-05
-1.56313489724138e-05
-2.15381271633151e-05
-3.92159498663492e-05
-4.48540906380398e-05
-2.07374724778114e-05
-3.89241015899547e-05
-3.0532213243784e-05
-2.44764876107794e-05
-2.03753238050134e-05
-2.69105647177252e-06
-2.86344249561927e-05
-1.99480664606458e-05
-2.21388239375613e-05
-1.11089945723147e-05
-3.88816477142105e-05
-4.19858049253451e-05
-5.90206661182799e-05
-3.97440861740262e-05
-9.9039375087916e-06
-6.28208566193026e-05
-8.06825525352622e-05
-1.39634146376504e-05
-3.60630534335507e-05
-3.81685616145162e-05
-3.26447278737039e-05
-2.55833459556774e-05
-1.06861267632598e-05
-1.30985515654497e-05
-7.65207136422248e-06
-9.58458746945207e-06
-2.83910577809881e-06
-6.47551342909264e-06
-1.51481437598009e-06
-3.14698269702198e-05
-6.59615033764591e-05
-1.51606773344665e-05
-2.50807617933541e-06
-1.5761255043994e-05
-2.59221538598476e-05
-4.33420400227294e-05
-6.08508485701993e-05
-4.45514162788127e-05
-4.02885427449952e-05
-5.65604614170606e-05
3.2635188622255e-06
-1.01499386789214e-05
-3.78033606152788e-05
-4.67450596961032e-06
-1.65280359588473e-05
-1.09803139443579e-05
-3.34967169358969e-05
2.89407209253662e-05
1.19662486476938e-05
-4.45208147708325e-05
-5.87744789820769e-06
-2.0398137923058e-05
-3.15941123688404e-05
-4.58372096980577e-05
-1.76827308604246e-05
-4.06706645831128e-05
-1.34158957304069e-05
-4.24686140287361e-05
-4.88698743514848e-05
-5.35632062134976e-05
-3.76914924091592e-05
-6.59366475178135e-06
-1.7521803757576e-05
-9.98581815710531e-06
-2.11262612115575e-05
-3.96850959624708e-05
-8.26293863309443e-06
-5.73602241582052e-05
-1.5384785136705e-05
2.65126569636002e-06
-1.51942733836648e-05
-5.62662915869835e-06
-1.81692174231964e-06
-5.556117572081e-05
-3.03430073326065e-05
-2.65752211339155e-05
-8.67462013202043e-07
-6.86451751523785e-06
-4.9059533637728e-05
-4.28357237098981e-05
-4.67263637529158e-05
-1.68521153186367e-05
-7.30135731793617e-07
-3.18312000625066e-05
-2.28875713408949e-05
-3.87281479511885e-05
-3.11369042855585e-05
-1.61076412072231e-05
-7.05107730183404e-06
-4.06573043723898e-06
-2.00764239464748e-05
1.24080432548857e-05
-3.59670490188864e-05
-1.81979674504602e-05
-2.39148163132484e-05
5.9831367619656e-06
-3.34596620944323e-05
-4.37523226644511e-05
-9.26905805588299e-06
-1.66785989761038e-05
-1.18159732595145e-05
-1.75068906414934e-05
-6.01046392801752e-05
-2.87670365763047e-05
-3.10225701551383e-06
6.17837399867207e-06
9.17759732966891e-08
-1.67501006015569e-05
-3.9931316576359e-05
-3.35411582117466e-05
-1.77160784910108e-05
-3.02004872840645e-05
-2.41796276433833e-06
-5.30243842796257e-05
-2.73235933198888e-05
-5.38948356272002e-05
-5.06157923924771e-05
1.99858185666238e-05
-4.1627141780012e-05
-3.21650127356193e-05
-4.1264909180105e-05
-3.05624693023686e-05
-5.16751966093907e-05
-1.7597035364762e-05
-1.49162289206403e-05
-4.63411550254888e-05
-1.9658312401151e-06
-1.97540903331003e-05
-6.1304462825386e-05
-5.66434431733989e-05
-4.33446618130814e-05
-3.61301102427643e-05
-2.75653117631487e-05
-8.79360657361499e-06
-1.74580964490732e-05
-2.02033454488217e-05
-3.97040683136813e-05
-4.17564321597461e-05
-2.61544974544091e-05
-4.08150008961894e-06
-5.66922046509222e-05
-5.58167567227067e-06
-1.66117611879544e-05
-3.30627889873237e-05
-4.50617270729503e-05
-2.46667018143551e-05
-1.39842568458606e-05
-5.84749587516517e-05
-5.1162231150444e-05
-3.76346715509472e-05
-2.85741183403236e-05
-4.58895436030512e-05
-8.00023309729265e-06
-2.53948475716494e-05
-2.12289411818887e-05
-3.38267035511918e-05
-3.32487341721368e-05
-3.31640800644408e-05
-1.77446684490015e-05
2.69813513891269e-06
-2.16931867842537e-05
-2.48498398770708e-05
-2.08241570217225e-05
4.68471982430053e-06
-4.5971531381612e-05
-2.05523829511232e-05
-2.11500055860758e-05
-8.2596743749604e-05
-3.52791928935153e-05
-5.26998917656062e-05
-6.12741256609822e-05
-4.60815119401093e-05
-1.47690488952944e-05
-4.32393007528511e-05
-3.54412764087112e-05
-3.54719211291471e-05
-3.22567748886057e-05
-2.6681055337493e-05
-1.10341720712227e-05
-1.632529483539e-05
-1.94057742154923e-05
-3.36270351038345e-05
-2.10134934130754e-05
-6.69977387280448e-05
-4.32467123544315e-05
-3.4390850356315e-05
-5.69185263392552e-05
-3.67704913468365e-05
-6.00991646610761e-05
-6.28715783876308e-05
-2.00955201361321e-05
-1.57123219659467e-06
-4.09817479241809e-06
-1.72006907242138e-05
-2.37071624385274e-05
-3.95741627262609e-06
-5.53341952688397e-05
-3.57415553444323e-05
-8.6536784119718e-06
-1.7016022935328e-05
-5.30099103956615e-05
-2.71547448077471e-05
-6.63016209085583e-05
-3.12515829913422e-05
-3.42014501436209e-05
-3.83389192270777e-05
-3.35071369138195e-05
-5.15063187592862e-05
-1.93125351162181e-05
-1.2726790443736e-05
-1.89449618499646e-05
-1.00788139922236e-05
-3.7260825135156e-05
-3.49153814205866e-05
-4.13121590900492e-05
-5.18407119516642e-05
-4.92571826392259e-05
-2.45804598487911e-05
-6.86401029984689e-06
-1.0292187491479e-05
-7.7608225395637e-06
-1.61601898771206e-05
-6.30961374344117e-05
-1.51148230522157e-05
3.69913974684167e-07
-3.41236645293907e-05
-1.83734974640471e-05
-3.78695428916775e-05
-4.24352726003315e-05
-4.84234097300437e-05
2.99415425346783e-06
-5.79949571319815e-05
-3.67966116493883e-05
-3.36952337969724e-05
-4.52729657150533e-05
-2.08253439028016e-05
-8.93223301937013e-06
-1.73686069284302e-05
-2.06354314058136e-05
-2.69089387126326e-05
-4.39097462750948e-05
-4.06550952407957e-05
-4.68114925087841e-05
-2.26875793605452e-05
-5.12544402534174e-05
6.56028822768742e-06
-3.15492859834401e-05
-4.67404928677205e-05
-2.55483367795944e-05
-6.27679084548094e-06
-4.66571447508463e-05
-2.45698148586342e-05
-2.15888348403706e-05
-2.61611408504e-05
-5.22084404413315e-07
-2.85967614928538e-05
-1.53868576628478e-05
-5.10690595491401e-05
-1.93800174773002e-05
-1.38704936857441e-05
-6.00460764097337e-05
-4.57306443329883e-05
-1.3561498478571e-05
-2.56915428013323e-05
-6.15789181025085e-05
3.00290675915385e-05
-3.80263445441653e-05
-6.17581716069612e-05
-3.40221922304091e-05
-3.49309784178651e-05
-6.07386246231567e-05
-4.3482437590031e-05
-3.63568411973426e-05
-6.25782996709568e-05
-2.52295121145841e-05
-2.25567747204857e-05
-3.81369203831269e-05
-1.16875267350558e-05
-3.79241409446337e-05
-6.21024096184215e-05
-3.07629753190727e-05
-4.1198212154494e-05
-4.60547564062083e-05
-2.98155155696629e-05
-4.44993359448633e-05
-1.28591817460947e-05
-4.6187973250664e-05
1.99128843167117e-05
5.91595958025166e-06
-3.45276282054117e-05
-2.83615814707284e-05
-5.09795620313353e-05
-3.43039614866716e-05
-1.3892614849744e-05
-4.80136334015628e-05
-1.13617657225447e-05
-5.99471097251233e-05
-1.40006869175894e-05
-4.90552323263516e-05
-1.83575957916235e-05
-1.66515442510978e-05
-3.66951068318479e-06
-6.78290693930628e-05
-3.91045028363521e-05
-1.82652101027143e-05
-4.45563499296681e-05
-9.93265012467047e-06
-3.58986477846708e-06
-7.47956828634783e-06
-4.93105253822673e-05
-7.63377237411808e-07
-3.08189513040664e-05
-1.84292082622953e-05
-1.79200655304338e-05
-3.17727870517539e-05
-6.32559576618833e-05
-4.65401969284211e-05
-4.49567308094697e-06
-3.03374942117318e-05
-3.75904637981204e-05
-3.50378497256146e-05
-4.42939244590318e-05
-6.4951035637797e-05
-2.54016877335165e-05
-3.1750554088841e-05
-3.68336745826424e-05
-1.05592116762536e-05
-4.3540688522309e-05
-5.19027131859925e-05
-3.97305207027953e-05
-1.48485244712615e-05
-1.4532566700297e-05
-3.55065100488712e-05
-1.65373177674894e-05
-3.12407421739653e-05
-2.86236831721243e-05
-6.40377613199325e-05
-2.85269341391903e-06
-4.23630613474642e-05
-3.04391340060234e-05
-4.04029269053849e-05
-5.59680960601499e-05
-2.73284838249076e-05
-3.2351552856794e-05
-2.37063679483155e-05
1.89293138394902e-06
-3.16693477314565e-05
-3.42087270274756e-05
-1.35621227675764e-05
-1.91482548640867e-06
-7.23773142521633e-06
-6.2527560120286e-06
-5.80958103416982e-06
-5.76392006870321e-05
-3.50223023121533e-05
-3.2477299657632e-05
-6.07741569668665e-05
-4.46892193866727e-05
-2.02365656376488e-05
-4.12996868280306e-05
-5.30979908968389e-05
-3.54797960805334e-05
-2.32826094471913e-05
-2.66413206655454e-05
-3.62880891971987e-05
-5.96177166604375e-05
-4.8675342740568e-05
-1.80820785450257e-05
-3.6950540770345e-05
-3.34335029500921e-05
-1.65514248382831e-05
-4.76561949715763e-05
-1.329146599015e-05
-3.01152171827026e-05
-3.22311263112596e-05
-5.44028939212839e-05
6.91095935806593e-06
-3.35677901807906e-05
-7.40925096014119e-05
-3.6022541985763e-05
-6.43105541945122e-05
-4.83405117076935e-05
-7.58110112464087e-07
-1.58205614864155e-05
-1.49039601851105e-05
-1.33807738263983e-05
-3.82065934333318e-05
-2.57569752086137e-05
-4.80804799641582e-05
-2.57006907865348e-05
-1.63821004024595e-05
-4.66210528637792e-05
-4.44822149064823e-05
-4.1304509307205e-05
-2.24708846916767e-05
-5.02928672436991e-05
-5.04843896686044e-06
-1.21371158599751e-05
-5.25132886230841e-06
-4.79632150937427e-05
-3.47923133784365e-05
1.74748624440858e-05
-4.06268098143658e-06
5.74718273415379e-06
2.26444447975362e-06
9.95453973386758e-07
-2.66906524731508e-05
-5.55316211036436e-06
-2.59933486932542e-05
-1.35788278800248e-05
-4.08073775197371e-05
-6.24737982669369e-05
-3.68868029744828e-05
-3.93760431138493e-05
-2.81500839519172e-05
-2.25492220415624e-05
-2.86216272325032e-05
-2.33986545036313e-05
-5.68261259148914e-06
-5.63600614793869e-05
-4.33390061011095e-05
-2.44008999641328e-05
-1.05770412096051e-05
-6.56864931913241e-06
-1.02192292121588e-06
2.12221508662944e-06
-2.75908952225999e-05
-4.95317850230923e-05
-4.93022447805734e-05
-2.78161669421867e-05
-2.68377752056287e-05
-4.24154137876982e-05
-4.95150097551306e-05
-8.59676877194425e-05
-4.72040566587698e-05
-6.96290824963866e-05
-4.31473566729772e-05
-1.19373564117123e-05
-3.56610424487973e-05
-2.8796539821694e-05
-2.55533960996935e-05
-1.60945076872313e-05
1.28937925117259e-05
-1.5408095584882e-05
-1.34816991432081e-05
-2.35208187229035e-05
-3.28704935985286e-05
-3.50773054780684e-05
-2.36622150647397e-05
-4.91159914956484e-05
-3.67578860518378e-05
-5.2630105536883e-05
-4.4703979821186e-05
-2.80587691775481e-05
-4.75922594787302e-05
-2.5440403390337e-05
-5.16751588709678e-05
-1.70616856183177e-05
-1.78650612053366e-05
-2.45476317359316e-05
-1.42398071914131e-05
-2.35089772756522e-05
-1.88244344056038e-05
-1.14466524559838e-06
-5.60064421695977e-05
-2.57496086803258e-05
-4.21347965466231e-05
-3.70662020694851e-05
-4.14386614241755e-05
-2.69315247568816e-05
-2.81655531503674e-05
-4.17547086442825e-05
-1.31114051127339e-05
-1.81138404628936e-05
-4.61664233415044e-05
-5.97776400307804e-05
-5.251085667361e-05
-2.55441026810139e-05
-1.27455867597734e-05
-5.31724060749591e-05
-2.97457262169982e-05
-4.76078575246014e-05
-2.65251330023852e-05
-2.34374484198845e-05
-4.2290367334066e-05
5.30127997782278e-07
-3.32955413099705e-05
-3.7704425584273e-05
-4.62385548314279e-05
-1.9333373207436e-05
-2.72663263824306e-05
-2.5049328140258e-05
-4.3617345616956e-05
-5.37943282514113e-05
-3.10504945880292e-05
-5.87922451560605e-06
-8.85746140024612e-06
-1.87211760416756e-05
-4.36511183634122e-05
-9.2078392702853e-06
-2.28418493638177e-05
-4.23707815651362e-05
-1.36550067393692e-05
-1.65908553670911e-05
-3.9815630774336e-05
-2.39077358839672e-05
-4.77825318766403e-05
-5.75869875271216e-05
-2.81231151595799e-05
-1.1610503209244e-05
-4.73641448580704e-05
-2.47513200417828e-05
-8.99890352198184e-06
5.531272447264e-06
-7.35454806179939e-05
-3.65583897110825e-05
-3.86720348074445e-05
-3.49645045202218e-05
-5.30940511542763e-05
-3.54762691435897e-05
-5.64639122442731e-05
-2.46426974954318e-05
3.43695694278181e-06
-2.81926364477872e-05
-1.33157261545284e-05
-5.97861600004525e-05
-2.07483078741494e-05
-3.43526464114495e-05
-2.45451576417785e-05
-3.95128294666498e-05
-2.71184176729899e-05
-2.66223844266018e-05
-1.8047673922433e-05
3.84072899046308e-06
-3.46319491764232e-05
1.85830876589632e-06
-4.01797054300985e-05
-6.50290373906626e-05
-1.03985821381289e-05
-1.30506299916262e-05
-4.50381517412831e-05
-4.79470418664146e-05
1.18909466247892e-05
-5.16715970926391e-05
-2.58538284249224e-05
-1.44342515612861e-05
-2.23420227540533e-05
-2.28614687606399e-05
1.56703600393151e-05
3.25092865202539e-06
8.88033751532665e-06
-1.12651434173878e-05
-1.83669083454825e-05
5.28407982925406e-06
-7.35981093004099e-06
-3.38882370186125e-05
-4.38154559929494e-05
-2.60061115204722e-05
-2.75846208953242e-05
-8.14355414585759e-05
-4.36555806700886e-05
-3.96276380221297e-05
-2.91913543117021e-05
-4.96173135169375e-05
-5.6086461519261e-05
-8.55439637384066e-06
-1.88482335317646e-05
-2.02533271598183e-05
-1.97945336151529e-05
-1.36058531490227e-05
-1.60755454735826e-05
-2.70448496622557e-06
-3.30453623499859e-05
-3.24744806814212e-05
-4.95708022861411e-05
-2.72540191159321e-05
-3.87694777215714e-05
-2.75030180550835e-05
-5.63822082590293e-05
-9.4531401990414e-05
-4.77832609456671e-05
-3.09263564878728e-05
-6.77739779085303e-05
-6.38529776277773e-05
-4.10920043738542e-05
-4.66021473340007e-05
-8.61046830376945e-06
6.93249836917287e-06
-3.8654401620311e-05
-4.04718006394974e-05
1.04243571225925e-06
-1.09982264785636e-05
-7.39833323143773e-05
-2.39971901399243e-05
-3.72931490318359e-05
-6.26909910608483e-05
-1.55691811858167e-05
-4.72718366338719e-06
-6.61611657083981e-05
-6.26267803637567e-05
-7.26003388683342e-05
-3.05372494408782e-05
-2.6460187805234e-05
-1.2568546133894e-05
-1.40624419674632e-05
-3.94025686162762e-05
-8.12527925874118e-06
2.77511163077089e-06
-2.78689786900797e-05
1.11270624859614e-06
-3.64764453730201e-05
-3.79474943455738e-06
-3.25488282134621e-05
-3.31759391179535e-05
-2.06337023166354e-05
-2.84726919706697e-05
-3.75776575367979e-05
-2.39413059869248e-05
-6.45147966558407e-05
-3.82661613410666e-05
-4.47961894883448e-05
-7.52197387651562e-05
4.77427231607829e-06
-3.37993111942973e-05
-6.18840519593993e-05
-1.42198917406478e-05
-4.4967808126546e-06
-2.60644769584998e-05
-7.38217728524757e-06
1.6924576860128e-05
-3.37380925155094e-05
-2.38589473734506e-06
-2.57508744675967e-05
3.08898122545418e-07
-3.53123098863781e-05
-3.29296458950428e-05
-6.72418527620336e-05
-6.87189802172858e-05
-3.67342856960662e-05
-4.02949237885867e-05
-4.50484479735097e-05
-3.170978912488e-05
-1.7929565841816e-05
-2.21706786020337e-05
-1.73053761872884e-05
-6.03147222792751e-05
-1.62408230044884e-05
-3.91377281000277e-05
-6.88305059933731e-06
-2.25334065510169e-05
-2.6667044374275e-05
-2.32466410668803e-05
-3.49059614942939e-05
-5.02642065475506e-05
-1.3046401174325e-05
-2.48316276352869e-05
-1.85052097025079e-05
-2.66245195206262e-05
-3.66158035366887e-05
-2.99914914987101e-05
-8.10925241071582e-05
-1.83535279837713e-05
-2.49314196025003e-05
-5.73210506389391e-05
-2.35257256427525e-05
-4.23836322371337e-05
-3.45998836233667e-05
-1.69720665212273e-06
-1.83168700366405e-05
-3.43822736551617e-05
-3.76481095841736e-05
-7.93658048833513e-06
-1.44778953831001e-05
-1.19880258337598e-06
-2.93964851023074e-05
-1.25319298490905e-05
-3.44011762011169e-05
-4.85417136710221e-05
-4.94556284339227e-05
-4.43356603521281e-05
-2.5285295497567e-05
-4.1171805207681e-05
-3.88272565957003e-05
-1.12833632573799e-05
-1.61604432706421e-05
-4.70990567075733e-05
-2.61072137128835e-05
-3.61225980237972e-06
8.48391230556128e-06
-3.36304193153388e-05
-3.72847113497181e-06
-2.28594861484846e-05
-3.27799631603723e-05
-1.90180040519654e-05
-7.58697137738887e-07
-6.77451647233976e-05
-5.99578180403353e-05
-2.03254150341101e-05
-1.0434413929098e-05
-3.48028466224535e-05
-3.72748802831445e-05
-5.70317441493486e-05
-6.2925504666788e-05
-5.79188322297919e-05
-2.4810931788945e-05
-6.39189930979884e-05
-5.87782598239346e-06
6.7896212789275e-06
-1.16042116224915e-05
-1.06518477788592e-05
3.23640752424723e-06
-4.55176917262153e-05
-1.05406635665498e-05
-7.1065363799125e-06
-6.27798588967218e-06
-3.82420229025819e-05
-1.86173854578739e-06
-1.43562041202235e-05
-4.63032102848868e-05
-3.2484455693083e-05
-4.54956348312592e-06
-4.25434403850878e-05
-2.0915528718385e-05
-4.97399998070761e-05
-3.9145009905139e-05
-4.36425686495452e-05
-2.76856531683129e-05
-2.32076111163667e-05
-3.90223478386677e-05
-4.29215322829023e-06
-2.14493344238633e-05
-2.83939205771786e-05
-2.87281465451161e-05
-1.8803874993027e-05
-2.80220597687879e-05
-4.60382443650245e-05
-1.37382756330275e-05
-3.15530322614361e-05
-6.54026099605834e-05
-4.69437300194717e-06
3.29854510587145e-06
-3.44466179565251e-05
-3.55991481027445e-05
1.17339283046772e-05
-2.20024080720007e-05
3.82032056394352e-05
-3.1731072068144e-05
-4.21821653326948e-05
-4.54084773848771e-05
-3.0718097368575e-05
-2.83157903772145e-05
-1.90152598047712e-05
-2.39724495317101e-05
-3.08999720166976e-05
-5.15382918724252e-05
-3.55920329053034e-05
-4.05629350055682e-05
-3.0867791733505e-05
3.22703553113794e-06
1.77035461889331e-05
-3.59708466600648e-05
-3.25828642862925e-05
-1.50294756868956e-05
-3.47345139852739e-05
-4.61787412264479e-05
-2.7713536021821e-05
-2.39578801854635e-05
-6.32250739525909e-05
-3.99044934747098e-05
-2.25348326208842e-05
-3.97445311351178e-05
-3.00844093646733e-05
-3.06270214452832e-05
-4.87099687074089e-05
-2.7431275757528e-05
2.36237508017671e-05
-2.91744597117723e-05
-3.31956131092974e-05
4.0684819554155e-06
-3.79496208771637e-05
-4.37807833798519e-05
-2.89018318172899e-05
3.2379818051272e-05
-2.10288493986289e-05
-1.288577195439e-05
-1.56327953904544e-05
-7.98703144555384e-05
-6.05113196488643e-05
8.18326875983274e-06
-3.39726808246362e-05
-3.60649023279072e-05
-1.58560199720626e-05
-1.36971921428836e-05
-4.18480085907158e-05
1.95371847525536e-05
-9.93757199014691e-06
-1.59109352530509e-05
-6.40496270279814e-06
-1.095758151058e-05
-3.94892893543513e-05
-2.39112974759591e-05
-1.39546680118125e-05
-8.07063621053991e-05
-5.82545088616819e-05
-3.61190397391138e-05
-3.51630050412337e-05
-1.52004420842833e-05
-3.76397655569203e-05
-2.18058698096876e-05
-3.5880315695926e-05
-1.35661733846488e-05
5.596829261958e-06
-4.36164156329915e-05
2.30725663226048e-05
-8.01678363120443e-06
-4.18503340468583e-05
-4.60608958688162e-05
-8.56866359759794e-06
-1.49588610227146e-05
-6.67469194484371e-05
-3.82854481892294e-05
-1.36045746811201e-05
-2.87787135862601e-05
-3.15723808587227e-05
-1.83089350361268e-05
-5.28701713539425e-05
-3.12570348824986e-05
-2.19618495482198e-05
-3.65084538448722e-05
-1.06114373243383e-05
-2.89068706314046e-05
-8.13407327623974e-06
-8.03656435348666e-05
5.00752928216348e-06
-3.65711943490242e-05
-2.26942204023121e-05
-1.5994034002024e-05
-2.32260176115553e-05
-4.6811244954933e-05
-3.83858458618273e-05
-1.4089641741351e-05
-1.41918690687578e-05
-4.84211188643567e-05
-5.52467235970084e-06
-6.45398305823166e-05
-7.40306092962817e-05
-9.64461988672866e-06
1.15863075402845e-05
-1.17744765877193e-05
2.02160625226796e-06
-1.07055890218298e-05
-1.18702789441649e-05
-7.5563173170211e-06
4.3620906322664e-05
-2.42427175582672e-05
-1.83335197752793e-05
1.69701174062104e-06
-2.13138894161861e-05
-2.23024507053827e-05
-4.46333658618658e-05
-6.41697407262552e-05
-6.51046829821171e-05
-3.83602619983213e-05
-3.52957678899671e-05
-8.31858931166363e-05
1.6391079831775e-06
-1.3217002639591e-05
-2.58948693281344e-05
-2.3153224533346e-05
3.71237587893492e-05
-2.32295788680933e-05
2.54994738012871e-06
-2.23489053259881e-05
-4.30878473675799e-05
-2.85271549265068e-05
1.4033344012144e-05
-2.3983454270862e-05
-3.81082907482646e-05
-4.11147982056933e-05
-3.54780416679363e-05
-6.11131609003954e-05
-4.34761152335294e-05
5.07326662656508e-06
-4.2417766924798e-05
-9.0714109532043e-06
-5.48989569909541e-05
-3.67909706113307e-05
-4.03712559839956e-05
-1.22650807748927e-05
-2.54224187711375e-05
-2.6677425495212e-05
7.25252955802258e-06
5.45655882542494e-06
-4.00008872427714e-05
-4.05592970933665e-06
-2.70359148401711e-05
-4.29615162002304e-05
-3.81042108428421e-05
-1.04607059006144e-05
-4.8748917973205e-05
-2.9047726144256e-05
-3.54388791122087e-05
-7.23254574341336e-05
-3.98882351826575e-05
-3.31548229225061e-05
-5.0933914990577e-05
-1.9060138645945e-05
-2.6814936606052e-05
-3.3399642827127e-05
-3.04550110756753e-05
-3.46938188120987e-05
-2.34185213528116e-05
-3.38017137509411e-05
-3.47022433272013e-05
2.68386879665234e-06
-5.83163313462077e-06
-8.60240096184116e-06
9.98413160269904e-06
-1.18347634107852e-05
-2.63728159668556e-05
9.57548338854233e-06
-2.05152887211195e-05
-4.02624325794659e-05
-2.06041272362851e-05
-6.49142342859482e-05
-5.98309635071801e-05
-6.2271531539967e-05
-6.20559382106629e-05
-4.78927896654141e-05
-3.63843602921998e-05
-2.78918114697665e-05
-2.94636860938907e-05
-2.66608697368237e-05
1.17133914596866e-05
-2.42610854090839e-05
-3.77330439471099e-05
-2.96878419516898e-05
-1.95799101058205e-05
-3.35607930990206e-05
-9.7156637337025e-06
1.25846114126944e-06
-4.30780045589849e-05
-6.17437985897834e-05
-3.41496938815379e-05
-4.13820246626451e-05
-4.05241699437849e-05
-3.26120784182696e-05
-4.32468992220467e-05
-4.4382730041783e-05
-2.58844403153179e-05
-1.7284143182481e-05
-4.43793503775046e-05
-4.73783598775506e-05
4.05608864297945e-06
2.44365489123243e-05
8.51868712162792e-06
-3.34876301347688e-06
-7.61403481875709e-06
-5.87910583215084e-05
-4.37573941525803e-05
-2.5507940808805e-05
-4.804042898708e-05
-3.03215531746049e-05
-3.1599150193366e-05
-1.75285272336144e-05
-5.59749337088146e-05
-2.82360061855632e-05
-3.46933143694985e-05
-4.28709428131267e-05
2.79522980022934e-05
-6.28981212417883e-06
-9.41689105635638e-06
-1.3159324437363e-05
-1.85903525048016e-05
-2.73310157075693e-06
-2.44007483594093e-06
-2.62164188754276e-05
-2.78783434393825e-05
-6.22558200384555e-05
-3.5290912224485e-05
-8.41224531551455e-05
-6.07221699971156e-05
-2.20076440907535e-05
-7.67705833558668e-05
-3.15379600988599e-05
