# Supplementary material for: Research on computational propagation and identification of mine microseismic signals based on deep learning
Source: PLoS One. 2025 Oct 22;20(10):e0334641. doi: 10.1371/journal.pone.0334641 (PMC12543183; doi:10.1371/journal.pone.0334641)
Supplement: S7 Data — (ZIP) [file pone.0334641.s007.zip › 000100900001412.xlsx_0.txt_24.txt.txt]

9.75646377157199e-06
-2.29625284232883e-05
-2.12020455203336e-05
-6.9284162332917e-05
-5.05913478524047e-05
-4.46680422443828e-05
-3.62216259592862e-05
-4.13373654907558e-05
-1.3978407545998e-05
-4.84824933335732e-05
-2.87043254237926e-05
-4.27271961841603e-05
-2.94980421938442e-05
-1.24034853322105e-05
-4.96524633706088e-05
-1.31242130829017e-05
-2.85331959499269e-05
-1.61989883629715e-05
-2.54315606780583e-05
-1.71850442009393e-05
-3.65074209266526e-05
-5.22737475450639e-05
-4.01775913117432e-05
-3.25689087605643e-05
-2.81985975813931e-05
-5.42105835033683e-05
-4.41083234070206e-05
-5.27846934617222e-05
-3.84232047953892e-05
-5.95218189090611e-05
-6.25517910740973e-05
-5.16662784017998e-05
-5.28921603765729e-05
-2.64957738819056e-05
-3.39096235976972e-05
-3.27409005095137e-05
-1.66555228777015e-05
-2.39148797105029e-05
3.17384828815882e-06
-2.08549468118243e-05
-5.3869885904945e-05
-3.78742668086706e-05
-2.75301701135662e-05
-6.49637953257817e-05
-3.22815233443232e-05
-7.36377720921751e-05
-6.56206575272601e-05
-5.29093093360691e-05
-3.3652833931689e-05
-5.53900559704135e-05
-5.48469539407375e-05
-1.06856638607406e-05
1.12918744480361e-05
-3.8990444170113e-05
1.38744095599783e-05
-1.69059021022724e-05
-3.31291753219981e-05
-4.1809245794644e-05
3.71007986579036e-06
-1.72408406431678e-05
-3.96420747001459e-05
2.8158777702517e-06
-6.02809392328e-05
-5.56314235545474e-05
-1.67112021871782e-05
-5.22496828416772e-05
-2.70246527204722e-05
-4.3555819149685e-05
6.06386295054322e-06
-5.28165260251758e-05
-3.96893575111667e-05
1.4050288306174e-05
-2.64385760226448e-05
-2.30664727776266e-05
7.88467719183152e-06
-2.83271202465441e-05
-2.81652086407353e-05
6.10337803090959e-06
-2.58122654520442e-05
-2.98161406999355e-05
-1.70574529094518e-05
-2.1863237835775e-05
-5.39914307403096e-05
-4.40238189074388e-05
-2.85335875391092e-05
-6.68267886483338e-05
-5.51645503624378e-05
-3.1416772173518e-05
-5.80588439545677e-05
-1.64237143555635e-05
-2.69063181731571e-05
-1.92483117207815e-06
-5.2287614673705e-05
-1.68654245205503e-05
-1.14665608855437e-05
-6.14289014028145e-05
1.11753216607862e-06
2.90791994567729e-06
-2.66382972581178e-05
-2.0274023717867e-05
-4.75326798418112e-05
-3.78545280737073e-05
-4.66381223307124e-05
-3.73341019170321e-05
-6.21791050520315e-05
-5.90879323287562e-05
-4.09158094619003e-05
-2.35597057276948e-05
-4.39760695772402e-05
-3.31453543396447e-05
-2.8060159919117e-05
-3.67298218113635e-05
-2.72995739079242e-05
-1.35868233079215e-05
-1.41332431027447e-05
7.57895303011608e-06
-9.49637644887041e-06
-1.60998541953945e-05
-3.05577047124361e-05
-2.44259308176248e-05
-3.43103937585504e-05
-5.50727979367513e-05
-5.85484782617471e-05
-6.0262310331425e-05
-6.21012596167892e-05
-3.83889308738916e-05
-4.27608604410545e-05
-2.40469311588995e-05
-5.1976043492553e-05
-4.48493487715511e-05
-1.44114949452337e-05
-3.3981095798187e-05
-2.45146371546702e-05
-1.25756057983272e-05
-5.40949290854512e-05
-1.85461617945005e-05
-3.48294826768107e-05
-4.84832552140134e-05
-4.43525624942392e-05
-8.89014459147182e-06
-3.38704960867567e-05
-4.02753850604447e-05
-4.00393823100073e-05
-5.34712096351044e-05
-9.04131152073086e-05
-5.21341299391789e-05
-6.19746652644615e-05
-4.9526651015687e-05
-3.27494545445269e-05
-7.28795756362931e-06
-4.0027139144703e-05
-2.7510575366878e-05
5.55243214590382e-06
-2.96158172341253e-05
-2.26790518696789e-05
-1.89523336561358e-05
-5.43619255401141e-06
-6.38195609894461e-05
5.39368029400307e-07
-1.30662358172667e-05
-6.51650823369797e-05
-1.50190094430037e-05
-1.03233015615374e-05
-3.85894248561478e-05
-3.34585673718869e-05
-2.05555533681756e-05
-3.15089043746292e-05
-4.68042282672793e-05
-1.78036936550045e-05
7.81765878557052e-06
-1.25253428201022e-05
-3.52950272474656e-05
-2.10748247315882e-06
-2.93469217486959e-05
-1.69348581706379e-05
7.14225448064524e-06
-6.99375830569363e-05
-1.85133369246061e-05
-3.89391180850996e-06
-1.40532422778539e-05
-2.33297587241209e-05
-3.21540890881436e-05
-3.99079981326012e-05
-8.2729682465559e-05
-1.05296340662934e-05
-2.23496798196645e-05
-6.39532908219004e-05
-2.79580239891083e-05
2.14229715609365e-06
-8.68814791155603e-05
-2.29272865299408e-05
-3.220454421951e-05
-5.89553114467069e-05
-2.25322704652931e-05
1.53397969987647e-05
-1.41226113043337e-05
-4.32527426829142e-05
-7.43724302981496e-06
-5.54095192174731e-05
-3.93161880308112e-05
-4.46508582548398e-05
-1.53964430326731e-05
-3.80068847233299e-05
-5.1821311076621e-05
2.17387267671621e-05
-5.86213733524712e-05
-6.45623669458607e-05
-3.59406776072137e-05
-5.13096873409632e-05
-5.58591408002514e-05
1.41904901918412e-05
7.45981636497202e-06
-3.26343397783739e-05
-4.61757283846849e-05
-1.72208709172404e-05
-3.75758409200685e-05
-4.70535832931065e-05
-3.10054483875414e-06
-5.95585381043017e-05
-1.5613004163218e-05
-7.33077933121937e-06
-3.0568244767653e-05
-4.43855838203076e-05
-1.92472096775254e-05
-2.44647327893817e-05
-3.63832704760143e-05
-2.16694887938559e-05
-1.02072559908026e-05
-5.34012807168622e-05
-5.38813272876811e-05
1.68661336831428e-06
-1.24666822881889e-05
-4.77898198311913e-05
-3.38293095427359e-06
-4.56865226067991e-05
-1.10510151090763e-05
-2.95149465156628e-05
-1.2549355222653e-05
-5.45726939047027e-05
-3.77795418826193e-05
-2.17892009737245e-05
-2.48744963434635e-05
-6.2804156731709e-06
-9.50690743853023e-06
-1.85186134790318e-05
-2.34731239519627e-05
-4.00438994491263e-05
-1.20135357571994e-06
-4.99631474855968e-05
-3.02916426659838e-05
4.91243576199604e-07
-5.23613336748075e-05
-1.04349280187385e-05
-1.17893253259835e-05
-4.52405723742516e-05
-1.32389966228858e-05
-2.56792651152694e-05
-3.51954073635077e-05
-3.39484047643804e-05
-3.58126571264276e-05
-9.95903153681476e-06
-9.46965076190098e-06
-3.06677613746692e-05
-2.77286960771467e-05
-4.14856331715008e-06
1.81189653424386e-05
-5.03564223682923e-05
-4.14825257548518e-05
-5.42255287264837e-05
-6.74383384656506e-06
-3.96212305745575e-05
-3.90270102377732e-05
-1.6283375479512e-05
-1.22929017665442e-05
-4.51839990701292e-05
-5.07697130081598e-06
-3.6109233229928e-05
1.37750154128768e-06
-2.02572172578539e-05
-3.68767549515292e-05
-3.61028670828186e-05
-4.00584841573266e-05
9.86089450623268e-06
-4.83332488490237e-05
-3.45918596133576e-05
-2.52166662970536e-05
-5.34595305475622e-06
-2.37076066115209e-05
-4.22141269995352e-05
-2.91980259548078e-05
-1.03336891579096e-06
-1.01996325206394e-05
-4.12721782756417e-05
-7.2577652992296e-05
-5.84385403714335e-05
-5.55002135766306e-05
-4.79422632432732e-05
-2.69460829700306e-05
-2.0418215687049e-05
-3.71170020432232e-05
-2.75851016089032e-05
-1.50213358563426e-05
-8.72205493474449e-06
-4.18827202513731e-05
-1.18417996248245e-05
1.62066729349148e-05
-4.52098098434111e-05
5.03923735289806e-06
2.02342277884889e-05
-1.98737737312597e-05
-1.48434401668518e-05
-3.65847778729594e-05
-4.99827493402697e-05
-5.03320668037886e-05
-5.33362584420829e-06
-3.4906897567702e-05
-4.01629293312911e-05
-4.16096689152994e-05
-2.22884971541084e-05
-4.76838048211014e-05
-2.99535650670003e-05
3.30269001737356e-06
-9.47533436913711e-06
-3.42004031903317e-05
-1.77898346999681e-05
3.68504543719972e-06
-4.1140030731084e-05
-1.04802820240542e-05
-3.27267796647762e-05
-7.32171763632809e-05
-4.39886068303295e-05
-4.07716634042354e-05
-4.32432922576732e-05
-4.07098235659383e-05
-1.78756147142537e-05
-5.26035405025681e-05
-3.67920123630442e-05
-4.97389838538633e-05
-3.40075101898103e-05
-5.61512412558601e-05
-2.69195016347756e-05
-8.49552708497883e-06
-6.39017507221424e-06
-9.32488455461596e-06
-1.74637268141261e-05
3.99092670035522e-06
-2.70444861486759e-05
-2.23836826092777e-05
-1.72980633560619e-05
-4.93412290479886e-05
-3.61697260446788e-05
-5.9195327394868e-06
-1.41952622393572e-05
-5.36779916289207e-05
-8.30927990931085e-05
-2.28368700428833e-05
-5.49646812053194e-05
-4.80793216815024e-05
-6.22995217828106e-05
-5.54356418018517e-05
-3.84324950515844e-05
-3.22261906620743e-06
-4.17474891157466e-06
-3.32697527292113e-05
-3.11434041240185e-05
-3.10598591362485e-05
-4.03734226166091e-05
-4.65718300979788e-05
-1.99689915708015e-05
-1.86109988000671e-05
-4.06513533748758e-05
-6.52937128940026e-05
-9.35132663417614e-06
-4.83083693416186e-05
-5.15407102043774e-05
-4.14646340445594e-05
-3.91057751692626e-05
-6.40833771615652e-05
-3.57310758439871e-05
-2.78141527389493e-05
-2.2028120450139e-05
-1.79392881722556e-05
-3.22065568300584e-05
-5.84508382996517e-06
-2.80470279430878e-05
1.08793709835404e-06
-4.69126395366945e-05
-3.80464519994555e-06
-8.08343172669696e-06
-4.79065174642928e-05
-3.08445472270271e-05
-1.72034335484456e-05
-3.16620739609828e-05
-3.75799001287303e-05
-1.54687155147449e-05
-4.86602931076228e-05
-5.57956060383922e-05
-2.90660205600203e-05
-1.61124643103939e-05
-3.66373620925092e-05
-2.46347273621839e-05
-1.61462986077009e-05
1.92890884547108e-05
-1.93945619045682e-05
-2.44525168751134e-05
-2.06090488830547e-05
-3.46255866589333e-05
-1.0634479314179e-05
-3.96772916747237e-05
-6.27051645323177e-05
-2.50697882845581e-05
-5.95288395700619e-05
-1.19129692065305e-05
-4.44829103593637e-05
-2.04178885539149e-05
-3.84810273890166e-05
-2.78119687726932e-05
-4.64818423260232e-05
-3.08632510782471e-05
-3.71451589383979e-05
-1.08374738944237e-05
-3.49377257770428e-05
-1.33696607460237e-05
-4.82887573931822e-05
-2.73301202721054e-05
-1.22909753071649e-05
2.67373908546695e-06
-3.64995935891994e-05
-2.91813284123604e-05
-1.13115881065028e-05
-9.58499286028462e-06
-4.13269343005257e-05
-2.74362054916123e-05
-3.22851841919531e-05
-1.9228682081844e-05
-3.11032264226985e-05
-3.42126402506841e-05
-6.08791864308994e-05
-5.21991194712591e-05
-4.09129621235122e-05
-3.99420092582335e-06
-5.28580126108422e-05
-4.14099723271443e-05
-2.59410911245622e-05
-3.41206206713094e-05
-2.20206965499611e-05
-4.3381518823239e-05
-3.77771486561022e-05
-1.86279442337422e-05
-3.30885245419347e-05
-1.71640957514358e-05
-1.65456199724866e-05
-4.10660990895215e-05
-4.25422326806486e-05
-2.98035423478887e-06
-2.46242827315168e-05
-4.33615143850041e-05
-2.33178611957791e-05
-3.67957422478728e-05
-1.77655059914796e-05
-2.0168093310869e-06
4.75403062972632e-06
1.27003683779843e-05
-3.62344115313705e-05
1.05329519645951e-05
-2.12738521404113e-05
-4.91314587423301e-05
-2.26849726104656e-05
-6.58578954123915e-06
-1.73660393905264e-05
-4.86230622882782e-05
-2.47469108246006e-06
-3.35055799066346e-05
-3.49331246291822e-05
-2.12490415869075e-05
-4.82230898331184e-05
-3.99029618145127e-05
-1.12357020108386e-05
-2.56615793338673e-05
-2.01054458010875e-05
-4.49770664413568e-06
-1.98077793678539e-05
-4.14198699896366e-05
-6.83830543353745e-06
2.04044503815884e-05
-2.65271317560343e-05
-2.5429824323682e-05
-2.32365119377009e-05
-2.60549600147903e-05
-5.29080330833168e-05
-3.75245930030345e-05
-2.42300911959058e-05
-1.92206491420825e-05
-2.3927664458043e-05
3.36937092480457e-06
-1.29904617190874e-05
-1.55130626358796e-05
-3.75646717440124e-05
-3.00161692301349e-05
-8.62738316959383e-06
-1.35382741981445e-05
-2.71492051754011e-05
-1.88053893169951e-05
-5.33458266489587e-06
-4.6356623351595e-05
-4.48721965942022e-05
-3.83134106486647e-05
-1.87207168146083e-05
-3.03394628736917e-05
-3.28088785801043e-05
-5.15550222175944e-05
-5.64994206734122e-05
-1.73568838164476e-05
-4.38078557565113e-05
-4.72992293634596e-05
-1.57119300509182e-05
-2.87061978814972e-05
-3.32730437263763e-05
-4.74791944506324e-05
-1.7850057167832e-05
-5.79292049800459e-05
-3.56132343842674e-05
-1.84544683198986e-05
-2.03977802734329e-05
-1.39147833950922e-05
-4.6970945192967e-06
-6.68742369357458e-06
-2.02149918242331e-05
-2.19701448899605e-05
-3.63874462976764e-05
-3.98857396075622e-05
-2.51157996073792e-05
-1.55046020967805e-05
-2.79030558823237e-05
-2.60307218365853e-05
-7.30855969597545e-06
-3.84559632399613e-05
-4.72478732984681e-05
-2.01781787373156e-05
-5.724496863419e-05
-3.11112862982617e-05
-2.69601133981432e-05
-1.92345774546498e-05
-6.21434511276653e-05
-4.2045904774224e-05
2.49035941527912e-05
-2.57790198391021e-05
-3.98011527249991e-05
1.10772513218085e-05
-1.74557999095763e-05
-1.49353084453661e-05
-1.66121905994441e-05
-3.62222392817825e-05
-4.54212236094783e-05
-3.6220761171838e-05
-1.11435015828598e-06
-4.69630134790474e-05
-5.18906515886107e-05
-3.38581854173822e-05
-1.19204850687374e-05
-4.36252474554605e-05
1.37152175250364e-05
5.14857913964046e-06
-3.76034559479118e-05
-8.34999351402743e-06
-6.02541059793821e-06
-6.00710249354427e-05
2.78305985344265e-06
-1.10245754938679e-05
4.11783820751045e-06
-2.86332781804995e-05
-1.92255681456898e-05
-4.43824439368816e-05
-3.30030152901224e-05
-1.84496907504111e-05
-4.08219971462038e-05
-3.72788894879721e-05
-5.83153842874496e-06
-5.12042537471679e-05
-2.43516870444474e-05
-1.41688187427255e-05
3.03960362522633e-06
-2.72728029235434e-05
-3.02518299680541e-05
5.9675043360754e-07
-6.41746111510141e-05
-5.69552632244814e-05
-2.17016318602192e-05
-2.8863682213015e-05
-7.22694284488571e-05
-1.89893454322949e-05
-3.28051853168561e-05
-4.11811275111893e-05
-2.46592800882586e-05
-3.41979914484838e-05
-3.14786842772901e-05
-1.85623761753699e-05
2.38134023179174e-05
-3.50411195127885e-05
-3.89018111052193e-05
1.08127249428694e-05
-2.84624382858691e-05
-2.68477735136333e-05
8.27517167878166e-06
-1.71564427613931e-05
-4.53211059701822e-05
-2.01835370194997e-05
-2.19094263748242e-05
-5.54498204552545e-05
-3.09862652637361e-05
-9.87952468394462e-05
-4.17075517391589e-05
-5.58735760078208e-05
-3.00654843106016e-05
-6.41031931162881e-05
-2.95475031463327e-05
-3.99479118582467e-05
-3.04441977249471e-05
-4.09117932613577e-05
-4.55872939969877e-06
-3.81885736633778e-05
-2.66728458550012e-05
2.40403847810987e-06
-1.15265230449118e-06
-3.06691783044523e-05
-1.16121764413141e-05
-4.96197866003173e-05
-3.33970105675773e-05
-1.12425875647501e-05
-4.70035406961336e-06
-1.73330480663023e-05
-3.99988696477802e-05
1.64059704579699e-06
-2.54869036622453e-05
-3.45426403554986e-05
-2.44355801238645e-05
-3.41316462492015e-05
-8.98021223138757e-05
-4.95856260971662e-05
-7.80381324519731e-06
-1.08657550507577e-05
-2.80009337277386e-05
-1.26077023467666e-05
-8.47450755016183e-06
-2.12691053246343e-05
-1.037074487461e-06
-3.19990534131327e-05
-3.55086179130265e-05
-2.91295873324394e-05
-6.43255646701981e-06
-7.28118641247614e-05
-3.40521146425128e-05
-3.18527348510122e-05
-4.21829622332685e-05
-3.28242008346594e-05
-3.45003966078242e-05
-4.14982899214728e-05
-2.65207724696094e-05
-2.31840241891215e-05
-6.84937956018286e-05
-4.30772890183818e-05
-3.12454921888255e-05
-2.19299356905327e-05
-3.40289661667084e-05
6.89428717643727e-06
-1.02943300033796e-05
-2.42812667101285e-05
1.21162223916951e-05
-1.59904393399018e-05
-2.60961082333458e-05
-6.23233816558072e-05
-3.67115069336045e-05
-5.0531686200622e-05
-5.00267754196337e-05
-3.82327458407119e-05
-2.85262204738352e-05
-5.13233763931522e-05
-5.26447862279019e-05
-4.89451269274931e-05
-3.58646061194884e-05
-2.61203616325372e-05
-3.70064818008062e-05
-1.26283583510438e-06
-4.97370103932181e-06
-4.50674825641216e-05
-2.67599192450453e-05
-4.85016924564873e-05
-3.10035046659102e-05
-2.413683389885e-05
-6.96251438703434e-05
-4.72747739048706e-05
-5.6134789342125e-05
-3.19955823919847e-05
-4.46146651510399e-05
-8.08514840922875e-05
-2.36853205160402e-05
-7.62294304847071e-06
-5.47752054734612e-05
-4.67380590478341e-05
-3.78734060222405e-05
-4.6887616838259e-06
6.73301300734981e-06
-2.77101221020047e-05
-3.45136808583944e-05
-2.53733937719337e-05
-4.32769819573328e-05
-1.29678239388965e-05
-6.0153938090456e-05
-4.58733975045131e-05
-3.38899701487106e-05
-2.97004470899264e-05
-2.16234833146599e-05
-3.60864113236575e-05
-2.60047994686929e-05
-5.82582350837639e-05
-5.03095171621464e-05
-5.02625019952551e-05
-2.01432196312437e-05
-2.01905329834264e-05
-2.8313425719254e-05
-1.47540445357433e-05
5.78902410708715e-06
-2.24705864231884e-05
-7.29482170250977e-06
-1.35131069173425e-05
-2.08371711590324e-05
-5.15244896214345e-05
-4.08081428795454e-05
-4.13888056036014e-05
-2.61717766594661e-05
-2.47263680811273e-05
-4.6375209204873e-05
-6.23995006308266e-05
-4.40391470151453e-05
-5.99721739566771e-05
-4.85405126985794e-05
-1.67520601024113e-05
1.73774917573937e-05
-2.55285825318661e-05
-8.00987990956937e-06
-2.91543501194363e-05
-1.51849504601738e-05
-3.33782430403787e-05
-1.88848970813807e-05
-4.66940096455082e-05
-3.9874877021881e-05
-1.36840372149228e-05
-1.66388898361445e-05
-2.02428911923016e-05
-3.2625348737004e-05
-2.54503007509845e-05
-3.35985806487907e-05
-3.55132207315788e-05
-3.53583303004698e-06
-3.36188513458701e-05
-1.62806979022189e-05
-3.37411449145178e-05
-2.58366237638759e-05
-2.47087727160433e-05
-8.32976029210954e-06
3.61823254463185e-05
-4.40751266009157e-05
-4.54569358746251e-06
-3.01324375255143e-05
-1.05073941743283e-06
-3.80881958673551e-05
-3.42576542815898e-05
-1.92700113382562e-05
-4.98730636149474e-05
-3.50264395335361e-05
-4.66516225794852e-05
-2.31141079917853e-05
-5.27235308266147e-05
-4.00536062552857e-05
-3.07476481151907e-05
-5.46306538068014e-05
-1.09080096834732e-05
-1.18954958230051e-05
-2.49052667705899e-05
-2.48512709141165e-05
-1.96176377293881e-05
-1.70528898442683e-05
-1.41014794344451e-05
-2.09042966990909e-05
-6.04729421311406e-06
3.47142987903357e-06
-2.86080994397585e-05
-5.19164431882754e-05
-2.56714747381365e-05
-1.46409950922633e-05
-4.09972855997199e-05
-4.46123035725277e-06
-4.71450902250888e-05
-5.30078976790088e-05
-8.46776397244632e-05
-1.9104160281664e-05
-3.22410549501295e-05
-3.01016507408159e-05
-5.11165082005181e-05
-1.40524848841756e-05
-4.13236144658765e-05
-3.51058741896942e-05
-1.18916296555559e-05
-3.52456127757617e-05
-1.22772016567362e-05
-4.64430541477316e-05
-3.29430509387375e-05
-2.64915297939505e-05
-3.44669289698578e-05
-2.51484544929612e-05
-4.79996974557214e-05
-3.31523192174656e-05
-4.73632965298537e-05
-3.17865194304484e-05
-1.23898350385039e-05
-2.71196320204435e-05
-2.01350965554671e-05
-3.90609044711353e-05
-2.09492259605397e-05
-2.74277085399235e-05
-1.00823361637482e-05
-4.33499302063633e-05
-2.58244757527372e-05
1.16630021789703e-05
-1.41452088004042e-05
-7.39311341633127e-06
-3.25295471417899e-05
-3.33098685078457e-05
-3.44529652521332e-06
-9.21755499591913e-06
-4.44810289840108e-05
-2.81124649542398e-05
-2.13558219652054e-05
-3.81612429253493e-05
-1.10845975056538e-05
-6.91203946167103e-06
-2.84582188333939e-05
6.13319363833281e-06
-5.05569528508008e-06
-3.14223331544476e-05
-1.86517148045835e-05
-5.60301256679217e-05
-1.36134287188817e-05
-4.84496688547139e-05
-3.98024693719589e-05
-6.82380245539372e-05
-2.99555900014941e-05
-3.32752307379289e-05
-5.23178095873219e-05
-1.79900375586849e-05
-1.94218332495021e-06
-1.4429873066186e-05
-3.44990334468455e-05
-3.33497063439085e-05
-5.17225993865883e-05
-2.72549610888773e-05
-3.07238616123033e-05
-4.3698866049616e-07
-3.06990012642306e-05
-1.17400650312041e-05
-2.85329630622242e-05
-4.46644699001569e-05
-2.09810275783445e-05
-8.35193081258178e-05
-1.64058140924163e-05
-2.45222450045332e-05
-4.19959294423216e-05
-4.13374513876662e-05
-1.33796270997019e-05
1.91387055665103e-05
-1.80080400423737e-05
-4.92464332730814e-06
-6.30165706040922e-06
-8.75967504421486e-06
-1.71384061225698e-06
-2.83012865278704e-05
-3.66289177992413e-05
-5.64249155925029e-05
-2.73385118050655e-05
-2.17587563966783e-05
-5.26045542333212e-05
-2.83222526902612e-05
-3.21117628225741e-05
-2.4486205540095e-05
-4.50045165297737e-05
-1.68891296520396e-05
-1.89218560369475e-05
-4.66066823018473e-06
-3.88662750166341e-05
-4.68894481700128e-06
-4.53365657949581e-06
-1.04356670300759e-05
-5.53047986337102e-06
-2.23990438273011e-05
-2.84830386677867e-05
-2.60373069837656e-05
-1.79560029548921e-05
-4.29598606416928e-05
-6.13180140856049e-05
3.51323694322263e-06
-6.69874277132102e-05
-7.7719529386596e-06
-2.96980423481861e-05
-4.25359082898532e-05
-4.8856064989572e-05
-4.172768671421e-06
-1.73051218568135e-05
-3.69340201592059e-05
-2.25945342183966e-05
-1.22626387755942e-05
-1.11268512988443e-05
-3.52297604415596e-05
-2.12392257830864e-06
3.06852239801037e-06
-5.59513808701315e-05
-2.07170338243738e-05
-2.82950902420009e-05
-6.37602667788578e-05
-3.32876069201339e-05
-2.27700920370591e-05
-6.06767784975692e-05
-2.96953359481113e-05
-1.0780996172742e-05
-1.87187747271745e-05
-1.79983987486711e-05
-7.95645445488701e-06
-3.83989849873982e-08
-2.69262892909438e-06
1.66196455363778e-05
-4.11410774033756e-05
-4.1610588573564e-05
-2.01309113015203e-05
-3.20678802964963e-05
-2.38588455477439e-05
-8.09381062650483e-06
-3.58324965762666e-05
-3.36971223003296e-05
-2.92127026074778e-05
-4.82686948712997e-05
-1.49722965166862e-05
-3.55792800756646e-05
-2.17547968574838e-05
-3.11090443367258e-05
-1.99559153267747e-05
-1.8257771165772e-05
-3.58915430457581e-05
-5.28000756731975e-05
-1.9184642181519e-05
-1.60771291567353e-05
-1.68353788091527e-05
-1.15147384729657e-05
-1.0871668050425e-05
9.83223247477327e-06
-3.61988024639098e-05
8.25017228722943e-06
-1.9294934300388e-06
-3.6827140660837e-05
1.30566028650315e-05
-1.41537815443475e-06
-4.42225415173425e-05
-1.7279083194993e-05
-1.46272127547124e-05
-2.73826460865604e-05
-2.89785733094314e-05
-2.54081211889012e-06
-2.81729415719549e-05
-5.06296253041769e-05
-4.29548211534134e-05
-2.35957117316599e-05
-7.16838041987788e-05
-5.55737157180292e-05
-2.02564024395785e-05
-4.14198214751739e-05
-5.5410794663439e-05
-2.84382880070683e-05
-6.46699545321354e-06
-1.74562144791995e-05
-2.59938834898273e-05
-2.12351487178075e-05
-4.28563541045475e-05
1.86935241678204e-06
-3.95624837138769e-05
-5.8827488036268e-05
-2.8890869643293e-05
-3.22103067317455e-05
-3.80220396957738e-05
-5.2007572171839e-05
-3.92595596832451e-05
-3.08102028658785e-05
-4.40956538303449e-05
-3.46248981081996e-05
-1.56620252740951e-05
-4.22572976792387e-05
-4.70089790517421e-05
-3.10262650624497e-05
-2.51996178802798e-05
-7.45557309780005e-06
-2.95809064523869e-05
-4.26586689420696e-05
-3.0400849956162e-05
-9.13744510832818e-06
-2.81714459024765e-05
-4.26189840863051e-05
-1.9435869383108e-05
-1.86901514357228e-05
-2.18177950636887e-05
-3.80404463557516e-05
-1.60858291742465e-05
-3.54582184862339e-05
-1.94169250689471e-05
-6.18561618799507e-06
-8.09497161733663e-06
1.58083784976839e-05
-3.33728113301984e-05
-3.3687679374979e-05
-3.1132481021977e-05
-2.03390261873355e-05
-3.51800574805634e-05
-5.9274217000554e-05
-1.82563418860969e-05
-6.09840300556956e-05
-3.86437534315695e-05
-2.70438663056055e-05
-3.06832468361733e-05
-3.04900486468825e-05
-3.32420201006878e-06
-2.10731164159044e-05
-4.94356804060623e-05
-3.50007623883326e-05
-1.27913831385721e-05
-2.41203346549565e-05
-4.61258324617419e-05
-6.89649518356695e-06
-3.93559061111556e-05
-9.32884726085949e-06
2.37830805328885e-07
-1.82359148302126e-05
-4.36717492752749e-05
-3.81275186717081e-05
3.25082560004881e-06
-5.75235830651563e-05
-3.0073113743828e-05
-2.60335343053656e-05
-4.62999511969658e-05
-2.17545902089236e-05
3.41202722100661e-06
-2.85736953154004e-05
-5.61943093510257e-05
-2.40142616457426e-05
2.01435902118204e-05
-2.28976963830204e-05
-3.08659112738086e-05
7.00865850917266e-06
-2.81383755926611e-05
-2.98659030957889e-05
1.14998628757709e-06
-1.73048796454559e-05
-5.13979341011543e-05
-2.45283778976422e-05
-2.36608464460162e-05
-5.13074326129455e-05
-4.81609065563364e-05
-2.67113127918765e-05
-2.13470689958686e-05
-2.57652176570111e-05
-1.03389606224498e-05
-5.07993694775158e-05
-1.0565453546472e-05
2.9350821810646e-06
-3.79404815269768e-05
-7.42856373495741e-05
-8.53914133631991e-06
-1.55548325704979e-05
-5.91369678272532e-05
-3.44729874473135e-07
-3.27277997359932e-05
-2.0170425543802e-05
-3.29763918742128e-05
-2.10637374451289e-05
-3.75264735628628e-05
-4.20858516565522e-05
-1.50737922456216e-05
-1.42820914528162e-05
-6.19365551580606e-05
-7.97356379461408e-05
-7.13143511508692e-05
-2.99964347071359e-05
-2.3351563395925e-05
-3.81503491425372e-05
-4.47295721566046e-05
-8.18099463528569e-06
-2.9591683999005e-05
-4.76867802270512e-05
2.23850349014382e-05
-2.72138078409842e-05
-3.17221712531495e-05
-3.46138232457543e-05
-1.52516248725995e-05
-2.86437586942361e-05
6.35451181908232e-06
-1.97806949787317e-05
-4.21629329968108e-05
-3.89172723286997e-05
-1.86496628273814e-05
-1.79922345343391e-05
-3.58913957025575e-05
-3.88257392285103e-05
1.62069802569198e-08
-1.30667121130714e-05
-2.06570199226718e-05
-5.61511740404325e-05
-3.02605725767099e-05
-4.99784113354064e-05
-1.93470076529366e-05
-2.33199143461611e-05
-2.9201168456712e-05
-2.46230740539282e-05
-2.56590317041399e-05
-4.19058929225899e-05
-1.34550589579666e-05
-2.34182092163557e-05
-3.86232401618802e-05
-5.30715102244066e-05
-1.16198628486827e-05
-1.82523608446382e-05
-3.24077743833063e-05
-4.10341214841855e-05
-5.3014882152353e-05
-1.25036112717301e-05
-1.58126569373176e-05
-5.94030576608462e-05
-5.6022158334248e-05
-2.34929821777209e-05
-4.6356279672853e-06
-4.5756646344256e-05
-3.74062968460284e-05
-2.7858207075741e-05
-2.6405312700137e-05
-1.92283322907593e-05
-1.52013108202332e-05
-1.86290839063418e-05
-2.51431212184655e-05
-3.90509345745844e-05
-1.76215098276274e-05
-2.1810421238796e-05
-2.46622349824281e-05
-2.1749929380337e-05
-5.24171373218706e-05
-3.03198895437278e-05
-2.31700844358471e-05
-4.17477349574865e-05
-6.45058140985918e-05
-2.76298687382497e-05
-2.29107353311833e-05
-5.86612107775108e-05
-2.85065130204892e-05
-2.23680548236181e-05
-1.71818337674573e-05
-6.42602754651619e-05
-4.41570995973879e-05
-3.55704658190832e-05
-6.01171627321182e-05
-3.86394671806787e-05
-2.95561075550421e-05
-5.9011010151613e-05
-7.08519576755142e-05
-4.70046521419736e-05
-4.07132837016716e-05
-4.1632348322148e-06
-2.32495112120568e-05
5.87955267894749e-06
-1.77544324151798e-05
-8.22574386982728e-07
-3.68516791169261e-05
-2.82625566070052e-05
8.73642824946188e-06
-2.42370888432471e-05
-6.04375104885342e-05
-5.29958268404566e-05
-5.0181246381471e-05
-1.19708030286133e-05
-6.44747102673754e-05
-4.74401513741711e-05
-3.9549631675226e-05
-3.71590564509958e-05
-1.7546709415017e-05
-1.29123235859695e-05
1.7273411647291e-05
1.49659074628195e-05
3.12101031871374e-05
-3.34714341137109e-05
6.15020668376292e-06
1.20429130759603e-05
-2.34113655487301e-05
-4.66928723132463e-06
-4.31559485539182e-05
-3.38881353923319e-05
-6.02877208163945e-05
-2.51674120279811e-05
-2.83174018973004e-05
-2.39947273965419e-05
-5.40439735947456e-05
-3.81269074791437e-05
-2.66088840532018e-05
-1.87734463721968e-05
-1.29090082337007e-06
-2.75695330963877e-06
-5.22850596387983e-06
-2.74732181447163e-06
-2.48593138935896e-05
-3.41996456183356e-06
-1.50743435466589e-05
-2.93343040912571e-05
-2.01475620516305e-05
-1.39481701986143e-05
-4.09478160043394e-05
-4.40780769510526e-05
-4.62148434610092e-05
-2.32241661610081e-05
-2.74378750466343e-05
-4.35557083982047e-05
-2.54333079452473e-05
-2.60017077491984e-05
-4.93553835521274e-05
7.63655329431671e-06
-2.45183662662451e-05
-2.41910774661409e-05
6.11474298326079e-06
-2.16477307743944e-05
-4.0183580284314e-05
-3.64354306133985e-05
-2.65454763301098e-05
-3.15324565462582e-05
-1.4080158104003e-05
-2.81472940881846e-05
-1.39820032545778e-05
-1.95147189702448e-05
-4.00492608616876e-05
-3.45170307282458e-05
-1.96792231622081e-05
-3.76714878532259e-05
-4.75411234061819e-05
-5.43397109173859e-05
-1.53392156796331e-05
-3.35997484409353e-05
-2.97452640498813e-05
-1.97619392925806e-05
-3.60420394862694e-05
-7.98162202030244e-05
-5.41070551303081e-05
1.25170508276555e-05
8.13114430145533e-06
-3.26249045416286e-05
-7.26357165812213e-05
-2.64697825719388e-05
-4.90166526657825e-05
-6.2774917334248e-05
-5.38210495909016e-05
-4.63920738992275e-05
-5.14010357871142e-05
-3.80838898684636e-05
-3.49719597569823e-05
-4.64002369335502e-05
1.03635978991627e-05
-2.41534228181831e-06
-4.64088537631847e-05
-1.00854861909572e-05
-4.91619820017097e-05
-4.78276637524276e-05
2.78753974296319e-06
-4.2480288790437e-05
-2.80887556368149e-05
-9.32564914626362e-06
-1.79282209385595e-05
-4.71241635698298e-05
-3.553194627886e-05
-3.13734423152166e-05
-2.98799567775867e-05
-3.65499288488094e-05
-2.93224989050744e-05
-7.2064391175064e-05
-4.59215247740988e-05
-3.43748018048498e-05
-3.89113638427324e-05
3.33575183397016e-06
-1.27172694583144e-05
-2.21426788776935e-05
2.23409671795384e-05
-2.4042578762606e-05
4.86621037094893e-06
-2.29574051947368e-05
-1.51359710687439e-05
-4.78335042407858e-05
-3.38314682620111e-06
-4.7610183044057e-05
-2.44614823071721e-05
-2.36879476685761e-05
-1.71527484829544e-05
-5.23722302717704e-05
-3.08542167853675e-05
-3.65446387055879e-05
-1.85304598666646e-05
-1.84304374879376e-05
-4.37791059749682e-05
-1.11221802907943e-05
-8.3123696592185e-08
-3.70125006578797e-05
7.38049902866863e-06
-8.36268903639365e-06
-1.07977825127207e-05
-1.34916519491175e-05
-4.03961079384144e-05
-4.45697275539403e-05
-4.27668645134909e-05
-7.67690721071393e-05
-6.59238022292825e-05
-2.10517679227945e-05
-3.85447175990335e-05
-4.63621218724927e-05
-4.68465121590275e-05
-5.17352292445449e-05
-9.56751913645136e-06
-3.67705648161112e-05
-7.32375543441024e-05
-3.82717842710605e-05
-2.92562671155112e-05
-5.15074503398539e-06
-5.71429247451358e-06
-2.54105478530211e-07
-5.19194576874534e-06
-4.30591826256805e-05
1.82376658472367e-05
-2.38133988574589e-05
-2.71744633930285e-06
-4.28642912437384e-05
-2.61558195770218e-05
-4.18631295050037e-05
-1.84239113362428e-05
-3.90351810049983e-05
-3.94732861414474e-05
-3.46980263841164e-05
-5.39934478761552e-05
-2.23375259519662e-05
1.45200535510821e-05
-4.40790900312094e-06
-4.25597605534159e-05
-5.80951257306081e-05
-1.8143851814144e-05
-1.62114684547698e-05
5.13625061974457e-06
-2.10104896127113e-07
-5.71771936918898e-05
-9.56580718814591e-06
-2.23095437554377e-05
-3.27815340878493e-05
-5.96312041028222e-05
-4.46416671967267e-05
-1.29502110781573e-06
-1.01633533522801e-05
-2.10298295455854e-05
-4.11316904092867e-05
-3.61419635751911e-05
-2.02606063051289e-05
-3.72335815743093e-05
-3.89423715078041e-05
-5.23687050497658e-05
-2.39572010227867e-05
-7.78822572722117e-06
-1.5256561533569e-05
-2.08141811863239e-05
5.3677677356809e-06
-1.62033879156518e-05
-3.91793709698031e-05
-5.30107247145052e-05
-2.09923553977109e-05
-1.36270699564577e-05
-1.61446034032455e-05
-3.2473727093435e-06
-6.5837554557233e-05
-6.85567256393731e-05
3.4765751831452e-06
4.16831679753336e-07
-1.12720559858826e-05
-3.08815951145293e-06
-3.22851229992421e-06
-1.39901679629942e-05
-2.19893447348141e-05
-5.44900289204151e-05
-3.88109708977898e-05
-3.75172698000496e-05
-2.9832914942964e-05
-2.50777979212583e-05
-2.64065911690961e-05
-4.10720485400045e-05
-2.9122112122815e-05
-3.62367513323231e-05
-5.48376249458486e-05
-4.17198407783437e-05
-3.36115627924862e-05
-4.49587759316609e-05
-3.25432204083958e-05
-3.27110776849672e-05
-1.85106403440673e-05
-3.15066263207882e-06
-1.0975553492011e-05
-2.95278250561846e-05
-2.25639916816248e-05
-1.39325551720406e-05
-4.39026291212729e-05
-5.86723112979933e-05
-2.45614960133041e-05
-4.47627055783203e-05
-6.57172091635706e-05
-3.21722682947522e-05
-9.83782933211862e-06
-4.98852243062077e-05
1.17444092150928e-06
-2.80217407158466e-05
-3.95547084195213e-05
-2.06738646084955e-05
-4.8482024554182e-05
-3.34707735878767e-05
-1.8993322695806e-05
-2.42785911648575e-05
-1.85396758182173e-05
-6.51730629879341e-05
-3.48845419423217e-05
-4.621514214134e-05
-2.93151230953372e-05
1.9748581875635e-05
-4.04084104254731e-05
-2.87314561776403e-05
-2.88536248500282e-05
-7.68355635611233e-06
1.38321959631376e-06
6.07124641745391e-06
8.88594774062811e-06
-2.41365654917565e-05
-3.01244797902266e-05
-3.45180108351142e-05
-3.2443489311093e-05
-3.60356756316924e-05
-5.16508496081978e-05
-5.99904803633919e-05
-3.51206415951394e-05
-4.52692622920833e-05
-2.16655322703013e-05
-3.26529830359106e-05
3.89839563081256e-06
-4.0035178275348e-06
-5.5353831911784e-05
-1.25404790093485e-05
1.66258853622908e-06
-5.16355712649413e-05
-5.72253021436333e-05
-5.38974678885434e-06
-3.20133905205569e-05
-2.06468153250344e-05
-1.71186426951268e-05
-4.27869020405917e-05
-4.11031447656075e-05
-2.47989639713582e-05
-1.897104456922e-05
-6.538670992242e-05
-3.87869230354074e-05
1.45782050124867e-06
-2.25449793121703e-05
4.64351710722416e-08
-4.14475508359927e-05
-8.20455903665686e-06
-3.62031363364901e-05
2.83547833107199e-06
-4.34235798011774e-05
5.27986094515491e-06
-3.26903204145197e-05
-3.08022375158819e-05
-3.74215153788263e-06
-2.37517392974117e-05
-3.57808430680581e-05
-3.64793512471826e-05
-4.31138513229516e-05
-3.62959787181564e-05
-7.88324517169814e-05
-5.65471054526305e-05
-7.10832657609061e-06
1.78896865330547e-05
-2.76081975939097e-05
-1.52230930904641e-05
-3.75629389813362e-05
-6.77797383455593e-06
6.22217980859275e-06
-2.57734051360295e-05
-2.5792064202461e-05
-3.32935909317799e-05
-8.97267217216444e-06
-3.44776642257146e-05
-2.48751789762109e-05
-6.46510498333957e-05
-5.72150733613412e-05
-5.74790758644167e-05
-4.41965677826437e-05
-7.59094607815e-05
-6.32301358954325e-05
-2.62219080556061e-05
-2.0933955146672e-05
-2.16009977566614e-05
-2.11478640613238e-05
1.71452065773352e-05
-1.98114483383545e-05
-1.47290248058083e-05
-2.29730790638928e-05
-6.59064966558534e-06
-9.32011168108467e-06
-5.7262734034015e-06
-1.88301424857429e-05
-5.59836118352281e-06
-5.05987308276669e-06
-4.31798371255179e-05
-4.57607505235479e-05
-4.30287792581043e-05
-3.54099109944854e-05
-4.65894973216202e-05
-4.60485115293634e-05
-6.02120828131629e-05
-4.21890338823945e-05
-2.97417760376305e-05
-1.93416451861174e-05
-3.78919362618294e-05
9.46239065071504e-06
-2.36166742603917e-05
-1.21553494542114e-05
-9.93704821648328e-06
-2.5153704838897e-05
-7.08092049488131e-06
-4.02206724407416e-05
-2.8158853608819e-05
-5.32495987259331e-05
-5.07051522679972e-05
-3.07484613023201e-05
-3.37228194190943e-05
-3.28494713535963e-05
-6.3516473029289e-05
-2.1098517492422e-05
-3.94131104470303e-05
-3.49419098342812e-05
-3.06581805453731e-05
-7.52752923244112e-06
6.10469093744213e-07
-1.66348043008762e-05
-2.79791564551441e-05
1.29862027368462e-05
-2.08821773337365e-05
-3.71655743545429e-05
-2.31877861190389e-05
-5.16976591471543e-05
-5.8510056103039e-05
-6.58746161388517e-05
-3.64636401786255e-05
-4.57751903049162e-05
-1.45472476304946e-05
-4.90747497456821e-05
-5.67719996020719e-05
-4.41116282141735e-05
-3.37652636423358e-05
-6.02493499967568e-05
-3.37531273209719e-05
-1.27965709584439e-05
-1.12014945905509e-05
-3.03705762720006e-05
-4.08536042426252e-05
-2.62087667317232e-06
-1.36008774135605e-05
-2.11590028538877e-05
-3.33748613870808e-05
-2.25383328791055e-05
-3.81258829808466e-05
-3.39333252140365e-05
-6.24171194836771e-05
-4.03341659104103e-05
-4.56499814635814e-05
-3.5109249115869e-05
-3.30364137486773e-05
-2.89529013082824e-05
-9.06471075393905e-06
-1.49354552850352e-05
1.56397315248668e-05
-1.47502342793869e-05
-1.86091634865788e-05
-1.88731076158987e-05
-1.31695499980771e-05
-2.03099039364472e-05
-3.01162467103856e-05
-2.64883640948812e-05
-1.9263225219435e-05
-1.01026761536794e-05
-1.29081558378034e-05
-5.35504085518045e-05
-5.87461516215153e-05
-6.80435410754039e-05
-3.30616077585593e-05
-3.67393433020483e-05
-5.60623910645093e-05
-3.33024083768946e-05
-3.52130270483083e-05
1.51412714297418e-05
3.31912391975314e-05
8.71409772715767e-07
-7.00436901717349e-06
-3.96943912834229e-05
-8.05365271429516e-07
-5.23435173738148e-07
-2.14801419580955e-05
-2.2343698533664e-05
-3.41790380631196e-05
-9.98361824340745e-06
-2.75781550810173e-05
-3.71431915728948e-05
-7.17875964481665e-05
-5.30197774486682e-05
-3.83904110035333e-05
-6.79585190710316e-05
-7.39993131691564e-05
-4.59942793722478e-05
6.55011784809885e-06
-2.23497969950164e-05
-2.39677775125508e-05
-8.31722660623253e-06
-7.64805723110889e-06
-1.2020732720437e-05
-3.98811379987806e-05
-1.73822993510972e-05
-3.20692421479028e-05
3.87504235979917e-06
-2.5221749198815e-05
-3.00977586956162e-05
-3.17952340154379e-05
-5.4126814109719e-05
-4.25489750270598e-05
-6.00462534458929e-05
-5.81080606060384e-05
-1.70000808761109e-05
-4.66395578344595e-05
-2.46122935360273e-05
-1.94258412516844e-05
-2.67156513268519e-05
-1.82028805274168e-05
-2.58315524330057e-06
-2.49738597173003e-07
-7.45479034724601e-06
7.46046502418862e-06
-5.57128863398432e-06
-2.98643702471097e-05
-5.48738859720889e-05
-2.21758119938252e-05
-4.94282264270667e-05
-5.33469964951489e-05
-4.64021074329363e-05
-2.6846923028936e-05
-3.6354628508819e-05
-2.50887627647086e-05
-3.02236046249084e-05
-5.17765903088223e-05
-4.58500980240018e-05
-2.97835501502112e-05
5.93469293680233e-07
-6.13962553970269e-05
-1.52923086613361e-06
-1.21232007896828e-05
-1.63160300730454e-05
-1.53411320925704e-05
-1.75221315723458e-05
-2.00578252241417e-05
-3.00559952552579e-05
-2.12205075823046e-05
-4.08565608530849e-05
-5.15993556429847e-05
-4.72243926059832e-05
-4.51332606751046e-05
-3.00699400264453e-05
-4.37410769291092e-05
-3.30259621150602e-06
-4.05848256815364e-05
4.43849882262353e-06
-2.36633740319599e-05
-1.35497369040503e-05
-2.32441413778423e-05
1.84789979149399e-05
-2.95761878083637e-05
-2.604161004138e-06
-2.22088190361467e-06
-1.05227810096232e-05
-3.16084046812186e-05
-5.1529956215064e-05
-4.35322079858334e-05
-3.45626779004971e-05
-6.28571459725567e-05
-3.03204035548314e-05
-3.55909905100449e-05
-6.81564920334621e-05
-1.1804978318878e-05
-4.64492739368491e-05
-3.59648881685374e-05
-2.57617782224402e-05
-2.67563944512442e-05
-3.34276697715523e-05
-2.0761912011241e-05
-1.54025747745579e-05
-7.9112455893316e-06
-3.11527625942535e-05
-3.14790742451637e-05
-6.31866845952777e-05
-2.52780987341739e-05
-1.55319420903887e-05
-5.37137288375033e-05
-5.36541928548206e-05
-3.28961420680344e-05
-3.70962844710534e-05
-5.59366165148306e-05
-1.64229591581605e-05
-3.21132701034373e-05
-4.04688984120907e-05
-1.01119124436292e-05
-4.53089323260935e-06
-2.19279862526462e-05
-2.90889613497897e-05
-1.34907921253797e-05
-1.42977840929089e-05
-5.34330558773765e-05
-5.08598939647957e-05
-2.7227157820008e-05
-4.04836189053471e-05
-4.85388914821023e-05
-4.00877504421844e-05
-3.60587976016359e-05
-3.91082455422182e-05
-1.30591011309897e-05
-1.62655188010437e-05
-2.43776213153365e-05
-1.07583562639828e-05
-5.39868365723149e-05
-1.61272724673075e-05
-3.55040726137702e-06
-1.39248439164187e-05
-5.59954999790819e-05
1.12567661823639e-07
-4.59437792680764e-05
-5.95123154662193e-05
-4.45833652216226e-05
-3.19252644171856e-05
-5.37180819137583e-05
-1.98475752576593e-05
-3.2001575327672e-05
-4.31206008244395e-05
-3.43482485381262e-05
-2.46566942729719e-05
-1.65452634587329e-05
-4.40305308117082e-05
-3.69253267188749e-05
-3.58782779941298e-05
-4.58451626420454e-06
-1.92575384346635e-05
-7.66195374733348e-06
-1.0915104566258e-05
-2.35767068747783e-05
-3.9294777954664e-05
-2.76625913906099e-05
-3.76687462603677e-05
-3.7151419662575e-05
-2.54705632960092e-05
-5.65786146225567e-05
-2.24497547589883e-05
-2.53580487498313e-05
-3.99651407045638e-05
-1.76672937016763e-05
-8.90790585220743e-05
-3.54936913744532e-06
-1.01778692437188e-05
-2.32526449750985e-05
-3.58291917719743e-05
-3.41322605584948e-06
-1.62235118190686e-05
-1.65797117519234e-05
-4.80650430925142e-05
-1.3670858000139e-05
-3.42007985945308e-05
-4.55642382270392e-05
-3.15707750075003e-05
-1.65844717533174e-05
-1.11056096692697e-05
-3.3914973516436e-05
-1.28937103866171e-05
-6.74255028538355e-05
-1.86863265924211e-05
-2.48026009635796e-06
-2.4914639215122e-07
-4.85291671293694e-05
-8.10017296513006e-06
-2.81673793813199e-05
-4.6458310881202e-06
-3.82776741147331e-05
-2.36950367853434e-05
-3.48751152479063e-05
-1.37926973028733e-05
-2.20313068505974e-05
-2.49473200065023e-05
-1.71828921831404e-05
-5.93198721933348e-05
-6.04785240013069e-06
-1.05533426186128e-05
-8.23324379928619e-05
-4.59291197603107e-05
-5.79132602894992e-05
-2.40071967755627e-05
-5.36285768615601e-05
7.67583511436943e-06
-7.81949047615196e-05
-1.75645819653788e-05
-2.33957386638978e-05
-1.54563517430772e-05
-2.44914252111782e-05
-1.89024077987221e-05
-2.16847686690847e-05
-1.57366931389097e-05
-1.50347759896856e-05
-1.57760859641847e-05
-3.38023700570646e-05
-5.03482289823529e-05
-3.21210997037964e-05
-4.58462742935441e-05
3.93678481223699e-06
7.14486028050868e-08
-2.78842469613311e-05
-5.06683683744305e-05
-3.21948518101714e-05
-4.58413706081093e-06
-8.03613799985351e-05
-4.09899019349911e-05
-2.38771257827525e-05
-1.53815488733088e-05
-2.22288458137377e-05
-4.41422949807325e-05
-3.11162953630524e-05
1.43431933370249e-05
-1.35770075612924e-06
-7.9443399555772e-06
-2.97872929132637e-05
-1.44158092816716e-05
-8.12441041376117e-06
-1.97551836618907e-05
-4.32527538002397e-05
-4.02833207384297e-05
-8.48639831177963e-06
-4.41542870390839e-05
-2.81055528995387e-06
-2.81510716810118e-05
-4.54297173751132e-05
-6.09372337920662e-06
-4.20248822613622e-05
-2.27997150404123e-05
-4.13618315454678e-05
-3.67705420112527e-05
-1.82475583279632e-06
2.11982665668934e-05
-9.08780736604469e-06
-1.64649099980821e-05
-3.92074832787232e-05
-7.39857167519787e-06
-3.39887560540228e-05
-2.60804625673928e-05
-3.44893757738292e-05
-5.55132044794333e-05
-4.20246502339965e-05
-3.58344921428337e-05
-3.38427683824528e-05
-1.54821828168844e-05
-4.14461008888049e-05
1.06874691567255e-05
-2.03522766080636e-05
-4.82018874055952e-06
1.17788121402611e-05
-4.65924130903027e-05
-4.5151479789359e-05
-2.25152160206703e-06
-3.68402285885421e-05
-9.38948536073266e-06
-1.98032882423797e-05
-5.5658122541138e-05
-5.97887878304709e-05
-3.05155774068892e-05
-5.46973617460997e-05
-9.25356273311746e-06
-1.00378373651378e-05
-7.97346966684668e-06
-1.78723163699017e-05
-1.11826022731263e-05
-8.94387562037146e-06
-2.13266106787893e-05
-5.81510415301704e-06
-3.23319829701528e-05
-1.90205969503371e-05
-4.35839799941125e-05
-1.72414078243423e-05
-4.65286553957081e-06
-4.39938384218217e-05
-2.87642028754117e-05
-3.13594826210063e-05
-3.80089727338967e-05
5.39675357554219e-06
-6.85948385698983e-06
-4.55343531739757e-05
-3.44531598067518e-05
-5.54266985318516e-05
-4.27181780195386e-05
-5.19594096738433e-05
-1.79667447975472e-05
-2.10997487035539e-05
-4.15508285338898e-05
-1.83470564250875e-05
-3.26341547107056e-05
-5.46828009396932e-05
-7.60949479009857e-06
-2.55233959715134e-05
-4.40924241183772e-05
-4.22265488141873e-05
-2.07111123822962e-05
-6.44832438940495e-05
-3.62544903367997e-05
-8.22277714160608e-06
-4.04010096202542e-05
-1.60604615035366e-05
-2.21331065830721e-05
1.72461970271672e-05
-3.76958882288348e-05
-1.16621813543378e-05
-8.26419501022501e-06
1.82694136983342e-06
-3.52186103062428e-05
-3.85284827671737e-05
-4.7179009724959e-05
-2.92179804085326e-05
2.35527647687853e-06
-4.14010504112229e-05
-6.76849768817893e-05
-4.00078533405209e-05
-3.55135131077898e-05
-6.87117799752541e-05
-5.77934472904433e-05
-2.63955749927229e-05
-2.35436296705098e-05
-2.60939011251471e-05
-2.0847636125017e-05
-4.33248671678647e-05
-1.93493508727821e-05
-1.56874853044687e-05
-4.44097552486121e-05
-2.09749825242175e-05
-1.24485216535027e-05
-4.52555995456166e-05
-3.77297057559929e-05
-1.69008747361272e-05
-5.40621705549871e-05
-3.28674109054463e-05
-4.04606761589837e-05
-3.0278579657374e-05
-7.61370034073589e-05
-6.10607580617643e-05
-2.67407615555232e-05
-3.537984562017e-05
-3.82730253029723e-05
-2.80150183505848e-05
-3.17369922878137e-05
-3.41021359951287e-05
-1.49805704885095e-05
-3.23808647569726e-05
-2.03555189335446e-05
1.42144975265869e-05
-1.29659718456475e-05
-1.96813870684495e-05
-1.72964220786792e-05
-6.40426931641673e-05
-7.95192809195626e-05
-3.87032271319516e-05
-4.3427639563382e-05
-5.38192769485541e-05
-4.98402999300854e-05
-6.92743395464353e-05
-1.70736029380028e-05
-1.09800725052839e-05
-2.74024408762445e-05
-4.50430585139935e-05
-5.05295685395548e-05
-1.60006809052211e-05
-3.12026405437022e-05
-4.05274710143921e-05
-1.34344206258081e-05
-2.44467717622149e-05
-1.2395886617619e-06
-2.49834129346659e-05
-1.63715360376883e-05
-2.99990943144795e-05
-3.82927505842714e-05
-6.39996445078174e-05
-1.86892678304081e-05
-6.58929460754127e-05
-2.84515587467429e-05
-5.92545621571214e-05
-3.18764176715927e-05
-5.38886207525067e-05
-4.50291202970689e-05
-3.49814099196658e-05
-4.78484183971915e-05
-2.51105080431553e-05
-6.27789699964353e-05
2.05858107278767e-05
-2.29614816105044e-05
-3.67965445348275e-05
-1.17163296808418e-05
-2.86937880728476e-05
-2.81591064414089e-06
-4.33222166298535e-05
-5.24323031590795e-05
-1.61139355057182e-05
-2.31365015012011e-05
-3.74553436272918e-05
-3.84424831036856e-05
-4.24812613389582e-05
-3.13218871957927e-05
-4.19826738841458e-05
-4.47134478851906e-05
-2.06345102480858e-05
-3.33316390647287e-05
-5.16547309247286e-05
-1.62565555730156e-05
-2.61613707390867e-05
-3.52314897157642e-06
-2.11232274220597e-05
5.70278034695432e-06
-4.37092451027535e-05
-1.23902300592268e-05
-3.91428895450732e-05
-4.28102707691798e-05
-1.37591850194195e-05
-5.21102449321914e-05
-5.2114234496682e-05
-6.69984055931449e-05
-3.24583070992535e-05
-5.53223860055573e-05
-5.23006595995626e-05
-3.96610821803477e-05
-2.99265584035725e-05
-2.41439478350175e-05
-1.40147827357088e-05
-1.35882982962411e-05
1.22082710586891e-06
-1.38433792175964e-05
-3.95247924086624e-05
-5.42917722799395e-05
-2.18991994845571e-05
-8.81786042909664e-06
-2.58033376317184e-05
-1.94784410807974e-05
-3.89016322985352e-05
-3.39628110308565e-05
-4.19445331654555e-05
-3.39643332002744e-05
-3.23438343823419e-05
-4.82891123634048e-05
-1.19349683214798e-05
-5.74158825786611e-05
-2.84655081263759e-05
-3.388155061726e-05
-3.48660230982179e-05
-4.43258295053254e-05
-1.1797051014657e-05
-3.30665250631071e-05
-2.73982865084401e-05
-1.76589702455151e-06
1.17538368244029e-05
-1.9558342853855e-05
-3.38766774460599e-05
2.30507493245835e-05
-2.42906929780141e-05
-4.68524930480861e-05
-7.68328184749635e-06
-2.54689942653258e-05
-6.59101744589822e-05
-4.04768091953382e-06
-4.67203603972982e-05
-6.52533880700507e-05
-1.32688673915964e-05
-6.31541442396929e-06
-4.99546959953917e-05
-3.22488257837674e-05
5.15070988576495e-06
-3.43811839596417e-05
-3.5887108002056e-05
-1.08911486704411e-05
-1.33588507528816e-05
-3.04918608379498e-05
-4.22349300471582e-05
-3.52279084826336e-05
-2.8408071179163e-05
-2.01775006029189e-06
-1.23279500474619e-05
-2.44003031174598e-05
-4.94683603614718e-05
-3.43229670010863e-05
-4.89754114871757e-05
-4.75160673431301e-05
-8.47362657457815e-06
-5.81781957149613e-05
-2.78781156066006e-05
5.13067059358149e-06
-2.97730572899397e-05
1.46581931124005e-06
-1.30830476578207e-05
-2.26704707081594e-05
-4.94729768968708e-05
-8.92360323546358e-06
-2.68992712847411e-06
-5.55542248411495e-05
-1.94933831930864e-05
-2.07012127114867e-05
-3.16477598075317e-05
-4.13646948130524e-05
-1.89485110130702e-05
-3.80514702662113e-05
-1.46284504615882e-05
-4.06263992431985e-05
-2.9534918986525e-05
-3.43095472104673e-06
-4.83257388947121e-05
-3.20771915709528e-05
-2.95904919232158e-05
-2.8527654614968e-05
-1.91638280602729e-05
-1.73115545882875e-05
-7.1328770907218e-05
-4.78469129050666e-05
-3.81494533653186e-05
-2.9708031115129e-05
-4.6266677484707e-05
-3.26016657395215e-05
-1.63323220265828e-05
-2.67977487213682e-05
-3.09997657255014e-05
-3.78286787871296e-05
-2.28343362760057e-05
-2.42911512851128e-05
-1.11372498846289e-05
-4.60350629821811e-05
-3.81159503877215e-05
-1.52749215635635e-05
2.97740117066693e-06
-1.27020405139555e-05
-4.54687568095035e-05
-7.03729570582969e-06
-1.84655959275715e-05
-2.68022282890145e-05
-2.52154239151167e-05
-4.69339874829167e-05
-6.74832836081177e-07
-2.7180782704562e-05
-4.2890990966448e-05
-1.28287825579355e-05
-5.8267943865621e-05
-4.72991026383752e-05
-3.50912184591307e-05
-2.66336957862242e-05
-3.63672395451094e-05
-2.6763014436557e-05
-1.06589026715178e-05
-5.21863624205666e-05
-2.51785240061301e-05
1.14822175697987e-05
-1.40912149272974e-05
-3.41121120795287e-05
-3.96837135589831e-05
-2.66086502055511e-05
-1.76429517547453e-05
-1.23882104396053e-06
-2.16267979204139e-05
-5.15050169465874e-05
-3.85035399775736e-05
-4.86732284175055e-05
-5.52311847695849e-05
-3.28291952725053e-05
-6.50726950192405e-05
-2.452256761361e-05
-3.70224340365398e-05
-3.50167046614824e-05
-1.50056522070808e-05
-7.61666724955667e-06
-3.02612589296851e-05
-2.54462255959575e-05
-2.94622623883313e-05
-1.09895264106252e-05
-1.96776304115188e-05
-4.62529822632912e-05
-3.38541636626828e-05
-6.00618502218886e-06
-3.77907537325952e-05
-3.80086063529806e-05
-4.69963831602858e-05
-8.68510279229573e-05
-4.37601862290603e-06
-1.13717551713278e-05
-6.0679818431739e-05
-3.58985921153914e-05
-3.17389189925869e-05
-3.2181770411299e-05
-5.60711012222132e-05
-4.1579850930034e-05
-1.25274685153297e-05
-3.62287340705051e-05
-2.78856704451455e-05
-2.327329103054e-05
-1.58497981854408e-05
-7.51888652635242e-06
-5.19021606646496e-05
-2.81536387718646e-05
-2.87641000374852e-05
-5.46436306198351e-05
-3.51771216966289e-05
-4.85777585586392e-05
-4.99968737778225e-05
-1.76579823987144e-05
-2.23648707661739e-05
-1.99707361081145e-05
3.81740808916497e-06
-3.84053538585507e-05
7.17324882228012e-06
-5.63611889379191e-05
-1.48079537212766e-05
-5.0943190047364e-05
-9.50335709355914e-06
-6.07205526273632e-05
-6.00166230185528e-05
-4.66243116698309e-05
-2.72535482676828e-05
-6.29887513922093e-05
-3.98235308389325e-05
-8.48210065037175e-06
-4.39426111013141e-05
-4.05781189948186e-05
-3.23451042702825e-05
-2.0745440582661e-05
-2.49001982583308e-05
1.53809055400481e-05
-3.34932641192997e-07
-3.1465479099545e-05
-2.08280681576825e-05
1.42675275412957e-05
-3.41791192964995e-05
-7.97370790351658e-06
-1.4200952429126e-05
-3.91601915967548e-05
-3.72369084065826e-05
-4.43130523229245e-05
-4.93146625334233e-05
-4.70952791687651e-05
-2.16812423350452e-05
-4.61351413337822e-05
-5.96365761991018e-05
-9.44899595656431e-06
-2.66589608221019e-05
-4.31586632561559e-05
-1.24147950370638e-05
-3.90587341523306e-05
-3.80547590895852e-05
-3.42904896472904e-06
-4.08717244122375e-05
-3.99078566167702e-05
-4.72564875296172e-05
-2.8878572765444e-05
-3.37369923003869e-05
-5.84705603986965e-05
-4.79481029925075e-05
-2.24081963250717e-05
-2.00077769037202e-05
-3.38124584069815e-05
-4.19449138564235e-05
-3.89052738976156e-05
-2.6662561736318e-05
-9.2979248543191e-06
-2.5174747993337e-05
-1.95478774751253e-07
-2.48184564343677e-05
-2.48924745610734e-05
-2.01081005695701e-05
-3.4675327741051e-05
-2.95141146124232e-05
-2.46127078998353e-05
-6.4827691065954e-06
-4.55232823631245e-05
-3.87489979512113e-05
-5.1218294781766e-05
-2.97554602461664e-05
-5.4262200253051e-05
-4.51257143918619e-05
-2.10455944422516e-05
-4.56753481990043e-05
-1.19024233801043e-05
-2.64259508941831e-05
-2.20325957534199e-05
-1.61170340812815e-05
-1.25969656306691e-05
9.5487217888103e-06
-7.71893511374091e-06
3.88664454677634e-06
-1.55389058003618e-05
8.78203692444674e-06
-2.14889660778533e-05
-4.29754709984322e-06
-8.73059076016682e-06
-3.48950264304402e-05
-1.68293092620916e-05
-4.86524582892222e-05
-6.29662321879857e-05
-3.59797084652391e-05
-4.643417187763e-05
-4.65242791796189e-05
-5.59327353549362e-05
-1.63301905422739e-05
-4.35130499390414e-05
-3.00423943784618e-05
-4.32857631449339e-05
-1.75439356862399e-05
-2.75163825079075e-05
3.43670924880397e-06
-5.12213241729041e-06
-4.18795857380151e-05
-3.34277016666622e-05
-2.76306635720314e-05
-1.46937240555541e-05
-3.2600599097779e-05
-1.10784456104151e-05
-1.95519232585921e-05
-6.00030943398163e-05
-3.23634443202258e-05
-1.73344323943538e-05
-4.81421162651738e-05
-1.03881564837045e-05
-2.89998240340166e-05
-2.97042959466728e-05
-2.94735600357941e-05
-1.3428090543609e-05
-1.3025911327602e-05
-4.49049110875464e-05
-6.29501863865106e-06
-3.97982554845684e-05
-6.76967383301983e-05
-6.06330345639766e-05
-1.21999275333624e-05
-5.41311621771477e-05
-1.84780969005543e-05
-2.09480446828498e-05
-3.98521506831394e-05
-3.50787434631446e-05
-2.81653140076284e-05
-2.69577731085304e-05
-8.97536194518645e-05
-3.31972120422864e-05
-4.29410924313979e-05
-3.95092855862356e-05
-3.00019885159552e-05
-2.62633819715022e-05
-2.77646431977753e-05
-1.32778707724851e-05
-2.19750984982613e-05
-9.54626196780661e-06
-1.02784306738227e-06
-1.60904549840842e-05
-4.02478903103225e-05
-1.7893486003688e-05
-3.22390024444457e-05
-4.36008076310392e-05
-5.24913148859495e-05
-5.20089601496757e-05
-2.73096927341195e-05
-1.89323888281275e-05
1.98052045706259e-05
-1.21351165057812e-06
-2.62297347967811e-05
-4.18548556003805e-05
-3.19131481678657e-05
-3.86125277656954e-05
-2.66995184008971e-05
2.72702656146005e-06
7.1635918711598e-06
-2.14543573648226e-07
-3.26976223514132e-05
-1.60159052052624e-05
-1.79775535445242e-05
-1.97673153759002e-05
-2.80277701236479e-05
-1.6318288373625e-05
-2.39496562904235e-05
-1.82366016434596e-05
-2.85329510302344e-05
-4.66398293036548e-05
-4.17307396076112e-06
-3.15563324289227e-05
-4.05016815448022e-05
-1.44160133797924e-05
-1.7931392380634e-05
-3.657044940949e-05
-7.18929580110739e-06
-2.55313748542035e-05
-1.99809507072618e-05
1.03673805630835e-05
6.66384713067077e-07
-3.5750130848397e-05
-3.91694109109049e-05
-3.52519099599453e-05
-3.89071854536912e-05
-2.90244601197122e-05
-3.01594796466722e-05
-4.27699781309892e-05
-7.47497761996547e-05
-8.64940754634738e-05
-1.78524539478091e-05
-5.46504855307614e-05
-2.96347535947155e-05
-1.56325611644491e-05
2.27336285836607e-06
1.66843177625231e-05
-3.50205389713074e-05
-4.46268674323956e-05
-2.67669163254127e-05
-2.23914378953341e-05
2.4616857161001e-05
-1.89272872574075e-05
-1.89959766861136e-05
-5.90826318686847e-06
-4.62164118212152e-05
-5.03743396586538e-05
-1.94713014664728e-05
-5.14106841384569e-05
-4.34163497423408e-05
-5.77448123612659e-05
-4.07755879955428e-05
-1.26191357890678e-05
-5.15505916511563e-05
-3.936886827436e-05
-7.94326926718518e-07
-2.22435096344845e-05
3.89575815340306e-06
-3.38969459543612e-05
-1.62157863408346e-05
-6.53073847659698e-05
-2.83763794791283e-05
-7.45557909757789e-06
-7.98431192034565e-06
-6.74027134183126e-05
-2.9124446445737e-05
1.0692797850685e-05
-6.18957460102677e-05
-2.07583811838903e-05
-5.79873002222467e-05
-3.32240756601045e-05
-4.991083120674e-05
-2.30838564862281e-05
-6.27579567274917e-05
-3.71358773812238e-05
-1.76937748858867e-05
-2.4424368136172e-05
-2.82330494110543e-05
-7.34485403927347e-06
-4.96570521461124e-05
-1.69418334239538e-05
-3.58419957738318e-05
-3.7904126204748e-05
-5.23179187303292e-05
-6.28546238120642e-05
-1.55475733682071e-05
-2.45161684350246e-05
-5.17901789583755e-05
-5.44650017660629e-05
-2.95322425021954e-05
-4.01845457516203e-05
-3.08013966003563e-05
-1.96718201119435e-05
-3.94633048705335e-05
-3.60579319728456e-05
-1.24284342353876e-05
-1.50573039493568e-05
-6.65367189061584e-05
-2.06070700234874e-05
-2.84047241484923e-05
-2.35485224732309e-05
6.417139984918e-07
-1.62345050179952e-05
-4.86890127502444e-05
-2.87738560079397e-05
-2.04335133698862e-05
-3.81196387580748e-05
-5.73981141970922e-05
-8.73551147893195e-06
-2.5114896298918e-05
-9.37246921679834e-06
-3.11641761383788e-05
-3.85126173063444e-05
-2.14335914615998e-05
-1.76032664542599e-05
-3.82414914488526e-05
-3.49275512505775e-05
-2.05000134987327e-06
-2.77078103937139e-05
-3.16367168953062e-05
-1.79874798964919e-05
1.26115923294481e-07
-5.2286390732491e-05
-2.20008805065359e-05
1.18879150973577e-05
-4.39919099908551e-05
-6.48029209075626e-05
-1.77809852277456e-05
-4.88333210083452e-05
-4.2436476983852e-05
5.87275859041358e-06
-1.11991387231753e-05
-5.86689596855224e-05
-2.70632720611997e-05
-3.73140221752715e-05
-5.00731177530828e-05
-8.49731171031401e-06
-6.62268812658685e-06
-5.93379249561237e-05
-1.52195534933099e-05
-1.88640365456534e-05
-3.34559960435658e-05
-5.91417224023851e-05
-9.38608067216789e-06
-5.26551970051246e-05
-6.62535930023511e-05
-2.45589592364471e-05
-4.48573922382832e-05
-2.26570967455818e-05
-4.79355420399746e-05
-3.79277423301162e-05
-1.91404522332522e-05
-1.65557868306574e-05
-3.25213897824278e-05
-3.00373286424387e-05
-3.80468764810567e-05
-2.94603698104987e-05
-1.84735913117456e-05
-7.11018614440616e-06
8.80742542309453e-06
-3.06769468955787e-05
-3.51341639855286e-05
-2.8198892578415e-05
-3.87147941830334e-05
-4.00853225523812e-05
-4.08660938249729e-05
-4.72966019500509e-05
-3.93657541015503e-05
-4.56948363496226e-05
-6.29414508636231e-05
5.62875625225402e-06
-4.92632487440413e-05
-2.62529601214197e-05
-6.69290343802164e-06
9.80866171337374e-07
-4.30319253570094e-05
-7.85894381134332e-05
-2.15117965279412e-05
-1.67102324452665e-05
-1.55690276232249e-05
-1.72154572018057e-05
-2.64724755714627e-05
-2.27263580177193e-05
-1.55527650333292e-05
-2.60739729399568e-05
-4.50532284165207e-05
-3.80251163406383e-05
-6.77395444485816e-05
-3.82925896218629e-05
-1.94710808612665e-05
-5.39839765214914e-05
-5.51497719490206e-05
-9.13235091729766e-06
2.15931599904926e-06
-2.682915640214e-05
-2.51679432307895e-05
-3.37378011957803e-05
-2.91543832976527e-05
-1.26904699361126e-05
-6.64461931634913e-07
-3.98368359046223e-05
-1.73656024683979e-05
9.94599348287773e-06
-4.11860582270542e-05
-5.23721672749251e-05
-4.54978681019789e-05
-2.30155040232339e-05
-1.03082247669415e-05
-3.74277061154922e-05
-4.43461433171823e-05
-3.63398027318048e-05
-7.07886780239621e-05
-3.80708062092018e-05
-1.82214453258807e-05
-3.01566441494662e-05
-5.00103638162676e-05
7.96456577811288e-07
-2.90576450055845e-05
-2.63318389210126e-05
-1.5899260054791e-05
-3.34693391592845e-05
-5.91114453924265e-05
-2.80731508587017e-05
-3.33540100207794e-05
-2.41585020689004e-05
-4.24182593255381e-05
-1.43200028957777e-05
-4.52569018139658e-05
-6.16055919990157e-05
-1.30140843037327e-05
-5.31356188408752e-05
-3.8793511672342e-05
-3.66539727634039e-05
-5.94221575945903e-05
-2.06837460681006e-05
-1.07730127897545e-05
-1.31691095288051e-06
-3.8302683804661e-05
-4.03043607968247e-05
1.17157842913789e-05
-4.88289881581651e-05
-4.89469803365663e-05
-1.4775236415199e-05
-1.617232759331e-05
-5.22654254106417e-05
-1.14023520781706e-05
-6.18111019180789e-05
-9.80511487703042e-06
4.69063039852176e-06
-9.21003330401339e-06
-2.73110886941815e-05
-2.7799563126588e-05
-2.61179683479884e-05
-4.19257538122634e-05
-6.47475013325893e-05
-5.42445670246331e-05
-2.14795076835827e-05
-3.88158324918406e-05
-4.95310852937878e-05
9.35917599841991e-06
-1.7145345300892e-05
1.09942093432435e-06
-4.64230704334341e-05
-1.6041199821748e-05
-2.60682154917601e-05
-2.81684496404195e-05
-2.46723181831323e-05
-2.93565782600045e-05
-3.17405929149833e-05
-2.30279109473961e-05
-6.10543794446519e-06
1.37864122314023e-06
-6.97196645666072e-05
-3.81569869626319e-05
-1.23258415961155e-05
-3.88251129049964e-05
-2.42980000041282e-05
-2.32618297937076e-05
-5.23079525612505e-05
-2.70585197362907e-05
-1.32961601108199e-05
-3.69282080279975e-05
-2.04375213084176e-05
-4.05109401396977e-05
-2.76745552903288e-05
-5.91953774176529e-05
-2.71625791026449e-05
-4.24129579598382e-06
-1.39543782105174e-05
-3.89819847846887e-05
-2.02836014126688e-05
-2.6909939934761e-05
-3.83720974689588e-05
-2.86762939608105e-05
-1.18212274259107e-05
-2.51556452824087e-05
-4.88968783660035e-05
-3.39003287905006e-05
-4.07914026323789e-05
-3.49345622081998e-05
1.5440528026752e-05
-1.13851285587377e-05
-5.42359537223721e-05
-3.84510463561173e-05
-4.0583875970905e-05
-5.64390651571893e-05
-2.98712200388951e-05
-3.88276420418593e-05
-3.20353805782492e-05
-3.70669200408145e-05
-3.17813857316867e-05
-5.84267960438699e-05
-1.72949301690312e-05
-2.77291739339508e-05
-3.60823769637246e-05
-4.79525222211058e-05
-2.00708124352426e-05
-2.38009781330171e-05
-3.90106665359706e-05
-2.70687480607388e-05
-5.24008756803767e-06
-5.04235763731175e-05
-4.41252145656123e-05
-3.25083391327119e-05
-2.33387427228477e-05
-2.1319953750363e-05
-2.32981427711061e-05
-7.62201234353878e-06
-3.77129713874207e-05
-1.45260051412432e-05
-1.61588701024646e-05
-3.9587834649182e-05
1.0771359531841e-06
-3.55535428146402e-05
-3.79975137211594e-06
-2.26428941718807e-05
-4.59803008663688e-05
-4.68388166822089e-05
-3.5003116952043e-05
-3.13544101639038e-06
-2.72299477170607e-05
-8.6532093331338e-06
1.41577956748465e-05
-2.74514031416485e-05
-3.29907359760451e-05
-2.52450388932786e-05
-1.35713316827824e-05
-2.18243216137015e-05
-3.97174489311741e-05
-9.93978037502529e-06
-3.80498091499181e-05
-3.27039639049515e-05
-2.88641831634571e-05
-3.55992823947029e-05
-1.75025015718711e-05
-2.91204024186874e-06
-1.98291910820724e-05
-6.22760544029922e-05
2.48251489124009e-05
-3.14028902046733e-05
-3.69920904717737e-05
4.15515878738204e-06
-2.15849917482752e-05
-7.14460576525428e-05
-4.61900279918492e-05
4.56612493061905e-06
-3.41211968996193e-05
-2.82355277904366e-05
-2.2903442500398e-05
8.3350225523891e-06
-6.06424985045565e-05
-1.97511309118927e-06
-2.49577975610145e-05
-5.18503281549743e-05
-4.01425622051288e-05
-2.12063233018879e-05
-4.68668014925836e-05
-3.20817788917256e-05
-4.26188187757501e-05
-5.01452618068867e-05
-5.27142368976563e-05
-3.67694165745586e-06
-4.76560562820461e-05
-3.37026552746505e-05
-1.7368214907718e-05
-4.37817166755246e-05
-9.45170881840247e-06
-6.46357753003787e-06
-5.02208709334179e-05
-2.95136579776181e-05
3.19421656787915e-06
-1.47429333451948e-05
-4.75980789969311e-05
-1.74701867848598e-05
-4.62561205857105e-05
-4.36268777168944e-05
-4.48509343980941e-05
-1.68694076787515e-05
-2.38247320013238e-05
-3.21275939409605e-05
6.20582390155131e-06
-6.09618882122214e-05
-5.84717806234638e-05
-2.56260044009063e-05
-7.40361036676752e-06
-1.2303110301895e-05
1.12690034936696e-07
4.17429332185374e-05
-5.66315519755184e-05
4.17725100787925e-06
-1.79514895296993e-05
-3.4152415149232e-05
-4.61834059180851e-05
-2.65987777747915e-05
-1.96518551510657e-06
-7.18894041176262e-05
-4.91552520809188e-06
-2.81975768948332e-05
-4.30839552978635e-05
-7.58246397148861e-06
-1.49896654308034e-05
-3.97416359593042e-05
-2.36655642027733e-05
-5.08207514611774e-06
-1.2458127898416e-05
-2.60282641814567e-05
1.80394501804842e-05
-2.74592106893761e-05
-6.41072153058384e-05
-1.35628875932278e-05
-3.65384050251446e-05
-4.29368634432531e-05
-2.70852287430824e-05
-1.87840611132001e-05
-4.51615148709668e-05
-1.81898240779576e-05
-2.75329686155727e-05
-4.45288209014844e-05
-4.60070969718637e-05
-4.54732674672764e-05
-2.9462783309808e-05
-5.91762458225265e-05
-4.05229545473112e-05
-4.44297777067118e-05
-2.92568824619047e-05
-4.14784080553246e-05
-1.90620960379415e-05
-4.8816295318092e-05
-4.25804482404438e-05
-5.7461522817648e-06
-2.2468090003866e-05
-2.66163135951774e-05
-9.89897679307028e-06
-4.920551783088e-06
-7.04576890535176e-05
3.72420978737411e-05
-2.47168957953834e-05
-4.04486357098536e-05
-4.10987210656931e-05
-1.9464046892355e-05
-7.03884312647073e-05
-1.66835698468906e-05
-3.13352915208386e-05
-2.39570147697228e-05
-6.06764188627835e-05
9.54676748036553e-07
-4.19242063925427e-05
-3.98670647202337e-05
-1.84791096313998e-05
-2.55847059822976e-05
-5.34750766170662e-05
-2.44255045558695e-05
1.88523008804811e-05
-5.18107723431947e-05
-1.6893922326444e-06
-1.20479220332202e-05
-5.39726443205453e-05
-2.38226969599801e-05
2.49095305297357e-05
-3.60072941200416e-05
-5.36012597412216e-05
-2.619740263377e-05
-3.20816336525112e-05
-1.14301736673587e-05
-3.80175605685223e-05
-8.07091582956667e-06
-6.50434354168399e-05
-1.61309408539902e-05
-6.05388915685609e-06
-2.01066923674663e-05
-3.75843464648519e-05
-1.68425165912842e-05
-3.95492322025862e-05
-2.36500041616512e-05
-9.48417515529102e-06
-5.46268798915607e-05
-7.32750536037388e-05
-2.16818692288584e-06
-9.47077274125659e-06
-3.92426064744561e-05
-2.40345204281511e-05
-4.97162898245675e-05
-2.97618583048291e-05
-5.49572569476882e-05
-6.49672731852506e-06
-1.94037134140697e-05
-5.76657757872656e-05
6.24947531620328e-06
-2.9108147710154e-05
-3.11673646210095e-05
1.81180991189019e-06
5.61225072059975e-06
-3.14062409784102e-05
-2.22710907589185e-05
-2.24122687872727e-05
-2.3667839212464e-05
-3.37335288411648e-05
-3.72064459444419e-05
-3.95871011565068e-05
-3.99704647270631e-05
-1.69676834086323e-05
-2.6402500705186e-05
-3.67000303766526e-05
2.9494158310985e-05
4.50182134999867e-06
-5.43241688101102e-05
-2.25331284895273e-05
-9.17582704390164e-06
-3.77029481046217e-05
-1.50230422209832e-05
2.3607588398182e-06
-5.24152792435216e-05
-8.81162680046659e-05
-3.56223713831978e-05
-3.20178864267836e-05
-3.92572986020462e-05
-5.93701038361669e-05
-1.92226201924103e-05
-7.14854418830219e-05
-1.38169712023701e-05
-1.6034812167991e-05
-5.02143984938636e-05
-5.21498815187127e-05
-2.87955768016554e-05
-5.01520678412909e-05
-5.32236852505086e-05
-2.19714113295335e-05
-2.20942250465758e-05
-1.47361865140652e-05
2.41182289706251e-05
-5.12574073826072e-05
-8.43258849328499e-05
-3.1022932321972e-05
1.16101111769078e-05
-3.70020984902259e-05
-4.50336616968283e-05
-4.29119219200796e-05
-3.22138281913077e-05
-2.58953999906839e-05
-8.77856298835954e-06
-5.29955349069048e-05
-2.05243136106932e-05
-2.68056631448192e-05
-1.11178776900804e-05
-4.75114400327216e-05
-2.23926747698113e-05
-2.63674088597374e-06
-1.60788526981752e-05
-9.54804951266399e-06
1.40802776566133e-06
-4.44594227858131e-05
-1.45564338404269e-05
-1.89190602889142e-05
-4.88673638655816e-05
-3.11122924997699e-05
2.33861785690798e-05
-2.3620667217508e-05
-7.23256128840408e-05
-5.12479740314662e-05
-3.89979267573849e-05
-5.55840050615054e-05
-5.28146156672596e-05
-4.18627371044088e-05
-2.69486372507082e-05
-2.90621762111319e-05
-1.83211380329607e-05
-5.44567497833024e-05
-2.01381675582011e-05
-1.11116559085897e-05
-9.55257196029881e-06
-1.12270817696985e-05
-2.07197452805107e-05
8.78737232687875e-06
-3.0532581783064e-05
-2.55502719249092e-05
-2.66165662250273e-05
-2.59444502986803e-05
-4.26976794955468e-05
-2.85529172684626e-05
-6.67336791215181e-05
-4.97880228211533e-05
-2.69946086608866e-05
-3.24367225290609e-05
-2.23124466244922e-05
-2.20398509310651e-05
-1.36972529398288e-05
-3.97036710179615e-05
-3.3733345302475e-05
6.85313590481865e-07
-2.00212464562277e-05
-3.26278806475161e-05
-1.12023193388481e-05
-1.57855614761273e-05
-4.12359445353286e-05
-4.53277393941633e-05
-2.37927829926535e-05
-8.97217898650837e-05
-4.18280935627729e-05
-4.52944753023281e-05
-4.98862401917661e-05
-6.33746700857148e-05
-4.62038662201139e-05
-4.6534135579541e-05
-3.87612487411333e-05
-3.67763770704483e-05
-1.75365239355489e-05
-3.30135064933839e-05
7.69491215318524e-06
-2.73165370863839e-05
-2.05670058573421e-05
-3.39048151679875e-06
-8.45424954514915e-06
-3.42120564415714e-05
-2.04188549073521e-05
-1.72328871626817e-05
-5.94575784727814e-05
-3.41956878784849e-05
-1.72297674700897e-06
-5.70518626282746e-05
-5.27379220024794e-05
-2.35185765849719e-05
-5.64535265157657e-06
-1.80671217902865e-05
-2.69513234041991e-06
-2.46416977234341e-05
-3.68366326463714e-05
-2.81715230638714e-05
-8.70820922917603e-06
-2.12037433574972e-05
-3.71012583972917e-05
-2.39365127445051e-06
-4.74020687298989e-05
-7.47377854402726e-05
-1.25631062009033e-05
-3.38589251786582e-05
-3.17676409061103e-05
-2.40960263211433e-05
-1.5948068363736e-05
-7.08924821519564e-05
-6.93422468318016e-05
-2.28995518652774e-05
-5.77963016693382e-05
4.7629098006274e-06
-4.16337977630193e-05
2.03202012738558e-05
-2.5374885450598e-05
-1.30427593450606e-05
-3.62209967691566e-05
-3.18938088097925e-05
-1.15734910454439e-05
1.53777918144543e-05
-2.1098164031197e-05
-3.15222777498251e-05
-3.49252485452947e-05
-4.15536153671114e-05
-4.75710542122336e-05
-3.53190866298511e-05
-1.48688050660447e-05
-3.01273970965897e-05
-5.70662602718617e-05
-3.22364408186845e-05
-4.28052440770802e-05
-3.86694437444872e-06
4.48358780101304e-08
-6.92730299296385e-05
-1.74676433990429e-05
2.35474949331208e-06
-2.18513986001131e-05
-2.68373470338032e-05
-1.89893960802486e-05
-3.38832810489854e-05
-4.35630440339845e-05
-4.40180451820505e-05
-5.32874764298639e-05
-2.42079571715269e-05
3.26190565726285e-06
-4.02664494993596e-05
-5.97187622862332e-05
-3.98756418676943e-05
-3.62798220997061e-05
-6.14561014037571e-05
-4.80890429280581e-05
-4.7346170490513e-05
-2.34695173719865e-05
-5.1648587973113e-05
-2.05772129688316e-05
-2.58893893310862e-05
-4.13818352544835e-05
-4.32259776409347e-05
-5.3501515727986e-06
-6.32234523298944e-05
-2.20508224952636e-05
-7.97390992881491e-05
-5.03016012225246e-05
-4.74484449050852e-05
2.30640407278698e-05
-4.13208179669868e-05
-3.7000936671436e-05
-1.02570989875983e-05
-1.92686442430997e-05
-4.76359809578093e-05
-1.87930244861879e-05
1.08125820443926e-06
-5.98264683071701e-05
-6.46937301759014e-06
1.32757586507897e-05
3.07629050645147e-05
-2.08120816517661e-05
-1.86829161842252e-05
-1.06625889575012e-05
-8.35229045698675e-06
-2.00235283748357e-05
-3.25121676579846e-05
-2.98965132944478e-05
-4.5490127788671e-06
-1.99793212918034e-05
-4.47843163031899e-05
-8.52168435493557e-06
-5.22022141805746e-05
-2.92959702274581e-05
-4.35430921673567e-05
-5.07975209274619e-05
-6.45705397682769e-05
-2.3166460536276e-05
-7.32267290689182e-06
-4.30416005039187e-05
-3.01712860873129e-05
-3.57422360812012e-05
-1.86342446192351e-05
-2.7486659960068e-05
-5.49537569823039e-06
-4.091707565816e-05
-2.92393066765533e-05
-2.58460149820858e-05
-1.36305900281762e-05
-6.87888152932799e-05
-4.50737864894362e-05
-3.79163931655094e-05
-4.42290099335775e-05
-2.88063055584479e-05
-3.98361601459451e-05
-2.95368259889862e-05
-8.65942343356643e-06
-1.79358792050481e-05
-3.66150663201631e-05
-3.11759760578363e-05
-2.87465600547807e-05
-3.45951421543571e-05
-3.90072983508458e-05
-5.96130193465078e-05
-2.15327249960523e-05
-2.34249765877597e-05
-7.04439446167312e-05
-3.42562214808612e-05
-4.20275781256235e-05
-4.69855206301496e-05
-4.537258979251e-05
-7.17579206346668e-05
-4.0280341064376e-05
-4.53498190885759e-05
-2.13404192790609e-05
-1.76265778942374e-06
-3.61075585156379e-05
-8.27612754208828e-06
-4.34778963414244e-05
-1.93524028005393e-05
-7.61094922646463e-06
-3.32430633259174e-05
-4.92235496338993e-05
-7.04504296407524e-05
-5.25000374592551e-06
-3.10025617350153e-05
-5.6572898106374e-05
1.25294207683754e-05
-3.48745897222736e-05
-8.51538339166111e-05
-1.61212138308896e-05
-4.50363956662722e-05
-4.96031320868802e-05
6.50938003630146e-06
4.37343499381424e-06
-3.45171013285494e-05
-4.55476157916764e-05
-1.02487046372039e-05
-3.48064745313984e-05
-2.28442599258146e-05
4.22187930859845e-06
-3.29507178029205e-05
-3.15609054268988e-05
-1.2152008165642e-05
-3.04395533067761e-05
-1.60611486232166e-05
-3.166652665766e-05
-1.84457457472869e-05
-4.22220257350276e-05
-2.566704646974e-05
-2.26725384810587e-05
-3.08711863231036e-05
-2.63630534281961e-05
-4.39944966505588e-05
-4.99835944938758e-05
-4.61156354643807e-05
-4.96472616858444e-06
-2.10110016806945e-05
-1.81059495739659e-05
-6.420883448996e-06
-2.12843217645963e-05
-3.07650568784594e-05
-2.38259903560464e-05
-7.2312525034315e-05
-4.90439240173239e-05
-5.03979733312738e-05
-4.90782121609563e-05
-4.03713800682169e-05
-4.68102201717534e-05
-5.31575315257919e-05
-3.53293503275242e-05
-3.98534803653294e-05
-2.70068730007324e-05
-1.87711509835728e-05
-4.76707571729173e-05
-8.10964286480228e-06
6.50927258171409e-06
-4.40408290541934e-05
-1.96658625881742e-05
1.39493798077254e-05
-2.66860037523009e-05
-2.94961372765357e-05
-2.20850491306014e-05
-1.00693746023086e-05
-9.37735721230248e-06
-3.84565362833333e-06
-1.6456815058073e-05
-3.98439036344425e-05
-3.0080412263526e-05
-2.12092519541102e-05
-4.26058235073154e-05
-7.17840592018499e-05
-2.19008247324186e-05
-5.89561265692223e-05
-2.51466855568141e-05
-3.8478436438879e-08
-2.85354409407114e-05
-4.53536042190475e-05
-1.97376444288659e-05
-4.84502467507253e-06
-8.87217401203982e-06
-1.70594746349376e-05
-2.49901911943724e-05
-1.44499507204934e-05
-2.97185803313503e-05
-1.11779202130558e-05
-8.25504628951556e-05
-2.84472881145555e-05
-2.44058521142762e-05
-1.85285537190767e-05
-2.70808283413171e-05
-2.70965248940653e-05
-6.43606855165459e-05
-4.12579526639991e-05
-2.4021529048167e-06
-2.40296451592539e-05
-3.39194246458775e-05
-1.50450426487705e-05
-1.86856167560073e-05
-3.28975663191953e-05
-3.37612685312771e-05
-3.6479150882994e-05
-4.06258049860421e-05
-3.64020865396419e-05
-5.95099271216253e-06
-1.61255646529488e-05
-3.2884234049159e-05
-4.44528752673191e-06
-5.87144376154549e-05
-2.56368896641817e-05
-2.42681156966387e-05
1.65739708358875e-05
-1.04065733145912e-05
-2.21591696206375e-05
2.41633543550317e-06
-6.73907761939092e-05
1.3556274914806e-05
-4.8249848007523e-05
-4.45829198846076e-05
-4.79075620955487e-05
-1.02310460243012e-05
-3.03906113459911e-06
-2.35069726317428e-05
-1.65180239792101e-05
-3.03389451686368e-06
-2.18119382473273e-05
-2.9556007642376e-05
-2.49723695259978e-05
-5.98605128526441e-05
-1.46213226143123e-05
-5.15823889247813e-05
-6.36753905629972e-05
-3.87404725589964e-05
-2.54743654971366e-05
-6.43751926407539e-05
-1.86475932502103e-05
-1.12820231794162e-05
1.1827853015706e-05
1.00839674635689e-05
-4.15138495876039e-05
-3.99035597015489e-06
-3.25394617127081e-05
-2.67995529634894e-05
-4.83654392972343e-05
-1.25920041077578e-05
-3.36571499441244e-05
-4.27321682389695e-05
-3.53774646279874e-05
-2.62882301897037e-05
-5.08167699311523e-05
-3.18363223413625e-05
-3.102881445752e-05
-4.54727490748103e-05
-4.58262158170058e-05
-3.80141995320604e-05
-1.23470122778156e-05
7.27703846844785e-06
-3.1994985353932e-05
-5.25303771813363e-06
-1.66555593757939e-05
-1.79100080894113e-05
-3.63200638681183e-05
-2.55686095965782e-05
-2.13341368078137e-05
-2.5111695550076e-05
-3.05279885096849e-05
-5.46588461053552e-05
-5.01546828785389e-05
-8.38675422233368e-05
1.61749099710469e-06
-4.37591296580105e-05
-6.33558121624941e-05
-1.42969913089337e-05
-3.65715806777694e-05
-4.03700810838884e-05
-1.95525815910971e-05
-8.7459592530519e-06
-3.73418929356914e-05
-2.26162361491506e-05
2.16977660370728e-05
-1.74024517750051e-05
-1.31714594548349e-05
-3.3949185830934e-05
-2.08012540363559e-05
-3.09174252680468e-05
-4.21546152766918e-05
-5.02271087623932e-05
-1.64982079872574e-05
-6.86814300857179e-05
-5.55330258963651e-05
-9.36891055598578e-06
-2.09837814214844e-05
-2.29809748083649e-05
-3.7236107535779e-05
-1.15191166481947e-05
9.14300791715528e-06
6.63771422477412e-06
2.46083963968975e-05
-5.26203528248536e-05
-2.936011100115e-05
5.27274124372532e-06
-9.77399960362516e-07
-1.79986726822806e-05
-3.60189718412932e-05
-2.70991621085683e-05
-2.50095441386104e-05
-4.81164824024393e-05
-3.21675193284765e-05
-3.47094587789864e-05
-6.19600882528724e-05
-5.30536430549726e-05
-2.16456798335568e-05
-4.07271561916341e-05
-1.7671838781618e-05
-1.3170531406581e-05
-1.80486370323767e-05
-5.14196563829409e-05
-6.27970967043786e-05
-1.84141519977705e-05
-4.05079523195401e-05
-3.75385221634293e-05
-2.45600874715422e-05
-2.55054817531645e-05
-7.3794261406925e-05
-2.9473679740305e-05
-3.07887560287314e-05
-4.47240779520688e-05
-5.6887031575001e-05
-3.90973641378855e-05
-3.01556052000506e-05
-1.95271963575014e-05
-4.18689675353224e-05
-2.44377212949798e-06
-4.09522500196204e-05
-8.2189446022145e-06
-1.14291764762127e-06
9.13228289528569e-06
-3.31179561201454e-05
-4.84403681290162e-06
-1.23309737622687e-05
-2.43853630485025e-05
-8.14954234440592e-06
-5.77796315100273e-05
-3.62318459722718e-05
-3.34840695911547e-05
-5.25046238075946e-05
-2.65208906286753e-05
-2.08983805733486e-05
-4.69050363272446e-05
-4.76599436754115e-05
-5.56214166592008e-06
-1.55030402601039e-05
1.15849636284225e-07
-1.32771601195637e-05
-9.69013267349346e-06
-6.4342390175212e-05
-1.26079987673496e-05
-1.36690493091368e-05
-6.37107615263081e-06
-2.00384583449496e-05
-3.84088795695031e-05
-2.26287935868306e-05
-4.6611793036009e-05
-5.54567278444155e-05
-1.66028770855063e-05
-4.07949810965371e-05
-1.17969673290747e-05
-9.11101074332268e-06
-1.23898461894379e-05
-2.69211021252931e-05
-4.72525743850872e-05
-3.32494807455283e-05
-1.33710533647101e-05
7.8752702429802e-07
-2.12757741764589e-06
-2.08831375634594e-05
-3.31460223169231e-06
-3.12592732035749e-05
-1.58894178398871e-05
-3.39298306513542e-05
-3.97717353257045e-05
-5.79180725610316e-06
-2.66228595837125e-05
-4.39471565419928e-05
-5.37410518444922e-05
-8.79070669427741e-06
8.13186107903367e-07
-2.71038489124152e-05
-2.46350904971213e-05
-2.46827470815815e-05
-1.77228429511888e-05
-1.82803653513744e-05
-2.84424415328411e-05
-4.19032052558565e-05
-1.67968217508839e-05
-3.16168519610527e-05
-4.48946834135997e-05
-5.26357246255909e-05
-2.9050641905169e-05
6.09260919303945e-07
-3.17764940040584e-05
-2.1532720446689e-05
-5.72248528271177e-05
-1.23446006800812e-05
-2.18501312602173e-05
-4.55928935434518e-05
-4.58093094103069e-05
-4.70203308584632e-05
-2.9441373013463e-05
-2.1251681684198e-05
-3.66775349494478e-05
-2.38148911026057e-05
-2.83496123513773e-05
-1.40923409084779e-05
-2.43043019785585e-05
-1.29997572894802e-05
-2.66890289248462e-05
-1.2083668146354e-05
-1.4303240611099e-05
-3.90458648605188e-05
-4.49847446085318e-05
-3.93084042349024e-05
-2.13438008478043e-05
-2.16552538184526e-05
1.00876972184625e-05
-1.71243562538826e-05
-3.70642873215435e-05
-3.72638028122522e-05
4.24108385112656e-06
-2.82237989427639e-05
-2.23650643562442e-05
-3.2801176045104e-05
-2.87965642166306e-06
-1.51487382319765e-05
-1.43859675539407e-05
-9.49215027963444e-06
-5.01758283962528e-05
-2.87323477434882e-05
-6.77001148930873e-05
-6.59176641373715e-06
-3.61262729784981e-05
-3.7091632353857e-05
-4.0908326401505e-05
-2.51035304427283e-05
-3.6034484949327e-05
2.04129913207352e-07
-3.29947840237593e-05
-4.2760884547154e-05
-1.01555034398384e-05
-1.34082862813675e-05
-2.91769514016926e-05
-1.21797511966832e-05
-1.15797115016857e-05
-8.12990359600909e-06
-3.83079459647552e-05
-3.47226956100125e-05
-1.52842342622097e-05
-4.31156726323103e-05
-4.62568420806746e-05
-5.66905214079278e-05
-5.6594725038644e-05
-4.07644038868649e-05
-3.04676784413913e-05
-4.64207183357705e-05
-4.77196264475364e-05
-1.09641456697834e-05
-1.49753394037847e-05
9.70068608674114e-07
2.91674964879642e-06
-1.93501406805727e-05
-3.19888589650829e-05
-1.83893007483589e-05
-4.32728936585483e-05
-3.36055696456079e-05
-3.34115155803021e-05
-5.30031992975255e-05
-3.82284276326232e-05
-2.59851329293264e-05
4.02473823016897e-06
-3.71158955142614e-05
-5.70702656317499e-05
-6.44019893332217e-05
-1.28803531586554e-05
-2.53640806510396e-05
-4.49304921707639e-05
1.27239436338705e-05
-3.52855774111743e-05
-7.39278661740048e-06
-3.06203205707214e-06
-3.49527930563497e-05
-1.07896587146721e-05
-1.65888895452105e-05
-2.77886288301119e-05
-2.40864185540561e-05
-5.53184518834253e-06
-5.28696517172751e-05
-1.3247084294678e-05
-5.47730579860206e-05
-2.56520100784025e-05
-5.8396795196499e-05
-2.36546161613201e-05
-4.06376505560662e-07
-1.89154986460083e-05
-3.6857411321665e-05
8.80881578707243e-06
-1.28893944824532e-05
-2.45039009734478e-05
-1.50925918295643e-05
-2.92545407435534e-05
-2.75942107184642e-05
-2.08230655318968e-05
-5.85734097786168e-05
-7.62897991458993e-05
-3.9772784568342e-05
-6.72892597169904e-06
-5.14225840841151e-05
-2.73210955551126e-05
-3.77903203970572e-06
-3.4817173195852e-05
-5.60002112806448e-05
2.57826587667366e-06
-5.67762557632256e-07
-2.63101982400464e-05
1.48721636612717e-05
-4.03639345200009e-05
-7.34867599082537e-05
-5.4570551605315e-05
-2.76743966551108e-05
-4.53161317282633e-05
-2.72745617684171e-05
-4.28603512847241e-05
-6.38381824923603e-05
-2.95167397340498e-05
-2.23801827429068e-05
-4.62422598015458e-05
-2.72511661464256e-05
-3.75422337504608e-05
-2.32379688056882e-06
-2.2337285169787e-05
6.59867186025436e-06
-3.17935840601551e-06
-5.36776651824848e-05
1.94046788134916e-06
-2.18829272424766e-05
-1.06905571219157e-05
-2.70101010739787e-05
-5.69692908232533e-05
-2.17062634341523e-05
-1.41409762834971e-05
7.55746796452572e-06
-1.93175560035301e-05
-5.12549466751669e-05
-3.74260314623901e-06
-1.0343372738031e-05
-2.64952091064887e-05
-1.68598327565572e-05
-4.45799257346128e-05
-5.67484649326407e-06
-1.4733197701149e-05
-5.95161589369424e-05
-4.33803074658367e-05
-1.92398242869252e-05
-3.76999494308733e-05
-3.2672835338421e-05
-4.51278321991066e-05
-2.32023197930288e-05
-4.78564094642656e-05
-4.18845404638694e-05
-3.63623203138092e-05
-4.53229289196627e-05
-3.45699360977399e-05
-2.03965358122133e-05
-2.90970352461005e-05
-2.72536246949299e-05
6.94535663674097e-06
-3.53751847727074e-05
-1.86295498303248e-05
-1.90748672331071e-05
-4.25592922686319e-05
-2.87504110247104e-05
-2.17121599514318e-05
-2.05819678916036e-05
-7.96878832430911e-06
-2.53084946909493e-05
-1.73581493504806e-05
-1.97170596656597e-05
-1.89529110170808e-06
-3.62979533540808e-05
-2.16084319965006e-05
6.54249587401345e-07
-5.66737468413413e-05
-4.75130232049415e-05
-4.48177402391946e-06
-5.75101179484486e-05
-3.09142554326754e-05
-5.66224104979749e-06
-4.10220716458797e-05
-3.58117747392797e-05
-4.12784803051477e-05
-2.70005987346549e-05
-4.06141164093524e-06
-4.313362953451e-05
-4.57240692526974e-06
-1.48852294169085e-05
-8.97495583550711e-06
-3.56218186348018e-05
-5.0194985131562e-05
-1.94866354395951e-05
-3.32065518834567e-05
7.53417999371828e-06
-2.11871554596943e-05
-4.81193612496365e-05
-1.62948981742285e-05
-4.71838608459187e-05
-4.41667466473564e-05
-5.84420112048831e-05
-4.40737934553528e-05
-5.03561605608435e-05
-4.41235185740464e-05
-3.17504373905624e-05
-6.99086100629106e-06
-1.58681789124415e-05
-2.14246394911196e-05
-5.94225179030221e-06
-3.37617051491511e-05
-3.66612088122449e-05
-3.74994876835434e-05
-6.53921058242841e-06
-1.35955545056445e-05
-3.13901691387995e-05
-1.11251149456714e-05
-2.25593104122603e-05
-4.12843428822246e-05
-3.63279417869433e-05
-3.30044481289228e-05
-4.54228602995397e-05
-5.39064118527393e-05
-1.35161673227005e-05
-7.9230341489579e-05
-3.16556046086379e-05
-2.29130572519172e-05
-3.89975959592059e-05
-2.84918515374414e-05
-4.28349923958207e-05
-1.26856236680025e-05
-2.75872444066008e-05
-2.20014106662454e-05
-3.75776672702769e-05
-1.63929301216744e-06
-3.91398988859076e-05
-2.86964692654537e-06
-1.99074641853e-05
-3.14328220225142e-07
-3.80529711190838e-05
-1.76362359813528e-05
-4.02154374267513e-05
-4.64472287808883e-05
-5.44440129641017e-05
-4.87705766230192e-05
-3.34901556900018e-05
-4.794449167675e-05
-2.96260133261014e-05
-2.92188230322435e-05
-2.22113132826428e-05
-3.53770392934206e-05
-7.84931344859173e-06
-2.55134643561759e-05
-4.19995627220535e-05
-2.00349045572352e-05
-4.50643222228434e-06
-1.23920078325067e-05
-3.96676139755471e-05
3.4478227383614e-06
-5.38892361752236e-05
-3.29506690151175e-05
-2.6044248931666e-05
-3.70523512763776e-05
-4.62205253421843e-05
-3.25906339685477e-06
-1.36566924421099e-05
-4.19323419842324e-05
-1.31331035284555e-05
-2.71424170654684e-05
-2.2595057036623e-05
2.32698193530911e-06
1.49330172451548e-05
-3.35476939918795e-05
-1.14610584890753e-05
-3.0254561991698e-05
-6.82030074865812e-05
-2.06519115518138e-05
-2.89459813556323e-05
-1.92536812215048e-05
-2.73085388278896e-05
-2.61352115539683e-05
-5.06412392518334e-05
-5.00442585565679e-05
-7.83397780228301e-07
-6.8339723943116e-05
-7.02422520083819e-05
-2.46009838893509e-05
-1.39977636590311e-05
-2.88478460527831e-05
-2.98864845548659e-05
8.75869501926788e-06
4.75443428287636e-07
4.19434716296468e-06
2.4700559660285e-06
-7.10267279639692e-06
-1.30076519329616e-05
-3.1983228574504e-05
-2.56193872246804e-05
-2.98876338342519e-05
-2.79939940065708e-05
-2.7146576923744e-05
-1.44892604942295e-05
-2.66151543808535e-05
-2.77191804224507e-05
-5.58860478596602e-05
-3.22191765328176e-05
-2.93835196972341e-05
-4.92276677648143e-05
-3.06505350738715e-05
7.54935983033342e-06
-4.21955029251908e-05
-1.71497604784722e-05
-5.92116921120862e-06
-1.13108399992269e-05
-2.24186883193862e-05
-2.14450798256019e-05
-3.28985440508471e-05
-6.25780380190859e-05
-3.57690988348463e-05
-6.09362219508229e-05
-2.44275647143177e-05
-7.43807641247371e-05
-2.33077531476007e-05
-8.29905920963156e-05
-4.01778106891339e-05
-3.58886353804519e-05
-6.68390783738762e-05
-2.2659755467806e-06
1.76588819189361e-05
1.09736380974747e-05
-2.00121362524008e-05
1.59015360209039e-05
-1.26127268694904e-05
-5.20351919096358e-05
-4.37279255388704e-05
-1.79438109767071e-05
-7.20657548438436e-05
-1.31550491819527e-05
-5.98401215292802e-05
-4.63128679851058e-05
-5.08299140125283e-05
-2.02468422795799e-05
-4.09876906862464e-05
-2.31669542360423e-05
-1.51832167707562e-05
-5.49007108344935e-05
-2.41020885221112e-05
3.18751219040831e-06
1.3218092641319e-05
-3.65594902398418e-05
4.53960679805094e-06
-2.06301008139549e-05
-5.80941517542844e-05
-3.15265614920862e-05
-1.45446000944212e-06
-1.72502411229734e-05
-1.31954681022056e-05
-4.87095101717372e-06
-2.48641568433017e-05
-1.70503555917017e-05
-4.57558781370977e-06
-2.91717276431776e-05
2.56899226524376e-05
-1.700060214448e-05
-4.9325453874448e-06
-2.37126270912976e-05
1.89533868303622e-05
-2.38509968026042e-05
-1.28357682958572e-05
-3.0375883130395e-05
-2.20366632466323e-05
-5.21018930617346e-05
-4.17065947107639e-05
-1.71227199998417e-05
-5.43113758764738e-05
-4.28324414716095e-05
-1.73681477015287e-05
-2.21314977429121e-05
-7.09917685374978e-05
-2.34054615619644e-05
-4.00648768571471e-05
-3.83413156448975e-05
-2.75924333379238e-05
-3.83924483234365e-05
-5.66049233963246e-05
-3.38092106242306e-05
-1.20312800158317e-05
-5.25511489116029e-05
-4.27943583955697e-05
-2.97703962745864e-05
-6.01489444288082e-05
-5.32944935646539e-05
-4.44722114614468e-05
-4.57842039455701e-05
-5.16432494556531e-05
-4.59105644062879e-05
-2.4979979414298e-05
-3.32634197605976e-05
-4.13333575819171e-05
-2.67850710132174e-05
-3.82621673206318e-05
-4.0844680444408e-05
-2.49041498673973e-05
-3.1883565082548e-05
-1.481182236629e-05
-1.46881202172537e-05
-3.24219264671863e-05
-2.11748069141257e-05
-1.11193711964547e-05
-2.39880516512657e-05
-6.51410082232626e-05
7.77907687628535e-06
-1.7368853086903e-05
-4.19867095303049e-05
-2.18530599143248e-05
-2.44585749719953e-05
-6.06021284304528e-05
-5.61621074832069e-06
-1.04768277404977e-05
-1.67076792535422e-05
-3.92611510290253e-05
-4.79934608387052e-06
-1.44808704501972e-05
-4.27576858235453e-05
-3.35244673723189e-05
-3.22664985818981e-05
-3.28467776507346e-05
-2.32145840570123e-05
-3.07090609526576e-05
-5.35093903852361e-05
-2.78636279074553e-05
-2.62994823226068e-05
-7.49337050226602e-05
-3.1895868383551e-05
-4.29564793880703e-05
-3.44506683123353e-05
-1.81600737649136e-05
-3.66044855097397e-05
-4.26990397664236e-05
-4.22708928691248e-05
-8.43148088292221e-06
-1.05903946297143e-05
-4.7605983844157e-05
2.04937386480049e-05
9.10132319764474e-06
-5.62386571592604e-05
-4.9162575835195e-05
-2.31958758905947e-05
-4.719799727357e-05
-2.45578906212221e-05
-1.47556402828527e-05
-3.62144269777341e-05
-5.02903634768528e-05
-5.1225910874996e-05
-4.31819778358924e-06
-8.78277334266415e-05
-3.75566098787864e-05
-6.44937533717108e-05
-3.46055025830542e-05
-5.39579451073035e-05
-1.96496464751745e-05
-2.61571953855683e-05
-4.24363050705959e-05
-1.55578450414907e-05
-1.79310918182016e-05
-6.60837467825225e-05
-2.21344963339369e-05
-1.83941665281792e-05
-3.65145847305733e-05
-3.51038800537193e-05
-2.32873201242895e-05
-5.85459935293517e-05
-3.01736307376482e-05
-4.45529767612096e-05
-4.70389214794458e-05
-5.27198018325097e-05
-5.06013034109498e-05
-5.11725057288123e-05
-5.07110358465545e-05
-4.07714325764702e-05
2.06940610252081e-05
-4.82021800556152e-05
-2.35866155830091e-05
-1.57808111214679e-05
-2.46597734121351e-05
-3.44647552527126e-05
-5.2593687568253e-06
-4.76956360160857e-05
-5.66453650272727e-05
-4.02661567210731e-05
-4.36942570327274e-05
-3.13040717259896e-05
-2.99147903199741e-05
-1.77055720457735e-05
-4.74535525568468e-05
-2.97361686339323e-05
-1.59971562720322e-05
-4.00346646917364e-05
-4.93311763458953e-05
1.78974693615517e-05
-6.83218919068102e-07
-3.42748576890542e-05
-2.83594225957402e-05
-3.12989204430201e-05
-2.22855062781738e-05
7.69873159559393e-06
-2.21062752310596e-05
-3.35495904286443e-05
-2.84733729341813e-05
-5.16830918428904e-06
-3.32231830678286e-05
-1.65335584465993e-05
-5.48103702766451e-05
-5.81335383520361e-05
-1.96442470848069e-05
1.56137407805114e-06
-3.60746129602562e-06
-6.35878602511131e-05
-8.74490793758571e-06
-4.16503044573283e-06
-2.67865944819014e-05
-1.56988843596754e-05
-5.57787000709752e-05
-1.74137078285243e-05
-1.37758541285996e-05
-3.05352770924984e-05
-5.34525810549957e-05
-5.9573233051623e-05
2.47191269124868e-05
-2.11249661487444e-05
-4.26877372303111e-05
-4.26327969766221e-05
-2.2191703547409e-06
-3.10088501012112e-05
-2.12994985952364e-06
-3.26500323156003e-05
-5.49358302270704e-05
-6.28414977868257e-07
-3.45148179625962e-05
-3.50041401785161e-05
-1.66713175850707e-05
-2.64755003568868e-06
-6.01281422093401e-05
-1.74980284015652e-05
-9.49766930519856e-06
-1.98796783790625e-05
-7.37080358379906e-05
-5.72029522523166e-05
-4.64430292718605e-05
-5.1023730804891e-05
-1.1007162965464e-05
5.42476957559816e-07
-6.24255234411418e-05
-3.57634601904125e-05
8.90612135738106e-06
-4.93952765931153e-05
-2.91543970032714e-05
-1.47565332164392e-05
-2.80413481727754e-05
-2.2635842021084e-05
-2.61436611079178e-06
-5.74922219214129e-05
-8.1054931382427e-05
-3.42958756447065e-05
-2.65794644772429e-05
-1.25342129819373e-05
-3.81440033692561e-05
-1.2322135657271e-05
-4.43265616469245e-05
-5.82154299288153e-05
1.38470243281837e-05
-2.54819142029387e-05
-4.04844755990524e-05
-1.71043339854341e-05
-2.33401729269992e-06
-3.86470103003445e-05
-2.33343922376292e-06
-1.8955342991809e-05
-3.02609229775273e-05
-6.4588000496282e-05
-9.09460590344602e-06
-6.13630645991761e-05
-5.56829468063046e-05
-2.90127507184023e-06
-3.15622875864391e-05
-1.82302889277316e-05
-1.51832669720193e-05
-4.61682972420379e-05
-7.78043183425749e-05
-3.18763767394137e-05
1.12091858549236e-05
-3.33220053064411e-05
-1.73176004902162e-05
-1.08108435330336e-05
-2.25322196406917e-05
-2.23403406729775e-05
-2.47859133364725e-05
-4.06904586533231e-05
-3.17701399917238e-05
-7.33517761083587e-06
-2.21024199326685e-05
-4.62591749538704e-05
7.62215463005828e-06
-7.35665262519962e-06
-2.49290781991417e-05
-1.84806075688582e-05
1.74047336918539e-05
-4.63088007656949e-05
-4.153969236098e-05
2.72322326444098e-05
-6.94390525985449e-05
-2.14368455324997e-05
1.69934681031921e-06
8.8212715619973e-07
-5.83865110351227e-05
-2.89076487795536e-05
-1.91529330398381e-05
-4.4222949967983e-05
-1.71360925288383e-05
-1.54545136779057e-05
-7.2059519387137e-05
-3.66508198568436e-05
-4.93125510993898e-07
-4.44305277030323e-05
-3.48929396745529e-05
-2.51473537810232e-05
-2.17764524889707e-05
-4.65025461119075e-05
-1.58737326183304e-05
-3.29847417493527e-05
-4.75732906370352e-05
-1.08740837356539e-05
-8.49133572951658e-06
-5.60034063963555e-05
-5.00599487391909e-05
-5.73696782496333e-05
-7.96242304822132e-05
-2.34138035079493e-05
-8.70689165527512e-06
-4.83774474455476e-05
-4.18728839641983e-05
-4.94829303896828e-06
-2.8904479448888e-05
-1.56591202239122e-05
-1.12217534689756e-05
-3.17180197706429e-05
-4.08275472775468e-05
-1.83974990201706e-05
-1.46695526394774e-05
1.18049870647643e-06
-1.94660541848901e-05
-5.19135803983381e-05
-2.7093653823298e-05
-4.28995277938804e-05
-3.52919184490823e-05
-4.22331107607975e-05
-2.6210107858039e-05
-3.91382461483733e-05
-3.29268685197259e-05
-3.33504345518802e-05
-4.51145016615377e-05
-4.06964475303057e-05
-2.81188150937396e-05
-1.60304710404163e-05
6.87430332605008e-06
-8.72538753330101e-06
-4.49549953413707e-05
-3.02981066741268e-06
-5.4530968737614e-05
-4.01209998175113e-05
-7.45437529321762e-06
-2.73577795686624e-05
-5.22290535993933e-05
-2.62132368378279e-05
-1.54565327291201e-05
-5.48684766958415e-05
-9.11059888280109e-06
1.36284604786662e-05
-3.22767611779194e-05
-3.14174140538417e-05
9.41627696130361e-06
-3.92102864880649e-05
-6.37542441848892e-05
7.26222041317408e-06
7.11130126183944e-07
-4.52450337933879e-05
2.86117717415412e-05
-3.84657544449923e-06
-5.05831413591559e-05
-7.16630746079343e-05
-3.4546703208418e-06
-5.95738482923757e-05
-5.30974205305694e-05
-3.96833606978404e-05
-3.02129576553593e-05
-6.53416587818118e-05
-9.32369297901302e-06
-2.59402804836439e-05
-4.85620259689593e-05
-4.40927678122852e-05
-1.18017264864198e-05
-5.56210145442806e-05
-3.05571778005613e-05
-1.83471842475855e-05
-2.18867642681031e-05
-4.51749490924141e-05
1.76221471888336e-05
-1.98617328433156e-06
-4.16727369980842e-05
-3.78829614814321e-06
-4.87964840566643e-05
-5.62413504531495e-06
-3.76690292754838e-05
-3.06636736257816e-05
-2.48319560303143e-05
-4.10318662443869e-05
-1.30610711116369e-05
-6.49983250510708e-05
-4.67135862132545e-05
-2.81382373786971e-06
-6.50434560314485e-05
-9.13097636081341e-06
6.29609687240661e-06
-5.19116029312264e-05
-6.68257569553937e-05
3.04396754519132e-05
-5.20136778182229e-05
-2.44746911689119e-05
-1.0470849881442e-05
-3.72200805338292e-05
-6.52756545123054e-05
-4.89972543079001e-05
-2.62323271091639e-05
-4.53950647816252e-05
-2.08626024875808e-05
-3.32772834005754e-05
-2.09019891949061e-05
-2.20419347632083e-05
1.04508254858867e-05
-1.25527004659234e-05
-4.82979339827982e-05
3.82711327523764e-06
-3.48760319387688e-05
-3.34370415610532e-05
-2.48574099727211e-05
1.41931771849643e-05
-7.44971339499268e-05
-5.17051617096234e-05
-2.33570414523461e-05
-5.51520866635037e-05
-3.00717791445436e-05
-3.12768419794093e-05
-3.81260624958559e-05
-9.98220761469494e-06
-1.19336279787711e-05
-6.3061459083089e-05
-2.49987348602101e-05
5.10625918937367e-07
-5.20907081158221e-05
-2.92567817720843e-05
-3.36851503865957e-05
-2.03884278194217e-05
-8.75751475096359e-06
-2.4890895584167e-05
-3.35975170110543e-05
-4.97278144128871e-05
-6.12826859727008e-05
-1.60777410679385e-05
-4.03034642602431e-05
-1.31276201404191e-05
-2.86683909644036e-05
-2.95763272978626e-05
-4.36151825202388e-05
-1.19161156793468e-05
-1.46319110587227e-05
-1.21115582531737e-05
1.2076616818488e-05
-1.44443983473815e-05
-2.73199905440317e-05
-2.03315441508688e-05
-1.13176486663134e-05
-2.4726774757128e-05
-4.72350316328133e-05
-1.87442991037086e-05
-4.41423854967909e-05
-4.84507613647355e-05
1.31294262113207e-05
-2.47433483385388e-05
-1.53536670973396e-05
-4.60036742551148e-05
-4.53710986474937e-05
-2.66001805187571e-05
-5.14887358071915e-05
-1.14763375125651e-05
-5.04947205196464e-05
-2.67204993868487e-05
-2.90456806663216e-05
-4.21341306071882e-05
-3.02314783858565e-05
-2.63390716239099e-05
-3.67609294367909e-05
-4.13889157848809e-05
-2.78374119355775e-05
-3.16999630066259e-05
-8.30941470507672e-06
-2.87525822530371e-05
-6.30813813734782e-05
-2.33045497429724e-05
-3.17415084423649e-05
-1.27248887085258e-05
-4.52886282356364e-05
-2.49297492021713e-05
-4.23128255014301e-05
-1.17662918820291e-05
-8.34762249279578e-06
-3.35869360033791e-05
-3.75079149279729e-05
-3.30067429266341e-05
-4.89922024024332e-05
-3.54383593329878e-05
-2.12234858125373e-06
-2.2142778319626e-05
-6.37665956776287e-05
-5.56017026094183e-05
-2.02095566625879e-05
-1.4994076376091e-05
-2.97135504010621e-05
-1.76932579541471e-05
-5.14892459208018e-05
-1.64570511600859e-05
-1.35198527424686e-05
-2.10048444618309e-05
-6.3982062100846e-06
1.31678969068519e-06
-1.47024915268178e-05
-8.89453168473916e-06
-2.22298897216643e-05
-7.31693576050185e-06
-5.66189788312553e-05
-1.95507697112671e-05
-1.46904087983101e-05
-5.38314932557429e-05
-1.74302714177715e-05
-1.83403594555672e-05
-6.42497599382096e-05
1.10975529045847e-05
-4.79773483161016e-05
-6.04860990135753e-06
-2.79395517479973e-05
-4.75534782117817e-05
-4.4730663883964e-05
-1.84608845260374e-05
3.68811377583387e-06
-1.60806609059773e-07
-3.42679546474832e-05
-4.0295948980747e-05
-2.51517904761218e-05
-5.68208771143288e-05
-3.26867297836655e-05
-5.02790543600124e-05
-3.86189239821715e-05
-2.00505659481524e-05
-3.07376190467042e-05
-4.11407935510762e-05
-5.51249561996087e-05
-1.2496839335617e-05
-2.57141212579333e-05
-3.52925699713431e-05
-3.81734613690843e-06
-2.28645250677292e-05
-6.06024460719199e-06
-5.1155538326427e-05
-3.38337561134736e-05
-1.09543835751906e-05
-1.35694106483364e-05
-5.37170076061939e-05
-2.15562261320815e-05
-3.9220017174236e-05
-3.71139776767987e-05
-5.56696018145677e-06
-3.22480840756113e-05
-1.64542269939534e-05
-1.4813999262983e-05
-4.10149091082541e-05
-2.42585651068095e-05
-4.22085419061114e-05
-4.21625200595338e-05
-3.01421623581152e-05
3.41767630771078e-06
-3.42862341160386e-05
-2.77228088968949e-05
-3.22279750728073e-05
-3.06064625892258e-05
-2.73168184059966e-05
-5.3268120858222e-05
-1.43091103504834e-05
-1.3791946495127e-05
-2.22223024160638e-05
-4.41939328197996e-05
3.37268761455368e-06
-2.054018956061e-05
-3.77690633495363e-05
-2.5411864025181e-05
-1.3771791812092e-05
-4.49418532875587e-05
-2.49697302173489e-05
-2.16975294987378e-05
7.17459345577668e-06
-1.47918172108918e-05
-2.35477234285258e-05
-2.85202016941798e-05
-7.59112267227233e-05
-9.77920447488013e-06
-3.90818547422927e-05
-1.20785435750929e-05
-1.48251009094703e-05
-9.7516809318323e-06
-3.55128544248644e-05
-5.0985074249294e-05
-3.38857496281955e-05
1.54096840857295e-06
-3.74409192492012e-05
-3.01842726602773e-05
-3.96831068760506e-05
-2.12183511808297e-05
-4.09049424828242e-05
-4.41820346150237e-05
-2.49137323908382e-05
-2.49779959036701e-06
-3.25937874709566e-05
-2.51434469173245e-05
-1.88281315383826e-05
-4.95960011883623e-06
-1.27552393941543e-05
-1.02514142399345e-05
-3.64561044649743e-05
-4.01619421979319e-05
-1.90687279850531e-05
-3.64443946810038e-05
-7.24187828857344e-05
-2.66150604087759e-05
-1.15072605908127e-05
-3.48999885111724e-05
-1.30511885515096e-07
1.59694126266554e-05
4.51009257297483e-05
-1.61294942474626e-05
-1.39581606844244e-05
-1.71515637659337e-05
-2.30564951274068e-05
-3.36693242407223e-05
-4.12936491055763e-05
-7.09397902345223e-05
-2.23127948109477e-05
-1.54902137686012e-05
-1.92206406194266e-05
-4.75830059864063e-05
-1.86883643234922e-05
-4.85717060302857e-05
-1.80699769933432e-06
-8.06461049765454e-06
-2.02569156834702e-05
-2.20125964941384e-05
-3.48365763465043e-05
-7.7923640807986e-06
-3.26948225915749e-05
-2.18269229047854e-05
-1.46998823118093e-05
-1.84174297682751e-05
-4.14858004170015e-05
-2.39807496154612e-05
-7.03104884016158e-06
-4.25492453107254e-06
-1.20872375995953e-05
-6.58402156461581e-05
-3.09785805457281e-05
-2.50097174531832e-05
-1.10258644969669e-05
-5.12973596091265e-05
-5.19559605604265e-05
-1.67822219330264e-05
-1.14258917758062e-06
-3.53781124765687e-05
-2.59588814920451e-05
-5.99389388516697e-05
-1.17399354422546e-05
-1.43222992036705e-05
-2.81555489686492e-05
-6.4964528060834e-05
-5.36228668485155e-05
-2.04618784436143e-05
-3.11135457418035e-05
-4.62606285823494e-05
-5.25927870099558e-05
-2.30025584894361e-05
-1.52110258033328e-05
-3.43548632462202e-05
3.25030043956504e-06
-4.20280834580336e-05
-4.25742190408185e-05
-5.81682482682675e-05
-9.33801913027256e-06
-9.152167172395e-06
1.54620458282101e-05
-2.51654164663822e-05
-2.53029078206022e-05
-5.1373574835768e-06
-4.42813101414162e-06
-4.85436658565434e-05
-3.84574077842329e-05
-4.75636540020401e-05
-2.84737368882087e-05
1.73510364480715e-05
-2.75167885725126e-05
-4.85050206019103e-05
-3.12987879549747e-05
-1.35628344306826e-05
1.51315311517302e-07
-1.58009591033666e-05
-3.91675762396132e-05
-3.81925930868547e-05
-2.40923075490901e-05
-1.18937564154138e-05
-3.9482907029665e-05
-1.09319557736911e-05
-1.95402443867857e-05
-4.10101294854274e-05
-9.31113163004306e-06
-6.78005590112412e-05
-1.30055173355983e-05
-3.04776629845646e-05
-6.72501394888311e-05
-3.97568591582546e-05
-4.17240678980075e-05
-6.01445328065883e-05
-3.4807946341199e-05
-4.31276255416597e-05
-1.22059706239139e-05
-3.73427752520883e-06
-1.71466918148984e-05
-3.8323413577409e-05
-7.15642649823295e-06
-6.43845604755462e-05
-4.30211837390891e-05
-1.07864494571038e-05
-7.12452645134259e-05
-4.62927687119374e-05
-3.8318063066005e-05
-4.14167991070501e-05
-4.18757022621445e-05
-5.07166276819162e-05
-3.85934781809088e-05
-5.15852314382451e-05
4.92903476315e-06
-2.47873675062175e-05
-2.44923555111348e-05
1.08339406832759e-05
-6.45741754502541e-05
-3.94282505033203e-05
-1.10988393116086e-05
-1.19592221121488e-06
-2.370792406984e-06
-4.67752582817418e-05
-4.09929335245058e-05
-7.43104517731961e-06
-3.80904095640725e-05
-5.54101260420197e-05
-5.21640799107199e-05
-7.0746752729648e-06
-2.55873797895414e-05
-4.56512954355769e-05
-3.55525337041571e-05
-1.24777808427605e-05
-2.3240945214606e-05
1.9691189610997e-05
-3.32581511755688e-05
-1.59004926109533e-05
-4.84789293846039e-06
-3.25944881055572e-05
-2.51158077768984e-05
-3.27913207522293e-05
-2.13079928023611e-05
-2.25601863370085e-05
-1.83375975002443e-05
-3.19345982100075e-05
-3.82354207429146e-05
-3.258626423647e-05
-1.75078326369009e-05
-5.51387870852198e-05
-1.9220928012752e-05
-6.09504176440913e-05
-4.40881718536848e-05
-1.76671811858478e-05
6.09558694498027e-06
-9.45195022493479e-06
-6.88511156586619e-06
-2.67395419514043e-05
-2.33429382553194e-05
-4.64131936949406e-05
-4.76594580218385e-05
-4.40829971176039e-05
-3.96653168636938e-05
-4.039353758823e-05
-7.41634671770224e-05
-2.58535772318725e-05
-4.81258534226775e-05
-5.16127724967863e-05
-5.69198088806375e-05
-1.24438199122589e-05
-5.40794461215856e-05
-4.28450889843491e-05
-3.25013010848336e-05
-9.17661660982887e-06
-2.80634646386889e-05
-1.03798674490999e-05
-2.35477215112654e-05
6.34402643920563e-06
-6.50111193033127e-05
-1.87628798622146e-05
-6.66207000680843e-05
-2.92942538238274e-05
-6.61855669128307e-05
-2.8972207246076e-05
-3.95576569243453e-05
-3.41935547915664e-05
-4.20094139203052e-05
-3.50593772682353e-05
3.15021553177271e-05
-3.49600338563038e-05
-3.19975366229565e-05
-1.14209838885376e-05
-5.45289242102904e-06
-3.04767547820853e-05
5.30650809051922e-06
-5.08967171119427e-05
6.56113103160215e-06
1.00448693928742e-06
-3.93611429209272e-05
-2.3030866736275e-05
-2.26909890173144e-05
-1.20152548138246e-05
-2.44614895970073e-05
-2.08700691903376e-05
-7.24318878919711e-05
-4.94201148694585e-05
-1.73988684856421e-05
6.94648699500207e-06
-3.50305000628088e-05
-2.63927780654758e-05
-2.28941328472609e-05
-2.16643384868968e-05
-9.90786754130802e-06
7.95160618946614e-06
4.36861755224242e-06
-2.69778424142302e-05
-3.39388524008132e-05
-1.0441664959499e-05
7.56966373313501e-06
-2.7444420860014e-05
-6.07409046578985e-05
-5.69950186725545e-05
-4.9029782975607e-05
-8.00006728935665e-07
-3.29423720218023e-05
3.50182352383892e-06
-1.55689633922789e-05
-5.55152388133245e-05
-4.88617008782963e-05
3.12804593599868e-06
-1.8777431058204e-06
-9.70193828718696e-06
-2.77766258699293e-05
-3.64133304817513e-05
-2.09988460183743e-05
-3.56169294175707e-05
-3.85007683327166e-05
-4.55022754099696e-05
-2.21902062816181e-05
-5.04513533521485e-05
-3.48614009683409e-05
-3.28914549348167e-05
-3.29057414137566e-05
-5.12562195774387e-05
-5.11303726009044e-05
-2.43655159233092e-06
-5.60643588979717e-05
-3.03681405855355e-05
-2.52702153705295e-05
-5.08051027301925e-05
-3.89260459873579e-05
-4.015522575963e-05
-3.81569178862977e-05
-3.16574616914963e-05
-1.66508594937972e-05
-6.30632252432997e-05
-4.17716956008053e-05
-3.23978906584949e-05
-1.76380707562721e-05
-1.9148756406341e-05
-4.88594266095018e-05
-3.22188009996926e-05
1.6411426414694e-06
-7.06618451695453e-05
-2.7441219133081e-05
-3.91502293174649e-05
-4.36065727567082e-05
-3.19103984180977e-05
-1.6514361083565e-05
9.26723337300762e-06
6.82983433851898e-06
9.12914775881088e-07
-3.64964893331289e-05
-1.48757821517567e-05
4.43969136387223e-06
-5.14958004400133e-05
-2.97773663827532e-05
-2.78802520523362e-05
-5.1149606864612e-05
-8.18632785936986e-05
-3.76888783194303e-05
-7.40003512410357e-05
-4.4573569159815e-05
5.89252143973022e-06
-4.16360617724527e-05
-5.09026352362765e-05
-1.41281723406327e-05
-6.69681552571278e-06
-3.3692185883686e-05
-1.04012262151371e-05
-3.93632792187919e-05
4.78803231428097e-06
-1.27144005231484e-05
-3.58374732019389e-07
-5.57467382917304e-05
-6.95502001418233e-05
-3.70268540275139e-05
-3.06723559272844e-05
-4.00765026021708e-05
-4.18548217561201e-05
-4.24528395681907e-05
-1.87687406911289e-06
-4.50917184201982e-05
-2.6064093214456e-05
-4.20387003842458e-05
-1.26583677062019e-05
4.51387176686205e-05
-3.60005832768186e-05
5.31867528355602e-06
-4.72712243816669e-05
-3.71699102831057e-06
9.70621945508064e-07
-4.31744002910956e-05
-1.32530621034935e-05
-5.05578807067836e-05
-5.20109013394902e-05
-3.41676561025285e-05
-5.07682819243336e-05
-6.44065423013466e-05
-2.58150618195556e-05
-1.87945485981579e-05
-2.66684704930624e-05
-3.40652220920123e-05
-1.49466617105004e-05
-1.96386138844194e-05
-1.20656912815008e-05
-5.5701168550986e-06
-1.49521915321696e-05
1.24619714156894e-05
1.14070934533624e-05
-2.46081446984051e-05
-2.67879604573445e-05
-3.87050466169156e-06
-2.04599427194363e-05
-5.77360643717465e-05
-4.9684102298212e-05
-5.92320185928492e-05
-5.21290866101761e-05
-5.48138635638394e-05
-6.02539955478317e-05
-3.92334699876977e-05
-2.77699241167845e-05
-1.72135796205752e-06
-5.9197385794853e-06
-2.23466780785804e-05
-3.103330138396e-05
-5.28810313874198e-05
-2.08028867713358e-05
-2.68087145620908e-05
-3.6096068177852e-05
8.88150631083502e-06
-4.85847380249975e-05
1.12720083862023e-05
-4.23123239471578e-05
-5.54856144608728e-05
-7.12132868075988e-06
-5.37407579880118e-05
-3.36346171434491e-05
-2.57371543676963e-05
-3.9451734170043e-05
-4.43604537561049e-05
-3.29592919376238e-05
4.1833293863875e-06
-2.96516334352506e-05
-4.25940282744536e-05
-1.2439449492391e-05
-1.01096562783151e-07
-3.49101288210647e-05
-2.30478617107812e-05
-1.19323084466076e-05
2.7197158140741e-06
6.9314273516308e-08
-3.46792103424869e-05
-3.48926552780556e-05
-1.90999254647123e-05
-3.90595162341744e-05
-6.90574549808486e-05
-2.84515787032662e-05
-3.43455756382614e-05
-7.75768197615722e-05
-3.07836266510431e-06
-1.60304352963934e-05
-3.62042829789946e-05
-3.66755349525058e-05
-1.16682081943959e-05
-1.39773742556745e-05
-2.06748879031895e-05
-4.28212948156732e-05
-1.97731651899865e-05
-3.33435358466488e-05
-3.89132504813106e-05
-4.86660323388397e-05
-5.54985418344064e-05
-3.89241412559527e-05
-3.86978983151128e-05
-5.9687985692221e-05
-6.30285080720096e-05
-3.79174092346295e-05
-4.64483224597787e-05
-3.75417554701791e-05
3.15697702226623e-06
1.62388670451375e-05
-3.83100943360112e-05
-2.58358510268529e-05
-3.1483420692768e-05
9.82718358198356e-06
-5.2396116134813e-06
1.16220834844982e-06
-2.3278691845342e-05
-2.79370716201857e-05
-1.90641331451013e-05
-3.86868867978127e-05
-5.24810114900227e-05
-6.46523191805779e-05
-2.84740635593828e-05
-4.1255728568239e-05
-2.22920383776893e-05
-3.51820327409594e-05
-2.53166818394958e-05
-2.2125783205847e-05
2.5333972830449e-06
1.51280606053021e-05
-5.26421166512904e-05
1.94373910760883e-05
-1.86704704049035e-05
-1.39932584196661e-06
-5.6943242759883e-06
-3.0313864723506e-05
-2.20608608553067e-05
-1.09598066852526e-05
-3.57346093702764e-05
-3.68349703872586e-05
-4.05680132842723e-05
-2.25524168949956e-05
-5.89598165417787e-05
-7.9915045332515e-05
-4.33305680965312e-05
-2.70248161683718e-05
-6.15003233683708e-06
-4.89601592654015e-05
-2.14363631592452e-05
-3.3276975807224e-06
6.87214978500147e-06
-1.28695224366867e-05
-8.73841183962709e-06
2.41126671844995e-05
-1.00428774525374e-05
-5.0134244153332e-05
-2.63196677711558e-05
-7.93198223926934e-06
-5.79683098252728e-05
-7.91436540330637e-05
-4.29189174121128e-05
-4.05608001464687e-05
-6.79675324525022e-05
-6.58149118231208e-05
-4.42404078952914e-05
-3.01696719850359e-05
-1.15578550253144e-05
-7.62707253322515e-06
-4.29647261808662e-05
-5.08473459093957e-06
-1.66763700124156e-05
-4.13085110822458e-05
1.98939050084758e-05
2.63235632739596e-05
-2.99738611954992e-05
-2.00010234498771e-05
-2.31647852432482e-05
-4.89558238618093e-05
-4.53088219136481e-05
-3.54128095244125e-05
-3.7935983649292e-05
-3.80046242733429e-05
-3.69098934737912e-05
-4.78363210124562e-05
-5.30245887820078e-05
-4.4634058459822e-05
-1.28345655855672e-05
-1.06368357147009e-05
-2.99160202696647e-05
2.52252471105712e-05
1.3263485299782e-05
-3.50290423325907e-05
-1.33238150773946e-05
-1.60305321577754e-05
-1.76760607690877e-05
8.73664087047537e-06
-1.69340539466511e-05
-1.78175150924993e-05
-1.55954853352089e-05
-6.04016007335422e-05
-7.23462958904787e-05
-3.95538054728968e-05
-2.06482475138342e-05
-3.81824654819816e-05
-1.72868244102262e-05
-4.74348574022019e-07
-3.84903138261083e-07
-9.46277652275814e-06
-1.62871901663546e-05
-2.41356031946505e-05
5.75146565557992e-06
-2.5197063960033e-05
1.27541731887155e-05
-1.44961185837915e-05
-1.15784022890627e-05
-5.71406717733261e-05
-3.44818719104342e-05
-8.07003937665515e-05
-7.31497227073777e-05
-2.10474334890617e-06
-7.12872669778522e-05
-4.02347235393425e-05
-3.77545316197099e-05
-3.52536640451704e-05
-2.41696762117372e-05
9.14229231924472e-07
-1.33932248526967e-05
-2.58303014528649e-05
2.59842044286366e-05
-3.55481044096386e-05
-2.15336563107414e-05
2.2482310368015e-05
-1.82590692352157e-05
-3.11132034977396e-05
-2.20798591802718e-05
-4.93096738450878e-05
-5.77457439913593e-05
-4.01091756015295e-05
-4.20479188730619e-05
-1.87448981715361e-05
-6.36919067936321e-05
-1.05245739146905e-05
-5.52783907312953e-06
-3.69137419635437e-05
-7.81069584172187e-06
-1.38530300179566e-06
-2.20191979176272e-05
-1.18893205726272e-05
-8.27216717770422e-06
-2.29448467679489e-05
9.53837831349562e-06
-8.98522373722644e-07
-3.75871599566142e-05
-2.20148097206433e-05
-1.47761213034538e-05
-3.28708354798281e-05
-3.93921111856833e-05
2.04201814446973e-06
-3.26993123439669e-05
-4.89548183302299e-05
-4.09952973217773e-05
-1.63073753718418e-05
-3.89482546508412e-05
-2.70122933046137e-05
-3.64956609567206e-05
-3.10130182006941e-05
-2.92267230662075e-05
-6.78289061520204e-06
-4.84189847048157e-05
-4.75509777469124e-05
6.38957439772184e-06
-5.15039744935607e-06
-4.13543288346603e-05
2.35847890054423e-05
-2.05977246805021e-05
-2.82437294168861e-05
-4.01508593083919e-05
-1.06031630293861e-05
-3.65151621906077e-05
