# Supplementary material for: Research on computational propagation and identification of mine microseismic signals based on deep learning
Source: PLoS One. 2025 Oct 22;20(10):e0334641. doi: 10.1371/journal.pone.0334641 (PMC12543183; doi:10.1371/journal.pone.0334641)
Supplement: S7 Data — (ZIP) [file pone.0334641.s007.zip › 000100900001413.xlsx_0.txt_24.txt.txt]

-3.58290013717232e-05
-1.75150632262818e-05
-2.85557773885802e-05
-3.01449026538923e-05
-5.46500554892008e-05
2.30784260638143e-06
6.38297282078013e-06
-2.96001678773381e-05
-4.18031062855752e-05
-4.03167564911376e-05
-1.88412626392723e-05
-3.70598717388918e-05
-5.03899825674598e-05
-1.65440794307631e-05
-4.33045785960931e-05
-5.74162417950935e-05
-2.77180821263807e-05
-3.18782263318238e-05
-3.10842079819252e-05
-4.80418137541049e-06
1.79193486744051e-05
-4.42608590145709e-05
-4.96347980938742e-06
-4.26096746902875e-06
-2.68827371332787e-05
-3.10169879534813e-05
-8.19696214199503e-06
-4.49447995636651e-05
-2.53201593018107e-05
-2.28694962869323e-05
-9.71501723737297e-06
-3.69003082680028e-05
-3.38521100601556e-05
-2.35604301141751e-05
-3.17553721496586e-05
-3.98027674600233e-06
-5.89601977857405e-05
-6.5472537579424e-05
-5.21958104560056e-05
-3.13007048121136e-05
-3.69791411943094e-05
-3.3522809881652e-05
-5.98619826343054e-05
-6.24072141457967e-05
-8.35189220485198e-06
-3.03323309830125e-05
-5.27937084558031e-06
-7.8175711915881e-06
-1.67961134510517e-05
-9.60066978512017e-06
-5.07053506084552e-05
-4.57158505853556e-05
-2.26151234922104e-05
-3.20163501594055e-05
-5.15264512676325e-05
-1.3237720287169e-05
-3.38622931354263e-05
-3.1832303071478e-05
-4.59882351878149e-05
-1.67237847962813e-05
-4.94658665663552e-05
-3.59586662561324e-05
-2.59077611193117e-05
-2.65387921903699e-05
-6.73196130659789e-05
-5.28059285525376e-05
1.04237874660602e-06
-2.37275652723274e-05
-1.46146190297828e-05
-1.77031598015054e-05
-2.76918386076714e-05
-3.66334166574309e-05
8.8841223007048e-06
-1.32796003352275e-05
-2.27174873836805e-05
-1.60237906358704e-06
-1.79354149106768e-07
-2.04888278615648e-05
-2.11698572962121e-05
-3.21249582014792e-05
-2.04523836897774e-05
-4.21334124200981e-05
-5.55167185663848e-05
-6.01854881696677e-05
-3.88249183557176e-05
-4.96326749544897e-05
-2.40955490156611e-05
-5.22295466224683e-05
-3.9161960147329e-05
-3.52609441756811e-05
-8.5921525810764e-06
1.06436587394687e-07
-8.08507052598099e-06
-3.50613549227629e-06
4.10494931291574e-06
-1.42744026611611e-05
-6.6329965538197e-06
-1.23891213253472e-05
1.30482062700007e-06
-2.81697795806309e-05
-3.0322226980381e-05
-5.87743073150512e-05
-3.51222446978762e-05
-3.48174068932896e-05
-2.36865350803552e-05
-3.82943425747774e-05
-2.21199428021508e-05
-5.17591834467846e-05
-2.99256945190601e-05
-1.11041069690525e-05
-1.350847695738e-05
-3.90356137812524e-05
-1.42806697669557e-05
2.00176661529054e-05
-4.26149365521439e-05
-1.47389494914721e-05
-4.88704443138876e-05
-2.86082577094174e-05
-3.28759369468779e-05
-1.13594498456532e-05
-1.47573397924807e-05
-1.17643589219611e-05
-3.80886563532932e-05
-5.26374596812572e-06
-1.96521180252029e-05
-1.81585786685023e-05
-6.92937653566612e-06
-4.36400499931032e-05
-3.52218926437714e-05
-1.8946731239332e-05
-2.81184672359659e-05
-7.4675969282315e-05
-5.29599897631018e-06
-3.87232391857573e-05
-4.3515837613207e-05
-3.97634260034791e-05
-3.02316301145688e-05
-4.38057328056224e-05
4.63700491791779e-06
-1.08750751521824e-05
8.53177323943184e-06
-3.85735246412882e-05
-2.35878833729082e-05
-1.9807359381641e-05
-2.08198870552399e-05
-2.19876692314491e-05
-3.95916830880513e-05
-2.40158048509767e-05
-2.99986891367212e-05
-7.9666994389659e-05
-4.87317762809907e-05
-3.78181309569625e-05
-4.9696966629596e-05
-4.8623246500345e-05
1.0949061813044e-06
-4.51440439799983e-05
-2.22979999076792e-05
-2.42068764349709e-05
-4.39957728220614e-05
-3.59731004887644e-05
1.40365864390449e-05
-2.6428989654864e-05
-1.77473199731315e-05
-3.88573309881675e-05
-2.46557353875416e-05
2.61123951972544e-06
6.71134334164623e-06
-4.62781234155276e-05
-3.3490764385137e-05
-1.36064160859203e-05
-1.87829982939239e-05
-1.52757826637835e-05
-4.38714759256456e-05
-4.74875499587414e-05
-4.01838355764831e-05
-5.21500800341906e-05
-2.61182832459992e-05
-4.95979255114617e-05
1.50030941818268e-05
-3.17257956705123e-05
-8.71102272357737e-06
4.36504877034e-07
-2.14778536496328e-06
-3.24116456036124e-05
-3.4915537454519e-05
-1.90481901785683e-05
-3.52677737533633e-05
-3.79659820577197e-05
-2.96190340926633e-05
-3.59747799512476e-05
-2.37860390560933e-06
-5.7172239837925e-05
-3.86141456877275e-05
-2.14383953101167e-05
-8.72602028537064e-06
-3.45289565875393e-05
-4.10547079406003e-05
-1.05716538366882e-05
-5.15614816601546e-05
-3.76718719908128e-05
-8.56396373725092e-07
-4.20429633291414e-05
-1.13970299032432e-05
4.41626504672913e-06
-2.74209311283621e-05
-2.24741166931995e-05
-2.67302045510775e-05
2.51356970654398e-06
-2.05021611514599e-05
-3.02295167273663e-05
-5.52378986369916e-05
-4.67408052072785e-05
5.48576117649494e-06
-4.47582654338626e-05
-1.00079374586288e-05
-1.19577828379843e-05
-7.1867822463684e-05
-3.64684033749762e-05
-2.18641310320831e-05
-8.30621452570114e-05
-3.19090405483469e-05
-3.74471915378046e-05
-5.29881744864992e-05
-2.14545750858556e-05
-3.35360502170694e-05
-3.98651122885784e-05
-4.3238060098163e-06
-6.54708477736443e-07
-1.48967519573746e-05
-3.58765410938331e-05
-8.75662624806324e-06
-5.53871075503355e-05
-4.24173448713399e-05
-4.34827213522867e-05
-3.37295273161888e-05
-5.58901202700392e-05
-5.59201344228514e-05
-3.46265711135768e-05
-4.63691172079317e-05
-3.88112556177637e-05
-3.00670542076099e-05
-5.51432808093649e-05
-1.93590201586542e-05
-3.55695849866907e-05
-2.17611944905535e-05
-2.29140998116791e-05
-2.21422190308524e-05
-2.79853962029807e-05
-3.44689718520551e-05
-2.95482154100114e-05
-2.39385758035713e-05
-1.73431802612507e-05
-2.37370239853751e-05
-7.09437239091102e-06
-5.38244578036858e-05
-3.57894289897803e-05
7.99324590374213e-06
-5.10158118391326e-05
-6.11473801306766e-06
-4.31631953294456e-05
-3.90304196976407e-07
-3.64123751244369e-05
-4.85437106378307e-05
-8.01931391540445e-06
-2.98153474234943e-05
-2.34423842900039e-05
-2.59147562648064e-05
-3.54109860406218e-05
-2.8924396911211e-05
-6.30840142634223e-05
-4.05756412780792e-05
-7.50950840754884e-05
-3.55874660941705e-05
-6.05543256593374e-05
-1.14407714531818e-05
-2.91015014643773e-05
-2.86638650821284e-05
-2.87312854058125e-05
-2.69446628869291e-05
-4.85042548243201e-06
-2.46529753204383e-05
-1.61858426398257e-05
-4.7000892227287e-06
-3.51837651291581e-05
-5.28296338667566e-05
-4.25989314496681e-05
-2.28198131841614e-05
-6.00378512002586e-05
-4.27204705521802e-05
-2.79095384380364e-05
-2.16211535190318e-05
-5.29617127805999e-05
-5.71752757556444e-05
-2.4349233190069e-05
-2.42366287495874e-05
-1.8258038183835e-05
-1.29689982537085e-05
6.40186826244867e-06
-4.00888117732486e-05
2.2840108072329e-05
-7.45728928465697e-06
-2.32271076530127e-05
-9.94432084424707e-06
-2.31911501192857e-05
-4.15349259978692e-05
-1.64963740175344e-05
-3.77635591173327e-06
-6.28247993438854e-05
-3.04585536966541e-05
-6.20886328845224e-06
-2.29076419208151e-05
-4.29072022362773e-05
-2.66399188764319e-05
-2.80986759030636e-05
-2.12875498022293e-05
1.94673896630923e-05
-2.19672098841489e-05
-1.45120820920196e-05
-1.58354755564231e-05
-1.84084174739517e-05
6.2769551449435e-06
-1.02868639570956e-05
-3.56617970101093e-06
-2.68746685210455e-05
-5.36371875194937e-05
-3.65825841654261e-05
-4.73364896957183e-05
-5.10864735483887e-05
-2.98374554336562e-05
-2.73968988196468e-05
-2.24863050402207e-05
1.17031789905044e-05
1.59994620320751e-05
-5.14095608345968e-05
-3.34499020941435e-05
-2.27977180294264e-05
-6.51811383265591e-05
-3.65023141240364e-05
-8.75050406854296e-06
-1.5164321188418e-05
-5.47125958881482e-05
-5.16197818311801e-05
-2.56023226844031e-05
-5.25127261828995e-05
-4.34432372260842e-05
-4.16888722475822e-05
-4.85660019604845e-06
-2.08709786715935e-05
-1.21634978815949e-05
-1.83987027285932e-05
-8.11575554737762e-06
-1.34406018970298e-05
-2.60624674713676e-05
2.08682970369304e-05
-1.97826672179665e-05
3.74223453770566e-06
-2.37854494617873e-05
-8.73183784825452e-06
-2.74127278845433e-05
-5.31975899378028e-05
-5.91755943016771e-05
-4.37954650716156e-05
-4.7001033123894e-05
-3.30884240449475e-05
-3.8076048387748e-05
-3.80678773600497e-05
-2.66741759106059e-05
-2.45425738576516e-05
3.31424398401286e-05
-5.92631160350621e-05
-1.3371724713998e-05
-3.12101628436229e-05
-1.76230966811715e-05
-2.03688939428874e-05
-1.94856177415742e-05
-4.47159481397806e-05
-3.45930471071089e-05
-3.1295835523048e-05
-3.28088849769956e-05
-4.23402109089351e-05
-2.94347956089916e-05
-4.62122907392033e-05
-3.61218897380822e-05
-3.16420516685919e-05
-6.92296212191453e-06
-9.48653573012368e-06
-1.30420316243515e-05
4.86502731191745e-06
-6.06009963091191e-05
-1.52293756118409e-05
-3.51081937791809e-05
-5.48856095474586e-05
7.79543279372926e-07
-2.14181222115302e-05
-1.46786177907814e-05
-1.34014003567296e-05
-1.91959457365489e-05
-1.19253238102554e-05
-4.35828349137536e-05
-4.82149610890773e-05
-1.7537683313095e-05
-4.06782919682788e-05
-6.13682369866933e-05
-2.84134667001949e-05
-2.32202814048595e-05
-7.3825688856961e-05
-1.54104437826197e-05
-2.44628446391264e-05
-2.6988045570717e-05
-2.15025122228479e-05
-2.58456460500733e-05
1.07088436780845e-05
-2.78051397806426e-05
-3.93501049317576e-05
-5.30954501113308e-05
-1.11538059717576e-05
-1.98530481520006e-05
-2.7793362437394e-05
-2.15725657997223e-05
-4.93415701761472e-05
-4.50653916345322e-05
-2.66102672237328e-05
-6.41277474715511e-05
-4.62648951455166e-05
-5.91972872638911e-05
-2.83657908492475e-05
-3.41688819987057e-05
-6.16174839592689e-05
-6.39331570552539e-05
-4.8701385839628e-05
-4.12711435048582e-05
-2.1336189064039e-05
-1.9512742807415e-05
-3.73608606955789e-05
-3.96830561533691e-05
-2.0404069860709e-05
-2.21855657747273e-05
-4.19322335753089e-05
-2.73941871916518e-05
-1.77461871194487e-05
-2.05233873811881e-05
-1.65498367833493e-05
-7.33098118331509e-06
-3.65079230073769e-05
-4.38768578281042e-05
-2.40264028464374e-05
-2.12565643870837e-05
-2.91311702370177e-05
-4.26546040980453e-05
-3.53938161786366e-05
-1.22598533510687e-05
-2.91123791111444e-05
-3.4235637809679e-05
-2.13217616886915e-05
-2.20230796928746e-05
-2.98581765565978e-05
-2.76657328678758e-05
-3.53343605072407e-05
-2.37315547186987e-06
-2.29044912331066e-05
-1.70506907560209e-05
-2.96916971895689e-05
-6.59437797009396e-05
-4.95207211333751e-05
-4.99357033825337e-05
-1.98200661712224e-05
-4.06704145159939e-05
-2.34842765366758e-05
-1.3010685447365e-05
-1.03367610823848e-05
-3.84043910094562e-05
-2.31656988395757e-06
-4.70111246998641e-05
-9.24084683513974e-06
-1.67940277015456e-05
-6.94018212878971e-05
-3.9770012668884e-05
3.54567093610656e-06
-3.42297513451364e-05
-3.72769727915881e-05
-2.39512322098047e-05
-3.94182750057576e-07
-3.25790186231233e-05
-6.51838519200509e-06
-2.60254336871862e-05
-6.51621142785174e-05
-4.58098934479122e-05
-1.48763513648189e-05
-3.45032013516078e-05
-6.09364538535122e-05
-1.53190604064246e-05
-2.34444543219896e-05
-2.69454764190731e-05
1.21210372731919e-06
-3.37374623622005e-05
-3.68248743091e-05
-4.30111470650975e-05
-1.5262174124468e-05
-2.35835732524067e-05
-1.99249291222302e-05
-5.28709888415718e-05
-3.49175798823912e-05
-3.10069337446458e-05
-2.69735243105918e-05
-4.6679076654711e-05
-5.16163243948711e-05
-9.28289397693135e-06
-3.8720536471634e-05
-3.84351396324432e-05
-1.83566258496238e-05
-1.53540030226591e-05
-4.36613109668669e-05
-5.22719918379553e-05
-2.94805593200297e-05
-2.55588486937611e-05
-4.43189307727873e-05
-1.29205944387403e-05
-1.31021212989506e-06
-1.24567648087408e-05
-2.36110788404907e-05
2.20679020432409e-05
-4.97094219193252e-05
-2.38309803916897e-05
-4.25224855388073e-05
-4.61445831576199e-05
-2.86991271360294e-05
-4.43785564362492e-06
-1.51163954118849e-05
-2.61694388890005e-05
-1.53445602977095e-05
-6.26610209576647e-06
-2.09785518126935e-05
-5.51978546745711e-05
-2.85837325278351e-05
-4.88873388392065e-05
-4.37145980747895e-06
-1.78201366962169e-05
-5.6091596466123e-05
-2.71608636517665e-06
-3.37122629683611e-05
-3.32799528574179e-05
-1.88858249018501e-05
-4.80635455582237e-05
-2.93042042026429e-05
-2.73475396552341e-05
-2.70751053877601e-05
-2.7326985095475e-05
-3.59212869071263e-05
-1.98764220506884e-05
-3.64435842382605e-05
-6.0325635916372e-05
-3.06428103367271e-05
-5.41514912684509e-05
-5.48391452343227e-05
4.30860857274866e-06
-7.5485167463523e-06
-1.54800816682485e-05
-1.61802744143258e-05
-1.63287709503769e-05
-2.79498249934413e-05
-2.59813639619518e-05
-2.68207130701019e-05
-1.42844468206066e-05
-4.97017720910514e-05
-1.57367194591614e-05
-3.28916155179927e-05
-4.31379175773783e-05
-5.65637061041455e-05
-4.72130105572463e-05
-4.99457381475668e-05
-1.45441235186116e-05
-3.94006548833106e-05
-3.98511025474169e-05
7.43443542767246e-06
-1.61976652859398e-05
-3.76425785857021e-05
7.76270518208748e-06
-1.793706151837e-05
8.37217262734981e-06
-1.94009233343502e-05
-2.20432702438331e-05
-5.81280652799715e-06
-1.80657568519323e-05
-5.19997873091566e-05
-6.83583905699313e-05
-4.37794113825604e-05
-3.63113060854924e-05
-5.67067892770794e-05
-2.60773280483723e-05
-1.25707435188312e-05
-3.61929913012023e-05
-5.55641439704941e-05
-3.92888895169703e-05
-5.79589953241749e-05
-8.39885361180144e-06
-2.31671576761392e-05
5.35456042657718e-06
-2.52915803476812e-05
-2.21800687481137e-05
-3.88439566109911e-07
-1.54329579207333e-05
-4.76481057910644e-05
-2.06296689132189e-05
-2.36833624982191e-05
-4.38697432865869e-05
-3.5870568293562e-05
-4.98016072224188e-05
-3.14573265089265e-05
-3.29015348735797e-05
-6.37524792100085e-05
-5.35762924585466e-05
-4.20977478073594e-05
-4.59154364030588e-05
-3.11386350302777e-05
-6.20951821318836e-05
-3.54975636021714e-05
-1.27308891586436e-05
-1.76326522168691e-06
-3.76329741135546e-05
-2.6809699214812e-05
-3.95730745898991e-08
-2.58858991086069e-05
-4.11087121027779e-05
-1.74112671548663e-05
-3.52162663463416e-05
-7.48825173626399e-05
-6.3917001578917e-05
-2.51790410491394e-05
-3.73000765626197e-05
-7.60490255400754e-05
-4.3032797279198e-05
-4.18480207591824e-05
-1.95494396470511e-05
-2.65166016457276e-05
-3.01907119498389e-05
-1.21033247862893e-05
-3.91484979261532e-06
-3.03824279112618e-05
-8.7007848866689e-06
2.24780286728891e-05
-2.18331291109628e-05
-3.74962681497931e-05
-2.61336592011717e-05
-1.81865374799012e-05
-2.75224613691244e-05
-2.3904827899796e-05
-4.38186870797894e-05
-4.96541306388265e-05
-3.1004959559299e-05
-2.54900609125434e-05
-2.41213028995579e-05
-2.83671310880896e-05
3.50228254507845e-06
-2.57885846509626e-06
-4.47415333897331e-05
-1.26432026895726e-05
-1.68949133003562e-05
-7.29298104393875e-06
-1.02897502969777e-05
-9.24486207350713e-06
-6.17665741510997e-05
-2.10042892360551e-05
-1.65606508001417e-07
-5.7662266769136e-05
-3.5075292113121e-05
-6.38398682016665e-06
-3.80236517992446e-05
-4.96859450538865e-05
-2.16488843706367e-05
-3.61542951613415e-05
-3.25886347842282e-05
-2.57077388860247e-05
-3.61613292876619e-05
-3.39944060786593e-05
-3.05296879503446e-05
-3.28385899359372e-05
-2.70039387249213e-05
-4.33103465922311e-05
-5.5216875726427e-05
-2.38459472915814e-05
-3.56342356913773e-05
-3.45848870688017e-05
-2.18352899397204e-05
-6.56217809297458e-05
-3.34512072538495e-05
-3.85783565029641e-05
-6.52706316095762e-05
-3.74513665523014e-05
-2.21046585146163e-05
-4.77374852784306e-05
-4.63652248233384e-05
-2.3869701398864e-05
-2.20439985343472e-05
-3.62581532992842e-05
3.48412101975636e-07
-2.75722585418054e-05
1.06208767121779e-06
-6.09211286584036e-07
-1.85974537750551e-05
-4.59928230914982e-05
6.58150853730232e-06
-1.34978017852181e-05
-2.70746893255997e-05
-3.68315631563315e-05
-3.98070986017663e-05
-3.30129706270204e-05
-3.00128410440102e-05
-3.02120654185174e-05
-2.66755114074833e-05
-5.80556060811039e-05
-5.92377820973404e-06
-1.3142942253687e-05
7.44160587035855e-07
-1.21107562699812e-05
-1.29467171716544e-05
-5.08834793141159e-05
-1.75419696793994e-05
-1.92590863795234e-05
-1.28283274136465e-05
-5.78088902911003e-05
8.17075886243801e-06
-2.47055674628844e-05
-4.88867654026197e-05
1.08525240560029e-05
-2.43435282797402e-05
-6.19367274230025e-05
-3.27531661483994e-05
-5.45105134474476e-05
-2.65053110838108e-05
-3.31619297342761e-05
-3.25757144871367e-05
-2.07132808739212e-05
-8.15864954530147e-06
6.16513486431509e-06
-5.24347160120609e-05
-3.68764685957631e-05
3.06299318564111e-05
-6.2597498424521e-05
-4.64014567015123e-05
-2.38379617524442e-05
-9.14007998562398e-06
-1.44884772099794e-05
-1.68531080732632e-05
-3.60429319851974e-05
-1.01751323173051e-05
-2.00844832742951e-05
-4.08017282438993e-05
-5.91938092566491e-05
-3.77054007677368e-05
2.02148029656845e-05
-6.20700208911056e-05
-3.49676941895056e-05
-1.9355733410758e-05
-2.28992819844466e-06
-3.5833244380656e-05
-1.41202050109249e-05
-4.62921637877894e-05
-4.5188316907241e-05
-2.12238527909373e-05
-3.21664095277409e-05
-4.25580270981586e-05
-2.30783835275827e-05
-4.7576321236527e-05
-6.95708230860703e-05
-2.64320048131893e-05
-2.60452384274892e-05
-4.37563085271271e-05
-3.72446675411563e-05
-1.73660961639765e-05
-5.52089397878574e-05
-2.95035021497622e-05
-4.084330643317e-05
-7.44902788684045e-05
-2.5599891496458e-05
-2.2369261960387e-05
-4.08115206896678e-05
-3.62087093220329e-05
-3.73972914875653e-05
1.41621525183874e-05
-3.46280662463161e-05
6.49703241730754e-06
-3.52382709420204e-05
-1.08334245397267e-06
-4.87211046478347e-05
-2.34707949393491e-05
-2.80300835922299e-05
-3.32216884300688e-05
-5.16487673120805e-05
-2.85268235288447e-05
-4.04963459004504e-05
-1.05106816292221e-05
-6.5761032030124e-05
-6.64086819637288e-05
-4.25530467658738e-05
-6.65826677671446e-05
-5.34632687508457e-05
-4.67807115194179e-05
-3.87834302815162e-05
1.23669930254653e-06
-1.70154964085021e-05
-1.90498378431079e-05
-2.09577059346168e-05
-2.49812530676576e-05
-5.87611151752115e-06
-2.88887043851829e-05
-4.38839653510671e-05
-1.53979537085542e-05
-3.72224428663913e-05
-6.39159613100421e-05
-4.19874065546929e-05
-3.1894740962712e-05
-4.99527174041167e-05
-6.38848138154414e-05
-2.13592906401138e-05
-4.60697214190289e-05
-1.55460084619569e-05
-4.07906056149942e-05
2.55907637915016e-05
-4.23410630133895e-05
-2.4263334492121e-05
-1.69809056958773e-05
-2.86983767592125e-05
-2.86268940442637e-05
-1.74842430610711e-05
-1.79567093351075e-05
-2.39548420018103e-05
-2.12875371385588e-05
-2.86458397525844e-05
-2.04273827893364e-05
-2.38783698375736e-05
-1.87735678339849e-05
-2.10578443429098e-05
-2.96834764417852e-05
-3.57928941631941e-05
-6.68729242570332e-05
-4.41760775791325e-05
-3.89363567078664e-05
-1.81962154868438e-05
-6.61587956724327e-06
-3.08870621042048e-05
-2.4589640558827e-05
-4.29195034002734e-05
-2.98293756349634e-05
-4.03880994344122e-05
-1.45274626458513e-05
-2.06104437872044e-05
-1.38190821564674e-05
-6.18525723476418e-05
-2.04561866187043e-05
-1.72359061860383e-05
-4.4459121659095e-05
-5.5014140212608e-05
-1.45627383318209e-05
-3.25578818574845e-05
-2.27821013134699e-05
-2.03129322263563e-05
-5.45646983582001e-05
-2.44866160908014e-05
-4.58922545986388e-05
-2.40589105316493e-06
4.90740202334917e-06
-2.81642473443242e-05
8.05716428745922e-06
-1.71644349537181e-05
-2.38477031677349e-05
-3.50955588234639e-05
-4.30451291175539e-05
-6.44500108597593e-06
-1.6802272107392e-05
-5.82154079700228e-05
-1.66190441554481e-05
-2.303164914665e-05
-6.48919320639507e-06
-2.86083361445766e-05
-3.43372099155235e-05
-9.41931813100279e-06
-3.39899658910719e-05
-2.1611697697402e-05
-1.28154227406493e-05
-4.5893270983183e-05
-2.58186933506267e-05
-2.06452997287439e-05
-1.22995464598733e-06
-4.75883953993988e-05
-1.24132567189636e-05
-4.74847506191659e-05
-1.79635547186544e-05
-1.09655632011044e-05
-6.65624740812815e-05
-7.67295505820645e-05
-4.40355450524723e-05
-1.52003455059586e-05
-2.30586060134396e-05
-1.0814566435621e-05
-1.45056294103326e-05
-2.97700595787689e-05
-2.79410735777948e-06
2.00334535375258e-06
-3.54922491298244e-05
-1.09737413638372e-05
-1.93482728735576e-05
-5.38757644067118e-05
-5.87470319527755e-05
-4.86720318459073e-05
-3.59412247658116e-05
-5.58300678442651e-05
-4.72058807803013e-05
-5.13194493302239e-05
-2.29103202388551e-05
-7.39244218472222e-06
-1.50842838291948e-05
-3.87641920813765e-05
-1.68531686284875e-05
2.6399546458963e-05
-1.41459361746549e-05
-7.91330825894846e-07
-2.41864756713839e-05
1.08827734010034e-05
-1.68773682460889e-05
-4.94681204458373e-05
-2.56949424159564e-05
-2.85198513914509e-05
-5.87522394592133e-05
-3.10243990915817e-05
-5.5939259290608e-05
-4.54229169477237e-05
-5.47073947045532e-05
-3.8358379547822e-05
-2.46303664948349e-05
-4.24527709007307e-05
-1.93727128433717e-05
-5.84024856732713e-05
-5.54811213531014e-06
-3.31765843526123e-05
-3.89413006299936e-05
-3.66099643394568e-05
1.283802798185e-05
-2.55944175088056e-05
-6.46472627853465e-05
-1.66544153296955e-05
-1.6276338546743e-05
-1.99632221427791e-06
-2.50278140947058e-05
-3.82606108530381e-05
-5.72428561883979e-05
-2.37700393616321e-05
-4.79530469439322e-05
-4.63189657582861e-05
-2.25106917924843e-05
-2.66592797204114e-05
-2.59328332936095e-05
-9.80388277201641e-06
-2.80053672830527e-05
-3.89970143773883e-05
-3.71439338933073e-09
-2.40766863360592e-05
-6.12981164032758e-06
-4.88262178156561e-05
-4.04009208042823e-05
-8.63944089186103e-06
-6.06752768232463e-05
-3.71354921330732e-05
1.76188856270787e-06
-3.00828041681656e-05
-2.29598602907967e-05
-2.59048961716641e-05
-3.6485015978472e-05
-5.39858822643447e-05
-2.00286569749146e-05
-1.30525685263767e-05
-5.9129859820539e-05
-2.97151594022157e-05
-1.32290038301667e-05
-2.0633762070749e-05
-7.54783066375451e-06
-1.2078654068721e-06
-3.38166886063461e-05
-5.78991187373396e-05
4.12928093674878e-06
-3.66774522145805e-05
-5.68763761432122e-05
-2.28827310943451e-05
-2.83445343931697e-05
2.55550566099525e-06
-1.44934474781459e-05
3.96511805759048e-06
-2.86464268327055e-05
-4.51695577636884e-05
-2.52031414781864e-05
-4.50588868198012e-05
-2.59258579818169e-05
1.55245895053362e-05
-3.74773514198225e-05
-3.9773603718668e-05
-3.85951080122403e-05
-3.05835007627803e-05
-3.97258825041915e-05
-1.78824221286303e-05
-3.49298013361887e-05
-4.46136483837659e-05
-4.58716607237131e-05
-4.48455871984793e-05
-7.27273052863972e-05
-3.58045607037298e-06
-1.50406095435206e-05
-4.01418410561634e-05
7.34253495565525e-06
-1.65944358577053e-06
-2.52766030724546e-05
-1.61133400122663e-05
-1.81213376918606e-05
-4.73379248547157e-05
-2.5506887007532e-05
-2.03062936132752e-05
-3.69387000038891e-05
-3.3010269338374e-05
1.6703206148896e-05
-7.53630480448086e-06
-5.32604042741797e-05
-4.00974524174492e-05
-4.21303822000285e-05
-1.85109427895018e-05
-5.89841573953281e-05
-9.08555550624818e-06
-4.33039025706404e-05
-4.61524394576053e-05
-4.0191592124783e-05
-3.06438609702185e-05
-3.19533335566833e-05
-2.34204770873816e-05
-5.56374483369109e-06
-1.38163175526622e-05
-1.69874067272525e-05
-1.24580133826989e-05
-3.4599161294478e-05
-1.25370331607459e-05
-2.29607877119727e-06
-2.98607288351803e-05
-2.48046359626994e-05
-2.92332296433389e-05
-2.17623809347132e-05
-6.04337235279883e-06
-3.08577832637679e-05
-3.9522202660665e-05
-3.99214732838958e-05
-3.98942604761884e-05
-4.19044154973619e-05
-5.91461581413712e-05
-3.7601132366754e-05
-6.96686603276209e-06
-5.56564477953299e-05
-4.16023806221349e-05
1.82575985827591e-05
-2.86876712618713e-05
-1.56562709549182e-05
-1.80449465797227e-05
-3.16983697737521e-05
-4.3589335551608e-05
-5.81868075569701e-06
-3.18587510950767e-05
-2.76004859044872e-05
-3.59052041549718e-05
-2.49541679590284e-05
-5.95752629547118e-05
-4.07476110430846e-05
-2.06682800864601e-05
-4.23108444271751e-05
-3.83159183929204e-05
-3.22170951196214e-05
-9.79683389952814e-06
-2.22099055683332e-05
-3.96970703143003e-05
-3.6633165663148e-05
-5.95187265753506e-05
-1.04517986409129e-05
-3.51158410914534e-05
-4.33400156368351e-05
-3.03119647792432e-05
-3.79785490010752e-05
-1.92447575343606e-05
-2.53610055606694e-05
-3.75098997219712e-05
-5.01634896699323e-05
-2.23434204026191e-05
-4.95417070381182e-06
-2.61388529929911e-05
-2.8333505634394e-05
-1.23397584464637e-05
-1.96762770510016e-05
-3.920349658586e-05
-3.8982593634564e-05
-3.34773306711568e-05
-4.72960195052497e-05
-3.9906473623957e-05
-8.96137657663447e-06
-3.40133843162179e-05
-1.86380365810003e-05
-2.64231070849422e-05
-2.69978029757056e-05
-4.58238776314835e-05
-4.03759219059886e-05
-3.7929425486777e-05
6.3093966398257e-06
-1.85919406944861e-05
-1.45792023289061e-05
-1.66397738862865e-05
-2.77833311723355e-05
-4.57181559769702e-05
-2.93632948238758e-05
1.50866895415797e-06
-1.94637582265648e-05
-1.62553860414918e-05
-1.93152839551388e-05
-5.90991464012027e-05
-2.28457350440415e-05
-1.95667532650402e-05
-2.51805252687472e-05
-2.72089698038884e-05
-4.29450461354823e-05
-3.57826833433546e-05
-3.24965162275317e-05
-1.31935688848413e-05
-2.03039920223288e-05
-1.32649330836943e-05
-3.50923898527425e-05
-2.93077067333838e-05
-4.34540304292432e-05
-1.35008279094133e-05
-3.3826495319039e-05
-5.2312745042127e-05
-5.06649759366678e-05
-4.45815796170991e-05
-2.57424741221111e-05
-3.92122881598276e-05
2.43679061197232e-05
-1.92590038447034e-05
-7.74489055927631e-06
-3.13685272765767e-05
3.3212758113512e-06
-2.00601373090233e-05
-9.29993527370598e-06
-3.90884314295206e-05
-2.05447953362832e-05
-8.03397968199174e-06
-2.07847102695473e-05
-3.51399618081897e-05
-4.59699083238849e-05
-2.68276371585341e-05
-4.24477852194638e-05
-2.5484337672427e-05
1.07370892177044e-05
-3.62830017218219e-05
-3.46174492654496e-05
3.15829562299496e-06
-9.02263583101703e-06
-5.49107434304028e-05
-3.68960271778271e-05
1.55021902675248e-05
-2.82700547812009e-05
-4.15835399375462e-05
-2.20622759908378e-05
-2.97926334625571e-05
-3.03209212986428e-05
5.78536045698945e-06
-2.72885895882891e-05
-1.07541733481225e-05
-3.26161015728522e-05
-3.81862353864754e-05
-3.01791838265816e-05
-2.34139719448427e-05
-5.99231922787022e-05
-3.62401050247772e-05
-3.11192562739959e-05
-3.94130399007554e-05
-3.17675098169788e-05
2.2148441140235e-05
-2.39347290787194e-05
-3.9056409034559e-05
1.97919638738871e-07
-2.46785281806738e-05
-2.95346814044214e-05
-4.03036236302277e-05
-8.7478023428138e-06
-2.19066059643137e-05
-4.59868729728528e-05
-1.76190593150048e-05
-2.21942079690522e-05
-5.06955557930276e-05
-8.43875873461535e-06
-2.57451805109027e-05
-6.14176819326043e-05
-3.16475558596591e-05
-8.31149921213263e-06
6.28158092359732e-06
-1.3440974215211e-05
1.28181052132484e-05
-3.06595920111722e-05
-3.50878579703239e-05
-1.91087776398324e-05
-9.78600292169081e-06
-3.96211603125265e-05
-2.86297217291368e-05
-4.44634697468818e-05
-8.25226218294915e-06
-4.35610903108331e-05
-2.2107797067494e-05
-2.51196000147818e-05
-2.36813477147991e-05
-1.45913833513127e-05
-5.62258177115371e-05
-4.29716206591665e-05
-2.62582101400119e-05
-2.8737922846398e-05
-4.1684527612283e-05
-5.56418307577178e-06
9.20591550219785e-06
-1.8683397288034e-05
-2.91935515355968e-05
-2.51198382144361e-05
-5.75801290855021e-05
-3.53646036769514e-05
-4.46785683099302e-05
-4.74456740243477e-05
-2.96535109599182e-06
-3.2079857408912e-05
-4.15474631271083e-05
-3.82440867080897e-07
-1.34105247483213e-05
-4.59685955941967e-05
-3.19257329873299e-05
-6.04611636074528e-06
-1.74840402782323e-05
-3.15930711980342e-05
-3.53255604000116e-05
-3.5756635611e-05
-2.3767305838412e-05
-4.33956209768647e-07
-1.16385434822916e-05
-2.39741063078275e-05
-2.04830093956054e-05
-7.39698909492146e-05
-4.55490738521873e-05
-5.2490354046601e-05
-3.82340664711787e-06
-6.29665279614139e-05
-2.57297729148102e-05
-1.53067839493499e-05
-3.88340123828971e-05
-3.65470684990549e-05
-1.69333916094499e-05
-1.26351261765071e-05
-3.09474677954982e-05
-1.34234508230624e-05
-7.99404328463077e-06
-4.37022757533697e-05
-8.09133843464823e-06
-2.68619200547798e-05
-6.33743266313725e-05
-3.25590235327842e-05
-5.69044127684858e-05
-1.97704604814295e-05
-2.91579094764673e-05
-5.41779222358954e-05
-5.01564174812735e-05
-1.90123583620821e-05
-2.62821167900685e-05
2.69140324208637e-07
3.63179153052365e-06
-4.85238679775214e-06
-2.55931395582588e-05
-1.29955638584834e-05
-1.76350085302521e-05
-2.52487188148115e-05
-1.68580632794007e-05
-2.25230509971153e-05
-1.04132170297914e-05
-1.5918357511696e-05
-1.58696483393472e-05
-1.42742442340894e-05
-2.50425245695825e-05
-3.40445934428214e-05
-5.84817214451724e-05
-2.86474588111274e-05
-2.07839802049147e-05
-3.36134565859428e-05
-1.10376755122639e-05
-1.84809971788526e-05
-6.0639989915554e-05
4.57301695897017e-08
-2.58052640377408e-05
-4.52344186876213e-06
-2.57704533567041e-05
-4.01896320882957e-05
-2.76851509031214e-05
-1.37018361535012e-05
-3.29742552054339e-05
2.69646537109573e-06
-3.24324448574586e-05
-4.56187772056471e-05
-2.21609842368822e-05
-5.65421952416697e-05
-7.06941337066282e-05
-1.57419667582453e-05
-3.27958388553808e-05
-1.40603045924699e-05
-3.66538907930652e-05
1.17808388457672e-05
-3.57336267043831e-05
-5.01148582006731e-05
-4.46909842544929e-06
-1.21559095262669e-05
-6.58730709606697e-05
-2.56203680086606e-05
-1.60187447534594e-05
-3.94452875249009e-05
2.53743419969378e-06
-1.32089133634491e-05
-3.24024470707586e-05
-4.29463436959578e-05
-3.17210558078801e-05
-3.74328149457181e-05
-8.40538260842128e-05
-3.34877496918566e-05
-5.14665042362088e-05
-5.02558660176289e-05
-1.0955794877398e-05
-1.06443092624505e-05
-4.09813929831331e-05
-2.20391442142523e-05
7.87332504343955e-06
-7.94068695900586e-06
-1.65839576866908e-05
-1.46241900701968e-05
-1.77181060370033e-05
-2.87465045560713e-05
-4.38803861523405e-06
-5.69152250178744e-05
-5.86417292266813e-05
-2.89463141545472e-05
-7.02819192113766e-06
-3.98842428263011e-05
-1.94655982436028e-05
-5.19972803255151e-06
-4.884756090398e-05
-1.88875036074251e-05
-5.15673222365182e-06
-1.29563474938977e-05
-2.2186110372868e-05
-5.06023019354181e-05
-7.43221221122062e-06
-3.35333269781847e-05
-3.71540174885097e-05
-4.48019093004492e-05
-6.17200273527721e-05
-1.89025891459908e-05
-4.70735601976317e-05
-3.17227274897947e-05
-4.00797918071316e-05
-1.35306466083912e-05
-4.5022525870478e-05
-3.46803107738704e-07
-2.89707906642808e-05
-3.15401769674615e-05
-4.23619033410901e-05
-7.90977098617599e-06
-1.04545739566251e-05
-2.47407112970691e-05
-4.90431462097717e-05
-1.39987020675172e-05
-4.26713729905399e-05
-2.85483915824186e-05
-3.23430822274857e-05
-3.69009033537884e-05
-6.81856458887513e-05
-5.10769213148916e-07
-4.38477724373022e-05
-3.66680068017449e-05
-2.91340774416167e-07
-2.25853097025065e-05
-7.55920328371629e-06
-7.76084262730401e-06
-2.26918913412694e-05
-2.5711373890222e-05
-2.08081871378483e-05
-5.66648160463083e-05
-2.17761901269508e-05
-2.92348152300687e-05
-1.55062511390024e-05
-4.51036436516621e-05
-2.65379675611337e-05
-2.83030266741303e-05
-4.23296658437361e-05
-6.33484600220512e-05
-1.0820514324199e-05
-2.55205067365525e-05
-3.97825316372364e-05
-3.60614375129132e-05
-5.4132296837346e-05
-3.34827406594399e-05
-4.19061840226899e-05
-3.34582166510663e-05
-2.49082145170649e-05
-6.99820161665136e-05
-9.41849175308762e-06
-3.847326283927e-05
-4.77677918221929e-05
-2.56782944562122e-05
-3.61075669813872e-05
-5.72892453024403e-05
-6.00921353119533e-05
-1.25965382624878e-05
-5.42414100149943e-05
-5.48112492705943e-05
-4.66806138530049e-05
-9.16888061816186e-05
-1.30503039363093e-05
-1.16965711624844e-05
1.92318808158667e-06
-5.46125686668444e-05
-3.29204252210797e-05
-2.27105977043712e-05
-2.09976196944837e-05
-7.2695810833369e-06
-2.62799539974338e-05
-2.54634556137816e-05
1.05164599812971e-06
-1.20240285801002e-05
-3.85737158495238e-05
-4.16800938385523e-05
-3.18506345189833e-05
-3.86417500058714e-05
-5.20095114190858e-05
-1.50639161064601e-05
-1.78564934336374e-05
-5.63557370272205e-05
7.89799013504212e-06
-3.6911794961673e-05
-4.17737649153531e-05
-2.83737913858151e-05
-8.72794001192526e-06
-4.88370332946102e-05
-1.62501726468798e-05
-3.01063735485778e-05
-4.01617600158956e-05
-4.35584260453981e-05
-1.41325465560914e-05
-2.8343049351004e-05
-1.27245303001908e-05
-4.23086247472041e-05
-6.26912523913055e-05
-2.95734821480275e-05
-1.85603961006371e-05
-1.83546167421664e-05
-3.41045485219264e-05
-1.88197523223622e-05
-2.03472916347697e-05
-3.40815942692568e-05
-1.96647671999052e-05
-2.92711319768712e-05
-1.32518098919938e-07
-2.73047336309102e-05
-2.72862747008514e-05
-4.01056219017729e-05
-5.09056799822054e-05
-4.34310532045111e-05
-2.08975233094135e-05
-5.82088836619878e-05
-3.72555025714204e-05
-6.95703360423372e-06
-1.6113903104128e-05
-4.04388928798052e-05
-1.88023280232278e-05
-9.43329388427569e-06
-3.9075178999978e-05
3.50300575497809e-08
-1.51906128277981e-05
-3.15592199597991e-05
-2.40474370513751e-05
-5.85743082270283e-06
-5.30747861659138e-05
-4.04271598997032e-05
-1.362351166182e-05
-5.1430651801644e-05
-5.94944550872522e-05
-3.51202955196841e-05
-3.29303360753854e-05
-2.3910139137025e-05
-4.81942551179463e-05
-3.3990694973649e-05
-2.35472762790485e-05
7.00908462209676e-06
-4.239186692529e-06
-4.16527848227929e-05
-1.70983986616061e-05
1.14804337286693e-06
-1.24701615287095e-05
-4.22193996773675e-05
-3.96646431228869e-07
-1.07153762841749e-05
-2.50240370276485e-05
-2.05747564263102e-05
-5.72121060100755e-05
-2.08385965755476e-05
-1.30350400146445e-05
-4.3185574707692e-05
-4.74314964292877e-05
-2.78818121292093e-05
-4.45087966388854e-05
-7.52754566692792e-05
-2.28364242686832e-05
-1.17641978304694e-05
-1.36615593888476e-05
-6.44687151640205e-05
-2.67887733844357e-05
-5.20219182261129e-06
-5.29179766705821e-05
-2.61226412302611e-05
-2.76256916545266e-05
-9.56334285622516e-06
-1.62892739953473e-05
-1.14166362554387e-05
6.55528550810461e-06
-4.69358989073875e-05
-5.00441677483257e-05
-4.69555282702483e-05
-5.93035927663182e-05
-2.8877132271564e-05
-4.46218265026139e-05
-4.93856299838967e-05
-3.05672978240072e-05
-2.34114409210313e-05
-1.86529694698733e-05
-4.33437151930693e-05
6.80555888664502e-06
-2.98539640915577e-05
2.9597669078966e-06
6.06023862757131e-06
-2.29674561327614e-05
-4.04819932364121e-05
-1.16953494457919e-05
-5.07393332101823e-05
-4.97224385952818e-05
-1.69043439101146e-05
-5.14073451342442e-05
-4.01306113189752e-05
-7.31552692160956e-07
-5.01036808573359e-05
-1.82915060958776e-05
-3.58729210751854e-05
-3.62390265641947e-05
-2.20309012679756e-05
-3.31034100246743e-05
-5.40126642834849e-06
-2.24707994565655e-05
-7.61112186845637e-06
-2.45490102659649e-05
-8.73684974421394e-06
1.19455144671064e-05
-1.75580383944614e-05
-3.05676690089129e-05
-5.81129391742407e-05
-5.08034053089624e-05
-3.54417041173542e-05
-4.76779252956729e-05
-2.73675760192298e-05
-4.85191877248198e-05
-6.26103949393676e-05
-2.1405045304101e-05
5.82837571947797e-06
-3.37786812294379e-05
-1.47072910118367e-05
-2.88183597024575e-05
-2.80077568413445e-05
2.09859995286751e-06
3.78354849742009e-06
-4.16769710860858e-05
-2.02576069609028e-05
-1.25090947710035e-05
-9.22012740956753e-06
-5.41080622057008e-05
-5.17583379405785e-05
4.60406035695155e-06
-4.91213846336454e-05
-1.49047065862606e-05
-3.86002123027742e-05
-1.98414166591133e-05
-2.11630052692586e-05
-2.15572989946397e-05
-3.76854235221757e-05
-4.68110889524152e-05
-7.67803191306609e-06
-4.95912588634201e-05
-2.51758089731097e-05
-9.63142182995603e-06
-3.05170861669417e-05
-3.81712134682028e-05
-4.01049735319832e-05
-4.94269300558813e-05
-7.20230534038677e-07
-3.00370723797097e-05
-1.47825117312854e-05
-3.28044852271811e-05
-3.59672710409102e-05
-2.64263807368738e-05
-6.31268387321857e-05
-5.22924397899291e-05
-5.34870745565925e-06
1.07408653129093e-05
-5.72920076938933e-05
-2.02439198874006e-05
-2.95353240451848e-05
-3.44109600941693e-05
-1.25395610307161e-05
-5.41457259367385e-05
-2.30570629493436e-05
-5.25705713802496e-06
-1.77832591575276e-05
-1.61019949061687e-05
-3.15873602572475e-05
8.37804683446465e-07
-3.48956186208096e-05
-1.63768871981744e-05
-3.64170060418071e-05
-4.12368308937428e-05
-4.17209148342472e-05
-1.98613364847198e-05
-4.61729278368952e-05
-5.17433957621093e-05
-7.12107790299304e-05
-3.61745437392061e-05
-5.37662042444188e-05
-2.56406186899573e-05
-1.1243726343807e-06
-1.77290366697128e-05
-3.09281266496502e-05
-1.60062555783307e-05
-4.05383863632672e-06
-1.58950614525206e-05
1.32308639931534e-05
-3.18102440188964e-05
-1.26429056659093e-05
-6.85822572948809e-05
-4.60941491829114e-05
-1.74521750053136e-05
-3.64284093815869e-05
-3.72979160818577e-05
-7.16366140230529e-06
-5.5825540503138e-06
-4.27784869973158e-05
-6.14157932669487e-05
-4.36645903789728e-05
-4.09310161194146e-05
-3.15162357675372e-05
-7.07015974260646e-05
3.30913076296404e-07
-4.64025021629763e-05
-3.58542915945474e-05
-5.06014529213755e-05
-3.08436803110217e-06
-2.07285616045796e-05
-2.10706690805167e-05
-3.34271206254617e-05
-3.30761422944978e-05
-3.15892874192199e-05
-1.31109464581338e-05
-4.47016701378034e-05
-2.2104698538612e-05
-2.01581250994692e-05
-3.40435989276962e-05
-3.34041544333137e-05
-4.49180459531848e-05
-6.10120388310507e-05
-5.57530137915566e-05
-1.91735306138139e-05
-2.85141884396713e-05
-1.04179232266576e-05
8.75029284077675e-07
-2.02302402289919e-05
-4.54229311910846e-06
-3.53691068491683e-06
-4.00213371846859e-05
-2.4349080796777e-05
-1.33471842521144e-05
-4.54364160365443e-05
-3.8855963606969e-05
-4.05062940482085e-05
-1.08523078400127e-05
-3.08998968330914e-05
-6.14002150790092e-05
-4.07556112771081e-05
-2.53432277720752e-05
-2.89399554944214e-05
-2.12915473073119e-05
-1.63942948718865e-05
-1.53898071033095e-05
-4.97847575650951e-06
-3.24616697014187e-05
1.25975851597294e-05
-6.04326867869838e-06
9.54954785283155e-06
-4.08949320907083e-05
-4.81979432525584e-05
-2.74495436875474e-05
-4.04160592773944e-05
-5.08308687254838e-05
-4.35776058509878e-05
-3.86661582385989e-05
-7.03372267146766e-05
-5.73321820095273e-05
-4.34344541816925e-05
-2.43968423188883e-05
-6.39820090019282e-05
-4.85205136764698e-05
3.13571810238436e-06
-1.38053828550156e-05
-1.10545445048453e-05
-1.1453166843321e-05
-1.3687712669061e-06
-3.35986431797352e-05
-2.79804938395232e-05
-2.28685255900307e-05
-3.87549253844558e-06
-3.04510940175575e-05
-6.10939914015452e-05
-4.52271683380272e-05
-3.12994681566338e-05
-1.72536001568509e-05
-6.53267684684598e-05
-2.65041340382703e-05
-3.07899684060274e-05
-6.02171962190014e-05
-4.10120235555204e-05
-1.95523922883649e-05
-3.27272801908016e-05
-3.53155278413574e-05
-2.59677134377174e-05
-3.79382784879695e-05
-2.07047010095216e-05
-2.57447142317868e-05
-2.67486286971797e-05
-2.92680542553453e-05
-3.08663177164909e-05
-1.21794043664514e-05
-6.59521869883123e-05
-3.78894641999453e-05
-3.92467308398257e-05
-5.85840716754812e-05
-4.88706961874336e-05
-1.91393876097192e-05
-3.5286780625625e-05
-3.91801027699249e-05
-1.79925540023672e-05
-5.79198130375756e-07
-3.00007380251147e-05
-2.54069336244451e-05
-1.85241558673729e-05
-3.28662074400008e-05
-1.05202216931279e-05
-3.36699588587548e-06
-1.79213638462711e-05
-1.693120034062e-05
-3.01995280224799e-05
-4.64982604555633e-05
-1.66629818637488e-05
-5.49714873949661e-06
-3.6828948151979e-05
-4.39399075841799e-05
-5.3467149926422e-06
-3.3221642013426e-05
-7.79794409895126e-05
-2.57308353644875e-05
-3.36892228318845e-05
-6.09833378929147e-05
-5.0378979462175e-06
5.43280347048568e-06
-3.09643999993723e-05
-2.19044827012368e-05
-7.93012272123819e-06
-2.22389447228799e-05
-3.08066014699733e-05
-2.38696311995993e-05
-2.77636049459735e-05
-1.17498520439435e-05
-1.98061669392887e-05
-3.38673267354707e-05
-1.9634413133278e-05
-1.37552860532202e-05
-4.60366313519997e-05
-8.0972126348873e-05
-5.92263824103308e-05
-3.16742447290702e-05
-4.68396254037586e-05
-4.93076799061709e-05
-2.80903656975521e-05
-1.54211824007694e-05
-4.22739411902531e-05
-3.80219491209946e-05
-1.06471226112972e-05
-7.02062012436439e-06
-8.45196410082676e-06
-5.91654841398281e-06
-2.00649832695567e-05
-3.19794119722285e-05
-2.98053867284332e-05
-5.63317443580211e-05
-5.04153551627504e-05
-4.42768240149172e-05
-4.75134576356587e-05
-4.56831726356031e-05
-2.97345977956068e-05
-3.71547459000865e-05
-5.53881456385499e-05
-1.66191301739603e-05
-1.06384102976322e-05
-3.33024318459094e-05
-3.79372103919173e-05
-2.33400465317449e-05
-1.99104940286583e-05
-4.18736464318341e-06
-2.08206466273166e-05
-4.35224213180829e-05
-6.07015681693056e-05
-3.03117684106412e-05
-3.90621050672462e-05
-3.18420713897252e-05
-3.36668227821751e-05
-2.31348374485354e-05
-3.65146955653323e-05
-2.94232794740374e-05
-6.15820522447556e-05
-5.87976347590725e-05
-4.44655251474049e-05
-4.06807370294001e-05
-5.44603386172713e-05
8.65471059544584e-07
5.97247836320572e-06
-5.21219109906929e-05
-2.88121938794616e-05
-5.06604957651565e-06
2.70782149509036e-05
-1.20417102769265e-05
-3.27478573770814e-05
-2.12512321945713e-05
-2.13852732022626e-05
-2.89933621844552e-05
-4.15863336439024e-05
1.71937190970939e-05
-1.4817624822493e-05
-5.06013340880926e-05
-2.18793958940207e-05
-2.33971433169646e-05
-1.04904440255202e-05
4.72102199274451e-06
-6.35330151541988e-05
-3.27816235932375e-05
-1.20573497847254e-05
-7.23275273617999e-05
-1.70869779420408e-05
-3.7995703866391e-05
-4.24481442937349e-05
-3.36303407911249e-05
-4.02492249193902e-05
-2.96608365893413e-05
-1.83092948842058e-05
-1.44292984106014e-05
8.92119811136868e-06
-6.70499533154661e-05
-9.76682052278337e-06
1.19800689926788e-05
1.45783713578488e-05
-1.15920339227552e-05
-1.31843932968244e-05
-2.35339239522874e-05
-1.27558954690031e-06
-3.32088691927473e-05
-1.01857452736293e-05
-2.96847371152597e-05
-1.49228664104305e-05
-5.24242129116651e-05
-1.10277651461466e-05
-4.42941650271688e-05
-2.44080258661123e-05
-2.10054472303959e-05
-2.02990664868236e-05
-4.01048447768587e-05
-3.16309031215859e-06
-3.09231624793839e-05
-9.59690089542649e-06
-3.58509004177442e-05
-2.10120593670621e-05
-1.84934153435934e-06
-5.01646626442795e-05
-5.23527134279188e-05
-3.78542025582905e-05
-2.19688500098512e-05
-1.25509211333715e-05
-3.35153006461886e-05
-4.98125669629829e-05
-3.36417803787116e-05
-5.88974023963145e-05
-3.1844674747512e-05
-5.40921536127717e-05
-3.5008701577134e-05
-1.51904097483643e-05
-3.08553616054685e-05
-1.15938866807133e-05
-1.71757196135445e-05
-4.74737733380754e-05
-4.92036485884445e-05
-4.78619002907715e-05
-1.1710812690736e-05
-3.20506279876926e-05
-2.41401447833271e-05
3.07255414024838e-06
-6.08666330021353e-05
-2.97811837391266e-05
-6.95722713676448e-06
-2.66376650494351e-05
-2.33375404618513e-05
-1.15582012121476e-05
6.51864456236002e-06
-3.90225310336768e-05
-6.1437642098438e-05
-2.16666950831299e-05
-3.67333660396878e-05
-4.86310807895137e-05
-2.66014859424904e-05
-2.77329685009442e-05
-2.41571918842498e-05
1.12358396909471e-05
-2.13061990626269e-05
-2.17885655718096e-05
1.83379093550089e-05
2.2877628878219e-06
-2.15521153727971e-06
-5.19367466701154e-06
-1.99118661552624e-05
-2.88930235137284e-05
-4.41359007696958e-05
-4.01048121416275e-05
-2.88867199579198e-05
-2.11405887096975e-05
-7.29516432506498e-05
-3.21791060744123e-05
-1.59999749996135e-05
-2.16572964470199e-05
-5.28969091648846e-05
-1.05149363483379e-05
-2.61610940727444e-05
-6.55507327565606e-06
-7.10527432609046e-06
-1.91654330447851e-05
-2.92283255946473e-05
-3.27533492039573e-05
-4.69723864219127e-05
-1.80268423349203e-05
-1.76763762872512e-05
-5.35872450907275e-05
-1.82902809518994e-06
-1.8913681931322e-05
-2.70520339290018e-05
-3.91233458992424e-05
-1.95333317499925e-05
-2.14888208406581e-05
-2.36686054812771e-05
-2.77390789561422e-05
-7.19681521948235e-06
-1.35893841315085e-05
-2.72087270864756e-05
-2.50752448380849e-05
-1.15826308065543e-05
-3.45775382202435e-05
-2.35029801405445e-05
-3.20600123213023e-05
-1.40449092545696e-05
-1.14088511367754e-05
-1.2273388957915e-05
-5.22406367293759e-05
-6.02151162514366e-05
-7.54077182532441e-06
-5.25160881189317e-05
-4.77975236790114e-05
-3.6932581553781e-05
-1.14307117529026e-05
-1.79541905888722e-05
-3.19849331093993e-05
-5.0824721500305e-05
-5.0188763330522e-05
-1.55093089026578e-05
-4.48803133939186e-05
-5.8470017511696e-05
-2.92342131672263e-05
-1.2779749365583e-05
-4.17138402270186e-05
-5.30480904869977e-06
-2.59877125314585e-05
-2.19053217636813e-05
-1.0297125677823e-05
-2.05075462162962e-05
-1.59576177283787e-05
-4.08908049417202e-05
-5.35269948199821e-06
-2.93942694537827e-05
-7.37265563845119e-05
-1.11183708023556e-05
5.34599524070327e-07
-7.31645233895648e-06
-1.90024817283795e-05
-2.41369861098405e-05
-9.58672608254732e-06
-3.60429887831249e-05
-4.16906890866581e-05
-4.47884352471819e-05
-4.11855547397342e-05
-1.63658157731989e-05
6.57315225438118e-06
-5.29240767780778e-05
-3.27427443424752e-05
-3.44441238732955e-05
-4.8360249654059e-05
-2.43615728864533e-05
2.99705725234749e-06
-4.32221568733827e-05
-4.08342878976725e-05
-2.91325703839761e-05
-1.54340683383398e-05
-4.39032617950297e-05
-3.0716423727989e-05
-1.91633611241076e-05
-2.99586690261519e-05
-3.67436459438906e-05
-6.5579326368081e-06
-3.09479640965679e-05
-4.53334081649534e-05
-1.70832442970178e-05
-4.81637166221954e-05
-3.51346428985494e-05
-1.45043152249334e-05
-6.53736750167169e-06
-7.61226327778833e-05
-2.50969550802749e-05
-3.54396312632702e-05
-3.25118740076738e-05
-7.55622297864785e-06
-2.43500395505718e-06
-5.13919228831221e-05
-4.57536596971233e-05
-1.1795125836917e-06
-3.45572320551613e-05
-2.8728045020689e-05
-3.06949264640442e-05
-4.28142216545655e-05
-7.30975930303233e-05
-2.29414413466672e-05
-3.19270929498891e-05
-4.15358006174138e-05
-2.56423978662637e-05
-2.89470491348283e-05
-2.47183601102312e-05
-3.70750544840661e-05
-1.31706980186015e-05
-4.13373141556189e-05
-1.09415896985099e-05
4.62276178128532e-06
-1.76890714739832e-05
-5.23198327991831e-05
-2.32996579253509e-05
1.1895382787069e-05
-1.43366149188802e-05
-1.34901362352933e-06
-2.33775989554119e-05
-5.12800939732136e-05
-7.08771206766653e-05
2.90037252673952e-05
1.27648677016989e-05
-3.43903879837748e-05
-3.19109835825605e-05
-4.52497672846722e-05
-3.21078043013746e-05
-2.54967959178648e-05
-3.93006873687243e-05
-7.66335298048484e-05
-1.54417908935407e-05
-1.04592458671876e-05
-4.23315536209256e-05
-1.7381771082314e-05
-5.61030531821688e-06
-4.54730163443705e-05
-3.60846657160557e-05
-1.10282556626477e-05
-1.57640014417226e-05
-1.94304700928742e-05
-1.71088668657176e-05
-2.74864974709987e-05
-2.25344284660018e-05
-4.98684751524519e-05
3.86092539026143e-06
-3.96860115979398e-05
-2.68839282038002e-05
-2.8495488156632e-05
-2.66188928891073e-05
-1.1188995564884e-06
-1.21374057103383e-05
-3.97645282621791e-05
-4.35355656134419e-05
1.54153725875353e-05
-1.8167267434778e-05
-2.33504299928471e-05
-7.03314396173993e-06
-1.32428732273934e-05
-4.5510814252253e-05
-5.40648551602998e-05
-4.57850343151511e-06
-6.8478373814481e-05
-2.78781248992144e-05
-6.05422366185943e-05
-5.08172047379957e-05
-4.90273110340092e-05
-1.3520373835883e-05
-2.64133776123784e-05
-5.3499091695009e-05
-3.81485790594625e-05
2.17056367608054e-05
-2.59244580009983e-05
-2.98902807004783e-05
-2.76065403567182e-05
-6.0719346042559e-05
-8.7308387960634e-06
1.72609601619746e-05
-3.29758077401021e-05
2.28732713626452e-07
-8.36211475577827e-06
-3.64993270758545e-05
-4.1713304684297e-05
-4.57752972628165e-05
-2.47073274281801e-05
-3.64858250723309e-05
-3.17002612439331e-05
-4.55423168684903e-05
-7.09859695627328e-05
-2.02754587171303e-05
-6.41355136343272e-06
-3.5231839003079e-05
-4.24170258593958e-05
-6.20152187739664e-06
-1.10708859324622e-05
-1.93595785879649e-05
-1.32335109459713e-05
2.26812230883577e-05
-3.0784664645329e-05
-4.47063702638459e-05
-2.02052810528295e-05
-3.93552848878543e-05
-4.82687576559176e-05
-1.44396787502991e-05
-3.21855179704894e-05
-3.74441788852598e-05
-9.00612783954137e-06
-1.74907453965028e-05
-7.74046389331815e-05
-2.58354042804335e-05
-2.68766901136455e-05
-2.92822675120574e-05
-7.3808050751024e-06
-3.59409110755445e-05
-5.89733985645106e-05
-5.69456901721862e-06
2.18790657325688e-05
-1.74670180796704e-05
-3.26093258378576e-05
7.73087672384022e-06
-1.24407774156262e-06
-4.66536022747436e-05
-1.50705147882322e-05
-3.07515711022241e-05
-4.56612173419595e-05
-3.86378004130833e-05
-4.80638040704163e-06
-2.61565377806085e-05
-5.22424733230914e-05
-3.5662561355474e-05
-4.69271295885098e-05
-3.90242167349805e-05
7.91679244041652e-06
-2.10320367508458e-05
-4.63950321636681e-05
-5.71634311462483e-06
-1.19647345695486e-06
-3.95454305835008e-05
7.86395045010731e-06
-2.62609737448863e-05
-5.5814332173107e-05
-1.12659202627888e-05
-9.75991468368994e-06
-5.12067224184076e-05
-6.37393699624613e-05
-1.05050201346404e-05
-4.27328221979806e-05
-5.02348209161583e-05
-1.30704108086583e-05
-5.65162499254697e-05
-6.90639692544711e-05
1.37108399361335e-05
-2.22667330728892e-05
-2.53933415033202e-05
-1.52302039906224e-05
-5.07434414836886e-06
-3.86972138818779e-05
-2.9298813777531e-05
1.36966450604193e-05
-5.13167428016103e-05
-2.06595748361107e-05
-1.49308770090681e-05
-2.50393248989098e-05
-7.30404841755471e-05
-1.88027687373419e-05
-5.61072795431024e-05
-3.12435436181565e-05
-4.12272234041266e-05
-4.09878009453165e-05
-5.31058766496986e-05
-1.70664891710419e-05
-1.58643625642158e-05
-2.596179682337e-05
5.05903126512758e-06
3.8911852362657e-05
-1.31807782426172e-05
-4.68630823437187e-05
-3.38882197312852e-05
-3.10426375894136e-05
-7.30437432028761e-05
-6.06182354410708e-06
9.52997468604824e-07
-7.23570363074664e-05
-2.23854446829813e-05
-3.28999542005594e-05
-3.78489139663779e-05
-1.7743911702754e-05
-2.49484661413308e-05
-5.71748779578166e-05
-3.99359702976569e-05
2.21855178534639e-05
-5.82878167604491e-05
-3.93947064376981e-05
-3.39583765884375e-06
-1.90997652133264e-05
-1.59854460538681e-05
-2.20168459728551e-05
2.10648963643368e-05
-3.34263254940115e-05
-1.297425863289e-05
-3.52789344794515e-05
-7.07290922341008e-05
-4.25744225382162e-05
-2.76861264317042e-05
-5.81961624108031e-05
-4.3009051522093e-05
-3.21799202776839e-05
-1.57037314719427e-05
-4.01337312408284e-05
-4.92155313609468e-06
-1.34650109189786e-05
-1.44977390579087e-05
4.19926322742351e-06
-3.00200488020108e-05
-2.51481779526565e-05
-1.38522963368189e-06
-2.09763490475028e-05
-3.23682313624542e-05
-2.57379748461222e-05
1.41516479061212e-05
-2.98407711272559e-06
-9.08564198172285e-05
-3.09233701746692e-05
-6.72550271849461e-05
-4.33834650060485e-05
-4.14232293960091e-05
-3.12021953315691e-05
-4.18752646046376e-05
-4.62040000414887e-05
-3.50927882326135e-05
-4.5515765034017e-05
-2.98206489138632e-05
2.16847326920592e-05
2.14671640605052e-05
-4.3401324134164e-05
-6.83276821349287e-06
6.37281622117233e-06
-5.14330782998429e-05
6.61431549423e-06
-2.34798136568049e-05
-5.40887504552107e-05
-1.38352302677967e-05
-3.07823635100521e-05
-4.70413888922577e-05
-3.62343666942538e-05
-1.96912319874261e-05
-3.80750754681456e-05
-6.26143220810868e-05
-5.52095641886488e-05
-1.40448292096701e-05
-2.24053715951109e-05
-4.01829924960449e-05
-1.75009033514114e-06
-4.00193545685766e-05
7.76273464326876e-06
1.07862394973522e-06
-1.56154710609487e-05
-4.05974217972515e-05
4.47105750367738e-06
-2.58247001876306e-05
-1.76631455949214e-05
3.15209214898483e-06
-3.28797024816459e-05
-7.14365552002861e-05
-2.07005711754813e-05
-2.29542625544356e-05
-1.14472791225715e-05
-2.14366433077463e-05
-4.02260670896519e-05
-9.72308342058981e-07
-1.35310592860943e-05
6.10031878011167e-06
5.4693390993828e-06
-4.75779677115312e-05
-2.68025702515237e-05
-8.10674046046625e-06
-5.10559511467874e-05
-1.29252958830134e-05
7.9864349574054e-06
-3.79133925815918e-05
-6.24246289308948e-05
-3.15593880128525e-05
-5.00406452219356e-05
-6.13211586801052e-05
-2.88682299105197e-05
-6.27988478941722e-05
-2.31492494611494e-05
-8.30750886238838e-06
-9.52000460969664e-06
-4.77837262443152e-05
1.41572878747823e-05
-8.60826476313308e-06
-1.62259474025982e-05
-2.1637814394526e-05
-9.91866561308843e-06
-3.08293069243604e-05
-2.98446060067847e-05
-2.6498488161025e-05
-3.21370641878988e-05
-5.16562302289851e-05
8.9802413542793e-07
-3.88663702320738e-05
-6.02847795040335e-05
-2.61436904951326e-05
-2.22181076819856e-05
-5.87177351384891e-05
-1.19206244413517e-05
2.30265092155317e-07
-2.57893023429786e-05
-1.73864264374736e-05
-3.58041698959066e-05
-5.00710243648601e-05
-2.18993541665575e-05
-6.8874267517864e-06
-4.4277446511746e-05
-6.3162378250321e-05
-5.80098271096509e-05
-8.9175829372371e-06
-1.21030769321048e-05
-1.25668947024039e-05
-3.46264884544007e-05
-7.19820663616156e-05
-3.38817114104835e-05
-1.64461269258468e-05
-2.65258114952328e-05
-6.38776210441214e-05
-4.59067297781728e-06
-2.60994204909172e-05
-4.85029512143006e-05
1.9949285348359e-06
-4.54879160809531e-05
-4.73010492821166e-05
-2.48810466323599e-05
-4.9025344217681e-06
-5.66826151490353e-05
-5.94419015931998e-06
1.42257936391012e-06
-3.82154148687548e-05
-6.21453606570841e-05
-1.31454695249327e-05
-3.2808655516205e-05
-3.60214456986901e-05
-2.68727146935056e-05
-2.19139658158498e-05
-4.72578558033588e-05
-2.43392526776451e-05
-2.43534178895519e-05
-4.42946280852201e-05
-1.01135592709409e-05
-3.40689971029623e-05
-3.89204928613814e-05
-3.06839944089194e-05
-1.06443166812579e-07
-5.10926647987735e-05
-3.19231016139957e-05
-1.9388475868348e-05
-1.51626955257152e-06
-2.0373465089684e-05
-4.74900465839551e-05
-1.07939227920528e-05
-4.05772563652476e-05
-2.95319055759474e-05
5.83697244248843e-06
-5.9162327218475e-05
-1.01306842308278e-05
-5.20564760652359e-06
-4.32916414721714e-05
-2.77507726883468e-05
-1.11887915159613e-05
-3.24044646639282e-05
-4.19825757117331e-05
-4.05756454042978e-06
-1.6451959697551e-05
-1.58670929646111e-05
-1.88588908237719e-05
-1.22926079144342e-05
-4.8970032687824e-05
-3.35219368581348e-05
-2.57024673143681e-06
-2.95790475668787e-05
-4.08775730472647e-05
-4.0463517411811e-05
-5.53270414559204e-05
-7.33245004705839e-05
-2.54467506932115e-06
-2.3317549966306e-05
-2.50884254927743e-05
-2.536140648601e-05
-2.66338764216428e-05
-4.1660005467944e-05
-3.72354542317768e-05
-1.76044071705226e-05
-3.04922349877556e-05
-3.42357777290919e-05
-1.26624155474452e-05
-4.59241692012094e-05
-4.88062371267061e-05
-2.20635297807431e-05
-3.38941225108903e-05
-3.74529412342679e-05
-1.12517535582942e-05
-3.83715851452146e-05
-4.79566299489543e-05
-4.547909617764e-05
-2.4638962916721e-05
-3.45015942164198e-05
-4.40470997204349e-05
-4.22834690062032e-05
-2.50906215185828e-06
-3.90201629870403e-05
-1.87142605011735e-05
-5.24781740559259e-05
-5.53579186046801e-05
-1.09692783170563e-05
1.7607475843239e-05
-5.5700622565162e-05
-6.3252101530337e-05
-2.60799385606435e-05
-1.33405137771923e-05
-4.01681719202625e-05
-2.70220181736337e-06
-8.91778022712626e-06
-3.64749801163248e-05
-2.20190214263672e-05
-3.09791335491392e-05
-3.5749965912306e-05
-1.68198625702088e-06
-2.22304282394029e-05
-6.05745133165726e-05
-5.05934115165979e-05
-2.41676299637783e-05
-3.93285901383892e-05
-3.29125709980903e-05
-2.40784905053391e-05
-5.07901886026368e-05
-2.64347959573555e-05
-4.93722123545296e-05
-5.4093082056718e-05
-2.70455189868963e-06
-2.01749800362892e-05
-1.9070906103131e-05
-4.40653032684365e-05
-2.90920997366264e-05
-1.78966517185829e-05
-5.60545836724826e-05
-3.72694524694235e-05
-4.21299235675326e-05
-3.6925269866603e-05
-4.2600137512211e-05
-1.82897376108473e-05
-2.67628072170582e-05
-2.85707816290821e-05
-1.16934126018304e-05
-1.97801695315866e-05
-4.52484086579958e-05
3.16710154767049e-05
-1.7281205636463e-05
-4.48793982614168e-05
-3.87715388344766e-05
-3.33176740782875e-05
-3.38499417492118e-05
-3.47983877525028e-05
-1.95848647468496e-05
-2.18883983325706e-05
-5.32204701717266e-05
-5.89469723007415e-06
-3.03218071043111e-05
-3.32197000883626e-05
-1.23191539876149e-05
-1.94664823031503e-05
-7.52079422992991e-05
-5.63078100192785e-05
-1.80900080639467e-05
-5.31672529023156e-05
-1.63608238073754e-05
-2.57552865004677e-05
-3.71748758593475e-05
-1.50969059557203e-05
-7.3145389092372e-06
-6.18373261583431e-05
-2.0889665200296e-05
-5.97117597022741e-05
-2.28329923293406e-05
-4.60383964941091e-05
-3.83502526100717e-05
-3.64512455572601e-05
-1.93467539753099e-05
-2.01008761749318e-05
-4.08535587889155e-05
-3.80804796615188e-06
-3.5563777581013e-05
-1.06101938986331e-05
-1.27036927966669e-05
-2.20768975721598e-05
-2.64872947956065e-05
-3.1918724540884e-05
-2.9633095030404e-05
-1.78023849668775e-05
-1.46881691835686e-05
-2.56838167749417e-05
-5.55003007009238e-05
-3.1715824892064e-05
-2.82092668140099e-05
-6.03429965898701e-05
-3.43152008469229e-05
-2.40191394306994e-05
-1.58771245193624e-05
-4.2086422087459e-05
-4.55652167687721e-05
-3.1537941370428e-05
-1.95009824328172e-05
-3.14996520735652e-05
-2.62606503528001e-06
-5.50189494841662e-05
-3.167582278702e-06
-2.68562676065607e-05
-2.99263867037112e-05
-3.16406114454468e-05
4.19948570561863e-05
-4.14294291419559e-05
-6.83198301323466e-05
-1.27276628967323e-05
-3.81256069680939e-05
-5.29996687420048e-05
4.14149936134024e-06
-5.89175878742112e-05
-8.85335384073604e-06
-3.8414298503863e-05
-2.29162336285316e-05
-4.66508677499247e-05
-5.42915652868544e-05
-3.83490035934868e-05
-8.37426790184067e-06
-3.20925090994978e-05
-2.28082127368062e-05
-2.44680329982062e-05
-2.53334057533375e-05
-3.8696017759053e-05
-3.22174692450625e-05
-5.38661932010855e-05
-2.57294334646671e-05
-4.43358426503379e-05
-3.2930710178378e-05
-3.7021744138e-05
-2.41636392142916e-05
-3.79799746291233e-05
-4.89401226159942e-05
-8.76395025645393e-07
-4.56127222034247e-05
-1.51436041495676e-05
-5.13259603416136e-05
-4.12417899826551e-05
-5.30615582719894e-05
-5.28672644842483e-05
-3.17237633239447e-05
-5.0698805790479e-05
-3.30428041618477e-05
-2.64371428289832e-05
-3.14554039343455e-05
-1.69083338262263e-05
-1.11935642007535e-06
-2.87425069448542e-05
-2.32151107760573e-05
-9.77417071179281e-06
3.35321067422984e-06
-9.74159904282995e-06
-1.47004038485105e-05
-3.45811513966405e-05
-4.51043610944641e-05
-5.35942696626285e-05
-1.34667070005791e-05
-5.43521851606191e-05
-4.38495097512092e-05
-4.74491722575136e-05
-5.4756860298127e-05
-2.93184840770024e-05
-2.56638307989204e-05
-4.18677929559328e-05
-3.20565750312875e-05
-3.6394949494077e-05
1.55122741721707e-05
-3.8117479267025e-05
-2.23366250546108e-06
-2.18065856017412e-05
-3.53699800956302e-05
-3.78238067805183e-05
-4.52029195717556e-06
-2.61640012623607e-05
-1.98275356038035e-05
-1.7533229070791e-05
-4.51595350533239e-05
-4.17112086531025e-05
-2.43343047339348e-05
-1.84626349152305e-05
-1.18018053044609e-05
-1.03250985313307e-05
-8.31437762733475e-07
-1.64851502219786e-05
-1.98111565035928e-05
-9.81618868945315e-06
-1.93430436499298e-05
-2.74812897259786e-05
-3.73861222974901e-06
-9.43696801781147e-06
-4.77004180081731e-05
4.31965845499968e-06
-1.00085305649087e-05
-3.70811063553069e-05
-3.23613559195232e-05
-4.22473650712629e-05
-4.00955178041088e-05
-2.36668026530032e-05
-8.27951376011167e-06
-4.55359278597833e-05
-2.99991547394619e-05
-6.92751256679362e-05
-1.42273089227544e-05
-5.90936062026594e-05
-2.58677182177209e-05
-4.20465282207169e-05
-3.66163570064672e-05
-3.17612610107154e-05
1.55841078231328e-05
7.74936819484101e-06
-2.10979164001196e-06
-2.24134241485238e-06
5.35314526412261e-06
-1.61302556769653e-05
-5.07972102279849e-05
-2.88725863739512e-05
-4.11850939441607e-05
-4.90731871577772e-05
-4.57736616385932e-05
-5.20828891621742e-05
-4.8084571498925e-05
-3.80011052664073e-05
-3.42567357876853e-05
-4.33694974209863e-05
-2.20990957848702e-05
-6.3883518197921e-05
-3.97336328857246e-05
-7.47413208512706e-06
-2.60467018357776e-05
-1.90992206779109e-05
-4.1261882598003e-05
-4.80513929257135e-05
-4.09528185077677e-05
-4.9177895319512e-05
8.00772336117206e-07
2.36909651902727e-05
-3.70862958565133e-05
-1.28418802761035e-05
-1.3427747610722e-05
-6.24574780459261e-05
-2.86876076234717e-05
-4.70216665612823e-05
-3.89427412983093e-05
-4.45001022643036e-06
-1.94458386168813e-05
-2.99851935878018e-05
-4.534642736044e-06
-9.78210502624682e-06
-3.45735754957501e-05
-3.81343143893509e-05
-1.88101336967552e-05
-7.98899515171936e-06
-2.23264720369721e-05
-4.07606959592242e-05
-3.70824335420944e-05
-1.37823590701364e-05
-9.64044345879692e-06
-1.99186335438156e-05
-2.9128507384027e-05
-3.58263557059633e-05
-1.74419459522358e-05
-4.09162218715964e-05
-3.91840525935878e-05
-3.40183424443142e-05
-2.85759799197426e-05
-1.48601508811612e-05
-4.35142938345912e-06
-4.27470972539433e-05
-4.29591091750279e-05
-3.82189234873127e-05
-1.23828314214652e-06
-3.84582956999907e-05
4.04992590848594e-05
-2.34981441544751e-05
-1.52153021919477e-05
-4.12823673561945e-05
-2.3794328569569e-06
-3.75232266821637e-05
-2.66666958177477e-05
-2.72757939435212e-05
-1.22602322040781e-05
-6.71100209454356e-06
-1.44072605369805e-06
-4.6923446081543e-05
-3.13105425957888e-05
-3.20479984798499e-05
-8.10665224335842e-06
-3.40442712876123e-05
-5.42726601450436e-05
-9.01485886013563e-06
-2.57261160887384e-05
-4.6904996162532e-05
-2.05810342127397e-05
-3.36626432672987e-05
-1.67355258589288e-05
2.48812805670724e-05
-1.75143492188167e-05
-2.0942606833994e-05
6.74488623524714e-06
-2.48540822301561e-05
-1.38542627635528e-05
-2.76562786211138e-05
-2.5269339084926e-05
-4.49390596037826e-05
-2.50123395981762e-05
-3.56778814446584e-05
-4.76546874882693e-05
-2.14675304098372e-05
-3.01011688342634e-05
-2.9401369579862e-05
-3.01352203508056e-05
-8.27325481178451e-08
-2.34185561399379e-05
-1.81641500716495e-05
-2.36609108243942e-05
-1.5632742803313e-05
-1.10977486623441e-05
1.01839768258606e-05
-3.47621781409723e-05
-7.26797659304129e-06
-2.72033111725882e-06
-3.99634347817978e-05
-2.5070806263618e-05
-2.6304604303006e-07
-3.17472556907516e-05
-2.25325985502444e-05
-5.6208795002545e-05
-2.39333535551336e-05
-2.07365824844404e-05
-1.74345520457442e-05
-2.4003940896774e-05
-3.8095581302914e-05
-4.17019930944313e-05
-4.87853311730186e-05
-2.53491883342002e-05
-1.04223161596261e-05
-5.12741706255315e-05
-3.67395103737655e-05
-4.48083510363561e-05
-2.79331148744758e-05
-1.53209773392464e-05
-4.93341810243528e-05
-2.45773549667725e-05
-5.114512935288e-05
-3.6725917779491e-05
-3.17942168966707e-05
-1.93696956753605e-05
-3.04729312085228e-05
-3.46895198210213e-06
-6.5341670580046e-05
-1.15191256900099e-05
-6.18072538049935e-05
-3.55852991269066e-05
-6.38505117854309e-06
9.12602513027247e-06
-2.14485237921781e-05
-2.94671463775431e-05
-3.12030318222871e-05
-1.12421709615027e-05
-3.88841196797994e-05
-1.91347587704922e-05
-3.7036806213575e-05
-2.13780260759959e-05
-2.7171591174039e-05
6.94459016741255e-06
-2.59582943795416e-05
-3.01966706037761e-05
-2.55002038932171e-05
-5.62908559011212e-05
-1.34706463759355e-06
-1.96102596141033e-05
-4.15596962526364e-05
-2.53010054894094e-05
-3.00370071867253e-06
-5.39434974310059e-05
-2.88950974047705e-05
-1.98441454696922e-05
-4.07947317802045e-05
-3.36959210262916e-05
-1.58512252047782e-05
-2.02855688206669e-05
-8.15576439725406e-05
-4.07132487822123e-05
-4.77612650354979e-05
-3.93550907315576e-05
-2.1812899537645e-05
-2.88484390522592e-05
-2.1984438549316e-05
-2.84276322723865e-05
-2.60038602492343e-06
-2.26699002108968e-05
-4.64851580239892e-05
-6.04163927999324e-05
1.78558645658642e-07
-3.92033578427131e-05
-4.10234674897974e-05
-3.34357423915699e-05
-2.45839123503058e-05
-3.2515654122605e-05
-3.89590026950918e-05
-2.99448693941952e-05
-3.40105957216924e-05
4.77306061830937e-06
-5.05968963135809e-05
-1.50733560553553e-05
6.76688503077168e-06
-2.92636021980623e-05
-4.17205993447882e-05
-1.79388207055456e-05
-1.52601951456427e-05
-5.14792226603817e-05
-4.93313582791922e-05
-5.52882902435336e-05
-3.37488192639851e-05
-3.85979625315934e-05
-4.37526905135972e-05
-9.13729988537842e-06
-2.40705262030621e-05
-1.58133410803024e-05
-4.18614748921447e-05
-3.59218429830547e-05
-3.05424837333441e-05
-3.42980630048863e-05
-2.03282034365283e-05
-9.926093891131e-06
-2.12608122417948e-05
-4.00918592945292e-05
-4.30471265007133e-05
-1.67481273596518e-05
-2.28601773974682e-05
-5.22463507476953e-06
-1.41046788160246e-05
-2.47821823683365e-06
-2.28605926416259e-05
-1.90686430181458e-05
-2.05933244810396e-05
-2.2645475254299e-05
-3.77826070746707e-05
-4.82748764142695e-05
-4.06877996490002e-05
-2.02564687174091e-05
-4.11744017336434e-05
-3.0846350506557e-05
-4.86076284043249e-05
-5.47625568010576e-05
-2.78326740151363e-05
-3.7363084221746e-05
-1.66834575810202e-05
3.01985054864147e-06
-4.1843838701806e-06
-5.42452036702361e-05
-1.95524478848206e-05
-4.25852854222481e-05
-3.50255545462237e-05
-5.43327186306422e-05
-1.7694146237427e-05
-5.66661978222441e-05
-3.10115032607801e-06
-2.50424494459282e-05
-4.19519320104454e-05
-1.17746566290845e-06
-8.30841871068352e-06
-1.95782908116806e-05
-2.5965255074089e-05
-2.43988164427636e-05
-3.02396583749302e-05
-3.25802522062636e-05
-2.29756824313619e-05
-2.18554837227886e-05
-5.65709546146921e-05
-5.92177339521557e-05
-4.20396552411074e-05
-4.210113371925e-06
-3.24140086261232e-05
-5.51420859671876e-05
-4.15298393899214e-05
-4.45300879496758e-05
-5.38383742613303e-05
-5.46389742957944e-06
-2.50611113922989e-06
-1.88452768677401e-05
-3.08399909436659e-05
-3.62750184768937e-05
-1.42024127775531e-05
-8.44959807713549e-06
-1.12605377347734e-06
-1.54273086032504e-05
-1.14235181846969e-05
-2.6572185013107e-05
-5.91080404921159e-05
-2.39192850001087e-05
-5.76815901805456e-05
-3.77907305824329e-05
1.31821914819038e-05
-5.33818260794005e-05
-5.50856215606968e-05
-1.72792615554743e-05
-3.26332102399037e-05
-1.3580230736868e-05
-2.10603232814515e-05
-4.8634635635042e-05
-2.65916312884803e-05
7.47944198340633e-06
-2.37967538895495e-05
-5.96049156268741e-05
-2.84830956824841e-05
-3.60748763601233e-05
-6.71205748709686e-05
-3.89538340467601e-05
-6.70162975675758e-06
-4.91982020342478e-05
-5.22257743410644e-05
-5.02320567873639e-05
-3.90080535570327e-05
-1.07205424132423e-05
-4.02988121676618e-06
-2.08688426553253e-05
-5.46955490659202e-05
-3.39388133582354e-05
-3.09788971873756e-05
-2.7244904007095e-05
-2.76395716529031e-05
1.92090171356289e-05
-1.52372441626212e-05
-3.37805274976071e-05
-1.98925750856319e-05
-1.54132259257198e-05
-3.11182972848119e-05
-2.56326203480459e-05
-3.73086864795836e-05
-5.97678866991747e-05
-4.48291213339885e-05
-3.3915705035292e-05
-6.22662766240578e-05
-3.65054542967491e-05
-3.17810558822929e-05
-6.04320765350843e-05
-4.28633980229969e-05
-1.86927487072267e-05
-3.36571017091761e-05
-6.96460170192932e-05
-3.00091700394312e-05
-5.58887269861478e-06
-8.83358269432081e-06
-3.42147314165316e-05
-2.33567822670851e-06
-6.1611116818633e-05
-2.49105351324465e-05
-1.58822993609346e-06
-3.39589874690727e-05
-3.07438957254959e-05
-4.35058960642015e-05
-3.09990599940054e-05
-6.58211043353259e-05
-4.60756366442252e-05
-4.99755385406074e-05
-2.69717543830073e-05
-1.15718116160983e-05
1.49263312478573e-05
-4.57214958847152e-05
-7.38585269858332e-05
-1.49647897867374e-05
-2.36789733704176e-05
-2.58069456270812e-05
-7.72699713078444e-06
-3.45705561148526e-05
-3.28955601733563e-05
1.43765128538951e-05
-8.41372959885388e-06
-3.25417878439171e-05
-1.64675257243159e-06
-2.68123048377326e-05
-2.25771870732043e-05
-5.14396583496222e-05
-3.96886220473987e-05
-2.59602840248606e-05
-4.73839459192445e-05
-4.29965241709717e-05
9.39300573214583e-06
-2.18440356806777e-05
-5.14018687653924e-05
3.15770461591531e-06
-6.15601410197229e-05
-1.73954094719761e-05
-1.92501343047635e-05
-8.22016423941031e-06
-4.47407875042873e-05
-8.21426544088556e-06
-3.40297909343811e-05
-4.20718649666439e-05
2.25549959252936e-05
7.00150576989552e-06
-3.53216690740896e-05
-1.73796129806036e-05
-3.20532263880938e-05
-5.85725848302054e-05
8.54660631748002e-06
-3.00566128443141e-05
-5.89207532769731e-06
-3.61522141477114e-05
-7.45490926314993e-06
-3.65850518739325e-05
-2.24849094427771e-05
-4.40104360255836e-05
-3.96319528812627e-05
-3.46237599835239e-05
-1.99633074065592e-05
-4.7013280349968e-05
-2.74940271818817e-05
-1.53687188859514e-05
-3.84555833054016e-05
-5.57495200866025e-05
-5.29775513522204e-05
-8.86111467915734e-06
1.04442460417524e-05
-3.51027321839208e-05
-2.30753749704484e-05
-5.47474774430741e-07
-4.50750572887322e-05
-5.3598144951636e-05
-4.02101880785168e-05
-4.31308305903757e-05
-5.65908730433504e-05
5.96590711047537e-06
-1.98812675952235e-05
-1.83807805697405e-05
-2.0164436292127e-05
-2.21166362136316e-05
-2.79504489746121e-05
-5.25998373873425e-05
-3.42761617063684e-05
-5.90984762844474e-05
-1.77570727461544e-05
-8.87563822510027e-06
-2.77709620590792e-05
-1.99291146439083e-05
-1.59511891265965e-05
-2.54514408178184e-05
-4.01257972856858e-05
-2.50590351747759e-05
-2.01685078825703e-05
-4.83887482600617e-05
6.32707946272709e-06
-5.27707691938247e-05
-5.22121194277475e-05
-3.19602541789796e-06
7.93502847435365e-06
-3.30027571080539e-05
-8.05481095062707e-05
-1.07461209837761e-06
9.71913868001196e-06
-5.20199328072065e-05
-2.55662411338045e-05
-2.61924294197775e-05
-2.0688083408405e-05
-2.53644489343633e-05
-2.66328193674453e-05
-5.69094797433633e-05
-3.61415321441886e-05
-6.03739710266898e-05
-2.64878962412175e-06
2.31541992572338e-06
-4.73800839475399e-05
-2.70877932284193e-05
-2.6530727047429e-05
3.49438722855508e-06
-3.46609741630031e-05
-1.34174898212106e-05
-3.22979104667907e-05
-3.51848995749336e-06
-1.73941012717724e-05
-3.41162158131207e-05
-4.03610548938178e-05
-2.13489795148286e-05
-3.16230137003295e-05
-2.82320343206391e-05
-3.75002313949624e-05
-1.8184557257312e-05
-3.19143373530182e-05
-8.12253663396123e-05
-5.54660847900116e-05
-1.22958352615014e-05
-3.26103475925269e-05
-4.02559323234277e-05
1.12060794557264e-05
-4.22218525024843e-06
-2.87623200996527e-05
9.31408124647459e-06
-8.98276747427237e-06
-2.68203277654044e-05
-2.83914294538244e-05
-3.29191149533e-05
4.13865053832827e-06
-3.56127169331933e-05
-1.14859170090461e-05
-2.94855295289251e-05
-6.74235612837759e-05
-1.81868125723935e-05
-2.96072390114058e-05
-7.3920319748297e-05
-3.56427070682007e-05
-2.29234554142318e-05
-3.67143540156611e-05
-3.82717532686944e-05
-4.56781585644665e-05
-2.17018103169082e-05
-4.56488623845872e-05
-3.92700164332647e-05
-1.78474534175034e-05
1.48917035658238e-05
-1.19604784753564e-05
-3.43107014172591e-05
-3.5620086088479e-05
-2.48573369720916e-05
-4.46000865808496e-05
-4.74649838928279e-05
-3.2529033679353e-05
-2.12426889031262e-05
-4.63600339296616e-05
-1.74462377098987e-05
-2.97890747587418e-05
-5.95822840214873e-05
-2.56939918085526e-05
-2.00535500596588e-05
-8.29849747729448e-06
-3.11725745145132e-05
2.71816440909468e-06
-5.65665802862098e-05
-3.93458653886516e-05
-2.09197256933622e-06
-9.8277182423933e-06
-3.78142842849759e-05
-3.2802964673878e-06
2.51622932923902e-06
-1.55761913613974e-05
-2.49341093898252e-05
-2.62332064396429e-05
-2.97874047717072e-05
-3.84892677450261e-05
-4.71368152824011e-05
-4.04693457351212e-05
-3.33463278825146e-05
-3.33738914027948e-05
-2.29241809248283e-05
-1.71338372678107e-05
1.19500328545741e-05
-2.32732365373592e-05
-9.34437545855351e-06
-6.578938379343e-06
1.22491101598635e-05
2.90036797252094e-06
-1.41245188787981e-06
-3.67709400454535e-05
-3.59251507948878e-05
-4.83130064074219e-05
-2.87277821189583e-05
-4.04122133915936e-05
-3.67397249203132e-05
-6.45150244255348e-05
-6.58734776181261e-05
5.48626359912132e-06
-4.28529580822411e-05
-5.82515679389824e-05
-5.18484101535203e-06
-2.54626191552903e-05
-1.97677316501554e-05
-1.30874799913916e-06
-2.20798696997034e-05
2.31158336125145e-05
-4.96456037535581e-05
-3.28901261312815e-05
-2.91103488138064e-05
-3.8132595691976e-05
-3.36072620807185e-05
-2.55106947294186e-05
-2.68285899266193e-05
-3.78793445738022e-05
-3.6344117209868e-05
-2.92045426115241e-05
-6.55646906787215e-05
-2.66064066671319e-05
-1.05327429187077e-05
-2.32380826485029e-05
-8.78412964474642e-06
-2.6574426128886e-05
-4.7983141609452e-07
-2.51924829933844e-05
-3.78639189312367e-05
-2.51070005222797e-05
-4.41175322888325e-05
-3.91862024804888e-05
-5.01826155445179e-05
-4.56498032528392e-05
-2.68399788785922e-05
-5.7609605738077e-05
-1.80423081206598e-05
-2.20635087288732e-05
-5.01050963471941e-05
-1.17702990693476e-05
-3.97558816427695e-05
1.34150049174065e-06
-3.63408323614969e-05
-4.46521709023153e-05
-5.03158371753513e-05
-1.93218465871831e-05
-4.60387563512266e-05
-7.12433625826355e-05
1.31817271474764e-05
-3.55361617420231e-06
-5.33342438015752e-05
-3.68279586792739e-05
-7.76434018790233e-06
-1.98480829382467e-05
-3.95283763245077e-05
-2.24977951503482e-05
-3.21471073340059e-05
-3.40022084294249e-05
-3.9102162250643e-05
-2.21938677716811e-05
-4.858227465504e-06
-1.62747705153487e-05
-3.28686632715475e-05
8.87201534887874e-06
-4.03470664469559e-05
-3.51175871831234e-05
-4.76716857455746e-05
-1.93272769723769e-05
-3.67644361893935e-05
-4.30835915772467e-05
-4.96511354062132e-05
-5.07020272528735e-05
-1.35369395586196e-05
-3.49132507221107e-05
-3.77776343283946e-05
-3.31063888561758e-05
-2.16363751683199e-05
-1.86008822616652e-05
-9.19144204287391e-06
-5.36266966778851e-05
-2.15763580825881e-05
-2.53428144231974e-05
-1.71097131282005e-05
-5.43124530586294e-05
-8.57008745476832e-06
-4.00609488224073e-05
-4.91674586298579e-05
-2.79771895105068e-05
-4.17454489582219e-05
-4.38638103114236e-05
-4.85186631225963e-05
-4.81712461536144e-05
4.69694280968933e-06
-1.584458040941e-05
-1.5195064994088e-05
-1.33002441605878e-05
-5.61453632098985e-06
-2.14221535538763e-05
-4.60333759210581e-05
-3.9854974944008e-05
-2.47336397052996e-05
-3.02507485480614e-05
-5.15519255480232e-05
-5.79877454733511e-05
-5.41841233460342e-05
-3.9237696159243e-05
-5.59112689580069e-05
-1.31428206328093e-06
-6.25044454000917e-05
-3.58315640307311e-05
-3.22663682427432e-05
-2.6096420120839e-05
-2.90355989070771e-05
-3.65356740296813e-05
-7.65635349077894e-06
-2.01966162095337e-05
-1.01635720093185e-05
-1.31352117771392e-05
-1.16167094814149e-06
-1.56194938840422e-05
-1.8006865349578e-05
-2.96046162795513e-05
-3.95330145851776e-05
-2.04938960952376e-05
-6.48908195747268e-05
-8.30651217140546e-07
-2.95104288571286e-05
-5.36241283595777e-05
-1.77429505706793e-05
-1.12743510974334e-05
-4.11229050841664e-05
-3.36940092802758e-05
-1.2406849794437e-05
-6.49842472001853e-06
8.70140281434229e-06
-4.87271725253563e-05
-4.69219497486606e-05
5.49990513312506e-07
1.31315726190755e-06
-3.7175515339676e-06
-4.23654409140893e-05
-6.89829778442793e-05
-2.01728515650477e-05
-2.60597096581122e-05
-2.54254151026291e-05
-3.30743413882219e-05
-3.51369852193385e-05
-3.31849523052783e-05
-3.03628473820129e-05
-2.64303809430778e-05
-5.44550399682567e-05
-4.57720951811569e-05
-5.15527983535559e-06
3.24230718329103e-05
-1.93246199126859e-05
-4.95105834910672e-06
6.93079889082264e-06
-4.32642868389226e-05
-3.82624121699616e-05
-2.05822784930757e-06
-3.60141196868075e-05
-2.41414229405994e-05
-5.65961761595063e-05
-1.15783150899931e-05
-4.74834678828859e-05
-5.21248711520644e-05
-5.27254832789765e-05
-4.47140093012432e-05
-2.76960553593568e-05
-2.64908994116521e-05
-8.47392450553289e-05
-4.43484013007905e-05
-1.13898798237248e-05
-3.7054896731688e-05
-1.63833216624953e-07
7.10848651916237e-06
3.31518734107576e-06
-4.9843006011503e-05
-2.60964202846531e-05
-2.59623259836399e-05
-2.4789918787778e-05
-6.2270654321218e-05
8.05028621200711e-06
-4.88565136103842e-05
-4.59752242911924e-05
-2.84535071134267e-05
-3.5366788736156e-05
-4.87100742235837e-05
-3.33237016073003e-05
-2.40568048841121e-05
-7.6431158704891e-05
-3.59978069148747e-05
-2.44756846538817e-05
-3.30213696314032e-05
8.40271987585817e-06
-5.91295317852897e-06
-1.41208614398707e-05
-2.66458301928933e-06
3.29865262437705e-06
-6.94975495186056e-06
-2.00253067814611e-05
-3.20168743538271e-05
-2.59587274292081e-05
-1.83323389932181e-05
-2.52955028985789e-05
-2.86279175253865e-05
-2.36982451151562e-05
-3.03786306012414e-05
-7.29235551695291e-05
-8.16576615134292e-05
-2.02532096538413e-05
-3.12817405363855e-05
2.05741656645064e-06
-1.38632059745956e-05
-7.78016439241633e-06
-3.56875426751729e-05
-1.74138835790815e-05
-6.8554758129336e-06
-2.1495621765353e-05
-1.96039454187918e-05
-2.29936348608293e-05
-1.34076521770361e-05
-5.85538047332287e-05
-4.30115037659384e-06
-2.4260895275789e-05
-6.91243238778775e-05
-2.91927760876127e-05
-1.18857047825415e-05
-4.47775847512206e-05
-4.56717969900618e-05
-2.21931173343945e-05
-2.797615474164e-05
-6.98512829838025e-06
-2.26784099459641e-05
-1.55983561905236e-05
-4.18447794613336e-06
-6.57922953954893e-06
-2.54843185533718e-05
-5.65190766660884e-05
-2.22657325419966e-05
-2.2176604698931e-06
-4.66547326217916e-05
-2.42878607724114e-05
-3.84009543103692e-05
-3.64782796624251e-05
-4.96717386853149e-05
-2.29732482038175e-05
-4.2490503677011e-05
2.84861162428338e-06
-3.5410511471288e-05
-4.94308895638364e-05
-2.26909173720586e-05
7.93528820135126e-06
-2.87026764805321e-05
-2.83660735066386e-06
-1.88131071270096e-06
-5.86586114160965e-06
-3.22394543376151e-05
-1.21903518716085e-05
-4.13545258889623e-05
-3.99347076069999e-05
-4.09303388465406e-05
-1.10759612585229e-05
-4.84127137072869e-05
-2.80634103027552e-05
-3.30756847717701e-05
-2.43331697513669e-05
-3.5223019601144e-05
-3.07386214767431e-05
-1.87818864887183e-05
-3.06365451158198e-05
-1.99659681999141e-05
-3.84031512221926e-05
-5.63739459394712e-05
-2.87640798806783e-05
-1.78541464333439e-05
-4.00807793643474e-05
-4.526310967063e-05
-3.70426572243848e-06
-1.11762436295273e-05
-4.06278172157864e-05
-4.37405594719681e-05
5.8941683553225e-06
-5.01867425180333e-05
1.48211418569737e-06
-2.98618425015848e-06
-3.30443701252807e-05
2.39475836398327e-06
-8.37805255219131e-06
-1.86149577857332e-05
-5.50942350428385e-05
-2.04098342375415e-05
-2.12784226717456e-05
-3.74374068161533e-05
-3.85652432999552e-05
-3.28605083278327e-05
-3.4727812381884e-05
-7.15313377678634e-07
-1.68188921432116e-05
-3.97728462623122e-05
-5.30654435020512e-05
-1.02755568318319e-05
-2.12222176665175e-05
-3.22305990868488e-05
-3.68401442139701e-05
-4.32283727320207e-05
-1.33743569694776e-05
-3.54317004556904e-05
-1.79486218716677e-05
-3.36525006729063e-05
-5.61599682433759e-05
-4.87402922032169e-06
-2.26777129320338e-06
-3.29697021875987e-05
-4.37198440642094e-06
-5.24290111118667e-05
-3.58039879596602e-05
1.93063234420049e-05
-2.43911366130933e-05
-1.98327053434858e-05
-7.08665058351178e-05
-2.57989867299055e-06
-4.76684168609873e-06
-4.52377230063628e-05
-2.388137436466e-05
-2.03809211760142e-05
-2.44565659223821e-05
-2.84963236178207e-05
-9.29397130554422e-06
-2.85067332168409e-05
-4.2367537414362e-05
-2.68377608218398e-05
-5.67812723986395e-05
-2.26219599306326e-05
-1.20003798661727e-05
1.50410629473535e-06
-2.16685800005094e-05
-6.160636324362e-05
-3.57537128856617e-05
-1.54194556853472e-05
-3.14935062637936e-05
-1.11427228179194e-05
-1.40504337708471e-05
-3.91567218891826e-05
-8.73049583217754e-06
3.04209291127582e-06
-1.77894474431881e-05
-1.70815894316482e-05
-1.57580533480978e-05
-3.47148706167748e-05
-3.28390597701976e-05
-1.57185007433211e-05
-3.8722076188201e-05
-5.76686448826326e-05
-4.15674515315497e-05
-1.87922167879811e-05
-4.32671010074389e-05
-6.18237253617065e-06
-1.39172848776498e-05
-2.27186593539147e-05
6.98684471609603e-06
-4.86400461495947e-05
-4.17862194753176e-05
-4.34830722866254e-05
-3.5613415630317e-05
-3.02896932855515e-05
-2.16049961444967e-06
8.12298564865548e-06
-4.41433608500351e-05
-4.73231560948184e-06
-1.5304179362538e-05
-3.99487388690121e-05
-7.06443758227701e-05
-1.96219814617188e-05
-4.48322548661136e-05
-1.87726733933671e-05
-2.44506803255459e-05
-5.68198182968995e-05
-2.00526995834307e-05
-2.89799810128862e-05
-7.87070025320641e-06
-4.72316210603358e-05
-2.22730839923116e-05
-4.81212619709044e-05
-3.98662956405807e-05
-2.41017583046948e-05
-1.98341013669775e-05
-4.99017531794971e-05
-2.44294901941013e-05
3.80563226431261e-05
-4.23858957861499e-05
-2.99067349346738e-05
-3.90649319336953e-05
-4.37904789871165e-05
-1.07208960757742e-05
-2.08661318525779e-05
-1.99981851410369e-05
-2.70039044348696e-05
-3.69880454380685e-05
-3.44309022092024e-05
-2.14376355179456e-05
-4.95844247019663e-05
-1.43170510988511e-05
-4.35469361493105e-05
-4.21034325646854e-05
-2.9406736571742e-05
-1.41218515754859e-05
-3.99558847654536e-05
-1.01177361946262e-05
-3.58309047915904e-05
-2.83298885246731e-05
-3.64243408627684e-05
-3.3072217467452e-05
-3.82816351400351e-05
-2.68925481082619e-05
-4.28936920471509e-05
-2.80817530773442e-05
-4.4273621864274e-06
-3.81092912380047e-05
-3.83733070265271e-05
-3.31203252250412e-05
-1.56357356983214e-05
-3.74687822102449e-05
-2.73348008951253e-05
-1.41725796484896e-05
-2.15577234511615e-05
-1.55894573829034e-05
-4.12982245463855e-05
-1.31602192815341e-05
-4.46013572605588e-05
-3.90766544592425e-05
-3.21733335196468e-05
-4.79143890127197e-05
-2.64330775598338e-05
-3.7263408661536e-06
-6.04206015229409e-05
-1.30498094703346e-05
-3.10633595750476e-05
-4.32461676561846e-05
-1.8629726521107e-05
-1.33382380343878e-05
-4.16596238739637e-05
-2.15454017378528e-05
-1.72512152083051e-05
-4.16627257313854e-05
-4.7937614669525e-05
-4.10583913537138e-05
2.14105202023616e-06
-4.10211989659621e-05
-5.80000835565991e-05
3.38555132867062e-05
-3.11451340653339e-05
-1.51058483918263e-05
-1.24349780100699e-05
-1.90770950781321e-05
-1.7710788156685e-05
-3.06863461135668e-05
-1.23680299123739e-05
-1.10483710535012e-06
-1.67981718405513e-05
-2.86011927090921e-05
-1.83427960336333e-05
-2.76288252228773e-05
-1.44697669945358e-05
-3.06404570844765e-05
-7.19013840499718e-06
-1.289693288459e-05
8.87846111045316e-07
-3.46641419692931e-05
-2.59314109567504e-05
-6.00790921340733e-05
-2.28344004402927e-05
1.79890832735759e-05
-6.60098092616403e-06
-3.45219459032253e-05
1.04824412335916e-06
-3.9239048123308e-05
-1.55505615752731e-05
1.64660901871317e-05
-2.12889080030633e-05
-5.10751469480114e-05
-4.31380004723108e-05
-2.21971790825892e-05
-2.96458474377384e-05
-3.71388511877079e-05
-5.82481700273557e-05
-7.88139282081797e-06
-4.29901608279081e-05
-9.03824321787868e-06
-3.33324305748208e-05
-3.68227064091734e-05
7.18004733324359e-06
-8.31703121326185e-06
-3.24983066424202e-05
-4.25229731003631e-05
-2.44021164855752e-05
-5.78903948531492e-05
-5.84791185839852e-05
-3.08148087124651e-05
-3.52538671741714e-05
-2.62977190073653e-06
-2.62852432385813e-05
-3.526368650046e-05
-3.88320183146643e-05
-4.43116482115181e-05
-5.30863668545008e-05
-3.19767740076035e-05
-2.86998387837459e-05
-5.95621717232119e-05
-2.96703724879707e-05
-1.99377452112738e-05
-3.16892533348812e-05
-7.84299099340872e-05
-1.50008363342184e-06
-2.27464440935835e-05
-1.28204525930628e-05
-3.81124104981934e-05
-1.55027213967951e-05
-1.5691803084479e-05
-3.17039260645499e-05
-2.99955772538911e-05
-4.75233930341497e-05
-1.99718642639559e-05
1.24497085919758e-05
-1.81396229777151e-05
-3.53146322982502e-05
-2.24262475773082e-05
-1.30931170581254e-05
-3.11390957688377e-05
-1.17064799068826e-05
1.03228647125647e-05
-3.89018512022469e-05
-3.01663079204316e-05
-2.70376019696035e-05
-5.14342119903549e-05
-3.80511302890323e-05
-2.72079423322692e-05
-4.65360609134108e-05
-3.06689622368543e-05
-1.62061682086702e-05
-1.60493995479419e-05
-6.49447695027714e-05
-2.30627335550916e-05
8.15876314039001e-07
-3.28206691515303e-06
-4.34677931148546e-05
-3.88272513853265e-05
-3.64919893653958e-06
-1.95894228898649e-05
3.58954314583882e-06
-1.6573062614845e-05
-5.60479929022365e-05
1.33220999492502e-07
-2.97048697373977e-05
-3.09177005461362e-05
-3.10882185597328e-05
-2.96010587973767e-05
-6.77790470470304e-05
9.20842560395458e-07
1.52738109669332e-06
-3.05655618763069e-05
-2.14501482399695e-05
-4.29156766489597e-05
-3.56182827116767e-05
-4.91354511980879e-05
2.27423999442637e-05
-3.38661779330792e-05
-1.16173534251602e-05
-1.84213405330478e-05
-2.85152288094537e-05
-1.05976967939002e-05
-2.99475452702671e-05
-5.09385303252074e-06
-6.12377341257214e-05
-1.39994857633771e-05
-4.00605114798013e-05
-4.19101237354294e-05
-4.92353853505235e-05
-1.18773611244918e-05
-5.96627957798242e-05
-1.56659797418589e-05
-5.76899902113342e-06
-4.75956090590418e-05
-4.04457809069428e-05
1.28196569443204e-05
-4.29993431904147e-05
-3.53959397880846e-05
-3.07494278630879e-05
-3.75524671295641e-05
-5.97715369434722e-06
-3.11845692234524e-05
-3.8789241891936e-05
-4.77502497888775e-05
-3.8422277955578e-05
-3.14979338507948e-05
-5.64311414072576e-05
-3.77934368183872e-05
-5.46195857108696e-05
-3.62986322109682e-05
-2.25884970514447e-05
-2.90201231221043e-05
-2.60381588513957e-05
-1.71694840620072e-05
-4.51987501813021e-05
-2.02236247252277e-05
-2.89214082160326e-05
-1.0362339564812e-05
7.38859475077285e-06
-1.5660352789716e-05
-4.36802001752061e-05
-4.49274433271527e-05
-1.48817998536601e-05
-5.57033304128054e-05
-3.4339110606653e-05
-5.22506290401048e-05
-2.1345160745607e-05
-4.06075514911903e-05
-8.86910326119334e-06
-8.90410439097402e-06
-2.76620639227277e-05
-3.55143592722322e-05
-1.63778799561098e-05
-2.9260778164454e-05
-3.54647741932847e-05
-4.09776285402654e-05
-1.2327893221942e-05
1.04059556317907e-05
4.06586719148421e-06
-2.38534155575031e-05
-1.88689761635513e-05
-3.93303403838972e-05
-5.62310070405347e-06
-3.48436612631372e-05
-4.08235457056355e-05
-4.66258141825508e-05
-2.29663359626168e-05
-1.99562656737629e-05
-3.95380301504305e-05
-1.59910140248018e-05
-1.8146157004168e-05
-1.89079323399229e-05
-2.51817212250454e-05
-3.3130764196694e-05
-1.82446201843738e-05
-5.30853795481153e-05
-2.57288123081057e-05
-1.62981982492685e-05
-4.44561003014313e-05
-2.09848301913732e-05
-3.53378012586441e-05
-2.88327780291622e-05
-2.29951978469324e-05
-2.25212313724958e-05
-1.87485054502331e-05
-5.05258934836334e-05
-7.76304336709603e-06
-2.0686127821088e-05
-3.23449956514709e-05
-2.4855980139551e-05
-1.91764527611949e-05
-1.94544982849525e-05
-4.14080784891679e-05
-2.74047548675699e-05
-6.58692443148715e-05
-5.3935123155591e-06
-6.62533739661803e-05
-2.7630727584137e-05
-4.0723397799384e-05
-3.29938050925902e-05
-1.39245058336797e-05
-1.61454067283218e-05
-3.35214114740532e-05
-2.30749097418185e-05
-1.70844713699226e-05
-2.36806419709818e-05
9.34925976083256e-06
-1.95577965780696e-05
-8.32000287816307e-06
-2.16163453704949e-05
-2.37577812757292e-05
-2.72203338251701e-05
-9.0857806172869e-06
-4.13726546301136e-05
7.67375971871293e-07
-2.92886518892976e-05
-1.30233061130385e-05
-2.97861705518846e-05
-3.41524692356729e-05
-4.71391915798685e-05
-5.00867524854994e-05
-2.3247265884024e-05
-2.66818041888907e-05
-2.68192814008759e-05
-1.65108705799905e-05
1.2106284316038e-05
-1.68001054096352e-05
-3.34480885082051e-05
1.7741578444892e-06
-2.53926246775432e-05
-6.56633759849732e-05
-1.39130117938912e-05
-5.45824853262066e-05
-4.009780465947e-05
-4.83066193823823e-05
-2.608079842466e-05
-5.5975305090464e-05
-3.38178197489011e-05
-2.09106395901429e-05
1.44900640580945e-06
-2.18022396144021e-05
-2.60900216401334e-06
-1.4100843116613e-05
-1.05293721783195e-05
-1.94276705913259e-05
-9.48628325464966e-06
-5.92196333018956e-05
-3.5081444671344e-05
-1.93420088288525e-05
-4.78103332775554e-05
-4.57392264467221e-05
-3.92705730654956e-05
-3.84178078079927e-05
-2.45898772331784e-05
-2.36508742098244e-05
-3.42567628095527e-05
-1.59938832641857e-05
-2.77343039825355e-05
-2.33106251540211e-05
-3.6683456725798e-05
-6.45012441809809e-06
9.95407475094009e-06
-8.75410475976902e-06
-8.5733146430131e-06
-1.41026216587876e-05
-4.54879693947481e-05
-2.31728935994165e-05
-5.24610148047625e-05
-1.65318011249974e-05
-6.49962040537984e-05
-3.12589538406119e-05
-2.34677610034552e-05
-3.1422950525708e-05
-2.60981247562988e-05
-3.53290757860744e-05
-6.27245997288641e-05
-3.47155946219093e-05
-2.10866160707826e-06
-2.08407822062552e-05
-3.02350892890363e-05
-3.86926581102111e-05
-1.7389174655069e-05
-4.12211326548424e-05
-4.97303436803532e-05
-3.73626664057483e-05
-4.72030043778378e-05
-3.61703294090967e-05
-3.5846707285629e-05
-8.57436970084989e-05
-4.58466595070106e-05
-4.87467144276708e-05
-3.45673036894866e-05
-4.13987837391325e-05
-2.995958227818e-05
-3.53836985918507e-05
-2.76790440823828e-05
-3.15414839413922e-05
-5.19365060095506e-05
-2.04282698192364e-05
-4.26959524138803e-05
1.40801169057104e-06
-1.39641505768176e-05
-6.04843306900739e-05
-4.18382489207786e-05
-3.12989262558332e-05
-6.31672112944239e-05
-3.57494729179603e-05
-1.34873338950776e-05
-2.51823762987706e-05
-1.27793025329086e-05
-2.31350862838787e-05
-3.89264484354177e-05
-2.58811994890881e-05
-1.64160672441824e-05
-4.78847084468651e-05
-2.14501645896428e-05
-2.28482598902153e-05
-4.7833330010969e-05
-4.60537826700121e-05
-5.554659572827e-05
-4.36582628696524e-06
-5.7818895869621e-05
-1.43860516480133e-05
1.79020484458689e-07
-3.75386996158299e-05
-3.79125259186725e-05
-3.35332702472553e-06
-1.54263952734154e-05
-3.61326025656768e-05
-5.63524527599342e-05
-3.71727272470501e-05
-3.65339888678632e-06
-1.05730296565957e-05
-3.94881479187109e-06
-3.29892415741624e-05
-3.97870320841608e-05
-3.07722249074246e-05
-5.88871639972036e-05
1.24629192215388e-05
-1.23305739225494e-05
-1.99435037224719e-05
-3.32613653989686e-05
-2.64819802817672e-05
-3.34016995633073e-05
-1.23616083205584e-05
-7.30720083526223e-06
-1.40808987620081e-05
-3.59324838986617e-05
-2.37009191651254e-05
1.40216664198707e-05
-5.74205556271459e-05
-3.91114338520009e-05
-2.37866758552655e-05
-3.12815861809822e-05
-2.53695999899873e-05
-2.14509888473035e-05
-2.76953336453905e-05
-5.58120863103841e-05
-2.20562469185412e-05
-2.99039105268293e-05
-2.90363249083673e-05
-5.45289615552598e-06
-1.76885819122141e-05
-3.98039606268136e-05
-6.64049292061325e-06
-2.56839069434523e-05
-1.38333801164812e-05
-5.3961626326304e-05
-1.84277666776563e-05
-4.00273729573729e-05
-3.173668934231e-05
-4.15839590103958e-05
-1.10130691501857e-05
-4.17187388301186e-06
-3.58801675895862e-05
-2.86209389628884e-05
-4.85415911912453e-05
-9.22818934621404e-06
-1.7352755209918e-05
-1.65535988614987e-05
-3.96778320184244e-05
-1.7250529741375e-05
-2.05765852864987e-05
-3.36651594389163e-05
1.52987474473268e-05
-2.48962612051625e-05
-1.84527245378235e-05
-3.09273883799414e-05
-5.46129411318329e-05
-1.09535307321629e-05
-2.59559357248209e-05
-7.50982661121568e-06
-5.59278764883706e-05
-1.47555629964525e-05
-3.40394798740985e-05
-1.90274468547997e-05
-2.23234677317113e-05
-2.07026379117069e-05
-2.20977191841644e-05
2.56890895442961e-07
-1.08153744871753e-05
1.3489586080146e-05
-3.89124079230787e-06
-1.18775242938233e-05
-1.10350196781962e-05
-5.83979234053771e-05
-5.45181390055905e-05
-4.10455285736847e-05
-2.15912034928632e-05
-5.67633952942214e-05
-2.03126342013624e-05
-1.61148142509662e-05
-4.89346999569521e-05
-3.16362032664074e-05
-2.13494489861132e-05
-1.22843559024936e-05
-1.68530550667376e-05
-8.86537555700854e-06
-1.92772887788692e-05
-1.53516783196764e-05
-6.07073366394383e-08
-4.25792912745617e-05
-3.51382710588271e-05
-5.78567337750811e-05
-1.37092029595377e-05
-5.93842554629976e-05
-3.89932172664687e-05
-3.10025952378247e-05
-5.41004313427522e-05
-3.91096298973005e-05
-3.47124241158511e-05
-4.17512523388477e-05
-4.64355968782299e-05
-7.40283538934001e-06
-3.62577517188147e-05
-4.86496203683732e-05
-3.82606356543491e-06
-2.69891632242067e-05
-4.92903997167491e-05
-3.41494161476581e-05
-3.97225705283125e-05
-4.96555039178173e-05
-2.51866860656745e-05
-1.95074779163146e-05
-3.04069263979879e-05
-5.65545596592924e-05
-2.48081406086043e-05
-4.08937135758114e-05
-4.91779129648454e-05
-3.5712218633678e-05
-1.46334893179705e-05
-1.61763785052564e-05
-1.8132058217788e-05
-1.91312141621817e-05
-1.75075116398361e-05
-2.15068508385192e-05
-1.64263912787202e-05
-2.31625542944899e-05
-3.01733602431754e-05
-1.13698292959659e-05
-5.36502217744919e-05
-1.10482888047368e-05
-8.8168282267936e-06
2.00132611191778e-05
-3.05221695365936e-05
-2.89235716880919e-05
-2.36181624065406e-05
-4.64669999465193e-05
-4.32721573093803e-05
-1.61509118562687e-05
-4.82913234117245e-05
-3.21454451963546e-05
-1.78444869331626e-05
-3.36928205916276e-05
-5.76285436741318e-05
-2.95388908378351e-05
-3.48845026717992e-05
-4.94314684241609e-05
1.75825348063344e-05
-1.96366489252281e-05
-2.87712017287683e-05
-1.69842474272233e-05
-3.0733390069024e-05
-4.58954990634804e-05
-1.94913570224848e-05
-3.11492693346235e-05
-3.40700911838777e-05
-3.36728801254124e-05
-1.50514373949944e-05
-3.24141830305362e-05
-1.65142573164415e-05
-2.40647334128179e-05
-5.83484238748121e-05
-3.18622691032664e-05
-1.32282825925393e-05
-2.68798539107373e-05
-2.37945416945338e-05
-3.47116570572049e-05
-3.0761387304274e-05
-3.75566957325002e-05
-3.77641626377248e-05
-9.52910169467755e-06
-2.70517754263871e-05
-3.49010751694842e-05
-2.88232438463086e-05
-6.47182148421207e-05
-5.13068607966353e-05
-7.43602430659786e-05
-1.49205205486955e-05
-3.21215932606587e-05
-3.98707697054907e-05
-3.51689264636499e-05
-4.81178172030022e-05
-1.05456764434661e-05
-1.1778275622802e-05
-3.49945362068281e-05
-5.06472957070877e-05
-4.93385867148099e-06
-1.24669731340113e-05
-3.31424931388919e-05
-1.81700811609167e-05
-2.37033011408442e-05
-4.49374843490016e-05
-3.26467779888076e-05
-7.07034971929756e-08
-3.57318614222463e-05
-6.89455673656684e-05
1.03387815945154e-05
-3.85740860099863e-05
-4.10330434623618e-05
-7.18992813898141e-06
-3.79629004969152e-05
-1.03079842688184e-05
-3.04339341837742e-05
-1.11882466800154e-05
-3.21579003157948e-05
-1.58612273137665e-05
-2.65779267657648e-05
-3.58148130225049e-05
-3.37823603944643e-05
-2.51916319223847e-05
-4.85826226931445e-05
-1.19281736572286e-05
-1.70390691105566e-05
-2.36407208511643e-05
-5.32122525899044e-05
-1.85538215667036e-05
-1.38792263905248e-05
-4.65806264726904e-05
-4.44247306293085e-05
1.11373799313207e-06
-3.14993756848741e-06
-3.19965850508164e-05
-4.30192153415576e-05
-1.86217039472927e-05
-2.71166379595538e-05
-1.94032400983097e-05
-4.73823363282616e-05
-2.49892244595047e-05
-2.62341275449241e-05
-2.86368445309252e-05
-3.43706429679198e-05
-1.33235841653172e-05
-3.24538875773412e-05
-4.0351812802644e-05
-3.42703304252563e-05
-3.6432564248989e-05
-4.41263680770249e-05
-2.32154675892482e-05
2.38130196877748e-06
-3.07880137559345e-05
-1.92640313969076e-05
-6.86630543039392e-06
-3.1981943645234e-05
-1.6441488775773e-05
-1.63991538011605e-05
-2.69265982180236e-05
-4.24137538234873e-05
-1.28536935502195e-05
-2.1173201911805e-05
-3.29344104040533e-05
-9.76431216392344e-06
-3.51949487590439e-05
-3.79125263181186e-05
-3.93304481434247e-05
-4.28819148386101e-05
-3.15151954818437e-05
-1.80001437205438e-05
-5.207282155628e-05
-4.54320756246378e-05
-3.00552629845461e-05
6.52729747380052e-06
-2.85277197126281e-05
-4.10092598950784e-05
-2.78461757043696e-05
-3.09128364377571e-05
-1.6418525778149e-05
-3.78485217826081e-05
-1.14642196100763e-05
-3.37918813639295e-05
-3.52270967012362e-05
-4.59613107283374e-05
-6.50186268175679e-05
-1.80951521111097e-05
-4.09160220938081e-05
-6.25589317378363e-05
-3.72544360516137e-05
-4.0286215502083e-05
-1.94645858774741e-05
-1.17282781769521e-05
-6.3518742204953e-06
-4.33237543976377e-05
-1.79457404928067e-05
-2.22629705226382e-05
-2.46456560056651e-05
-3.88734342818292e-05
-6.51964774758677e-05
-3.99908840742203e-05
-3.86625840940355e-05
-2.33711734021741e-05
-2.67172790182224e-05
-3.40411538451003e-05
-7.8090806247158e-06
-1.71636362033943e-05
-2.36494156968075e-05
-1.77479806938667e-05
-4.90259499163408e-05
-9.30176180944765e-06
-1.67222568035831e-05
3.08694473569156e-05
-4.049192659702e-06
6.09589364192205e-06
9.37002500120278e-06
-5.72488811050302e-05
-3.41075870080075e-05
-3.1469110326834e-05
-3.57298361159089e-05
-2.97851138754155e-05
-2.1336889247034e-05
-7.66047955314104e-06
-5.68284263493757e-05
-2.35771719279013e-05
-1.8984530787104e-06
-4.3418560162956e-05
-1.02434046992322e-05
1.34270034910083e-05
-2.4068540718524e-05
-4.28936909713924e-05
-1.15147404753568e-05
1.80175262960623e-05
-3.82004537117807e-05
-2.73984433994548e-05
-2.82361308199174e-05
-3.68389868828463e-05
-4.93903421509781e-05
-7.12446355380282e-05
-2.89078658174235e-05
-4.33542525742192e-05
-4.1975662596527e-05
-3.22430421170186e-05
-7.40460411886732e-05
-8.78355796717606e-06
-4.58494877384186e-05
-6.68705481388694e-06
-3.4234041233129e-05
-2.53429715639452e-05
-1.49654004382905e-06
-1.63150382712452e-05
-4.84243624690989e-05
-6.34464804545698e-06
-2.07015887658302e-05
-1.63591506866411e-05
-4.7104958706539e-05
-4.93844211232162e-05
-6.53422041109369e-05
-6.0708677442018e-05
-4.72890646025052e-05
-3.50492555287281e-05
-2.76174630808768e-05
-4.04074915343798e-05
-5.07124800071555e-05
-4.64620651968373e-05
-3.45710156010418e-05
-2.96119485423221e-05
-2.18812283937673e-05
-4.72573638335463e-05
9.94660037671401e-06
-8.24380991911165e-06
-3.67381542321617e-05
-1.69837521852292e-05
-1.25049542797666e-05
-4.221020631254e-05
-2.90444381985385e-05
-1.95669939188163e-05
-5.81968232421621e-05
-5.3838253494247e-05
-1.97081859945495e-05
-5.2131143073255e-05
-6.68952931632983e-05
-3.62406048295822e-05
-3.0952141676402e-05
-7.06020379555234e-05
-3.03713668043102e-05
1.17736149958085e-06
-5.78484979143185e-05
7.55465926408687e-06
-3.22758302422259e-05
-2.86117573580494e-05
3.91615404174568e-06
-1.63583465383048e-05
-7.1644102086096e-06
-6.22111267406857e-05
2.19464994669701e-05
-2.78672938264924e-05
-4.57790746203564e-05
-9.58210793264354e-06
-3.89284234478446e-05
-3.33915715144771e-05
-3.76254660306865e-05
-1.28142509699528e-05
-3.54852830960035e-05
-2.90863328708874e-05
-6.56944500089684e-07
-2.39400380589844e-05
-4.07239848538633e-05
-2.86993589539522e-05
-2.5599755098993e-05
-2.83254010915104e-05
4.11986683706198e-07
-3.60350361754421e-05
-4.32255846400484e-05
-2.91372924243161e-05
-2.50755673198733e-05
-7.76479184302723e-05
-5.4927045302823e-05
-3.00053833518707e-05
-5.95395723336605e-05
-1.9634165865362e-05
3.58794098028315e-06
-1.99310075272613e-05
-4.05529359413782e-05
-2.75968482207893e-05
-5.86079027615083e-05
-3.97325384365002e-05
6.59052638067141e-06
-3.27196124508021e-05
-5.28843089467664e-07
-4.35695082749334e-05
-2.54316773401735e-05
-2.91748766640955e-05
-2.4145055769995e-05
-1.66111765378794e-05
-1.9867851704946e-05
-5.42727174414454e-05
-4.35915053839477e-05
-2.89493116562996e-05
-1.28052853690551e-05
-1.664383095215e-05
-3.76178488545144e-05
-1.89652048921825e-05
-3.42633215372719e-05
-4.70855863966297e-05
-2.78119369633889e-05
-4.92757016579104e-05
-2.9735026722348e-05
-1.26654863859321e-05
-2.5156336237037e-05
-5.05727215214351e-05
-3.59256522656712e-05
5.10955194163896e-06
5.08641305292448e-06
-3.01728327874119e-05
-1.51417163449759e-05
-3.27648401729994e-05
-5.18727385265653e-05
-3.31326304538474e-05
-1.24029005079535e-05
-1.55008144650531e-05
-8.4308725536019e-05
-3.32822127004488e-05
-3.17022055623542e-05
-1.42575729425668e-05
-2.6591669740776e-05
-2.79713776309281e-05
-1.70852976760115e-05
1.75633730397316e-05
-1.96654057153814e-05
4.38315915455149e-06
-1.16851119717006e-05
-3.7335119528327e-05
-2.0505813342405e-05
-1.33810724376201e-05
-8.79059388474209e-06
-5.05858085050321e-06
-4.96745881742572e-05
-2.72189298377344e-05
-3.3529443911572e-05
-1.15978491565676e-05
-3.57535139720199e-05
-1.90027629666327e-05
-3.00731817578878e-05
-3.74459662353056e-05
-3.95922217011924e-05
-1.13552300155649e-05
-4.56642405413259e-05
-2.3221016352722e-05
-3.35475582601666e-05
-5.14059290609863e-06
-6.07212567030526e-05
-2.28769273280835e-05
-1.38494530477819e-06
-3.29925840212558e-05
-7.97096492195082e-05
-3.67533273055026e-05
-1.0310732092558e-05
-4.02969355001422e-05
-3.56362578480003e-05
-6.05326040088398e-05
-4.21925082267199e-05
-1.28625129609959e-05
-2.84789289226952e-05
-5.13201130366096e-06
-4.94209043804072e-05
-3.37410451840291e-05
-2.58824751794044e-05
-9.45524288988143e-06
-2.86247678766341e-06
-3.00035642240062e-05
-2.46551258063078e-05
-2.75631960574339e-05
-3.77689392387946e-05
-3.04077705109864e-05
-8.72721158718823e-07
-4.37757161687425e-05
-5.12694740878094e-05
-6.09540816193356e-05
-3.57219636189489e-05
-3.71918727517858e-05
-2.49564552614781e-05
-6.92109582847206e-05
-1.42222358943773e-05
-3.86596626675794e-05
-2.36348094651102e-05
-3.65915376754596e-05
-7.38740527206062e-06
-2.81570538745348e-05
-6.35159149598382e-06
-6.89189110720299e-05
-5.85267180857562e-06
-1.11726412472331e-05
-1.98611118055386e-05
-2.39499312768609e-06
-1.51041300449481e-05
-9.01521584023573e-06
-7.55913369117056e-06
-1.93366524849129e-05
-4.82074300354163e-05
-4.93873090479088e-05
-5.8039400935646e-05
-3.63528102257127e-05
-2.68999702355028e-05
-2.46897194606063e-05
-2.09685403931585e-05
-1.30132683696372e-05
-1.16924432720597e-05
-1.59791385886524e-05
-4.42458371135859e-05
-6.18350812063985e-05
-1.85254806425719e-05
-3.30614856848754e-05
-5.55759296303152e-05
-5.10846088241639e-05
5.93435551840362e-07
7.58394133431592e-06
-1.88152260377737e-05
-3.45755285764448e-05
-3.63930747787625e-05
-4.4400439483236e-05
-1.54452297184529e-05
-3.50509874721801e-05
-9.47940249376457e-06
-1.31666404133234e-05
-5.27055198899118e-05
-3.58559416618562e-05
-2.33161187708777e-06
-5.57552882133247e-05
-4.04200193748954e-05
8.41311312420819e-06
1.56184171193568e-05
-2.94335533365556e-05
-3.62813511090627e-05
-3.23813267943336e-05
-2.77420216655558e-05
-4.11487577958353e-05
-2.26349946253483e-05
-1.06336151023643e-05
-4.81698683843275e-05
-5.22335333247941e-05
-3.56437957853297e-05
-4.38100260912527e-05
-2.15714603029828e-05
-2.44075113821057e-05
-3.28384562977275e-05
-4.83515993507288e-06
-2.30266185870783e-05
-2.37182944797015e-05
-2.47862275743434e-05
-3.76189871720452e-05
-4.16240617622836e-05
-4.54149329427869e-05
-3.40074604899304e-05
-2.71034212007658e-05
-5.1994741478891e-05
-3.86029084453181e-05
-7.61304079869819e-05
-1.03014195094396e-05
-5.34623192750552e-05
-2.71039715475298e-05
-4.44914385667458e-05
-2.82442026321323e-05
-8.50298705352994e-07
-2.94156505485679e-06
-1.07593273839125e-05
-5.97799017333981e-05
-3.31871466298989e-05
-2.11876371624105e-05
-4.38932157262137e-05
-5.46205896152814e-05
-4.4039786877457e-05
-1.70299640110369e-05
-2.39436261139721e-05
-1.40658329390281e-05
-7.349925026292e-05
-5.36961666654417e-05
-5.2409817080256e-05
-5.91049563860783e-05
-2.13213001601956e-05
-3.79547745890703e-05
-5.82661923403198e-05
-5.27891097442927e-05
-1.17926067108302e-05
-1.35146265876962e-06
-9.55984431720327e-06
-7.41769349212167e-06
-2.29246212503424e-05
2.68861338633755e-06
-1.58076029384361e-05
-1.20303922988926e-05
-2.2598034256628e-05
-2.73332265466061e-05
-4.61467082111131e-06
-2.97325527024143e-05
-6.28232064712689e-05
-4.32147154975937e-05
-5.02010212258533e-05
-3.08008179363627e-05
-5.6154574271432e-05
-2.85233255418002e-05
-1.63820290301263e-05
-2.40677524331734e-05
-2.79702253196988e-05
-6.19052239103125e-05
-1.17818631531349e-05
-2.44386703369386e-05
-4.19408046522195e-05
-1.0976484427699e-05
1.35754640470825e-07
-5.73653469448671e-05
-5.01972535215063e-05
-4.73010442522197e-05
-4.82878401960418e-05
-4.36068940274307e-05
-2.86067238823529e-05
-3.17253034357527e-05
-6.30890065380481e-05
-1.00815817502481e-05
-2.74441520415513e-05
-5.74074175197764e-05
-1.80131082402625e-05
-1.12840592503875e-05
-2.95863984310062e-05
-6.75662692595257e-07
-2.39388394655799e-05
-1.59643595287581e-05
-1.67897113073786e-05
-2.19867228279469e-05
-5.40340561050513e-05
-6.70484532013996e-05
-5.67181539785481e-05
-1.75431596620261e-05
-2.76327796437744e-05
-4.2766220842436e-05
-2.67723363055165e-05
-6.51717360243367e-05
-2.41766682422581e-05
-1.82835332299252e-05
-4.44695357356467e-05
-3.89603272098004e-05
-1.13980919562506e-06
8.57776685422637e-08
-1.55712557704218e-05
-4.23612636447642e-06
-2.01910157790853e-05
-1.37752449750623e-05
-2.87093121080075e-05
1.86229454082522e-06
5.94140587371912e-06
-4.49857261717116e-05
-3.51857980123547e-05
-4.6973258500976e-05
-1.68249031967548e-05
-1.27942791831072e-05
-3.16875997814044e-05
-1.11323189646534e-05
-4.9374528464225e-05
-1.44467422845947e-05
-4.06582265097902e-05
-1.7868221999169e-05
-3.19356380677689e-05
-3.4329279538131e-05
-2.5403061322963e-05
-4.06637422914403e-05
-3.6116053960418e-05
-3.72462059554788e-05
-2.90091587842766e-05
-1.36764438973936e-05
-5.15506888522366e-05
-2.67095360027734e-05
-5.1921478904933e-05
-4.45163992541261e-05
-1.90769995155651e-05
-2.77685240098864e-05
-3.31169203605662e-05
-1.1069100955064e-05
-1.25141666735593e-05
-1.89527054763452e-05
-1.91789096501709e-05
6.47226720410591e-06
-2.15207690811907e-05
-2.03185966619703e-05
2.90744111096675e-05
-3.77720217322822e-05
-9.63901162156457e-06
-2.52963482862101e-05
-2.28714880944024e-06
-4.44542814465686e-05
-4.43716964524133e-05
-1.48007777872727e-05
-2.5998894369296e-05
-6.7473002933153e-06
5.89094006862313e-06
-3.46727132152749e-05
-1.88269150109457e-05
-2.00448948772254e-05
-1.64481986689994e-05
-4.96314899736467e-06
-1.18125472783636e-05
-4.59599018900827e-06
-2.08106359421334e-05
-3.47175208152355e-05
-2.83516383320052e-05
-4.08296772705668e-05
-9.13953332089087e-06
-2.73997545701632e-05
-3.57183886197001e-05
-4.28514220692851e-05
-1.05099652220766e-05
-2.83807646382181e-05
-6.82616795839311e-06
-3.41223026534732e-05
-5.25230323900671e-05
-4.06277556513028e-05
-2.35893645603225e-05
-6.69316983046791e-05
-3.0513100210908e-05
-3.793563028939e-05
-1.24106856033776e-05
-8.99920561533504e-06
-4.92187126997462e-05
-2.28398892891099e-05
-5.06939127947904e-05
-3.68977386256718e-05
-4.01917572117362e-05
-5.31393651565342e-05
-1.26764281249205e-05
6.38494036048194e-06
8.14997691125709e-06
-1.61495896838821e-05
-5.55762833938322e-05
-4.29359119698307e-05
-4.58326458780677e-05
-1.70464729106711e-05
-1.94947172474456e-05
-3.9044804485713e-05
-1.76878069471208e-05
-3.57245165049478e-05
-1.04783937295484e-05
-4.97469658280216e-05
-1.86147247142281e-05
3.26645650457323e-07
-1.81468335146371e-05
1.89135282349118e-06
-2.23765769468977e-05
-3.12889994660521e-05
-4.28751907382216e-05
-8.73056277201904e-06
-4.09788350407297e-05
1.27502764225124e-06
-3.54958487408773e-05
-2.47646639735203e-05
-3.60715769424951e-05
-3.08231155503985e-05
-1.69652896622861e-05
-2.641156846325e-05
-3.59583626573868e-05
2.79926866055442e-06
-2.72106363808003e-05
2.39183917839245e-05
-1.79915188541392e-05
-6.07653470336384e-05
-3.56932001402724e-05
-1.95174142835789e-05
9.93245004835779e-06
-4.23469117653589e-05
1.81458703260168e-05
-1.80209163561157e-05
-3.07584678870025e-05
-1.95888178123004e-05
-5.46921692164381e-05
-3.88846610047653e-05
-2.20223115210218e-05
-2.92366376852038e-05
-4.38800122561378e-05
-8.08470089993336e-06
-8.02171612685503e-06
-3.52680061674198e-05
-3.00034826010251e-05
-4.80135079064072e-05
-2.94747656840365e-05
-3.89445244785142e-05
-9.45241227562453e-06
-2.544473705313e-05
-3.18927128687512e-05
-4.55596999624759e-05
-1.32461536800529e-05
-5.76588285287065e-05
-3.85525218995783e-05
1.83247722491638e-05
-1.91844041295952e-05
-2.5975712414799e-05
-1.32682818387838e-05
-3.64730463818016e-05
-2.79836241745623e-05
-6.36178591970449e-06
-2.2207830735142e-05
-1.12163472431613e-05
-3.71834919269776e-05
-4.58277236791822e-05
-7.32366952910231e-05
-3.80057905965607e-05
-5.29730983510007e-05
-6.91588551498467e-05
-3.20760589959992e-05
-4.4497879358837e-05
-6.21532163553059e-06
-4.51228324487527e-05
-2.9239227698275e-05
-4.52936331169205e-05
-2.75087783717811e-05
-3.37727892149431e-05
-2.85290235392501e-05
-5.1248750967555e-05
-5.88380098050712e-06
2.17127127083083e-05
-5.85040597851179e-05
-1.87266600500197e-05
-4.64752622096189e-06
-5.13360973655071e-05
-4.32313490344948e-05
2.63798582821907e-06
-4.13792377295593e-05
-4.07734985067957e-05
-1.4141917086039e-06
-4.62413448043382e-05
-6.12612999385282e-05
-3.15908377597405e-05
-1.93577166925727e-05
-5.64775629767007e-05
-5.30724525698625e-06
-1.05771833995758e-05
-3.07762198529206e-05
-2.72215559041953e-05
-5.29746124779103e-05
-5.98426038907403e-07
-2.71385342636846e-05
-1.29338338916562e-05
-2.8639236056616e-05
-2.24475600997515e-05
-1.11709374822193e-05
2.20797246750507e-06
-4.19938050231306e-06
-3.4347334720636e-05
-2.63830416766301e-05
-3.93507975323512e-05
-3.45364414208818e-05
-4.04655382868418e-05
-2.30819141828493e-05
-2.03704423512027e-05
-1.4544631289742e-05
-1.68555974097346e-05
-3.16069464298448e-05
-6.68592682980009e-06
-2.9123726227927e-05
-4.26198269445253e-05
-3.69422239531533e-06
-1.67051233495031e-05
-5.56929288610897e-05
-2.62694780775414e-05
-3.16449132046793e-05
-3.66863427937318e-05
-2.04407320388231e-05
-8.59402926773014e-06
-1.33847214134179e-05
-2.44072809382679e-05
-2.22521148751092e-05
-1.63020027726178e-05
-4.49995611914275e-05
-3.84518702934869e-05
-4.64196165553583e-05
-5.04851486740985e-05
-5.1305108472861e-05
-5.3388151472224e-05
-5.07595956397563e-05
-5.13013137361909e-05
-2.74081719137467e-05
-3.05722337527452e-05
-1.58157634163431e-05
-4.01878315385831e-05
-1.47292079517624e-06
-1.69010698817835e-05
1.13833459614131e-05
-4.50019555173334e-05
-4.01229294728742e-05
-4.47449281050418e-05
-5.65164692847333e-05
-2.83980519531497e-05
-5.15298568000878e-05
-1.55508750868756e-05
-2.89449345668505e-05
-3.56660781663646e-05
-3.93672228072517e-05
-2.54655737568607e-05
-3.48990519269026e-05
-4.8422072179765e-05
-6.32561731905734e-05
-2.61167229799114e-05
-3.73882252595912e-05
-6.70138807774477e-06
-4.15475825107627e-05
-6.04648297656539e-05
7.78544374355992e-07
-1.24383727319237e-05
-3.75033879528845e-05
-2.53027921755287e-05
-3.81228723161866e-05
-1.99558282958028e-05
-4.50705897038639e-05
-2.49931460009808e-05
-6.02608137465389e-05
-5.04769270046636e-05
-3.71313362864108e-05
-4.39388147965725e-05
-2.05689197762152e-05
-2.007473429829e-05
-5.88659242543087e-06
-4.01791681028701e-05
-2.01929188349187e-05
2.16797121812741e-05
1.50040714510244e-05
-2.6158429127851e-05
-5.16119853523576e-06
1.23596688474607e-05
-3.29055774590894e-05
-3.5394808562082e-05
-2.31485449685079e-05
-3.71364590061559e-05
-2.70194041387151e-05
-7.47374705526077e-05
-4.5448631971901e-05
-7.31270801650622e-06
-3.46737562597435e-05
-2.57187339411968e-05
-5.14712077727701e-05
-1.07132586865274e-05
4.40289992067274e-06
-2.70684314385679e-05
1.89576528754465e-06
-1.51393449739199e-05
-2.20396762657353e-05
-2.76666023793686e-05
-2.22247564036566e-05
-1.17731880081588e-05
-2.1513142611356e-05
-3.04709999882213e-06
-2.79212265144955e-05
-1.82986186114939e-05
-3.82461974577984e-06
