# Supplementary material for: Research on computational propagation and identification of mine microseismic signals based on deep learning
Source: PLoS One. 2025 Oct 22;20(10):e0334641. doi: 10.1371/journal.pone.0334641 (PMC12543183; doi:10.1371/journal.pone.0334641)
Supplement: S7 Data — (ZIP) [file pone.0334641.s007.zip › 000100900001414.xlsx_0.txt_24.txt.txt]

-5.83479227813435e-05
-5.27569991947521e-05
8.85098833049169e-07
-2.6314634473511e-05
-5.02902814978078e-05
-1.44019424534851e-05
-2.92820555744744e-05
-4.57934496059617e-05
1.9143747744992e-05
-5.84252420224425e-05
-3.37283570528057e-05
-1.87205279729204e-05
-3.4246593747418e-05
-2.25955529309783e-05
-1.90599528969111e-05
1.51743054758557e-07
-7.89857297620507e-05
4.25698130707435e-06
-4.13274609381043e-05
-6.02795416216207e-05
-1.97559408494654e-05
-4.22607124108979e-05
-5.20835423422406e-05
-1.1652365437927e-05
-2.55234358854449e-05
-2.66062056834114e-05
-3.49039706933688e-05
-2.83230974721261e-05
-4.77342155868632e-05
-3.90543160598868e-05
-4.83734061698715e-05
-1.65033797278201e-05
-3.3585195722701e-05
-1.59953656559347e-05
-6.13820836398887e-06
-5.60192999337209e-05
-4.98496150599031e-05
-6.73921876918683e-06
-4.94181372735527e-05
-6.01337951961922e-05
-2.15348030581881e-05
-2.11020986132565e-05
-4.5279303888754e-05
-3.81463863303514e-05
-3.01313064013473e-05
-3.85256390531762e-05
-8.67183087470413e-05
-2.93763792364552e-05
-2.63953228216116e-05
-3.97714932997809e-05
-3.78500762177137e-05
-5.17504061184599e-05
-1.78292030532065e-05
4.67487224101845e-06
-3.42606531796368e-05
-6.36801111791314e-05
-1.13664130298626e-05
-1.20489025080995e-05
-2.51923453656763e-05
-2.10707423042727e-05
-2.40083146731858e-05
-5.53347676983652e-05
-3.03283049055764e-05
-3.13830807664713e-05
2.23343708616897e-06
-2.26335538321225e-05
6.62258651052808e-06
-2.49696907852086e-05
-5.52385100445153e-05
-1.28449800002569e-05
-3.71152640326709e-05
-5.50481177652093e-05
-1.32097859285914e-05
2.97645378255636e-06
-3.59056922423506e-05
-1.72816475730012e-05
-3.06053539965135e-05
-2.67168859945608e-05
-3.90661312988712e-05
-1.13826615214583e-05
-5.85298003088371e-05
-4.17116188579599e-05
-3.99507834852663e-05
-2.87423668861672e-05
-4.65121513682915e-05
-3.31683139357131e-05
-1.34904032793295e-05
-6.79061327482207e-05
-2.71097552133524e-06
-2.3053582939552e-05
-3.06115400463374e-05
-1.89848175991961e-05
-6.19630953875129e-06
-1.61964130974779e-05
-4.94505321589293e-05
-1.43126507317259e-05
-4.14276600728131e-05
-3.44098094066496e-05
-2.19812921111189e-05
-3.69064523046461e-05
-3.29305449207679e-05
-2.03785695044857e-05
-3.80957740830883e-05
-1.31912160235347e-05
-4.23662278706599e-05
-1.43006087531908e-05
-3.1281054885747e-05
-4.41165278992231e-05
2.33187211736765e-05
-2.7654502405896e-05
-3.48221147171736e-05
-5.30496093296322e-05
1.28304060856012e-05
-1.61653421279623e-05
-4.948586670974e-05
-3.57712901084684e-05
-6.72202940782544e-05
8.18559718862351e-06
-7.80075275519013e-06
-4.5557142996899e-05
-3.24132953099966e-05
-4.22030382570968e-06
-3.69359820106669e-05
-1.8445473371371e-05
-1.79992126082929e-05
-1.50378412046533e-05
-3.80003132066507e-05
-3.45851759729093e-05
-7.84850481016428e-07
-4.44230670208656e-05
-6.31566859391806e-05
-2.07710809106275e-05
-4.70535903389874e-05
-6.51402366883634e-06
-3.00492299161718e-05
-1.68879798936855e-05
-3.06112812699853e-05
-6.65219198078057e-05
-3.52293988408078e-05
-1.62465637533646e-05
-2.25919145402963e-05
-1.709910639716e-05
-1.26240067474561e-05
-3.96455944387227e-05
-3.27083387626229e-05
-2.83863827812699e-05
-1.73655614814698e-05
-3.64713553560869e-05
-3.24904533543442e-05
-5.59359249435574e-05
-1.61951871808847e-05
-3.39529793195519e-05
-4.66251707152263e-05
-3.74383054958489e-05
-2.40640641139671e-05
-5.55709923808555e-05
-1.20929744301387e-05
-9.37489379793264e-06
-1.286928166399e-05
-3.55917753770505e-05
-3.11366326551868e-05
-4.32079482163672e-05
-5.2545351174941e-05
3.14145987277594e-06
-3.75233078909531e-06
-1.52205493019173e-05
-3.95858643114159e-05
-2.94034674290359e-05
-3.37930954386476e-05
-3.72277021446479e-05
-1.8758705269166e-05
-3.20831037495178e-05
-3.37232646700745e-06
-1.03647500672016e-05
-2.17825047666468e-06
-3.55383531351266e-05
-2.38590365611989e-05
-3.72263385392327e-05
-2.13360669832583e-05
-6.76445230043907e-05
-8.24017184795537e-05
-5.76376530746288e-05
-2.30324712372665e-05
-3.82842233544948e-06
-3.99447667216156e-05
-9.16099856192844e-05
-1.45078986341643e-08
-5.97136910699449e-05
-2.49854330770323e-05
-9.04360445896083e-06
-3.07440524733684e-05
-5.74488339858455e-06
-3.60043770404823e-05
-4.29004893561677e-05
-6.20253345349466e-06
-2.74078088092875e-05
-3.08916785804108e-05
-2.49350539893785e-05
-3.99177982574338e-05
-1.18533239371822e-05
-6.12112856487975e-05
-8.77905271782498e-06
-4.08202180534197e-05
-9.07455031538348e-05
-4.2159733193751e-05
-1.13334145262263e-05
-3.62875755439436e-05
-3.27913442656987e-05
-3.16732059325318e-05
-2.4678121241523e-06
-1.93608356328646e-05
-2.55038736237286e-05
-8.59690118474682e-06
-3.14422021227721e-05
-3.85579271602175e-05
-1.98237219963468e-05
-5.82480157272839e-05
-3.91985515440559e-05
-3.02322459019878e-05
-3.91925472422159e-05
-2.22912453168109e-05
-3.51128106985253e-05
-3.2657095168086e-05
-4.75004144023299e-05
-2.67558642854263e-05
-4.32449884376938e-06
-5.37802938230734e-05
-3.22481547629091e-05
-8.94978329991199e-06
-1.31490588994452e-05
-1.61400986490525e-05
-7.20283481050328e-06
-1.62776896590997e-05
8.95840246791054e-07
-2.56891121726867e-05
-2.02985912246827e-05
-3.50278568691997e-05
-5.26830926224715e-05
-2.60380639148147e-05
-3.68957814522504e-05
-3.92353158790295e-05
-2.75295103699626e-05
-1.47463085611412e-05
-2.31966306257635e-05
5.87809143956796e-06
-3.89472197053075e-05
-3.68114793913554e-05
-3.00644395994128e-06
-2.84243957007218e-05
-2.34237524331939e-05
-1.94327260672055e-05
-7.39198014278661e-06
-2.17730855810233e-05
-2.34794884625285e-05
9.78681954146254e-06
-2.4238021604501e-05
-4.33293914163494e-05
1.92328086789156e-05
-2.36663072912162e-05
-2.67151851938229e-05
-1.94270306883828e-05
-3.13693140617063e-05
-4.29698693013288e-05
-2.87385056499934e-06
-7.24366381523372e-06
-1.60034880565744e-05
-1.54029903108094e-05
-4.9542618907533e-05
-2.94778607313322e-05
-1.82496464809365e-05
-4.79795232382744e-05
-1.35386720759457e-05
-5.29038330492531e-06
-2.98713922813746e-05
-6.99504068979087e-05
-2.73165854428283e-05
-4.20085802920914e-05
-4.06848783230579e-05
-3.63126350540759e-05
-5.13654935631095e-05
-1.69108760347975e-05
-1.64553041377151e-06
-7.09790044478398e-05
-4.79370848434435e-05
-4.38319530769961e-05
-5.63358895509347e-05
-3.29783903447472e-05
-4.71677952263422e-05
-3.94472746298291e-05
-2.99948371642899e-05
-4.78562504789447e-05
-3.04961416640337e-05
-3.56550658117631e-05
-5.44537686918266e-05
-4.07042716902955e-06
1.3158015080343e-06
-1.35351125260391e-05
-2.68546015792222e-05
-2.68148395541586e-05
-4.42619252191011e-05
-4.1833790326282e-05
-1.1298278643001e-06
-2.10327162681977e-05
-3.42376860002143e-05
-5.73087764914169e-05
-9.92007877437006e-06
-6.53451525678878e-06
-3.22807037315972e-05
-1.62188961475848e-05
-2.21201284201826e-05
-3.39787180466593e-05
-2.3260051890869e-05
-3.09527365897194e-05
-5.14003395337843e-05
-2.8675935486128e-05
5.53636377997763e-06
-2.30654990074675e-05
-2.66974073573517e-05
-4.22068261925794e-06
-3.70057937527569e-05
-1.18119349365526e-05
-9.73169846481412e-06
-2.24664005500394e-05
-3.95233845798676e-05
-2.58983514899003e-05
-1.96871937208803e-05
-3.54152101825405e-06
-2.28523400573708e-05
1.99190412519391e-05
-1.67488539513795e-05
-1.8050281401384e-05
-3.1007698110053e-05
-3.89107172682946e-05
-3.00581818403517e-05
-1.0263176479251e-05
-1.22392545532338e-05
-3.65005253503598e-05
-2.67649599915592e-05
-1.47118164984107e-05
-1.54826619141711e-05
-2.14630785686281e-05
-2.77084856577187e-05
-2.5702892577938e-05
-1.45282674306168e-05
-1.1641003964391e-05
-2.70402965550846e-05
-3.72916089349289e-05
-4.13672308059149e-05
-2.56316027772979e-05
-1.65265600252053e-05
-2.90435512604497e-05
-4.41254594966875e-05
-7.30491598073243e-05
-1.47810294153752e-05
-2.68137304231324e-05
-4.30337252371185e-05
-3.98905350167535e-05
-3.16889589547315e-05
1.24294019467056e-05
-2.05353825207586e-05
-3.98055835872589e-05
-2.46883742152372e-05
-1.38215423563715e-06
-3.38846190082853e-05
-8.20490253991278e-06
-2.97285427100349e-05
-2.28909443802362e-05
-4.92784377469828e-06
-2.92887431991518e-05
-4.68927989188576e-05
-6.04467086096845e-06
-5.33358389197312e-05
-2.44675598418211e-05
-4.85871800472558e-05
-3.8194181820899e-05
-7.85417389776638e-05
-3.0496339871098e-05
-1.41955466560614e-05
-2.0121719133606e-05
-4.52342626658794e-06
-5.14885459826033e-05
-3.80530813799603e-06
-1.88367410295721e-05
-1.0005196694899e-05
-2.07388871579771e-05
-2.92917801353807e-05
-4.19426712712863e-05
-2.65915383487945e-05
-7.74454953818377e-05
-2.54373323466476e-05
-1.67808136812592e-05
-4.68514000713472e-05
-3.0053859724119e-05
-3.00279666296153e-05
-4.02129696402131e-05
-4.36227480911055e-05
-1.76286855889146e-05
1.05850608507966e-05
1.63900838490185e-05
2.38329535541753e-05
-1.87942289011579e-05
-3.48996266121242e-05
-1.75284651466621e-05
4.88057673776243e-07
1.43505615820903e-06
-1.55327414142026e-05
-8.02814664625245e-06
-1.24338449755633e-05
-2.30313949167115e-05
-3.48665361926964e-05
-4.96114114845372e-05
-1.90132275154056e-05
-3.21390530126401e-05
-8.91816569779178e-05
-2.06686088562247e-05
3.94772925400126e-07
-1.20351214604869e-05
-1.60383909654112e-05
-4.16888019370399e-05
-3.38393816579212e-05
-1.23206057954265e-05
1.17620259965612e-05
-1.99602017897085e-05
-8.55070659953209e-06
7.51813452549541e-06
8.71448795773936e-06
-5.44846455081186e-05
-5.91990196658296e-05
-5.41818945261262e-05
-5.73671772546831e-05
-3.92791222998764e-05
-3.94909054876702e-05
-6.79595318509674e-05
-3.40675378091206e-05
-2.60414728527581e-05
-3.9482059526033e-05
-6.31048126812111e-06
-7.6154754154607e-06
-4.29043199546509e-05
-2.49612006860847e-05
-1.80922532139995e-05
-2.83718711675939e-05
-3.57308539781944e-05
-1.15348230606276e-05
-1.75208344669911e-05
-3.78051466883545e-05
-2.85431943935452e-05
-4.36738090943325e-05
-7.63108203117835e-05
-6.29395128857283e-05
-8.03775279614316e-05
-3.55454888469894e-05
-2.52963414115623e-05
-1.46093636864983e-05
-4.94894411459892e-05
-2.10827245437159e-05
-5.04006768298421e-05
-2.09642300349367e-05
-4.68583338651197e-05
-3.53470861534741e-06
2.93457868218755e-05
-1.24542205251498e-05
-3.24452146020829e-05
-1.1496122454186e-05
-6.79275940229209e-05
-2.44823663727795e-05
-1.67634449623487e-05
-2.24600791624816e-05
-4.63717744993705e-05
-3.5632579786378e-05
-2.94479363238363e-05
-7.00147008019717e-05
-2.93325230682813e-05
-3.13516893737919e-05
-7.36149779927961e-06
-9.62393583148408e-07
-2.75323552299173e-05
-4.469430403401e-05
-3.35741219751501e-05
-1.21001545284571e-05
-3.8681736129187e-06
-9.93337990938254e-06
-7.05496647312006e-06
-2.01341524240371e-05
-2.14709416895981e-05
2.08597292489326e-05
-9.30938703045551e-06
-5.34724223008873e-05
-4.74095156066718e-05
-4.77985252291822e-05
-5.28524948794964e-05
-5.78728629753334e-05
-4.54817098251426e-06
-4.37668515118849e-05
-4.83861076283771e-05
6.2236816406113e-06
-5.14619281899186e-06
-2.66313461812873e-05
-1.01401987269099e-05
-1.30390855945214e-05
-5.12973475653993e-05
-1.64246125590221e-05
-1.41763280641983e-05
-4.39739746105471e-05
-4.82570794990173e-05
-3.71054486207303e-05
-3.41473793985579e-05
-4.90278621998339e-05
-3.53030350558089e-05
-3.6700922679112e-05
-5.50062344353416e-05
-2.49176535974778e-05
1.35785661568222e-06
-1.7982668761431e-05
-2.79923947047047e-05
-1.57712828044389e-05
-1.4018405642026e-05
-3.97330941312374e-05
-1.87548148397672e-05
-2.17948671782469e-05
-1.7505767786874e-05
-1.64040426017213e-05
-2.90612305192022e-05
-3.22443102832359e-05
-1.76156249263091e-05
-5.55306682808102e-05
-2.38483130294046e-05
-5.3644699460966e-05
-1.98943355261757e-05
-8.93114910746668e-05
-2.27811528337111e-05
-3.0035955371266e-05
-1.5109599726591e-05
-3.76618580336948e-05
-2.72790467121919e-05
-1.97722460826391e-05
-1.72524488821836e-05
-1.24821763845821e-05
-2.87023820181527e-05
-1.0794890036265e-05
-1.56835995831738e-05
-4.85791022093961e-06
-3.51288119931611e-05
-2.7936164864194e-05
-7.0713973740392e-06
-3.23649208142593e-05
-5.61987632704692e-05
-4.30923771059704e-05
-4.45237315737962e-05
-3.84252149637669e-05
-2.57695924442226e-05
-3.91921893720078e-05
-3.58352662875166e-05
-2.01899208629611e-05
-3.48111612250314e-05
-7.69498231730225e-06
-3.24519583151914e-05
-2.06020023090058e-05
3.63892849814527e-05
-8.64378454217662e-06
-5.56157055969847e-05
-4.10512786112749e-06
-1.45456193636648e-05
-2.9526945205566e-05
-2.37254229141375e-05
-5.17619279542237e-05
-2.61777093844749e-05
9.98280935954874e-06
-4.66238182776155e-05
-5.10748868462562e-05
-1.26437788405419e-05
-5.24797122318087e-05
-3.84387179406811e-05
-2.13943126224939e-05
-6.79858612536699e-05
-4.34873294281374e-05
-3.87743260161137e-05
-3.32966911372842e-05
-2.11007445049945e-05
7.92792847941724e-06
-1.36188071973498e-05
-8.43597642689398e-06
-3.07116584357541e-05
-1.50573149653847e-05
-4.06041471178919e-05
-6.56333745080946e-05
-4.38714964894745e-05
-4.2036548613767e-05
-1.38725853391743e-05
-3.92727271282383e-05
-3.94758802726115e-05
-5.49527431385038e-05
-3.22087610781452e-05
-3.85696914700307e-05
-4.78947349955734e-05
-2.48770420427093e-05
-3.06268180078726e-05
-1.26596806188194e-05
-4.73479576486928e-05
-2.60717758301138e-05
-1.3132472549818e-05
-4.895474204609e-05
-2.78098643713841e-05
-3.2129397070508e-05
-2.09968736360109e-05
1.33294845418768e-06
-7.13874272030564e-06
-2.93929637954428e-05
-5.11896536052911e-05
-2.74979720250931e-05
-5.02655556813136e-05
-3.3024772708358e-05
-2.93041130749548e-05
-5.82364823002881e-05
-1.54355012881439e-05
-5.10521469093523e-05
-1.69731898982141e-06
-4.73857976880851e-05
-2.2044865761309e-05
7.32938307716724e-06
-2.33834157897634e-05
-4.21525193645429e-05
-4.2346060256667e-05
-3.20511367651148e-05
-7.16268591710847e-06
-3.4658009010184e-05
-1.22746349001025e-05
-3.04393335908687e-05
-1.29015710940684e-05
-1.88971730039952e-06
-6.20255478710634e-05
-3.62194827205178e-05
-3.33297079872248e-05
-3.89543047441915e-05
-4.19981420877883e-05
-4.42946050549625e-05
-3.64120568919054e-05
-3.70288200103901e-05
-4.3328569227013e-05
-3.83507545536066e-05
-4.21030772211495e-05
-2.15888662146694e-05
-5.44630539671869e-05
-1.41623395480581e-05
-5.28318862036849e-06
-4.55573673596537e-05
2.45020686270533e-06
-3.11171029931475e-06
-1.91510196142843e-05
-2.33006205251489e-05
-4.89541933558311e-05
-5.87843909991889e-05
-3.00742590564275e-05
-4.29897335837333e-05
-3.12406346029134e-05
-2.76744914826418e-05
-4.00165121374383e-05
-1.62394948867471e-05
-1.70997688145369e-05
-2.39074164379038e-05
-1.44097390181736e-05
-6.23272672847376e-06
-4.52020861013658e-05
-3.70544248418993e-05
-2.05454202028095e-05
2.23142579434272e-06
-3.86629399440398e-05
-2.33108713079205e-05
-5.75159307199305e-05
-3.24646605399449e-05
1.04310467373903e-05
-3.16307708009253e-05
-3.40463667176845e-05
-1.83219533925383e-05
-8.91299601241045e-06
-5.18336644025395e-05
-4.83793342188605e-05
-2.98456475299408e-05
-5.05686562223047e-05
-4.48800815478233e-05
-3.37448283537256e-05
-1.89871253500313e-05
-2.3381787137292e-05
-3.9447592114593e-05
-2.97935589077887e-05
-7.44279970327022e-06
-4.00957812329312e-05
-6.35211805388207e-07
-4.83151322957391e-05
-8.111920581825e-06
-3.23310821298904e-05
-5.20264064486982e-05
-6.5486582236007e-05
-2.73363812838327e-05
-3.15494808527468e-05
-1.40492531265462e-05
-4.08337403624521e-05
-3.17468544739847e-05
-5.38699433103364e-05
-2.63761993147727e-05
-2.68464932510877e-05
6.37602751760871e-07
-7.18652251449298e-05
-6.69245251122328e-07
-3.65960391127337e-05
-6.49404678956816e-06
-3.17294020252901e-05
-1.8275479324626e-05
-5.80114570968763e-05
-4.97112946309086e-05
-3.13144759946263e-05
-2.29668181357514e-05
-2.56806500643446e-05
-2.07676620113659e-05
-3.6938176056691e-05
-2.64657654097353e-05
8.72762632164791e-07
-3.06034170887229e-05
-2.2057035957382e-05
-2.35737259440223e-05
-2.88784663351062e-05
-5.25913396676253e-05
-1.14751523070808e-05
-4.30194925574374e-05
-5.2354508280211e-05
-1.09412232740166e-05
-1.23296921191249e-05
-4.76303823346194e-05
-7.06084534907149e-06
-3.0664843341317e-05
-1.29134665419534e-05
-1.56258762600246e-06
-2.2036608575017e-05
-2.18068119756495e-05
-2.13346095623186e-05
-2.84905675487669e-05
-5.94794785934577e-05
-3.97485183130127e-05
-7.16842255403534e-06
-1.94245293238926e-05
-3.5936179232844e-05
-3.50958056025072e-05
-9.86252837568648e-06
-5.78548922574999e-06
-3.31172325976114e-05
-5.69071093780018e-05
-5.86522241295422e-05
-3.6616945973429e-05
-1.60620750620372e-06
-3.60562650515638e-05
-1.76585353680999e-05
-2.56321958215881e-05
-2.61659834917857e-05
-4.70586132962562e-05
-6.15100473403997e-05
-3.38614642745125e-05
-3.46760776475927e-05
-5.44003583409373e-05
-3.42722341833327e-05
-2.83664150581416e-05
-2.12257671493335e-05
-2.94737988124221e-05
-1.30402486046515e-05
-4.50965744747818e-05
-6.27689424903417e-05
-5.13724462453196e-05
5.30106233791634e-07
-3.78328877037161e-06
-1.10267795376847e-05
-9.30001047527103e-06
-2.4256358030029e-05
2.744853079342e-06
-2.4097077773347e-05
-4.97099256441248e-05
-4.16254873952191e-05
-1.65916631453498e-05
-1.88751656031413e-05
-1.94056455050271e-05
-2.26158333291039e-05
-2.61556964279527e-05
-3.07368666963968e-05
-2.454205422122e-05
-3.54620148622052e-05
-2.85718041825808e-05
-3.56996877888217e-05
-2.53763728194328e-05
-4.43870491421251e-05
-4.18265752387929e-05
-4.43069202656256e-05
-1.48238059016705e-05
-3.04421575596732e-05
3.05259398197983e-06
-5.27588458317728e-05
-2.09916568064925e-05
-2.24132455909758e-05
-2.24240162795186e-05
-1.44979875411257e-05
-2.96809145332624e-05
-1.71673917981701e-05
-6.26633616492228e-05
-4.97382543460691e-05
8.88215135294575e-06
-3.21615170040885e-05
-5.62710129994281e-05
-4.37361833403202e-05
-2.92266423786237e-05
-6.17999025417616e-05
-6.4530451801094e-06
-2.16493463141091e-05
-1.9385066933793e-05
-1.56424878621953e-05
8.92588244550366e-06
-2.36711198064402e-05
-2.1022075899817e-05
-5.87398317186099e-06
-1.33306394622729e-05
3.72719692500818e-07
9.9591526929294e-06
-4.93635766480305e-05
-1.62188973229383e-05
-7.46034915814722e-06
-4.18781081611504e-05
-4.00739517675852e-05
-4.50544064847693e-05
-6.17145752717078e-05
-3.75151712751453e-05
-2.58294395731535e-05
5.34895820093725e-07
-3.26301378270277e-05
2.42275443227468e-06
-3.99613867513193e-05
-7.0270267742725e-06
-5.25205628198689e-05
-1.12976729455292e-06
8.73275406682107e-06
-5.21375462980005e-06
-2.51922171186879e-05
-5.34528941313674e-05
-2.20503611585472e-05
-1.60155953872012e-05
-2.83792796057396e-05
-5.74467743837247e-05
-2.3103763084794e-07
-5.39044399592668e-05
-5.12918193516885e-05
-5.21995497427004e-05
-5.17059401664518e-05
-2.24133496999757e-05
-4.92910876922144e-05
-2.27621076208048e-05
-6.51254409754905e-07
-2.44396606985944e-05
-1.20902931240991e-05
-8.65036525709579e-06
-3.38565171812565e-05
7.5575602666356e-06
-6.27585816339324e-05
-3.49671724878153e-05
-2.34949653896211e-05
-1.00260080372452e-05
-2.86017873899861e-06
-3.03538254870863e-05
-4.51007032908361e-05
-6.30490118371822e-06
-3.92136676788004e-05
-1.2334500205141e-05
-5.45494489920571e-05
-3.65206670619755e-05
-3.40299332553493e-05
-5.16965092650718e-05
-1.49328990199435e-05
-2.73472507409484e-05
-1.13192391227083e-05
-1.34239978564843e-05
-5.75023444495258e-05
-7.46537887539704e-07
-3.36918422477926e-06
-3.61119423601093e-05
-6.33933956751724e-05
-4.44362048985443e-05
-7.24739996038772e-06
-3.95414223278664e-05
-5.90713346794434e-05
-1.35537148915841e-05
-2.29297727966683e-05
-3.30500424916836e-05
-4.55091065012377e-05
-1.82091032696124e-05
-3.27391409702424e-05
-1.52785789111533e-05
-2.79710135128584e-05
-3.10629628879032e-05
-8.59644398317134e-06
-5.56822374244184e-06
-1.35581140846246e-05
-1.35731597792852e-05
-2.95003932338611e-05
7.81436980588698e-06
-5.31217166280544e-06
-3.56379431182802e-06
-3.41576422298217e-05
-5.36752719642955e-05
-5.88905315743374e-05
-8.21765725944796e-05
-6.54713029046908e-05
-5.03404303270888e-05
-3.46147103562324e-05
-2.58588482380279e-05
-1.60428869794861e-05
-4.07323889520668e-05
-4.61018207976844e-06
1.73566755225481e-05
2.19618742039885e-06
-1.51866696007436e-05
1.54461933637374e-05
-8.43869344681937e-06
-7.70030018585355e-06
-4.50707159196949e-05
-4.44494712554517e-05
1.87334663228352e-05
-2.53092650392398e-05
-4.03033475851105e-05
-4.16774410877451e-05
-4.29349520726425e-05
-2.29443016351845e-05
-4.80544578133684e-05
-3.43083706021218e-05
-2.24163218713456e-05
-1.9486709373631e-05
-1.41978116110912e-05
6.75421701161437e-07
-2.76803418356528e-05
-3.10929522686618e-05
-1.05428443829381e-05
-3.94480476863753e-05
-4.28527690574043e-05
-3.01325410045554e-05
-1.80045468048049e-05
-3.81406158756161e-05
-4.33474526230191e-05
-5.89242357985799e-05
-2.03075590160041e-05
-5.51487408521254e-05
-3.45832883499495e-05
-2.63582937264555e-05
-3.04016744095158e-05
-4.05873868698235e-05
-3.86603341125894e-05
4.55652023388066e-06
-1.02968932737415e-05
-3.76858481464271e-06
2.05650839571783e-05
3.39486016951142e-06
-6.04653064046614e-05
-1.90473712519388e-05
-3.16160460076378e-05
-4.02989397282542e-05
-6.0222360774789e-05
-5.55068618310363e-05
-4.92285396601804e-05
-4.5521909718371e-05
-6.75213456654118e-05
-5.85657802965235e-05
-5.47704937516113e-05
-2.07173297611119e-05
-5.07746510642579e-05
-3.66814992175727e-05
-1.00121148847901e-05
-6.7004783457853e-06
-2.25673505279749e-05
1.50160409860989e-05
-1.0577574106437e-05
-6.76587140302426e-05
-1.43912955505473e-05
-2.45661703217474e-05
-2.35850362287064e-05
7.49427316737757e-06
-3.86762936902966e-05
-1.55906723521029e-05
-3.6446018181329e-05
-3.20266910043741e-05
-5.58307315338864e-05
-3.16419860255681e-05
-1.6059550848142e-05
-1.84927934155187e-05
-3.46930125668573e-05
1.24297920720405e-05
-4.1764360949443e-05
-5.1978820630136e-05
-1.83920592133363e-06
-3.57550818863502e-05
-4.62165672790846e-05
-9.05052318879979e-07
-5.11597422343905e-06
-1.06628628546422e-05
-2.6009529222799e-05
-1.58626734128564e-05
-3.88361145893228e-05
-5.25915736109606e-05
-3.73984431501294e-05
-2.11393642897043e-05
-3.02937484738443e-05
-6.89201325897468e-05
-4.65351327610697e-05
-5.5191395644738e-05
-1.32911650422425e-05
-1.09007237006711e-05
-3.36663292451845e-05
-4.96029755078941e-05
-1.94148244171016e-05
-4.12252453169353e-05
-2.74768848456873e-05
-1.21230218133752e-05
-2.36365391304921e-05
-3.11271663719989e-05
-4.88286220439405e-05
-5.75970165361528e-05
-2.64235470446826e-05
-5.24023757559073e-05
-2.62105495704679e-05
-4.52542704472614e-05
2.07318304230232e-06
-3.18091558787975e-05
-5.67810714157252e-05
-1.62479952495562e-05
4.89935460790338e-06
-4.76656019334385e-05
-5.44973062221111e-05
-3.01441834356909e-05
-3.0822934478925e-05
-3.69931869718246e-05
-2.28514107256075e-05
-1.03625315143614e-05
-2.78483965501318e-05
-2.09957517487348e-05
-1.30917596422138e-05
-6.56200077944463e-05
-4.60978819944051e-05
-1.86528671330013e-05
-6.96014525464881e-05
-6.46752618584726e-05
-7.05535336423025e-06
-3.9320224933188e-05
-4.38326464621278e-05
-1.18657426508008e-05
-3.90797432285113e-05
-9.84691191372426e-06
-1.74330398779555e-05
-2.83244542420959e-05
-9.28264427901789e-06
-2.06860895983699e-05
4.18812613455165e-06
-3.56087993396732e-05
-1.83861493805604e-05
6.07291242858613e-06
-2.8646865255304e-05
-5.3243901587954e-05
-3.9682339772138e-06
-3.12441847589955e-05
-4.44918836284331e-05
7.15134386593648e-06
-7.73574738922459e-06
-8.67545868845305e-05
-3.80169904224165e-05
-3.59659509706314e-05
-1.27385644326806e-05
-4.61460213833453e-05
1.93944588753671e-06
3.04970644355903e-06
-1.58972369976639e-05
2.94218761500633e-05
-3.18496174493535e-05
-2.76736704322024e-05
-8.9764269171578e-06
-2.58547189740381e-05
-1.67460406631589e-05
-6.266963337467e-05
-6.75195972850274e-05
-4.7901810330559e-05
-2.69087061624381e-05
-6.48352535995904e-05
-3.80579330461334e-05
-3.55205138669286e-05
-1.84258306526315e-05
-2.77069201801623e-05
-1.29117272474517e-05
-1.08793557957769e-05
-2.23282870414793e-05
-3.7763590448414e-05
4.40603856118424e-06
-1.38434609241578e-05
-2.66044525013962e-05
-6.76714735325593e-06
-2.44967963125255e-05
-8.76405449474181e-06
-4.89645633021306e-05
-4.57468698418294e-05
-1.05115820171056e-05
-7.99337541976761e-05
-1.9780962703717e-05
-3.06076125665634e-05
-4.2730920437544e-05
-3.46613994690594e-05
-1.42919717640941e-05
-3.22512745352165e-05
-1.942342606637e-06
-3.52721795982882e-05
-2.87417823913377e-05
-8.4821941979483e-06
-2.79121191335152e-05
-4.90097867801045e-05
-2.3045254051708e-06
-2.7762588802263e-05
-4.65041523668902e-05
-3.33134427155724e-05
-5.41508884145803e-05
-4.32128779329879e-05
-3.38976246375901e-05
-1.86757784313672e-05
-3.3258749829087e-05
-7.5124738195665e-05
-3.72256906585737e-05
-2.5533698640313e-05
-3.72359976215263e-05
1.53659738599712e-06
3.93325001388752e-06
-5.84894182701205e-06
-1.72926055440603e-05
-5.05065140043004e-05
-1.85457008798121e-05
-1.61398253053018e-05
-1.06011324660306e-05
-3.07865274042321e-05
-1.68997666406429e-05
-3.30133357312661e-05
-5.65849421093029e-06
-1.46499613347076e-05
-3.04063987663129e-05
-2.99249480439259e-05
-3.12988128001693e-05
-4.12059004921006e-05
-3.9765050463263e-05
1.90966028775431e-05
-1.39925075280432e-05
-1.42390824987936e-05
-8.11465897566628e-06
-8.78390848902477e-06
5.51381891326629e-06
-2.73154889503123e-05
-2.37048914458979e-05
-7.72081478819177e-05
-3.72377005745592e-05
-2.26708260785168e-05
-2.70164024639141e-05
-1.14474392283361e-05
-4.31004810589751e-05
-9.26298247921132e-06
-4.15756368844822e-05
-3.02768864568163e-05
1.25391234002479e-05
-3.92408389141077e-05
-6.34272462047256e-05
-3.73562665788379e-05
-8.10497600521842e-06
-1.76423357674698e-05
4.33215597861465e-06
-4.54976561660687e-05
-2.61053991982768e-05
-2.89352545752755e-05
-3.77500407913888e-05
-5.43138121047727e-05
-4.41471727028499e-05
-3.61727834395687e-05
-1.41796715276367e-05
-2.9968194354073e-05
-5.56383972628549e-05
-4.13017224150986e-05
-4.63585505709516e-05
-3.38499985514996e-05
-3.04299467270939e-05
-4.32783387316389e-05
-1.59391315124529e-05
-3.88060672582865e-05
-2.72010454524769e-05
-6.33008994812995e-06
-4.58740993179342e-05
-2.7093438264436e-05
-3.92001739485137e-05
-2.90321609225121e-05
-2.59862132821561e-05
-6.24825541638866e-06
-3.54902582017727e-05
-4.4953453049108e-05
-3.65873970178717e-05
2.88482205451036e-07
-3.04352706732984e-05
-2.91392593491586e-05
-2.47745791215166e-05
-4.71559648173604e-05
-4.20038363864053e-05
-2.83454453678065e-05
-1.04423251412759e-05
-2.49971576391974e-05
-7.37245958241404e-07
-2.52935867476709e-05
-2.33135750898567e-05
-4.79579392939592e-05
3.03177687905236e-06
-3.89340270029025e-05
-2.80366308957788e-05
-4.25583933763555e-05
-1.63417598710478e-05
-4.30859825642894e-05
-2.48176198104643e-05
-5.01113154253415e-05
-6.30553784205881e-05
-2.15725559827422e-05
5.1947275705124e-06
-5.80135261607585e-06
-5.37571576508009e-05
-3.32554380048023e-05
-1.99059062842813e-05
-1.73119452245392e-06
-8.29833149326567e-06
-5.26155377381979e-06
-5.11145691272457e-05
-1.12054577695146e-05
-1.83198661107038e-05
5.86588363020214e-06
-1.89315314180583e-05
-2.27398441885097e-05
-5.66801546275997e-05
-4.0647858899242e-05
-5.32700821338607e-05
-6.46650074200481e-05
-1.06170107029059e-05
-9.45772691448091e-06
-1.55657704637342e-05
-2.79254595953446e-05
-1.72345350696208e-05
-3.9983845972379e-05
-1.52385523861321e-05
-6.01645667588602e-06
-4.6519082474857e-06
-1.32917467170047e-05
-2.67704457456103e-05
-2.12858982806713e-05
-3.83943166821467e-05
-3.7618579636664e-05
-2.27723921788685e-05
-2.71924965658029e-05
-2.85476196835756e-05
-3.67160130146392e-05
-5.6994929819727e-05
-5.90736929248781e-05
-1.3518283149637e-05
5.80112318873032e-07
-3.04927559374306e-05
1.50535230473745e-05
-4.29255779369017e-05
-2.71741177110571e-05
-2.63541805711196e-05
-2.87029505749697e-05
-2.72531688039616e-05
-4.04008786857613e-05
-4.04072871846637e-05
-3.55720810785454e-05
-4.79361040073199e-05
-3.1964956070786e-05
-2.20736606486684e-05
-3.50570388082916e-05
-2.63132766631755e-05
-4.34677006331588e-05
-2.85236530328901e-05
-1.95156657068392e-05
-4.52955139165999e-05
-4.6249817017417e-05
-1.28788486902408e-05
-4.21184730091615e-05
-1.9298855437732e-05
-5.54777666766731e-05
-2.10453616353578e-05
-4.33634213753614e-05
-7.09884297764998e-06
-2.13868407234306e-05
-3.97195775350306e-05
-3.09478710456745e-05
-2.71404098418552e-05
-3.78602068230011e-05
-3.19552866823297e-05
-3.06387979378721e-05
-3.48098101712669e-05
-4.27055518575012e-05
-1.24768097758237e-05
-6.01364455126739e-05
-3.97179995333421e-05
-2.43610356734231e-06
-2.20865008446804e-05
-1.00109247460098e-05
-1.68558672573931e-05
-1.06267501546343e-06
-3.02559709712073e-05
-2.49710132289845e-05
-9.23616565037091e-07
-2.96514042271346e-05
-8.89909647977103e-06
-2.69329464267463e-05
-3.83055524170978e-05
-3.15749316677229e-05
-3.69129729488441e-05
-2.2935061901681e-05
-8.12560481065395e-06
-2.08458470010646e-05
9.28583104461149e-06
-7.83136562912873e-06
-2.01955815425493e-05
-2.57301008528508e-05
-2.25743218305536e-05
-4.6656517519493e-05
-4.79028634761554e-06
-2.79709786424964e-05
-4.35573388193614e-05
-3.41826923375105e-05
-7.49257178757586e-05
-2.49205838460285e-05
-3.03138313510641e-05
-3.16700812434682e-05
4.09381757747538e-06
-3.29216538743055e-05
-3.64131379431834e-05
-3.0160290040151e-05
-1.11128700132461e-05
-2.82486738240455e-05
-3.86226005670065e-05
-6.45571933379151e-07
-3.87361703922412e-05
-2.27024334306677e-05
-3.0210511534927e-05
-5.04076911301895e-06
-5.10876028264557e-05
-2.99522750523202e-05
-5.86551045022813e-05
-2.4687833887321e-05
-3.54904440833611e-05
-4.03395303093976e-06
1.53157838993978e-05
-1.63233141702369e-05
-1.75691423859811e-05
-1.24634902466106e-05
1.68787601208055e-05
-4.04612405659414e-05
-2.9912905969976e-05
-3.70836557779906e-05
-7.38900470206253e-06
-7.96500810570285e-05
-1.26170477804597e-05
-2.59960554668294e-05
-1.82812657731657e-05
-4.61301656138934e-05
-5.42273614915082e-05
-7.53682912546206e-05
-3.94425303206011e-05
-2.98460226868231e-05
-3.14505537332296e-06
-2.83066798511433e-05
-1.31103381148133e-05
-2.51759352474883e-05
-3.08322136953084e-05
-2.93851997741537e-07
-2.04903737684907e-05
-1.99712797679021e-05
-5.82713950148733e-05
-2.05185075978e-05
-1.10046961533547e-05
-5.44295910638566e-05
-4.72736119252267e-05
-4.81411069575851e-05
-4.29997920422643e-05
-1.06934560969193e-05
-2.6573342887004e-05
-1.27445336003208e-05
-2.35314388067543e-05
-4.0286713381823e-05
-1.99690854499898e-05
-4.7481482645689e-07
-2.86234376909699e-06
-1.89469527709647e-06
-5.46181805320575e-05
-3.87362237122985e-05
-3.6543199380084e-05
-3.89353316067894e-05
-4.29918953983888e-05
-4.00320745863134e-05
-2.31511090375442e-05
1.09318362683686e-05
-3.72877537885132e-05
-3.26082877893804e-05
-3.14436527108283e-05
-1.38671480904544e-05
-3.6977993290172e-05
-2.02209901464389e-05
-3.10161807696247e-05
-5.31261086944991e-05
-1.95775824123907e-05
-4.9298108021749e-06
2.35915198647327e-05
-5.54377117917768e-05
-3.27110096288657e-05
-6.4609674175011e-05
-2.60370420311324e-05
-6.15561100247742e-05
-3.1598435194522e-05
-6.55611333819152e-06
-5.59027382688952e-05
-3.51558361729905e-05
-8.04096590205961e-06
5.10259914180613e-06
-4.2434328245227e-05
-2.62242724897681e-05
-2.47557740719264e-05
-3.40389044159262e-05
-3.51920297082117e-05
-3.90378362157573e-05
-4.81519143767241e-05
-2.82927575432097e-05
-1.75118259480874e-05
-3.47484504785881e-05
-9.13955997413991e-06
-3.55528248196667e-05
3.26784963376876e-06
-2.61156463588674e-05
-4.12538981913169e-05
-1.66560289464235e-05
-4.88471807862277e-05
-3.80681442101486e-06
-5.37159338445141e-05
-4.66752072950923e-05
-1.07475803254501e-05
-2.31160888747e-05
-1.76880763193112e-05
-3.78496601543159e-05
-3.38663011199937e-05
-1.29685177440811e-05
-6.25425709834182e-06
-1.57053216647668e-05
-4.89180099462086e-05
-4.6478890754297e-06
-9.19944049532418e-06
-2.08991291814465e-05
-1.36318306461819e-05
-4.76868572526543e-05
-3.98352324261883e-05
-3.3120483457651e-05
-3.03127963985124e-05
-2.90981269738967e-05
-4.86333484493506e-05
-2.45162391183251e-05
-3.09508108741437e-05
-4.77805992122374e-05
-1.5051181989265e-05
-3.80665731187291e-05
-2.73669173335361e-05
-3.6671149312954e-06
-2.9896796068309e-05
1.02490228680105e-05
8.66951880085931e-07
-1.78027763136228e-05
-2.93588177639105e-05
-2.51353402108569e-05
-1.28733979143322e-06
-3.50498799815525e-05
-2.62204437768908e-05
-6.1374080206994e-05
-6.24274474114852e-05
-5.67550129361336e-05
-3.76202069468019e-06
-3.80107582041721e-05
-3.98045823860581e-05
-1.39291499549808e-05
-3.72010005297326e-05
-3.82907774111406e-05
-1.73938525610557e-05
1.56639774402747e-05
-4.30860921286083e-05
9.14718689701885e-06
-2.24432767558192e-05
-2.14030796131543e-05
-1.7650206885603e-05
-2.63850054759467e-05
-4.35869519162936e-05
-3.54558531246905e-05
-5.17603768662548e-05
-4.56050455883088e-05
-4.388281556946e-05
-1.92371721067017e-05
-3.16609989874245e-05
-3.00852679231176e-05
1.44574436362229e-05
-2.10968290866046e-05
-1.52011737127574e-05
-1.63458017815398e-05
8.93479494398116e-06
-2.18749282028982e-05
-1.20067047890576e-05
1.57437881674549e-05
-3.88170948064574e-05
-6.76780056930631e-06
4.0785571725614e-07
-4.31274628412819e-05
-5.15689583964453e-05
-3.30448759857145e-05
-5.32243569782096e-05
-6.23804206524706e-05
-3.85864862794663e-05
-3.64228157798188e-05
-3.34336083056612e-05
-3.47387318246979e-05
2.31354540096976e-07
-4.21603762933138e-05
-1.75079870660181e-05
-1.39343378059379e-05
-3.26780597090337e-05
-2.52388589480452e-05
-1.4530900528143e-05
-2.55659920314973e-05
6.9159048394139e-06
-3.37602753160158e-05
-3.10295437227214e-05
-9.61389770167961e-05
-4.81307550201358e-05
-4.51156915967514e-05
-3.46693268385438e-05
-5.03646983569384e-05
-5.69761307908527e-05
-4.15229023308763e-05
-3.14819309452002e-05
-2.71371786661295e-05
-9.05529416771323e-06
8.84448102747847e-08
1.1668632163212e-05
2.01308120925996e-05
-1.02730179028582e-06
7.49231208298469e-07
3.65200010466659e-06
-2.24279492845486e-05
-7.53701971732409e-05
-2.67631651776895e-05
-6.22040356242471e-05
-6.0232606613662e-05
-3.76364730358727e-05
-5.03617593526142e-05
-5.79655663614712e-05
-5.78277041598453e-05
1.66704234571305e-06
-4.23861997630059e-05
-2.62769647942909e-05
1.82978130111222e-05
-2.16243460398723e-05
-2.25034117215737e-05
-8.61387890671164e-06
-1.77150877720496e-05
8.34898775075098e-06
-9.86529969806435e-06
2.30419634577034e-06
-5.21502235055573e-05
-3.96356063739962e-05
-4.86498190622438e-05
-4.56877837501441e-05
-5.52383275526651e-05
-7.21861999545474e-05
-4.20945842352139e-05
-2.82392816417609e-05
-1.42552887746128e-05
-3.55601900441264e-05
-3.41904805467611e-05
-7.33830512950991e-06
-9.75514775829704e-06
-1.01803833263946e-05
-5.48698102443681e-06
-6.60450039808813e-06
-7.99125213269177e-06
-2.12480498701096e-05
-4.99650401820756e-05
-3.69957675526839e-05
-3.92145858146842e-05
-6.11000851104083e-05
-4.05712458383943e-05
-5.61117159680516e-05
-1.7202836132497e-05
-4.50795079342043e-05
-3.2261078240343e-05
-7.64336061753142e-05
-4.92436467942799e-05
-3.27255776157981e-05
-1.657728005306e-05
-4.21206824978389e-05
-7.29778070878153e-06
-4.99318782340197e-06
-6.17759996482667e-06
-4.06654920259335e-05
-1.77113239718591e-05
5.44574659042774e-06
1.30537929456565e-05
-1.77599385306126e-05
-1.56869747523516e-05
-3.16064206012065e-05
-4.31918772333903e-05
-2.42765619331349e-05
-3.71276233139959e-05
-6.33337093500885e-05
-8.42380633297123e-05
-3.74133456266847e-05
-4.1560866824142e-06
-1.53105859406659e-05
-2.4538575551903e-05
-3.51799222504576e-05
-3.46589576617734e-05
-2.41811066357691e-05
2.02139819558177e-05
-1.78707515281562e-05
-2.28421633206104e-06
1.88056477222233e-06
-6.82706516154932e-05
-2.85039296124084e-05
-3.33043250283973e-05
-3.15393884931288e-05
-5.22853235041406e-05
-3.36656829840175e-05
-3.01713514522644e-05
-2.88186429451669e-05
-2.11825563220903e-05
-1.03259656716144e-05
-2.38512028205984e-05
-4.67198052614903e-05
-3.52794955178206e-05
-4.4063966615743e-06
6.59544166717451e-06
-1.85295261287011e-05
-7.81405442484637e-06
-4.11599285439155e-05
-3.58698070031348e-05
-4.01164115495331e-05
-2.20542384162738e-05
-5.66550230418889e-05
-5.69190596187092e-05
-6.48291610652295e-05
-1.34575786018217e-05
-1.81263608752421e-05
-2.06322351003036e-05
-2.82423039446189e-05
-3.29305267195695e-05
-4.95370045225792e-05
-4.07543059831958e-05
-1.47993615096933e-05
-1.97620619195519e-05
-1.85342856084739e-07
-1.23032991866429e-05
-2.83489122879154e-05
-3.78439142252369e-05
-3.00987503779427e-05
-2.56436051304938e-05
-4.03373950515159e-05
-3.3670956625955e-05
1.06643760739363e-05
-6.19003116361975e-05
-4.82897017210043e-05
-4.64058462535939e-05
-3.5398856761922e-05
-8.90532900763506e-05
-3.14795776945443e-05
-2.62840791833808e-05
-2.31218612427079e-05
-3.52313210794724e-05
-1.82077831485235e-05
-3.06701248868606e-05
7.12676450611076e-06
-6.43123090660054e-06
-1.32714869645031e-05
-1.20017335525829e-05
6.53837605679492e-06
-2.86516901308219e-05
-4.74276678587872e-05
-1.26330803833648e-05
-5.37577052263239e-05
-2.64990678669764e-05
-2.99480743637346e-05
-4.24958915919056e-05
-1.48180686209778e-05
-3.07597507204181e-05
-3.04779719331102e-05
-6.8601696362947e-05
-3.7742503021769e-05
-3.16208713436178e-05
-3.51377710692568e-05
-1.30742193259853e-06
-2.39373976775488e-05
-3.04882032889919e-05
-4.03010416530956e-05
-4.95615534325429e-05
-2.92312596750015e-05
-2.83447966599187e-05
-2.4046077904002e-06
-4.7672426856349e-05
-3.71985440873482e-05
-5.358738410862e-05
-2.94451536888511e-05
-2.40190076285221e-05
-3.46942722104663e-05
-1.22856705617201e-05
-5.42499671744027e-05
-4.66813112820318e-05
-6.1372629566578e-05
4.94294911735252e-06
-1.64192037933572e-05
-5.08046425143689e-05
4.09165109322635e-06
-1.48535440496545e-05
-2.84948258508238e-05
5.5878024578044e-06
-2.3217572415034e-05
-3.60369365512401e-05
-4.18444633291633e-05
-1.71672241778067e-05
-3.66076232713983e-05
-2.91602196056964e-05
-2.30970030944499e-05
-1.95271641467922e-05
-4.40725729450185e-06
-3.30740840330628e-05
-3.4434831926857e-05
-2.92401885968368e-05
-9.88418563348525e-06
-7.43986662450457e-06
-4.37083153215323e-05
-2.650268732297e-05
-2.40175461445932e-05
-6.36440235990354e-05
-3.93655732709083e-05
-3.07274756472715e-05
-3.06158157326587e-05
-4.48049283230173e-05
-5.1825335652005e-05
-7.54301617632791e-05
-2.36045132208421e-05
-4.56266589477789e-05
-1.18471575033881e-05
-2.00120305138716e-05
-4.83646641491112e-05
-4.14690895180394e-05
-1.62323795084596e-05
-2.91803231751041e-05
-5.14955419320314e-06
1.97254753675741e-06
-3.96097758245914e-05
-2.08222126823772e-05
-2.37541414103216e-05
-2.46549038146723e-05
-1.65784735037269e-05
-1.77391792234061e-05
-5.57696378868682e-05
-1.48712384571454e-05
-2.50160395502702e-05
-5.95487391450959e-05
-2.81877174382772e-05
-2.85889696165329e-05
-5.25400103951075e-06
-1.57716957994225e-05
-3.46501962296088e-05
-2.84348563076804e-05
-2.83163282119684e-05
-2.72193071174686e-05
-3.13420144967929e-05
-3.97373903979778e-05
-2.26882470869169e-05
-1.14802259468896e-05
-1.34830024163035e-05
-2.108045851851e-05
-3.54688922117548e-05
-2.66273358519885e-05
-3.56596344672879e-05
-2.86557548211254e-05
-2.12143929184905e-06
1.12035718468005e-05
-5.23639164319583e-06
-1.86527284296912e-05
-4.64823955945181e-05
-4.72550626330017e-05
-4.50040131641584e-05
-3.12901185449672e-05
-3.84611037217647e-05
-3.28431605632523e-05
-4.01993416621166e-05
-2.58443463085162e-05
-8.9883821637117e-06
-4.59235967987852e-05
-4.19578098181279e-05
-2.22115113387897e-05
1.01285458415909e-07
-3.58366985401139e-05
-1.40377173918909e-05
-6.09465214937655e-06
-1.05251021035501e-05
-2.73292209474122e-05
-2.52620435860113e-05
-3.17871709263159e-05
-4.86963779470845e-05
-2.37437127468625e-05
-3.75275710258685e-05
-4.28916721416087e-05
-5.22441089961214e-05
-3.42489806117314e-05
-1.74796882265409e-05
-3.55980746222597e-06
-3.25357415738066e-05
-6.29418068695962e-05
-5.48623610732513e-05
-3.32379763869523e-05
3.03146551923913e-06
8.62385578877217e-06
-3.30903574001998e-05
-2.41897827582519e-05
-4.06729174613098e-05
-4.11512693279763e-05
-6.0006430646953e-05
-4.24878835137411e-05
-4.25659617280393e-05
-2.55163285812938e-05
-4.81079335652383e-05
-2.62353220567237e-05
-2.78948452472309e-05
-1.42826561497491e-05
-1.54961681595075e-05
-3.5716862621129e-05
-1.74410783475518e-05
-5.06484655382813e-06
1.93953593972956e-06
-1.35940545494286e-06
-6.32087936948691e-06
-5.76315773193545e-05
-3.28478962282168e-05
-1.49814627229033e-05
-2.98318446676791e-05
-4.97932303491175e-07
-3.74373804026687e-05
-3.63330168525626e-05
-1.55988273024259e-05
-3.27662291349961e-05
-2.78067707360876e-05
-2.7909488972132e-05
-2.7075817297255e-07
-4.78658115816236e-05
-4.15640020163245e-05
-3.43962071537076e-05
-2.41368751641224e-05
-3.60673561034761e-05
-5.2601738072201e-05
-1.44454051747452e-05
-1.10399183923494e-05
-3.02031290726855e-05
1.36616414195179e-05
-3.09050276782477e-05
-4.13007230272882e-05
-3.54977924569898e-05
-3.63298291521093e-05
-4.30561361934409e-05
-2.87670684473901e-05
-4.54553522913881e-06
-6.44911454945223e-05
-2.80726679232282e-05
-3.5735148295926e-05
-1.8304352395743e-05
-1.36616768515829e-05
1.64493112123034e-05
-5.08094087031786e-05
2.0032211246432e-05
-2.8415008830864e-05
-4.05080473989052e-05
-3.13821239722092e-05
-3.18337066138159e-05
-4.36843949636586e-05
-1.47889719577084e-05
-2.53235774542931e-05
-1.69309180839956e-05
-4.40530191096001e-05
-4.22672825462454e-05
-2.59446804308213e-06
-1.08118695614177e-05
-1.54804890098937e-05
-2.8691171995353e-05
-3.51777023380152e-05
-1.83244034433587e-05
-2.46786790553405e-05
-3.27862266147447e-05
-6.07348015342247e-06
-2.19182093691918e-05
-1.60167622153314e-05
-2.79126580290673e-05
-3.64057045902912e-05
-1.71582713966357e-06
-3.16583093009346e-05
-3.95806526164458e-05
-2.26144754981919e-05
-3.7620313038989e-05
-3.56986495630252e-05
-3.17719075756881e-05
-3.65630060214046e-05
-5.14259172172095e-05
-3.67614562575552e-05
-1.02154456092091e-06
-4.32011434268424e-05
-5.97301612876336e-05
-1.21795131450636e-06
-1.73803510508125e-05
-2.39674677991816e-05
-1.97510274478829e-05
-6.27461330858418e-07
-2.09367083302767e-05
-2.3297776446895e-05
-3.99050081253939e-05
-5.92930844437946e-05
-4.06943196404837e-05
-3.40347819821865e-05
-6.72155545153477e-05
-1.94978802290641e-05
-5.12099423399319e-05
-4.10885698047556e-05
-3.31296354573511e-05
-7.25903714369541e-06
-1.42395810982134e-05
-1.0834011461523e-05
-2.43791663054311e-05
-1.8745446399011e-05
-3.73327608918792e-05
-9.05212552849149e-06
7.77157498364751e-06
-1.70901169150545e-05
-6.59354136320177e-05
1.90385293829733e-06
-4.29158311656237e-05
-3.8670802073667e-05
-1.73932067749551e-05
-4.95793193980618e-05
-4.78625022033776e-05
-4.73398345151485e-05
-5.20287304218667e-06
-6.04259053884519e-05
-2.51043849675983e-05
-1.22248683934316e-05
-4.26381998537602e-05
-2.84879112942941e-05
2.61681996763355e-06
-6.68498836043959e-08
-1.11815955929708e-05
-3.71861650916914e-05
3.09007167194334e-05
-2.46502108824298e-05
-2.67609266096711e-05
-5.71485687074559e-05
-5.05566757337398e-05
-4.86674672934464e-05
-3.78133770884957e-05
-4.31991105109395e-05
-2.36136263367053e-05
-5.1801913691151e-05
-2.13724125266703e-05
-2.84917451843706e-05
-1.50006033336085e-05
-1.36268700755518e-05
-3.4517706160262e-05
6.09058892796995e-06
-2.67787980558919e-05
-1.01906391568295e-05
2.32942364982675e-06
-3.80602475621581e-05
1.57334220638274e-05
-4.23994297737979e-05
-5.3740866895703e-05
-3.24815605803631e-05
-3.52074046430306e-05
-3.68591841970678e-05
-7.75657727667004e-05
-2.49395369327802e-05
-1.07072143142855e-05
-3.70730670366289e-05
-8.8982050394043e-05
5.18262287007832e-06
-1.11642606494461e-05
-1.96103108922673e-05
6.93113506326972e-06
8.67312479684685e-06
3.37743243177469e-06
-6.03593799422016e-06
9.17278891934157e-06
-3.8947855408101e-05
-4.94367284828984e-05
-2.13455183427562e-05
-6.41039120664571e-05
-3.61280313755845e-05
-4.19980590983806e-06
-7.17315168217972e-05
-5.18822968497428e-05
-2.17491912812863e-05
-3.76538135179378e-05
-8.85837890271651e-06
-1.66754519932784e-05
-2.88002036593955e-05
-3.0770598475536e-05
-5.78963049205034e-06
2.81860945151271e-05
-3.42836828282582e-05
-1.74309746629641e-06
4.54229069228766e-06
-5.45049722264723e-05
-2.95370424359371e-05
-2.31238393364927e-05
-1.18389900349495e-05
-3.91077209282475e-05
-3.18768439271739e-05
-3.13152055261076e-05
-6.71524883952858e-05
-1.67501051450904e-05
-1.76547760984841e-05
-3.88791974649719e-05
-4.25125800223088e-05
2.35991409189117e-06
-5.39459534518093e-05
2.66470059652168e-06
-1.68373973185506e-05
-3.78437870788345e-05
-1.22748033663964e-05
-2.08439565231744e-05
1.31780846819218e-05
-4.52663778319928e-05
2.97838070334269e-06
-2.24159370354939e-05
-2.26180291936089e-05
-4.5258074189143e-05
-4.47427024675246e-05
-2.21752606925443e-05
-3.91763098758261e-05
-2.60779175571105e-05
-4.82615248011461e-05
-2.35516329537695e-05
-5.87307083627662e-06
-2.95674697027649e-05
-2.0070403679287e-05
-2.3072882565024e-05
-3.72177981903859e-07
-2.80557045656013e-06
-3.81686431656101e-05
-4.57397382209573e-05
-9.07041766946936e-06
-4.94061229097102e-05
-1.05727135968927e-05
-1.05116619822722e-05
-5.25408844359714e-05
-3.71310835807745e-05
-3.73199581466345e-05
-2.91625179571182e-05
-5.54270779937819e-05
-3.872181193156e-05
-6.88552288755103e-05
-4.49250092497732e-07
-4.79899707930949e-05
-5.56189186767921e-05
-3.34973426262762e-05
-5.07532807470833e-06
-4.06525355618857e-07
-5.31420406227125e-05
-9.17633871787884e-06
-3.3191028735254e-05
-2.55837558159855e-05
-3.07897302426083e-05
-1.27864958423303e-05
-2.3082089432296e-05
-3.53543827116073e-05
-5.28221276993909e-05
-3.93737701538305e-05
-6.59283598827414e-05
-5.95266072122895e-06
-3.80441691132429e-05
-1.895712132245e-05
-4.53927772217123e-05
-5.58272537152095e-05
-3.06468394013158e-05
-4.29807780667003e-05
-3.0902045587589e-05
-9.65185705036368e-06
-3.78690166320273e-05
-1.868989258847e-05
-1.83110359298796e-05
-3.27682008166099e-05
-2.59651287721445e-05
-5.01486597104742e-05
-4.72687003174148e-06
-3.65257044855823e-06
-4.64663586406002e-05
-2.92072380565158e-05
1.29736252177137e-05
-2.06007765014789e-05
-3.76820268630697e-05
-5.14238795951422e-05
-3.60845680464635e-05
-3.57713426652093e-05
-4.08516040091277e-05
-1.22029767067057e-05
-3.06120277134461e-05
-2.4091669372267e-05
-1.54970330107121e-05
-4.39460532809332e-05
-3.71915648729445e-05
-5.03498622242688e-06
-1.67037247716811e-06
-2.08839543911807e-05
-5.0550620633573e-05
-2.35927992134685e-05
-4.52170918216831e-05
-6.99723108111365e-06
-5.00611966833875e-05
-3.73482388035363e-05
-1.91177455555597e-05
-1.67302609675498e-05
-6.64016077334573e-06
-1.16063197295741e-05
-1.20633206830809e-05
-6.28325174935071e-05
-4.81194821760283e-05
-1.74323267661412e-05
-1.93076250077412e-05
-3.30703584965097e-06
-1.85599129731165e-05
-2.94224814804953e-05
-7.65929870552606e-05
-1.07008185282124e-05
-2.61986493698854e-05
-2.84384601738929e-05
-4.80689676011725e-05
-1.85707696358069e-05
-4.58241657292223e-05
2.63408214595659e-06
-4.18990814803824e-05
-2.04806333256913e-05
-1.96964300366071e-05
-1.71794047096939e-05
-1.47279864946995e-05
-3.45273368362559e-05
-2.64009802847185e-05
-4.71186784500982e-05
-4.03395810265366e-05
9.93192251855508e-06
-1.78599484344953e-05
-3.35658260340492e-05
-2.66037296970795e-05
-3.93669778363147e-05
-2.81662489735091e-05
-3.44021055996179e-05
4.18573286998353e-08
-3.06892582775971e-05
-3.3009992811252e-05
-2.95594362554838e-05
-2.66537924717026e-05
-5.7838343180726e-07
-2.70765743039814e-05
-2.87823606884939e-05
-4.30253567051155e-06
-2.48595071567847e-05
-2.54905904133355e-05
-1.80204943277912e-05
-7.63275223988522e-06
1.03683195189308e-05
-1.1536068283705e-05
-5.33278388955138e-06
-5.80855579697066e-06
-2.27509866627367e-05
-3.29175176369764e-05
4.35733174426404e-06
-5.49791607771053e-05
-5.56494064291277e-05
-7.04203164175956e-05
-2.28755278966956e-05
-2.67660266671984e-05
-5.87503207038091e-06
-6.09430528643803e-05
-3.18147808885499e-05
-2.05622249944138e-05
-3.0009386557334e-05
-3.36317898076905e-05
-3.30824063621379e-05
-4.6955267308552e-05
-6.30262174290941e-05
7.31712622061106e-07
1.13404246997996e-05
-4.17775642782997e-05
-3.70032003483224e-06
-7.25920725423769e-06
-1.1741501906716e-05
-4.87967689212166e-05
-3.85291432759907e-05
-6.97259871135411e-05
-2.85548000300476e-05
-1.97887525093124e-05
-3.71873117867836e-05
-6.53501116117379e-05
-1.54302406819456e-05
-8.58875515247958e-06
-2.56774528316717e-05
-2.73007465201506e-05
-3.68235252124031e-05
-4.56836038753297e-05
-3.42367953579126e-05
-3.33264111701306e-05
-5.10744863339068e-05
-4.90146657549586e-05
-1.51654694963198e-05
-2.73218901844069e-05
-2.36365640589921e-05
-2.82276781827087e-05
-5.15016336416492e-05
-3.88906793073743e-05
-2.40870541101715e-05
1.16544858473582e-05
-5.62074605168995e-05
-9.41285743573833e-06
-1.38051564775757e-05
-6.02828364965862e-05
-1.49682621326258e-05
-2.89914560722142e-05
-3.66979567656258e-05
-1.82081218931921e-05
-1.89520300745551e-05
-3.27761459551387e-05
-5.27550337181363e-05
7.238917036458e-06
-4.49795138171269e-05
-4.33604758414378e-05
-4.18494401287137e-05
-1.82084405489118e-05
-6.92645032247265e-05
-2.73502502414219e-05
-3.49230603639784e-05
-6.02149387179695e-05
-2.77276760611285e-05
-1.55754385192509e-05
-2.80517312777588e-05
-1.51008884701733e-05
-1.94272310490128e-05
-5.17438955439292e-05
-3.68614441855684e-05
-2.7322048900254e-05
-4.14486923925989e-05
-2.46925979399371e-05
-1.12676804974521e-05
-3.67347309553622e-05
-6.17496797639862e-05
-9.47663327830797e-06
-2.53830457611866e-05
-4.95105359388543e-05
-4.62083861339537e-05
-2.13482232809364e-05
-1.27228360655673e-05
-5.43665049970881e-05
7.26286756232388e-06
-7.45186622059718e-06
-6.36170124886845e-05
-1.3420823497762e-05
-4.81699427694692e-06
-2.81816303699454e-05
-2.8071627307004e-05
-5.55494161465839e-05
-3.79425292335558e-05
-4.40008335090271e-05
3.5495442899584e-06
-1.65649976707823e-05
-1.84578151561539e-05
-3.68810189917095e-05
-3.03973401649487e-05
-5.38470577095306e-05
-1.9129737610995e-05
-4.15431353602909e-05
-1.03788995489096e-05
5.44486482855278e-06
-2.89493898382063e-05
-3.86451767468177e-05
-3.56778388975873e-06
-5.52093072503429e-06
-9.52849494913396e-06
-5.3738928976588e-05
-1.04748623885923e-06
-1.86821301382989e-05
-4.93077908981504e-05
1.0307039127053e-05
-4.08606625619831e-05
-4.73523993606754e-05
-1.65507735297445e-05
-5.68837520580246e-05
-2.70567440733633e-05
-4.59979042624546e-05
1.31362856053887e-05
-4.97081158751434e-05
-4.211316843938e-05
-2.3134700176701e-05
-3.56139375891425e-05
-4.20297788741782e-05
-2.25748108889987e-05
-2.63812262871295e-05
-1.44961728761424e-05
-4.13305366597974e-05
-3.45524670877653e-05
-5.75407963292323e-05
-5.68129908530462e-05
-2.41070126336387e-05
-2.44919758663891e-05
-4.00059750295196e-05
-2.43750591213105e-05
-1.17156845023338e-05
-1.4298933685648e-05
-1.00636595610457e-05
-1.73035249540673e-05
-4.46265873460409e-05
-6.1081120157543e-06
-3.07073377153453e-05
-4.52027072720859e-06
-6.4683843666279e-06
-2.75549024063374e-05
-1.51742917870857e-05
-5.09000211444142e-05
-3.23324094739704e-05
-1.36642316478663e-05
-5.07796437768219e-05
-2.70780056454181e-05
-5.04943290892867e-05
-2.91320911551441e-05
-3.17703198233245e-05
-1.43479123750911e-06
-4.39900153074526e-05
-3.77358813761765e-05
-2.28350883065138e-05
-5.87215455553528e-05
-3.98664393032399e-06
-2.21945454370734e-05
-7.54399182308528e-06
-1.50663854835153e-05
-3.04954665740184e-05
-2.39612675197425e-05
-3.6365599893395e-05
-8.77598562610526e-06
-7.28223571423793e-06
-2.16315620707027e-05
-1.37605780036593e-05
-1.78183140958624e-05
-4.30842470607409e-05
-3.61355754497536e-05
-2.25678543740147e-05
-2.62598291193688e-05
-4.83583836430753e-05
1.61394480494578e-05
-1.47037522930643e-05
-3.99768092053898e-05
-3.40331491121999e-05
-1.89515715045074e-06
-2.62603172920608e-05
-1.98437554334433e-05
-1.33380068244764e-05
-4.13156394256415e-05
-1.95109461318821e-05
-1.61168386970749e-05
-3.31973675784831e-05
-1.72691600861106e-05
-7.47522430857623e-05
-3.27138216425246e-05
-4.65801036992152e-05
-3.33486408812383e-05
-7.32332586340276e-05
-2.85730848982626e-05
-2.3573397112967e-05
-4.39289579212382e-05
-3.72583896717494e-05
-3.04367069492383e-05
-2.47914694954675e-05
-3.32275766653765e-05
-4.48126934177827e-05
-5.08801022446306e-06
-3.71206466210475e-05
-2.25600205634959e-05
-1.85382402873731e-05
-3.92817691595448e-05
-4.88389097124331e-05
-2.28656639158866e-06
-1.60949851835766e-05
-9.21634645768436e-06
-1.87854671582252e-05
-6.1716416728901e-05
-1.71471716027291e-05
-3.256448552218e-05
-3.90542631447652e-05
-4.22932582443734e-05
-8.97380484727472e-06
1.76920722886853e-06
-1.87054034458641e-05
-2.05704704699634e-05
4.91796268403087e-07
-4.03514412297479e-05
-4.90886269291855e-05
-1.90314419531926e-05
-2.27264798220656e-05
-2.48172023414931e-05
-2.75188971425413e-05
-2.46212274556105e-05
-4.29149354693786e-05
-7.07495621540154e-05
-1.38444620159769e-05
-4.14144625757863e-05
-7.53150289804744e-05
5.46664507938517e-06
-2.00756437968685e-05
-5.36661741841422e-05
-1.69885784693292e-05
2.86879921983741e-05
-4.38327586851576e-05
-2.38165395199557e-05
3.35157690363972e-06
-3.97097028998195e-05
-3.90548284183045e-05
-1.63007177019587e-05
-2.88413714574066e-05
-6.89377278105769e-05
-4.20336441102876e-05
-2.21334796149934e-05
-4.738400040235e-05
-1.54899696370024e-05
1.24182697715813e-05
-3.44606243382513e-05
-1.96872575886068e-05
9.24315876900052e-07
-3.53643018027932e-05
-1.57754148214082e-05
-3.9421212499218e-05
-3.51727420367915e-05
-2.8079145083203e-05
-6.30243365780006e-06
-9.84892387843622e-06
-6.11925487875048e-05
-3.04459522539259e-05
-3.19874929922588e-06
-1.9240167061567e-05
-2.22266236028597e-05
-2.96872349414796e-05
-3.32824758047391e-05
-4.69571851741732e-06
-1.84758031588552e-05
-2.45215893410715e-05
-3.84123684143573e-05
-2.67010774779953e-05
-4.20913636997525e-05
-5.30997329617977e-05
1.89793858500563e-05
-6.27967489160172e-06
-2.35167454095227e-05
-1.37037143289149e-05
7.5583226881115e-06
-4.71891986734664e-05
-2.10145363794047e-05
-2.72092622453123e-05
-3.40974051733388e-05
-3.04076322443635e-05
-1.77187594407583e-05
-5.98002645055311e-06
-4.32043062165059e-06
-1.64764177124235e-05
-2.94481138200241e-05
-6.83451724327576e-05
-5.33518740893342e-05
-3.55748031386403e-05
4.86456866933155e-06
-7.27152149465032e-05
-6.24007033767859e-06
-3.19608445142017e-05
-3.96406150197523e-05
1.1858842059514e-05
-1.263348676347e-06
-4.3110618520182e-05
-5.79434714539169e-05
-5.09415454980238e-07
-3.1481010683075e-05
-2.64939942672783e-05
-2.02671313255826e-05
-3.46071711107605e-05
-3.93042604775367e-05
-6.26068810046198e-05
-6.05300466869116e-05
-3.19369771513419e-05
-6.72770808729245e-05
-7.87275498379683e-05
-2.5211994864633e-05
-1.39325576576895e-07
-1.81049867356843e-05
-7.79112439848936e-07
3.92405061836011e-06
-3.73122755304691e-05
-9.15474817344164e-06
-2.1966793553383e-05
-1.51417333427075e-05
-1.38252376376142e-05
-2.96487886501591e-05
-5.42145162911171e-05
-2.68848297336128e-05
-2.92933080717054e-05
-2.10443866761589e-05
-5.58492565196908e-05
-5.44878500519471e-05
-4.84583034377704e-05
-3.91737661948048e-05
-4.66096579198292e-05
-3.75454734715264e-05
-1.6525430069823e-05
6.13160852781626e-06
-4.56888006926098e-05
-6.17108936450874e-05
-3.4483960577179e-05
-2.7447238297354e-05
3.14417875975694e-05
-3.44338030210001e-06
-4.52537583295776e-06
-4.98014253765777e-05
-7.53746801682455e-06
-4.19100376921069e-05
-4.18958849835681e-05
-5.47231145544924e-05
-4.25242715081474e-05
-4.20625687136164e-05
-3.43005304429128e-05
-6.45843475246821e-05
-5.02070434284494e-05
-1.9571344972192e-05
-8.98196301511752e-06
-3.53661450455464e-05
-3.66607799464202e-05
-1.7169804281647e-06
-1.63881733637369e-05
6.71829827100011e-06
-2.75582641511071e-06
4.54403209348023e-06
-2.5604169575483e-05
-2.3712929481174e-05
-2.35653796398555e-05
-4.06520481819918e-05
-6.06911808343244e-05
-2.6117020454629e-05
-3.52564707964192e-05
-6.51817946193611e-05
-4.43403186939228e-05
-1.78123611534809e-05
-3.42757773470554e-05
-3.62794245927618e-05
-2.12810083100458e-05
-2.61768199444282e-05
2.54759391172486e-05
-2.13742604683126e-05
-8.66448372086133e-06
-6.39434932283889e-06
1.22066443582263e-05
-3.42342148088377e-05
-2.10584773528695e-05
-4.14960445733933e-05
-4.35507360710672e-05
-2.17594501749486e-05
-3.996488490594e-05
-1.0901154792728e-05
-1.98803089679846e-05
-3.4262389720128e-05
-4.47078869980045e-05
-4.22444099064665e-05
6.42903999087308e-07
-3.23469424542856e-05
-3.05078480699958e-05
-1.88724684084978e-05
-7.07368604986057e-06
-1.10711664256063e-05
-3.68782579565507e-05
-1.33824382228551e-05
-4.59305386759989e-05
-2.3432990249849e-05
-4.02662792947343e-05
-4.2957043796962e-05
-4.73969369399681e-05
-7.4499073657943e-05
-5.52989325383054e-05
-3.45905850226885e-05
-4.00118192874067e-05
-4.29934452206126e-05
-3.61784875589673e-05
-2.78262193259705e-05
-1.58096083345871e-05
-3.59659069069038e-05
2.33873856178637e-05
-2.09650060050116e-05
-3.49350821472744e-05
-6.03931583421838e-05
-2.87659425704887e-05
-2.17827537331114e-05
-3.5308161322996e-05
-3.63075007601879e-05
-2.11162379773179e-05
-3.51176569754579e-05
-2.01229136673318e-05
-2.99212543069377e-05
-5.26457866159159e-05
-3.47707994063278e-05
2.90158540150316e-06
-5.9265503516879e-05
-4.13122293432327e-05
-3.20892724000917e-05
-4.46024028877407e-05
-6.1071055668988e-05
2.09061702244924e-06
-3.1044360703722e-05
-5.13582508662868e-05
-1.2325072975476e-05
-6.27163726741905e-06
-5.53490664100746e-05
-2.97106419136108e-05
-1.27756391503916e-05
9.01029241274465e-07
-7.60401276025905e-05
-1.84814062014208e-05
-2.21855352998291e-05
-3.88842618099707e-05
-3.16049463341785e-05
-2.94954086810867e-05
-5.67382228921626e-05
-4.61106367746899e-05
-1.81315280250844e-05
-4.07396742968482e-05
-3.52495445571555e-05
5.82248836234125e-06
-2.02975051192437e-05
-3.40153103359753e-05
-2.10856515007881e-05
-3.40644794578778e-05
-3.555771665326e-05
-4.40537324572019e-06
-4.29281611289039e-05
-3.42854581231253e-05
-3.28782633558075e-05
-8.09001368008907e-06
-2.55525327956239e-05
-5.15099177451288e-05
-3.9975474473399e-06
-2.4526219242064e-05
-2.2862944420895e-05
1.45996674889946e-05
-1.06854307565909e-05
-4.27247411688584e-05
-2.07919129208546e-05
1.01453801572986e-05
-4.88659886159332e-05
-3.70206486724762e-05
-2.63346969111037e-06
-3.74654260043926e-06
-2.60844239604503e-05
-5.42628591032148e-05
-4.37293462583437e-05
-6.04989383604498e-05
-4.04813260112257e-05
-4.03386852449571e-05
-5.54692429822473e-05
-4.61890174072712e-05
-3.27250676038078e-05
-3.91151274004077e-05
-2.19361510172077e-05
-1.46881165501144e-05
-3.05671253144736e-05
-3.37612148492797e-05
-3.96654021773138e-05
1.58327254038429e-05
-4.53081343160645e-05
-3.62241679360394e-05
-3.27364814715466e-05
-5.5434907033212e-05
-6.73907622440747e-05
-5.47698354131204e-05
-3.25289167140521e-05
-6.92302713703207e-05
-5.03829623538623e-05
-1.27101871028485e-05
-2.46541624758542e-05
-2.63554841869314e-05
-1.48264669880145e-05
-4.45263560798474e-05
-2.96808911247464e-05
-2.04817496348128e-05
-2.93970920973243e-05
-1.12528336710253e-05
-2.50368370140475e-05
-6.96203347959463e-05
-3.55951800309845e-05
-4.43233417528996e-05
-2.14115807742109e-05
-4.76263514361374e-05
-3.68811722202725e-05
-7.31261957855068e-05
-2.67714937238203e-05
-2.75228974594592e-05
-1.48033553696657e-05
-7.8085962876478e-05
-4.49574567138999e-05
-2.31061820346989e-05
-3.16907331389493e-05
-5.97679265626133e-06
-3.51119114865375e-05
-5.10656988650896e-05
-1.75666999389013e-05
-1.75799468134464e-05
-6.05297163468252e-05
-4.83537113718084e-05
1.70528398031911e-05
-2.9640727788205e-05
-1.94703973893731e-05
-7.98081213216831e-05
-3.47809503791454e-05
-7.86562331898151e-05
-3.59147538014033e-05
-2.82428171984913e-05
-2.07408164154705e-05
-1.02616634913965e-05
-2.45304045340116e-05
-4.68885171032418e-05
-3.5232505570862e-05
-4.86407889659208e-05
-8.46587410926967e-06
-4.91069733562017e-05
-6.93697849252849e-05
-3.6239425191941e-05
-6.23672475791257e-05
-3.09983090371072e-05
-2.175645994226e-05
-3.32267003395866e-05
-9.64875595090647e-06
-2.71547554790279e-05
-2.80146433387519e-05
-5.02541249693697e-06
-4.57938518569182e-05
-1.30850581691248e-05
-4.43890245526805e-05
-7.1847257966369e-05
-5.68740470640262e-05
-6.64060893441829e-05
-3.2060338959008e-05
-1.70095410015544e-05
-1.41907259947046e-05
-1.75450371721856e-05
-6.80172230196357e-06
-2.54025264426514e-05
-5.63544908497161e-06
-3.23458409126925e-05
-1.92325763471222e-05
-1.71311477701168e-05
-3.42709030051123e-05
-3.771560073916e-05
-2.85586325381629e-05
-3.756717434192e-05
-4.49095278269692e-05
-3.73842052524269e-05
-2.88026199270761e-05
-4.15675693725757e-05
-3.12617985684883e-05
-1.70024196936469e-05
-5.32506075998137e-05
-6.91598985702209e-05
-3.07031692103864e-05
-4.81774692591652e-05
-6.16790167150097e-05
-6.684543161987e-05
-1.82258348891434e-05
-1.99948870474684e-05
-1.19340766611382e-05
-4.73187025787304e-05
-4.08049422533973e-05
-2.60129637994855e-05
-3.46164249164055e-05
-2.88048789267134e-05
-2.74276608441149e-05
-2.0986682084677e-05
-2.17412978045191e-05
-5.16285555430215e-05
-3.97675919999965e-06
-5.47349114491277e-05
-5.2841583159357e-05
-8.01125079239171e-06
-4.66364184046079e-05
-5.63810959620427e-05
1.47422130629328e-05
-2.02092183858761e-05
-4.74833062718156e-05
-3.91213386713664e-05
-4.38257196503001e-05
-3.06726869713608e-05
-2.18634477115098e-05
5.4022946885359e-06
-3.41809059595005e-05
-4.80021351780841e-05
-4.29346480631213e-05
-1.0864616741987e-05
-2.87628973279848e-05
-1.17510917740966e-05
-2.21755915866059e-05
-5.35748737129963e-05
-4.29560796440702e-05
-1.17802944360598e-05
-2.94321460784047e-05
-2.04394456477347e-05
-2.71840363073023e-05
-1.86796234876561e-05
-2.80518145838491e-05
-1.49076990050009e-05
-3.09820695414147e-06
-2.8378792565246e-05
-2.08453402468725e-05
-2.45443670853889e-06
-3.68868707645496e-05
-1.05838016372979e-05
-4.93225074350354e-05
-5.98908315419348e-05
-4.72548998720618e-05
-3.5692953055756e-05
-3.19218328720042e-06
-3.44780437238086e-05
-2.74484022274524e-05
-2.61386231448093e-05
-1.36838566028436e-05
-1.27784094420907e-05
-6.14260853574687e-07
-2.07851891804669e-05
-4.77928275156519e-06
-2.87283924670258e-05
-5.18739277894382e-05
-5.10564194464268e-05
-4.85728463647555e-05
-5.91716190962745e-05
-4.05225943043231e-05
-3.11103924568131e-05
-3.9896207453203e-05
-3.9515337014839e-05
-4.4555065241935e-05
-2.99328601312239e-05
2.18310455874047e-06
-1.05988123159496e-05
-1.9234934331137e-05
9.58045496337834e-07
-2.85642826351981e-05
-3.72287373639184e-05
-2.26543977428114e-05
2.62308986421467e-05
-3.21894009137087e-05
-5.6498949297025e-05
-3.04836970907051e-05
-3.60473464480279e-05
-6.13971164122746e-05
-3.60548884853052e-05
-7.07733436717269e-05
-7.52605773770255e-05
-2.51820980011421e-05
-3.08273862425893e-05
-5.5544807222495e-05
-1.05380234389095e-05
-7.51381252310275e-06
-4.92428102519319e-05
2.71797132153393e-06
1.26098857941411e-06
-2.62885177794606e-05
-1.65719823594518e-05
6.84005880910091e-06
-2.18814635714514e-05
-1.91628493550823e-05
-3.05198977987236e-05
-2.61209285990799e-05
-2.13904039472364e-05
-4.34201700224236e-05
-4.65443161757994e-05
-4.3514890323972e-05
-1.5860322016254e-05
-1.86654917532807e-05
-1.90174659904868e-05
-4.92252039450935e-05
-1.85213847592288e-05
-2.90582963034357e-05
-1.92398346585856e-05
-2.84117416685312e-05
-6.83047981973118e-06
-3.37939099113938e-05
-2.6511788944752e-05
-2.22413630229339e-05
-3.87700102789233e-07
-2.87263851543088e-05
-4.11604293291304e-05
-3.63380501349436e-05
-2.20418851848828e-05
-2.36800770816716e-05
-2.91415884095775e-05
-5.21764871659093e-05
-3.601108625684e-05
-3.7084967869959e-05
-7.01165072802574e-05
-3.37007075012944e-05
-4.90977123869066e-05
-1.66870687869889e-05
-3.25563325740092e-05
-6.63181189871352e-06
-1.46193002973879e-05
-2.42625626746872e-05
-2.57118494494261e-05
-2.97177056531883e-05
-5.27872180864445e-05
-2.42814255819502e-05
-2.73926948238736e-05
-2.87262114209664e-05
-4.60019771666307e-05
-5.46918167676358e-05
-4.1659064928693e-05
-5.58858817617822e-05
-2.61636575917817e-05
-4.0564558302748e-05
-1.91733044357071e-05
-1.22884956531663e-05
-2.15272553772571e-05
-5.70837606648919e-05
-3.26582237231635e-05
2.68094744526122e-05
-2.43757564743231e-05
-2.75530274153181e-05
-5.49940553694126e-05
-2.91239402112653e-05
-4.49724497292718e-05
-8.47436698627373e-06
-4.25783014562836e-05
-6.9802512438358e-05
-6.42501930639142e-05
-2.78917936057724e-05
-1.04635020706465e-05
-3.00154304762941e-05
-4.33719054536725e-05
-2.98363797559213e-05
-3.89421222329331e-05
1.38832109894564e-05
-3.36924672609146e-05
-3.21360021631852e-05
-1.55379686071879e-05
5.53762528980157e-06
-5.61459249575271e-05
-3.65345732860672e-05
-1.58854983573357e-05
-2.49169924839746e-05
1.72781997139129e-05
-3.44010793779626e-05
-3.94234951798363e-05
-2.57195163937692e-05
7.52977748914489e-07
-4.40152535934293e-05
-4.29575180302127e-05
-4.05983070759637e-05
-2.54921375961026e-05
-1.87217279977615e-05
1.29185195030757e-05
-3.65102209947913e-05
-2.48787083608812e-06
4.71287047638829e-06
-2.31944870799324e-05
-2.37464600924075e-05
-1.87985734078423e-05
-2.55181926389433e-05
-2.6227851617932e-05
-2.44906450663317e-05
-2.33689200220911e-05
-2.81384169259049e-05
-2.74523613130471e-05
-2.60193062837258e-05
-1.41984001925814e-05
-4.04255719377618e-05
-4.04815020688937e-06
-2.36650038911097e-05
5.74645959254573e-06
-4.21793861294455e-05
-1.98497991976564e-05
-5.50824799034458e-06
-3.47776068800392e-05
-1.38999712437278e-05
-1.19446781282476e-05
-3.13881120078361e-05
6.24309151772034e-06
-4.11887503404838e-06
-3.08064177971292e-05
-7.65902220913658e-06
-1.32546370988503e-05
-6.31947011646087e-05
-2.55640181353812e-05
-2.20798324605278e-05
-1.69139002430016e-05
-5.29612597019651e-05
-1.55515508603706e-05
-5.70644692234964e-05
-7.62632260414402e-05
-1.56457505834039e-05
-3.38820135666595e-05
-1.48771394690991e-05
-1.93519985127022e-05
-4.99112400905493e-06
-2.00407852287988e-05
-9.77212908431769e-06
-1.99468637068797e-05
-2.08555832382925e-05
-5.99787032572197e-05
-4.92583246326633e-05
-3.28699458681752e-05
-2.50236531607656e-05
-4.79704667900732e-05
-4.24725882730103e-05
-5.65635426388513e-05
-3.13741073745719e-05
-4.66155041393547e-05
-4.30566658647915e-05
-3.6989328799394e-05
-3.0522807933302e-05
-6.19436269022645e-05
-3.56244051228468e-05
-3.27297892529977e-05
3.93089921595879e-06
-3.95644245362111e-05
-1.87809137672761e-05
2.97473926478478e-06
-7.37595374040887e-06
4.24435560420218e-07
-1.9463525345304e-05
-1.4892836445163e-05
-3.30550187044241e-05
-3.98197796445661e-05
-6.7554875517615e-05
-1.95495398037246e-05
-3.25047796585458e-05
-4.46435500427299e-06
-2.64909374479132e-05
-9.09110022671862e-06
-4.2052267607026e-05
-4.02106463457714e-05
-4.28377466155144e-06
-5.34719044464757e-05
-1.93839931987535e-05
-1.7810897445558e-06
-1.31961593227954e-05
-4.0449896215828e-05
-4.43638344452253e-05
-5.84582940598079e-07
-3.98255146669072e-05
-1.64006883423909e-05
2.95844910455066e-06
-4.62444793732115e-05
-2.73227979629872e-05
-2.82823756704943e-05
-1.84829434715628e-05
-7.75668331252783e-05
-2.10911458717577e-05
-2.62792928604542e-05
-3.58982684919079e-05
-8.13082800937303e-05
-2.32819930046823e-05
-5.17055527748832e-05
-4.96615281251282e-05
-1.21119226473349e-05
-7.14776325038725e-05
-4.47984445310281e-05
-4.02066072067962e-05
-3.42286816619465e-05
-1.32643582842833e-05
-1.04757721436937e-05
-4.24346016509538e-05
3.51720246203469e-05
-1.49977795910519e-06
-2.29633505203128e-05
1.72839484179052e-07
-1.6123855370057e-05
-3.78332781606372e-05
-5.16881840249589e-05
-4.61222377655793e-05
-2.78566646213061e-05
-4.99027252435417e-05
-2.60657354582284e-05
-5.82181904157783e-05
-2.89003266965819e-05
-3.61993999553515e-05
-4.22301060398747e-05
-2.94865141629063e-05
-1.28604771729546e-05
-1.42544938480508e-05
-4.14938060395255e-05
1.39069343485385e-05
-6.60715151936979e-06
-1.88925795439848e-05
-4.8505592923192e-06
-4.2872584254122e-05
-2.65627562130422e-05
-3.96970412837831e-05
-9.85677543007002e-06
-3.31346238931236e-05
-4.26990933771308e-05
-7.30574328088148e-05
-3.95048805340867e-05
-3.56934444304926e-05
-2.16071519119735e-05
-6.75201011491546e-05
-3.4056684394328e-05
-3.60494657930399e-05
-3.862449493073e-06
-2.7256336602795e-05
-1.63588133290003e-06
-1.78516595567187e-05
-3.23229188923841e-05
-4.17284684187991e-05
-3.12146735700824e-05
-3.51529705457531e-06
-1.32922574740005e-05
-2.2070189417927e-05
-5.32249330587e-05
-3.23381020042135e-06
-8.00465442064533e-06
-3.07622947986818e-05
-5.69785807926206e-05
-3.97107323062997e-05
-4.44213971600949e-05
-2.93680328218445e-05
-3.39719892617345e-05
-5.4300890242831e-05
-2.80912832268901e-05
-1.4053869200928e-05
2.79687207236225e-05
-2.44987150901762e-05
-3.58606224404817e-05
1.4924406486888e-05
-2.50999978665447e-05
-3.22438205950503e-05
-4.28023603320069e-05
-3.22656301703138e-05
-5.41812073931943e-05
-1.66262193615009e-05
-4.98753271831016e-05
-4.55422033232826e-05
-2.48919029699597e-05
-2.18522949750036e-05
-5.87931389021328e-05
-4.25715381239021e-05
5.00875037742174e-06
-1.01755348024412e-05
-2.74574106697508e-06
-4.19005125339259e-07
-3.35539419640779e-05
-2.34670457577504e-05
4.6645262783882e-06
-4.31001400550565e-05
-3.06574935109965e-05
-2.63662491395216e-05
-2.88808897844377e-05
-3.49341731293509e-05
-3.52382717213128e-05
-4.25807538167415e-05
-4.39986613852067e-05
-4.53879713091569e-05
-1.45549637349076e-05
-2.97054648921036e-05
-5.979687004003e-05
-1.93695763751214e-05
-6.46921823474141e-06
-5.83480553868078e-05
-7.796275093154e-06
-2.44176451806144e-05
-2.44426653002724e-05
1.10106545472788e-06
-1.61406763383815e-05
-2.31110829886813e-05
-4.09607268943011e-05
-5.41453464418176e-06
-4.20920218867419e-05
-4.78916744116509e-05
-4.45534121599751e-06
-6.47779008999469e-05
-3.11959600115644e-05
-3.84849718989698e-05
-4.13643131106754e-05
-5.22709982715602e-05
-2.63568869282527e-05
4.50319557353351e-07
-1.85145469053146e-05
-2.04798381238648e-05
5.9900094888476e-06
-4.67332386589593e-05
-4.85390519505022e-05
-1.55084792882743e-05
-3.57089163188693e-05
-2.00988205231209e-05
6.27067440192398e-07
-2.94995424955167e-05
-2.14915780073003e-05
9.6826594733663e-07
-2.64199810866658e-05
-6.77284819212056e-05
6.41150137008058e-06
-2.91722290677268e-05
-3.82714118974861e-05
-3.69268986741978e-05
-2.95583830844333e-05
-2.12712581277038e-05
-5.65278159087082e-05
-1.22375491453975e-05
9.33959938171628e-07
-4.0084519337507e-05
8.9851395165998e-06
-2.15640655075286e-06
-3.15699608391156e-05
-2.80761027099481e-05
1.8394401849223e-05
-3.27095832356306e-05
-2.60675516511487e-05
-7.60106088303213e-06
-3.87738419278444e-05
-2.71782108158357e-05
-2.70516666484674e-05
-2.26011654583783e-05
-5.91471969998672e-05
-3.26647265852334e-05
-4.18244944989833e-05
-4.8198686320064e-05
-1.24580087743629e-05
7.66768380798021e-06
-3.99087511753368e-05
-1.79876340936879e-05
-2.98032614438455e-05
-1.72928756540564e-05
-2.03366829592711e-05
2.92896728491124e-06
-2.60689417567928e-05
-1.85006382186932e-05
-7.52726402073613e-07
-2.442678004605e-05
-5.96090726980739e-05
-4.13883398495547e-05
-5.67366394074136e-05
-4.87196041607032e-05
-4.44686241101372e-05
-3.16000416781432e-05
-3.76673965613399e-05
-4.34658448307325e-05
-1.73650803641775e-05
-3.89182083951166e-05
-3.87385098832497e-05
-1.91716481063901e-05
-2.62193241107242e-05
-1.95212893356336e-05
-2.72281953589436e-05
-8.47346699129611e-06
-5.89593989835081e-05
-3.59470958448949e-05
-3.93144417981224e-05
-4.6504335304856e-05
-8.52743278294262e-06
-4.14678444367212e-05
-7.92655470703243e-05
-9.29810246696343e-06
-5.78445720412479e-06
-5.79251570144874e-05
-1.81987116107527e-05
5.78229070232481e-06
-5.23458884993718e-05
-1.48523428601448e-05
-2.82634942625708e-05
-5.40088431549518e-06
-5.70715419443893e-05
-2.7234413313456e-05
-3.97493662208968e-05
-4.53739050438467e-05
-1.90584792189879e-05
-3.37747734954227e-05
-3.10261957316093e-05
-4.27369899447919e-05
-2.2691190129992e-05
-2.47216247626409e-05
-4.00329390309381e-05
-1.68760311396975e-05
-1.30397741069829e-05
-2.95786856760634e-05
-9.7847353522672e-06
-2.05710677822247e-05
-1.02152662344366e-05
-1.62450737423591e-05
-6.25667691913805e-05
-3.26325364229883e-05
-3.41588274965372e-05
1.14309889359882e-05
-2.90243779384967e-05
-4.75809849467797e-05
-3.50365958854878e-05
-4.20924180157544e-05
-3.42545917612673e-05
-1.42105462959241e-05
-3.1381313898781e-05
-2.8053633769286e-05
1.68826609085584e-05
1.25207837417138e-05
-1.60389684259951e-05
-3.46335583467345e-05
-3.49375050977854e-05
-2.52009552591447e-05
-2.97976828077253e-05
-1.1464987191066e-06
-5.6324583395712e-05
-1.70089057259191e-05
-3.71103047024679e-05
-5.41413387821556e-05
-3.78447936179019e-05
-6.3673463877127e-05
-1.55517448223652e-05
-4.70605349027762e-05
-3.19099817885727e-05
3.24138876099643e-06
-1.76781391238542e-05
-3.48314100301873e-05
-2.97203762495535e-05
-2.66123380179304e-05
-5.10409461475069e-05
-6.15924556365951e-05
-1.40478435211649e-05
-3.00020715796055e-05
-5.02779425150589e-05
2.64630585626674e-05
-3.22715053127064e-05
-2.76055187038915e-05
-2.62727749480417e-05
-7.47427793477379e-05
-6.18632721536135e-05
-3.61138513510995e-05
-5.7150277689047e-05
-4.15772973441638e-05
-3.26214728817122e-05
-3.72124135151268e-05
-2.6101484202416e-05
-2.15852412697126e-05
-2.97819950135827e-05
-6.02607091612492e-05
-5.80835390993379e-05
-2.03999409461004e-05
-9.73027598244372e-06
-2.97751481528253e-05
-3.43992696836419e-05
-2.40641089201383e-05
-6.305884539482e-05
-3.72612552492143e-05
-1.92042739438624e-05
-1.69970119849501e-05
-2.70140012830335e-05
1.59632345438991e-05
-3.58040778957703e-05
-4.87002587900197e-06
-1.18186773660131e-05
-2.19989670036355e-05
-3.49541219760404e-05
-5.54621665737404e-05
-2.54674008189471e-05
-6.57864737710447e-05
-4.81368968616655e-05
-2.41082253506628e-05
-3.70336793380549e-05
-4.06306429562993e-06
-1.61589087927548e-05
-3.22186377259487e-05
-4.40737783676166e-05
1.2823398131251e-05
-3.53467842729556e-05
-2.33416352399204e-05
-4.21770624800913e-05
-3.65996768248231e-05
-3.35232699031052e-05
-4.47518492882293e-05
-1.92216918692128e-05
-4.06459365758952e-05
-3.7493674998927e-05
-2.86582013134429e-05
-1.69549271839479e-05
-3.25398110311059e-05
-1.15805371114561e-05
-5.54762479672714e-05
-3.6249378039249e-05
-2.7746080638675e-05
-4.63092459187468e-06
-2.92816709845736e-05
-3.65384604677649e-05
-3.32765976449736e-05
-3.20679291060197e-05
-3.9421588586937e-05
-3.55015897838953e-05
-3.49968123068166e-05
-1.08821036992816e-05
-5.55880734530066e-06
-2.67667119321558e-05
1.49607052301802e-05
-2.20849299147676e-05
2.70662252164369e-06
-2.3672373598652e-05
-1.08984241339135e-05
-4.06574042446171e-05
-1.75978916054006e-05
-5.14222825420739e-05
-3.51478514204064e-05
-3.11444705951138e-05
-5.41319895692465e-05
-3.72719303454659e-05
-2.97350247221441e-05
-2.43703579840712e-05
-3.19944150004535e-05
-4.02960737898226e-05
-2.4987128399673e-05
-2.10524388574911e-05
2.23833511950861e-05
-2.56297462769833e-05
-3.6431731354879e-05
7.74530498950305e-06
-1.38743437665707e-05
-2.10766138698708e-05
1.93377333137368e-05
-2.63274710750368e-05
-4.55263358306174e-05
-2.65827577653316e-05
-1.88446316004661e-05
-3.26683086471205e-05
-1.97906185836781e-06
-1.72146817768243e-05
-2.74790584777865e-05
-4.0747881900731e-05
-2.42743285224901e-05
-2.70647151568238e-05
-2.63586556341986e-05
-1.09210645941644e-06
-2.30553011239401e-05
1.38710467994906e-06
-4.17450629597249e-06
-2.0530464690232e-06
-2.40172634843047e-05
-2.30797910231249e-05
1.67548341970807e-05
-1.67890527302035e-05
-1.71016909884971e-05
-3.79926015435633e-05
-3.35037720726764e-05
-1.3347049031597e-05
-6.16554602989192e-05
-2.21862272740451e-05
-1.5004486981251e-05
-2.79302277834077e-05
-3.31970409711664e-06
-5.52789125706478e-05
1.30264691207566e-06
-2.54219869867883e-05
-2.03632659377703e-05
-1.99183178941005e-05
9.97819500433688e-06
-6.1494385031414e-05
-2.66260033171911e-05
-3.74562323328704e-05
-1.59503840453534e-05
-6.55160054009979e-05
-3.92284454923609e-05
-1.52799667506662e-05
-4.46142705268498e-05
-1.61611630064793e-05
-3.91728950886988e-05
-1.56425142330707e-05
-5.55206116129734e-05
-1.89344727867772e-05
-3.11568402270894e-05
2.38922222625277e-06
1.4061889781639e-05
-2.61977079130406e-05
-6.73723519242915e-05
-6.29777886732541e-05
-3.97554745883154e-05
-2.3095435284174e-05
-2.59605691168778e-05
-1.08956105439662e-05
-9.57496766014789e-07
-5.95309678468679e-05
-3.35849279459529e-05
-9.85164856529926e-06
-3.13675182882844e-05
-4.1084720676279e-05
-2.56993656690624e-05
-3.86588412435114e-05
-3.05100740456989e-05
-1.85955436451548e-05
-3.23440029160403e-05
-3.14112881233455e-05
2.93185432987727e-06
-5.82325076988277e-05
-1.79986024195504e-05
-2.9976793766086e-05
-1.19188529044568e-05
-3.87047304349571e-05
4.26343257975349e-06
-4.15297218867085e-05
-3.42199130489756e-05
-3.05328885817476e-05
-2.48026496034447e-05
-5.10994921615029e-05
-1.20262353112222e-05
2.46479251977818e-06
1.18205960642037e-05
1.94630530533397e-05
-1.91471352161632e-05
-2.37222378401422e-05
-5.5805037397092e-05
-3.22522185080019e-05
-1.48705224062597e-05
-4.46217019705156e-05
-2.57971076067068e-05
-3.20967655648994e-05
-4.41947278185852e-05
-1.41772606721081e-05
-2.83961080576175e-05
-2.57079125264367e-05
-3.57901282655239e-06
-1.36392690505066e-05
-1.71996707378016e-05
-3.65598495465542e-05
-2.39756333628414e-05
-1.18950258337562e-05
3.98821746441197e-06
-1.79757044813124e-05
-2.28696039005198e-05
-2.51416819338189e-05
-4.67103664147705e-07
-2.2326219876997e-05
-2.9327810488492e-05
-3.27343832505598e-05
-3.51583058902299e-05
-5.43885127936148e-05
-7.39906511991435e-05
-4.72958601492344e-06
-1.74446766956729e-05
-3.41731444589082e-05
-1.96972808250826e-05
-3.16385942632967e-05
-4.85758476446145e-05
-2.90865121609852e-05
-2.20027356954495e-05
-3.54856107462144e-05
-1.31420231098577e-05
-4.45756725186365e-05
-4.78928051578214e-05
-6.22969312794577e-05
3.24548089863078e-06
-3.56368067325856e-05
-3.16220451721366e-05
2.8368423620409e-06
-5.34971471244722e-06
-4.9214705263061e-05
-1.69429633571819e-05
-1.89244818962234e-05
-1.7032634731077e-05
-1.00416131303333e-05
-2.6857389183763e-05
-4.38221711045424e-05
-2.53209680582424e-05
-3.9197855891909e-05
-2.92577661216258e-05
-5.04235391114637e-05
-3.23774256716714e-05
-5.36164749629699e-06
-8.1737130114005e-05
-4.58708921128708e-05
-5.85589734235026e-05
-4.40509960742065e-05
-5.07263688453231e-05
-4.17781036970043e-05
-3.21422660596616e-05
-2.70842245272168e-05
4.98402245301798e-06
-4.31285657430861e-05
-3.28609406105982e-05
1.10660998892151e-05
-1.34169409801745e-05
-2.27884677004854e-05
-4.64710627143909e-06
-1.38333851112037e-05
-4.09164251383531e-05
-2.82324274579822e-05
1.33548485838646e-06
-5.70277896657395e-05
-5.72835988049652e-06
-2.51357263653853e-05
-4.92623008973501e-05
-1.64238090875607e-05
-6.14302021844319e-06
-4.76190145845428e-05
-4.02414650223671e-05
-2.28919029267405e-05
-3.75951981582746e-05
-4.95352672422179e-05
1.02262988278665e-05
-2.07089225114072e-05
-6.51121391886981e-05
6.30237455632657e-06
-1.68514767240795e-05
-3.35986377533691e-05
-2.29083841419772e-05
-4.37823792991092e-05
-7.25687323485899e-05
-4.59711371979978e-05
-4.36901419628553e-05
-4.0486243817368e-05
-2.9357102776601e-05
-1.82941806713978e-06
-3.25367252582985e-05
-2.40091550554944e-05
-4.74090133197654e-07
-2.14635655029668e-05
-5.0073374870048e-05
-4.53770648506978e-05
-7.679684464057e-06
-3.67995091264632e-05
-7.40625785336749e-06
2.36214855933313e-05
-3.128762039826e-05
-3.76155811138491e-05
-2.81452373733062e-06
-1.07249590661181e-05
-1.88747056758942e-05
-4.78187232666566e-05
-3.83303998052468e-05
-2.98556354515749e-05
-4.42163057792098e-05
-5.07237867870936e-05
-1.34583177791743e-05
-5.5173900639812e-05
-2.62244896658105e-05
-3.56831514942026e-05
3.65978432557298e-06
-3.32525949640297e-05
-2.08227862213126e-06
-7.77630474548746e-06
-2.66880729408688e-05
-4.88994753660684e-06
-1.51718249190405e-05
8.87670399953762e-06
-2.24106064013597e-05
-2.05404741519198e-05
-3.53459398022988e-05
-3.11959488539243e-05
-5.18281365670277e-05
-5.45473198764688e-05
-4.83853510603195e-05
-6.09414009514179e-05
-5.39165077874988e-05
-1.95642666053979e-05
-5.4206280497762e-05
-6.16160172098661e-05
-3.62090539040953e-05
-4.01052501541336e-06
-4.18976008472139e-05
-2.21005499389165e-05
-1.96887794448558e-05
-3.03934421076082e-05
-2.02525936530893e-05
-3.32589976139436e-05
-2.86758468694259e-05
-3.65436699748929e-05
-4.56551445827023e-05
-5.82771857103076e-05
-2.13341392671255e-05
-5.46095369005401e-05
-3.7024827039108e-05
-4.73871009925925e-05
-1.83090803882297e-05
-1.84796046520055e-05
-2.25941598345009e-05
-3.42492661254876e-05
-4.11072415119286e-06
-4.17692117497884e-06
-2.1486967986498e-05
-1.51085335865979e-05
-3.2294217867626e-05
-2.38040084339143e-05
9.83939977481237e-06
-3.55824822963571e-05
-2.60774997264417e-05
-9.85751093880238e-06
-1.95170002846277e-05
-4.53762578026076e-05
-4.46822275217998e-05
-3.63374797653299e-05
-2.05221781009623e-05
-1.87301745798966e-05
-2.1610391667541e-05
-1.05957229399101e-05
-1.65797038800788e-05
-5.18299406359035e-05
-1.17905198916429e-05
-4.30940756755279e-05
-2.41339958183741e-05
-2.1835652215469e-05
-5.54119283755971e-06
-6.5979248706474e-05
-5.8196800027547e-05
-1.26747664229758e-05
-4.26648590609708e-05
-5.19346852768339e-06
4.08464411008707e-07
-3.32629516815171e-05
-3.2625658950144e-05
-4.61590829902323e-05
-2.03629141832597e-05
9.01834141246356e-06
-1.5825077679991e-05
-4.14059784242093e-05
-5.3869349965715e-05
-3.19690530701979e-05
-3.51945987294546e-05
-5.15559180678252e-05
-9.6975450285583e-06
-4.96602816314624e-05
-1.53705214708924e-05
-4.35866467205767e-05
-1.97515344768504e-05
-3.82040575573423e-05
-4.60742139008243e-05
-1.47420301192756e-05
-3.0343766092097e-05
-1.72752480873314e-05
-3.92733343953663e-05
-3.25900686715406e-05
-2.98636094812063e-05
-3.38083291230137e-05
-5.15737928459857e-05
-4.3793649854555e-05
-2.8142108515788e-05
-1.0941524000802e-05
-2.09399288207254e-05
-1.84083647763961e-05
-4.75999108031439e-05
-2.98718395569321e-05
-4.63835909920856e-05
-2.69453639350715e-05
-4.90203931417176e-05
-7.1320848781532e-05
-5.51725869975372e-05
-8.1876438626654e-05
-7.00695243245744e-05
2.1223725583859e-05
-3.64689724886439e-05
-5.46996685945325e-05
-1.01626011823121e-05
-3.45773431316982e-05
-1.97964197950153e-05
4.31219983615923e-07
-1.89262500142139e-05
-2.97994331061983e-05
-2.16895182472104e-05
-1.61618213433465e-05
-1.48039996621976e-05
-2.33136380561543e-05
-7.92937574901289e-06
-3.09939451934595e-05
-5.04165313252555e-05
-4.98978053438832e-05
-1.98802421940354e-05
-4.38250588807501e-05
-3.57700583604574e-05
-5.90180563146085e-05
-3.57397697177994e-05
-6.52383230387742e-05
-3.83232655373214e-05
-1.46887335399512e-05
1.69414725230857e-05
-2.88361694002174e-05
1.38294251884263e-05
-3.92193388179645e-05
-8.91159738421677e-06
-4.14069355358931e-06
-1.13052155894393e-05
6.03256088967668e-06
-3.96171731392108e-05
-1.95772699182414e-05
-1.84899175728859e-05
-3.75000821374767e-05
-3.8145608522964e-05
-2.24001154319527e-05
-6.16905888916395e-05
6.61992378591799e-06
-2.66904044600812e-05
-3.93904224640963e-05
-3.22643113798125e-05
-2.82534753285668e-05
-1.29880922829905e-05
-2.17661175520171e-05
-2.62866848672484e-05
-3.10861881910172e-05
-2.28220071544877e-05
-1.82137350642061e-05
-9.34310527937931e-06
-3.73697938116643e-05
6.38507028582471e-06
-4.89317191285548e-05
-4.09423970638056e-05
-6.49594509330392e-05
-5.01206654186978e-05
-6.17665035830776e-05
-3.90685019166064e-05
-6.12290592456193e-05
-6.40364103334655e-05
-3.02091711088596e-05
-2.29870017402632e-05
-4.15821551412764e-05
-5.19517208105484e-05
-6.88060764804033e-06
-2.1553855108513e-05
-5.13265528976007e-05
7.1330512562941e-06
-3.04644280953454e-05
-4.77766385610972e-05
-3.04610920371892e-05
-2.7342167162675e-05
-2.28618102285178e-05
-2.71630873391389e-05
-3.43514562699213e-05
-4.84618521271063e-05
-7.10799939086642e-05
-2.99936590568139e-05
-4.11723240343969e-05
-6.27329856559482e-05
-1.79860598063961e-05
-1.7305068030138e-05
-4.92388208029721e-06
-7.91721683093966e-06
-5.2121523224963e-05
-2.52605932282101e-05
-1.78568952037091e-05
-3.51453027191171e-05
-2.81018140475425e-05
-4.09773614860762e-06
-8.96891289379092e-06
-9.96189382572159e-06
-2.47432748953516e-05
-8.37501801612469e-06
-1.3946105051111e-05
-2.50603203845968e-05
-2.06165532676849e-05
1.01333099955491e-05
-1.30098380933459e-05
-2.2197361593745e-05
-1.8163383336778e-06
-3.129808632167e-05
1.33146224354007e-06
-1.76801774226268e-05
-4.04259666575429e-05
4.07589131349768e-06
-4.32942914842907e-05
-5.04116388380672e-05
-2.13685861172811e-05
-1.17702568383804e-05
-3.83559990206109e-05
-4.56313055772092e-05
-5.7047084433977e-05
-3.04800828535521e-05
-3.83628234802206e-05
-2.86873444437926e-05
3.64792899392376e-06
-7.13373349665397e-06
-1.63079397402399e-05
-3.33901104860555e-05
-3.5673920307627e-05
-5.73387134992968e-05
-2.90499045343556e-05
-4.53233298491196e-05
-4.77288533569928e-05
-3.65208447788839e-05
-4.31304752030951e-05
-6.92988371438148e-05
-2.07616392247383e-05
-4.158095778571e-05
-2.28369103104654e-05
-1.57007851469053e-05
9.34246005364343e-06
-1.03715300320907e-05
-5.89070105590633e-05
-3.72540841211198e-05
-3.03772219341548e-05
-3.24302281774369e-05
-2.60232735303743e-05
5.25129210513616e-07
-3.17432132044964e-05
-3.20017281214408e-05
-2.48640162552347e-05
-2.10905366493121e-05
-2.74684529199325e-05
-9.6121114088887e-06
-4.63290101445776e-05
-1.59072703441812e-05
-2.44590147786664e-05
-3.62830776338029e-05
-4.4542049359753e-05
-2.3045808239215e-05
-5.03395158135884e-05
-3.0211112990277e-05
-3.60121277327992e-05
-4.98585862075856e-05
-2.71645919881944e-05
-2.96211139551096e-05
-1.35116997915237e-05
-2.7390446790351e-05
-4.18715231471517e-05
-8.87676340163855e-06
-6.58650684434063e-05
-2.08564412711652e-05
-2.91740851641959e-05
-5.3886376039067e-05
2.99711367657023e-06
-1.07533235649763e-05
-3.5543110618651e-05
-1.09496259329863e-05
-2.7001259745999e-05
-1.9184070233316e-05
-3.65700238659664e-05
-4.23636860689217e-05
-1.55413783973732e-05
-2.69650667961404e-05
-6.286831450524e-05
-3.44533643352097e-05
-4.11254302782067e-05
-5.74072386465363e-05
-1.78358768383404e-05
-2.09887187821398e-05
-2.40188982376908e-05
-1.55938670315121e-05
-5.15704079280533e-06
-3.92586795423942e-05
-1.25926708452648e-05
-1.62830908617777e-05
-1.23979311267515e-05
-4.74574301374248e-05
-1.18550070671679e-05
-3.05782226815095e-05
-4.25917699659895e-05
-1.31193068524373e-05
1.03892473283351e-05
-3.29705113141823e-05
-3.02972211107938e-05
-3.44888196753479e-05
-3.62687036836033e-05
-2.81170549794679e-05
-4.04254207705131e-05
-2.13323522828282e-05
-2.68131870211704e-05
-1.45028095124602e-05
-4.5756921180585e-05
-3.71027778400955e-05
-2.47783144765844e-05
-2.29478147318605e-05
5.2509869743477e-06
-2.78560570281321e-05
-4.63192968288358e-05
-3.36329863949464e-05
-4.19634827231057e-05
-5.31193074015474e-06
-1.67476014378757e-06
-2.08554802281813e-05
-3.80630323580838e-05
-2.12184747391711e-05
-6.23810545448204e-05
-3.21213304294102e-05
-1.33673905623425e-05
-3.94972965402298e-05
-2.69272443683851e-05
-4.0858490942237e-05
-3.21830029983043e-05
-1.9765101965966e-05
-1.38044996216617e-05
-4.04716761318078e-05
-4.43486761252313e-05
-9.80504875197792e-06
-1.70904538321261e-05
-6.1544757161457e-05
-2.76729296760063e-05
-9.79191995022102e-06
-8.31795283860897e-05
-2.35823680004212e-05
-6.6935476706588e-06
-1.92698209263679e-05
-1.38161071799996e-06
9.56727153483658e-06
-8.2247203579775e-06
-1.24338430193813e-05
-3.62261679107208e-05
-3.0103057707552e-05
-2.36106739171195e-05
-4.12865414826793e-05
-7.73911744543179e-06
-9.54857788722825e-06
-3.74742908010396e-05
-1.84986857668376e-05
-3.49694692122523e-05
-2.651858761268e-06
-3.79915959990278e-05
-3.55670558868591e-05
-2.09015040978464e-05
-3.08953209087035e-05
-3.12162035349012e-05
-4.74792960531236e-06
-5.54900604448983e-06
-1.84809933633931e-05
-6.72043350047925e-06
-7.40885939267324e-06
-5.41974144129103e-05
-4.02961174468171e-05
-1.03290232569441e-05
-2.22578748792265e-05
-5.34129533080765e-05
-4.81613984352392e-05
-3.60775169041984e-05
-4.23690369879598e-05
-5.25674019861908e-05
-1.11475489290922e-05
-2.82701958597414e-05
-5.44239543906662e-05
-1.05051301990847e-05
-1.87905421204513e-05
-3.14899960108927e-05
-5.20811855550265e-05
-2.66786270554245e-05
-4.07448338278208e-05
7.40984545098724e-07
-4.49530246465695e-05
-3.18666338661293e-05
-2.55725163019055e-05
-1.72341871086639e-06
9.29354641767935e-07
6.33823246427055e-07
-5.43531966551394e-05
-1.84689423388195e-05
-2.24301211042584e-05
-7.17593295979499e-06
-3.60510220827385e-05
-1.43973197714659e-05
-2.26026178726306e-05
-6.85300257715127e-06
-6.8439788988731e-05
-6.96718716113661e-05
-3.2509001028006e-05
-2.38748087395529e-05
-4.50727757345067e-05
-2.95617566623476e-05
-1.148619916134e-06
-7.92302677122353e-05
-3.39363360462473e-05
-3.37718248130777e-05
-4.50558965219815e-05
-6.59320142416024e-05
-9.52392276099678e-06
-5.50391544173238e-05
-3.27659113201624e-05
-3.27272774102957e-05
-4.97426807425204e-05
-2.21869991860683e-05
-8.00849457505086e-06
-5.24195289322321e-05
-5.3345366590174e-05
-2.73088252751543e-05
-3.44519863350859e-05
-8.42066174889027e-06
-1.14146385472123e-05
-3.09858222171033e-05
-3.46188803578062e-05
-1.46892733230698e-05
-5.58465839385551e-05
-4.91424379293836e-05
-7.40884189163455e-05
-8.19100631009256e-06
-1.43060226829228e-05
-3.23943400000521e-05
-3.48039567858795e-05
-3.93606322459342e-05
-4.53509973714029e-05
-1.26371629448314e-05
-1.0702675932863e-05
-3.44879806603933e-05
-2.36283913815843e-05
-3.93201006003669e-05
-2.45208223160883e-05
-3.32282384434772e-05
-8.93765491273695e-06
-1.3358560280663e-05
-4.51534358075388e-05
-5.07487386142749e-06
-4.10269584449229e-05
-4.40024949316319e-05
-3.56808494709754e-05
-4.53567431943282e-05
-5.94799990014985e-05
-3.71820597075413e-05
-1.79938037410277e-05
-3.82986393260668e-05
-2.29666358335655e-05
3.18383197384103e-06
-1.01920714675981e-05
1.20521708937513e-05
2.96043308060827e-06
-2.75627503712411e-05
-2.43995471994715e-05
-2.23756729333784e-05
-8.65963259820358e-06
-5.63188654392288e-05
-2.72133939412275e-06
-3.58284400085754e-05
-6.19580097136147e-05
-5.95581474320949e-05
-2.98460952140639e-05
-5.27055841546465e-05
-4.78512819489864e-05
-1.21947035309717e-05
-4.33641210273397e-05
-2.7232239191887e-05
1.63484112823089e-06
-2.14267403723657e-06
-2.20158232162314e-05
-1.73035722581565e-05
-2.19009181550856e-06
-3.59194269640232e-06
-1.41975878721999e-05
-1.25900901733449e-05
-5.37832378019677e-06
-5.36612678725885e-05
-5.22763247813923e-05
-1.07527978923429e-05
-3.40654115145942e-05
-1.71408157353386e-05
-2.64476650654412e-05
-4.88764249997293e-05
-4.27505572761651e-05
-3.08522849708801e-05
-1.91958071198378e-05
-2.38308581690714e-05
-7.6057417731096e-06
-3.30440171895821e-05
-3.55186250581751e-05
1.71210071513456e-05
-3.46131042980414e-06
-5.35859065799585e-06
-1.8084715891291e-05
-3.17153346073066e-05
-3.3308911371255e-05
-1.55816672614865e-05
-3.76646156412904e-05
-2.6405778741671e-05
-2.96138424541254e-05
-4.18599782993192e-05
-3.6399092424363e-05
-3.03485405561695e-05
-2.38193801725855e-05
-5.05632018217261e-05
-6.07024567409933e-05
-2.6629174598127e-05
4.2811940744518e-06
-1.92977394589878e-05
-8.0898543015834e-06
-6.89473761878376e-06
3.62644396307932e-06
-8.3407078271873e-06
-4.92911597707214e-06
-1.80329547187917e-05
-2.66013392781948e-05
4.05824832656916e-06
-2.02739117525434e-05
-3.4939200282779e-05
-1.80815684898259e-05
-2.58741766119665e-05
-7.11665024336758e-05
-4.71111962996962e-05
-4.55487750991373e-05
-5.64449303680856e-05
-4.47499459189322e-05
-2.87547290348507e-05
-2.53169358588513e-05
-4.3511163790113e-05
-2.70311833129635e-06
1.24876082415094e-06
-5.58478123590771e-06
-1.14057501297182e-05
-9.83748303107671e-06
-3.21077053557778e-05
-6.57400265142083e-05
-2.82859320969555e-05
-4.03897773104574e-05
-2.50176302255659e-06
-5.83729735855216e-05
-5.30145537159958e-05
-6.35344770619407e-05
-3.03341957297863e-05
-4.65308623825991e-05
-3.63855166440337e-05
-4.4605617876042e-05
-1.64357380093078e-05
-2.56041640021621e-05
-4.71707115088228e-06
-1.37803686539156e-06
-1.41854009931442e-05
-1.33494935557728e-05
-2.45262349826109e-05
-3.03302532322265e-06
-2.34660297039579e-05
-2.73896848058929e-05
-3.0138672036237e-05
-1.05296671253592e-05
-4.56876713372084e-05
-7.46717158236315e-05
-6.05083533469053e-05
-3.71018519366726e-05
-5.50649598304083e-05
-7.03546004683761e-05
-1.1850479314518e-05
-2.32600819287495e-05
-5.68332318697153e-05
-4.52503727620075e-05
-2.15380535212685e-05
7.02237237717636e-06
-4.74169627132266e-05
1.28651767494906e-05
4.61300331393939e-05
-3.15840245338837e-05
-2.60229331953518e-05
-1.8987869414006e-05
-3.69801334495607e-05
-4.36921925694378e-05
-1.89351503826639e-05
-4.9651797562999e-05
-5.11706960359708e-05
-3.66257437949091e-06
-3.5369611211206e-05
-1.90521025770383e-05
-3.53792842790672e-05
-1.27655035045835e-05
-3.69094399802775e-05
-2.48957009436222e-05
-2.79770642799383e-05
-3.02936105983226e-05
-5.20751891494331e-05
-3.03226292353779e-05
-2.95247601684488e-05
-2.80012450838039e-05
-3.36740715323505e-05
-1.91160628811396e-05
-1.34976248402581e-05
-2.34300816246483e-05
-4.74510493446635e-05
-3.68321268230603e-05
-3.73349333137363e-05
-4.09504724211946e-05
-3.07250341463413e-05
-3.78321075970943e-05
-1.72290423782896e-05
-3.75798156402397e-05
-3.31423327775744e-05
1.30909721706942e-05
-5.36634818220841e-05
-6.14004954090586e-05
-2.19316509829259e-05
-2.18112325914782e-05
-4.01656473511756e-05
3.64919304289249e-05
-3.18127457958114e-05
-6.30084349506398e-05
-2.42438668337445e-05
-6.52409917304287e-05
-5.67617402612557e-05
-8.2253406500068e-05
-6.97389334430163e-05
-3.5229427018292e-05
-3.1014408979426e-05
-3.73658701283809e-05
-4.92649299021157e-05
-5.92286268940173e-06
-8.16948773757225e-06
-2.30545421339464e-05
-1.92210309100253e-05
-8.89065788180708e-06
-2.92566559433624e-06
-4.35316488956944e-05
-3.61059978253887e-05
-4.94574956606586e-06
-3.88135246703066e-05
-3.48938514664614e-05
-4.3965854285912e-05
-2.40618678155095e-05
-6.42739378942416e-05
-3.72180206684428e-05
-2.06598287954769e-05
-2.36468967832332e-05
-4.01406291851134e-05
-3.36673468353249e-05
-8.16101857486821e-06
-1.69810105822495e-05
-7.29396219488174e-06
-3.33020035169107e-05
-9.98160221146967e-06
-3.94130151395648e-05
-2.89901016013498e-05
-2.53647631093e-05
-1.5971927401664e-05
-5.88225736326724e-05
-3.31529225339017e-05
1.22965776904154e-05
-4.57092631407456e-05
-3.3441475306896e-05
-3.57634415011094e-05
-2.33603296369466e-05
-1.37338953446229e-05
-6.51650646711733e-06
-2.12364729452589e-05
-3.37158292237798e-05
-3.5572446671629e-05
-1.26625766949569e-05
-5.23557307489508e-05
-1.37461224615794e-05
-6.86058076991155e-06
-1.27893134962923e-05
-4.80211817445983e-05
-5.85242884364014e-05
-3.75030561108211e-05
-5.03942740900632e-05
-3.35430156256749e-05
1.70336254002781e-05
-2.13340913850053e-05
1.06079004727551e-05
-1.83401319549386e-05
-3.09976567438883e-05
-3.58735112021884e-05
-3.73852979689585e-05
-9.3108972163242e-06
-2.85035779051087e-05
-3.82080931986152e-05
-3.77444175623558e-05
-2.42096408817318e-05
-3.83569266836485e-05
-8.48155534518225e-05
-2.83880984009359e-05
-6.91152544413644e-05
-3.2238290754275e-05
-3.53584122464039e-05
-1.27931244787211e-05
3.15010721392381e-07
-1.83664450485922e-05
-2.7597544313504e-05
-3.25883487911366e-05
-2.73905606960324e-05
-2.47754053209572e-05
-3.86583861093753e-05
-4.3410813382735e-05
-3.5860999785313e-05
-8.07624489729955e-05
-2.80397337829589e-05
-3.29855545786736e-05
-2.3492742612385e-05
-2.53948431872523e-05
-7.23486263738881e-05
-1.9805766640248e-05
-4.03554019688103e-05
-1.59444258423734e-05
-2.92351226484286e-05
-3.96972450675491e-05
-1.97036578470325e-05
-4.85507870921871e-06
-2.79540536363849e-05
-9.74824038981424e-06
-1.43622195719844e-05
-4.0318237985585e-05
-3.09659783432021e-05
-2.93937774838841e-05
-4.83133725825949e-05
-4.1319584726192e-05
-2.3471947601928e-05
-3.22227886802213e-05
-1.81057692674961e-05
-8.23674773851149e-06
-1.84884345270502e-05
-6.99099803921251e-06
-7.82950595502254e-07
-5.48880888603597e-05
-3.48336514906997e-06
-7.12559832485696e-06
-2.51882586087496e-05
-3.2886264094562e-05
-1.35219927383183e-05
-1.40812928163752e-05
-2.68829871676379e-05
-5.37806019917087e-05
-3.50014019035847e-05
-1.59898850915357e-05
-3.69011700511427e-05
-1.56387330655888e-05
-4.4029735603252e-05
8.7028262670949e-06
-1.96172864551917e-05
-2.8134714757467e-05
-2.28418267373531e-05
-1.04295889804221e-05
-1.79425279852609e-05
-3.52812605753618e-05
1.45855366334721e-06
-1.87180873017415e-05
-2.89487847790997e-05
-8.8623212578057e-08
-4.92766795264392e-05
-1.41538647067938e-05
-4.32011370288552e-05
-2.02225568069845e-05
-1.84149541758251e-05
-4.11266274900573e-05
-4.5454735952097e-05
-6.46939478826513e-05
-3.52071824745943e-05
-1.94017959303098e-05
-3.67047921994968e-05
-4.35545206041253e-05
-1.26608708995242e-05
-3.11856295283631e-05
-1.61463683760565e-05
-2.40689478755265e-05
-1.41579272652129e-05
-3.34614350726831e-05
-1.39714327572317e-05
-6.30000024613488e-05
-2.25521986415833e-05
-5.68043687663935e-05
-5.81657074266507e-05
-1.31226746875967e-05
-5.88460772030037e-05
-3.96265490776986e-05
1.60313246100261e-05
-5.10635845085573e-05
-6.97734776169435e-05
-3.54592430942126e-05
-2.74177377893683e-05
-2.76083772240295e-05
-1.21527229553913e-05
-4.19155855971197e-05
-2.36917358247855e-05
-8.75972475566626e-06
-3.96619871502627e-05
-2.70817707283795e-06
-1.51730775705332e-05
-2.92272830729331e-05
-5.39100268455111e-05
-2.34979703969205e-05
-4.48945200958801e-05
-4.09577997452294e-05
-3.18954502568505e-06
-3.13600067122905e-05
-4.19380296716715e-05
-2.14868311673232e-05
-2.15618676551121e-05
-3.96456737291178e-05
-3.53928535435031e-05
-3.3837709606831e-05
-3.54492048523685e-05
-1.13397200895367e-05
-4.42884889850997e-05
-3.37385130996164e-05
-6.18877856978973e-05
-1.27712611325255e-05
-8.13462755023631e-06
-2.96219784012258e-05
-2.71475145487876e-05
-3.40122479204616e-05
-3.66869123049791e-05
-1.515563031797e-05
-2.90339188370343e-05
-1.18102103819201e-05
-9.92770848503477e-06
-2.00633113870573e-05
-5.24229608780218e-05
-3.7172600087064e-05
-3.52992141433517e-05
-5.54565208985626e-05
4.42788979271325e-06
-2.53454718018924e-05
-2.65992272865886e-05
-2.45824207421023e-05
1.60042156861475e-06
-4.68070575687666e-05
-3.7303399828102e-05
-1.58629186164337e-05
-4.05830259073233e-05
-3.47577250747171e-05
-3.17914387558258e-05
-5.57310500773916e-05
-3.41783212585348e-05
-1.62437813584994e-05
-3.24933939325214e-05
-5.50558666202217e-05
-5.57433248685742e-05
-1.45506102369793e-05
-5.64570164330504e-05
-1.95270334213497e-05
-7.23447040012027e-06
-1.54010709115881e-05
-1.36442094666702e-05
-1.72948449097212e-05
-1.14340732436856e-05
-2.64467928390601e-05
-3.48080209261266e-05
-3.72154119389764e-05
-3.70807121811512e-05
-4.53018323239628e-05
-2.6726915558201e-05
-5.63273407413664e-05
-2.32159852735676e-05
-3.0951102299064e-05
-1.46691221810371e-05
-1.96233666172671e-05
-1.10656662404601e-05
-2.23977412222499e-05
-2.37963417821362e-05
-2.8796678942968e-05
-3.62795958826892e-05
-5.01591380858282e-05
-4.37444826260485e-05
-1.72403233192194e-05
-6.54925096949682e-05
-4.50912673228581e-05
-5.27202526723985e-05
-1.57285064618225e-05
-2.67132181618918e-05
-5.86464871181734e-06
-2.17391947096423e-05
-1.78720527377068e-05
-3.30146683948858e-05
-1.26581321867525e-05
-7.05094677596747e-06
-1.22055737717898e-05
-4.19923197452906e-05
-2.8970588403784e-05
-2.11461206243337e-05
-3.40058316971529e-05
-2.8812498962347e-05
-2.84379030002644e-05
-5.0793701723638e-05
-4.28922948342356e-05
-2.09225016585873e-05
-4.41866062030803e-05
-4.50310532414994e-05
-1.02349998134798e-05
-2.73527788317042e-05
-4.26626864301309e-05
-4.77198322333303e-05
-1.25531239327516e-05
-7.49093877809055e-06
-1.2738596016925e-05
-1.51842173121919e-05
-5.15162503454156e-06
-3.86314186048419e-05
-3.52047474528963e-05
-1.84753437012682e-05
-4.99577272700471e-05
-4.40556829119502e-05
-1.96783416728208e-05
-6.4502984743191e-05
-3.93833488848535e-05
-1.62256510823417e-05
4.93189908388816e-07
-2.90922802019174e-05
-1.38816632892028e-05
-1.50672824541325e-05
5.63907812620375e-06
-8.52864820725318e-06
-1.65371569525698e-05
-3.01387644213957e-05
-3.25658332764152e-05
-1.4556107874386e-05
-2.27727595093227e-05
-3.75072582704428e-05
-1.89181779870415e-05
-7.56527025734777e-05
-5.83375985875796e-05
-6.42146815248461e-05
-5.79202910122712e-05
-5.57486679804968e-05
-3.31286160184008e-05
-6.02936650198984e-05
-2.23355949153101e-05
9.51748584507069e-06
-3.15138120475584e-05
-8.62276750691644e-06
-1.39724094698592e-05
-8.41474123317421e-06
-1.74529306751339e-05
-3.34481955541663e-06
-2.13883839661616e-05
-3.85439206697327e-05
-5.12762991628219e-05
-4.62927524679461e-05
-3.28914685645062e-05
-4.92825751797254e-05
-1.78175943465583e-05
-2.53518585459486e-05
-4.26652912161039e-05
-3.86208865182705e-05
-2.52073142434741e-05
-2.47980882948439e-05
-2.0898024151532e-05
-2.72182956558222e-05
-1.18401455072849e-05
-9.54452671301788e-06
-3.47340380904802e-05
-1.94471779090591e-05
-4.13762416775332e-05
-2.92107600488396e-05
-4.29493098123067e-05
-4.35403578836534e-05
-2.13936783125287e-05
-5.19886023580998e-05
-1.79261889998973e-05
-3.05142592370219e-05
-6.72627628207764e-05
-1.04909143406194e-06
-6.13201009650188e-05
-9.14229226434875e-06
-4.50468679702661e-05
-3.1086987178741e-05
-1.96973396450923e-05
-6.67398937962771e-05
-3.03511902684153e-05
-2.48291129614667e-05
-2.40177878914251e-05
5.7643324765138e-06
1.44506145124123e-05
-3.20361498180007e-05
-4.51340758350371e-05
-5.98140977714645e-05
-1.22655827859003e-05
-4.77992183303304e-05
-1.58422125926135e-05
-1.03453508581045e-05
-5.37982902996019e-05
-4.36952430508019e-05
-6.21149957398682e-05
-4.18189991577184e-05
-6.03249056865677e-05
-5.17167414356659e-05
-1.16593528093028e-05
-4.4621089388415e-05
-6.32223706955994e-06
-6.26214482098336e-05
-6.14554584450338e-05
-1.6144086221428e-05
-8.78804028196035e-06
-1.95979256212592e-05
4.88440924786853e-07
-6.74211211660982e-06
-4.57036047683618e-05
-2.8563518754571e-05
-3.1818899674865e-05
-2.82596720072266e-05
-2.49597895267152e-05
-3.30665236914747e-05
-3.1412503054026e-05
-2.87451844742367e-05
-4.10967430428074e-05
-5.608675276454e-05
-3.94277983424258e-05
-3.58841477683833e-05
-3.48298999416839e-05
-2.63947050198054e-05
-3.12167411213941e-05
-1.81522053287149e-05
-2.98980830280255e-05
4.25677639425303e-08
7.73184334615615e-06
-3.42662773221027e-05
-4.30937048778636e-05
-4.09744344206922e-05
-2.35934084306089e-05
-6.51859150678421e-05
-1.8008318040265e-05
-3.21947909430035e-05
-5.10387013969044e-05
-2.42302119334806e-05
-3.58438797499891e-05
-2.16951293913087e-05
-4.38364703438646e-06
-2.41032764796557e-05
-2.53963116581825e-05
-7.3203611457111e-06
2.14307653759154e-06
-3.14731419051771e-06
-1.47480985978467e-05
-4.45396659501339e-05
-1.80396070475232e-05
-1.72773022921492e-05
-2.64176148776533e-05
-2.21607989029523e-05
-6.52899952923896e-05
-1.90375411806356e-05
-4.80649160070906e-05
-1.3706859503953e-05
-4.98015711343428e-05
-2.88108123920038e-05
-5.13464031397962e-05
-2.98567870533352e-05
-4.5635090357138e-06
1.85938751500138e-07
-2.29962810716648e-05
1.3535567722054e-05
-1.18173931762498e-06
-9.67235482552152e-06
-2.07795977697956e-05
-4.33148869809909e-05
-4.6188415620671e-05
-1.57754806739147e-05
-5.32790883808038e-06
-7.62409665898451e-05
-6.11044722065052e-05
-4.88614015714649e-05
-3.29535913715003e-05
-7.39382927316587e-06
2.79048418780427e-06
4.64576341117002e-06
-2.76263390874817e-05
1.64848565860952e-06
-4.20955113297425e-05
-1.58163531760412e-05
3.32161036784556e-06
-1.74244870011059e-05
-4.4524024425898e-05
-4.56712044233884e-05
-2.03042447156838e-05
-4.55146802045424e-05
-6.53514045556596e-05
-4.21156305732413e-05
-3.49633909936932e-05
-4.19381291353324e-05
-4.88840398944995e-05
-3.77068607222388e-05
-5.79965759545186e-05
-2.99427327939073e-05
-3.43054419442376e-05
1.45950731177568e-06
-4.00760688906335e-05
-2.35595286904975e-05
-3.75401758981724e-05
-1.64453510995264e-05
-1.90670757055289e-05
-1.68113891258558e-05
-3.20552247387111e-05
-2.6005835940566e-05
-6.5022013750375e-05
-3.94178472197648e-05
-4.3957747426657e-05
-4.414416588492e-05
-4.65097970653884e-05
-1.93531044625581e-05
-1.82562212368243e-05
-6.69277071487769e-05
-2.77987748455944e-05
-4.48057367149679e-06
-3.28787422419711e-05
-6.17270029210986e-05
8.36425819905393e-06
-6.44215456532402e-06
-3.520962012506e-05
-3.94807041713812e-05
-1.01394072556627e-05
-8.99864991864627e-05
-1.99828968144296e-05
-3.50928742455627e-05
-3.64347644695893e-05
-3.7993390588047e-05
-3.38831235180434e-06
-1.12362964605865e-05
-1.43522608857626e-05
-2.73519257456946e-05
-3.20991946551099e-05
-3.19958895088627e-05
-2.66467804959951e-05
-1.17459262565804e-05
-4.01417725611132e-05
-2.24156865921493e-05
-3.9855563297197e-05
-5.37215108406267e-05
-3.427083631867e-05
-3.93683403435937e-05
-7.36701360232498e-05
-4.99505554744413e-05
7.69436341066579e-06
-3.82789888451729e-06
-1.41700307498132e-05
-3.58996363535646e-05
-7.80603110494192e-06
-1.70354450205884e-05
-3.70539004753225e-05
-1.24471830338266e-05
-2.06767642105397e-05
-2.07893021788375e-05
-1.08583072410992e-05
-3.99391124743503e-05
-2.68799708460502e-05
-3.68490192698334e-05
-4.47829572903888e-05
-1.76961666635979e-05
-1.28293173368144e-05
-4.60767222212807e-05
-1.24077737004996e-05
-2.08876583365269e-05
-2.38674703022697e-05
-5.51995306434404e-05
-4.6524693063131e-05
1.64614913606935e-05
-8.77653240300708e-06
-2.68479050193261e-05
-8.01605569195358e-06
-1.81506097071081e-05
-8.72157030804611e-06
-4.32209897241496e-05
-2.06448836439047e-05
-4.76231183251379e-05
-3.84062495904783e-05
-3.12317691425434e-05
-4.59450409429576e-05
-1.46289160434494e-05
-5.88772620899902e-05
-5.01565630086061e-05
-1.77727235047832e-06
-4.00810137780643e-05
-3.38977659473477e-05
-4.30008288327716e-05
-6.03450281111246e-06
-4.79139188522923e-05
-5.62893153297814e-05
-2.34164353955253e-05
-3.36179421261373e-05
-1.79332778957671e-05
-2.64184737083285e-05
-9.00194574868377e-06
-4.93001005245867e-05
-2.38706608584325e-05
-5.03958514184272e-05
-3.97482564594103e-05
-5.11429907000493e-05
-3.77304070197278e-05
-4.24497219219222e-05
-3.32681341309334e-05
-3.32291694362425e-05
-6.69602557588733e-05
-4.20512441663471e-05
2.36755671053706e-06
-4.86765913386957e-05
-3.34014291068651e-05
-3.15934105020302e-05
-2.74249769072629e-05
-1.21619951189256e-05
-2.17720710984094e-05
-6.13363095011455e-05
-1.38128956376494e-05
-5.65054052290199e-05
-3.80746271815045e-05
-4.3487911469439e-05
-1.44446195981314e-05
-2.53331000766811e-05
-4.98700842046611e-05
-5.4696984153436e-05
-3.48788323469135e-05
-5.7682320729345e-05
-3.3368824716847e-05
-2.39167535951688e-05
-2.17432191596698e-05
-1.99277737170928e-05
-3.48509131203993e-05
-5.8455447671827e-05
-2.1139615141933e-05
-3.58193057288183e-05
3.35346898931514e-06
-2.1964033303651e-05
-2.68376421686271e-05
-3.24363793681547e-05
-1.57867145680951e-05
-4.89021644432626e-05
-4.29700576328026e-05
-3.43777033592384e-05
-4.63848258518299e-05
-3.56601430457361e-05
-1.06072988367206e-05
-5.6419634221609e-05
-4.46164231640703e-05
-2.15745746376491e-05
-3.24636373149138e-05
-9.20065120473055e-06
-2.5902639303399e-05
-1.01408648189815e-06
-7.54645534050638e-05
4.64701698636361e-06
2.85278649216724e-05
-1.36260110533337e-06
1.31338903785576e-05
-3.30059557599907e-05
-2.82740814118605e-05
-2.71634842092206e-05
-4.96769483100002e-05
-2.18096731595848e-05
-5.71316287463219e-05
-4.42819208147567e-05
-4.11423832271102e-05
-3.68450502349999e-05
-8.91566442566977e-06
-2.95634738674331e-05
-3.10371491898732e-05
-2.89525582953258e-06
-2.835776133392e-05
-7.31445113978115e-06
7.07207727676493e-06
-1.63663495479999e-05
-3.57064934017707e-05
-3.73480264531673e-05
-3.03142217284014e-05
-3.41812406727339e-05
-3.10025140078e-05
-1.68369700172236e-05
-5.32091281277955e-05
-3.56934760566571e-05
-5.03313460008108e-05
-2.7894849118316e-05
-3.41785170131213e-05
-3.40582199728655e-05
-1.97326668035164e-05
-3.26944667681173e-05
-4.06572142602413e-06
-4.06349835650429e-05
-2.60198321744573e-05
1.22674275636954e-05
-6.04773175505012e-06
-1.83127928172736e-05
-1.58358197748362e-05
-3.47543562886842e-05
-3.31267300887011e-05
-1.93139310027412e-05
-5.09466019990359e-05
-5.92904550500543e-05
-3.84096035845504e-05
-3.42383864992417e-05
-4.91688568330109e-05
-4.06468704490074e-05
-3.2009764465835e-05
-1.16078579933628e-05
-3.13817395342676e-05
-5.44849229587213e-06
-2.91297751719137e-05
-2.60703720065579e-05
-1.0621165141442e-05
-2.59891726663312e-05
-1.29082525981181e-05
-3.56139051087151e-05
-3.05470064148539e-05
-2.8568526318373e-05
-4.688561973659e-05
-5.54294915830289e-05
-3.06303733886894e-05
-3.53739663724177e-05
-3.17954877775746e-05
-5.51320356614806e-05
-3.6869626293773e-05
-2.08770366745805e-05
-2.81157042516709e-05
2.36677694994438e-06
-3.74709996012002e-05
-7.44898156750233e-06
1.20467922148161e-05
-3.85096791272099e-05
-2.48832814375462e-06
-2.01400622909288e-05
-2.57161081337514e-05
-4.53057918609437e-05
-4.37557681746481e-05
-1.83421154276388e-05
-3.27130928085036e-05
-4.38732304078145e-05
-2.89718438019535e-05
-5.44681496010541e-05
-1.36216640719626e-05
-2.06620049734484e-05
-5.36739905981218e-05
-1.39303710920233e-05
-9.13405849457458e-06
7.62945259876905e-06
-9.95694369815429e-06
-4.52827110223246e-05
-1.67858470061788e-05
-6.82701399989117e-05
1.838237318636e-06
-3.33571298931433e-05
-2.14143893121088e-05
9.90605022973864e-06
