# Supplementary material for: Research on computational propagation and identification of mine microseismic signals based on deep learning
Source: PLoS One. 2025 Oct 22;20(10):e0334641. doi: 10.1371/journal.pone.0334641 (PMC12543183; doi:10.1371/journal.pone.0334641)
Supplement: S7 Data — (ZIP) [file pone.0334641.s007.zip › 000100900001420.xlsx_0.txt_24.txt.txt]

-1.20507689771167e-05
-3.82578755867097e-05
-2.9080940162442e-05
-2.33874656905597e-05
-5.87164535418205e-05
-8.94144046619797e-05
-2.65975464249928e-05
-8.39916300943161e-05
-3.30767289942038e-05
-3.84391245932472e-05
-8.24245889334117e-06
-4.87616390706172e-05
-7.36861357415607e-06
-5.56300594332151e-06
-4.10809923934012e-05
-6.24859983667098e-06
-1.37446007519571e-05
-2.13725199213836e-05
-1.52446838484254e-05
-2.8841898760871e-05
-1.60149938110579e-05
-5.96548203283365e-06
-2.94076483056898e-05
-4.13729209396189e-05
-2.3829437232806e-05
-7.69989667723585e-06
-5.73207980137836e-05
-6.49242538636352e-06
-2.38198281647259e-05
-3.45671871781839e-05
-5.01251012012562e-06
-2.98538268776743e-05
-2.87439817089528e-05
-4.50729794971639e-05
1.17505830618745e-06
-2.80629808230742e-05
-3.36653107129947e-05
3.69953831491764e-05
-1.82715032254436e-05
7.61479305465653e-06
-4.50590371611309e-05
-1.5001432317775e-05
-1.23217108401856e-05
-3.80091363256199e-05
-9.20320358594502e-06
-3.99458920846901e-05
-2.97843748327621e-05
2.22240245240012e-06
-2.29338938540663e-05
-5.7339655823572e-05
2.62505917697745e-07
-3.63163871800947e-05
-7.36022363214029e-05
-7.49984009711752e-06
-5.23975497286181e-05
-3.87255648121278e-05
-2.49149607813523e-05
-3.35206041612632e-05
-5.00784968023053e-05
-1.2482265842657e-05
-1.24312512444537e-05
-6.62256766662721e-06
-1.98966548987626e-05
5.033947935037e-06
-5.5073444970861e-06
-3.94726482022191e-05
-3.17244196429602e-05
-3.1990003851526e-05
-5.58014867476248e-05
-4.08865133097566e-05
-5.04059994884893e-05
-5.24449689515265e-05
-3.43362306009438e-05
-1.69613330636087e-05
-4.06274544158692e-05
-4.33142974427094e-05
-2.28036941781067e-05
-1.05500033683146e-05
-3.9282432718842e-05
-4.23734580311877e-05
-4.60548400539312e-05
-2.32571247011577e-05
-1.24581880018038e-05
1.07909948721111e-06
-4.56391603041897e-05
-3.22865337689113e-05
2.31466353258475e-06
-3.0597246691973e-05
-5.40046077669251e-05
-4.25541971516995e-06
-1.59574895059395e-05
-2.37590395868801e-05
-5.32872879597121e-05
-4.15724785026368e-05
-1.597459242386e-05
-5.13394241878083e-05
-2.41721125856368e-05
-2.1628614434132e-05
-5.76792922484431e-05
-1.1934653822742e-05
9.54928206907164e-08
-2.00540283235631e-05
-3.12565624579011e-05
2.31084604804052e-07
-3.41032556133925e-06
8.2171110015669e-06
-2.78071623166372e-05
-3.75859878440183e-05
-4.09512288477472e-05
-3.41209465648966e-05
-4.28052954285098e-05
-4.64485717051264e-05
-3.63447866806797e-05
-1.09747001769347e-05
-4.40529609308831e-05
-3.56604845812905e-05
-9.06880651128242e-07
-3.14674180836746e-05
-7.65299851539765e-06
-2.16993847399392e-05
-1.33256623625937e-05
-2.88663837831889e-05
-1.38913737136688e-06
-1.73030359261555e-05
-3.09194604545974e-05
-1.80350059387427e-05
-2.3001196618874e-05
-4.75458962927129e-05
-2.49549391483602e-05
-4.8672321997809e-05
-7.97030237800822e-05
-6.5651406834866e-05
-2.4562141057504e-05
-2.98182919413212e-05
-3.25713388000996e-05
-1.53621307713181e-05
-5.2314490079015e-06
-6.01824726350388e-05
1.60359485291098e-06
-9.84148843802234e-06
-1.98810177199287e-05
-1.12424871037695e-05
-2.04910753036473e-05
-2.80853114408119e-05
-3.97515087783893e-05
-2.5540485506944e-05
-3.87124450099721e-05
-2.09468658851463e-05
-7.97636817186137e-05
-5.18060979192739e-05
-4.57890822422101e-05
-1.80454919227542e-05
-1.67508382428297e-05
-4.85024569741429e-05
-1.06082181887827e-05
-1.38589872779976e-05
-8.82443884916285e-06
-3.12807873940035e-05
-1.99114474601465e-05
-2.12642394237422e-05
-2.8772998785346e-05
-3.24502228165952e-05
4.0327310709488e-06
-1.65917899722357e-05
-2.07968193768929e-05
-6.62691703284704e-05
-7.15241684590435e-06
-6.55258175295488e-05
-3.24011665352853e-05
-3.88892835988013e-05
-2.49742235340539e-05
-5.33351982348105e-05
-8.08101030993118e-07
-3.26982947335153e-05
-1.01944610891531e-05
-2.44808723551864e-05
-2.39298821844929e-05
-3.40777955735605e-05
-2.02843367851152e-05
-2.50841828472974e-05
-1.46934712005759e-05
3.19557796611507e-06
-3.87265864323705e-05
-2.62483607496148e-05
-1.80740239646125e-05
-1.2674807007014e-05
1.58223146990804e-05
-2.93424737966791e-05
-3.87004845685957e-06
-3.10015127430286e-05
-3.14554041551333e-05
-1.5776370872892e-05
-4.13674540532852e-05
-1.15863539274187e-05
-4.20659167516245e-05
-1.84158663950342e-05
-8.16212810464711e-06
9.71306587049389e-06
-3.54535142630946e-05
3.65548670645821e-06
1.35713167155634e-05
-4.07310270738022e-05
-3.66901203162949e-05
-2.05627423526628e-05
-2.24267024171273e-05
-4.7293957061386e-05
-3.03533292633434e-05
-4.92457844817539e-05
-5.32159423577302e-05
-5.6335444367568e-05
-3.60724204667072e-05
-4.2397922920478e-05
-4.44059995144471e-05
-2.16370256503835e-05
4.69271957465583e-06
-3.85728766040676e-05
-1.91519132095537e-05
-2.86999884025691e-05
-1.44317470632917e-05
1.62979821769036e-06
-3.15991133510756e-06
1.87055632219288e-06
7.20414802052426e-06
-1.70923006962455e-05
-2.55217894945058e-05
-3.81588852282999e-05
-5.58488676889791e-05
-4.73085601614839e-05
-3.57613555275773e-05
-5.68387961075688e-05
-5.72320470604653e-05
-2.4028664213621e-05
-4.15632903613549e-05
-5.36563845432257e-05
-3.88563664095786e-05
-4.2895628221213e-05
-6.95691109438424e-06
-1.07921155913111e-05
-2.76268447904574e-06
7.82959865272142e-06
-2.65367364342341e-05
-9.24728187163661e-08
-6.81748192214251e-06
1.19200283910113e-05
-5.3143562958109e-05
-1.37563718764197e-05
6.02727770287152e-06
-6.69704486169748e-05
-1.67630344414968e-05
8.73628449585098e-06
-4.08707102292336e-05
-4.7462357712168e-05
4.44290552976445e-06
-3.65455466885329e-05
-2.67838649460447e-05
-6.83162927268898e-06
-5.47667734303345e-05
-2.33657432221889e-05
-2.41305459048546e-05
-1.54427006029386e-05
6.68629554053221e-07
-1.55278429898741e-05
-6.47286557610043e-05
-2.66327698677785e-05
-2.48600223145643e-05
-2.99910959861969e-05
-4.9074229166316e-05
-2.92967540795531e-05
-1.4950256787937e-05
-4.53802241117801e-05
-2.03353867829624e-05
-1.44540703943035e-05
-5.66039235430309e-05
-4.04919028300707e-05
-3.27967707126659e-05
-5.86357864699133e-05
-3.12196079148356e-05
-1.22167156474036e-05
-6.07139907278888e-05
-2.76216570933327e-05
-4.21323994436962e-05
-4.04493346170644e-06
-3.32777184496722e-05
-3.00424903791106e-05
-4.81744565732316e-06
-4.65483396015073e-05
-6.53020401360249e-06
3.75450180825359e-06
-5.01930681232382e-05
-2.49476008472936e-06
1.33764981257651e-05
3.04510744360817e-06
-2.61155596550659e-05
-6.56172018469068e-06
-8.60143695604754e-06
-2.21448236925448e-05
-6.26519317597632e-05
-3.50445752517288e-05
-5.02474496540102e-05
-4.50209162305836e-05
-2.57162313716605e-05
-5.65537308167116e-05
-6.40446961455143e-05
1.23023900323174e-05
-1.12176539897494e-05
-4.44122265031362e-05
-1.8870764721666e-05
-2.19221802170194e-05
-1.04897028530887e-05
-3.34751051693534e-05
1.22556656119323e-05
-1.98639523154984e-05
-1.44449573852539e-05
1.27293305750633e-05
-1.41562440297654e-05
-5.37995509847616e-05
-9.07217489541414e-06
-4.61522327309617e-05
-3.45445148337826e-05
-7.92735249583011e-07
-4.58653513922239e-05
-6.01881886760453e-05
-2.15106559831149e-05
-1.57374161111839e-05
-6.94047686829953e-05
-2.76771105894883e-05
-2.06783261184981e-05
-2.98155696631125e-05
-2.5696698059341e-05
8.84106417515889e-06
-7.59967367977146e-05
-2.77410075816756e-05
-7.48329666733268e-06
-5.10492705182584e-05
-5.41973510905596e-05
2.30654091736505e-06
-4.01423754417254e-05
-6.89362947914863e-05
-8.59521301771739e-06
-2.87042741480513e-05
-6.11386247175132e-05
-2.13781251249774e-05
-1.77481619520937e-05
-5.17162443280992e-05
-1.79564906011219e-05
-5.37860717325575e-06
4.88862314136472e-06
9.01016264455037e-06
1.20133796041653e-05
-3.66562546030351e-06
-6.02554945102473e-05
1.05939055308753e-05
-3.09769724625134e-05
-6.57834893027206e-05
-3.60731747186565e-05
-2.20100801778247e-05
-2.63986017197222e-05
-5.60281643732272e-05
-2.37497427157889e-05
-5.61216359311105e-05
-2.27900948421578e-05
-1.56769598687383e-05
-2.8526929056318e-05
-2.0964110718263e-05
6.06528179754541e-06
8.06058638047247e-07
-6.19771393518765e-05
-3.21672773492441e-07
-1.03820129974075e-05
-2.29527668949625e-05
-4.74337877060296e-05
-2.67087943041868e-05
-3.77614327034138e-05
-2.81641332596405e-05
-3.08370016006355e-05
-5.04074342125717e-05
-8.00485846718307e-05
-1.84163777068449e-06
-3.66301105781245e-05
-6.03511544295797e-05
-1.94136931992431e-05
-3.83424365942494e-05
-1.36259251010658e-05
-1.55851338754082e-05
6.03612911510035e-06
-2.13144871696187e-05
-5.08552991105261e-05
-1.11376876947034e-05
-5.25345713304195e-05
-4.10641477361599e-05
-2.24816140427373e-05
-5.7272839416025e-05
-4.45349890531004e-05
-3.97671551088148e-06
-2.5707334732028e-05
-8.11359849710257e-05
-1.89865082627785e-05
-7.11895183727664e-06
-4.54210043347603e-05
-3.67695188312166e-05
-2.15556078670155e-05
-1.34825220436409e-05
-4.38741803568336e-05
-1.66567893025192e-06
-5.65464353764881e-05
-3.64424227085478e-05
-9.31071029342597e-06
-3.83023108798302e-05
-3.21052107897172e-05
-1.68957260956944e-05
-3.05989388269539e-05
-3.5488991291657e-05
9.87514020003739e-06
-2.36305968167963e-05
-4.7961448698645e-05
-1.91913945735272e-05
-1.68251324992395e-05
-4.08987406366294e-05
-4.17520631389133e-05
9.83640814647766e-06
-2.45525991341262e-05
-4.03425778055568e-05
-2.45595541138408e-05
-2.44682144991294e-05
-4.67634387838112e-05
-3.6736215323053e-05
-8.31769108290074e-06
-3.09202218337979e-05
-1.26456335854598e-05
-6.90241154880765e-06
-3.05806536845963e-05
-1.20843644555953e-05
-1.72345500887247e-06
-4.86830560875869e-05
-3.99491964800665e-05
-4.3561977496697e-06
-1.68226578237278e-05
-3.26240715025829e-05
-4.37927137467172e-05
-1.43838838565198e-05
-6.27614375956137e-05
-1.52816997207162e-05
-4.37313109236848e-06
-2.03221698250936e-05
-3.549375208145e-05
-4.61450445614552e-05
-8.51568512022334e-06
-4.35974491119599e-05
1.38285367725185e-05
2.50769023195837e-05
-2.37714992874596e-05
-2.28189544481073e-05
-3.59732215629395e-05
-1.32548942677575e-05
-4.57407538246355e-05
-5.63633600322331e-05
-6.263394856819e-05
-4.41888134979992e-05
-5.62464148812411e-05
-5.40236233428882e-05
-5.7163758037129e-05
-4.15483521247913e-05
-4.34546581486831e-05
-3.67759784552957e-05
-3.47126502202911e-05
-5.88382664754757e-07
-2.91378476884725e-06
-1.11466002890822e-05
-2.25363458518193e-05
-1.58212633660083e-05
-3.34212224325602e-05
-4.93944473243857e-05
-2.35283459955016e-05
-1.41734104507725e-05
-3.08095128192295e-05
-1.40432565868142e-05
-3.64139323277725e-05
-3.11691461623158e-05
-1.36990535058265e-05
-4.11124867534656e-05
-3.84657830462965e-05
-2.8604745119073e-05
-2.95865812704115e-05
-4.59962730568997e-05
-1.73431232440461e-05
-5.86460027324559e-06
-3.22654168230674e-05
-3.02948930482792e-05
-2.73135201097043e-05
-4.24116142787896e-05
-1.8661672077337e-05
-1.44540783993065e-05
-8.44668284727839e-06
1.144590876525e-05
-7.79284528997376e-06
-2.16528395365684e-05
-3.86256980152991e-05
-1.22356253797407e-05
-4.72557002080013e-05
-4.25523304104104e-05
-4.38051667167743e-05
-3.05271849225019e-05
-3.96194583525388e-05
-2.73773071064341e-05
-3.63432281069319e-05
-1.53380065230161e-05
-3.02661370415485e-05
-3.2787869508827e-05
-4.38108282837027e-05
-4.01431468197769e-05
-4.05558351269775e-05
-2.69889811472924e-05
-6.0392551033639e-06
-1.6631139831466e-05
-3.03772008067362e-05
1.60104379062935e-06
-4.23487508620783e-05
-7.98502928129826e-06
-2.16992229096912e-05
-1.57612807681512e-05
-4.1945440562855e-05
-6.06125007197681e-05
-5.17771398348211e-05
-2.00104201143544e-05
-5.98095101027758e-05
-5.66031032681121e-05
-3.62257033381867e-05
-4.49407389652643e-05
-2.72107479576917e-05
3.19965432288375e-06
-2.73605262326066e-05
-5.59731087261981e-06
-2.51321347952316e-05
-1.31919500782417e-05
-1.79016226207855e-05
-3.15027391921313e-05
-3.50059662952984e-05
-5.56545765287737e-05
-2.50075149237926e-05
-2.96734695473334e-05
-4.86096274707514e-05
-1.95005634401209e-05
-7.13511385580073e-05
-4.77801240544878e-05
-3.8218535829714e-05
-4.34496488254382e-05
-4.25451760586445e-05
-1.30969237258638e-05
-3.73423236294302e-05
-1.0345409106861e-05
-2.24414281387539e-05
2.37429895608435e-05
7.99937902917004e-06
-3.04987649735263e-05
-2.44662715106876e-05
-3.1438210530284e-05
-2.96605630856057e-05
-6.53438929030578e-06
-2.3752667218912e-05
-1.08543916507963e-05
-6.13866751780475e-05
-6.66884383528426e-05
-4.21295579980566e-05
-1.27849109082638e-05
-5.62299908237527e-05
-5.72537682679118e-05
-2.11080098590958e-05
-4.71942605697637e-05
5.56029166351547e-07
1.37278632557393e-06
1.45722065149444e-05
-3.99478765495508e-05
-3.6351134146171e-06
-1.06639308919912e-05
-1.81705142061605e-05
-9.64672687078963e-06
-3.26850901753548e-05
-2.28671476456396e-05
-3.55327802940732e-05
-4.17783029873764e-05
-2.04028431920247e-05
-3.21217578023337e-05
-5.06945809199593e-05
-4.03628010633178e-05
-1.28034865139138e-05
-4.73267909353264e-05
3.83587557360971e-06
-8.52801738571487e-06
-2.83308777769926e-05
-1.01782971923854e-05
-2.44689933701881e-05
1.4102957939804e-06
-9.64855100238464e-06
-2.99046937184741e-05
-2.82977513191037e-05
-3.69175358770475e-05
-3.49181257666324e-05
-2.93808211862538e-05
-1.80818020059144e-05
-3.51326748093803e-05
-3.40196715996765e-05
-3.99702911564853e-05
-5.02263036684186e-05
-4.15150388195955e-05
-3.88729153161934e-05
8.10409250503278e-06
-4.80110270000512e-05
-4.34755742745901e-05
-3.57525831283522e-05
-9.16368182585723e-06
-3.37660982960285e-05
-2.57621635780625e-05
-3.01674262140863e-05
-3.8835560190349e-05
-4.76743499946601e-05
-5.24927111803853e-05
-3.00421420885985e-05
-2.63325614737703e-05
-1.48975768500881e-05
-3.20467078432409e-05
-5.0654431954882e-05
-1.10172291297383e-05
-5.28259792459039e-05
-4.77787220518512e-05
-5.45843486236617e-05
-2.44133687642227e-05
-5.21533833337167e-05
-4.95660341434051e-05
1.24527757214792e-06
-5.10001618136444e-05
-8.27625307432849e-05
-1.21041705802057e-05
3.6252189061428e-06
-3.96150897987606e-05
9.81233057369535e-08
-9.75695031425323e-06
-1.60975712818453e-05
7.31361965106219e-06
-2.18802627467095e-05
-4.25866739366469e-05
-4.30892134851855e-05
-4.96996372490891e-05
-2.00061272220157e-05
-4.05251685142559e-05
-3.54579248220373e-05
-2.64997109923853e-05
-7.87220581984333e-06
-1.79886700702493e-05
-4.92076424973206e-05
-1.97678837337666e-05
-3.29664554487017e-05
-2.41981168738337e-06
-3.09469474763281e-05
-9.13257357931122e-06
5.70991246651585e-06
-2.35433563015541e-05
-1.04226056825874e-05
-1.72209913371798e-05
-3.17465282105385e-05
-2.70605466189485e-05
-2.22724414674552e-05
-3.49295689196131e-05
-1.7145035025273e-05
-2.17091748315295e-05
-2.65644113500637e-05
-5.31028817322649e-05
-2.09149689029241e-05
-1.79850478554051e-05
-3.68298648581367e-05
-2.95607677065189e-05
-2.359854482589e-05
-3.19211001691337e-05
-4.59986926318992e-05
-1.42517753705138e-05
-1.86266201851216e-05
-8.13103038750914e-05
-1.93990828473697e-05
-1.60673124602479e-05
-1.50747883888457e-05
-3.64503289651528e-05
-2.75499907513182e-05
-2.05008165886352e-05
-3.32621708925772e-05
1.83690247426569e-06
-4.94497380565299e-05
-3.81847602519144e-05
-1.2292909008773e-05
-2.12455516892701e-05
-1.50182609643164e-05
-1.86138233461057e-05
-4.89519224128702e-05
-3.65420368774922e-05
-4.26784092397399e-05
-1.69715333798024e-05
-4.99939669425048e-05
-4.39376679537196e-05
-3.12736472413117e-05
-1.55755640935548e-05
-3.38827029645864e-05
-3.58237733914564e-05
-3.7384815453585e-06
-2.06633357995931e-05
-9.49792105463835e-06
-4.40069086709464e-05
-3.45255840797331e-05
-6.60107202553905e-05
1.91839978802125e-05
-2.19244825517937e-05
-3.06433952350167e-05
8.96112134697312e-06
-2.76583948315183e-05
-2.58500773475087e-05
-7.30469534317054e-07
-2.54017796594502e-05
-2.81362065195154e-05
-1.98097120940335e-05
-1.81574363902427e-05
-7.57408108687559e-06
-2.43524559335271e-05
-2.53474760339869e-05
-3.96780704490682e-05
-4.0790680905566e-05
-2.19458696444972e-05
-4.58911119902624e-05
-1.7342240366093e-05
-3.37523636686053e-05
-5.28068750242072e-05
1.48310939658824e-06
-5.56308727906869e-06
-2.14401349304714e-05
-1.83231730953778e-05
-1.79450637234555e-05
-4.88743935612152e-05
-1.27586722653981e-05
-2.78165286836876e-05
-3.28543836623177e-05
-2.79775619588109e-05
-7.9337723152891e-06
-1.53829180403243e-05
-3.04493353066566e-05
-3.11428386473733e-06
2.521792826746e-05
-1.10908679751493e-05
-4.3194523534654e-05
-1.02657890972368e-05
-3.12810794456299e-05
-7.02205826083256e-06
-1.05739708656156e-05
-1.67376615369912e-05
-2.59808116297838e-05
-2.60533341934322e-05
-2.08468693424827e-05
-4.08529331302905e-05
-2.62913945704828e-06
-4.52982553716058e-05
-4.03434219079142e-05
-1.30854177071416e-05
-1.67223098992185e-06
-1.14920374009858e-05
-2.0688693988072e-05
-1.01861351541942e-05
-3.78119036842939e-05
-1.54833128533669e-05
-2.4023768215791e-05
-1.60095489135334e-05
-3.83157483225288e-05
-4.9906737631176e-05
-3.04258058993298e-05
-6.42446724978656e-05
-2.04064421430372e-05
-3.01250276240559e-05
-3.32610987033046e-05
-2.76940219324812e-05
-3.2920942926982e-05
-2.49537243276886e-05
-3.9445497875372e-05
-4.32149866152167e-05
-1.42677780787974e-05
-5.00845649943423e-05
-5.22712591033913e-05
-2.26748510795432e-05
-3.00819847035465e-05
-2.69810539903723e-05
-2.02821342912276e-05
-4.20510192574842e-05
-3.35004398312577e-05
-3.72726175931899e-05
-4.36984702790947e-05
-1.4286732535424e-05
-2.89260679526455e-05
-4.146460138919e-05
-5.65312154504402e-05
-4.66893705656017e-05
1.32908356028001e-05
-2.63215425028176e-05
-2.1548337298269e-05
-3.03423896131854e-05
-1.41376323863473e-05
-5.13300928408577e-05
-2.17117563795522e-05
-4.05860337672515e-05
-1.6855627706594e-05
-3.97783251452449e-05
-4.64118359923611e-05
-2.88649965250557e-05
-3.52523202361752e-05
-3.69688785464782e-05
-2.41194538061588e-05
3.33556866091562e-05
-4.8056436758827e-05
4.50749253154612e-06
-2.26990014167239e-05
-2.82020219734538e-05
-3.14203261117313e-05
-2.69581002937279e-05
-6.349601550893e-05
-3.10349676613573e-05
-1.74158110510766e-05
-1.95680027161878e-05
-2.2195021779434e-05
-2.11555374773842e-05
-3.00654099624639e-05
-2.99250373947987e-05
-2.82169143745835e-05
-3.574006524926e-05
-2.42226772113259e-05
-3.23098289657734e-05
-1.88232192510132e-05
-1.56828739843139e-05
2.32798586550094e-06
-1.82578142662269e-05
-2.01109816821069e-05
-4.31903835928728e-05
-2.74245429736441e-05
-1.64204093965346e-05
-1.6927069995264e-05
-3.83586633291433e-05
-1.72845562241509e-05
-4.78559289402441e-06
-4.46868165203991e-05
-1.78926488870442e-05
3.68997372829643e-06
-5.53561283780442e-05
-3.64689161889459e-05
-7.97960370490089e-06
5.69530097447016e-06
-2.25291705976867e-05
-2.26688796167008e-05
-3.82430797325515e-05
-1.60560131308911e-05
-4.34205530090958e-05
-3.63374949578933e-05
-5.90022791796723e-05
-5.52050126413223e-05
-2.49151032126271e-05
-5.05842869702851e-05
-3.2585471855864e-05
-2.84550205630943e-05
9.03815168333035e-06
-2.78985504618839e-05
-2.52904022860804e-05
-6.47077332983488e-05
-4.26878974211359e-05
-6.13920057018771e-05
-4.64484096959683e-05
-3.00739959969964e-05
-2.31658023519891e-05
-4.71832655170316e-05
-2.45165954623581e-05
-2.52461754263972e-05
-2.14916016296893e-05
-3.44575979766065e-05
-2.31200010415123e-05
-2.58867097121847e-05
-1.24313065534276e-05
-3.83686846448837e-06
-2.47920126160119e-05
1.39697094456685e-06
-3.26280601713862e-05
-1.90203838851577e-05
-2.79825978285454e-05
-1.98217774746073e-05
-5.60868815057916e-05
-3.08402397598389e-05
-4.47949978276738e-05
-6.1352727967589e-05
-2.82963584275221e-05
-1.74209793110326e-05
-4.58498811690341e-05
-2.17539426211212e-05
-2.52470614526645e-05
-2.30875206111797e-05
-9.62223138904435e-06
-1.70780173964619e-06
-3.05877145611103e-06
-7.45734479973519e-06
4.6106564691338e-06
-1.28255192038496e-05
-5.60931628624945e-05
-4.66111516127647e-05
-4.45811559309517e-05
-6.36630982634506e-05
-2.5651599946768e-05
-2.38407152240629e-05
-5.78201940009036e-05
-5.85488368269266e-05
-2.34607575776501e-05
-1.77057449239829e-05
-3.24209983095502e-05
-4.27387916243851e-05
-3.09523343769333e-05
-8.22974201857904e-06
-5.70928740213191e-06
-3.16265932474696e-05
-5.40928418970865e-05
-1.5064246519487e-05
-2.71173049767454e-05
-6.05303766613301e-05
-2.66313035163561e-05
-4.56262491282856e-05
-4.57923200779403e-05
-4.29812202944884e-05
-9.53564887908157e-06
1.84187259801622e-05
-9.1039457940208e-06
-3.96313761345977e-05
-4.0999356239071e-05
-5.42021393028454e-05
-2.34440042540305e-05
-3.6945242506447e-05
-2.41554368897718e-06
1.53341526240763e-05
-6.83719970566345e-05
-5.21427639697913e-05
-2.67107389092301e-05
-2.15701439491713e-05
-9.62887513873345e-06
-2.43229694561828e-06
-8.2167829589742e-06
-4.19005649721515e-05
-3.84192033244242e-05
-4.87272571448218e-05
-2.0717357652892e-05
-3.73699187901534e-05
-9.52230055863805e-06
-3.89974767410818e-05
-5.14748616327405e-05
-3.14088945307539e-05
-2.12828947116835e-05
-2.02333817517487e-05
-3.7742575362073e-05
-4.04148669148439e-05
-4.38281139185519e-05
-2.37803250889295e-05
-3.26835503749207e-05
-5.41929524919149e-05
-1.23645402991567e-05
-3.35005272208192e-05
-3.30574388694441e-05
-1.94865817421186e-05
-2.38141156819646e-05
-5.13897534951095e-05
-4.40719921294502e-05
-1.73913910312709e-05
-3.44097727653081e-05
-3.88446573789642e-05
-6.99912088061313e-06
-2.28861033850908e-05
-1.51244951950392e-05
-3.34839734757537e-05
-2.58142548162703e-05
-5.12775412860435e-05
-6.32940798746221e-06
-2.84017757639105e-06
-2.91782531028165e-05
-1.33850064248827e-05
-1.6987562869649e-05
-9.59413582989201e-06
-2.16105435238024e-05
-1.42593482505275e-05
-1.44910606005561e-05
-1.61199954808365e-05
-4.41884841807983e-05
-1.60907582734074e-05
-6.1823885805386e-05
-1.47699344900676e-05
-4.12865847039159e-05
-5.00022764604857e-05
-5.01856161627499e-05
-3.78665240063842e-05
-3.57331947641394e-05
-3.18133192490522e-05
-1.36456422860723e-05
1.15369765539334e-05
-3.05073141729553e-05
-2.16940089153946e-05
-6.44472462729067e-06
1.32118210537527e-05
1.10522664472765e-05
-2.29448715075015e-05
-6.13293983161438e-05
2.3640917836027e-05
-3.12334076105611e-05
-5.23219490090993e-05
-5.48240136934527e-05
-1.89202299944348e-05
-4.10638028440093e-05
-3.03890149834162e-05
-4.54426692228887e-05
-4.9463769842709e-05
-1.70965199629885e-05
-4.92557323778372e-05
-3.92961533866117e-05
-3.57862692385507e-05
-1.2858842091241e-05
-2.20440551267243e-05
-2.08768960467594e-05
-1.60487488722493e-05
-4.0352963419395e-05
-1.60377377644272e-05
-3.21069074025887e-05
-5.4733976084907e-06
-4.79699614052527e-06
-4.66668922656602e-05
-3.36604049607478e-05
-3.04662273093101e-05
-5.3877900644961e-05
-2.62077446061394e-05
-4.01511920333452e-05
-3.51858405304669e-05
-3.30625710097125e-05
-1.06391268132869e-05
-2.96794275988968e-05
-1.57616742865922e-05
-4.29026469299244e-05
-6.32954293490271e-05
7.93503453209986e-08
-2.76386597777007e-05
-2.16494737612539e-05
-4.81228690515096e-05
1.27977892456339e-05
-9.75850494543988e-06
-4.28177148721227e-05
-2.79555920298802e-05
-2.94778559691088e-05
-3.43248001649813e-05
-2.52936555617223e-05
-9.15136414350458e-06
-4.6444416057921e-05
-6.66059320577331e-06
-9.47955656120871e-06
-3.23516437035188e-05
-4.41512233271451e-05
-1.85613597826477e-06
-1.31448371929595e-05
-5.22505910195478e-05
-1.29139558514155e-05
-3.71013824032623e-05
-3.8868502173605e-05
-2.64600817507481e-05
-2.71715280160983e-05
-5.32492010596671e-05
-2.06565844736843e-05
-4.09831628174513e-05
-1.86975340173114e-05
-3.77504594828376e-05
-6.53617105740338e-06
-4.09174638183446e-05
-5.29162364096141e-05
-1.13148594391185e-05
-1.81129562050257e-05
-2.13606279336664e-05
-2.28383776065509e-05
7.53231617707829e-06
-2.93872081023824e-05
-1.97254534129405e-05
-1.40304911917323e-05
-2.2317179668635e-05
-3.43421850989049e-05
-2.18729830190963e-05
-3.21702431533664e-05
-2.97690555631139e-05
-4.10014765082723e-05
-1.13276545543096e-05
-3.71890349227382e-05
-2.00763786095446e-05
-3.38571959980028e-06
-3.154076268391e-05
1.01519910847064e-06
8.30890369820876e-06
-2.83474546750721e-05
-4.00781977260397e-05
-3.72794184700476e-05
-3.98356279142926e-05
-5.56528287449616e-05
-4.23025001548753e-05
-2.82725872590107e-05
-5.48013703166307e-05
-3.49207005706144e-05
6.28792557816991e-06
-3.08586784768678e-05
-1.59176043277388e-05
-2.76258499612691e-05
-4.37232029663874e-05
-1.79260821169301e-05
4.47588360936747e-07
-2.18834330104209e-05
-5.58943494673866e-05
-5.40291916096657e-05
-3.29275238659587e-05
-4.37202449370387e-05
-2.69006011552579e-05
3.62779163002558e-06
-2.66708019226839e-05
-4.86611817846007e-05
-6.2873358431929e-06
-4.222014116886e-05
-1.5679291406407e-05
-2.94481871501814e-05
-8.59360841732741e-06
-4.4884129179935e-05
-2.84200840429206e-06
-8.21834991111539e-06
-3.75826744064067e-05
-1.38599394633936e-05
-4.80736336439099e-05
-2.48442959933285e-05
5.93435780973219e-06
-2.13996553199494e-05
-2.32348510580243e-05
-2.4736330758962e-05
-1.79330435330188e-05
-1.59811401205893e-05
-4.21955211779407e-05
-4.04730368960229e-05
-2.38904769286091e-05
-4.17448956149587e-05
-2.6934315626768e-05
-8.24726129015924e-06
-3.21731228515832e-05
1.2282388536119e-05
-1.5204513772561e-05
-1.3853274334909e-05
-3.81358048135678e-05
-2.24178041324008e-05
-1.25012317429097e-05
2.50575760750237e-06
-3.12562041522944e-06
-5.75713459596468e-05
-8.54165752925622e-06
-8.8781163392673e-06
-3.76768424581386e-05
-6.79620275589827e-05
-2.33621431689574e-05
-3.91028754267855e-05
-2.44111530806286e-05
-3.87514586131053e-05
-4.99646299138477e-06
6.07627490918565e-06
-3.23803215540817e-05
-3.26993063705327e-05
-1.35028849800207e-05
-3.04457624951994e-05
-4.98409513306669e-06
-3.51612234642002e-05
-1.70334571777807e-05
-1.75206881904482e-05
-2.86319341565736e-05
-2.21175556463824e-05
-1.56230794930821e-05
-3.32011709599944e-05
-2.86118765272614e-05
-6.4922054291183e-05
-1.36130976939878e-05
-1.57690908659317e-05
-4.33979851659327e-05
-2.09346228707284e-05
-3.25333680431005e-05
-9.03311406131616e-06
-3.54271311974774e-05
-2.4825542560052e-05
-4.15463811717603e-05
-1.04035479241708e-05
1.19157215963686e-05
-2.92324733731056e-05
-4.6598913882744e-05
-4.93843852613673e-05
-2.83840673807262e-05
-4.7423476234559e-05
-3.29915663796978e-05
-1.05906454568861e-05
-3.67524961960515e-05
-5.19124832663944e-05
3.23820290840731e-06
-3.46349343192734e-05
-5.17683930718837e-05
-3.69154464620871e-05
-1.17945504086394e-05
-4.48975060631383e-05
-1.22560785916657e-05
-1.97951914759745e-05
-8.11706948568703e-05
-1.94910036297248e-05
-3.12804088985155e-05
-3.90882810943985e-05
-3.7425019417069e-05
-2.9719687451835e-05
-3.49367285189017e-05
-5.36201036837147e-05
-3.01187269020066e-05
-3.63159425820491e-05
-2.54444619281534e-05
-5.5417566541851e-05
-5.59344880342568e-05
-3.80675887816311e-05
1.0732540987819e-05
-3.24258314014268e-05
-2.60574576802512e-05
-3.53483463125003e-05
-4.05292368059843e-06
4.09998243959729e-06
-7.8180162964469e-06
-1.93453417815715e-05
-1.23505665759882e-05
-2.77277746280031e-05
-5.22201593600218e-05
-2.80859101273261e-05
-3.16354475033325e-05
-4.43511224768441e-05
-8.64791626857535e-06
-2.30945285883984e-05
-3.66286661960174e-05
-3.42142902368229e-05
-4.92885806801573e-05
-1.89128962200698e-05
-5.80802500135854e-06
-1.90978992948246e-05
-9.28728849119307e-06
-6.16110849412811e-06
-2.08729649442638e-06
-1.82036718733064e-05
-7.41012735112712e-06
4.69196245186875e-06
-2.34258166556355e-05
-4.25950450823356e-05
-3.9343538127256e-05
-6.80843057722662e-05
-5.32893666367611e-05
-4.83359439061225e-05
-6.21681151952799e-05
-3.49594079531434e-05
7.28379001421367e-06
-2.39222357516602e-05
-2.2735696542687e-05
-3.38348867298844e-05
-5.10394613152122e-06
-3.03438898171102e-05
-2.12420341115814e-05
-1.24126252633523e-05
-3.07633131359943e-05
-2.85545263419988e-05
-4.39879482263967e-05
-3.04311333470984e-05
-3.69926358259279e-05
-6.40279325448123e-05
-6.03191499014274e-06
-5.76479758373966e-05
-2.3075660935902e-05
-2.38072530455248e-05
-6.06979058974788e-05
-4.13273703390457e-05
-2.59236852098338e-05
-5.98286900812598e-05
-2.48079125944861e-06
2.78640912787581e-05
-3.20823574060597e-05
-9.69468667457645e-06
5.08143413817896e-06
-8.20077501706151e-06
-3.27883212826643e-05
-1.54711504575252e-05
-7.47405584340707e-06
-7.02749209904157e-05
-2.18080498995163e-05
-4.34845167350535e-05
-2.26608042842762e-05
-3.25546824107758e-05
-2.36988761833397e-05
-1.85894013087632e-05
-2.34560076876347e-05
2.04629599541647e-06
-3.10946131771197e-05
1.78547653196957e-06
-2.84194376427644e-05
1.96789015047015e-06
-1.97235612814196e-05
-6.9067560212561e-06
-8.27904503794887e-06
-3.52990872745233e-05
2.73901745831217e-06
-2.87734290103927e-05
-3.14623419309683e-05
-3.10382289477231e-05
-4.64512083105273e-05
-3.11710509546131e-05
-2.57771247983836e-05
-4.40095539853674e-05
-4.79626250464724e-05
-1.75116636716037e-05
-4.06895316658078e-05
-2.71088177701542e-05
-3.41714374094164e-05
1.53286452988328e-05
-7.38345678150466e-06
-7.35621217416894e-06
-1.85872655426688e-05
-1.31717977405451e-05
7.48561578075489e-07
-1.92521543668991e-05
-1.41169163014526e-05
-5.03575693867129e-05
-6.02180231314433e-05
-3.62988991282301e-05
-3.80861395849498e-05
-4.18925815797536e-05
1.8992820781094e-06
-3.28064486669058e-05
-6.95249440736336e-05
-2.51242665350141e-05
-1.32534975218093e-05
-2.55808018610771e-05
-1.11115769600938e-05
-5.0479535387063e-05
8.33055077642827e-06
-2.33650854540138e-05
-1.34135014796081e-05
-1.56542875803226e-05
-3.44025071964197e-05
-1.59968119754741e-06
-1.69049743738705e-05
-4.8190276244519e-06
-3.25452849755713e-05
-3.46536472487829e-05
-4.80773047006744e-05
-5.62570503070924e-05
-1.79243945867073e-05
-2.66369250435862e-05
-2.90954212105405e-05
-1.68558775771863e-05
-2.15441708109937e-05
-6.77578124015681e-05
-2.79976077292437e-05
-1.60668144716355e-06
-1.04332514890322e-05
-3.69447942498665e-06
-2.05532803732862e-05
-3.68073339897651e-05
-2.38802669160401e-05
-1.12274698128437e-05
-3.57852358437345e-05
-4.04162724773061e-05
-1.81342938660673e-05
-3.32889357324936e-05
-3.51051124014458e-05
-2.95495552002513e-05
-2.31005372195201e-05
-4.18766077309872e-05
-9.92683062485063e-06
-2.47004047160672e-05
-5.70759828663897e-05
-3.81221482335087e-06
-2.69262886462413e-05
-2.76624182680466e-05
-1.2659602696404e-05
-1.8788296353719e-05
-1.8335048117268e-05
-1.23278147566491e-05
-4.26276991733442e-06
-3.45826057784613e-06
-3.01567175003086e-05
-3.98243542042916e-05
-2.88973705326501e-05
-5.00412420687756e-05
-2.31217762693637e-05
-4.90379855774235e-05
-2.76630499639501e-05
-4.74477062233571e-05
-4.27678707037712e-05
-2.3021137107366e-05
-2.83545061221368e-05
-2.11092423532698e-05
-2.95166002947991e-05
-5.43779440237094e-05
-3.90698050016288e-05
-6.31304114838874e-06
-2.28766535422717e-05
-2.54400602459497e-05
-2.53286332506048e-05
-3.08769039181965e-05
-2.44921260925853e-05
-3.96482227997103e-05
-6.01311215034304e-05
-4.25858542292278e-05
-6.29023727950752e-05
-5.31441256309678e-05
-1.90481176608627e-05
-3.05295382351729e-05
-3.00185632941637e-05
-1.47489645598269e-06
-1.42418203133066e-05
-2.32558044092039e-05
-2.80909715626151e-05
-1.42092152997411e-05
-3.84333457781204e-05
-3.25510857288945e-05
-4.24327211556286e-05
-3.40955095865619e-05
-2.51116010692131e-05
-7.61264014366222e-05
-4.08508345787717e-05
-6.94846905046056e-05
-3.67712223969439e-05
-1.91397902284002e-05
-3.36073809747135e-05
-4.56584040702106e-05
-1.08764872964531e-05
-2.78924260281755e-05
-2.65458706805059e-06
-1.66721576988954e-05
3.60741244829069e-06
-3.09435668862256e-05
-1.96959024213501e-05
-2.11171308739032e-05
-2.82240083516188e-05
-1.59407091944884e-05
-4.2601081126752e-05
-6.30995640478002e-05
-4.93308710668372e-05
-2.72336797846166e-05
-5.11728929607368e-05
-4.17704029259852e-05
-1.25852228875999e-05
-2.63101307717702e-05
-2.68457771490356e-05
-2.24919217640218e-05
6.85497430618485e-06
-4.63282519034011e-05
-1.45223199691219e-05
-1.20556828243016e-05
-1.02941324093813e-05
-1.80673605295105e-05
-1.76880207395266e-05
2.06442795916217e-05
-6.14402310958647e-05
-1.93887173396469e-05
-3.21597519439686e-05
-1.74624076105749e-05
-3.62697849483348e-05
-1.48786837308474e-05
-1.63778832125108e-05
-3.09438849605922e-05
6.67801272055182e-06
-2.98572851131808e-05
-1.36626875272334e-05
4.35593036001522e-06
-1.82533449282149e-05
-1.70228184527534e-05
1.44666444599183e-05
-3.8082124781736e-05
-3.90521010384399e-05
-1.26973582155498e-05
-2.37291031542535e-05
-3.99872402061136e-05
-4.87602577019973e-05
-3.72554108317691e-05
-1.75983275925044e-05
-3.1466420139451e-05
-3.85201083419131e-05
-1.62943097708452e-05
-2.1258928589059e-05
-4.80823888013045e-05
-4.63967912952308e-05
-3.16162086857734e-05
-2.75544820881573e-05
-5.71629030434262e-06
3.42126859354315e-06
-3.00239285884305e-06
2.80203800139472e-06
-2.24520111991348e-05
-1.63469199724732e-05
-2.1706196038398e-06
-4.00333617847636e-05
-2.16692862350049e-05
-2.51058440040801e-05
-2.72405041139412e-05
-3.51550394500294e-05
-4.74673636813283e-05
-4.61981614321633e-05
-4.00904832248266e-05
-3.8908699951793e-05
-6.70597496878979e-06
-5.8536058787058e-05
-3.05117817256065e-05
-1.41033474193947e-05
-1.59284861930468e-05
-1.94882737043168e-05
-3.55221824389623e-05
-2.83892538718737e-05
-1.32826437438108e-05
-1.12189800272398e-05
-3.17081058003614e-05
-6.65071792211073e-05
-3.0460394501003e-05
-2.88015232577212e-05
-5.39296585860062e-05
5.70587467302583e-06
-1.22190490235149e-05
-2.15622668382585e-05
-3.80321139565717e-05
-3.76015050148834e-06
-1.81971856002677e-05
-1.51559858223245e-05
-1.4079608281271e-05
-2.25783208060524e-05
-3.4451283881213e-05
-9.06399062421505e-06
-5.63890020908719e-06
-2.9408863955737e-05
-2.20503162575527e-06
-6.13469778687642e-05
-2.76906326629635e-05
-4.77011838893795e-05
-4.73993376708477e-05
-4.84793056550351e-05
-4.38267158564893e-05
-2.21874885629722e-05
-1.95205340664329e-05
-5.25058229754458e-05
-9.24293575170881e-06
-2.00398734350329e-05
-2.31621155224369e-05
-2.75594991265713e-05
-3.39152607090627e-05
-1.85682060721404e-05
2.15728870619738e-06
-5.57475949584745e-06
-3.67185910046036e-05
-3.7472340845277e-05
5.84453496923759e-06
-4.09255894734875e-05
-3.77416246061747e-05
-4.87343348519895e-05
-4.02007486415267e-05
-4.19058124023892e-05
-3.17797414951147e-05
-2.98685348538505e-05
-3.96923290368308e-05
-2.77775062628419e-05
-4.54133969766935e-05
-3.27691876907789e-05
-3.50937734765478e-05
5.98548013786068e-06
-2.87853963740156e-06
2.23627726544692e-06
-4.42905667135447e-05
-2.85454428001396e-05
-3.83855578975585e-05
-1.56509778391952e-05
-3.08861158819988e-05
-6.10361666903162e-05
-2.43665622327335e-05
-2.77375934165474e-05
-5.62124827265915e-05
-1.8936275992816e-05
-4.02480780486157e-05
-5.28775851088064e-05
-2.70411625567462e-05
-1.12736565988016e-05
-1.45416177685792e-05
-1.37301232366026e-05
-2.25878488177739e-05
1.79491887104757e-05
-2.71560844140453e-05
-3.61419294499393e-07
-1.41012025404518e-05
-4.18876062246376e-05
-2.08966306813127e-05
-3.97894520380205e-05
-2.37107843013991e-05
-3.32193543348383e-05
-1.93952085892728e-05
-5.01109683297846e-05
-6.33556918419137e-05
-2.59049163975084e-05
-1.86424848363488e-05
-2.45774808857468e-05
-1.21093848617647e-05
-2.07702939853046e-05
-4.38093362721595e-05
-1.18480886592943e-05
-2.23526870261905e-05
-1.5865984016515e-05
-2.71124130633274e-05
-1.93474898857683e-05
-9.65445367297604e-06
-4.65937500233753e-05
-2.17004067889525e-05
-1.24161978842251e-05
-5.37296551509153e-05
-2.73026314008248e-05
-3.04541042769758e-05
-2.92048137630518e-05
-3.26696035826884e-05
-1.72739824033961e-05
-2.38450270314781e-05
1.43183523971055e-06
-4.20425909881085e-05
-5.69667716294758e-05
-2.00744040948555e-05
1.47290818714583e-06
-7.43536579040885e-06
-2.84585325728647e-05
-5.87800818026887e-06
-4.50672077410343e-05
-1.49082461786101e-05
-3.87757682648324e-05
-8.323782483798e-06
-4.01944077742751e-05
-2.67639942397995e-05
-5.94756353185171e-06
-4.11551372560941e-06
-1.56555604581085e-05
-2.41422040195393e-05
-4.98283353373252e-05
7.7560369400794e-06
-1.18844519206852e-05
-3.50992658599548e-05
-8.33845555319852e-06
-3.00518242285375e-05
-1.15504753361036e-05
-1.08367913632968e-05
-4.05454158709517e-05
-2.40366515157558e-05
-5.0439596449952e-05
-2.58904374491784e-05
-1.22619541862187e-05
-3.81970847377801e-05
-2.84333152280039e-05
-4.22859322949555e-05
-3.01471247161842e-05
2.47921956453486e-06
-2.36876405584883e-05
8.70659308492234e-06
-4.18242087296418e-05
2.32414250402599e-06
-3.59485179803438e-05
-1.88054660251644e-05
-3.54067312309637e-05
-2.55254739357039e-05
-1.11082972030658e-05
-6.24046705100062e-05
-2.28269953477356e-05
-4.78581345226625e-05
-5.66763901300364e-05
-1.60919078313875e-05
-2.60581755147695e-05
-4.27298372063806e-05
-2.36269568183789e-05
-1.14625114266221e-05
-7.19079000483971e-06
-3.26419031159092e-06
-3.23539230071534e-05
-2.88902067981311e-05
-3.44652084207752e-05
-2.93637176224543e-05
-2.9555624159944e-05
-5.53555623683303e-05
-3.46440288023726e-05
-1.0298374782512e-05
-4.79670567329084e-05
-3.41390453221814e-06
-2.41792664507888e-05
-1.40767293371404e-05
-4.13397040094825e-06
-4.38949087327066e-06
-2.81920671648284e-05
-3.08838532443999e-05
-5.75168135475719e-06
-9.33839965522661e-06
-2.68455343586726e-05
-3.81287697370298e-06
-2.32490544945813e-06
-3.43200822023959e-05
-1.62272244713e-05
-1.77995847394483e-05
-4.12768412532428e-05
-3.06921100736876e-05
-3.53991899302381e-05
-3.44269722245461e-05
-2.73746190422289e-05
-1.64894066006337e-05
-4.93807703776369e-05
-4.99304940920082e-05
-2.753649298302e-05
-2.51035923345581e-05
-3.42411560322066e-05
-1.17299304825218e-05
-1.21430276506967e-05
-4.28627063513351e-05
-7.82619180295159e-06
1.07564126428522e-05
-4.69799449393019e-05
-4.49071238836689e-05
-1.05024692738374e-05
-3.62245578116028e-05
-5.51186108546794e-05
2.31768250924077e-05
-1.92307387819354e-05
-4.74891193149388e-05
-4.2787928015699e-05
-3.70078245024659e-05
-3.48974053077948e-05
-2.81744367839139e-05
-4.77482826474268e-05
-4.19283742567257e-05
-1.6201829258144e-05
-2.83808894055193e-05
6.55241113040722e-06
-4.47274688509953e-05
-2.25253944924944e-05
-3.78464153484692e-05
-3.82850270147854e-05
-2.03244718401648e-05
-2.23377128176178e-05
-6.83253285232828e-05
-3.08436742246782e-05
-1.21276272062088e-05
-2.58834682674264e-05
-2.2331357156813e-05
-2.1267796303452e-06
-2.63045650749068e-05
-3.28542166981209e-05
-2.2942083750626e-05
-5.89947360969585e-05
-5.57121453619357e-05
-4.18195714549371e-05
-3.0932143034142e-05
-1.09435403954829e-05
-3.3479537971062e-05
-3.77131746077245e-05
-3.92093936146556e-05
-1.37397064053523e-05
-2.0928175557572e-05
-9.3707419431335e-06
2.63527257417523e-05
-6.44403971972314e-06
-2.66799580551413e-05
-1.18557041401491e-05
-3.00263946324657e-06
1.1820922164936e-05
-2.27313276654672e-05
-2.53033297319361e-06
-1.36685528406533e-05
-4.74576875005419e-05
2.24810249709359e-06
-4.00772887576849e-05
-5.03934198729345e-05
-1.85594685954049e-05
-1.57600187014833e-05
-4.54433170755983e-05
-3.13775999992717e-05
-2.56626654433255e-05
-1.46810976572771e-05
-2.18077091105711e-05
-6.58724720524698e-06
-8.6903745855738e-06
7.44636425283651e-06
2.72235102650746e-05
-2.14380829808702e-05
-5.58780100941651e-05
-3.91078243278213e-05
-2.15295182411927e-05
-6.08455513964012e-05
-2.32470358627404e-05
5.01183115373887e-06
-3.43283770813489e-05
-3.28780003571444e-05
-2.61618547985973e-05
-9.37621815223584e-06
-2.39436772891708e-05
-3.60207069282611e-05
-1.89969276203888e-05
-1.06713298862784e-05
-4.59470078500128e-05
-3.3548880148134e-05
-2.47370383440847e-05
-1.06226232020349e-05
-3.70006977428247e-05
-1.38670044412179e-05
-2.55887646165241e-05
-1.29057428841329e-05
-1.74797943881752e-05
-1.97949561745344e-05
-2.32240441412623e-05
-3.93314334906813e-05
-2.26476473151701e-05
-4.55845568895762e-05
-1.75875537753498e-05
-3.73250161684311e-05
-2.58919696711758e-05
-3.22233967351502e-05
-2.77113798519897e-05
-4.98911058889795e-05
-4.42220470370806e-05
-5.73954712997138e-05
-5.274607057488e-05
-2.04677384948927e-05
-1.64647153005992e-05
-2.28751709392823e-05
-4.73804835796353e-05
5.03468872766363e-06
-3.51723683005276e-05
-3.40635938769103e-05
-3.82433503893607e-06
-2.13990861208536e-05
-1.41734862950074e-05
-3.45622837033853e-05
-3.08814971185153e-05
-5.53243535267639e-05
-1.63240436001163e-05
-1.07286090451653e-05
-3.42124653341791e-05
-1.81306708827233e-05
-9.26724673219423e-06
-3.31436898067721e-05
-6.0478742390139e-05
-2.20869078253888e-05
-2.95654418634229e-05
-3.76647925295601e-05
-9.81467334843542e-06
-3.70332932041229e-05
-2.87938133836309e-06
-1.79881174303516e-05
-2.48885389776084e-05
-2.36707699830844e-05
-3.98644071062231e-05
-2.14976643127388e-05
-1.07681935902833e-05
-3.30494789469369e-05
-1.97019073494037e-05
-1.44066808914204e-05
-1.62264484676588e-07
-1.46839003824364e-05
-3.7795599161697e-05
-4.65880718118126e-06
-3.79750899700916e-08
-2.77369610010924e-05
-2.21635975073169e-05
-4.70851202163122e-05
-1.90823921084629e-05
-3.12821747378974e-05
-3.43164736740314e-05
-6.49685370629835e-06
-2.05823097867038e-05
3.34398182229758e-06
-1.06627592638813e-05
-1.35865075315588e-05
-4.68512134148752e-05
-3.34244982742964e-05
-4.44968972083357e-05
-3.14121243494607e-05
-3.17664036972671e-05
-2.87425833597655e-05
-1.60925735930119e-05
-2.33502781476657e-05
-1.9758346669079e-05
-4.43849654456227e-05
-4.22321231509862e-05
-2.98301973305681e-05
-4.88645002621115e-05
-2.43313573147706e-05
-1.41878058504428e-05
-5.98536871348002e-05
-3.49956617243865e-05
-1.81910981703864e-05
-3.23386125020007e-05
5.0226703438018e-07
-2.05579741152967e-05
1.64998379191556e-05
-3.89092090844126e-05
-5.26718314963646e-05
-1.82956175022635e-05
-3.28969932623802e-05
-6.11960767717195e-05
-9.16140192875299e-06
-2.93661319014556e-05
-1.00122563213578e-05
-2.102013807347e-05
-4.10595292209065e-05
-3.16055459204121e-05
-2.08002619195048e-05
-2.33357344016449e-05
-3.44164293613667e-05
-1.62488060606243e-05
-2.22596283013465e-05
-4.12325144511874e-05
-5.14872620304759e-05
-3.54973463686396e-05
-2.55616670896985e-05
-1.37048086067739e-05
-4.87884088305172e-05
-2.75727106806179e-05
-4.25606402915488e-05
-1.53212509242386e-05
-6.57069146096156e-05
-5.14038521718665e-05
-1.8752318967556e-05
-1.1320952088294e-05
-1.13698222150269e-05
-7.57308825364707e-06
-5.20932056141625e-05
-1.381577324622e-05
-1.72808107948097e-05
-2.29404664000627e-05
-3.02315692531701e-05
-1.56613453037883e-05
-3.29143106646811e-05
-3.65583712250148e-05
4.51124722569578e-06
-3.21332877924637e-05
-2.86533127443932e-05
-4.20308287621833e-05
-3.62093343634745e-05
-6.9970417674886e-06
-2.94181557990443e-05
-4.61904203984637e-05
-1.96674653379051e-05
-2.30538045999247e-05
-1.02177998016454e-05
-5.7436003682327e-06
2.98773167725518e-06
-3.05595455381043e-05
-3.75644499900624e-05
-3.1013409910847e-05
-1.13571202739788e-05
-7.29598374356645e-05
-2.42231563751719e-05
-4.12454451442257e-05
-1.99756518885881e-05
-7.8170531457759e-06
-3.81421907898233e-05
-1.06290838907219e-05
-2.78898599058984e-05
-2.6348647752133e-05
-5.12953491337274e-05
-2.94715990675737e-05
-4.08979195076696e-05
-1.70057018649896e-05
-3.89358258377681e-05
-1.05061397420324e-06
-6.12427256259618e-06
-1.6237822985724e-05
-3.90656166945413e-05
-3.28944371549717e-05
-4.08258266301622e-05
-4.96584894604696e-05
-1.00467518497448e-05
-1.41742155413762e-05
-1.86491527438069e-05
-1.88132704006228e-05
-4.04088462478572e-05
-7.61697712447047e-06
-1.94903536551903e-05
-5.49131149904196e-06
-4.19893139218591e-05
-7.92995783902213e-06
-2.71847576467527e-05
-4.00218913957179e-06
1.95934419694047e-06
-1.09688720295627e-05
-2.5226859957801e-05
-5.55715490761879e-05
-1.63388671377936e-05
-2.32875958515178e-05
-1.82380988133211e-05
-6.09907336293972e-07
-2.43056801473907e-05
-2.46189289840471e-05
-1.73154600149808e-05
-1.13721287310609e-05
-6.27557147640951e-05
-2.68404807386088e-05
1.69609510308278e-06
-4.05806715004119e-05
-1.96185453040785e-05
-4.5865067245874e-06
-1.65636989804646e-05
-4.37800697567865e-05
-2.1421971471355e-05
-1.41145450739342e-05
-4.87807390976464e-05
-5.81925437472142e-05
-8.36691734851922e-06
-5.82476408696935e-05
-4.9935081618854e-05
-1.9863509793086e-05
-1.80184234686514e-05
-2.57553931014291e-05
-1.97016140200031e-05
-4.01368024380534e-05
-3.86910864664952e-05
-2.55745924541713e-05
-1.31499972167629e-05
-2.30619366526813e-05
-1.2483489452521e-05
-2.06085260256687e-05
-2.53704196419492e-05
-5.58945033871502e-05
-2.09827990266576e-05
-4.38985389709982e-05
-2.39044166101354e-05
-2.41043857869646e-05
-5.64099375028754e-05
-3.59422095711459e-05
-2.09963259060097e-05
-2.53130310107093e-05
-2.20271945515901e-05
-3.48240598067738e-05
-1.74630396430129e-05
-1.61666359310251e-05
-3.12011642777309e-05
-2.43563460216143e-05
-4.84835823419928e-06
-1.62511434776425e-05
-2.26685783842059e-05
-1.87144810192955e-05
-2.53547190645097e-05
-1.58800610790431e-05
-3.32039635663316e-05
-1.56414975626866e-05
-1.85836448534324e-05
-3.89446559980653e-05
-5.34067273072171e-05
-1.21368493989833e-05
2.71110351269787e-06
-2.93254951231178e-05
-3.06994780005707e-05
-2.12597249688983e-05
-6.16940982267938e-05
-2.85622624624494e-05
5.79736816825981e-06
-3.61001334807529e-05
-6.58825553797528e-05
-2.24246500648054e-05
-5.35326129500229e-05
-2.73995615116807e-05
-2.45671807499911e-05
-1.13534561718509e-05
-1.87551052934276e-05
-4.47903406139129e-05
-2.70107500998582e-05
-4.68574924840157e-05
-1.53436872765744e-05
-3.75289753336158e-05
-6.73875159923116e-05
-5.02364331044223e-05
-2.82371908650598e-05
-4.46262851459001e-05
-2.548344669815e-05
-3.62678522803168e-05
-5.18467828042034e-06
1.08636564378044e-05
-1.41995115718667e-06
-2.70144911358677e-05
-2.26463562373183e-05
-2.36845716405819e-05
1.23827504002369e-05
-4.34315174120829e-06
-4.54306528467662e-05
2.07086064642372e-06
-3.23285543556673e-05
-4.29977896580123e-05
-2.10505053911636e-05
-2.74236075385078e-05
-2.54385508835404e-05
1.08341313822541e-05
-3.89310570969198e-05
-3.70489132089444e-06
-7.70083242630003e-06
-4.42403436814948e-07
-4.27864611636734e-05
-1.11329727286839e-05
-1.81720062408427e-05
-1.43057964551172e-05
-3.81626075913889e-06
-1.80280222109309e-05
-3.21323364805925e-05
-1.61703502360349e-05
-3.50826378050491e-05
-1.63627483399248e-05
-4.16384786341352e-05
-2.03370915618458e-05
-4.23568101796937e-05
-3.89941182670304e-05
-5.39431903366001e-05
-3.20588520396959e-05
-3.96771173372736e-05
-1.1372840761517e-05
-1.18124658274449e-05
-2.8985178507321e-05
-1.70794040932836e-05
-1.28895180608191e-05
-2.60172592424865e-05
4.94286357034365e-06
-2.09660763553881e-05
-2.59950408991024e-05
-3.68647752437081e-05
-3.44460448603256e-05
-1.02825203869495e-05
-1.63150037611782e-05
-3.66925174919233e-05
-3.67350719057083e-05
-1.88192720951485e-05
-4.61171339933155e-05
-5.82338775655242e-05
-1.86097100515128e-05
-5.5944589742873e-05
-3.3735387355465e-05
-1.80327628602147e-05
-2.19278310531469e-05
-2.81736494587556e-05
2.06693724934908e-06
-1.27806953716845e-05
-4.03455289118033e-05
-1.14657423894236e-05
-1.27408805519449e-05
-3.4329271692736e-05
-9.58915638847071e-06
-3.79457490369006e-05
-4.89939960565784e-05
-6.69676095702244e-06
-4.55278607693867e-05
-4.18272432849301e-05
-3.75361554932259e-05
-1.52989435802508e-05
-2.247659843655e-05
-2.74417617863063e-05
-2.5689172834339e-05
-2.26408189956876e-05
-2.74421999501072e-05
6.09697001227244e-06
-1.94166435036266e-05
-4.56061607432486e-05
-4.2810969618415e-05
-2.78169184466968e-05
-3.06134334158462e-05
-2.80186825886475e-05
-2.12386993779346e-05
-2.27378245800493e-05
-6.191981323875e-05
-1.81591493000974e-05
-2.93501147891663e-05
-4.68982657487473e-05
-3.01969618664939e-05
-2.97899166041199e-05
-2.4601670529549e-05
-2.67566472710324e-05
3.10163216334754e-07
-1.96339968720731e-05
-2.41811339320161e-06
-1.90151116486264e-05
-1.93412826356069e-05
-1.55791712511976e-05
-1.67933696876683e-05
-9.59349175468262e-06
-3.75175314176206e-05
-1.21907031235731e-05
-3.69097210155042e-05
-3.85010142509939e-05
-5.3477799107794e-05
-2.58606391557796e-05
-9.63885340159169e-06
-1.73164569743291e-05
-4.73292850881449e-05
-2.60703659213129e-05
-4.95117803150167e-05
1.39247462717181e-05
-3.07005192950123e-05
-1.49503470641736e-05
-4.41319949906739e-05
8.52749514981174e-06
-2.165731131015e-06
-1.35095790063901e-05
4.70080891534733e-06
-2.77636702044367e-05
-2.37372768175842e-05
-2.53256883520125e-05
-2.90251000903109e-05
-3.30781747531324e-05
-1.98873390886846e-05
7.36014498695482e-06
-4.79979219922871e-05
-4.79661218008966e-05
1.41854806094848e-06
-4.69636659436666e-05
-2.70524935233281e-05
-1.46655292276503e-05
-4.26510975741801e-05
-5.71363133918409e-05
-2.52021953587152e-05
-1.76776634628454e-05
-6.48588776032874e-06
4.30475846713008e-07
-5.55809615299674e-05
-4.48810200949908e-05
-1.37452221967591e-05
-2.11025765607289e-05
-4.27190573788863e-05
-2.25215777704768e-07
-3.16936767346515e-05
-3.67959806503211e-05
-3.20733964138687e-05
-1.75756755194771e-05
-3.73830819901477e-05
-4.49070741111208e-05
-1.44258715040403e-05
-3.3397666327675e-05
-4.52976017386168e-05
-2.06795953464064e-05
-2.68572194338981e-05
-2.85424562933904e-05
-1.82548559435219e-05
-2.84593066808458e-05
-3.52355632089682e-05
-2.66625263850863e-05
-1.36246847368983e-05
-4.81610121912454e-05
-1.32597151811613e-05
-2.30623308973159e-06
-2.8201111853083e-05
-2.78531393831974e-05
-1.19364157766363e-05
-3.26902968774117e-05
-4.12637425459841e-05
2.77557950589139e-06
-3.67407617942745e-05
6.95151505622571e-06
-6.48222334391745e-06
-1.78888001432293e-05
-4.77110042340336e-05
-2.65125514852541e-05
-2.25493452950414e-05
-6.89618255053697e-05
-9.20863250822202e-06
-1.18756052816858e-05
-2.55242084734827e-05
-4.19963036454465e-06
-4.54591277909476e-06
-3.78844615395037e-05
-6.71183668818746e-06
-1.23505908894685e-05
2.30410708909869e-05
-2.56103443871034e-05
-2.46273250118447e-05
-1.15806740434845e-05
-1.87787996417235e-05
-2.66924820580195e-05
-4.11165451583096e-05
-5.4798520329293e-05
-2.72002658356358e-06
-3.41703404884213e-05
-2.15139089320085e-05
-2.96990029694745e-05
-1.47577614985951e-05
-1.53928905371699e-05
-7.30439025630451e-06
-3.77712883013966e-05
-2.92257281617131e-05
-6.55592979889295e-05
-2.22366339809257e-05
-2.49101159055056e-05
-3.49484178985363e-05
-2.85271045028925e-05
-1.99660048701611e-05
-2.9394730155586e-05
-4.80301910860323e-06
-3.5910099558186e-05
-4.45223597122038e-05
-3.00996060135516e-05
-4.24718393809759e-05
-1.45176948353928e-05
-8.75905487841567e-06
-3.57021279610833e-05
-2.01885069025795e-05
-3.43505096053653e-05
-3.08288210484373e-05
-3.71989811296761e-05
-2.47091691512249e-05
-5.69906885615117e-05
-3.25071064883494e-05
-6.29256132501171e-05
-7.03855874138941e-06
-3.34651093493946e-05
-3.04161699471769e-05
-3.05076218139912e-05
-3.22521812974391e-05
-3.96697225367991e-05
4.96462281532612e-06
-6.80813492539515e-06
-2.46548911939542e-06
-2.04845548110632e-05
-7.74278119997528e-07
-4.82094574954961e-05
-9.55320028383566e-05
-2.32902954374556e-05
-1.67884450712438e-05
-2.37989398288372e-05
-1.78690622064178e-05
-2.28807070805127e-05
-1.21491090901119e-05
-4.7893855361551e-05
-5.85453049002138e-05
-1.80623373251983e-05
-3.47031923900183e-05
-2.44559122290931e-05
-3.03179846223084e-05
-2.1184445515679e-05
-4.07972228373333e-05
-2.83890621922433e-05
-3.25895661661237e-05
-5.56879652158754e-06
6.5477448079227e-07
-4.21246946963835e-05
-2.78130312518831e-05
-4.6957956249423e-05
-2.11182759298876e-05
-8.27404257041069e-05
-2.8844921769088e-05
-4.10880452910119e-05
-3.24298430253847e-05
-4.40464335663942e-05
-4.25393198582193e-05
-9.58776451321944e-06
-2.27679273630551e-05
-3.06779904724101e-05
-2.56502916531602e-05
-8.60045217863179e-06
-5.10332143176635e-07
-3.42671471719417e-05
-6.49115552294724e-06
2.18883658443915e-06
-4.16178474318985e-06
-1.12171986073525e-05
-1.96517843112926e-05
-3.98529230944721e-05
-5.79925271899985e-05
-5.23438121150935e-05
-3.0174656708886e-05
-2.98467981819741e-05
-4.55073168074107e-06
-6.88302405284961e-06
-8.24626478850809e-06
-1.42881866934679e-05
-2.23343132057032e-06
-2.61185461153133e-05
-2.42393779784896e-05
-3.94841963327682e-05
-3.24653553135265e-05
-2.1555433408804e-05
-1.84682092014721e-05
-3.09779078284934e-05
-4.54776740250176e-05
-2.02696870418458e-05
-4.41814489235184e-05
-3.37232467653154e-05
-3.93756401913661e-06
-6.78846303521621e-06
-2.6251987349481e-05
-3.59062369414451e-05
-4.38820798110515e-06
-5.07785159382414e-05
-1.47634182821373e-05
-3.24452626248669e-05
-2.92225370596701e-05
-3.61438535484404e-05
-1.89184748065461e-06
-3.5662917396209e-05
-4.64460916799233e-05
-1.9673445297623e-05
-5.24430071013295e-05
-3.35162941134862e-05
-3.77798133207054e-05
-3.59633820809131e-06
-6.05480701370696e-05
-3.39008995016899e-05
-3.29562220002735e-05
-1.25160672584873e-05
-2.47924724479944e-05
-1.03479216402704e-05
-4.41732900749248e-05
-3.07886042854154e-05
-2.241079106981e-05
-5.15010659995841e-05
-3.30860790352825e-05
-3.17732680596102e-05
-3.53799473142564e-05
-3.74752334340409e-05
-2.42839737567589e-05
-4.25968647599254e-05
-3.09900980744359e-05
-3.01895549345979e-05
3.34444531165109e-06
-2.47684493170375e-05
-2.81342115111292e-05
-2.51278450373347e-05
-3.45104975424038e-05
-1.64810640379466e-05
-3.38647144312815e-05
-1.79493696014643e-05
-2.66505940950485e-05
-5.72861508463233e-05
-3.65345348371264e-05
-6.68771913309527e-05
-2.73845496570088e-05
-4.83701081928324e-05
-2.83298550914094e-05
-4.5491424873035e-05
-1.80757917308945e-05
-3.51566738624377e-05
-4.66411411170196e-05
-4.66702220802953e-06
-1.95547523807061e-05
-4.77758375611982e-05
5.07653253662699e-06
-2.56466318924197e-05
-3.10105454533569e-05
-1.8779717581365e-05
6.39459980593527e-06
-1.84012713905747e-05
-5.77154830216214e-05
-3.73608134216403e-06
-1.01891792268429e-05
-4.98569372151082e-05
-1.73764579605172e-05
-1.54249257608514e-05
-3.37074672263122e-05
-5.59568257778007e-06
-2.95347846897658e-05
-4.15752977737624e-05
-3.61106229012148e-05
-3.29934430073085e-05
-1.42912297087129e-05
-4.12999252310287e-05
-3.79326519266394e-06
-4.00379698197498e-05
-2.97739627236709e-05
-2.50006126239045e-05
-4.29548624397003e-05
-6.02082897647601e-05
-2.76434019119411e-05
-4.34736851922123e-05
-3.49373514520489e-05
-3.94564867490567e-05
-9.76327706135777e-06
-1.79147285862523e-05
-2.43470527130343e-05
-1.74230849864108e-06
-2.78505478368252e-05
-4.21540322109875e-05
-1.427113588592e-05
-2.81199318739815e-05
-2.65591819428339e-05
-3.31371081391108e-06
-1.04579032338377e-05
-4.36220410906253e-05
-1.88591242083861e-05
-4.65421482011151e-05
-3.37723131292456e-05
-4.57753189125891e-06
-2.23885407568189e-05
-2.8684084966577e-05
-3.37698743207555e-05
5.74880260023254e-06
-2.51844649224571e-05
-1.83515580210425e-05
-7.93033654921567e-06
6.29391594081989e-06
-5.21818949871991e-05
-3.83267339751151e-05
-4.27266723129101e-05
-1.91026068832514e-05
-2.26811571703541e-05
-1.85058710797884e-05
-4.21199905580568e-05
-5.2080727829764e-05
-3.07731336522543e-05
-3.14353966626505e-05
-2.29931009640768e-05
-1.42867950733096e-05
-5.51051105451421e-05
-3.66309573876999e-05
8.76931330695196e-06
7.45750577954671e-06
-1.22649725840969e-07
-2.7139751081265e-05
-3.38993582277881e-05
-3.19232180679739e-05
-3.06467079358634e-05
-1.62258726711904e-05
-1.08910699636297e-05
-7.3248604206295e-05
-4.60845275671648e-05
-1.77812723083055e-05
-4.777594544351e-05
-1.87791057594111e-05
-4.3704639000628e-05
-3.88084905303052e-05
-1.98013044471739e-05
-6.86024868108856e-06
-3.26421916296436e-05
7.72244396835643e-07
8.06554435704182e-06
-1.94745573515457e-05
-4.66768757986995e-05
-1.09973954923997e-05
-2.9042328895449e-05
-3.82372028942372e-05
-2.57735473272189e-05
-4.42099315976439e-05
-6.13698902852215e-05
-6.81933842073478e-05
-3.83651550038097e-05
-4.50098648847457e-05
-5.1386605780657e-05
-2.66402790564276e-05
-3.68644038890473e-05
-2.57013347110115e-05
-3.03344865755519e-05
-1.43486974309515e-05
-3.56993921831392e-05
-4.04441532809288e-05
-3.556992150365e-05
-3.78234145802643e-05
-8.76728758799671e-07
6.90995945705533e-07
-1.9123712031969e-05
-1.45506632526959e-05
-3.25791826147748e-05
-3.7432686334942e-05
-2.11925497914788e-05
-2.50746071550437e-05
-4.59301394698732e-05
-6.47801820456356e-05
3.77317700724816e-06
-6.12755858976997e-05
-4.20695951135199e-05
-1.28382876396054e-05
8.48492131214143e-06
-4.57495540575102e-05
-8.58449887664136e-06
1.2424368706167e-06
-2.31878233246068e-05
-4.10075212554932e-05
-1.82455385966995e-05
-3.43961885206233e-05
-2.09898720883123e-05
-4.00231940208305e-05
-2.85928617865271e-05
-2.23181814266046e-05
-1.56875528814579e-05
-1.05727730340557e-05
-2.01965740382574e-05
-2.59911796530463e-05
-5.23131830055093e-05
-4.02792534231527e-05
-2.27804717006714e-05
-4.525639360153e-06
-1.60589718278481e-05
-4.6912398135239e-05
-2.00358891005875e-05
-1.82574983452517e-05
-4.08857436487138e-05
-4.98524628828433e-05
-3.72582489946856e-06
-6.27891447018149e-06
-2.80802406786731e-05
-1.32715406521679e-05
-1.74892762918954e-05
-2.66142300895161e-05
-2.9792252337406e-05
-2.69808276414498e-05
-1.33381295353629e-05
1.00540669075642e-05
-3.2431555318706e-05
-2.89075233375561e-05
-2.31144713830845e-05
-4.98995889288808e-05
-2.09055016459894e-05
-1.10227572888778e-05
-8.34126405543788e-06
-2.42081531778637e-05
-5.64251785975238e-05
-2.75049146728753e-05
-4.20911237710664e-05
-2.31389555719563e-05
-9.62974252237126e-06
-2.66895564801557e-05
-2.44642650171246e-05
-2.76121366387659e-05
-4.90404188400597e-06
-2.61139114525661e-05
-2.0251767371663e-05
-9.41888092786342e-06
-5.12094542809029e-05
-4.46702113078836e-05
-3.65937246680056e-05
-2.18567429763952e-05
-2.84226720015143e-05
-1.41063756367322e-05
-2.224639674545e-05
-5.90075928403181e-05
-2.02336876116045e-05
-2.93016852816447e-05
-7.86402644876498e-05
2.46526126696694e-06
1.45643182642594e-05
7.15558999973761e-06
-2.23587686290111e-05
-2.0715206486061e-05
-3.06089125090521e-05
-4.97448023197596e-05
-1.14639312470046e-05
-4.91336311081364e-05
-4.59490970962813e-05
-2.24856971630634e-05
-1.98002294515269e-05
-3.29350467686348e-05
-3.53840819589164e-05
-4.56234119881276e-05
-2.73594412803931e-05
-2.36543061253405e-05
-2.46579982001828e-05
-1.07275568737353e-05
-3.51437594152766e-05
-1.95453584670559e-05
-2.17638015357386e-05
-2.13522047201661e-05
-2.0369988417509e-05
1.45941317796066e-06
-6.65958870889036e-05
-1.84279965280319e-05
-1.85294759977637e-05
-3.89563347445046e-05
-2.07374879899569e-05
-5.12335325357279e-05
-4.52698143896888e-05
-1.95411500750421e-05
-2.51747099465349e-05
-8.19878642745051e-06
-1.78833036344261e-05
1.76494872751728e-05
-2.24110417565178e-05
-1.85693930603144e-05
-1.29075946469286e-05
-4.35839395730507e-05
-2.64641845634789e-05
-3.5768399473857e-05
-1.57982338091429e-05
-4.71240776055685e-05
-3.67043068037716e-05
-8.10216083158645e-06
-4.19423694930674e-05
-1.26772024336988e-05
3.99549007970356e-05
-4.02202113254742e-05
-2.30095965789735e-05
-4.09283037737209e-05
-4.39458685175689e-05
-2.2749637633672e-05
-7.36580502861001e-06
-1.99744658936491e-05
-5.10226577940124e-05
-2.50217695131618e-05
-2.78083763541121e-05
-5.85711670442275e-05
-3.50873024831109e-05
1.36047381068726e-06
-3.99418446247434e-05
-1.24247673909505e-05
3.87671922871372e-06
-3.19379856901766e-05
-2.83961792257951e-06
5.09387926025678e-06
-2.91531033132643e-05
-2.45385801602503e-05
-2.53435110270898e-05
-3.30754410820489e-05
-9.1963938449729e-06
-1.53773251209002e-05
-2.70461059244323e-05
-3.865155085643e-05
-7.12295983256547e-05
-1.39155010871467e-05
-2.56043118874999e-05
-3.81604156352597e-05
-3.21485707392661e-06
-4.13035547523362e-05
-4.31210184095145e-05
-2.12290643467947e-05
-6.11741757599144e-05
-8.18700494723554e-06
-3.00572711288188e-05
-1.84643812820078e-05
-4.88583159639192e-05
1.38886676166917e-06
1.38532906493644e-05
-3.36722278631137e-05
-3.21024068114156e-05
1.28477093144586e-06
-4.5730721836419e-05
-1.71269813642562e-05
-4.96091036170959e-05
-5.64520760235668e-05
-3.32359674395007e-05
4.83931130118559e-06
-5.69998541942327e-05
-4.2332708407304e-05
-4.4184293499789e-05
-4.38329742705769e-05
-2.20620544389197e-05
1.53093469149504e-06
1.1948453970908e-05
-1.98592099242742e-05
-1.07382430790484e-05
-6.69246802983387e-06
-3.44867055827733e-05
-1.28636911095515e-05
-2.72566539496355e-05
-3.90671032913464e-05
1.72507587508559e-06
-3.26381625833159e-05
-5.75597883130736e-05
-3.00140224506371e-05
-6.98348667709387e-06
-2.17329291871921e-05
-7.16559036197818e-05
-2.57266423883402e-05
-1.98476845980341e-05
-2.23783252520182e-05
-8.29000488307672e-06
-6.08769958371482e-06
-3.79091280477609e-05
-2.19192466139192e-06
-9.38608527269846e-07
-1.7851491176451e-05
-7.55013063632054e-06
2.09305244028415e-05
-2.76878343764534e-05
-1.20154729085237e-05
-3.02417842424534e-05
-3.40321801560333e-05
-6.61948830213302e-05
-1.50356089191115e-05
-2.17800238201095e-05
-4.42393456213353e-05
-4.32623563099956e-05
-3.56029558807384e-05
-3.72212236520986e-05
-4.04865564233695e-05
-7.22273918852156e-06
-5.20230394070591e-05
-2.72462368719059e-05
-4.02659564879638e-05
1.06809618455156e-05
-1.62960252971927e-05
-4.18297199780731e-05
-4.79719470772507e-05
-2.21415104479205e-05
-4.75593960147943e-05
-1.32602241768082e-05
-3.60012758259841e-05
-2.78263415507773e-05
-4.11275162879684e-05
-4.16741788921696e-05
-4.06530940563197e-05
-3.4567283760067e-05
-5.19148862746968e-05
-6.4404207529009e-05
-2.32738319996506e-05
-3.51368787113475e-05
-2.96671685182811e-05
-2.82429923169291e-05
-2.72656802271755e-05
-1.27962226663055e-05
-2.43128590695769e-05
-2.30023575810357e-05
-2.05988573941722e-05
6.16755591050864e-07
-2.61706821723103e-05
-7.35082309589689e-06
-1.88955373864429e-05
-3.50187362295399e-05
-2.38290484522664e-05
-2.79865330676067e-05
-2.37702275605706e-05
-3.93583420666403e-05
-3.8563862577229e-05
-3.66938325339388e-05
-4.35220453783275e-05
-1.36052381723846e-05
-2.93569652415393e-05
-1.75641976098902e-05
3.78722636863923e-06
-1.13252111830214e-05
-2.7402403657906e-05
-1.82889850466463e-05
-6.91903508697978e-06
-1.51514420666833e-05
-4.26802006577165e-05
-4.16426899280553e-05
-3.8405900980578e-05
-2.53536193793396e-05
-1.36716942252184e-06
-3.03889296972599e-05
-6.06961226711855e-05
-6.01505790852002e-05
-2.14689620782616e-05
-3.73805278818126e-05
-3.77010568695284e-05
-5.6568325703921e-06
-2.43152979162838e-05
-1.62568920613017e-05
-2.55003402623614e-05
-8.26144662458001e-06
-4.20782239650624e-05
-5.34187787992085e-06
-1.98930076175495e-06
-4.61265998614849e-05
-3.41238233281991e-05
-1.64414952818603e-05
-2.57608304659483e-05
-7.22372801112515e-06
-3.91810451448591e-05
-4.0100967761038e-05
-3.48885793076047e-05
-3.93792332316638e-05
-5.20452696426483e-05
-4.13740656821447e-05
-3.1458553753374e-05
-1.08671926610164e-05
-1.81744358678116e-05
2.8937539052751e-06
-7.65705594002561e-06
-3.43788566686513e-05
-1.68636955021248e-05
-1.49952963386131e-05
-1.75235242914057e-05
-1.70368081740974e-05
-4.99821358691349e-05
-3.39969858989634e-05
-2.68668956606151e-05
-2.98963778102734e-05
-7.70932620868681e-05
-5.94774629415435e-05
-6.71831954408982e-05
-4.93454974552528e-05
-3.40498295225368e-05
-5.02451490754222e-05
-8.44460275036879e-06
-4.6377301381257e-05
-1.59410082933026e-05
-1.59423417673314e-05
-4.61974910016954e-05
-2.73051971274295e-06
2.10546452321173e-05
-3.10502792335795e-05
-1.29099846134712e-05
-1.55922146555658e-05
-4.35956374341107e-05
1.25133385374137e-05
-2.16034296510298e-05
-4.47443718560418e-06
-1.11046258562265e-05
-3.65242025467672e-05
-3.06177777917251e-05
-4.95646239874821e-05
-5.62205343378579e-05
-2.17964643101186e-05
-3.97311347899842e-05
-2.75554276477004e-05
-3.19012584708319e-05
5.55423398339704e-07
-1.12439029592149e-05
-2.85875763052492e-07
-1.8555222923028e-05
-1.75209100976876e-05
-3.41534618129713e-05
-2.93865729075285e-05
-1.55647815711065e-05
-2.63427795134958e-06
-4.10008028317545e-05
-3.61118006460149e-05
-2.41034596904739e-05
-4.45970742546496e-05
-5.55146285834862e-05
-5.27999610995315e-06
-3.31408284735818e-05
-4.21261530930226e-05
-3.3564406111488e-05
-2.17050536108123e-05
-3.30178445736898e-05
-2.55525147295025e-05
-6.20093015289198e-06
-1.83231310153037e-05
-3.56204465506446e-05
3.76059127736664e-07
-4.65685063608214e-05
4.14649480425476e-06
-4.345922797673e-05
-4.00141032089312e-05
-1.98204456521269e-05
-2.18824956304402e-05
-2.21904689366413e-05
-6.00633209440991e-05
-2.25102519810075e-05
-3.77000459881522e-05
-2.01768349493242e-05
-4.23722323387329e-05
-1.04095068630873e-05
-1.9788941017269e-05
-6.24274360113137e-05
-4.42255522933132e-05
-1.07710681171473e-05
-3.05196430563992e-05
-4.35150780180953e-05
-2.99032629541853e-05
-1.06050885333722e-05
-3.39091795836814e-05
-2.07140647170857e-05
-3.42175799243269e-05
-1.44762182434339e-05
-2.49202206918081e-05
-1.49557726361309e-05
-6.01888940264414e-05
-2.54543544577186e-05
-1.56324255102642e-05
-1.55211127547317e-05
-4.42305572236657e-05
-2.15147189375033e-05
-2.29476599728557e-05
8.08084007926511e-06
-3.33296665384408e-05
-3.0909332269164e-05
-2.17217567934231e-05
-1.71051862694655e-05
-3.53240393784237e-05
-4.02468029423712e-05
-5.19420124514689e-05
-3.47509365585738e-05
8.12062641092651e-06
-2.787728355881e-05
2.08276848639626e-06
7.24816702085058e-06
-1.94607518796448e-05
-3.13816795324605e-05
-4.38259655856631e-05
-2.21473765276762e-05
-2.36175769987967e-05
-7.26082476507424e-06
1.18791135835151e-05
2.36200970607263e-05
-1.58470522679936e-05
4.44206978796415e-06
-1.65977671728944e-05
-3.85398585121191e-05
-1.21657259101544e-05
-2.01363842002642e-05
-5.63319597197672e-05
-8.6856110968139e-06
-2.03492595574708e-05
-4.58527438522623e-05
-4.03657749260922e-05
-3.10564494748808e-05
-1.95396331428436e-05
-1.21466289702755e-05
-3.34997414637201e-05
-2.18447439063902e-05
-2.70731857942042e-05
-2.40435351606154e-05
-4.12907161948672e-05
-2.20830497850335e-05
-4.8709083812817e-05
-2.58492833322828e-05
-5.7070500050987e-05
-3.84645004466388e-05
-3.26878464599369e-05
-3.16690708470071e-05
7.36167557264297e-06
-2.18694382557706e-05
-3.53793475970673e-06
-2.29737321517514e-05
-8.37184633680831e-06
-4.74963956900743e-05
-1.41864629854742e-05
7.7676217559513e-06
-3.01711568713766e-05
-2.08500121053101e-05
-1.18604141765407e-05
-1.2435711641675e-06
6.0650977970685e-06
-3.12772009253576e-05
-4.26146577937014e-05
-3.41888127177493e-05
-2.50397602403506e-05
-1.42449326581829e-05
-3.52773307394701e-05
-2.77927948521477e-05
-1.85133334233245e-05
-3.68418837201429e-05
-1.77735008543491e-05
-2.44862296503539e-05
-3.12535860113035e-05
-1.83739480676596e-05
-1.93900075462584e-05
-2.07059986344097e-05
-1.99064890342902e-05
-2.76411420300532e-05
-3.88289572858308e-05
-3.76464260972774e-05
-3.61500984727525e-05
-1.23394929714787e-05
1.46909100131274e-05
-5.08142411137358e-05
-1.79750560376187e-05
-2.81936840210524e-05
-2.43374692765474e-05
6.76711457673833e-06
-3.31898188750594e-05
-3.07977509924575e-05
-1.74498110692721e-05
-2.04263153870747e-05
-2.55607381266712e-05
-1.57583625892476e-05
-4.69619614360933e-05
-3.69341756304956e-05
-3.12508073996469e-05
-3.94096559347158e-05
-3.35434791314845e-05
-4.31378058263792e-05
-1.00610582057919e-05
-1.35553537992221e-05
-1.43355001087478e-05
-2.8935197214169e-05
-8.46042018138203e-06
-2.13014084560944e-05
-4.6093883518036e-05
-1.14266239325453e-05
-3.3508426646228e-05
-3.55897986483174e-05
-3.07508195544938e-05
-4.63865534562184e-05
-1.43932763151996e-05
5.95140676648601e-06
-2.98578624584763e-05
-2.99717463132135e-05
-1.54576419339815e-05
-2.80985079496338e-05
-1.79038212035337e-05
-2.609305114405e-06
-7.07071646877895e-06
-2.97471954529125e-05
-2.84730912140282e-05
3.26100470814517e-06
-2.34453697041137e-05
-4.87756105285873e-05
-9.67934409127769e-06
-1.75854968777365e-05
-3.307068252389e-05
-2.56118847342407e-05
-4.98365774768118e-05
-9.13931626583657e-07
-4.37071883483774e-05
-5.12706784098374e-05
-1.69312549533434e-05
-5.13766384212155e-06
-9.31876213807078e-06
-3.28715050710528e-06
-1.20642567640321e-05
-3.82192657258332e-05
-4.1416271930299e-05
-2.01941724125993e-05
-2.78933843582625e-06
-3.15509074126157e-05
-1.5580814878162e-05
-3.37535170891751e-05
-2.02254072667423e-05
-2.25624359599231e-05
-2.89625428531318e-05
-4.96755738179371e-05
-1.98483965611677e-05
-3.41968670670107e-05
-2.48915171319125e-05
-2.23043758754237e-05
-1.20412885492037e-05
-5.20312534032712e-05
-3.42634945508318e-05
-3.15985196827151e-05
-2.36121881447694e-05
-6.10433895248584e-05
-3.50464450437455e-05
-3.92534504768317e-05
-1.81672686662133e-05
-4.42917693223227e-05
-4.14107770346003e-05
-4.01154382058068e-05
-2.83220556958368e-05
-6.44471649947744e-05
-3.47058558965718e-05
-9.28717919737528e-06
-2.38448303336838e-05
6.66015034142002e-07
1.54460826327509e-06
-2.74045043382348e-05
-2.56638864681976e-05
-2.03612724803307e-07
1.6054859496994e-05
-4.47843419731132e-05
-9.84574725325447e-06
-2.00527847208945e-05
-2.01014941943499e-05
-2.81750688391442e-05
-1.26416052930014e-05
-5.00047416314672e-05
1.61690633725445e-06
-1.20502178331521e-05
-2.91788914892477e-05
-4.16130580369653e-05
-3.77574610615935e-06
-4.17463868641667e-05
-4.18473873546351e-05
-3.33443120596889e-07
-3.70792489332024e-05
-1.60982143599016e-05
-5.03653509974975e-06
-1.58324441726148e-05
-6.37896335334141e-05
-3.37797484113419e-05
-4.40533490454896e-05
-4.52551375492591e-05
-1.48099289619685e-05
-2.89685300508052e-05
-5.85605000488387e-05
-2.24993105384762e-05
-2.57494890266117e-05
-5.15201021704596e-05
-3.64000344335083e-05
-4.11578005160978e-06
-2.07788269099025e-06
-2.39645451704548e-05
-1.17525351774473e-05
-2.35070826046278e-05
-2.77237356195589e-05
-2.29598161270263e-05
-4.12057681080161e-05
-4.23514684589551e-05
-3.651788567563e-05
-9.5860348161117e-06
-5.50058635177066e-05
-1.44839438817263e-05
-3.12155866492214e-05
-3.59933139662194e-05
-4.92225452497559e-05
-2.07899369472618e-05
8.29461007227959e-06
-7.93232648957016e-05
-1.41739594174507e-05
-2.94203273252406e-06
-3.69941716127757e-05
-2.426261746478e-05
-8.52202001680187e-07
-4.48990947245e-05
-3.11464102573413e-05
-2.29881475733746e-05
-7.62579682869546e-06
-4.01334334582613e-05
-1.21148591127042e-05
-2.1769074218534e-05
-2.40792169083727e-05
-1.00856718382781e-05
-2.67560746925935e-06
-2.82007365409831e-05
-2.54597091124727e-05
-3.20881664578106e-05
-4.91416377396365e-05
-2.62870413512148e-05
-2.64790075707651e-05
-5.28240429870174e-05
-4.70361811038245e-05
-3.42969980279257e-05
-3.57662926909959e-05
-3.29127158602732e-05
-7.98920814767075e-06
-6.29345434300207e-05
-3.29070867968526e-05
-1.1844776603698e-05
-2.62552551520765e-05
-5.07978089772082e-05
-8.09477965344909e-06
-2.26637620329945e-05
-2.28938310558717e-05
-7.56289587636678e-06
-1.10777584820346e-05
-3.02612614422244e-05
-2.41372114661751e-05
-3.08319858529344e-05
-2.76575813972946e-05
-5.27940908360092e-05
-4.58959700230485e-05
-5.06618711691151e-05
-6.97248461215885e-05
-3.69842325861552e-05
-4.31550531586981e-05
-4.46211466023109e-05
-3.80902285857495e-05
8.26313444801857e-06
-3.0651553232761e-05
-8.33819188925088e-06
2.49936211622593e-06
-1.42984092841649e-05
-4.00107489030828e-05
5.06549999780248e-06
-3.70894870601707e-05
-4.23339871288031e-05
-1.74754884340748e-05
-4.39567668584878e-06
-4.79168011502516e-05
-2.86334213588495e-05
-3.34234890729496e-05
-5.6620206535956e-05
-4.11028581831102e-05
-1.98123183412068e-05
-2.519976004547e-05
-3.48974471528108e-05
-1.18650980328644e-05
1.35855314875809e-05
-1.05892197926426e-05
-2.9709732050816e-05
-1.15562668321411e-05
-2.98366968715791e-05
-2.05015711353271e-05
-6.27959208739834e-06
-5.05397133562819e-05
-2.89071883923802e-05
-2.51484717456757e-05
-2.1900927429776e-05
-5.66260735028749e-05
-3.87833964474833e-05
-2.35840396908315e-05
-6.56450998946993e-06
-4.04830146169109e-05
3.7088677450188e-06
-4.33653933920217e-05
-4.52092724853436e-05
-8.76699112953002e-06
-2.7069300785278e-05
-3.11135357182899e-05
-4.6362217341709e-06
-1.18465694191498e-05
-2.37741835249642e-05
-4.81066809948864e-07
2.79228539136621e-06
-3.68816851609868e-05
-3.77918999300316e-05
-2.78413285692909e-06
-6.19219942602952e-05
-2.89918736416422e-05
-2.84942994250448e-05
-4.34793761717667e-05
-7.11901875298692e-05
-2.01028791615754e-05
-2.6210865230959e-05
-2.69125247821464e-06
-1.22097211112708e-05
-3.12003764372967e-06
-4.99083470624357e-05
-4.34463001360505e-05
-1.73686398667847e-05
-3.77613480116799e-05
-1.49007877334349e-05
-1.25848101158781e-05
-4.81030870872933e-05
-3.11127678161156e-05
-1.53014115363399e-05
-3.52314757471595e-05
-6.09105924781933e-05
-2.63394454342539e-05
-2.88993202719239e-05
-2.47413552253376e-05
-7.32982021417726e-06
-3.89635205782792e-05
-3.02520820504805e-05
-3.39202284957925e-06
-4.04227074319896e-05
-4.17632898337759e-05
-3.20990723671154e-05
1.37772867196782e-05
-1.89215745344603e-05
-1.58996727678905e-05
9.10408995398208e-06
-5.22818424509154e-05
-3.4276107830215e-05
-2.84111792724389e-05
-2.67783424844747e-05
-4.23364731126067e-05
-3.53890307120679e-05
-3.44911459018725e-05
-4.91857309713985e-05
-4.64028806204004e-05
-3.77688210606404e-05
-5.50411331655679e-05
-4.22368963961385e-05
1.08700777168348e-05
-6.39599693475658e-06
-3.17856708128688e-05
-5.7628279650584e-06
-1.97655533149219e-05
-1.41787219577141e-05
-6.83937655731499e-06
-5.6702456775342e-06
-3.01900939073981e-05
-2.10881059941699e-05
3.37552636345113e-07
-6.94947902940423e-05
-3.78599232194037e-05
-2.69687203754713e-05
-2.59135208416199e-05
-3.86010486387238e-05
-3.99780292401743e-05
-5.57933436519455e-05
-4.92519742597981e-05
-3.75220684428961e-05
-3.8016924655244e-05
-5.32914116743013e-05
-4.11722429678454e-05
-6.54865734935874e-06
-3.93511641193106e-06
-1.20727585724915e-05
-4.2955613524197e-07
-4.14192401155501e-05
-3.42226313806649e-05
-3.90939140869358e-06
-3.19068254208715e-05
-2.42508102126537e-05
-4.05149258448001e-05
-6.48579383707032e-05
-4.75319269000557e-05
-3.66414287608961e-05
-3.46511751012377e-05
-4.89236275508017e-05
-2.73582479685618e-05
1.27369003991382e-05
-5.56343461885999e-05
-4.48694606849985e-05
-1.95806985001063e-05
-3.16227623832104e-08
-3.77649898588828e-05
-8.85426288205812e-06
-2.63627671709507e-06
-8.67661255424681e-07
-2.57348068768554e-05
-8.38019758624647e-06
-1.72192997438408e-05
-6.28846654364941e-06
-2.09248826534122e-05
-1.7923783662341e-05
-3.90285006793334e-05
1.176254432074e-06
-4.61341552188629e-05
-4.7587064348645e-05
-3.13072577115105e-05
-3.72012017804608e-05
-5.44530067090355e-05
-3.51967248945104e-05
3.60618350690659e-06
-2.09727009474502e-05
-1.95542891441024e-05
-2.30542473371905e-05
-4.03429479832991e-06
5.22256441427834e-06
-2.60053189970477e-05
1.6195187509115e-05
-2.58415245860868e-05
-2.21929230643197e-05
-2.50850057309749e-05
-4.74601815436886e-05
-5.13106914540914e-05
2.79516312476278e-05
-4.89177156079037e-05
-1.23802291521549e-05
-4.17376819675107e-05
-1.64692083029442e-05
-2.81556507332889e-05
1.44916352850741e-05
-2.24470931322532e-05
-5.29111566261736e-05
-2.64342487517003e-05
-3.07235929883092e-05
-2.93582784576004e-05
-3.15691535229381e-05
-1.28676094525027e-05
-3.05704233235998e-05
-2.03189315342855e-05
-6.95615628664384e-06
-3.21985957854323e-05
-6.41038048120047e-05
-2.23702540749354e-05
-5.82868103390814e-05
-4.65515402566696e-05
-5.39959750627377e-05
-2.86550671476838e-05
-4.91267969973194e-05
-5.79849682852344e-05
8.10895319565425e-07
-3.32632144402153e-05
-9.54984099107011e-06
9.08064674327584e-06
-2.94996206475991e-05
-2.33574971157926e-05
-3.98097096230927e-05
-1.64294238149623e-05
-3.57741017507366e-05
-1.13444897489401e-05
2.38908383293361e-05
-4.18947686112998e-05
-1.86703595098892e-05
-2.04470545093423e-05
-4.88187588235652e-05
-2.37794226335132e-05
1.32150782603729e-06
-2.01951984305859e-05
-9.88364271957982e-06
-1.09294290948782e-05
-4.05761100818784e-06
-9.93934223350257e-06
-1.63693923407281e-05
-1.37111561200254e-05
-6.53298366467193e-05
7.85997790746038e-07
-7.03754630830124e-06
1.3476506345193e-06
-2.07437771421821e-05
-2.31891610356656e-05
-1.86333583680238e-05
-3.67156697274143e-05
-2.99842488122319e-05
-4.38712569468751e-06
-4.91823296318523e-05
-2.46742364282016e-05
-3.293505678157e-05
-3.65996728109341e-05
-2.94733665115626e-05
-4.39529423437226e-05
-3.33817353473913e-05
-4.29345792511534e-05
1.92886735491251e-05
-1.72441761854134e-05
-3.50440830828032e-05
-7.43743028109786e-06
-4.0126111819043e-05
-7.01932717319403e-05
-5.58048219649571e-06
-2.71840828657428e-05
-3.46414041349538e-05
1.33379277542476e-05
-1.45713365801378e-05
-3.51597251144635e-05
-3.78347812782932e-05
-4.74605560380111e-05
-5.45550148833652e-05
-6.39337186846738e-05
-2.8528881913401e-05
-5.26269293163298e-05
-2.73689177034243e-06
-3.09663775543277e-06
-3.29396933591501e-05
-7.51278727205237e-06
-2.04893369568541e-05
-4.75827466308146e-05
-2.76826180494111e-05
-1.99267169557989e-05
5.37794166324305e-06
-1.90062527613682e-05
-4.5527239846533e-05
-1.89402850648315e-05
-7.63629269384677e-05
-2.69979506412413e-05
-4.48755805601433e-05
-2.15191719635155e-05
-4.40469461594309e-05
-4.8511084871178e-05
-6.71584733749901e-05
-4.32774433031234e-05
7.48545399080086e-07
-2.89195217325216e-05
-2.49244189494141e-05
9.82210607566412e-07
-1.30556905615872e-05
5.9364987304599e-06
-1.85285231161362e-05
-2.1723116209303e-05
-1.92461330491097e-06
-3.07787408467854e-05
-1.66006391547572e-05
-1.06326077591072e-05
-1.25428338714286e-05
-3.46068542944597e-05
-1.37567344432836e-05
-6.50875191999472e-06
-2.19830789832756e-05
-3.27029744966134e-05
-5.39476333844298e-05
-1.3651803516128e-05
-1.75710605084623e-05
-1.23772060067252e-05
-4.98396711469379e-05
-1.3763613007205e-05
-5.15839696027525e-05
-3.12725088939374e-05
-1.77034294888299e-05
-5.16661529092584e-05
-4.81803047893289e-05
1.57005532399572e-05
-3.41418514670123e-06
-2.66908685380306e-05
-7.37066836822695e-06
-8.43173618163259e-07
-2.48547147300491e-05
-3.49561631629961e-05
-3.87018049371426e-05
-4.64622219124731e-05
-9.55702938489282e-06
-3.17143345098589e-05
-2.98309502088166e-05
-8.20618082732632e-05
-3.14683112202219e-05
-3.99995376484027e-05
-3.72221193851205e-05
-3.76926140442189e-05
-1.32577899853187e-05
-5.92200570654045e-05
-1.7879651277005e-05
-4.7111271034872e-05
-3.23886813241991e-05
-1.44087954795744e-05
-1.63873085777533e-05
-3.70840146655037e-05
-9.12920809804624e-06
-1.82678965372155e-05
-2.99900153551813e-06
-2.79809465967646e-05
-4.11916969827687e-05
-2.62271003280652e-05
-8.62340901796874e-06
-3.66672737120594e-05
-3.52414346727323e-05
-3.14788986300099e-05
-2.78570199654194e-05
-5.10026079849834e-05
8.90616313978062e-06
-2.66315222247107e-06
-4.58393088064026e-05
-7.05036785186769e-06
-1.84572748327724e-05
-2.2833407583775e-05
-4.15978030896783e-05
3.08210615007357e-06
-1.76480298641394e-05
-2.20996597312668e-05
2.23647262386897e-05
-5.7553626486987e-05
-1.79489204014436e-05
3.68046218289148e-06
-1.24353213983906e-05
-5.1422669884479e-05
-3.88319417261451e-05
-4.19012210314259e-05
-3.92399913983364e-05
-3.96164750428604e-06
-5.14884600142924e-05
-6.76105668526053e-05
-3.41702538964107e-05
7.01477284524046e-07
-4.67648134403969e-05
-5.68164045494368e-06
-1.55942047299763e-05
-4.42430768459333e-05
-3.4852364642991e-05
-2.02098118170232e-06
-2.08742959978925e-05
-4.56902441887211e-05
-3.39333791770469e-05
-7.03688570999604e-06
-3.73678269463578e-05
5.16136882501823e-06
-1.90362285086846e-05
-2.20476725144385e-05
-1.63952660429995e-05
-3.14811686309269e-05
-9.68945349128174e-06
-1.97356979335004e-06
-1.03918172453257e-05
-3.64641413691687e-05
-1.98411775794721e-05
-7.72243929200944e-06
-7.85654081106491e-06
-3.35274821147198e-05
-1.81154497132871e-05
-3.11365827865841e-05
-3.54297875526266e-05
9.11097812802948e-06
-2.6089413200198e-05
-2.5981166271121e-05
-4.79244822629161e-05
-4.43298456254059e-05
-7.27152657863275e-06
-3.63912743318165e-05
-4.38745268625304e-05
-1.83644699352741e-05
-4.45994219368791e-05
-2.84813964943834e-06
-3.12735314044822e-05
-2.93343496670207e-05
-1.3388787483512e-05
-1.88820314222904e-05
-2.88470981558226e-05
-6.55380966650341e-06
-3.0117001504028e-05
-1.14364427314758e-05
-7.97099186001119e-06
-2.6239834501389e-05
-5.08069953717561e-05
-3.87732122855739e-05
-3.75834420169515e-05
-6.19746324713819e-05
-5.30912481649433e-05
-3.07134202285224e-05
-4.52340676262293e-05
-3.56734781446889e-05
-2.03834043086271e-05
-4.27664833052979e-05
-2.87822192671312e-05
-1.0866669520255e-05
-1.6935293610329e-05
-3.36204921872878e-05
-4.88940151739816e-05
-3.34137681217458e-05
-1.628191588373e-05
-2.30963244267239e-05
-7.94374362587243e-06
-2.87832997658388e-05
-1.78145695491626e-05
-1.4492112305715e-06
-3.62340365191963e-05
-3.07898259743107e-05
-2.7968954375857e-05
-5.67748477728744e-05
-3.48669623820292e-05
-1.30915917533749e-05
-3.34569694120227e-05
-3.38936183531157e-05
-9.09756788101083e-06
-2.30464638293721e-05
-2.4556390289478e-05
-2.75347041178697e-05
-1.07369226876859e-05
-1.33378176174457e-05
1.38936321056252e-05
-3.70246911529631e-06
-1.04210327770399e-05
-9.76113178394263e-06
-9.01454809637687e-06
-2.09619984531124e-05
-2.16347900409859e-05
-4.02866406038343e-05
-5.08566005878023e-05
-5.69535258443438e-05
-3.55187165451783e-05
-3.84246283842194e-05
-3.8747575816926e-05
-3.32674211620433e-05
-3.6340871435976e-06
-4.83332549425901e-05
-3.41623058048395e-05
-4.40617329224396e-06
-1.49800394215972e-05
-1.61465266291505e-05
2.11542307050004e-06
-2.08172871483405e-05
-2.07004769423579e-05
-4.56456671136694e-06
6.37965182362996e-06
-2.44450475534056e-05
-2.47504160585673e-05
-2.67189311718803e-05
-6.37301142578008e-05
-3.3050754081714e-05
-3.54677321181581e-05
-1.90655100017254e-05
-4.93829278398037e-05
-3.27011779705688e-06
-1.60195122067065e-05
-3.36986198327431e-05
-1.41054613911631e-05
-4.41264476185091e-06
-2.40304816377725e-05
-1.69654180319623e-05
1.70567133033279e-06
-2.16774825452366e-05
7.7210167294246e-06
1.04173059946241e-06
-3.34736676445582e-05
-4.31131466461242e-05
-1.91591731786617e-05
-4.86635476107489e-05
-7.55608637616331e-05
-2.87762719864071e-05
-3.18298083811716e-05
-3.44710522667721e-05
-2.62222139969996e-05
2.08652712897386e-06
-1.68422666512601e-05
-1.28151398852529e-06
-1.76885836781967e-06
-1.94299943170018e-05
9.48681002292663e-06
-2.98386980361273e-05
3.91115841596469e-06
-8.0559429395584e-06
-4.63321805658342e-06
-4.53334531346196e-05
-6.04211136829777e-05
-2.5385160563295e-05
-3.670789894315e-05
-7.01779471627509e-06
-3.24430335777769e-05
4.65504110291475e-06
-2.98622316671257e-05
-4.83279479459321e-05
-3.62044384370048e-05
-4.02157233698867e-05
-3.28183492326488e-05
-4.68134219433795e-05
-4.77685591574041e-06
-6.70804409171136e-05
-5.38484253818123e-05
-3.84900368126593e-05
-1.83252792987757e-05
-2.66959224891576e-05
2.90615955425222e-05
-1.9551760196524e-05
-3.51259116055203e-05
-5.51801110697713e-06
-4.88394884197276e-05
-1.54774024738504e-05
-8.08837976037938e-06
-4.79367193144283e-05
-4.22198043377706e-05
-3.66246414838418e-05
-2.14380861883261e-05
-7.75683337964184e-06
-1.90459757078292e-05
-1.55783141645631e-05
-1.01534453261117e-05
-3.34829003304882e-06
-1.68793962401221e-05
-3.86033617898081e-05
3.68879268877974e-05
-3.85944412633677e-05
4.16865637672857e-06
-1.51248640666603e-05
-3.65998406096796e-05
-1.56407900382617e-05
-4.42420555712731e-05
-2.14175403054336e-05
-1.30538523138484e-05
-3.58632345719743e-05
-1.80387311429526e-05
-4.63784506902518e-05
-1.17031673861888e-05
-3.99406569913916e-05
-2.254256104704e-05
-2.53335918687977e-05
-2.08693231999703e-05
1.50906372983823e-05
-3.40593802304104e-05
-1.27005652598259e-05
-4.51256425063179e-05
-2.18177173238298e-05
-3.45449562221881e-05
-1.22666230656727e-05
-2.47359725489809e-05
-4.85360379695192e-05
-1.66491061713626e-05
-2.34877873093963e-05
-2.42737486281291e-05
-1.25192495170186e-05
-5.63602991088997e-05
-4.68024967556395e-05
-1.10032518768229e-05
-3.20910261010316e-05
-4.0478598411516e-05
-9.70627480064472e-06
-2.22892848133812e-05
-2.93377053351179e-05
-2.21348416260304e-05
-2.67799757862103e-05
8.05340838171168e-06
-3.11300786357075e-05
-5.85626905145357e-06
-1.25353643150596e-05
-2.41881033322979e-05
-2.44463460883424e-05
-3.80514800492831e-05
-1.83371473542091e-06
-2.48223582619592e-05
-3.68758813860004e-05
-3.9893524853561e-05
-7.10742247534236e-05
-4.45692745677998e-05
-5.21715081036694e-05
-3.19666254611023e-05
-1.67479898926468e-05
-1.79821912875893e-06
-8.22063682600413e-06
5.55588424131019e-06
-5.71819219343971e-06
-5.02319115340842e-05
-6.1613814479886e-05
-2.499329834205e-05
-5.19191671429485e-05
-1.47962855302452e-05
-3.87634475889086e-05
-2.07595299352757e-05
-4.62887668971379e-05
-5.1685599284723e-05
-1.56282858726676e-05
-3.88077081323253e-05
-5.31309849239695e-05
-4.26308032120406e-05
-2.70601507088581e-05
-2.61727316684104e-05
-2.26364989318904e-05
-2.02188513095054e-05
-7.06236469118088e-06
-5.33388499397848e-05
1.33326478372103e-05
-1.04037622730307e-05
-2.962922997613e-05
-3.4865730990079e-05
-3.58408513470566e-05
-5.89115287379049e-05
-4.00225422350943e-05
-5.97793682156501e-05
-4.96015168005358e-06
-6.24817931624375e-05
-2.61186050954589e-05
-3.30692218576438e-05
-5.10147481958391e-05
-1.12618664323335e-05
-1.24369896011863e-05
-3.72287993893247e-05
-5.41728804857518e-06
-3.91192338431384e-05
-4.22294125316989e-05
-4.37048233091145e-05
-2.79247052295686e-05
-3.69966601097101e-05
-3.7399598088217e-05
-2.6245325351123e-05
-2.41617118578247e-05
-4.3461224137758e-05
-2.27830897979845e-05
-4.57506769732595e-05
-4.15384970772879e-05
-2.29784446029516e-05
-2.27443315191375e-05
-4.14883695796278e-05
-3.52435938019977e-05
-4.98225364756319e-06
-2.97774178384669e-05
1.66008227622218e-06
-3.45020971386966e-06
-1.46764313178605e-05
-1.55531790892501e-05
-1.62670801885558e-05
-4.59659053513302e-05
-4.41941391531787e-05
-8.92247240359849e-06
-3.3606524134299e-05
-6.68099711851353e-05
-4.34154315984284e-05
-4.12842594695392e-05
-3.2905153129601e-05
-1.50143194110443e-05
-5.42284011282838e-05
-6.92977411451408e-06
-4.51916035971683e-05
7.0220235173943e-06
-1.02886394004332e-05
-2.55404474807237e-05
-1.64323983928377e-05
-4.19682441079552e-05
-3.03430468027347e-05
-1.5936251835636e-05
-1.17267448218846e-05
-1.96178387351351e-05
8.18816385797046e-07
-2.63822398726222e-05
-2.63369187983439e-05
-1.08423461135682e-05
-3.07415627966983e-05
-1.87605697418706e-05
-3.9669553366705e-05
-2.30786280314098e-05
-4.71832980130312e-05
-3.37904782050139e-05
-6.89788017857338e-06
-2.7242642353395e-05
-2.55267710369217e-05
-3.81389156054542e-05
-2.23920852261615e-05
-3.56952032430894e-05
2.00243346300345e-05
-1.50854248825164e-05
-2.82565578916909e-05
-3.11536325126863e-05
-2.78331685635827e-06
-5.49748925045699e-05
-3.72567249274852e-05
-3.85006770262386e-05
-7.87999703363138e-06
-1.53837401434991e-06
-2.88325462158688e-05
-5.5439388458153e-05
-2.26596078847672e-05
-2.43052172823688e-05
-4.72536943129119e-05
-3.01768742942748e-05
-2.18600715945792e-05
1.00398662067435e-05
-4.02583848550044e-05
-7.59427429587423e-05
-4.34227461621655e-05
5.2561717959072e-06
-3.38429478857579e-05
-1.09029057322631e-05
-2.20766115969332e-05
-1.96546302161446e-05
8.17886835167618e-07
-1.22098824831022e-05
-6.29304595451402e-05
1.16326835011e-05
-2.73532210520138e-05
-2.5730870504521e-05
-3.87762757901752e-05
-5.31453004776084e-06
-1.09815294725824e-05
-1.08262370358389e-05
-3.20973807528014e-05
-3.58888325289471e-05
-6.63704188340614e-06
-1.97667219178587e-05
-2.09153332976175e-05
-2.3708711172337e-05
-4.82049463284715e-05
-3.55432249235612e-05
-1.38712718144233e-05
-4.27629407129923e-05
-3.06473670294609e-05
-2.97155680346008e-05
-2.95613480863096e-05
-1.09113092531039e-05
-3.77777465261874e-05
-4.58827744832654e-05
-1.10336823011094e-05
-2.54531329783355e-05
-1.38717757753126e-05
-3.5272349171758e-06
-2.27909047962578e-05
-4.48853368081789e-05
-3.22940171638317e-05
-1.61425896195504e-05
-6.3574724762031e-05
-1.82812518083261e-05
-3.50699485198208e-05
-2.89506735153512e-05
-2.38686900438838e-05
-5.0618248289557e-06
-1.16648936893177e-05
-1.17638101929231e-05
1.01210679872581e-06
-3.50794728072695e-05
-2.40852320435903e-05
-1.031321730621e-05
-4.40231680511428e-05
-5.92290751845674e-05
-3.77128817383868e-05
-3.41369663450704e-05
-3.68121695927724e-05
-1.55782621019707e-05
-2.69372401411352e-05
-3.31924239238595e-05
7.80355869260779e-06
-6.58476089384319e-06
-4.62334414934976e-05
7.18968738995407e-06
-1.42213350134273e-05
-1.11596915607977e-05
1.35526120618799e-06
1.70299117063371e-05
-4.09134063538686e-05
-4.22243392678339e-05
-4.02966835198059e-05
-2.58205354734737e-05
-5.27794277451668e-07
-2.52412924215422e-05
-4.09669716929838e-05
-1.63482256980726e-05
-8.20130945261108e-06
-2.94037479384854e-05
-2.05726207768489e-05
-1.89325053281972e-05
3.51458110044393e-06
-2.98144853749004e-05
-2.73320404744621e-05
-3.20751134867387e-06
-3.69806927847822e-05
-1.65099462229783e-05
-4.09346006026824e-05
-3.56225348613835e-05
-3.12143929157529e-05
-4.64929074198433e-05
-2.42445891803428e-05
-5.57402627897256e-05
-9.39061723447774e-06
3.40221396818664e-06
-4.39656373565777e-05
-1.40499289831534e-05
-1.01592066288668e-05
-2.29864958591946e-05
-2.39322131054236e-05
-2.94646247119253e-05
-2.18576776333399e-05
-5.1521341576866e-05
6.3039046217256e-08
-4.97488977207375e-05
-3.92229542885872e-05
7.2694909776712e-06
-4.74788391735281e-05
-2.40091149703145e-05
-2.47380092962188e-05
-2.10432958670896e-05
-6.25428996379098e-05
-1.02794639644178e-05
-5.49867084073214e-06
-5.03590108532706e-05
-3.68075898743265e-05
1.72341435034718e-05
-4.21593426577193e-05
-1.65222041275958e-05
-3.41182766553348e-05
-4.18676978351767e-05
-3.17459827104923e-05
-3.56008195158331e-05
-3.16745263979983e-05
-2.57229112263072e-05
-2.16962769546038e-05
6.16042212714596e-06
-4.31993843524827e-05
-2.5795928901018e-05
-5.36379073798422e-05
-3.5852169731857e-05
-3.23692284540031e-05
-5.24203605287064e-05
-4.01517296306035e-05
-5.8001880955726e-05
-1.35077383333511e-05
-1.75630799652752e-05
-3.19180624239812e-05
-2.21825895408333e-05
-3.58372090732033e-05
-5.15506490385204e-05
-2.15863482253556e-05
-2.25961154659708e-05
-2.49266666914129e-05
-4.62192390500563e-05
-1.6177384321198e-05
-2.12698653433215e-05
-1.68999813259283e-05
-2.02833137928831e-05
-6.15862680307382e-05
-1.86165492574312e-05
-2.73255815016203e-05
-4.73036260108701e-05
-2.4298719310158e-05
-2.28945308511859e-05
-6.57948603187682e-05
-3.75595256796977e-05
-5.1856639271306e-06
-9.90850081050027e-06
-2.57831024471021e-05
-1.3738524076755e-05
-1.58187225891304e-05
-4.10195066268511e-05
-2.33977056986408e-05
-3.14430414997879e-05
-1.57754466226047e-05
-6.35711564831827e-05
3.78941110054521e-06
-2.65798516161474e-05
-1.76186959657316e-05
-4.08079506200388e-05
-2.98010215152368e-05
-5.35996559428713e-05
-9.31887079776563e-07
-1.84720640788905e-05
-2.1187346082875e-05
-1.75484457500283e-05
-1.51548181693437e-05
-3.94538108255511e-05
-1.79678470388264e-05
-2.16576553679351e-05
-2.73986380914899e-05
-3.34492871767891e-05
-3.9992607662847e-05
-1.50857664261529e-05
-4.07709465321593e-05
-4.7070314929626e-05
-6.7761552456313e-05
-5.99833979662409e-05
-7.23679240862065e-05
-4.80116463436093e-05
-1.84691345491725e-05
-1.78638322094778e-05
-2.19220453338473e-05
-4.63454042900551e-05
-8.70658414534853e-06
-2.8406251859808e-05
-1.26763718468963e-05
2.22685656803665e-05
-1.2731502398585e-05
-1.98025526032786e-05
-4.69406356667058e-05
-4.09950383311727e-05
-1.75264741504693e-05
-4.43463992268434e-05
-1.63245446784068e-05
-2.33330108815881e-05
-7.75942751107923e-05
-2.83570036527063e-05
-2.61293420170111e-05
-2.1296833600908e-05
-3.5108641640619e-05
-1.38878161112656e-05
5.90597493214711e-07
-4.24884437511841e-05
1.57907568255764e-05
-3.83040029841547e-06
-1.16646286902877e-05
-2.14591260097831e-05
-3.98011738805574e-06
-1.29189793102898e-05
-5.00077809294678e-05
-4.11125268514048e-05
-1.39200166939241e-05
-6.11882197332048e-06
-4.71452771673647e-05
-3.93709025202817e-05
-2.49295839660018e-05
-4.72386263134067e-05
-3.61645867041791e-05
-2.88187519866052e-05
-2.73039402929298e-05
-2.443317205704e-05
-1.5219655613762e-05
-2.15679863218854e-05
-7.40761122445611e-06
-4.83029219276264e-07
-1.22287197386508e-05
-3.93403669555175e-05
-1.13822523759053e-06
-3.88407267010645e-05
-2.22456387974116e-05
-3.3375200548899e-05
-4.67384620480394e-05
-2.98717108589673e-05
-5.02017138739097e-05
-2.58392102609431e-05
-6.54935028958967e-06
-1.93299773762655e-05
-7.15895593238554e-06
-3.48251332849692e-05
-2.27288516000329e-05
-8.04055822834117e-06
-1.99181819699993e-05
3.07984902977388e-06
-1.30658258068557e-05
-3.43632579674489e-05
-4.25646675945634e-05
-1.30739519610594e-05
-3.42268730984866e-05
-4.65036530835109e-05
-1.24871327492555e-05
-1.61342461899467e-05
-5.68373669569922e-05
-1.81739665426289e-05
-6.22526543819488e-05
-1.41859876508104e-05
-2.41629881438011e-05
-2.45023744746348e-05
-2.15055224956059e-05
-2.93695193389684e-05
-6.55146806585069e-06
-4.34023991257662e-05
-4.42146084817016e-05
-2.37439490782287e-05
-5.44658591033073e-05
-4.13774278804515e-05
-2.20802679064618e-06
-6.44968659562027e-05
-2.7945159401138e-05
-1.48896657871409e-05
2.23579302359015e-05
-4.06986961356931e-05
-6.26097152481007e-05
-2.66642278113498e-05
-5.98781508043869e-05
-4.80085605382512e-05
-3.58607535617903e-05
-1.07298444101139e-05
-4.15083626684146e-05
-4.94237559571643e-05
-1.81811476449377e-05
-2.22825106200384e-05
-4.05464652546661e-05
-3.00854490125921e-05
-3.11313749935732e-05
-3.69359790661722e-05
-7.1020747695692e-06
-5.97852205962896e-05
-3.3849262262523e-05
-1.73806529679799e-06
-1.71363511840297e-05
-4.58121299741725e-05
-3.18610293167992e-05
-4.78211686034409e-05
-2.87140564847378e-05
2.00629461808535e-05
-4.29775553273163e-05
-7.29439875877653e-05
-4.14448142734615e-05
-1.61799212789461e-05
-4.9331887738023e-05
-3.20994492318095e-05
-1.21000857499092e-06
-4.28844901378316e-05
-4.23607495975451e-05
-2.4410707450492e-05
-9.27207730506167e-06
-2.4755287881954e-05
-9.25330917424907e-06
3.14832249522285e-06
-3.35526244779188e-05
-2.87532592379359e-05
-2.35136934494808e-05
-3.08534237645709e-05
-2.91994007134169e-05
-3.46715081182829e-05
-6.06636763000273e-06
-6.65794905616363e-05
-2.22420181603131e-05
-3.47636669227131e-05
-3.61517303061876e-05
-3.12818518234835e-05
-1.55292004713603e-05
-3.22566701133366e-05
7.88141409996591e-06
-2.85344961759777e-05
-4.79890982450438e-05
-2.34026295972479e-05
-2.76607764838019e-05
-5.31688440446645e-05
-5.62059229752333e-05
-4.00238608506772e-05
-2.43151107832227e-05
-2.92726052238853e-05
-9.07143785136694e-06
-3.56589261643284e-05
-6.1826862099888e-05
-2.10063960138924e-05
-3.93610350056207e-05
-4.29541109448062e-06
-3.33478647529857e-05
-2.88237947848235e-05
-3.71990844872373e-05
-4.47706923606841e-05
-1.4161268138723e-05
-3.66895790588897e-06
-4.19536776571189e-05
-5.39170902977223e-05
-4.37959249506884e-05
-4.47020678689979e-05
-1.48131947289185e-06
-2.34894710410198e-05
-2.18383888649719e-05
-5.73680008280117e-06
-1.28980396872807e-05
-1.01897828273865e-05
-2.42371042226731e-05
-3.7734530730187e-05
9.63668185279381e-06
-4.30607653143871e-05
-2.65891563609089e-05
-2.4861878875546e-05
-3.23440122463348e-05
-4.26361050210362e-06
-1.48600087288235e-05
-2.63455516598061e-05
-2.86359410821815e-05
-4.40188279753863e-05
-4.79811188354449e-06
-3.70902795764994e-05
-3.39768014119244e-05
-4.18013391284739e-05
-4.55976980799075e-05
-5.94642081282632e-05
-5.07744144428686e-05
-2.25185750695156e-05
-2.02082255028713e-05
-4.36674735152986e-05
-4.71746248726164e-05
-4.69705234651789e-06
-3.24831275547826e-05
-1.44922463513988e-05
-2.2429543815712e-06
1.41779733046249e-05
-1.980006587234e-05
-1.73858323511307e-05
-2.96815927450231e-05
-4.78973580640043e-06
-4.0435864987709e-05
-2.50450971399455e-05
-1.33569933769227e-05
-2.91068539222592e-05
-7.67479675107782e-05
-9.6493372578e-06
-2.86236196827151e-05
-1.6201067152313e-05
-2.73085378754611e-05
-2.13841735550014e-05
-3.27338429283346e-06
-2.63631657027578e-05
-1.2790782716691e-05
-5.10262305390618e-05
-3.57360762548328e-05
-3.62062131761544e-05
-2.52158462577592e-05
-2.79811280127144e-05
-3.50622039759615e-05
-1.66233384988625e-05
-5.41015371694641e-05
-2.9187749957531e-05
-6.17493853871846e-05
-4.7358622000881e-05
-1.48954507324455e-06
-1.1049881575562e-05
-1.61022317531338e-05
-4.07191622784722e-05
-2.44362567118574e-05
-5.2876582605613e-05
-5.08884320297278e-05
-2.29626953239255e-05
-3.0762633252651e-05
-3.26041601818616e-05
-4.3582140862482e-05
-4.92784228115101e-05
-3.64996995707237e-05
-2.21180697830535e-05
-7.36583548053313e-06
-6.21875980127874e-05
-5.47498476876196e-05
-4.22486098337812e-05
-7.24274924210642e-06
-3.35289992029463e-05
3.98748925572577e-06
-2.4176520408345e-05
-1.76801577577912e-05
-4.08165886707253e-06
-5.72869614404011e-05
-1.53636405110875e-06
-7.42257140458257e-06
-3.00199894123333e-05
-3.51076949462017e-05
-1.87337543630756e-05
-2.48965006510001e-05
-1.71257528931173e-05
-2.32911032511999e-05
-4.96952796854204e-05
-3.90252492346543e-05
-8.21712573714194e-06
-3.88285305481609e-05
-2.03420327711404e-05
-1.82425339465681e-05
-6.7557628087065e-06
-8.48774260474934e-07
-2.80917960088579e-05
1.44715353232872e-05
-3.96608324839541e-05
-1.71304114018202e-05
2.77640511450311e-06
-4.38712955762277e-05
-2.22335218271255e-05
-4.07907758655925e-05
-1.86865091532096e-05
-4.71036716788509e-05
-6.28640378261299e-05
-2.01200411311913e-05
-4.20672257286954e-05
-1.3657724953606e-05
-1.76913730995449e-05
-3.95966819333234e-05
-2.02682622283889e-05
-2.94103253616601e-05
-7.54259147215115e-06
-1.28501529335885e-05
3.26870124556703e-06
-8.66046650598387e-06
4.07066161360235e-06
-1.50541392918609e-05
-2.18390722566747e-05
-4.63821018893733e-05
-3.87807749450155e-05
-3.59720391449447e-05
-3.74421475479999e-05
-3.13606508678216e-05
-1.5410026938394e-05
-1.72257743341411e-05
-2.02975920732492e-05
-2.90776027216353e-05
-1.38407814821127e-05
-1.30909349169938e-05
-3.44711571954068e-05
-2.94539894140355e-05
-2.99437461641157e-05
-3.15241502020712e-05
-1.97574141071458e-05
-5.91636623997784e-05
-4.15925156817669e-05
5.71733467626124e-06
-4.4979696650793e-05
-2.40023525718892e-05
-2.55507569365611e-05
-5.38593885891123e-05
-3.09682710462524e-05
-3.68351222634165e-05
-4.73625014227761e-05
-3.5418365620342e-05
-5.37120988051811e-05
-1.9406385235506e-05
-4.40726874136711e-06
-2.51462891307861e-05
-3.48910240855042e-05
-3.69345034464948e-05
-3.30344698122236e-05
-4.89763559682744e-05
-7.67199310062874e-06
-3.54168970322864e-05
-1.99667997619602e-05
-3.16963745862521e-05
-3.56698432472305e-05
-5.16975605096537e-05
-2.05826117317912e-05
-4.12627293146342e-05
-3.78412277723155e-05
-3.44019126389744e-05
-3.38842907419251e-05
-2.22167834799964e-05
-2.04622270446655e-05
-1.61996902567404e-05
-6.40159286080114e-06
-2.31436179163897e-05
5.20702647353418e-06
-3.7594499881558e-05
-3.71144132546778e-05
-1.03754237164433e-05
-1.96581431609563e-05
-8.83582371316971e-05
-8.71025486628748e-06
-1.15976824412364e-05
-8.75422258841224e-06
-5.27771113731027e-05
-2.8715172408125e-05
-3.53558709807566e-05
-1.57394952610356e-05
-2.09169390852386e-05
-2.22909738500179e-05
-4.09545170482571e-05
-2.29652041645632e-05
-4.008948112594e-06
-2.35789399546652e-05
-1.78923722681147e-05
8.94699606397365e-06
-3.39168027350156e-05
-4.46550482953056e-06
-1.06256957584538e-05
-2.86751014841109e-05
-3.43205494723033e-05
-6.50409750015306e-06
-6.07964831657579e-05
-4.55850415969541e-05
9.2349090394174e-06
-2.08753584352239e-05
-4.1943839371784e-05
-1.11048935257847e-05
-1.99608591000837e-05
-2.60862097546011e-05
-4.32265377475158e-05
-2.36894154511496e-07
-3.65907758768758e-05
-2.55077523469857e-05
-3.37092712599636e-05
-4.07835889003629e-05
-2.62387344963622e-05
-2.91046320038337e-05
-1.14869975161379e-05
-5.30699785959393e-05
-2.7074313234005e-07
-1.89022974951959e-05
-5.31522288647075e-05
1.03868820267236e-06
-1.08720825617761e-05
-4.79919645408071e-05
-7.64586528671258e-07
-4.15540155864239e-05
-1.83728518031032e-05
-5.29192444862738e-05
-1.08911426046345e-05
-5.61405236758359e-05
-5.88320794389745e-05
-1.34211345152491e-06
-4.03359905768616e-05
-4.51113746416531e-05
1.1066137442363e-06
-1.61296692372895e-06
-3.18771145509802e-05
-1.13238874086048e-05
-4.62805204529722e-05
-4.95744231706448e-05
-2.29922289272038e-05
-2.41699435730045e-06
-3.36426213308313e-05
-1.29221309932629e-05
-3.19703944924296e-05
-5.62075331323248e-05
-6.92599177910299e-05
-3.00539666617027e-05
-3.4211048288337e-05
-5.42889500359895e-05
-3.695414021082e-05
-2.15625050597899e-05
-3.51836319284563e-05
1.64491738378554e-05
-1.5335290467369e-05
-2.62530268509404e-05
-4.10641374583015e-05
-1.12060702156978e-06
-3.28241100428171e-05
-1.0374338056372e-05
-2.41048184548769e-05
-4.58719926977094e-07
-4.37083279784233e-05
-5.51223058810004e-06
-7.67222869309763e-06
-4.9285909966099e-05
-3.69082943565118e-06
-9.66403572067783e-06
-3.34123370037528e-05
-3.49222807232724e-05
-2.65792247509793e-05
-4.55287844181298e-05
-2.21570811722783e-05
-3.12089400639012e-06
-2.65608001363975e-05
-5.52101115625363e-05
5.09675923435177e-06
-2.37064806858272e-05
-1.13507872291797e-05
-2.09251495789321e-05
-7.80935872452235e-06
-3.21545329791783e-05
-1.67165561750005e-05
-1.86068958568645e-05
-1.43594132086488e-05
-4.93046340648349e-05
2.31741071744982e-06
-1.21915269459002e-05
-2.26205384110997e-05
-2.42619656899701e-05
2.49676831071399e-06
-5.46680685893013e-05
-5.14505484362506e-05
-1.13330735994178e-05
-4.40406747026714e-05
-3.53753766836767e-05
-8.45586648997023e-06
-4.47915844165332e-05
-4.88133134521839e-05
-2.25381181262048e-05
-3.23073828245232e-05
-1.9221603776134e-05
3.13795178389351e-05
-3.70363060795609e-05
-4.71700743370513e-05
-3.08545648791837e-05
-7.47655107710063e-06
-3.97981442604432e-05
-3.8261788508963e-05
-2.10673574272794e-05
-4.66500827815764e-05
-2.53889486231219e-05
-1.09764306358984e-05
-4.46929512989027e-05
-3.22881654357127e-05
-3.42736312597793e-05
-5.14585773588898e-05
-3.22894223112002e-05
-1.01217873616517e-05
-2.5835977882414e-05
-1.97597151374448e-05
-2.25161471251054e-05
-1.90954899513963e-05
-4.43332165322099e-05
-4.64211473891279e-05
9.37978648702777e-06
-7.21326132206343e-05
-2.79515565317259e-05
-4.78224527492933e-05
-1.26432718735476e-05
-9.20344556544665e-06
-1.68962670227599e-05
1.17529040082277e-05
-3.97256687522816e-05
-7.34695946004867e-06
7.47872996619907e-06
-2.23549099178505e-05
-3.7873718318003e-06
-1.15516585507527e-06
-3.67902276184744e-05
-5.66856196126384e-05
-1.56009127960999e-05
-3.86859696919464e-05
-3.55582079856353e-05
-3.7470163717457e-05
-2.68517377913877e-05
-5.75993559270465e-05
-2.41035570377368e-05
-4.36009627592578e-05
-5.86380567380059e-05
1.10265918371174e-05
1.16579095700942e-05
-2.38071618767838e-05
-2.36071958943095e-06
-2.56014351531025e-05
-2.5850724828445e-05
-2.69372019579935e-05
-6.89839589624374e-06
-5.14874777986212e-05
-5.53872301726554e-05
-1.84905164906598e-05
-5.32164033490611e-05
-5.15652103373095e-05
-4.21430070706099e-05
-1.00521354872144e-05
-3.7815578254486e-05
-4.0007563958789e-05
5.41720881481809e-06
-1.48491110014226e-05
-2.02229312103191e-05
-4.91643977513922e-06
-3.06268710436049e-06
-5.17879563761924e-05
8.49932527447749e-07
-6.21330852183385e-05
-7.87787961974646e-06
-6.02137920123657e-06
-1.61436223831076e-05
-2.04911443506473e-05
-3.48621038130284e-05
-8.14935874215244e-06
-1.80012377970042e-05
-4.34218574209525e-05
-3.46076361656796e-05
-1.71323960704446e-05
-2.06196333582669e-05
-3.55629388573844e-05
-1.53189331803746e-05
-3.62710458721522e-05
-2.72701816640208e-05
-1.14871548460889e-06
-4.9536538737606e-05
-2.51873927365175e-05
-1.89051799727443e-05
-3.42752600072768e-05
-7.06482071372065e-05
-1.08168085526087e-05
-5.41347160748581e-05
-6.57134709446262e-05
-1.25701061260566e-05
-4.09922713401659e-05
-1.50565783572714e-05
-3.79240092809686e-05
-1.54098167286237e-05
-5.24242527437258e-05
-1.94173999518558e-05
-2.16143896427053e-05
-1.71724463535737e-05
-3.76432038900458e-05
-9.37862471091908e-06
7.1839780992844e-06
-2.67761566235701e-05
-4.73392084556437e-07
-2.3101196075839e-06
-4.36625546839266e-05
-9.18024281036406e-06
-3.386200769904e-05
-3.51887315818055e-05
-4.8103627862064e-05
-3.44190998725914e-05
-7.20882766018694e-05
-3.50869978281719e-05
-2.00108260266727e-05
-3.944298744143e-05
-4.35060219180241e-05
-2.82676254150333e-05
-3.97858181842848e-05
-3.2193910217323e-05
-1.74925178879167e-05
-3.32974343358451e-05
-1.97325335163777e-05
-8.93256746862184e-06
-2.82171363560842e-05
-3.5717899241687e-05
-4.04261068203452e-05
-2.51307736616349e-05
-2.62501620960677e-05
-1.98977127000237e-05
-1.49351500711814e-05
-6.06751858645801e-05
-4.49363181221278e-05
-3.77737211615826e-05
-2.08075785739914e-05
-4.17231138457607e-05
-2.02654161650205e-05
-1.35306040533093e-05
-2.42714524524175e-05
-2.76650419983823e-05
-3.90950073347158e-05
-3.02316500064369e-05
5.06377581152579e-06
-2.22669967173155e-05
-1.17894474185154e-05
1.52242957406636e-05
-3.13313753642247e-05
-2.30229954326805e-05
-4.38151214419622e-05
-2.74802800676747e-05
-3.47486149263392e-05
-5.36430010615835e-05
-4.93936828936235e-05
-1.69062483899591e-05
-6.52418094136088e-05
-2.27177230580154e-05
-2.59255718542974e-05
-3.22573448328312e-05
-1.16481975203341e-06
-4.5330219699286e-05
-1.38289120702458e-05
-4.01157274324132e-05
-9.96621465512897e-06
-4.15897913915284e-05
-1.03047379049195e-05
-3.56214884734053e-05
-1.92162845389798e-05
-5.09581820487877e-05
-5.05631234041276e-05
-3.32982130098253e-05
-2.81042801178337e-05
-2.26058140238272e-05
-1.46172272209416e-05
-4.14784279260796e-05
-3.15251330720092e-06
-1.28827310470285e-05
-5.29330054474994e-06
-3.38918414681041e-05
-2.20551026864438e-05
-2.23116388156021e-05
-3.97129138087116e-05
8.35756331980795e-06
-3.0313859778135e-05
-6.59223077727863e-05
-3.08648930056838e-05
-9.09381893253305e-06
-2.09328303900608e-05
-4.06022065678619e-05
-2.60985596583407e-05
-6.91302180957699e-05
-3.28988868083805e-05
-2.50974144515592e-05
-3.05028989328722e-05
-4.88045598935254e-06
3.0717518166835e-05
-3.28653290314513e-05
-1.93522607730624e-05
-1.66767352924141e-05
-3.04875457905047e-06
-2.23143493640901e-05
2.59045816573418e-06
-1.62718781571183e-05
-3.48720868191851e-05
-3.27718281944651e-05
-8.78655759226835e-06
-4.78894906241258e-05
-3.66496822991597e-05
-3.82946068001956e-05
-5.78337007359194e-05
-4.73501391892931e-05
-2.60693214834156e-05
-1.72892240069808e-05
-8.4077047202092e-06
-2.91451369761099e-05
-2.46744906113441e-05
-7.56260750049453e-06
-1.81357549810519e-05
-1.9949859939207e-05
-1.8328733818125e-05
-7.61503045390367e-06
-3.63884152835069e-05
-5.37054894432053e-05
-4.97562276046674e-05
-2.64964291419597e-05
-5.93814742849324e-05
-3.27397851376282e-05
-1.99934686960814e-05
-4.32060683502691e-05
-5.71855696021822e-05
-8.16988643198411e-06
-1.7639871053463e-05
-1.38457884567548e-05
-4.56221413818573e-05
-1.20591357340442e-05
-3.04508012770863e-05
-2.92236107898929e-05
-5.28299721707116e-05
-2.12529714268228e-05
-3.60936157056373e-05
-1.83025968401734e-05
-3.84685249212048e-05
-5.0897328933419e-05
-2.6420869707551e-05
-4.95030381291453e-05
-5.65006972137854e-05
-1.93313421396908e-05
-6.46008972322254e-05
-2.71817264886878e-05
-8.5176299634056e-06
-1.80161250866698e-05
-5.60608129505602e-05
-1.09888196093515e-05
-7.47445183016758e-06
-2.10598531095099e-05
-2.4647748200309e-05
-1.96509533703268e-05
-1.90995068036923e-05
-4.82694934704231e-05
-5.19066220358332e-05
-2.578773793747e-05
-3.05508916237127e-05
-6.76377209784108e-06
-3.41028634495779e-05
-3.99498789435628e-05
-1.58516997551394e-05
-1.62227939438962e-05
-2.0015448790701e-05
-4.91013140194589e-05
-2.91712446018372e-05
-4.00776565837421e-05
-8.80966067601145e-07
-4.14560674088841e-05
-3.94344496259105e-05
-4.46270446043281e-05
-3.03401832442571e-05
-5.63444348861048e-05
-5.48939047559476e-05
-1.79724203080921e-05
-3.02411122638772e-05
-3.11258959728074e-05
-5.8532511107982e-06
-3.61062689848958e-06
-3.94770034857272e-07
-2.67039275265739e-05
-2.10226735124062e-05
-1.50865765101361e-05
-9.43302751669994e-06
-1.11548045168521e-06
-4.62128762343165e-05
-1.61912843896941e-05
-1.37007916555632e-05
-3.28733772142466e-05
-3.21725986571744e-05
-3.18771334770007e-05
-2.83655243440435e-05
-3.48301825362692e-05
-2.86333095408249e-05
-8.84504884231684e-06
-5.08903761927087e-05
-2.33978087162684e-05
-1.11384008010335e-05
-2.60702382201534e-05
-1.35407090191562e-05
-3.1675992474286e-05
1.7212602633107e-05
-3.30708400639874e-05
-3.66760187192152e-05
-3.48952559816429e-05
-3.19575999425686e-05
-2.85970657978797e-05
-1.52898130274271e-05
-2.78759439526636e-05
-4.05641277797392e-05
-7.39635004313272e-05
-3.8383244577239e-05
-2.01278255605205e-05
-2.9903188020444e-05
-3.63852085738311e-05
-1.30515970219277e-05
2.45084221982329e-06
-2.77928442209225e-05
-3.72112435617805e-05
-4.24871701164245e-05
-3.62792464795469e-05
-2.98175075543389e-05
-2.55719658824615e-05
-2.17810258332325e-05
-2.98434590622948e-05
-1.39789106907172e-05
3.16356566965803e-06
-4.35703486703482e-05
-1.6975626607617e-05
-4.71454248476422e-05
-2.86284204040242e-05
-5.51591775650931e-05
-3.26718863174122e-05
-2.82164487193083e-05
-1.26284845808932e-05
-2.17688702029049e-05
-3.07407972326492e-05
-1.18846881122391e-05
-8.30050494533208e-06
-4.81411139176565e-05
-4.35620075659717e-05
-5.04058982490117e-05
-3.35293418216829e-05
-2.07662559867678e-05
-5.70138536232235e-05
-9.08082073601469e-06
-1.07795826930914e-05
-4.21524760528952e-05
-3.93309940050692e-05
-2.30276984084713e-05
-4.11747553128393e-05
-1.28217927482766e-05
-2.31596088815002e-05
-2.27722174932946e-06
-5.04141195839838e-05
-3.80696623428388e-05
-1.31602534348316e-06
-3.7295650142347e-05
-2.19302273541014e-05
-1.55123726781497e-05
-3.71656986839846e-05
-3.17873023117143e-05
-3.73022651824177e-05
-7.53930297929207e-06
-5.9049094503405e-05
-2.46897437980632e-05
-4.0499863085619e-05
-2.71429536991288e-05
1.28066627308644e-05
-4.89684045364999e-05
-3.42247594739376e-05
