# Supplementary material for: Research on computational propagation and identification of mine microseismic signals based on deep learning
Source: PLoS One. 2025 Oct 22;20(10):e0334641. doi: 10.1371/journal.pone.0334641 (PMC12543183; doi:10.1371/journal.pone.0334641)
Supplement: S7 Data — (ZIP) [file pone.0334641.s007.zip › 000100900001421.xlsx_0.txt_24.txt.txt]

-2.39301000061241e-05
4.65533700403969e-06
-1.95082047859939e-05
-2.07197688878744e-05
-5.97650884898559e-05
-6.00570204746831e-05
-2.36891855049458e-05
-4.96943029360917e-05
-5.97873399197382e-05
-2.14482393342497e-05
-3.27487324183597e-05
-2.34205448353469e-05
-2.76357724853137e-05
-2.70635543480001e-05
6.2436388100072e-06
4.42742496578984e-06
7.79661348334284e-06
1.95394393168673e-05
-3.23493674372456e-05
-1.07314001696869e-05
-1.98097414354507e-05
-2.87788730842962e-05
-6.15142449053552e-05
-4.23301047704781e-05
-2.42950575309946e-05
-5.75819849109951e-05
-6.08396591690683e-05
-2.55721585339075e-05
-2.48718916585828e-05
-7.36335000316246e-05
7.94353146995523e-08
-2.81912570837901e-05
-1.03656832918984e-05
-2.82525876363418e-05
-4.06581605655064e-05
-4.82954616107077e-05
-3.81883957734648e-05
-5.9523267960764e-05
-4.56989732090134e-05
-2.7141210350577e-05
4.25127573742819e-06
-3.12784792247815e-05
-7.01067530633654e-06
-1.42588228628312e-05
-9.83486392474523e-06
-1.75321692827357e-05
-3.13758849700324e-05
-5.84641636814689e-05
-5.25536140106514e-05
-1.88908493190396e-05
-5.33621608880355e-05
-3.18421892746661e-05
-1.78291976017486e-05
6.75769899897313e-06
-5.07778067502163e-05
-4.54831340203339e-05
-2.0573768540476e-05
-4.31411140141034e-05
-5.1692869493012e-05
-2.28319440492293e-05
-8.29007636932113e-06
-2.66560861957328e-05
-2.15290410011263e-05
-2.07548401272297e-05
-4.84806731066632e-05
2.88191958633813e-05
7.62621712305297e-07
-5.17975349691132e-05
-3.56823496015501e-05
-1.88122274371773e-05
-2.09696560399138e-05
5.2242885178769e-06
-2.36426086501841e-05
-4.37156660645324e-05
-2.96826172343202e-05
-1.73973554717626e-06
-1.61103852908266e-05
-6.97429301028763e-05
-2.99965558329265e-05
-3.07346018661674e-05
-1.13027391518118e-05
-5.25602471936148e-06
-4.07682121511907e-05
-1.52902213872864e-05
-1.21908884641797e-05
-3.2646544043067e-05
-1.62126504234409e-05
-5.46008251193208e-05
-2.27766230734917e-05
-3.26456724631591e-05
-3.87206636295284e-05
1.63279338259765e-05
-2.13721014350165e-05
-1.80021159809358e-05
-3.73820359987864e-05
-2.83716545694614e-05
-1.57916591297195e-05
2.04863682843379e-06
-1.56663655202688e-06
-4.86072219752182e-05
-4.40684944867553e-05
-3.03476054704727e-05
-5.74519119020257e-05
-4.07920890810137e-05
-1.44716729510339e-05
-4.11913986654278e-05
-4.93409954386948e-05
-4.02505089937123e-05
-3.2424178824051e-05
-2.85439641015835e-05
-3.37425593588815e-05
-7.93159904081057e-06
-5.25808086437952e-05
-3.29092892532682e-05
-3.11848150754747e-05
-1.50416873124758e-05
-3.04300017834634e-06
-1.40600390776075e-05
-3.79895878639962e-05
-1.2975513720978e-05
-1.45455287431358e-05
-1.96701065423265e-05
-6.8527829590671e-05
-3.56185737734412e-05
-8.6705780853904e-06
-1.96266772335188e-05
-2.54267368534596e-05
-2.24254064473761e-05
-2.06834785070442e-05
-2.46385363014232e-05
-1.39978403993339e-05
-2.95804245349448e-05
-1.11760085253372e-05
-3.7049836420807e-05
-3.58643986829049e-05
-2.27183626377418e-05
-4.50173420665962e-05
-3.78538873724825e-05
-6.60865094078368e-05
-4.24490889321796e-05
-4.42127378414841e-05
-7.58180860419922e-05
-5.13273773678234e-05
-3.96074518451762e-05
-2.37798057204844e-05
-3.02341664647775e-05
-3.83611783109715e-05
-4.78329920788204e-05
-1.04191446463632e-05
-5.47406316758665e-06
1.74997710498858e-05
-2.02596687658775e-05
-2.77971223370868e-05
1.29788054790948e-05
-4.13481047313682e-05
-1.97548686809198e-05
-2.91757389643477e-05
-3.9243395872555e-05
-5.36058822627369e-05
-5.51041417408164e-05
-1.79874516289881e-05
-4.88430859963814e-05
-2.70859988025489e-05
-2.82449472160693e-05
-3.51271760895794e-05
-2.43090634553579e-05
1.67761955816753e-05
-2.56408145345812e-05
-1.93689293048571e-05
-1.89501903089868e-05
-2.45802275491742e-05
-1.9096512683045e-05
-3.21709413525233e-05
-3.43694450603543e-05
-7.62353078669811e-05
-1.83547718817445e-05
-1.7925415825078e-05
-4.06473145926651e-05
-7.30962695171646e-05
-1.70298164696173e-05
-1.12269939756979e-05
-1.98181885231908e-05
-1.16501589547255e-05
-4.12431112348847e-06
-9.24835410569669e-06
-1.45817162658759e-05
-3.05541717419059e-05
-7.49318513501703e-05
-2.39717802181237e-05
-2.94569187590274e-05
-3.54954164746116e-05
-3.74248228969505e-05
1.21134351455441e-05
-4.22499390239426e-05
-3.2705591549905e-05
-4.64366305915271e-05
-5.56570470336678e-05
-4.6047945143451e-05
-1.02698762566003e-05
-3.23099269644532e-05
-3.89194288178973e-05
-4.28352448590322e-05
-5.2814537206807e-05
-4.01935806228019e-05
-1.83730643334546e-05
2.29302205152077e-06
-1.44883963103811e-05
-1.46914171817914e-05
-5.35473461658352e-06
-2.31725208177342e-05
-2.63537935780731e-06
-2.34295314824691e-05
-2.54692947013884e-05
-4.50204112177135e-05
-3.77555308316489e-06
-1.76421707272436e-05
-3.54127722942869e-05
-3.47468984132736e-05
-3.5138163873112e-05
-6.76248774192536e-05
-3.99679050213482e-05
-2.51352563559414e-05
-4.11454545909617e-05
-3.80665574170975e-05
-3.16498360552489e-05
-2.25775415874602e-05
-1.79302958770026e-05
-2.73151730630606e-05
-1.27761083023618e-05
-5.56489975779073e-05
-3.06175360079616e-05
-2.37353115212899e-05
-7.921202510723e-05
-5.55278526823633e-06
5.29171325034276e-06
-1.4628426685795e-05
-3.42218098807739e-05
-4.23375395248683e-06
-4.00858700524017e-05
6.11424849930317e-06
-2.53121186412525e-05
-1.96275669025779e-05
-3.26791456858534e-05
-4.31596143733148e-05
-3.59643180840602e-05
-3.9936196356291e-05
-3.55492848402161e-05
-2.02232202305599e-05
-2.73791864997113e-05
-1.78379415806358e-05
-4.23796421787996e-05
-3.28699805017949e-05
-1.7329391587511e-05
-3.21251220312021e-05
-3.14469948076352e-05
-4.70500991700304e-05
-1.82628821538113e-05
-1.58311306357021e-05
-1.14298984448098e-05
-4.23499254578433e-05
-2.66133318335297e-05
-2.9663992947807e-05
-1.65928628865505e-05
-1.94309061717673e-05
-2.02092174489181e-05
-1.04130310824536e-05
6.51541941694471e-06
1.62123108362673e-05
-2.96538605453104e-05
-3.08933585367191e-06
1.21834335605763e-05
-6.65878294070852e-05
1.22104449477762e-05
-3.21015155552033e-05
-4.38098586129847e-05
-3.99182865803345e-05
-2.88121376857244e-05
-5.30561124287221e-05
-3.60266653385643e-05
-6.05662622221976e-05
-1.89883462945198e-05
-6.91923343926509e-05
-3.72499981292306e-05
-3.17169460568154e-05
-3.11639319300217e-05
-3.25991982244104e-05
-4.35637518775123e-05
2.29796824468447e-05
-1.94280797209836e-05
-2.71871376816259e-05
-3.05558820605033e-05
1.79847900629538e-06
-2.87470189841212e-05
-4.11423303257174e-05
-2.42077537008934e-05
-5.27099388144384e-05
-1.78505692556478e-05
-2.51839117335867e-05
-7.44340008761873e-05
-3.73592104829336e-05
-2.1179488660647e-05
-3.36243212761869e-05
-7.57116171022973e-05
-1.39596118356707e-05
-3.64240067873942e-05
-5.0157184510646e-05
1.37484830778084e-05
-5.21562935654327e-06
-1.13324571300321e-05
2.29274582762255e-05
-4.05733389780591e-05
-2.50460667213161e-05
-3.20118859809623e-05
-4.30523230525443e-05
-5.26605548121443e-05
-4.25306380284939e-05
-4.72200174288879e-05
-1.55618316787938e-05
-6.27527276024649e-05
-3.85026746280043e-05
-4.08433663108004e-05
-4.58474057139539e-05
-2.28548084022893e-05
-2.50605563194263e-05
-3.81803027946224e-05
-3.89055307586688e-05
-3.3009341615281e-05
-2.18390159426159e-05
-2.00401141557608e-05
-1.78310664204756e-05
-4.34106261394698e-05
-2.35153210836822e-05
-2.66417639759135e-05
-2.85054900592063e-05
-3.49526257098197e-05
-2.43115947076066e-05
-1.91082053587405e-05
-5.51945795010249e-05
-4.46191562890962e-05
-1.74186416445504e-05
-3.07123261743067e-05
4.61014713188676e-06
-5.21537172333197e-06
-6.0790907751278e-05
-5.79172277627365e-05
-4.25998414879081e-05
-2.38299706862726e-05
-1.72837262710667e-05
-1.38150603271906e-05
-1.91569176517942e-05
-1.88526399533053e-05
-1.66660995777033e-05
-1.72979346712965e-05
-2.00367620188881e-05
-1.51200995097364e-05
-2.74928899784612e-05
-2.11739920786671e-05
-3.50252240661598e-05
1.9813248434555e-07
-3.56782384970491e-05
-5.02780039650897e-05
-4.07142965471149e-05
-3.7498477340291e-05
-5.14338117422669e-05
-4.84798384002386e-05
-3.54037672386547e-05
-1.89857713827225e-05
-2.22879110452136e-05
1.23900908539431e-05
-1.54812903310082e-05
-3.53541039686253e-05
-3.51902531389529e-05
1.577763883459e-06
-1.9242112681928e-05
4.64909380546552e-06
-1.66080897133703e-05
-1.39201389470171e-05
-2.3758477221743e-05
-1.51453095333331e-05
-4.29029613322231e-05
-3.7389582203177e-05
-2.99269911917097e-05
-6.01407676797233e-05
-5.23916826409867e-05
-5.6634764080358e-05
-7.69910532233865e-06
-2.57510219784881e-05
2.49852256399139e-05
-3.54831291652944e-05
-1.87548813709509e-05
-2.19675448930726e-05
-5.45532567981113e-06
-2.03948666824686e-05
3.08927793436392e-07
-3.36900053894025e-05
-6.54711883699829e-05
-3.92456166517345e-05
-3.93156921821686e-05
-3.49981243105352e-05
-4.82365823094515e-05
-5.40925326661391e-05
-4.90500723825415e-05
-1.38534785538072e-06
-4.41070670034214e-05
-2.21246018204472e-05
-6.55528077688085e-05
-3.3217533201698e-05
-1.90586558163385e-05
1.7664224695789e-05
-2.90093162569395e-05
-2.52198398734632e-05
-3.59148821863846e-05
-6.96919954142045e-06
-1.5533550509179e-05
-1.83102703953451e-05
-3.68000857365203e-05
-3.46205119414219e-05
-5.36142589593003e-05
-3.61646769610001e-05
-3.08227545579948e-05
-2.59743778695517e-05
-3.75208162856713e-05
-1.10140054804327e-05
8.67759713923384e-06
-4.57653461252465e-05
-3.38707955126e-05
-5.45003111272199e-05
1.21230326883664e-05
-2.29214496425752e-05
1.61104909547672e-05
-4.20127086275137e-06
-2.12990422959047e-05
-7.81212565985451e-06
-3.10524162660466e-05
-2.5116280515788e-05
-5.4847515162993e-05
-5.59010626643143e-05
4.31268209155186e-06
-2.54814715113709e-05
-3.93153451012082e-05
-3.94184189822643e-05
-1.90423510667328e-05
-4.20680222555874e-05
-5.43109946442671e-06
-1.80536447820142e-05
-3.5462718558468e-05
-3.41193234312712e-05
-1.35760850823931e-05
-7.50282903105395e-06
-3.0388113236294e-05
-3.9749758436566e-05
-2.1503505356942e-06
-1.76052935202507e-05
-1.12379019510183e-05
-3.33491901284321e-05
-2.74355161817619e-05
-7.08212128314561e-05
-2.73498595528096e-05
-7.49623497141569e-05
-2.45317263815457e-05
-1.88826302942417e-05
-5.28194747099238e-05
-2.49788952809083e-05
-4.11417953625037e-05
-2.34600718517316e-05
2.00384736971787e-05
-2.12073769884261e-06
-1.13172944024799e-05
-3.37567220209724e-05
-1.79477706768858e-05
-3.58582360256838e-05
-2.1312910675774e-05
-4.73651655777243e-05
-5.90187526060145e-05
-1.6208749512848e-06
-3.82980267323057e-05
-4.7180066854423e-05
-3.16034593610767e-05
-1.25589657315725e-05
-4.65066313443573e-05
1.20878984241065e-05
-5.66823498442903e-05
-4.4625291700614e-05
-2.60100306373654e-05
1.70900700835364e-05
-1.41819267215473e-05
-3.84820571781165e-05
-7.47668832767491e-06
-6.49512151390106e-05
-3.89887952101287e-05
-1.04302670712018e-07
-8.02941528621657e-05
-5.00240213119689e-05
-1.59158744423855e-06
-5.01035342413845e-05
-2.68816380889319e-05
5.37295791774894e-06
-6.10014149541393e-06
-4.13916900197553e-05
-4.60799860504237e-05
-2.66211917560084e-05
-3.77820304947153e-05
-4.92713770314346e-05
-1.28121488719784e-05
-1.01734392845157e-05
-3.11736958550492e-05
-4.81136605916559e-05
-9.94181525935534e-06
-1.09567863903248e-05
-2.1816397700706e-05
-5.6340149019478e-05
-1.55148781985548e-05
-3.77190918142493e-05
-3.36483063524826e-05
-1.14512281499267e-05
-4.5858349093238e-05
-4.3141868525442e-06
-3.45969956500686e-05
-3.08443459668895e-05
-5.29180262033649e-05
-5.89609169468827e-05
-3.85705537842038e-05
-3.82512230673401e-05
-6.32012995482134e-06
-7.07021327268024e-07
-3.8517521908614e-05
-7.08501405735012e-05
-1.3861136707152e-05
-1.24039611015303e-05
-6.04129345086978e-06
-3.18221878172964e-05
-9.33479469067207e-06
-2.99472189190024e-05
-4.23746687128291e-05
-1.1207426884063e-05
-7.81819719265835e-06
-1.23611206069976e-06
-1.83170884881656e-05
-2.77429297248713e-05
-3.07484060830028e-05
-2.37320957597956e-05
-4.75299430959879e-05
-3.63312190709222e-05
-4.21654688476863e-05
-3.46361439772087e-05
-3.64958732736989e-05
-2.45654056373338e-05
-4.69273369035717e-05
-1.4314781846698e-05
-2.08553793832435e-05
-3.89112204532987e-05
-9.46250300187518e-06
-4.63392781214927e-05
-6.40591049804979e-05
-2.99486067242254e-05
-2.89722922283958e-05
-4.84556483496767e-05
-4.77192414354398e-05
-3.10615033724841e-05
-4.78028031680978e-05
-1.9517832803143e-05
-1.42568411681885e-05
-1.31764191362094e-05
-2.68128703072043e-05
-6.199309731677e-06
-2.0075269581996e-05
-5.53933154941435e-05
-2.32304849080644e-05
-3.55770319282644e-05
-1.9353312499014e-05
-5.94108863772149e-05
-2.31221931130863e-05
-2.08162004707336e-05
-2.47535860469011e-05
-4.36734146713651e-05
-8.84744530415696e-06
-6.34766649180267e-06
-2.24948562261582e-05
-3.13835108741605e-06
-1.42128475625963e-05
-5.68693254735118e-05
-2.42216889512721e-05
-1.11784454058187e-05
-1.64577224145803e-05
-4.90425367253922e-05
2.30495381839788e-06
-4.66693144433562e-05
-2.88943943356077e-05
-6.19289058350396e-05
-4.01390108293403e-05
-3.80874820913029e-05
-5.55501642034997e-05
-2.07596998453804e-05
-2.93172384422079e-05
-4.44059613464522e-05
-2.35509471877417e-05
-1.22234026281644e-05
-6.17597791950971e-05
-6.54063640205084e-05
-3.84897940217113e-05
-2.62292758050932e-05
-7.68777820539103e-05
-1.54020532680326e-05
-3.42792301440138e-05
-3.26616206457112e-05
-2.94820489622633e-05
-1.53129267563608e-05
-3.02381073846705e-05
2.22684253372239e-06
3.53883099163378e-05
-4.07797328437767e-05
-2.66701223293176e-05
-2.10292179608938e-05
-4.25017468347025e-05
-8.49882561832326e-06
-4.58440111131586e-05
-5.0774599661967e-05
-2.94941113995677e-05
-4.45226653671743e-05
-5.46335348042328e-05
-3.80266831659682e-05
-2.6551450742461e-05
-2.61908648143283e-05
-6.5846387770422e-05
-3.5008570931965e-05
-4.98793596416424e-05
-5.85656238919579e-05
-3.47502522675974e-05
-5.18790177722278e-05
-2.2949334424544e-05
-1.85818011053289e-05
-1.39455805642757e-05
-1.0559476576127e-05
-3.40893008415321e-05
-5.29684010697324e-05
-4.5298137117762e-05
-4.74037192725535e-05
-5.97235374110286e-05
-2.50455648784074e-05
-4.06626126934972e-05
-3.38439195135854e-05
-1.58770246451774e-05
-4.05305223120667e-05
-4.83720440871664e-05
-1.49923295407732e-06
-5.34719272246775e-05
-3.78404771112447e-05
-4.05638367517321e-05
-5.04625107546733e-05
-1.98481419785415e-05
-2.0470851034722e-05
-2.27961865351685e-05
-1.22384067706574e-05
-4.6935236479075e-06
-4.95396172967625e-05
-1.18105837418541e-05
-2.59716441734795e-05
-3.44705349449877e-05
-8.01442523049712e-06
-2.32037386241008e-05
-1.09450869396888e-05
-2.63760364781561e-05
-4.48392859103372e-05
-2.07581290083364e-05
-1.33205163113685e-05
-2.44864870802509e-05
-7.08175767837199e-05
-3.36344219397802e-05
-5.03546729425247e-05
-3.63316222108534e-05
-2.47791812222636e-05
4.36513852258884e-07
-4.12438305299472e-05
-1.73172032049881e-05
-4.79680889245965e-05
-1.49239537824708e-05
-3.21913493180838e-05
-1.95391216531222e-05
-4.47915908418279e-05
-3.13410300098946e-05
1.71500168256694e-06
-4.5464585009034e-05
1.61110377497115e-06
-3.10642895048402e-05
-2.43268207130486e-05
-1.32735808917922e-05
-7.57169011102271e-06
-5.6767138473587e-05
-5.21347806385386e-05
-2.42047909265455e-05
-3.62400185314428e-05
-4.98040232061202e-05
-2.57364469325994e-05
-1.11622840568714e-05
-2.85984690958367e-05
1.74905691811397e-06
-4.49351817491699e-05
-2.96326581114988e-05
-2.07878620364577e-05
7.88131908504589e-06
-4.24715897121827e-05
-4.49179460289205e-05
-1.86474415573294e-05
-1.46707910466382e-05
-3.68972495086714e-05
-4.33567225159513e-06
-2.95740967701721e-06
-3.08556816136801e-05
-2.97082887235424e-05
-5.57290226239839e-07
-4.796939718325e-05
-3.36424973679978e-05
-3.79769950872765e-05
-4.9282824122358e-05
-4.84255008350547e-05
-3.16930968967343e-05
-4.55779354024514e-05
-4.08942485292615e-05
-1.64329551294726e-05
-1.1285051378041e-05
-1.73773842671646e-05
1.82949390245306e-05
-2.21153816063877e-05
-7.1842438948081e-05
-4.0108057402782e-06
-1.63266765690887e-06
-1.33251715858847e-05
-5.08768609691298e-05
-9.54993571604831e-06
-6.00780329127749e-05
-4.21260201593344e-05
-3.93314085392792e-05
-3.40312038127757e-05
-8.19737889700718e-05
-1.65589599201911e-05
-3.51906557438193e-05
-2.25973735184049e-05
-3.58423762697518e-05
-3.30975617431284e-05
-4.06034519226258e-05
-4.78091702316668e-05
-2.03356059221189e-05
-2.52297844961805e-05
-3.64728279258682e-05
-1.61267511916059e-05
-3.88086746920076e-05
-7.38167373886352e-05
-5.58921270724767e-06
-7.61585353117816e-06
-3.6845310073047e-05
-3.53364290346339e-05
-3.13565011946073e-05
-1.18082133131096e-05
-4.67405257161633e-05
8.1172414595229e-06
-1.92895865272958e-05
-5.55843575688876e-05
3.25293914883105e-06
-4.75294691313137e-05
-5.3739440767868e-05
-2.263128627413e-05
-2.2837647900357e-05
-6.00514170064547e-05
-2.93638006625449e-05
-1.41963672996423e-05
-4.39844961969744e-05
-1.17501382465594e-05
-1.94036098577434e-05
-3.1872280829167e-05
-5.30508272661404e-05
-2.73483081920672e-05
-2.80043187548235e-05
-4.20157182811403e-05
-2.87780514684999e-05
-5.17581485518956e-05
-3.91467588373282e-05
-7.08298362457254e-06
-2.77170570025555e-05
-4.76286710149564e-05
-4.30944725993236e-05
-3.2192370712629e-05
-3.94886837599725e-05
-2.91334970589662e-05
7.50916424274678e-06
-4.26640160255916e-06
-4.41021935370001e-05
7.86913139465814e-06
-2.13418802608637e-05
-4.96081397611911e-05
-1.0545035255495e-05
-3.98380632219896e-05
-2.75776292108076e-05
-3.71699586965284e-05
-2.75910324672969e-05
-3.71761355141165e-05
-1.08196249826742e-05
-4.36588020992362e-05
-5.90485331955614e-05
-5.35522277662021e-05
-3.53790465164031e-06
-4.82957630613005e-05
-1.69100437871634e-05
1.31604426036762e-06
-2.72755939138803e-05
-8.10841945714417e-05
1.9964307807373e-05
-6.50876932933457e-06
-2.22562514668292e-05
-4.17682874410186e-05
-2.52255625725129e-05
-4.18775009685089e-05
-3.95506104301498e-05
1.64193890187347e-06
-1.14232387519254e-05
-4.89591101330444e-05
-2.79385138806401e-05
-1.85000813880206e-05
-3.15181870610968e-05
-5.69969909686304e-05
-2.41058194948556e-05
-1.26453886941289e-05
-1.9580298503674e-05
2.52510397930254e-05
-3.11176542150704e-05
9.88908052744626e-06
-3.34712540861079e-05
-2.3541170886639e-05
-6.97774666762734e-06
-5.22999924155355e-05
-1.6323367454459e-05
-3.24253772345189e-05
-2.37597868908671e-05
-3.13966785073091e-05
3.89821085153634e-06
-2.87058182352439e-05
-5.45216939309896e-05
-1.95906042140862e-05
-1.72699320426024e-05
3.7896534137742e-06
-1.93473904814658e-05
-2.83472437137601e-05
-2.51005149336848e-05
-2.73305942412664e-05
-1.45835461163029e-05
-3.06110929939958e-05
-4.73716278903375e-06
-1.3208484805582e-05
-2.47955760609485e-05
-4.90802699721124e-05
-6.02968378902882e-05
-2.75089862633328e-05
-6.07892377107578e-05
-4.66319790751499e-05
-2.66551532229493e-05
-2.62991654810015e-05
6.56821557823308e-06
-4.49294118188758e-05
-3.87550031950433e-05
-2.54018724101828e-05
-2.11153212536247e-05
-3.57068503237434e-05
-3.56673278129198e-05
-6.63613866405747e-05
-4.90174272402669e-05
-6.40318291812198e-05
-4.4510907643487e-05
-1.49682467781905e-05
-1.42153820914311e-05
-2.63928387308231e-05
-2.82602272377612e-05
-3.67585541876541e-05
-3.14245742517653e-05
-1.0961998859863e-05
-5.44648141133667e-05
-3.85447277661616e-05
-2.94682898320542e-05
-1.37515888542623e-05
-6.25348127036897e-05
-2.07835370769798e-05
-3.91713087169075e-05
-4.7728208659484e-05
-4.75012889861117e-06
-2.15724336273621e-05
-4.92517219737116e-05
-5.16067758642609e-05
-5.40200978215984e-05
-5.29388717681832e-05
1.68642983475156e-05
-3.33703353310661e-05
-2.02085096624538e-05
-1.19893750636482e-05
-3.42387559726609e-05
-3.82583923430531e-05
-1.72463126834158e-05
-4.10811410361623e-05
-6.80587882500469e-05
-2.57712978098994e-05
-4.027910211742e-05
-3.43931507831868e-05
-4.30075636695967e-05
-4.7684538497769e-05
-7.16430608626168e-05
-5.19188351280981e-05
-6.79188440545986e-06
-1.69848006162569e-05
-1.87629129343339e-05
-7.48888575037585e-06
-3.43355251009334e-05
-1.35873636487899e-05
-1.58144434526242e-05
6.53035632869616e-07
-4.68007055533405e-05
-4.29912183691807e-07
-2.07369238355989e-05
-2.56240057316626e-05
-3.75277504318353e-05
-1.34797968974496e-05
-2.46590050361817e-05
-3.32166379646123e-05
-2.04728412184684e-05
-1.88914364413374e-05
-2.7352473646399e-05
-2.045787419756e-05
-2.44153334824797e-05
1.3867881249255e-05
-1.65294740369298e-05
-2.00087409493541e-05
-6.18338256054558e-05
-2.31110386338706e-05
-4.17703502593911e-05
4.64929973478191e-07
-2.10313010580864e-05
-5.00555321883737e-05
-7.14673558550408e-05
-3.38100781846185e-05
-3.0737557450964e-05
-3.12660339450279e-05
-1.27520823131967e-05
-5.39013826251315e-05
-1.2844142035746e-05
-3.64404222239135e-05
-2.36870866307027e-05
-2.77448504626546e-05
-2.94974117371499e-05
-2.8736663216241e-05
5.05683700493387e-06
-9.96415856386436e-06
-2.41613055991258e-05
-1.44886834529232e-05
-5.04217307628054e-05
-3.17365292059051e-05
-2.10707952550106e-05
-3.05769400854654e-05
-7.94056986054089e-06
-3.16002165778907e-05
-5.69551358198489e-05
2.09619628439711e-06
-1.3341459210427e-05
-3.99971318558401e-05
-4.50351261777951e-05
-2.15984518055902e-05
-2.40182028130898e-05
-4.88444126717286e-05
-3.54246210279009e-05
6.10627415846593e-06
-2.29927311643397e-05
-5.96468294678473e-05
-3.79797784950536e-05
-6.14276390182384e-06
-2.27275304453825e-05
-1.70563156106765e-05
-3.30647614524157e-05
-1.06415768304534e-05
-3.91496469596087e-05
-3.41120293501525e-05
-3.2835993779964e-05
-4.22367438517715e-05
-2.71393211964478e-05
7.18401378644469e-06
-2.10214534644607e-05
-4.76602352500869e-06
-1.80168129840203e-05
-3.09645454677273e-05
-3.91132437822537e-05
-1.86117040877109e-05
-3.25925736448493e-05
-2.21203617592158e-05
-2.28317708192416e-05
-3.74455965465049e-05
-6.30930794937842e-05
-3.85578930216116e-05
-7.48449868832785e-06
-1.90112604233064e-05
-4.93367576633214e-05
-2.31367057496606e-05
-4.05246694920837e-05
-3.11175268137338e-05
-4.72533708993959e-06
-2.38419662713551e-05
-3.37935209937435e-05
-2.0585371757743e-05
-4.4661096832664e-06
-3.33699141333163e-05
1.86264064925708e-06
-7.48884961998715e-06
-3.3110399948469e-05
-2.89414804508169e-05
-2.59947703060022e-05
-2.63063819976292e-05
-3.10350083637606e-05
-4.817557817778e-05
-1.08959309787241e-05
-4.31882164694806e-05
-3.3677195428988e-05
-2.05630269519489e-05
-4.3227950000119e-05
-2.33211621837295e-05
-5.83068979242997e-05
-2.58294034771942e-05
-3.62338153697869e-05
-2.79441880044371e-05
-3.40202067536373e-05
-5.03382953482672e-05
-1.6980408229952e-05
-7.7220650171888e-05
-4.18981734241627e-05
-3.39109802963487e-05
-5.87586201824818e-05
-1.0509965411808e-05
-3.64826700882452e-05
2.1719479510926e-06
-3.21452656186154e-05
-2.42181524074871e-05
2.22875688307367e-05
-2.89876711339933e-05
-4.67075315409817e-05
-2.69724440745096e-05
-1.82471927759986e-05
-2.69785894100588e-05
6.90637312806522e-06
-3.97435584404026e-05
-6.67806728765093e-05
-1.2271118894246e-05
-5.62019528406017e-05
-2.85532062925786e-05
-3.64253040248203e-05
-2.16145790474349e-05
-2.32716832064488e-05
-3.83310028462292e-05
-3.56497815930671e-05
-4.95690776962183e-05
-3.21946699494238e-05
-2.49037107440321e-05
-4.86000977431915e-05
-6.13191728152043e-05
-4.79483229692917e-05
-4.21797417171531e-05
-2.93700191689047e-05
-6.71301900821655e-06
-2.09493470517763e-05
-3.739752160226e-05
1.04087192536253e-06
-3.5326897283767e-05
-2.42681604238734e-05
-2.56405551013128e-05
-5.84146371820812e-05
-2.57544553255803e-05
-4.88954539326115e-05
-3.08838829421945e-05
-4.35834197507804e-05
-2.42152420559992e-05
1.34032382907029e-05
-2.27331211383596e-05
-6.72166837212449e-05
-3.64976458366416e-05
-4.05733802853002e-05
-3.34110131114388e-05
-3.03398336334658e-05
-2.17370324038483e-05
-2.51835366034488e-05
-1.16625733624738e-05
-5.12683813623633e-05
-4.17060536866836e-05
-2.88843508819907e-05
-3.97422014641545e-05
-6.22376494496128e-05
-3.82377991360377e-05
-1.54540833604656e-05
-6.33256915143435e-05
-2.77777270942382e-05
-4.64313871873205e-05
-6.53446220049207e-05
-2.74417475872811e-05
-7.36175285200327e-05
-1.47687020823339e-05
-4.32992669167431e-05
-3.19737107690454e-05
-4.49190789887001e-05
4.06339964590732e-06
-2.82315606085892e-05
-3.52025543096248e-05
-1.01946530985302e-05
-1.05058823856408e-05
-2.5916974775224e-05
-5.81216144140063e-05
-4.69499536508475e-05
-3.67264473365309e-05
-3.89052826578283e-05
-3.69150436709284e-05
-2.00317791163229e-05
-3.15319845755701e-05
-3.74393123523953e-05
-2.63521288591781e-05
-4.3975255382299e-05
-2.22855339393697e-05
-3.44178954083519e-05
-4.60154196931571e-05
-3.17761396855391e-05
-5.77228588611763e-06
2.09647663342636e-06
-3.00849186349476e-05
-3.13682909672306e-05
-4.30828884017891e-05
-3.95080343969189e-05
-2.51347802630467e-05
-7.64719746356154e-05
-3.43349349968094e-05
-4.20854317850689e-05
-4.14509059679252e-05
-2.87598297321265e-05
-1.83520199541748e-05
-3.78322967392774e-05
-2.07945164915901e-05
-3.47526274264843e-05
-4.57822529015139e-05
-4.12528563697944e-05
-2.43740616669267e-05
-4.05050534931454e-05
-2.88775194730539e-05
-2.71384233941782e-05
-1.81343841547549e-05
-1.50049951848874e-05
-5.3353762799674e-05
-5.84315163852457e-05
-1.90614543583017e-05
-5.16883071765109e-05
-5.43669188668596e-05
-3.99845277236427e-05
-3.68892194495603e-05
-4.40968963450063e-05
-4.03621228775019e-05
-4.08833264655657e-05
-4.60376857966216e-05
-1.24450766834755e-05
-1.36028840307111e-05
-6.09078400257483e-05
-3.81910702268029e-05
-3.6713751247339e-05
-1.37115030059054e-05
-3.31524393802148e-05
-4.91015236940674e-06
-1.22090348465444e-05
-2.10063308666656e-05
-2.53073188147779e-05
6.20189068581596e-06
-1.07866072964058e-05
-4.40991788882391e-05
-5.9228217895235e-05
-3.81937617501827e-05
-2.26009043788839e-05
-6.41545656815433e-05
-6.8165945138686e-05
-2.90739555647295e-05
-4.57266811105946e-05
-1.04242837480465e-05
-3.3962501955982e-05
-3.37041042233174e-05
-7.17399413867194e-06
1.04844468220593e-05
-1.30621181356102e-05
-3.70793796561363e-05
-3.77168322130504e-06
-3.42893426394196e-05
-2.63978930689162e-06
-7.01733336755699e-05
-5.08361353772964e-05
-6.05277842842235e-05
-6.50549762132406e-05
-1.78017325872307e-05
-3.35306810059452e-05
1.28870204237533e-06
-4.06879466666332e-05
-2.65641566526263e-05
-2.60402206775426e-05
-4.44041893927145e-05
-5.56981634103814e-05
-2.52733468007419e-05
-5.2643736750546e-05
-5.14056464446576e-05
-1.75119246673201e-05
-1.02370277002766e-05
-2.1708082652166e-05
-2.36462781118984e-05
-1.19756076831607e-05
4.23718178429254e-06
-3.0816275333059e-05
1.29943353779694e-06
-5.66899281129942e-05
-2.05319156050144e-05
-4.00713699279082e-05
-3.35719685448238e-05
-4.54488526721516e-05
-5.71125752986715e-05
-8.85385990511089e-06
-3.09796619217701e-05
-3.60923095197621e-05
-6.54208152254999e-07
-6.04957389738311e-05
-2.42243936313311e-05
1.3525715992454e-05
-3.63728335042767e-05
-6.02238537607715e-06
-3.08254983586392e-05
-2.29006704561574e-05
-9.61248601467487e-06
-2.19719216832408e-05
-4.39342901608942e-05
-4.45369619697815e-05
-3.91370046718426e-05
-1.7369700515073e-05
-1.21194343958491e-05
-1.08754118774527e-05
-7.16151731054098e-05
-5.3065477908267e-05
-6.14375761305091e-05
-1.81020789030314e-05
-4.02647873747297e-05
-2.2745819637624e-05
1.14974137034895e-05
-3.66512844483524e-05
-2.74645945661293e-05
-2.93551751707473e-05
-3.99125305078428e-05
-3.48653743177457e-05
-3.9870609814763e-05
-3.21489091670091e-05
-2.89650946002807e-05
-5.64433777715225e-05
-3.58139047543181e-05
-1.4780587045404e-05
-6.13221409687408e-05
-3.72086233347111e-05
-7.75973872636511e-06
-5.1340121872881e-05
-7.35802782805647e-05
-3.73964083892947e-05
-3.98234434316183e-05
1.67143324668516e-05
-2.59738038913643e-05
-4.29678703917788e-05
-1.73251744777592e-05
-9.17006344361482e-06
-3.06196218146307e-05
-3.6776178655883e-05
-4.79318201813093e-05
-3.17277158592926e-05
-2.55387290987521e-05
-4.83615405651577e-05
-3.32994839335799e-05
-2.60791447788593e-05
1.37417147409986e-05
-2.0933621257328e-05
-1.36104241001065e-05
5.97328614953519e-06
-3.53338512202724e-05
-2.64997346085772e-05
-1.63098088322845e-05
-1.73456202883427e-05
-3.23004866494926e-05
-1.51676608101207e-05
-5.00167211355105e-05
-1.6679962265105e-05
-4.96690707670382e-05
-1.37528949155051e-05
-4.07091780885521e-05
-3.28108857105371e-05
-3.67673104670929e-05
-5.50477365658715e-05
-4.73134781972873e-05
-7.81584543157187e-06
-3.09794600926661e-05
-1.8120300966958e-05
-2.88310947332199e-05
-1.77346641092738e-05
-2.81675927396716e-05
1.7445917641244e-05
-1.8781566075331e-05
-3.9998853298971e-05
7.40992239765667e-06
-1.65576615707393e-06
-3.74137241625316e-05
-2.54763523545794e-05
-4.83570626293676e-05
-2.72183223911123e-06
-7.96477986262867e-05
-6.03502699908827e-05
-1.85208922747368e-05
-5.15610862548212e-05
-5.27588571560295e-05
-1.59742679163237e-07
-3.90300839393111e-05
-2.26009988918028e-05
-2.54271710939464e-05
-1.41600470333072e-05
-2.31678354462193e-05
-5.01468397225888e-05
-1.21344577758024e-05
-1.85108866920341e-05
-5.38005351547588e-05
-3.97000848115064e-05
-2.88721300869427e-05
-3.15896510092632e-05
-3.61667774659759e-05
-3.9379830783766e-05
-5.17567048151046e-05
-2.92637275511847e-05
-2.69701212719493e-05
-4.33146522348724e-05
-4.50754550069734e-05
3.61638983982268e-06
-1.454746480613e-05
-2.64496743752903e-05
-3.09281243082237e-05
-1.36770337054644e-05
-5.60937693889128e-06
-2.96285625884709e-05
-2.850396353075e-05
-2.87164290965127e-05
-7.03199559509382e-05
-2.54585559851956e-05
-4.6479861869459e-05
-3.56170843165527e-05
-2.94051674908751e-05
-5.52314336492035e-05
-5.94380750609067e-05
-5.27031229037001e-05
-5.85214955758131e-05
-3.04445482793897e-05
-4.18682761957553e-05
-5.94584138117207e-05
-2.96208581746203e-05
-9.46559746232921e-06
-2.3308589941842e-05
-2.7479000483738e-05
6.49920384176441e-06
-1.66420104847982e-05
-4.28123380150453e-05
-5.35867094813807e-05
-2.73774601427574e-05
-4.35937234840563e-05
-3.03204187472677e-05
-3.59734766864606e-05
-2.00979320203194e-05
-4.32911565946905e-05
-8.88788385781997e-06
-2.3828263140452e-05
-1.56660705090586e-05
-3.27313776369016e-05
-1.37763500840334e-06
-3.38002308194649e-05
-3.35307140936063e-07
-1.10154815080522e-05
-4.67572614776058e-05
-4.03528394264697e-05
-4.25486174206115e-06
-1.77557381580602e-05
-4.40927487694587e-05
-2.11317055361174e-05
-1.04914309163885e-05
-2.63848850539823e-05
-1.89785624210189e-05
-4.34594294286631e-05
-8.53993428935849e-06
-2.54299223144533e-05
-1.79715381269219e-05
-3.29698927962321e-05
-2.95214753223155e-05
6.06991136992019e-06
-1.84130356132518e-05
2.5815252916025e-05
-3.40951384761764e-05
-1.30284904364151e-05
-2.91220271806404e-05
-1.62659866876326e-05
1.36470113607296e-06
-4.1751772119097e-05
-4.16925422126031e-05
-1.91245144437484e-05
-2.0290306144907e-05
-5.76431482160116e-05
-2.91462642030042e-05
-3.51276778028543e-05
-3.0611272937553e-05
-1.68436821458313e-05
-5.2393385206808e-05
-1.80409989169929e-06
-1.14786236202024e-05
-3.71570227880777e-05
-1.3932691608768e-05
-5.35258396468612e-06
-4.17822117793182e-06
-7.54702316039803e-05
-2.72739686732162e-06
-1.45012058906042e-05
-3.14911743470005e-05
-6.75168194466099e-06
-2.98875461463779e-05
-1.3873710467261e-05
-5.98731319435639e-05
-4.67405222897216e-05
-4.37879379989549e-05
-5.82413598886414e-05
-1.50963640702866e-05
-3.87039624941308e-05
-4.54969712849968e-05
-1.20568404331443e-05
-1.11382763469049e-05
-1.18714513042208e-05
-1.49051977218253e-05
-8.85040355359475e-07
-2.78140508217174e-05
-4.85089043399717e-05
5.1198241568425e-06
-3.136902559963e-05
-4.89641378908673e-05
-1.92566125583111e-05
-3.03319670475071e-05
-4.29509232520519e-05
-9.50208809810765e-06
-1.40955060002333e-05
-5.00341905969661e-05
-5.50403506646369e-05
-8.08572541574084e-05
-7.92744784729117e-05
-3.52568259704782e-05
-6.36114694740884e-05
-6.11577632780031e-05
-2.17044354968921e-05
2.42016404765763e-05
8.91509094646928e-06
-3.9072264210375e-06
3.32447781895806e-07
-1.04654733039392e-05
-5.21839076115063e-05
-3.28390109024226e-06
-1.16726994580867e-05
-2.03647358494283e-05
-3.4456409611322e-05
-6.99280824039334e-05
-2.56414317981293e-05
-2.53272403985874e-05
-5.50081118859621e-06
-6.05433944685765e-05
-2.15512343667444e-05
-1.19363158788637e-05
-2.6905539973959e-05
-4.97929755927318e-05
2.2761160736967e-06
-3.73909315276094e-05
-4.4170407201805e-05
-2.53573269136481e-05
-2.45310910321116e-05
-9.29193941051203e-06
-4.67213913441808e-05
-5.81917118547264e-05
-3.07750441581175e-05
-2.91423258629762e-05
-2.32675007714678e-05
-5.43489401204877e-05
-3.62233576804584e-05
-2.09481738695542e-05
-1.2110924977558e-05
-3.09586604471943e-05
-3.54780456199789e-05
-3.70734169736893e-05
-4.76927840381741e-05
-4.53391864111872e-05
-3.55647834468591e-05
-5.67260387762122e-05
-2.48242947833363e-05
-3.52505732139788e-06
-4.07862212116274e-05
-2.54661179414201e-05
-3.92366331012987e-05
-7.59914690149435e-05
-1.78521798474105e-05
-4.3627049387438e-05
-2.12282290009628e-05
-4.32272156367233e-05
-1.80845939968604e-05
-2.68327408311505e-05
-3.16914815511297e-05
1.10024900205669e-05
3.64867034700087e-05
-6.09040336560259e-05
-1.31806804208503e-05
-2.99013266679222e-05
-1.56806518943709e-05
-3.82606800636003e-05
-2.41790579209655e-05
-5.820294023567e-05
5.03388907456774e-07
-1.64561010771819e-05
-7.53614908545564e-05
-2.40857046325512e-05
-1.68644979871935e-05
-6.71627839321994e-05
-4.18814033547472e-05
-3.56486804234012e-05
-1.3408293718318e-05
-4.99194642788346e-05
-2.57741390333596e-05
5.38324205054183e-06
-3.6876001323009e-05
-2.61255443289031e-05
-3.03334000681914e-05
-3.09154691095796e-05
-1.37787207546438e-06
2.34061827921581e-05
-3.32255868289552e-06
-7.70009748144031e-06
-2.42467409396931e-05
-2.89691708575422e-05
-2.44957522190806e-05
-5.17756430480992e-05
-1.92049036875873e-05
-1.44270215157566e-06
-3.70323417714715e-05
-1.3367906187803e-05
-2.46426374472751e-05
-9.81884688251748e-06
-3.26934938205744e-05
-2.99153034652417e-05
-4.44887381618637e-05
-4.15645935520759e-05
-1.10754174012883e-05
-2.0281806739662e-05
-3.89318194230102e-05
-1.49837331007402e-05
-1.78662332727918e-05
-6.32380436193728e-06
-1.91667471793661e-05
-1.36307498538484e-05
-1.7621857923444e-05
-8.33236091616686e-06
-5.85781692913869e-05
-3.3194076183018e-05
-4.53007944723293e-05
-6.64823175678086e-05
-2.4979037558054e-05
-9.03717037502188e-05
-3.870420173477e-05
-3.22475110455425e-05
-3.00627465072081e-05
-3.22115997700082e-05
-1.2037259104739e-05
-3.50521340950182e-05
-7.65730665398434e-06
-6.04343956069909e-05
-4.81479787118508e-05
-4.3937202515024e-05
-1.23471327885129e-05
-4.16071527270991e-06
-5.16472393672279e-06
-2.08010256339775e-05
-1.66523449502206e-05
-3.42510624855941e-05
-3.24968183405771e-05
-1.21833555529775e-05
-4.82065666368572e-05
-1.36526665559382e-05
-1.83996100110744e-05
-5.187441303885e-05
-5.98849353680109e-05
-9.37719303458938e-06
-1.63479226158767e-05
-5.67869930823004e-05
-1.65397283876562e-05
-1.39319123577486e-05
-2.51389448772226e-05
-3.01006450404301e-05
-3.37578335735598e-05
-7.41379609372496e-06
-1.07557820457971e-05
-1.01011052388783e-05
-4.51118659898722e-05
-3.49452042891409e-05
-1.25303079331552e-06
-5.2852429382927e-05
-5.03412171717696e-05
-1.53780564324637e-05
-6.42314476455618e-06
-2.29971282645243e-05
-2.78203827098415e-05
-2.06906457382774e-05
-7.72076834870764e-06
-7.78931493736355e-06
-1.23460308675591e-05
-3.45588944903573e-05
-2.87973063311507e-05
8.61348707968868e-06
-6.04121526934218e-05
-1.75442016848422e-05
-4.33153090136058e-05
-6.17555269527174e-05
-2.07634651593026e-05
-4.61116965435058e-05
-1.99561617358511e-05
-2.49105633285981e-05
2.90990384608158e-05
-2.41509028106049e-05
1.48584551196829e-05
-6.06977967522356e-06
8.4469550631513e-06
-2.87382449738688e-05
-4.77904991728398e-05
-2.96436935380891e-05
-3.39965669127109e-05
-4.04098189835659e-05
-1.51607941395292e-05
-5.01608021059684e-05
-2.57622913839714e-06
-4.24057652006185e-05
-2.30904930175969e-05
-7.01234127509397e-05
9.46494746702187e-06
-2.79162619611022e-05
-2.78045244693745e-05
-3.52501850641339e-05
9.90982929457851e-06
-2.85534903093598e-05
1.35458583065004e-05
-4.70670017710092e-05
1.30805305389024e-05
-1.7637291889732e-05
-1.80353107883555e-05
-4.69078764335693e-05
-5.19230868007737e-05
-4.42610459687401e-05
-4.00670218552967e-05
-3.28369025128892e-05
-5.03849820462968e-05
-3.15368558880953e-05
1.84666079407493e-05
-2.3416873468464e-05
-2.00341987582253e-05
-1.46140065058026e-05
-2.03449116738187e-05
-2.25963007415742e-05
-2.06592186028342e-05
-4.01030336147644e-06
-2.7391490567597e-05
-2.02023315078536e-05
-3.3457456927354e-05
-3.18638333304854e-05
-3.41353281707951e-05
-4.18037246430619e-05
-4.86149204300879e-05
-4.03754740541479e-05
-4.03512844827422e-05
-1.72097307393473e-06
-4.52619679957337e-05
-2.54890858904445e-05
-3.88084990462782e-05
-5.41042296510816e-06
-5.4848959340572e-05
-3.14048291458625e-05
-2.9078746812465e-05
-3.08591093159378e-06
-3.1062280320676e-05
-4.70320402314646e-05
9.52447763350545e-06
-3.65222858686324e-05
-3.60629147971127e-05
-3.50742130316151e-05
-3.50407833687028e-05
-3.80546172809501e-05
-4.89909189884368e-05
-2.2575111597433e-05
-2.55913796874629e-05
-6.35240018657451e-05
-5.33720997347351e-05
-3.07895173911249e-05
-3.51831481426815e-05
-2.0187141520262e-05
-3.26152602585125e-05
-3.46331928518197e-06
-3.69154752774134e-06
-2.25810811587697e-05
-8.42826531563037e-06
2.01626565060693e-05
-1.63635035512105e-05
-4.02822123042009e-05
-3.96420956191254e-05
-3.16383862581447e-05
-5.4672740443727e-05
-2.54872585844866e-05
-3.57599297381839e-05
-3.38450200096295e-05
-1.98920001443458e-05
-6.07495639242109e-05
-2.59151491856369e-05
-5.24785699233763e-05
-3.17484128083976e-05
-3.59078240203041e-05
-4.01432622419332e-05
-2.62357835307118e-05
-6.76384250756428e-06
-1.56351475029384e-05
-5.1593830601185e-05
-2.48606874590699e-05
-3.1591170120597e-05
-4.35931699821381e-05
-4.59363495347688e-05
-2.79285901322631e-05
8.57694464804065e-06
-5.1604445746003e-05
-3.13105306336779e-05
-1.40455506635713e-05
-3.63242269945037e-05
-5.03581333253665e-05
-2.74086604177117e-06
-1.31714952238214e-05
-8.1736344746389e-06
-2.31279744923508e-05
-3.97651013080159e-05
-2.06254969034032e-05
-1.92490663479639e-05
-4.51522220171966e-05
1.50434429253247e-06
-2.57683550828413e-05
1.07858701326436e-06
-2.88434646722225e-05
-3.91245236173897e-05
-5.11657822590448e-05
-3.70729466585138e-05
-3.40655845181795e-05
-5.87741214266442e-05
-7.74948184534503e-06
8.70072979803262e-06
-5.63676895065391e-05
-3.72993594624266e-05
-1.80501781742284e-05
-4.45398203957251e-05
-5.58817869294912e-06
-2.92128428455991e-05
-8.92803961991584e-06
-4.221880930895e-06
-7.50991925827974e-06
-2.12497456578407e-05
-5.05674109854214e-05
-2.76847898521608e-05
-1.61893996669202e-05
-4.49259348263058e-05
-1.01644256039159e-05
-2.26557392836384e-05
-5.60083850960334e-05
-1.236273858651e-05
-3.88220088772445e-05
-1.93308512095675e-05
-1.6058969512252e-05
-5.38589983534157e-05
-2.31587799838412e-05
-2.4111412732042e-05
-2.85139442711432e-05
-2.90539565779455e-05
-9.40427891897711e-06
7.62450539767234e-06
-2.04268925424124e-05
-3.30060332012543e-05
-1.94349674173229e-06
-2.27813010424864e-05
-4.17875692546403e-05
-1.40175400900583e-05
-5.88390594991789e-05
-2.52124454489475e-05
-4.0022164382182e-05
-3.87358683195116e-05
-5.46388956972224e-05
-5.10344252169304e-05
-1.77789778898408e-05
-4.02213054663898e-05
-4.02107975779131e-05
-3.87231478212488e-05
-2.4238943860818e-05
-5.91154379056525e-05
-2.46946462442101e-05
-2.94073298607199e-05
-2.86777286362798e-05
-3.69027751227651e-05
-2.2287231010996e-05
-3.4828348656045e-05
-1.27675268462038e-05
-5.12783984328054e-05
-5.09256764552777e-05
-2.84920737435679e-05
-2.82239396598697e-05
-6.70331948085139e-05
-4.73243733116856e-05
-3.61139524538327e-05
-5.616632027439e-05
-6.35160221944127e-05
-9.3037726737398e-06
-1.40049161058434e-05
-3.7534359605254e-05
-2.97501557932439e-05
-1.43052877952715e-05
-1.31949357866541e-05
-6.19598858592013e-06
2.12664534930653e-05
-5.13562959794649e-05
-3.18948578083208e-06
-3.17909500094116e-05
-2.42996013291936e-05
-5.73610035002197e-05
-5.07360058310193e-05
-3.26456246780558e-05
-5.09164222475231e-05
-3.05542843385707e-05
-4.12298532431194e-05
-3.08512720291601e-06
-7.28699994147268e-06
-3.75853691979355e-05
-1.36321515772354e-05
-3.8533944970847e-05
-6.31254807442849e-05
-1.65760188410252e-05
-2.75007598410234e-05
-1.89809710367562e-05
-3.87856418234668e-05
-4.5022455737866e-05
-1.9404179230886e-05
-1.84479959132164e-05
-4.49147601904339e-05
-2.27594047505801e-05
-2.39650776828298e-05
-3.84207925354439e-05
-4.63983495333898e-05
-5.44729143776174e-05
-1.82258722464766e-05
-6.07076831873328e-05
-3.13541366016827e-05
-1.80115995457335e-05
-4.92417822580651e-05
-1.96324433211939e-05
-1.39244391082228e-06
-1.3502615879701e-05
-1.32607384627915e-05
-2.7207164758397e-05
-1.68551952640187e-05
-2.86133296721923e-05
-2.81708315275728e-05
-7.75885703386947e-06
-3.18310498413531e-05
-6.4861979088704e-06
-3.20171448524619e-05
-5.03299103471014e-05
-2.59786206336678e-05
-2.1933859452918e-05
-3.70212626451557e-05
-1.25284152289928e-05
1.12116923213701e-05
-3.5093578468496e-05
-3.26349654207568e-05
-3.54863578108835e-05
-2.08894539419823e-05
-1.95527248221695e-05
-3.41964329055598e-05
-2.00505217797659e-05
-2.01950190017332e-05
-4.65687783590801e-05
-3.46879330676104e-05
-4.68142831826991e-05
-3.63839649879793e-05
-5.51797521193576e-05
-2.09364442802241e-05
-1.66883783271746e-05
-2.68604525179077e-05
-3.64165644557177e-05
-1.12946469038406e-05
-9.25552317843696e-06
-5.05056430923321e-05
-2.28030668272953e-05
-9.95138230349706e-06
-1.91038090631068e-05
-4.35968518683643e-06
-4.03940300942306e-05
-2.83953591240055e-05
-6.49809536470041e-05
-2.4462590974929e-05
-3.90959541969712e-05
-5.64469784073887e-05
-4.65653629943484e-05
-1.50717924116031e-05
-4.22865456759644e-05
-1.57023911731311e-05
-2.43733109595901e-05
-4.07607188012573e-05
-3.48719729975145e-05
-3.42512438750744e-05
-4.32121016634813e-05
6.58553114919839e-06
-2.20884915749434e-05
-1.29023369025784e-05
6.4921124297394e-06
-1.3459923845886e-05
-2.93596012493398e-05
-3.43701423736886e-05
-3.58954858974574e-05
-4.38134178262523e-05
-3.88883488021683e-05
-2.36656274362746e-05
-4.04283385160762e-05
-3.30170391385306e-05
-3.88998475111254e-05
-3.31156231298934e-05
-5.59217959468466e-05
-2.99532100137145e-05
-6.27172421730056e-06
-1.93264467036129e-05
-5.06354226395441e-05
-1.93121285012805e-05
-6.99010734058636e-07
-1.87882401522519e-05
-3.84099219986386e-05
-3.00129011076895e-05
5.34189323699366e-06
-1.17824201544149e-05
-1.22680087830949e-05
-2.27728714010571e-06
6.39166737417076e-06
-2.3204341373161e-05
-3.33919876692751e-05
-5.47958790023186e-05
1.89144163593458e-05
-4.7590464252907e-05
-5.87475703407897e-05
-2.69547846163397e-05
-4.46357978569188e-05
-3.95210143122966e-05
-1.8163014996363e-05
-6.10434065283192e-05
-3.18976632312875e-05
-5.58349108536722e-05
2.36683299276963e-06
-4.6074828697537e-05
-5.95475704615804e-05
-8.24130746601293e-06
-3.75087369569397e-06
-4.34961227550017e-05
-4.3613606845895e-05
-4.59390726113627e-05
-9.2294804531602e-06
-3.33201503507281e-05
6.9148919638128e-06
-1.02759367537235e-05
-4.67836972203944e-05
-3.44458655267493e-05
-2.14967741450316e-05
-2.41734760026456e-05
-1.87733486625827e-05
-4.6494761601358e-05
-2.37700252437292e-05
-4.32175905498052e-05
-1.1901782188063e-05
-3.18304325148455e-05
-2.24794821038196e-05
-3.85537945673892e-05
-1.66118742359927e-05
-3.96656195836485e-05
-2.82243442225306e-05
-3.45913493127926e-05
-5.94539546451407e-05
-1.77769672480554e-05
-1.41402138743141e-05
9.00399746113938e-08
-4.80870678473517e-05
-4.96034607078807e-06
-1.31412767655342e-05
-6.68594549451334e-05
-3.87522503759032e-05
-4.20723269581507e-06
-8.81690974422051e-05
8.18020493314311e-06
-2.85336740433097e-05
-4.58272455398578e-05
-4.61258149574292e-05
-4.51830887843608e-05
-4.10700273498703e-05
-1.17255043906406e-05
-2.38313151532179e-05
-6.60029375544699e-05
-2.29807328206089e-05
-2.66029825867144e-05
-1.26523920908984e-05
-5.2936537531314e-05
-2.94806442769233e-05
6.25224148250992e-07
-3.72651977000227e-06
-9.64033948262162e-06
-2.7292474204799e-05
-1.69765397090474e-05
-2.30857130129909e-05
-1.27310259909885e-05
-4.61628370928436e-05
-4.5388192722319e-05
-1.7619669494605e-05
1.22591424790809e-06
-4.94163690250032e-05
-3.97586753251979e-05
4.57832612662579e-06
-5.34823883538024e-05
-4.2202095104259e-05
6.48986586241559e-06
-5.09052570880734e-05
-3.55169084075305e-05
5.51608718362193e-06
-2.03738104613174e-05
-1.88261223088627e-05
-2.12203895164076e-05
-2.56771277893527e-05
-3.13055934686664e-05
-1.94798553668271e-05
-7.43310014929411e-06
-7.15565264045171e-05
-2.19049439901495e-05
-1.74415948223334e-05
-6.34152877027869e-05
-2.80865967369079e-06
-7.90237093775236e-06
-6.0061940348563e-05
5.4333102784138e-07
-4.04327772998566e-05
-4.76628346467667e-05
-2.07891649396623e-05
6.71133608688255e-07
-1.14287200035494e-05
-4.72514296965334e-05
-4.6051117088874e-05
1.82378690449134e-06
-3.8740075615556e-05
-2.67012390975208e-05
-1.54151751814072e-05
-1.84327509794559e-05
-3.36898024355038e-05
-1.37817451129846e-05
-3.4257062126508e-05
-6.90572445270202e-05
-5.0939127407383e-06
-3.18448655832658e-05
-5.82790952351145e-05
-4.44399210093622e-05
-4.97305632372855e-06
-1.02164310688389e-05
-4.48082362933719e-05
-2.04235891080526e-05
-3.13428792432859e-05
-2.28874361920544e-05
-3.79365224380276e-05
-5.3763009795189e-05
-6.06316659008652e-05
-2.73081964789687e-05
-2.37965604853851e-05
-4.79732379445941e-05
-2.56793245392462e-05
-4.63453516182115e-05
-2.56784345345241e-05
-5.45438847621836e-05
-4.06068542567242e-05
-4.16041334511949e-05
-3.02624568018821e-05
-1.56868083321864e-05
-3.23263335140412e-05
-7.21010871014699e-06
-3.41223514956117e-05
-3.20405701654923e-05
-1.39089338924789e-05
-4.83052846695653e-05
-2.30320546955823e-05
-4.48790258653511e-05
-4.41051945670262e-05
-4.02073032145621e-05
-4.23182918270721e-05
-2.59953878139492e-05
-2.48281109673002e-05
-4.61314472419463e-05
-1.76186527005798e-05
-2.58324931851424e-05
-2.93064353344363e-05
-2.37584863202867e-05
-8.36498041155163e-06
-2.93686865817878e-05
-4.23176361647036e-05
-8.61957657465457e-06
-1.5390049097823e-05
-2.12588717195574e-05
-3.91419179204164e-05
-2.79832668609417e-05
-6.07077814496127e-05
-4.48205342373723e-05
1.60126223069235e-05
-9.35145256091716e-06
-2.63575728400174e-05
1.10538674956866e-05
-3.56582344644879e-05
-3.20298575597419e-06
9.13753507447243e-06
-2.55894430718805e-05
-4.98180927319987e-05
-3.93290482773461e-05
-4.55816822603498e-06
-3.72692838084175e-05
-2.39140618850603e-05
-9.11166636249024e-06
-4.16736822338182e-06
2.7452815846882e-06
-1.10980837817342e-05
-1.10658035266105e-05
-6.77353676673456e-05
-1.16155008101742e-05
-4.47329019607091e-05
-4.66118260547279e-05
1.9518233362365e-05
-2.69147252278838e-05
-4.66835960119466e-05
-2.83330442575368e-05
-4.01265354735133e-05
-4.40961244626148e-05
-5.3322611133761e-05
-8.7347457015542e-06
-5.83246329491041e-05
1.79155864762276e-06
-1.84861833900037e-05
-4.18719744753917e-06
-2.69570724839525e-05
-3.58454915980397e-07
-3.93088657300532e-05
-1.87868943541068e-05
-4.33670381671835e-05
-2.78089130821953e-05
-2.68328085698812e-05
-6.17763407599142e-05
-2.26457051615079e-05
-3.31233623492404e-05
-3.75320765624849e-05
-5.02069505635534e-05
-2.05713372626142e-05
-3.84278868933559e-05
-4.94066256793241e-05
-4.11232990954594e-05
-2.04738838993602e-05
-5.29169302996617e-05
-5.50034913557956e-05
-6.31722185390254e-05
-1.06569465905548e-05
-8.14787662563325e-06
-2.55643587030601e-05
-2.35748020553471e-05
-5.9799850298239e-06
-4.5882789995467e-05
-1.13340033045222e-05
-2.46467321943688e-05
-1.54199244157501e-05
-4.50885496940066e-05
-5.39088074831582e-05
-4.66826746589238e-05
-1.44835055572766e-05
-3.31165433841498e-05
-1.27551901287256e-05
-2.76307091117172e-05
-4.28408354877744e-05
-4.41374139622028e-05
-3.41084323446191e-05
-6.13067135942115e-05
-1.10247165591952e-05
-9.65245154020127e-06
-1.62134694733018e-05
5.71112129240456e-06
-2.94325942547972e-05
2.7431999619738e-06
-2.67924955805435e-06
-1.26320797060937e-05
-1.89955086260281e-05
-2.17085612436427e-05
6.33257164824047e-06
-6.3491447194087e-06
-4.25210324852881e-05
-4.47164322296666e-05
-4.12391812789377e-05
-5.55463180869275e-05
-2.15949698563055e-05
-3.20837055321395e-05
-4.4514257439805e-05
-5.24825806788602e-05
-2.18578169471817e-05
-1.73579833602167e-05
-5.21807467187158e-05
-2.08594260312023e-05
-1.5597391877899e-05
-3.96895284691514e-05
-1.38795850577763e-05
-1.07703289120362e-05
-5.61176043275687e-05
-3.20822567087845e-05
-6.16614988871631e-05
-5.4865074800187e-05
-3.80541789141804e-05
-6.0853881960321e-05
-4.22428197373149e-05
-6.33321344454176e-05
-4.46573708939343e-05
-1.08051890115874e-05
-2.45554785132289e-05
-1.7454028912492e-05
-3.17147514217976e-05
-1.83825715548624e-05
-9.39704303129839e-06
-9.22522843330792e-06
-5.50480661349794e-05
-4.54522005516808e-05
-1.75494475901669e-05
-7.46623932351388e-05
-3.38610036578957e-05
-3.58775142834343e-05
-2.48447545814406e-05
-3.39033079921784e-05
-5.90327058669957e-05
-2.03290783981338e-05
-3.03309836806014e-05
-4.15034115031342e-05
-6.39787688113655e-06
-8.64866191256876e-06
-7.51121491202959e-06
-5.48097827252066e-05
-8.05697697047803e-06
-1.94120976707613e-05
-2.70593232367799e-05
-5.33875678172413e-05
-1.03989917258995e-05
-5.28610560817922e-05
-7.1546231680961e-05
-1.79986123699697e-05
-4.97782033489961e-05
-6.10795553706819e-05
-4.67165497969418e-05
-1.8957884832295e-05
-3.5390730814017e-05
-6.1215811836776e-05
-2.44551444638177e-05
-2.91175188659384e-05
1.89937792725672e-05
-3.23897789534791e-05
-1.01858607252083e-05
-2.75528282322408e-06
2.43332047557317e-07
3.24044181627812e-05
-3.46819737353438e-05
-2.88698346806531e-05
-3.52244063246989e-05
-1.78884386648273e-05
-3.64406834151802e-05
-3.45227987973638e-05
-5.39451424803125e-05
-3.94541392187757e-05
-3.84362620891238e-05
-2.07909087058539e-05
-5.90799954656498e-05
-4.08197630899998e-05
-1.9075874604933e-06
-5.49922961290082e-05
-4.35106076882461e-05
-2.34482665884164e-06
-8.77588277507778e-06
-1.21138449669556e-05
1.63349307631317e-06
-1.72215927673459e-05
-7.24122407254411e-05
-3.4219255588384e-05
-2.99525945961447e-05
-7.29504599656768e-05
-3.60133426271032e-05
-1.51038452557651e-05
-8.58528339962033e-06
-3.64181339543102e-05
-5.24955242773494e-05
-5.94857117134943e-05
-3.38979656276905e-05
-2.17641801366538e-05
-5.50193912865119e-05
-2.64826288950628e-05
-3.4930219027975e-06
-1.89563104819271e-05
-4.61583871804538e-05
-4.29997435833387e-05
-4.3662268617908e-05
-7.07353236213338e-05
-2.10670488295101e-05
-2.96462260658865e-05
-3.49235468702153e-05
-1.98256171537903e-05
-4.07620085226397e-05
-3.69264996008108e-05
-1.97456992805457e-05
-4.49520916675544e-05
-2.79947540702931e-05
-2.58163049309515e-05
-2.68541583136471e-05
-4.44868446806241e-05
-7.19140211465201e-05
-1.52297676814228e-05
-6.37910312658983e-05
-2.05852322226193e-05
-4.06653061034543e-05
-2.34389623962583e-05
-3.12146357340688e-05
-1.76809360554605e-05
-3.88263653327463e-05
-2.70999048735987e-05
-1.79978085933463e-05
-1.89644949351718e-05
-3.50643119916196e-05
-2.22956866469167e-05
-5.22087404229959e-05
-4.53017710310437e-05
-1.67028344949042e-05
6.8557469762716e-06
-3.68261710551168e-05
-4.31108743602291e-05
-2.18820855796921e-05
-2.67751628890376e-05
-2.89189873587515e-05
-3.85978442103255e-05
-4.40502224600429e-05
-3.9092712395339e-06
-1.18113268095666e-05
-1.6215149770437e-05
-3.04831366403641e-05
-2.85785962539024e-05
-2.00411808030619e-05
-2.49241332422545e-05
-4.17003779230809e-05
-2.53089909715889e-05
-3.4326426475571e-05
-2.27256462028972e-05
-3.07572610902342e-05
-2.86377878292792e-05
-3.10066327025696e-05
-3.037594185024e-05
-4.46333491169055e-05
-2.01722803137336e-05
-4.1248695964714e-05
-3.59613656378134e-07
-2.16957518007702e-05
-3.91479164566694e-05
2.5211181610672e-05
-3.95123764476e-05
1.86977084014824e-05
-6.93558085146022e-06
-6.58205177777868e-05
-4.21637425595625e-05
-1.74637848031231e-05
-4.94350159177184e-05
-4.29417817621073e-05
-2.01109288104462e-05
-5.9104552048006e-05
-3.65156203897562e-05
-1.80143707107946e-06
-3.3546109934685e-05
-3.33870877772571e-05
-1.62744715063865e-05
-6.300167163594e-06
-1.97488893592113e-05
-2.00923610546191e-05
1.07388001459057e-05
-2.770239503988e-05
-3.04984538830956e-05
-4.34719596666251e-06
-2.76844855498541e-05
-4.45172663555104e-05
-5.41825311813032e-05
-3.52278351103209e-05
-4.06433081324543e-05
-4.01328315600309e-06
-3.18930550781531e-05
-1.70533796268586e-05
6.11902807532791e-06
-1.0156350788137e-05
-8.99839333738186e-06
-3.30028407607861e-06
-1.29873181502895e-05
7.17841783107422e-07
-2.41965383871287e-05
-2.57373697802912e-05
-2.84192956872462e-05
-3.11764132640469e-05
-4.94818949947339e-05
-1.18278385233646e-05
-3.62350116064739e-05
-4.17955439451866e-05
-9.61859330292522e-06
-5.6123597466033e-06
-1.753648338675e-05
-3.82668535455163e-05
-4.23798419638797e-05
-4.09679922277205e-05
-2.13873646525905e-05
-1.7318398266452e-05
-4.65873838076517e-05
-1.61411093978066e-05
-2.41257643461305e-05
-1.7840518425931e-05
2.66827634418273e-06
-4.24579974785138e-05
-5.67147242081105e-05
-1.41982337993507e-05
4.18309507742964e-06
-6.83203070354311e-05
-2.05710346596982e-05
-4.16414619239807e-05
-4.67972601447228e-05
-1.65037959683512e-05
-1.4015792252556e-05
-1.25877520676279e-05
-4.75563361192019e-05
-2.11049920472582e-05
-1.5385407069865e-05
-2.46904914517368e-05
-5.08085276764081e-05
-3.09403979923884e-05
-9.59638274402482e-06
-1.51609355952117e-05
-4.58092980141743e-05
-2.53909476034161e-05
-5.67387775946991e-06
-4.61745620293444e-07
-3.59586363538788e-05
-1.29017327485588e-05
-5.44082374867074e-05
-4.12082826092308e-05
-2.64677079451306e-05
-3.65792166922915e-05
-1.39200120532948e-05
-2.09059334305107e-05
-3.85995826391355e-05
-3.54679743638365e-05
-2.43609350119289e-05
-1.47776212936354e-05
-1.85116528842467e-05
-2.9408215314233e-05
-1.54924871853785e-05
-3.39198281357671e-05
-7.42893634241464e-05
-1.6661991858408e-05
-3.9558022566462e-05
-4.44676835558687e-05
-3.83559515616112e-05
-1.09274693965526e-05
-4.25096527720664e-05
-2.37611482413676e-05
1.42390013906524e-05
-4.12056656028699e-05
-1.13548722063009e-05
-2.48300974492626e-06
-3.99331386177797e-05
-6.37745205130594e-05
-3.04554637359769e-05
-4.45365932773025e-05
-5.26670168238441e-05
-7.30856960072633e-05
-3.8844405135216e-05
-2.92183222192067e-05
-3.30369177022066e-05
-2.63734290499163e-05
-1.83579854267148e-05
-2.87500274153959e-05
-3.8074348564745e-05
-1.39063223609816e-05
-4.11276051644964e-05
-2.88681487647034e-05
3.4433937826872e-06
-5.17892877023189e-05
-1.92601916621913e-05
-1.27280744982806e-05
-2.4358568948003e-05
-3.76359987000981e-07
-3.74970839674597e-05
-4.32866185453638e-05
-7.11755409896995e-05
-2.51045201982953e-05
-5.58855818298913e-05
-2.21277204261663e-05
-2.02562362491981e-05
-7.2878736287878e-06
-5.83388979269563e-05
-1.79661954856611e-05
1.06190464359065e-05
-3.01243430610703e-05
8.37994737971339e-06
-1.05928486764498e-05
-6.7327589379611e-05
-7.44697989153252e-05
-2.38851027964394e-05
-6.31827189928971e-05
9.61891089034946e-06
-4.0798462457891e-06
-2.00363421343415e-05
-5.31273311060042e-05
1.41033780292787e-05
1.02732489787801e-05
-1.80038142207612e-05
-1.63604619766139e-05
-8.72965971018654e-07
-5.84670941358608e-06
-1.845499442448e-05
-1.73469552982963e-05
-1.42191007663282e-05
-3.79384786723203e-05
-3.54562255766358e-05
-3.0045938607349e-05
-5.41282643770045e-05
-3.71012466322225e-05
-1.82773607140317e-05
-2.35872309876802e-06
-1.42361760119596e-05
-3.23180151185207e-05
9.42671804037603e-08
-1.46625604753431e-05
5.17071108404926e-06
-5.00290734099741e-05
-4.83674510712411e-05
-2.97600214938065e-06
-5.37687249118785e-05
-2.98973550202227e-05
-4.85618709936476e-05
-6.80070818230153e-05
-2.35405315022741e-05
-3.66529366784419e-05
-4.45236626932913e-05
-5.73759535003751e-05
-5.12539771277115e-05
-4.80977676620615e-05
-1.67093634688167e-05
-5.66857329852604e-05
-8.47399436989332e-06
-1.63658590135023e-05
7.21257023369918e-06
-1.82402576202594e-05
-3.72549996562103e-05
-6.95801107137613e-06
-3.85377678541156e-05
-2.20815339194036e-05
-1.10071309986323e-05
-2.64322387181503e-05
-5.06266189194321e-05
-3.3369732596187e-05
-6.21267545028853e-05
-3.80588595525618e-05
-2.03486445792116e-05
-1.27604090139797e-05
-5.04096533382308e-05
-4.83932610577002e-06
-2.81818770357482e-05
-3.70192190060229e-05
-2.99455359260606e-05
-5.72021834310991e-05
-7.32220127397015e-06
-4.62773813685504e-05
-6.95757830300837e-05
-3.47908499179549e-05
-3.11193870501486e-05
-3.96021349175897e-05
-1.4760001943573e-05
-3.55738301010072e-05
-2.22684331201183e-05
-7.14823672497976e-06
-2.85823416919114e-05
-4.79431104508294e-05
-4.38600935310443e-05
-2.72263969369489e-05
-1.03648192437801e-06
-5.7156651230653e-06
2.62385449905196e-05
-2.51216129854482e-06
7.6943393526708e-06
9.04707485254006e-08
-4.1518106021264e-05
-4.57671013710388e-05
-3.67166586163138e-05
-3.80512385927383e-05
-2.04225771862932e-05
-3.83755920366474e-05
-4.96062638312503e-05
-4.84950117684397e-05
-3.50950862766273e-05
-2.40438019801822e-05
-4.11636751740399e-05
-4.19482956849752e-05
-2.18874597850338e-05
-1.54047717108431e-05
-4.81942879895628e-06
-2.01571892474306e-05
-4.73219142156621e-05
-5.21046951115436e-05
-1.9925522688642e-05
-1.87770234784371e-05
9.24460465795396e-06
-3.14467395669149e-05
-3.46387606693367e-05
4.92864105371222e-07
-6.08254427117207e-05
-6.97641797862253e-05
-5.53834019234135e-05
-3.77275548156506e-05
-1.96036565706437e-05
-4.19943390161815e-06
-1.76651589078177e-05
-4.28867861229789e-05
-1.56314718921625e-05
-3.91547900856953e-05
2.25772164798941e-05
-1.27598744185407e-05
-2.65809558588558e-05
-2.10737508407879e-05
-2.72781060982417e-05
-6.59612594438094e-05
-4.02459377727074e-05
-2.89861296430576e-05
-2.71362080463915e-05
-6.06709786345147e-05
-3.50368513746841e-06
-2.86702504319202e-05
-4.21717559730976e-05
-5.50448114556348e-05
-3.91439500191108e-05
-1.69521922506939e-05
-3.44076776203406e-05
-2.10849108840911e-05
-2.64703550099658e-05
-1.29838713914796e-05
-3.27221624454603e-06
-8.85670066002906e-06
-1.56357501936254e-05
-2.86956341430396e-05
-1.86598801185542e-06
-4.32163739970495e-05
7.26827475107672e-06
-2.57764705830273e-05
-2.5449744263914e-05
-6.21078101914518e-05
-5.27915630735131e-05
-3.85459017413971e-05
-3.58095433154752e-05
-1.505141348456e-05
-3.98613158966718e-05
-2.81042879117058e-05
-1.08176931486431e-05
-2.32862490813924e-06
-3.76047577195512e-05
-2.64115915960804e-05
-1.80690897327178e-05
-2.03306772049158e-05
-1.07723302281034e-06
-7.95609387373328e-06
-7.35588756390924e-05
-2.93874287929152e-05
-2.14553125089012e-05
-6.99349693402684e-06
-4.35557719995593e-05
-5.43850975402208e-05
-4.24760779349662e-05
-1.78036296280846e-05
-3.53665370299536e-05
-5.74794444243135e-05
-7.12212863135407e-05
-4.85782220921425e-05
-4.29910851910128e-05
-3.31364235166606e-05
-2.05222052003753e-05
-8.27978009132e-06
-1.31117010095975e-05
7.86768847604603e-06
1.09704782030099e-06
-3.24998165294596e-05
-4.37317598345225e-05
-1.72137605956665e-05
-3.9389487510119e-05
-6.56004495704233e-05
-4.58976453498464e-05
-4.25291298495301e-05
-3.97005129920607e-05
-5.25388107901538e-05
-5.12063742310953e-05
-4.04547369694108e-05
-2.91444919194954e-05
-2.52517920024201e-05
-4.40905011438404e-05
-3.17552748302617e-05
-1.96325498915869e-05
-1.50261591835115e-05
8.28871340604001e-06
-7.68169495894404e-06
1.01462148691254e-05
7.82452750447044e-07
-5.22674565181847e-05
-1.05641433262489e-05
-5.28328681395478e-05
-7.86798057078078e-05
-1.08519495371023e-05
-3.77723320345478e-05
-5.84804447375579e-05
-3.61758999929422e-05
-4.9653775424251e-05
-3.93656500596391e-05
-1.75909882346435e-05
-2.4778319299404e-05
-2.43524383533186e-05
-9.74519643992677e-06
-1.48832069735976e-05
-3.2176591710592e-05
9.05894888342291e-06
2.83498343060224e-06
-3.03995180844423e-05
-3.95937385215206e-05
-2.91766713071176e-06
-9.79359039020556e-06
-3.97698161848049e-05
-4.35134352461469e-05
-4.20147680738496e-05
-6.48834241394768e-05
-2.51248881142155e-05
-3.59780336409968e-05
-3.23084352073506e-05
-4.10619805649936e-05
-1.84503700153244e-05
-3.04228904031381e-05
-1.49627679600441e-05
6.9431947605039e-06
-1.35608348433153e-05
-3.57922506207765e-05
1.00014894118919e-05
-2.28767522241955e-05
-1.61002830373289e-05
-2.33522083914168e-05
4.03348141902675e-06
-4.21557233364067e-05
-3.92197273690952e-05
-1.13608215652513e-05
-5.38082729207299e-05
-4.30800855624137e-05
1.07847269274758e-05
-1.99886171933516e-05
-5.70504146510431e-05
-1.30622188644226e-05
-1.10592939289222e-05
-2.32973938523305e-05
-1.85314842681188e-05
-2.68477628667865e-05
-5.55940113211148e-05
-1.13806103353524e-05
2.35743434783896e-05
-6.58593351937533e-05
-2.27265874268933e-05
-3.20394435613564e-05
-4.01008116815235e-05
-6.38400485204781e-05
-1.42918558248894e-05
-1.59970966612105e-05
-3.40909126646543e-05
-3.88806089977875e-05
-5.21129262105694e-05
-4.45877672142422e-05
-1.60923926259868e-05
1.56278662731836e-05
-5.80831984983126e-05
-3.72239177504377e-05
-9.65180195293753e-06
-4.15628811862147e-05
-1.17732936493298e-05
-2.85587979927922e-05
-1.78149413528065e-06
-2.18880093815902e-05
-3.3586250242117e-05
-2.16259081722841e-05
-4.16401514423595e-05
-4.28461630785232e-05
-4.04805751116169e-05
-8.13262610092456e-05
-6.28638600472443e-05
-2.44969805749421e-05
-3.45331523952735e-05
-7.91545822842661e-05
-4.84485006175656e-05
-2.65294925210185e-05
-4.23892839628302e-05
1.44913608416532e-05
-1.49899664417245e-05
-4.61458913311328e-05
-1.51256186371335e-05
-9.45353333855391e-06
-3.92291535218112e-05
2.72606535116848e-06
-2.70350007480562e-05
-1.14832432889148e-05
-2.92024598064386e-05
-8.64862904475561e-06
-3.3078480659906e-05
-3.55718183300288e-05
-1.49463013846691e-05
-3.64794116953893e-05
-1.81426734780846e-05
-2.42567594421055e-05
-3.72165732206111e-05
-5.41119242840419e-05
-1.3722378312339e-05
5.41286038198942e-06
-2.61417874204034e-05
-3.02280056644785e-05
-8.92868045528223e-06
-2.94314966260516e-05
-1.03802688019284e-05
-8.85146634577964e-07
-6.88694287491158e-05
-4.02502784614862e-06
-1.38861373218069e-05
-3.09244363672087e-05
-2.61396370864974e-05
2.18704764822004e-06
1.05357872560911e-06
-3.3523986065649e-05
-3.0932009426316e-05
-2.51359948503252e-05
-7.93888163197769e-05
-5.01445361619164e-05
-1.73102396631234e-05
-7.93579860947208e-05
-5.11230983593431e-05
-2.7808575133928e-05
-4.176558962685e-05
-2.35783504044943e-05
1.22667274559826e-05
-1.14595306247448e-05
-6.5029536286774e-06
-4.08284934517087e-05
-2.02480728484144e-05
-5.38135657192836e-05
-4.11598691132838e-05
-3.73840897397364e-05
-5.43093012865217e-05
-4.92475220789958e-05
-4.38895601196149e-05
-2.1596988306499e-05
-4.10580980634519e-05
-4.15803083902275e-05
-6.56719754579097e-05
-2.73192306353913e-06
-5.24615240813522e-05
1.91366605678049e-05
-1.1767812649283e-05
-2.64280972913806e-05
-2.48968240843291e-05
-4.99963772861478e-05
-5.76639895279458e-05
-5.02443260712839e-06
-4.57527069042927e-05
-1.65426742985617e-05
-2.2534644975588e-05
-7.29645048998939e-05
-2.55175269414969e-05
-4.44573271315886e-05
2.30058151918828e-06
-3.86566889853855e-05
-2.51386927501531e-05
-4.07916182225632e-05
-3.24854481641105e-05
-1.06125185270679e-05
-5.24789157085424e-05
-1.25142633484488e-05
-2.31219933807648e-05
-1.10363021211551e-05
8.77685063909918e-06
-6.1419377938587e-05
-1.13049790561568e-05
-3.08254924124692e-05
-3.90151146793432e-05
-4.36839874074522e-05
-4.71871820703651e-05
-3.90376650540207e-05
1.09951311655089e-05
-2.13577908544938e-05
-3.88111606119029e-05
-2.41104426685405e-05
-2.13068917856875e-05
-4.12940874383551e-05
-4.26255573518263e-05
-8.89268588545157e-06
4.62225538958674e-08
-3.01260719206992e-05
-1.99807662616725e-05
-2.04099966547306e-05
-2.18195902212106e-05
1.74134907101741e-07
-2.54463729659292e-05
-9.23364444007059e-06
-2.36815809689919e-05
-1.21594791931935e-05
-2.84833768619772e-05
-3.86542663560624e-05
-2.81166451944356e-05
-2.79611105259758e-05
-2.42815472109929e-06
-1.22150516657782e-06
-1.54964337523233e-05
-3.61765196039513e-05
-4.51939681366291e-05
-2.61683167816228e-05
-4.11887935188315e-05
-1.49784966718428e-05
-2.03291254727901e-05
-5.81630359947315e-05
-2.59074481096074e-05
-5.39772425705893e-05
5.58675179328622e-07
-2.25461586969594e-05
-2.69880915884231e-05
-2.16536607601733e-05
-6.08910042142843e-05
-6.42814093548044e-05
-2.54744940675934e-05
-5.17979540456685e-06
-1.7826340033464e-05
-4.91332091140378e-05
-2.35890551134469e-05
-2.59049400610222e-05
-6.38038851054573e-05
-2.77032039113994e-05
-1.96244432914976e-05
-4.28772596328358e-05
-5.69010704614294e-05
-4.71630227948954e-05
-4.23359221123871e-05
-3.5695861951335e-05
-2.52755111938158e-05
-4.38806238598999e-05
-3.06660227635288e-05
-4.24831698888004e-05
-1.78935888002836e-05
-2.71561176604103e-05
-3.58354143773425e-05
-3.19920089009337e-05
-9.16973291449529e-06
-4.29992258179451e-05
-3.63664681539657e-05
-2.82282373484519e-05
-3.95120342875403e-05
-1.38503225373915e-05
-7.22382813884678e-05
-1.49342578125916e-05
9.6534400607359e-06
-2.22292400844453e-05
-4.53349433560102e-06
-8.1018678835304e-06
-9.49115020138302e-06
-3.44346543828682e-05
1.73477578366554e-05
-2.29518683825789e-05
-2.35016661814647e-05
-3.64218167665473e-05
-5.61309443253303e-05
-5.54855944790337e-05
-3.26815287297912e-05
-4.64401008434567e-05
-3.31005804318051e-05
-5.39135739996721e-05
-4.28141891813993e-05
-1.67241728405714e-05
-6.77598722293293e-06
-1.58260248386962e-05
-5.41021016723148e-06
-2.60799865453339e-05
1.28495584124558e-05
9.67097174489251e-06
-2.21254704967224e-05
-2.49920409064558e-05
-1.55501114821706e-05
-4.75847299655318e-05
-2.7624932585625e-05
-6.91427859468634e-05
-5.27457298187364e-05
-3.86106401792721e-05
-6.50490085110037e-05
-2.86682908923399e-05
-3.04373807773312e-05
-1.06184194968203e-05
-6.27694980245115e-06
-1.81754708843783e-05
-3.40932543716999e-05
-4.06285286357427e-06
-2.36157807314711e-05
-6.38718179720527e-06
-2.61467912403338e-05
-4.89738253062392e-05
-3.75034241214399e-05
-3.67926448138832e-05
-2.03952436393212e-05
-3.16663126891419e-05
-1.85742964101392e-05
-2.87631072268333e-05
-2.60426219109674e-05
-4.567310511762e-05
-9.1182246054799e-06
-2.69488711236722e-05
-2.90160445035354e-05
1.11499441511374e-05
-1.97500336400841e-06
-3.77322583834112e-05
-5.09495891972457e-05
4.59692955398926e-06
-2.9781079265428e-05
-2.05707060814831e-05
2.21638147578139e-06
-5.12552596093263e-05
-5.18452870831282e-05
-1.29881562180158e-05
-3.57225348513582e-05
-2.47216556366459e-05
-3.34970372560257e-05
-5.51020356786516e-05
-5.39305462041087e-05
-6.07926655918323e-05
-3.80247635025453e-05
-3.57912320276156e-05
-3.8016384533739e-05
-1.73606646892595e-05
-1.9583937487622e-05
9.05539175947269e-06
-1.25275495705714e-05
-3.48011303790607e-06
-4.83059513666365e-05
-1.75391179606899e-07
-1.71145172826738e-05
-3.68174805872835e-05
-5.53242849498743e-05
-1.5432457918e-05
-2.95247617940805e-05
-5.1401963282456e-05
-6.91980193003127e-06
-6.4690209311994e-06
-7.28731682318735e-06
-1.2122676098615e-05
-9.16914950825956e-06
-3.16777528001867e-05
1.63598751097748e-05
9.0848343144774e-06
-2.39442212363724e-05
-9.88459311368414e-06
-2.69586075012402e-05
-4.30921934150821e-05
-2.49528168720656e-05
-5.02305180717e-05
-4.12013995638308e-05
-7.13205692871741e-05
-3.18865603596411e-05
-3.14652208994795e-05
-5.19905109373769e-05
-1.80003876362103e-05
-3.65858620571916e-06
1.19350913074437e-05
-2.51648436824193e-05
3.22440906856297e-06
-2.04893792319619e-05
-3.73056986183261e-05
-9.90062213916707e-06
-2.60201242529132e-05
-3.07071127618388e-05
-8.55047132610376e-06
-2.08911233668634e-05
-3.75714802442882e-05
-2.88441763836205e-05
-3.37276649703102e-05
-5.03042207644843e-05
-4.89389448784175e-05
-6.66316708036989e-05
-1.11862749323849e-05
-2.72955775343339e-05
-3.3742651177006e-05
-2.79203814117839e-05
-6.38935600299931e-05
-1.00247844295884e-05
-7.43733024126819e-06
-5.53717436153234e-05
-4.69495490398958e-05
-3.21396107568818e-05
-4.72640051690777e-05
-2.0484140596656e-05
-2.75930766861082e-05
-2.860089690791e-05
-4.85594325139908e-06
-1.90500689756883e-05
-6.24347894283208e-05
-3.78008638110644e-05
-2.73100557309997e-05
-8.80483817848308e-06
-4.14563568794049e-05
-3.30940237529532e-05
-3.60366200344306e-05
-2.67332743553718e-05
-3.28470896800472e-05
1.50375513072649e-05
-1.74156128872875e-05
-6.29570020441515e-05
-2.00546947636569e-05
-3.46222133311714e-05
-5.1485831566211e-05
-4.22651953724809e-05
-2.92803093908251e-05
-4.08047879367881e-05
-5.40512382809634e-05
-4.37895820448812e-05
-2.19355988151499e-05
-5.52115100606541e-05
-3.85019647557318e-05
-3.22016327082731e-05
-3.84058471036535e-05
-8.60169420034298e-06
-1.84159115249747e-05
-5.41241201262517e-05
3.85220305364742e-06
-3.42852287254415e-05
-3.83861922853696e-05
-3.49192025317349e-05
-2.46740694393663e-05
-2.28425852535438e-05
-7.51937479752689e-06
-6.8127295818803e-06
-2.29114047096299e-05
-4.66363831731843e-05
-1.3535785532769e-05
-2.85806283365116e-05
-6.28923310067071e-05
-3.5886374305873e-05
-2.2863411134255e-05
-5.07571001664114e-05
-3.51706879668491e-05
-2.26597721314674e-05
-2.95261901778138e-05
-3.03942375313523e-05
-1.9449784585463e-05
-3.73827717263702e-05
-1.75187362778837e-05
-1.55764274078254e-05
-4.75587940366098e-05
-2.14147621168677e-05
1.26346791876943e-05
-7.72877022541716e-07
-2.12518493193682e-05
-1.5330722814058e-05
-1.66556320126089e-05
-3.21643391806675e-05
-2.7565813487365e-05
-1.92852563468728e-05
-5.54177342254766e-05
-4.29741118015335e-05
-3.55267997523928e-05
-4.61522784973578e-05
-4.61284971189938e-05
-5.07143108042193e-05
-5.4414048548717e-05
-3.40297784850501e-05
6.45122410305316e-06
-1.52464278317733e-05
-3.61093698159649e-05
1.98029855532306e-05
-1.78865538276067e-05
-4.28260132904798e-05
-4.81548704777315e-05
-2.85246983812326e-05
-5.12871237014544e-05
-2.99872379983922e-05
-3.05831255014088e-05
-8.08719708383426e-05
-4.90302988558134e-05
-3.68379675688774e-05
-7.23922972623603e-05
-4.93369290888062e-05
-6.30938947171767e-05
-1.13152027759885e-05
-6.34952227619884e-05
-1.41261243528403e-05
7.45534238192752e-07
-2.65264005484976e-05
-2.0253063530484e-05
-1.64904648260609e-05
-1.21382014802663e-05
-6.63705012019189e-05
-2.87618092116444e-05
-8.70898689724516e-06
-3.24064506590074e-05
-6.74186656849739e-05
-4.2393937287291e-05
-4.08819262800569e-05
-5.36365116308206e-05
-2.86813879206196e-06
-3.36760825502584e-05
-5.33142844178457e-05
-3.55698101550871e-05
-4.33591595176516e-06
-3.35050095259893e-05
-3.41282917294294e-05
-3.47564154233517e-05
-3.55898057969778e-05
-5.02808708036919e-05
-1.88634261889264e-05
-2.92153318312077e-05
-3.76259649122809e-05
-4.6772809437872e-05
-7.01294937049619e-05
-3.68396830935456e-05
-5.98693589738952e-05
-2.92736017588704e-05
-5.70827744965569e-05
-3.19655429162423e-05
2.13177483580508e-06
-3.92724405017693e-05
-3.53339577867856e-05
1.11636826069078e-05
-4.31664678663328e-06
-1.81295582267088e-05
2.90566494899685e-05
-1.33458699944887e-05
-3.13451638260586e-06
-4.52183956688241e-05
-5.03468277934142e-05
-2.85839926260496e-05
-2.68268768917341e-05
-4.21957594405198e-05
-6.49458168643822e-05
-4.6978006751585e-05
-5.35460305546099e-05
-2.34116270525356e-05
-8.52573676422065e-06
-3.92523913006097e-05
-1.9487587302172e-05
-3.06632131553206e-05
-3.8419912466597e-05
-4.06352217325166e-05
-2.28461122664939e-05
8.65428966314081e-06
-3.15011209655279e-05
-5.07479837308232e-05
-2.58988491593591e-05
-3.15581420323559e-05
-2.59958219787445e-05
-3.57476575864442e-05
-4.21129882062835e-05
-5.71084535043757e-05
-2.24414303357277e-05
-3.98183670342473e-05
-2.83295180771984e-05
-3.55388991030103e-05
-1.87274813319596e-05
1.57048523570975e-06
-3.72153358308301e-05
-1.07416043420466e-05
-3.28221147535608e-05
-2.77445309654216e-05
-4.75420897080274e-06
-2.31557772481573e-05
-4.10390946417181e-05
-2.78627728140946e-05
-4.88881880710604e-05
-3.32219836236199e-05
-2.47487644032089e-05
-4.59761608583804e-05
-1.6810251133723e-05
-2.20436157726639e-05
-1.1888515485414e-05
-4.37946497118591e-05
-1.96759888127622e-05
-3.19891676151532e-06
-3.10218474839119e-05
-3.31547057263773e-05
-4.48696402065462e-05
-4.88506332414926e-06
-2.92161208791028e-05
-2.59430034303121e-05
-3.34457923590801e-05
-3.84062566886384e-05
-5.18459121999758e-05
2.58182232240764e-06
-3.00123797517881e-05
-3.70822469254781e-05
-2.87150264672983e-05
-3.81174349053005e-05
-1.35116884175183e-05
-3.23382980448813e-06
-1.66207647388879e-05
-5.34934185892115e-05
-4.22661052811368e-05
-8.75419594175047e-06
-1.38420274927842e-05
-3.84961373601987e-05
-2.25414631754401e-05
-3.55452060355334e-05
6.0365119927328e-06
-2.48538077211128e-05
-2.97801706920041e-05
-2.52406860749783e-05
-4.86580376891531e-05
-2.86154833404243e-05
-2.11065207096956e-05
-4.49006494661055e-05
-3.34873334840052e-05
-7.12409990057854e-06
-3.27353399808337e-05
-1.61611646455248e-05
1.10369835573331e-05
-3.93592082887047e-05
-3.82056712863738e-05
-1.21502645621831e-06
-6.0386644145349e-05
-3.79947048026309e-05
-2.45857457326621e-05
-4.57663736068284e-05
-3.89471796996113e-05
-4.72783211014904e-05
-2.45947476779639e-05
-2.62915988989535e-05
-3.76261869824454e-05
-3.49324538877139e-05
-3.0110265443799e-05
-3.52267445729376e-05
-5.1443341580543e-05
-2.91523377578634e-05
-1.29641954676869e-05
1.57137915855963e-05
-2.04071135230141e-05
-1.92045172585647e-05
-3.05280343974645e-05
-2.5459196989999e-05
-4.32975366966992e-05
-1.19912055833173e-05
-6.99849028559625e-06
-5.57728808771015e-05
-3.0207435821134e-05
-3.81622766015098e-05
-2.20318908281694e-05
-2.67647608332661e-06
-1.33905837624215e-05
-8.92622280667785e-06
-2.84728169991383e-05
-1.7808181054712e-05
-2.5674811555681e-05
-5.52520897516098e-05
-4.54706847995603e-05
-2.88043220286013e-05
-5.79252672190701e-05
7.44314712810714e-06
-1.82628170726224e-05
-4.27374936033887e-05
-2.61447918084048e-05
7.34550436107167e-06
-2.23690437357906e-05
1.67368862760786e-05
-1.9879341278743e-05
-1.69821710434098e-05
-1.22305711750863e-05
-1.44491817439738e-05
-3.16097668104141e-05
-4.10463214064247e-05
-3.13900174104642e-05
-3.73783912999596e-05
-3.12138205482062e-05
-1.06212224802055e-05
-3.00037272072906e-05
-2.03597826968488e-05
-2.33361781381554e-05
-5.56493183407891e-05
-3.54341273841566e-05
-2.11442370651276e-05
8.0918467849515e-06
-5.34260649123299e-05
-7.6420783523243e-05
-3.98805633074609e-05
-1.67851878122768e-05
-2.09935511305476e-05
-1.17145466044312e-05
-2.53550529584715e-06
-2.32623199052207e-05
-3.76536458627938e-05
-4.27343141543439e-05
-3.4260318301335e-05
-2.58356606196711e-05
-2.36813778455573e-05
-3.94345907142222e-05
-3.84018455317886e-05
-2.01276168631255e-05
-1.46048696655708e-07
-3.10773291725401e-05
-1.50264892022688e-05
-2.29190585961052e-05
-3.33411655028387e-05
-1.61583497215061e-05
-2.97534643785941e-05
-1.32253132138471e-05
-9.66180475545794e-06
-4.27447390585106e-05
-6.66019825045543e-05
-3.37951373911096e-05
-1.85175475259608e-05
-3.08813420054043e-05
4.41632452428231e-06
3.25511186244892e-06
-4.10629932788731e-05
-2.05588449700536e-05
-2.75672354398167e-05
-8.74799617972915e-06
-4.3613391743973e-05
-4.12903522485697e-05
-4.17652366949092e-05
-4.273215194377e-05
-4.21620804656859e-05
-2.82180974541603e-05
-3.31388863888317e-05
-2.8601760028058e-05
-7.5863067934211e-05
-5.2942600480071e-05
-2.36642509610947e-06
1.03166612716735e-07
-4.21990433331928e-05
-4.60230759256521e-05
-2.70319507995454e-05
-4.19604655584258e-05
-1.02747486243898e-05
-3.01217699084943e-05
-3.51458607642508e-05
-4.09997922319165e-05
-2.73203166956163e-05
-2.96917814266848e-06
-2.92945195544713e-05
-4.23040881847958e-05
-3.69799174340931e-05
-6.85082130333518e-05
-2.62305328680566e-05
-3.71969141495075e-05
-3.77427255399934e-05
-2.32795339023176e-05
-3.08241012749355e-05
-4.79837695744884e-05
-4.89138577648396e-05
-1.63260515502973e-05
-1.98118021654009e-05
5.71772552433266e-06
-1.4020464646076e-05
-2.39278858704503e-05
-1.82513946746137e-05
-1.26443412967934e-06
8.03520456971405e-06
-1.86769375503295e-05
-1.40994114145281e-05
-4.27705800788903e-05
-1.18970929497023e-05
-4.12516169487647e-05
-4.28980512847875e-05
-2.83528434592646e-05
-4.38284289708198e-05
-6.97737311107714e-06
-5.67917110818276e-05
-2.316270346453e-05
-3.96940834648803e-05
-3.17673717113641e-05
-2.13954345472233e-05
-3.39297044977169e-05
-5.61227971997069e-05
-1.35445765635379e-05
-1.86808841079835e-05
-2.20760468440739e-05
-2.01165849516681e-05
-3.02858344434652e-05
-3.04680264906123e-05
-5.60587126057219e-05
-4.15151917076577e-05
-5.40416851707547e-05
-2.17182467318009e-05
-4.49197683588262e-05
-4.69560630071099e-05
-6.04290185439979e-05
-3.45696976779423e-05
-1.8905483160143e-05
-3.60359862020898e-05
-3.12593671796812e-05
-1.93349102712017e-05
-6.78952739033855e-05
-3.83201137212235e-05
-3.40064842518784e-05
1.04614442138653e-05
-1.84380218554921e-05
-2.29130949797394e-05
-3.5002187533407e-05
-4.66431498860768e-05
-1.99594586901264e-05
-7.51612317023365e-05
-3.63515636186074e-05
-5.67734758844581e-05
-2.13149300436226e-05
-1.66119108284357e-05
-4.46149057601041e-05
-4.62817099585819e-05
-2.10986247514653e-05
-4.84658455046175e-06
-4.04895894934335e-05
-2.65262330319738e-05
-2.33194385339641e-05
-3.67631237168896e-05
-2.22951533454329e-05
-3.91799708215552e-06
-2.38147797776e-05
7.57515650844923e-06
-6.60139985791235e-05
-2.16623374466991e-05
1.61088528120053e-06
-3.5985335037487e-05
-2.31307476813702e-05
-2.59551883259085e-06
5.57683499038674e-06
-1.39175231151065e-05
-2.97621944942594e-05
-2.71604358781372e-05
-3.70820247098165e-05
-4.97928192309335e-05
1.28855962817537e-05
-3.7504905484143e-05
4.13802665037245e-06
-4.203207376262e-05
-1.09048790545049e-05
-4.31321216388685e-06
-3.70672279953041e-05
-4.61889467450966e-05
-1.60312290609777e-05
7.15378447237215e-06
-2.9786949538896e-05
-5.44034618410306e-05
-7.46222691940577e-06
1.24201002950689e-05
-2.49123563275203e-05
-5.47234177050167e-05
-7.652038695223e-06
-3.70643356279938e-05
5.88584349950794e-06
-4.63809818930394e-05
-4.74667127957505e-05
-3.79371579865e-05
-4.99362585595551e-05
-1.35522910281539e-05
-1.12256271926947e-05
-3.1259449975353e-05
-1.41847460448688e-05
-4.12570912518913e-05
4.78713403186756e-06
-5.16196633759994e-05
-1.15226829090972e-05
-2.89662031421829e-05
-1.48565233800941e-05
9.92530354061452e-06
-5.99438029939073e-05
-1.15098277495807e-05
-2.91422761737078e-05
-4.45241827390322e-05
-4.13924564414035e-05
-2.18215763371572e-05
-3.28623157832952e-05
-5.32988545442788e-05
-3.53368432395508e-05
-4.03833894579568e-05
-1.90779424771594e-05
-3.1064888754204e-05
-1.42283094870747e-05
-3.54905612428226e-05
-8.82937323260114e-05
2.58579082444502e-07
-1.38638899846723e-05
-1.92075040836124e-05
-3.08872352197979e-05
-3.73500464420714e-05
-4.05330880754192e-06
-4.47405496555809e-05
-2.99095856700001e-05
-3.29349793627645e-05
-3.15096929916232e-05
-4.45753396794622e-05
-3.96755609979593e-05
-2.76991529585973e-05
-1.98403367260206e-05
-3.38731026387081e-05
-6.44839270340206e-05
-1.49765533353925e-05
-3.3749959333394e-05
-6.01133478637739e-05
-2.37236909027033e-05
-2.23020281562991e-05
-1.79471446131513e-05
-3.19537213875169e-05
3.38704262559197e-07
-7.94537229451532e-06
-4.09888161622174e-05
-3.62316846759663e-05
-2.86287351140663e-05
-4.05098189683626e-05
-1.87449433825994e-05
-3.3380576480124e-06
-4.94346920623866e-05
-3.96286874751596e-05
-2.16208545840599e-05
-2.61195401631838e-05
-1.60247199998973e-05
-1.39103716782895e-05
-2.27340228876195e-05
8.55708960733883e-06
-1.69592447660522e-05
-2.51241906111759e-05
-3.74767281732408e-05
-1.79657953513307e-05
-2.36122445055903e-05
-5.3405331652943e-05
2.08290028597194e-05
-1.04267701646438e-05
-5.08680373459882e-05
-3.44080903199494e-05
-4.4908944098745e-05
-4.25355562397063e-05
-3.20188817870782e-05
-2.16486838232368e-05
-3.74584180129807e-05
-3.28697631930247e-05
1.72520859454747e-06
-3.54115960444035e-05
-3.07884377867282e-05
-1.68296341983844e-05
-3.15029667532843e-05
-1.36259297258991e-05
-3.59139504502155e-05
-1.72039576187035e-05
-3.11807265367094e-05
-3.72823665592241e-05
-2.69614467054978e-05
-2.06742234524587e-05
-3.52848177547372e-05
-8.35907792330223e-05
-4.35068196646347e-05
-3.11952414638212e-05
-6.24923792049208e-05
-3.75909380996718e-05
-2.27804341130767e-05
-1.47428544070407e-05
-1.39022025018641e-05
-2.47240177113076e-05
-4.43104284340516e-05
-1.2971840231144e-05
-1.20987114978805e-05
-2.7691815026467e-05
-1.40597805516072e-06
-3.35802370945184e-05
-4.36957856191196e-05
-5.17719152961646e-05
-3.69009411967674e-05
-3.61575261836272e-05
-4.74350703675496e-05
-4.5554140088066e-05
-2.22773206078782e-05
-2.69095396401603e-05
-7.42029137822783e-06
-4.70388872021611e-05
-4.40012984616556e-05
-2.86640861040169e-05
-4.19801576768505e-05
-5.13751058806951e-05
-1.96984099755256e-05
-2.00014268966126e-05
-6.88769492104568e-06
-1.55913000291509e-05
-1.08829892910515e-05
-2.64183569102391e-05
-2.96010069772312e-05
-4.71739429254885e-05
-3.19466800129155e-05
-6.93182604429181e-05
-4.65988503120249e-05
-3.20335587768067e-05
-2.88563870747501e-05
-5.28308306204651e-05
-3.09661646432823e-05
-2.70974384471055e-05
-3.9910583745096e-05
-5.20737084923934e-06
-2.89041073477783e-07
-1.28372489344885e-05
6.51029157872068e-06
-2.93187897748701e-05
-4.04056079459382e-05
-2.42849158077031e-05
-2.45891074009646e-05
-2.27392806006993e-05
-5.77480359519584e-05
-4.86872119596583e-05
-5.49664241229426e-05
-6.60967067395262e-06
-7.24515526133129e-05
-3.89361067450756e-05
-4.81049394039794e-05
-3.88063214155857e-05
-4.08190090958361e-05
-6.97629517024462e-05
-1.60171829872481e-05
-2.13952990338793e-05
-3.50923436529483e-05
-8.98111267879659e-07
-2.8062783928557e-05
-5.21675097005187e-05
-2.12225661317091e-05
-8.54136686317151e-06
-7.4489172572244e-05
-4.13230951748945e-05
-6.11920665200828e-05
-2.4323516334068e-05
-6.12807713768668e-05
-2.96443098056038e-05
-5.04840845164718e-05
-5.28636959787005e-05
-1.97821383406099e-05
-1.69011789322224e-05
-3.96836222059528e-05
-1.21770419608551e-05
-1.48200688594738e-05
-3.03315858419132e-05
-1.30605757953705e-05
-2.30842783803292e-05
2.19742601210884e-06
-1.50783334661508e-05
9.43350928133216e-06
-5.40359483210399e-05
-4.31033708675351e-05
-3.10174212040645e-05
-3.40851329465163e-06
-4.401476868404e-05
-2.0673215742716e-05
-3.108232360794e-05
-3.96873879714629e-05
-4.27841433479326e-05
-4.05404338355817e-05
-3.65515732080705e-05
5.3833996177505e-06
-1.41606139144009e-05
-3.3235728628857e-05
-2.04986941279499e-05
-1.04209587634525e-06
-3.96212172838245e-05
-5.21421850788173e-05
-1.1748883308195e-05
-1.03984007081419e-05
-4.71785863516109e-05
-3.26578999891584e-05
-1.31735613666898e-05
-4.52524793090793e-05
-5.03509683423483e-05
-4.97059657490306e-05
-2.78358760394954e-05
-2.69575556787044e-05
-1.55814950794223e-05
-1.57721809415113e-05
-4.43022834839526e-05
-3.35224562267675e-05
-9.73891432446772e-06
-4.28957400533439e-05
-1.79422927216705e-05
-4.21555404300294e-05
-4.68406426299503e-05
-4.09117832574685e-05
-1.9515985867741e-05
-4.23462539794101e-05
-3.30181975688618e-05
-1.97261573903081e-05
-4.06194023751194e-05
-6.31152647592949e-05
-9.87648687533092e-06
-4.62694785635056e-05
-3.07492160456723e-05
-2.71569746212406e-05
-1.61747723928663e-05
-1.08805753376225e-06
1.79645220129053e-05
-1.94027633370325e-05
-4.45198940801235e-05
-1.16634925962453e-05
-2.7898018878273e-05
-4.59292108121222e-05
-7.80257210027605e-06
-4.33221123314533e-05
-2.89892075406287e-05
-4.28637752762727e-05
6.80371861589396e-06
-5.51697792697758e-05
-3.71241448602247e-05
-2.63419948907237e-05
-1.79716793415487e-05
-3.76572679730474e-05
-8.71494806382826e-06
-3.49996970429665e-05
-2.31603023186022e-05
-5.35241556320282e-05
-1.87602554248681e-05
-2.52849471793672e-05
-6.26819169191044e-05
-5.51040710483952e-05
-2.21573368586167e-05
-1.34828809560751e-05
-3.26485305252356e-05
-4.11729443488839e-05
-4.79215857941365e-05
-4.49964940154106e-05
-5.83892750815543e-05
-3.29438126610929e-05
-8.67227978095561e-06
-9.54749773637183e-06
-1.73787016762762e-05
-5.72570197068949e-05
-5.90216098152945e-06
-8.18783112544511e-06
-2.94854662638952e-05
-2.02319561023599e-05
-5.54618596833246e-06
-4.05386305557837e-05
-3.96188498751345e-05
-2.12213970837248e-05
-4.01132178637336e-05
-6.99280457125453e-05
-2.24300528703831e-05
-4.3030108589314e-05
-2.28733575558809e-05
-1.11366114183543e-05
1.23650889955696e-06
-2.45494036434785e-05
-1.31807246270317e-05
-2.81997062729281e-06
-1.40582246435986e-05
-1.66027927189296e-05
-3.77348236549458e-06
-4.24986173771855e-05
-1.81746866087731e-05
-2.48836846513139e-05
-4.86121140304285e-05
-4.95847525230536e-05
-3.42822681539678e-05
-5.50734482502823e-05
-7.48779268650522e-05
-3.66779628557563e-05
-4.78155808748133e-05
-4.33102101945043e-05
-1.6922596999882e-05
-8.0743111141159e-06
-2.23610781441451e-05
-7.60053874887018e-06
2.65777852998748e-05
-9.76608778033586e-06
-1.50840964370381e-05
-1.51389484566388e-05
-3.14496817232182e-05
-1.6745075909751e-05
-5.90090713996499e-05
-3.21140425401616e-05
-7.3733667318238e-05
-3.25395552318389e-05
-3.84591813387306e-05
-4.32926011277029e-05
-5.30627599887337e-05
-2.01394083807337e-05
-1.65373469856816e-05
-6.84260004611564e-05
-3.94736134338828e-05
-2.55324843603744e-05
-3.57505327110843e-05
8.29627146126822e-06
-1.56820841040812e-05
-5.69950353444031e-05
-6.4330487391395e-06
-1.38331492368348e-05
-2.89941773346292e-05
-4.44616135158365e-05
-4.43925365354187e-06
-4.67758555648688e-05
-3.69139164298503e-05
-3.87330926938347e-05
-3.99086605737912e-05
-1.36708818974824e-05
-2.1030433893749e-05
-4.18702820456892e-05
-4.32232603299497e-05
-2.30148522004388e-05
-2.05642579649407e-05
-2.0653746057619e-06
-8.05219843371096e-06
4.43207920760083e-07
-3.14017341938551e-05
-3.44599694478751e-05
-3.38592086931778e-05
-3.11503273687953e-05
-5.90990671715974e-05
-6.31502173323972e-06
-3.23451095657892e-05
-4.08567349248822e-05
-3.1403525209153e-05
-3.27375701227555e-05
-2.04480533299295e-05
-2.92146685216167e-05
-1.99553114664261e-06
-3.23921052152054e-05
-5.47084494774147e-05
-2.06812709949551e-05
-4.113799229041e-05
-5.04149571206073e-05
3.19509525664039e-06
-2.08911511411428e-05
-2.6481221157066e-07
-5.98703335161281e-05
-4.93401608916661e-05
-2.42145959252344e-05
-3.07928663433948e-06
-4.3685185536005e-05
-2.67560013855608e-05
-1.17094113699921e-05
-1.85902060788115e-05
-1.08562159530942e-05
-2.86799213639548e-05
-1.61882820235567e-05
-1.53614551059354e-05
-1.82739569263197e-05
-2.49537043769794e-05
-2.5158424314071e-05
-2.08086244779866e-05
-9.20037292418725e-06
-4.99971793789048e-05
-3.33317323524612e-05
-1.65497147214683e-05
-3.30207179982606e-05
-8.22484926719483e-06
-4.26587563189851e-05
-1.59850116551663e-05
-3.71164307068258e-05
-2.01150984590176e-05
-2.45294931778698e-05
-6.433813526263e-05
-2.22557409897525e-05
-3.16453975689231e-05
-3.18245154253887e-05
-3.62658541682506e-05
-2.98868060518633e-05
-4.60956178300532e-05
-2.36848394925015e-05
-1.55445517236749e-05
-3.26190867690923e-06
-4.56014579503295e-05
-4.37565170148005e-05
-2.09290316811607e-05
-2.90630465182348e-05
-8.7231053525423e-06
-4.81902426984871e-06
-4.61699336944729e-05
-4.19309992081211e-05
-4.66411770613204e-05
-5.03971175716993e-05
-4.46724401741339e-05
-5.54506471841186e-05
-3.39164734651708e-05
-2.13561605700718e-05
-1.66411606376576e-05
-2.74646150372482e-05
-3.5923529504609e-05
-3.40077915892044e-07
1.48204130360697e-06
-1.89104581684559e-05
-3.89552072226138e-05
-2.47023821914417e-05
-2.24257899593747e-05
-8.89147961464477e-06
-8.644288635789e-06
-5.46218103634966e-05
-2.81391669268006e-05
-4.57670814718406e-05
-3.74673437969868e-06
-4.59435933966424e-05
-5.56708010357529e-05
-3.20653709904892e-05
-2.17447088671957e-05
-4.48281998283214e-05
-2.34794980551829e-05
-1.65216956317256e-05
-3.19011398552955e-05
-1.10457034557478e-05
-9.13145288773643e-06
4.58278103101926e-06
1.79405148421259e-06
-3.15935726009923e-05
-3.97519941341669e-05
-1.79262745376683e-05
-4.95628696062559e-05
-2.68837308171685e-05
-1.34649302486524e-05
-4.50383173020698e-05
-5.14100180437146e-05
-3.72630433685002e-05
-5.49167327885994e-05
-1.52580430682641e-05
-2.34044780900622e-05
-1.52378746611216e-05
-1.73360232399741e-05
1.78843165459551e-05
-2.79939207495398e-05
-1.15895983382011e-05
-1.9102479877699e-05
-7.7625086880697e-06
-1.44710681411493e-05
-1.53654476443438e-05
-2.04492207912652e-05
-4.04849756306451e-05
-4.0992549225254e-05
7.14423043900129e-08
-4.40796154000406e-05
-5.26261591936209e-06
-2.26965350664961e-05
-3.33862114585117e-05
1.93359965323567e-07
-2.21591828943229e-05
-2.5474060420345e-05
-2.1295711290059e-05
-2.43164600796477e-05
-4.24808332452997e-05
-1.22856546565906e-05
-4.0622496274429e-05
-1.92440963044507e-05
-4.53653712919277e-05
-4.38307015517581e-05
-4.9532847826479e-05
-4.54778359329983e-05
7.08843589497997e-06
-6.79522772994086e-05
-5.59855872687061e-05
-4.79284758764325e-05
-3.4049161018136e-05
-2.66585708554675e-05
3.77807217398723e-06
-4.161118041075e-05
-2.5039769451127e-05
1.99986036217363e-06
6.44673023227355e-07
-3.59467526382942e-05
-3.47929686520855e-05
1.44985341301538e-06
-8.55021930873232e-05
-6.92232965065662e-05
-4.84779984472615e-05
-5.76944053508615e-05
-6.19508027456193e-05
-4.6933474005293e-05
-2.87686406519141e-05
3.70935757528456e-06
-1.7661308597235e-05
-1.29431259290803e-05
-3.46226512247843e-05
-2.74404264892932e-05
1.18751187495039e-05
-3.31816681166984e-05
-1.35321622997559e-05
-7.62920921102769e-07
-3.74603531808435e-05
-4.07300773485935e-05
-3.66458399719894e-05
-5.22548639257421e-05
-5.76762607070336e-05
-2.82924165129068e-06
-4.92963399380688e-05
-6.34038661408275e-05
-5.9003722241875e-05
-3.69836880203529e-05
-4.98479573552559e-05
-5.1484341822132e-05
-2.93905975898007e-05
-2.17656987637621e-05
-2.9074771319445e-05
-3.08533073065204e-05
-2.53898834703529e-05
-2.50776729092837e-05
-8.39383526537437e-06
-3.60653286950756e-05
-3.21830427736112e-05
-5.80793202559593e-06
-1.83047749747677e-05
-3.64405787875899e-05
5.05325767618302e-06
-1.27874769267892e-05
-3.19717687830226e-05
-2.01066021390789e-05
-6.60469924770851e-05
-5.10054503851159e-05
-1.97264506823256e-05
-2.56610065283862e-05
-3.7537753444787e-05
-4.24081946272827e-05
-1.23194547507336e-06
-1.10009077573739e-05
-2.40352885231877e-05
6.87771652745213e-06
-2.35332837406956e-05
-5.02649176889587e-05
-9.6349630393136e-08
-2.95900049135285e-05
-2.09245850744429e-05
-2.13924254294195e-05
-6.32979580638284e-05
-6.66614403360777e-06
-3.16314771730667e-05
-2.58394995980534e-05
-3.87084278546921e-05
-4.55899615615972e-05
-3.73292409817251e-05
-1.99954514790602e-05
-2.96505710593249e-05
-1.19552151581827e-05
-4.50154667469767e-05
-3.76836177698162e-05
-2.28025803995882e-05
-4.88504584060669e-05
-6.39064508500369e-05
-2.81831633816589e-05
-3.84633675699222e-05
-1.39863304274799e-05
-1.17391302847716e-05
-3.36368304479512e-05
-4.37358960219773e-05
-4.92102651105797e-05
-1.10911286299745e-05
-1.8565282706096e-05
-6.40178404937135e-05
-4.76549797794192e-06
-3.58233448651573e-05
6.46485976042282e-06
-5.8285548471882e-05
-4.38443357792064e-05
-4.39576212672258e-05
-2.75667182801506e-05
-4.01132098432716e-05
-5.29303699124225e-05
-3.70922496223305e-05
-4.23914644516616e-05
-2.9651184414767e-05
-7.63303542337768e-05
-4.45072800094615e-05
-4.88560569231386e-06
-1.15531068343426e-05
-1.86747949866842e-05
-3.55201384394134e-05
-3.29277417522273e-05
-4.25273328700447e-05
-4.28051433340556e-06
-2.09949380721806e-05
-4.02644922627379e-05
-4.26914370017118e-06
-2.16133992835716e-05
-3.31037925779622e-05
-3.32654522019355e-05
-4.57157242222352e-05
-4.39317807973095e-05
-1.98550568905789e-05
-4.36451060503646e-06
-3.40511527841098e-05
-3.98412891042591e-05
-1.25723187116951e-05
-4.11274223840932e-05
-2.31772061458527e-05
-4.6121410850465e-05
-2.45298392820585e-05
-1.12392523128312e-05
9.29611449377197e-06
-5.77919031622854e-05
-3.31185399429466e-05
-6.10557724681621e-06
-1.59133251688453e-05
7.67395082034928e-06
-3.79273164480444e-05
-3.05527345895419e-06
-4.2375570945557e-05
-3.29299314565344e-05
-8.06262111604341e-06
-2.460761577567e-05
-4.12337054607477e-05
4.72387289857549e-06
-3.55525300713226e-05
-2.22471298664085e-05
-2.23742537475313e-05
-2.32938543766434e-05
-5.38946541729434e-05
-2.53265504559862e-05
-2.63268137756364e-05
-4.20592809799606e-05
-2.28001239422222e-05
-1.17615500836726e-05
-1.38718767764512e-07
2.46307372095282e-06
8.62409697659688e-06
-1.5498657239993e-05
-2.12400044609366e-05
1.18333987929845e-05
-3.8217308312124e-05
-5.82228282864165e-05
-1.49179885629698e-06
-4.90942168057206e-05
-2.50934974800536e-05
-2.39725654215626e-05
-4.12392512279573e-05
-3.22032044484748e-05
-4.80484244038825e-05
-5.2767079292861e-05
-4.34857070153295e-05
-3.01278961558241e-05
-1.82194517194606e-05
-6.89504697479621e-06
-2.52526248094353e-05
8.30315261977213e-08
-1.10406056472263e-05
-1.27411546138053e-05
-8.40141509182782e-06
-2.92679124988256e-05
-1.72176082976504e-05
-9.79134756688169e-06
-2.50593386766304e-05
-3.25374722917448e-05
-7.05160150346426e-05
-6.07996151625525e-05
-3.56884809368878e-05
-5.92629230530876e-05
-3.91107623547813e-05
-2.63317894053997e-05
-1.30531659808117e-05
-4.75415107303055e-05
-3.15168294007397e-06
-7.09967152843607e-05
1.59575738075425e-05
8.66702726555631e-06
-2.74765127757185e-05
-1.80707702588107e-05
-1.58020591878843e-05
-2.79077706187696e-05
-1.59431540633938e-05
-2.70335021927308e-05
-5.69806289225607e-05
-4.35386084522331e-05
1.20250084196321e-07
-3.46058433694866e-05
-5.14563280659188e-05
-3.90694451898396e-05
3.08735275744249e-06
-6.87895015490987e-05
-5.07276200864486e-05
-1.07039319780426e-05
-3.38874700909104e-05
-1.91674121049634e-05
-1.83578149078887e-05
-4.63861348147614e-05
-1.77064439451374e-05
-6.50250070240265e-06
1.06330820796557e-05
-4.15346812420557e-05
-3.65730830082958e-05
-4.66773464986205e-06
-4.74696227541826e-05
-3.81411786325844e-05
1.18109697608753e-06
-5.16888176340702e-06
-4.49190951219494e-05
-1.41333383872229e-05
-4.63491035947288e-05
-2.30099771016378e-05
4.88775966092762e-06
-2.41708620199944e-05
-3.13953774033037e-05
-3.12197839129037e-05
-1.40144824498492e-05
-4.46043088029222e-05
-2.31950879301172e-05
1.06827291859485e-06
-4.04544377684346e-05
-1.21283457807815e-05
-6.97891124737038e-06
-4.89719841400887e-05
-1.10662184892205e-05
-2.44539930342095e-06
-4.26862381191622e-05
-1.02725639727114e-05
-2.36872199692908e-05
-3.2529133666333e-05
-3.82342126454125e-05
-2.23405729483168e-05
-2.33837479614373e-05
-7.12491826499129e-05
-3.79263538120367e-05
-1.17799837297559e-05
-5.15314325819137e-05
-3.34370425617221e-05
7.57087028429056e-06
-4.50061675073466e-05
-4.3970411020078e-05
2.82139909056509e-05
-1.96486399583537e-05
-4.4712336273499e-05
-1.83334199936723e-06
-3.7559580892864e-05
-3.24425706728823e-05
-1.56204027222332e-05
-2.24279130228445e-05
-4.45451480318592e-05
-5.73378929593389e-05
-1.67411676415415e-05
-5.07024352171626e-05
-4.74399098469351e-05
-2.89753169973894e-06
-4.87455934793855e-05
-4.17541124837262e-05
1.79413802937155e-05
5.59631998348362e-07
-3.99975978987006e-06
-2.3322859763234e-06
-3.49374303820359e-05
-4.49169282575248e-05
7.78155671224418e-06
-1.32836896229718e-05
-5.90748450494994e-05
-6.94584508959247e-05
-4.47296861756632e-05
-6.68701956332857e-05
-3.43765488858935e-05
-2.00566259981259e-05
-5.00996584338642e-05
-4.51392797043714e-05
-2.83347701612059e-05
-5.41043294691113e-05
-2.66629437659562e-05
-9.00676992559516e-06
-2.3489618030739e-06
-1.59468317681646e-05
-4.24423867234628e-05
-9.48025325636359e-06
-2.28807647485005e-05
-3.63916982514394e-05
-1.02716146981386e-05
-1.41374820152746e-05
-2.44957242643738e-05
-3.11365994364151e-05
-2.7925222180542e-05
-6.3314418052983e-05
-3.20358423498447e-05
-6.0157248693138e-05
-5.86002541989682e-05
-3.43698394403324e-05
-1.14365977941947e-05
-3.92491611409164e-05
-3.94935931613658e-05
-3.12288336211648e-05
-2.35576470475246e-05
1.38916030785277e-05
-2.47654191675065e-05
-5.01472792056782e-05
-6.47753896880024e-05
-1.13708312119225e-05
-1.05743636656612e-06
-6.69650614019398e-06
-3.07379260129724e-05
-5.37439259188982e-05
-2.9470890058333e-05
-3.96445793253562e-05
-3.90532774713449e-05
-6.36441437527638e-05
-3.50939295975635e-05
-5.58016632988922e-05
-4.08656945391059e-05
-2.95137721235849e-05
-1.62791913795523e-05
4.43866480325765e-06
-1.22731642749729e-05
-2.45804496474639e-05
-8.07380293318196e-06
-9.96565381142134e-06
-1.61134785354487e-05
-1.99861398563355e-05
-4.14233599847447e-05
-1.18381967504175e-05
-1.56135231893064e-06
-3.67211536324123e-05
-1.84861138682442e-05
-2.56704972911711e-06
-2.37590189641746e-05
-4.10374910827466e-05
-5.31475634868538e-05
-8.44312623337997e-06
-3.68831427844317e-05
-1.88253772381737e-06
-3.6893429985156e-05
-1.00591920669392e-05
-6.72758317618042e-05
-2.53124881100487e-05
-3.10311967339115e-05
-4.42738774305028e-05
-1.94751825379198e-05
1.48947843855789e-05
-1.71681604369156e-05
-1.81806343474121e-06
-3.33985924460564e-05
-3.23791309016077e-05
-2.56190378433168e-05
-5.48431026526851e-06
-6.53037885125733e-05
-2.99086226399091e-05
-4.67796215527181e-06
-5.41519983689984e-05
-3.92030110956019e-05
-2.04074213423234e-05
-4.36423028252138e-05
-3.90635546718427e-05
-5.52852392143998e-05
-2.6787670835876e-05
-2.8598213819426e-05
-2.68947247221416e-05
-1.89844603154625e-05
-5.91792652085727e-05
-2.5866724362075e-05
-3.06847075336568e-05
-6.14365319183881e-05
-3.68329218828683e-05
-2.80742469645976e-05
-3.6075793864226e-05
-3.76256215004261e-05
-4.7342089266671e-05
-4.13400419880287e-05
-2.58857990321486e-05
-5.31264324448043e-05
-4.90297542934661e-05
-1.57092946653916e-05
-3.31849097248382e-05
-8.05307377049568e-06
-3.59248335159638e-05
-3.84126317141336e-05
-1.63026376888083e-05
7.2716157374656e-06
-1.44368736468012e-05
-3.79493504258162e-05
-4.02399381279e-05
-4.1419420230153e-05
-3.17144957138774e-05
-1.98969567434067e-06
-3.02938259400372e-05
-3.81460323421139e-05
-1.89386609440255e-05
-4.84956259360334e-05
-4.26068272607895e-05
-2.90359457771283e-05
-4.15616817584828e-05
-4.04183943165143e-05
-3.07774055619417e-05
-4.00091823696099e-05
-2.43638688667949e-05
-1.59843040167071e-05
-3.36739100383665e-06
-2.29127128692681e-05
1.08517039709452e-05
-8.29644285276029e-06
-3.85893173361474e-05
-5.35247916261729e-05
-2.69094315166953e-05
-4.10722010439309e-05
-4.16933711867768e-05
-3.78082998529836e-05
-1.48216724610985e-05
-2.81739889678037e-05
-1.92405735000109e-05
2.92728410207441e-06
-2.70120426342523e-05
-2.87127077321309e-05
-2.05356975585954e-05
-6.10209171121983e-05
-2.40743232124856e-05
1.11974190492408e-05
-2.72496357387235e-05
-6.217237693738e-05
-3.95441013317648e-05
1.15156073988618e-06
-2.68592779395648e-05
-4.07439187974378e-05
-3.4392858578645e-05
-2.60769256608664e-05
-2.97303517856756e-05
7.25501590015372e-06
-1.83785890479949e-05
-4.70259877076102e-05
-3.38739901540218e-05
-2.68695603774802e-05
-3.11072998405728e-05
-2.03111986064908e-05
5.1003523462162e-06
-3.66635513148288e-05
-1.94861859814587e-05
2.7818162379962e-06
-1.52401399984667e-05
-6.35247850770155e-05
-3.17513975935855e-05
-1.45396612667936e-05
-3.77085530731538e-05
-3.53652248488389e-05
-3.61653244167443e-05
-3.3052593892472e-05
-1.96835773285827e-05
-3.34257263314013e-05
-1.84936324462416e-05
-1.23834577503811e-05
-9.62176479804544e-06
-6.32840537910217e-05
-2.42439953488147e-05
-2.89771042834349e-05
-3.24243912351281e-05
-3.34648330513062e-05
4.63942738689169e-08
-3.63284607290233e-05
-4.17701879243056e-05
-4.96888539233871e-05
-3.21200798354883e-05
-4.11902016758597e-05
-2.77402928757966e-05
-3.69195929568007e-05
-3.07244787578573e-05
-3.06884628815414e-05
8.48366140670643e-06
-1.04508466002822e-05
-3.92677387781704e-05
-4.67460467284867e-05
-1.24224392444053e-05
-2.87187529397261e-05
-2.2780417288541e-05
-4.52550653254495e-06
-4.70236632501335e-05
-5.38936484795019e-05
-1.7896645220328e-05
-3.96473742702155e-05
4.31715557888515e-06
-2.09208264834376e-05
-5.71175876643489e-05
-1.24472622769868e-05
-1.41012489555579e-05
7.96464599273393e-06
-4.26559436291258e-05
-2.39548270980596e-05
1.71770692394277e-06
-4.44047053978736e-05
-4.84601675586902e-06
-3.7264644414769e-05
-6.6571815530555e-05
-5.23168098256002e-05
-2.48252770130607e-05
-5.89988163798501e-05
-3.16601144542826e-05
-5.55983893154401e-05
-3.1459230895126e-05
-3.69632842949121e-05
-2.65699833878254e-05
-3.06429034132792e-05
-3.05482950854094e-05
-3.06486968527765e-05
-1.49122621559353e-05
-3.44214107574954e-05
-2.85719254106592e-05
-9.9146564367936e-06
-3.08204865125897e-05
-4.19954338347039e-05
-4.66341091254653e-05
-3.2648829697777e-05
-6.3726768036247e-05
-2.5730842840241e-05
-3.35647499007125e-05
-3.50652649426203e-05
6.09770239957648e-06
-9.8591078353155e-06
-2.45918606896052e-05
-3.4823369774299e-05
-5.20386391950413e-05
-1.97704745017767e-05
-4.08083793549024e-05
-4.9423046446544e-06
-3.81868924472157e-06
-2.65156863149739e-05
-3.88991955732445e-05
-2.25826020711975e-05
-7.43811602993526e-06
-2.44249585723495e-05
-2.88996652129541e-05
-2.61950835896024e-05
-3.73060239015579e-05
-3.23203288583261e-05
-5.02438689175215e-05
-3.88565995012994e-05
-5.70077148027336e-05
-3.3613260579787e-05
8.22435570731082e-06
-4.29535349823082e-05
4.44893691950743e-07
-3.11314219948355e-05
-5.45351852707203e-05
-1.89841394223981e-05
-4.99702465052253e-05
-4.00326469762052e-05
-2.08506150089206e-05
-8.28497737275173e-06
8.18697430563321e-07
-2.75173967191235e-05
-3.42106631289786e-05
-4.64288650081674e-05
-4.00116074310539e-06
3.10401381259941e-06
-3.80778709644665e-05
-4.23500928507165e-05
-1.26589608490351e-05
-1.15020082044184e-05
-2.70773589638986e-05
-6.2177870205475e-05
-2.80730848327167e-05
-2.72459050736994e-05
-4.94565496297236e-05
-3.86524781888669e-05
8.95124786832462e-06
-3.27144487941419e-05
-1.87555332205245e-05
-1.26831252142636e-05
-4.82048105014288e-05
-3.2673846847285e-05
-2.6200624474912e-05
-4.6673967404473e-05
-1.96810541382519e-05
-2.24930124830678e-05
-8.11712335722732e-05
-4.60563596743668e-05
-4.80648162373896e-05
-5.57126741569948e-05
-2.78435494135444e-05
-1.7768728742474e-05
-2.74161552823928e-05
1.50045797354742e-06
-2.84741890504613e-05
-1.7012427645267e-05
-2.70904557569953e-05
-9.45627315360665e-06
1.40156717762948e-05
-1.51409328218098e-05
9.52241383309193e-06
-5.68251581014745e-05
-3.7719894778493e-05
-1.88770758402199e-05
-3.63000017284217e-05
-4.43932237780518e-05
-7.12664728879612e-05
-2.88293954182571e-05
-3.42630115200869e-05
-6.75019528158842e-05
-3.58753866541872e-05
-1.41129783547825e-05
-4.69631836857494e-05
-9.84473345266498e-06
-4.92113483892553e-05
-1.84795668904818e-05
-1.12004209634376e-05
-8.04847173958266e-06
-1.67215478229211e-05
-9.37911917338857e-06
1.22366239999537e-05
-3.34609839330902e-05
-4.2596182795958e-05
-1.78124941942753e-05
-3.4069113009268e-05
-2.70512756080372e-05
-2.27476785485865e-05
-2.36701503925998e-05
-5.37887744904532e-05
-2.60365134404014e-05
-2.48199324772912e-05
-5.26530095763796e-05
-5.36664237851573e-05
-1.10412301673516e-05
2.01253422758681e-06
6.61746449975006e-06
1.59334461714515e-05
-1.25935859526603e-05
-4.80293167324888e-05
-1.62593186068132e-05
-2.85188262089129e-05
-3.31183735675314e-05
-4.90187071673109e-05
-3.76986372781616e-05
-4.01079669952579e-05
-6.26845153761209e-05
-2.71920248723743e-05
-5.76516447960486e-05
-3.5739068033742e-05
-1.39539045612574e-05
-5.06312290466069e-06
-3.93421754270799e-05
-1.86916050330035e-05
-7.06379737424607e-07
-2.8940580995617e-05
-1.92370129604395e-05
1.69074743808079e-05
7.3597245324172e-06
-4.42489069157209e-05
-3.65234006309983e-05
-4.46740081543672e-05
-4.93972110133446e-05
-2.81801434300726e-05
-4.93110101209551e-05
-4.48821412632175e-05
-9.38564650654638e-06
-3.79936993554258e-05
-2.76408617679552e-05
-5.37748272004564e-05
-1.17302223630001e-05
-4.56778687345965e-05
-6.26511645177884e-07
-3.3291972729148e-05
-5.45324710702297e-05
-1.40112721323622e-05
-2.61453848551423e-05
-3.64025304283644e-05
-1.18824021141843e-05
-1.58349855102686e-05
-2.17406836611664e-05
-3.75044287216186e-05
-1.21846850137772e-05
-2.60531548124945e-05
-4.4007816688119e-05
-1.03566269040296e-05
-9.55552902979651e-06
-4.97760639802519e-05
-1.95791343268493e-05
-2.17057731649002e-06
-3.33424122095946e-05
-2.93595185312497e-05
-2.19860886709471e-05
-4.02640440461174e-05
-3.41986973216957e-05
-6.67347245141058e-06
-3.75039151966895e-05
-3.65948514902636e-05
-3.04306006412635e-05
-2.23876184814434e-05
-4.69355170451828e-05
-1.10868474251716e-05
-3.84650192997732e-05
-4.25114475056887e-05
-2.43772386955879e-05
-1.88850145902806e-05
-3.70801202583925e-06
1.47647242069318e-06
-2.52702932485094e-05
-3.93571289459828e-05
-8.3346841101566e-06
-7.2775481868955e-06
-5.55828483668212e-05
-3.72852257229291e-05
-3.26242396994288e-05
-2.43626930850215e-05
-4.54148297965714e-05
-1.76666154720674e-05
-3.9111393960866e-05
-5.34620907025025e-05
-4.22986322612158e-05
-1.89087651056429e-05
-1.24840162245465e-05
-3.95877672791125e-05
-6.16506856921691e-07
-3.73521057178108e-05
-2.61244690415003e-05
-4.54080880273189e-05
-4.42689466474071e-05
-2.95264326374109e-05
-3.40695579932344e-05
-6.66319736582102e-05
-4.72764977536996e-05
-2.67773545430568e-05
-1.56150736070289e-05
-3.56271432774729e-05
-2.20302751538856e-05
-1.97187808770715e-05
-1.94755721798032e-05
-1.78495296926797e-05
-3.46640842053057e-05
-2.59036384406118e-05
-5.42857461911358e-05
2.01866170005357e-05
-4.16594530304816e-06
-1.70013089376484e-05
-4.46999376598759e-05
-2.26858911071316e-05
-3.85094999791443e-05
-5.5891537687211e-06
-1.04712807197391e-05
-3.15207786494971e-05
-2.9284097256003e-05
-5.47274634928261e-05
-4.46654695627024e-05
-3.46797660916164e-05
-3.62272415503911e-05
-1.56105674762401e-05
-2.75868317624682e-05
-2.76396723293911e-05
-2.2235800779644e-05
-3.21294734496039e-05
-2.42072222363194e-05
-4.33526213964663e-05
-5.10570700501697e-05
-1.97710040988468e-05
-5.33073156575969e-06
-5.42841450875917e-06
-3.01754939821179e-05
-6.70768873388422e-05
-3.10271204470939e-05
-4.5917506118428e-05
-4.75343759078664e-05
-2.38414691730553e-05
-3.03687911925398e-05
-6.63656030230009e-06
-1.09573378227252e-05
-4.37417472346885e-05
-6.49660594324869e-05
-6.59272538031293e-06
-3.59544442759601e-06
-4.4240291136423e-05
5.22745661698757e-06
7.02231195371734e-06
-3.00844349166787e-05
-6.66630020196613e-05
-1.265526316428e-05
-3.81548218032663e-05
-3.94308317038277e-05
-2.90250917308878e-05
-2.9909673739236e-05
-6.13012896075715e-05
-4.5018233945276e-05
-9.84404969730503e-06
-6.87678850679837e-05
-4.60280295682714e-05
-3.27059304994055e-05
-4.80154127756691e-05
-1.98210702178754e-05
-5.39529083863682e-05
-3.2685809622733e-05
-1.18046337131285e-05
-1.98777600878701e-05
-3.21305425871068e-05
-4.44386898219472e-05
-3.8057063252058e-05
-3.89619158299126e-06
-3.97632862868502e-05
-2.90827618319741e-07
8.82416493322359e-06
-2.30040268161987e-05
-6.59590534407273e-05
-7.63812940026074e-06
-5.08225889694056e-05
-6.30457381021611e-05
-3.95380203735417e-05
-2.18138083742194e-05
-1.50275840748283e-05
-7.13714968911264e-05
-1.30551781539819e-05
-1.34135383515489e-05
-2.12655481847677e-05
-2.23390708124991e-06
-1.58545080284117e-05
2.37971974845099e-06
-1.82046199180002e-05
5.69988888164976e-07
-4.03549821416446e-05
-5.90172581801255e-05
-2.88983314893535e-05
-4.68730066169868e-05
-2.57596827018402e-05
-3.47308588415647e-05
-1.83205568288339e-05
-2.93106349709466e-05
-3.60565002038371e-05
-3.84374317666113e-05
-1.33776395700238e-05
-2.88323730692282e-05
-1.70889239545724e-05
-3.54555083477858e-06
-2.88331089945754e-05
-2.24964356945572e-05
2.14593471134501e-06
-4.76434463582768e-05
-3.02316060403419e-05
1.02750392501193e-05
7.08729717667385e-06
-5.39682260803769e-05
-2.42945419507278e-05
-3.65968824608072e-05
-1.92005577432579e-05
-1.75516510978449e-05
-6.21639216462099e-06
-3.00232179266476e-05
-4.7062345109103e-05
-2.7539802696406e-05
-1.25279486831345e-05
2.0315037085382e-06
-1.90807405767559e-05
-1.33936949825903e-05
-5.86950928819663e-05
-1.49821448563358e-05
-1.6420115782865e-05
-3.2053110974861e-05
-2.11524914946752e-05
-1.75337502991939e-05
-4.62915937088922e-05
-5.37781239323394e-05
-4.94832438461308e-06
-2.53679518841311e-05
-4.02837743580914e-05
-1.84949276526565e-05
-4.16800996826376e-05
-6.9355779928301e-05
2.06906116261201e-05
-6.79630617752908e-06
-2.06178067370891e-05
-2.95970120217564e-05
-2.34336151271102e-05
-3.53495823179892e-05
-7.6998487662144e-05
-5.87940221642071e-06
-5.97262191541898e-05
-5.23417102573831e-05
-2.78078386658575e-05
-6.58987417693379e-05
-8.89941059037174e-05
-2.87158006071778e-05
-2.26373878511616e-05
-3.12455351886557e-05
-3.32648718926079e-05
-3.11198651378681e-05
-2.62716443333663e-05
-3.75404578871575e-06
-8.96157559968954e-06
-3.84283424573213e-05
-3.15939030515841e-05
-3.52728239563793e-05
-1.26766468407847e-05
-7.52900921862479e-05
-3.08120914306413e-05
-2.72005964370528e-05
-3.86521214887161e-05
-2.26434813266703e-05
-1.93838771747064e-05
-1.54059055353541e-05
-3.77057540141632e-05
9.16627765438829e-06
-3.8345316738091e-05
-4.53592760140867e-05
-2.05246584652477e-05
1.65835714178543e-05
-5.4824928093034e-05
-2.72256626818053e-05
-2.78754358137043e-05
-3.81729363769963e-05
-5.22689847403729e-05
-5.7896054513956e-05
-2.54001957522158e-05
-3.03670359519455e-05
-3.51629647147871e-06
-4.42248201694962e-05
-3.07971862070411e-05
-2.90499432459047e-05
-1.62896627667086e-05
-4.16264112371745e-05
-7.03490561689784e-06
-7.23001967147733e-06
-8.56556218364132e-05
-5.34276832119982e-05
-3.18693405014616e-05
-3.14331770472082e-05
-7.14150686994241e-05
-4.43660634899414e-06
-4.60607636167842e-05
