# Supplementary material for: Research on computational propagation and identification of mine microseismic signals based on deep learning
Source: PLoS One. 2025 Oct 22;20(10):e0334641. doi: 10.1371/journal.pone.0334641 (PMC12543183; doi:10.1371/journal.pone.0334641)
Supplement: S7 Data — (ZIP) [file pone.0334641.s007.zip › 000100900001424.xlsx_0.txt_24.txt.txt]

-1.03262502810864e-05
-3.82593344459637e-05
-2.25155863404221e-05
-2.47799125132073e-05
-4.43529608242471e-05
-2.1238954585277e-05
-1.88508699455347e-05
-4.15013054214286e-05
-1.97054445166915e-05
-1.69426270719442e-06
-2.17807669265884e-05
-1.95265664391241e-05
-6.25535470497368e-07
-3.85007342652385e-05
-8.27121313256223e-06
1.67596142770633e-07
-2.23377529853607e-05
-4.46548053457136e-05
-1.44129843762301e-05
-2.40761170351456e-05
-4.17058603542535e-05
-4.77204685264651e-06
2.2114222589055e-05
-4.93214530687566e-05
-3.54154085150319e-05
1.13247238907975e-05
-7.44935378871043e-05
-5.00443250132619e-06
-3.60925177251056e-05
5.28038588495923e-07
-1.10721182228411e-05
-5.55831618383862e-05
-4.18259859369102e-05
-3.15696924745994e-05
-3.40394291825375e-05
-5.24006053271447e-07
-1.4716095079288e-05
2.73397738060105e-06
-1.73657555056882e-05
-9.20259391056591e-06
-7.73663032031494e-07
-2.52529265266226e-05
-2.81286746964625e-05
-3.03816525871859e-05
-2.58516415582942e-05
-4.41073957898381e-05
-3.57109238364976e-05
-3.12458320977807e-05
-1.69589386633458e-05
-4.84299880286556e-05
3.92303219119114e-06
-5.81212013258704e-06
-1.08986998441925e-05
-4.41997831297794e-05
1.71202251780819e-06
-5.05101098663541e-05
-2.80504440308593e-05
-2.95206255132579e-05
-9.95028451574081e-06
-4.80549702761438e-05
-6.33761065158725e-05
-7.70763889314306e-05
-2.96519588072727e-05
-4.82135256881704e-05
-5.47113502784363e-05
-4.1909877218328e-06
-3.4822779283323e-05
-5.10714284435726e-05
-2.84290684562941e-05
-1.12684741671264e-05
-1.75821241580813e-05
-6.51252095545136e-05
-1.47801992594253e-05
-4.26341502301139e-05
-2.27730058302277e-05
-8.94947267326955e-06
-1.3592438470667e-05
-5.98123734704281e-05
-2.40962462510351e-05
-1.03422502149082e-05
-3.41721515693837e-05
-1.09003240387979e-05
-3.25024953491037e-05
-8.85139623143353e-06
-2.94299813087523e-05
-3.85854938406184e-05
-2.28270274820877e-05
-1.74127044111823e-05
-3.43552397833129e-05
-4.28792343952038e-05
-3.29732561599379e-05
-3.37547675290647e-05
-3.72325026913565e-05
-3.6762581525201e-05
-2.08485698907552e-05
-1.19063362766783e-05
-2.85496758525183e-05
-9.14104189490286e-07
-1.99196222731856e-05
-2.3863912692258e-05
-4.11915868660501e-05
-2.45305346953598e-05
-4.24720351043842e-05
-5.32260182974013e-05
-2.1818135831609e-05
-2.05781714511222e-05
7.1390983193694e-06
-5.63958296466294e-05
-3.82116007788414e-05
-3.48992503670305e-05
-3.39709491019569e-05
-2.53486421933375e-05
-6.27012892900928e-05
-6.07551466820183e-05
-2.00778485261915e-05
1.33917774795604e-06
-5.33544860670023e-05
-2.55165332163913e-05
-2.95544022608188e-05
-5.39065749130441e-05
-6.6479942809006e-05
4.74617404181894e-06
-2.76681837533449e-05
-5.84465146791685e-05
2.75799625931558e-05
-5.02837072889319e-05
-3.42952591283554e-05
-4.49974527128615e-05
-3.83459766834701e-05
-3.542994554326e-05
-4.8260916912674e-06
-3.0998634860675e-05
-6.23628048815146e-05
-5.49654734119653e-05
-4.16739417633575e-05
-5.3472223485385e-05
-5.18150047956679e-05
-1.83652335934903e-05
-4.8072664122742e-05
-4.1473205373249e-05
-3.18897160330868e-05
-5.66062103424663e-05
-6.7441204788321e-05
-8.91363183374511e-06
-1.06053134404993e-05
-7.30999272668729e-05
-5.57281944548471e-05
-4.99404437278728e-05
2.29915998056473e-05
-2.7774250274989e-05
-9.58916612855727e-06
-8.85392689734697e-06
-3.32424630547054e-05
-2.25836754447662e-05
-2.22178523111211e-05
-1.10488805378931e-05
-2.41420341943953e-05
-1.75426008611435e-05
-3.88394800648667e-05
-5.41282812577276e-05
-2.22963436181873e-05
-1.11267371023202e-05
-4.1058041130232e-05
3.5321217601839e-06
-1.45182931720413e-05
-1.56082450563207e-05
-1.15273213956711e-05
-5.16629516154575e-05
-1.30567365411267e-05
-1.18861291015314e-05
8.07335065934331e-06
-6.85872700225328e-05
-2.18781264308888e-05
-3.10225795526455e-05
-2.13736476117478e-05
-4.91382406193776e-05
-2.96678263935558e-05
-3.91227545804035e-05
-7.94810073799967e-06
-6.23247275155061e-06
-1.43395058720297e-05
-1.46535977970815e-05
-2.49594988235008e-05
-3.06388132498163e-05
-3.20657673850917e-05
-5.59158046631349e-05
-1.42891672221653e-05
-3.63743149206267e-05
-4.90535645108347e-05
-2.03729140655081e-05
-3.17033299146e-05
-1.71323784439569e-05
-5.1023289692699e-06
-1.51570091301939e-05
-5.4421268770138e-06
-3.13000763541032e-06
-1.24952768636795e-05
-4.71007740455603e-05
-8.63160724715659e-06
-4.49249021964065e-05
-3.645347068464e-05
-4.99906254988162e-05
-4.30157837828969e-05
-1.38028922862346e-05
-5.11690451013032e-05
-3.71358086060147e-05
-2.31173597568145e-05
-5.1931987846498e-05
-4.48561476588248e-05
-4.25042987152132e-06
-2.26174586297206e-05
-2.93051086296553e-05
-1.75664460387815e-05
-2.87137503889345e-05
-3.92828795410787e-05
-2.53127016753817e-06
-5.17598739962281e-05
-5.20725691728278e-05
-4.96660492783319e-05
-3.37302877151144e-05
-1.86831811144697e-05
-2.4324963597245e-05
-4.09281829902822e-06
-5.58971780755843e-05
-1.73294882393102e-06
-1.69661318992966e-05
-4.93811893322423e-05
-1.14524320704252e-05
-2.05294282767514e-05
-3.35799688533887e-05
-6.08841231419712e-05
2.11483622423947e-05
-5.9421652177051e-05
-1.46312006514914e-05
-5.19578689460471e-05
-2.18147272520424e-05
-2.62661988503949e-05
-3.69711787085882e-05
-1.08878828974417e-05
3.42850065401698e-06
-2.57387191846091e-05
-3.68260400543701e-05
-3.43788522482718e-05
-3.28327159400849e-05
-1.06836377232729e-05
-2.15924145138363e-05
-3.87265099007156e-05
-3.1181090689662e-05
-1.19499285235591e-05
-4.73378497099285e-05
-3.39321942597057e-05
-2.30762473472506e-05
-1.8047631485865e-05
-3.80690531466371e-05
-1.05847310683378e-05
-2.32873041780786e-05
-4.32957849039e-05
-5.16841890682869e-06
-1.3560417972594e-05
-1.81659478897271e-05
-6.03175261042946e-05
-2.2646062669553e-05
-3.82931948350084e-05
-1.77186071919726e-05
-6.82849930750606e-05
-8.6499961351913e-06
-1.93965710648359e-05
-5.21037741202753e-06
-4.25711992356673e-05
-6.03386562208305e-05
-5.14957670376503e-05
-1.06800479753634e-05
-2.32527322298877e-05
-6.46512900142284e-05
-9.34815297222649e-06
-2.24968968504131e-05
1.52222948707405e-05
-2.78739610968606e-05
-2.90892056009004e-05
-1.03782404904481e-05
-7.80107333372182e-06
-3.20248380201149e-05
-4.33095414030769e-05
-4.62225775243023e-05
-3.05866235565023e-05
-2.26971688165451e-05
-5.53891608234415e-05
-4.13930211264684e-05
-4.70619746330598e-05
-1.48257102457747e-05
1.71854430647579e-06
-6.37831975708565e-05
-3.48278306103956e-05
-4.3223129569658e-05
1.27340105524453e-05
-1.61017344626453e-05
-2.00375690406007e-05
-2.31834359571198e-05
-6.16607275184571e-05
-5.86157579046613e-05
-6.52458383704545e-05
-8.48534838413586e-05
-2.47257165083703e-05
-2.68823581990431e-05
-7.79379475636208e-05
-4.78829226803286e-05
-5.19443299445329e-06
-2.28359537384509e-05
-1.85064865132081e-05
-1.13520576048769e-05
-1.21293246789496e-06
-3.54673813597263e-05
-7.73059886416029e-06
-2.81197390895262e-05
-2.90044789049165e-05
-2.91191550160956e-05
9.81758129956013e-06
-7.04339242128373e-05
-3.08559234642857e-05
-2.96354096998935e-05
-1.18338341685237e-05
-4.55786766839595e-05
-5.12072826997362e-05
-4.04463850290588e-05
-2.12348507684716e-05
-2.54728830848373e-05
-1.99442795984876e-05
-1.40911974192817e-05
6.96383997729761e-06
2.56090766674106e-06
-2.4293626281233e-05
-1.50660965104541e-05
-5.31184970697549e-06
-2.33975193634919e-05
-1.91146066380699e-05
-3.2608294540311e-05
-3.31177834155466e-05
-3.60660118175697e-05
-5.14539235958891e-06
-2.75033135909514e-05
-3.72254277070534e-05
-1.43875977129028e-05
-6.90970803741529e-07
-1.22030048311453e-05
-2.05178293095282e-05
-2.29068666877328e-05
-3.61592772650891e-05
-2.87923617643744e-05
-1.15741133943995e-06
-5.77552032822112e-05
-1.59561033326864e-05
-1.34520596457165e-05
-4.02221837711588e-05
-7.45041951299044e-05
-5.64875861812378e-05
-3.11866987809152e-05
-6.306290338826e-05
-2.28245621514074e-05
-2.33425295840289e-05
-4.06236676803356e-05
-4.34789533961167e-05
-6.80818469094321e-06
-7.92738442297446e-06
-3.06944372041241e-05
-7.25086175593866e-06
4.02103600526583e-06
-5.11471683378145e-06
-1.47152122860282e-05
-4.80581879242625e-05
-6.82464816823214e-05
-2.6159048455507e-05
-2.67263552073073e-05
-7.98448251369777e-05
-5.49744283231248e-05
-2.76478518313317e-05
-3.25328814577797e-05
-5.63451922392826e-05
-2.78605079815404e-05
-1.46847120633792e-05
4.81509101411436e-06
5.90656571700388e-06
-2.45147985025112e-05
-2.66531917488849e-05
7.94482023970888e-08
-1.41617314609828e-05
4.11188125299028e-06
-4.44966839452723e-05
-1.4539294839522e-05
-5.82723247792497e-05
-6.00333585232973e-05
-4.31523291127951e-05
-7.13096412381405e-05
-7.29131550385266e-05
-5.06574594091733e-05
1.62304547411527e-06
-3.84309449410477e-05
-1.09948770099042e-05
-8.52174458879788e-06
1.13789485936445e-05
-2.3981007774808e-05
7.97462707528737e-06
-5.60814671674781e-05
-2.30728939382088e-05
-4.290343912435e-06
-3.30077980352186e-05
-1.05728864703648e-05
-2.03606029849587e-05
-4.90963564559139e-05
-4.51980434231702e-05
2.65506318098995e-05
-2.26150562584376e-05
-6.2415616861793e-05
-4.40725316645916e-05
-2.43883598318726e-05
-3.85937716801919e-05
-5.77134570742691e-05
-4.55338430571663e-06
-1.5484031032113e-05
-3.44222925655668e-05
-8.58510220235412e-06
1.10081381274499e-05
-4.58018545938234e-05
-3.81424189607376e-05
-1.3473922457766e-05
-4.5219731736138e-05
-3.42480816039397e-05
-4.51893321654923e-05
-5.27661734804035e-05
-3.96054150608816e-05
1.22007045207126e-06
-4.31389342569956e-06
-2.55509079229925e-05
-3.85922164845784e-05
-4.89069608461345e-05
-2.51694226921321e-05
-3.66408202694955e-05
-1.97961491130954e-05
-2.63042295438186e-05
3.1270141948591e-06
-1.74946932821662e-05
-1.5538019655486e-05
-3.00143352070682e-05
-2.01626591457305e-05
-6.63335186123579e-05
-3.70574626113438e-05
-1.89000620612394e-05
-3.57590402302259e-05
-5.67438351835826e-05
-6.31997358928895e-06
-3.24636913967255e-05
-3.8686366112687e-05
-3.02244369545397e-05
-1.31191866233968e-05
-6.12481354983037e-05
1.06003821384406e-05
-4.11090260838093e-05
-6.92790005258402e-05
-3.39566468969282e-05
-5.74084628893374e-05
-3.44606772865604e-05
-5.99129586550613e-05
-4.84415353028484e-05
-4.12325166730495e-05
-4.18588663938387e-05
-8.19390333657699e-06
8.89192604776042e-06
-4.39918540173898e-05
-3.86953067388862e-05
-2.0508735152515e-05
-3.8009120280247e-05
-2.60865314672609e-05
6.49908168586139e-06
-5.50160619364406e-05
-2.88180856234958e-05
-4.69643352186887e-05
-6.35794148585772e-05
-1.59602893210633e-05
-2.79140966258531e-05
-3.33672055549697e-05
-7.09113101066276e-05
-2.20051139159273e-05
-2.72177274288814e-05
-1.52935403052583e-05
-2.10195988387222e-05
-4.24056795378089e-05
-1.96942129307525e-05
-1.58853582354025e-05
-2.06441254407238e-05
-6.40669736768262e-05
1.99930400972224e-06
-2.29384039011839e-05
-5.70949310822469e-05
-2.95773061854504e-05
-5.26074918579909e-05
-3.00738503655076e-05
-2.50368689199502e-05
-6.37283801817986e-05
-4.08349755652621e-05
-1.7882671705685e-05
-1.87039993266425e-05
-6.607638513041e-05
-2.76946127546755e-06
-9.40900249948201e-06
1.10804006946284e-05
-1.3133044049348e-05
-1.15295949347026e-05
-4.16472973063126e-05
-3.16492998095866e-05
-3.42537633145608e-05
-5.01548005115808e-05
-4.16766267420285e-05
-5.63947844657756e-05
-6.30282691313515e-05
-5.07344149987683e-05
-3.75923072284729e-05
-6.43745626778447e-05
-4.38483669492487e-05
-5.43879835313724e-05
-1.57318829722309e-05
-4.18446282829497e-05
-2.86408701633197e-06
-2.23753043616762e-05
-3.10268405600657e-05
-1.02080486314347e-05
-2.21067727704514e-05
-6.59663212312035e-06
-4.52595090094503e-05
-7.11094657163289e-05
-7.52831428338268e-05
-5.5307186033645e-05
-2.10279486107886e-05
-6.04325813290395e-05
-3.52792427518551e-05
-3.57559024843217e-05
-2.26974879559793e-05
-1.18025594196883e-05
-3.00898539690516e-05
-5.74574701711233e-06
-2.05534266854286e-05
-6.77151614904735e-06
-1.72624342356975e-05
-2.20129807042e-05
-2.5631984409736e-05
-4.74188851969807e-05
-2.52728370876874e-05
-6.49905364255787e-05
-6.40607953579192e-05
-4.73997141305179e-05
-4.23856518812826e-05
-3.55126105433937e-05
-5.57639972247169e-05
-3.75833570961543e-05
-4.39723629581815e-05
-2.71195617793403e-05
-5.28159136643034e-05
1.30383532840567e-06
-2.4497422081453e-05
-2.52409916255285e-05
-6.39423265019164e-06
-2.88966691869207e-05
-2.77775091137902e-05
5.40719818619377e-06
-3.75285548650526e-05
-6.80318895506533e-05
-2.3751722598264e-05
-4.01426631979002e-05
-1.00972741400169e-05
-2.48537870675869e-05
-7.58038730122948e-05
-3.94937995551222e-05
-2.09002124242693e-05
-2.08475619538453e-05
-1.83198940890301e-05
-5.27564774098559e-05
-2.32199864106553e-05
-7.78790079607053e-06
-9.12551933719156e-06
-2.402668031283e-06
-3.13557618675536e-05
-4.73917540322457e-05
-1.88975436719894e-05
2.26000739478586e-05
-2.50915081578614e-05
-3.12088293036847e-05
-3.02038906678122e-05
-5.64691745099056e-05
-1.79393219177935e-05
-3.80468081777504e-05
-5.14396806833716e-05
-4.75519768125239e-05
-4.05227126786291e-05
-3.60768149499916e-05
-4.79607267402766e-06
-4.95965429223701e-05
-3.55671001967695e-05
-1.2208073348682e-05
-1.97902758574208e-05
-1.43002191356605e-05
-5.53494378043438e-05
-2.43180498265796e-05
-2.60450388387772e-05
-4.18534269071924e-05
3.63810003284335e-07
-2.9336090923505e-05
-2.60789541972848e-05
-6.62107208965645e-05
-1.4370609151691e-05
-4.70435741779796e-05
-3.74147303690364e-05
-9.83216416800044e-06
-2.28599828484205e-05
-4.34938034259656e-05
-2.70704961176881e-05
-5.55112429163905e-05
-5.59429436015157e-05
-5.48918363282502e-05
-1.16206584567035e-05
-5.22492833091905e-05
-2.80162159073517e-05
-4.05973486751337e-05
-6.11498920599724e-05
-1.78196970393887e-05
4.18027455915435e-06
-3.83799113790233e-05
-3.90576297048434e-05
-2.45323108663496e-05
-4.32996493017261e-05
-1.14900582844729e-05
-1.45072652764338e-05
-3.59705571809652e-05
-6.70209506400727e-05
-4.89749819908829e-05
-2.00233364281268e-05
-3.25068693741762e-05
-3.06773390800635e-05
-9.11535489352459e-06
-4.09997039054794e-05
-4.93818439801052e-05
-5.69874405544075e-05
-2.2454062126332e-05
-1.00223497509134e-06
-4.29277966718871e-05
-3.32157550022873e-05
-4.21267206114971e-05
-6.49684855340807e-06
-7.25221383355788e-06
-5.42901997001284e-05
-1.0910706723261e-05
-3.0630287372943e-05
-5.87449707459869e-05
-1.67119112349696e-05
-4.79470382098738e-05
-3.74817390254221e-05
-5.16070636249372e-05
-1.67368611704549e-05
-3.8496153560692e-05
-3.63524334495681e-05
-4.94989880526292e-05
-3.46367111773692e-06
-9.91873563738932e-06
-4.48608462275428e-05
3.12827041241412e-05
-8.53809023681671e-06
-2.23534096650119e-05
-2.28147992548757e-06
3.154047651188e-06
-1.22419005367678e-05
-1.11551540438773e-05
-4.23070398756357e-05
-4.34070938625133e-05
-2.45610768742104e-05
-2.84950529867152e-05
-6.59582841858101e-05
-2.80661574636685e-05
-3.23595685560443e-05
-2.0494916227573e-05
-5.6342041517538e-05
3.48455630168305e-06
-4.34110562990066e-05
-3.98199484333311e-05
2.84759073951455e-05
-1.27154822942325e-05
-3.57886137953869e-05
-4.25309047935187e-06
3.72267317583982e-06
-3.99602576933905e-05
-1.60115796656134e-05
-1.22544420364021e-05
-6.63668464454543e-05
-2.2422715764213e-05
1.46134725550873e-06
-4.93485481528532e-05
-4.44501798076785e-05
-4.57873053482958e-05
-4.49961650261858e-05
-5.11100224930876e-05
-2.90951049175265e-05
-4.03185574613335e-05
-2.52144835489304e-05
-5.00342199448682e-06
-2.26540242089814e-05
-1.84866478471959e-05
-4.87912703030429e-05
-4.44264723866891e-05
-4.24408889412956e-05
-5.95587872413158e-05
-1.80756778371382e-05
-1.97545982349762e-05
-4.67775425772602e-05
-1.05419381265986e-05
-1.02133935506718e-05
-3.56696132888317e-05
-2.31218869704577e-05
-1.92481771599817e-05
-4.68289702115296e-05
-2.98287566499286e-05
-6.12691692047383e-05
-4.69120378314807e-05
-5.49461783870224e-05
-1.06527662147756e-05
-2.70746557778648e-05
1.4660267661599e-06
-5.7559415692029e-06
-1.48218343448178e-05
-3.22334780190436e-05
-2.59377718319114e-05
-1.05576770360229e-05
-6.8897310077742e-05
-2.73574667304513e-05
-2.93552103382145e-05
-2.68417374272449e-05
-4.6270040393053e-05
2.41166869332649e-05
-4.47068501452471e-05
-6.41200097590621e-05
-2.32960053653478e-05
-3.48971685504451e-05
-7.00794440548109e-05
-5.04156438791935e-05
-5.27362133865825e-05
-5.99144969834108e-05
1.22372942335669e-05
-4.83203571089966e-06
-2.99288714508511e-05
-2.85528179338646e-05
-1.3982292435942e-05
-1.54260733786748e-05
-2.00177101939555e-05
-2.28326620075648e-05
-4.85402180445878e-05
-3.66909767248235e-05
-3.02907664943479e-05
-4.79634164520094e-05
-6.92116606616232e-05
-2.50318374286702e-05
-6.35526514574513e-05
-4.08671801537858e-05
-3.72491977965898e-05
-3.80442516424504e-05
-1.48729607480106e-05
-2.47032914935586e-05
-2.16207583095381e-05
1.26175084331585e-05
-1.99208952540376e-05
-1.68897482048298e-07
-2.14525405056666e-05
-3.22054255718117e-05
-1.99502807883662e-05
-3.89894991111625e-06
-6.12707548239136e-05
-3.68633666715313e-05
-2.27694532149439e-05
-7.58981706206386e-05
3.93068034696838e-06
-4.78703713358893e-05
-5.74960277437642e-05
-4.69546588751526e-07
8.82325652593438e-06
-3.19047377790954e-05
-4.28470267477288e-05
1.00634146000185e-05
1.18713476672093e-05
-5.48042240455103e-05
-9.23577433320045e-06
-2.09381638787406e-05
-3.46503958792154e-05
-4.49197568408867e-05
-1.53732157876315e-05
-4.43218777698719e-05
-4.6113671102591e-05
-3.68069604259972e-05
-2.75960416669149e-05
-3.37898373723668e-05
-1.84924836656736e-05
-2.25445615089061e-05
-2.29367593584627e-05
-2.96202369914713e-05
1.74371042016819e-06
-7.17694460025323e-05
-4.15361019135584e-05
-3.52814061400795e-05
-5.23986423047867e-08
-3.35773945113431e-05
-4.70235331258202e-07
-2.34365055998004e-06
-3.16414182071513e-06
-1.12759752759515e-06
-3.1418016840612e-05
-6.28940808285348e-05
-1.27929558404067e-05
-4.7947243415343e-05
-4.11744861387534e-05
-1.28564915754312e-05
-5.63649292992597e-05
-3.62767688978938e-05
-5.38116926419436e-05
-1.83202167228595e-05
-3.04935071279016e-05
-2.28226943701359e-05
5.04621136874089e-06
-1.94082927099822e-05
-6.62961104358779e-05
-2.43270602175582e-05
-1.90354723895428e-05
-2.80029002008696e-05
-1.27086271140361e-05
-2.62474231723772e-05
-4.09315364474673e-05
-6.52801045433262e-05
-2.09931068687456e-05
-5.7576121582007e-05
-9.24407921548511e-06
-1.55481294508425e-05
-6.990259110483e-05
-2.82788784713454e-05
-1.88286278181714e-05
-5.72264226831263e-05
-3.5935608821762e-05
2.20958953717799e-08
-2.14723908060674e-05
-4.32463891837082e-05
1.62826311878113e-06
-8.51232978532378e-06
-3.16244476546424e-05
-2.9325240389246e-05
3.78073652622837e-06
-3.26468849422244e-05
-4.2110587068819e-05
-1.8686032501568e-05
-5.07973984839371e-05
-3.75298082721465e-05
-1.58303525991508e-05
-2.67675374674445e-05
-3.90700903095469e-05
-3.07784571159333e-05
-1.12857963466706e-05
-6.54519453095954e-05
-2.28979362082693e-05
-1.85402192514684e-05
1.93220468269638e-06
-1.65518520929639e-05
-3.30317856431121e-05
-7.43146947478762e-05
-4.47058096082253e-05
-3.29557172180303e-06
-3.32525674176718e-05
-5.43738507556523e-05
-3.07278734475173e-05
-6.03496058542745e-06
-4.18130293302922e-05
-4.72482556033766e-05
-6.11005625896098e-06
-5.99248412623518e-05
-6.04306399330847e-05
2.73762500942792e-06
-2.37688187891462e-05
-2.53441088856807e-05
-1.71819123173189e-05
-3.20988008840357e-05
-3.42749196505103e-05
-7.29367546107962e-06
-3.35011617999245e-05
-4.17109015039402e-05
-1.77746975414529e-05
-1.57650945787506e-05
-4.63236830724647e-05
-3.92586273915769e-05
-1.89501708335994e-05
-5.90107483100616e-05
-2.31261910588626e-05
-2.64885016202229e-05
-3.20151730443466e-05
-4.90599299351586e-05
1.39946382025558e-05
-3.39461514968867e-05
-1.126438158829e-05
-3.1780850065951e-05
-1.49221880572013e-05
-1.59342172757956e-05
-4.6817776880956e-06
-4.03988761499163e-05
-1.6726262664491e-05
-1.83417080645705e-05
-9.2699725326157e-07
-3.28655732145153e-05
-2.24039535110799e-05
-2.18655491495271e-05
-5.34395574364568e-05
-6.62200007856945e-06
-1.11120863535225e-05
-4.11012613827134e-05
-5.73550404880281e-05
-7.22110070610005e-06
-4.31305449598196e-05
-5.23408736429177e-05
-1.08141751241978e-05
-1.42973104933233e-05
-3.18797038742899e-05
-3.64551684214148e-05
-1.86966642503242e-05
-4.93566565337364e-05
-6.36524203484134e-05
-1.31511914653299e-05
-1.36291102217319e-05
-3.75326032653351e-05
-3.66214225682688e-05
-1.24212480469633e-05
-6.85860229482444e-05
-4.16762401204988e-05
-4.52851725952569e-05
-3.67025164971247e-05
-3.20521280695739e-05
-2.14658347463624e-05
-1.97842785690652e-05
-3.34025828964877e-05
-6.32333302861094e-06
3.21268313763975e-06
-1.05722377914191e-05
-3.32034345944759e-05
-3.94980544751346e-05
-4.77391465625677e-05
-4.07122813963509e-05
4.23510119022957e-06
-3.16308805844087e-05
-5.2340857638391e-05
-2.71672289365007e-05
-4.19883319441844e-05
-3.60607138664796e-05
-1.08259726402227e-05
-5.10440465934199e-05
-3.28657508768765e-05
1.5338060967226e-05
-4.06929729763057e-05
-2.22514467956883e-05
-2.76083046099466e-05
-3.9806264976896e-05
-2.870311173308e-05
-6.31956501810815e-05
-7.2389108882687e-06
-6.19463983544382e-05
-4.72268058849662e-05
8.71721580438622e-06
-4.09797330295762e-05
-4.97354701346903e-05
-3.94715835434113e-05
-2.31284218930448e-05
-2.52263673810152e-05
-8.95557783712898e-06
-1.91065541492885e-05
-2.84212909751881e-05
-1.81581145933706e-06
4.47331436745031e-06
-4.24495644814337e-05
-2.06411425421895e-05
-9.23650948738112e-06
-5.86565734766858e-05
1.68597533716872e-05
-1.62139306002972e-05
-3.63156907666156e-05
-2.96815745801343e-05
-4.4753374778535e-05
-3.5754542442311e-06
-4.5750440012742e-05
-2.87280517711886e-05
-4.22169008104248e-05
-5.89111145728991e-05
-4.21721542287194e-05
-3.5969478355823e-05
-3.88048892599912e-05
-6.20838940785077e-06
-2.14252339139864e-06
-1.26167090489169e-05
1.19077644147461e-05
-3.81464768115679e-05
-2.10288161674794e-05
-2.70410444235359e-05
-2.65320774005847e-06
-2.35906666666595e-05
-4.06129462029131e-05
3.14430160707492e-06
-5.63608049019175e-05
-2.01992011601955e-05
-5.32606070314272e-05
-6.33642306553976e-06
-2.74257889727382e-05
-1.19254607794734e-05
-4.46414589695773e-05
-1.97415676058289e-05
-4.5242681601197e-05
-2.46594062819408e-05
-7.62047274508096e-06
-4.57545392141803e-05
-1.88101449562503e-05
-3.00415121440304e-05
6.3712757993791e-06
-5.73597039971838e-05
-2.56211909974086e-05
-1.74846715769079e-05
-5.72156155974931e-05
-3.95854139410825e-05
-5.09319296924669e-05
-3.43627665467686e-05
-2.9912237884043e-05
-3.56319333231942e-05
-6.70135004643719e-06
-1.61798788662854e-05
-3.76432687552606e-05
-4.64489570171447e-05
-2.4372539805188e-05
-2.3843764004278e-05
-5.83841948959613e-05
-1.51525929240093e-05
-3.8115746587471e-05
-2.37514944873514e-05
1.62598377153423e-07
-2.09932397135899e-05
-2.01957329466425e-05
-3.83189698675917e-05
-1.65328918500395e-05
-4.81616460308776e-05
-4.49488912149637e-05
-4.6708140838986e-05
-4.14997706365672e-05
-5.72223958380952e-05
-1.55303190430403e-05
-4.27732634213226e-05
1.48674982031466e-05
-1.79254409745571e-05
-3.43672410353192e-05
-3.13012557876459e-05
-1.20752859284724e-05
-5.39680617032489e-05
1.15505120172539e-06
-2.41633570266438e-05
-3.49322409303657e-05
-1.39634280406197e-05
-1.2787658773492e-05
-2.58848875127379e-05
-3.89985050468035e-05
-6.07809533110773e-05
-1.36563921810291e-05
-6.28138197179024e-05
-5.4086327883772e-05
-3.87180632653258e-05
-6.47925000969679e-05
-4.47553892645342e-05
-3.03944123315871e-05
-5.09936162257435e-06
-1.35735206568285e-05
-1.3148276340059e-05
-4.40581679945787e-05
-4.4294106191149e-06
1.16805504255818e-06
-2.20167770302206e-05
-3.93294664294934e-05
-4.17027565770428e-05
-6.63325465454956e-05
-8.33707058748838e-05
-7.14801516390904e-05
-6.80526074366973e-06
-6.85690805024716e-05
-3.52182945440932e-05
-2.36153855243302e-05
-5.4515634434104e-05
-7.00037000977456e-05
-2.16813425182706e-05
-4.03453704930417e-05
-9.15557149846384e-06
-1.08351958702742e-05
-2.01955293215353e-05
-2.54402722613225e-05
-2.10487034689623e-05
-7.04924085343805e-06
-3.32197624054055e-05
-4.51021592132801e-05
-4.63073287107312e-05
-3.65760898125543e-05
-4.37268453307421e-05
-3.7932688993039e-05
-2.84412421226668e-05
-5.88615835880351e-05
-4.26540040577716e-05
-2.84345059960318e-05
-1.91542884204785e-05
-2.54199555372027e-05
-9.98369448966098e-06
-3.25318298001699e-05
-4.50710555369943e-05
-6.51232022216583e-06
-3.14234365479543e-05
-3.83850703264876e-05
-4.37697436077382e-05
-5.25483703057281e-06
-4.65805136820542e-05
-1.51519479958916e-05
-2.43641585681791e-05
-2.95070077581883e-05
-2.43531833917077e-05
-4.63949254752719e-05
-3.46508860487504e-05
-6.14042205080612e-05
-3.40430165769114e-05
-2.63689513523527e-05
-2.27940290617284e-05
-1.35485757308107e-05
-6.57247955603257e-06
5.21039433135897e-06
6.57227585942239e-06
-1.17052860197924e-05
-3.96724973041677e-05
-8.20498374113973e-06
2.7352833984312e-06
-1.35224498863092e-05
-3.91885002640798e-05
-3.56150370061735e-05
-3.8608949303904e-05
-4.65558420765036e-05
-6.18985620628904e-05
-2.50622645858404e-05
-4.98637721481737e-05
-4.11835528901736e-05
-4.84921930399227e-05
-5.77893254780636e-05
-3.05645110190052e-05
1.02596840368161e-05
-3.63952900547177e-05
-4.73532241276629e-05
-1.18680707826137e-06
-4.59984425964094e-06
-1.68403470535874e-06
3.76754989657843e-05
7.66841521666823e-07
-4.24500492932017e-05
-3.02436536180411e-05
-3.38774264240364e-05
-4.2177426059487e-05
-1.58292891151771e-05
-1.2843857090362e-05
-4.97848835367452e-05
-3.33138157037046e-05
-6.51038739122886e-05
-7.99253364865472e-05
-3.51608205181441e-05
-1.85643778716172e-05
-1.12822698821067e-05
-3.01511021177334e-05
4.3725199113188e-06
-2.04155094539901e-05
-1.8923513218105e-05
-2.51699378244615e-06
-6.1574173897154e-06
-2.95774716425282e-05
-2.34003685843154e-05
-4.39275504287254e-06
-3.10807510083493e-05
-4.77023678509617e-05
-2.42674389546045e-05
-7.36353491246703e-05
-5.82176017102399e-05
-4.59628659886209e-05
-4.83308389272445e-05
-5.39804346360223e-05
-2.31615143865535e-05
-5.61463653744443e-05
-2.6286487990257e-05
-3.99808519554661e-05
-3.33804456587083e-05
-6.07136452793158e-05
-4.36068058057941e-05
2.48502841484492e-06
-4.72205236137939e-05
-3.06320643762033e-05
-1.37692688412244e-05
-2.38281983480048e-05
-3.55879049642458e-05
-5.71116126531828e-05
-4.08764289655249e-05
-6.80292988320022e-05
-2.27311749877097e-05
-4.78233731722558e-05
-1.70026596587376e-05
-8.00823635095755e-05
-2.69203454033616e-06
-2.84875734142114e-05
-3.69445195562249e-05
2.17048799922269e-05
-3.27579578132264e-05
-2.32487878908012e-05
4.30213954874136e-06
6.13866191227695e-06
-1.62035997682822e-05
-1.10167683173072e-05
-3.01926300723209e-05
-7.61192387788911e-06
-1.70265425881653e-05
-6.67165461030432e-06
-7.12403779014344e-05
-3.50651106134487e-05
-1.26092763362532e-05
-3.52764491837617e-05
-4.33390733454342e-05
-5.24260059207713e-05
-2.61107553376165e-05
-3.89938392234474e-05
-4.04649284802568e-05
-2.05960270632193e-05
-4.93202481860558e-05
7.34911441037525e-07
-9.4934952867141e-06
-1.80719722076788e-05
-1.60469877528501e-05
-2.49770424985966e-05
-7.2359602146566e-05
-4.25746555657055e-05
8.18008438865253e-06
-2.09499254222791e-05
-4.84763179716267e-05
-4.80751209542006e-05
-2.03876272019916e-05
-4.51624119676399e-05
-2.90953984929409e-05
-2.21131732361749e-05
-4.74577702601057e-05
-4.23446843798485e-05
-2.85084624115653e-05
7.50887220550377e-06
-1.89518252290899e-05
-2.30140897329714e-05
-1.98909704166913e-05
-1.75767036177794e-05
-2.1839434434495e-05
-2.50528962454391e-05
-1.25962074154538e-05
-4.19698167566852e-05
-1.59096707308699e-05
-4.81229081716737e-05
-4.52925201881487e-05
-5.2151345166125e-05
-5.34970935260664e-05
-7.08394874904446e-05
-3.02365898790375e-05
-4.84465560935767e-05
-4.29343781877216e-05
-2.25601459912934e-05
-1.25015466464927e-05
-5.97379129736711e-05
-1.18280480981278e-05
-6.07010778112884e-06
-2.17921542650936e-05
-3.20419031386313e-05
-1.88545107993524e-05
-9.8599197658695e-06
-4.35596143944034e-05
-4.5342230164406e-05
-4.71327493973485e-05
-5.68100382110522e-05
-5.19520047145229e-05
-5.6350478459737e-05
-3.20409724578672e-05
-4.48917380374025e-05
-5.06204015574155e-05
-5.78931294565938e-05
-2.17864348021029e-05
-1.69736571208537e-05
-1.95944057058436e-05
-5.63749801952748e-05
6.47568150949957e-06
-3.93616095529699e-06
-2.0227568940684e-05
-9.4499193778033e-06
3.83002902925674e-06
-5.14362580663793e-05
-5.0428867475016e-05
-3.06121397483553e-05
-4.4842191123481e-05
-6.46883258993586e-05
-9.08816496652546e-06
-8.02581528104701e-05
-2.53852282072081e-05
-1.13724180823436e-05
-3.34515443379889e-05
-4.28539612314994e-05
-3.8829980044987e-05
-2.30361226771158e-05
-2.57690051237908e-05
-1.01443375304887e-05
-1.8821555747678e-05
-4.41265724272459e-06
-1.79494846169885e-05
-4.2759518675383e-06
6.71992851984213e-06
-7.90750933113378e-06
-1.77990045453174e-05
-2.95102154518199e-05
-5.90345402468871e-05
-6.24393989651024e-05
-3.91647654885001e-05
-9.69622545617173e-05
-5.11061701328101e-05
-9.65463733939466e-06
-1.95182744493368e-05
-4.66193037648681e-05
-8.27234700496991e-06
-1.9059208912341e-05
-5.37611832038208e-05
4.1292014346505e-06
4.97552973237439e-06
-4.8231141107289e-05
-3.09352078897515e-05
-1.63248856570368e-06
-3.34242423963916e-05
-3.43908349844692e-06
-4.30143053766433e-05
-2.96029230750144e-05
-3.64198068014007e-05
-5.29914271727134e-05
-4.58098371825129e-05
-5.43797160906489e-05
-5.0587747130836e-05
-4.26932295913366e-05
-1.78560100817563e-05
6.45978535987117e-06
-2.42546731553012e-05
-2.50134139142297e-05
-6.90266441559935e-07
-2.94248981531176e-05
-2.84447753758858e-05
-5.76722332654686e-05
-3.40330032477181e-05
-5.62344512487615e-05
-8.06766260494027e-06
-5.08320403261162e-05
-4.57550889992332e-05
-2.99334940593068e-05
-5.5011857457792e-05
-3.41490066664561e-05
-6.11093742763547e-05
-4.04021236619739e-05
-3.96449260258943e-05
-5.94896626929608e-05
-4.72762356172857e-05
-3.12982975229711e-05
-3.69896640521965e-05
-4.93749004209057e-05
-3.98639366823078e-05
-7.18683299440724e-06
-5.20713545219079e-05
6.88062554208594e-06
-2.53895209052683e-05
-3.02055979150304e-05
-2.42287591618678e-05
5.22775493329561e-06
-4.87931824591803e-05
-2.16730933480265e-05
-5.29212306765284e-05
-3.9522243663296e-05
-2.06204687203822e-05
-2.14238324763546e-06
-4.46699053381065e-05
-3.46015356097037e-05
-1.36935384089492e-06
-2.50402496860627e-05
-5.01579921296807e-05
-1.04472332820121e-05
-9.05112993668749e-06
-1.9966694600634e-05
-3.50075409267478e-05
-7.1341637427728e-06
-3.4798429196903e-05
-1.59250752532324e-05
-1.57785781430953e-05
1.38131628010845e-05
-5.86219230582736e-05
-8.32568811082664e-06
-5.04685004976013e-05
-5.47730725747079e-05
-3.99505338268392e-05
-5.1208910285329e-05
-3.28202304393456e-05
-2.56357021833305e-05
9.97891663936836e-06
-2.11070166111533e-05
1.58022065376501e-05
-2.03047839672236e-05
-5.17791017658046e-05
-2.92690276555494e-05
-1.84679288289787e-05
1.31973388306323e-06
-1.3757682625259e-05
-5.6150739964693e-05
-2.25635312122252e-05
-2.91057768891663e-05
-5.98555057481007e-05
-8.21652537099122e-06
-7.85804199527578e-05
-1.9281968666909e-05
-6.42021276004548e-05
-9.96662213927036e-05
1.96916490126205e-07
-4.99618079007867e-05
-1.99135746310613e-05
-4.47823201882721e-05
7.85124050214259e-06
-2.60295458397415e-06
-2.34846270276256e-05
2.68578142932351e-06
-2.19220972056018e-05
4.59882441007633e-06
-5.66268781716267e-06
-1.0207188908619e-05
-5.55617708576705e-06
-3.57199479678262e-05
-1.19175246514813e-05
-2.95100860439107e-05
-6.41927982144923e-05
-1.87133534053047e-05
-8.11509544230271e-06
-3.56551712836684e-05
3.57556136053387e-06
-4.52223404487796e-05
-2.47419288972155e-06
-2.84821563596415e-05
-5.73679418789057e-05
-9.5668503984565e-06
-1.66198374321499e-05
-4.04086022259822e-05
-1.10056956147663e-05
-4.43570384659482e-05
-4.56877978503997e-05
-5.42515712657965e-05
-5.05372114642502e-05
-5.71840716801753e-06
-4.74560457568663e-05
-6.91236014063571e-05
-4.02398510600313e-05
-3.26558649499139e-05
-3.23738306766159e-05
-5.18401876431162e-05
6.4734838240123e-06
-1.76818867285774e-05
-3.45349862983305e-05
-2.77180248266786e-05
-3.60629738305587e-06
-7.25550354058054e-05
-5.22260074981763e-06
-3.82895514428005e-05
-5.64519077858208e-05
-5.10535792192032e-05
-5.95442453598227e-05
-5.90027302846572e-06
-5.32531660638424e-05
-1.84865788336949e-05
-5.17979323608542e-05
-7.105484907253e-05
-2.32726486942528e-05
-4.75765233446063e-05
-4.47993730040795e-05
2.36744787127353e-05
1.9487177591091e-05
-2.06473234164678e-05
-1.17922238577005e-05
-1.5217168022705e-05
-5.60154446175506e-05
-6.14327231056706e-05
-3.02453182644353e-05
-3.75381584628207e-05
-6.95264244081125e-05
-2.34560987404731e-05
-2.14432686933471e-05
-3.7844877513922e-05
-4.56308199586313e-05
-9.06955716711725e-06
-1.81239039280148e-05
-1.41258755182035e-05
-2.69879937922129e-05
-1.76874817755654e-05
1.58835188866114e-06
-2.76452896224009e-06
1.43468620663649e-05
-3.16116807003082e-05
-2.16948321393657e-05
-2.27196994591794e-05
-6.52274955392394e-05
-7.71523946753836e-06
-3.22932926754752e-05
-6.28608511359879e-05
-8.10162091615525e-05
-3.98300520332952e-05
-3.1777249779066e-05
-4.71349859855436e-05
-7.74866357026586e-05
-4.98975030403898e-05
-5.04872797070526e-05
2.01779219261035e-06
-2.67621454810245e-05
-1.18226435229141e-05
1.32792613542218e-05
-5.54759441825777e-05
-2.34733860567904e-05
-3.22618739307695e-05
-2.43594648674191e-05
-4.03851185327773e-05
-2.72957813760683e-05
-3.77475604212002e-05
-4.72068053898575e-05
-6.62467400148614e-05
-7.08024201311703e-05
-4.27070305616026e-05
-5.34075081313043e-05
-4.77609392359221e-05
-5.7227725060333e-05
-3.04907547789413e-05
-3.56056659363522e-05
8.23540863171493e-06
7.67092431887213e-06
-8.8782671926911e-06
4.0045922641369e-06
-4.34656990248667e-05
-2.03776818692609e-05
3.37037512446695e-06
1.07152926852806e-05
-1.57603735269632e-05
-4.5085352206992e-05
-5.62889417038931e-05
-4.54412084166121e-05
-8.34412671032665e-05
-3.43672422480357e-05
-1.70685779597492e-05
-3.44773698721637e-05
-2.35616577591372e-05
-1.21450276240662e-05
-6.34370031948367e-06
-3.14028511346179e-05
-2.22018138332685e-05
-1.37241527410493e-05
1.46500356333402e-06
-5.19536477898364e-06
-3.67121914925804e-05
5.57494794984749e-06
-2.34338227404534e-05
-4.50563399206277e-07
-2.91704127354906e-05
-2.21918333078271e-05
-1.07944200941211e-05
-1.93338932704788e-05
-3.80031090486075e-05
-2.4142715814897e-05
-3.61062844644557e-05
-2.60476012512845e-05
-3.41137337800435e-05
-9.02707591070801e-06
-3.08313548806805e-05
-7.17071787600835e-06
-3.32328573360495e-06
-2.56593937987932e-05
-4.20687997565035e-05
-1.68826022998432e-05
1.51264270762328e-05
-2.15242777711928e-05
-3.82004749416883e-05
-3.2711049115993e-05
-3.74606090026653e-05
-2.72639798428878e-05
-5.33434326468033e-05
-3.44662983484238e-05
-2.53682583498449e-05
-5.31656712931972e-05
-3.79562885396509e-05
-1.84064399385755e-05
-1.89979041738493e-05
-5.94949162827982e-05
-3.31937177843587e-05
-8.83254117013655e-06
-3.21355477181021e-05
-8.58421238016103e-06
-4.30912973786329e-05
-3.04061766902079e-05
-4.773675493724e-06
-4.49141653393398e-06
-2.56835660788035e-05
-3.539980251785e-05
-3.19058877993194e-05
-3.24725914033457e-05
-7.0168407012988e-05
-9.49708438822323e-05
-3.80878973837804e-05
-2.23262963499794e-05
-4.69459450493525e-05
-2.64482011853865e-05
-2.46845050662788e-05
-1.85124736994052e-05
-3.16815222764662e-05
-3.33603093736093e-05
-1.11511393660315e-05
1.5860885881076e-06
-4.84501966131954e-05
-1.22820107154273e-05
-4.89797414285088e-05
-1.34882218961381e-05
-9.22868740357437e-06
-3.20537004665472e-05
-4.88477743113503e-05
-1.99110924963387e-05
-4.04853270591916e-05
-5.31020599365348e-05
-3.7513823927507e-05
-6.02547171984896e-05
-3.92662756390884e-05
-3.43197421170693e-05
-3.9224966815758e-05
-5.32044298270057e-05
-9.80097527212459e-07
-3.0852459037518e-06
-1.6214441965702e-05
-3.18020085476926e-06
-2.15784689660447e-05
-2.64393537383136e-05
-4.63222516887168e-05
-5.12071308648744e-05
-4.02904439481099e-05
-3.46201206308611e-05
-1.67290882039643e-06
-5.35706551265463e-05
-5.46859661804266e-05
-2.40464180410169e-05
-4.01697646291572e-05
-4.7754172804885e-05
-1.50246456159273e-05
-1.80224840319637e-05
-3.20810060052126e-05
-1.33249071671566e-05
-1.61129032354925e-05
-7.15733474609504e-05
-2.00991177237779e-05
-2.14852176700757e-05
-3.49308875836932e-05
-4.21896282571343e-05
-2.86036326511469e-05
-3.63543356365024e-05
-3.78225121905519e-05
-4.08361692806945e-05
-1.67097993687231e-05
-3.07586893468562e-05
3.94543801364255e-06
1.37611913737223e-06
-4.41494002875587e-05
-1.2173228201273e-05
-3.36974671985923e-05
-5.1861601983567e-05
-5.08920422039877e-05
-1.71178254168306e-05
-2.92919822636896e-05
-1.37486114860461e-05
-7.16236006558312e-05
-4.65410804792459e-05
-5.91580682691892e-05
-1.88122522700644e-05
8.1478504038357e-06
-6.56383455434157e-05
-4.23415234362664e-05
-1.84552112007753e-05
-1.0266176316753e-05
-5.91028244420399e-05
-2.44506271569695e-05
-7.18237580694247e-06
-2.98596420861736e-05
1.77393492032658e-06
-2.74462173615053e-06
-2.83077653645825e-05
-2.50867435717414e-05
-3.51119648364421e-05
-2.72700578211795e-05
-5.43185622076564e-05
-2.70872678231688e-05
-3.55135395498702e-05
-2.83748891217446e-05
-2.30513412626067e-05
-5.34166534826761e-05
-1.85671456685695e-05
-6.77616895160543e-06
-1.62738511274576e-05
-2.49118423779731e-05
2.11618228782108e-06
-7.31385039510996e-06
-4.50251238200198e-05
-1.60233628190373e-05
1.70707521906473e-05
-4.98082556441381e-05
-4.17832262135424e-05
-3.04797662385917e-05
-2.60264648625225e-05
-4.6257003725802e-05
-1.18628160666953e-05
-4.43602864547274e-05
-4.04769093778004e-05
-3.73753146703608e-05
-2.91277879943076e-05
-2.45066473884698e-05
-1.52738056409291e-05
-2.67018421782606e-05
-2.96694535896495e-05
-8.47162359680736e-06
-1.11039880225234e-05
-6.10770112594585e-05
-5.34563306873941e-06
-3.50592504805675e-05
-5.48981263351314e-05
-6.69547434301025e-05
-4.29120540654896e-05
-3.24961749715562e-05
-5.93023011609962e-05
-4.22640530342411e-05
-2.96323028446246e-05
-4.77152984726606e-05
-2.57055913284198e-06
-9.59692102125875e-06
-4.40549738676786e-05
-3.84626162077924e-05
-9.7458429400202e-06
-3.01140477032761e-05
-5.63121755379574e-05
4.38254628456396e-07
-2.55917443995346e-05
-2.99926565861315e-05
1.3231046667496e-05
-4.50090638321924e-05
-5.72751751174846e-05
-2.50554428539544e-05
-4.89743869863982e-05
-3.35625197291335e-05
-2.79512165592117e-05
-3.65818870556852e-05
-6.34842989074061e-05
-3.28414635203943e-05
-3.69854575226845e-05
-5.8500679833506e-05
-2.43810034657429e-05
4.07111052244892e-06
-2.57762793141343e-05
-5.29704434019471e-05
-2.39521577258832e-05
-2.11665507981703e-05
-3.87406589556571e-05
-2.79966227084052e-05
-4.64728481389909e-05
-4.58507509834716e-05
-2.62708256786989e-05
-3.0413291857516e-05
-2.18428671611628e-05
-2.71416057506254e-05
-1.39482524690255e-05
-4.58769612985606e-05
-4.02156110571087e-05
-3.74055895802696e-05
-3.32769537993101e-05
-2.91960260253862e-05
-6.19361990504432e-06
1.18355118946515e-06
-1.92679053883965e-05
-2.28626835086401e-07
3.62337586869894e-06
-2.66076883516191e-05
1.29190720700593e-05
-1.76987321947964e-05
-9.72936706296806e-06
-6.85604258688539e-05
1.54890284828345e-05
-4.93078717380073e-05
-5.67785400376825e-05
-2.69676462756943e-05
-2.29471885819845e-05
-2.54937276193191e-05
6.80494177271277e-06
-3.21709133591629e-05
-3.63724141546175e-05
-4.18795582818769e-05
-1.55126843796904e-05
-4.30368087149192e-05
-4.20562817269903e-05
-1.52495076439666e-05
-1.33942634037471e-05
-2.29522386881893e-05
-4.31680276022689e-06
-1.48251723301944e-05
-5.08720332634605e-05
-1.55695310855996e-05
-2.23773874100416e-05
-3.59097160084642e-05
-3.78592099210645e-05
-4.75664435990156e-05
-2.87845961680479e-05
-5.31676051214284e-05
-7.07964279087453e-06
-3.03908811661292e-05
-5.87422735882623e-05
-4.24869301477826e-05
-6.57977186609006e-06
-4.03892596204e-05
-1.70762809059216e-05
-2.74438993554716e-05
-3.23547565449107e-05
-3.15107723442874e-05
-4.97484262915848e-05
-4.30766112298711e-05
-2.72600265006323e-05
-3.25361461688312e-05
-2.67019822263947e-05
-5.94849442954564e-05
-4.42322188616515e-05
-1.58873968490503e-05
-1.734763468062e-05
-3.22367931353658e-05
-5.28879965033131e-05
-2.65514492787635e-05
-8.23520633193314e-06
-3.14566514705946e-05
-2.1393016264724e-05
-9.16209420229936e-06
-2.65138176585424e-05
-2.79959179530146e-05
-1.55168927287672e-05
-2.32865282814652e-05
-3.72080867825445e-05
-5.05887045003104e-05
-3.63561482279021e-05
-4.0568693167965e-06
-7.19456510115342e-05
-1.33755330983181e-05
-5.34027791446188e-05
-9.14590558836564e-06
-3.28464890898045e-05
-1.03577286143063e-05
-3.02257244937846e-05
-1.27511535375508e-05
-6.72415531753807e-06
-8.50567559711374e-06
-2.52395505758131e-05
-1.13238660646036e-05
5.81915159599019e-06
1.02719361358435e-05
-2.30396179659852e-05
-4.01055551747346e-05
-6.66040841691848e-07
-3.16358188047218e-05
-1.5486150013303e-05
-1.80766638614473e-05
-2.06545071583512e-05
-1.80698117246547e-05
-4.74207927277151e-05
-2.56533991565352e-05
-4.42719447725297e-05
-2.81577348198679e-05
-5.10673317326539e-05
-1.5172278288886e-05
-3.18919911628123e-05
-6.00992127621317e-05
-4.18038858306186e-05
-3.47340596355199e-05
-3.12723492830341e-05
-3.16840724016393e-05
-2.33428391653745e-05
-2.4809676827684e-06
-3.11685405388846e-05
-3.95893047585537e-05
-3.5683736799815e-05
-2.60033763240938e-05
-2.50777414035088e-05
-1.42143762357683e-05
-6.36483307794218e-05
-2.22168953704303e-06
5.03732936420799e-07
-2.51723267162324e-05
-5.27082186094204e-05
3.74899020261857e-06
-3.89251908905277e-05
-2.96090188111732e-05
-2.36692575404987e-05
-2.4588876052081e-05
-4.6856152910524e-05
-1.90047544939779e-05
-4.12999620930275e-05
-4.51598068488226e-05
-3.99017344312138e-05
-2.69482710816715e-05
-6.96142379808119e-05
-4.53346192027212e-05
-2.03189080717524e-05
-2.83777338751247e-05
-2.39720184743937e-05
-3.64026462308736e-05
-5.37651449595944e-06
-3.11577691341695e-05
9.9854964035909e-07
-4.49552397701053e-05
-3.00881773557034e-05
-2.40836192057157e-05
-4.64308299380058e-05
-2.30934008051683e-05
-2.38840203564599e-05
-8.50503966704563e-06
-3.19354392193768e-05
-4.32642182329387e-05
-2.6164255898085e-05
-3.43488496243685e-05
-8.59890176974576e-05
-1.73460638631292e-05
-1.97673732625158e-05
-3.37443091145708e-05
-4.120286452295e-05
-7.08935041247266e-06
-2.41786615781273e-05
-1.78231946635203e-05
-1.64239016672168e-05
-4.07755107368347e-05
-1.94844434592569e-05
-2.82774517294424e-05
-4.70180902029134e-05
-4.44734003196577e-05
-3.60376359497185e-05
-5.46725574337e-05
-3.15531930449038e-05
-2.64694310411631e-05
-3.57454622779417e-05
-2.0963768822056e-05
-6.29625782132471e-06
-1.16247350713008e-05
-1.77181940192396e-06
-3.60010609126592e-05
-2.84210812082454e-05
-1.09079495527762e-06
-5.75679164240735e-05
-2.67917956144384e-05
-4.22199236297047e-05
-2.7733490653793e-05
-3.50606137315804e-05
-6.0598221380713e-05
-4.08246011357084e-05
-8.1451469446514e-06
-3.74210226873608e-05
-5.14821798467548e-05
-2.5664323058568e-05
-1.99783935579674e-05
-4.93428305907213e-05
-2.86589261249051e-05
-3.78753113974791e-05
-2.95833596656649e-05
-1.91611276311539e-05
-5.49311785787709e-05
-8.73359622915079e-06
2.95597216005424e-06
-4.31332850604367e-05
-4.39945791776162e-05
-6.46445584522489e-05
3.35199838215242e-05
9.02112319382336e-06
-3.35954015952122e-05
-4.80831034260518e-05
-2.17571298527151e-05
-1.02169629460358e-05
-5.34352823715612e-06
-3.9220230137892e-05
-2.68723759144226e-05
-5.62944712479269e-05
-3.27574504066452e-05
-3.36268661467808e-05
-2.59016255494659e-05
-2.64776689565049e-05
-9.54581058066173e-06
-2.14208248641778e-05
-4.7395075047603e-05
-3.79344743718616e-05
-3.05531309422807e-05
-1.84787305019551e-05
-7.42255269839949e-05
-2.54163362197827e-05
-3.89718328806025e-05
-4.79761766839887e-05
-2.18615258612186e-05
-2.38199705660763e-05
-5.17461156475292e-05
-3.18739780014396e-05
-9.47457191726557e-06
-3.21171452237606e-05
-4.03119582305491e-05
-1.17654414704939e-05
-1.37981100840837e-05
-2.24122507335741e-05
-2.23251192657031e-05
-4.75668186264309e-06
-1.53765216712942e-05
-1.09705201836134e-05
-3.70106377349661e-05
9.75592607814425e-06
-3.34656583162292e-05
-6.060646715409e-05
-5.46118952194829e-05
-4.21684172639414e-05
-3.36113451357575e-05
-4.66922761020754e-06
-5.70706181120472e-05
5.52320093281515e-07
-4.17139810395186e-05
-4.35634221046862e-05
-9.66772069146701e-06
-4.76920066534888e-05
-3.62698385530341e-05
-2.6895787259649e-05
-5.10369055851357e-05
-2.49205387067732e-05
-4.62616657683786e-05
-4.68080995039669e-05
-3.79130254850173e-06
-3.43476613393485e-05
-4.55889604563556e-05
-3.00712392779214e-05
-6.28662729602005e-05
-5.99346099584386e-05
-5.17461288754752e-05
-2.94269025325954e-05
5.80632728365773e-07
-1.25430027865797e-05
-4.75533695451974e-05
-1.46730754732786e-05
-5.15285417626545e-05
-4.63939839656924e-05
-3.54167692677711e-05
-1.1913940114404e-05
-3.43287607184884e-05
-5.47796832100529e-05
-4.35453924588715e-06
-4.44032388207841e-05
-3.1391340309593e-05
-1.0025321958548e-05
-4.44138205156778e-05
-5.00655045074824e-05
-3.02200196624853e-05
-3.7521286526438e-05
-4.79384211671357e-05
-3.24771701855329e-05
-1.74902673206011e-05
-4.73420256762756e-05
-3.78776572395536e-05
-3.7648308777121e-05
-5.02962192587722e-05
-5.83362240343706e-05
-1.95261652889765e-05
-3.19417632781819e-05
-6.15926224160125e-05
-1.32702524121093e-05
-7.30354720992369e-06
-3.45914305903999e-05
-4.08671846150704e-05
-1.18226037333615e-05
-3.64393181608546e-05
-6.37145174235406e-05
-8.70680780695011e-07
-6.06106564269701e-05
-1.97142066413587e-05
-2.16325582549571e-05
-1.10002119235614e-06
-1.78002423123149e-05
-1.23979641809023e-05
1.11180616368823e-05
-4.71479264024616e-05
-1.59550467864329e-05
-1.71538714597493e-06
-2.84113522193962e-05
-3.57217323612787e-05
-3.95947039509811e-05
-2.12106141613908e-05
-1.03198532885622e-05
-4.31094378200865e-06
-4.55808310598016e-05
-4.62352598085641e-05
-1.90108174560184e-05
-2.4755908823571e-05
-2.26182415242852e-05
-1.48196311319703e-05
-5.7975286858072e-05
-4.49362288338228e-05
-3.94017384868033e-05
2.14177747116956e-05
-2.20332686773753e-05
-4.52073142548935e-05
-2.5606939538102e-05
-1.80626856076877e-05
-4.08567605796719e-05
-2.97293689543601e-05
-1.30834986103548e-05
-2.49571697411927e-05
-2.10336649235732e-06
-1.35413066564886e-05
-3.69956096774365e-05
-3.84327354825616e-05
-3.72200108440357e-05
-2.87506580109391e-05
-1.54504893101726e-05
-8.36988756546103e-06
-4.42650284619899e-05
-3.68425559573018e-05
-4.22236452456965e-05
-1.08309109479084e-05
-3.72970618953316e-05
-1.99539355480616e-05
-1.8667658824182e-05
-2.41247867396089e-05
-5.0091223029606e-05
-1.59702433063925e-05
-3.48915802733095e-05
-5.07161742732883e-05
-2.01801986951101e-05
-4.22428049002133e-05
-2.00065380590937e-05
-2.78909586710959e-05
-5.19651604029894e-05
-3.28179569303761e-05
-4.21247335198525e-05
1.505187962595e-06
-6.15983015120269e-05
-6.78561624405655e-05
-2.34313464296744e-06
-6.73608725075643e-05
-2.35476106237811e-05
-4.40897832265545e-05
-3.57421260606776e-05
-9.82729256092168e-06
-5.08089109925565e-05
-3.94641786492254e-05
-2.49791621383535e-05
-1.94295802381398e-05
-2.70606417070827e-05
-4.01353213851601e-05
-2.87321812008994e-05
-2.54957722118777e-05
-7.64016492986642e-05
-1.98524724930511e-05
-5.15809123848146e-05
-4.20226011064615e-05
-4.11698185348798e-05
-4.12150743015996e-05
-3.10996238076874e-05
-2.08107481943521e-05
-5.11860546175672e-05
-6.36014846656979e-05
-2.43434187559673e-05
-2.79354358465274e-05
-3.53815609862821e-05
-2.92340244066028e-05
-5.42067249384413e-05
-1.71667894024821e-05
-3.15520302923573e-05
-3.25530221108582e-05
-2.7523618755357e-05
-2.33747017289789e-05
-5.82563653751028e-05
-2.67454694023351e-05
-1.58887930647869e-05
-5.78455143677712e-05
-2.70448529121585e-05
-1.98841330933409e-05
-3.50587722845228e-05
-4.49552620457819e-05
-5.74786464379573e-06
-2.70699060103418e-05
-2.66714383129777e-05
-5.78570395970589e-05
-2.00516459203542e-05
-4.76537667222802e-05
-4.53660398365613e-05
-4.50306535171809e-05
-3.13022093260415e-05
-3.70512265023088e-05
-2.14368251292151e-05
-3.63961688722942e-05
-5.01027583558194e-05
-2.00352302871077e-05
-2.03597654476502e-05
-5.75299759329265e-05
-2.43003221203268e-05
-1.18620721916143e-05
-2.18974104725235e-05
-3.72483475481019e-05
-6.74020708835708e-05
-8.22125713990601e-06
-2.41497226053229e-05
-1.23037902176901e-05
-5.31274561950614e-05
-2.88805853620492e-05
-4.25971984057408e-05
-2.17321105890303e-05
-1.06615752460359e-05
-5.22314964474914e-06
-7.17999881772777e-05
-6.4872977959169e-06
-3.90776083826026e-05
-4.76301122689938e-05
-2.95240878972717e-05
-3.37780285155786e-05
-4.1219652731888e-05
-2.21837364063967e-05
-2.56892774946181e-05
-4.06266912733892e-05
-5.98045530239836e-05
-3.80713846465767e-05
-4.51812047066227e-07
-3.79255848970706e-05
-2.36031485118141e-05
-3.71538016220817e-05
-3.41702544367203e-05
-1.53038920669198e-05
-1.94888967894551e-05
-2.20548162804554e-05
-4.24265706330464e-05
-2.67193546397109e-05
-1.76971725888515e-05
-3.96401699167049e-05
-1.47972184544028e-05
-3.74877301051917e-05
-4.7151173565236e-05
-3.60807939507985e-05
-2.45773808540322e-05
-4.86025166842425e-05
-4.01159823134362e-05
-3.97717189407003e-05
-2.75895886017978e-05
-2.5183211913432e-05
-2.50435927248082e-06
-2.14372760699098e-05
-2.27542918768882e-05
4.84490434667413e-07
-2.54168827580239e-05
-4.79954085936895e-05
-8.12067393426732e-06
-3.27588611267699e-05
-5.01627638869562e-05
-5.22781488228847e-05
-2.45994511724929e-05
-3.77498730933462e-05
-2.46417406569394e-05
-4.74885179932143e-05
-2.86571289126568e-05
-4.16152246124394e-05
-2.27843724159344e-05
-4.81517322746045e-05
-2.01175136462447e-05
-3.40660105750491e-05
-1.2931036744888e-05
-3.84885900826671e-05
-5.81144597160123e-06
-3.25675769718102e-05
-3.66986645211205e-05
-2.66716250184909e-05
-8.6945195603288e-06
-2.28778854856918e-06
-6.04305977165005e-05
-4.73766814037614e-05
-3.58571867637569e-05
-2.47953800931715e-05
5.61355129044118e-06
-5.73062043418325e-05
-6.45688666885136e-05
-5.57614422421055e-05
-3.31209781273169e-06
4.44118447177923e-06
-4.60142232303754e-05
-3.00201500444835e-05
-4.44881751673861e-05
-3.72349700759914e-05
-2.12764226131957e-05
-4.00661542995642e-05
-4.65173620825232e-05
-3.88376579731266e-05
-3.04263713854712e-05
-4.96810744997269e-05
-3.73371687819618e-05
-4.46431860788887e-05
-1.08211659100422e-05
-1.91850925843493e-05
-3.39116895904891e-05
-5.48307167194871e-05
-2.75853017978845e-05
-6.0679486575458e-05
-3.30106428644802e-05
-2.37436524520407e-05
-3.19057898956204e-06
-8.41154058352231e-06
-2.34150139478006e-05
-3.06906061200452e-05
-2.30110460628257e-05
-1.11309161029876e-05
-3.60360780965817e-05
-4.01573727096257e-05
-5.34984214587826e-05
-2.86131613448645e-05
-4.23368551574521e-05
-3.56142857758294e-05
-3.60248821885641e-05
-3.75616883734527e-05
-1.94190979921441e-06
-7.43069019773418e-05
-1.36360963318094e-05
-1.28247619738462e-05
-5.51773130414747e-05
-3.72481591075884e-05
-6.17753792249353e-06
-2.36985221860628e-05
-1.67387484736961e-05
-9.30700300349851e-06
9.46729854481624e-06
-4.02013864346971e-06
2.15549578802568e-06
-4.30593549051281e-05
-4.56693411930012e-05
-4.1419119432077e-05
-4.94313729409513e-05
-7.94867156317439e-05
-4.42257503006358e-05
-3.84039076882405e-05
-2.12382292422806e-05
-4.54803927012049e-05
-5.03693343845862e-05
-3.84564410695354e-05
-2.27393058214285e-05
-1.7679452698582e-05
-9.78626819778637e-06
-2.11226055451162e-05
-8.5422389052109e-06
5.05764196678797e-06
-4.32772603706748e-05
-4.58698170462373e-07
-2.67886304528752e-05
-3.03772040251198e-05
-1.78365016468385e-05
-2.11800395589205e-05
-2.3931258429885e-05
-3.73620384543068e-05
-1.18114017946322e-05
-4.76399306763301e-05
-7.88854257712206e-06
-4.21643872796998e-05
-1.7148925778077e-05
-5.71980125060692e-06
-2.0441750241008e-05
-1.62036918063673e-05
4.00603596398592e-06
-2.9247829932622e-05
-2.39899949655759e-05
-3.30060742669431e-05
-1.85828828048209e-05
-4.42110843915869e-05
-3.78840897740444e-05
-1.64973488972581e-05
-5.09344491773414e-05
-8.18251035954368e-05
-3.31116655726325e-05
-2.58773047518466e-05
-2.96098573277141e-05
-6.52720186861376e-05
-4.46284930173268e-05
-3.53299939229981e-05
-4.26169061981491e-05
1.92971901434568e-06
-1.35120133580281e-05
-1.98328874838213e-05
-2.93984766493473e-05
-4.36075024239205e-05
-1.87456162233266e-05
-1.18969790098246e-05
-4.59501277868147e-05
-2.39936926784931e-05
-4.64971013682436e-05
-3.65796109834113e-05
-3.98409786865107e-05
-3.91619956922362e-05
-1.088901198115e-05
-6.51037990943478e-05
-6.3865597404779e-05
-1.35794946257017e-05
-4.50894307244657e-05
-2.65950298085922e-05
-1.17460838535933e-06
-1.70536539162194e-05
-8.66623816276713e-06
-1.57696908941313e-05
-1.12096604233014e-05
-2.8354249289527e-05
-2.8975592239628e-05
-2.11113461885062e-05
-2.13823208862091e-05
-2.39548771727565e-05
-4.37977822020595e-05
-3.96605664003919e-05
-1.990898755136e-05
-2.59397029235119e-05
-5.25392422650759e-05
-4.64092009455106e-05
-3.95946499572067e-05
1.51982907855489e-05
-2.79928867487438e-05
-2.57552323074559e-05
-2.80517229300532e-05
-1.26790714934982e-05
-3.2014558857343e-05
2.1933432765715e-05
-1.97271813937645e-05
-3.81772189732317e-05
3.3120828753623e-06
-2.89448927056977e-05
-5.91988787816648e-05
-5.03341278362502e-05
-5.91497714656892e-05
-3.72105554349412e-06
-6.03311195597475e-05
-2.74375721751968e-05
-5.04908105972511e-05
-8.73192270331727e-05
1.60241423185264e-05
-6.42256074005956e-05
-5.96651924817829e-05
-5.02010922988476e-05
-2.20835552640843e-05
-1.8647206720594e-05
-1.28896867160519e-05
-1.13332547387835e-05
-5.47789539938567e-06
-2.33049624488566e-05
-1.64221890558364e-05
-4.04313726293765e-05
-4.44504831208446e-05
-4.2753499194157e-05
-1.84628701774953e-05
-1.25463745885376e-05
-3.03400341768181e-05
-4.63407934346293e-05
-2.26477136623466e-05
-3.9447974024395e-05
-4.54884719763832e-05
-3.35945669007114e-05
-2.87053247328751e-05
-3.23393522824302e-05
-1.52467754791794e-05
-2.17390319299106e-05
4.26041047999823e-06
-2.61704143941092e-05
-3.01688361506671e-05
-3.68629398940866e-05
-1.53033501225873e-05
-2.41375592763692e-05
-3.9869480340768e-05
-3.98984766644255e-05
-3.84050160543362e-05
8.844755742536e-06
-4.26038453524267e-05
-6.6679465295256e-05
-9.76847826285122e-07
-4.39886781566455e-05
-5.61590158845638e-06
-3.77756573597549e-05
-2.52428500647554e-05
-4.28909665708007e-05
-5.25294890733365e-05
2.65521823254382e-06
-4.3970426847915e-05
-4.77705935014923e-05
-2.77402953672393e-05
-1.48557902780995e-05
-2.36407773163985e-05
-5.11493937730066e-05
-6.59406786039252e-05
1.08287326398433e-05
-6.95071151056251e-05
2.13757702018542e-05
-5.21687689078267e-05
-3.24060801035776e-05
-4.89823213022345e-05
-3.88042322467798e-05
-2.03382242110624e-05
-4.36275038610566e-06
-4.55427814502144e-06
-1.83352192722531e-05
-2.46722575213749e-05
-2.48732592790558e-05
-1.4549507801691e-05
1.30270286094114e-05
-2.37126039170611e-05
-4.01507125174436e-05
2.35356504168303e-05
-2.51955429294455e-07
-4.57170267443605e-05
-4.46983803785012e-05
-3.5809761642936e-05
-4.75229103920697e-05
-1.10633258868001e-05
-4.4565275566253e-05
-4.23414817393184e-05
-5.23799914854078e-05
-3.55299915795337e-05
-1.93122204606163e-05
-1.1171094758098e-05
-5.86371303075349e-05
-3.75809042136249e-05
-5.99524749151468e-06
-2.1767608642039e-05
4.27341854179741e-07
-5.24053666150939e-05
-9.98093272033411e-06
-2.60651086188007e-05
-2.52413344614639e-05
-3.71730944777062e-05
-6.29981200051547e-05
-6.68961656041758e-05
-5.00176923210308e-05
-2.70289640212779e-05
-5.05983541014609e-05
-5.19730789497029e-06
-1.5705199304662e-05
1.54749637050244e-06
-4.30061444519292e-05
-2.96419837639981e-05
-2.5001102256744e-05
-1.90668481598268e-05
-2.76896175406536e-05
-3.31498359522715e-05
-1.60032287322717e-05
-5.08993652079232e-05
-2.97438752721811e-05
-1.76071111177568e-05
-1.13120153463011e-05
-2.11157377013299e-05
-6.41239223741778e-05
-3.25946633506324e-05
-3.56600966361583e-05
-1.03152705732116e-05
-4.51282642127857e-05
-3.43091750338494e-05
-9.54419710250173e-06
-3.14286609344399e-05
-3.32104263028633e-05
-5.28479168760573e-05
-3.70443818091198e-05
-4.32004000610813e-05
-5.76560283299744e-05
-2.4778259393461e-05
-1.49715684710468e-05
-2.48517567875949e-05
-5.36423832652612e-05
-3.1240797529492e-05
-2.97692022050553e-05
-3.07932355300638e-05
-3.13403747847523e-05
-3.9326612166853e-05
-6.01680565798918e-05
-6.16849714803562e-06
-3.89492198405514e-05
-5.41300264885647e-05
-2.18308412828849e-05
-4.41288855357687e-05
-3.86816004393128e-05
-4.35967353192125e-05
-5.34276919350523e-05
-5.10078782386974e-05
-5.42712948114644e-05
-1.07129739452702e-05
-1.32260550719402e-05
-2.05664647900957e-05
-2.40840698755809e-05
-4.91334037006503e-05
-2.46159948779757e-05
-4.57384940227212e-06
-3.82076285818412e-05
-1.22887803064699e-05
-2.55427887249648e-06
-1.66491641797232e-05
-4.81604515734199e-05
-7.74529233625329e-05
-5.88863319142033e-05
-5.51172255463168e-05
-5.2186306494836e-05
-4.6486675750177e-05
-3.34257563261879e-05
-1.30073242021336e-05
-3.02489644798998e-05
-5.35145472205974e-05
-2.70348470080876e-05
-3.53390561301408e-05
-6.68463616887725e-05
-2.09610067244887e-05
-3.39913169346761e-05
-6.30139139259885e-06
-2.33198424907409e-05
-1.48133104259817e-05
-5.13264977875572e-05
-4.70227710886058e-05
-4.39392205647703e-05
-5.34123671312698e-05
-3.75812899296825e-05
-4.26477911910503e-05
-2.85847905602326e-05
-5.38723432959705e-05
-1.90115855464713e-05
-3.94547579917151e-05
9.27129651579033e-06
-3.93941596283312e-05
-2.46889596867242e-05
-3.46167211158687e-06
2.10870447382636e-06
2.54409784108922e-05
-4.60030006354941e-05
-3.8235067798466e-05
-3.81189949280034e-05
-3.93942718694893e-05
-3.41757564389273e-05
-3.31360478253937e-05
-4.25925078789555e-05
-1.98740746857404e-05
-3.47448064106204e-05
-3.85647465210628e-05
-4.07675982167175e-05
-4.89625190120601e-05
-4.07322485976294e-05
-2.18682753836542e-05
-2.44580549257809e-05
4.23187912057094e-06
-3.13145410013952e-05
-2.98053348318439e-05
1.87990596507819e-06
-1.83351405488014e-05
-2.51921839037622e-05
1.80405780869273e-06
-3.48983191944613e-05
-4.20747029803074e-05
-2.77158068392295e-05
-2.55340352789555e-05
-2.61150097004481e-05
-4.25555626199217e-05
-3.12329151178535e-05
-4.3856804654723e-05
1.36262530723177e-05
-2.84317487382927e-05
-8.69808317808938e-06
-4.0628371146466e-05
-4.91992401257995e-05
-4.42794809828106e-05
-2.9035111226074e-05
-3.57654439799719e-05
-2.54353781100039e-05
-2.74554081244351e-05
-4.69272886292579e-05
-1.84028951313736e-05
-8.1991481776731e-06
-3.12035862940231e-05
-2.90710927442567e-05
-3.87573978058223e-05
-5.12272190417641e-05
-2.29056439561166e-05
-4.68009188171648e-05
-3.15147406663331e-05
-6.13811001324996e-05
-5.92900087204724e-05
-3.54380527751726e-05
-7.79008794528486e-05
-1.54338071042436e-05
-2.12765924213538e-05
-2.54157549822629e-05
-1.54452315034952e-05
-6.54548718226725e-06
-6.45037303258838e-05
-1.89819417067254e-05
-2.02457526022724e-05
-5.16822144315612e-05
-5.85051397214146e-05
-1.51990928562455e-05
-2.61632753450449e-05
-2.16602746566009e-05
-1.76657773558106e-05
-3.2216512525553e-05
-5.77328352612544e-05
-2.42575669134605e-05
-1.95166905040911e-05
-4.02123691039106e-05
-3.58944098813779e-05
-1.27872491528601e-05
-5.80635426591801e-06
-2.97856159932986e-05
-3.75359688535901e-05
-5.86336429092273e-05
-2.10564528020156e-05
-6.28609906843143e-06
-4.00309953214757e-05
-3.14955119989423e-05
-2.80617266197459e-05
-2.35772636673066e-05
-4.20546751509979e-05
-1.3602790867995e-06
-2.0754527918935e-05
-4.94714386145307e-06
-2.86840915718842e-05
-2.85193729348294e-05
-3.57185605516843e-05
-4.8547338371594e-05
-2.12926784397302e-05
-3.69089139574228e-05
-4.44047707904162e-05
-2.14204592856496e-05
-2.26282455912342e-05
-1.88834379076308e-05
-9.45328196029486e-06
-3.28420996499594e-05
-2.84083984063714e-05
-1.70614658954227e-05
-2.07447557320216e-05
-3.30755725519089e-06
-2.41506504007571e-05
-5.85126110845054e-06
-1.72368880024558e-05
-4.81743993774877e-05
-3.05368819685745e-05
-5.21519898694172e-05
-2.16918134414675e-05
-1.33057221554366e-05
-3.7379575470065e-05
-4.28519361919211e-05
-6.02889775113432e-05
-1.60554747634564e-05
-2.84022834188553e-05
-4.94207610586442e-06
-5.11777148704613e-06
-4.70696525582873e-05
1.50576139233745e-05
-5.49591041078753e-05
-3.37875441178145e-05
-3.73183520179368e-05
-3.92063895348235e-06
-7.7445850332676e-08
-2.55744784568206e-05
-5.7656043552797e-05
-1.40978203730708e-05
-6.33886440942047e-05
-2.55686792883262e-05
-7.47996536465646e-05
-4.27446524130481e-05
-3.59832915886008e-06
4.23664374053121e-06
1.38727670962543e-06
-2.82185645153047e-05
-7.15521230862154e-05
-2.87996962563397e-05
-6.11680702102537e-05
-1.48645635349466e-05
-1.72340313414072e-05
-4.77021073244564e-05
-3.92341419195992e-05
-5.00569073823669e-05
-5.0052370560652e-05
-4.43364798596007e-05
-2.02714183755629e-06
-5.78029179380916e-05
-6.86839647723243e-06
-2.8108080203769e-05
-3.18907828110517e-05
-4.67332761319984e-05
-1.98871421971215e-05
-1.20734832622441e-06
-1.83545561899029e-05
-5.72344802189779e-05
-1.24555390842885e-05
-2.74865945128817e-05
-5.69504564588909e-05
-3.46292207698486e-05
-2.44569428250487e-06
-3.35873007989117e-05
-8.31445708614747e-06
-3.83365741690102e-05
-3.0412045736553e-05
-1.50083667446273e-06
-2.93844859617282e-05
-1.22531171337474e-05
-3.07311223076797e-05
-1.76481608994686e-05
-1.61095254144417e-05
-9.55637508120376e-06
-2.52776306092947e-05
-5.03141585282007e-05
-2.50481176639848e-05
-1.56385678485592e-05
-6.31303713052958e-05
-3.72978500621185e-05
3.37349564884164e-06
-6.2998006361977e-05
-8.28463661597633e-06
-1.35323137696083e-05
-1.61155193312625e-05
-3.83016164547837e-05
-2.86927134453312e-05
-3.11673685285671e-05
-2.06571464401428e-05
-1.49546726484405e-05
-2.53890291349592e-05
-5.8749976939659e-05
-1.85785851827195e-05
4.67483029833885e-07
-3.45390798725894e-05
-4.30298901458311e-05
-2.46031068658599e-05
-3.98048095226975e-05
-4.52927677559408e-05
-3.25344600060946e-05
-4.03795566706238e-05
-2.97470235595713e-05
-9.76765554237499e-06
1.47571695544158e-05
-1.43794636945499e-05
-3.17169612037816e-05
-4.33570095679813e-05
-2.80464070613258e-05
-1.07383588424219e-05
-1.35103814254107e-05
-4.08442157588681e-05
-3.75235498518261e-05
-4.37117394389719e-05
-3.30620782025241e-05
-3.29523775745199e-05
-2.97662994019076e-05
-4.79495431773427e-05
-2.86089722568267e-05
-1.50410921370882e-05
-5.44689628676232e-05
-2.48643126720529e-05
1.70493894847019e-06
-2.98294130334514e-05
-1.40646930812857e-05
-1.68116052059495e-05
-3.06498152822407e-06
-2.86749414656414e-05
-3.47487467744984e-05
-5.54197013613448e-05
-3.79195006934764e-05
-4.2790053608613e-05
-2.21788165757877e-05
-3.26805476688097e-05
-3.6539316825458e-05
-5.50005308221671e-05
-4.21932245849175e-05
-4.64980065075685e-05
-4.50388100543087e-05
-5.92318771518153e-05
-4.67914938348918e-05
-6.57091243636957e-05
-2.15101447639629e-05
-6.51391004446605e-06
-7.20988003955976e-06
-2.82350446387909e-05
-2.78457396478384e-05
-4.49606434335928e-05
-1.8417101164566e-05
-5.71322093055363e-05
-3.60657674569912e-05
-2.57568157612881e-05
-6.2915495528138e-05
-4.53741422283398e-05
-4.55083726155242e-05
-2.02787528228961e-05
-4.21837196093499e-05
-5.26300976577136e-05
-4.56694139714906e-05
-1.07538805088818e-05
-2.74079282506987e-05
-1.08904215698516e-05
-2.31285649023681e-06
-4.0956732910826e-05
-3.18137041975912e-05
-1.60508325541718e-05
-4.41798337740058e-06
-2.88805825662301e-05
-1.61647460674564e-05
-5.99801846543765e-06
-1.52194770700193e-05
-2.57149314641179e-05
-5.31505362424242e-05
-3.26085257578355e-05
-3.458079064339e-05
-6.04018571466728e-05
-5.71029801885965e-05
-4.16750183631814e-05
-4.70597506693532e-05
-4.10464622144746e-05
-1.45198787577177e-05
-3.5874341713017e-05
4.55756798011962e-08
-1.57751281184851e-05
-1.87541404537586e-05
3.05158734135755e-06
-1.37812045185915e-05
-1.79982625839429e-05
-7.57252680019366e-07
-8.6088391706983e-06
-4.18284458776941e-05
-9.74199321360178e-06
-1.8775357755652e-06
-5.19923038036345e-05
-4.52241120969726e-05
-3.71628210164486e-05
-7.10506310305581e-05
-4.16672723466192e-05
8.34896417537417e-06
-2.60945509291227e-05
-2.23854853321908e-05
-2.98743846696707e-05
6.88505491555528e-06
-3.52790467663192e-05
-5.69442740930158e-05
-7.28446385545307e-06
-1.86995529366474e-05
-2.82303074648488e-05
9.73747878546151e-06
-3.56198021589546e-05
-3.60819512317735e-05
-2.54358604965173e-05
-4.13909374916682e-05
-4.08069344457879e-05
-5.07102797568458e-05
-1.03311394185792e-05
-6.71882236793995e-05
-8.78111570467039e-06
-4.35786789825159e-05
-3.83214487687079e-05
-2.20828134399069e-05
6.84121422684541e-06
-6.65181773539974e-05
-6.36223618440309e-05
-1.02499151720235e-05
1.67512153311949e-06
-2.62900063226775e-05
-7.68763759967731e-06
-4.08131039824203e-05
-2.11750468874796e-05
-1.37888312358211e-05
-3.90884887952228e-05
-1.8217053605175e-05
-3.21456913585371e-05
-1.97843088180807e-05
-1.44459572832229e-05
-1.35776809510937e-05
-5.12029451679827e-05
-5.0408096635188e-05
-2.1485684367109e-05
-7.02951868004341e-05
-4.05340071541075e-05
-4.91365700666655e-05
-3.69271355799908e-05
-1.77916465263292e-05
-3.63717220361511e-05
-2.39351374839291e-05
-6.68133794416309e-05
-3.37207144393347e-05
-6.47646878524129e-06
-2.37412851788523e-05
-3.78435156223572e-05
-9.39224834989582e-06
8.53566335625853e-07
-2.4963354708517e-05
-1.87790597118226e-05
-1.88854836274415e-06
-2.65813053823974e-06
-2.53365804910004e-05
-7.74039666277842e-06
-8.10012223090881e-06
-2.13605986759308e-05
-4.11525588809395e-05
-4.32787857499254e-05
-7.16280230742327e-05
-6.19158135855064e-05
-6.26727659269531e-05
-3.82177627803886e-05
-5.05297943749669e-05
-3.65640640642989e-05
-1.38014085531891e-05
-4.10019960379367e-05
-3.27126802901368e-05
-5.17579434926052e-05
-1.53837473511618e-05
-1.12025327515678e-05
-3.64264638694262e-05
-3.53551252381704e-05
-1.98796957320654e-05
-4.65818727261857e-05
-4.43030715701406e-05
-4.07205268499391e-05
-2.92815225439581e-05
-3.30674364261469e-05
-4.35685900471313e-05
-2.6399757364223e-05
-5.95972564322202e-05
-3.48925305936092e-05
-3.16635529751764e-05
-3.37675301279662e-05
-3.21282938415835e-05
-3.14935136604113e-05
-4.05196191557478e-05
-3.85760043092745e-05
-2.50311056438417e-05
-6.81637159162039e-05
-2.65258840160225e-05
-2.47864793370698e-05
2.06172049334512e-06
-5.85164446422802e-05
-4.01956362333966e-05
-3.60813101819498e-05
-4.57416140587858e-05
-5.94163320910028e-06
-2.85831801548273e-05
-4.29265314285071e-05
-9.51209735038893e-06
-2.64780905466235e-05
-2.69145636027081e-05
-2.68264438235733e-05
-3.24053278269517e-05
-3.82129560282573e-06
-4.21227038658889e-06
-3.38166203223313e-05
-5.49482427356545e-05
-3.27628303009214e-05
-8.62687497045299e-05
-2.51071731232701e-05
-4.06033571711903e-06
-2.13147205307189e-05
-4.28305990445201e-05
-2.25447421398083e-05
-3.6134843820998e-05
-3.56619054358018e-05
-2.09628987972891e-05
-1.84183529459952e-06
-3.21184850966851e-05
3.51619977630813e-06
1.91011697906019e-05
1.68095466632257e-06
-4.08143787761044e-05
-4.37239100643081e-05
-3.07522157088245e-05
-7.00545260473126e-05
2.31127399353703e-06
-3.37065726239207e-05
-5.37931929613584e-05
-5.6140654384261e-05
-4.74082648506395e-05
-1.84870679229252e-05
-4.93128088667885e-05
-1.23053821288245e-05
-1.427557506471e-05
-2.47440363036779e-05
-1.96646814015206e-05
-6.57224631878408e-05
2.41528170484155e-05
-3.83807988930198e-05
-1.20412797328714e-05
-6.87759272935839e-05
-5.01848969896032e-05
-3.71571940025838e-05
-1.32894653505436e-05
-2.22793342245018e-05
-2.86304366131211e-05
-4.15653792259636e-05
-1.56632584335856e-05
-5.6584822935327e-05
-6.70033712607053e-05
-4.26288878518681e-05
-5.40812881772169e-05
-4.30209870455753e-05
-5.30996675751356e-05
-1.91484243931386e-05
-5.42282156905208e-06
-4.04484346172569e-05
-6.09641863804716e-06
-5.53775389379409e-05
-1.87201441751281e-05
-2.07183925936163e-05
1.33767390689009e-06
-2.12761103197923e-05
-3.94870397351696e-05
-2.09381741287137e-05
-3.18434607707684e-05
-2.45535581858013e-05
-4.03197389466315e-05
-5.1565643784559e-05
-6.0987564335417e-05
-4.11325793986064e-05
-3.19872176366074e-05
-7.09987332207346e-05
-4.32755495842449e-05
2.08459304255418e-05
-5.08874576803249e-05
-1.59164037006277e-05
-3.31109935865321e-05
-1.49522347609172e-05
7.11894241487224e-06
-3.27496201974762e-06
-8.84985833338469e-06
-1.42379845895417e-05
-3.55041638716879e-05
-1.79903542562705e-05
-3.14018743545243e-05
-5.78220213578795e-05
1.01265941850523e-05
-3.14074826071342e-05
-2.1641305625169e-05
-3.81028232325395e-05
-3.91799934641875e-05
-1.10749756369472e-05
-2.82807040668594e-05
-1.28265520445269e-05
1.07333800745506e-05
-4.58555630482036e-05
-4.49834389843904e-05
-1.83526796211056e-05
-2.02249010247067e-05
-3.16679614791587e-05
-4.57686074472359e-05
-2.89035857452454e-05
-2.30893536440394e-05
-1.27027957343098e-05
-4.8110221211308e-05
6.71807266050563e-06
-2.06275606200095e-05
-3.17036844242749e-05
-4.05290733117127e-05
-5.17529588852296e-05
-1.43572758799559e-05
-2.659896628349e-05
-2.07317520576802e-05
-2.8727686291968e-05
-3.72711317951823e-05
-3.22920127978788e-05
-5.88136611669893e-05
-4.93016861817371e-05
-3.89469152309198e-05
-4.36319883571019e-05
-2.21334941790031e-05
-3.43241746227046e-05
-5.04779764564061e-05
-4.95741857957401e-06
-4.29629904086032e-05
-5.38570436949195e-05
-2.44242984754788e-05
-3.62277146093161e-05
-5.67068859052491e-05
-4.11672574592277e-05
-2.45591431550574e-05
-3.84576942956914e-05
-5.44474203846358e-05
-4.81860536858044e-05
-1.74038569709811e-05
-4.53839068715705e-05
-1.60107211868467e-05
-4.04331359082939e-05
-3.31869589061115e-05
-2.9919686526777e-05
-5.68908926645411e-05
-3.88127508523306e-05
-2.47850637023392e-05
-6.33427156195638e-05
-5.49643601547601e-05
-3.11936386366623e-05
-3.83810061828967e-05
-3.82014991121898e-05
-3.73937266357689e-05
-2.36784244416805e-05
-2.09869653432096e-05
-5.82934316710349e-05
-5.9265634484375e-05
-6.09717996280766e-05
-1.87275318654023e-05
-1.37231288961038e-05
-4.43206093349039e-05
-1.61008765451794e-05
-2.30907160218756e-05
-2.27310474761993e-05
-2.99644001851364e-05
-2.29558491288379e-05
8.7653898915061e-07
-5.54733759892049e-05
-3.71660274662401e-05
-2.4309027506197e-05
-4.74747633159175e-05
-5.76789402789334e-05
-3.17225005555401e-05
-1.8779845532382e-05
-4.44651589928159e-05
-3.9420143717628e-06
-4.73232464466131e-05
-4.49430183165337e-05
-1.4088860479399e-05
-1.42527015906266e-05
-1.92437255337147e-05
1.35929436631848e-05
-3.23221990845569e-05
-2.46840352707194e-05
-3.79128680752651e-05
-7.40589334838944e-05
-6.61720628739146e-05
-3.76632041219197e-05
-4.85552538943463e-05
-2.99958222091257e-05
-1.00597859963403e-05
-1.6273782765257e-05
-6.9632305397897e-06
-2.09401088752054e-05
-3.12101777776327e-05
-8.20186238029651e-06
-2.12783324614059e-05
-2.91984980344281e-05
-2.63159561610503e-05
-3.59353560548713e-05
-5.51139564296145e-05
-1.65926688598212e-05
-5.76663733762423e-05
-3.69983709059203e-05
-1.69627103257826e-05
-3.16322119406389e-05
-5.93334850527683e-05
-3.53771702144781e-06
-4.50232121072554e-05
-4.03905497930377e-05
-1.90201433740044e-05
-6.15069446360543e-06
-5.13661651649781e-05
-1.21505597130868e-05
-3.75283872585416e-05
-4.09931324799283e-05
-2.73262536345817e-05
-4.77577334502296e-05
-7.29981565669157e-07
-4.94505916356178e-05
-4.3079506588338e-05
-4.94576476479515e-05
-3.63766225724608e-05
1.29570293900837e-05
-3.49793438998915e-05
-1.74451666811814e-06
-2.83397810574863e-05
-3.96682132606197e-05
-2.37629468072068e-05
-1.09653577219136e-05
-3.86051953876055e-05
-2.26630780489675e-05
-1.95758879295798e-06
-5.07296258321479e-05
-2.25953062998082e-05
-2.80259308503036e-05
-4.7387560944578e-05
2.84331778904031e-05
-6.22590137419342e-05
-3.01503676099424e-05
-3.8520826196901e-05
-1.97783216327004e-05
-2.14782755614595e-05
-4.75276836328835e-05
-2.88475148533101e-05
-4.37701244421561e-05
-1.24597796825059e-05
-3.74481918411142e-05
-5.9646796303716e-05
-3.86258856550409e-06
-6.52376764303393e-06
-3.76820257497255e-05
1.80886459888849e-05
-3.01224738019647e-05
-5.52881921693408e-05
-2.80041064012869e-05
-2.86239040041928e-05
-4.6272729949454e-05
-4.82263911919845e-05
-3.54969557393672e-06
-4.1281719780378e-05
-3.67553794238579e-05
-1.19329453624214e-05
-4.89931197342947e-05
-1.31622506000495e-05
-6.87126896046438e-06
-5.26781373036734e-05
-4.87821471458862e-06
-3.40497674083126e-06
-7.17593694881643e-06
-4.29170006559168e-05
-3.51676431490698e-05
-3.03371271850816e-05
-6.37643235136583e-05
-2.58637091048423e-05
7.16128253614228e-06
-4.95787928512531e-05
-2.18337269028275e-05
-1.94041831241427e-05
-8.62050453020924e-06
-4.10239456658962e-05
-2.78961104219314e-05
-7.27264116357485e-06
-7.29813546360584e-05
-7.50635392251388e-05
-4.6274596487322e-05
-4.88159905642671e-05
-4.49647581209852e-05
-3.54004009570577e-05
-9.72851474938343e-06
2.4624624313726e-07
-2.69884586507056e-05
-3.6460233064377e-05
-2.67542803853625e-05
1.47875023126053e-05
-9.35596695895577e-06
-4.58494461552064e-05
-2.47866144198568e-05
-2.75618439014624e-05
-3.9442622153235e-05
-1.73162713108286e-05
-3.3217600289919e-05
-3.06137482553439e-05
-1.53151783774757e-05
-2.89107591448949e-05
-5.13534124838793e-05
-3.06593269866618e-05
-3.40396000060909e-05
-6.57443099450029e-05
-4.72849770135267e-05
-2.64985659292417e-05
-3.28216641831426e-05
-2.04311032370061e-05
1.89858768147739e-05
-3.6146632998192e-05
-1.96593501673728e-05
-3.68817696663214e-05
-1.52282346319345e-05
-1.7381483868362e-05
-2.48304574554985e-05
-1.06401243171084e-05
-2.6097995342092e-05
-2.58757353961943e-05
-2.37220438517718e-05
-2.71926786762065e-05
-3.43310932592538e-05
-3.3343329132054e-05
-4.37319235471139e-05
-1.85792393836263e-05
2.10926764508147e-06
-1.17515071887589e-05
-5.28333078352829e-05
-3.48256934554942e-05
-2.88989237720851e-06
-2.10959966794918e-05
-5.24428393060423e-05
-3.36061965466766e-05
-3.11691522391262e-05
-2.53345994599947e-05
2.64479553231198e-05
-3.93907743132625e-05
-5.78888626897472e-05
-3.59928281184745e-05
-1.78252948942315e-05
-2.33388418162226e-05
-3.15593395937994e-05
-1.68636868876619e-05
-5.21015472874772e-05
-2.58054080575133e-05
2.69194239135038e-05
-3.51320831054142e-05
-2.18297147463434e-05
-3.54137035232162e-05
-2.88692888722118e-05
-4.63940218373108e-05
6.93942703159216e-06
-3.30897179672692e-05
-3.55094789776154e-05
-2.67416354391188e-05
-1.68359074797311e-05
-4.9972323394689e-05
-2.13333766110028e-05
-4.76015250422889e-05
-2.92450148788449e-05
-1.77718021706562e-05
5.53880776368736e-06
-4.1345747329851e-05
-8.28524887428986e-06
-1.66151814465138e-05
-2.54899067560602e-05
2.11617420777791e-05
-2.54843459126347e-05
-2.58780783177675e-05
-4.49248619598629e-05
-8.16875804194814e-06
-2.4094424398583e-05
-5.49883162394396e-05
-1.57068051113915e-05
-6.39011710766628e-06
-3.34994028904376e-05
-1.51343560961596e-05
-1.31165532994583e-05
-2.403463031168e-05
-5.27025340069056e-05
-2.7925858812088e-05
-1.81790508514e-05
-4.8601727161849e-05
-1.2459102565979e-05
-2.51260440721128e-05
-6.03626716427878e-05
-3.16695839792266e-05
-1.62927131166982e-05
-1.88064570343876e-05
-6.0876756182683e-05
-4.00294926137764e-05
-4.50252022238039e-05
-3.10074290144606e-05
-3.63552613644561e-05
-1.8907474980976e-05
-2.56894480979596e-05
-2.20938080928247e-05
-4.36826463293817e-05
-7.3854198034717e-05
9.58806012536438e-06
-4.61848267309694e-05
-3.85253774834894e-05
-2.99213787669766e-05
-2.9555847656127e-05
-4.6621205136959e-05
-1.46281280664011e-05
-3.260747935475e-06
-3.56457224101955e-05
-4.10147204309998e-05
-5.63513586695122e-05
-3.50305762854191e-05
-2.79812547401846e-05
-5.78270888848808e-06
-1.32205499322709e-05
-3.24984602633262e-05
-1.02306118863159e-05
3.11585614858221e-06
-3.0601838657891e-05
-1.49862678389619e-05
-1.31989460880277e-05
-4.2085068061679e-05
-3.48006392806384e-05
-6.81325740233555e-05
-2.25802820595822e-05
-3.32281719842584e-05
-5.54732419592149e-05
-1.47171272468173e-05
-1.76246696269301e-05
-9.36949657985746e-06
-5.10400026459353e-05
-8.59810566749107e-06
-4.94150578020772e-05
-2.16111477472963e-05
-3.90888280166762e-05
3.08802645624111e-06
1.83451390482285e-05
-2.28555558534424e-05
-2.14019621507198e-05
-1.96842315163252e-05
4.17966387871496e-06
-1.85600948121355e-05
-4.85450819341464e-05
-4.84037395968715e-05
-3.14805092023664e-05
-3.93260295731521e-05
-3.48574887373299e-05
-4.226426868603e-05
-6.90353411682935e-05
-2.68655001589765e-05
-1.34738148134902e-05
-2.18970948890365e-05
-3.42292095751992e-05
3.79774924149e-06
-5.90687582707728e-05
-5.42061937596699e-05
-5.80551592171274e-05
-3.47617957917007e-05
-4.20224853944315e-05
-4.01149322197336e-05
-6.05034139234258e-05
-2.75520334321229e-05
-2.84585065967008e-05
-6.43727801714311e-05
-3.20147561254425e-05
-2.69911997797317e-05
-2.57902655663309e-05
-5.87463597993362e-05
-4.10181237263386e-05
-1.33198280037463e-05
-5.24091078508385e-05
-5.83809943569805e-06
-4.39039611676895e-05
-4.36973856254486e-05
2.830075161873e-05
-4.24621550819306e-06
-3.74228718828357e-05
-1.24554381461449e-05
-3.55199021969742e-05
-5.16376061560988e-05
-4.54813113643029e-05
-6.87168822019616e-05
-4.21996139601687e-05
-4.36563927060412e-05
-3.79996458758182e-05
-2.22008475054268e-05
-4.80949173523172e-05
-4.60983694053185e-05
1.17762689340357e-05
-1.49635376737751e-05
-6.05227703615929e-05
-1.50871357475915e-05
-1.29179193691809e-05
-4.6874522790683e-05
-1.25904106850382e-05
-5.66359559559168e-06
-3.83757441399494e-05
-1.8156896357697e-05
-4.26762308654657e-05
-3.93754992793193e-05
-1.13741525766384e-05
-3.69566831930333e-05
-5.09775555067112e-05
-1.24290078649631e-05
-9.24012461806852e-06
-4.25229023492027e-05
3.28563120428812e-05
-1.62302809500489e-05
-1.10997340742023e-05
-4.33527820397028e-05
-8.6614848647927e-06
-2.12066957489203e-05
-4.71050847093551e-05
-2.06313184432811e-05
-2.73834784048669e-05
-3.13682609674684e-05
-3.59680674269856e-05
-5.78233066881535e-06
4.79994139159097e-06
-1.9396616427844e-05
-4.14023519149201e-05
-1.53656757797184e-05
-1.66842267903845e-05
-2.21191085199491e-05
6.01545532621026e-07
-3.11610892709355e-05
1.048803944812e-05
-3.01747874945775e-05
-3.07033701160373e-05
-1.32888152302426e-05
-4.99009092350366e-06
-3.06380915806258e-05
-4.60057780496575e-05
-3.01970963439188e-05
-4.63697540410554e-05
-8.37300692413339e-06
-3.03595712698187e-05
-4.01892929043783e-05
-4.37910987970746e-05
-4.21053397398892e-05
-2.50454314524434e-05
9.12251660929362e-06
-3.5304271143281e-05
8.98701333366274e-07
-4.37408493111181e-05
-3.16408452780038e-05
-1.58108267939404e-05
-4.74345518394451e-05
-2.57192155505498e-05
-1.60963079874037e-05
-4.83067904268831e-05
-2.93340529700834e-05
-3.41820308526523e-05
-6.1377127776458e-06
-3.36009539900328e-05
-5.24277894069379e-05
-1.43383018035067e-05
-3.21278724408846e-05
-2.99571116036141e-06
-3.31804004050603e-05
-4.35795321260469e-05
-4.9680201446014e-05
-4.0436965011501e-05
-3.36115529885164e-05
-5.23294263515899e-05
-5.89999613116897e-06
-2.54014073529611e-05
-3.82859374650372e-05
-1.43319753394202e-05
-1.4135849905859e-05
-1.85564538219322e-05
-5.16989018773054e-05
-3.669189859712e-05
-2.86480815911355e-05
-1.22175282742058e-05
-5.09127650747057e-05
-2.97666193854832e-05
-1.34733126694423e-05
-5.68340712663118e-05
-4.73356363470813e-05
5.4067455560722e-06
-1.15936616607062e-05
-2.61685167070618e-05
-4.83097699582374e-05
-3.00849428771499e-05
-3.34306847384195e-05
-1.86636978763164e-06
-6.03546934815419e-06
-2.20880035306659e-05
-4.08806400338991e-05
-1.65242849381772e-05
-1.18595504588197e-05
-3.08096014870753e-05
-2.45207157370068e-05
-8.59104436467157e-06
-4.08247639676501e-05
-3.97355319570399e-05
1.76262340658775e-06
-1.78729252570799e-05
-5.71008394039163e-05
-7.16874012577101e-05
-4.3265411529436e-05
-2.92118792410206e-05
-2.67675116387657e-05
-7.62014260454184e-05
-3.42349947585129e-05
-4.38689553387424e-05
-2.92034779918866e-05
-4.50139536737619e-05
-4.76406363262108e-05
-9.56555901343839e-06
-8.41016178083265e-05
-2.75157376458299e-05
-2.20717567279699e-05
-5.27114643606864e-05
-1.50654770832388e-05
-4.03168871902043e-05
-7.52397738962733e-06
-3.38029774707723e-05
-2.8257725443584e-05
-1.283387159802e-05
-1.79344393751728e-05
-2.26935346147783e-05
-4.78158868406584e-05
-2.04692060592001e-05
-5.08396805050675e-05
-7.78081676278486e-06
-1.62611596064411e-05
-2.83125494576359e-05
-4.55903253822619e-05
-1.93945176019095e-05
-2.3141002228953e-05
-3.4184808616257e-05
-4.15316275419825e-05
-4.21665347703773e-05
-3.30473516286871e-05
-1.7035288809151e-05
-4.11390873569832e-05
-3.51579771787077e-05
-4.14460512188743e-05
-4.04954817416142e-05
-2.88641709475039e-05
-1.90284735076469e-05
-3.77860867720585e-05
-4.68731020439725e-05
-8.53691084327987e-06
-4.2640362446053e-05
-1.87282685597929e-05
-3.73927590109055e-05
-6.09513029871302e-06
-8.60682112138938e-06
3.73648398989132e-06
3.64747901881707e-06
-5.35576170602495e-05
6.12194086513497e-06
-1.33990596087314e-05
-4.96812496867593e-05
-1.45185030756039e-05
-5.54591246796081e-05
-4.76464472394842e-05
-9.0883617065873e-06
-3.31926134432891e-06
-6.38937641418151e-05
-1.52312840066421e-05
-3.66614096589914e-05
-2.29679210295201e-05
-1.09416879104329e-05
-1.3422298406014e-05
-4.54864266770176e-05
8.72057447106553e-06
6.61672010751081e-06
-1.5973156454308e-05
-3.77887070158477e-05
-8.23042190971848e-06
2.04424450602768e-05
-1.29781828308237e-05
-4.24812633717615e-05
-3.37581254988925e-05
-7.52265966128926e-06
-3.61486054401904e-05
-5.55354225168416e-05
-2.84647378271286e-05
-5.60513915828324e-05
-2.60308227223559e-05
-4.52330191666146e-05
-6.49765835585455e-05
-4.50815468539514e-05
-2.10416795137654e-05
-1.47849819880066e-05
-3.83155666307803e-05
-3.38746595582047e-05
-2.5358655605753e-05
-3.46471946069474e-05
-2.53988784374117e-05
-1.01408305340513e-05
-1.95244963150179e-05
-3.40122431560065e-05
1.0557501601252e-05
-1.43443809854497e-05
-3.30044000058131e-05
-4.68639737216509e-05
-4.21268440332207e-05
-2.88810924922566e-05
-1.96360501117666e-05
-2.3728005020009e-05
-7.85487934751977e-05
-3.35351337664352e-05
-1.74163013942092e-05
-3.16894579734614e-05
1.57813409476451e-06
-5.52750337920347e-05
1.66614124892856e-05
-4.1757421801836e-05
-1.24866196157441e-05
-2.93424294017192e-05
-4.50971501238242e-05
-8.07168105788913e-06
4.11202485838197e-06
-3.04976433511968e-05
-3.00387260063267e-05
-5.77944839294663e-05
-3.60936120877447e-05
-2.98232675775242e-05
-1.8233925902917e-05
-2.44743303934748e-05
-3.92381553080986e-05
-5.54026380624171e-05
-8.71480411093132e-06
-2.60066891213901e-05
-1.98538367472352e-05
-9.87860929778628e-06
-2.87322502048451e-05
-5.23574439376015e-07
3.25257126650536e-06
-1.85357003235053e-05
-3.13379484035221e-05
1.21649508496285e-06
-3.45047865782991e-05
-1.93209220593305e-05
-5.19762587832862e-05
-3.26057371153601e-05
-2.42562972626942e-05
-3.75481115772247e-05
-4.05404105856019e-05
-2.69399756390159e-05
-4.02340183933036e-05
-4.48679831462028e-05
-2.19826608015024e-05
-3.7707939136372e-05
-2.98116140911264e-05
1.10695577399927e-05
-1.53466648077375e-05
-4.32340605648202e-05
-3.13907583380244e-05
-3.8526699809106e-05
-3.42975132284798e-05
-3.63070962518735e-05
-2.83862686614838e-05
-4.02943272354218e-05
-2.91564271177309e-05
-1.23933546213956e-05
-5.28002797755139e-05
-6.39731096704075e-05
-9.23207020820059e-06
-4.07319126453093e-05
-3.15801195040451e-05
-2.01728004129507e-05
-3.10060305124976e-05
-7.03019131156597e-06
-5.77947087912637e-06
-2.76624913988674e-05
-2.91596490344207e-06
-4.39997454775001e-05
1.78245783041449e-06
-4.73133880448031e-05
-3.33646891048743e-05
-4.27336037337558e-05
-5.46955881494283e-05
-3.62897587377234e-05
-4.43397664478916e-05
-2.2292325578655e-05
-5.13227422837223e-05
-3.03867030352426e-05
-4.81748471904863e-05
-2.56604386477216e-05
1.16307041497128e-06
-1.37567286124026e-05
-9.39600118592789e-06
-8.20652165543576e-06
-5.52190392727683e-05
-5.65223139296628e-05
-2.87022482247691e-05
-3.49437929550318e-05
-7.58682209267912e-05
-1.7502101494547e-05
-5.29496884817925e-05
-3.97678610617748e-05
-4.58280638897648e-05
-3.70680633868983e-05
-1.09513944247576e-05
-5.09016188857809e-05
-2.23086279623613e-05
-2.36286668633345e-05
-2.50387937165989e-05
-3.01396089529061e-05
-4.81894720751752e-05
-9.79157542063704e-06
-8.22325075779475e-06
-1.09322996779086e-05
2.15307724256227e-05
-3.45377415764118e-06
-1.53979521584022e-05
-5.60099296384914e-05
-6.31781742738072e-06
-4.04910052054385e-05
-5.49846694735159e-05
-2.09894246904709e-05
-2.86782837025982e-05
-5.16548427900829e-05
-9.49983891534567e-06
-3.75499583618292e-05
-9.80905688419879e-06
-4.3753836567207e-05
-1.09484271308952e-05
-8.38537852675292e-06
-4.41433614222957e-05
-7.11309498357463e-06
-1.13849537871608e-05
-2.81579347513962e-05
5.5217192689208e-06
-6.55274374003e-06
-2.98698438862359e-05
-2.3441629549188e-05
-3.5158550635638e-05
-4.20919152176606e-05
-3.11528057206105e-05
-4.42237740150424e-05
-8.31081467240437e-05
-1.52999448715591e-05
-2.80478071925302e-05
-2.77484464393903e-05
-3.09129098013047e-05
-2.15205078004601e-05
-1.08928226091532e-05
-5.90006171369357e-05
-2.23857968650694e-05
1.27785725759603e-05
-2.1388847695829e-05
-4.99729466080369e-05
-4.3990795756553e-05
-2.43530958122299e-06
-7.01644112157233e-05
-2.00224784181614e-05
-5.81329947174757e-06
-3.85087694093739e-05
1.5183954953241e-06
-4.06521648950644e-05
-8.5990237582972e-06
-6.52305209660689e-05
-1.63873020845113e-05
-1.65676380201322e-05
-6.85941977241878e-06
-2.64230315794814e-05
-4.91616904181906e-05
-3.04438141449859e-05
1.3127223961326e-06
-9.58257815774881e-06
-1.51414528734724e-05
-3.4029729989027e-05
-3.00986872417702e-05
-3.71620248253431e-05
-2.07437808417089e-05
-6.27405233773766e-05
-3.5645611697101e-05
-2.75161097439926e-05
-1.67213263926837e-05
-2.26085861013324e-05
-3.15730989280856e-05
-1.23728613671764e-05
5.71793411942996e-08
-4.27639344003109e-06
-7.76090487106632e-06
-2.50319735888682e-05
-3.92286521824174e-05
-4.39910339677818e-05
-1.040024630342e-05
-6.74467773471233e-05
-2.05523494958903e-05
-4.01382988933828e-05
-4.11525784837313e-05
-2.5317458247583e-05
-2.64944732685344e-05
-1.06609106307273e-05
-6.23480964466167e-05
-2.5832501279042e-05
-2.20658264855426e-05
-1.38888271705865e-05
-1.90649943667989e-05
-5.37813183454702e-05
-4.61493692508078e-05
-8.874976326271e-06
-3.92822896474331e-05
-3.47075315156267e-05
-2.22345747953038e-05
-1.00602960611516e-05
-5.3858430192693e-05
-2.87511277973644e-05
-3.46307453929005e-05
-3.96363865730981e-05
-4.26272771438902e-05
-5.18709598688618e-05
-5.97917945264423e-05
-5.65403455554212e-05
-3.43308174516249e-05
-3.15334921179275e-05
-4.2582097184964e-05
-7.74731328936522e-06
-2.98742964687036e-05
-2.9905123888396e-05
-3.31461104549731e-05
-7.83150059322333e-06
-3.19915008500921e-05
-1.09085571148144e-05
-6.45286139666379e-06
-1.33511277040611e-05
-3.90917270628462e-06
-1.89720244493307e-05
-1.9969450956179e-05
-2.15934250786128e-05
-5.80475401056469e-05
-7.41893617507402e-05
-4.51218744355639e-05
-2.07275909367688e-05
-6.53463290187633e-05
-5.61405409279858e-05
-1.82617462411842e-06
-2.66785753801155e-05
-4.8984746329912e-05
-3.96379287359828e-05
-3.64646816114338e-05
-3.51736057408808e-05
-4.23243715508744e-05
-2.21223306377131e-05
-2.45081537963984e-05
-1.75855096127014e-05
-1.21714815583673e-05
-4.58998258571445e-05
-1.44855696009768e-06
-6.74921201460897e-06
-5.08983754195012e-05
-8.84670226653605e-06
-4.56267498453748e-05
-4.31282277313328e-05
-5.67170716125831e-05
-3.78705631348992e-05
-3.80005849347779e-05
-3.06583427372965e-05
-1.39315013452211e-05
-2.80932481536515e-05
-3.48349728320185e-05
-2.85139747945596e-05
-8.23455033590756e-06
-5.30509976763583e-05
-2.16805854134249e-05
-3.68951176915923e-05
-2.20151892124148e-05
-2.77060073525684e-07
-4.32629040149877e-05
-2.76878528213195e-05
-4.86654307114275e-05
-4.07987255030869e-05
-4.23161341407679e-05
-7.46329178075257e-05
2.49923969079668e-06
-3.00692083492164e-06
-3.68075632075089e-05
-3.44380771497304e-05
1.34118645734793e-05
7.50809968852086e-06
-3.14095639366748e-05
-1.22304136638667e-05
-3.53842130042002e-05
-2.96117571264017e-05
-2.26589218797861e-05
-9.22325368682761e-06
-1.68064785118193e-05
-2.80319697694682e-05
-1.53160981020235e-05
-1.97317296620579e-05
-1.22600650843476e-05
-3.54314008008049e-05
-4.85780768175621e-05
-3.05592985550083e-06
-1.14558732470296e-05
-3.66575067796485e-05
1.41834347825902e-05
-4.01339391881045e-06
-1.6970227199592e-05
-3.02009643286186e-05
2.03019485557399e-06
-2.41889605309458e-05
-1.59835128695524e-05
-3.03862339011755e-05
-2.37625760866216e-05
-4.55935533814094e-05
-7.31766613488519e-05
-3.07582145243779e-06
-4.40909820439203e-05
-2.89087920338342e-05
-4.5086576488056e-05
-2.08690721757137e-05
-3.37498536553067e-05
-1.42698542164633e-05
-1.5630938779897e-05
-2.55042109377733e-05
-4.09343151345623e-05
-1.40007934177595e-05
-6.3333213874583e-06
-1.1301211208935e-06
-8.85726210766822e-06
-2.03643606952746e-05
-3.66811207383582e-05
-4.98131526026968e-05
-7.797137988249e-05
-6.20133018551133e-05
-5.35117307643685e-05
-1.23091613547604e-05
-6.55926210636187e-05
-3.94086797938798e-05
-3.90858485832697e-05
-3.72756092685857e-05
-2.5044706473691e-05
-3.64104430781181e-05
-3.88567857237874e-05
-3.20584366895504e-05
-4.93828955020179e-05
-4.3128518084462e-05
-2.34006850705725e-05
-5.68618807092045e-05
3.49846365064389e-06
-2.72770198786046e-06
-1.48058080703895e-05
-9.72347248660145e-06
-2.96693621556399e-05
-6.44241365496484e-05
-4.22057293454567e-05
-3.40721821836525e-05
-2.81482346577592e-05
-3.82092842869257e-05
-2.03920025324724e-05
-3.43217134011513e-05
-4.03946955530521e-05
-3.57154322494054e-05
-4.21766383378984e-05
-4.53054152558473e-05
-2.43230073019146e-05
-2.76771764417867e-05
-5.300777069675e-05
-6.03912234881816e-05
-2.31431032973529e-05
-3.25600250682973e-05
-3.71375026368455e-05
-1.92695445746894e-05
-9.61167315945657e-06
-3.40437720534945e-05
-1.47245726213783e-05
-2.4803934771713e-05
-5.47862978821657e-05
-6.21376094231814e-05
1.40984408613835e-06
-2.86706158957628e-05
-1.31336190269152e-05
-4.03820273108239e-05
-2.5756105893627e-05
-5.42129856502423e-05
-5.77663907374282e-05
-6.62054370312423e-05
2.54795895286063e-05
-3.52244936239155e-05
5.10990060117331e-06
-1.98810002444692e-05
-2.41964572061109e-06
-1.71643418439753e-05
-2.68802933484983e-05
-4.93327419983642e-05
-2.07421371236418e-05
-4.77055749274869e-05
-4.59548188368545e-05
-6.20276815954239e-05
-3.38052957958151e-05
-1.97895051592566e-05
-8.1605686967784e-05
-6.80548534056408e-05
-7.02372659872893e-05
-2.0478578170055e-05
-3.32174429227989e-05
-1.52330536626739e-05
-2.10401252848384e-05
-1.98515455390304e-05
-2.40267494921222e-05
-1.77257322868605e-05
-1.94797214163407e-05
-3.51126673043292e-05
-1.57084089443974e-05
-2.78280614847223e-05
-3.93415815875264e-05
-7.71216096927607e-08
-2.55123553254892e-05
-3.15840189442947e-05
-4.6099362597066e-05
-3.92884604128132e-05
-2.71526379285412e-05
-2.13828301907885e-05
-2.92954588244803e-05
-4.09869056044442e-05
-2.60809135095064e-05
-8.80430763879159e-06
-3.17074203541134e-05
-1.25614050274378e-05
1.00087498949864e-05
-2.1686676215386e-05
-6.65979029848741e-05
-2.06313979590938e-05
-3.76964975700737e-05
-4.24236627962374e-05
-5.64220867335736e-05
-3.43923791735481e-05
-7.25939940825001e-05
-4.40259596912264e-05
-4.57611880633087e-05
-5.08148766874948e-05
-6.97801917353429e-05
5.09085579754475e-06
-5.46058089198762e-05
-1.52636307053258e-05
-3.12725233436417e-06
-1.67584475060095e-05
-1.7922058194953e-05
-2.00228578174173e-05
-1.02619405615058e-06
-5.65860104128444e-06
-2.17156564276067e-05
-2.09726272006748e-05
-3.52077049220859e-05
-3.00216352746341e-05
-4.05901512739306e-05
-4.50757204326133e-05
-7.00727672781761e-05
-1.78670603871772e-05
-4.0575237617903e-05
-5.90994048704769e-05
-1.54223874227093e-05
-4.9096030946459e-06
-2.3318961038673e-05
-3.38149130502735e-05
1.01967878970527e-05
-9.94321593028765e-06
-5.31399946655842e-05
-5.44817908642745e-06
-1.24298606099798e-05
-3.43495763816532e-05
-1.98578441080816e-05
-2.00945556031891e-05
-3.69877063229692e-05
2.18404320021112e-06
-5.07400619075691e-05
-4.4194551170009e-05
-1.77991832112231e-05
-5.91112136366878e-05
-2.2739132012544e-05
-2.21110840208169e-05
-3.06651885315745e-05
-2.88534084649672e-05
-2.51235708908057e-05
-1.9332342592236e-05
-2.36515482567843e-05
-3.81784715051863e-05
-1.04490989616679e-05
-2.45019863251498e-05
-4.04392065268744e-05
-2.36851659995502e-05
4.98672547096601e-06
-2.23482411190158e-06
-3.21135682315178e-05
-3.48131342295207e-05
-2.14766004986265e-05
-4.76753642275057e-05
-4.27368490316622e-05
-5.7096265226222e-05
-5.43484212166303e-05
-3.12284147871764e-05
-6.44983563851247e-05
-4.14131674793395e-05
-3.52490723860476e-05
-2.25735064886663e-05
-9.98767051726957e-06
-1.17799786155497e-05
3.84530781668087e-06
-6.37389342090657e-06
-2.62611512414217e-05
-1.21051286226475e-05
-2.83274808324686e-05
-2.92624662621917e-05
-2.92092003485691e-05
-5.39474652533693e-05
-3.66842702881352e-05
-1.87921491258031e-05
-4.04273800099457e-05
-5.69031492249837e-05
-5.11996586237297e-05
-6.91975595448532e-06
-3.49941849368794e-05
-1.69017940879399e-05
-1.7656143939044e-05
-2.1493701780195e-05
-1.84180958449875e-05
-6.13265980016239e-05
-1.87004595281936e-05
8.83094840852396e-06
-1.96333826079266e-05
-2.78112859149722e-07
-2.20408351741989e-05
-4.18127344909567e-05
-5.43568771223869e-05
-2.37661341395545e-05
-3.39618958484977e-05
-3.08762446983439e-05
-5.89095811354806e-05
-2.13438333881628e-05
-8.86370142954395e-06
-3.83148398484882e-05
-1.54366724160701e-05
-3.63645260633096e-05
-1.47840353135198e-05
-1.83397733903154e-05
-5.87928727582512e-06
-1.76840552352213e-05
-1.34302683409002e-05
-9.50926972954393e-06
-4.23659737568869e-05
-3.960388955664e-05
-5.71995209382914e-05
-2.24832011966922e-05
-5.61052098639281e-05
-5.07654769352397e-05
-5.27544906554992e-05
-4.33158676314991e-05
-5.47403996526941e-05
-2.56235718929572e-05
-3.16216735219548e-05
-1.30534925092605e-05
-2.83880917288252e-05
-6.00315917388284e-05
-2.49285850711571e-05
-5.30336908091954e-06
-7.52646186600684e-06
-1.37906471709285e-05
-5.67298472757479e-05
4.57163981767926e-06
-8.28479249281437e-05
-1.33630465266552e-05
-3.70191984537409e-05
-4.77997294839853e-05
-2.54595203677168e-05
-3.75493287198853e-05
-3.93793770821172e-05
-6.09891743699462e-05
-3.32421861300987e-05
-1.75738275170502e-05
-3.68541009898358e-05
-3.07151475424217e-05
-4.40863789625621e-05
-1.81562180477341e-05
-2.11680586331937e-05
-7.95883771087231e-06
7.81185532480413e-06
-1.09841560824586e-06
1.90462235478652e-05
-3.85494619578758e-05
-2.50050905185364e-05
-7.28815151684077e-05
-3.631540388703e-05
-1.79869526178997e-05
-1.30397338504668e-05
-5.8668459134835e-05
-4.49334987680021e-05
-4.14676195134657e-05
-4.19349270882644e-05
-4.38486386342483e-05
-8.46487373442561e-06
-1.23537271886257e-05
-1.40127994793327e-05
-2.89046515652132e-05
-1.78982980972481e-05
6.2771135972476e-06
-2.04267848457513e-05
-1.43291494260129e-05
-5.50892844014843e-05
1.61766946287913e-05
-4.53405147884337e-05
-4.95166977644266e-05
-9.93566286743972e-06
-5.83378385481766e-05
-2.04271126906712e-05
-6.00608100641562e-05
-4.6967467078892e-05
-1.2980732645738e-05
-2.76524493100641e-05
-4.30560199726604e-05
-3.18024764634991e-05
-5.74341081542796e-05
-4.54824305740427e-05
-6.99847369363379e-06
1.53352915755028e-05
-5.93132572740185e-05
-1.02222899402529e-05
2.50059851474785e-06
-5.7410788205866e-05
-1.32097277804847e-05
-5.68195322290746e-05
-1.92230636049602e-05
-2.805147015784e-05
-1.21069569660466e-05
-2.18406952683521e-05
-1.59190105881247e-05
-4.3471454193481e-05
-6.95999238407143e-05
-1.47496363427704e-05
-1.56368715373385e-05
-7.68540981637547e-06
-6.38357273084896e-07
1.19421287979609e-05
1.28330624987408e-05
-2.94061644410343e-05
-2.02523940920626e-05
-4.8075318718226e-05
-1.09730551294788e-05
-5.43342628974383e-05
-3.91579261659274e-05
-5.90529989605813e-05
-6.1287520138875e-05
-3.66064376118949e-05
-3.02768745706261e-05
-4.56387501245601e-05
-1.69736318702571e-05
-2.33776906815133e-05
-7.48863575765572e-05
-1.53860664632768e-05
-9.78528961549398e-06
-2.06292983789811e-05
-1.56977337556865e-05
-7.98149222041933e-06
-2.62488798245052e-05
-4.04351428631574e-05
-3.27265555345459e-05
-1.04330549634596e-05
-5.43163132299941e-05
-1.11324011426808e-05
-5.97176108765544e-05
-3.61163731266086e-05
-3.79304709564338e-05
-5.48641364882854e-05
-5.29265215013447e-05
-2.07868204549684e-05
-8.85255261350387e-06
-9.99405701014139e-06
-1.22949013452333e-05
-2.19933421159703e-05
-1.28603613671083e-05
-5.86778417164632e-06
-2.77643582116553e-05
-2.26049563831902e-05
-4.74859999671632e-05
-5.76848614473366e-05
-2.69728311358469e-05
-3.42818466153154e-05
-7.68930155307192e-06
-5.43440619002612e-05
-3.29885194772139e-05
-2.06202709070498e-05
-2.94975683648895e-05
-3.85759188356462e-05
-3.38280351716744e-06
-2.76065848719427e-06
-3.01792039747986e-05
-1.58787598813047e-05
-9.65765334062744e-06
-1.1207292492333e-05
-5.02377329639951e-05
-2.23827874429364e-05
-1.19894728527393e-05
-4.92308886721649e-05
-2.66128780280246e-07
-2.9093350053729e-05
-5.68857690885854e-05
-7.11379176502506e-05
-4.15328329706497e-05
-5.83813159414982e-05
-4.78369104637094e-05
-1.91830384364322e-05
-5.71367363058828e-05
-4.73350635448222e-05
-2.05815076097118e-05
-2.01700152306465e-05
-5.46239723025474e-05
-7.04290749629479e-05
-2.7538662479332e-05
-2.9418661517794e-05
9.9514271625234e-06
-4.73558459927442e-07
-2.64503072293818e-05
-4.14506312780276e-05
-3.30898108081301e-05
-4.63384928925575e-05
-3.15332890003106e-05
-3.88217795847301e-05
-5.80409092667614e-05
-0.000103435447139107
-4.65770767714995e-05
-3.05129582253321e-05
-2.16108313871595e-05
-4.59054094458049e-05
-1.55494550269297e-05
-1.99708146348115e-05
-1.18879015593637e-05
-9.25317110449463e-06
-1.65107256580705e-05
-4.15944269237118e-05
1.86462426573985e-05
-3.739203419149e-07
-2.23698003221979e-05
-3.73278302580214e-05
-4.70895499181658e-06
-9.42300824103991e-06
-6.94899317780748e-05
-5.33932704418212e-05
-2.69543841997513e-05
-1.72017606900911e-06
-2.91441421384225e-05
-5.00776642882362e-05
-2.93330894320507e-05
1.1321754281707e-05
-5.27742684351905e-05
-1.32739915196646e-05
-1.0335972984723e-05
1.83626639097217e-05
-5.6116262793208e-05
-4.52116661692015e-05
-1.57116572720486e-05
-6.39218353826688e-06
-5.09647014857194e-05
-8.1119215980284e-07
-3.96067726284687e-05
-5.06064911026572e-06
-2.05855662926122e-05
-1.61651615243045e-05
-6.91039277062224e-05
-4.28059379973552e-05
-2.63043902298856e-05
-6.08241711224309e-05
-3.46837932523608e-05
-1.19412053671324e-05
-2.36499793180127e-05
-3.54894120453754e-06
-3.88601374380903e-05
-1.10648428083e-05
-5.26373226879868e-05
1.31458578797586e-05
1.92657852403104e-05
-4.10935764219039e-05
-5.32396776416924e-05
-2.35730923758811e-05
-3.13597731148526e-06
-3.85083310351653e-05
-3.55760631231068e-05
-3.54929843862534e-05
-3.56295476554828e-05
-4.5437916554756e-05
-3.24112589295769e-05
-1.01810430665333e-05
-1.66588353603067e-05
1.81981195457693e-06
-2.41602972114691e-05
-3.66799388215475e-06
-2.04317782796234e-06
-4.98425373215438e-05
-8.55667467224295e-06
-2.57343164197158e-05
-3.34623847976444e-05
-3.6771531785342e-05
-2.47919133491326e-05
-1.33024710060508e-05
-1.88191739202074e-05
-2.74990174058576e-05
-5.09723948976525e-05
-4.72066249214995e-05
-7.38381224743571e-05
-3.35929999550327e-05
-5.10136844087289e-05
-5.53568564292068e-06
-9.49059701822954e-06
-6.14272561307075e-05
-8.2206940878298e-06
-3.42625890151945e-05
-8.98167862354635e-06
3.57477002163732e-06
-4.2251914605908e-05
-1.50986116880441e-05
-1.90005074393532e-05
-5.17164826114655e-05
-1.5408943498492e-05
-5.51260648489515e-05
-3.67133462502233e-05
-6.18667421471241e-05
-5.38346666782438e-05
-3.14897418423618e-05
6.93218430447231e-06
-3.93367948464813e-05
-3.82294825151474e-05
-2.78617813322212e-05
-1.4771512110878e-05
-2.5883192144981e-05
-1.25861877082004e-05
-1.25989441752344e-05
-4.8986407673962e-05
1.24703108172214e-05
-3.55529773959149e-05
-3.06410134599396e-05
-3.17971323364997e-05
-1.56646301348177e-05
-3.74173595723073e-05
-3.4489750949503e-05
-1.48849974413603e-05
-8.41242464421914e-05
-5.96208876960835e-05
-7.26452417513059e-05
-4.66798153205551e-05
-2.27963350687812e-05
-2.31185988182713e-05
-4.06281809028113e-05
-2.14507684562488e-05
-1.0889314733645e-05
-7.74107144910328e-06
-4.74987835008837e-05
-4.83553743125844e-06
-8.68198285778145e-06
-1.772665779427e-05
-3.38145652974978e-05
-2.3799207190466e-05
-2.14375305885901e-05
-6.0808250761806e-06
-3.2828355967085e-05
-4.80473160181888e-05
-3.3183129526641e-05
-3.96013151713369e-05
-3.94186470876079e-05
8.73006245950495e-06
-4.83122679241052e-05
-1.93396471328165e-05
-3.72718747746159e-05
-5.2227443459793e-05
-4.22417747486119e-05
-1.67311936791312e-05
-2.70654594723928e-05
-1.7783559650455e-05
-2.84503620675926e-05
-3.54230193210221e-05
-2.22993555202297e-05
-4.19012857363983e-05
-5.13784513462608e-05
-2.79548670941233e-05
-4.99211001778237e-05
-5.14292935279535e-05
-1.17451828995242e-05
-3.00793164510877e-06
-6.12275622848149e-05
-2.34988856680689e-05
-4.26721551331778e-05
-5.00382816971013e-05
-1.0731332030287e-05
-6.4094593723777e-06
-2.39986185960958e-05
-2.45919419932891e-06
-1.45288017448879e-05
-1.40305702823802e-05
-2.95370735077059e-05
-4.74812549516327e-05
-4.85957837947483e-06
9.01073018317465e-06
-3.10326612971236e-05
-1.68672701591404e-05
-6.16825187395133e-05
-5.11234916326573e-05
-1.75501390884838e-05
-4.19091123796718e-05
-7.62821187894768e-05
-7.55480334010912e-05
-2.71710207780354e-05
-4.92852954780577e-05
-3.97438662000985e-05
-3.74684864807925e-05
-1.11909701591764e-05
-1.51632898040202e-05
-3.68339020159427e-05
-2.02110898435705e-05
-4.71589665582363e-05
-5.44211677852051e-05
-2.81728962539253e-05
-1.49147358022312e-05
-5.57105093590646e-05
-4.1694969918462e-05
-3.28695145058357e-05
-1.65553835814366e-05
-4.53504862677743e-06
-4.6688308614136e-05
-2.754211449381e-05
-2.92871594722504e-05
-3.87744064392616e-05
-3.49499214504973e-05
-1.53636979473718e-05
-2.1525239897449e-05
-3.24614960865934e-05
-3.94586808184178e-05
-1.95432023766836e-05
-2.51175227761727e-05
1.21643013446898e-05
-3.26208499241173e-05
-4.46346794293173e-05
-3.33810740657805e-05
-1.94445962690101e-05
-2.45296203344181e-05
-2.03612219113581e-05
-2.69242305516522e-05
-2.7888223650688e-05
-3.71467462385747e-05
1.11446917623047e-05
-3.31924456251729e-05
-2.20727432346355e-05
-2.27138047368079e-05
-2.34213136489551e-05
-5.94764637588297e-05
-1.89305879184632e-05
-6.95162969412067e-06
-1.92925000710502e-05
-3.35957425240082e-05
-5.34108151543683e-05
-3.63918465945421e-05
-4.89965274887442e-05
-5.52169500888257e-06
-1.2724114512478e-05
-2.92121807209198e-05
-4.468171325339e-05
-9.63229160855233e-06
-7.831279215046e-05
-4.7114491510679e-05
-3.60843846993937e-06
-9.66858206952465e-06
-2.90885747208797e-05
3.85400312860019e-06
7.60224027069496e-06
-2.48312721962309e-05
-2.33422776816508e-05
1.24935412193642e-05
1.12416667160861e-05
-5.30650724717924e-05
-5.76259644390363e-05
-6.60922390729799e-05
-2.82308641332052e-05
-3.15444327099451e-05
-2.73977426744536e-05
-4.99041537892347e-05
-4.57941710768207e-05
-5.07074630051594e-05
-3.41806963023367e-05
-3.13940922617034e-05
-2.61028773659497e-05
-1.99464661632217e-05
1.13483470600638e-05
-2.21197135158716e-05
-1.89684749923385e-05
-3.5402286623114e-05
-3.2413576699673e-05
-1.62927440571394e-05
-4.83075071303187e-05
-2.79219581899248e-06
-1.82025672919879e-05
-2.11235388621804e-05
-3.64700249809729e-05
-9.79282286235967e-06
-4.45949984037637e-05
-3.73525263527761e-05
-1.01299077547812e-06
-4.9529040665968e-05
-2.5741872636936e-05
-1.59800644266189e-05
-4.07729492429868e-05
-6.64787434455356e-05
-4.92286652972627e-05
-3.48202245916674e-05
-1.42989385774673e-05
-3.11516953452417e-05
-6.00470792719096e-06
-3.24433618779341e-05
-1.50582751047213e-05
-1.17641428860694e-05
-4.55784130339345e-05
-6.4509892377974e-06
-2.97031574870063e-05
-3.52715406871721e-05
-9.24027807642004e-06
1.83522895385915e-06
-5.49338999082178e-05
-2.1107122327013e-05
-3.74880532177064e-05
-5.61153375878498e-05
-1.46879155771206e-05
-1.81951857440346e-05
-1.60385331718379e-06
-4.11747592392202e-05
-5.64089944318411e-05
-7.92840228301707e-06
-2.0217671246559e-05
-1.60729171724224e-05
-1.8476327140043e-05
2.53791145939663e-07
-2.6695432871345e-05
-3.67745140254969e-05
-3.76736382478888e-05
-3.88854289952996e-05
-2.37876800983481e-05
-2.14584189807818e-05
3.00894741775144e-06
-1.81870287983508e-05
-2.84857488905948e-05
-2.86736218385124e-05
-4.54555405805388e-05
-5.24195672633242e-05
-3.34958632724843e-05
4.57135530909113e-07
-1.50914151249757e-05
-6.80529818139647e-06
-2.95730334728208e-05
-1.62908515171489e-05
-3.35988603211433e-06
-3.17835001888702e-05
-4.40038559228141e-05
-5.7107780522157e-05
-5.47440200993566e-05
-5.47494827413048e-05
-5.80754341170948e-05
-4.33940495717449e-05
-3.39689182455707e-05
-8.6242841181988e-06
-1.89393134832974e-05
-3.82379456183129e-05
-4.65673462242734e-05
-3.69406258476921e-06
-4.06740960529373e-05
-1.27252715202383e-05
-3.09299100646902e-05
-1.56110090189357e-05
1.92191481663375e-07
1.21553270155497e-06
-3.41411686846184e-05
-1.70114042984741e-05
-1.93452294040255e-06
-3.64294140613502e-05
-2.02101156486779e-05
-3.13121079535955e-05
-2.49428225310524e-05
-3.70832596017125e-05
-2.39741972866872e-06
-2.07334860368335e-05
-1.34795988912459e-05
-7.22029708828207e-06
-4.33560479267296e-05
-4.36624317139666e-05
-4.72696732407826e-05
9.37158065192522e-06
1.27544423095737e-05
-2.96509331938931e-05
-2.79383703811167e-05
-4.42602116339646e-05
-5.56318514302919e-05
-2.54298544923022e-05
-1.65451801098087e-05
-3.95042246100333e-05
-3.64124069438306e-05
-2.27982892048895e-05
-4.27942865367024e-05
-5.26926734699136e-05
-6.90570359131209e-05
-3.42887903892211e-05
-4.42979180882279e-05
-3.62857774714105e-05
-2.26201263365661e-05
-4.49324288079081e-05
-4.03942111233872e-06
-1.64167386183286e-05
-2.4128247686745e-05
-1.46831049000014e-05
-3.3415544639281e-05
-1.8782104057862e-05
-3.70577154079105e-05
-2.48232532611238e-06
-4.85656850922684e-05
-3.68886401700404e-06
-5.28751403891258e-05
-1.94595358252805e-05
-3.15715448123484e-05
-5.39739211159194e-05
-2.90942335279795e-05
-3.1075620796272e-05
-8.25582693163037e-06
-2.17327959955243e-05
-4.13422124131658e-05
-4.46836064092722e-05
-3.33598536339493e-05
-4.0092434840327e-05
-3.91910893591567e-05
-4.77507415922391e-05
-5.9919840698148e-05
-2.63293912861891e-05
-2.74705928612031e-05
-2.00017555690827e-05
-4.88352264128813e-05
-2.17393812899298e-05
-4.13696914628625e-05
-3.78041170344705e-05
-3.30463990784095e-05
5.86866314372124e-06
-3.85798601266452e-05
-2.93920281769386e-05
-4.09626671912905e-05
-1.94298644555765e-05
-3.63018927003289e-05
2.29802112910305e-05
-3.33924861547906e-05
-4.67978771834527e-05
-9.07216661951299e-06
-1.70158795353723e-05
-3.31490612151248e-05
-1.09175244379302e-05
-2.89274752699406e-05
-3.80532671028142e-05
-2.83433777666087e-05
-5.72744430274412e-06
-6.39176292569507e-05
-5.03692119664838e-05
-7.51076841632186e-05
-3.942230689925e-05
-5.43725746964985e-05
-1.44083456448634e-05
-3.85650754124091e-05
-2.94849209022689e-05
-4.95692008431664e-05
-5.08423157803862e-05
-3.69415398613739e-05
-2.22242445180142e-05
-3.2298977720183e-05
-4.88976588069773e-05
-7.18263458222024e-05
-2.34054429896948e-05
-2.15581155844605e-05
-3.81284095070645e-05
-2.79681338448827e-06
-2.64243713502631e-05
3.17992901796629e-06
-6.827017464363e-06
-1.91321449115818e-05
-5.71090716765446e-05
-2.21631828617742e-05
-2.62000718754764e-05
-2.91012879283888e-05
-2.080657670494e-05
-3.61204258182871e-05
9.81286415080586e-06
-4.72849245142309e-05
-1.16377209505078e-05
-3.27278640351542e-05
-2.79610948432289e-05
-4.88618614446257e-05
-5.16709568997105e-06
-1.43211062915662e-05
-5.43925627394702e-05
-2.4308635076367e-05
-3.93552563883033e-05
-2.24645901725108e-05
-2.71601526590661e-05
-1.7721613695276e-05
-1.12662297500349e-05
4.74744491989483e-07
-1.78711318987045e-05
-5.36879499653757e-05
-2.88390310634309e-05
-4.21612079813492e-06
-3.93426837878978e-05
-5.78066870640717e-05
-6.13009674985062e-05
-4.4421167488858e-05
-3.09885584666542e-05
-3.42304213473062e-05
-4.27306208223073e-05
-2.6874857753847e-05
-1.03239554388291e-05
-3.61473900294403e-05
-2.15066569445206e-05
-3.13251407565243e-05
-1.35253507658699e-05
-7.28723499854889e-05
6.65636441922436e-06
-3.17424585350436e-05
-4.5693656366574e-05
-6.86301012614859e-05
-3.25545792813769e-05
-4.29532334485126e-05
-4.06930816707252e-05
-3.89182456951345e-05
-2.87189178032167e-05
-5.54744598975345e-05
-1.89776482926365e-05
-3.56733483605328e-05
-5.84663894478697e-05
-3.47044551907486e-05
-4.19379416440059e-05
-3.50011904057157e-05
-3.10293961800854e-05
-4.09903674625324e-06
-3.29520354180736e-05
-4.34828366599237e-05
3.56380126544375e-06
-1.63605746498354e-05
-3.98667277202555e-05
-6.39042969405972e-05
-4.68522789660648e-05
-2.98293918515165e-05
-3.37706323610073e-05
-4.07713623952885e-05
-1.3363222434755e-05
-3.90840560896727e-05
1.06065073060718e-05
-4.35736880170301e-05
-6.62050367644704e-05
1.02243198552731e-05
-5.86897169119165e-05
-3.23974458704561e-05
2.17365217053582e-05
-1.34599770616826e-05
-2.13818404790949e-05
-5.18372594823499e-05
-1.13257316473069e-05
-1.37183351187818e-05
-7.13770322960219e-05
-4.93014540429724e-05
-1.64867910838485e-05
-5.86367095574102e-05
-6.32408915157079e-05
-3.84764007991225e-05
-2.41487372892579e-05
-2.82192180446166e-05
-3.25383990631469e-05
-4.79955530783051e-05
-1.62401066053611e-05
-3.72414321556801e-05
-4.85449939938372e-05
