# Supplementary material for: Research on computational propagation and identification of mine microseismic signals based on deep learning
Source: PLoS One. 2025 Oct 22;20(10):e0334641. doi: 10.1371/journal.pone.0334641 (PMC12543183; doi:10.1371/journal.pone.0334641)
Supplement: S7 Data — (ZIP) [file pone.0334641.s007.zip › 000100900001425.xlsx_0.txt_24.txt.txt]

-2.70342912724843e-05
-2.08504759470068e-05
8.21849020704896e-06
-1.26400268814085e-05
-9.22657112722447e-06
-5.41335113072128e-05
-4.40167700055775e-05
1.2083218948676e-05
-2.47476331456829e-05
-4.12198342804736e-05
-4.14998099826581e-05
-2.40548599958987e-05
-4.8417971003178e-05
-2.60354007736298e-05
-5.79085333251816e-05
-3.16746155131878e-05
-3.87415757639677e-05
-2.01360828146338e-05
-9.62485171042921e-06
-5.02044859788638e-06
-2.28685773252151e-05
-4.33520059718085e-05
-3.23002274929731e-05
5.41942970792055e-06
-3.12282362381441e-05
-3.89353221160318e-05
3.81024196380154e-06
-3.23014961490619e-05
-2.93772590045989e-05
-1.46033233281177e-05
-6.2059746228787e-05
-2.77153435218335e-05
-1.82382591701256e-05
-6.44160606353186e-05
-6.38101487911764e-06
-4.20995758983073e-05
-5.47340370037401e-05
-7.06638600144731e-06
-3.37626845296147e-05
-3.19015752219431e-05
-2.47522132240542e-05
-2.15684103103336e-05
-2.21058987227578e-05
-4.57031147910128e-05
-8.00714124899744e-06
-3.92605173674747e-05
3.39424834867327e-06
-5.40807081226924e-05
-4.83080790830362e-05
-3.56744268827837e-05
-2.24166606640798e-05
-3.5425097205473e-05
-2.46785735178557e-05
-2.17455111713268e-05
-2.51173738410791e-05
-3.3487065285228e-05
-2.57840192193119e-05
-6.24881681976101e-05
-4.39703353878326e-05
-4.10962770857557e-05
-3.11924099583437e-05
-3.68724367779869e-05
-5.72402510297163e-05
-5.28405734019934e-05
-3.05919973992447e-05
-8.90674850917978e-06
-9.71992953329137e-06
-1.51334966903569e-05
-2.59721660177921e-05
-3.74060152951494e-05
-2.98366498139096e-05
-1.35874963443158e-05
-4.5764888412725e-06
-2.61806679021614e-05
-2.32278886161312e-05
-4.01356980504646e-05
-3.44559009514992e-05
-5.37161526355047e-05
-4.8649046376824e-05
-8.2686429395756e-05
-3.24243607227595e-05
-1.04165061203203e-05
-4.97714923872541e-05
-2.85642887302384e-05
-2.74361741521945e-05
-3.79436416067248e-05
-6.66772992351137e-05
-2.48556775365372e-06
-1.90996024229206e-05
-1.79991398898342e-05
7.20793322889309e-06
-2.09817707746312e-05
-2.73370730924373e-05
-3.92354797441948e-05
-9.37891175383638e-06
-4.1916889210463e-06
-2.26052346458811e-05
-6.40977526338537e-05
-9.98193795993282e-06
-2.47724304939072e-05
-3.2891103406545e-06
-5.16475464960597e-05
-3.77652734147784e-05
-1.78129020163281e-05
-3.32387497572383e-05
-1.50789678084896e-05
-1.96922448319632e-05
-2.33761140447636e-05
-1.18196772610029e-05
-1.76727175284788e-05
-4.80540500711673e-05
-1.88192797750691e-05
-1.26797393796309e-05
-5.23410464754733e-05
-5.13173266744187e-05
-2.65065602456559e-05
-2.50575756585462e-05
-3.05063129918851e-05
-2.47683802529883e-05
-7.68509378526862e-05
-1.7106313387355e-05
6.6406334767613e-06
-1.97275596211772e-05
-2.1200238640794e-05
-3.7502761929091e-05
8.95789747085428e-06
-4.20371741079532e-05
2.44587115022944e-06
-4.11906467470836e-05
-2.23663330367659e-06
-3.09328058847639e-05
-1.50379096713004e-05
-3.48905143376346e-05
-1.0919553561121e-05
-1.84705264523272e-05
-2.95421523420001e-05
-4.99846529360485e-05
-2.8670064739448e-05
-1.6083170630325e-05
-3.25999853402965e-05
-4.9589344717185e-05
-3.29284567202601e-05
-3.69348073784795e-05
-4.81840059889708e-06
-3.13870853675329e-05
-3.66249546695947e-05
2.77196456513096e-08
-2.01204861771367e-05
-4.97610447961719e-05
-5.12079785536017e-05
-3.23812832071143e-05
-3.87777607697141e-05
-3.92783171455299e-05
-2.7629332665829e-05
-3.72128453536075e-05
-5.82445371638878e-05
-3.18803178860087e-06
-2.85228106560344e-05
-5.54864869444879e-05
-7.41532951505453e-07
-2.50183409728668e-05
-4.81562885337372e-05
-2.66323832946009e-05
-8.09389629326209e-06
-4.34583087828809e-05
-1.96066474247606e-05
-1.88389475989443e-05
-1.31725140170372e-05
-2.2893491216932e-05
-9.37448666543907e-06
-7.80397702070924e-06
-1.40697852197706e-05
-2.50208418890092e-06
-2.58649776177269e-05
-2.2656964930858e-05
-1.80307977336147e-05
-2.41629869809285e-05
-3.82214247762241e-05
-4.12781225996382e-05
-3.00278752990111e-05
-3.35705333269191e-05
-2.78461244343137e-05
-1.7244582882596e-05
-3.29096390367123e-05
-6.3736788497889e-05
-1.46075830594607e-05
-1.48496733027165e-05
-3.67612231139483e-05
1.06406441688441e-06
-2.58037596723921e-05
-5.53342360077371e-06
-4.22357267334758e-05
-8.08594575191043e-06
-2.29226773109436e-05
-3.61469420903392e-05
-2.08944937192532e-05
-4.92773856107174e-05
-3.76809692586227e-05
-2.71096338432166e-05
-4.56962535469362e-05
-6.06666300163544e-05
-2.13067495276503e-05
-1.06899015333199e-05
-1.04715612825816e-05
-3.27544869050969e-05
-3.66816968374794e-05
-4.35739692338016e-05
-4.2550890862838e-05
9.87252649235468e-06
-3.59043597460234e-05
-3.17782089126375e-05
-2.26092849437598e-05
-1.71262717457674e-05
-4.01149372951318e-05
-3.41539956809578e-05
-3.02407660516494e-05
-3.46707459170279e-05
-6.70212132812306e-05
-4.71046901710001e-05
-6.10730848174943e-05
-6.36193116425871e-05
-4.26173505190439e-05
-3.48077976795002e-05
-5.42112365325525e-05
-6.81885898186314e-05
-4.71261853508792e-05
-5.88474348797369e-05
-3.03744317916129e-06
8.5202445123421e-06
-1.55582628263075e-05
-3.14996268744601e-05
-1.93960168033157e-05
-4.83441664433721e-05
-5.80454844740211e-05
-2.28799880622251e-05
-1.31997419328266e-05
-8.94807687626654e-06
-3.82660134464562e-05
-4.3599752447287e-06
-4.97387192106087e-06
-2.17655232353052e-05
-3.0856611324315e-05
-5.29849018959923e-05
-4.28854565374787e-05
-2.01182834544839e-05
-3.12235040074337e-05
-3.06084240217254e-05
1.13053265139278e-06
-2.59012649616227e-05
-3.26336931833407e-05
-1.15392827986033e-07
-1.42211935173096e-05
-2.24398485054406e-05
-1.38769668643886e-05
-4.70172667251894e-05
-3.56445705242752e-05
-2.89974372215696e-05
-4.03086865080753e-05
-1.30983801430122e-05
-2.149178307164e-05
-2.63957133522285e-05
-5.32488234867026e-05
-2.33445368932073e-05
5.75727265345364e-06
-3.24213323732219e-05
-4.64534607680861e-05
-9.70146515279636e-06
-3.54702728147282e-05
-2.13144690098021e-05
-2.68348124082897e-05
-2.7335774853448e-05
-2.65586370754453e-05
-2.48346095758037e-05
-2.53720223249976e-05
-5.1867973007151e-05
-5.07315928858867e-05
-1.69416893643776e-05
-9.24417419553149e-06
-1.93441290677198e-05
-3.91589804047635e-05
-4.22274910027972e-05
-5.19832438568821e-05
-2.60730501728666e-05
-2.25818772324384e-05
-4.23570628706053e-05
-5.72416005248195e-05
3.65847421443986e-06
-3.0656055966104e-05
-2.10527877221499e-05
-3.33004452398609e-05
-4.48809517443405e-05
-5.53408361750008e-05
-3.66513941175934e-05
-7.85743879059771e-06
-2.14020800745629e-05
-2.08616184039624e-05
-2.99345639146783e-05
-6.12463787759214e-05
2.67728041676251e-06
-1.11546807823109e-05
-4.39681692003676e-05
-4.8010845155081e-05
-1.35447689322143e-05
-3.66908542085823e-05
-5.66270353671133e-05
-2.77070984060041e-06
-3.61636301561489e-05
-3.17655412199331e-05
-3.54830330016281e-05
-4.52525575892097e-05
-6.66168412647338e-05
-3.08776198930944e-05
-1.81530855856941e-05
-2.80947635163801e-05
-1.17921026920641e-05
1.03475781503786e-05
-1.33927806337316e-05
-3.62139340602044e-05
-4.29191228796481e-05
-4.33051467924325e-05
-1.73526123992733e-05
-8.76443349880662e-06
-2.583246061967e-05
-6.6487232831256e-05
-1.47933219717733e-05
-6.49521774179786e-05
-2.69850219488001e-05
-3.40458788086703e-05
-3.29879436091174e-05
-1.99871539432223e-05
-3.03884434522166e-05
-4.11929897069546e-05
-5.89146127517112e-06
-1.49341404468657e-05
-2.10389198240109e-05
-1.83414929709152e-05
-1.03002538406917e-05
-3.30663239011413e-05
-4.91326630992522e-05
-3.4897351589973e-05
-4.5532242358104e-05
-3.04054769571324e-05
-1.46161484099311e-05
-4.86252987199776e-05
-1.76936800593462e-05
-6.08846010637598e-05
-5.06728447580417e-05
-4.17428650933997e-05
-3.27400529744827e-05
-3.72754804276811e-05
-7.1651303320058e-06
-3.27915958809649e-05
-6.64998708116987e-06
-1.73032243327785e-05
-2.50714587737624e-05
-4.02979643090326e-05
-4.14666807020926e-05
-6.30782487501622e-08
-2.52615714295118e-05
-1.01632110593085e-05
-2.19989934352238e-05
-3.34426040433895e-05
-3.25850704678166e-05
-3.54008697333462e-05
-2.76034479696962e-05
-2.92714975075043e-05
-1.59423145821409e-05
1.80172579201572e-07
-5.16705750051209e-05
-1.46235147055045e-05
-2.79058793678447e-05
-5.31733754526513e-05
-3.85906786221389e-05
-1.71856664889406e-05
-1.64427407531716e-05
5.94958998587188e-07
2.71833391381149e-05
-2.37218368860644e-05
-4.59792317856301e-05
-5.27032750208635e-05
-2.60626515845849e-05
-6.51953630427566e-05
-4.14996786481289e-05
-3.96638227327508e-05
-4.28965727576402e-05
3.54424168395308e-06
-2.31886164935702e-05
-4.32448230570063e-05
-2.91754224569226e-05
-3.25650122796753e-05
-4.99707754809561e-05
-4.14505220818154e-05
-1.69321564489185e-05
-1.4235497376589e-05
-3.89031305050697e-05
-1.03486423349515e-05
-1.08815682493417e-05
-9.58886445933931e-06
-2.74194164328874e-05
1.88205965528389e-05
-2.35319718438422e-05
-2.86731067384379e-05
-2.55736046885553e-05
-2.59797317679864e-05
-4.33152148248001e-05
-2.32978115005108e-05
-3.60758641766723e-05
-5.32387313765932e-05
-8.88192538021635e-06
-4.04641332356742e-05
-7.50908713361724e-05
-3.03767870162759e-05
-2.10665117464091e-05
-2.35278484791229e-05
-1.43112231685748e-05
-1.96004527780157e-06
-2.91801390841816e-05
-1.41029323766071e-05
-1.18557472441665e-05
-3.22951689524568e-05
-2.40539569377682e-05
-2.49508195958444e-05
2.61514512377676e-07
-2.26381426890806e-05
-2.209769786399e-05
-5.21644908954606e-05
-3.43417368777592e-05
-6.29017449750373e-05
-3.9297311642784e-06
-6.49129092255043e-05
-1.6887159032822e-08
-2.98905628927181e-06
-5.48430465105936e-05
-2.58751433588755e-05
2.54508284433733e-05
-1.45960179054952e-05
-1.72133010646168e-05
1.38071082070174e-05
7.3042429415452e-07
-6.36216932555561e-06
-4.66066549469262e-05
-5.64587284501945e-05
-4.70227467840847e-05
-1.21823502030373e-05
-3.02051242141195e-05
-2.98323142060216e-05
-2.09599625314214e-05
-5.01240921475442e-05
-2.0727700268896e-05
-5.17040967387238e-05
-8.23784010432418e-06
-3.67789401872044e-05
1.2715686476133e-05
-1.92102639521296e-05
-7.73643756222554e-06
-4.02899802853203e-05
1.06995023184863e-06
-1.57018133648468e-05
-3.07210410618454e-05
-3.38530646557652e-05
-1.38692348340338e-05
-6.84726225028357e-05
-2.39422812391646e-05
-2.96753282444627e-05
-3.63731852780372e-05
-3.29908543604655e-05
-5.91019795819368e-05
-4.31288901968976e-05
-3.81492806287554e-05
-3.73956055267243e-05
-3.61406436240301e-05
-1.7725521865071e-05
-3.61079326933707e-05
-6.39002260468227e-06
-3.87381418427911e-05
2.36374239211665e-05
-1.43733815045762e-05
-4.27819525307011e-05
-5.06451558603928e-05
-3.16056789683222e-05
-8.85082481201039e-06
-1.47201852203595e-05
-1.8835398185652e-05
-7.76750282444322e-05
-4.78449784510249e-05
-5.0781545203631e-05
-2.88510627489752e-05
-2.92861000695271e-05
-4.16947078054801e-05
-2.37262820643815e-05
-4.5882507766432e-05
-1.17107447714563e-05
-3.02721626673572e-05
-1.50997379586383e-06
-2.13912824361942e-05
-2.83454620884695e-05
-3.04249650440526e-05
-9.94368105764829e-06
-3.15290008766221e-05
-4.19429454152667e-05
-3.25698932738288e-05
-2.10366586929972e-05
-2.4320783035092e-05
-1.70771149933351e-05
-4.5860679721524e-05
-1.04354644900791e-05
-4.0686708722668e-05
-2.13117292198521e-05
-1.04904879476604e-05
-2.75978975453977e-05
-5.46655070938676e-05
-1.76663772734649e-05
-2.93312582015613e-05
-4.53610187503361e-05
3.60293040892979e-06
-1.55833619276706e-05
-4.87452098454526e-05
-1.73952813236206e-05
-2.44575280893717e-05
-2.97108797432183e-05
-3.91080181261538e-05
-2.42606439547167e-05
4.32825733060261e-06
-4.70302488462906e-05
-1.80461134587231e-05
-1.15639085378488e-05
-4.20121184199755e-05
-4.34763952354626e-05
-1.16766795217138e-05
-4.30997388562928e-05
-1.43053653310828e-05
-2.75413788097298e-06
-1.57682929585462e-05
-2.29628538498667e-05
-1.24287793422373e-05
-4.16901969011223e-06
-5.99188126357173e-05
-3.52827881922276e-05
-1.80346509257608e-05
-4.40973183006059e-05
-3.1852095633464e-05
-1.89383204675557e-05
-5.02091961350855e-05
-5.0227590489437e-05
-2.99459707337078e-05
-6.29100869675026e-05
-5.33192247465158e-05
-1.88907808255742e-05
-2.69438894627406e-05
-3.44545624528919e-05
-2.79415804116655e-05
-1.18706101732811e-05
-5.97006219128151e-05
-1.19796299410992e-06
2.30671313083475e-06
2.48732728367078e-06
-1.04936854864043e-06
-1.94830662511394e-05
-6.32924015371698e-05
4.54167903274698e-06
-2.50882272513007e-05
-3.87590928664076e-05
-2.94471093216875e-05
-2.678466245888e-05
-1.32430616100903e-05
-2.40804691163028e-05
-2.35083818473522e-05
-1.99828504373115e-05
-2.93113403570346e-05
-9.22501258195491e-06
-2.09362695420443e-05
-3.10541373276206e-05
-1.3624714772513e-05
-1.4288046003142e-05
-1.92663025780142e-05
-2.69377850613389e-05
-1.59240646372811e-05
-3.45555328009495e-05
-2.54786481502786e-06
-1.03624174828575e-05
-3.95761619919029e-05
-5.01145123149098e-05
-2.71765974665335e-05
-3.20838254209133e-05
-4.78296183282805e-06
-5.964009691201e-05
-5.83888852165774e-05
-3.28253239488201e-05
-1.03048408956488e-05
-1.26326930429357e-05
-5.16591647829726e-05
-3.51441555880722e-05
-5.98711784095164e-06
-5.46396780429533e-05
-6.45586372687593e-05
-2.94076565946064e-05
-1.19018990234252e-05
-3.78058333013547e-05
-1.34088518114036e-05
-6.14394899088313e-05
-3.52277758248983e-05
-1.25603430436142e-05
-2.95915565368221e-05
-3.6371983941505e-05
-2.46831690260325e-05
-2.09637690784854e-05
-1.58535415256305e-05
-6.18040552439749e-05
-5.4482571052727e-05
-1.11262842270903e-05
-6.39396849830759e-05
-1.03122220678914e-05
-4.14167402262304e-05
-5.16656103938621e-05
-5.08721678828659e-05
-2.84109121857326e-05
-3.09217105494062e-05
-3.16413150082095e-05
-1.87635248113831e-05
-1.7724807210466e-05
-3.57386550767643e-05
-3.96561450226249e-05
-6.14273591563015e-05
-5.01332356520621e-05
-3.54054104164419e-05
-4.61928533829028e-05
-4.91959980630715e-05
-3.69003898631531e-05
-2.68054980276952e-05
-4.02679802743929e-05
-3.51790442978779e-05
-1.39904778183355e-05
-1.1650098167444e-05
1.4905934006651e-05
-9.69417472138508e-06
-6.20323254067371e-05
-4.93657899272982e-05
-1.88017275819852e-05
-3.06296014000816e-05
-1.60944861066262e-05
-1.19207229661306e-05
-2.85405367063652e-05
-3.90812777801269e-05
-2.46700901840529e-05
-1.74556977761922e-06
-4.7354319736919e-05
-2.7286747860832e-05
-3.37938673467119e-05
-5.02460635644526e-05
-9.24899732721016e-06
-3.51936690192515e-05
-5.00022956347346e-05
-2.01310131669324e-05
-4.25507936064189e-05
-4.0473282560407e-05
-8.63902752307467e-06
-1.69660708613401e-05
-4.09137429700616e-05
-3.35562112791906e-05
-4.43003287298871e-05
-3.52809325096971e-05
-1.97868258171624e-05
-5.02181462503152e-05
-2.05686114545473e-06
7.28918796849452e-07
-3.88100684971793e-05
1.7827124365732e-05
-1.40433070859488e-05
-5.24716146374467e-05
-5.01917605443671e-06
-1.67904721577712e-05
-2.70784048725423e-05
-5.27459227188816e-05
-3.95083523473317e-05
-6.42714389943812e-05
-2.63700469202328e-05
-5.07668258135175e-05
-3.44164027259463e-05
-5.44714963702447e-05
-1.09577068379161e-05
-5.85010501873675e-05
-3.05008450578553e-05
-1.60292862594772e-05
-2.77167057212724e-06
-3.31245368543404e-05
-3.61041052057847e-05
5.93857877558266e-06
-5.50130538471039e-05
-1.69359595135264e-05
9.89014167962835e-06
-2.07888669380285e-05
-5.85008343653858e-05
-1.38743366482355e-05
-2.26676020938102e-05
-3.82093563996529e-05
-4.87949383296329e-05
-3.71819912493768e-05
-2.92874516704507e-05
-2.9023304507855e-05
-1.79864347595731e-05
-3.45169157028857e-05
-3.56265451776786e-05
-2.00739353630871e-05
-2.92561781894179e-05
-4.84496236577555e-05
-3.41247789512828e-05
-2.26058388322811e-05
-4.33085018075385e-05
-5.5254842626427e-05
-1.38647795557333e-05
-3.69867490567034e-05
-4.12070348786783e-05
-2.50980687465999e-05
-1.93555695479336e-05
-9.80571703637586e-06
-2.73211865046323e-05
-3.387160141796e-05
-2.42789208112414e-05
-3.03129656136463e-05
-4.61300644304763e-05
-1.72064253698181e-05
-8.76056523074549e-06
9.89678618724244e-07
-3.49530255834505e-05
-2.93565827254016e-05
-2.92431089803973e-05
-5.53976218913263e-05
-4.68121855870656e-05
-2.84047492859355e-05
-2.67949455427468e-05
-4.23113150774613e-05
-4.50254179577182e-05
-7.00670342148855e-05
-6.03509319299065e-05
-2.65071539773555e-05
-2.74495018639539e-05
-3.96492591743505e-05
-1.41134106630874e-05
-1.64672365382968e-05
-4.82070855416368e-06
-1.35508812078316e-05
-2.11916652283848e-05
-1.32745048773655e-05
-6.13498996312e-06
5.24422465974908e-06
-5.8513123134573e-05
-2.56485634258653e-05
-1.08047138042258e-06
-2.10640801051221e-05
-5.24345387000464e-05
-4.09230852441469e-05
-2.0425239495032e-05
-5.97845583377608e-05
-3.63090634549828e-05
-4.1509168744573e-05
-7.46548368269999e-05
4.61676290715269e-06
4.71175654494407e-06
-2.55821961095157e-05
-1.91157687762957e-05
-3.90343294552705e-05
-1.39668688014121e-05
-9.99286281556768e-06
-1.71540267668744e-05
7.42280445150206e-06
-7.05526154520973e-05
-3.4609364276166e-05
-3.37583900128559e-05
-5.76409693849721e-05
-4.74170515121194e-05
-4.2995144619303e-05
-4.87468031535737e-05
-2.98689795677363e-05
-2.51623383915799e-05
-3.84456972732417e-05
-5.06390075221805e-05
-2.19353856421798e-05
-9.78259339478073e-06
-6.12457009665128e-06
1.13096998516779e-05
-5.22487655277566e-06
-4.2724277812075e-05
-4.7134634868568e-06
-9.12630213894429e-06
-1.0407541524685e-05
-4.71531803595361e-05
-1.60695141841249e-05
-1.74898259845463e-05
-5.0754611684605e-05
-6.61604051204563e-05
-4.46459575793737e-05
-4.51361488060764e-05
-1.95521496678897e-05
-3.28048954451616e-05
-5.65862923517827e-05
-4.68597140735744e-05
-5.15928658340151e-05
-2.52513492553902e-05
3.73221137874306e-06
-4.67526593815493e-06
-3.68242199291221e-05
-1.42236209854883e-05
-3.13085198932724e-05
-4.7194111719996e-05
-4.35472903012466e-05
-2.1418896923778e-05
-4.6703621033679e-05
-4.46610528736574e-05
-2.76655607013219e-05
-4.21319052373849e-05
-7.2916044616814e-05
-9.23979705907211e-06
-2.74585759740687e-05
-6.41072311212101e-05
-4.7314266210517e-05
-4.9517335045406e-05
-3.45266081871893e-05
-1.64473767076876e-05
-3.19747879129102e-05
-2.33434953953762e-05
-3.82244399903944e-05
-1.9072686766725e-05
-4.32859502962426e-05
-4.70715594324506e-05
-3.84925880647515e-05
-2.73391784185741e-05
1.77997996239696e-06
-3.08224604810886e-05
-9.50149559418297e-06
-3.43978216143508e-05
-1.25578697522541e-05
3.57397950448653e-05
-3.50562846461082e-05
-4.43210551749888e-05
-3.78208563353775e-05
-5.2070427164902e-05
-5.38562626132286e-05
-6.05527475016791e-05
-2.11998848683491e-05
-2.9001112793428e-05
-3.97894558490153e-05
6.75492898233796e-06
-3.52742612881068e-05
-4.74273732812106e-05
-2.75261220983452e-05
-1.90680114235335e-05
-5.09921373508183e-05
-2.31561183140362e-05
-3.53593823047966e-05
-4.61934879563456e-05
-4.45739972307245e-05
-2.88906173751258e-06
-5.38106078299123e-05
-2.25099085341194e-05
-5.38793931918712e-06
-4.99331861793685e-05
-4.90602402899817e-05
-2.20080493486382e-05
-4.69052348078566e-05
-6.18056877642811e-05
-9.34468166938075e-06
-3.85287996052416e-05
-5.17708148660097e-05
-1.55097568791528e-05
-3.11827694168335e-05
-4.92006715212881e-05
-3.38972758762406e-05
-3.89905962143809e-05
-2.750291517782e-05
-3.58246538676408e-05
-3.04050045078729e-05
-2.62721977822251e-05
-5.71972638793303e-05
-9.45567911260675e-06
-7.77157514006661e-05
-2.64946479539642e-05
-1.2685609312209e-05
-2.06594766680582e-05
-4.57913476663632e-05
-2.43146399413384e-05
-2.40359321338591e-05
-2.66299971875424e-05
-1.43866261772567e-05
-4.16624014535983e-05
-1.61796734323934e-05
-6.33224163587437e-05
5.41261302875167e-06
-1.88698059706052e-05
-2.39130019099394e-05
5.03205340979838e-06
-2.45524173787094e-05
-4.57384725889081e-05
-6.00401130977144e-05
-1.18173740447838e-05
-2.3375402416517e-05
-5.31599318707068e-05
-5.06497871198518e-05
-3.04290174457769e-05
-3.66492458240756e-05
1.5648788885656e-05
1.86271299223788e-06
-3.59595808286778e-05
-4.25869060199539e-05
-2.50526428163481e-05
-2.11186061517599e-05
-3.79283391784663e-06
-1.80388806219243e-05
-2.22916962522688e-05
-1.36002189483111e-05
-3.34265417274568e-05
-2.44026958725522e-05
-5.16034985276272e-05
-8.33416989052665e-06
-6.62437568018224e-06
-1.47475245271779e-05
-6.97119824290143e-05
-3.85220145994713e-05
-3.39794619004373e-05
-4.49535928055578e-05
-2.77230600667582e-06
-6.65980971634228e-05
2.92241606236093e-05
-4.7521447176065e-05
-4.52998572933589e-06
-2.57764249899368e-05
-4.26294026790027e-05
-2.4245834554498e-05
-2.36192651630951e-05
-4.37206589913581e-05
-3.20522530174654e-05
-1.46658111380658e-05
-3.77767319210151e-05
-4.67764546066025e-05
-3.13703169219674e-05
-5.68415666807367e-05
-4.01954426541767e-05
-4.26451927637923e-05
-2.6614492545994e-05
-2.943320309489e-05
-4.71101339560694e-05
-1.25704823219469e-05
-4.9278490131413e-05
-1.68877922637821e-05
-1.58251210715372e-05
-2.75104279778674e-05
6.46098894360752e-06
2.01132330888077e-06
-3.00140309623459e-05
-9.53259337808882e-06
-9.27501977468765e-06
-2.94469995970409e-05
-6.01995956506749e-05
-5.67280691212919e-05
-6.20035264922707e-05
-3.38149386277985e-05
-3.00376163877889e-05
-5.80952057771462e-05
-2.74735041888232e-05
-2.13976915964549e-05
-2.63010347207832e-05
-5.07686399888823e-05
-5.56285519202285e-05
-2.64431421429919e-05
-5.18934925992646e-05
-7.76319777928494e-06
-4.82488883320337e-05
-4.44931302950133e-06
-1.68715676893694e-05
5.09564272590888e-06
-1.86317703827046e-05
-1.95487776682896e-05
-2.53180692379783e-05
-4.23092115141803e-05
-1.33503068690211e-05
-3.33233541065705e-05
-1.9644373770823e-05
-6.20792749796071e-05
-2.385722707675e-05
-6.25263929328226e-05
-4.18578604527415e-05
-2.15005476657868e-05
-1.92696307905959e-05
-5.73260490031512e-06
-1.31304274111817e-05
-2.30659432936738e-05
-2.60892978902293e-05
-2.81455859263603e-05
-5.55902438659134e-05
-3.49875259895959e-05
9.88696968597665e-06
-2.2187229695961e-05
-8.08476856919167e-06
-4.36264481278623e-05
-1.74292991473216e-05
-3.75698383300012e-05
-1.18991530349908e-05
-7.02962163353184e-05
-1.50643732402963e-05
-1.55066131177221e-05
-3.95481991821853e-07
-4.13337636830486e-05
5.3504558237396e-06
-1.34564459503576e-05
4.14782879792386e-07
-2.51871253179543e-05
-3.59631469652733e-05
-8.90992957950899e-06
-5.3925146762162e-05
-9.13471676167005e-06
-3.03541576609981e-05
-4.07059260768428e-05
-4.58879702492062e-05
-1.49838748840537e-05
-3.71463127432098e-05
-5.26069868543576e-05
-4.57592030629278e-05
-4.8082456561559e-05
-3.9922617184705e-05
-1.57164890661905e-05
-4.10170228486895e-05
-1.54916832202092e-05
-4.36789526551665e-05
-1.06968442900043e-05
-2.97417284812705e-05
-3.80619353440875e-05
-3.52196230904132e-05
-7.3077353854967e-05
-4.07648033460165e-05
-3.73994195823451e-05
-4.32361939012521e-05
-5.81867330749821e-05
-4.43699771801634e-05
-3.80539236710597e-05
-2.81463658553374e-05
-1.48637297319512e-05
-2.30434456368119e-05
-6.63998906128255e-05
-1.44678756025673e-05
-3.71927305189976e-05
1.18391681766023e-05
4.83703452730861e-06
-2.88671391481765e-05
-4.30210577646e-05
-3.46689515319854e-05
-1.58017696882112e-05
-4.37000274751679e-05
-3.33452270834063e-05
-2.77245754639449e-05
-1.9682973754679e-05
-1.90168356062479e-05
1.76659884702505e-05
-3.53368214009713e-05
-3.13180443270896e-05
8.39830216638523e-06
-5.26958581004543e-06
-1.8139783235266e-05
-3.31848107757254e-05
-6.05787948937042e-05
-3.43010053610493e-05
-5.42119661986782e-05
-3.18561855378481e-05
5.16107548769318e-06
-1.4768927238017e-05
-7.76861192709441e-06
-5.59633549408517e-05
-2.79650350815011e-05
-3.51040698951452e-06
-1.42814079749355e-05
-3.34727571500493e-05
-1.06307775293857e-05
-3.27001882641703e-05
-1.30436738741822e-05
-1.38108163496678e-05
-1.96335752797895e-05
-3.70027724917664e-05
-1.77146730084802e-05
-5.3903905450406e-05
-5.06386182701805e-05
-3.70841036035444e-05
-2.30138311791582e-05
-4.26238302619863e-05
-4.13900696192233e-05
-2.51624625584144e-05
-2.99714610170939e-05
-2.89410652076333e-05
-1.06443902246591e-07
-3.25619894179313e-05
-6.08048036086426e-06
-9.01964719775736e-06
1.97694251681022e-06
-2.88787138553789e-05
4.08738452235492e-06
-7.53012562008532e-06
-1.38677523602401e-05
-6.52786593655817e-05
-6.27681176420522e-05
-5.92675452118511e-05
-6.66122471748739e-05
-4.41187626792991e-05
-7.94907411827411e-05
-2.41799744044486e-05
-3.94177068270771e-05
-2.1511728173307e-05
-5.89359453557305e-05
-4.3629728980054e-06
4.31777518134598e-06
-7.47439583772874e-06
-3.54835495160634e-06
-2.4719749207564e-06
-4.46787247150536e-05
-2.35303439696144e-05
-3.71295271848394e-05
-3.96805194995597e-05
-4.51725017849216e-05
-1.16846770294653e-05
-3.35506746678343e-05
-8.08111116105256e-05
-2.94450055305812e-05
-6.59366272374688e-05
-4.44576802257584e-05
-2.05363901808052e-05
-3.83391928618372e-05
-6.50959272907203e-05
-7.14012360436886e-06
-2.39285441322324e-05
1.07296330903025e-05
-4.57145214669977e-05
1.91528644787577e-05
1.59987240256788e-05
-5.91167147396998e-05
-5.30325042068165e-05
1.37355435619588e-07
-4.32251681496989e-05
-2.3476580753827e-05
-4.72438304021861e-05
-7.6754565751538e-05
-7.2810478822718e-05
-1.1390526258856e-05
-6.49336245576085e-05
-4.65516580155995e-05
-2.75106045046607e-05
-3.29635309483498e-05
-5.82439495004282e-06
3.61045048181798e-06
-1.46894148500834e-05
-6.72711076566147e-06
-2.87546964022038e-05
-1.53019396448939e-05
-2.28420030045727e-05
-3.31349719325339e-05
-4.3605745448529e-05
-6.72952038525864e-05
-5.32391151688603e-05
-2.46766461339131e-05
-5.94358061556819e-05
-3.91724246619461e-05
-5.14217361009287e-05
-2.22406135392886e-05
-4.82558584044909e-05
-4.1523972543658e-05
-2.27219163470459e-05
-3.98520852962704e-05
-1.72898915542714e-05
3.227832734408e-06
-1.07131145918953e-05
-1.36680366220828e-05
-3.28052381109672e-06
-1.63015879545461e-05
-3.3209875382726e-05
-9.39930019258101e-06
-3.2252327371172e-05
-3.72929873393532e-05
-3.90390052226306e-05
-5.56548270225079e-05
-5.98354210911206e-05
-2.61904697309473e-06
-3.28781860372653e-05
-4.00016432109184e-05
-4.18117592499918e-05
-6.87667440162758e-06
-2.93029760960744e-05
-2.00677069794062e-05
-4.57607719377526e-05
3.07846091917316e-06
-2.84866928258426e-05
-2.5097093648207e-05
2.21697578822612e-05
-5.85161568659134e-05
-1.2981256243284e-05
1.1199704418432e-05
-4.29059488812799e-05
-3.9438433797569e-05
1.03470204822161e-05
-2.25568850500814e-05
-3.88746529411707e-05
-2.92292557551205e-05
-5.85019645864762e-05
-5.76695909618809e-05
-5.24531150367306e-06
-6.37454761323916e-06
-3.58573040414985e-05
-3.36123644729946e-05
-1.31821494857877e-05
-4.38621145822348e-05
-2.86275170458842e-05
-1.02846490659815e-05
2.48112492406636e-06
-3.76935192301278e-05
7.97733401684506e-06
2.76172204090688e-06
-4.72158404042359e-05
-2.99204962702035e-05
-2.3682548095297e-05
-4.81146900692969e-05
-3.27140931236946e-05
-3.0151004223012e-05
-4.54159920341638e-05
-6.11639976571469e-05
-9.49961771584599e-06
-3.85744862099428e-05
-2.64796729313886e-05
-1.96603956453075e-05
-2.18778821699907e-05
-4.7367844499139e-05
1.89930883229036e-05
-1.85428830823944e-05
-1.87121875550679e-05
-4.33688141377312e-06
-1.38892928300296e-05
1.03990183197638e-05
-5.23002440188302e-05
-5.01240923157302e-06
-2.991593649015e-05
-5.78720744832954e-05
1.44568769882883e-05
-4.62988177184523e-05
-3.7562544102888e-05
-3.38696862202769e-05
-7.35471824559912e-05
-7.3695629740862e-05
-5.55682180335828e-05
-1.1102709803737e-06
-6.48157172592102e-06
-1.05746035349053e-05
-4.90492517421386e-06
-7.35751429317894e-06
-1.71127748260133e-05
-3.4460005164703e-06
6.44514107858953e-06
-1.73081059814193e-05
-1.3106865974581e-05
-3.28480925995546e-06
-3.55721197625277e-05
-6.79514124604093e-05
-2.55523833689312e-05
-3.83377207865189e-05
1.66771442219627e-06
-1.08624350166154e-05
-6.27866814340855e-05
-3.55114586046331e-05
-4.11769405055371e-05
-6.95467903006712e-05
-2.75254222077668e-05
-3.15891050892362e-05
-1.46151839452723e-05
-5.25586969127112e-05
-2.81572164657219e-05
1.95681024853876e-06
-4.16086992806914e-05
-2.38759062086839e-05
-1.09609750030095e-06
-3.53308984782301e-05
-6.86534972950037e-05
-4.13225418945576e-05
-3.21359171468248e-05
-5.32727672993874e-05
-3.63814580911288e-05
-5.28844571744104e-05
-7.06056923925033e-05
-3.44306499047562e-05
-3.78554293438047e-05
-3.95596440576719e-05
-2.67894010623574e-05
-1.06136903579541e-05
-7.1314952038177e-06
-4.34978972048043e-05
2.21887341896701e-06
-4.65733105675255e-05
-2.61947881698667e-05
-9.44754238866419e-06
2.44987700278357e-05
-2.31801698487361e-05
-7.25276065374189e-06
-3.4158350907073e-05
-5.59617570740198e-05
1.16863738578078e-05
-2.145432444041e-05
-6.18730165301433e-05
-5.40898898481317e-05
-1.29111475937691e-05
-5.14848913803918e-05
-4.11257546069628e-06
-5.08374114960907e-06
-1.05468250091086e-05
-2.72515216270742e-05
-1.50874544869088e-05
4.30194871064429e-07
-4.25358217256223e-05
-2.36496715926566e-06
1.27068783047102e-06
-5.51263111018379e-05
-1.19092665560577e-05
-2.00581578827408e-05
-5.80435874799744e-05
-3.09324735213259e-05
-4.31803239487729e-05
-5.04607418266644e-05
-4.82019940815392e-05
-4.68231367417996e-05
-4.55254291773263e-05
-4.15222678947996e-05
-5.23838768994844e-05
-1.57315438046569e-05
-3.84584846255671e-05
-3.64084943803821e-06
2.55407222686407e-05
-3.63231042693395e-05
-5.89758202287716e-05
-4.86818393957704e-06
-1.86696599988081e-05
-5.29586889462936e-05
-3.12944978975656e-05
-4.92117677818944e-05
-6.24417677483939e-05
-4.39225137718488e-05
-1.70439532460245e-05
-5.1498670483674e-05
-5.43335463480599e-05
-4.81517044620892e-06
-4.34901886314903e-05
-2.54244432266847e-05
2.91268151762792e-05
-4.73202456544734e-05
-4.94791645562827e-05
-2.00242614952662e-05
3.14397414088672e-06
-3.39828423815806e-05
-1.85088938106354e-05
-1.32604238469761e-05
-4.81779756248351e-05
-9.50067517288522e-06
8.45006740583921e-06
-4.22379135496662e-05
-5.50706597477111e-05
-3.21908473745572e-05
-4.70221751438995e-05
-3.4409429931506e-05
-3.16998510870242e-05
-3.09115337647843e-05
-4.11701558766361e-05
-8.09382064410287e-06
-1.66962900680288e-05
-4.94368831426309e-05
-7.4511449559451e-06
-2.86838326810883e-05
-6.1453100532654e-05
-2.18863841699197e-05
-2.81115028722237e-05
-3.58316745938664e-05
-1.39310417948393e-05
-2.43118071140915e-05
-3.50879504816693e-06
-4.24643643530809e-05
-1.49602052415824e-05
-3.96262230972733e-06
-5.7219653682998e-05
-4.8159294898412e-05
-2.17674115666321e-05
-4.78734448640611e-05
-3.8205190717514e-05
-2.52816571550955e-05
-3.43337778793246e-05
-3.02518854828847e-05
-2.59435982839807e-05
-5.48471835250855e-05
-2.84049379871403e-05
-2.81873996339412e-05
-3.75753499172637e-05
-5.62037083490074e-05
-2.53334930423138e-05
2.35792304268225e-06
-4.72245132837456e-05
-1.3537595204959e-05
-4.15023847034192e-05
-2.62010293446184e-05
-5.99494268555209e-06
-3.65145884106603e-05
-2.11046347503501e-05
-3.15554300981602e-05
-3.21566297669537e-05
-3.20331194358051e-05
-5.26263172037811e-05
-3.91585815841533e-05
-1.90040972440225e-05
-8.13158349901642e-05
-6.3507727326136e-06
-2.7579931054537e-05
-3.55879486726927e-05
-1.87080141016953e-05
-1.41437613018793e-06
-4.69735085567231e-05
-5.78806801243366e-05
-1.70909398442618e-05
-1.71767595451891e-05
-2.97591543002017e-05
-8.326249415644e-06
-3.35938758545625e-05
-4.37479030804634e-05
-8.74437034896491e-06
-2.3967611193701e-05
-7.74392600792794e-05
-3.07938111262182e-05
6.0214418899432e-06
-6.73309034497871e-05
-5.03386538077247e-05
-3.51902845915977e-05
-4.12855383794137e-05
-4.70688715049115e-05
-3.7935812758383e-05
-5.06380917634397e-05
-1.06456786377208e-05
-1.98915751287139e-05
-2.2163694182819e-05
-1.8721674038858e-05
1.36914120695854e-06
-3.55725462241705e-06
-4.42250837297908e-06
-1.24280817771692e-05
-1.54918744047193e-05
-2.98986670878326e-05
-3.06207879248429e-05
-4.02560988296346e-05
-3.92743263935216e-05
-3.61422798504066e-06
-3.96272206535521e-05
-2.85140736166396e-05
-5.78810722375756e-05
-1.94319010757408e-05
-2.33679386539961e-05
-4.03366681087018e-05
-3.55394907422389e-05
-3.19636404837331e-05
-3.8522176535661e-05
-6.51219969701807e-08
-1.8528673396104e-05
-3.098928294888e-05
-1.27650163396298e-05
-4.28326990225351e-05
-2.24888095834801e-06
-1.96580874454365e-05
-2.19961202926906e-05
-1.02064924661751e-05
-3.78612395346506e-05
-5.27731225549069e-05
-5.72108067072944e-05
-2.5555843783465e-05
-2.33157443791976e-05
-3.43942202980574e-05
-3.96295566377746e-05
-3.85858587609628e-05
-3.9585165136386e-05
-1.25151456968849e-05
-1.27233353768137e-05
-3.72868141990956e-05
-2.98476394784709e-05
-3.54866127712332e-05
-4.0983921584041e-05
-1.07911018959573e-05
-8.92369857920829e-06
-2.41648229565989e-05
-4.0286012601506e-05
-1.7382154523782e-05
-1.53298933738269e-05
-4.92654111228061e-05
-2.97464655819026e-05
-4.35223133613062e-05
-4.35672126984109e-05
-4.69263176436034e-05
-3.33093536725786e-05
-4.51925947601334e-05
-2.36360581599709e-05
-1.77587067321708e-05
-4.31014074682359e-05
-2.8549036271809e-05
2.47648221325274e-05
-2.43082444193877e-05
-2.22484641552847e-05
-2.73185354991567e-05
-2.52154117346072e-06
-3.97824994227894e-05
-5.6857088623785e-05
-4.81360536023406e-05
-1.63379195281421e-05
-3.19487296945282e-05
-4.35764040426988e-05
-3.64327773760782e-05
-4.74359568287254e-05
-2.87228023325921e-05
-4.72963493120479e-05
-4.44635495617266e-05
-3.00398235322778e-05
-2.46848472823121e-05
-1.2003056424115e-05
-1.43489093934163e-06
-1.28821816234088e-05
-3.05596713134499e-05
-3.26496250073187e-05
-2.93712966105639e-05
-3.67408830156739e-05
-1.49459498968587e-05
-3.36838074627364e-05
-1.35949179984002e-05
7.63801242841449e-06
-5.53156150320712e-05
-3.07376112086317e-05
-6.08462404288378e-05
-3.96705346001316e-05
-5.05999980215978e-05
-7.24706322079226e-06
-2.99000277441582e-05
-7.13897487311444e-06
-1.366942006798e-05
-4.90260739445764e-06
-3.36325547328847e-06
-4.60522035768447e-06
-1.94104171004456e-05
-2.94979861060682e-05
-5.14442706033902e-05
-9.31172786833183e-06
-4.96215394154545e-05
-6.60545894477434e-06
-3.16271259353299e-05
-6.03237470082038e-07
-1.38686654532298e-05
-6.50645952549546e-05
-4.340918110781e-05
-2.94377610768687e-05
-4.17495161495174e-05
-1.8841485361292e-05
-2.03305896808224e-05
6.54301364468055e-06
-2.98018355000039e-05
-3.24500214929243e-05
-3.1088751892271e-05
-3.54297370205084e-05
-6.06689057700511e-06
4.56010227262868e-06
-9.4697866281151e-06
-1.57443234645779e-05
-1.5068975207346e-05
-1.6154625382313e-05
-7.94337279610378e-06
-3.43852531670855e-05
-3.63829052854707e-05
-4.83872542507208e-05
-1.61913961048557e-05
-6.11447049923945e-05
-5.30346808819816e-05
-5.75473708651579e-05
-2.65925582412411e-05
-5.52164877380651e-05
-3.84254511975627e-05
-2.78848001514518e-06
-2.00987494574025e-05
-4.05839560054519e-06
-3.0985256635765e-05
-1.20752528947627e-05
-2.46932310491533e-05
-3.36433057626907e-05
-3.85630588816798e-05
-1.91968237397842e-05
-9.52801919758282e-06
-1.73964474667872e-05
-4.28286557538436e-05
-3.15871406031085e-05
-5.93213684584301e-06
-3.46914173391632e-05
-5.42788628923258e-05
-3.22352303847981e-05
-6.78999102808426e-06
-1.76290281385868e-05
-6.88829839522576e-07
-1.46025330647782e-05
-6.33381802465687e-06
-2.12580837510257e-05
-3.37489021142813e-05
-2.41554219103527e-05
-3.23424829225316e-05
-1.94396844667443e-05
-2.67942546421398e-05
1.20956209481107e-05
-3.8112087564902e-06
1.8994084915472e-06
-2.60163838876042e-05
-2.73317770089552e-05
-8.99696120062669e-06
-3.5589087204094e-05
-6.11544843270638e-05
-1.02387821793436e-05
-1.42568639527102e-05
6.24070348691367e-06
-3.48720291969935e-05
-1.67497987185127e-05
-2.81166136649661e-05
-4.64693393241463e-05
-2.35464406523281e-05
-8.21387920600062e-06
-3.55335480961077e-05
2.98965361021661e-06
-1.38516481587805e-05
5.60029540302108e-07
-1.00760659182418e-05
4.4384030037353e-06
-4.88472727859672e-05
-3.196516708354e-05
-4.42982982922642e-05
-3.35174610898827e-05
-2.56460384469419e-05
-4.07103973176005e-05
-1.23235980004574e-05
-2.35596616007812e-05
-2.28153153825944e-05
-3.2750793317069e-05
-5.89424822451599e-06
-1.85228140122518e-05
-2.87697780260289e-05
-2.56535804044716e-05
6.98670694276816e-06
-5.72590620511774e-07
-1.92373363733828e-05
8.80161805019267e-06
-3.53412697305227e-05
-5.88964724572894e-05
-5.16482619596415e-05
-6.07205684229392e-05
-4.82283599242977e-05
-2.97463100453484e-05
-9.02355526052443e-06
-3.09350612407208e-05
-2.7755321749624e-05
-2.35034011525162e-05
-4.30760616649902e-05
-2.74111852878323e-05
-2.4441319028849e-05
-4.92089615303666e-05
-5.14816426713562e-05
-2.60443751838152e-05
-1.43116567950604e-05
-5.9706123162349e-05
-1.15132324118293e-05
-2.49326110218063e-05
-3.96968758292214e-05
-3.41403612720829e-05
-2.95613050903306e-05
-3.54006505004161e-05
-5.44467148862229e-05
-5.02875516511878e-05
-6.72912663844607e-05
-4.09190212300031e-05
-3.09471037502071e-05
-4.47180754036273e-05
-3.73633232263094e-05
-1.29087995611336e-06
-1.82633203675347e-06
-2.54663521263044e-05
-2.26810148400231e-05
2.80084812811907e-06
-1.94930750791001e-05
-2.16874095127895e-05
-1.27487873689442e-05
-6.97827318762399e-06
-3.17243096230603e-05
-2.99076301470721e-06
-5.65789186738398e-05
-3.29116228936991e-05
-1.99028547296829e-05
-5.86743795098136e-05
-4.53829253019365e-05
-2.71250091316935e-05
-3.66447961142973e-05
-2.87409878326002e-05
-1.890435908668e-05
-5.87593710714114e-05
-1.67130665071632e-05
-1.41093138264627e-05
-7.35880419469284e-06
-4.1548436932757e-05
-1.47780313901342e-05
-4.1841229711569e-05
-3.4337119182795e-05
-6.80171565728244e-05
-3.23882872097267e-05
-4.69773700432596e-05
-7.17828715548652e-05
-3.57098062585301e-05
-2.3084444364738e-05
-2.91098291049754e-05
-3.92785114207088e-05
-3.49410914635665e-05
-2.58715915178901e-05
-9.56329317576575e-06
-4.32980741996442e-05
1.72359957902428e-06
-3.78962358354204e-05
-1.3972320811193e-05
-3.68391380887623e-05
-5.11025791010504e-05
-1.96407518306371e-05
-1.69845256127707e-05
-2.92800186662516e-05
-5.35413112224778e-05
-4.04989914147411e-05
-7.07234318648291e-05
-3.4245553205843e-05
-2.83069642610446e-05
-4.9469854130676e-05
-4.26980092229317e-05
-1.68601252477048e-05
-3.89966281341819e-05
-5.34931484923884e-06
-2.94922072971367e-05
-2.82245254299022e-05
-1.8745719258407e-05
-3.94448246921645e-05
-1.27066854024776e-05
-4.99957409036038e-05
-2.47886206150927e-05
-3.10618679601478e-05
-4.67712238239806e-05
-4.61808840833268e-05
-4.83971530424349e-05
-2.1574421559577e-05
-5.29792935997552e-05
-7.38809684052571e-06
-1.28242914457392e-05
-4.22701620154287e-05
-2.93940649988078e-05
-2.03808937877649e-05
-5.74568033797982e-05
-7.42826002092047e-05
-2.85523800536462e-06
1.42639298015523e-05
-5.08428239083444e-05
-5.73276179224351e-05
-2.98995955171175e-05
-4.96733483313856e-05
-4.44515020280422e-05
-2.91174941580129e-05
-3.12758722212546e-05
-4.01884096570516e-05
-2.05000168772427e-05
-6.83640419828979e-05
-5.29799765941571e-05
-1.34038805111444e-05
-1.71837155338393e-05
-4.86835568418757e-05
1.78722618249567e-05
-2.04814961213228e-05
-6.102534596569e-05
-1.36867657116872e-05
1.75910625920404e-06
-2.94336191449592e-05
-2.47406257101731e-06
1.12872095967788e-05
-6.69664894336337e-06
-1.14464483299253e-05
-6.19048901043784e-05
4.78207273757906e-06
-1.57511164314125e-05
-2.2047063452347e-05
-1.29641285699947e-05
-2.36717514222762e-05
-3.91482702616863e-05
-4.10022370399237e-05
-3.0598984115677e-05
-6.77146889355188e-06
-1.05049341503423e-05
-3.78270216289806e-05
-3.05311240153661e-05
-4.40103739694548e-05
-3.22306311276933e-05
-3.33417547991675e-05
-3.72633786313152e-05
-2.34314744132521e-05
-1.31556754874592e-05
-3.41854039967197e-05
-1.66264859426054e-06
1.03259884649167e-06
-4.33749104239029e-05
-3.2964416265343e-05
-2.89291348314547e-05
-5.11130228681292e-05
-6.45041308022998e-05
-4.35788869611098e-05
-1.94000654674969e-05
-2.90735186374847e-05
-1.95491577024844e-05
-3.22904540803375e-05
-1.78061874874964e-05
-3.8224654877301e-05
-4.57710101127773e-05
-1.08513736478812e-05
-1.20332975386728e-05
-1.65130865153829e-05
-3.50724935221181e-05
-5.22453332062762e-05
-5.8627435112867e-05
-5.57246419541437e-07
-2.07892091552106e-05
-2.71758813285967e-05
-3.35655254957717e-05
-6.74698799462577e-05
-3.1172142224622e-05
-3.4227816584469e-05
-2.53975908240696e-05
-1.13827066397204e-05
-2.92206540436725e-05
-3.92343041633983e-05
-1.64608388084447e-05
-1.13881685524376e-05
-3.71470215063195e-05
-9.09479541188537e-06
-1.92114555320061e-06
1.46658820300722e-05
-1.30503297262551e-05
-1.81948219519122e-05
-1.28162214629818e-05
1.85379222188878e-07
-8.97613606448848e-06
-1.87680979252089e-05
-4.15962950866377e-05
-5.85766172803583e-06
-5.83497836488917e-05
-4.7983919790674e-05
-3.19874142679449e-05
-3.44508049197406e-05
-2.44037792558111e-05
-4.42511770563155e-05
-3.99820918828064e-05
-1.77390676535092e-05
-5.35187663970788e-05
-2.53135525532352e-05
-3.17880637462327e-05
-5.55100705014935e-05
-3.20937859393549e-05
-9.77190282297069e-06
-3.42798871340641e-05
-2.83205392255586e-05
-1.56947305802798e-05
-6.09118645026508e-06
-7.45495629994089e-06
-2.87627696704284e-05
-4.90977904663557e-05
-5.82950309867114e-05
-4.42217610318044e-05
-3.24069308860605e-05
-3.95625939172305e-05
-1.99336745053604e-05
-2.53869537795651e-05
-1.08948241221034e-05
-1.3781693209075e-05
-3.01961949795912e-05
-4.79478531364036e-05
-2.45389029394175e-05
-3.71730359950507e-05
-1.15540729759356e-05
-2.38511314448744e-05
-1.91655135779053e-05
-6.82358229002592e-07
-2.78056168559623e-05
-3.38948196353925e-05
-4.51457081471853e-06
-7.19809163172304e-05
-3.52555138266891e-05
-4.43987041444826e-05
-9.66847583824316e-06
-2.1628666340039e-05
-3.66143996257393e-05
-4.37342881051195e-05
-4.20242231710308e-05
-2.83167982617838e-05
-2.21834225052541e-05
-1.26369979630602e-05
-2.58736285407619e-05
-1.21146314677873e-05
-1.90901643680537e-05
-1.11923430093841e-05
-1.78064163088749e-05
-4.1532104433423e-07
-5.38726283133236e-05
1.45415629494263e-05
-3.54438025383901e-05
-3.8923734950217e-05
-3.21232413546687e-05
-1.8129160674402e-05
-3.92748362922159e-05
-3.76055708030209e-05
-6.74169306278663e-05
-4.7152636558651e-05
-4.91599364616909e-05
-4.3375948222194e-05
-3.55724687005742e-05
1.53180825356309e-05
-5.77492579174326e-06
-5.22564691822749e-05
-6.5881101654416e-06
-5.70577914482181e-06
-3.80639935407035e-05
-1.25518781173283e-05
-1.74582842168961e-05
-1.12668516611032e-05
-2.89104574532618e-05
-2.97499308193261e-05
-4.13551713492921e-05
-4.39084015857765e-05
-3.85800919862514e-05
-2.39894153321786e-05
-4.33913471619885e-05
7.61540017332208e-06
-1.31823140166975e-05
-1.78718264397942e-05
-4.57353699948464e-05
-1.20759261656781e-05
-2.15340325988309e-05
-1.6405092750265e-05
-2.45410140711902e-05
-1.87610498928148e-05
-1.5398222287832e-06
-2.58440687851429e-05
-3.86480567158762e-05
-6.60283513883217e-05
-2.21652127413923e-06
-5.2254656598515e-05
-3.2053519040166e-05
-6.78549494278569e-05
-6.9099077769532e-05
-3.59445584842237e-05
-4.4595523760904e-05
-4.15306473186313e-05
-4.88874164032423e-06
-5.09089798581589e-05
-2.94934673978005e-05
-1.0668395320817e-05
-4.05308164325307e-05
-1.90269651259244e-05
-2.74843285783812e-05
-5.56444959266975e-05
-3.79093509056113e-05
-9.26667237912856e-06
-2.03147567236089e-05
-5.71549779015143e-05
-3.1766794891691e-05
-1.55769448352966e-05
-3.71691228285034e-05
-4.42739567731656e-05
-5.07341053457795e-06
-1.60927389229265e-07
-6.03478658431053e-05
-3.18655444752485e-05
-5.5525594968011e-05
-1.73145077811811e-05
-3.21965545600609e-05
-2.50031993335996e-05
-2.83203012088035e-05
-2.45028032771075e-05
-9.58064339378101e-06
-5.56438199654408e-05
-1.18725742099744e-05
-3.2846419597156e-05
-3.45250241673345e-05
-5.45853323237888e-05
-2.17077553543154e-05
-4.42288360303687e-05
-3.76787676366755e-05
-3.63627074092713e-05
-1.15409310003982e-05
-2.8847876397861e-05
-2.05437391053122e-05
-4.09778809771502e-05
-4.42427205124619e-05
-5.15582066624363e-05
-4.6308381691453e-05
3.20393285720448e-07
-3.19424191249775e-05
-3.35051458125409e-05
-4.51266451927861e-05
-1.242655267447e-05
-3.29559621620988e-05
-1.81946323582819e-05
-2.87464488676869e-05
-3.21891664738898e-05
1.73813943834689e-05
-4.14305897202134e-05
-1.4404157939579e-05
-2.50598697181771e-05
-4.63185002655945e-05
-2.13250627975845e-05
-4.55690790763617e-05
-9.71412254151133e-06
-3.37479094485739e-05
-4.61603629602652e-05
-1.98422902246359e-05
-2.5137052550367e-05
-2.4444848667539e-05
-5.02957941037014e-05
-4.99240207156147e-05
-3.40106426678719e-05
-4.60582713110287e-05
-2.0673618360233e-05
-9.28422186260239e-06
1.27821185152347e-05
-3.02231947077511e-05
-1.53691040033465e-05
-3.0399794215393e-05
-4.47671872334862e-05
-6.76401263388227e-06
-1.85220562339271e-05
-9.42504810980508e-06
-5.87079990350976e-05
-2.04624798574179e-05
-4.11254156839875e-05
-3.24677126148475e-05
-2.27655701437907e-05
-3.83294379990667e-05
-4.73509256156858e-05
2.08903891668229e-05
-5.95457856369203e-05
-3.79185458895855e-05
-2.19574147694002e-05
-5.36237708048704e-05
-4.61923735818248e-05
-2.57133534977268e-05
-2.98877676662294e-05
-2.43749610756135e-05
-1.73727563111728e-05
-3.31237027496966e-05
-1.57672600629482e-05
-8.45660016566277e-06
-3.76814428885827e-05
-2.35015792263069e-05
-1.22231907369285e-05
-3.66841028044457e-05
-7.72717681829426e-05
-1.2576713512813e-05
-3.38178057474255e-05
-5.27518629730671e-05
-2.85334357060219e-06
-2.38454814770182e-05
-2.31826867548094e-05
-1.37389818074252e-05
-1.7694581854546e-06
-2.69788922789049e-05
-4.27294418984635e-06
-8.22023180701317e-06
-5.513401960216e-05
-3.1845032186146e-05
-2.91879945279988e-05
-3.35702834959282e-05
-2.80798521810665e-05
-2.29171350075805e-05
-5.04824661624005e-05
-5.02757372106492e-05
6.36737393622891e-06
-4.03932642648129e-05
-5.54286074484165e-05
-3.3964145344262e-05
-5.46318811222335e-05
-1.25736584684836e-05
-6.27737659517118e-05
-4.33197723844893e-05
-2.09616114012146e-05
-4.52432733214606e-05
-4.14061995720619e-06
-2.42546811168596e-05
-1.14363861715913e-05
-2.96784023537378e-05
-3.41382111387087e-05
-4.72481943785647e-05
-1.45103472123433e-05
-2.90484608564862e-05
-5.24515359822089e-05
-2.70828008751041e-05
-6.31083054369937e-05
-4.04787202770733e-05
-3.87337456785639e-05
-4.4748688609709e-05
-5.43548617133621e-05
-3.97540617984589e-05
-1.44770683917764e-05
-3.73939448920483e-05
-5.94304079814288e-07
-2.8891290439286e-05
-2.53737889378822e-05
-5.05510647534246e-06
-5.30856648702168e-05
-3.92735107363724e-05
-1.07393368342529e-05
-2.63766376892931e-05
-4.79975768820386e-05
-4.0634887486716e-05
-3.79422284070029e-05
-1.73376720077927e-05
-4.19919716032e-05
-5.62887305557659e-05
-4.43265162446146e-05
-5.80752296523802e-05
-2.94309603183442e-05
-9.32971728065388e-06
-4.91752901905433e-05
-2.67736469551498e-05
2.51608833267788e-05
-3.28820855499872e-05
-5.20855875173484e-05
-1.40633182857672e-06
-4.96712463781767e-05
-1.39869379579489e-05
1.58534429410173e-05
-3.61772962094109e-06
-6.33623321880401e-05
-3.17525987242779e-05
-4.55341917232223e-05
-3.72093948443201e-05
-2.66903871303373e-05
-8.47048461615103e-06
-3.09108141248789e-05
-2.79163273404204e-05
-1.40130996356825e-05
-4.29144677477025e-05
-4.37026500305003e-06
-7.85398763142172e-06
-5.50574630827515e-06
-6.75155679932824e-05
-3.35745591733561e-05
-1.39987020432607e-05
-2.91599391460023e-05
-6.23175120479011e-05
-2.18273610157032e-06
4.82098912295626e-06
-3.6664282297253e-05
-2.13253069483439e-05
-2.51859832649671e-05
-2.91833352674466e-05
-2.24702359893877e-05
8.83235081047897e-06
-4.45528827786159e-05
-1.15830891980314e-05
-5.50615267058119e-06
-5.39787828868133e-05
-1.86124479885791e-05
-1.14839078146322e-05
-3.63187672837313e-05
-2.57280643670278e-05
-1.03138478712224e-05
-4.70071942241736e-05
-4.20076649099116e-05
-3.37085722974984e-05
-2.26912151954615e-05
-5.01237847786615e-05
-3.21231962598285e-05
-1.1322716893101e-05
-2.1150512768131e-05
-7.09867905395359e-05
-1.15957638754084e-05
-4.37178471830041e-05
-8.33601091849603e-05
-2.50950806415575e-05
-3.78940743522606e-05
-4.6724399505065e-05
-1.22851898637257e-05
-1.84710645375177e-05
-2.7697612414904e-05
1.60544506519756e-05
-3.00739138983755e-05
-4.86152790321852e-05
-2.18141861804579e-05
-3.31862781420565e-05
-4.05699309067598e-05
-2.83791073593877e-05
-8.75489167971484e-06
-5.30771870090995e-05
-4.79875197083313e-06
-3.68421229001443e-05
-5.59433012264533e-05
-5.04905840505818e-05
-3.9524227810691e-05
-6.30814501219026e-05
-3.61602823377044e-05
-3.96343382663954e-05
-1.4045393915393e-05
-4.93785599791717e-05
5.38193427589581e-06
-1.47073028018093e-05
-3.91793950001146e-05
-2.97292329355286e-05
-1.89965204205598e-05
-1.03287247402663e-05
-3.45566175437176e-05
-2.51002198343605e-05
-3.6318069515289e-05
-3.9950292089403e-05
-4.16805031289144e-05
-5.5904693664819e-05
-4.70160036676236e-05
-2.11901744402533e-05
-2.00601877129891e-05
-4.97561781659134e-05
-2.48445608544646e-05
-3.62949676120943e-06
-1.60278519067196e-05
-6.74139099837186e-05
1.96947744208134e-05
-3.16441741020141e-05
1.1999760701474e-05
-1.70286286753167e-05
-2.51149408439341e-05
-9.80071307094314e-06
-1.69616855610543e-06
-3.33265668968874e-05
-3.8386545569525e-05
-9.88506409086139e-06
-4.62822003825767e-05
-3.79850010165162e-05
-2.96538235938559e-05
-5.79673518048476e-05
-2.35018201488817e-05
-5.71061160366614e-05
-8.54455702513111e-06
-3.1298969062417e-05
-3.63051730823275e-05
-5.01267803207331e-05
-2.45265903438151e-05
-4.95072543797025e-05
-8.40500684054851e-06
1.06541626802889e-05
-4.24100683516192e-06
-2.54982595613963e-05
-2.07983160817264e-05
-4.63566458425605e-05
-5.85210251581805e-05
-6.19139151395388e-05
-3.86688052590968e-06
-3.8317875128032e-05
-5.21803433066863e-05
-5.11602320520654e-05
-6.8816786387135e-05
-3.21708283527957e-05
-7.24521048465614e-05
-9.74504274573629e-06
4.38016645071968e-06
1.55360541997088e-05
-1.88667695425006e-05
-7.07764774605927e-06
-2.4653157550252e-07
-1.074377670228e-05
-2.72446998364786e-05
-2.29835990732732e-06
-4.05045171175321e-05
-3.49646042419274e-05
-2.95967023458082e-05
-3.03982430892413e-05
-5.31093041924008e-05
-4.43283386497317e-05
-7.38401526436226e-05
-5.43358033921385e-05
-7.69839966134146e-05
-2.28759770152844e-05
-1.24408290818122e-05
-4.20257726541109e-05
3.86736605369131e-06
3.29471916134665e-06
-5.52189370071475e-06
-1.37945915841878e-05
-3.53370465340272e-05
-4.64740877171769e-05
-3.67681633403123e-05
5.51884360521744e-06
-1.44739375388029e-05
-3.99221239565816e-05
-4.88519690711968e-05
-3.88818725270201e-05
-5.53369224688228e-05
-3.55541005116655e-05
-3.03578018385685e-05
-7.63035430556684e-05
-2.76757234494945e-05
9.26015290701191e-07
-3.18517385627135e-05
-2.39539759212732e-05
3.55134295746754e-06
-4.13656547852491e-05
-9.02284930054603e-06
-3.03370958430165e-05
-3.18195979725099e-05
-3.15485334662944e-05
-7.13757913238398e-06
-7.96472543697974e-06
-4.43603668722839e-05
-4.13731302108242e-05
-1.92019110805484e-05
-3.78453194209034e-05
-3.11150560285324e-05
-5.374838768706e-05
-4.1669844858249e-05
-4.74677394732904e-05
-3.67655282865676e-05
-3.41624453037105e-05
-5.30518230552279e-05
-3.68228852537202e-05
-3.93990644998096e-05
-3.3316357447856e-05
6.86735341237717e-06
-1.14325322850289e-05
-1.6208758548552e-05
1.26047327230877e-05
2.23939309652856e-05
-6.30217425667379e-05
-1.47404196579689e-05
-4.42547285630976e-05
-3.07193548610198e-05
-3.24290501617802e-05
-5.76936342719149e-05
-4.11309488672428e-05
-3.91488591857537e-05
-6.26204762549237e-05
-3.94345764739989e-05
-3.61567825986569e-05
-2.23207702940679e-05
-3.5652533002832e-05
-3.48697619404969e-05
-1.64362545820465e-05
-4.23369477811442e-06
-1.31203520096827e-05
-4.68493368932148e-06
-4.8833308109163e-07
-1.07756852593236e-05
-4.50371496270025e-05
-1.73868409434995e-05
-2.21570614845894e-05
-4.69846325308019e-05
-6.98635729948392e-05
-3.707062311283e-05
-6.28922605045314e-05
-4.59761340427553e-05
-5.18592017717175e-05
-3.41792227631485e-05
-2.8240601085641e-05
-7.87359592550981e-06
-1.93783443699801e-05
4.52657997408649e-06
2.88577126688404e-06
-3.29483385542926e-05
1.69204062330204e-05
-1.49776891945479e-05
-4.95790664265166e-06
-5.26548400806635e-05
-5.76326946069421e-05
-7.47004161079291e-05
-3.95032413353934e-05
-2.3915630987158e-05
-6.18072236340285e-05
-9.27195885509342e-05
-1.04956690538754e-05
-4.92120539225729e-05
-3.87743458210803e-05
-3.09191371258571e-05
-6.89233362034508e-06
8.72787973700675e-06
-2.58379044279727e-05
-2.66425757093016e-05
-4.65386034433054e-06
-2.52925186655025e-05
-2.75859566814316e-05
-1.75618581136966e-05
-2.20126611168741e-05
-2.02828890872161e-05
-3.52107289101949e-05
-1.41224324161488e-05
-5.33059037400831e-05
-4.29283585460151e-05
-3.28427742082457e-05
-3.42077250275907e-05
-6.191432000963e-05
-6.2643407129041e-05
-2.12003623088072e-05
-6.50047682346217e-06
-1.82676477862664e-05
-9.71514463544934e-06
-1.40292973264266e-05
-2.75477790940548e-05
-1.25478791515039e-05
-3.01391942464347e-05
-2.46386137695158e-05
-1.47176968789043e-05
-1.08392843069396e-05
-2.76208163021587e-05
-4.70879356723555e-05
2.52008080213531e-07
-6.89001311472075e-05
-3.31036551117267e-05
-2.96201229442836e-05
-4.20518747551297e-05
-2.09564508568591e-05
4.77579396466778e-06
-2.98287844805317e-05
6.29413895489334e-06
7.29790883942698e-06
-1.09668213889494e-05
-2.20852366228997e-05
-1.89631574741588e-05
2.34764478840651e-05
-3.04682373309123e-05
-4.02546292523929e-05
-3.74607952087997e-05
-3.04644884264302e-05
-3.93716085303659e-05
-4.10615057160911e-05
-1.94615519852037e-05
-4.06164817412001e-05
-1.76623246767657e-05
-1.22181070678806e-05
-4.42691049862496e-05
-5.67375269105692e-05
4.13365247744346e-06
-4.5478944083752e-05
-2.87814736538791e-05
-5.16081219085073e-05
-3.2975594318794e-05
-2.89429329213096e-05
-3.61215766096383e-05
-1.46609581693498e-05
-2.78495669893837e-05
-2.98004803176888e-05
-5.5215158867992e-06
-1.911796941666e-05
-2.45976193800976e-05
-1.90391618646493e-05
-2.71670581724633e-05
-3.95465189206729e-05
-2.117858058965e-05
-3.4421335797057e-05
-1.76027347283936e-05
1.38096962396e-06
-1.54522495345624e-05
-9.48453203213729e-06
-2.5961946572293e-05
-2.08825251837435e-05
-3.08314627662291e-05
-4.25400976602311e-05
-3.28409330473256e-05
-5.0418882226141e-05
-3.13710613085339e-05
-1.03401181297368e-05
-1.38275356436143e-05
-3.03629989496412e-05
4.38308366628054e-06
-1.31731691497933e-05
-2.79533983075855e-05
-7.56836742012468e-06
-1.62670768210336e-05
-5.16567983075562e-05
-3.83650370056532e-05
-1.09125767679544e-05
-5.34398099741448e-05
-1.30802481443707e-05
-6.73652018039338e-05
-4.46579173184139e-05
-4.40449489503942e-05
2.71044272199584e-06
-3.14740716568943e-05
4.20041071092172e-06
-3.73071559881767e-05
-1.04656520162862e-05
-2.50993652216192e-05
-7.9861316187184e-06
-1.60671379013859e-05
-2.24550432739343e-05
-1.55997947897537e-05
-1.22431066700787e-05
-7.58919537161959e-06
-1.90416901173786e-06
-2.7070910726815e-05
-3.80758694790554e-05
-1.64114223431654e-05
-1.75878091304587e-05
-5.25400099717543e-05
-6.46273605105955e-05
-6.6589199084847e-05
-3.50475312773926e-05
-4.30678499480566e-05
-2.27144033122739e-05
-1.86349764799464e-05
-8.56801215597801e-06
-1.25535431890912e-05
-1.35289168507657e-05
-1.94307963301858e-05
-3.81014095525629e-05
3.21049681529071e-05
-7.5402067635548e-06
-1.99302760680402e-05
-8.40599740723813e-06
-2.75509711853735e-05
-0.000110105866079762
-4.85002944872367e-05
-2.93042711137145e-05
-4.69847240737198e-05
-3.04507939239735e-05
-3.87782579959785e-05
-4.33316662524349e-05
-3.3366416471162e-05
1.15377526747907e-05
7.83481031818062e-06
-2.60149800211608e-05
1.08601647480578e-05
-5.82971503608506e-06
-5.71848280677185e-06
-1.84483216021567e-06
4.3644081950749e-06
-2.7004832403427e-05
1.48320398257764e-06
8.27016965996698e-06
-4.40432435596177e-05
-7.08063244279059e-05
-1.67314309220184e-05
-3.00755548372694e-05
-6.20675613368469e-05
-4.62357401927324e-05
-2.21893863500743e-05
-6.39950051398145e-05
-4.76091783609762e-05
-1.52391258602346e-05
-1.67135710270078e-05
-5.05918718303039e-06
4.80219544776049e-06
-3.29659219316842e-05
-2.4738459548583e-05
3.07697995687806e-05
-4.36592635398704e-05
-2.61089968332856e-05
-2.84226745363499e-05
-3.64186960762317e-05
-1.95709669886801e-05
-4.35929956462616e-06
-3.74428981043615e-05
-8.22508613709574e-05
-4.89426825724658e-05
-3.17131049111374e-05
-5.75310893708821e-05
-1.64324374365264e-05
-3.33266837309845e-06
-3.64092457116896e-05
-3.20161169011977e-05
-1.7478070882562e-06
-2.99599924766554e-06
-9.86111579904239e-06
-4.9256081738074e-06
-2.48668510503078e-05
-6.24190319039613e-05
-1.22857378516561e-05
-6.21274818350959e-06
-4.87233325857918e-05
-2.35467669740724e-05
-2.18171066370675e-06
-3.66208645612196e-05
-2.2790264392829e-05
-3.05655678062202e-05
-5.38213347588668e-05
-3.23617156102401e-05
-1.5047212751481e-05
-6.37393348310165e-06
1.54000841441512e-05
-8.56181938884043e-06
-3.74725013514101e-05
-1.50061503741681e-05
4.17996362613612e-06
-8.83308406751185e-06
2.93781892386782e-06
-3.06236844814749e-05
-1.90679458051325e-05
-2.84443042463192e-05
-5.79315899996007e-05
-3.32154557055047e-05
-6.87280421540317e-05
-5.27894261475014e-05
-5.242352282283e-05
-2.97495148209311e-05
-2.61054812893404e-05
-4.48979066451212e-05
-1.70250292472445e-05
-4.29541407305792e-05
-7.85304229079694e-06
-9.99609806569205e-06
-8.87079722667434e-06
-1.08457680481387e-05
-1.95997362567036e-05
-4.07044103827021e-05
-4.27651576488812e-05
-2.13664520114271e-05
-2.94793893880932e-05
-4.873490235999e-05
-4.67246410641624e-05
-6.59070507845523e-05
-4.05883713665202e-05
-4.05610642377436e-05
-2.75228194373662e-05
-5.23031250157279e-05
-4.90748246927693e-05
-4.12384805338824e-05
-3.81655000107932e-05
-1.47265394476203e-05
-2.92504349388797e-05
-3.52444743073877e-05
-3.85789165724243e-05
-3.39978724349821e-05
8.9670244042251e-06
-3.9432308127379e-05
-5.05871131324092e-05
-4.91373682065208e-05
-6.49486661715308e-05
-6.82671653663702e-05
6.18351976577129e-07
-3.94857189157523e-05
-3.75299564768791e-05
-1.362698307121e-05
-2.93219062968413e-05
-3.1593254657725e-05
-1.55675369772415e-05
-5.61901407224088e-06
-6.06878479546978e-05
-1.12320349536051e-05
-5.32502675771052e-06
-1.67930134920408e-05
-2.32156398891484e-06
-1.42350770036157e-05
-5.66049386570866e-06
-5.5562732996304e-05
-3.26498503638182e-05
-3.78814691446063e-05
-5.63404342446747e-05
-4.72763732793317e-05
-1.31014295745635e-05
-2.64162497813187e-05
-3.23300829923637e-05
8.54337145177298e-06
-5.15763339207551e-05
-4.49850103598e-05
-1.26731168881737e-05
1.39771568707393e-05
-2.81631282401084e-05
-2.90206463602786e-05
6.36842163751931e-06
-2.97196103653335e-05
-5.21316742629581e-05
-3.57476005459617e-05
-4.25406788570111e-05
-1.74607678674344e-05
-3.21967129917686e-05
-5.75374667396361e-05
-1.67961073413968e-05
-1.23470767881929e-05
-7.72705448838854e-05
-3.20279007985193e-05
-9.46741792461908e-06
2.11348049044404e-05
-3.14071336621662e-05
-1.23666192515117e-05
1.56818455688025e-05
-5.26616695806358e-05
-1.69819789045658e-05
-3.10818581798948e-05
-4.09873331400321e-05
-2.28183555829882e-05
-2.5442693321539e-05
-2.23408999623535e-05
-4.41070969795892e-05
-5.27967504390354e-05
-5.91160691080718e-05
-3.41275640590903e-05
-3.59435089106457e-05
-4.88235553732042e-05
-2.8255373124856e-05
-4.71536756866791e-05
-4.56877494012052e-05
-4.59331742560867e-05
-1.7045324251961e-05
-1.68913062359827e-05
-3.43974420465224e-05
-1.45652831538082e-05
8.56937216284747e-07
-7.27300820451913e-05
-3.24793467706101e-05
-3.48710600707262e-05
-2.25472740868161e-05
-7.44355493566705e-05
-2.8359694151942e-05
-2.81906541529482e-05
-3.66060243723966e-05
-6.22186135616603e-05
-9.00131994007375e-06
1.29784237082084e-06
-2.20434490919508e-06
5.16274776008439e-06
-7.40303467040741e-06
-1.97120373193898e-05
-6.74548876000317e-07
-2.00036570667615e-05
-2.19593838437085e-05
-3.89793455075087e-05
-2.01692039366904e-05
-4.21295165585862e-05
-1.20018186537042e-05
-4.10153869402086e-05
-2.78586762806796e-05
-4.39847764291375e-05
-2.37396507050272e-05
-1.65907088165433e-05
-3.38721926189302e-05
2.31545817325632e-05
-4.85673947735237e-05
-4.76415615854783e-06
3.92112507772991e-05
-9.31151781956891e-06
-3.84707584835745e-05
-2.0025190349373e-05
-2.80413954869702e-06
-3.66107194089856e-05
-3.28146878691196e-05
-4.32933004876698e-05
-2.44592679408908e-05
-4.3285330926729e-05
-6.74321345491636e-05
-2.92128045135457e-05
-5.55126022094307e-05
-8.43018770054968e-06
-8.4854415909335e-06
-2.61157801954854e-05
-6.29817151534465e-06
-2.86647916636332e-05
-2.52949815600758e-05
2.76564492816766e-06
-1.31623549046372e-07
-1.70907024572802e-05
2.32396901434242e-06
-3.37795792399253e-05
-4.16243712702968e-05
-2.13600323580174e-05
-4.81060157923552e-05
-4.45904978934184e-06
-8.84584691212131e-06
-5.91342571138347e-05
-3.81512187608709e-05
9.07162775451267e-06
-2.64257795634894e-05
-1.15635003611164e-05
-1.91804171747534e-05
-2.80769659445901e-05
-2.81893207588333e-05
9.54662073590713e-06
-2.09364929621261e-05
-2.18778349589785e-05
-1.27674661846107e-05
-2.15232391470096e-05
-3.50011238940892e-06
-2.00104148883604e-05
-1.48058063168538e-05
-2.59177682994824e-05
-3.01847793340028e-05
-2.85394444036123e-05
-4.58951041685503e-05
-6.01689209443554e-05
-2.11123606006671e-05
-5.85394837420404e-05
-5.71744904524756e-05
-1.78995577700557e-05
-4.49343129300011e-05
-6.3820312298667e-05
-4.15791389159158e-05
-5.98815669628254e-05
-3.88651862673523e-05
-3.59235209821323e-05
-2.44945429946624e-05
-4.41709694835023e-05
-2.2433021996085e-05
-3.55473085835594e-05
-2.91476173430006e-05
-4.2363747913338e-05
-9.4383242253354e-06
-2.90744174917297e-05
-2.96228518852975e-05
-3.25797862599632e-05
-2.79176200911605e-05
-4.53924668520152e-05
-3.70957790060951e-05
-3.11921297209923e-05
-7.45581750455655e-05
-5.35311846262062e-05
-5.00237277001833e-05
-4.49893693049245e-05
-3.25499591397777e-05
-1.95691784290682e-05
-7.44315521482623e-06
-5.04186798384646e-05
-3.06703064419665e-05
-2.12794553707196e-05
-2.55288824079648e-06
-3.4831052714311e-05
-3.06843599245183e-05
-6.45745296907325e-05
1.09721847343584e-05
-2.73295328682412e-05
-4.44041492238401e-05
-4.03224547579707e-05
-1.32843738775051e-06
-2.67410541365317e-05
-6.53457098602111e-05
-3.83300254247118e-05
-2.01035833741869e-05
-2.90048139034472e-05
-1.62933720147863e-05
-3.49367596592122e-07
-2.13984706038171e-05
-2.47315623539071e-05
-1.58575674235584e-05
-3.56743078831754e-05
-4.55155962421455e-05
-4.90830686596629e-05
-4.19834405406959e-05
2.04357944049302e-07
-3.16942221549658e-05
-5.34516930835765e-05
-1.63069056193999e-05
-2.71566936460109e-05
-2.85700014742829e-05
-2.92842695284243e-05
-5.43838504223023e-05
-1.33753912372215e-05
-5.12101292672608e-05
-5.54344865128473e-05
-1.58816668218511e-05
-3.31169481656261e-05
-2.48491972133038e-05
-5.53085936902996e-05
1.15758491379497e-06
-5.61978711346601e-05
-1.79843566011621e-05
-3.15598549352934e-05
-5.13402000139599e-05
-2.19314808829654e-05
-4.94274896058334e-05
-4.73971494915635e-05
-3.99948991241237e-05
8.02104239052784e-06
-1.43184364702502e-05
-6.42011499749384e-05
-3.09176730639663e-05
-4.10962525982791e-05
-5.6199539961924e-05
-1.94342927725844e-05
1.64436245299407e-05
-6.63066347281517e-05
-1.56025045973424e-05
-1.94021030887515e-05
-2.30268039874892e-05
-1.71953216424932e-05
-3.163196669774e-05
-6.2965299712336e-05
-4.63714997431312e-05
-1.86683379380312e-05
-5.71160697371836e-05
-4.18162047664058e-05
-1.86654447515498e-05
-1.61054979016679e-05
-4.12237721621593e-05
-2.57246125544688e-05
-2.31570833259661e-05
-4.99938286998303e-05
-1.56320078787243e-05
-2.3559894908779e-05
-2.30970724804219e-05
-3.66063803907356e-06
-3.37283074440923e-05
-3.5361971965212e-05
-4.98336973316386e-05
-2.25150702336848e-06
-3.76445082010475e-05
-3.84153584745218e-05
-2.25382540817758e-05
-3.36953011955411e-05
-2.11732400657652e-05
-1.37577499858274e-05
-4.34243233004461e-05
-3.05852933526018e-05
-3.14788025462059e-05
-2.48463421684758e-05
-6.22659825840093e-05
-5.3776351297622e-05
-3.62744618728322e-05
-9.18053003237423e-06
-2.24720433185243e-05
-2.24937181342242e-05
-3.62360574273824e-05
-3.88766489475871e-05
-4.30483888664601e-05
-2.04461746863914e-05
-4.31641463453391e-05
-3.13513874248016e-05
-3.75404303559915e-05
-1.28250657316271e-05
-4.16188882050413e-05
-7.77435988511501e-06
-2.29770619218954e-05
-5.81442578179421e-05
-1.8224477087652e-05
-3.29460710789191e-05
-7.15727245656752e-05
-3.49870861148791e-05
-2.65977215956765e-05
-1.78637062639322e-06
-5.75974065121633e-05
-4.69685753876913e-05
-1.92625791219772e-05
-3.62974425369861e-05
-6.91068218952532e-06
-2.93301575712389e-06
-8.07675104877648e-06
-2.64538444545688e-05
-1.35870131808391e-05
-9.56884915545799e-06
8.06406255693729e-06
-1.83169579342729e-05
-1.32882553512954e-05
-3.30135060109445e-05
-1.49192916368759e-05
-4.28489841884246e-05
-9.09928257813116e-06
-3.8592443646988e-05
-3.61450024451144e-05
-6.01974304943317e-05
-3.60115517260516e-05
-1.40681830414809e-05
5.44561515732272e-06
-2.98868817344446e-05
-3.10980793022814e-07
-1.41388824253567e-05
-5.41117814822728e-05
-2.89656316232015e-05
4.51178611665084e-06
-4.2175264738453e-05
-1.33196887446941e-05
-4.77975724549909e-07
-2.57499739474276e-05
-7.07735676169618e-05
-2.40052858389999e-05
-6.22757124379702e-05
-4.13424779355698e-05
-4.47220794216323e-05
-1.83304739869075e-05
-5.58603476750096e-05
-4.08255122109081e-05
-1.92102142470862e-05
-6.78115830964701e-06
-4.02468968754746e-06
2.64660624479618e-05
-4.96803776982249e-06
-1.28519328387593e-05
-2.80632032679402e-05
-2.4628292052301e-05
-2.72307415861792e-05
-9.0528730023111e-06
-3.58514873986497e-05
-5.47057573394036e-05
-3.07299285275098e-05
-4.65705792360993e-05
-5.16848113066997e-05
-4.55723153294508e-05
-4.33296067273983e-05
-3.88725654282186e-06
-3.97206249849482e-05
-2.2820661185315e-05
-4.51251729226369e-05
-4.38625711671866e-05
-1.26383940748304e-05
-2.01039919159737e-05
-3.46292682182265e-06
-1.65176800072461e-05
-1.96637783106507e-05
-4.16712803129442e-05
-1.76151953746554e-05
-2.58963477786242e-05
-6.21409588116808e-05
-2.94669390623885e-05
-1.02852747251077e-05
-6.67029511213251e-05
-1.46886015386698e-05
-6.26065402723687e-06
-4.4265115911737e-05
-5.27142181159485e-05
-6.93791948626008e-06
-2.03689353397544e-05
-1.98988383613013e-06
2.11378958584927e-05
-1.32409409361041e-05
-5.74341013488061e-05
-5.90924748410736e-05
-2.65003951063357e-05
-4.65411417645601e-05
-8.77893771742775e-06
4.81882452543006e-06
-6.21100658810367e-05
-1.9400721454323e-05
-2.73288169451823e-05
-1.53533278973375e-05
-4.32367932853402e-05
-3.08570676112288e-05
-3.77213697599547e-06
-3.34911994311074e-05
-4.49714940648125e-05
-1.15874604432072e-05
-7.02867216310781e-05
-3.45685785938571e-05
3.34268481521857e-06
-9.31881595009008e-06
-1.09711957954526e-05
9.19359786931794e-06
-3.38630782931508e-05
-3.93609654904054e-05
1.34647990374562e-05
-2.06340525665698e-05
-2.85249508101073e-05
1.86554988351835e-06
-4.21441742418195e-05
-7.62150107556131e-05
-3.37848462601234e-05
-3.19649702441893e-05
-4.936322034082e-05
-4.86965887265027e-05
-7.73850038329567e-06
-1.88739788544298e-05
-1.94491950757099e-05
-1.51383137072664e-05
-2.7401261904342e-05
-4.86578226381031e-05
-1.41224900333207e-05
6.82484634071854e-06
-4.3665030447701e-05
-3.62145120870232e-05
4.00314012187561e-06
-6.23815367335605e-05
1.74930334995323e-05
1.96767331220099e-05
-1.43107179732746e-05
-2.40789415393847e-05
-1.53019938297149e-05
-9.44371503256521e-05
-5.57290857582828e-05
-2.73748918761255e-05
-5.50112844447315e-05
-4.27259265100747e-05
-4.47676945734274e-05
2.0758355259144e-05
-4.1093468487414e-05
-1.48795754689222e-05
-6.49695521556959e-05
-6.15769135971836e-06
-2.38892802914338e-05
1.54411855075232e-05
-2.90391630536986e-05
6.90347091047218e-06
-3.37921809757718e-05
3.04892555883106e-06
-3.97066707168133e-05
-1.46169621276112e-05
-2.2619690381392e-06
-4.51809388343646e-05
-1.81392229814524e-05
-2.2221191315436e-05
-4.57157778423528e-05
6.02829734600581e-06
7.54889358343903e-06
-5.71022273085999e-05
1.12652960377621e-05
-3.58224364982571e-05
-5.13792589518592e-05
-4.73577953255026e-05
-2.46658810945421e-05
-3.16546815451385e-05
-5.54944270591921e-05
-9.89552049069162e-06
-7.77055292620528e-06
-1.98957466345918e-05
-5.83621941156837e-05
-2.44248884412674e-05
-9.82980292846781e-06
-5.39635760498859e-05
-3.2268249174979e-05
-1.03744530211794e-05
-2.97245838779868e-05
-2.35084712633503e-05
-1.8088289076992e-05
-1.76823367948513e-05
-2.44163992364558e-05
-3.42135525983105e-05
-3.85075385627402e-05
-6.37679406491715e-06
-4.50310687815367e-07
2.01441745578281e-05
-3.47853828694758e-05
-5.41262357263862e-05
-6.74779605430002e-05
-5.46457424517663e-05
-2.72435150183863e-05
-4.45967740748515e-05
-2.93535864232129e-05
1.2125364668487e-06
-3.55934344319769e-05
-2.66227425152384e-05
-9.13081544647705e-06
-7.04449202105933e-06
-1.93759557682535e-05
-1.10688543198868e-05
-2.37663260643262e-05
-3.24371826782296e-05
-2.66873179781121e-05
-2.2756377747525e-05
-3.43803565908706e-05
-6.27658833646558e-06
-1.87714717506173e-05
-1.91979089389412e-06
-1.41431315023464e-05
-7.68811082272931e-06
-2.45549489944221e-05
-3.94753098748645e-06
-2.06928054873419e-05
-6.64405072038668e-06
-4.19440780148985e-06
-1.05545636971887e-05
-1.51827663762932e-05
-4.08012011491568e-05
-2.34992631202435e-05
-7.18693511542805e-06
-6.37142832630833e-06
-1.90239595572639e-05
-2.41161662883702e-05
-2.96263423347111e-05
-3.59011966852076e-05
-4.92284282298537e-05
-2.61454615897e-05
-2.2460493132199e-05
-5.40082541851125e-05
-1.35908304615143e-05
-3.99154712974477e-05
-5.11107414851366e-05
-2.41714158331936e-05
-3.54437146018692e-05
-3.96044131368759e-05
-2.02279695309175e-05
-2.52042975718028e-05
-1.74168263131143e-05
-5.47541041412755e-05
-3.15656102567206e-05
-2.68176107377755e-05
-2.82993365418978e-05
-1.77634985274294e-05
-2.12584286901305e-05
-3.64627965035088e-05
-4.16573952376375e-05
-9.76179021250125e-06
-4.77332936250824e-05
-3.15779770354605e-05
-2.41061985772936e-05
-3.31410087967335e-05
-6.04874502590467e-05
-3.89204935364462e-05
-6.3242137254132e-05
-1.93679973811011e-05
-2.11984585020478e-06
-1.55519907754155e-05
-5.39634670470552e-05
-1.81103235086211e-05
-1.11493850308635e-06
-7.16035958626744e-05
-6.62253679679413e-05
-3.94747973378926e-05
-1.36574700378888e-06
-3.62812428014998e-05
-1.23109898700537e-05
-5.85601334061447e-05
-6.1761144919916e-05
-1.73864706617857e-05
-2.10623209435638e-05
-1.62584586516819e-05
-3.27966118951861e-05
-9.20220286295011e-06
-1.89435014121312e-05
-4.65153407975364e-05
-5.21789100721983e-05
-4.76362152112859e-05
-5.75224190871301e-05
-1.68784680326555e-05
-1.39427998958785e-05
-2.58171458071945e-06
-2.12626027622815e-05
-2.53332623202869e-05
-3.67724636850262e-05
-6.43705143027863e-05
-3.57071444128929e-05
-2.66114364045135e-05
-1.38687937222418e-05
-2.40999737633563e-05
-4.83283726321697e-05
-1.71197280408898e-06
-5.06083777633093e-06
-3.64188676652321e-05
-2.77947223750811e-05
-1.46939174277906e-05
-2.76407236495655e-05
-2.23334730782897e-05
-1.82233600527889e-05
-5.9210107708601e-05
-5.88052948230057e-05
-2.54312640845874e-05
-2.28954806113898e-05
-2.59622600628553e-05
-3.8066508233178e-05
-6.34453368930646e-05
-6.63456747241623e-05
-2.30256389570766e-05
-1.17747902080915e-05
-3.16499073623559e-05
7.59272736704342e-06
9.84193907769207e-06
-3.99423282492876e-05
-5.88657290713347e-05
-2.42914765508774e-05
-4.33998703224554e-05
-2.7886017542649e-05
-1.96219945612408e-05
-3.68750027990308e-05
-2.91212647376032e-05
-1.42034087590942e-05
-1.97210554419797e-05
-2.26363166481943e-06
-1.81822811775084e-05
-3.31324158125341e-05
-6.89072943971463e-05
-3.08521975954668e-05
-1.64287343211924e-05
-2.20266147335404e-05
5.56467368527266e-06
-1.12856339514126e-05
-4.15187113152909e-05
-3.15745631658064e-05
-6.05115540798419e-06
-4.04323197728141e-05
-2.7568684431449e-05
-3.95331249243071e-05
-2.69249643534807e-05
1.48781687004602e-05
-1.57638253090826e-05
-4.75603007041389e-05
-5.42663796697541e-05
-4.4932574382379e-05
-3.63220743311818e-05
-2.28137081531607e-05
-5.01033775604241e-05
-5.15820596063659e-05
-6.15412296172646e-05
-4.06325832857866e-05
-3.8984635756397e-05
-3.36618134972098e-05
-3.90933417712166e-06
-2.41096601655779e-05
-1.52965487939053e-05
-1.49481279015956e-05
-1.38225959851218e-06
-2.28975002814274e-05
-2.12627889418601e-05
8.94064438202382e-07
-1.98514311289276e-05
-4.19477334535033e-05
-5.72789012993882e-05
-3.28862572608165e-05
-2.9462751213965e-05
-1.94939413289039e-05
-1.63318006562018e-05
-2.27221387804656e-05
-2.33190905258852e-05
-2.59829739286917e-05
-1.89116997574349e-05
-3.5852950602493e-05
-5.40033675271592e-05
-3.85646421973382e-05
-1.81337649945589e-05
-3.10919057677603e-05
-3.65920173830568e-05
-3.55886818309156e-05
-3.27785915678102e-05
-1.15584568614159e-06
-3.39673633130162e-05
-5.36256695727868e-05
-2.78412791299106e-05
-2.81598156637466e-05
-5.12382695694131e-05
-1.20449678322593e-05
-1.86455270669751e-05
-3.31010902383717e-05
-4.06622176898898e-06
-1.78723443831842e-05
-6.89487644289977e-05
-2.21400358091302e-05
-2.36479403278804e-05
-5.11621230945825e-05
-1.67563590264076e-05
-3.08620272112571e-05
-9.84641073575406e-05
-4.71507270827134e-05
-4.06049341090708e-05
-7.62457362763919e-05
-8.31296736695936e-05
-2.84310902058067e-05
-8.27082605992819e-06
-2.76068230045975e-05
1.08617046397448e-05
-1.81134144388365e-05
-8.61874668324081e-06
-3.80204448040338e-05
-4.20572383451616e-05
-2.95716842818653e-05
-2.53962084189874e-05
-4.86109522490151e-06
-4.41314940151917e-05
-2.87196056413367e-05
-1.64720273151358e-05
-4.91559379937737e-05
-3.64204892328965e-05
-2.99506386402027e-05
-4.97908277681984e-05
-4.9588223980303e-05
-2.9338260104695e-05
-1.88087775678963e-05
-7.11302903191855e-06
-4.08649256584449e-05
-9.78966427200742e-06
-1.99105753358203e-05
-3.49120448875273e-05
-5.27896701076782e-06
-2.49413227385449e-05
2.60046495493352e-07
-1.6808125268725e-05
-2.80197772789065e-05
-3.63679941223783e-05
-3.99353239685823e-05
-5.3274491961497e-06
-4.44578172117986e-05
-3.72910743320179e-05
-3.33001490446744e-05
1.61966449277151e-05
-3.68894735278843e-06
-2.28675471713274e-05
-5.90292706682961e-05
-4.82573090354199e-05
-2.33564947746015e-05
-2.78045827221618e-05
-1.4146190214042e-05
1.6899501739875e-05
-9.88545610461513e-06
5.13171040769229e-06
-2.74423689140492e-05
-3.74010218795726e-05
-2.23981349668721e-05
-2.97113900187735e-05
-1.96614889685787e-05
-9.62640586051124e-06
-1.99987030854352e-05
-4.98855980117369e-06
-3.91499709953055e-05
-1.73001852154527e-05
-2.81189034975274e-05
-4.59748437628203e-05
-1.04345689549447e-05
-3.01254378029077e-05
-3.05872170430301e-05
-4.12587245203958e-05
-9.74188286643751e-07
-4.73430003970497e-05
-3.32473000163582e-05
7.18189153832594e-07
2.93723378374624e-05
-1.14128799040804e-05
-5.03905706212475e-06
-1.16899473024581e-05
-1.48817029868252e-05
-5.22673209435284e-05
-2.51462670346455e-06
-2.94522286981893e-05
-1.87443358684775e-05
-4.48101706314416e-05
-3.89659209334839e-06
-6.32759665927199e-06
-3.58910296504028e-05
-1.53580253125019e-05
-1.1737186723025e-05
-3.40403552630893e-05
-4.2520177250061e-05
-4.16352030310656e-05
-1.70044984619199e-05
2.08973497230786e-05
-1.83077632556879e-06
-3.3889402997944e-05
-2.53405441883272e-05
-2.1484315939299e-05
-5.15165811742506e-05
-4.81431499067068e-05
-3.21137685958996e-05
-6.30993320893047e-05
-3.27673637319716e-05
-7.26783342478002e-05
-4.7997421932817e-05
-1.82291832486335e-05
5.5912272114983e-06
-3.60705563338046e-06
-1.42831843857238e-05
-9.89507250804879e-06
-1.533883501251e-05
-3.44131837652655e-05
-2.50023715805507e-05
-3.19100473094092e-05
-3.02260431068476e-05
-2.91051213482607e-05
-3.45930035303944e-05
-3.98109151871006e-05
-5.92889441580004e-05
-4.18015384709983e-05
-2.04476905071402e-05
-6.21933958369236e-05
-6.06033746075814e-05
-4.07519372669821e-05
-4.37228885399521e-05
-1.02154280680861e-05
-2.7596553946393e-05
-4.45276051433285e-05
-5.75897450851977e-05
1.53478154585188e-05
-3.68559002107369e-05
-3.55658804620619e-05
3.8322318132251e-06
-3.26484061545801e-05
-4.19035455607076e-05
-6.76634394917094e-05
-2.25973106386885e-05
-7.62436665399935e-05
-7.76220202672072e-05
-2.21329038469501e-05
-4.78909135598093e-05
-5.31524424516716e-05
-1.55719182701052e-05
-3.03229691243611e-05
-3.70171480710766e-05
-1.36095813293835e-05
-6.38539810561045e-05
-3.97327844967202e-05
-2.11619935953627e-05
2.91442072683208e-06
-4.7931609855159e-06
-1.85446350593537e-06
-3.45449294932501e-07
-2.83350126147376e-05
-6.22703247820912e-05
-1.88654256246554e-05
-4.8842403147181e-05
-7.56525905554882e-05
-9.02882522321118e-06
3.61492175513165e-06
-5.05808607326506e-05
-3.41587740051281e-05
-3.98619644738922e-05
-3.79853159700431e-05
-5.64961720721343e-05
-2.12475598413726e-05
-2.05290089754587e-05
-2.33105423199031e-05
-3.57357094019629e-06
1.53134926087325e-07
-2.92714186738055e-05
-3.35198367838617e-05
-1.29158438341639e-05
-3.83003310123029e-05
-3.57515008379264e-05
-4.36269374772012e-05
-7.27145755333739e-05
-3.23773645704585e-05
-2.49932243367752e-05
-2.01467631194076e-05
-4.19340437053359e-05
-2.40900382931212e-05
-3.52067933847433e-05
-3.97493741057875e-05
-4.69088835847686e-05
-9.32225110797079e-06
-1.9881743746248e-05
9.05391747583632e-06
-2.70259928930434e-05
-3.23900953006498e-05
-2.94337785519232e-05
-4.31924118196824e-05
-2.48565134240295e-05
-3.01902443255384e-05
-3.40018465261567e-05
-3.69137113672585e-05
-4.73016943932831e-05
-2.6981321316458e-05
-3.28468627122413e-05
-5.53694843998987e-06
-2.19823049248351e-05
5.63253116846711e-06
-2.23944432074289e-05
-2.40388389991765e-05
1.03098022661999e-05
-2.97848223720692e-05
-3.67857357896013e-05
-4.59611180331226e-05
-4.52735169315222e-05
-2.8256457599381e-05
-5.51011130868795e-05
-2.42136260454438e-05
-5.98881535018671e-05
-1.54189487642e-05
-5.25362746700506e-05
-3.9678057858703e-05
-2.09392644166776e-05
-7.14628985509099e-06
-1.90675738691998e-05
-6.81997224897196e-06
8.06068431715927e-07
-2.40498533847048e-05
-2.29082551958789e-05
-8.86275867932584e-06
-9.74500887710668e-06
-4.68368949148103e-05
1.23878248875036e-05
3.71337226500739e-06
-3.49777052176221e-05
4.56827933020056e-06
-3.25017800591118e-05
-4.60587649999483e-05
-4.42735376681777e-05
-3.79049364851569e-05
-5.27241647508608e-05
-4.13376901699035e-05
-1.40085909258603e-05
-2.14314494036584e-05
-2.91468944375764e-05
-2.0752946860829e-05
-5.03298240700133e-05
-4.52564903340727e-05
6.74615418814013e-06
-9.81561622025172e-06
-3.75833434871514e-05
-2.88960423960169e-05
-3.01537610651061e-05
6.31802591850839e-06
-1.95338093977198e-05
-3.33949758907723e-05
-1.55886520701337e-05
-6.00038460236585e-05
-1.53141390632145e-05
-2.96149076128541e-05
-3.43481055665563e-05
-4.02045276980021e-05
-4.20301561831336e-05
-2.26235350791235e-05
3.43962040762855e-06
-3.23096082556759e-05
-6.03490261832404e-05
-7.13776606970099e-06
-6.34435296524982e-06
-3.7545383578847e-06
-1.60769760587121e-05
7.40120184902997e-06
-3.04245692839506e-05
-1.23860648790281e-05
6.40212010445021e-07
-3.36914762987462e-05
-2.80150926549014e-05
-4.13236884165262e-05
-2.19481399520152e-05
-1.47197801079813e-05
-6.21139248945045e-05
-3.28835986307525e-05
-5.80923296662983e-05
-3.27314404686978e-05
-3.85082301329982e-05
-4.45757236048689e-05
-5.19440342537939e-05
-2.38611945571092e-05
-4.25744886711737e-05
-4.06076460571022e-05
-3.99703190129385e-05
-4.01631848249738e-05
-1.17069123983042e-05
-1.11466425910325e-05
-5.22674170564254e-06
-2.31277767915806e-05
-4.22608144714011e-05
-4.18456759741672e-05
-3.5784574650985e-05
-2.63629109126101e-05
-1.48013098391528e-05
-4.06991581505757e-05
-5.28143463456651e-05
-5.82604525825232e-05
-2.72548297052528e-05
-5.35198864757908e-05
-1.04845862056964e-05
-1.69676033042255e-05
-2.72646646310604e-05
-2.14416345460295e-05
-1.16819800811047e-05
-6.65922030563232e-06
-7.72447414204932e-06
-6.28270434455229e-06
-4.4967170464143e-05
-4.40326952233677e-05
-3.32831330113337e-05
-1.72023299978373e-05
-1.46850427389673e-05
-3.7927135608279e-05
-2.10716100747244e-05
-1.15613639704449e-05
-1.35501160622494e-05
-1.07509975269136e-05
2.62028179183226e-05
-1.40618499550774e-05
-1.57646194306151e-05
-4.15406018489777e-05
-5.71122627442972e-05
-7.48996626545921e-05
-2.28283812230834e-05
-3.59627711082156e-05
-5.569509155564e-07
-4.19763275158502e-05
-6.18834046802942e-06
-1.28484865190809e-05
-2.80579245885816e-05
-2.15972284081686e-05
-3.14655662710861e-05
-3.24184654936429e-05
-5.64074047567588e-06
-1.26433112749324e-06
-1.67326276518891e-05
1.3667473470956e-06
-3.43941224176962e-05
-1.17134721253511e-05
-7.15808116501847e-06
-4.68677999887225e-05
-4.4446422196344e-05
-5.00300723640968e-05
-4.1714814395248e-05
-3.59682240905212e-05
-3.79380752381119e-05
-3.55196052310456e-05
-4.10745939407779e-05
-3.93580296995499e-05
-3.6067536027537e-05
-2.42254264342372e-05
-3.36260446055685e-05
-3.2097883637825e-05
-4.74859372860374e-05
-4.93483399050073e-05
-1.93215218013921e-05
-7.12811408319762e-06
-3.01623511693321e-05
-4.0236427173813e-05
-2.80356633560624e-05
-5.34052962670829e-05
-3.69051827316712e-05
-4.32007918710849e-05
-3.93134085711447e-05
-2.57958419246643e-05
-1.36398443916823e-05
-2.21531915629717e-05
-9.40410695271793e-05
6.32467907550141e-06
-3.64192576258217e-05
-1.87942207517762e-05
-1.9092178776554e-05
-3.0807958905819e-05
-9.30843111547428e-06
-1.02827689701901e-05
-5.65538969583539e-05
-5.24988145787821e-05
-1.54535056068861e-05
-2.26433963039729e-05
-3.31250423134178e-05
-1.14873730758317e-05
-7.24547319778133e-06
-2.71266006421224e-05
-4.08898698885365e-05
-4.38219945759406e-05
-3.83272248644852e-05
-8.21109682982288e-06
-1.88097122303211e-05
-4.57948891585972e-05
-2.88637264457219e-05
-4.47645518003884e-05
-4.12950742375254e-05
-3.35049506273571e-06
9.38808836786778e-06
-3.72679264888554e-05
-2.34487447169058e-05
2.59940082096452e-05
-5.0469467203352e-05
-1.24527878852842e-05
-4.25870091025589e-05
-2.76775105436553e-05
-5.31863384835724e-05
-3.80254103343298e-05
-4.61670348538659e-05
-3.45323115631467e-05
-4.70499071986764e-05
-2.85757931064452e-05
-2.39973315391533e-05
-1.41054231736687e-05
-5.58256351808019e-06
-3.18571110517186e-05
-4.28450269461479e-05
-2.51618515791452e-05
-1.840596875124e-05
-2.15137609314088e-05
-1.84702415419788e-05
-2.66360621267272e-05
-4.23245459426766e-05
-2.4767522964123e-05
-4.72464772198735e-05
-3.50767122423003e-05
-3.03297752292361e-05
2.56828489041583e-06
-2.72203672750033e-05
-4.02742815151169e-05
7.40701934239702e-06
-4.37506633178227e-05
-1.3813546162312e-05
4.36612285387079e-07
-3.19284866410046e-05
-3.01176315809506e-05
-2.79105282781977e-05
-5.46719252060204e-05
-6.06354824967917e-05
-2.08503065898992e-05
-3.20463204830684e-05
-1.43111196572626e-05
-5.29655219130217e-05
-5.38748357468433e-05
-3.82052221456793e-05
-1.95874165593725e-05
-3.30581745216676e-05
-2.69309214105296e-05
-2.39462006269476e-05
-2.79509515713283e-05
-6.36465451567543e-05
-6.79696410571088e-05
5.91644999648588e-06
-5.50505397978993e-05
-1.3132136447241e-05
-6.22842377693668e-05
-5.22125358044877e-05
-5.35523360236661e-05
-1.73358558215186e-05
-1.70728370049627e-05
-1.81197894802794e-05
-4.61530991365291e-05
-5.5342602547442e-05
-2.05362682696009e-05
-5.11971066462776e-05
8.52553109692723e-06
-4.11922420119374e-05
-2.58810546773071e-05
-2.27777553403986e-05
-3.34584446563832e-05
-2.83246536960265e-05
-2.69377381852865e-05
-1.76645460523307e-05
-4.20016399336411e-05
-1.62522302151636e-05
-4.15899818065023e-05
-3.10150483873994e-05
-4.7926083527367e-05
-3.36759528915252e-05
-3.58552360536078e-05
-4.52653767431687e-05
-2.81789289595453e-05
-1.80467213720772e-05
-4.36088172555253e-05
-1.2876398139605e-05
-2.58564871357183e-05
-2.36415798074798e-05
-4.26584741247923e-05
-3.06124833080921e-05
-3.33148589637972e-05
-2.53079693955469e-05
-1.32101770412043e-05
-2.92900596438594e-05
-4.7400416324774e-05
-3.11342029390616e-05
-4.14100705202866e-05
-1.72303576701623e-05
-2.38867454873234e-05
-2.03549910498703e-05
-1.79000796541565e-05
-2.95507622373029e-05
2.06812671977322e-05
-1.81399425520025e-05
-3.64727549515233e-05
-2.62371923983991e-05
-4.12577070248465e-05
-3.55489751480959e-05
-4.2592301176809e-05
-1.53755626300347e-05
-5.13912300806964e-05
-3.73431067739728e-05
-2.23082616800884e-05
-4.262442509919e-05
-6.4253681632404e-06
-3.31311257843378e-05
-4.29630430965004e-05
-4.9445438108827e-05
-1.46713525633424e-05
-9.92767809639615e-06
-5.9322072639893e-05
-2.04706054777413e-05
-6.77652014797445e-05
-5.17396735332138e-05
-4.95685850768022e-06
-8.21671984746879e-06
-6.48121030302849e-05
-2.99487845832917e-05
-3.49749869372736e-05
2.14089919791492e-06
-5.98728445982036e-05
-3.31949116742561e-05
-2.0389337708751e-05
-1.70169777585969e-05
-4.25700604027977e-05
-6.37117318033824e-06
-3.90092290672178e-06
-2.24161696753144e-05
7.90262778010974e-06
-3.86568716882341e-05
-2.04805859060804e-05
-1.20065359367997e-05
-4.37530044753351e-05
-4.94722055336249e-06
-4.91605390791623e-05
-2.39461632628377e-05
-1.64079470256611e-05
-1.0846508879283e-05
-1.43390238815211e-05
-1.93718240670256e-05
-3.65447847505731e-05
-3.5415911280756e-05
-3.26029115987279e-05
-1.83409711067039e-05
-4.86522380758112e-05
-4.78533097852926e-05
-4.78421705512014e-05
-8.94055994366721e-06
-7.12454425104509e-05
-2.97279079849253e-05
-1.33921402358201e-05
-3.92686743502547e-05
-1.7273742251352e-05
-1.82896803007865e-05
-1.86943553347086e-05
6.06543712246805e-06
-3.18772891422905e-05
-3.55735914675224e-06
-5.44235995361304e-07
-1.60875892816864e-06
-2.39698158873224e-05
-2.27951927141107e-05
-2.93034275533631e-05
-6.76707521177457e-06
2.31029043082877e-06
-1.09239073385165e-05
-5.38338017601844e-05
-2.68786214202454e-05
-6.99206403664418e-05
-6.39019835048543e-05
-5.38978012121198e-05
-1.46171243697947e-05
-3.57081386725356e-05
1.36093618575055e-05
-5.77137542911051e-05
-3.65147812553783e-05
-4.32590462711829e-05
-4.19456178420569e-05
-4.71055498939858e-05
-1.70462693881767e-05
-2.16830403243697e-05
-6.82508572506481e-05
-4.05150518182953e-05
-5.3332284380997e-05
-7.65877407059423e-05
-3.69811441172227e-05
-3.96687948227171e-05
-4.49518561421164e-05
-4.81936385424751e-05
3.29680687693806e-06
-1.99130574725096e-05
-7.70068920325963e-05
-1.30022947316843e-05
-1.45842020818132e-05
-3.91586396520129e-05
-3.38158980298089e-05
-3.59352803799419e-05
-2.00898021274069e-05
-2.21074271919163e-05
-1.69090941193889e-05
-3.35189312191353e-05
-1.00339468214599e-05
-4.94213987423361e-05
-4.76252916753379e-05
-5.47755620026264e-05
-8.6312069180377e-06
-1.52507884578945e-05
-3.58234729262408e-05
-9.9688032216741e-06
-1.58082530648103e-05
-1.76004434193852e-05
-2.08019372109953e-05
-2.62539390863074e-05
-4.90281175777463e-05
-5.62426990469047e-05
9.3255756603908e-06
-4.49812064864104e-05
-4.73185778952587e-05
-1.56276505196474e-05
7.21363926888643e-06
-7.40857134241077e-05
-3.29428105291631e-05
-1.41848453100674e-05
-3.50675789287522e-05
-4.17555841507564e-05
-8.28428170812454e-06
-4.62938457304899e-05
-3.80611341869348e-05
2.95792470146787e-05
-2.13745689111443e-05
-2.3617119407119e-06
3.09808380703449e-06
-9.23186663974997e-06
-1.17176598622544e-05
-1.67574249881463e-05
-2.21007993887906e-05
-6.74837197508714e-05
-3.6643435103607e-05
-4.21247545110412e-05
-3.35506406075702e-05
-5.92451601376999e-05
-2.80430611079845e-05
-5.17787689369546e-05
-3.83901091206914e-05
8.0064878310682e-06
-1.3372419421395e-06
-3.60634320120722e-05
-1.7484201774868e-05
-1.68316302393503e-05
-5.44328658398105e-05
2.24750420876343e-05
-7.74975372992667e-06
-1.43119404457807e-05
-4.4165244229779e-05
-2.98184701981124e-05
-3.99885893535749e-05
-2.96385880591527e-05
-1.51550537352679e-05
-1.62067208076541e-05
-6.13928219333462e-05
-1.75855656889882e-05
-2.55542111298298e-05
-3.85549016007159e-05
-1.47484996966444e-05
-1.96568343453025e-05
-2.49053715500964e-05
-8.60650505042104e-06
-1.98014323953086e-05
-2.23570099362613e-05
-4.7583480450308e-05
2.57041873958471e-05
-1.33666579944273e-05
-4.93348138873673e-05
-2.43669522015245e-05
-2.94342661095943e-05
-4.95499180486439e-05
-4.17921735250095e-05
-1.17219963348783e-05
-1.69966788619975e-05
-3.96989403914723e-05
-3.32085855986305e-05
-5.18822961339321e-05
-1.87045801622569e-05
-1.0764870175991e-05
-3.7783521265541e-05
-2.70767117274771e-05
-4.58621750786986e-05
1.03243370544601e-05
-4.6511490927216e-05
-1.96474297899647e-05
-2.98964290879673e-05
-5.08382272373644e-05
-4.70117359785904e-05
-1.77681323848402e-05
-2.9494034100676e-05
-4.77422887003999e-05
-3.13701561481076e-05
-5.17874176295255e-05
-7.69653844132947e-05
-2.15140845025671e-05
-3.86483540620521e-05
-4.67406498586878e-05
-7.26698404224329e-06
-1.44508918680898e-05
-2.24793426146789e-05
-3.15073550594672e-05
-2.81521312001463e-05
-2.45412707037415e-05
-5.88757916296947e-05
-3.48948388501004e-05
-2.41463851124809e-05
-2.53209670419323e-05
-1.46280197874322e-05
-3.6991069710429e-05
-1.58770169140012e-05
-8.37608207354123e-06
-2.70430300062442e-05
-5.11035979823482e-05
1.0099071760901e-05
1.6200806560833e-05
-3.94547110676127e-05
-4.7074054120412e-05
-5.73277255344518e-05
-3.47142193901477e-05
-3.44250147058041e-05
-4.64031720287612e-05
-2.35631717763154e-05
-5.39892450344994e-05
-4.13857808147716e-05
-1.59175257574861e-05
-1.02319157829659e-05
-2.69659553193554e-05
-3.70713981976407e-05
-3.59408570699634e-05
-3.19219068552458e-05
-1.95182702352361e-05
-2.41343532892893e-05
-3.28345879450372e-05
-1.70433758454933e-05
-3.73337962577561e-05
-4.24380476318737e-05
1.20637899963053e-06
-3.37791141640553e-05
-1.65097792241617e-05
-4.87042086719145e-05
-4.60033134763472e-05
-4.6000554579636e-05
-1.01117353246392e-05
-1.71717898727936e-05
-3.34537488039647e-05
-4.64603663405247e-05
-3.56822745220502e-05
5.67519532511347e-06
-2.11515963752727e-05
-6.47376713908521e-05
-5.07881377772444e-05
-4.01438715696475e-05
-2.40279835212104e-05
-6.14487090121158e-05
-4.11060317657024e-05
-3.80533242615286e-05
-1.05085256314207e-05
-2.1110570788949e-05
-3.13919627646644e-05
-1.38983794551282e-05
-3.57226549983909e-05
-5.28405785943415e-06
-7.43140793713028e-06
3.5720069860734e-06
-5.54161057349218e-05
-3.16081749835777e-05
-4.84919564564445e-05
-3.36334882030973e-05
-4.12036598323779e-05
-3.33290540978562e-05
-2.45803511491401e-05
-5.68303463029716e-05
-1.94088485038376e-05
-3.655324840426e-05
-4.0690974102575e-05
-1.88401693049418e-06
-5.85402197552988e-05
-1.87843974535343e-05
-2.50561700478512e-05
-1.38958060187777e-05
-3.52118775733412e-05
-1.75176852676979e-05
-2.50206029045328e-05
-3.81302280786173e-05
-1.30599837230736e-05
-1.48524155463414e-05
-1.16828595672192e-05
-3.81838153218479e-05
-3.03342304153958e-05
-2.77049011059172e-05
-2.08812101511782e-05
-2.16223778740767e-05
-3.38293852697254e-05
-3.86689924337879e-05
-2.27792898221036e-05
-2.51100984296961e-05
-5.86021777679067e-05
-2.0593541499708e-05
-3.36747739968749e-05
-3.3318631028704e-05
-4.45165243660403e-05
-3.72357553691082e-05
-3.75888093628075e-05
-5.84966915793049e-05
-4.29090631237567e-05
-2.83337047688134e-05
-3.02332224727408e-05
-1.82627224092983e-05
-3.80789948585903e-05
-1.61058076345838e-05
-6.23983553427092e-05
-6.19701253996975e-05
-3.48659513851057e-05
-4.01628266095774e-05
-1.88784017427229e-05
9.84397331637694e-07
-4.19656507231784e-05
-4.18623392049539e-05
-5.31444468201086e-05
-3.7744366209782e-05
-3.02710059920808e-05
-1.22462049036409e-05
-5.46766422499786e-05
-1.70112413311464e-05
-1.25300483789671e-05
-2.39555952612031e-05
-7.39036073857562e-05
-3.41627303073094e-05
-4.29779225495867e-05
-3.53544793844114e-05
-2.96860035428435e-05
6.16180969193804e-06
-3.32675297040851e-05
-3.80707636720143e-05
-3.55323099096478e-05
-1.90064829192762e-06
1.99901127938288e-06
4.1485049068875e-06
-1.58335773561219e-05
-5.28756842995012e-05
-5.2883980196503e-05
-3.3645469058889e-05
-4.60543223993152e-05
-3.67666276618597e-05
-1.08420309951323e-06
-4.37993052550508e-05
-3.93867255356694e-05
-3.78239909238213e-05
-2.99822394032589e-05
-7.41900028821965e-06
-1.5400775408378e-05
-3.38931724508622e-05
-8.01596961364684e-06
6.22062962866411e-06
-3.52153233330556e-05
-1.92131955881238e-05
-3.53906453111075e-05
-2.86777710625703e-05
-5.5492205687806e-05
-2.87396635538904e-05
-3.07062622200621e-05
-4.0454312182144e-05
-4.36659394254269e-05
-4.35535430744751e-05
-3.48141397709123e-05
-4.06070926919361e-05
-3.19786802071002e-05
-1.46575970857787e-05
-6.32775070739101e-05
-1.45137622539242e-05
-5.24002687649152e-05
-4.46431142961203e-05
-3.54450398524034e-05
-3.2194717640378e-05
-1.85994562792268e-05
-5.80294060266727e-05
-3.3001797678585e-05
-6.70674559798245e-05
-5.5933741774089e-05
-4.4452656513475e-05
-1.67116862230484e-05
-4.68759202778348e-05
-1.43272586474251e-05
-2.99594639840623e-05
-1.52825149715383e-05
-5.78899824312287e-05
-1.70796783592262e-05
-4.58858735891038e-05
-1.7372142693311e-05
-1.14323769977969e-05
-3.93923027818536e-05
-2.99429215373284e-05
-3.81394198694031e-05
-8.51085689902706e-07
-4.59056035091912e-05
-3.8777349620846e-05
1.02407239569708e-05
-3.05280000042466e-05
-1.66825800448221e-05
-4.61437428303149e-05
-7.83625794584587e-05
-6.37117685985863e-05
-2.75174508364742e-05
-3.42282959678615e-05
-4.38267799584204e-05
-3.38416093157316e-05
-1.62088342245565e-05
-2.864091664628e-05
-1.41646368968878e-05
-2.8998918507017e-05
-3.96874498783743e-05
-1.27163000887923e-05
-3.1869232224563e-05
-1.84909297832938e-05
-1.73966030213921e-05
-2.55147458975063e-05
-2.92547482210536e-05
-2.74945885186234e-05
-8.06203359182097e-06
-3.86599942946014e-05
-4.10596606182912e-05
-1.38399556432808e-05
-2.79796107725863e-05
-1.22266838236021e-05
-2.93933803857325e-05
-2.17273798453652e-05
-9.16811169446655e-06
-4.02598672996985e-05
-1.86507623261238e-05
-2.33422294338572e-05
-2.51487547263642e-05
-3.62644786087149e-05
-2.23566057478177e-05
-9.02427943361708e-06
-2.63189634948739e-05
-2.93001996029972e-05
-2.39712182898253e-05
-4.69152348431932e-05
1.67627332228717e-06
-1.40539334043198e-05
-4.31607082847822e-05
-1.3428834454252e-05
7.6702144496709e-07
-5.98170563316725e-05
9.96175231469507e-06
5.93099015602143e-06
-3.63619316548995e-05
-2.6515808475443e-05
1.29957941014258e-05
-2.62233270819635e-05
-3.19832798974864e-05
-2.29083031977041e-05
-4.52479030873316e-05
-1.82682071003923e-05
-5.16794012265295e-05
-1.65160768015471e-05
-3.65362084205298e-06
-2.87300529136328e-05
-3.98153666155633e-05
-1.12341060872974e-05
-4.20589030064874e-05
-3.02472597656628e-05
-1.60630172545328e-05
-4.71033937112718e-05
-4.75354215436047e-05
-1.90655722378741e-05
-2.91430518502875e-05
-4.70120921073008e-05
-3.71390136436539e-05
-5.70818047227921e-05
-2.56274546740681e-06
-2.25988267527132e-05
-3.63148082960573e-05
-2.74923214191786e-05
9.84647934855526e-06
-1.99792422703923e-05
-1.73335899458208e-05
-6.97436791803295e-05
-3.61013171660427e-05
-7.08465010236562e-06
-1.62594935802391e-05
-3.18952885786948e-05
-4.9817846911081e-06
-6.76479524735594e-06
-2.62899104937925e-05
-4.9720711111289e-05
-3.58115467101979e-05
-5.13871784998589e-05
-2.0102568035964e-05
-2.95534832355424e-05
-1.78744300497624e-05
-5.04663259767158e-05
-6.33615248435244e-05
-1.82658131504622e-05
-2.57573507754648e-05
1.22221125499029e-05
-2.27729255051362e-05
-5.42695815468145e-05
-3.82466746938556e-05
2.86205697457764e-06
-1.25264044893667e-05
-2.61667252676459e-05
-6.73061466905297e-06
-3.65955414030152e-05
-1.16657420703314e-05
-3.36778793556199e-05
-2.49290262896673e-05
6.86776588945954e-06
-3.84382119000112e-05
-4.85178149673678e-05
-1.84485995465979e-05
-3.07639885568857e-05
-6.163637428811e-05
-2.96666248249001e-05
-2.47828343875172e-05
-1.49192371643028e-05
-1.80009507504677e-05
-3.45792146116679e-05
-3.36327710265203e-05
-5.57785956908991e-05
-4.8231671008778e-05
-2.10104976795284e-05
-6.02095314712994e-05
-1.60354553418515e-05
-1.67218164717815e-05
4.56081506107034e-06
-2.71570843482299e-05
-8.55152302599081e-05
1.88196593872862e-06
-2.99004689130339e-05
-7.35580824184947e-06
-2.79886264398564e-05
-6.03977999529496e-05
-4.18787153321439e-05
-1.39751893512643e-05
-5.8357031639526e-05
-4.1408032155938e-05
-4.93470034975402e-05
-2.40548695025849e-05
-4.09808077196672e-05
-4.76260311206722e-05
-5.7427732918443e-05
-1.75573892707145e-05
-4.1274753330588e-05
-5.37282238170009e-05
-4.15405127914246e-05
-5.30590527161874e-05
-1.09862622991945e-05
-4.04982379212478e-05
-3.12883001986912e-05
-4.31011385127352e-05
-4.33707872988181e-05
-3.09387398759427e-05
-3.74723466357179e-05
-5.48772057299845e-05
-3.8491836426942e-05
-6.13110934693808e-05
-3.16485511944739e-05
-7.26068796619441e-06
-2.28634593985225e-05
-4.29853065956842e-05
-1.73191537816128e-05
-2.82100790307153e-05
-4.46026701460715e-05
-1.00873377186518e-05
-2.9447401361574e-05
-8.70459798820304e-06
-1.77137436948456e-05
-1.65193154814894e-05
-2.38811112076005e-05
-2.23197640049009e-05
-2.80178896968467e-05
-4.06047393960661e-05
-4.69124365864403e-05
-1.71933748616861e-05
-1.56085129910102e-05
-5.37013018648644e-05
-1.80140597651646e-05
-3.14333097433171e-05
-9.38755307072003e-06
-3.8361827754888e-05
-5.6119279467991e-07
-2.78955974526002e-05
-3.22098006357058e-05
-2.84971488864619e-05
-3.72942433632811e-05
-7.14528695687928e-05
-2.69944081112352e-05
1.93875084802935e-06
-4.73573515138749e-05
-3.84469357416161e-05
-1.32518891662038e-05
-2.85886851075343e-06
-2.38660026030697e-05
-1.74124294722276e-05
-2.40906798515371e-05
-2.58232939369456e-05
-1.5819850355076e-05
-2.33002023463626e-05
-1.80440263886878e-05
-1.72760929336532e-05
-5.38454404602793e-05
-5.05652405154586e-05
-1.55889332209618e-05
-2.36221846631109e-05
-2.38556538986082e-05
-3.8820304137555e-05
-8.83504559007024e-06
-4.0565580622565e-05
-1.64554490668383e-05
-4.96648970295672e-05
-3.79429769486509e-05
-3.09494594925132e-05
-7.91686007342583e-06
-4.71736611895646e-05
-1.20315149058353e-05
-2.45218954177891e-05
-1.70926323033763e-05
-3.46567312356352e-05
-4.53658989507639e-05
-1.14599123415179e-05
-4.04711465428824e-05
-5.19763412914969e-05
-1.28588385375654e-05
-1.25849563084501e-05
-5.78708261712302e-06
-2.5497179521765e-05
3.46805753258952e-06
-4.38739785756316e-05
-4.57908477216789e-05
-2.02340118302388e-05
-3.83128708276632e-05
-2.81179978468715e-05
-4.24536670199225e-05
-6.18890678937339e-05
-1.75556082060015e-05
-4.44874677911107e-05
-2.74289452556336e-06
-1.31058202669879e-05
-3.72698849911107e-05
-8.83667675793776e-06
-1.3548809036663e-05
-9.30756588629845e-06
1.62260640036418e-06
-9.38027656514145e-06
-2.94093477734151e-05
-4.35496437636485e-05
-4.55830704815604e-05
-1.55990011085002e-05
-4.29255743986958e-05
-2.61249435643872e-05
-7.49857444217359e-05
-5.91733511171446e-05
-3.95590379691539e-05
-7.01612839342219e-06
-3.52732349810398e-05
-1.26563744282878e-05
-4.33414162993009e-05
-4.23372737009447e-05
-2.54025725529048e-05
-2.0269301336092e-05
-2.49949313420995e-05
-2.52230133444056e-05
-2.19562686053024e-05
-5.02427202344992e-06
-1.18476009131787e-05
-5.36336408150984e-05
-1.78582163284674e-05
9.94981051489947e-06
-3.58694627642718e-05
-2.45644528127873e-06
-1.93585446657463e-05
-5.21641067386909e-05
-3.33541884758979e-05
-4.7207550102333e-05
-5.95989630936675e-05
-4.65368146158807e-05
-3.96573287713058e-05
-1.41248138251621e-05
-3.33695072571369e-06
-4.74630395365551e-05
-2.89708985701816e-05
-6.39121060267064e-05
-1.84618701224477e-05
7.23931347938014e-06
-5.25977084801867e-05
-5.6832360890277e-05
-1.11609731614864e-05
-1.5564855526206e-05
-4.15455622982566e-05
-1.51335053687056e-05
-1.47394882313395e-05
-4.54743313586878e-05
-1.14627758249672e-05
-3.03382882851788e-05
-3.09738461291543e-05
-5.41217985393038e-05
-7.58848474097169e-06
-6.31614129953175e-05
-1.86566926329785e-05
-1.05272646425719e-05
-2.91525022120061e-05
-6.69640133029797e-05
-9.08687628658896e-06
-2.47886995598843e-05
-3.702025787995e-05
-1.18738903240169e-06
-3.23318664391658e-05
-3.01037839329612e-05
-9.99311528076421e-06
-4.86813503898506e-05
-5.26509657018502e-05
-4.35347716339137e-05
-4.11902794473567e-05
-5.00838098467339e-05
-1.7967488101488e-05
-3.22979614753458e-05
-3.59817161098121e-05
-3.87902813763831e-05
-3.81614317903585e-06
-1.60958752747146e-05
-3.42291882596265e-05
-1.90386049052854e-05
-9.59176866322467e-06
-4.90180599773803e-05
-5.15651068820025e-05
-2.7650423682779e-05
-7.67503452250498e-06
-3.24635549193662e-05
-2.59438344679392e-05
-1.76555029466336e-05
-2.18945775069651e-05
-5.57095739263601e-06
-1.1378775656882e-05
-2.70841609863326e-05
4.51346654838114e-06
3.27926011807832e-05
-3.80950421694549e-05
-2.49773090307762e-05
-2.84209781987363e-05
-4.84935276710169e-05
-2.58208667588774e-05
-4.10145351984526e-05
-3.65922193659246e-05
-3.32770307828489e-05
-4.20168624142018e-05
-4.06973524984103e-06
-3.29024568176815e-05
-3.44534003920096e-05
-1.43546204691874e-05
-1.50256406055953e-05
-4.16150414601733e-05
1.42959650155506e-05
-2.5382018941428e-05
-4.37780552512537e-06
-3.85532692021946e-05
-9.18777746969075e-07
-4.39865901254567e-05
-2.87183111098167e-05
-1.9975464917937e-05
-5.12103335115973e-05
-2.55546395803769e-05
-1.25864227425254e-05
-5.45394515555121e-05
-2.13773296467147e-05
-2.98508157842991e-05
-5.23254197123019e-05
-4.39488433076624e-06
-4.07136736423085e-05
-4.41056935026104e-05
-3.47955645836636e-05
-4.84398186661385e-05
-2.55866755081508e-05
-2.74542311711871e-05
-4.619846647058e-05
6.24552209489274e-06
-2.22099144312917e-05
1.03704725317555e-05
-3.3034919370806e-05
-6.33818515339186e-05
-6.88137228431721e-05
-4.31607815273552e-05
-4.53435249759955e-05
-2.26074415162786e-05
-2.21170909468264e-05
-3.47080172913653e-05
-7.40887351869871e-05
-2.61020774180127e-05
-2.44430185088799e-05
-4.71508820778427e-05
-6.25203057963334e-05
-3.09080022965511e-05
-2.12440093779789e-05
-3.31017105648953e-05
-3.78891622919637e-06
-1.93390782058632e-05
-2.51373050909982e-05
-1.28476183416461e-05
-2.8781853484193e-05
-2.71297132374e-05
-1.61695363190117e-05
-1.81886361827529e-05
-4.44741191446838e-06
-5.1331670126728e-05
-2.70007574300062e-05
-6.48882081018036e-05
-7.71980087123194e-05
-3.583380769634e-05
-3.91277759478151e-05
-4.96897397609743e-05
-2.3037275374353e-05
1.61127183388039e-05
-2.41024670328849e-05
-5.01652492912631e-05
-4.46252644395779e-06
9.74771258493859e-06
-1.57348011888943e-05
6.51088748956751e-06
-2.46666879713935e-05
-2.65984146543723e-05
-3.37983974164205e-05
-5.31761777579747e-05
-4.57148683248162e-05
-5.53533700245068e-05
-4.03529953073582e-05
1.24824525817367e-05
-4.3449130637776e-05
-5.62799822467265e-05
4.11490869769726e-06
-3.95966988470887e-05
-5.00218738367015e-05
-1.65365231600382e-05
-1.55112648901425e-05
-4.05532564905961e-05
-2.45647738547529e-05
-2.05210518815975e-05
-2.84235126695889e-05
-4.12200329756459e-05
-3.9162381635708e-05
-2.44620597454415e-05
-3.78924204861816e-05
-2.41193328531516e-05
-9.14137042756975e-05
-4.72688685319279e-05
-4.4575888485474e-05
-4.87010718572869e-05
-1.53378142811004e-05
6.97328424921001e-06
2.74928300694213e-06
-5.45235561974906e-05
-4.0668620583818e-05
-3.43861732709767e-05
-2.05118430015217e-06
3.22564580607388e-07
2.90332612287685e-06
-3.00748763668256e-05
-5.35189114865495e-05
-2.34759081765091e-05
-3.49260812294987e-05
-1.49199337140785e-05
-3.34866559466313e-05
-2.9972173922366e-05
-4.28409607138453e-05
-5.57940789794303e-05
-4.20885522173294e-05
-1.36329255527464e-05
1.28886613883946e-05
-4.7153348042925e-05
-3.25491696345648e-05
-2.98133662884197e-05
-2.86303180021794e-05
-1.57587511368424e-05
-4.0789680554849e-05
-4.30762852787151e-05
2.21704692981122e-05
-5.18292517484399e-05
-3.87690062297597e-05
-4.30693026533024e-05
-4.01561445265603e-05
-2.81401307123999e-08
-2.88964627870303e-05
1.4527253479751e-05
-2.46586572361098e-05
-8.12768195464194e-05
-6.21225693848432e-05
-5.90069883041087e-05
-4.23764107199575e-05
-6.10144640325842e-05
-2.21702613534946e-05
-3.17745622836614e-05
-3.81609480679909e-05
-2.78303271609806e-05
-3.18053780560551e-05
-5.03841862102429e-05
-3.3867685334359e-05
-1.9945415708093e-05
3.31679312304444e-06
-4.33658147610831e-05
-3.33804862539052e-05
8.73946998239156e-06
-2.92741641148999e-05
-1.90355350722194e-05
-2.128026326112e-06
-2.33315166865143e-05
-2.37914204542566e-05
-2.63439477529514e-05
-4.73499678456501e-06
-2.33244569269425e-05
-4.81139425571948e-05
-5.94796762295701e-05
-2.02341735086415e-05
-3.29678891400828e-05
-7.65030035429633e-05
-3.97038760525183e-05
-2.08862740517257e-05
5.16396121030728e-07
-3.01051810461032e-05
-1.3974227090149e-05
-1.55878964235242e-05
2.00537208309527e-06
-6.1924258403237e-05
-4.04835053613179e-05
-8.80118137594167e-06
-5.00138620489739e-05
-4.41173586424653e-05
-3.89729809361538e-05
-2.48111586871122e-05
-4.06086614009214e-05
-4.79851535875357e-05
-5.47895361404185e-05
-2.50188486683994e-05
-3.1529216206029e-05
-6.02375120340722e-05
1.89832334640437e-06
3.13386260035012e-06
-5.39204276049853e-06
-1.67350055961668e-05
-5.53096220205318e-05
-5.39722889560677e-05
-4.18915339618203e-05
-2.42854485640798e-05
-4.63452507231829e-05
-3.0590731622758e-05
-8.37895724101976e-06
-1.12806412176026e-05
-4.9220276759304e-05
-1.66695961120501e-05
-3.95237503198521e-05
-6.10183258971421e-05
-7.70548906166637e-05
-9.05051660747551e-06
-4.24216414450664e-05
-7.25272708403348e-06
-1.70210015496425e-05
-4.57376715356243e-05
-1.20709566721111e-05
-5.42511544179541e-05
-4.03488619150753e-05
4.56728191686587e-06
-3.21349297468213e-05
-2.22990733318419e-05
-3.40391400374029e-05
-5.26814892595553e-05
-6.36906032498745e-05
-4.12979865436464e-05
-2.55878485156434e-05
-1.57114424192825e-05
-8.57849015620737e-06
-3.7483652909029e-05
-4.90724730134937e-05
-2.15571567725931e-07
-6.42557279469366e-06
-3.27791660675418e-05
-3.30018884982754e-05
-2.75849833359748e-05
-2.34826853574245e-05
-8.44585254366842e-06
-1.65042367033901e-05
-6.2159293005192e-05
-2.07046656982495e-05
-2.55597326689622e-05
-4.08264861896168e-05
-4.2604468594329e-05
-2.08884807726593e-05
-5.31878688531375e-05
-3.61769935227869e-06
-3.06021785792555e-05
-1.10131366041733e-05
-3.40200559209885e-05
-7.61732315825645e-06
-3.58512059050594e-05
-5.01101402923243e-05
-2.86590687789305e-05
-1.31139407023246e-05
-4.7176292199732e-06
-3.3851632959227e-05
-3.4084797695461e-05
-1.72181296740634e-05
-3.33676192049528e-05
-2.82573314861379e-05
-2.41365146855569e-05
-1.15418937379962e-05
-3.82194017153797e-05
-3.70704933561882e-05
9.58041346985498e-06
6.85831855265441e-07
-5.03565571481483e-05
-3.18118811323887e-05
-4.24351871038601e-05
-3.82667260534144e-05
-4.65136901050181e-05
-3.59307462524136e-05
3.74681109134825e-07
-9.63364526407561e-06
-6.14610309311144e-05
-3.16062009027336e-05
-2.4351429936688e-05
-2.32870120936478e-06
-2.30128048884773e-05
-1.15538257185172e-05
-2.56840554179271e-05
-4.59673457768369e-05
-5.67440856902751e-05
-2.90464840186269e-05
-4.01137926845863e-05
-2.40559933714863e-05
-4.76305864393395e-05
-5.24612481301774e-05
-4.82052024632809e-05
-1.57757971701208e-05
-6.77693375157605e-05
-3.40142375153182e-05
-3.49301650130984e-05
-5.72455585988675e-05
-2.48902796755435e-05
-2.18274679458423e-05
-1.09031832042994e-05
-3.9554284362081e-05
1.09494108434083e-05
-5.0248282561363e-05
-3.17645615949583e-05
-7.94593650643035e-05
-1.06015287105009e-05
-5.62852971882683e-05
-8.86045695828574e-05
-3.22824889740979e-05
-2.91534022881752e-05
-3.51647308519455e-05
-3.99417245467475e-05
-3.06074554254576e-05
-3.31050593477984e-05
-5.02798577214164e-05
-1.93723986234165e-05
-1.70151400145422e-05
-2.76118096046664e-05
-2.61496987826624e-05
-5.48777067476783e-06
-2.61459962681552e-05
-3.63401888353667e-05
-5.40405451169956e-05
-2.25961186538169e-05
-2.60569030870129e-05
-3.67835280308682e-05
-5.40885690840329e-05
-2.07000040101649e-05
-1.79471621076442e-05
-1.47721368655043e-05
-4.47594220756642e-05
-1.6661740863179e-05
-3.81558565497004e-05
-1.1248201745163e-05
1.36719281871891e-05
-2.49616408512679e-05
-2.02860663993867e-05
-3.23733103983441e-05
-2.90727226640421e-05
-4.06400862673399e-05
-1.01767096624624e-05
-3.31486006799948e-05
-3.63167886745684e-05
-2.92053742332631e-05
-5.87650988607897e-05
-1.77619117544307e-05
-1.77221575578862e-05
-3.0779125742629e-05
-2.23504462346182e-05
5.00840784549685e-07
-1.71614719810736e-05
-2.70174787578299e-05
-1.59131710127812e-05
8.82912042430421e-07
-2.46338039160382e-05
-1.53471841380939e-05
-2.77132661282904e-05
-1.2807580718787e-05
-2.1990419279464e-05
-3.86017385317144e-05
-1.02532511663264e-05
-5.37431067100294e-05
-3.4029373965009e-05
-2.11674243293737e-05
-4.09338880791105e-05
-6.25203234476641e-05
-1.55391239505681e-05
1.75296721278666e-05
-3.83579306498678e-05
-1.0709724234232e-05
-2.8577798937573e-06
-3.66287168976501e-05
-2.26855803738008e-05
-5.7628730358879e-06
-1.42571253895575e-05
-2.45510890442703e-05
-5.66724854450478e-05
-3.95215729941065e-05
-2.68486225922285e-05
-2.85000148412955e-05
-4.19167407642944e-05
-5.35113994559052e-05
-4.12830349427092e-05
-2.36218315208561e-05
-4.70947612842876e-05
-2.71080683768428e-05
-2.04463360234387e-06
-3.19305734433029e-05
-3.46620867818741e-05
4.59583274373346e-06
2.43612730056037e-06
-2.89491354336496e-06
-3.0736750776801e-06
-1.57659924776678e-05
-4.54273558616484e-05
-3.71905662630311e-05
-2.60356913918488e-05
-1.46944643958025e-06
-4.42757717244856e-05
-5.18893362343023e-05
-3.25212327223728e-05
-5.64745002617139e-05
-2.07894619211779e-05
-1.77329604441414e-05
-4.0494981786234e-05
-3.96029801667434e-05
-3.63692555712275e-05
1.89810033903489e-06
4.58842481666948e-06
-8.03535785369345e-06
-2.37861505404742e-05
-1.59135634925903e-05
1.2682483633559e-05
-1.82814673739156e-05
-2.93068390965795e-05
-1.70725210726244e-05
-3.60197293585149e-05
-5.1785410410066e-05
-2.55722561966681e-05
-2.37902912977134e-05
-5.14130659584014e-05
-2.93706063484913e-05
-5.06765948740683e-05
-4.24676278965076e-05
-5.27039281800789e-05
-2.73130397605318e-05
-3.51040117142218e-05
-2.18475921631856e-05
-1.55745998746362e-05
-5.04915156488626e-05
-2.24315099961887e-05
