# Supplementary material for: Research on computational propagation and identification of mine microseismic signals based on deep learning
Source: PLoS One. 2025 Oct 22;20(10):e0334641. doi: 10.1371/journal.pone.0334641 (PMC12543183; doi:10.1371/journal.pone.0334641)
Supplement: S7 Data — (ZIP) [file pone.0334641.s007.zip › 000100900001426.xlsx_0.txt_24.txt.txt]

2.17592417471886e-05
-3.50840605007989e-05
-5.75474253151609e-05
-9.85603436263879e-06
-9.31017204265369e-06
-1.13719971892536e-05
-3.17568517019838e-05
6.85395117631816e-06
-3.8233546535972e-05
3.69610511373454e-06
-1.43251071772817e-06
-2.0202792121678e-05
-3.73438199624975e-05
-4.45721651964394e-05
-2.3738658739591e-05
-1.82205668559315e-05
8.39406623099725e-06
-2.08672190232183e-05
-3.36365243277479e-05
-3.97480212989168e-06
-1.19238868193412e-05
-2.95012313457703e-05
1.66416958900731e-05
-1.35096868113139e-05
-5.59790042293901e-05
1.90398328013839e-06
5.04751671824681e-06
-2.21686758723509e-05
-1.3053639972651e-05
-3.22194844183535e-05
-5.39755117302239e-05
-6.21040578560127e-05
-1.89312011071169e-05
-4.58990631706348e-05
-3.26837580033823e-05
-1.99094792863529e-05
-4.88054007918402e-05
-5.0057385354266e-05
-2.98895061438368e-05
-2.92429768053615e-05
-2.80019560560902e-05
-1.42252722318096e-05
-9.55399180798045e-06
-2.72930018529837e-05
1.64071807177071e-06
1.63333507390694e-07
-4.78810977545788e-05
4.15501566704859e-06
-2.15725221879337e-05
-5.88252795523129e-05
-2.56712005853643e-05
-1.26310840374267e-05
-5.37046568090871e-05
-5.84518095257479e-06
-3.90675042540071e-05
-3.19600097470592e-05
-7.36041783777854e-05
-3.09740882406777e-05
-2.83226915356925e-05
-5.85717913759823e-05
-2.33651061951377e-05
-3.22082002119229e-06
1.65914215227762e-05
-4.40734973259263e-05
-3.38492051773331e-05
1.82830946154477e-05
-1.51330348484297e-05
3.24220693408797e-06
-2.34016609263231e-05
-3.42511150616678e-05
-2.05616123554559e-05
-6.17496759826439e-05
-6.79978272426144e-05
-4.27608823143437e-05
-3.62968191211054e-05
-6.85608786375139e-06
-6.00784326355329e-05
-5.09022876369647e-05
-2.02231330418688e-05
-3.03715696452931e-05
9.53273406425995e-06
-2.67692962300613e-05
8.3175130790617e-06
-2.11571473405681e-05
-1.0887442984081e-06
-4.35416365075119e-05
-3.13364544018817e-05
2.16714688423757e-05
-3.11683660412812e-05
3.85671538366503e-06
-5.39419558880409e-05
-6.04150376422601e-05
-4.79418251680872e-05
-5.01287691262288e-05
-1.68713505314022e-05
-2.70481417807065e-06
-2.30601725778253e-05
-3.03495792098105e-05
-3.11210240684783e-05
-6.22901726267282e-05
1.65781362496674e-06
-4.48891183752849e-05
-2.33473618925071e-05
-1.84446607804689e-05
-2.73065513871986e-05
-5.46831953178419e-05
-5.98880117019046e-06
-4.32278239243328e-05
-2.50739353614353e-05
-5.21040618259982e-05
-3.31862197425794e-05
-8.7393619131725e-06
-2.2864173649364e-05
-2.8462275398296e-05
-3.8869563932716e-05
-1.6744489092315e-05
-3.59726613334459e-05
-3.3230572844554e-06
4.49835007605596e-06
-2.07807764740493e-05
-1.26014137602793e-05
-1.28427738132639e-06
-5.14217400261409e-05
-1.65839796633673e-05
-4.6035082910186e-05
-3.53585400911237e-05
-6.13535673406738e-05
-7.10967814317412e-06
-4.87124594571253e-05
-3.58965584527945e-05
-2.25338498954459e-05
-4.02600883446563e-05
-6.26539932885713e-05
-4.61253147866906e-05
-3.18955156592142e-05
-7.05579187459099e-06
-2.86090341693963e-05
-4.63935722792995e-05
-1.75940135672293e-05
-5.85753617915027e-05
-3.63953459097229e-05
-2.82372676658721e-05
-4.04467868126649e-05
-2.64337418543648e-05
-2.49451935305141e-05
-1.97847446926852e-05
-2.43359583133799e-05
-3.53259730323814e-05
-3.54658835026689e-05
-1.57289635934594e-05
-3.84539752937489e-05
-1.88843790100821e-05
-1.79933839003294e-05
-3.34839525521244e-05
-5.3180834573061e-05
-3.47042817740303e-05
5.21180826383965e-06
-2.94041528548513e-05
-6.83897151992816e-06
-6.18918912451052e-06
-4.06751875613544e-06
-1.61382264428573e-05
-1.31968585699155e-05
-2.45540188759633e-05
-1.26315530501166e-05
-3.20614246449412e-06
-1.14168230242525e-05
8.22100458518262e-06
-5.10618238892615e-05
-3.51239328122958e-05
-6.35689842669444e-05
-4.8426479944135e-05
-3.69840437617135e-05
-3.50123038670799e-05
-4.46763089548295e-05
-3.71956316151282e-05
-9.69381491005597e-06
-1.52770809208099e-05
-4.25174552110735e-06
-3.67117738077135e-05
-1.64139006719022e-05
-2.13330665996828e-05
-4.74083569012968e-05
-1.73048920715924e-05
-1.10487268291575e-05
-1.24617897501444e-05
-2.1262239492539e-05
-2.44271618318339e-05
-6.1283850946502e-05
-4.86415692830916e-05
-4.88191496691575e-05
-3.96222468682179e-05
-7.28897160698457e-05
-5.32490924898863e-05
-9.02532320011592e-06
3.3313341471437e-06
-1.71589187752202e-05
-5.91299079669125e-05
-5.39228042645008e-05
-2.84316287375465e-05
-2.75641039704107e-05
-4.04066348043965e-05
-1.72319835806441e-05
-1.07127670069993e-05
-2.98323280102407e-05
-5.05378202772396e-06
1.35108311159769e-05
-4.24824996109757e-05
-3.57200061522832e-05
-3.42882545382234e-05
-6.0463800302805e-05
-4.83546388090675e-05
-4.62512105322637e-05
-3.18252619098742e-05
-2.01427360227056e-05
7.37511711080497e-06
-3.34538628609871e-05
-5.28999443219298e-05
-4.7753425958339e-05
-3.67444026011077e-05
-3.37724479252518e-05
-3.55613803529786e-05
-2.0298839146876e-05
-3.63837301410944e-05
-4.60931793976524e-05
-4.31522129437245e-05
-3.66336610894041e-05
-9.1601573121216e-06
-4.47285945853931e-05
-2.97761069248437e-05
-5.69306595494969e-05
-2.51569565449142e-05
-5.32151996863399e-05
-3.29621152402907e-05
-1.47855109244047e-05
-2.80275241361417e-05
-2.50796915559447e-05
-4.34365625122848e-05
-3.63647859806545e-05
-3.86564037159612e-05
2.16216635404935e-05
1.45863104222163e-05
-4.18827483999134e-05
-1.69233855468733e-05
-4.01641806371847e-06
-3.13935293154339e-05
-3.99404629101183e-05
-3.57677976873018e-05
-4.07371808327172e-05
-4.16620346002687e-05
-4.39349211358989e-05
-4.11776351491906e-05
-4.89856190378412e-05
-1.41336244062597e-05
-7.83847786889396e-06
-3.39799025085182e-05
-2.58164074071884e-05
-1.59245765486055e-05
-2.66868607384938e-06
-4.90784526339973e-06
-1.45376728608476e-05
-3.55011088710813e-05
-3.07355193177628e-05
-8.52053783620019e-06
-3.05972257275555e-05
-2.7526916952268e-05
8.28170159780129e-06
-4.60142008782154e-05
-2.91097436114455e-05
-3.1415041928584e-05
-4.77831095870024e-05
-4.62715894038862e-05
-5.54834303586768e-05
-8.89654878900606e-06
-5.77844552908267e-05
-1.06756992534121e-05
-1.57079308025796e-05
-4.51425748841572e-05
-2.13572561506832e-06
-5.74082936551935e-06
-3.29911899135688e-05
-4.20910622332735e-05
-7.69676347411576e-06
-2.77403834440438e-05
-2.56486688743015e-05
-3.78051915598355e-05
-3.48137733285675e-05
-2.2059737362665e-05
-4.21905202034279e-05
-3.41755012640007e-05
-3.07623223735061e-05
-3.63989211528097e-05
-4.01254955843024e-05
-3.6692908313373e-05
-3.04230183158768e-05
-1.22495191031764e-05
2.31084420887581e-06
-3.70024836179796e-05
-4.90366088950704e-05
-1.33605709399929e-05
-3.33511631893889e-05
-2.36654395523223e-06
-1.04695019863032e-05
-2.21054559287697e-05
-2.38937210101125e-05
-2.2090619869028e-05
-4.60498760734569e-05
-6.18430908988736e-05
-2.32254504401891e-05
-6.1295966224141e-05
-6.55204089688399e-05
-5.30363895913331e-06
-1.98444802065716e-05
-4.26611166179769e-05
-9.18434605674421e-06
-1.86134948451383e-05
-5.57514180054335e-05
-1.7720081509178e-05
1.22506249356899e-05
-2.56110678828197e-05
-2.20652322988274e-05
-5.16531692550431e-05
-2.53198067417002e-05
-4.12898990522707e-05
-4.32409559442616e-05
-4.51589175664188e-05
-2.13209848321136e-05
-2.58497934375945e-05
-8.79201079893601e-06
-2.35034542940945e-05
-5.90576464623594e-05
-3.38501435373401e-05
-3.70029528278678e-05
-1.95546217445461e-05
-2.64887289520353e-05
-3.6676707138947e-05
-3.11240720333492e-05
-4.07201216447689e-05
5.09820635903114e-06
-5.97967289516723e-05
-1.93367197736998e-05
-4.55768522291984e-06
-3.47736244136055e-05
2.43029411812197e-06
-4.15959730324857e-05
1.42242716897637e-05
-3.46891770572884e-05
-1.10367925057655e-05
-2.86976592709028e-05
-4.1648690831261e-05
-3.38991711298373e-05
-3.10253542056693e-05
-5.12747181193966e-05
-3.89074720781868e-05
-4.38462286884282e-05
4.87775517793522e-06
-1.66654121990516e-05
-2.40081447785667e-05
5.45126238089456e-06
-5.04772022351957e-06
-3.24974377364929e-05
-1.37160515195322e-05
5.10059903907318e-06
-1.60807181909852e-05
-3.59627480556364e-06
-2.90554942152374e-05
-3.54802110336509e-05
-2.91656375967649e-05
-1.55592216848751e-05
-6.34402129245322e-05
-1.83584478469849e-05
-5.77452128174727e-05
-4.50160742653476e-05
-4.75567091886131e-05
-2.26975990110162e-05
-2.69656582837574e-05
-2.75426870279143e-05
-1.65190362943697e-05
-4.31363633800124e-05
-1.52544576816422e-05
-3.28046523378691e-05
-1.18135361645434e-05
2.84802181946664e-06
-5.3566174562278e-05
-1.46728534803079e-05
-4.72852640622328e-05
-5.62332045211888e-05
-3.99505266464677e-05
-3.01052145185311e-05
-5.15114698602441e-05
-2.67668074358648e-05
-2.85793034726582e-05
-5.90026429071125e-05
-3.49913829138933e-05
4.35512971344861e-06
-1.45430625546201e-05
-1.70135294994011e-05
-5.0627108382236e-05
-3.66241350646389e-05
-4.44528755320668e-05
-2.60326996589152e-06
-4.52543895249038e-05
-3.8473175292891e-05
-1.88408954909572e-05
-6.15167546634746e-06
-1.56639164772054e-05
-4.21583542780046e-05
-1.87308244517699e-05
-3.78487264549869e-05
-1.98063124221134e-05
1.1752631468958e-07
-4.46375224234187e-05
-2.97892508912183e-05
-1.91890940687283e-05
-2.08873113081592e-05
-5.17212863963578e-06
1.12795338489553e-05
2.17540179286746e-07
1.80890348976337e-05
-3.18882472411068e-05
-3.45207921153545e-05
-3.00659249039261e-05
-2.87946863365053e-05
-7.72813558560857e-06
-1.15394873166264e-05
-1.39886857415939e-05
-4.97768537519915e-05
-9.85927818941958e-06
-3.35095246744508e-05
-5.0816275061946e-05
-3.73216001081902e-05
-2.64233784537339e-05
-4.23330532187728e-05
-3.16647943491048e-05
2.76237830247566e-06
2.12593458187513e-05
-2.13100972905975e-05
-5.69206571639119e-06
3.00986113065538e-05
-1.20710386064422e-05
-1.11760856329126e-05
1.39215427248642e-05
-4.69058495367372e-05
-4.87826977464513e-05
-3.77598227059636e-05
-3.1741643099e-05
-3.52938874925211e-05
-4.48867790580491e-06
-2.85863438099753e-05
-3.2277544891249e-05
-2.48689731279599e-05
-3.6943180400678e-05
-3.62586977451799e-05
-3.76388269496911e-05
-5.34821158205921e-06
-1.6744648376391e-05
-2.789954572526e-05
-2.82174149624363e-05
-2.53594704155243e-05
-4.40691709594746e-05
-4.00900204343206e-05
-1.81619628841216e-05
-4.02294385368025e-05
-4.58659838931554e-05
-3.19764420618933e-05
-1.76124517244123e-05
-3.97125740736326e-05
-6.18964820037106e-05
-3.23449481831245e-05
-4.60055389241013e-05
-4.07784842159217e-05
-9.05547111912092e-06
-2.33154176642078e-05
-8.71888590982882e-06
-4.89303752614181e-06
-4.66441173040475e-05
-3.60281280178482e-06
-9.16858475190769e-07
-5.21791087134265e-05
-1.87757659609631e-05
-3.86260580139705e-05
-1.83752158124453e-05
-2.54668656643722e-05
2.64737772363216e-06
-4.00847186072552e-05
6.76446686395664e-06
-7.41591110738925e-05
-4.75234309704145e-05
-1.74227957925424e-05
-2.09435539703822e-05
-4.74709242516547e-05
-3.74584673229132e-05
-2.21432328719616e-05
-5.47727430453374e-05
-3.69465027569096e-05
-1.49689668997303e-05
1.51440717450451e-06
2.99331793969591e-05
4.69836871395253e-08
-5.95003972302733e-06
-2.34154762154279e-05
-2.35510856843587e-05
-2.05134801083875e-05
-2.19537968159488e-05
-3.59334282949451e-06
-3.91541309149072e-05
-4.46236607152709e-05
-3.51765254783816e-05
-2.63332627371519e-05
-3.56594547239339e-05
-1.0354589251631e-05
-3.43223127468414e-05
-4.11271831290398e-05
1.05801160143343e-06
-4.66586957277757e-05
-9.31252422160645e-06
-1.39190486482404e-05
-6.56346029864712e-06
-1.63531298336274e-05
-1.64065700305565e-05
-4.8902049039641e-06
-3.04679101094021e-05
-5.02342970902526e-05
9.92521079426556e-07
-2.76188723433806e-05
-2.40577871849175e-05
-2.72270194979234e-05
-3.20341924302501e-05
-4.49010243709559e-05
-3.71918247422207e-05
-4.0974236981432e-05
-4.91350840633745e-05
-1.7139655702036e-05
-5.53487548407923e-06
-5.87169053775921e-05
-4.95442758375543e-05
1.19769182194954e-05
5.19384938823003e-06
-4.71698774515537e-05
-3.47509552495503e-05
-1.5162227847589e-05
-3.96964575313377e-05
-6.54953545656029e-05
6.61299398103849e-06
-4.53139569270293e-05
-6.50871639472204e-05
-4.0691139363979e-05
-4.69792135383474e-05
-4.84264600367799e-05
-3.18069118906131e-05
-1.59303187065179e-05
4.70627750943791e-06
1.61154960339069e-05
7.72584097728963e-06
-3.72935346397811e-05
1.01480682979176e-05
-7.97754526646498e-06
-5.51455349868003e-05
5.13843900048622e-06
2.77970870482499e-05
-3.6753590890321e-05
-2.64116488226085e-05
-3.46850906661159e-05
-4.82449163419375e-05
-4.43032068395285e-05
-8.0904499006921e-06
-4.95770664342616e-05
-5.62396862256061e-05
-2.68411923741742e-05
-4.29317507952341e-05
-5.17057289699631e-05
-4.13129840452975e-06
1.22867795296427e-06
-2.91087740853915e-05
-5.53860477966827e-07
-9.05377516997e-06
-5.68976019457884e-05
-1.84720077895509e-05
4.54831152756669e-06
-1.36495288394947e-06
-5.30375937549291e-05
-2.09871854532769e-05
-2.73813398298666e-05
-4.34341244103501e-05
-2.81834670125177e-05
-3.79057253905274e-05
-7.32431221427995e-05
-2.03360610437195e-05
-3.87966449922462e-05
-3.44534592453933e-05
5.62784854950653e-06
-2.68540701202807e-05
-3.79111722948278e-05
-3.08478680333733e-05
-2.9528091970453e-05
-1.10064487576098e-05
-4.90227408797168e-05
-4.71140705008171e-05
-1.57777358239633e-08
-3.05825235846963e-05
-4.14267445115699e-06
-3.27925817285392e-06
-7.10276551316194e-05
-2.80301672915776e-05
-3.35982775916354e-05
-5.1483378468413e-05
-2.59011277571306e-05
-1.98398285206844e-05
-4.07078493048225e-05
-3.65501043817317e-05
-3.57130765277566e-05
-2.21330623952477e-05
-4.65116740904233e-05
-2.17808851968531e-06
-9.0273366269083e-06
-2.4695562969519e-05
-1.75366724038448e-05
-1.0269251416515e-05
-3.2905710442967e-05
-4.28408228284013e-05
-6.06738758647458e-05
-3.44024878336342e-05
-5.93799492424221e-05
-2.47947510922868e-05
-5.15794217731366e-05
-5.72814726326419e-05
-1.89271980309494e-05
-2.00894724718648e-05
-7.09900167089717e-05
-1.76739355312218e-05
1.09288316329016e-05
-1.36245475090352e-05
4.52337014082981e-06
-5.73253563545124e-07
-1.77186821890332e-05
-5.24548355577825e-05
1.88904011337084e-05
-3.01931062226038e-05
-5.96766658859318e-05
-3.79766052336284e-06
-5.64070117896692e-05
-4.01792079323086e-05
-5.35374000962613e-05
-5.28835318884858e-05
-7.05735184651863e-05
-2.74970183419692e-05
-2.60358835647412e-05
-2.85371289001129e-05
-1.30466295414988e-05
2.39506586020306e-05
-4.41801799378277e-05
-2.02656163295104e-05
4.65508431084767e-06
5.98296443748988e-06
-4.47757319122617e-05
-1.14159994854921e-05
-1.17747992294685e-05
-3.00223037712426e-05
-5.65491450456713e-05
-3.47420617986167e-05
-2.66954694268115e-05
-6.49346537535604e-05
-5.46758093135893e-06
-4.03621134679922e-05
-5.94022537061904e-05
-1.95169283894248e-06
-2.96893295003466e-05
-6.17342609216511e-05
-1.51389766104677e-05
-1.44853741335987e-05
-5.27619626201566e-05
-1.98890677828957e-05
-1.5044672566653e-05
-6.57564422273058e-05
-5.93795095519095e-05
-3.14094278632729e-05
-1.02093744220104e-05
-2.36559286289124e-05
-2.41208456913368e-05
-2.54285472152443e-05
-4.44120081481104e-05
-5.46030011124295e-05
-6.19587155452443e-05
-4.96528067281202e-05
2.87056673779228e-07
-1.203275163333e-05
-3.12057297102066e-05
-1.63242454455448e-05
-6.97854437471557e-05
-3.41322105894857e-05
-1.28886634001794e-06
-2.96063694685497e-05
-3.38691197000502e-05
-2.64162340430403e-05
-4.06982398451921e-05
-2.17454362211328e-05
-3.65563816528361e-05
-3.94095321555201e-05
-3.77948703437324e-05
-4.73853373326671e-05
-4.59346196023353e-05
-2.73947147886389e-05
-3.67827783440471e-05
-3.76827419039709e-05
-2.46625679195906e-05
-1.58088385863198e-05
-5.08403216077037e-05
-3.14506384656131e-05
-1.46475136267072e-05
-3.25262998606312e-05
-1.89282518312563e-05
-3.35865097746899e-05
-3.55857739549856e-05
-3.15952471978525e-05
-2.31792093828264e-05
-5.5374455254426e-05
-4.72261692186629e-05
-4.82897780908822e-05
-3.83269222871685e-05
-7.95319148786528e-05
-5.84187617345149e-05
-5.08523259231737e-05
-1.69908639211152e-05
-2.24634540917321e-05
-1.99997756134054e-05
-3.84620480761041e-05
-1.612880452434e-05
1.28691802057037e-06
-3.67511334168721e-07
-2.46622591441311e-05
-1.88769404002096e-05
2.22512327619131e-05
-1.3726262801418e-05
-4.67730999828262e-06
-4.89516711419594e-05
-2.5582781440408e-05
-4.88266606427382e-05
-2.66440083831055e-05
-5.03207585827888e-05
-3.30735303087276e-05
-2.80617442643584e-05
-1.74024614412663e-05
-4.53320420083257e-05
5.99702964658535e-06
-1.99153706274712e-05
-2.3114480890199e-05
2.76079635655748e-05
-1.19859220563357e-05
-9.97452248339675e-06
-2.51327952505211e-06
-2.49469865357087e-05
-2.0327169732555e-05
-2.74605252258279e-05
-2.06690698695976e-05
-1.83914015523068e-05
3.3478898249224e-06
-3.71509589406176e-05
-2.48163990142841e-05
-3.63566902077369e-05
-3.56071671219056e-05
-2.53512362626492e-05
-3.00752628450028e-05
-5.51725002440406e-05
-1.71519060169143e-05
-2.34562209775708e-05
-2.78679293991959e-05
-1.02325119174155e-05
-3.47936760103392e-05
-1.70997547210588e-05
-1.52597910877092e-05
-3.09178050101155e-05
-4.63884038080214e-05
-2.44063436931757e-05
-3.88266950119277e-05
-1.66263621637446e-05
-2.66787689605e-05
-1.23602006703659e-05
-1.46058529416611e-05
-2.3826858654545e-05
-1.79620382823222e-05
-2.20856259956584e-05
-2.80793466106376e-05
-3.33989854372446e-05
-4.64727239315272e-05
-3.73799805459133e-05
-2.70077828956909e-05
-5.6511847933092e-05
-2.57488463443444e-05
2.58792205735823e-06
-7.34112328187321e-06
-1.22729258689737e-05
-2.07830796208035e-05
-2.65384793761545e-05
-4.8624137496735e-05
-2.01092009367808e-05
-5.46872846842703e-06
-5.29893184853293e-05
-2.18710339014525e-05
-1.01642069352849e-05
-3.97990835722903e-05
-4.56391156141392e-05
-2.58193842749726e-05
-3.75156703077604e-05
-5.31750336726192e-05
-2.56849090914543e-05
-1.21036204768617e-05
-1.7711915235521e-05
-1.04268146021283e-05
9.54561547363945e-08
-1.83830249213192e-05
-2.24204874971907e-05
9.98773031621611e-06
-4.17190945791816e-05
-2.3585559409458e-05
-1.73802101868638e-05
-1.82939393489984e-05
-5.83844834882587e-05
-2.28194863337164e-05
-3.97213019292954e-05
-4.48227497814584e-05
-3.94578764473029e-05
-2.87800787544276e-05
-2.47397862201585e-05
-1.51506802903942e-05
-8.97425160498148e-06
-3.38657498619137e-05
-3.66921812159266e-06
-6.76470842363811e-05
-4.4536186605117e-05
-3.239987498169e-05
-3.75303256868483e-06
-3.7833544155343e-05
-1.28354964073805e-05
-4.37529476182551e-05
4.02209557707313e-06
-4.00599917036257e-05
1.44640610072042e-05
-6.22409228373949e-05
-3.86482699816942e-05
-1.05506126124073e-05
-3.28436050003332e-05
-2.08866923932701e-05
-3.5449064183479e-05
-3.47316764198811e-05
-3.7807297709688e-05
-6.29600999318188e-05
-6.71876499518343e-05
-5.72566504325473e-06
-2.8058264357798e-05
1.1641673216403e-06
-3.21032603125219e-06
-2.09800319073944e-05
-1.11488436438731e-05
-2.5964729310153e-05
-1.86973511823609e-05
-1.69125882160544e-05
-1.59547937986264e-05
-3.2566703855868e-05
-5.11111568393037e-05
-4.86428939098974e-05
-5.94017170624058e-05
-2.4057354888774e-05
-3.8466176693811e-05
-1.99187763959203e-05
-2.44292441190496e-05
-3.28577446558844e-05
-2.95854735799119e-05
8.21897238986815e-06
-2.77533565148203e-05
2.50408648773472e-05
-1.64742576154278e-05
5.33412033783429e-06
6.37519577904082e-06
-7.31909110341017e-06
-6.54887946220909e-06
-6.00822942487685e-05
-6.30658255592726e-05
-3.93087603256546e-05
-5.50592573750066e-05
-2.56268607704614e-05
-4.33240531448687e-05
-2.06525328847341e-05
-1.41469887966442e-05
-4.51290309032379e-05
-8.32950329313488e-06
-2.81679649863464e-05
4.40251860676128e-06
-3.94047751023771e-06
-9.78495861533327e-06
8.70129462121715e-06
-3.59172530665172e-05
-2.8171153370068e-05
-2.10732674240049e-05
-3.95724301583968e-05
-1.3001913046234e-05
-1.3375670824956e-05
9.79117605481904e-07
-4.6529428087557e-05
-7.34599534868759e-05
-3.27736113307512e-05
-2.82770019069831e-05
-2.20701290093471e-05
-4.32131621278091e-05
-1.75381258311601e-05
-4.92117953026351e-05
-3.24470134824098e-05
-2.94532875673849e-05
-1.55600754888229e-05
-4.37673836256603e-05
-1.68186706061389e-05
-4.07098713297335e-05
-3.88824496607538e-05
-3.45522985108071e-05
-4.50397741301972e-05
-4.41187060643007e-05
-2.13856321905066e-05
-2.05329331352241e-05
-3.79150495225133e-05
-3.60633651976345e-05
-3.85458537752792e-05
-4.09434608233601e-05
-3.77784997924308e-05
6.057794287815e-06
-2.47173638868367e-05
-1.18112421964682e-05
-5.66728001680769e-05
-1.40393713262114e-05
-4.61635568883171e-05
-1.8399661811019e-05
-3.25017835117949e-05
-5.30248393669423e-05
-4.85774269022923e-05
-6.21245037326771e-06
-1.97793376952831e-05
-3.48454453495339e-05
-1.00150768027524e-05
-2.89784728961967e-05
-7.75283135505934e-05
-4.41316470572071e-05
-7.73020743553869e-07
-1.99623341498715e-05
-5.97251901591792e-05
7.123678433387e-06
-3.81966391379378e-05
-3.85863068630893e-05
-5.02905314088281e-06
-2.63769903267714e-05
-3.70283335543897e-05
-2.55484470764102e-05
-4.41857268667127e-05
-6.43492056407762e-05
-2.81405986098379e-05
-1.87161372503961e-05
-6.38071706044758e-05
-4.14352555813131e-05
-3.33450265654257e-05
-6.00591890021497e-05
-4.00776238924693e-05
-1.64767646844651e-05
-2.1432739956486e-05
-3.65875108225414e-05
-3.39114897277785e-05
-4.17804221828699e-05
-6.25530907951534e-05
-1.86930058825022e-06
1.30275765116926e-05
-3.42648584919449e-05
-2.0923973525388e-05
-2.19784963639984e-05
-2.16330000858839e-05
-5.55406890899089e-05
-3.23194458913561e-05
-5.51459411357834e-05
-4.83064612689747e-05
-3.8607677678682e-05
-2.50161313122526e-05
-6.68501352774976e-05
-2.31476756764432e-05
-9.00262756727645e-06
-3.7936418905362e-05
-4.33113061687195e-05
-2.10207407556628e-05
-2.15048753318056e-05
-3.04460731167478e-05
5.16740724623013e-07
-2.85473366429334e-05
-4.22175325161433e-05
-3.98297457989367e-05
-7.00420671730322e-05
-3.30742034823672e-05
-1.533040480202e-05
-6.09003173356614e-07
-2.13603652353668e-05
-6.08050985668123e-05
-6.57136365373088e-05
-8.12317921489723e-05
-4.96270414470335e-05
-4.41477569430392e-05
-4.45389630541242e-05
-2.26979228579223e-05
-2.28861634321212e-05
-5.51598663101465e-05
-4.63613435875832e-05
-2.79092434873808e-05
7.38220080992953e-06
-3.00564465346343e-05
-1.7228272898877e-05
1.60682988645805e-05
-1.61134815506885e-06
1.93351555570648e-06
1.71005535596245e-07
-9.68543130254843e-06
-2.40041418650548e-05
-4.5937110863589e-05
-5.18160244963779e-05
-4.29318652502065e-05
-4.27779455837159e-05
-3.96463962258473e-05
-5.18835784916729e-05
-2.87339993197013e-05
-6.31551861750142e-06
-4.53954257605723e-05
-1.93137552505173e-05
-1.03298893367968e-05
-6.93038516549873e-06
-3.04360398102944e-05
-1.11334646565736e-05
-2.87083888385877e-05
-3.32179771123933e-06
1.15582832198253e-05
-6.88038971867353e-05
-6.05652640897701e-05
-1.05305723800905e-06
-4.79149889204407e-05
-4.91674993735147e-05
-3.72228349563828e-05
-4.52738969535201e-05
-8.24840882994438e-05
-2.17440834426866e-05
1.14129686619859e-05
-2.07664914441371e-05
-1.43149579467309e-05
7.66567143953794e-06
-8.3407015278424e-06
-7.33833793333785e-06
5.24656395704389e-05
-4.04779860002539e-05
-4.25925299965738e-06
-1.67502414885145e-05
-2.00271346211124e-05
-4.83038410660048e-05
-1.19665759010822e-05
-5.96863174678105e-05
-2.58657372393566e-05
-4.17163997581131e-05
-4.10429191893518e-05
-3.1359085677273e-05
-3.21019608367472e-05
-3.36154561230203e-07
4.97733109765427e-06
-3.31856835075579e-05
-1.98693989997449e-05
1.24577746470326e-05
-1.8501609896578e-05
1.1035482416108e-05
-7.19906942355647e-06
-1.01001916979177e-05
-3.37553288110827e-05
-2.16111316369153e-05
-4.80361601037454e-05
-4.77308696281697e-05
-5.0686911414709e-05
-3.23372586804531e-05
-2.04432516363442e-05
-3.11574532349068e-06
-4.00052028319869e-06
-3.79595403135486e-05
5.31867768837507e-07
-2.90321868516419e-05
-5.39371696490253e-06
-2.54797724872415e-05
-1.9451729653002e-05
-5.21588997095817e-05
-2.10211928099552e-05
-1.25518170182868e-05
-3.18775830599013e-05
-7.67709804881717e-06
-1.58519149362203e-05
-4.07165803298487e-05
-1.68313668398157e-05
-2.35914402358679e-05
-2.76044167947948e-05
-3.90924589106806e-05
-3.24084396850993e-05
-6.74838635361005e-05
-3.31747023014962e-05
-9.99581150296941e-06
-4.43082105989373e-05
-5.55805998235057e-06
-2.29304440557296e-05
-1.34815824070977e-05
-2.0026122887782e-05
-2.4834554597642e-05
-1.36512689253289e-05
-3.2560408528681e-05
-3.20658281799357e-05
-2.59986494907376e-05
1.1666530853414e-05
-1.35861615680963e-05
-1.87281844013734e-05
-3.31545162463558e-05
-5.84878296967361e-05
-2.11971317197821e-05
-4.51446718982334e-05
-5.0876107316756e-05
-3.0161711588495e-05
-4.92100392464066e-05
-7.04842922402854e-05
-3.97954082717754e-05
-2.85366741192455e-05
-2.1996077332989e-05
-3.92265233863944e-05
-2.83599838959824e-05
1.86511899252954e-05
-2.49846303804935e-05
-1.00197039580713e-05
-2.32048669430565e-05
-1.59532321391009e-05
-2.60646357761192e-05
6.25543367402384e-07
-5.44558893180329e-05
-5.05205913696671e-05
-1.65017641065387e-05
-4.63037132178101e-05
-2.1136158146545e-05
-1.28460961473857e-05
-1.60939767317208e-05
-3.16361962318864e-05
-2.93684585495675e-05
-1.03405511134389e-06
-3.628827909603e-05
-9.94803747873422e-06
6.33285276196358e-06
-2.08347974231956e-05
-7.92342858017566e-06
-1.38096462507919e-06
-2.97318824402354e-05
-6.66041516526784e-06
-3.46600514446352e-05
-2.86662469079115e-05
-2.91998227301102e-05
-6.68627581876224e-05
-7.45179323333481e-05
-4.42973738230131e-05
-1.88872166271479e-05
-3.56434483788526e-05
-1.99826283990419e-05
-3.63104200224988e-05
2.49453558948595e-06
-1.84363217977908e-05
-5.38383125934818e-05
-7.30179461578341e-06
-1.09634071195302e-05
-2.72136714539314e-05
-6.13895225667763e-05
-5.03876966812444e-05
-3.34059068943739e-05
-2.95257591730135e-05
-3.57532957728621e-05
-3.21393119252769e-05
-4.94322844029743e-05
-2.99709842327355e-05
-3.11148508430047e-05
-7.54642137586774e-06
-5.89825907043227e-05
-3.16368153722248e-05
-4.67408666782711e-05
-5.49132966106372e-05
-1.72660229515135e-05
-2.93909309188946e-05
-4.40387185875185e-05
-6.303267601526e-06
-2.43213177803712e-05
-9.67227357951677e-06
-2.575472515838e-05
-3.29192192420315e-05
-4.46202596567559e-05
-2.88453303880977e-05
-1.74315206362935e-05
-4.95072503089058e-05
-4.8604907066029e-05
-2.26200582751675e-05
-3.45501627332639e-05
-2.50113182428176e-05
-3.98473907168847e-05
-1.24967728673715e-05
-3.05745059820557e-05
-3.92525348392491e-05
-2.69670317961835e-05
-2.71303484210043e-05
-4.03795250057578e-07
-4.45070492859133e-05
-3.58671184886479e-05
2.7467780829406e-05
-3.37247713841187e-06
-1.47472534337266e-05
-4.84941812529335e-05
-1.9476590216021e-05
-1.308157344994e-05
-6.11979290141038e-05
-3.37142986906503e-05
-4.59732021607563e-05
-4.26468293233725e-05
-3.57655854086179e-05
-4.38527676955854e-05
-4.06442753809076e-05
-9.16839243043915e-07
-2.15891809574636e-05
-3.36702165194514e-05
-3.22573952866868e-05
-1.07764274220346e-05
-2.45989096238927e-05
-2.94251129021455e-05
-3.20575147186328e-05
-1.30895231632026e-05
-2.49214434679805e-05
1.75146498368601e-06
-3.52831789062027e-05
-3.94357668495921e-05
-3.12921335819014e-05
-3.77143694786142e-05
-8.34261391241222e-06
-3.70167201373258e-05
-3.83148956592944e-05
-6.79098538542638e-05
-1.88124392991781e-05
-1.45439382367457e-05
-2.8203649423161e-05
1.53897249920586e-05
-9.82320657388023e-06
-5.33356384572756e-05
-5.28847234192056e-05
-3.39164562820969e-05
-3.94494170866418e-05
-5.37611489428518e-05
-3.14426361438712e-05
-5.72654197742642e-05
-4.59275264683502e-05
-1.43070512949635e-05
-7.10662740283402e-06
-3.86877039230381e-05
-4.67681017140094e-05
-2.2649482457395e-05
-1.14223001888942e-05
-2.9419190234354e-05
2.3266491134821e-06
-2.32421482933544e-05
-2.13902874094437e-05
-1.86416831910564e-05
-4.10595449030521e-05
-3.87719263614102e-05
-3.83781684813935e-05
-4.66111505025313e-05
-6.32871995331364e-06
-1.88182908734814e-05
-2.10124905625311e-05
-6.35596293746313e-05
-6.17554627502522e-05
-6.2536921030761e-05
-4.84961257397222e-05
-5.5249899618325e-05
-2.50038600802527e-05
-4.28917565405763e-06
-2.86555588666006e-05
-7.98356239340973e-05
-9.10331946208582e-06
-2.90559880196238e-05
-3.63291749006039e-05
-2.11126682178317e-05
7.7049648112823e-06
-1.36998223132218e-05
-3.57243881561414e-05
-2.50650881493384e-05
-3.34355425744739e-05
4.41459347929099e-06
-4.94427322176321e-06
-1.75246411641097e-05
-3.21390883403597e-05
-3.71884399156249e-05
-5.32497028532293e-05
-2.06749678930413e-05
-3.82913170952116e-05
-2.20663249418064e-05
-1.84715824318155e-06
-5.00455535038717e-05
4.43414370618218e-06
-2.56405563232033e-05
-3.4681090473705e-05
-3.24887929760124e-05
-8.97158921666343e-06
-2.74987831912727e-05
-4.05474008585627e-05
-3.88965184865356e-05
-7.86633512362697e-06
-4.28844456537744e-05
-2.74741921580152e-05
-2.45339679686924e-05
-2.95542122769632e-05
-4.38969043200077e-05
-1.22579654100879e-05
-2.73681363441336e-05
-1.59618139485084e-05
-3.02184269013908e-05
-2.89434508677798e-05
-1.33794364049416e-05
-3.7772252356875e-05
-1.56344662369291e-05
-6.36240222877804e-05
-4.83418034694678e-05
-2.45324821742519e-05
-5.07396847452945e-05
-5.84089386831436e-05
-1.87094284677544e-05
-3.5464042534137e-05
-2.46216789301045e-05
-1.3858316931912e-05
3.71859814953567e-07
-2.4456148496907e-05
-3.38533890540851e-05
-4.82508097311889e-05
-5.78794235879577e-06
-3.26510273484996e-05
-5.37753296317316e-05
-1.90992272213781e-05
-2.98064629213853e-05
-2.1498461241896e-05
-5.77550469371255e-05
-4.41046797690231e-05
-5.52079590391178e-05
-3.54876199917269e-05
-4.1931994629744e-05
-1.14527646927507e-05
-2.22221007309578e-05
-2.24797711169695e-05
-7.84765032954901e-06
-1.29118654670304e-05
-4.02569336191808e-05
-7.54339960183662e-06
-5.86521818288105e-05
-2.02567560584899e-05
-4.17164976423282e-05
-3.2622225038274e-05
-5.78575622061752e-05
-4.49099868318267e-05
-1.59709566373448e-05
-2.92230809893259e-05
-3.90172611876528e-05
-3.79361449704578e-05
-4.39285726767821e-05
-4.66474602744693e-05
1.22750781275698e-06
-2.21645182772574e-05
-4.48113456468227e-05
1.6879250226572e-05
-1.89343966590216e-05
1.11510818566625e-05
-4.28991439693138e-06
-8.36430138053376e-06
-2.09708787800522e-05
-8.78243005725334e-06
3.30671807351417e-06
-4.46267392285513e-05
-3.79206816164324e-05
-2.32107622008746e-05
-5.48343180030328e-06
-1.47599328435904e-05
-2.03629105519639e-06
-2.72307321116642e-05
-3.1032576737662e-05
-1.60383889382195e-06
1.97641713842258e-05
-2.32265780725706e-05
-2.57423221118383e-05
-1.916946915781e-05
-4.17441316205709e-05
5.47400786026645e-07
-2.51553959170841e-05
-1.08101198519894e-05
-3.06506062737445e-05
-5.24150088689122e-05
-3.58613909754646e-05
-4.20026866399156e-05
-3.67260513541122e-05
-6.60744451708129e-05
-5.52740807485767e-05
-4.29854422029988e-06
-3.2019016960439e-05
-6.04411104807648e-05
-4.29782834072286e-05
-3.6742587240901e-05
-9.99518044951027e-06
-2.11369826401399e-05
-2.56989280614277e-05
-2.07354169129657e-05
-2.33698109601291e-05
-2.41808891899852e-05
2.60214397598686e-06
-6.79364006807303e-05
-2.15568058149067e-06
-2.89635368955173e-05
-3.96765660179192e-05
-1.26855034319004e-05
-2.09030225758001e-05
-3.13267610235424e-05
-2.52633297577856e-05
-7.09536887399651e-05
-7.09711588278888e-05
-4.08787452699692e-05
-4.4895890738105e-05
-3.33154094353784e-05
-4.55222937579268e-05
-5.9595901165131e-05
-2.61652161254527e-05
-6.79086191127944e-06
-3.46648463494311e-05
-1.73657989323788e-05
2.20677017272936e-06
-1.40732100976921e-05
-4.60367246766721e-05
-1.02440959051822e-05
-5.38468177332379e-05
-3.57921864697489e-05
-5.21905310105445e-05
-4.22885590782564e-05
-5.41920185485037e-05
-6.08228895999693e-05
-3.28165673079378e-05
-5.56956717716724e-05
-1.61425794599865e-05
-1.12498754051628e-05
1.80472221768394e-06
6.04326815686155e-06
-1.95842242813467e-06
-2.66657225017316e-05
6.43088898159917e-06
-5.01303192175991e-06
-3.54065678434317e-05
-3.27778395787421e-05
-2.83385110397401e-05
-2.54475142114373e-05
-3.01702610322189e-05
-3.71778647771592e-05
-4.1380138594748e-05
-4.77132699611323e-05
-5.65802164094697e-05
-4.17041606807248e-05
-3.12365411517297e-05
-3.69813671300234e-05
-4.1932858222902e-05
-3.52194599600237e-05
-3.84011891989411e-05
8.67846194409039e-06
-2.38439858218208e-05
4.10114893395941e-06
-8.51083048821232e-06
-4.22283750014396e-05
-3.9452055009896e-05
-8.28679169150539e-06
-5.34836016887983e-05
-6.13570589110794e-05
-2.46532639419437e-05
-3.68534451507372e-05
-1.40783990969419e-05
-6.01855011286576e-05
-1.76793004696628e-06
-9.94844067054288e-06
-4.7066150800231e-05
-1.52111722531697e-05
-2.3452338519806e-05
-8.36882161488784e-06
-1.27968968638097e-05
-1.94602834265497e-05
-1.34051256774157e-05
-1.94666240885012e-05
-2.35337001274611e-05
-3.62734381048081e-05
-5.904618757598e-05
-4.66249147875509e-05
-2.30962469061533e-05
-3.01361771288778e-05
-3.88708825005503e-05
-4.44726795950252e-06
-3.7532486708607e-05
-4.1389641203199e-05
-1.75150501324152e-05
-2.85495789234545e-05
-1.87090072779843e-05
-1.02960679948982e-05
-1.19826088470034e-05
-2.49734484680001e-05
-1.42513245555181e-05
-2.45163323863434e-05
-1.62972988397622e-05
-2.68863538942125e-05
-5.4523198729373e-05
-8.06088615521111e-05
-4.07309516836573e-05
-3.78167333403929e-05
-2.03518397004501e-05
-2.68120066866344e-05
1.5913558210454e-06
-4.74959636207412e-05
-6.35017442760313e-07
1.25298379929154e-05
-2.80380408737502e-05
-1.60880637933844e-05
1.75154241017444e-05
-5.1356004767696e-05
-4.06000297349584e-06
1.08754789174316e-05
1.94426336708166e-06
-5.0913377048761e-05
-3.33298210731826e-05
-3.16684274912478e-05
-5.16396431311866e-05
-3.16730361649095e-05
-2.45919068097359e-05
-6.9515283796448e-05
-3.2866132604506e-05
-4.09328749943264e-05
-2.66940897376908e-05
-2.71502113484481e-05
-5.15298871560135e-05
-1.43741757750482e-05
-2.4345277240348e-05
-4.2429790943195e-05
-3.38223518205759e-05
-3.45177212066373e-05
-5.57834955231287e-05
5.22823340988923e-06
-3.899459971288e-05
-4.74482246210025e-05
-5.31072631746623e-05
-4.95732097375416e-05
-1.69906038599827e-05
-1.80247771761911e-05
-1.84343003429307e-05
-5.26980776240714e-05
-2.2355250854416e-05
-2.9931537917264e-05
-3.39501240034379e-05
5.06664481441609e-06
-1.66259193647064e-05
-3.20306402480197e-05
-3.18662814360317e-05
-1.9907920383279e-05
-4.0017256870076e-05
-5.50527177576414e-05
-5.90217847625881e-05
-1.76290834719932e-05
-4.61147161403944e-05
-1.93056765240336e-05
-3.17798855669187e-05
-6.62321733550864e-05
-3.18273844857889e-05
-5.93782764497988e-06
-3.33908719776334e-05
-7.67467947248237e-06
-1.44900952027984e-05
-7.25140061008083e-06
-2.39760957829278e-05
-4.34132930765365e-06
-3.03360360468033e-05
-2.6530532232867e-05
-8.53564639307885e-06
-5.490960811419e-05
-3.93017221889119e-05
-1.73911232945345e-05
-2.91420660701067e-05
-4.64532353254872e-05
-3.12936992110155e-05
-6.50628102331429e-05
-4.59297762980524e-05
-5.50605416490955e-05
-6.01228566761789e-06
-5.41381657649606e-05
-2.15370875335884e-05
-3.78972683103372e-05
2.18013511128247e-06
-3.26589578047644e-05
-2.82624159240266e-06
-1.10381087969414e-05
-1.85205528281206e-05
-5.29416639541087e-05
-1.75714683058786e-05
-6.68018224160042e-05
-3.42771335394666e-05
-2.01883958456271e-05
-5.46548401598123e-05
-2.18069321100574e-05
-1.60505749305674e-05
-1.21858182581075e-05
-3.44063226248816e-05
-1.03617535201154e-05
-3.58365690870897e-05
-5.14374011606675e-05
-4.24315954134228e-05
-3.98124181715999e-05
-2.8554635220533e-05
2.60822958631929e-05
2.06167503203807e-06
-4.00649944778084e-05
-2.45993540950809e-05
-3.61988099780687e-05
-3.64703263411533e-05
-6.3028123977079e-05
-1.09239659032349e-05
-2.79143801527725e-05
-6.84354951829688e-05
-8.84490907392505e-06
-4.66856182650947e-05
-2.14197919223464e-05
-1.32154040120708e-05
-5.31952983303125e-05
-4.42542017293518e-05
-2.14582960620182e-05
-1.42541480582541e-05
-2.49664127459171e-05
-1.10235178767404e-05
3.42923052656658e-05
-8.13606783404267e-06
-6.05760496097638e-05
-8.55699606731869e-06
1.41068634613095e-05
-5.01189525530929e-06
-4.41513625325085e-05
-1.44257736971846e-05
-6.91236555525689e-05
-2.44839742201148e-05
-2.6993739879212e-05
-2.42903039055487e-05
-3.29393566261234e-05
-1.00200096406396e-05
-5.45616511963122e-05
-5.41939807232533e-05
-2.84979882533567e-05
-5.11101523091423e-05
-4.32983258744591e-05
-8.4872749179822e-06
-1.23673388800597e-06
-2.72303425517319e-06
1.16794077122585e-06
5.74222846650349e-06
-2.97599837398818e-05
-1.22130477079253e-05
5.91857856733683e-07
-5.92871851553609e-05
-6.83809775681231e-05
-6.77221667076053e-05
-4.30471305928713e-05
-7.07793494368131e-05
-6.26392682278739e-05
-6.26348220194203e-05
-2.64100083355896e-05
-3.31245650957532e-05
-3.43778980083933e-05
-3.95071851486967e-05
-5.42691618061768e-06
8.387307897634e-06
-3.34634540036162e-05
-4.40793009156616e-05
1.13946580201583e-05
-2.68047762080313e-06
-4.0585607679219e-05
-2.89413920859034e-05
-2.34011381998296e-05
-3.95071935428419e-05
-1.16137263403691e-05
-4.3896272897037e-05
-5.89567290032026e-05
-2.66470698356294e-05
-2.67462243671674e-05
-1.32158611631813e-05
-2.38389945422282e-05
-3.22222323315668e-05
-8.26493430885348e-06
-2.67219986633735e-05
1.97427499280439e-05
-1.39152171894163e-05
-7.73777683420043e-06
1.6976217079623e-05
-1.94522965453024e-05
-2.07970010439024e-05
7.72365417778491e-06
-1.94495378844161e-05
-7.41200972133776e-05
-2.84128156983331e-05
-3.01976065602464e-05
-3.7589556981598e-05
-3.03608890416496e-05
-1.78442232169485e-05
-6.78482767329531e-05
-2.61414682923321e-05
-1.07757542301618e-05
-1.52266319025848e-05
-5.45304705214763e-05
1.74445576781905e-05
-2.61049543390796e-05
-4.68401910516253e-05
-2.5361801568019e-05
4.5650177801969e-07
-1.19538163722256e-05
-2.49939574676584e-05
-4.2504765070013e-05
-2.67631645310143e-05
-7.21079779291154e-05
-5.31940347499122e-05
-1.50947605207552e-05
-2.76202865317075e-05
-4.06824571126812e-05
-1.90665870777893e-05
-3.00967795187327e-05
-2.79337943976212e-05
1.05085789449499e-05
-5.29411357302012e-05
-2.89834179616374e-05
-1.28936050344885e-05
-4.49027137672459e-05
-1.21394685555043e-05
-2.47937495995989e-05
-4.59360262880328e-05
-7.45258697161244e-05
-6.71129786711031e-05
-3.09910693304094e-05
-0.000103588326492992
-3.86196313335741e-05
-2.59377923693405e-05
-3.68467800229968e-05
-3.39400839549729e-05
-1.12866445954188e-05
-3.46178080478991e-05
-1.98811690599433e-05
-1.30106169352551e-05
-1.83175458705278e-06
-4.22984656808047e-05
-1.79802257523944e-05
-4.95138987495148e-06
-3.2275255968953e-05
-2.46251189378414e-05
-8.23315438931602e-06
-4.65014348824265e-05
-3.2376263504754e-05
-2.59289765759175e-05
-4.70138735112793e-05
-1.22997408498264e-05
-2.55486255725805e-05
-5.18678052531781e-05
-2.36926942047438e-05
-2.65347048786475e-05
-4.12044913768199e-05
-2.93762589605678e-05
-1.13176600978933e-05
7.83282047737831e-06
9.86095737006913e-06
-4.87643292051462e-06
1.86677817767755e-06
-3.47164897291098e-05
-1.88173284944001e-05
-4.41101264304187e-05
-9.06676785015064e-06
-4.67692417979902e-05
1.27345170976957e-06
-3.34306834713712e-05
-3.66056589255006e-05
-2.94600828837755e-05
-2.90974023866724e-05
-1.67366934357896e-05
-2.45052603710055e-05
-2.54860335808781e-05
-6.11971278907698e-05
-1.4556041925263e-05
1.96176413452346e-05
-2.95225432989449e-05
-1.48729954133353e-05
-3.4372942444663e-05
-2.36935006408014e-05
-5.36907626879317e-05
-1.69767922051938e-05
-6.80405772042351e-05
-2.65227241010386e-05
-2.61009430020664e-05
-6.24701741038867e-05
-7.72137582043507e-05
-1.39910846496657e-05
-1.78588897065861e-05
-8.07813493339409e-06
-2.20276327702745e-05
-2.33291712347405e-05
-2.37616634439837e-05
1.8315039426626e-06
-2.59037526696538e-05
-4.16693002017096e-05
-3.05671701903289e-05
-1.57004435932673e-05
-7.11893101528434e-05
-5.83534783302095e-05
-2.98334539155079e-05
-4.28129410222487e-05
-7.39156399755142e-05
-3.6421335677829e-05
-4.24480535037009e-05
-4.67710047976489e-05
-1.33603604419645e-05
1.41089013777329e-06
-2.24704358487665e-05
9.6166137679853e-06
6.01176767889809e-07
-1.29831246988405e-05
-3.73667577240868e-05
-2.60049188571769e-05
-2.49243484785119e-05
-3.65569529119584e-05
-1.66847067093401e-05
-3.62254732233626e-05
-6.56849463005439e-05
-3.16910142778111e-05
-2.48538406780941e-05
-3.72723090942052e-05
-1.32172917779005e-05
-3.31250073003036e-05
-1.95740356239467e-05
-4.88222464234868e-05
-1.03941717540468e-05
-1.133144163603e-05
-2.7356473491766e-05
-6.21760466528131e-07
-3.78088264593489e-05
-5.044407013592e-05
1.39509145980387e-05
-3.58673533378124e-05
-3.60121447907569e-05
3.3753521218742e-06
-6.07120965465041e-06
-7.05989399315225e-05
-3.98702462191086e-05
-2.43190931309841e-05
-2.89220845728368e-05
-8.05843152602299e-05
-5.50190274704311e-05
-1.61977128998738e-05
-6.4237690791152e-05
9.57301177105395e-06
-5.62244266824166e-05
-1.22034481514316e-05
1.61436482109016e-05
-5.72746503992797e-07
-2.06948234143493e-05
7.95677783136756e-08
2.11270195848888e-05
-4.04856794487478e-05
-8.39188414112685e-06
-2.13582548939696e-05
-6.07821442337371e-05
-4.32228487188705e-05
-2.5444294965195e-05
-3.85669516622752e-05
-4.27836361373788e-05
-2.04847810675505e-05
-1.40416648409643e-05
-6.09722215800967e-05
-1.02170251626165e-05
-2.23915693758442e-05
-4.21792886990897e-05
-3.29357757918367e-06
7.71133964437772e-06
-2.15944172013047e-05
-2.6664839043197e-07
-3.2634399221416e-06
-5.20669968977715e-05
-1.69670693865295e-05
-1.83386495842579e-05
-4.15463817048187e-05
-5.41826690642854e-05
5.25105215070213e-06
-3.68056259519016e-05
-5.99445722195945e-05
-4.36493231544844e-05
-5.91447690271598e-05
-4.81602998195772e-05
-2.98350081051264e-05
-3.24213318871912e-06
-4.22386278877262e-05
-2.33840507422032e-05
1.571456373027e-05
-1.91758463734642e-05
-2.95118225840034e-05
-2.22094269530502e-05
-1.00073008983115e-05
-5.60213859367304e-05
-9.38427711281756e-06
-3.13571031295031e-05
-5.55984566125218e-05
-1.66399523106706e-05
-5.43623068352646e-05
-4.69599447511829e-05
-4.92959405179132e-05
-4.58844328661271e-05
-4.40518600594238e-05
-2.4486421854947e-05
-2.05161757073037e-06
-2.77078127951517e-05
-6.00858766240276e-05
-3.34459162650433e-06
-1.55282805953861e-05
2.36550478941124e-06
-1.99968867977232e-05
2.63623741977699e-05
-3.10154294000941e-05
-2.47973433987299e-05
-1.38008939352258e-05
2.24831061052363e-05
-2.54641122879121e-05
-5.54113802642926e-05
-4.31983876592735e-05
-3.08867605679078e-05
-4.72134383834386e-05
-3.08775298094218e-05
-4.45539507526415e-05
-3.98047713758855e-05
1.25942316284759e-05
-3.1870660660651e-05
-6.386811337805e-06
-3.11174829220427e-05
-3.4417339360098e-05
-1.47666421594997e-06
-5.5209695443667e-06
-1.51053530725122e-05
-1.91602343639255e-05
-1.54698292275862e-05
-9.91671902617936e-06
-4.4493701995727e-05
-2.82190038771438e-05
-3.59323256170702e-05
-8.1892506122274e-05
-3.17914663818951e-05
-3.16578553013337e-05
-4.98658591515949e-05
-5.57197466123072e-05
-8.28994371205046e-06
-1.59590296355376e-05
-4.09771636132257e-05
-5.11858036660934e-05
-4.36335599574853e-05
-1.43177395208018e-05
-2.63567646668649e-05
-2.8902795650329e-05
-4.40128278351601e-05
-2.22649279394973e-05
-1.90459545180585e-06
-2.29565177420306e-05
-3.32331717304613e-05
-2.83700130969634e-05
-1.88592591360631e-05
-7.58881987460863e-05
-6.1294008096951e-05
-2.99219708307279e-05
-4.60008410490563e-05
-4.16377779777237e-05
-1.68465859775507e-05
-3.77921636394351e-05
-1.04916236813623e-05
-2.20552280727743e-05
-2.30635065787605e-05
-5.60650328155597e-05
-2.50810278725452e-05
-1.2114845785413e-05
-4.54947586684657e-05
-4.04600878809923e-05
-1.65827172331086e-05
-4.48361130106268e-05
-2.73360290043543e-05
-2.92859793675817e-05
-3.92179636879948e-05
-1.58345934619625e-05
-3.80261374622768e-05
-4.38400103852715e-05
-3.36116440954472e-05
-4.68078800024091e-06
-2.98796354067225e-05
-4.1970473754265e-05
-1.48545970729681e-05
-1.67878251978504e-05
-4.65369599542321e-05
-1.46624816209854e-05
-2.37429701263392e-05
-3.47130750146251e-05
-1.20689096791025e-05
-2.71810508604221e-05
-2.61999998461904e-05
-2.23838573390937e-05
-3.09882372036938e-07
-3.42290482807786e-05
-6.35759758387501e-05
3.15468636368267e-06
-5.52409476460472e-05
-2.49067648174036e-05
-1.88381552167879e-05
-4.83322658308706e-05
-5.72347721845907e-05
8.19797928404299e-06
-6.75307821634916e-06
-6.4463907401347e-05
5.43764571799819e-06
-1.56608139321894e-05
-7.93458703697017e-05
-3.65572954081431e-05
-2.64763115678125e-05
-4.71369764832719e-05
-1.1579643659324e-05
-1.21305244865487e-06
-2.40965830191811e-05
-4.56947150705594e-05
-1.22849749550838e-05
1.25027986408196e-05
-5.7094355471222e-05
-2.70425751572574e-05
-1.7950032107128e-05
-6.4880737329318e-05
-3.0431653236217e-05
-1.73563846181943e-05
-2.41746144690293e-05
-2.57175546599126e-05
-3.93874670550708e-05
-1.30888907830048e-05
-4.34639019983117e-05
-4.36136235538207e-06
-1.91443834457437e-05
-5.3678797341572e-05
-8.42227299093871e-06
-3.4871786919448e-05
-3.34050625566506e-05
-1.4165815620842e-05
7.4569510223527e-06
-2.16957554489709e-05
-4.56511308772095e-05
-3.36074998403806e-06
-3.63128309584835e-05
-6.46509792418277e-05
2.05009026175899e-06
-1.75931130351227e-05
-2.24133644397421e-05
-4.117955094974e-05
-9.65697413768065e-07
-1.93029673661575e-05
-3.0200463931285e-05
-2.40327634882943e-05
-5.70937631315902e-05
-3.01613633463999e-05
-2.6406324655083e-06
-4.09304121464683e-05
-5.85349706088021e-05
-3.7065293523683e-05
-1.22326058760451e-05
-4.48490349433604e-05
-1.58631061761001e-05
-3.82535360670596e-05
-7.53676978263287e-05
-1.92962376257428e-05
-4.02637166335198e-05
-6.17172826223647e-05
-4.8127139042535e-05
-2.71381920917992e-05
-7.10611359231548e-05
-1.92618355347732e-05
-4.81806945671897e-05
-4.75122408389798e-05
-2.32470702944955e-05
6.44461361835164e-06
-3.88805472744214e-05
-3.02598462632898e-05
-2.26600426366632e-06
-2.28108915661577e-05
-6.13130411659587e-05
-2.52293106057692e-05
-5.86615765891915e-05
-2.52928977520041e-05
1.98043832963084e-06
-6.62698625107117e-06
-1.65592477730091e-05
-2.25543055962965e-05
1.68948848035782e-05
-2.87300485923939e-05
-3.86023796246872e-05
-5.68866983736445e-07
-5.29656029761829e-05
-4.64934224734744e-05
-1.75967119820056e-05
-3.05580986913517e-05
-3.75436636215557e-05
-3.96566094600616e-05
-5.35237263585059e-06
-4.84582170871653e-05
-3.04910868816376e-05
-1.16580934423357e-06
-3.91227887314132e-05
-4.94742287788936e-05
-3.37435748513772e-05
-2.26041112237755e-05
-6.07654621847313e-05
-3.56164608596638e-05
-5.55628330802532e-06
-1.7591489966873e-05
-2.85950133888672e-05
-8.06417025026326e-07
-3.00365093672344e-05
-3.37881507018899e-05
-4.10746858508333e-05
-1.77337707388887e-05
-3.73381143359992e-05
-3.04761128318128e-05
-4.22572869443246e-05
7.31915205651349e-06
-1.86428478378082e-05
-1.87810375059713e-05
-4.2929929409663e-05
-5.02796585739988e-05
-5.65715742271257e-05
-8.7924390167165e-05
-6.69130637386738e-05
-3.47749690417922e-05
-3.89483234148407e-06
-5.79912877281393e-05
-1.80614917901492e-05
-3.76782470250184e-05
-4.83415347221341e-05
-2.40395713971575e-05
-1.46037219014229e-05
-2.86419003464764e-05
-5.19894792179487e-05
3.59601858850041e-06
-5.91479303523639e-06
-3.23462957631426e-05
-1.34159575995797e-05
-1.51642019642892e-05
-3.72851426539436e-05
-2.84773765099133e-05
-9.07746786788435e-06
-4.49831392863661e-05
-7.13682191411874e-05
-4.25965860247588e-05
-2.80328059413389e-05
5.25557816268335e-06
-4.71110833718045e-05
-3.005236791441e-05
-3.02667792913121e-05
-4.71662764539836e-05
-3.1428595390444e-05
-6.33824679124912e-05
-2.43325892726465e-06
-2.79633164159753e-05
-1.65058294526118e-05
1.52928794154165e-05
-3.18936959300023e-05
-3.93570721346813e-05
-3.14078938688096e-06
-2.35643674707971e-05
-2.37700732445989e-05
-2.68410391988199e-05
-4.79449690616878e-05
-2.26504279302877e-05
3.69372353069061e-06
-2.35673506040389e-05
-4.45484685592768e-05
-1.61438065250608e-06
-4.05843290278724e-05
-1.21204528251006e-05
-2.30557925703499e-05
-8.44515810288581e-06
-3.1233091361546e-05
-3.16525932022082e-05
-1.91291317907891e-05
-1.4930380124571e-05
-3.91661195420806e-05
-2.18239831139708e-05
-6.7234339553065e-06
-4.68307295910854e-05
-1.76612188959648e-05
-2.6439483260101e-05
-7.76968187090106e-05
-4.22614432689567e-05
-2.2534992999734e-05
-3.59680734606266e-05
-3.70018509523822e-05
-4.1810041223438e-05
-1.46135887337259e-05
-4.29901075221856e-05
-1.23334896845473e-05
-4.38536002185877e-05
-3.48434288376452e-05
-1.72687463224085e-05
-5.26137956012987e-05
-3.70606341378098e-05
-5.1871237978486e-05
-4.17387213454785e-05
-7.7456989813766e-05
-3.12656339315856e-05
-5.78194409997866e-05
-3.60047906575656e-05
-1.31564679480834e-05
-5.31602273224269e-05
-4.54308258471137e-05
-5.32830001329669e-05
-6.0496872753025e-05
-2.20026327450218e-05
-3.97030248688444e-05
-3.95824064326201e-05
-1.01383483214268e-05
-2.8166137862395e-05
-3.21987908994546e-05
-4.16886041556906e-05
-4.4214527464311e-05
-4.08056489554608e-05
-4.18602629825283e-05
-3.26692966432598e-05
-1.80226128458944e-05
-5.50876389130043e-05
-4.00410893467819e-05
-1.49264014154188e-05
-5.27031929129868e-05
-2.87844908140545e-05
-1.79441633979708e-05
-2.51927777876505e-05
-3.24606356345265e-05
-1.07241796227804e-05
-2.17895693217955e-05
-2.44701420541845e-05
-2.63186689498843e-05
-7.39874799598563e-05
-2.87418897038548e-05
-2.462375743456e-05
-2.21539882647193e-05
-1.8389226850623e-05
-6.11390237722163e-06
-3.36224285434514e-05
-2.57493701950548e-05
-2.02962228292465e-05
-2.60010058475856e-05
-5.16766998326863e-05
-4.87970948699888e-05
-2.37949445838927e-05
-3.08619971006897e-05
-2.35597249946565e-05
-2.82953095333204e-05
-5.20465890955879e-05
-3.31720855852946e-05
-1.22139191491742e-06
-1.44266245847273e-05
-4.96071103230557e-05
-2.64604827828212e-05
-2.6531896717917e-05
-6.46216212900804e-05
-4.51282629580626e-05
-4.74062874055909e-05
-1.74985460990116e-05
-4.48661921677248e-05
4.434561558158e-06
-3.29583328880544e-05
-2.56879886062253e-05
-1.27481547101748e-06
-1.32795043082105e-05
-2.08246131117194e-05
-5.40569215960737e-05
-2.60503475511579e-05
-2.75731594935884e-05
-5.29921610843702e-05
-8.31003297536912e-07
-3.12063708622093e-05
-3.13899527551973e-05
-5.04502692913213e-05
-5.03157724930338e-05
-5.40708015214537e-05
-2.94495358474217e-05
-2.81203950490043e-05
-2.53351874418898e-05
-2.14595595940625e-05
-2.83745877474157e-05
-3.13422694610756e-06
-3.41436398500597e-05
-1.33653538783691e-05
-2.53318785200828e-05
-3.12231137275863e-05
-2.6722115902725e-05
-3.96052093233361e-05
-1.95334353506325e-05
-2.34715986376689e-05
-4.29951055851629e-05
-7.71584257271865e-05
-4.04793932565575e-05
1.19196570288575e-05
-4.24529531533942e-05
-6.20504007329736e-05
-4.40731000713294e-05
-1.23564268462581e-05
-1.68307739293382e-05
-3.77269723932891e-06
-1.04191503768343e-05
-1.70072759712115e-05
-6.11384527660009e-06
-2.85849743946626e-06
-1.65549141876075e-05
2.87562608587213e-06
-2.89084455732173e-05
-3.0259864321036e-05
-4.58416103989786e-05
-3.85202427316878e-05
-6.6533674793403e-05
-5.49958338566108e-05
-2.763014123964e-05
-1.67220606394808e-05
-4.6589013222722e-05
-5.43753791628657e-05
-2.49933126202858e-05
-4.97025585513228e-05
-9.48402130234624e-06
2.53471059750566e-06
6.87635166748379e-06
-2.47517847088555e-05
3.54595395830975e-05
-3.2017979067613e-05
-4.96295242587328e-05
1.68100848564496e-06
-6.11437145312333e-05
-2.93163344616477e-05
-3.2560780089275e-05
-3.05514916728814e-05
-3.14697169216743e-05
-2.6781554675756e-05
-1.78500757579106e-05
-6.02258595119832e-05
-1.80093054937186e-05
-2.60756071228506e-05
-2.35746227924926e-05
-3.89474541569863e-05
2.68251677008943e-05
-3.0871400136061e-05
-2.05958622659055e-05
8.81468461056214e-06
-1.62405736984695e-05
-2.78622068801148e-05
1.94776354854736e-05
3.47041157621155e-06
-4.29731283822468e-05
-6.02761628720924e-05
-4.08147665473224e-05
-5.93203922350611e-05
-4.45189126193486e-05
-5.25165711347354e-05
-5.27624386837067e-05
-6.5894062916852e-05
-1.74365614401962e-05
-2.05523027133886e-05
2.97488253233917e-06
1.16767911043739e-05
-2.24834464263087e-05
-1.06798944206676e-05
-1.88239906077631e-05
-1.83789997660606e-05
7.31637615008709e-06
-1.9996732135368e-05
-8.9718729211382e-06
-3.47257341434244e-05
-5.23255273821241e-05
-2.24423719732008e-05
-4.35202738037756e-05
-8.49216546659229e-05
-3.90421426656234e-05
-5.33686841830265e-05
-4.33215457138196e-05
-2.83160884701929e-05
-2.00428087899215e-05
-3.23005805057135e-05
-2.94957379690203e-05
-4.3728831991281e-06
-1.45520325370468e-05
-2.71430697822902e-05
5.04046621190234e-06
-2.61768280822843e-05
-1.91101748432607e-05
-4.19921589126385e-05
-1.86421458730545e-05
-5.3670430943499e-05
-4.66522072239167e-05
-2.13171686311507e-05
-4.32937850480591e-05
-7.4076672549445e-05
-2.16137224618065e-05
-7.2502866139182e-05
-4.43958947973146e-05
-4.12640188556745e-05
-4.24854378534016e-05
-3.34764602847783e-05
-2.19129660170896e-05
4.85030857461473e-06
-2.77673388457535e-05
1.66157687166331e-05
-3.09439299177623e-05
-2.94749940585876e-05
-2.23184496230846e-05
1.1659650572151e-05
-3.30822206495805e-05
-3.8553862565415e-05
-5.54331754067297e-05
-4.06663229803807e-05
-4.97169610367905e-05
-2.14704562758417e-05
-4.88354147305354e-05
-3.61204810913531e-05
-3.86206824382136e-05
-3.97366370239156e-05
-9.34642770280494e-06
-2.24208215202126e-05
-5.86955647077324e-06
-1.41021639928032e-05
-3.81535050272796e-05
-1.31145929248424e-05
-5.32723545566334e-06
-2.49594456976708e-06
-6.07578406208707e-05
-2.0152692039242e-05
-3.37095007961939e-05
-4.73840608352965e-05
-4.44802295204168e-05
-6.31237977612038e-05
-6.54190508098577e-05
-3.11579415037037e-05
-4.61108750319522e-05
-3.22599646854886e-05
-1.35991175217244e-05
-2.63088423707337e-05
-5.29632837226328e-07
-3.36217784173435e-05
-2.01083670870468e-05
1.16630005507676e-06
-1.44699857769719e-05
1.02059535506594e-05
-1.0702342895632e-05
-6.65297220139549e-06
-1.60381538457464e-06
-6.85428948850291e-05
-3.45229792851037e-05
-1.86532987604961e-05
2.8147588507442e-06
-3.05017522862386e-05
-5.6895873666867e-05
-1.91034487768202e-05
-7.91896151100445e-05
-7.25172594715762e-05
-5.86423394140217e-06
-2.54820562388426e-05
-4.36877528519905e-05
-3.65989875485481e-05
-4.25253975811455e-05
-6.06247080743541e-05
-1.59871784793355e-06
-4.38253421978116e-07
-2.42509544369633e-05
-2.25720030841606e-05
-1.02952040157331e-06
-7.0602287955503e-05
-4.27704419885039e-05
-9.10639823863439e-06
-6.18397650516784e-06
8.50060033853717e-06
-1.28958677075923e-05
-3.96231609861851e-05
-6.75765501303842e-05
-4.11966073005939e-05
-3.59971407929354e-06
-4.695942359697e-05
-2.50767444952163e-05
-2.73893359346599e-05
-6.18885311914294e-05
-3.11512019286289e-05
-2.97996175522182e-05
-2.94549212451968e-05
-3.93379624767774e-05
-1.05353517154515e-05
-4.24652290107571e-06
-2.62668544977528e-05
-7.59821318124768e-06
-3.67589693926624e-05
-3.18610723728181e-05
-3.03693483187099e-05
-4.03095886365129e-05
-4.98607774521013e-05
-1.15151786687686e-05
-2.5376715669757e-05
-3.20504822096449e-05
-5.64794836362208e-05
-3.49838583298183e-05
-5.10167225890475e-05
-2.58332040290409e-05
-2.42295380362064e-05
-3.41743198332008e-05
-3.00875663887222e-05
-5.37152568194958e-06
-6.54638205161004e-05
-1.67463500802233e-05
-2.61597090259492e-05
-2.4237328796836e-05
-2.51052322598911e-06
-2.02943774289038e-06
-9.4597691726957e-06
-2.65743279593045e-06
-2.52167199279175e-05
-4.1809656869183e-05
-1.45768975891257e-05
-2.62134225418321e-05
-4.29837098225211e-05
5.99400996807012e-06
-6.06636846429861e-05
-3.06347030876479e-06
-1.61982127917736e-05
-5.7243371543593e-05
-4.64031581161533e-05
-1.51206830687524e-05
-4.53011237732155e-05
-7.72515673431731e-06
-1.18588118149983e-05
-2.90328828788415e-05
-2.26391373316585e-05
-7.65903876319315e-06
-1.62483301858367e-05
-5.62645261105487e-05
-1.53785807797271e-05
-1.34865085847891e-05
-4.60246022107742e-05
-4.15581612581954e-05
-7.47985617444275e-06
-2.2619808578418e-05
-3.55439412844706e-05
-2.89733613209528e-05
-3.21190333117856e-05
-4.84654729187968e-05
-5.98022463006374e-05
-8.78947173298658e-05
-3.86295523852234e-05
-6.18752765497094e-06
-1.89242995434192e-05
-2.1181905127087e-05
-2.13737014276159e-05
-5.16707725372716e-05
-1.160898513664e-05
-4.55084468364795e-05
-4.89454202089507e-05
-1.22131598359335e-05
-2.46848465612596e-05
-6.98396700524603e-06
-3.1175001846905e-05
-1.99019563023315e-05
-6.20522482426426e-05
-2.57979636147275e-05
-2.12046817769372e-05
-2.80232846685966e-05
-3.41465930266311e-05
-3.45228957196995e-06
-4.22383811007198e-05
-2.89404224128278e-05
-9.35269819034494e-06
-1.54236824966164e-05
-3.31307016745117e-05
-2.52631956930877e-05
-5.68732799199906e-05
-2.0118671333674e-05
3.41541258359891e-06
-2.7457682953485e-05
-1.24011575464172e-05
-3.26451446921929e-05
-1.21987031262696e-05
-4.98561300500286e-05
-7.28714008127198e-05
-4.35813510155115e-05
-3.35818569323585e-05
-8.33738090107824e-06
-9.18824833475543e-06
-9.14960248055124e-06
1.23660097003582e-05
-1.79961755982424e-05
7.52928852542077e-06
-6.05952550536777e-06
-2.63697988949936e-05
1.40384040020838e-05
-1.54412844685084e-05
-4.74025026507266e-05
-2.12540676509129e-05
-3.61588499225898e-05
-2.45765966507908e-05
-2.0255035514205e-05
-1.97071945199241e-05
-6.84970721047692e-05
-4.00942727843673e-05
-4.27652307960618e-05
-3.51232154071808e-05
-3.47031266169759e-05
-3.26651184507153e-05
-4.88339540144302e-05
-2.55293746874524e-05
2.21156816251995e-05
-9.64689211310379e-06
-1.36851164498093e-05
-1.70470291706106e-05
-3.38840071125372e-05
-2.15980639215267e-05
-3.76977064581596e-05
-1.11993438721733e-05
-4.85480232721032e-05
-4.49571181322148e-06
-4.92909940631319e-05
-2.75917457235317e-05
-3.22645819073666e-05
-5.25729250766972e-05
-4.51951129439598e-05
-3.60699590307954e-05
-1.9835714901128e-05
-3.45658730772296e-05
-4.2568370447154e-05
-1.98796293854689e-05
-4.07477809939294e-05
-3.79482258767917e-05
-2.25197725046869e-05
-2.4519812165838e-05
-2.5267759832303e-05
-9.12621861775411e-06
2.04687440024588e-05
-3.00056855656413e-05
-2.4176980525481e-05
-3.88091119608333e-05
-3.27896981353414e-05
-3.43928569972787e-05
-1.15779939556877e-05
-6.46223675887157e-06
-5.00531764606276e-05
-3.5253249020458e-05
-3.93330934283476e-05
-2.07219267973112e-05
-2.46599024509812e-05
-2.97008021083036e-05
-4.49785525190119e-05
-5.30759926719523e-05
-4.11647945016569e-05
-1.88277689482987e-05
-6.22032636006449e-05
-4.85661183019413e-06
-1.98128158130251e-05
-2.87057134702052e-05
-2.46883476151008e-05
-8.27651084638636e-06
-4.96120647055127e-05
-3.53342143781911e-05
-2.54731264046892e-05
-3.05899743473686e-05
8.00192567184056e-06
-7.54785159591691e-06
-1.56424028159321e-05
-4.32041906631295e-05
-1.6079413100382e-05
-3.20090159463492e-05
-1.33452719233386e-05
-4.18755651834262e-05
-1.33942890873871e-05
-4.17967046536431e-05
-4.22288518768741e-05
-3.82604166639182e-05
-5.60810884775842e-05
-1.85830737575906e-05
-5.36806794198278e-06
-4.40863510452457e-05
-2.15237871248029e-05
-3.07661262026332e-05
-5.03428827582357e-05
-4.05375053390599e-05
-3.46967154790841e-05
-4.09278123723035e-05
-4.09626493517556e-05
2.40397045154182e-05
-1.28056833588912e-05
-5.50117914366732e-05
-2.88441025373547e-05
-4.82709787603261e-05
-6.43263013781042e-05
-4.39892174702104e-05
-2.72679047205976e-05
-3.67849214554487e-05
-3.0203547846761e-05
-3.85177987958642e-05
-4.87939238429775e-05
-3.48586884142939e-05
3.23002266414118e-06
-3.8553749614063e-05
-2.59675205106677e-05
-1.10630338182969e-05
3.51251172996932e-05
-2.85460476179936e-05
-9.73679783127989e-06
-4.28319190532584e-05
-5.0059348587426e-05
-4.28518178866816e-05
-5.1381708854708e-06
-3.83538802128763e-05
-2.52851490910466e-05
-4.09745374667701e-05
-6.14243417314581e-05
-5.22413943966176e-05
-2.19654849110792e-05
-6.0134251742154e-05
-9.98204895077713e-06
-1.46140327869914e-05
-2.08482479276379e-05
-4.92538941326113e-05
-1.73961897235477e-05
-5.75505610607722e-05
-1.40550215431531e-06
-2.96017922697937e-05
-5.63397186157091e-06
-4.67919906291951e-05
-2.43604444674577e-05
1.35914053398775e-05
-2.26916238754531e-05
-3.23501545599778e-05
-1.47483056179891e-05
-2.46490586644132e-05
-5.41312939654198e-05
-2.54155118483073e-05
-3.8250247526943e-05
-3.29811992044712e-05
-1.4193528208613e-05
-3.1024349439351e-05
-5.31245840247059e-05
-3.23970127190531e-05
-2.53037095020349e-05
1.24721564542373e-05
-1.75963105838076e-05
-5.94102150172671e-06
-4.08504762851163e-06
-1.01584025876598e-05
-5.632962678464e-05
-1.79946633801603e-05
-2.81393015973513e-05
-3.56050362687177e-05
-2.5476424545842e-05
-7.30726263045336e-05
-5.11702103188835e-05
-4.32704494660072e-05
-4.03492341167371e-05
-2.17471469012298e-05
-2.98956107759186e-05
-9.27955848879396e-06
-2.95027041206834e-05
-1.78532279428278e-05
7.3547815670114e-06
-5.67983659735229e-05
-4.70855343022723e-05
1.49884276300064e-05
-3.44429900248565e-05
-4.06999831757035e-05
-5.10313223199764e-05
-2.3562879627117e-05
-7.8994407559237e-05
-5.29525398230381e-06
-3.47074081715376e-05
-7.09310419883268e-05
-3.70921389876246e-05
-8.76892220036817e-06
-2.32354121819483e-05
-6.8376444209236e-06
-2.45882559080399e-05
-7.78282877188433e-06
-7.62652289056697e-06
-3.48828505136206e-05
-3.7612955227038e-05
-3.06721485589424e-05
-1.22170030110781e-05
-1.41290798454212e-05
-3.61409745143921e-05
-2.61543665554204e-05
-6.55137091141864e-05
-5.23994325635973e-05
-4.41730487730614e-05
-6.62161966715523e-05
-4.82500983270767e-05
-5.39393456455088e-05
-1.85349261551725e-05
-3.3950662458638e-05
-4.45438624998854e-05
-5.91302731779815e-06
-2.51484026512913e-05
-2.52708312688374e-05
-3.14736361555169e-05
7.70903964702254e-06
-7.48349704215218e-06
-2.175020583992e-05
1.46482943936329e-06
-5.79794667321847e-07
-3.72102254287314e-05
-2.13435680619431e-05
-3.95520240587312e-05
-4.96818387104763e-05
-3.09413317581508e-05
-3.72227930018449e-05
-4.99054106246124e-05
-6.2716052744496e-05
-5.57770296144499e-05
-1.90505876350003e-05
-1.43879779798479e-05
-2.1086635367573e-05
-2.64623203605351e-06
-3.77025674827144e-06
9.57591429905384e-06
-5.93966706220763e-06
-7.53993334732476e-06
-5.26359578427896e-05
1.04033901852251e-05
7.30776236073816e-06
-1.8293022307172e-05
-4.00228320488914e-05
-5.65602211286759e-05
-4.4033200768321e-05
-4.98392498641814e-05
-6.19795131290149e-05
-3.20630200724125e-05
-2.34080089731045e-05
-2.88604445007192e-05
-1.40208965255069e-05
-2.97956453207845e-05
-2.93365247918442e-05
-3.37356769593129e-05
-3.54810316677916e-05
-1.94966589173759e-05
-2.39078932298934e-06
-3.09257625203579e-05
-2.22816856364381e-05
-3.36615755996112e-05
-5.59288348126802e-05
-2.22623094855973e-05
-1.45205861671505e-05
-3.76754590170945e-05
-5.89719323825495e-05
-4.03423225133328e-06
-4.98083874232811e-05
-6.45142917205705e-05
-3.48297084998893e-05
-7.12681346479866e-05
-2.54359687859926e-05
-7.07501275429687e-06
-2.23336653867461e-05
-4.03744468013139e-05
-3.38114469341667e-05
-1.29839805739577e-05
-1.87187129703833e-05
-2.65928836311883e-05
-3.55183367415128e-05
-4.71851423335439e-06
-3.64197452992331e-05
-1.59342051062088e-05
-1.40029660500525e-05
-7.96040349849193e-05
-4.71098683552262e-05
-5.39477558130159e-05
-3.37575706527869e-05
-5.17958235391448e-05
-3.58810978801049e-05
-1.85178904400405e-05
-1.06845216059993e-05
-1.91085788082934e-05
-2.26714123453138e-05
-1.75418007332369e-05
-3.30093330058195e-05
-2.14475354420792e-05
-7.85442328139164e-06
-6.62068250951559e-05
-2.20957195168091e-05
1.77850016841686e-06
-4.5928246511473e-05
-3.55837037197376e-05
-6.09156690519646e-05
-1.04141046406647e-05
-3.66477230380892e-05
-1.39500567397594e-05
-3.39279203742519e-05
-1.64447554130013e-05
-1.56326076855556e-05
-4.47819415383236e-05
-1.55066325650203e-06
-1.52635274502826e-05
-4.47198255107504e-05
-2.52721839548672e-05
-5.35240699016969e-05
-5.4836918865788e-05
-4.83031740398168e-06
-2.64659390172366e-06
-5.44117858732605e-05
-2.42339462588184e-05
6.90262225645972e-07
-3.00065928721252e-05
-1.46615528812587e-05
4.84035267872652e-07
-3.88363094133513e-05
-3.68522577101935e-05
-5.59023516436191e-05
-3.02783925544516e-05
-5.3292396109432e-05
-3.44770306686358e-05
-2.86441913776245e-06
-5.49316262263027e-05
-3.80875160858936e-05
-1.85508302873746e-05
-4.44792427807319e-05
-8.16181816011237e-06
-3.02778217060012e-05
1.55118370463635e-05
-3.17581384601138e-05
-1.50566444270616e-06
-5.78270985037705e-06
-4.0806712182549e-05
-5.2145534465839e-05
-4.6441577820365e-05
-4.91230901249372e-05
-2.8848093844018e-05
-6.46307986370954e-05
-5.83830237623993e-05
-2.19027476106748e-05
-7.33220570153173e-05
-3.0452763697269e-05
-4.88964196994251e-05
-4.82259342528503e-05
-4.19781025189383e-05
-3.15866304170667e-05
-1.91319895588561e-05
-1.68512688443558e-05
-7.77709605089463e-06
-4.97602601573031e-05
-2.18670991668857e-05
-3.88422637650199e-06
-9.26536995384879e-06
-8.28249014534679e-06
-3.66049449196576e-05
-7.12026672327558e-05
-3.31627008458293e-05
-2.84488861267084e-05
-5.67558281605394e-05
-4.67803263056814e-05
-7.27901657452383e-05
-3.25866034774553e-05
-3.32947865675902e-05
-2.54442280962535e-05
-4.64181627734636e-05
-7.20577285186612e-05
-1.10147782354963e-05
-3.57834316557872e-05
-3.15532383499552e-05
-3.12427674635624e-05
-2.77938463830013e-05
-4.82601674746295e-05
-2.23204236999694e-05
-2.28684080063322e-05
-4.03501185323948e-05
-7.512126119918e-06
-2.18641320051541e-05
-5.68325300384886e-05
-1.59163961599679e-05
-4.25007439943643e-05
-4.91309756095579e-05
-4.67569265869748e-05
-9.23900533461907e-06
-2.6550262564923e-05
-2.79163647927635e-05
-6.53606167510084e-05
-1.41520579732467e-05
-6.79885490696682e-06
-6.93908893265455e-06
-2.19699741251762e-05
-2.27831843387109e-05
-1.76671930782454e-05
-2.84441761946177e-05
-4.08731338722856e-05
-4.3675038777976e-05
-1.33446090674371e-05
-2.66207683674632e-05
-4.06406494750191e-06
-3.7724186577762e-05
-3.04268171663944e-05
-3.57260136471828e-05
-3.60631677968831e-05
-7.03701521714395e-06
-5.26090998185269e-05
-1.31809065869066e-05
-1.52467589319619e-05
-1.0100496286625e-05
-8.00434735859072e-06
-2.99323588860543e-05
-6.02630948330093e-05
-2.58835166520216e-05
-1.72561930952725e-05
-3.47703800461891e-05
-4.14603373306375e-05
-1.38659067549426e-05
-3.03929718857492e-05
-6.01537643201048e-05
-1.37790804613053e-05
-4.87507204058684e-05
-5.17398741299037e-05
-2.34423223167592e-05
-1.40691994396514e-05
-7.24902600881259e-05
-5.31491792353423e-05
-1.40855537149515e-05
-4.59104494843118e-05
-5.57695181308958e-05
2.37733185367745e-06
-2.39154150332522e-05
-3.33033247293589e-05
-1.19889032871908e-06
-6.5142374883668e-06
-4.97227596792709e-05
-1.8193200453966e-05
-3.88651215107614e-05
-5.72874730439588e-05
-8.01182538661833e-06
-9.4870070841081e-06
-2.85043006364765e-05
-3.97474929423315e-05
-6.48504270529673e-05
-4.23447606058269e-05
-4.73594597062379e-05
-2.58052543144948e-05
-3.4040552436811e-05
-2.98602191266434e-05
-5.0292703309411e-05
-4.11801853558123e-05
-5.35203556867925e-05
-2.94731620928663e-05
-1.22736250791137e-06
-4.08010282504926e-05
-5.95594949819856e-05
1.69974240160432e-05
-9.32894718269843e-06
-7.4083381654863e-05
-2.07054427267277e-05
-4.13645806791448e-05
-3.45959247784367e-05
-2.87866818510923e-05
-3.9982131567999e-05
-3.93851901006627e-05
-5.3274005660762e-05
-2.18954378418962e-05
-3.61231466780742e-05
-4.42008923659458e-05
-4.69204570245177e-06
-1.30923544321139e-05
-4.3602679699429e-05
5.32997579751532e-06
-2.21484741508662e-05
-2.96082491501804e-05
-3.30599680563169e-05
-4.93210519484628e-05
-3.59510480319937e-05
-5.70187686384475e-05
-3.25582307595096e-05
-5.74834366797957e-05
-3.71303772561768e-06
-9.79580576064125e-06
-2.48361548282231e-05
-4.05299472506722e-05
-2.89119575538925e-05
-7.12528798130387e-05
-4.44701065105446e-05
-5.11520311148822e-05
-3.90038395271067e-05
-3.84928350900543e-05
-2.1786949211663e-05
2.67545931250664e-05
-3.18710926507235e-05
-5.78453239266123e-05
-6.75062391402454e-06
-7.71042512524985e-06
-5.87245049469754e-05
-2.08346251728392e-05
-1.97820424752043e-05
-5.69655986535001e-05
-9.63451340861756e-06
-1.57578761815325e-05
-5.38398239666728e-05
-4.13448228886229e-05
4.36632536907028e-06
-5.82435521431392e-05
-5.96984229299132e-05
-4.56257831447211e-06
-3.49578054934778e-05
-4.98138649778861e-06
1.19596314927166e-05
-1.00087035929725e-05
-2.60462012723433e-05
-4.51054751416593e-05
7.17203386473981e-06
-6.55170966805073e-05
-1.79601881429724e-05
-3.64924429802344e-05
-4.10619051779855e-05
-6.31355623313534e-05
-4.31313190871678e-05
-3.2484023614926e-05
-5.8076107320729e-05
3.39877155808631e-06
-4.61020691106567e-05
-3.71782111831547e-05
-7.36874805494812e-06
-3.65360797257624e-05
-2.27926397997778e-05
-4.07823349651908e-05
9.59022386783936e-06
-5.60776403129645e-05
-4.69008778092935e-05
-9.05714200114463e-06
3.13597293451936e-06
-4.73094775797583e-05
-1.62940430639869e-05
-5.1750176605732e-05
-6.11551359391542e-05
1.52609542069317e-05
-1.33259380835982e-05
-6.29171921069602e-05
-3.96769914370703e-05
2.10026590020707e-05
-6.35794997652483e-06
-1.11957177004182e-05
-1.37165782403216e-05
-1.10450549741958e-05
-3.32889803273378e-05
-3.06739500989896e-05
-5.39237683048288e-05
-4.98706716441518e-05
-1.56145254279811e-05
-2.60244880169062e-05
-2.27179712453072e-05
8.00246548550405e-06
-1.90846418862813e-05
-8.33851607288827e-05
-1.12549448696178e-05
-2.09847632278576e-05
-2.55813282638427e-05
-2.7589502711582e-05
1.27400311613598e-05
-4.11781353268511e-05
-4.60282995089703e-05
-2.71090028839549e-05
-4.59416935021102e-05
-6.01286914164054e-05
-1.4222669252997e-05
-4.71142035783561e-05
-4.84977829612916e-05
-3.59646832185724e-05
-4.08628886234627e-05
-7.7991207008391e-06
-2.81438229936421e-05
-2.73228941699072e-05
-5.18470957748508e-05
-7.03960868621359e-05
-3.10485653325659e-06
-2.11603477852813e-05
-8.52187960420422e-06
-2.58316545755571e-05
-3.5457606628341e-05
-5.58893053418781e-05
-2.18479363435524e-05
-2.89036238679443e-05
-4.73215702775483e-05
-6.73222993817238e-05
-2.8668972420665e-05
-5.99710872499304e-05
-2.45066050965564e-05
-4.05569738302697e-06
-3.00552115633389e-05
-6.40795970446973e-05
-1.53975777031746e-05
-3.25426799632512e-05
1.41661588261019e-05
-3.34272705125689e-05
-4.25703908505113e-05
2.04185172847012e-05
-1.96816457764036e-05
-3.87808080518654e-05
-3.13252868771733e-05
-1.31825037992032e-05
-4.00633202194368e-05
-1.89374684937528e-05
-1.59201963720659e-05
1.86272934485692e-05
-2.75727774174486e-05
-3.30377332549369e-05
-5.78509106736717e-06
-5.8706462183059e-05
-4.52362644432357e-05
-2.78399601681209e-05
-2.41343817832873e-05
-2.88581398916557e-05
-2.5014591635748e-05
-1.83482168266693e-05
-2.81156553019261e-05
-1.57236643485261e-05
-5.96790274995658e-05
-3.29595482345276e-05
-1.40722700517319e-05
-1.69750205807231e-05
-3.25887596460469e-05
-3.77258894535285e-05
-4.98800412963285e-05
-1.96239310359676e-05
-1.14049454491532e-05
-3.70046114254736e-05
-1.74705020848072e-05
-5.48725835111771e-05
-3.64217613078937e-05
-7.46938965194989e-06
-3.78188509928797e-05
-7.82652851989063e-06
-1.36771697609474e-05
-2.56128257624662e-05
-5.40657242959191e-05
-1.10778081445527e-05
-3.96001198525252e-05
-3.1964732383211e-05
-4.72736400189879e-05
-4.17563906597417e-06
-3.60221438446656e-05
-1.16182530256547e-05
-1.04584251360096e-05
-4.84927974458488e-05
-3.09239832898335e-05
-2.45965208679117e-05
-3.85635638744409e-05
-1.70281436853739e-06
-1.2230133203239e-05
4.79394539701311e-07
-5.45627530725085e-05
-2.61950714114037e-05
-7.9757360614289e-05
-6.39257439713831e-05
-4.69017839940948e-05
-2.67063544350677e-05
-3.79558275218174e-05
-1.54002312756187e-05
-2.25103802082847e-05
-4.89217053318775e-05
-4.59469440294494e-05
-3.26011445813375e-05
-3.65040282270095e-05
-4.58205463880708e-05
-1.88116334856037e-05
-6.24213701973773e-05
-5.25775598856176e-05
-1.96970469952827e-05
-3.8805069284456e-05
-5.67783480936594e-05
-2.89551331407536e-05
-2.52165061375944e-05
-2.18581606625098e-05
-3.17153553864283e-05
-3.69291354484629e-05
-2.89210884726788e-05
-5.78608153647689e-05
-6.71234556685627e-06
-4.5935723807668e-05
-2.74613128557458e-06
-2.91438687954565e-05
-9.84323652598915e-06
-5.86226526280789e-05
-2.51666310262904e-05
-7.5818256227008e-05
-4.70034717968869e-05
-1.59201864515435e-05
-1.31016722530075e-05
-1.87029759714929e-05
-2.45356780788187e-05
-1.30327095904423e-05
-3.41792198317977e-05
-6.46318874518861e-05
-4.80691631461757e-05
-4.08506072897394e-06
-3.01881945011259e-05
-4.83933491459952e-05
-2.51471011793996e-05
-2.45573512738495e-05
-1.5138894255241e-05
-4.252569713757e-05
-2.68304851408255e-05
-5.62949543895485e-05
-1.71254137918889e-05
-1.56426300831064e-05
-1.21847274465201e-05
-6.28590357879262e-05
-1.22338633099496e-05
-4.45795086962113e-05
-3.27082573049095e-05
-2.5454828711721e-05
-7.79508710042064e-05
-1.93861444250329e-05
-3.15480250955006e-05
-1.40147857191223e-05
-1.77589158125948e-05
-1.69302083563093e-05
1.66057775348236e-05
-2.84981148385649e-05
-2.66013119326471e-05
-3.36777256425204e-05
-3.59620929488189e-05
-2.7892502666059e-05
-4.82328141173448e-05
-5.5487760361949e-05
-5.46754192112236e-05
-3.71500482584417e-05
-5.30707183415252e-05
-3.12440131695748e-05
3.99867130539129e-06
-3.57056154984081e-05
-1.30050827201995e-06
6.8263341221727e-06
-2.73456742808153e-06
-1.24538056135234e-05
3.83151833481902e-06
-6.58364240615373e-06
-1.19255376292896e-05
-3.14829614693236e-05
-1.60615620661731e-05
-2.02758266778983e-05
-4.07339943923507e-05
-4.93445865766771e-05
-9.57862526811512e-05
-2.60687179808348e-05
-2.74880500250237e-05
-5.57120414560952e-05
-3.388581656739e-05
-3.51149826865614e-05
-6.9117789610631e-06
-2.98736938572677e-06
-2.30065712235693e-05
-4.77081187273502e-05
-6.19534281878931e-06
-2.36596166024983e-05
-3.24317128428188e-05
-1.40746373930683e-05
-3.36485990812801e-05
-3.93394697597994e-06
-4.18058035117492e-05
-7.05205697701148e-05
-2.58988104696695e-05
-2.88841425404178e-05
-7.46271445051264e-05
8.07593917608767e-06
-3.53218665615203e-05
-7.14477954951617e-05
-5.09245108707828e-05
2.12554770560651e-05
-4.4529072168464e-05
-2.81168701498058e-05
-1.62344170592606e-05
-1.95978949034706e-05
-2.21929124685285e-05
-7.96035784395186e-06
-2.1850731304185e-05
-1.23269737281685e-05
-2.4509596206313e-05
-9.98626798633361e-06
-3.27203216380486e-05
-6.60540807551418e-06
-1.05532206731589e-05
-3.65957667214639e-05
-4.19784339896835e-05
-4.24946040755974e-05
-4.72755689913283e-05
-4.52867734091342e-05
-4.63229159769184e-05
-2.17416847533669e-05
-6.03651914751051e-05
-3.31388598446439e-05
-2.60338377720744e-05
-3.76958946013349e-05
-4.04350229047916e-06
-1.49510516129491e-05
1.31621661961571e-06
-1.76953579477773e-05
-7.39801400779805e-06
-2.74034227259201e-06
-2.10802438825883e-05
-1.97221705946723e-05
-5.89255399497376e-05
-4.06924557617172e-05
-2.82298743733822e-05
-4.57030775079083e-05
-2.31097694767242e-05
-7.60636881095249e-05
-3.31099723238703e-05
-4.14280699850699e-05
-3.00158962229865e-06
-5.26077157956057e-05
-2.42456945415947e-05
-2.15113085815625e-05
-2.30897910328137e-05
-3.99010834208548e-06
-2.7758637500625e-05
-1.82307576183586e-06
1.50493879767478e-06
-6.24156731388455e-05
-4.26116239280371e-05
-4.91902037734597e-05
-8.70490627608466e-05
-7.57100328071853e-05
-2.1735874894497e-05
-2.91182544958147e-05
-6.39852651866705e-05
-5.86619631871259e-05
-4.02078135746642e-05
-4.08700866760238e-05
1.09438069006155e-05
1.99898676688665e-05
-2.54824010551664e-05
-5.74014658001745e-06
-1.24688079341215e-05
-1.31173272346614e-05
-6.18987552681488e-06
-1.55598414934363e-05
-7.27443249550445e-06
-1.61930047754487e-05
-2.88500025258607e-05
-5.78162863225046e-05
-8.74373489267434e-05
-3.54864250484708e-05
-6.0079900038402e-05
-3.42468291959475e-05
-4.21489930971955e-05
-2.2117279829947e-05
-4.95879216784717e-05
-1.12665848161542e-05
-1.0222786340468e-05
-3.10239943239783e-05
-9.00412423003974e-06
2.22668722973955e-05
-3.36864161438045e-05
1.53772195083418e-05
-3.64088025303025e-07
-3.49317779557428e-05
-8.28744483829066e-07
-8.19175931791924e-06
-4.10123183054253e-05
-6.26731817009929e-05
-5.3754415418127e-05
-4.34076701971179e-05
-2.4401594630929e-05
-3.18693099928351e-05
-3.02452549858664e-05
-2.74893132551828e-05
-1.48721768888284e-05
-1.916738045387e-05
-3.53238289293515e-06
-5.4182318283819e-05
2.32687372179009e-05
-9.0740235797442e-06
-6.12516393696593e-06
-1.52513568284166e-05
7.09284933517266e-06
-4.08392159629311e-05
-5.25338887737015e-05
-8.17535551485948e-05
-4.802666823397e-05
-6.52200579590369e-05
-6.14201041117651e-05
-5.37436110896195e-05
-2.47233255132189e-05
-2.57159685257556e-05
-4.9129146548458e-05
-2.38360644369431e-05
-2.07821617382168e-05
-4.69948554113978e-05
1.51058016090233e-05
-6.35330811987166e-06
-2.12522861281669e-05
-7.6156819445843e-06
1.29387434387481e-05
-9.642481133672e-06
-3.63005785629618e-05
-4.09998941761807e-05
-3.75547386999115e-05
-4.4666189987389e-05
-2.3027560270813e-05
-5.42237402840493e-05
-2.17644302817323e-05
-3.78544505162587e-05
-3.01143446055016e-05
-7.87587413301793e-05
-2.10918295978862e-05
-4.14267249167688e-05
-4.40526383398306e-05
-3.17541247207248e-05
-2.45608307581182e-05
1.1203651484329e-06
-3.07865168639866e-06
-1.02255739437036e-05
1.41487003193276e-05
5.47228465409247e-06
-7.61890911030647e-07
-2.641548829176e-05
-3.7370179907495e-05
-2.4561594003347e-05
-1.09302917873766e-05
-2.2574690687415e-05
-1.97564699515715e-05
-2.02696158573989e-05
-2.97846542678418e-05
-6.1740625488764e-05
-5.37874153311155e-05
-2.06359525974484e-05
-1.79897903450234e-05
-3.07949994066138e-05
-2.86970066607636e-05
-2.72941278769107e-05
-1.49337402299473e-05
6.42094354578422e-06
-4.72613901583908e-05
-7.80464732207011e-07
-2.29633765939553e-05
-3.43853783099175e-05
-1.37055694351269e-05
-3.34017996389257e-05
-5.18426049257354e-05
-8.8874463168845e-06
-3.24857318195012e-05
-2.89662144968468e-05
-3.37111835281609e-05
-2.71536451596818e-05
-4.30479738401791e-05
-2.42695366036324e-05
-4.24172212689249e-05
-4.84844629742474e-05
-3.32610375925999e-05
-7.68470808987423e-06
-9.30374451222468e-06
-4.0821978088465e-05
-4.66951530092592e-07
-3.37829708031525e-05
-3.39892750996251e-05
-1.68373413523469e-05
-3.53363145141189e-06
1.23569526565926e-05
-3.32440500136848e-05
-4.26409785748842e-05
-3.9788575007535e-05
-1.50819273231273e-05
-5.22425020341172e-06
-3.7621286261428e-05
-3.93129313119869e-05
-2.24477441922874e-05
-5.29022517924548e-05
-5.6077345342284e-05
-3.77188016218536e-05
-3.76251365093733e-05
-4.21823135404432e-05
-1.12298305456274e-05
-2.29878637370539e-05
-4.22748395353683e-05
-3.34826346426918e-05
-3.43644225072141e-05
-4.96638482213214e-05
-2.81067123148014e-05
-3.44868947408259e-05
-5.88538104892056e-05
-1.28028160616715e-05
-2.0997945218637e-05
-2.62956809057868e-05
-2.49288819069704e-05
-3.69161473861185e-05
-4.31300121248662e-05
-4.92524748251468e-05
8.38750362807352e-07
-5.6330536292342e-05
-6.47055952628045e-05
-5.93089736939294e-05
-3.08603844962193e-05
-3.97362559006421e-05
-4.00042205803419e-05
-3.37187667326936e-05
-4.9285016975038e-05
-1.24907143444996e-05
-2.06110664921009e-05
-1.42351076309645e-05
-7.64569668943831e-06
-3.46013826920086e-05
-3.33752818630392e-05
-3.4432050795464e-05
-1.53111966387812e-05
1.60654274752834e-05
-8.60306606958044e-06
-6.48147812548744e-06
-3.97637309521938e-05
-1.4312255019548e-05
-5.36725421314152e-05
-3.69379268931883e-05
-1.28609587658781e-05
1.11593323301907e-06
4.44736251442865e-06
-1.63549858081686e-06
-3.17961554687029e-05
1.52931935382474e-05
-5.24536474134068e-07
-2.36868844499177e-05
-1.96039292403907e-05
-3.72170657853195e-05
-5.48031453695558e-05
-2.45378073528758e-05
-2.37710421109595e-05
-4.15969354985756e-05
-3.55270507937015e-05
-1.72894695346616e-05
-3.75641100865894e-05
-2.78566782348477e-05
1.98213624222675e-05
-3.35431939951598e-05
-3.75632387923799e-05
-4.59740679305054e-05
-7.25890296035949e-06
-2.53942989469384e-05
-1.62449648050223e-05
-2.77273739798502e-05
-1.6735598567442e-05
-3.60561890283634e-05
-1.51675973183458e-05
-5.36129391170291e-05
-5.36456783429245e-05
-5.33194537985071e-05
-1.53151501594624e-05
-5.84710906402467e-05
-5.82963358734965e-05
-1.73594611345364e-05
-5.29384992052138e-05
-4.14066349072521e-05
-1.92403159159801e-05
-3.56568824782112e-05
-4.19176631821181e-05
-4.89411062704014e-06
-8.5705162244452e-06
-1.21345827848461e-05
-2.08276828210482e-05
4.93269724469081e-06
-1.06114612314299e-05
-2.81413186705901e-05
-4.87063920711563e-05
-2.01028526145221e-05
-3.31623179460383e-05
-2.12502237439964e-05
-4.59267987892042e-05
-4.29828238283779e-05
-4.17770157427768e-05
-2.28618054662506e-05
-4.61568915279296e-05
-4.29452810474568e-05
-4.56245411696871e-05
-3.24978607454932e-05
-3.28384366170764e-05
-2.36088092921191e-05
-4.00830412239401e-05
1.420398134312e-05
1.36603019090808e-06
-3.48288261455869e-05
-1.19982941826686e-05
-1.36954706592516e-05
-3.14604653298287e-05
-1.24573720976526e-05
-5.82957346480507e-05
-4.31150176700298e-05
-1.44375825003267e-05
-4.02404783845753e-05
-2.73999395361436e-05
-3.71935859545723e-05
-2.92795790292985e-05
-3.22695560536557e-05
-2.35674483915662e-05
-5.57061817670345e-05
-2.27431800576541e-05
-1.55058338574495e-05
-3.34527195379094e-05
-1.6263118555123e-06
1.36862993153261e-05
3.39550624249755e-06
-5.60760895566088e-05
1.20574282283134e-05
-3.35272827594017e-05
6.9637951292615e-06
-5.15752594192621e-05
-1.51943851857457e-05
-3.89169778056175e-05
-4.92273313601803e-05
-5.93809487558924e-05
-4.79978830937758e-05
-2.23777237309304e-05
-5.37436235424291e-05
-5.33175485164005e-05
-3.03767025732563e-05
-5.33214417417856e-05
-2.39867591788452e-05
-6.2469448303266e-05
-4.12010843662307e-05
1.05632018664517e-06
-3.33682553145601e-05
-2.44371627969886e-08
-1.79802070283726e-05
-9.76276942303888e-06
-3.34874080204648e-05
-2.23772448249738e-05
-4.49522234176949e-05
-8.6567140892763e-05
-3.84815694034194e-05
-1.8344998637425e-05
-6.9253773477462e-05
-6.02090833180528e-05
-4.960235673889e-05
-3.13304041893343e-05
-3.92693859914241e-05
-3.49578596189059e-05
-2.85853839611658e-05
-4.05305301912458e-05
-3.41874578899937e-06
-2.28753426511301e-05
-3.90198795699846e-05
6.17179410240703e-06
-4.04453475370104e-06
-5.10623765373612e-05
-1.9989529739928e-05
-1.23942466213933e-05
-5.93614097214397e-05
-4.15554886945447e-05
-6.18363044742212e-05
-5.55670989331828e-05
-2.7131944585669e-05
-4.28702549776932e-05
-4.17018350843704e-05
-3.4669349048799e-05
-1.70807418430134e-05
-2.94266756282814e-05
-3.04989078781364e-05
-4.17909657571467e-06
-2.44373219305577e-05
-4.27532838254009e-05
-2.4775487131525e-05
-1.83915294603587e-05
-4.02244761868098e-05
-1.37831196788482e-05
-1.66724727692193e-05
-3.64924666311965e-05
-4.71043557806042e-05
-3.7582955496888e-06
-2.37145047426397e-05
-5.4586063152074e-05
-1.62940729647362e-05
-1.2535175951749e-05
6.08601617701088e-06
-1.89296087836466e-05
2.94824534259429e-05
-9.49886959702465e-07
-3.77508554762782e-05
-1.34630671603282e-05
-4.23071049704791e-05
-1.0463143164317e-05
-1.35802860329537e-05
-2.95265673851995e-05
-6.10114391177714e-05
-1.03960572499977e-05
-5.33529550626824e-05
-3.61770872861743e-05
-6.06827983402841e-05
1.93688723347795e-05
-3.97741753922954e-06
-5.64741964431948e-05
-1.99777755105055e-05
-2.60922654645854e-05
-6.25049123927737e-06
-2.0004442729131e-05
-1.11950484918519e-05
-3.82432041567604e-05
-3.05980801617684e-05
-9.8661550878257e-06
-4.50363887352667e-05
9.13663507571002e-07
5.05516562986242e-06
-2.54115221869644e-05
-1.04738009005755e-05
2.78712921079227e-06
-7.58099382123455e-05
-3.999010899025e-05
-4.36246807029164e-05
-2.34159536576191e-05
-3.74799074118787e-05
-3.9330039411988e-05
-4.78077732153199e-05
-2.27332822084213e-05
-2.15818522684631e-05
5.27388697406056e-08
-2.07561781870062e-05
-5.04460302882248e-05
-7.08748696036677e-06
-1.98588687462652e-05
-4.07349407346816e-05
-4.78867491292309e-05
-3.22378720624282e-05
-4.14457307461304e-05
-4.94824545001655e-05
-5.02010656604265e-05
-2.63273836384471e-05
-7.9636884413766e-05
-4.01562345291385e-05
-4.56191402855412e-05
-6.22731784023077e-05
-4.59426894246646e-06
-6.59789137512599e-05
-3.88105430528707e-05
-2.31298900140811e-05
-2.18095196416026e-05
-2.55848613623881e-05
-1.51720530628864e-05
-1.27902535839708e-05
-4.14995345930461e-05
-4.89910095930048e-05
-5.56413180853589e-05
-1.15276527276139e-05
1.28073714032869e-05
-7.00179115444012e-06
-2.76364734025686e-05
-4.69630952597951e-05
1.62745008044381e-07
-5.46439381401226e-05
-9.06280164576054e-06
-3.99543958986797e-05
-1.37610084003254e-05
-3.47090316560614e-05
-4.84820310253985e-05
-3.39005709436133e-05
-2.69451731273398e-05
-1.32111567926867e-05
-2.89016987676471e-05
-2.41321230547769e-05
-1.92824534252696e-05
1.06350879017328e-05
-3.96293548824307e-05
4.31396879032889e-06
-1.50348574469451e-05
-2.1894993074144e-05
-2.3930220945654e-05
-3.86168338498276e-05
-1.86188959595889e-05
-2.02481999423556e-05
-2.86492110907333e-05
-2.06913110887178e-05
-1.3175967071093e-05
-2.6370894922309e-05
-4.00903075605484e-05
-4.77486806092321e-05
-4.6769135148477e-05
-2.96516895568137e-05
-4.41059175017532e-05
-2.16577507592267e-05
-3.95176542942992e-05
-4.33361381671185e-05
-4.63334252350995e-05
-4.19325233271429e-05
-3.4457205038513e-05
-2.6150103549715e-05
1.01416723973997e-05
-3.129775386373e-05
-5.25533049426412e-06
-3.07109166397044e-05
-4.9939772360154e-05
-3.81527220685118e-05
-1.54488840550116e-05
-1.84226728760618e-05
-7.17551107244045e-05
1.00491074211781e-06
-7.64120224115909e-07
-1.8167470861469e-05
-4.71006001723348e-05
-6.31249931456467e-05
-3.09028208998521e-05
-5.69572977917589e-05
-3.24101154376522e-05
-2.95473614380055e-05
-1.50604759103494e-05
-2.03374746020403e-05
-2.72296883718786e-05
-3.24381239736181e-05
-2.55991216484059e-05
-3.69230406018935e-05
-1.10209125995051e-05
3.92745374811393e-06
6.20602262686769e-06
-2.23042690390663e-05
-2.03554956401789e-05
-4.20487707531703e-05
-4.93831118851296e-05
-2.53484334845776e-05
-3.49871198670314e-05
-4.25472136028558e-05
-2.4520147358973e-05
-1.95474267341684e-05
-5.18380199593023e-05
-5.12354151206233e-05
-2.87556494239045e-05
-6.39703491305465e-05
-3.27471166932047e-05
-3.03112750653452e-05
-4.93095598180138e-05
-5.34816975926374e-05
-3.67874267698274e-05
-1.03937704867077e-05
-1.19618734187042e-05
1.07415268677457e-05
-2.20502984803363e-05
-5.61787991627349e-05
-3.13389472684762e-05
-7.61699443381469e-06
-1.28017646231399e-05
-3.25007207099574e-05
-2.25065637556018e-05
-1.89778477580039e-05
4.17311378577306e-06
-5.38591756178316e-05
-1.32124825767045e-05
-2.61240523633971e-05
-2.01735852429817e-05
-7.5091931876288e-06
-3.86148366305188e-05
-3.20909403070986e-05
-1.63470723158716e-05
-7.20851819575638e-05
-1.94714987241557e-05
-4.98797815284747e-05
-5.70105771266921e-05
-6.48591944553733e-05
-1.71982226930636e-05
-2.39464003628363e-05
-3.88544883860749e-05
-2.05450001869971e-05
-2.20097267136032e-05
-1.70266404171081e-05
-3.08320357205079e-05
-5.99166070178643e-05
-3.70723666475508e-05
-1.94780747326368e-05
-3.77960277538035e-05
-3.04133442813028e-05
-1.29263482756254e-05
-1.69852434845587e-05
-4.97114773142672e-05
-2.72780107068349e-05
-4.29576512369604e-05
-3.46185408489313e-05
-1.18721312882395e-05
4.41518914985429e-06
-3.95393460651508e-05
-4.04797673757628e-05
1.14138336017062e-05
-2.8913193009405e-05
-4.04897143343709e-05
-3.08689229502442e-05
-5.56338055292578e-05
-4.43416407098052e-05
-2.94966393060293e-05
-3.12545666596973e-05
-2.79931993275525e-05
-2.75686343771397e-05
-5.3195364117066e-05
-3.3908539082064e-05
-2.02022859392885e-05
-6.26227816124714e-06
-3.95326634697972e-05
-3.96265281286697e-05
-3.08130028810688e-05
-3.05015298217828e-05
-3.9999224395001e-05
-1.30945535690578e-05
-1.71514792452503e-05
-2.1983768556601e-05
-2.94581565183226e-05
-2.66410094037191e-05
-1.84378166585097e-05
-5.05778236119372e-05
-2.49789529440117e-05
-2.89176899054587e-05
-2.15730669550143e-05
-5.11113609399681e-06
7.31060888004098e-07
-8.69096788961441e-06
-4.28853590408966e-05
-2.91865771886178e-05
-2.65415124749874e-05
-4.73253389691435e-05
-2.75028876192613e-05
-2.33989343155462e-05
-2.89836365852679e-05
-5.85353777724958e-05
-7.01570232834475e-05
-6.36356655070232e-05
-8.63455963519353e-06
-2.28768269662614e-05
-4.62586141070713e-05
-3.31517601769144e-05
-1.31687419007261e-05
-1.36484388465962e-05
-2.43928580857229e-05
6.80136599186142e-06
-7.78362710277159e-06
-3.6524747529929e-05
-2.66820648068795e-05
-3.336911912043e-05
-3.2026012729124e-05
-2.42511548321058e-05
-4.94566592031661e-05
-3.47040270217738e-05
-7.70621578236055e-06
-3.11347379459381e-05
-3.64494410604525e-05
-9.98323247727932e-06
-5.63896282149398e-05
-1.84704404770351e-05
-5.11867748399568e-05
-1.74433962533451e-05
-3.10989355236604e-05
-5.30903808410865e-05
-5.17804536485949e-06
-8.29248500344925e-06
-4.3816424129909e-05
-6.08378209000449e-06
-3.95316791486909e-05
-1.31717242243161e-05
-6.43597049535193e-05
-1.39323718686118e-05
7.04600269573192e-06
-4.84187807551584e-05
-1.76449935799695e-05
-3.16780351367846e-05
-3.01189508872076e-05
-3.15174235730157e-05
-6.35951006576997e-06
-3.432873084322e-05
-4.33290007148882e-05
-6.46558043780695e-06
-7.67376934244891e-05
-4.42883181093071e-06
-3.2402360624001e-05
-3.29354337312951e-05
-4.50786449916567e-05
-5.11213970728241e-05
-1.51989030920444e-05
-4.93158666046742e-05
-3.60834370231143e-05
-3.56377930346591e-06
-4.48124578776629e-05
-3.84290927449744e-05
-5.65757455222396e-05
-1.15521474323797e-05
9.15901218294276e-06
4.4933072963855e-06
-5.28310675874192e-05
-2.44643047416309e-05
-6.24770889104481e-05
-3.40119883117121e-05
-4.77850671066031e-05
-4.51532910955735e-05
-2.42005810533817e-05
-2.08048780023671e-05
-6.83127259491084e-06
-9.91877932747488e-06
-4.52846655566468e-05
-4.2151216054291e-05
-1.06043277686497e-05
-2.51898363404685e-05
-9.57799853738734e-06
-6.70146883121148e-06
-2.36926338324627e-05
-3.21304551296665e-05
-2.86229187789263e-05
4.77298629882605e-07
-4.5090358529266e-05
-2.53573604086256e-05
-3.58257463345756e-05
-2.0094092391172e-05
-4.52243041683172e-07
-1.97978792352675e-05
-9.2504841741263e-06
-4.59772591060883e-05
-4.69171506044599e-05
-6.3075153716363e-06
-5.29146478808122e-05
-3.00181631064047e-05
-2.96401345852754e-05
-5.25607715846677e-05
-6.16565051189752e-05
-3.0286308169999e-05
-7.26356370907556e-05
-4.57318227061382e-05
-2.21334135205197e-05
-3.33964619307805e-05
-2.29368938952789e-05
-2.44432760159215e-05
-2.32564697172944e-05
-1.62411825920827e-05
-1.64375234380583e-05
-1.29817235483377e-05
-3.07251993625574e-05
-5.45899674615803e-06
-6.07146366304358e-06
-5.35343031156962e-05
-3.03131169410803e-05
-2.88014045177624e-05
-5.27709311351886e-05
-5.48178242145266e-05
-4.16939314546447e-05
-1.14079451919342e-05
-3.89900111885803e-05
-1.65008771687568e-05
-5.24330700534694e-05
-3.18375336994931e-05
-3.73090921993975e-05
-3.58470272591623e-05
-8.01203390118994e-06
-3.47559011117607e-05
2.10627108193409e-05
-2.52365996816373e-05
-1.01268339968664e-05
-2.00611853124203e-05
-9.31003343217473e-06
-4.04189953915596e-05
-1.56981338943404e-05
-4.4614626120672e-05
-5.27087975354345e-05
-6.89072582573406e-05
-4.4019410024437e-05
-5.73185193566979e-05
-4.18885877695013e-05
-2.45521181963786e-05
-6.90790137670096e-05
-4.27662142307611e-05
-3.14074831603476e-05
-6.36313961595733e-05
4.62590388839529e-06
-3.1267094244458e-05
-5.6994077351274e-06
-2.21530268086292e-05
-1.92856088236156e-05
-2.73397169572558e-05
-4.04360095521998e-05
8.98146277642163e-06
-2.45042316163601e-05
-2.26150356154148e-05
-6.25133820264992e-05
-3.95862839795673e-05
-3.43533673121041e-05
-4.81293837181974e-05
-2.41909655532708e-05
-2.06954597217526e-05
-6.61346224724033e-05
-4.19473157774432e-05
-4.04643417239587e-05
-1.66686362825463e-05
1.96070938534186e-05
1.72647419243262e-05
-2.26163351872518e-05
-6.59533577788088e-06
3.49715044071962e-05
-1.29635547569406e-05
-2.15421053981342e-05
-3.25960838066429e-05
-1.77225918294829e-05
-5.88665247836666e-05
-3.8407373424966e-05
-3.4769596536764e-05
-6.73324224449793e-05
4.97069353736142e-06
-3.80933496531396e-05
-3.09216691050403e-05
-2.41682837306644e-05
-3.50977690221615e-05
-4.36242593662654e-05
3.06737064291904e-07
-2.48160977040255e-05
-7.35268548111553e-06
-1.26035707058996e-06
-1.21680989559053e-05
-1.28101664983788e-05
-5.06141339012667e-06
7.83225260064015e-07
-3.04937928225415e-05
-3.24196473028911e-06
-2.13882131877155e-05
-4.54834624814852e-05
-7.44150938533248e-05
-6.37033966211038e-06
-2.47231538521727e-05
-4.9824305714182e-05
-6.19214597537889e-05
-2.9071667648407e-05
-3.48164972547879e-05
-1.47942338938103e-05
-4.00535509470189e-05
-4.21307692522998e-05
-4.30151718232069e-05
-5.06315156841912e-05
-2.53372491663252e-05
-1.94611194360275e-05
-2.54531080701565e-05
-4.94431996776784e-05
-3.2287154005795e-05
-4.09343163456856e-05
-3.31638270099108e-05
-6.07719457105732e-05
-1.84426720683485e-05
-5.36748864473164e-05
-3.49235906354274e-05
-4.77340283102197e-05
-5.01427451971008e-05
-2.52028079167777e-05
-4.27194515150502e-05
-2.01204870359307e-05
-2.6014424172525e-05
1.36106349114781e-05
-2.99053539819541e-05
-3.05893955775417e-05
-3.9599806513592e-05
-3.57353175728165e-05
-3.30601805065028e-05
-4.30886175911197e-05
-5.32774960141064e-05
-2.00691563215798e-05
-8.96856696547999e-06
-2.58443032308274e-05
-3.84176479821944e-05
-2.27770938750157e-05
-6.53655947541684e-05
-3.19106328142684e-05
-2.62559471977314e-05
-2.43506795191076e-06
-5.38071437395132e-05
-4.69055880961435e-05
-2.7022746488029e-05
-7.09056442238525e-06
-3.79547737392846e-05
-2.69865614932228e-05
-1.18549337241986e-05
-2.83512488423185e-05
-2.81650482826921e-05
-5.43306857954141e-05
-6.29151429632445e-06
3.50721830393813e-06
-7.43791052354638e-05
-1.60009097365093e-05
-3.41220367532291e-05
-3.68176342166419e-05
5.02312791641451e-06
-1.03053858171619e-05
-5.077248845684e-05
-5.50467541511371e-05
-1.83235982157446e-05
-3.05449629937175e-05
-2.36251441596193e-05
-4.75619914823929e-05
-1.98798570392407e-05
-1.50719106482206e-05
-3.07648647337905e-05
1.64733837836117e-05
-9.13176691122185e-06
-2.50981431783531e-05
-2.55639206454681e-06
-4.93850355361192e-05
-6.34172755779792e-05
-6.85854767226732e-06
-4.66102957731722e-05
-6.38331970865567e-05
-5.01458532241296e-05
-4.61613482728777e-05
-4.56067556171334e-05
-7.04199875242544e-06
-9.92464704526384e-06
-5.28772342507157e-05
-7.4585660475025e-06
-2.25498291401468e-05
-4.52660934009321e-05
-1.67191537686481e-05
-2.68659519368025e-05
8.42408005695979e-06
-2.45820733985348e-05
-2.36545068540005e-05
-3.39784565521811e-05
-4.88737229971603e-05
-4.70348613880438e-06
-3.37726864179857e-05
-7.37901904378032e-05
-2.63004891425855e-05
9.51998559233246e-06
-2.75759151756669e-05
-1.81962824866211e-05
-2.52564122578794e-05
-1.50256528638696e-05
-5.18984131486034e-05
-1.95813079979488e-05
-4.50452133189293e-05
-3.94005219259424e-05
-2.90936503524562e-05
-1.76977527313727e-05
-6.40976014967385e-05
-2.28480432830437e-05
-1.71376499149591e-06
-5.39908790990932e-05
5.64017831397546e-07
-7.81650642660721e-06
-5.72664143948419e-06
-1.55897916010703e-05
3.15324064542595e-07
-2.41285381826182e-05
-1.63223863017802e-05
-2.2357559067429e-05
-3.13854275545989e-05
-6.72108533603925e-05
-3.28554324220599e-05
-2.74462906567917e-05
-5.07537048532317e-05
-1.79499275544669e-05
-7.34843581435752e-06
-1.93097847775158e-05
4.27144062182336e-06
-3.67999064233026e-05
-4.88990796152555e-05
-4.2080295621789e-05
-2.98657924939691e-05
-2.35176167602211e-05
-4.26596500239943e-05
-1.61732217907318e-05
3.50510496025683e-06
-5.81762217920374e-05
-4.38140324234374e-05
-2.12811931216487e-05
-5.33442036791758e-05
-3.02412601469903e-05
-2.82093726239431e-05
-5.439670423706e-05
-7.5036083345062e-06
-3.80707082317006e-06
-1.55541276275406e-05
-1.31896804377005e-05
1.53312324553416e-05
-1.33702505124619e-05
-1.76452650140256e-05
-6.01786301551041e-05
-4.48127008999145e-05
-2.68979441043743e-05
-2.48895025569509e-05
-1.4612401877474e-05
-3.09748582970871e-05
-2.40082663137528e-05
-5.56751270417587e-05
-2.92046406431023e-05
-6.3250693399017e-05
-4.14398189875277e-05
-2.83208449135626e-05
-4.16459992682208e-05
-3.109363119099e-05
-6.76407133646223e-06
-4.31782301109408e-05
5.60333928659475e-06
-4.31822817850894e-05
-3.71119247914844e-05
-1.4369533009394e-05
-3.36752181806625e-05
-5.02439286372057e-05
-1.24342688812299e-05
1.37612716308401e-05
-6.72579727455507e-05
-2.81117733014547e-05
-9.37223616688421e-06
-3.55026232302533e-05
-2.85391584936105e-05
1.21397707532261e-05
-4.16268714396447e-05
-5.97639318342749e-05
-3.23350482675996e-05
-2.46106902432726e-05
-4.77078398889378e-05
-2.46135699003635e-05
-1.27722641168603e-05
-6.97820370316387e-05
-3.35555748423424e-05
-2.51526185986897e-05
3.16098033900841e-06
-1.1662024834658e-05
-5.48444696629212e-06
-2.46222801661637e-05
2.76036103154242e-05
-2.08750398661518e-05
-4.48593150455459e-05
-5.50061649760288e-05
-2.69852012745533e-05
-2.09972035612589e-05
-1.15675629437661e-05
-1.00251477871386e-05
9.16145457289991e-07
-8.67427788050668e-06
-5.58403104784742e-05
1.79580512490406e-05
-3.54725710230801e-05
-1.13138088985564e-05
-1.04037900984612e-05
-1.73147627647331e-06
-5.12496650236538e-05
-1.61655824491133e-05
-3.11621612693265e-05
-3.38452301456347e-05
-6.48721995677867e-05
-4.03995673133097e-05
-5.49657113648203e-05
-3.89736126399943e-05
-3.69305027395589e-05
-4.05557747348133e-05
-6.81300180431852e-05
-4.07736037239054e-05
-3.59627911982338e-05
-5.36373787826138e-05
-4.13827162903545e-05
1.79393009071025e-05
-2.14079349236736e-05
-1.73446801153843e-05
-1.53586227744821e-05
-3.70494811792969e-05
-9.11500302420973e-06
-2.10295207692961e-05
3.08430135711501e-06
-2.22135732796275e-05
-1.49227006103564e-06
-2.0033416873579e-05
-6.32524461280995e-05
-3.48669302785176e-05
-2.06837293796959e-05
-6.53378016377013e-05
-3.18887325242816e-05
-3.97678926942083e-05
-3.34866309921112e-05
-2.48506690876819e-05
-1.91951907049933e-05
-3.95025712101409e-05
-4.94873888353532e-05
2.48115347049101e-05
3.03942674441097e-05
-2.60358383060811e-05
-2.66482569591081e-05
-3.18039914371256e-05
-5.86324132915225e-05
-1.47732780863408e-05
-1.0978722543441e-05
-4.7133848273302e-05
-5.10861170931433e-05
-1.61809658511231e-05
-4.74194657702315e-05
-5.22361713413805e-05
-4.04298099371975e-05
-3.73248908751907e-05
-7.0192862626827e-05
-3.15715867951182e-05
-7.03258480865991e-05
-6.55096587202211e-05
-2.87008015155824e-06
-3.74483343502018e-06
-4.90218323758066e-05
1.09756554373907e-05
-1.26703256919617e-05
-2.77836865575268e-05
-2.5148754352496e-05
-1.51448998509251e-05
-3.21048849942865e-05
1.41575167076358e-05
-3.34486000434668e-05
-1.95252663384821e-05
-5.02917439955192e-05
-9.80833876297299e-06
-1.93448219653614e-05
-3.85696495676776e-05
-2.4970160301977e-05
-2.27731768913851e-05
-7.49969040760878e-05
-2.10511729088485e-05
-2.5728379622925e-05
-4.38632359983966e-05
-1.26895949326836e-05
3.06208738174427e-06
2.10274329028136e-06
-4.11212390532691e-05
9.49593457796515e-07
-1.21840511441773e-05
-3.75012151600948e-05
-4.01104513437543e-05
1.85093619981916e-05
-4.9784764137424e-05
-1.27252216436654e-05
-4.01919191522923e-05
-6.77033320938436e-05
-2.98741482881601e-05
-1.22307357667682e-05
-6.02209493553395e-05
-2.0693374144343e-06
-2.91437132672258e-05
-3.18399301682224e-05
-4.37465316102183e-05
-3.73989343008584e-05
4.16908925505865e-06
-1.00503994801075e-05
-3.71569106684228e-05
-2.30467726791846e-05
-4.21389335468801e-05
-3.56353881639981e-05
-3.7667833288903e-05
-6.88613736994683e-05
-1.79513749687613e-05
-6.40400455776757e-05
-3.12415819430116e-05
-1.72532588257197e-05
-1.33934672988573e-05
-1.95336548547236e-05
-4.3552791812503e-05
-9.9318496418972e-06
-1.96567127734386e-05
-7.97325374184329e-05
-4.76233710269721e-05
-3.77456075038975e-05
-2.37833566204588e-05
-1.70246339561048e-05
-4.60667328242447e-05
-1.99806589994327e-05
-6.41326608168675e-05
-1.69102802739413e-05
-4.47689754634648e-05
-2.81995555155033e-05
-2.69168470750093e-05
-3.53205174957459e-05
-2.2347549030845e-06
-2.9889346039381e-05
-1.7628846211981e-05
-6.33401041835369e-06
-4.36884132136148e-05
-2.6351222433849e-05
-2.31377334566901e-05
-4.5357532587089e-05
-2.52257771703443e-05
-2.84394529592341e-05
-4.39286404083249e-05
-2.84722427037095e-05
-2.36348215499817e-05
-6.41309623005043e-06
6.18656581314803e-06
-5.98286207115307e-05
-1.05625045730721e-05
-2.27952711729998e-05
1.11277540666786e-05
-4.60759382242293e-05
-4.41034537803506e-05
-2.00567960477396e-05
-1.49643280030713e-05
-1.706733823607e-05
1.47089971351558e-06
-3.32975731859154e-05
-2.33431179731965e-05
-3.63309171945374e-05
-3.66054404644008e-05
-1.91740269793679e-05
-4.55585095198363e-05
-9.76236703597289e-06
-3.17271417697007e-05
-3.581059026299e-05
3.59646630035159e-05
-2.89008167782075e-05
-2.69894104649051e-05
-1.24203355410563e-05
6.89955565292878e-06
3.11857230534072e-07
-3.47047048035877e-05
-1.59341731914986e-05
-3.24784867947925e-05
-4.31685196356617e-05
-1.77833896224618e-05
-1.32068711927347e-05
-7.36019099377976e-06
-9.13259364742195e-06
1.12905362131928e-05
-2.18252210910935e-05
-4.41664558482304e-05
-2.50144109109862e-05
-1.2804288876347e-05
-8.2176897870339e-06
-2.66353328208143e-05
-8.48346522973163e-05
-5.3981828140757e-05
-2.78982515575491e-05
-4.68104824371268e-05
-7.60266408424617e-05
-3.88593715450016e-05
-5.72198779306689e-05
-4.76587949875894e-05
-3.59249924007711e-05
-4.63544856072911e-05
-1.5842693378587e-05
-7.33662575882139e-06
-1.98973973758567e-07
-4.17603184381984e-05
-3.38602214185753e-05
-3.09595209341063e-05
-1.05162301397217e-05
-5.52224428789166e-05
-2.42742026773906e-05
-5.5274254284047e-05
-9.13540527579099e-06
-4.00896184543612e-05
-5.37690176766244e-05
-6.59838442510484e-05
-2.59733744365883e-05
-3.1741949598262e-05
-3.47815119863453e-05
-1.18259736153346e-05
-2.86196606854535e-05
-3.53573924730126e-05
-2.73432932925773e-05
-3.09645591492275e-05
-2.00122074582608e-05
-2.39640186732785e-05
-5.86535826819774e-06
-1.41422115178799e-05
-3.30918459689561e-05
1.02023256401171e-05
-3.391626205707e-05
-4.5444102259292e-05
-1.36214207711009e-05
-7.66999542821101e-06
-3.0878098481844e-05
-2.09832203863255e-05
-6.6225893757571e-05
-4.37080041677317e-05
-2.89064216954664e-05
-2.12999454249221e-05
-4.64939818658458e-05
-3.27186833870922e-05
-1.86980451982306e-05
2.78152740444967e-06
-9.8332867166451e-06
-5.3071429812203e-05
-4.31606333740336e-05
-1.37932017098883e-06
-2.36391427973811e-05
-2.38497619344845e-05
-4.56220901515623e-05
-1.17510336559586e-05
-2.61352181055593e-05
-5.05410808764559e-05
-4.49158826853958e-05
-3.4270446007194e-05
-2.92478046496321e-06
-1.10515344097976e-05
2.10761566012164e-05
-3.34093805406041e-05
-8.23780690146162e-06
-1.02250389034841e-06
-3.46976102241185e-05
-6.51768808524293e-05
-3.32732055456968e-05
4.8971801639791e-06
-3.28270788773544e-05
5.14803272843205e-06
-4.18497641126531e-05
-3.97277788034634e-05
-1.9485749098155e-05
-5.3627637538422e-05
-2.85174136596704e-05
-1.69360996681838e-05
-4.87765437149593e-05
-3.97168362037996e-05
-3.38209804263024e-05
-1.36685788386819e-05
-5.97748416905188e-05
5.14242867621246e-07
-6.08729362436213e-05
-2.63680197102588e-05
-3.98606630239145e-05
-3.74854613867613e-05
-4.8231470344426e-05
-4.73239468202005e-05
-1.84717373024588e-05
-1.44106762331301e-05
-5.10748167422541e-05
-3.12657116993889e-05
-4.1082675800858e-05
-2.89570136069594e-05
2.04269266512065e-05
9.08602116104743e-06
-3.38700609548915e-05
-1.959736825786e-05
-3.97853384785365e-05
-2.30021221580757e-05
-2.65743311642943e-05
-3.25255655078173e-05
-5.0266182509951e-05
-5.64762757208039e-05
-3.77115421508007e-05
-2.75236633594271e-05
6.59168299034846e-06
-2.3702843495126e-05
-1.2160870843704e-05
-1.99476764300307e-05
-6.51558035123679e-05
7.22300920820498e-06
-1.43860403409801e-05
-1.87280492311243e-06
-3.86779471145829e-05
-3.01586210954689e-05
-3.05261744876685e-05
-1.13541236879071e-05
-1.76933849659966e-05
-3.49001147552796e-05
-6.23034293240314e-06
-8.78207594606951e-08
-2.64148806231341e-05
-9.92186419515267e-06
-4.22754491663664e-05
-9.719479312488e-06
1.354623551671e-05
-1.85316064704509e-05
-1.31625697976985e-05
-4.16435830118102e-05
-4.28001223491605e-05
-4.99629553851336e-05
-2.37099759606708e-05
-1.92790838878164e-05
-2.80556492783995e-05
-6.42503925322691e-05
-3.61494813577688e-05
-1.0823137419737e-05
-3.14612303950203e-05
-3.52860869327057e-05
-1.44887088920379e-06
-3.21524588212769e-05
-5.3175143748171e-05
-4.45562860942896e-05
-3.89209532275751e-05
-4.10095569437499e-05
-1.25174390958125e-05
-4.7361573415942e-06
-9.71746312048677e-06
-1.78519997081452e-05
5.35503694596902e-06
-5.43976473190064e-05
-1.30902185834019e-05
-1.82052809838502e-05
-6.70376890561607e-05
-2.6614184805316e-05
-2.65123613610917e-05
-3.67759009173121e-05
-3.13613246992425e-05
-3.5299398212638e-05
-5.12414075166549e-05
-1.92252856352525e-05
-3.08876823519759e-05
-5.87039078329574e-05
-4.57111180072973e-05
-1.1560608400924e-05
2.84366340951886e-06
-3.62994400169378e-05
-4.65379775563846e-05
-5.01763084150842e-05
-3.35684409460008e-05
-4.60503147259883e-05
-3.08211473538434e-05
-1.62604931212971e-05
-2.02542470919923e-05
-1.16528228114531e-05
-4.88239031172447e-05
-6.41286878384137e-05
-1.85332582198553e-05
-2.00703107842567e-05
-3.82606998063541e-05
-2.37211504453956e-05
-3.47106213722279e-05
-2.4209279835087e-05
-3.70442746701799e-05
-1.10625338933816e-05
-6.76928980037586e-06
-5.79751840492155e-05
-4.5592903463515e-05
-2.00603807553479e-05
-2.20177431721538e-05
-4.03492189702305e-05
5.04128805179759e-07
-1.67932077104531e-05
1.83237635551832e-06
-4.08449616866778e-05
-2.37447704453196e-05
-6.38621896106824e-05
-1.77779176463495e-05
-3.74872295413919e-05
-1.91002239328847e-05
-3.70723884263455e-05
-4.5536439819419e-05
-1.40855852084591e-05
-1.50158961191381e-05
-2.77413473199429e-08
-3.44717367414224e-05
-2.85033856306412e-05
-3.66102856614312e-05
-4.39455042738646e-05
-6.60098898814382e-05
-3.20809266912248e-05
-3.87489740970663e-05
-9.52575297871002e-06
-2.82525463510235e-05
-1.16890811345371e-06
-1.92960774373975e-05
-1.98746220529593e-05
1.41425384955038e-06
-3.91213965518587e-05
-2.72077758401633e-05
-1.96209050502095e-05
-1.19916021490762e-05
-2.19907447235524e-05
-5.78719815461905e-05
-5.40450904411702e-05
-3.60199867965255e-05
-4.23681348738389e-05
-3.39302689184444e-05
-2.77217443527646e-05
-6.74414674836791e-05
-3.14053133609702e-05
-3.31090317755073e-05
-3.39715170462651e-05
-1.90291057227284e-05
-1.73267646666899e-05
-8.8626134269663e-06
-2.92799222736276e-05
-3.03648319737665e-05
-1.67804281864992e-05
-4.8189989786928e-05
-2.60906652199186e-05
-3.02931983721197e-05
-7.84413064934711e-05
-5.56799228126734e-05
-5.33810900783153e-05
-4.22797414333825e-05
-3.44320706715946e-05
-3.14452703353106e-05
-6.67511409014607e-05
-2.39745399508094e-05
7.56304663702188e-06
-5.11599397007861e-05
-3.07800651182163e-05
-4.24576307946707e-05
-6.31193524982653e-06
-2.39196306968188e-05
-7.57067015629099e-07
-3.89487385781573e-05
-2.56134858323149e-05
-2.1543649634749e-05
-4.74980210340397e-05
-6.41224115989172e-05
-3.38141597603957e-05
-2.9158998243123e-05
-8.28861047849345e-06
-2.00792711401551e-05
-4.5439536228587e-05
-3.05744062950128e-05
-9.61491893334643e-06
-1.24040684731574e-06
-3.08574931920636e-05
-5.1009235147734e-05
-4.16996238306947e-05
-1.7741911455741e-05
3.38191012615737e-07
-2.17575076327756e-05
-2.34246118192027e-05
-5.44617373140114e-05
-1.44854389034917e-05
-5.96002012450396e-05
-3.18437616773387e-05
-3.37208477431509e-05
-3.31772458377488e-05
-4.37514383747617e-05
-4.37958401687307e-05
-2.29963761628804e-05
-5.80385919020846e-06
-2.07361626165053e-05
-3.91243958811182e-05
-3.90894661520087e-06
-3.98500801681591e-05
-5.40925886823025e-05
-8.98518263733458e-06
-3.65994173558459e-05
-1.49603318938308e-05
-6.90666461841744e-06
-1.5955243441295e-05
-1.26888455510009e-05
-2.50950185327595e-05
-3.72223488867869e-05
-4.69908824102008e-05
-1.24242947869505e-05
-1.93544060309629e-05
-3.12682032835929e-05
-5.49007472272741e-05
-2.72285151576277e-05
-2.91965660083054e-05
-4.11936362612064e-05
-2.5887411881562e-06
-2.84368947841326e-05
-2.24768418942034e-05
-1.02159378954148e-05
-4.8730791301562e-05
-2.40922008597918e-05
-4.50218808923002e-05
-2.36802768829069e-05
4.3715725841885e-06
-2.639788836194e-05
-3.83335995841948e-05
-3.93079016029788e-05
-2.08443762252539e-05
1.4281690086162e-05
-2.16805712365655e-05
-4.29154602105786e-05
-2.34874794635297e-05
-3.55824227612195e-05
-6.32135482422889e-05
-3.20106924310553e-05
-2.497511396748e-05
-4.69993954602087e-05
-3.564221014974e-05
1.40851688819743e-06
-3.38363601675861e-05
-1.40000989193763e-06
9.80214412436249e-06
-2.11849615267965e-05
-5.07064261132851e-06
2.90298517111173e-06
2.34273975064411e-05
-3.05139685646903e-05
-6.34610736421877e-05
-5.7837560494184e-05
-2.98289709222885e-05
-5.03668552791167e-05
-2.7206896438354e-05
-2.31987882921129e-05
-4.02384313687363e-05
-3.61120969560746e-05
-6.62627667958469e-07
-4.16324259131054e-05
2.29779046850164e-06
-2.66525181624579e-05
-3.57732443177572e-05
-1.72273374615085e-05
3.61606664160858e-06
-2.36666395742744e-05
-1.27002234091008e-05
-6.52354982972392e-06
1.83127858302832e-05
-1.81527234029107e-05
-2.33149995373805e-05
-6.05928976275218e-05
-3.4427097726234e-05
-3.63699009814758e-05
-5.15097867134698e-05
-4.69864913082491e-05
-1.06288204043791e-05
-2.96567974548804e-05
-1.88742279358393e-05
-4.56232596047164e-05
-4.17529129331319e-05
-2.51071947084972e-05
1.35502739562663e-05
2.89773108361009e-06
4.78900752830807e-06
-2.4199566815344e-05
1.30467675772906e-05
-1.12428220704817e-05
-4.27565160749722e-05
-3.77256495986085e-05
-1.56862351696856e-05
-3.45627095391848e-05
-3.49108116917112e-05
-7.57073256339979e-06
-7.60440733563294e-05
-3.54531845167815e-05
-4.5089819760325e-05
-4.80774567915228e-05
-3.77531338371736e-05
-2.75219492420739e-05
7.25499737748479e-06
-3.97713672595351e-05
-2.45314864275143e-05
