# Supplementary material for: Research on computational propagation and identification of mine microseismic signals based on deep learning
Source: PLoS One. 2025 Oct 22;20(10):e0334641. doi: 10.1371/journal.pone.0334641 (PMC12543183; doi:10.1371/journal.pone.0334641)
Supplement: S7 Data — (ZIP) [file pone.0334641.s007.zip › 000100900001427.xlsx_0.txt_24.txt.txt]

-6.34745418374306e-06
-4.12846083233408e-06
-3.26224951516587e-05
-1.17910029818719e-05
-3.17851498054741e-05
-5.32264887448939e-05
-4.98679719626188e-05
-7.88588716384095e-06
-5.53844624063701e-05
-1.85922118421984e-05
-3.19348484597367e-05
-4.6764151581119e-05
-2.29219506967121e-05
-2.29281672054547e-05
-2.04908410089374e-05
-1.67350226671075e-05
-3.50007368166878e-05
-1.00820726136256e-05
8.98709626347395e-06
-3.28080337798156e-05
-2.89766206702318e-05
-3.66529033617621e-05
-2.6803662537163e-05
-4.88879887000923e-06
-3.18051545858884e-05
-3.76475227645422e-05
-2.5371851227941e-05
-4.02357761967434e-05
-6.63753976547877e-05
-5.21829667920458e-05
-3.50850870053993e-05
-5.41729397628511e-05
-3.57687544968652e-05
-4.5705268370821e-05
-3.5711912752565e-05
-2.18263607303226e-05
-5.27676211897911e-05
-5.51139666667618e-05
5.4508243277061e-06
-1.2385768887437e-05
-2.95930945665751e-06
-5.17432089234476e-05
1.25601687642225e-05
-1.54178995773301e-07
-3.91492511295577e-05
-2.03825166377167e-05
-4.79690581534157e-05
-3.45866107374878e-05
-3.46064967272282e-05
-2.68456829977312e-05
-1.78354238348469e-05
-4.87559265788278e-05
-4.71103697017186e-05
-6.9844407750148e-05
-1.52317298291136e-05
-2.76065061381758e-05
2.57458807275576e-06
-5.096699290552e-05
-4.110470551381e-05
-1.13276457445704e-05
-1.8653956116345e-05
-1.55904658768944e-05
-1.99611605361189e-05
-1.09661942063992e-05
-1.12260822490923e-05
-2.51769739026022e-05
-4.4126196770198e-05
-4.45090344843131e-05
-3.89055831955811e-05
-3.82598235492464e-05
-5.30846483786971e-05
-2.87138797562086e-05
-2.47571496174999e-05
-3.77935994709538e-05
-1.44377126883423e-05
-4.34697718216938e-05
-2.45994415336459e-05
-2.24773650388246e-05
2.32211876370458e-05
-3.20557501522398e-05
-3.13413961185841e-05
-3.23831821710577e-05
-1.18043687417627e-05
-3.95139780201393e-05
-3.28385403394646e-05
2.17831032352026e-05
-1.17986431789039e-05
-3.23053510917669e-05
-1.5938921672654e-07
-4.3436347105677e-05
-2.11052072574993e-05
-4.42092570753386e-05
-7.22922788423935e-05
-2.73306187544188e-05
-2.02389836470503e-05
-2.82650126434431e-05
-3.79835583857812e-05
-2.67226667781629e-05
-1.0535531043475e-05
-2.84850781725712e-05
-3.25606777720601e-07
-1.12627548548669e-05
-3.15235953008644e-05
-1.93933369755407e-05
-2.67019837867797e-05
-2.93249120682886e-05
-2.38395809263439e-05
-1.68496952720326e-05
-1.61903436963509e-05
-5.07292443492448e-05
-4.88619352014525e-06
-4.98453965361143e-05
-5.04230401709866e-05
-2.7930401035188e-05
-3.50659758220424e-05
-6.5822512082919e-05
-4.70501141598509e-05
-3.44088854995869e-05
-3.80793049655656e-05
-2.93414590159854e-05
-1.56981644842043e-05
-3.59311056804375e-05
-5.9218907378323e-05
8.96026541780358e-06
-5.92203484353002e-05
-4.66172803684278e-05
-1.68633765610839e-05
-2.2107558026715e-05
-6.12233025639025e-05
-2.69009083671679e-05
-3.94144147306141e-05
-7.07570993728399e-05
-3.6378186703189e-05
-1.64949529954249e-05
-4.61758809833166e-05
-7.34923496789748e-06
-4.50053473272856e-05
-5.13194604803954e-05
-8.68208915198439e-06
-1.30941377418898e-05
-2.61743106782926e-05
-3.39906223568148e-05
-1.35435065877083e-05
-2.23722077251045e-05
-3.5916824346478e-05
-2.21245335237289e-05
-1.47342330749054e-05
-2.14278315286724e-05
-5.4616760054626e-05
-3.37638032741641e-05
-4.9400381702028e-05
-4.10632172647547e-05
1.90336619812085e-05
-1.76496997763613e-05
-1.72380008318964e-05
-3.24207749119668e-05
-2.9270895612687e-05
-1.51892999932105e-05
-9.87412807100545e-06
-4.14755084116904e-05
-1.73284091274782e-05
-3.75744201533184e-05
-1.78223246313632e-05
-3.43201347210367e-05
-3.93228726875871e-05
-1.87249670862411e-05
-6.15981472520757e-05
-1.64245541891552e-05
-2.86271002422103e-05
-1.71582747519336e-05
-2.9549159144871e-05
-3.00767755348238e-05
-1.85765817432578e-05
-3.30193361814234e-05
-1.52294066683122e-05
-1.78781808638788e-05
9.69705522127425e-08
-1.02954034825753e-05
-1.96055836629353e-05
-5.48313198298501e-05
-2.04555401672519e-05
-1.57087867173328e-05
-3.37449715524071e-05
-3.21609797817227e-05
-4.23701653167833e-05
-2.52878720023507e-05
-3.57298740547062e-05
-4.84206442747157e-05
-3.24946282975669e-05
-3.81355657492822e-05
-4.2102437252259e-05
-1.9048804367616e-05
-3.08235268334868e-05
-2.70544393414568e-05
-2.52321125926133e-05
-3.3349446036857e-05
-3.73289504384159e-05
-3.67937167276282e-05
9.99360798829827e-07
-4.58535368996427e-06
-2.07707838623302e-05
-1.4743317879392e-05
-1.7861206933358e-05
-4.64680808424385e-05
-3.49557882337349e-05
-1.5195966728319e-05
-5.29324727079711e-05
-5.17670663468568e-05
-2.59494120002115e-05
-4.87375859697995e-05
-5.56810597430356e-05
-1.89957204858588e-05
-2.74192149518233e-05
-3.81216390020616e-05
-3.34829380749254e-06
-2.46601331464073e-05
-2.98436080424353e-05
1.60612153359282e-05
-2.17614661359155e-05
-1.74478709224305e-05
-2.75885072102983e-05
-3.10930811236509e-05
-4.89235937010268e-05
-1.10554588933775e-05
-2.13839567581901e-05
-3.51419439364611e-05
-5.36884429016448e-05
-3.87650789128694e-05
-4.68587652981578e-05
-3.86095732156723e-05
-9.17248592009724e-06
-5.42830594048037e-06
-2.60003786286149e-05
-3.21813587023005e-05
-1.71678384905811e-05
-1.18523968232991e-05
-3.98685643160956e-05
-6.49888797875635e-06
-4.63107445586213e-05
-3.8523442505592e-05
-2.51011177642477e-05
-3.91817406791217e-05
-2.74049595608707e-05
-3.41996021089092e-05
-5.00759905410639e-05
-1.87757991602586e-05
-4.80772657645802e-05
-8.19395015698891e-06
-1.37053472944791e-05
-2.15515216174526e-05
7.48836758176164e-06
-5.50267357489559e-05
-5.18740477773322e-06
-2.6759733176742e-05
-1.14217604066449e-05
-3.87158725275819e-05
-1.50595808403428e-05
-2.90212868487479e-05
-2.13881763174814e-05
-5.29741648331565e-05
-2.95804133264481e-05
-4.52780151920944e-05
-4.91002671807507e-05
-1.43965592768961e-05
-5.43026602083584e-06
-2.90364280737182e-05
-3.39770947898599e-05
-3.8322997386634e-05
-1.87386822692523e-05
-2.41295224329384e-05
-2.46313489028755e-05
-2.30477147269183e-05
-5.71891557728826e-08
1.17811671336629e-06
-1.07223185913859e-05
-1.12164159711583e-06
-4.04470381520932e-05
-3.54865150524272e-05
-4.17755093404511e-05
-4.92706248930645e-05
-3.22319488865408e-05
-4.60495476376272e-05
-2.89685796498051e-05
-1.93063544243e-05
-4.05175418367719e-05
-1.3652389737627e-05
-4.64376073649358e-05
-1.04250880251676e-05
-3.98370371462737e-05
-1.66164160000682e-05
-3.63705748354213e-05
-3.62095184965077e-05
-2.71499372161465e-05
-6.70963481410042e-06
-1.21581577475645e-05
3.5598599797325e-07
-2.43141900391693e-05
-4.13451699135749e-05
-9.78431742645301e-06
-4.62305808543928e-05
-8.14532737573551e-05
-1.20439623380759e-06
-4.69086603229046e-05
-6.2431988288504e-05
-2.45314094841664e-05
-4.32468083438667e-05
-7.06961840185723e-05
-3.4952511597915e-05
-2.36132337946598e-05
-1.9147361950033e-05
-2.8757518327511e-05
2.61771751785329e-06
-1.37977277820624e-05
-4.66471505405545e-05
-2.32428311747385e-05
-1.87672805851411e-05
-3.97935579553694e-05
-3.97670817109764e-06
-1.30943813002411e-05
-1.28179423121529e-05
-1.9330841090136e-05
-5.57888729429668e-05
-5.4121958398753e-05
-3.1487827324263e-05
-2.43280660156485e-05
-6.4488165366475e-06
-3.41590110129186e-05
-2.5473030930683e-05
-1.49763604592241e-05
-1.66493351936682e-05
-3.31933231981787e-05
-2.58550244070567e-05
-1.50870690490798e-05
-2.92181259793428e-05
3.55881706139602e-06
-4.30901364396354e-05
5.30768903067708e-06
-4.08684725491107e-05
-3.39728141798109e-05
-2.2379551187352e-05
1.25448633031678e-05
-1.40299498555994e-05
-8.38379618605996e-06
-3.11589165790644e-05
-3.01933346539509e-05
-3.18559435556854e-05
-1.4188552609879e-05
-8.22488460505255e-06
-3.651694408667e-05
-4.54194318955037e-06
7.08394400418581e-06
-3.81973075808821e-05
-3.81653684668173e-05
6.10447063233176e-06
-2.94763967443169e-05
-5.06608036661386e-05
-4.3952204249884e-05
-5.13428031554792e-05
-4.03699343844821e-05
-3.62616385180687e-05
-3.57231253311082e-05
-5.58663715584554e-05
-6.44717248336071e-05
-1.43185546050442e-05
-3.96307966651024e-05
-5.11262381421799e-05
1.69639107002292e-07
4.9066403634638e-06
7.96994214906217e-07
-1.98634314635369e-05
7.26402380977913e-06
-6.62822741838797e-05
-2.01595116210863e-05
-2.21928165640974e-05
-3.7770345892332e-05
-6.35615302509755e-05
-4.21942734525575e-05
-5.59204947227411e-05
-5.37197039897651e-05
-2.53413519277678e-05
-4.02943455032004e-05
-6.15786662101638e-05
-2.64049012126672e-05
-1.03213200108906e-05
-3.75124205704774e-05
-3.80556550801003e-05
2.46133493081e-05
-3.93634174273379e-05
-1.81116622794198e-05
3.27444427804962e-05
-3.70777391350316e-05
-6.18112988386567e-05
-2.75693022517292e-05
-4.45709543619813e-05
-2.27829868887666e-05
-2.76926133965903e-05
-2.10344991239394e-05
-2.85211385707524e-05
-6.95812922721321e-05
-3.11537738821697e-05
-5.85098815239807e-05
-3.32440636229023e-05
-8.96251752393816e-06
-1.16707588525474e-05
1.15242597895805e-06
-4.82136902957247e-07
-2.93676682779023e-05
-3.44157605624023e-05
-4.0762518953424e-05
4.55992600262078e-06
-1.05537112250125e-05
-4.15963026731603e-05
1.03771957339304e-05
-7.18269364457059e-05
-4.71536642799553e-05
-2.33921820019619e-05
-1.71967358425698e-05
-2.67215834151912e-05
-2.05409780822006e-05
-4.3673938163276e-05
-2.71196102889783e-05
-4.64354735440582e-05
-1.46532652236562e-05
-1.0142584635657e-05
-2.71333295741785e-05
-2.65361980760861e-05
-5.62664631817285e-05
-6.90275080780463e-05
-3.9522926018915e-05
-2.60808695173807e-05
-4.28828577501491e-05
-4.72488875497325e-05
-3.64092650901577e-05
-3.41357187374593e-05
-3.78970210061985e-05
-1.91984728167618e-05
-4.45188171198598e-05
-2.49859297785287e-05
1.14608019776969e-06
-1.24526499620803e-05
-5.17492150833444e-05
-4.50448894997899e-05
-2.9242705930506e-05
-6.04448215927805e-05
-2.98831535132084e-05
-1.12378784587307e-05
-3.27758526160019e-05
-1.91195445835764e-05
-3.68589616437562e-05
-3.06365629486373e-05
-3.168780323537e-05
-2.93869214444302e-05
-5.40127203420306e-05
-5.84095498553906e-05
-5.24151215235597e-05
-5.00550098428377e-05
-5.17044505177832e-05
-1.14142188067806e-05
-3.1714959482974e-05
-6.79909166438248e-05
-4.02116933052458e-05
-2.64548728809813e-05
-1.5468914639276e-05
-3.21288880129678e-05
-4.03922579871757e-05
-3.02695181019246e-05
1.33963251444704e-05
-2.7124715659318e-05
-2.09202915084815e-05
-1.40539017694753e-05
-2.3840185932133e-05
-2.00629990101576e-05
-1.00119386935926e-05
-3.61262772020544e-05
-3.93901015369595e-05
-2.88987107165771e-05
-4.27753065822936e-05
-6.08165155861191e-05
-2.82144621173681e-05
-2.29815934763702e-05
-5.69225905570583e-05
8.37562777557258e-06
-3.4393024777911e-06
-2.74481844890474e-05
-5.14715022203208e-06
-5.26313058191029e-06
-2.01976981942628e-05
-2.06050201648148e-05
-1.5927134723665e-05
-1.60702104228351e-05
1.22395980798781e-05
-6.11785942976476e-05
-2.40294125407121e-05
-3.68295016360899e-05
-1.745757122314e-05
-6.01066655497657e-05
-2.9979903127992e-05
-4.61562993144693e-05
-7.69080156919501e-05
-3.39229577220466e-05
-3.41307937905456e-08
-2.24093786578301e-05
-3.52768119737633e-05
-1.08987257806077e-05
-1.08740208031522e-05
-1.45516230141197e-06
1.14421786408429e-05
-1.97653144994997e-05
2.65490076991085e-05
-3.73440705947319e-05
3.76504258830715e-06
-5.39261604450548e-06
-3.21577968343303e-05
-1.87078906450615e-05
-7.13624464628089e-05
-4.65716572852538e-05
-2.83920358975937e-05
-7.49798546294272e-05
-5.8839708381989e-05
-2.70975140580183e-05
-1.33291317171341e-05
-5.75051158884659e-05
-7.12604765734852e-06
1.05907512038988e-05
-3.44678844987064e-05
-3.02125306298375e-05
-2.5423558870106e-05
-2.24156677041225e-05
-2.53589128704072e-05
-3.85378904535989e-05
-5.39775150111151e-05
-8.07812252619832e-06
-1.76521255186446e-06
-7.47654407706576e-06
-6.23574318678385e-05
-2.60504865373068e-05
-9.06794857974002e-05
-4.4327443230428e-05
-3.86292969452141e-05
-2.36383765258328e-05
-4.97006546711978e-05
-7.82159307808172e-06
-3.55752577380209e-05
-5.08352549942576e-05
-2.11878077629145e-05
1.43705063298214e-05
-3.09306074925012e-05
-1.13762523388799e-06
2.11913835295669e-07
-3.11501680363351e-05
-4.05917547299856e-05
-3.50796084838219e-05
-3.28803446459744e-05
-3.38773661120182e-05
-2.42713510812071e-05
-2.70158492252021e-05
-5.43262337555847e-05
-9.31095393002167e-06
-4.23854257056811e-05
-3.2734509049368e-05
-4.39776280052379e-05
-4.05119699280522e-05
-4.86486595720229e-05
-2.87297173265787e-05
1.25924123277313e-05
-2.56563577082837e-05
-4.35679615823255e-05
1.5723601121513e-05
1.16187832982906e-06
-1.861556894141e-05
-3.48883911003524e-05
-5.75258570154899e-06
-3.0978469406894e-05
-9.71101206145698e-06
-2.42930208807591e-05
-4.54953626427013e-05
-3.6179807185408e-05
-2.93728156581711e-05
-3.30603520425591e-06
-7.15398095850463e-05
-5.63808231655388e-05
-1.41210939935625e-05
-4.3325036055498e-05
-4.73479493734069e-05
5.19323951982464e-07
-2.73635760187303e-05
-1.8888327613102e-06
-2.41098488454983e-05
-3.40901695782341e-05
-3.09504010824393e-05
-3.43010917654517e-05
-2.18828893436799e-05
1.52501241134904e-05
-5.25825877923538e-05
-3.16664943947586e-05
-5.57791827716125e-05
-5.98089171281228e-05
-3.83148840825059e-05
-8.41000276317756e-05
-3.57976677888145e-05
-6.94965238473582e-05
1.33119850513578e-05
-5.54824764494315e-05
-3.44982259235887e-05
7.14002645015531e-06
-4.02856187762055e-05
4.54447602047209e-06
8.16001799668962e-06
-2.11736440050164e-05
5.89321197738562e-06
-2.62107109130825e-05
-4.06072615620638e-05
-4.99530906682566e-05
-2.59340714267036e-05
-4.23083802410818e-05
-8.20886116785706e-05
-3.51926362659222e-05
-4.18418656148459e-05
-4.83557702817831e-05
-4.89237652514616e-05
-3.23949389131239e-05
-3.92142480254405e-06
-2.37944944578546e-05
-3.51846040782654e-06
8.18437568435747e-06
-1.36473977564251e-05
1.06398214577042e-05
-3.2762199329269e-05
-3.35382971063548e-05
-2.05949299034098e-05
-6.62030179178175e-06
-3.62220534124027e-05
-1.65651313403371e-05
-3.07683615600087e-05
-6.23485631655054e-05
-4.13571312755928e-05
-1.03755192105067e-05
-7.71566853698215e-05
-6.64102450268628e-05
-5.03045144940118e-06
-2.80719866395689e-05
-3.5695467514905e-05
-1.11242133139472e-05
-1.81627902532212e-05
-2.63019816915425e-05
-2.7856160434113e-05
3.30314952879632e-06
-1.12637450240737e-05
-1.72750631350112e-05
-1.99901709508155e-05
-3.50995583775803e-05
-1.44663061162205e-05
-5.67621828394505e-06
-1.75693505452343e-05
-3.73957030093096e-05
-2.63748727004142e-05
-3.60102212534192e-05
-4.59984986033987e-05
-2.98456594151172e-05
-2.93206723183889e-05
-4.76772602675634e-05
-9.23694873250977e-06
-3.14320322278928e-05
-3.53577789457184e-06
-4.53169001696954e-05
-8.52308793116809e-07
-4.88466355686986e-06
-1.34848510115463e-05
-3.73147887091086e-05
9.7467721576253e-06
-6.09604956637427e-05
-4.8358785933832e-05
-2.79618549812321e-05
-4.13989546663756e-05
-3.34654912692451e-05
-4.49980276625961e-05
-4.30873818150437e-05
-5.33704547631297e-05
-2.35510295065923e-05
-6.68485650115459e-05
-5.11309133272665e-05
-3.44849902904557e-05
-3.9959777389145e-05
-6.34753853567358e-05
-1.68156587386465e-05
-9.63467473779474e-06
-4.68299258453866e-05
-6.56617235516335e-05
-3.42696506739457e-05
-2.74949215427455e-05
3.28266217545414e-06
-6.80919982879236e-05
-1.45185539113847e-05
-3.91419906462811e-05
5.24566705422073e-06
-2.88553959949888e-05
-3.16782457532242e-05
-1.58721165933055e-05
-3.96478221467511e-05
-3.15161907131446e-05
-3.91337803758933e-05
-1.46221995155687e-05
-1.02896615197869e-05
-6.15349386837503e-06
5.9584853858778e-07
-1.66066230849353e-05
-2.45819228843978e-05
-1.20112702017613e-05
-2.53545018837861e-05
-3.26436850543682e-05
-2.82455785787372e-05
-4.17522613211767e-05
-4.4785328642508e-05
-3.88633955803913e-08
-1.23601649423614e-05
-1.59277736246698e-05
-1.31470188886693e-05
-4.20880943318662e-05
-4.98367369517457e-05
-1.66667122369685e-05
-5.71079808713778e-06
9.1245521014085e-07
-3.33457997012858e-05
-7.3865902674093e-06
-3.12936257855407e-05
-1.33258648911642e-05
-1.06319896234168e-05
-2.38038169343483e-05
-1.05757922546929e-05
-3.76491527870334e-05
-3.3868841971507e-05
-3.01383545312974e-05
-6.07592706867847e-06
-1.04625266847435e-05
-4.39922987181085e-05
-1.9957499041483e-06
-5.14804745144181e-05
-5.92613824680203e-05
-2.99750957293563e-05
-2.92403580657176e-05
-4.16194889767666e-05
-4.55548877463132e-05
-2.11943874648302e-05
-1.55116448893279e-05
-4.32342206817886e-05
-2.68026792030298e-05
-2.44486541514939e-05
-3.94198269059157e-05
-1.75583267040029e-05
-2.09236818387356e-05
-2.09571067241713e-05
-2.25483403602106e-05
7.77502577861671e-06
-4.12835082503475e-05
-2.09889649962141e-05
-6.22746533617929e-06
-3.10275554746529e-05
-6.16580768474445e-06
-1.5902399835274e-05
-2.99117050995999e-05
-4.50253427082104e-05
-2.30777843548589e-05
-2.33091695360612e-05
-4.33148539565115e-05
-4.15216666031086e-05
8.74647198000104e-06
-1.82103236966846e-05
-1.83294863793733e-05
-2.13686888902688e-05
-1.29154948485729e-05
-3.18355903074935e-05
-1.16849735945771e-05
-1.52807306978841e-06
-2.43204409293607e-05
-2.18039988664181e-05
-1.7884634671539e-05
-3.35560636149701e-05
7.21664364747848e-06
-4.35644232745217e-05
-3.45988739001194e-05
-2.4947992451763e-05
-2.54298468745273e-05
-1.24816146443774e-05
-8.90087050638707e-06
-3.50765439902706e-05
-3.17083548040496e-05
-5.47833168870704e-05
-4.11522165517177e-05
-3.92683288020015e-05
-4.74623132070432e-05
-4.03296226338446e-05
-1.63988941580593e-05
-2.84110700190288e-06
-3.63573260719313e-06
1.3458634540754e-05
-2.48715915397645e-06
-1.10217862441142e-07
2.50997780662491e-05
9.71227539368889e-07
-4.77893580367208e-05
-2.33253746569721e-05
5.61032582843607e-06
-1.94746646891622e-05
-4.13152484453486e-05
-6.59175588174701e-05
-4.63949371186947e-05
-4.83108444571412e-05
-2.48238672239491e-05
-2.30531137465249e-05
-4.20482338180616e-05
-3.76085794748844e-05
-3.0664062006102e-05
-2.68607757831514e-05
-3.77875911069018e-05
3.8920993873224e-06
-1.05294525549881e-05
8.57206915786687e-07
2.22869549268145e-05
-2.46896637903788e-05
-2.04282675202821e-05
-5.09184959342828e-05
-2.08134633865312e-05
-2.79315029876155e-05
-4.9896228894682e-05
-5.72608150530622e-05
-4.32218238053382e-05
-3.21763823587197e-05
-5.96014488769437e-05
-5.6035237480228e-05
-7.32587887852729e-05
-4.89359318098758e-05
4.52030092089416e-06
1.3166926906857e-05
-1.9040447779819e-07
-4.29349353940394e-06
-2.65947844777045e-05
-2.04979411175056e-05
-4.35325220789053e-05
5.83038337935009e-06
-5.40820397308069e-05
-4.37634669801563e-05
-1.614777574205e-05
-3.07544915570475e-05
-4.94567259945159e-05
-6.54890610646613e-05
-3.31946859505325e-05
2.10942817104577e-06
-4.81102638099183e-05
-2.40259674476048e-05
-4.79658966340678e-05
-4.04760848251703e-05
-5.70748861577557e-05
-2.01629837831972e-05
1.97474062498228e-07
-3.07882131752267e-05
-2.68186100083337e-05
-1.32628942645535e-05
-3.49996456120807e-06
-3.78140255906534e-05
-7.59884911033998e-06
-5.15289719285958e-05
-4.6424374305065e-05
-2.93287751420151e-05
-5.35983725784818e-05
-4.55303472494093e-05
-5.11090888838915e-05
-6.01579183437432e-05
-3.85541524993543e-05
-3.92827432876959e-05
-1.84061013303836e-05
-8.57288352928423e-06
-3.30662904283249e-05
1.16488076473254e-05
-3.70566330874179e-05
-3.72106103609407e-05
6.69917925051697e-06
-6.20029428457735e-05
-2.70561807171661e-05
-1.23913357922723e-05
-2.76714297388254e-05
-7.19914190727814e-06
-8.19845060764167e-06
-5.8864173094157e-05
-5.05183192919964e-05
-4.57486297640228e-05
-6.33615553062319e-05
-1.06687760274629e-05
-4.16848561783567e-05
-3.76257901925735e-05
-2.08232897791204e-05
-4.57025631900024e-05
-1.81810220126838e-05
-1.75988280751406e-05
5.27650264978076e-06
-8.41859631855116e-06
-5.26686604956988e-05
-9.9126979438147e-06
-2.95243949857472e-06
-2.15977791471804e-05
-3.05754617008606e-05
-1.38587462898645e-05
-2.10943432233216e-05
-4.86206139622705e-05
-5.6026920002384e-05
-5.9487782491621e-05
-3.31490750021332e-05
-2.85731407420479e-05
-5.69609610661811e-05
-4.24259158913366e-05
-2.0402278749523e-05
-4.37060457158727e-05
-5.71155892393311e-06
-2.18265476436387e-05
-2.11209036912228e-05
-3.59081496423159e-05
-2.59406209781478e-07
-2.17342227313421e-06
-6.92801512316366e-06
-4.15378095220087e-06
-2.33965866644296e-05
4.5049407832233e-06
-1.73838522175264e-05
-4.38727947982893e-05
-4.34837693253193e-05
3.17857417145741e-06
-3.60766701505455e-05
-4.75740949969465e-05
-4.52450298665034e-05
-4.00903268244502e-05
-1.86684602035853e-05
4.01039343730119e-06
-1.93335972259274e-05
-1.25813910344831e-05
1.03185025787112e-05
-1.58380628486095e-05
-2.09522343107669e-05
-3.43245219733282e-05
-4.24669372021035e-05
-6.97969451858162e-05
-3.91042075695054e-05
-2.65667456290968e-05
-2.66408409377602e-05
-3.17248256429092e-05
-7.94472713487746e-05
-3.37115110065415e-05
-7.25747123549642e-05
-5.25435655730024e-05
-3.79904976205056e-05
-4.51033714990789e-05
-3.30712073705812e-05
-2.27005386772986e-05
-3.63002498372391e-05
-8.47200635234045e-05
-4.62302941381201e-06
-1.82946937594307e-05
-5.159000498076e-05
-1.09094015591924e-05
-5.27998266021741e-06
-4.2764339325801e-05
-1.18084341463965e-05
-4.23341665524513e-05
-6.80889169893717e-05
-3.36917102535399e-05
-3.57685329034646e-05
-4.49287394045697e-05
-2.50689691652695e-05
-2.82872096859403e-05
-8.68802277744015e-05
-4.48075777731688e-05
-4.24066665455273e-05
5.38606597432872e-06
-2.13838604279639e-05
3.52303379385892e-06
-1.55988759311912e-05
-4.12976297195976e-05
-2.35406772926528e-05
3.17744062351766e-06
-4.59255849147737e-05
-3.14890991663776e-05
-1.56428027672381e-05
-1.03756251733903e-05
-5.58853313986675e-05
-1.86932013599399e-05
-3.07117374464766e-05
-6.62840115369432e-05
-3.46576460822864e-05
-6.57448405639851e-06
-4.54187277298793e-05
-4.70107698165677e-05
-1.21444469280571e-05
-2.02616256072074e-05
-4.7790681220736e-05
-5.65404929672239e-06
-4.31516795304718e-05
-4.5484609968564e-05
-1.24410486740176e-05
-3.37656897564595e-05
-3.51011118769476e-05
-9.98596558031844e-06
3.87303789493742e-06
-2.06934625522799e-05
-1.81698477486609e-05
-5.00392607955793e-06
-6.28871025634176e-05
-4.28681607908028e-05
-2.39716457176876e-05
-2.88593875369235e-05
-5.86663819283767e-05
-2.73779954592783e-05
-1.06746902233231e-05
-7.10215246706421e-05
-3.41265345501555e-05
-7.27549582707471e-06
-2.0151705732653e-05
-2.04159563301977e-06
-2.89922641309235e-05
-4.4846348077723e-05
-3.87885039777538e-05
-2.67147064886072e-06
-4.81179526143183e-05
-4.76437973043273e-05
-2.27232252282664e-05
-3.18378763521215e-05
-3.04269614095697e-05
-5.94398560531356e-05
-1.94581615593737e-05
-1.06542923736174e-05
-2.41904456328786e-05
-3.03311250953892e-05
-2.02290334876419e-05
-8.96714243453395e-05
-1.47823049537332e-05
-3.80690318289057e-05
-7.48314495196935e-06
6.63156690783009e-06
5.2244096453858e-06
-4.5051564453474e-05
-2.54487347099675e-06
-2.18266248796233e-05
-5.41871286952783e-05
-4.81323289102461e-05
-7.48035849630074e-06
-4.44515818455271e-05
-3.4977100794593e-05
1.77148898011238e-06
-9.94023189821493e-06
-4.92418671539873e-05
6.6816802668673e-06
-1.96554036688801e-05
-4.94162040016488e-05
-2.1059163642355e-06
-2.25217698158201e-05
-3.87943965305929e-05
7.67802230146108e-07
-1.95084464857649e-05
-7.12362592619989e-05
-2.52363772724784e-05
-9.39535968327289e-06
-1.0551267797782e-05
-2.48507066437933e-05
-1.65908965145775e-05
-5.31378167561409e-05
-2.90397672395632e-05
-3.27706828012798e-05
-3.01493661350084e-05
-4.7185429264424e-05
-4.54992424441584e-05
-2.05912397670532e-05
-4.07418763841602e-05
-4.77267271754822e-05
-1.86285405875712e-05
-4.46998704426418e-05
-2.28518356281389e-05
-2.11222140388688e-05
-1.87714285946072e-05
-3.77773214112205e-05
-1.56521893839478e-05
-1.4689838276832e-05
-4.27147196202819e-05
6.64141868490847e-06
2.5351304736361e-05
-1.83151503650304e-05
-2.71273804261634e-05
-4.08643428793643e-05
-4.71586073887413e-05
-4.09318079134461e-05
-8.61605168030827e-06
-4.71751114765857e-05
-4.34324462278193e-05
-1.25247551610807e-05
-2.86636164781188e-05
-7.64257554565628e-06
-1.26810956847526e-05
-7.99395902476797e-06
-5.53083938342997e-05
-3.05644730614804e-05
-9.38162589150822e-07
-3.41054807471616e-05
-2.20802538935704e-05
-1.78648420705304e-05
-3.21924013358168e-05
-3.65094286861935e-05
-3.17193951472411e-05
-2.88919434918876e-05
-6.15395137437792e-05
-8.31119739995349e-06
-3.30819129955468e-05
-9.56185796202874e-06
-5.07168568908183e-05
-7.09953291253279e-06
-5.19078558039531e-05
-4.6589433924013e-06
-1.2661286970033e-05
-2.08309479159119e-05
-1.71867131047568e-05
-1.36868371093893e-05
-3.34884259066862e-05
-3.23423614220523e-05
8.01952110435842e-06
-2.96908483595147e-05
-4.43599377933668e-06
-3.28486315928353e-05
-3.14692914615918e-05
-7.05066348429795e-05
-5.7559554140172e-05
-1.39214544014564e-05
-4.42579761007477e-05
-3.16435209311857e-05
-5.21594992720927e-05
-2.02267521666658e-05
-3.73437321428018e-05
6.53668007071148e-06
-1.26017781817244e-05
-6.93006078710652e-06
1.09738717261587e-06
-1.61338401200976e-05
-8.45807291406047e-06
-2.53054424068788e-05
-1.23178449250889e-05
1.50811857516798e-08
-3.79664143138742e-05
-4.65465341910831e-05
-7.67995340263307e-05
-5.60521550293456e-05
-1.5874769082628e-05
-3.64324306932443e-05
-4.54948322480938e-05
-3.86472796690456e-05
-4.2856664031783e-05
-4.27530099251419e-05
-3.64496435443297e-05
-2.53266932649118e-05
-1.41524165572257e-05
-1.81276447821237e-05
5.66699618113017e-06
5.43961938782431e-07
-3.81763838423671e-05
-4.34228013182355e-05
-1.83216933883578e-05
-1.16547715104427e-05
-1.4513722093024e-05
-3.98927502856618e-05
-4.83961680126948e-05
-5.96666881351212e-05
-4.59807920643762e-05
-3.229387147453e-05
-5.35336520770576e-05
-2.74422382906587e-05
-2.74515433566987e-05
-4.40271688038044e-05
8.17709011905911e-07
-1.25963860406987e-05
-4.8064106325937e-05
-3.19110928930261e-05
-3.10646330303037e-05
-2.79607894754938e-05
-6.7208447564659e-06
-2.80822463953859e-05
-4.2869466995995e-05
-3.38999277438118e-05
-2.79036325360006e-05
-1.32561934323833e-05
-3.90051556329033e-05
-9.64409489053453e-06
-5.91121255585548e-05
-4.47929774101001e-05
-2.713863170351e-05
5.45536140674049e-06
-2.57454859216998e-05
-3.97677698594918e-07
-1.84411848776015e-05
-4.22112954915249e-05
-2.08437984646162e-05
-3.94066679946402e-05
1.54052057247428e-05
-1.65008850201699e-05
-2.41207816577703e-05
-2.29259715027701e-05
-2.18268564107785e-05
-4.2174122626186e-05
-1.04639795603048e-05
-5.79770824598296e-05
-4.1190920414606e-05
-3.62678103348913e-05
-4.92793512463445e-05
-3.30212998137766e-05
-2.83578505786377e-05
-2.36750105695702e-05
-2.92830600986048e-05
-3.0003059645574e-05
-1.87022011134258e-05
-1.62242790767521e-05
-1.46867280505692e-05
-5.00259904527062e-05
-3.73051667254576e-05
-2.75373099356623e-05
-3.12187371520991e-05
-5.53849307891239e-05
-7.22500557268482e-05
-8.27652617946511e-06
-2.72223754520844e-05
-2.59001932620867e-05
-9.94687588182786e-06
-3.88834894680723e-05
-5.55904224708649e-05
-9.51791266269704e-06
-4.39132528275728e-05
-4.39963181090933e-05
-3.99335242008526e-05
-2.32905798609367e-05
-1.20091446632635e-05
-1.74914891018364e-05
-1.14854093306128e-05
-1.2389870265488e-05
-4.44813358065589e-05
-4.37610420700389e-05
-2.66138207141128e-05
-1.44176733728392e-05
-2.03801776061746e-05
-3.28956534372567e-05
-3.4011405798273e-05
2.11639334220598e-05
-4.90936566537435e-05
-3.24387854358544e-05
-3.38272006769359e-05
-1.43439129506604e-05
-2.56612705432004e-05
-1.54497825443669e-05
-4.95310772997194e-05
-4.6013053839406e-05
1.67849080737024e-06
-5.75810234591388e-06
-5.35592914115512e-05
-6.53087250976956e-06
1.66756817848455e-06
-1.61049202451593e-05
-4.26719694494233e-05
-1.51421738418477e-05
-1.09858630217638e-05
-2.91697915203625e-05
-3.82463828721228e-05
-2.42777658123143e-05
5.20329954190096e-06
-4.03062224571203e-05
-4.49664549461606e-05
-4.22402757723726e-05
-3.15589836403792e-05
-5.85466533510158e-05
-1.75455884674937e-05
-4.45810624499196e-05
-4.54961570985628e-05
-3.65157319897468e-05
-4.35525513237948e-05
-2.31998374405783e-05
-1.02422695145337e-05
-3.86780228099939e-05
-2.50527868754473e-05
5.40024569771231e-06
-3.19871203784701e-05
-2.95409275758079e-05
-9.78504768961585e-06
-1.02523172870019e-05
-2.18907189641746e-05
-1.93565717761461e-05
-2.41096411600662e-05
-3.96584295025461e-05
4.0966967277276e-06
-1.87800840561475e-05
-1.84520585151198e-05
-5.35084162009943e-06
-4.29025746583216e-07
-1.39841544131899e-05
-5.28528102299372e-05
-1.87686249187331e-05
-3.97134765465669e-05
-4.93950548170303e-06
-3.79973776264881e-05
-2.52834252436439e-05
-5.57703301240441e-05
-3.14409542159805e-05
-2.53987996422304e-05
-4.90396983881905e-05
-2.81496178203465e-05
4.17964453604124e-08
-2.89151447536221e-05
-3.50208574914456e-05
-2.93749741305261e-05
-3.26285899436229e-05
-5.7679101966147e-06
-4.37073063423771e-05
-1.97684378391322e-05
-3.04886431467227e-05
-3.97629521468917e-05
-2.92317218977978e-05
-3.94422459981318e-05
-2.08571721128978e-05
-3.07561804634736e-05
-5.73132403823465e-05
-3.2852338515462e-05
-2.96346014823734e-05
-4.15067115011081e-06
-7.45599122371421e-05
-3.76413097996806e-05
-3.75175155836337e-05
-4.18324730791298e-05
-6.15613396065142e-05
-3.83329065930412e-05
-4.63064479214582e-05
-1.66678421116651e-05
-3.06947331759803e-05
-4.68608111257573e-05
-5.14009885401611e-05
-4.88931152011889e-05
-5.43549988295618e-05
-2.20346998221217e-05
-3.23103288420519e-05
-1.91653991827857e-05
-2.30662652786302e-05
-1.05994717515051e-05
-2.36740162511877e-07
-3.6516181241156e-05
-3.60610304052113e-05
-3.27443078904265e-05
-4.74046360384887e-05
-2.10342510796223e-05
-3.81810597076079e-05
1.05674382014931e-05
-6.66104180643092e-05
-2.16826527447151e-05
-8.6609788311595e-06
-7.17665318518652e-05
-1.93746787308609e-05
6.25673453654761e-06
-2.07107699416735e-05
-9.27209155071252e-06
-3.47350998177929e-05
-1.11772868663815e-05
-2.60504554835243e-06
-1.37547887185136e-05
-2.01094326852685e-05
-2.9282324249584e-05
-1.21329199339507e-05
-1.81421186645517e-05
-9.6982739571437e-06
-4.56719859361632e-05
-4.1805931516014e-05
-5.40572489046993e-05
-5.77084454378858e-05
-6.85405350022228e-05
-1.98116536611827e-05
-2.95427344362667e-05
-2.1185719115786e-05
-6.04263470986058e-06
-1.89116328923767e-05
-5.49174896231405e-05
-3.12268011011514e-05
-1.24386153649655e-05
-2.38247959621246e-05
-1.56720721658427e-05
-4.12857123379898e-05
-2.97742669230704e-05
-2.17649495851752e-05
-3.05333353627559e-05
-4.43764927025683e-05
-3.05302048724065e-05
-3.53251393088494e-05
-2.4122684982017e-05
-2.43799333873525e-05
-3.36842585345449e-05
-4.25364805408667e-05
-2.42354398960655e-05
-1.57048609792287e-05
-5.93053200032273e-05
-5.16759223675625e-05
-3.25710518832194e-05
2.07956036262044e-06
-2.48604738693427e-05
-1.94241041558075e-05
-3.77216741850657e-05
-4.15856332668121e-05
-3.04220794365909e-05
-1.48799146850035e-05
-1.56841928111818e-05
-2.41290728610167e-05
-7.37442326756554e-06
-2.50977260859017e-05
-2.31716485238659e-05
-3.48846542986198e-05
-4.6325724151065e-05
-5.0298962313949e-05
-6.36782977052671e-05
-3.42048617773882e-05
-3.49073906735331e-05
-3.47234596933049e-06
-3.87683019557321e-05
-6.81963854171712e-05
-5.1542850940146e-06
3.48492471744927e-06
-1.4694272368607e-05
-1.3142031267932e-05
-1.11113120948615e-05
1.85981651588819e-05
-3.5273876196426e-05
-2.99968238805115e-05
-4.07077570491524e-05
-3.7087951168524e-05
-5.75402784516764e-05
-3.19549340120189e-05
-3.41028109802476e-05
-5.20000514888412e-05
-4.01918683055528e-05
-3.05435758405716e-05
-3.61531948184492e-05
-4.66896524943478e-05
-2.61528464765919e-05
-2.90816547316545e-05
-3.5062201529756e-05
-2.19915956960936e-05
-7.37501507982766e-06
-2.11174195527331e-05
-2.95086845331671e-06
8.6557450706224e-07
-2.2736488668569e-05
-3.23131654277962e-05
2.41824332496519e-05
-6.50261020559429e-05
-1.13834688128855e-05
-4.50375255755975e-05
-3.96396710821112e-05
1.15472158036563e-06
-2.3743188803775e-05
-3.88808901575356e-05
-4.92670904590015e-05
1.37098381639767e-05
-3.17191932966363e-05
-4.72769609609694e-05
6.57609334367196e-06
-1.06127447209853e-05
-1.76974443622401e-05
-3.71509753423663e-05
-1.38053293645163e-05
-1.64891950489081e-05
-3.91606468392906e-05
-9.44329301566262e-06
-3.39881008595574e-05
-2.69390104887238e-05
-2.68973352027195e-05
-3.57802586683284e-05
-1.38960361030448e-05
-4.09712611725633e-05
-7.27088053799301e-05
-4.90428332003463e-05
-3.08080451442405e-05
-3.50276470552513e-06
-4.79171554601924e-05
-2.4001302247745e-05
-3.39150427256138e-05
-5.64360741599084e-06
7.37696674651896e-06
-1.7706740050247e-05
-3.45600091717483e-05
-3.20195870146997e-06
-5.58421557379126e-05
-3.04705999479102e-05
-3.51915676838033e-05
-2.61841954352621e-05
-6.46880334191146e-05
-4.27079647156607e-05
-1.29792571501548e-05
-3.76350211139786e-05
-4.04883162829917e-05
-2.84154184658011e-05
-4.00223944447446e-05
-3.98097198457628e-05
-2.66974806117449e-06
-3.70855203119271e-05
-4.80097553761678e-05
3.54021774597907e-06
-5.10661378994212e-05
-1.88103843301848e-05
-2.02824636776985e-05
-1.48521058910342e-05
-4.05379707939455e-05
-3.70241809398044e-05
-2.57231940141062e-05
-4.35270742975864e-05
-5.64213894566562e-05
-2.98272240998746e-05
-4.51061189808642e-05
-1.8889883184806e-05
-2.76405156693178e-05
-1.05423837932809e-05
-6.76975523247639e-05
1.0941710805608e-05
-2.27414465703526e-05
-5.24399931968773e-05
8.56096958380601e-07
-2.93575924234193e-05
-1.09910881029263e-05
-4.60018935909396e-05
-4.32662614387474e-06
-3.38402776126123e-05
7.97544923338507e-07
-2.03821477004576e-05
-1.05724041738296e-05
-4.30696600839429e-05
-1.16623256668771e-05
-6.25583388802044e-06
-1.01046718659558e-05
1.03655240284702e-05
-3.57727562599574e-07
-3.65510907047358e-05
-7.04192477180087e-06
-9.36479889581995e-06
-5.67647974464259e-05
-4.4660830994777e-05
-3.00416666744177e-05
-5.41639622139731e-06
-3.09311717427599e-05
-5.01484139466165e-05
-6.0713032994774e-05
-2.02429073989135e-05
-7.59862472218793e-06
-2.87614529998511e-05
1.78250685286963e-05
-1.08631717941326e-05
-2.87025890097784e-05
-4.22209154301755e-05
-2.85277956624112e-05
-1.04708638130531e-05
-2.14820155465472e-05
-3.30268540963563e-05
-3.8718314237243e-05
-2.64308695271904e-05
-3.68507349606958e-05
-4.7803050362324e-05
-2.01498747007917e-05
-6.54132607015655e-05
-3.88303232857591e-05
-3.42788428613837e-05
-4.04457866009855e-05
-4.15715882737873e-05
-1.68131406721431e-05
-4.30320213448548e-05
-2.84310308942549e-05
1.50145899494959e-05
-2.51657249529253e-05
1.39894047175938e-05
-4.499963270318e-05
-2.30728585430355e-05
-1.2966532884771e-05
-4.16061306911521e-05
-2.23920617597377e-05
-4.79607459727897e-05
-1.63967839606942e-05
-5.6912296006354e-05
-3.39912468914301e-05
7.28570192032062e-06
-3.78050137627313e-05
-3.39906724030685e-05
-4.49728092996608e-05
4.13358131247426e-06
-4.17368668905106e-05
-1.58184887372777e-05
-8.97271289386577e-06
-3.35022349325924e-05
-4.65413627810245e-05
-5.57831326331849e-06
-3.66570143296251e-05
-2.21639189744854e-05
-4.81780063556732e-05
-2.32209731063024e-05
-3.67766171041363e-05
-6.93252086595216e-05
-5.18326432939774e-05
-4.25548643664685e-05
-3.99013033160666e-05
-1.27873988767913e-05
-3.74455002790635e-05
-3.45751474091441e-05
1.59300114386889e-06
4.42087841883931e-06
-1.4309556446794e-05
1.13774233614378e-05
-1.92272916195205e-06
-3.11171572498358e-05
-1.74586127289338e-05
-1.00753219630807e-05
-2.13818747339042e-05
-4.82489862782872e-05
-2.26197229063525e-05
-2.33298832860443e-05
-9.14832159294455e-05
-6.20519627967662e-05
-5.38262590703403e-05
-3.27161395460274e-05
-1.29343972203118e-05
-3.63262811939215e-05
-3.14736738838369e-05
-2.85592349827505e-05
-1.58820162325449e-05
-3.34940530117622e-05
-3.51181099084987e-05
-1.66479079088507e-05
-1.43516590929187e-05
-2.86684519933793e-05
-4.26859366450506e-05
-2.08840083206317e-05
1.68250629894849e-06
-5.32350332521577e-05
-2.4586828775722e-05
-6.19140531337176e-05
-3.03412775584906e-05
-3.48171039515814e-05
-3.27181521452641e-05
-6.12489113723715e-05
-3.53612932824686e-05
-6.49956597165885e-05
-5.28564486381326e-05
-2.99457705904747e-05
-5.26342909215632e-07
-4.43442174351875e-05
-1.88333782093377e-05
1.47955250018626e-05
-2.44180529625491e-06
-2.69772768850238e-05
-8.02566385416339e-06
-3.88814125242007e-05
-2.3999704217995e-05
-1.97747516280978e-05
-6.30636460721424e-05
-4.9975647890649e-05
-3.05535211449576e-05
-3.53430467019562e-05
-2.92504082860114e-05
-3.90876081380827e-05
-2.7818480197409e-05
-3.40507979403915e-05
-2.44728863775828e-05
3.52111870276552e-06
-2.74474948726785e-05
-2.76739104521076e-05
-2.03562946892742e-05
-2.2106750427339e-05
-5.87497520977e-06
-4.8837799490151e-06
-1.8189664459624e-05
-7.52555967211866e-05
-4.05653477587235e-05
-3.00220349785003e-05
-4.61644837271797e-05
-3.07408871633101e-05
-5.9237866892317e-05
-3.22377793195293e-05
-4.38726110717996e-05
6.56630243305171e-06
-2.58792840106607e-05
-4.79428008210694e-05
2.95843681061319e-07
4.46912487778297e-06
-1.94521117064507e-05
-3.41397229867279e-05
-9.99745413653687e-06
-3.49113777039153e-05
-5.29009388440167e-06
-4.40752850388573e-05
-2.59174154609896e-05
-5.93694617538868e-05
-2.32197596726103e-05
-4.87888462491253e-05
7.78177471504788e-06
-5.34309857323925e-05
-5.61658777587627e-05
-1.32627614524156e-05
-3.78629773556624e-05
-4.7382404755605e-05
-1.71230442711699e-05
-5.94291134664998e-05
-1.08055121404295e-05
-1.0955044641982e-06
-3.76414006106971e-05
-3.52004310044196e-05
-2.44195432111441e-05
-4.75421649015643e-05
-1.79888705760611e-05
-3.31731948161676e-06
-2.79634211708497e-05
-2.79442614775368e-05
-3.76205160331517e-05
-9.53258697016705e-06
-2.17132533309727e-05
-1.66985373655216e-05
-4.9889126206219e-05
-2.58120831611504e-05
-3.97109633736627e-05
-3.92196238441445e-05
-4.45499359181648e-05
-1.69076562282299e-05
-3.25235490567884e-06
-3.6624444774919e-05
-5.71022427151247e-05
-3.14995326150441e-05
-1.2921472589286e-05
-1.92894153680167e-05
-2.2282266549775e-05
-3.9484792498542e-05
-1.02120928734821e-05
-4.96367575756917e-05
-5.94448026579093e-05
-1.32406658779248e-05
-2.96743844670922e-05
-4.23687940252006e-06
-5.39963531561228e-05
-2.78239815392258e-05
-2.8368862172881e-05
-3.31496039879275e-05
-2.77214178585862e-05
-2.56148279427595e-05
-1.70526775178925e-05
-2.57592426457081e-05
-4.63442646850126e-06
-3.69311329225469e-05
-3.88802911714056e-05
-3.36652699962322e-05
-2.80888527524644e-05
-1.7599765328044e-05
-2.05327498751219e-05
-2.12014035367661e-05
-2.72392384505713e-05
-5.01580021170187e-05
-4.04844571921688e-05
-7.93266416770091e-05
-3.68436549350991e-05
-1.54259502283316e-05
-4.84939892503775e-05
-2.98708803117915e-05
-9.43910576729928e-06
-1.6922928335435e-05
-4.50028259140431e-05
-2.84661553947245e-05
-1.63896161459658e-05
-4.2558839864898e-05
-2.0691227958713e-05
-2.86726595766763e-05
-2.97606077711196e-05
-3.15077333589034e-05
-2.29157976004513e-05
-5.36442253017453e-05
-1.6044996001099e-05
-9.09746816486267e-06
-5.49670955043174e-05
-2.03719748243262e-05
-2.77375187568667e-05
-2.04482200349219e-05
-1.72223759643294e-05
-1.29264444511658e-05
-6.38131189121109e-05
-2.78229204329469e-05
-2.75546695743305e-05
-3.23480573208119e-05
-2.95363541903547e-05
-4.49308376537563e-05
-1.89920800529434e-05
-9.46528230688023e-06
-1.82358050432229e-05
-3.82333595147686e-05
-5.38474284178603e-05
-2.8685594306974e-05
-2.93900007067128e-05
-2.59060045412455e-05
-3.5099825667064e-05
9.87533894614444e-06
1.47797812091272e-06
-3.38497494911064e-06
6.62787732412615e-06
-1.05613819912086e-05
-3.12726406771911e-05
-3.54205788669556e-05
-2.47959301447141e-05
-7.92615252905565e-05
-1.53729144258936e-05
-3.72284910139301e-05
-4.7973423364827e-05
-4.68705895789475e-05
-2.02069009154318e-05
-4.90704483426306e-05
-3.46377421749596e-05
-3.36727190500692e-05
-2.18274854298893e-05
-2.90946713451351e-06
-1.56022175687459e-05
-1.14392036181711e-05
-3.879971244719e-05
-3.54455536930706e-05
-2.72037628224703e-05
-3.75816040357898e-05
-2.0086402549078e-05
-3.69058308262445e-05
-5.68137041743291e-05
-6.00767065905428e-05
-2.07496286736384e-05
-3.56349761422817e-05
-5.10046929916859e-05
-3.1992202854532e-05
-1.53616853224541e-05
-2.31430705374205e-05
1.04181271917268e-05
-3.92287179678087e-05
-1.90577131410799e-05
-2.8090686423056e-05
-4.41479121410769e-05
-1.92313447631922e-05
-2.35346435705918e-05
-1.01557891241616e-05
-2.97243383959626e-05
-7.20772669387057e-06
-4.08980967074229e-05
-1.79900220606127e-05
-2.80112856065529e-05
-3.93310932909113e-05
-1.36729909366173e-05
-3.41221817498315e-05
-4.93235786609282e-05
-3.0497386597429e-06
-3.18700410685216e-05
-4.69229880164625e-05
-1.8705708101296e-05
-4.91279743147221e-05
-3.80341671564793e-05
-3.54186789254525e-05
-1.48617212174584e-05
-2.10520058637543e-05
-6.92337225027899e-06
1.08570544582836e-05
8.70153347656294e-06
-3.12254117854493e-05
-1.82674055058149e-05
-9.75233914746367e-06
-4.77810814568255e-05
-3.08303682902048e-05
-1.79640856005066e-05
-2.98080709977506e-05
-3.8647598207512e-05
-5.4957980933805e-05
-2.02741486758802e-05
-3.91725717307655e-05
-1.80839736261949e-05
-4.04870217687489e-05
-5.91208381065914e-05
-4.12926873218414e-05
-3.93086044145706e-05
-1.60399139314558e-05
-5.04914578707934e-05
-2.44473174470706e-05
-3.33376598897757e-05
6.29463511739883e-06
-3.11289974905966e-05
2.72550822741148e-05
-2.30780401560583e-05
-2.76331485281593e-05
-5.35163358338624e-05
-1.03797140323529e-05
-4.51318613880895e-05
-4.6713912659727e-05
-3.61038668486562e-05
-3.97201926841831e-05
-2.02393944086659e-05
-5.06770276095171e-05
-5.33760635964279e-05
-4.81814562086436e-05
-5.97764161078305e-05
-4.8148167441051e-05
-2.86643495972476e-05
-3.96486368174152e-05
-6.48439815810289e-06
-6.1226354519629e-05
-1.11350076556466e-05
-3.71266770444278e-05
-3.08122855656179e-05
-1.69807146347413e-05
-2.96113132837414e-05
-1.39803096752838e-05
-1.00039954469185e-05
-4.13009187026953e-05
-3.36156893684146e-05
-1.64018358068122e-05
-4.92636253896441e-05
-4.37071928225158e-05
-3.19059749073163e-05
-8.60402401625117e-06
-3.48495499240091e-05
-4.12946576499645e-05
-2.55691967101707e-05
-2.79006819581825e-05
-3.42952273111917e-06
7.48275272821838e-06
-9.90149799482213e-06
-2.63827388815462e-05
-3.72392404022412e-05
1.10658711366766e-05
-2.13177554015002e-06
-3.19592107070155e-05
-3.23321474381724e-05
-6.66705047267551e-05
8.16999806223162e-06
-3.40070949186694e-05
-3.55448433119976e-05
-4.11389082841968e-05
-1.25718752728073e-05
-1.03262426189583e-05
-1.44098587215964e-05
-4.46893861614716e-05
-2.34096679340072e-05
-1.64513679185446e-05
-1.08021239875606e-05
-5.81562260616814e-06
-8.02244422721134e-07
-1.23863159759021e-05
-3.99675517956578e-05
-3.31922442223244e-05
-1.94785498590702e-05
-3.47359356964744e-05
-6.83087617785037e-05
-4.05357021415786e-05
-3.03651942228033e-05
-4.05611038757309e-05
-2.95992650321699e-05
-3.78594309009435e-05
-3.14079220929444e-05
-1.44955216310733e-06
-9.51522360891878e-07
-3.10741362669602e-05
-1.93072780857352e-05
-1.03902802426088e-05
-1.06501426450547e-05
-1.74761340997742e-05
-3.54382370259618e-05
-7.91959770304833e-05
-5.68695663089873e-05
-5.66761230715102e-05
-4.09337156737956e-05
6.05437892175081e-07
-2.07718262112574e-05
-3.34583015253295e-05
-2.45443552281956e-05
-5.48437074579824e-05
-3.40227859384342e-05
-4.58329246409724e-05
1.72529584701834e-06
-3.60286569543576e-05
-2.89558922396057e-05
1.99176275362444e-06
-3.08302515189282e-05
-3.34531968504193e-06
-3.11187148638827e-05
-4.5675562289597e-05
-2.35493442050214e-05
-3.32220210247545e-05
-1.78084622565138e-05
-2.64926322115694e-05
-3.13150013443249e-05
-1.57696245115388e-05
-1.68716909655805e-05
-4.47922106390198e-05
-1.65347131460146e-05
-4.50021554402031e-05
-1.66254363086361e-05
5.26154597632034e-07
1.40828422984179e-06
2.3448599972175e-05
-1.57048862171331e-05
6.46073818609491e-06
-3.37470668994401e-06
-3.84030093778932e-05
9.48606398246738e-06
-4.3393167561854e-05
-5.31865441822967e-05
-1.05732834138843e-05
-3.51373802328047e-05
-3.74854137996398e-05
-1.23727555938421e-05
-9.95989446751558e-06
-3.53240890356833e-05
-3.33135588302437e-05
-2.92477958122556e-05
-1.69216812431605e-05
-5.66018568929621e-05
-1.54203638906407e-05
-3.49769781375939e-05
-6.11874583555365e-05
1.68076039788537e-06
-2.61578452557605e-05
-4.82490506173818e-05
-2.68908368467538e-05
-3.53590634090235e-05
-3.51780352272742e-05
-2.31377305621431e-05
2.0862552428649e-05
-1.94241653554741e-05
3.28384134075805e-06
-6.73100647190575e-06
-6.28577971149933e-05
-5.34615433434398e-05
-3.77875445472861e-05
-4.10885437148444e-05
-6.86669908556995e-05
-4.8251048802196e-05
-3.52607867650735e-05
-4.00245281332002e-05
-4.11581494083212e-06
-4.48531276162945e-05
-4.41621279476099e-05
4.05623287917838e-05
-1.59263049319191e-05
-2.96133199152944e-05
-3.6255973363088e-05
-5.12553247531608e-06
-5.92054376906537e-05
-5.24533082082957e-05
-2.35170576460254e-05
-5.36076774120753e-05
-2.99669815930104e-05
-6.16528916759768e-05
-1.34534452573697e-05
-6.23871021822252e-05
-2.91856388978604e-05
-3.15266953614721e-05
-3.32664346964733e-05
8.0370342089763e-06
-2.99921547449189e-05
-1.03818044620418e-05
-4.77080452462897e-05
-2.57185225388189e-05
-1.27688989206127e-05
-4.21798165065559e-05
-8.3266786278578e-06
-1.05226587548958e-05
-3.5164680296693e-05
-7.95370087173455e-06
1.18932209355664e-06
-2.31791354065725e-05
-2.31931120873328e-05
-5.02065444077418e-05
-4.52018974908969e-05
-8.01425812614068e-05
-1.43803301744805e-05
-5.19622622160715e-05
-6.09040997162952e-05
-2.72008756490938e-05
-3.11024949233202e-05
-6.27599758328097e-05
1.0106738921566e-05
-3.55362505165659e-06
-4.68332690768453e-05
-1.71459082694925e-05
-3.22550449312462e-05
-2.84639822639374e-05
1.99106552721498e-06
-1.82985574633441e-05
-4.54927767899495e-05
-1.09376831036584e-05
-9.72241070932608e-06
-2.55537225020504e-05
-1.66986178528607e-05
-2.45117287306086e-05
-6.12967639652893e-05
-5.43495067122369e-05
-1.66315042359452e-05
-1.77213459781578e-05
-3.60771035271855e-05
-5.81474690383184e-05
-4.20417338133475e-05
-2.57426763040555e-05
-2.52433834314322e-05
-2.98658933950437e-05
-2.61491061617135e-05
-1.41518160544186e-05
-2.27451154462052e-05
-1.88795898947125e-05
-3.8403128543016e-05
-3.972726987126e-05
-3.87473809579347e-05
-2.52690537344299e-05
-7.2148004968789e-05
-4.58152751503451e-05
-3.2679463299305e-05
-2.72340318698584e-05
1.75925548123596e-06
-2.28110007540976e-05
-1.72504633695376e-05
-2.8210278294177e-05
-1.88674125852044e-05
-2.49310130343732e-05
-3.9410602815369e-05
2.80037642255782e-06
-1.83279070867831e-05
-4.64197653052674e-05
1.69279864487942e-05
-1.96457070773434e-05
-6.86915763258045e-05
-3.26189995540153e-05
-3.70164639646638e-05
-4.90910863402401e-05
-1.01390768270899e-05
-2.08638853553768e-05
-4.85890444005504e-05
-4.9564975643249e-05
-1.70978860907814e-05
-6.54357163948356e-05
-1.97491848434937e-05
-2.944116822598e-06
-1.0181320745184e-05
-3.77831440009027e-05
-7.46179578918675e-06
-2.0358013818674e-05
-2.68540109672448e-05
1.82465491400413e-05
-7.87117928943512e-06
-3.21569919529992e-05
-2.33284820178216e-06
-4.16701764077478e-05
-7.67107976932351e-05
-1.25805819104797e-05
-4.82130557881098e-05
-4.01374913275068e-05
-4.38477036353864e-05
-3.17994412950663e-05
-2.16982821700826e-05
-5.26043755287276e-05
-2.55892657323167e-05
-2.96781470514066e-05
-3.56795364926449e-05
-2.50734902730253e-05
-4.34178231425864e-05
-3.6468919051038e-05
1.28432092580467e-05
-2.50724879166638e-05
-2.7483344985185e-05
-3.67430962193085e-05
5.79233922855393e-06
-1.41551388362531e-05
-3.69213726953377e-05
-1.76912155342005e-05
-3.37664522423804e-05
-6.73777340144052e-05
5.5281791115511e-06
2.09853515937562e-06
-4.257046043042e-05
-5.08452534153687e-05
-2.80294376054465e-05
-6.6227371153508e-05
-3.57820741182291e-05
-3.73453992333154e-05
-3.58542376135977e-05
-1.05262854495844e-05
-5.73431510496301e-05
-1.74618515224346e-05
-6.44029797813392e-06
1.5320764684923e-05
-4.1283180345679e-05
-1.53435328694459e-05
1.50651575630001e-05
-5.96361997587644e-05
-5.78959737340589e-05
-6.34028147891797e-06
-2.38386137680384e-05
-4.46324611997799e-05
-3.72264040947218e-05
6.13615931185571e-06
-2.46979112972986e-05
-4.17714972650602e-05
-1.84685512734016e-05
-4.73460888973358e-05
-2.8325591210155e-05
-4.06589689191283e-05
-4.4219560763639e-05
-2.13794035953168e-05
-1.60571192957781e-05
-7.98400410762362e-06
-4.94190547593929e-05
-3.13215853637349e-05
-5.17312887986658e-05
-2.21597616679268e-05
-5.8306796766132e-05
-2.44029217379781e-05
-5.82448242850999e-05
-7.07029863917683e-05
-3.87097754726835e-05
-2.61942601535711e-05
-1.13004867904032e-05
-2.8057966409179e-05
-3.16420872823033e-05
-5.44404672458211e-05
-5.49913281707498e-05
-3.61138827205525e-05
-1.35266669939002e-05
-5.91869779222704e-05
-4.02857175069052e-05
-5.07366011141435e-05
-2.88277649046647e-05
-4.48419037013504e-05
-1.16668265132174e-05
-2.94503029910265e-05
-3.18103041793081e-05
-1.66671133033077e-05
-3.43104567236971e-05
-2.9046051218886e-05
-1.6844372211022e-05
-3.97779431949927e-05
-5.96005015388293e-06
-3.09526413528838e-05
-2.54703215964322e-05
-2.03977364568117e-05
-4.17434449247766e-05
-1.39461445445932e-05
-5.57990618363696e-05
-1.41263074900428e-05
-3.42684459259963e-05
-4.22764588554972e-05
8.0969511313323e-06
-1.6305064706469e-05
-1.64042857477343e-05
-2.3373677643683e-05
-2.17800634660067e-05
-3.18206443479013e-05
-2.11956581199987e-05
-3.60900948611335e-05
-4.70386606110764e-05
-3.80593447374329e-05
-5.33352418766885e-05
-4.0945217027216e-05
-3.98483627892292e-05
-4.78625959072116e-05
-1.96125569741324e-05
1.10390540777192e-05
-3.19829171430464e-05
-1.48272862383917e-05
-3.80510518852403e-05
-3.53089187365628e-05
-2.76180051472186e-05
3.67714130797544e-06
-6.7043993502119e-05
-1.70214465784045e-05
5.15939623545451e-06
-1.53380814615177e-05
-1.32321073359217e-05
2.3378261226412e-06
-6.67660955535548e-05
1.03208504761448e-05
1.85486262323295e-05
-2.23417577842252e-05
-4.02587133991624e-05
-3.36021593320956e-05
-9.09351985001254e-06
-3.23545247639434e-05
-4.46270208249398e-05
-1.46843104850332e-05
-5.02057256644499e-05
-1.78869140198192e-05
-4.6273952382728e-05
-1.87059193271719e-05
-1.50214596168951e-05
-1.50852304883352e-05
-3.89735820939343e-05
-6.22816144650374e-05
-2.29702195868287e-05
-3.55509350533727e-05
-2.92280436090566e-05
-1.76356183102999e-06
-1.16772938509782e-05
-3.3586002917733e-05
-1.35964527297226e-05
-2.79433031656451e-05
-5.45768456328344e-05
-4.079240594686e-05
-3.5126063954976e-05
-2.17551574317861e-05
-3.43630420398732e-05
-3.05343052639502e-05
-2.27756588393241e-05
-4.67874593143551e-05
-8.29286156912739e-06
-1.18259812313575e-05
-4.8457844543502e-05
-1.82819219029541e-05
-8.76170871793612e-06
-1.48071940904453e-05
-5.25037741931221e-06
-2.46687273636102e-05
-1.81785832016477e-05
-4.272758692657e-05
-4.20326965994631e-05
-1.13654404407698e-05
-3.69667981816996e-05
-3.22378245197308e-05
-2.70513423783605e-05
-5.57069987776102e-05
-2.3909034322364e-05
-3.732356567891e-05
-2.56263218494426e-05
-5.26445281964782e-05
-1.05016142226456e-05
-6.96954216950993e-06
-3.82603287989718e-05
-1.02142159410837e-05
-1.72720042397705e-05
-2.04273254299881e-05
-8.19410979840187e-06
-1.69222059914033e-05
-3.56174400896716e-05
-2.07899062821094e-05
-2.42341041627928e-05
-6.43791420424585e-05
-5.36304052721063e-05
-2.82879018408573e-05
-4.80351039782936e-05
-5.1719423871683e-05
-1.98557506975582e-05
-3.75308083203096e-05
-2.09406707422142e-05
-3.13972560037143e-05
-6.75648935018385e-06
-2.22403738315863e-05
8.96818409094917e-06
-2.92149811656503e-05
-5.74575442477436e-05
-2.14059554698058e-05
-6.3821388302378e-06
-3.16053394383861e-05
-8.55929049792628e-05
-4.96646751965185e-05
-1.77862558809155e-05
-4.25509242774785e-05
-2.91625639393474e-05
-3.33546703401132e-05
-3.56824564445127e-05
-1.62030279582977e-05
-3.98512910837401e-05
-1.45646867666715e-05
-3.65312438273074e-05
-3.73868828278175e-05
-2.07963240440861e-06
-2.04539753655091e-05
-2.78755602377453e-05
-7.13997798618359e-06
-1.16778059318975e-05
-3.96143053632067e-05
-3.62523912834015e-05
-3.95238007566537e-05
-3.05882857639144e-05
-2.94252794752457e-05
-3.61386152857381e-05
-4.99321133556635e-05
-3.21300069200926e-05
-4.06609498514501e-05
-2.15104007524728e-05
7.80053790258881e-06
1.81573003792814e-06
-2.24680421103837e-05
-4.05487597895199e-06
-5.02508626884879e-06
-3.54920531305168e-05
-1.17026953206793e-05
-1.70624334608634e-05
-4.87697982702248e-05
-2.04145967462806e-05
-3.5819782388202e-05
-3.82759076401432e-05
-9.25297419056826e-06
-3.6169568954384e-05
-1.93248646110932e-05
-2.52003067731299e-05
-3.96711103235615e-05
-2.75505172297085e-05
-4.95903290609419e-05
-6.6492468200392e-06
-2.81217383950939e-05
-3.23114291453183e-05
-2.67093183020451e-05
-1.2792711621532e-05
-3.5592441034709e-05
-2.3182061330214e-05
-2.1981950544577e-05
-2.98880012310185e-05
-6.52556905495768e-05
-3.07817039958089e-05
-2.30993544030842e-05
-3.31601735488735e-06
-5.71925050740297e-05
-1.22475269257833e-05
-5.47273622772513e-05
-3.19650199098435e-06
-4.15757450593118e-05
-4.30050142942796e-05
-2.90709587677504e-05
-1.71427946885274e-05
-3.41915217558321e-05
-3.87773073599546e-05
-1.94231696029633e-05
-4.90758637446957e-05
-4.44562690554706e-05
-1.01585954998316e-05
6.38297607859065e-07
-4.92648529307542e-05
1.60240927309124e-06
5.23057574294161e-06
-5.53828968946362e-05
-8.71899715449962e-06
-4.25745740848331e-05
-4.39816444771966e-05
-2.79056565896198e-05
-3.17428443313677e-05
-4.35615543932832e-05
-6.80921068549107e-06
-4.2505452545412e-05
-2.38814767384356e-05
-6.43771848175778e-05
-2.75363624997266e-05
-4.08606618604098e-06
-3.66424691662894e-05
-2.35814841752367e-05
1.27831092055435e-05
-2.98991180397788e-05
-2.50117820096754e-05
-1.33087747960427e-05
-1.41118597468989e-05
-8.64634998870223e-06
-3.92387564693984e-05
-4.8653395365653e-05
-3.51155338825913e-05
-3.65024032598242e-05
-2.30205709539172e-05
-4.19108124895346e-05
-2.86690994354844e-05
-3.67955511862843e-05
-2.39234317338022e-05
-7.98665025020114e-05
-1.92241089636042e-05
-2.16368796248956e-05
-5.72410807349881e-05
-1.09064877377861e-05
-3.50955031668914e-05
-3.65614636249236e-05
-2.62204851163896e-05
-3.45746335149829e-05
-1.48528522774588e-05
-3.24590981354687e-05
-2.19653839168527e-06
-2.02916160163744e-05
-3.64675239467158e-05
-2.23860309327626e-05
-3.24821721646031e-05
-3.02843149154604e-05
-5.66097910987228e-05
-3.16291475369526e-05
-4.26742046700814e-05
-2.98485746358085e-05
-6.92946969360219e-06
-1.63405254904948e-05
-3.13249270661423e-05
-2.96823735676005e-05
-7.40436749990784e-05
-6.10822527138419e-05
-4.51898790768414e-05
-3.4342992532849e-05
-3.78381442558939e-05
-2.95158112827218e-05
-3.81653284773849e-05
-2.26544143664492e-05
1.17605428553109e-05
-6.14873038510039e-05
-6.49515560469395e-05
-3.02487451740395e-05
-4.87777859101791e-05
-3.02802236914236e-05
-2.41310102226168e-05
-4.78888994439786e-05
-1.48856026188901e-05
-2.17896202747053e-05
-2.79911376752669e-05
-1.11221254538147e-05
-1.54500472286844e-05
-4.13157276527254e-05
-2.79891733303152e-05
-2.81602625285579e-05
-3.19744227533305e-05
-3.66400117251803e-05
-3.01531395795411e-05
8.06224006393588e-06
-8.51677287204213e-06
-3.19638741934365e-05
-1.97226896310823e-05
-1.73132216221586e-05
-5.40042776155672e-05
-8.83734253518615e-06
-2.04142170926076e-05
-5.11553921972168e-05
-3.60640095102559e-05
-2.16117068677989e-05
-1.78333059044496e-05
-5.66342807577121e-05
-2.71921603796196e-05
-4.30362550228822e-05
-1.37762024178683e-05
-2.92498979646493e-05
-4.89570754961066e-06
-3.58270939928944e-05
7.85321803453861e-06
-3.40410267316476e-05
-1.58520355721685e-05
-2.41088733408356e-05
-3.72052074164995e-05
-7.9395455854413e-06
-2.97702022258513e-05
-3.48654619203465e-05
-6.48148064743632e-05
-2.96651655961441e-05
-8.151542349824e-05
-6.29808254791241e-05
-3.41323926967935e-05
-4.50984019863607e-05
-2.55920254222424e-05
-3.41323139177726e-05
-4.77900377409829e-05
-2.96528317331322e-05
6.52473438183961e-06
-1.77005742272618e-05
-1.01049490732381e-05
-1.43023306533251e-05
3.85753526697079e-06
-1.88578787611534e-05
-5.63726906777492e-05
-2.23487252723528e-05
-1.07556820875649e-05
-1.58230473375793e-05
-3.76244443453181e-05
-5.14429440782807e-05
-5.1072661136608e-05
-1.33187228001545e-05
-3.37513012115543e-05
-3.98836174599704e-05
-6.28419165343689e-05
-2.69660716958642e-06
-4.94870814546871e-05
1.48866762595073e-05
-3.05134655766298e-05
4.56654355819734e-06
-2.77486596246011e-05
-3.16429948521913e-05
1.08856562981123e-06
-2.11625791787176e-05
-1.53201451315572e-05
-3.22035833746022e-05
-4.06431645101726e-05
-4.82087716785257e-05
-4.84677159604577e-05
-4.49283388718548e-05
-8.50486214395027e-06
-4.02985760838631e-05
-4.08514232240536e-05
7.85414110076305e-07
-1.25765450309702e-05
-1.92093967923274e-05
7.15387380847437e-06
-1.52644491730664e-05
-8.01679650103601e-06
-1.44770045425443e-05
-1.65551656175044e-05
-4.35505421885004e-05
-3.92598511828999e-05
-7.18345556989226e-06
-3.74341942840962e-05
-3.3279863325896e-05
-5.1632042650165e-05
-6.59965380559435e-05
-4.36703287234695e-05
-5.09295658472687e-05
-4.24957888415532e-05
-2.14039340443515e-05
-6.76044650665962e-06
-5.19558329745155e-05
5.06682524086228e-06
1.09291922850495e-05
-1.3760468929973e-06
-2.66816887699252e-05
-4.47611068837746e-06
-3.29445028468159e-05
-2.93825661183549e-05
-4.38111786319264e-05
-3.02308418541493e-05
-2.38385804044618e-05
-2.4770267075328e-05
-5.04781692714884e-05
-3.66305285935685e-05
-5.29687615218449e-05
-3.97055238605273e-05
-1.55746555650716e-05
-3.21200732138814e-05
-3.33550944609831e-05
-1.65828841004555e-05
-1.77414763728654e-05
-3.08655562647449e-05
-4.85024129476289e-05
-2.422558764429e-05
-2.17241583333406e-05
-5.32272835489317e-05
-2.77013082628761e-05
-3.92730848101836e-05
-1.52910302767994e-05
-3.31171162586097e-05
-2.90045365780878e-05
-4.96739115508334e-05
-2.88832861237006e-05
-2.37808895908686e-05
-3.94577604307464e-05
-3.66458665068215e-05
-4.33119378084944e-05
-4.41262592303152e-05
-5.29760061695336e-05
-5.78943350145754e-05
-5.19419506446857e-05
-1.59646281833351e-05
-3.25873223811679e-05
-1.87488884149094e-05
-2.97937361061921e-05
-2.29612013240929e-05
-3.73408000550839e-06
-1.22816145677975e-05
-7.10005411906442e-06
-2.54570500458455e-05
-1.19070870539173e-05
-4.75684623604779e-05
-3.99896076628855e-05
-2.35993001325636e-05
-5.75166025032666e-05
-5.11065091203475e-05
-2.06618816293674e-05
-2.48213384835967e-05
-4.05099178551581e-05
4.37215109989491e-06
-2.83813491219911e-05
-1.20998572813089e-05
-1.80046987921043e-05
-1.8970769166946e-05
1.60394575896005e-05
1.99886589129281e-06
-2.72252224978786e-05
-4.137762025387e-05
-3.43621328355421e-05
1.86674246698978e-06
-3.66693750216814e-05
-5.73821869522568e-05
-6.41057765470349e-06
-2.49250025317179e-05
-4.65961405919438e-05
-5.45016661821713e-05
-2.62195069421688e-05
-3.29539941698534e-05
-2.44295945339938e-05
-4.22994617012356e-06
-1.4363301879648e-05
-4.31644451269579e-05
-3.25671076586129e-05
-1.18542273220428e-06
1.7697140160583e-05
-1.91513115034831e-05
-3.86376550769537e-05
-4.965004993694e-05
-4.25057337590421e-05
-4.18857635660939e-05
-3.73068115189355e-05
-3.65361292455342e-05
-2.30723516927452e-05
-5.64189831618945e-05
-6.43863911495715e-05
-4.17947312671539e-05
-5.59935894439212e-05
-5.93570042843051e-06
-8.46158069405208e-06
-2.7652334696798e-05
-1.26998642060826e-05
-8.30277775470506e-06
8.16084843438099e-06
-5.47915840141809e-07
3.69372279957571e-06
-8.16767724172693e-06
-1.2723700690441e-05
-2.3834845792084e-05
-1.19930774942787e-05
-5.67166951154448e-05
-5.04547724227554e-05
-5.60723385635738e-05
-6.09693338349513e-05
-4.97432491221269e-05
-3.87968900615638e-05
-4.12654301922409e-05
-1.38672643155879e-05
-3.58994854611975e-05
-4.94116554637901e-05
-2.10911419606802e-05
1.81621070187691e-05
3.12758291986224e-06
-2.51115734769315e-05
-3.10936606904669e-05
1.58814271148599e-05
-1.10008229758114e-05
-4.921244693147e-05
-5.04398765249159e-05
-6.52965766391168e-05
-7.97461829710242e-05
-1.98156785504551e-05
-2.81181110854649e-05
-2.49253372732359e-05
-4.28612943152197e-05
-9.8734634186011e-06
-3.24509196032247e-05
-4.7185544963516e-05
-8.82184120718129e-06
-3.01136672584279e-05
-4.81484077844084e-05
-4.25469542304412e-05
-4.65660740963588e-05
-2.87525498569812e-05
-2.23060847033621e-05
-5.07618077414793e-05
-3.58903919708858e-05
-2.86216733762218e-05
-9.51496298265087e-06
-1.96272523197719e-05
-4.40224163724206e-05
-3.41162550267315e-05
-3.19539071586599e-05
-4.30351273933089e-05
-7.18348185567154e-06
-3.86958215355681e-05
-1.67752008531505e-05
-2.52299705553243e-05
-2.81932362400506e-05
-2.85816699824648e-05
-2.94024579297953e-05
-4.37340618614305e-05
-2.1318490972222e-05
-5.31642148780304e-05
-2.1762287501439e-05
-3.73178750124523e-05
-2.23114141245046e-05
-1.24114465105179e-05
-1.2294274966507e-05
-5.28937747061281e-05
-2.21219769120046e-05
-4.68809818939839e-05
-2.28222218679089e-05
-1.7194351850368e-05
-1.67520557744739e-06
8.84666962258635e-06
-2.83128765044371e-05
-3.48098204965388e-05
-2.66831037624956e-05
-1.28243063223816e-05
-3.00179567016525e-05
-3.73672392256586e-05
-4.1211972214787e-05
-3.75350925493216e-05
1.57868342138589e-07
-1.57332814851596e-05
-2.27340889743941e-05
-2.64962156636603e-05
-1.06971821292951e-05
-3.80834365526139e-05
-1.66508417400284e-05
-2.191973669926e-05
-3.04497857923364e-05
-2.43169141906604e-05
-4.43319438210556e-05
-3.35590346370365e-05
-3.80113204861982e-05
-1.94240124578381e-05
-6.16609309307347e-06
-1.97897257010607e-05
-1.50881964258931e-05
-4.7266686981068e-05
-2.78627127957333e-05
-3.52769471048985e-05
-1.06493220071961e-05
-1.46530640331965e-05
-4.30556577932195e-05
-4.63736968049931e-05
3.07526538518606e-06
-1.79805924560714e-05
-2.49319919439191e-05
-1.83553163512188e-05
8.30767349648456e-06
-3.79203697164118e-05
-2.76622001060538e-05
-4.06263161749308e-05
-1.58043900235696e-05
-7.24272569277344e-06
-2.81393180888987e-05
-3.53857253554315e-05
-4.29242628789284e-05
-2.15126609121068e-05
-1.61578119314444e-05
-3.69770155862597e-05
-2.50067882547342e-05
-3.84859841245088e-05
-1.70122778976379e-05
-8.16985712144472e-06
-1.64346855344506e-05
-8.67343927043493e-05
-1.07249931921595e-05
4.91424745436587e-06
-1.42252576093965e-05
-2.7964926573992e-05
-3.74650886152056e-05
-5.17337872021416e-05
-2.72828596879297e-05
-4.28433599855112e-05
-2.91924905356592e-05
1.35174910612601e-06
-1.80409322173366e-05
-2.59302609535309e-05
-3.73593972833571e-05
1.33212229532189e-05
-1.31478756333289e-05
-4.47791628780225e-05
-2.0774656170494e-05
-2.73895771127254e-05
-4.34269559737081e-05
-1.24040018993478e-05
-3.58308670221026e-05
-4.8045888243181e-05
-4.31986250401258e-05
-3.95327394619749e-05
-2.4614788764414e-05
-1.60461997647188e-05
-3.03013474502488e-05
-4.68265056633155e-05
-3.31051573037366e-05
-4.7918464812463e-06
-3.84460710742992e-05
-1.15344973606327e-05
-2.35303828995513e-05
-3.51985889393146e-05
-1.90349362204747e-05
1.82069633302095e-05
-1.34284110595106e-05
-5.32064747017171e-05
-3.48387283501593e-05
-2.3675570597472e-05
-5.07503054206108e-05
-2.03351311333858e-05
-3.69634907508711e-05
-2.49030554231918e-05
-4.17875335787125e-05
-1.87385188883371e-05
-3.47022854784171e-05
-4.19522066858807e-05
-4.18240513316827e-05
4.89094943682178e-06
-1.02415566876439e-05
-3.56774029017475e-05
-3.8195976445103e-05
-1.36146134036436e-05
-1.77235355454161e-05
1.12579264379324e-05
-1.85552627655504e-05
-1.4750803369262e-05
-2.08022318439842e-05
-5.20955995664368e-05
-3.4807613979376e-05
-1.67181014227521e-05
-7.36481418178419e-06
-1.84617301423923e-05
-2.1402611366043e-05
-1.2986247191377e-05
-4.11307250971334e-05
1.76489553362232e-06
1.09814747529807e-05
-5.55151157967397e-05
-6.0121045035381e-05
-2.83076046819426e-05
-3.29255916110478e-05
-3.15999978874474e-05
-6.80188351355638e-06
-2.9260386439927e-05
-2.74922445893936e-05
-1.83860310768389e-05
-2.63933974797137e-05
-3.92545128588318e-05
-4.51373307522558e-05
-1.30102142139661e-05
-4.35711288278729e-06
-1.50654528222605e-05
-1.69245396726017e-05
-4.59075387411609e-05
-4.04889809161275e-05
-4.92358800347583e-06
-1.77525865953327e-05
-6.47016149246684e-05
-3.22307378948359e-05
-1.61496774130157e-05
-3.94822219493126e-05
-5.88194076901773e-05
-1.07227108006465e-05
-3.5474214747519e-05
-5.81204558438048e-06
-2.75009337208672e-05
-1.84484632450797e-05
-3.27512230467825e-05
-3.60852239321081e-05
-1.3179670915921e-05
-5.87404917555183e-06
-3.42192214778696e-05
-4.21927559756568e-05
-3.64756206173665e-05
-6.22244674290393e-05
-2.31982835121519e-05
-2.45768236300247e-05
-5.32518868465754e-05
-2.30242290205039e-05
-3.51892956304268e-05
-3.42573095484778e-05
-6.09614592346394e-05
-2.65276726285134e-05
4.31464299229241e-06
-3.42014576494804e-05
-4.24652924862408e-05
-2.41390279523249e-05
-2.17850410877295e-05
-1.69002999841684e-05
-4.09137437717419e-05
-1.58896991538853e-05
-5.04428159039961e-05
-3.85062281810708e-05
-4.18591299875418e-05
-9.28281834574131e-06
-1.77770450245567e-05
-3.08216945281058e-05
-3.31895969176056e-05
-5.36533727145938e-06
-1.87297967395406e-05
-1.62059969490159e-05
-1.13236533960109e-05
-3.36884337147146e-05
5.99396332766751e-06
-1.79767475848969e-05
-5.29389651134698e-05
-3.96634169260116e-05
-2.2701701248454e-05
-1.41936601379583e-05
-5.60234059911261e-05
-3.75830864361454e-05
-4.91887386963561e-05
-3.26154241872249e-05
-4.76678313261928e-05
-4.35089352713218e-05
-2.02832850672154e-05
-3.19584285694644e-05
-4.01648427699162e-05
-3.21319505017324e-05
-4.32144221829258e-05
9.4633069002721e-06
-2.30900837308526e-05
-5.29253039432051e-05
-1.65455144346031e-05
-6.24617788574743e-05
-6.1884290746819e-05
-5.90828510758044e-05
-2.90383479319526e-05
-1.00248250655828e-05
-4.19603649660277e-05
-5.90510966671223e-05
-6.80336509731486e-05
-3.34799467605672e-05
8.42895549475577e-06
-3.85955119702946e-05
4.12232506522504e-06
-1.33310445071859e-05
-7.92732840926851e-06
-2.01893408069288e-05
8.35124376759701e-06
-1.22794135480393e-05
-1.99295633414753e-05
-4.11282776548064e-05
-3.4254512711471e-05
-3.35239353320413e-05
-4.65925529340655e-05
-3.15833991324607e-05
-3.79971989688437e-05
-4.56155505860806e-05
-3.57202584885908e-05
-1.27784423718684e-05
-5.84139002797489e-05
-2.22898549583139e-05
-7.90807919319415e-05
-3.53053613288758e-06
-3.38454582594913e-05
-3.52014912650718e-05
-1.69792464453298e-05
-3.11458190114562e-05
-2.33108613074585e-05
2.17694979108341e-06
-3.97810360610872e-05
8.8269891878755e-07
-1.20023097967084e-05
-3.55222588824786e-05
6.38940559511189e-07
-1.70580682867598e-05
-5.63022621177048e-05
-2.58547078270345e-05
-1.70368406746286e-05
-4.45423204541014e-05
-5.01200065240259e-05
-1.1305754097953e-05
-2.16728024939733e-05
-5.02502595284057e-05
-2.62812758404588e-05
-4.57359058987371e-05
-4.12448659972229e-05
-2.68344381181112e-05
-2.67876576555874e-06
-2.59096503444504e-05
-2.31160752695571e-05
-1.32270477036038e-05
-2.88797136249238e-05
-5.85267615494275e-05
-1.3010909780406e-05
-2.14120834565341e-05
-2.9589897621872e-05
-9.49491931873536e-06
-1.6319103542329e-05
-3.78867447441422e-05
-2.0709904031697e-05
-4.43748514991767e-05
-3.25796540725921e-05
-5.51480232747794e-05
-7.61060683689789e-05
-2.25437983415226e-05
-1.16079985669922e-05
-2.66436482886856e-06
-1.7127688533376e-05
-4.19650853684677e-05
-1.59698129677412e-05
-1.68162956974987e-05
-4.35750899385244e-05
-4.46784013168372e-06
4.79813595919226e-06
-4.63034493955524e-05
1.09256031774354e-05
-1.8847395707195e-05
-4.94123075902683e-05
-2.35223013699673e-05
-2.52603839459196e-05
-2.76736524750549e-05
-3.67518624923295e-05
-4.58667890169631e-05
-2.69459334297792e-05
-3.5435358822139e-05
-1.75062392949901e-05
-1.97989441735694e-05
-4.52526994046433e-05
-3.05466732923611e-05
-4.18164530398796e-05
-2.54314324780768e-05
-2.0053852757161e-05
-3.67583800528226e-05
-2.23058004397941e-05
-1.67398864347751e-05
-1.18658088885006e-05
-4.51386702054712e-05
-3.13669679126676e-05
-2.6920503611136e-05
-2.46407851015033e-05
-3.37043297425271e-05
-4.43375213961168e-05
-4.45122074461125e-05
-3.23997353791356e-05
-5.22272947278938e-05
-2.8359859812464e-05
-4.62839658710763e-05
-2.76920252539168e-05
-3.19772968703429e-05
-4.60390535236967e-05
-1.1480408994911e-05
-5.25216242267785e-05
-3.40689863556086e-05
-2.03026250825576e-05
-2.79041360169734e-05
-2.99490104019499e-05
4.78090497489231e-06
-1.01671607244478e-05
8.76683859990384e-06
-4.60585730369112e-05
-4.53330621033857e-05
-5.64539548529613e-05
-3.14527002904075e-05
-3.93119176056598e-05
-2.29405009325991e-05
-1.56936278359173e-05
-2.7646215523544e-05
-4.12869356838796e-05
-4.46683693233968e-05
-2.63181292054878e-05
-2.73072443098853e-05
-1.80214954018257e-05
-2.5072476844892e-05
-3.72614126615952e-05
1.15165999147049e-05
-4.9549601666467e-05
-3.21880470006647e-05
-4.33011341271032e-05
-2.08888027910182e-05
-7.76157546024012e-06
-2.93508767479054e-05
-3.10262410437189e-05
-2.93630921432384e-05
-2.81608457005155e-05
-3.36254065749538e-05
-1.80506501566099e-06
1.90980374601758e-07
-2.17699157404085e-05
-4.81781065158873e-05
-3.95442711901437e-05
3.89764465947467e-07
-6.10360955660542e-05
-3.74577218989996e-05
-3.69196407745157e-05
-6.2631713412212e-05
-8.08797757582071e-06
-3.05713032180936e-05
-4.09579331524241e-05
-3.012660986394e-05
-5.65610883910328e-06
-5.43442403329791e-05
-2.44102400891311e-05
-3.20071043865953e-05
-4.56362480610195e-05
-1.66491209713741e-05
1.21211352647768e-05
-4.86559222987443e-05
-2.68756454006831e-05
-2.86209455980399e-05
9.2555650164227e-06
-3.63416842548912e-05
-1.8858762131607e-05
-2.57601957731858e-05
-3.18718094780013e-05
8.70767858142563e-06
-2.44127793728443e-06
-8.54783649556888e-05
-5.2615921666364e-05
-2.52154989010858e-05
-4.3041000610703e-05
-3.89217561769947e-05
-2.6022284891512e-05
-5.22123771722349e-05
-2.16582260383247e-05
-1.40802801935181e-06
-3.29620832047508e-05
-2.08559840040768e-05
-3.44150597224024e-05
-3.40662865768319e-05
-6.00509914864081e-05
-1.65089971358897e-05
-7.09193501873592e-06
-4.64803563717813e-05
-1.94673149517033e-05
-2.08361446503951e-05
-4.9226058868601e-05
-3.76787823051087e-05
-2.23337182836794e-05
-2.10032079114021e-05
-3.04494030210265e-05
-2.7853301006465e-05
-7.53613288293533e-05
-4.91516382772791e-05
-2.45849799140238e-05
-6.72230513894581e-06
-5.39391990799879e-06
1.44909447105331e-05
8.7019059701864e-06
-4.06168589738429e-05
-2.42074407186379e-05
-1.76525717448659e-05
-1.61066493839986e-05
-2.81766889997976e-05
-3.04507722121413e-05
-1.94579211799482e-05
-3.00533571395977e-05
-4.15474397024799e-05
-4.6573136340587e-05
-6.46989689823216e-05
-7.26001420447545e-06
-3.33217956925882e-05
-7.57652518297722e-06
-3.58131184176946e-05
-8.54795948370842e-06
1.05704217468694e-05
-4.21424431868632e-05
-2.79688137221554e-05
-2.30397175217448e-05
-5.61415069032748e-05
-2.35732682325818e-06
-2.62971938992651e-05
-3.25235759333297e-05
-1.92920670816789e-05
4.97236305753779e-07
-1.69282854096589e-05
-2.45678821922309e-05
-3.60340069708031e-05
-2.75921147201176e-05
-5.45480360179284e-05
3.7421079006525e-06
-3.68272722453429e-05
-4.43443640470084e-05
-3.70559885136615e-05
2.8618824811832e-07
-2.51422950378323e-05
-3.50874669688455e-05
-2.19204039263194e-05
-3.33146107293212e-05
-6.68154059496695e-05
-1.30581911861318e-05
-2.28353241160768e-05
-3.0159698585987e-05
-4.68679726103571e-05
-5.07842605310368e-05
-4.48416547177197e-05
-4.79514826580135e-05
-2.92728033723406e-05
-3.44101527356437e-05
-8.47671511682289e-06
-2.41919279384956e-05
-3.37240063578273e-05
-2.74563038364044e-05
-1.30681379352152e-05
-1.19695164721022e-05
3.01786944728724e-05
3.43138731441317e-06
-3.46987003329894e-05
-4.29313128777809e-05
-6.68301527520646e-05
-2.29881242319972e-05
-4.69618264398008e-05
-7.00470378560438e-05
-5.58832650129634e-05
-4.16317355570347e-05
-2.29635987493495e-05
-1.14308895741588e-05
-2.36161308452855e-05
8.77690382446081e-06
-1.31245729139869e-05
-2.03904163091655e-05
-3.86109090438318e-05
-1.34275409022237e-05
-1.59425509539679e-05
-1.48279212598879e-05
-5.21405361958647e-06
-3.24579264445238e-05
-4.78515770358281e-05
-7.1119382498979e-05
-4.26270248009493e-05
-7.06284825378301e-05
-6.36784648952589e-05
-4.65915974562281e-05
-6.15570920928326e-06
-3.16650360347071e-05
-1.16176698136366e-05
-3.86135448384766e-05
2.37183844723814e-05
-2.21649861684796e-05
7.23917786880582e-06
-3.99010359732585e-05
3.70677250866207e-06
-5.2632716680862e-05
-7.11602301325625e-06
-1.39770666894621e-05
-1.56210111288789e-05
8.86852239227594e-06
-2.88258519659531e-05
-1.16277353252484e-05
-1.98061297602247e-05
-4.09839837093133e-05
-3.01111491357436e-05
-2.40209643368857e-05
-4.48831236237477e-05
-2.54432494965867e-05
-3.15862534334822e-05
-1.94045202282817e-05
-2.31999217105997e-05
-2.74006008426119e-05
-5.08579446736201e-06
9.84938569650728e-06
-3.01838451791433e-05
-3.44445843212647e-05
-5.41323171567018e-05
-2.72557393835792e-05
-9.64760367308918e-06
-3.89111195245519e-05
-2.60050542652639e-05
-5.72265836953802e-05
-1.79453241808379e-05
-5.03215260186974e-05
-2.55103183397443e-05
-6.67874998035741e-06
-5.99210163637555e-05
-3.89000161865107e-05
-4.3664577695468e-05
-3.55240628455732e-05
-3.59104284387363e-05
-1.54438304935885e-05
-2.30571949401944e-05
-3.7715224102552e-05
-1.89657347181317e-05
-2.32098490239983e-05
-1.59689712775941e-05
-3.40403620473724e-05
-3.36956831879093e-05
-1.95043963898594e-05
-6.86631866371917e-06
5.224895020493e-06
-1.88910948039268e-05
-4.72806962144124e-05
-2.80204915361111e-05
-6.48915817801051e-05
-2.43498457308179e-05
-8.70030396784623e-06
-1.03913714832021e-05
5.45917462286917e-06
-4.48915336977531e-05
-5.04039163379158e-05
-4.70286470413413e-05
-1.75573281723001e-05
9.91962437339834e-06
-5.45919232289617e-06
-3.31324874008764e-05
-8.38290185337429e-06
-6.42481930985833e-05
-1.39883174342699e-05
-5.78323069060417e-05
-1.48790742579861e-05
-3.79551326634169e-05
-6.62934278060956e-05
-2.64961941193667e-05
-4.64506585001999e-05
-4.1354981611556e-05
-1.89397541180925e-05
-2.29468328574981e-05
6.04526250345644e-06
-1.46699191030918e-05
-7.66515697351582e-06
-2.60387440479458e-05
-3.06473902115977e-05
-1.91845129541772e-05
-1.61708582315498e-05
-1.23085242582992e-05
-3.17023765517197e-05
-3.04669292090424e-05
-3.72741357947599e-05
-1.42565868044832e-05
-5.014523015352e-05
-2.77404653353471e-05
-4.6605775557717e-05
-3.11589316306549e-05
-3.32724071436413e-05
-3.10089469772297e-05
-1.9167360421555e-05
-1.27765711434329e-05
1.05236830430202e-05
-1.09223862207699e-05
-1.57802263912591e-05
-3.33853830281456e-06
-7.95092943493883e-06
-1.676530745631e-05
-3.06934190904506e-05
-2.7037474696157e-05
-2.90450825129433e-05
-4.75440593611106e-05
-3.45678899021279e-05
-6.87924714367869e-05
-7.49405871777496e-05
-1.96169941410654e-05
-6.20793690079468e-05
-3.89768445080144e-05
-6.1281273306598e-05
-1.90392594926553e-05
-2.93928345204141e-05
-1.17635940315225e-05
-2.21603337710522e-05
-3.97324937330065e-06
-2.80069545919e-05
-1.45253295521749e-05
-3.75830966668995e-05
2.40484068896675e-05
-1.34602116469173e-05
-1.64263168434492e-05
-5.47092886099961e-05
-1.04370393996764e-05
-9.72783341938574e-06
-5.53703332701059e-05
-3.85209809945834e-05
-4.12024784852882e-05
-3.06123828427153e-05
-2.57429810888144e-05
-2.56735308038849e-05
1.91198212494123e-05
-4.31862247883345e-05
-3.14633023528561e-05
-2.97964162417914e-06
-8.2989854982057e-06
-8.75251171821473e-06
5.29621893493488e-06
-3.79739130204125e-05
-1.28279027360801e-05
-1.27249873849693e-05
-5.72425300990051e-06
-3.96151323159983e-05
-1.87799979279887e-05
-8.06061175741706e-05
-5.52929797295264e-05
-3.98494303915901e-05
-2.30438967112126e-05
-1.49832770905741e-05
-1.17135888620006e-05
-2.33240622791457e-05
-2.16010526481322e-05
-1.23284952556392e-05
-1.52472204808583e-05
-1.25580604015689e-05
-2.4595717829395e-05
-1.11043664680508e-05
-3.55106379131742e-05
-2.53316266812278e-05
-4.4673283021691e-05
-8.24241227347296e-06
-5.39100787508912e-05
-4.59061857108459e-05
-5.45285353070454e-05
-1.97727059861387e-05
-1.15560632347747e-07
-1.67492664694547e-05
-2.18171846447111e-05
-4.65917610678714e-05
-3.84970853913825e-06
1.33538459997068e-05
-3.12350999150798e-05
-1.70013183317478e-05
-3.18395796798935e-06
-3.67770093718723e-05
-4.08307853972434e-05
-7.40345078695375e-06
-3.55211917866929e-05
-6.86002420444775e-05
-1.68922412469711e-05
-3.8441116582714e-05
-4.44108126683191e-05
-6.441094474992e-06
-4.37862435831519e-05
-5.21664694655237e-05
-3.84132332119486e-05
-8.75231844547175e-06
-2.77805578322312e-05
-4.48916793706585e-05
-4.13729227532171e-05
-4.06323400632714e-05
-4.14033306880843e-05
-3.86759520732409e-05
-2.58852991691029e-05
-4.37515097162039e-05
-3.56035644056056e-05
-3.3263090337873e-05
-2.74935515254727e-05
-3.91802761799855e-05
-1.94081768793986e-05
-4.88707653657283e-05
1.38351869400619e-05
-1.67620205481194e-05
-2.71398798629186e-05
-4.1424997468596e-05
-2.24441179547688e-05
-4.48169395643228e-05
-3.87906439369982e-05
1.11562423552626e-05
-5.31961632558092e-05
-1.61814107347547e-05
-4.01261807353691e-06
-2.60135137238145e-05
-4.55240360230279e-05
-1.71464807494129e-05
-4.7575602869576e-05
-5.42370143466702e-05
-1.24547787677539e-05
-8.25513885952878e-06
-7.19117905902727e-05
1.32812573470304e-05
-2.68384678014038e-05
-2.95816567859553e-05
-7.34403115525885e-05
-1.1314757213332e-05
-5.52912766290808e-06
-5.57400346647414e-05
-4.92228245725856e-05
3.47632863680746e-06
-2.16449888370368e-05
-2.37133038694652e-05
-4.60421585125376e-05
-3.06262206419766e-05
-2.31641552500455e-05
-3.5333630016054e-05
-3.08565818639062e-05
-6.83561040876458e-05
1.20424515874632e-05
-7.07613929156646e-06
-3.9180118791483e-05
-8.71747128545916e-06
-1.78999449811591e-05
-3.1672074420665e-05
-3.25549917312269e-05
-2.81729877989242e-05
-3.14618485566278e-05
-3.65389230255533e-05
-6.3604978798036e-06
-3.14161513430868e-05
-2.45833892995056e-05
-3.74861198490191e-05
-4.88884986989552e-05
-3.3712464685053e-05
-3.00411850086948e-05
-1.75436281846838e-05
-4.53826703783331e-05
-1.34891796146648e-05
-3.86024853196505e-05
-5.29331280068047e-05
-1.71662153368223e-05
-3.54783235964746e-05
-6.62840653182047e-05
-2.33828764344449e-05
-7.75257349100012e-06
-3.26188079292149e-05
-1.87080344650687e-05
9.4406130606466e-06
-1.628673944839e-05
-2.7460560430127e-05
-3.58524570004572e-05
-3.39205696234676e-05
-3.87926267920478e-05
5.58136345985594e-06
-3.72752537739984e-05
-2.98160845113308e-05
-1.49245137460646e-05
-1.69290491990295e-05
-1.12797840141266e-05
-6.15646452724272e-05
2.98882807131808e-06
-2.38253484570325e-05
-5.8732239786083e-05
-5.81287985888284e-06
-3.43969877648674e-05
-7.62337458953938e-05
-1.30535096389698e-05
-3.19772213274066e-05
-4.82270313087147e-05
-4.08900352019596e-05
7.12863350093172e-06
-2.70669939821941e-05
-1.34513638660377e-05
1.12616244912255e-05
7.17464498279741e-06
-7.36369322390985e-05
-2.12478510427653e-05
-5.63231142550278e-05
-4.11484358039486e-05
-1.38258766879176e-05
2.0353358526379e-05
-8.27364242082345e-05
-5.24338531937221e-05
-2.13240997110489e-05
-5.92137223269539e-05
-2.15369761677005e-05
6.4905143473829e-06
-1.43189515381876e-05
-3.80612452767072e-05
-3.87986721134601e-05
-6.66257566848946e-05
-5.04047037830851e-05
-2.94320303370556e-05
2.6596259689233e-06
-3.61477157152188e-05
-1.82711117323195e-05
-1.40315325347146e-05
-5.10625529520456e-05
-3.71942170055675e-05
-1.66186079821892e-05
-2.64415425479814e-05
-5.65929261002832e-05
1.01218912296338e-05
-2.38677913373605e-05
-3.74915452790187e-05
-8.97099559819159e-06
-1.50093316098548e-05
-5.67035755966403e-05
-5.01313839226837e-06
-1.7263276919631e-05
-3.23926075482359e-05
-5.42395701603825e-05
-3.38001489506386e-05
-3.36700896897078e-05
-5.58026039184508e-05
-3.30332166020689e-05
-7.49470322482183e-05
-4.24757920868558e-05
-3.41916268648575e-05
-1.00068024751293e-06
-2.11728488431526e-05
-1.28807473031733e-05
-1.09983226325202e-06
-2.91956112601673e-05
-2.96804611128181e-05
-8.88390344190843e-06
-2.88020378603483e-05
-2.3175441385183e-05
-1.02224395528924e-05
-3.94488627870213e-05
-5.90952110592457e-05
-3.55318140600996e-05
-2.32632250234087e-05
-5.1827707799269e-05
-4.30433864081204e-05
-7.15211892233926e-05
-3.78659927528183e-05
-1.10826560449202e-05
-5.37357588616538e-06
-2.78153248531012e-05
-4.29713945503349e-05
-7.80547045867682e-06
-1.91741292936475e-05
-1.64672583449034e-05
-1.81166796179902e-05
-2.76506204003724e-05
-3.18453688002026e-05
-6.14392452529036e-05
-3.4816574838804e-05
-3.53800115042761e-05
-4.69500375670011e-05
-3.83156179428308e-05
-6.74655144780805e-05
-4.26281578914568e-06
-2.72206762698828e-05
-3.64496080481905e-05
-4.48262761484134e-05
-1.90345127668454e-05
-4.39785592088835e-05
-2.33223281340979e-05
-2.50153447849495e-05
-4.96413354557728e-05
-2.29110779571723e-05
-1.73153218977764e-05
-4.47041659506714e-05
-3.45223864412644e-05
-2.67593164024789e-05
-3.29083870153174e-05
-1.66623882551581e-05
-1.04847781636996e-05
-2.13065164077409e-05
-1.62367783742193e-05
-1.2657167137489e-05
-1.50438534237993e-05
-4.16843321349664e-05
-3.52932787307234e-05
-2.32350956650918e-05
-2.48980857416646e-05
-1.70786826453793e-05
-3.53023603455031e-05
-1.52800838228449e-05
-3.20945169728917e-05
5.35332583263494e-06
-2.83768483771189e-05
-9.56663510458361e-06
-5.24673642756617e-05
-5.14400842363278e-05
-3.59603689156305e-05
-6.26433870121221e-05
-8.39043667532856e-05
-5.30462179449643e-05
-4.4860969977268e-05
-3.25212675484329e-05
-1.56803729017644e-05
-3.91561640597341e-05
-1.29714909256558e-05
-1.46834092083432e-05
-5.29675099422323e-05
-1.05219445507608e-05
1.30908382180326e-06
-2.73067833444494e-05
-4.33627796034532e-05
-3.26549747585458e-05
-3.99135109677834e-05
-4.34154774316653e-05
-4.05451462083247e-05
-2.39858238485758e-05
-1.57594941204968e-05
-2.32712786765158e-05
-7.59540260493065e-05
-4.91136403915251e-05
-2.69544122876081e-05
-4.10413279453085e-05
-4.41849523265917e-05
-3.96815475887651e-05
-1.55523925740078e-05
5.85122254649298e-08
-3.77323448538809e-05
-9.04236344846638e-07
-1.54671055654415e-05
4.57261803431407e-06
-3.77312717870781e-05
-3.19554378579042e-06
-4.14777371063369e-05
-2.77711600285705e-05
-3.61698863842078e-05
-4.52342017306005e-05
-2.4617749871734e-05
-1.57120957358274e-05
-6.25157697179933e-05
-6.04845139177366e-05
-3.50573440721485e-05
4.92587057500998e-06
-5.17469591228853e-05
-3.35398292807194e-05
-3.47268152572643e-05
-6.66060461019519e-05
-4.05050483437893e-05
-2.02746657779683e-06
-1.98738503923533e-05
-3.05571508562046e-05
-2.84615508221775e-05
-1.3645625137629e-05
1.28096891449489e-05
-3.13956192799585e-05
5.54504337069883e-06
-5.00604966098511e-05
-8.63791507552971e-05
-9.28392015591551e-06
-4.55085505810323e-05
-5.53553514891415e-05
-3.30244148694691e-05
-9.54889131685238e-05
-5.26980095672694e-05
-4.65107652121805e-05
-4.19750909029526e-05
-2.93818408018519e-05
-2.97656255580036e-06
-3.99437657442478e-05
6.00417699356238e-06
-2.2741657509187e-05
2.23001088939723e-05
-2.89120863422647e-05
-3.71217461915431e-05
-3.30589454375286e-05
-6.1199712337567e-05
-3.3952676422466e-05
-2.35151005686609e-06
-2.95154367486428e-05
-5.41313131156982e-05
-4.6154174487726e-05
-5.05665416964318e-05
-1.27622181266823e-05
-2.00577401360276e-05
-3.06703852933147e-05
-4.11473296318703e-05
-1.84870936080284e-05
-1.92719751323667e-05
-4.34077580970813e-05
-4.49315218936573e-05
2.70569856396746e-06
-1.69551603187997e-05
-1.62806463932413e-05
-5.38492745822271e-06
-6.94136839220081e-05
-7.58086227004471e-05
-3.72079506074892e-05
-5.16238720646773e-05
-5.01895370559873e-05
-4.31272650238412e-05
-2.33305112092116e-05
-6.2965965852229e-05
-6.03098830897369e-06
-4.6005664534435e-05
-2.11909170058048e-05
-1.52040078870533e-05
-1.35228282513569e-05
1.42597218851441e-05
-2.50742459475883e-05
-8.14959259635681e-06
-2.29943584317231e-05
-9.41286567116465e-06
-2.8571716045858e-05
-2.83146512215595e-05
-3.07000760617365e-05
-2.78992605691404e-05
-1.43049681991092e-05
-2.88446059861279e-05
-3.32174967278708e-05
-4.70834073844577e-05
-5.62485009854716e-05
-3.47923497612882e-05
-3.1112069557616e-05
-3.01931869754613e-05
-2.38221294362592e-05
-2.50811500237625e-05
-2.02684386118257e-05
-1.58498269878938e-05
-3.80175329074812e-05
-1.00501575303175e-06
-1.9310192219759e-05
-1.97119050191827e-05
-2.42869920300248e-05
-3.03257732946215e-05
-2.85941765482526e-05
-6.12631629155113e-05
-4.13098092341463e-05
-4.38766116698538e-05
-4.88092657238724e-05
-4.70997895175614e-05
-2.49341800175909e-05
-3.42217937629551e-05
-1.38467334749783e-05
-3.18049968218928e-05
-2.51390476398743e-05
-2.06539252321352e-05
-1.55316584885409e-05
-2.42636256955764e-05
-1.02562788374852e-05
-2.04541569001767e-05
-2.36366509955799e-05
1.26793976150353e-06
-3.43020100143562e-05
-2.75081545001719e-05
-5.22014618947483e-05
-3.38123463119317e-05
-4.20190377617857e-05
-4.26080392853744e-05
-5.52825015724325e-05
-4.36629655502384e-05
-2.70993440873362e-05
6.07583370595002e-06
-3.99456930155828e-05
-4.21128903150499e-05
-1.28353449480443e-06
-1.93634414511863e-05
-4.36082191897894e-05
-6.00222505828897e-06
-1.86666806885082e-05
-1.99023441285985e-05
-7.19235510640873e-05
-1.98410355191955e-05
-5.32741617511365e-05
-3.49027358016648e-05
-4.68276169050535e-05
-5.57276402514986e-05
7.37600038537906e-06
-2.16673762089773e-05
-4.81790038971121e-05
-4.39297521569733e-05
-2.36228318315985e-05
-1.48782716162512e-05
-2.10228296837156e-05
-1.37573931554818e-05
-3.49546077559339e-05
-3.20921530639087e-05
-2.12695792451075e-05
-9.91693205540672e-06
-4.5786028723816e-05
2.4387306594824e-06
-3.8243109668997e-05
-3.40473264076796e-05
-5.64773519789359e-05
-4.42043012041657e-05
-3.56520357962411e-05
-2.24514905775642e-05
-2.38998605688557e-05
-3.13043241074799e-05
-3.49407735661667e-05
-1.54287254592971e-05
-4.30833945961206e-05
-5.65812318457053e-05
-1.89786998817573e-05
-2.13562080325124e-05
-4.37165231718132e-05
1.18296523747146e-05
-6.88399680213344e-07
-3.45565886677686e-05
-2.05115019747892e-05
-2.70014352817596e-05
-3.34312331921511e-05
-8.96710961723688e-06
-3.59133298889134e-05
-2.14921836234943e-05
-4.08164825298209e-05
-2.31492467368758e-05
-3.24747797470733e-05
-2.95619922483727e-05
-4.63032684393192e-05
-2.98682605887171e-05
-6.77288936970703e-06
-5.81137794535913e-05
-2.45277720186653e-05
-9.24747002105568e-06
-1.03555847194313e-05
-2.08185678985575e-05
-2.67993526188999e-05
-1.05051943241893e-05
-7.91496708037487e-06
1.38748051023092e-05
-4.41543956975786e-05
-3.24008856400884e-05
-3.11986488810862e-05
-2.65658153974756e-05
-2.85517247355465e-05
-5.02277231174214e-05
-4.46844751104542e-05
-4.32320903663056e-05
-3.70054152209338e-05
-3.28656861468301e-05
-2.94940362274025e-05
-3.2384495982794e-05
-9.09840047655708e-06
-2.7112098143158e-05
-4.97063888606309e-05
-1.89044764577167e-05
3.56912809781912e-06
-4.0611117208408e-05
-1.71473786699439e-05
-2.31020147493279e-05
-1.14316847930078e-05
-2.77796870084202e-05
-2.10352404885597e-05
-3.38924284878056e-05
-4.17248035059963e-05
-9.28991558387187e-06
-4.56761280334942e-05
-2.4563662317196e-05
-4.60564287434924e-05
-3.07620607594712e-05
1.04726332532234e-05
-1.60411803472691e-05
-3.08438242462352e-05
-5.24092889167968e-05
-1.16576639550968e-05
-4.49294846193178e-05
-1.25197112704488e-05
-1.75400789208889e-05
-1.89721902019793e-05
-2.15065268160047e-05
-4.71083379965072e-05
-1.90096385028198e-05
-4.56577727181197e-05
-8.03553329504628e-06
-1.89897630843605e-05
-5.17110779168651e-05
-3.74036964028423e-05
-3.06103822580013e-05
-4.38739643334143e-05
-3.99570606501949e-05
-1.07673428233243e-05
-1.47499692729515e-05
-3.54547945691805e-05
-7.17453018042373e-06
-1.31715310127742e-05
-1.72191567854071e-05
1.43519743126109e-05
-7.11137891473532e-06
-4.22097983501324e-05
-1.2004572187829e-05
-7.28599619668658e-06
-3.49909813272127e-05
-3.15419558014384e-05
-1.76990481866746e-05
-4.41334049844539e-05
-3.99333030443658e-05
-6.5327648382432e-06
-2.48571825764298e-05
-3.72788811922717e-05
-2.69341149966735e-05
1.56075285062003e-05
-1.59346012770445e-05
5.01167356370924e-06
-1.11064649324145e-05
-4.73089628969534e-05
-9.14673237374017e-06
-7.84771115659807e-06
-1.74379937161417e-05
-5.21609508899796e-05
-5.05086104393533e-05
-4.3316047759844e-05
-4.93621182109086e-05
-1.95475135378898e-05
-2.76920483919017e-05
-6.62020720325414e-05
-2.53944993338557e-05
-2.25441808153433e-05
-1.5340660521073e-05
-9.36088934399305e-06
-2.41868517279579e-05
1.61239072153214e-05
-4.04431594545946e-06
7.5561847092335e-06
-1.24734170625148e-05
-2.79618687689945e-05
1.99126348953892e-06
-3.96009309313274e-05
-6.64894105673112e-05
3.08819760148714e-07
-2.04752907070683e-05
-3.68276018925033e-05
-3.72035761293952e-05
-2.0382112831168e-05
-3.08733131839601e-05
-5.39731458699522e-05
-3.05744549232372e-05
-4.22787286359114e-05
-4.27424748244652e-05
1.88652087246624e-05
-3.44439301497867e-06
-3.07789811489008e-05
1.62619162856041e-05
-1.59902606333151e-05
-1.39230038884473e-05
-4.56110397602916e-05
-1.7115991508198e-05
-1.53576536229171e-05
-5.26173574016533e-05
-3.66448437905588e-05
-3.74615009857126e-05
-6.09029780574244e-05
-2.94833295088654e-05
-2.55468630324646e-05
-3.1952958221753e-05
-5.53838824212998e-06
-5.11329451233305e-05
-5.01030178937699e-05
-1.92257172177666e-05
6.50871124329671e-06
-4.1698156066443e-05
-3.35392220462937e-05
-2.14252550024427e-05
-3.0166294537597e-06
-3.38967421674549e-05
-3.13982706520474e-05
-4.35846684914058e-05
-4.36894756076786e-05
-3.91808572782362e-06
-1.71910425909536e-05
-4.87941927923466e-05
-2.36004064201259e-05
-3.20027093333079e-05
-5.01905516215561e-05
-3.41950098764415e-05
-3.03205696088682e-05
-4.52761899164773e-05
-2.91705733179552e-05
-1.46682050624372e-05
9.33416780941846e-06
-3.20578607325479e-05
-2.44388979662555e-06
-1.21719605417682e-05
-3.06018169533286e-05
8.5830476830456e-06
-2.18166497871078e-05
-7.94567916393768e-06
-2.15824325088572e-06
-3.65488788718359e-05
-5.42571894108399e-05
-3.81601586686305e-05
-2.29408221681313e-05
-1.90554638895819e-05
-5.79079090796019e-05
-7.51412432863141e-05
-5.26635588603417e-05
-5.46835199885557e-05
-3.03006650534998e-05
-1.00903467518579e-06
-4.13424097013343e-05
-3.73331956965482e-05
-2.0601978501705e-05
3.75744187930988e-06
-3.55360837124733e-05
-2.58961272753234e-05
-5.06328667947207e-05
8.48380488602115e-08
-3.38531085654574e-05
-4.67811048334509e-05
-2.92532584798365e-05
-1.58761049601353e-05
1.89009026036758e-06
-4.93030266448608e-05
-2.58790118028691e-05
-1.15366414223652e-05
-3.99097380303182e-05
-2.38248891527589e-05
-1.3699820554586e-05
-3.43790349793015e-05
-2.8864447314106e-05
-2.78152703693296e-05
-1.65732811607863e-05
-2.63291571251951e-05
-3.55080189717622e-06
-9.35283540576264e-06
-2.80850758287808e-05
-1.91122786147824e-05
9.18389580874998e-06
-3.92972775192687e-05
-4.82533137710398e-05
-4.44865457617397e-05
-4.12002814877649e-05
-4.32625674110157e-05
-3.27454920671314e-06
-4.06947473661752e-05
-4.68828526302424e-05
-1.39832254650174e-05
-5.51763085787763e-05
-7.34446997889752e-06
-3.50806874294806e-05
-1.66752314044236e-05
-2.25635795821355e-05
-1.39826158930504e-05
3.36021450146736e-06
-4.5238333988615e-05
-3.69299901449036e-05
2.47006748279515e-06
-1.837143750049e-05
-2.14689007978979e-05
-2.56744782511179e-05
-6.84036271394825e-05
-6.35530906162844e-05
-4.68480057175395e-05
-4.65011000837869e-05
-3.69637433516549e-05
-2.47444332206938e-05
-2.07964043903053e-05
-5.71064154819897e-05
2.6278115563142e-06
-1.69402940401232e-05
-2.76698240211114e-05
-5.03873884443753e-05
-2.74895686166004e-05
-1.5656825707028e-05
-2.93286347134192e-05
-1.40959923205815e-06
-2.93959972310413e-05
-8.2974862479431e-05
-5.00907733307848e-05
-3.92422223651725e-05
-3.40213820358111e-05
-4.51977559251748e-05
-4.83119184610179e-05
-4.95521984446287e-05
-2.03304528134171e-05
-9.54157620062778e-06
-1.45008483280386e-05
-2.77921040810698e-06
1.78253654373146e-06
-4.73249635302129e-06
2.71858845801749e-05
-2.6591664154421e-07
-4.83235893588679e-05
-5.28195020457131e-05
-3.9826072862419e-05
-4.87339086585316e-05
-1.90218277989599e-05
-3.91305993732649e-05
-3.41751573267001e-05
-3.75015338232671e-05
-4.37671301758599e-05
-4.47160229483632e-05
-3.89203181676213e-05
-4.17014446884683e-05
-3.90686981825257e-05
-2.79082301529113e-05
9.2457269685323e-06
-2.93739717211148e-06
1.05444850527976e-05
-2.75676323391417e-05
-2.54819572943356e-05
-2.38392268773989e-05
-2.01458225993632e-05
-3.70582781871421e-05
-3.48195516654586e-05
-3.80508050508849e-05
-5.92118696454305e-05
-5.4679734411488e-05
-9.0612747900093e-06
-6.05607265705102e-05
-2.60085947485891e-05
-1.89396699866058e-05
-1.43157998650331e-06
-8.06165577986128e-06
-3.00158135191023e-05
-2.59485986072449e-05
1.99138744865265e-06
6.72865690583561e-06
-3.16172470968977e-05
-3.20182720581236e-05
-2.93708988314708e-05
-2.08233565706884e-05
-5.16119891367518e-05
-2.12368692777464e-05
-6.53664864242621e-05
-4.93656293199858e-05
-6.76796691064836e-05
-3.65536686244291e-05
-2.98665588778064e-05
-5.84017929108645e-05
-6.16268982232419e-05
-5.80324540008747e-05
-1.84541605043651e-05
-7.98992612430213e-07
-2.88092940050514e-05
-1.449763242582e-05
1.42281328935242e-06
-3.38825003398018e-05
-3.23806814247233e-05
4.12898140933614e-06
-4.11422461638794e-05
-3.00659552132601e-05
-2.97168471715695e-05
-4.59044307229027e-05
-4.49652391194739e-05
-3.56371810315471e-05
-2.43168049367557e-05
-1.50295617495961e-05
-3.61843745626871e-05
-4.61508505313588e-05
-2.40352182136201e-05
-1.00347986027993e-06
1.63073269335943e-06
5.02094180328793e-06
-3.40851063079466e-05
-3.51416568362526e-05
-3.02708394982787e-05
-6.46148656577601e-06
-3.71352171154171e-05
-2.887392258538e-05
-1.56109148439942e-05
-1.04175218325895e-05
-5.46155937138089e-05
-2.85167448522078e-05
-1.90209588512456e-05
-4.37883753135606e-05
6.73378747952188e-06
-5.16936739147684e-05
-2.39478393886251e-05
-3.32862554891394e-05
-3.23132029588557e-05
-1.99648806916051e-05
-4.78572412406465e-05
-1.28767940620404e-05
-2.26291309903351e-05
-3.35193462147252e-05
-1.36379224229913e-05
9.54999317143783e-06
-1.77245894589717e-05
-3.84859396960014e-05
-3.18828581979321e-05
-5.30718414602951e-05
-4.98132031331206e-05
-3.88952098987324e-05
-4.908729357462e-05
-2.45055668596944e-05
-3.68894296366397e-05
3.76943488983289e-06
-2.00298545803268e-05
3.55080003544134e-06
-4.18953843529093e-05
-4.10374773835359e-05
-4.03013233914585e-05
-6.10271895555562e-06
-1.95017627467759e-05
-4.65718164218765e-05
-5.65192894446178e-05
-2.04734905028711e-05
-1.79565961895492e-05
-9.95566650445442e-06
7.12318042397314e-06
-4.41163809840232e-05
-1.01276227262313e-05
-3.97607955267672e-05
-3.48940304400148e-06
-4.81137101620555e-05
-9.26626042449996e-06
-5.89434319037308e-05
-8.68096937451793e-06
-2.33173537031766e-05
-2.24296438437394e-05
-1.8589765375882e-05
-2.79688912355789e-05
-1.62169769692148e-06
-2.18587447998953e-05
-4.2423815890431e-05
-5.14233822548195e-06
1.25955798895595e-06
-3.84157479299121e-05
-3.27897300013654e-05
-6.15069826400657e-05
-5.4325809579988e-05
-1.72639898944862e-05
-1.61834811662731e-05
-1.67963355799952e-05
-1.32834882700795e-05
-3.44804608257223e-05
-2.99782739157471e-05
-2.83443858778508e-05
-1.18106274114023e-05
-3.1282513346686e-05
-2.67224877522338e-05
-1.87644408420722e-05
-1.27397253945973e-05
-4.47832587447033e-05
-3.94221473511128e-05
-2.60724455797434e-05
-1.49228227707247e-05
-2.85669992632555e-05
2.52996177921775e-06
-4.47406152295686e-05
-3.96285786548249e-05
-9.02110488536725e-06
-1.62549149223001e-05
-4.95899291724024e-05
-1.45573914984496e-05
-2.9993492850592e-05
-4.60307066769362e-05
-5.10308049691124e-05
-4.8339780321104e-05
-3.64596215210406e-05
-1.79124696363475e-05
-2.39000036944518e-05
-4.48381173607278e-05
-1.83060305785242e-06
-1.76770631527671e-05
-3.52874624659642e-05
-2.40519637389572e-05
-2.40217397819176e-05
-6.17727856999253e-05
-4.64439086222701e-05
-6.8044022168527e-05
-3.16557553570252e-06
-6.77627863175282e-05
-7.45893814489831e-05
-4.19105216885145e-05
-4.9896493811028e-05
-2.24052874690365e-05
-3.78271498945715e-05
-3.31844924516577e-05
-2.54250857162194e-05
-2.31866582660035e-05
-9.27417893427659e-06
-5.20478302609599e-05
-3.63560944063836e-05
-3.18488990900331e-05
-4.83266519794488e-05
-5.87154193644793e-05
-3.01130232813749e-05
-4.26895398192906e-05
-4.0342251366499e-05
-1.89472372516868e-05
5.10205498442841e-06
-2.34519849955921e-05
-2.39973914149425e-05
-2.44283283419208e-06
-3.90778578528693e-05
-1.76118206909055e-05
-1.07734294585482e-05
-3.28964414081349e-05
-4.72845079074787e-05
-6.88716046867274e-05
-3.48096485586612e-05
-3.52565843610597e-05
-4.27109067781432e-05
-3.42081905160017e-05
-1.74625329887321e-05
-4.62452324250633e-05
1.3095160223986e-05
-1.80626878323127e-05
-9.82795609815092e-06
-3.88093318085508e-05
-2.32839440107034e-05
1.06300784637942e-06
-3.27385424767806e-05
-6.01087714913896e-05
-4.53077352792212e-05
-4.8979741874977e-05
-1.88486425963135e-05
-3.37409389504342e-05
-1.01577705293885e-05
-1.48545443070245e-05
-5.15837454063829e-06
-5.38131755971092e-05
-2.09124840268256e-05
-3.30010585302175e-05
-4.30847268033046e-05
-1.67598265134991e-05
-2.42511693751276e-05
-3.26229526167017e-05
-5.4570891399117e-05
-2.64032514509319e-05
-2.36827679763232e-05
-2.57504310846881e-05
-2.41204871580963e-05
-4.22807981757047e-05
-2.22787730729872e-05
-1.3723550835583e-05
-6.2883406880064e-05
-4.37843628746306e-05
-1.41163550959163e-05
-3.42313629298976e-05
-3.52824350879625e-05
-3.3525726187117e-06
-9.95507992041377e-06
-3.59780400914903e-05
-8.0015040431991e-06
2.29400051309339e-06
-5.46674555795313e-05
-3.35015066349477e-05
-2.66621247253217e-05
-3.54837720724395e-05
-4.38732130143958e-05
-1.10926038384755e-05
-5.9602945740223e-05
-6.44263980439639e-05
-9.39671531474261e-06
-3.69251168610883e-05
-3.30817694592543e-05
-8.4146549332498e-06
-3.69339104980372e-05
-2.45595718777926e-05
-7.07440058576569e-06
-4.65294221239625e-05
-3.5390760104398e-05
-2.14522195479101e-05
-8.98175395565586e-06
-2.87054124234807e-05
1.68796821463533e-05
-1.23537485857528e-05
-1.4534976175094e-05
-3.634404177422e-05
-2.67351813964806e-06
-3.02466139870135e-05
-2.26972646124585e-05
-6.05505169993959e-06
-1.97744539206048e-05
-2.42273347695235e-05
-3.49958098458087e-05
-6.50317164681476e-05
-5.88318896479924e-05
-4.24274486430896e-05
-2.49688914027608e-05
-4.80891006180377e-05
-6.76801647727477e-05
-2.03896951647318e-05
-2.34616496777899e-05
-3.8759729808263e-05
-1.86560384742241e-05
-4.0209739667509e-05
-1.43857161452154e-05
-1.13710366743037e-05
-2.13465235223047e-05
4.14510342925439e-06
-5.04365038604574e-06
-1.48683657710258e-05
-6.4802733224641e-05
-1.58197436984204e-05
-2.75068670899992e-06
-5.40989239446119e-05
-6.10007456486521e-05
-9.03595592730354e-06
-1.59085653407858e-05
-4.64558311232532e-05
-1.24383710350405e-05
-2.07888826312231e-05
-1.1277710494473e-05
-7.04182591282323e-06
-2.45948854383789e-05
-3.78739965476833e-05
-1.66463858813501e-05
-3.8740567710595e-06
-3.24804926841683e-05
-5.11943520633736e-05
-1.89898706625284e-05
-5.20927658493642e-05
-3.40620138684139e-05
-3.55091685737899e-05
-1.63506155821575e-05
-4.94507527823679e-05
-5.09446483125705e-05
-2.14340162506586e-05
-4.69745694444764e-05
-2.56336061243342e-05
-5.65248594468016e-05
-3.56117233373496e-05
-2.08362209477796e-05
-2.54235479625491e-05
-3.33018125692484e-05
-2.41775073761162e-05
-3.86744691934299e-05
-2.83813050688772e-05
-4.68577344528171e-05
-5.82261853315068e-05
-4.18376719929388e-05
-4.81384786766032e-05
-1.00293261211523e-05
-4.21177471436812e-05
-2.36560613928114e-05
-3.97014608394356e-05
-2.05814408697881e-05
-2.4074503357039e-05
7.12142411073335e-06
-3.04774616508862e-06
-3.63329373790004e-05
3.57110705404958e-06
-2.18377386762908e-05
-4.54758911143256e-05
-6.66915938626365e-05
-2.84523642890844e-05
-3.71762686855711e-05
-1.94000315867002e-05
-3.5598302093866e-05
-5.78144168133759e-05
-1.0909293883409e-05
-3.79308338823603e-05
-1.68966702962537e-05
-2.90053760013658e-05
-4.67532802998068e-06
-5.15509444196617e-05
-1.63179548217528e-05
-4.26575291705317e-05
-1.50468542475495e-05
-2.38532358586712e-05
-2.15687946409211e-05
-8.56303797484809e-06
-2.10617833293379e-05
-2.09930837500134e-05
-5.93573513503048e-06
-3.2712185253164e-05
-2.46245168565237e-05
-1.39638853611419e-05
-3.97035760112931e-05
-1.73406944264043e-05
-3.60547967379017e-05
-3.65840772497006e-05
-3.62965908908086e-05
-2.61733668897484e-05
-2.97515162582838e-05
-3.626174578088e-05
-2.99481041926371e-05
-5.40248125599891e-05
-4.01752482575184e-05
9.92887103627054e-06
-1.14547681418686e-05
-6.47329836073875e-05
1.04847756763807e-06
-5.24862255184259e-05
-4.37294757071885e-05
-2.77606099986876e-05
-3.65451808913891e-05
-3.25888371242709e-05
-1.9637995791626e-05
-1.44838069780937e-05
-6.18508425462582e-05
-1.5945731456267e-05
-4.0664349483664e-05
-5.18030073851597e-05
-3.26786303503885e-05
-2.59855824688757e-05
-3.16908763545187e-05
-4.2554568770803e-05
-1.78679807418432e-05
-1.54793204161959e-07
-3.46113941666573e-05
-6.25061274789443e-05
1.84248012294864e-06
-3.08042046779508e-05
-5.61921201558941e-05
-3.02368414309799e-05
-4.65824832881918e-05
-3.45005818318455e-05
-1.12494356839424e-05
-1.2142368686043e-05
-2.87031657689038e-05
-5.2489348930553e-05
-1.23064819380041e-06
-8.8802126519722e-06
-3.84965521105998e-05
-1.00658089583354e-05
-5.65942996277105e-05
-6.47234982595208e-05
-1.40993807682861e-05
-3.70442968099067e-05
-6.41264520763025e-05
-3.73433999041009e-05
-2.12684545995027e-05
-4.48928600478653e-05
-2.70864181814858e-05
-7.26074517117733e-05
-2.41291123340957e-05
-2.78231056151397e-05
-3.12393782361732e-05
-4.19177455868733e-05
-2.77865221735671e-05
-1.54103620451973e-05
9.37551440693522e-06
-1.97895586203057e-05
-9.7120274894761e-06
-5.62969026071311e-05
-4.93122765340414e-05
-6.31945816882722e-05
-2.01690804392461e-05
-8.12438484852551e-05
-1.30525502656125e-05
-1.12144294765757e-05
-6.98942102705879e-05
4.08881097435054e-06
-6.67233752007304e-05
-2.27387386517843e-05
-8.013645303264e-06
-4.43042533840004e-05
-4.66631086970426e-06
-1.79455731712757e-05
-6.81298065487395e-06
-5.66852826545573e-05
-5.51304859381035e-05
-1.24645395990022e-05
-2.34389769747866e-05
-3.44867742439076e-05
-2.12794025433421e-05
-8.47979494864755e-06
-4.40316263889307e-05
-4.19123459505794e-05
-3.55132139015081e-05
-3.50785589847476e-05
-3.14071945491829e-05
-9.18131820835491e-06
-4.12304922420604e-05
-5.28008092251746e-05
-2.52554133495631e-05
6.61722532377613e-06
-4.26633828133311e-05
-3.1691580622098e-05
-4.01285367495182e-05
-4.08565946530504e-05
-4.07763106731634e-05
-6.80275036137308e-06
-4.39659409887072e-05
-6.9034795574083e-05
-5.2426738223491e-06
-4.19514075466292e-07
-5.34138245297224e-05
-2.30430392066746e-05
-3.5141235023431e-05
-1.27937290597571e-05
-4.32800934760703e-05
-1.20493846380136e-05
-3.65723315063202e-05
-3.31700249569992e-05
-5.09660880239869e-05
-4.31145268278619e-05
-3.74638855754639e-05
-2.76193377263834e-05
-5.23621716140666e-05
-3.85995636949333e-05
-2.28410003266329e-05
-2.05865996769447e-05
-4.90657791536175e-05
-2.6055223946123e-05
1.06485012793822e-05
-4.50208714686008e-05
-3.16030191185075e-05
-4.84855531722804e-05
-3.24119715302606e-05
-2.06387544046598e-06
-3.93415224324233e-05
-1.55361929794323e-05
-2.64684035252444e-05
-1.85897314215407e-05
-4.67249305116695e-05
-2.99654582542843e-05
-5.17098472808375e-05
-2.21957508286604e-05
-7.02799070489243e-06
-2.37145923656706e-05
-2.15459636078551e-05
-3.55863299630432e-05
-3.45574813053063e-05
-1.65092758009382e-05
-2.084080110674e-05
-3.35524030741105e-05
-1.05529090664612e-05
-1.94123891156022e-05
-1.07917103627043e-05
-4.01541368291374e-05
-2.08768468901807e-05
-4.01846513451042e-05
-3.7529310183026e-05
-1.0919981536551e-05
-9.95759836031205e-06
-2.46976279568907e-05
2.06622785731294e-06
-9.94981599549687e-06
-7.82640898328256e-05
-2.16656981309342e-05
-2.11750604363e-05
-8.16021545922487e-06
-2.76682945147419e-06
-6.79483207271427e-05
-4.19108749281134e-05
1.44975677363046e-05
2.06429486907083e-05
-2.7017733443664e-05
-1.58293434323163e-05
-6.27235270211944e-06
-5.905200532713e-05
-3.56074838705612e-05
1.16201708183153e-05
-3.41312124581864e-05
-5.98234908096796e-05
-2.36805605970584e-08
-8.58158633632897e-06
-1.76777453113127e-05
-1.25602510209201e-05
-6.2593528271891e-06
-2.33707606269011e-05
-5.67212242963146e-05
-3.3051278192467e-05
-3.31055354878185e-05
-3.1839922752537e-05
-8.74489494231668e-06
-2.56842017001772e-05
-4.94231894893221e-05
-2.70959212395495e-05
-1.20163356176247e-05
-3.13308376035022e-05
-1.25505946577761e-05
-3.24857492756099e-05
-2.9940024718245e-05
-1.04309888890983e-05
-1.66011984610077e-05
-3.16574419605e-05
-4.06723241389637e-05
-4.3416080967359e-05
-1.62988039707349e-05
-6.90547781973029e-05
-2.24890313474979e-05
1.79938985578833e-06
-2.86480075987518e-05
-3.91847562076202e-06
-1.11964406488019e-05
2.34685717141827e-06
-5.46786575403761e-05
-2.07735488852024e-05
-4.29977331217842e-05
-3.4350962537224e-05
-3.8248205282971e-05
-3.9536041247507e-05
-3.46033209036923e-05
-2.78528140368073e-05
-3.13466423198082e-06
-5.40053580822459e-05
-1.61606925220006e-05
-1.1592817061024e-05
-2.59129917445327e-05
-5.4032919641651e-06
-2.36707093489658e-06
-5.34241928408581e-05
-2.78207382329416e-05
-2.71505128407936e-05
-3.19264147832789e-05
-4.7922049241434e-05
-1.95512648703956e-05
-2.31039592496072e-05
-8.64465338804116e-05
-3.10189430199091e-05
-6.47920810739295e-05
-6.91953118333518e-05
-2.46681897024766e-05
-5.97659534315128e-05
-2.24731124580556e-05
-2.38247353671325e-05
-2.67052784668058e-05
-1.75681483686391e-05
-2.63158857457429e-05
-3.49648309958341e-05
-4.61004441880474e-05
-2.53284038510079e-05
7.23356007561772e-07
-2.43888925266504e-05
-4.50094106827674e-05
6.49550911288134e-06
-2.96513163795742e-05
-4.67369784253419e-05
-6.46756121280501e-05
-5.79518001656367e-05
-5.55114976493239e-05
-5.84034765142828e-05
-3.15424008783331e-05
-3.73736016545902e-05
-3.67301371380564e-05
8.36297510916419e-06
-1.1033854988175e-05
-4.93710611163268e-05
-1.6223301995889e-05
-7.40045874245676e-06
-2.12182543750876e-05
-5.36736807250133e-05
-4.70527479047309e-05
-3.57811560952281e-05
-4.81842037266593e-05
-7.43820612237114e-06
-4.79387097807527e-05
-4.91826643106431e-05
-2.39071368368051e-05
-4.58788115423298e-05
-3.50190423733737e-05
-3.30886697105139e-05
-6.13723814667269e-05
-1.83260696637095e-05
-1.80440139011733e-05
-6.65963435092682e-05
1.03470758638182e-05
-6.30722636248747e-05
-3.01613956878934e-05
-2.46845200509379e-05
-2.70995044666128e-05
-1.17705270109537e-05
1.80036551910442e-05
-3.44349854171666e-05
-3.28352896084345e-05
-3.07298754332087e-05
-1.33738608774904e-05
-1.92107825962029e-05
-3.2560349403532e-05
-4.76747395838183e-05
-3.77524195762553e-05
-4.24472295324672e-05
-4.70277847436718e-05
-1.36271338991932e-05
-5.1014996551997e-05
-4.54025228602069e-05
-3.49752229433183e-05
1.26922763488398e-05
-3.36390218042212e-05
-5.85060453086733e-05
-9.25190328259496e-07
-4.82555093204866e-05
-4.47903399040349e-05
-2.63746709795444e-05
-2.85981892404674e-05
-3.24334876460607e-05
-2.80602056175479e-05
2.8908498406252e-05
-1.33944215805539e-05
-1.37921808540911e-05
-1.94638292857942e-05
-2.47763265633389e-05
-6.21125130487126e-05
-1.02668422775433e-05
-1.39247555672379e-05
-1.99843012837965e-05
-1.11953914584753e-06
-2.49469684737787e-05
-8.00054476918519e-06
-4.64138978914485e-05
-5.56670819267402e-05
-4.45714691088425e-05
-2.55543006841374e-05
-4.33586960462338e-05
-4.80455175704526e-05
-3.47380815829173e-05
-1.3371002652379e-05
-5.00993344609015e-05
-2.90981255083505e-05
-4.07979246284192e-05
-4.47526117734455e-05
-2.40569290123763e-05
-2.64027694111127e-05
-3.10260031185137e-05
-1.51419673292619e-05
6.35043772670523e-07
-2.2900965431735e-05
-1.9751345599996e-05
-3.43546816886611e-05
-2.34739369814045e-05
-1.77444180989517e-05
-3.89781344075251e-05
-5.15687631138913e-05
-4.2451312595659e-05
-3.38520472205499e-05
-4.86248174451536e-05
-5.42001908677311e-06
-4.88254988768247e-05
-3.58193849481338e-05
-3.23240803411949e-05
-2.99886141416263e-05
-2.55655085397539e-05
-3.6614961950787e-05
-1.01573028798513e-05
-3.47477393144851e-05
-4.34998669715152e-05
-1.0589782665044e-05
-1.55645613331696e-05
-3.48384213039542e-05
-2.06753800721652e-05
-3.47149754967454e-05
-8.39661687665979e-06
-3.83719381798702e-05
-1.60650273029857e-05
1.01074169269456e-05
-1.64773187402209e-05
-3.67204896173344e-05
-3.55133460156576e-05
-4.91405105834915e-05
-6.7135059133044e-05
-5.24204832281311e-05
-4.90569838266397e-05
-5.79591625074075e-05
-5.79606585252465e-05
-2.56681148671889e-05
-1.93379924514459e-05
-5.47830863760359e-05
-4.70501221795781e-05
-4.18172779257112e-05
-4.3752999062577e-05
-3.26730024216272e-05
-1.73501518471244e-05
-1.71309477046109e-05
-2.62648924659801e-05
-2.05873779464928e-05
-3.20031457143816e-05
-3.25378447832926e-05
1.17483687191118e-05
-4.38525093028888e-05
-4.3828211161926e-05
-1.8190874159589e-05
5.72283032676595e-07
-1.09543040064153e-05
-2.95652841722665e-05
-1.70309169805698e-05
-3.68975187579957e-05
-1.78018587135633e-05
-2.21329331917815e-05
-3.27379999036926e-05
-2.23700791273829e-06
1.05455242647455e-05
-1.13486353586123e-05
-4.69587164029591e-05
-4.09227111683354e-05
-1.11255954044471e-05
-3.81256081400608e-05
1.28980487550419e-06
-3.02649886941014e-05
-4.3836231096056e-05
-3.52571098333538e-05
-4.28985626417268e-05
-1.75658090838378e-05
-4.29284210985288e-06
9.23605743961774e-06
-3.22990836652026e-05
-1.52987949888886e-05
-2.78494205786153e-05
-1.77467728248684e-05
-6.33120748951163e-05
-1.7524505493108e-05
-1.5784315627931e-05
-3.46870704664771e-05
-4.14252782144107e-05
-1.55687488851707e-05
-4.89739099469781e-06
-2.5858022172198e-05
-2.43040505926715e-07
-1.44753724655318e-05
-1.99406649842251e-05
-1.80656557033445e-05
-5.83349913920711e-05
