# Supplementary material for: Research on computational propagation and identification of mine microseismic signals based on deep learning
Source: PLoS One. 2025 Oct 22;20(10):e0334641. doi: 10.1371/journal.pone.0334641 (PMC12543183; doi:10.1371/journal.pone.0334641)
Supplement: S7 Data — (ZIP) [file pone.0334641.s007.zip › 000100900001428.xlsx_0.txt_24.txt.txt]

-2.38539632035979e-05
-4.45034867917746e-05
-3.25305532173325e-05
-4.09867027721161e-05
-3.4077812069159e-05
-1.80293702492068e-05
-3.24307940007323e-05
-1.89631708380733e-05
-5.06057100601067e-06
-1.98748356986206e-05
-5.43565553231836e-05
-4.14828526010067e-05
-8.85835288987247e-06
-1.15829401252568e-05
-3.53475871742196e-05
1.03636353374914e-07
-3.17285375626071e-05
-5.01778368011958e-05
-3.32344315682551e-05
-5.8648215171648e-05
-5.21931802537955e-05
-4.05047280109097e-05
-1.07292378708809e-05
-5.60098430185555e-05
-4.00760592648218e-05
-2.42612200973058e-05
-1.91382496642036e-05
-1.05656102643016e-05
-1.75762740866193e-05
-3.1015173586193e-05
-2.58446080239041e-05
-2.18162103151139e-05
-5.64131147574386e-05
-1.61912363479704e-05
-5.08111932928547e-05
-5.2631166773605e-05
-3.77165166126754e-05
-2.26453071383747e-05
-4.61631435010693e-05
-2.8853330815048e-05
-5.79070027443197e-05
-4.52034223685579e-05
-5.92130311913006e-05
-5.85877065921289e-05
-1.97879704327675e-05
-2.19939141399554e-05
-3.46444589486384e-06
-2.48621836870664e-05
-2.55951299011706e-05
1.04868603703017e-06
-4.38830349817177e-05
-1.7500039913206e-05
2.75488623611269e-06
-7.09927125415499e-05
-2.14039802398666e-05
-2.2810095098796e-05
-5.41557067062752e-05
-1.66234435603941e-05
-3.69756146993286e-05
-6.53295298952116e-06
-6.37172201458285e-05
-3.27265781863512e-05
-4.84930340630243e-05
-3.91614205921991e-05
-5.05306644773061e-05
-1.2433585319042e-05
6.2067066838504e-06
-1.01600168641171e-05
-2.38950902626525e-05
-2.03873584667798e-05
-5.91118102286429e-06
-2.74714599575908e-05
-1.73699650572707e-05
-2.18619894450072e-05
-1.89414629671897e-05
-1.41254079910054e-05
-5.07225476629508e-05
-2.83231471164653e-05
-2.25296049979163e-05
-3.13372408668583e-05
-3.53685587030438e-05
-4.46487468544671e-05
-5.40500907002231e-05
-2.62643626171783e-05
-2.18132714953417e-05
-3.65071658883864e-05
4.57452671961994e-06
-2.04537227376007e-05
-6.05038888812361e-06
-3.40356753100481e-05
-7.80157709466644e-06
-1.35468342863835e-05
-2.11970277876008e-05
-3.96099766356423e-05
-2.00668745426916e-05
-2.23475754821236e-05
-3.44048542470303e-05
-2.50497158977525e-05
-5.71134545946094e-05
-4.54528493967215e-05
-3.83465736856914e-05
-2.51270658129587e-05
-7.33668717289183e-05
-2.33194505622269e-05
9.04923277791859e-06
-1.67238998891003e-06
-1.48966644021251e-05
1.94024356116722e-05
-3.20257624270927e-05
-1.44331933496518e-05
-2.04010935188841e-06
-2.94717800561237e-05
-2.62074968054018e-05
-8.7323228310733e-06
-2.36784454833805e-05
-3.94553353571755e-05
-3.9945090202731e-05
-2.05962327704945e-05
-5.1361350681421e-05
-3.21082566744467e-05
-2.9814727002371e-05
-3.83420401472079e-05
-2.79000245424012e-05
-4.5330091844591e-05
-1.74171787810472e-05
-3.28982037600172e-05
-2.97931102349605e-05
8.15945589985092e-07
-1.78992620609146e-05
1.31532034006601e-05
-2.67641059337101e-05
-3.72767283358098e-05
-4.5397011745989e-05
-4.7450793347238e-05
-5.4545221192589e-05
-4.1629526823496e-05
9.02536277508822e-06
-8.21502431333167e-05
-1.85559783292118e-05
-7.85044039601172e-05
-5.10626292998956e-05
-2.89082333858474e-05
-2.51224653303901e-05
-1.25004457413525e-05
1.7514428245063e-06
-2.80485120275792e-05
-5.51364440062252e-05
1.82364375361726e-06
5.20126167590831e-06
-2.26450485656422e-05
-3.82640128283756e-05
-3.94737698345364e-05
-3.16894799475211e-05
-4.96937061272078e-05
-4.8343712753811e-05
-2.80434235992179e-05
-4.09990678453016e-05
-4.84546752293999e-05
1.33922156580519e-06
-4.88164066317958e-05
-5.0370461579646e-05
-2.34657391697724e-05
-3.57238617319566e-05
-2.09452291721715e-05
-2.15334372164446e-05
-2.57117817380697e-06
-2.64511440026889e-05
-2.49746682762972e-05
-1.35163227498315e-05
-3.08208785013287e-05
-3.83503262835013e-05
-2.45741327944353e-06
-3.40924293527667e-05
-3.0277137465966e-05
-2.14075568946855e-05
-4.14301689077038e-05
-3.29811512168868e-05
-3.89691484014939e-05
-4.94365401781002e-05
-2.40793838655706e-05
-5.61887588613155e-05
-2.37826412094946e-05
-2.98303659535354e-06
-3.27589224964226e-05
-1.7518621866308e-05
8.69729950386131e-07
-5.41904267799488e-05
1.38230011113524e-05
-1.64409050486333e-05
-1.29246432736495e-05
9.55826228911409e-07
-5.82662927150627e-06
-4.1826647177197e-05
-1.52997904285095e-05
-2.90830277117169e-05
-5.4322522379505e-05
-2.78808897762269e-05
-4.15048654272915e-05
-1.24947579700342e-05
-5.02175238462415e-05
-3.21811283192437e-05
-2.65668013097443e-05
-3.6633510109491e-05
-4.30416566203017e-05
-1.4739085043441e-05
-2.71331642894595e-05
-3.86733660506747e-05
-1.87645964908078e-05
-1.73523885935281e-05
-2.28175460859409e-05
-6.7971603124322e-06
-3.6419392894209e-05
-1.26663212359461e-05
-3.86691932184709e-05
-4.3618827876967e-05
-3.63505564883426e-05
-2.32620982032824e-05
-3.61122421174961e-05
-4.29023921695228e-05
-1.90462234128104e-05
-3.13321191727603e-05
-2.87411474140129e-05
-2.53240543307119e-05
-6.04251025063992e-05
-3.31385128359659e-05
-8.4938227386593e-06
-8.34470726188065e-06
-1.72932633176888e-05
-2.06135820688627e-05
-5.53572300378364e-06
-2.1575070690469e-05
-4.72786773360817e-05
-2.79205587354792e-05
-2.82858167148146e-05
-4.4983187923259e-05
-5.13678410442245e-05
-4.91968072949758e-05
-2.9808865336958e-06
-4.48409172012331e-05
-4.34695264934381e-05
-3.24824578881085e-06
-5.06562440132284e-05
-3.19619371441863e-05
-1.7308956104508e-05
-2.65016535746138e-05
-2.60193007139483e-05
-4.50644339404752e-05
-2.62343027529856e-05
-2.16218056229039e-05
-4.21272820871368e-05
-2.11344192745703e-05
-8.91203408488779e-06
-4.64534462328911e-05
-2.3863745876911e-05
-2.58759628801987e-05
-3.88537297578277e-05
-1.55572888445562e-05
-4.7800892110757e-05
-4.51215694839952e-05
-3.21472803579977e-05
-2.34620431038874e-05
-1.29604870509561e-05
-2.4089098299492e-05
-4.04855987556382e-05
-3.54142526389949e-05
-4.64692255227995e-05
-4.7288428678924e-05
-4.0031886346831e-05
-2.97653362836864e-05
-3.3864832176528e-05
-3.03417727836488e-05
-4.58322145958584e-05
-3.36188673585326e-05
-1.86691274759057e-05
-2.61778653673714e-07
-4.7175688955936e-05
-1.663048062475e-05
-6.43648377719548e-05
-1.75607745849695e-05
-2.97254834781047e-05
-5.64193884293343e-05
-1.86489814085176e-05
-2.76988967047341e-05
-3.73577486117797e-05
-1.31215081638446e-05
-2.3892776549393e-05
-2.90196182172606e-05
-3.39944568107256e-05
-3.19348965692385e-05
-1.47463148065896e-05
-5.51256751756901e-05
-4.47676961643284e-05
-4.95118217665811e-05
-2.70717233943053e-05
-4.28018442501873e-05
-2.94481422343547e-05
-4.59916864292709e-05
-5.16405110921775e-05
-2.05055568993174e-05
-1.70979532964544e-05
-3.37147298556814e-05
-1.80053850056567e-05
-4.40796648558292e-05
-1.67232019073775e-05
-4.8178043124702e-05
1.76412608473562e-05
-3.53854796337961e-05
-6.8840097254129e-05
-3.86230971274955e-06
-4.92281949596796e-05
-3.98753222652156e-05
-3.56892950216613e-05
-2.58207352155365e-05
-3.58998886302047e-05
-2.98025083151209e-05
-3.48552233481404e-05
-2.32090370643235e-05
-1.39374434993359e-05
-1.84302055986393e-05
-1.07529192061355e-05
-2.71113643817758e-05
-2.05805118841485e-05
2.56903478391146e-06
-3.5081206404502e-05
-1.96868445344416e-05
-4.70051723191022e-06
-2.93734849416242e-05
-4.01279098356159e-05
-3.01951169545335e-05
-2.70463887244952e-05
-5.48963068051908e-05
-2.54156825230023e-05
-3.13358631449939e-05
-3.34569455106878e-05
-1.84913116227683e-05
-3.48344244789648e-06
-6.16921997544177e-05
-2.6624422404992e-05
-3.42377345203479e-05
-2.97197370398526e-05
-5.14653599334504e-05
-1.90172762416122e-05
-1.98690063879911e-05
-1.87182699081317e-05
-6.12182584170163e-06
-9.94095111273383e-06
-8.11297320764122e-05
-3.85076052947468e-05
-2.60369084905344e-05
-6.28051198913124e-05
-7.13811941531077e-05
-3.20904464896007e-06
-4.70779386960899e-05
-5.25459027514785e-05
-3.04155786709667e-05
-1.51755081097267e-05
1.1842462837388e-05
-4.86914366055854e-05
-3.58735993001805e-05
-2.38346857186732e-05
-3.36982080022699e-05
-2.50184554875865e-05
-3.86582114674032e-06
-3.01579260005176e-05
-2.29545615775463e-05
-6.07724811272205e-05
-1.91099205028019e-05
-2.70862161785892e-05
-2.09129103906648e-05
-6.456344430397e-05
-2.55308327992231e-05
-2.74549321365564e-05
-5.22679144420142e-05
-2.47816806657638e-05
-1.54222505956828e-05
-3.1860510876123e-05
-3.78369643676954e-05
2.34699224505078e-05
-1.05113456258487e-05
-7.91544782621477e-06
-2.19401368321126e-05
-3.93874537457305e-05
-3.57505010843541e-05
-1.05816524091205e-05
-6.54707410803505e-05
-6.88266555918986e-05
-6.52489465147277e-05
-5.49317298245981e-05
-5.75950795347001e-05
-9.67772836985158e-06
-2.61027607624747e-05
-3.97152498862528e-05
-2.33413845419426e-05
-9.70538722307225e-06
-5.33531163597317e-05
-2.19821993523188e-05
-1.1762961592164e-05
2.06923536224659e-06
1.33016059389884e-05
-3.73768941271001e-06
1.42429648749492e-05
-2.04519909919392e-05
-1.40191032330958e-05
-8.75888065244267e-06
-2.45657572442977e-05
-2.5320184017556e-05
-3.52206379534806e-05
-2.62595319845041e-05
-3.34678373622114e-05
-3.18165924198054e-05
-2.03035508597156e-05
-3.21253599847466e-05
-3.27277866081469e-05
-1.43758258322736e-05
-2.9897160389989e-05
-1.76038374174118e-05
-1.39612740412555e-05
-1.36312526049431e-05
-1.80186333435149e-07
-1.78431563231154e-05
-1.25823090562594e-05
-4.77427796046858e-05
-3.75140054973243e-05
-8.48582614191727e-06
-2.52843715826516e-05
-2.63002528073058e-05
-2.87011875753957e-05
-5.30987671556446e-05
-1.78207503920465e-05
-2.11645036696696e-05
-5.66019477464889e-05
-4.93293717437351e-05
-4.45634073320145e-05
-2.55408690447446e-05
-2.95623107003532e-05
-4.67570748117529e-05
-1.37519408873691e-05
-3.33811241589208e-05
-3.78908651549582e-05
-8.04928873110315e-06
-3.3387368191096e-05
2.40874594098505e-05
-3.60364524587594e-05
-2.88606954473475e-07
-3.9327464738781e-05
-1.15326104475021e-05
-4.81303233793176e-05
-4.23287930652219e-05
-5.86091992346855e-05
-4.10161384316483e-05
-2.86820764084996e-05
-1.23190868837773e-05
-3.77154859235639e-05
-3.71819789704386e-05
-3.19967097253612e-05
-4.67468996008301e-05
-8.4427206684749e-06
-2.9119209412356e-05
-1.90352739579974e-05
-3.42066357031206e-05
-1.54441787684223e-05
-1.73690146653679e-05
-1.37624665437306e-06
-1.57573920856009e-05
-3.47006817431536e-05
-2.847686210035e-05
-2.48547149659108e-05
-1.69169390532328e-05
-1.7886593212922e-05
-1.86524950667939e-05
-1.70974759000959e-05
-3.15430437656249e-05
3.55835327274295e-06
-3.47180913112596e-05
-2.15289280834378e-05
-3.49582117164172e-05
-4.08489724029423e-05
-3.52983233463303e-05
-2.37940618722731e-05
-1.5263813851764e-05
-2.32827692694881e-05
-3.66002136916529e-05
-2.94250676848634e-05
-2.96619181339327e-05
-3.81953810410016e-05
-3.76406918926435e-06
-1.70646721177897e-05
-3.16986264708868e-05
-6.66213687534766e-06
-1.11081724019463e-05
-5.06082531911667e-05
-1.23120422222514e-05
-7.0709273456452e-05
-5.25801314792695e-05
-2.18719463423867e-05
-3.47435621851295e-05
-9.70784925252077e-06
-2.66474491083705e-05
-4.7970952305486e-05
-4.01748074046327e-05
-1.60323814532893e-05
-1.05302524283118e-05
-1.83009861308985e-05
-4.58218402310103e-05
-2.39411182649656e-05
-2.04025683293252e-05
-1.93091570408996e-05
-9.31276834331391e-06
-2.02349331860913e-05
-5.1595337408355e-05
-2.56923666228276e-05
-1.6792530005551e-06
-1.55935795221516e-05
-4.14186221564988e-05
-1.96268752267039e-05
-8.11561770580084e-06
-3.49168729067155e-05
-3.39985236311988e-05
-1.59562347114887e-05
-8.86521349026478e-06
-2.73971920622556e-05
-1.98815404280419e-05
-2.71348489774822e-05
-3.81418632496604e-05
-2.65573591386343e-05
-4.42440555236449e-05
-1.98758776011307e-05
2.38804548589907e-07
-4.77810725194944e-05
3.2755392780455e-07
-6.35632684773269e-05
-4.41920716396289e-05
-1.66474628663658e-05
-2.64288136101412e-05
-2.93227380126473e-05
-5.89868281301541e-05
-2.81603998193829e-06
-8.11594590896961e-06
-5.11905434501535e-05
-2.4218804146771e-05
-2.2893398208411e-05
-4.69861192044781e-05
-7.09352234155679e-05
-1.38885334003698e-05
-2.70686429247804e-05
-2.49532176158932e-05
-5.20651007743727e-05
-4.40581659111735e-05
-4.1203272920729e-05
-4.16831976443132e-05
-3.93182714731609e-05
-3.73144356247461e-05
-6.0188071946636e-06
-4.09699662575229e-05
-5.09722983147278e-05
9.28504087397235e-06
-3.44890867021484e-05
-1.15468619350698e-05
-3.4317017816073e-05
-4.08636132519791e-05
-6.62046925386102e-05
-2.75070804614482e-05
-4.54823767080274e-05
-9.30594944045435e-06
-3.43589819970975e-05
-2.37217703503843e-05
-9.10155311170584e-06
-5.81782245198324e-05
-2.74275953519495e-05
-3.7263078316846e-05
-3.36387229454989e-05
-2.59367944624161e-05
-2.0318242950395e-05
-3.22267428279682e-05
-2.39592179141242e-05
-2.39733276062151e-05
-2.73085255139189e-05
1.21793000843145e-05
-3.64713046594648e-05
1.60571668913478e-05
3.05623119707844e-06
-2.36096396842805e-05
-2.14408341512271e-05
-2.2119695398179e-05
-2.64266004237658e-05
-2.77698737624653e-05
-3.66231528056326e-05
-1.23680757938096e-05
-6.06031452552824e-05
-4.75795738828152e-05
-5.38948136582575e-05
-4.1998763796315e-05
-3.46427629687509e-05
-4.36033399660152e-05
-5.4948165153927e-05
-2.68062286619573e-05
-5.52403298765975e-05
-1.44188259492113e-05
-3.35063943029562e-05
1.83781053803261e-05
-4.18678455809006e-05
-2.36921599975351e-05
3.44266073628445e-06
-1.78978316382148e-05
-2.72532197061137e-05
-1.47205218716494e-05
-3.14418432029246e-05
-7.07036391275053e-05
-3.99691536855758e-05
-1.1533879110593e-05
-3.10068830074909e-05
-1.76848508415219e-05
-1.9012222170404e-05
-3.29010861469798e-05
-8.94303268521672e-06
-2.21868695967928e-05
-5.94690587003692e-06
-9.5701492523885e-06
-8.11712431020071e-06
3.1662391942787e-07
-1.31792949235939e-05
2.29288125319834e-06
-1.93904689850926e-05
-5.00343552488766e-05
-1.80222927432016e-05
-3.85564546380001e-05
-7.4852087977299e-05
-3.91204085889084e-05
-4.24489995426605e-05
-6.92213070547311e-05
-2.1091736462562e-05
-2.48077893370581e-05
-6.39983288832762e-05
-3.30637434201354e-05
-1.10680807096347e-05
-5.77544240892779e-05
-2.96888832440043e-06
1.32246824666562e-05
-2.96960660347393e-05
-2.28695397888952e-05
-3.02662027618517e-05
-9.02317919925989e-06
-4.88787655343773e-05
-1.87620283365557e-06
-9.69826979448097e-06
-6.18629089350705e-05
-6.63502065479205e-05
-2.53859864174182e-05
-3.03205608707371e-05
-3.49634199718754e-05
-8.88592379037986e-06
-5.834475641675e-05
-3.85661036662011e-05
-2.12421305600477e-05
-1.15682910157738e-05
-1.47400122267537e-05
-1.5231411688623e-05
-2.17820579970722e-05
-4.25376852114023e-05
-3.67482882443087e-05
-2.77835595511385e-05
-3.71525334151978e-05
-6.80670910094071e-05
-2.67660829252374e-05
-3.36459108161709e-05
-3.69435622098658e-05
-2.52315994790032e-05
-3.23746010204438e-05
-4.84901707201883e-05
-3.38710766638297e-05
-3.79573281740428e-05
-4.03871624961555e-05
1.13599852168933e-05
5.4840737197746e-06
-2.75244246673197e-05
-2.22713474142288e-05
3.73893848228976e-06
-3.15743637844253e-05
-4.38663662035856e-05
-2.10807499672099e-05
-8.60391583120916e-06
-5.44862818459916e-05
-1.32336762598313e-05
-2.61971169178914e-05
-3.4820110958534e-05
-6.00494882195557e-05
-3.15503500078582e-05
-4.02118006750153e-05
-6.38122035611884e-05
-3.94763232545138e-05
-5.33717960338309e-05
-2.17939594864332e-05
1.53684117403659e-05
-2.74470963871552e-05
-2.2348206402364e-05
-1.20310772014318e-05
-1.80749085164159e-06
1.03210002492811e-05
1.05121588862264e-05
-8.6375893957925e-06
-3.20471148345044e-05
-4.05490308068623e-05
-3.87924985371028e-05
-4.33594794391741e-05
-4.64735906962618e-05
-2.06662720719915e-05
-4.73984929014789e-05
-6.10085277287975e-05
-7.23453637096171e-05
-4.38726745206116e-05
-3.51363940749956e-05
-1.26188694717742e-05
-4.21046065927838e-05
-3.34445788562384e-05
-1.22741949569683e-06
-2.44423308057565e-05
1.34744163368226e-05
-7.30100576662436e-06
-7.12605926877214e-06
-9.3317589989625e-06
8.02120170352668e-06
2.09977504929521e-05
-3.593157328027e-05
-1.83166420253799e-05
-4.45589221698727e-05
-4.85859000131724e-05
-1.48195473802716e-05
-7.01108857188581e-05
-5.28999461284557e-05
-3.34588058298937e-05
-3.54153293594244e-05
-3.8444581575489e-05
-3.74766891089261e-05
-2.46004152280698e-05
-2.75257270649679e-05
1.23540473629442e-07
-2.96661317463381e-05
5.42068679393658e-06
2.65212172144085e-06
-4.49470150187188e-05
-2.31985527525966e-05
-6.16764122767664e-05
-2.13823967823188e-05
-6.49880906017062e-05
-6.74179179432984e-05
-4.55648851799911e-05
-4.1255985989402e-05
-5.12755104866935e-05
-5.80464290506751e-05
-2.81223508873781e-05
2.16338131257731e-05
-2.51490346568608e-05
-4.80373956060866e-05
-3.67165105545191e-05
-1.30269964915756e-05
-1.75670225339171e-05
-2.1143722384714e-05
-4.63227421462241e-06
-4.27765141342787e-05
-1.43111621621673e-05
-3.13333037199055e-05
-2.75415607520976e-05
-4.53436822679129e-05
-3.1116928181077e-05
-5.75293090875238e-05
-3.86359379967425e-05
-5.18668143952951e-05
-1.73360131991601e-05
-1.58973052436788e-05
-4.86804021923273e-05
-1.9609867251505e-05
-3.91804834259327e-05
-2.45536601442428e-06
1.00797186337719e-05
-7.29615127851565e-06
-2.7571331688324e-05
-4.13976050262927e-05
-2.98356095832233e-05
-4.77478013122412e-05
-8.94115103935051e-05
-3.87669455911268e-05
-5.33725843122115e-05
-1.4379961465874e-05
-1.68033189613532e-05
-1.49191917447509e-05
-1.72587965805756e-05
-1.8395516061435e-05
-6.8066671239642e-06
-4.13276809330701e-05
-1.62136886986308e-05
-7.58434192928197e-06
-2.69243385913521e-05
-1.89430304104231e-05
-2.89479269861122e-05
-1.23242421756344e-05
-9.0304330848092e-06
-1.87305441127899e-05
-7.99477181506311e-06
-1.68358162511773e-05
-3.20948802924153e-05
-7.38439174793476e-05
-5.4418929772659e-05
-1.05423532197525e-06
-3.84895962309999e-05
-1.41197095522877e-05
-3.53657484938923e-05
-5.52178522829738e-06
3.26691234110673e-06
-4.21963603398203e-05
1.03833946083032e-05
-1.97322206934002e-06
1.17119378834162e-05
-7.37152110337827e-06
-4.1999441407683e-05
-4.56100984505229e-05
-1.95013632748762e-05
2.24959374228969e-06
-4.55303272155924e-05
-4.67642736312618e-05
-1.38890411038939e-05
-4.09046672539416e-05
-5.80932490616311e-05
-2.37623934632296e-05
-3.12115456575951e-05
-4.07625132880582e-05
-3.77329722195111e-05
-6.27257609126664e-05
-2.62735396381313e-05
-6.95567980965825e-06
-2.63976531080194e-05
-3.21298249125369e-05
-2.12834985024316e-05
-3.55995203607627e-05
-1.58310562210602e-05
-2.96706958490322e-05
-5.04205671619311e-05
-2.69199455478762e-05
-3.75489604216231e-05
-3.74882952624234e-05
-3.60796483683157e-05
-2.51332152751631e-05
-3.27516112237913e-05
-4.44994920473947e-05
6.42180789161869e-06
-1.98020519812002e-05
-3.50721079813543e-06
-1.81758842051946e-05
5.4399854033503e-06
-4.49066196404003e-05
-2.14902020844622e-05
-3.81457616454481e-05
1.13017937399291e-05
-6.81686966109609e-05
2.04808442343891e-06
-2.69360201440681e-05
-5.58369614364398e-05
-3.20585169820702e-06
-2.75685452574374e-05
-1.96341942459061e-05
-8.98792734577527e-06
3.67672515134715e-06
-3.27329537674865e-05
-4.41929157680812e-05
-2.40658231564963e-05
2.60795229504518e-06
-4.43466049510295e-05
-3.18186510411032e-05
-4.30180716820915e-05
-3.50132826432532e-05
-9.13886304430096e-06
-1.90247759261732e-05
-1.12831312182563e-05
-1.84598582307236e-05
-2.30573151280269e-05
-1.25963346922314e-05
-3.4703196213338e-05
-3.74502881194601e-05
-2.27096141159468e-05
-7.77617579045178e-06
-3.41367393471918e-05
-3.60182006009403e-05
-2.71218551473003e-05
-4.50658265795518e-05
-3.44537986677749e-05
-5.01176596483509e-05
-4.92556651306746e-05
-4.14577435979877e-05
-7.20378787089504e-05
-9.64947535739893e-06
-3.6786610544649e-05
-7.64205077528808e-06
-2.02605040196339e-06
2.15180607958761e-05
-1.93771585888938e-05
-1.89453421382506e-05
-4.52378125343331e-06
-4.85432094441175e-05
-3.07758786595618e-06
8.00776541055412e-06
-1.71599117767006e-05
-3.49955116217119e-05
-4.98659536586716e-06
-1.99337357897115e-05
-4.10551533528166e-05
-1.28809077575253e-05
-1.5892938111645e-05
-6.01534634211333e-05
-5.69794517964357e-06
5.1926951759044e-06
-1.98427133295715e-05
-2.10705435354762e-05
-1.90289081490496e-05
-5.2419114623922e-05
-4.69921148103216e-05
-1.74014149614112e-05
-4.84770752574789e-05
-4.07700222554262e-05
-1.61893817272058e-05
-2.96414822738425e-05
-4.9777233615247e-05
-5.07342744104875e-05
-5.26052220630916e-05
-3.98775935526058e-05
-6.67269711047652e-06
-2.91362902961915e-05
-2.83425190404653e-05
8.85939609528171e-06
-2.31708901805802e-05
-1.67632166066912e-05
7.50805021488347e-06
-4.20891270488207e-05
-1.87746209317564e-05
-2.54094816618553e-05
-3.89937363804178e-05
-2.87376409391326e-05
-5.54069461049023e-05
-2.82703292160582e-05
-3.09179989569708e-05
-6.26657292557953e-06
-5.16105273794503e-05
-6.30598196683477e-05
-5.76443077780366e-05
-2.54291034008542e-05
-5.55964549028986e-05
-3.7063279721816e-05
-1.65322469684779e-05
-5.24148418250233e-06
-6.50884191625345e-05
-2.38692964596919e-05
-3.31300986563967e-05
-2.62926564855415e-05
-4.36013499198056e-05
-2.72944181973111e-05
-2.82070877153277e-05
-2.32194092869961e-05
-2.22803888809533e-05
-1.53367867804195e-05
-5.64281695967316e-05
-4.23649242643109e-05
-4.15265562600143e-05
-2.89718759858362e-05
1.43246272582925e-05
-2.47216594991099e-05
-3.63570277408373e-05
-1.36796637476111e-06
-1.5656808765599e-06
-2.14181018639978e-05
-1.96039345024143e-05
1.69999759208699e-05
-1.38509604081401e-07
-1.39318082643063e-05
-2.27130764020891e-06
-2.70714423016298e-05
-3.72984376098639e-05
-1.89690793938367e-05
-2.72986652340792e-05
3.9722116383183e-06
-1.40795533144756e-05
-7.20627583330103e-06
-1.64090195061035e-05
-1.95430833530009e-05
-2.45771359394696e-05
-5.44356748659457e-05
1.21638072583183e-06
-2.14369715563896e-05
-4.11559918285414e-05
-3.80739274907617e-05
-3.09953499877116e-05
-1.53495939991234e-05
-3.9654210904019e-05
-2.82113956185928e-05
-3.42440858787935e-05
-2.84806281035015e-05
-3.13240869291237e-05
-2.27642086802559e-05
-5.65103014406808e-05
-2.91245483708246e-05
-4.01801388315584e-05
-6.11110111962656e-06
-2.46917283658944e-05
-5.273933515384e-05
-4.56528551839087e-05
2.58424717862349e-06
-4.41541014189385e-05
-5.78480951996021e-05
-5.91503133060044e-05
-2.86830622618018e-05
-1.82551238844119e-05
-2.64151948229371e-06
-5.66433843313061e-05
-3.08671509256959e-05
-2.28856044204746e-05
-3.91345334812895e-05
-3.90101786358349e-05
-2.79404624776546e-05
-3.05613979185287e-05
-4.68775332277966e-05
-2.47479141660861e-05
-5.02916318067203e-05
-2.54096223898024e-05
-2.11061545073905e-05
-3.76482466332889e-05
-3.46791944141015e-05
-1.19432631489887e-05
-7.72284493775611e-05
-2.0860917651841e-05
-7.56895755139062e-06
-4.32787659996011e-05
-3.3570486091129e-05
-3.67590966527464e-06
-2.65376147099206e-05
-1.97490382937468e-06
-3.47863981096019e-05
-2.83886656817091e-05
-4.29784098683357e-06
-5.67185293327122e-06
-2.16287412047989e-05
-1.00005330021546e-05
-2.47247640533506e-05
-1.36929862991533e-05
-4.14805689412905e-05
-2.53163488663507e-05
-2.03464854303496e-05
-3.09863118944289e-05
-4.82012530546482e-05
-3.74649084409062e-05
-5.57151529951798e-05
-1.47194041670246e-05
-8.60138500222266e-06
-3.27077087154232e-05
-4.03989723944571e-05
-3.3660260464294e-05
-3.73299464922568e-05
-7.20792073546366e-07
-5.32095066734272e-05
-3.97695673927331e-05
-1.47375232586645e-05
-5.55221420307928e-05
-3.00320724181769e-05
-3.31158253516652e-05
-2.51442087961862e-05
-4.39404140884333e-05
-5.40896196605921e-05
-3.32234788176124e-05
-5.51331388320469e-05
-2.06015076677478e-05
-2.24265087109306e-05
-4.22830022138389e-05
-2.90850968950199e-05
-4.36552900765342e-05
-5.35340278136325e-05
-2.87410637629966e-06
-1.99285064705453e-05
-4.90396130763546e-05
-2.08678067859833e-05
-4.50325363657222e-05
-3.0352896974965e-05
-4.28796790631612e-05
-3.93867803531895e-05
-2.80802034389167e-05
-2.59143046805193e-05
-2.14480973100628e-05
-3.51686678378014e-05
-1.63151122997674e-05
-4.57935795796834e-05
8.8605665589055e-06
-5.59830089804999e-05
-4.33441689074997e-05
-4.45046870960527e-05
-1.90148349339755e-05
-8.16415033283885e-06
-2.07202539214341e-05
6.68046540242456e-07
1.80554068763138e-05
-5.64950535571804e-05
-2.69010305647849e-05
-4.36144006713047e-05
-3.833347406681e-05
-1.03924601091184e-05
-3.26165336919067e-05
-3.92253345435961e-05
-6.54314858711912e-05
-9.61812738098364e-06
-2.91362373595627e-05
-2.04265501375747e-05
-3.52372728908381e-05
-3.62003293186663e-06
-9.10969926013993e-06
-4.84563842101668e-05
-4.22476192365746e-05
-5.88512839089342e-05
-1.52806078372976e-05
1.00025681194819e-05
-2.12044850185616e-05
-4.16302495743608e-05
2.59918822412285e-08
-3.59131842012539e-05
-2.99454677679925e-05
-5.83283566675767e-05
-7.47057160042407e-06
-1.75936604656274e-05
-2.58541492573433e-05
-4.3982795590933e-05
-3.50424714982056e-05
-3.14784372778336e-05
-3.55784078573014e-05
-1.76510607989085e-05
-4.14367893481017e-05
-3.1079212400087e-05
-3.17364730891383e-05
-1.38474160758647e-05
-3.15911966937489e-05
9.27751005340781e-07
-2.54413310354817e-05
-4.26449837374151e-05
-3.69686027662203e-05
6.35031096908713e-06
-2.35164160563442e-05
-1.84968811513287e-05
-1.50670159561372e-05
-1.16436970863902e-07
-5.79972723977348e-05
-5.62354442220353e-05
-2.62276980910519e-05
-5.59403909721227e-05
-3.49167320263096e-05
-4.63006582820281e-05
-9.6193581534288e-06
-2.83679499801231e-05
-3.54423159229693e-05
-2.85458383159344e-06
-2.10990790488204e-06
-4.15328855166541e-05
-2.50179881523001e-05
-3.03367853952281e-05
-1.55534269850879e-05
-4.9116590652331e-05
-3.06078351737444e-05
-3.66105007225102e-05
-5.40504159098939e-05
-4.67993869646556e-05
-2.55658575548491e-05
-2.81269726382192e-05
-5.59216519302612e-05
-7.13640378211255e-05
-4.11712113892898e-05
-4.23212791991142e-05
-2.46243430143038e-05
-3.07627510443822e-05
-3.89818276854137e-05
-2.99129649548919e-05
-5.97068612150882e-05
-3.57486582961625e-05
-4.50018308871707e-06
-2.72039428943249e-05
-2.85746108648161e-05
-3.66521337860984e-05
-3.0548624224556e-05
-5.03692886577597e-05
-3.93808917102433e-05
-2.52497233226678e-05
-4.0709845817631e-05
-2.7044521744432e-05
-3.64178834183772e-05
-2.18398676308003e-05
3.57159644769789e-06
-2.56048007663691e-05
-2.2575300156389e-05
-4.3820726851454e-05
-1.14964489726175e-05
-2.82497125055642e-05
-1.8365968369639e-05
-4.95304137981834e-05
-3.94479905739681e-05
-3.43111008005747e-05
-2.89622690390339e-05
-1.09878779327207e-05
-1.94180283560875e-05
-6.60617992029264e-05
-1.08296384619813e-05
-3.60803275438587e-05
-3.42553754386892e-05
-1.99676348592686e-05
-1.57602721951832e-05
-2.21736373655718e-05
-3.54164352333066e-06
-4.32356877347829e-05
-2.58586790339804e-05
-3.0658824284656e-05
-3.48646091692202e-05
-3.22693469622601e-05
-2.34013634009945e-05
-6.96441155817244e-06
-4.33917064901983e-05
-1.93484092273011e-05
-5.57306679140748e-05
-4.03191379184473e-05
7.06213526699927e-06
-3.69295864207998e-05
-1.539053111969e-05
-2.86726789799025e-05
-2.20143255539831e-05
-3.47759343953103e-05
-4.30666635438542e-05
-6.08354711500617e-05
-4.73795352684016e-05
-1.13699481568143e-05
-1.62764989230684e-05
-2.73846699181496e-05
-1.44889743317949e-05
-6.63166835439534e-05
-2.57321838890117e-05
-2.63503752334652e-05
-2.12929822917244e-05
-4.03183257103407e-05
-4.70749113972869e-05
-3.49515039765662e-05
-6.16696070895382e-05
-7.98471582303319e-06
-2.03143409446256e-07
-1.36678177398904e-05
-2.93923383016144e-05
-3.17058908744159e-06
-3.82150215705782e-05
-1.16114028422249e-05
-8.14103096937468e-06
-1.9138701376114e-05
-4.08417831481987e-05
-2.51326737167673e-05
-4.3641409059869e-05
-5.53740714771714e-05
-4.14569692643224e-05
-4.13635232553194e-05
-3.54512493709122e-05
-5.26868195288966e-05
-9.19570669843601e-06
-1.52053712639995e-05
-3.63612540997391e-05
-1.86248260362566e-05
3.88655846153287e-06
1.94818782187695e-05
-4.38505618103326e-05
-4.37428293340299e-05
-9.83780035103764e-06
-7.25826975831031e-06
-2.2512536629511e-05
-1.44589007076477e-05
-4.12836690233949e-05
-6.14581515331194e-06
-1.43095596639343e-05
-4.13329840890436e-05
-2.37487646962966e-05
-3.10797130574132e-05
-9.16330839722724e-06
-6.0361604870925e-05
-2.82767565068242e-05
9.34487267314392e-06
1.82296524235486e-06
6.5691687189769e-06
-4.13069508133054e-05
6.03620971787055e-06
-2.76808403374522e-05
-2.12677756005931e-05
-4.39562830276862e-05
-2.2439827016192e-05
-2.68710448707711e-05
-4.64572965555558e-05
-6.64506390719806e-05
-3.64282547523412e-05
-5.78682259365556e-06
-4.44688661325378e-05
-4.36112716853169e-05
-2.80168115868398e-06
-1.2707113621769e-06
-1.57653953903668e-05
-3.33643606643603e-06
1.7529449227175e-06
-8.83335529279602e-06
-4.10000863393793e-05
-6.21693710142146e-06
-2.76187763279999e-05
-2.56709049874702e-05
1.17817839255541e-05
-5.74253401186322e-05
-6.16991918428971e-05
-3.57589356516748e-05
-2.03537657840759e-05
-4.3824965515031e-05
-1.81617099587143e-05
-4.42784575290506e-05
-6.37803909603059e-05
-3.34957455538258e-05
-2.72754051713501e-05
-4.81475336204128e-07
5.27106514576222e-07
-5.98572341551954e-05
-1.50187479505698e-05
-4.91559154971637e-05
-6.13325237258807e-06
-2.798486320347e-05
-2.07082083022325e-05
-4.26545948814346e-06
-5.64225694169644e-05
-4.15438067874631e-05
-3.00455899248297e-05
-4.28366121525048e-05
-4.31217012986209e-05
-1.39755305282085e-06
-1.09722713241652e-05
-7.3070291459453e-05
-9.20618896265395e-06
-2.75234143897781e-05
-3.50809988812147e-05
-4.6857982298615e-05
-7.57956614208273e-06
-4.66908642025775e-05
-3.18583875168315e-05
-9.73900302342847e-06
-8.58293362502172e-06
-7.81232437674356e-06
-2.19038823046621e-05
-5.07687786895318e-05
-3.90730014203466e-05
-4.29921945816137e-06
-1.6847615665273e-05
-8.88772339169151e-06
-2.73580245390773e-05
-5.22384087622872e-05
-4.12523354834361e-05
-1.8528739450554e-05
-2.50747188656412e-05
-1.05674946907339e-05
-3.97717039238829e-05
5.70492115957971e-06
-2.79729497574233e-05
-3.36141563390167e-05
-1.816473565511e-05
-4.18392604892425e-05
-6.57764233776487e-06
-5.27000281319042e-05
4.02919037247292e-08
-2.19180757451458e-05
-5.91224726729489e-05
-2.34685085509054e-05
-6.13153061273774e-05
-9.35812852164611e-06
-5.4333415662448e-05
-5.30874665475503e-05
-1.99886313670263e-05
-2.72428733799502e-05
-1.26282446035589e-05
-4.18630509203145e-05
-2.98632811974878e-05
-1.6890391495916e-05
-3.97823867300009e-05
-2.80844110208152e-05
-4.35850829083485e-05
-5.62935026102517e-05
-5.19644044123402e-05
-1.67951441161366e-05
-1.55783001196527e-05
-5.42882628091073e-06
-4.37248237214088e-05
-2.90824109299631e-05
-5.66112454494141e-06
-1.51869439626558e-05
-2.7449613756232e-05
7.70433758798278e-06
-1.22765026215113e-05
-3.17114045389397e-05
-1.40083814669094e-05
-3.86916438531142e-05
-1.42019085438691e-05
-9.55845494306122e-06
-1.1918435300846e-05
-9.81876928640271e-06
-3.84763095679324e-05
-6.22595795256929e-05
-6.31754032527596e-05
-2.81546492890081e-05
-3.0714065136672e-05
-3.20742834884816e-05
-3.26033544753056e-05
-4.06261658395193e-05
1.80754513684614e-05
-3.86636672873229e-05
-4.8008626495043e-05
-1.33665229459733e-05
-4.74174834144936e-05
-3.00765066689166e-05
-6.55348146860306e-06
-4.53447447942616e-05
-1.13370757732133e-05
-1.45049421291534e-06
-2.22163727731986e-05
-3.43548745463359e-05
-4.64254935403308e-05
-4.29299310122637e-05
-1.36477030519447e-05
-2.11281105316867e-05
-1.08085746801181e-05
-1.5961119461777e-05
-1.84023194157487e-05
-3.31311414641986e-05
-3.48901290418473e-05
-3.5961471717555e-05
-2.40925477941982e-05
-1.89898331391168e-05
-1.73289907563244e-05
-6.15136530430653e-06
-4.72398243538497e-05
-2.69644505355926e-05
-3.68935354145044e-05
-4.25285459731025e-05
-1.78286670144344e-05
-3.25210302989176e-05
-2.95818601658917e-05
-5.16372562684815e-06
-1.66571421686887e-05
-4.58553429959113e-05
-1.83771717591009e-05
-6.78352432819274e-06
-6.57018210305678e-05
-2.18129924369672e-05
-1.74363877992092e-05
-3.55998652408567e-05
-4.46338940000459e-05
-4.12883495057437e-06
-1.74345892222796e-05
-2.97611350055457e-05
3.03585853012144e-06
-5.2080074133487e-05
-1.04677149529434e-05
-3.69407755982491e-05
-3.90690187068179e-05
-2.32567758557408e-05
7.40897753470424e-06
-1.97708008091416e-05
-7.15567870756057e-05
-2.60882192342295e-05
-4.29180083079359e-05
-2.25892416981487e-05
-2.82864560347796e-05
-3.69515653076405e-05
-4.65225597350911e-05
-1.01967073024441e-05
-5.13033279784418e-05
-1.93173981164052e-05
-2.45852804654113e-06
-4.82649815785933e-05
-3.73077122467e-05
-1.28276788873465e-05
-2.08998071536891e-05
-2.86777403421889e-05
-2.82203399865105e-05
-5.88603749373586e-05
-4.23758826544348e-05
-3.76192451331814e-05
-3.06689338535694e-05
-3.71239852303211e-05
-1.10424356446479e-05
-4.38362305112929e-06
-3.69441861687648e-05
-2.44801840378708e-05
-1.87947426926862e-05
-4.62930937368866e-05
-1.56476044758511e-05
-4.49855480427163e-05
-2.3416055535733e-05
-6.26243744240533e-05
-5.70258621437431e-05
-3.79122446217832e-05
-1.10668912289541e-05
-5.08395408167423e-05
-5.85742685318457e-05
-5.57713156637357e-05
-2.75044268106512e-05
-3.42981179242038e-05
-4.84442715613097e-05
7.41237611268796e-06
-5.11526107754403e-05
-3.33375022644015e-05
-6.92540155310516e-06
-1.00101436639338e-05
-1.65750251701235e-05
-3.51847265909403e-05
-4.17224251744459e-05
1.22322513659955e-05
-2.79507255841407e-05
-1.29699537853773e-05
-2.62698227326216e-06
-2.33919310896957e-05
-4.62030888577774e-05
-4.13865986233335e-05
-3.83957421692353e-05
2.12827133452813e-06
-2.74639104320652e-05
-1.35044277770485e-05
-5.35555657171234e-06
-1.08147837933794e-05
-1.7823969164488e-05
-3.09130826222372e-05
-5.18448743294953e-05
6.3412800575223e-06
-7.63648825767133e-06
2.00215445668549e-05
-2.55213294533696e-05
-6.38087921325231e-05
-1.48264927162672e-05
-2.46675891002878e-05
-5.17965960130498e-05
-7.97713631436188e-06
-7.27246970671771e-06
-8.68660796583081e-05
-3.21272031590421e-05
-2.62095541723782e-05
-8.0951366958089e-05
-4.13409829755046e-05
-3.09058788570704e-05
-1.66571646137023e-05
-5.0051415784997e-05
-3.3250709106046e-05
-1.62974886853592e-05
-2.95480570129191e-05
-2.75692042398658e-05
4.01544166746634e-06
-4.75331710140022e-05
-3.83233610900447e-05
-6.53606784916762e-06
-4.32096117141817e-05
-8.09542177574922e-05
-2.82103796702774e-05
-3.32699415407855e-05
-6.85094164935783e-05
-4.80846150979994e-05
-2.47777207554591e-05
-3.01425702600748e-05
-3.76207242006196e-05
1.02183506650657e-06
-3.58980873108914e-05
-4.20698914653735e-05
-1.27132412141645e-05
-4.82305660031681e-05
4.57271810952403e-06
1.23879530271657e-05
3.08960421174784e-06
-1.98868748366666e-05
-3.63897411312281e-05
-4.91194887089956e-05
-4.80651358765412e-05
-5.16248316766318e-05
-5.60611644607203e-05
-2.95729878233063e-05
-2.20881418261048e-05
3.32043719771303e-08
-1.75644373628385e-05
-5.57579945673185e-05
-3.45643548273409e-05
-1.86891197940247e-06
2.56913282592043e-05
1.09039212001258e-05
-1.45727615065152e-05
-5.67964952712184e-06
-2.14813971566787e-05
2.72121865483398e-06
-4.68350215824378e-05
-1.19426503204374e-05
-2.97456699062053e-05
-5.5553317194521e-05
-2.78411213982912e-05
-4.21335374631524e-05
-5.55884355836849e-05
-4.76007967014823e-06
-2.18288846714935e-05
-1.49364868047723e-05
-7.33603695941984e-06
-2.76104773805445e-05
-8.57097128523767e-06
-2.71496962272661e-05
-1.62854813821388e-05
-2.84891765861787e-05
-3.39154835054054e-05
-4.4473980515074e-05
-4.73090829880104e-05
-6.13679930315228e-05
-3.95132929219208e-05
-2.7280726458386e-05
-4.19403455931432e-05
-7.45968224575204e-05
-1.80011734099735e-05
-3.19515922514973e-05
-1.54430485348886e-05
-1.00849363157922e-05
9.25390565278975e-06
-6.89613852701818e-06
-6.66642261735624e-06
-2.16572890525702e-06
-2.3454202481619e-05
-2.71548113219796e-05
4.59013517695619e-06
-6.65829626487681e-06
-5.77354759914749e-05
-5.24521102511697e-05
-1.53954516173043e-05
-5.04912127827119e-05
-3.87398324076164e-05
-6.0914796521974e-05
-6.66605794518612e-05
-2.10994144367251e-05
-1.33296310165715e-05
-4.63168286194633e-05
-5.05220574810268e-05
-1.5459194983672e-05
-1.92660423706463e-05
-1.67356333963192e-05
-2.77120454803795e-05
-1.05157854427128e-05
3.09006678562847e-06
-2.13443963666359e-05
-3.85396386836519e-05
-2.55905468176943e-05
4.53270702629978e-06
-2.61613329800902e-05
-4.10137778938721e-05
-1.82337939279502e-05
-4.65509806082687e-05
-1.75997389178681e-05
-5.04759664839812e-05
-4.51453967402566e-05
-3.19688426947639e-05
-1.85144798464999e-05
-3.07825929195286e-05
-1.36189980974614e-05
-7.26151053313034e-05
-1.25841411195058e-05
-3.49329564243307e-05
-2.09844318560002e-05
7.36673017851182e-06
-1.70232247454646e-05
2.04031091793249e-06
-2.52586990513128e-05
-5.35652839250547e-05
-2.47195071903121e-05
-2.08865674616029e-05
-4.20743888575753e-05
-6.17842152229511e-05
-4.55518957696504e-05
-4.11394908430976e-05
-5.2398055539036e-05
-2.3421380422282e-05
-5.55403383868251e-05
-6.03339197796017e-05
-2.10321796790609e-05
-1.36928487742635e-05
-2.56471737527473e-05
-3.6925217498444e-05
-3.96227941372408e-05
1.38645438328695e-05
-1.47937213280958e-05
-1.6491962696343e-05
-3.44306353768833e-05
-5.42651155823206e-05
-2.32963810062764e-05
-6.63592754887568e-06
1.11803338818724e-05
-6.11295750713911e-05
-2.107564596953e-05
-6.21285844530662e-05
-9.5815652169518e-05
-3.71711751877174e-05
-1.98900012757192e-05
-6.52885860013601e-05
-4.17647083766422e-05
-1.35389572500615e-05
1.10687647375698e-06
3.0098657124147e-07
-4.85141312160707e-06
-2.62916416611238e-05
-6.97729126829915e-05
-3.42038360476257e-05
-1.50961409907249e-05
-4.05882444552341e-05
1.27150289870227e-05
1.23476635801562e-05
-3.97866069889244e-05
-3.37718287989332e-05
4.63751288702822e-06
-3.15892105697917e-05
-7.13043129650247e-07
-2.55161184519731e-05
-4.38813642116659e-05
-3.36313824477729e-05
-3.51954063727301e-05
-2.43186382753077e-06
-2.63358022060014e-05
-1.49772041863171e-05
-4.01380383730308e-05
-3.13119759124721e-05
-4.02869344314657e-05
-3.557859289031e-05
-3.53777597212294e-05
-4.87695078141635e-05
-2.38109671648506e-05
-3.54397752641288e-05
-4.3594748316086e-05
-5.76629612624111e-05
-3.43199572769446e-05
-2.88096260784328e-05
-9.92490391712097e-06
-2.94269217277778e-05
-9.21684858611154e-06
-3.34375014402342e-05
2.29987126436626e-06
-3.73902676768732e-05
-2.09153072180028e-05
-2.88308465869575e-05
-1.19098169214363e-05
-4.57709523646406e-05
-3.72493572754592e-05
-9.39088858574572e-06
-3.04053299863508e-05
-1.33958328804487e-05
-2.53119914254821e-05
-3.75385031212705e-05
-2.50107061066834e-05
-2.73248359303723e-05
-1.24494024191247e-05
-2.96802885089345e-05
-4.05567202813912e-05
-4.25456235301384e-05
-4.66756013632093e-05
-1.25192422963876e-05
-1.32051157164883e-05
-2.69064554450068e-05
-4.64714965317522e-05
6.28033342907096e-06
-2.09147373096178e-05
-8.40813331068556e-06
-1.33110815352694e-05
-4.15242633721773e-05
-3.77824272603222e-05
-9.55584176325362e-06
-3.61081287487243e-05
-6.30322726402671e-05
-3.67319423727926e-05
-1.04891862502043e-05
-5.89885279672558e-05
-3.54222057401527e-05
-2.79284223082538e-05
-1.75528610770605e-05
-4.38688340739162e-05
-8.40683799086444e-06
-1.53571058787924e-05
-3.19130121419379e-05
3.0643777128678e-05
-4.03846549035355e-05
-1.68438823902458e-05
-1.13501147421824e-05
-1.95035411232643e-05
-4.03714018969817e-05
-3.62674741930326e-05
-3.79549809195811e-05
-9.02678502776976e-06
-3.53858253430189e-05
-5.09665309289854e-05
-3.83166330379952e-05
-3.45157651305039e-05
-2.15613598836956e-05
-1.36296013799829e-05
-2.98326408598311e-05
-3.61018056944608e-05
-4.37597115628916e-05
-3.05524244908657e-05
1.42430950817273e-05
1.6331220195905e-05
-3.28040091787873e-05
-4.29560260616823e-05
-3.42066444328003e-05
-9.50883328300011e-06
-4.49237876474844e-05
-3.86352592313768e-05
-2.49063816987376e-05
-5.48433276241236e-05
-8.94059444240801e-06
-6.03289196318018e-05
-3.34885863091654e-05
-4.39535439931615e-05
2.82212261840911e-06
-3.83411722029485e-05
-4.11155710057532e-05
-2.63787615186016e-05
-2.56194600389037e-05
-5.06809284483437e-05
-3.61816721494364e-05
-4.44391409223537e-05
-1.16060239874798e-05
-1.31627902685615e-05
-4.07187289678806e-05
-6.34710117408425e-05
1.84716989761537e-05
-5.18565263685002e-05
-3.15352401558752e-05
-1.82809743862638e-05
-1.8835665180739e-05
-3.70006102048351e-05
-3.96273648073135e-05
-4.37778618363011e-05
-4.45673421236527e-05
-3.31466980825397e-05
1.32089134904196e-05
-3.50066907444323e-06
-2.54082850129036e-05
-7.87030724006482e-06
-7.64760731894074e-06
-3.72194724313315e-05
2.94860512299363e-06
-2.49131573452927e-05
-1.20288059618571e-05
-2.80608343963653e-05
-3.00597075766007e-05
-1.84519460037322e-06
-4.60459138118842e-05
-2.92544926041346e-05
-3.85260335328234e-05
-5.08634013927134e-05
-3.37609672565167e-05
-4.17078931114569e-05
-4.54672767139123e-05
7.79557816489767e-06
-1.22465659525967e-05
-5.71855500323307e-05
-2.21004268516355e-05
-2.01085631763477e-05
-2.92494886178849e-05
-9.87170320144176e-06
1.41609011383773e-05
-5.43348763307158e-05
-2.64973548374946e-05
7.75212745919163e-06
-1.70609925406298e-05
-5.41702015659147e-05
-2.41527634541868e-05
1.15472680744445e-05
-2.25490717978124e-05
-4.5032930860328e-05
-1.65551540105205e-05
-1.3138369551553e-05
-3.0481479442143e-05
-4.50720623989719e-05
-3.29707106270079e-05
-3.15297475246827e-05
-8.55671618898176e-06
-3.73733352735754e-05
-5.58347202349609e-05
-1.3847981705034e-05
-3.22131973722182e-05
-4.57927653439599e-05
-6.49323119774038e-05
-2.72256947414222e-05
-3.38534989247648e-05
-3.90365208086943e-05
-1.60910473467763e-05
-2.14194835530369e-05
-3.31335073174692e-05
-4.10632126582975e-05
-2.07057101010489e-05
-2.66589521987993e-05
-1.4533226352748e-05
-3.23878016690007e-05
-3.9475372733597e-05
-6.35945066657726e-05
7.74051374133876e-06
-5.46699879907952e-05
-1.96379021502898e-05
-7.84419069486556e-06
-2.49510095348281e-05
5.07714736700997e-07
-1.03575217016886e-05
-3.56661494663018e-05
-3.41834694237493e-05
-3.36501707799714e-05
-2.37520420361602e-05
-2.25406757980797e-05
-3.29431796364537e-05
-2.09151225560006e-05
5.21815475944733e-06
-4.02732691839567e-05
-3.7653742332314e-05
4.90829234334379e-06
-4.45738136908232e-05
-2.21774656056402e-05
-3.29865376249348e-05
-7.30196975546342e-05
-1.45114799603652e-05
-6.45669174429629e-06
-4.22238331620323e-05
-2.84965800020728e-05
-6.97310619393808e-06
-3.1446000782279e-05
-3.73388875215738e-05
-4.71741939042429e-05
-4.77517873473384e-05
-5.76533624626691e-05
-1.10715361185821e-05
-5.82315953479805e-05
-3.04163045289641e-05
-1.13536635711104e-05
-2.80681465271324e-05
-3.5701388318568e-05
-3.67675186455727e-05
3.24296061731177e-07
-2.6655218934748e-05
-4.04607945693646e-05
-1.40970454704013e-05
-1.55698991007974e-05
-2.47361128063069e-05
-2.65065475774899e-05
-1.4875752698552e-05
-3.39837091088376e-05
-6.2920166438867e-05
-4.66061077855392e-05
-1.35957010870997e-05
-3.20488735638275e-05
-2.85805468983098e-06
-3.54337765218778e-05
-6.69592268198179e-05
4.82547823423651e-06
-2.02588952068093e-05
-2.22593653594261e-05
-2.6990306152055e-05
-5.48205702416589e-06
-4.11770689972212e-05
-1.2047458735283e-05
-2.73894531776029e-05
-6.49944672831539e-05
-3.88492112794046e-05
-1.63505299769437e-05
-3.75933560716903e-05
-4.56620276266129e-05
-5.73342087681956e-05
-2.62130129897915e-05
-4.57876635849004e-05
-3.16967739741897e-05
-4.28378203181245e-05
-4.00845680868674e-06
-5.57785814305101e-06
5.68038264035497e-06
-2.79658395070441e-05
-1.64968185292233e-05
-2.268785953851e-05
-3.41130687092316e-05
-3.88639526288302e-05
-3.82161530047102e-05
-2.48935217356035e-05
-3.41589632614762e-05
-2.99359565944752e-05
-6.63171565120459e-05
-5.83904379363754e-06
-2.91950738651516e-05
-3.4549988453521e-05
-4.68229924450561e-05
-1.87674414381443e-05
-1.23053832066403e-05
-4.74564965900224e-05
-1.17074036459411e-05
-4.38214167996641e-05
-3.75403356792469e-05
-9.31478791298374e-06
-5.95712298752403e-06
-2.06043952102991e-05
-1.52785902435909e-05
4.9533108132004e-06
5.29007165106816e-06
-1.11764035461866e-05
-6.62416744927281e-05
-3.32296231611596e-05
-4.27286599686797e-05
-4.33749780819162e-07
-1.03276386798106e-05
-6.32434550185395e-05
-2.54624009343652e-05
-5.74413896119716e-05
-3.91277990436763e-05
-4.24358930062553e-06
1.34878007585986e-05
-4.89689137355013e-05
-3.64473413676835e-05
-3.26375176983523e-05
9.96262212122529e-06
-3.21217882085455e-05
-4.08583904796035e-05
-2.99047204873119e-05
-3.15133855341948e-05
-2.53126815305685e-05
-6.23374990453923e-06
-3.32340829132391e-05
-4.4856861416257e-06
-2.65403489062713e-05
-6.87587113001836e-05
-3.78927112199336e-05
-1.99036403219437e-05
-3.91747106900151e-05
-5.23587010530246e-05
-2.25846336417174e-06
-1.47345471542559e-05
-3.88815336936189e-05
-1.33128564642059e-06
-1.54738011935169e-05
-3.64559737974944e-05
-3.76941595864165e-05
1.13164933419204e-06
-2.6386527734815e-05
-3.74574803172497e-05
-3.61066136426928e-05
-4.82880615335636e-05
-7.05427028268616e-05
-4.88406225928854e-05
-2.80151668525955e-05
-2.82193183875457e-05
-3.61956414168426e-06
-4.15819116687706e-05
-3.90317118090193e-05
-2.41974060973594e-06
-3.08198854761448e-05
-3.04777302881152e-05
3.78191129706405e-06
-3.38428435410725e-05
-5.26282870899994e-05
-3.90475640419819e-05
-1.2546472934553e-05
-4.61559806998216e-05
-2.31975755191869e-05
-3.44563715875822e-05
-4.70910491394914e-05
-5.91012719152651e-05
-2.42738208819061e-05
-4.49972834298058e-05
-3.00397385075065e-05
-3.79724741419281e-05
-1.83267902749672e-05
-2.88463734860106e-05
-2.77605345648295e-05
-4.06812783913519e-05
-4.14545155185729e-05
-4.10672047548127e-05
-1.71465582787718e-05
-5.98849717303355e-05
-2.23962391556485e-05
-3.08268755572144e-05
-2.64489927398883e-06
-3.13617541541758e-05
-5.73905459918872e-07
7.28988305305593e-06
-1.88539097311743e-05
-2.11468979050227e-05
-5.9843182510338e-06
-3.14390589734317e-05
-5.52819263737024e-05
-9.65742720296097e-06
-6.5671714540266e-06
-1.77272063740868e-05
-2.27764336263487e-05
-4.10693060165276e-05
-5.43166021169217e-05
-2.42047535111052e-05
-1.54548489118496e-05
-1.33668823335078e-05
-3.13292224033555e-05
2.59876753978154e-06
-5.18299001623643e-05
-6.97720447286899e-05
-2.25751323431937e-05
-5.08602744244547e-05
-1.47860265362803e-05
-2.39203735597461e-05
1.16865157158511e-05
-6.1117561966394e-06
-1.51731466764987e-05
-3.55638117617777e-05
-4.10824911525847e-05
-5.31958480545554e-05
-2.5716995237558e-05
-1.15248286753049e-05
-2.65814457156435e-05
-4.49662194303606e-05
-2.58179413410923e-05
-4.69743142091765e-05
-1.50208712523774e-05
-4.37392490345802e-05
-5.17704871969391e-05
-2.45114022968294e-05
-1.6628056014642e-05
-2.52734667023543e-05
-4.44458110709547e-05
-2.47515681677091e-05
-3.53828705367014e-05
-8.98121309721556e-05
-6.10192654564082e-06
-3.32189342131301e-05
-2.75754921248905e-05
-1.16565435643506e-05
-2.98420457789024e-05
-4.45966947102834e-05
-1.06381517994398e-05
-1.35870995910619e-05
-4.54028334317901e-05
3.46401078605382e-06
-1.91356227718178e-05
-3.26402606116846e-05
-6.2153099069771e-05
-6.00590273223875e-05
-1.66747362136756e-05
-4.25559413493526e-05
-3.44921631599259e-05
-5.80261162397703e-05
-4.06406694461425e-05
-3.35815821939108e-05
-4.05093499770321e-05
-3.46529597547908e-05
-1.40394474484349e-05
-1.7846743876344e-05
-6.53854078094894e-05
-4.16915457267578e-05
7.38689878835243e-07
-1.2678789153219e-05
-1.18875508735567e-05
-9.55375296380625e-06
-1.67108837189447e-05
-2.07247750444258e-05
-1.23117543393085e-05
-3.55712714150242e-05
-6.50872251051561e-05
-4.71921615667186e-05
-2.38709387919427e-05
-4.52109219057656e-05
-1.63336166558828e-05
-2.09082481639568e-05
-1.65184300942448e-05
-1.43308725949682e-05
1.53136289018721e-06
-4.06113561623251e-05
9.60023705160126e-06
-6.64678099235885e-06
-5.15824880975333e-05
-1.65766724325344e-05
-3.59524139970008e-05
-6.21256627677125e-05
-1.63522821077651e-05
-7.89363531371971e-06
-1.44531946655159e-05
-6.55187313071966e-05
-4.49105508686208e-05
-2.98275378138765e-05
-3.95176966931063e-05
-3.14742527607156e-05
-3.62503078029359e-05
-5.40095990630978e-05
-7.84867886129179e-07
-2.57367101318772e-06
-2.55763388599865e-05
-6.2299747511802e-06
-5.72542069254612e-05
-2.5714489609302e-05
-4.61320593403913e-05
-3.72790975430158e-05
-3.94859025493182e-05
-3.8982486040341e-05
-3.52729656474258e-05
-3.36116597199087e-05
-4.59685630669754e-05
-3.20969920322778e-05
-1.95587210053634e-05
-1.12858458425041e-05
-4.7909841279937e-05
3.6627239755132e-06
-2.09975740099469e-05
-6.20027131807037e-05
-5.41026547793192e-06
-3.47801043802345e-05
-2.34886073594351e-05
-3.22573388773e-05
-7.54550108116131e-05
-4.25903666975694e-05
-6.17655481331952e-05
-4.13518050757239e-05
-4.72169874903711e-05
-4.61630269003093e-05
-2.97235608760679e-05
1.45001576109358e-05
-4.23644410986769e-05
1.16851248637591e-05
-8.36511645708261e-05
-3.09871657962313e-05
-4.56446432237095e-06
-2.88339688353664e-05
-3.33157705147594e-05
-2.38523308066412e-05
-2.62811380309892e-05
-2.82806896299388e-05
-4.87975366287608e-05
-2.78083262382742e-05
-4.15113021386479e-05
-2.29629817800522e-05
-2.58000081893447e-05
-6.22950211849839e-05
-5.86321253658852e-06
-3.5945295417282e-05
-9.82144281627409e-06
-3.96192592743882e-05
1.54073464590499e-06
-1.0313480874536e-05
-5.30805243246894e-05
-1.69580228136406e-05
-9.24330662381075e-07
-3.9222785078239e-05
-5.16696643710035e-05
-1.24749903772757e-06
-1.07816863985051e-05
-3.21821018674385e-05
9.3205486775309e-06
5.83586560776016e-06
-3.28421424484265e-05
-3.96338395256051e-05
-1.35803438037028e-05
-6.41655832488693e-05
-6.68447926293279e-06
-1.40720985589462e-05
-2.25831176624093e-05
2.27351453734687e-06
-6.97669475180879e-06
-6.7389375630748e-06
-3.30683858100574e-05
-5.70899680611202e-05
-5.00504872870225e-05
-5.12917792405838e-05
-4.44934385576526e-05
-4.79088398956461e-05
-7.54773227748533e-05
-3.5526027941555e-05
-1.67569579155439e-05
-8.18382885472298e-06
-3.85001009195424e-05
9.1338484954339e-06
-2.20157073185647e-05
1.51138561812797e-06
-1.48137802122664e-05
1.25459145811633e-05
-3.19028487209039e-05
-2.90708221157796e-05
-8.9897753680612e-06
-2.6727526838171e-05
-4.69000808791528e-05
-1.71711491685681e-05
-5.17003341963129e-05
-2.38408200811464e-05
-2.26535444623949e-05
-2.0260423508416e-05
-5.83549876868398e-05
-2.4085902028829e-05
-4.12438313329247e-05
-4.32886477736385e-05
-3.19174963699486e-06
-1.89746302452286e-05
-1.29923676782086e-05
-4.88591900379608e-06
-1.52192044677141e-05
-4.41711248188819e-05
-3.56649586354495e-05
-2.24601913087096e-05
-1.46863141400826e-05
-4.50695434852289e-05
2.53975868598701e-06
-6.88579239444359e-06
-4.49450901198199e-05
-5.16443036384772e-05
-3.00961046879716e-05
-1.71711622228407e-05
-3.08373299015419e-05
-3.29744421895148e-05
-3.71405920715476e-05
-2.15793690845555e-05
7.73880333575795e-06
-4.15429692351831e-05
-5.64590069708874e-06
-1.23389307891785e-05
-2.21068099882858e-05
-4.3771112494109e-05
-1.4421216862708e-05
-3.43842709132433e-05
-3.7093091631499e-05
-2.28089191779714e-05
-2.94227519231083e-05
-3.0823250716792e-05
-4.22767315153258e-05
-3.18288340763312e-05
-5.64216689745058e-05
-2.36081387299584e-05
-2.06148728447796e-05
-5.4446301203428e-05
-3.59244596839055e-05
5.82458836317565e-06
-3.00966953319945e-05
-4.48846580925003e-05
-7.531694435915e-06
-5.13942228982534e-05
-1.76091091539943e-05
-7.27166590151625e-07
5.96449420597082e-06
-1.53094980360265e-05
1.8240557054253e-05
-2.70857702959663e-05
-4.340541103269e-05
-4.34852121561651e-05
-2.84947377586345e-05
-4.85510677500902e-05
-3.59296463188847e-05
-2.02446331291862e-05
-5.57315537391316e-05
-3.02233485050036e-05
-3.31775086881722e-05
-4.80958495791446e-05
-3.66984111894468e-05
-3.71086473832468e-05
1.62305454137471e-06
-3.07170858298197e-05
-5.53376237739209e-05
-5.72045958559182e-05
-3.25520579463963e-05
-4.87096270196979e-06
-1.50517896941276e-05
-1.65863346073036e-06
-3.53370189300685e-05
-2.25045061325984e-05
-8.7500940501262e-06
-2.57053321054913e-05
-4.41434793554637e-05
-2.51332404696825e-05
-4.97976324145692e-05
-3.64724000609054e-05
-2.67914174114546e-05
-3.50038181969481e-05
-2.87650618425378e-05
-4.68286716731009e-05
-3.80959698824261e-05
-4.85878569867613e-05
-2.83507975673598e-05
-2.15398026143546e-05
-1.81240287570399e-05
-6.35794888228802e-05
-9.42185826266384e-06
-1.53011701617029e-05
-7.74680239123812e-06
-9.82362413354952e-06
-2.54093983099614e-05
-3.19430175823065e-05
-3.59085595590945e-05
-2.66309731978113e-05
-2.41064521397939e-05
-7.72660622492188e-05
-4.89793687790418e-05
-3.67760966837918e-05
-3.57517989947546e-05
-4.50862404439307e-05
-4.00389133610797e-05
-4.36527950956489e-05
-1.98663323741298e-05
-3.90635910005942e-05
-2.02709787543535e-05
8.89854385321527e-06
-9.52177391015919e-06
-1.75998240827619e-07
-1.94558764608021e-05
-3.69738959894473e-05
-3.89418153891171e-05
-2.56233600346838e-05
-4.65461079073144e-05
-4.80090493805896e-05
-1.87266284589012e-05
-4.18026803895371e-05
-5.97721288188879e-05
-5.19616235549652e-05
-2.44901521408117e-06
-3.33052829465925e-05
-2.11742194191669e-05
-1.06379189701059e-05
-2.4303699826891e-05
-3.6749835676755e-05
-3.95311030170845e-06
-3.27826220757867e-05
3.16033548667092e-06
-8.8589074144282e-06
-2.76644361054229e-05
-2.78051894576006e-05
-4.40906193172178e-05
-1.56941125948983e-05
-3.75800462323066e-05
-7.30694076509403e-05
-3.09260773652184e-05
-1.89294342452941e-05
-3.89164986894141e-05
7.35661443424551e-06
-1.68786666414228e-05
-4.96855470606391e-05
-5.34585420543163e-05
-1.69779887216597e-05
-2.14816075057369e-05
1.33075568002396e-05
-2.983772138583e-05
-2.66400733152975e-05
-3.45519839111044e-05
-4.25526259401586e-05
-3.30290513816308e-05
-3.98983745146366e-05
-2.39514463083243e-05
-1.3366670833519e-06
-5.89842720657943e-05
-4.16589204899472e-06
-3.79786573661985e-05
-3.35565720477076e-05
-5.77721025823239e-05
-4.71554971843296e-05
-4.17018635988729e-05
-2.71984351194382e-06
-1.87461473934145e-05
-9.02909157614489e-06
-2.97302491461216e-06
-6.59479591278168e-06
-8.51800967744251e-06
-2.93099670942256e-05
-3.41689156140741e-05
-2.90686813632828e-05
-3.02275966072008e-05
-5.30309240302974e-05
-5.28095225818538e-05
-5.1932887660011e-05
-4.70190877392815e-05
-3.27971795201157e-05
-5.90783154400273e-05
-6.71873606532856e-05
-3.54533940187558e-05
-9.21759184603129e-06
-2.95424921504677e-05
-6.53234375775014e-05
-1.82390135520246e-05
-5.14244985580356e-05
-4.29280144544306e-05
-1.54370454407256e-05
-8.45636212720773e-06
-3.17263076133808e-05
1.33269161963138e-05
-5.64771843141279e-06
-5.2364662160537e-05
-2.94374796515874e-05
-1.44538714876187e-05
-2.03312518199379e-05
-3.08312294401774e-05
1.30456889405371e-05
-5.21807335592457e-05
-2.72281185253854e-05
-2.82222681938457e-05
-2.54758877409253e-05
-2.88217000196128e-05
-2.65917495049295e-05
-2.32877659848443e-05
-5.64053266494368e-05
-1.59586999202639e-05
-2.1570022334689e-05
-3.97901122034049e-05
-1.31455418776923e-05
1.16202254686751e-05
-2.82223594007952e-05
-6.92185337495456e-06
-2.97292736611372e-05
-3.69542017644751e-05
-2.4195571734628e-05
2.09789692428959e-05
-7.59903814110749e-05
-5.16890941274668e-05
-8.68259335432873e-06
-3.45397130485602e-05
-2.03487711816488e-05
-2.89211193336077e-05
-4.04413434643373e-05
-5.88907834063923e-05
2.85584100798274e-05
-6.14437820356047e-06
-4.02357506416831e-05
9.37418817293029e-06
-2.26265973499025e-06
-4.88468895811267e-05
-4.44392983659234e-05
-3.78583043778791e-05
-3.8479132343587e-05
-3.20514844059853e-05
-1.66349352879394e-05
-4.24686604450734e-05
-4.08753046478057e-05
-4.17844480488126e-05
6.64506843685396e-06
-5.83329309246231e-05
-3.48860993586138e-05
-4.02293159032332e-05
-4.20548859712997e-05
-2.8452244135889e-05
-1.2254754814596e-05
-5.99498938834639e-05
-4.31066584584307e-05
-3.08351734637201e-05
-2.65916109053484e-05
-2.51797169730577e-05
-1.14445288453095e-05
-5.43034124426281e-05
-7.17690893593747e-05
-5.16225033429397e-06
-2.92766097421803e-05
-4.53444490707916e-05
-8.6115730157011e-06
-1.43134417534685e-05
-2.65361189078751e-05
-1.27288390138445e-05
-2.24866623459856e-05
-5.15382055858328e-05
-1.4865722995755e-05
-2.06440438722558e-05
-9.44605200687979e-06
-3.8782520255275e-05
-4.53969964424693e-05
-3.46935883776685e-05
-4.13197786522596e-05
-2.49836518298596e-05
-1.06435298743873e-05
-3.76116251980663e-05
-1.35156690736699e-05
-1.05774271575877e-05
-4.02122674975378e-05
-4.94393912722018e-05
2.03425470021874e-05
-3.08022173569156e-05
-3.42161012874862e-05
-6.40028181445195e-08
1.85981093597504e-07
-1.17885850186789e-05
-5.06520770012217e-05
-1.7914630469228e-05
-2.16336305426147e-05
-8.01463043121293e-06
-5.8188572327255e-06
-5.79471631853545e-05
-3.17077464704891e-05
-2.10188907732382e-05
-4.72665283358636e-05
-7.33687903694433e-05
-8.86731255748986e-06
-2.02703358584356e-05
-2.98253968723848e-05
-1.53236918186495e-05
-2.73524079072865e-05
-3.63935200275421e-05
-3.71549735585793e-05
1.85507552044175e-05
-1.81758045160267e-05
9.79789305207568e-06
-1.46759146649241e-05
-1.80753372667637e-05
-2.86415269398656e-05
-1.30526262972861e-05
-1.00365729590126e-05
-6.51937127808309e-05
-1.73181572685175e-05
-4.471613221081e-05
-3.68588348044863e-05
-5.56654610226701e-05
-2.73284280745209e-05
-2.70398625860621e-05
-8.45543112964919e-05
-7.48039597327998e-06
-1.92948136341508e-05
-3.67525161646405e-05
-9.23585490640475e-06
-4.69894971150027e-05
-4.58785674729844e-05
-2.37224158536537e-05
-3.07815175696566e-05
4.99852018086704e-06
-3.36640420529794e-05
-1.43467046016184e-05
-3.96092887879352e-06
-2.74368781709071e-05
-5.00193470299015e-05
-4.25416959093697e-05
-2.11375131196758e-05
-3.11617401259883e-05
-1.21238683531968e-07
-6.34525517808154e-05
-3.74652427590922e-05
-2.86196484268027e-05
-1.71989873173495e-05
-8.06214651448246e-05
1.31820663579902e-06
-3.04099565517117e-05
-6.04570617496038e-05
-3.40511987207532e-05
-3.82647612357275e-06
-2.33000815776491e-05
-5.89892177602539e-06
-2.69066687710588e-05
-2.4422304157883e-05
-3.43972308199259e-05
-3.51656139880001e-06
-4.38369305988749e-05
-4.96362192749709e-05
-4.19319226647363e-05
-9.99313824848037e-06
-3.98071142689918e-05
-8.98007348209909e-06
1.42654101538178e-05
-2.01938747072222e-05
-4.54483039002306e-05
-3.08771352282647e-05
-3.84003012558521e-05
-1.10731616706937e-05
2.41076456205606e-05
-9.86961900299022e-06
-1.76321296841137e-05
-1.38517356543896e-05
-3.30196042037662e-05
-2.49492721775789e-05
-2.56935610633347e-05
-1.14746617129914e-05
-1.49008639796529e-05
-7.41350490113147e-06
-4.27380224347584e-05
-1.43754772460728e-05
-3.93817744155163e-05
-2.34683704680498e-05
-2.0123366741263e-05
-1.29082965592617e-05
-1.77820963264333e-05
-2.79504086283622e-05
-2.59126594555183e-05
-7.36216068363659e-06
-2.48951179156614e-05
-1.08489367862776e-05
-2.27047066592934e-05
-3.45263569035356e-05
-1.08330827601937e-05
-2.46379719316585e-05
-2.62565527223771e-05
-3.98280182279135e-05
-2.53194074442758e-05
-3.23301041251154e-05
-5.2452599837178e-05
-1.94072961171603e-05
-3.45280308912878e-06
-1.35709768940255e-05
-4.43848941897854e-05
-2.70894708531088e-05
-6.19024438362311e-05
7.78620946114041e-07
-3.08597222964639e-05
-9.29224907014455e-06
-4.13981741650995e-05
-5.37073154567174e-05
-3.46432952617991e-05
-1.92124995433574e-05
-2.81172591971282e-05
-4.27691957374918e-05
-3.09811359555935e-05
-3.43390737205837e-05
-3.10913043459234e-05
-4.72233269419955e-05
-1.81029348698069e-05
-4.55039798815566e-05
1.65796822674559e-05
-1.37203966295083e-05
-2.70771096513579e-05
2.1870424961595e-06
-2.55521813117879e-05
-5.7042557875229e-05
-4.88959100108525e-05
-2.33493073709386e-05
-1.48409463604553e-05
-3.88454715485966e-05
-3.55552104850351e-05
-2.70676397189037e-05
-3.96547379512353e-05
-5.21548719904123e-05
1.17811398562641e-05
-4.13429050606824e-06
-5.38431134495559e-05
-1.24178612132655e-05
-8.99729270862095e-07
-2.84022878777651e-05
-3.97212432914584e-06
-2.60719250584927e-05
-3.97157105327903e-05
-1.08563763893656e-05
-3.92087645636331e-05
-2.07884216920254e-05
-6.78600950449795e-05
-2.27063909891568e-05
-6.95988003546461e-05
-2.96976722211502e-05
-5.46914982353038e-05
-5.62879801373077e-05
-2.81568307359684e-05
-3.50816278938638e-05
-2.71775846762898e-07
-4.0998164973098e-05
-1.3504922848051e-05
-1.13222739748864e-05
1.20328307158142e-05
-9.15247458756916e-08
-9.33023924799204e-06
-1.6340882008772e-05
9.70532200924155e-07
-3.62633088804101e-05
-1.55806598479401e-05
-2.17340189214866e-05
-7.14464093667213e-05
-2.2371497984885e-05
-3.63076313107013e-05
-4.92400920540465e-05
-1.84465725045453e-05
-1.85098794840115e-05
-3.60144696300928e-05
-9.23377833544821e-06
-5.55940517024167e-05
-3.70071898550241e-05
5.24927291905691e-06
-1.44786636876339e-05
-4.81858212585518e-05
-2.59750682687076e-05
-2.5896638974085e-05
-3.48423114198008e-05
-2.38900378442029e-05
-3.40593121875943e-05
-4.38288344438466e-05
-6.8806077756876e-05
-2.78542857002065e-05
-2.44445231410548e-05
-3.82056126656739e-05
-4.76651730098795e-05
-2.94292366318963e-05
-9.06702694493317e-06
-3.45634215557207e-05
-2.47875246966803e-05
-4.77325099867568e-05
-2.77653105206337e-06
-4.15241740643026e-05
-5.36175036650434e-05
-3.41665048103761e-05
-5.57595630535412e-06
-7.47774653770272e-05
-3.89095603337983e-05
-5.247836185466e-05
-4.53351026866631e-05
-3.79220074862398e-05
-6.158987701746e-05
-5.18067042091226e-05
-3.96759204327395e-05
-1.82407043154418e-05
-1.27679468155023e-05
-4.36077195058155e-05
4.03025669342047e-06
-2.36140946589365e-05
-5.1726828796929e-05
-1.63049482457966e-05
-3.71794259138912e-05
-3.49910897528121e-05
-2.05996058248316e-05
-2.27585306525416e-05
-6.57113544566517e-05
-1.12108353521121e-05
-1.59542601439514e-05
-6.68713970225232e-05
-4.16458896542656e-05
-7.49067593852763e-06
-4.83729864372556e-05
-5.44322841780799e-05
-3.82186730500257e-06
-2.08405050686116e-05
-3.15835062120664e-05
-2.2918742456644e-05
-1.75227719305829e-05
-5.15309883783588e-05
-2.78473416533048e-05
-9.86222161796288e-06
-2.57902861058757e-05
-2.9198305373724e-05
1.00745550290555e-05
-8.93087685173446e-06
-4.82316389576753e-05
-2.36617609045436e-05
-8.43604213662265e-06
-3.43627742110502e-05
-1.56630812041443e-05
1.29751373296841e-05
-5.88526703468405e-05
-4.08433186795233e-05
-3.09001607353461e-05
-5.50515247655711e-05
-5.00313687501985e-05
-4.95058824653318e-05
-8.41992678447534e-06
-5.42088780201894e-05
1.11312760357113e-05
-2.83209707091764e-05
-4.67333159051806e-05
-1.62639808335619e-06
-3.2508397764814e-05
-5.05081015694409e-05
-3.07654363485902e-05
-1.05008721550558e-05
-5.9939825827702e-07
-3.932951019887e-05
-1.95125124878931e-05
-2.41226607025779e-05
-6.87221349761683e-05
-4.12359542034864e-05
-2.20112561558696e-05
-5.79112569737048e-05
-4.32419696934466e-05
-1.9193939621596e-05
-4.88699130948046e-05
-3.72363724226902e-05
-2.15070717050511e-05
-2.12811064875431e-05
-3.79715113778358e-05
2.03839744796577e-06
-1.43955784986735e-05
-3.75709282809639e-05
-3.85866615913371e-06
4.74266967967944e-06
-4.14234882813105e-05
-5.33131510330442e-06
-3.21190074638068e-05
-6.11313904728323e-05
-3.12419299405759e-05
1.72533747098173e-06
-1.97449994717532e-05
-4.78484786664597e-05
4.21755105787094e-06
-7.21757549363526e-05
-4.11630335456757e-05
-5.18112891815501e-05
-1.32989939467167e-05
-4.58766054273115e-05
-1.04812507417651e-05
-1.81295467668356e-05
-1.11383677844114e-05
-2.5120104003559e-06
2.42530361059028e-05
-1.6476346206111e-05
-3.37982410367501e-05
3.28029060919254e-06
-2.44039183895717e-05
-2.91162778758631e-05
-1.64020530601917e-05
-5.96261379753943e-05
-6.03513505362898e-05
-4.89397087839892e-05
-1.55763665689682e-05
-3.52635646195873e-05
-4.58056035221659e-05
-4.32632692517185e-06
-3.0723364063053e-05
-1.00083581258619e-05
-4.99690455665476e-06
1.71567172519471e-06
-1.59817960224143e-05
-1.15381288142853e-05
-4.2587340938265e-07
-6.28287095664325e-05
-2.08460205137173e-05
-4.63502874967438e-05
-2.19022126942481e-05
-3.66620890824975e-05
-1.74641965732974e-05
-1.3157566496957e-05
-4.67365671174451e-05
-4.13825015588071e-05
-6.26666066912751e-05
-5.00916361919375e-05
-1.35416815524501e-05
-2.43538700760856e-05
-5.0222789714226e-05
-5.55908036478087e-05
-2.14221115243301e-05
-1.73707568383253e-05
-6.1067742173001e-05
-4.17409268959759e-06
4.11666431563895e-07
-5.21535474165894e-05
-3.26031333555348e-05
-8.04258069242432e-06
-7.67823559251488e-05
-3.46760866314857e-05
-1.58436779013615e-05
-3.53758093590878e-05
-7.70994759855409e-06
-6.48795464122172e-05
-6.6752484114559e-05
-5.16720912211533e-05
-3.23377267184188e-05
-6.6839926376843e-05
-1.79047319930497e-05
-4.38625353303029e-05
-3.36094771239899e-05
2.73052001983448e-06
-2.18096636809826e-05
-3.33549402823321e-05
-1.39720401729872e-05
-5.21016662886237e-05
-1.99522540036541e-07
-1.45982649477964e-05
-1.45063647215883e-05
1.15140824814082e-05
-5.74532791217784e-05
-9.96118522090516e-06
-3.86613218781315e-05
-7.44207130657571e-05
-2.86077479719378e-05
-3.18125584989443e-05
-2.41229862897397e-05
-4.47353524562956e-05
-3.95234454634194e-05
-4.09092513455027e-05
-4.32269776482625e-05
-3.42019934884902e-05
-9.17659443473091e-06
-2.36894918658192e-05
8.18893532032926e-06
-3.88050615771659e-05
-1.61420273685307e-05
-3.40654330969827e-05
-2.82303582436418e-05
-4.07565582708912e-05
-7.16848991836279e-05
-2.57462496976954e-05
-4.52711554824954e-05
-3.87292271587796e-05
-5.99113292531739e-05
-3.82298017135169e-05
-6.33027148902307e-05
-1.9452224444308e-05
-4.41054883754082e-05
-2.89983597337283e-06
-2.94123780642225e-05
-2.17953441137568e-05
-7.25719389038463e-06
-1.04980907971504e-05
-5.99394371151331e-06
1.27087938121943e-06
8.15740111677012e-06
-3.10927664787824e-05
-5.79513532990453e-05
-3.29575468104446e-05
-3.02990414286309e-05
-3.78236083909818e-05
-9.6669154352452e-05
-2.94980768764081e-05
-5.54855521279755e-05
-5.16000577603545e-05
2.13901324168143e-06
4.16544641933829e-06
-4.01229628145138e-05
-2.9233401853381e-05
2.36411509115282e-05
2.57279440116755e-05
-2.0998144827416e-05
-2.77118742738364e-06
-2.55815543143497e-05
-4.17257186202089e-05
-3.65208318427987e-05
-1.02301374806904e-05
-5.04383314141872e-05
-6.85488092436882e-05
-5.18197714979626e-05
-4.83921700709881e-05
-3.54121048811829e-05
-3.30281873052898e-05
-3.19101401477854e-05
-1.7350050115838e-05
2.24564350768002e-05
-3.8568855320858e-05
-1.95541019659492e-05
-9.4852361880507e-06
-1.08744607444474e-05
-2.38812485317382e-05
-1.68479998974192e-05
-4.08500390738468e-05
-2.98041054660114e-05
-2.38693595728158e-06
-5.01232638245499e-05
-7.40092966152006e-06
-3.31300586678495e-05
-7.64916819362236e-05
-2.95853409829812e-05
-3.81081532669081e-05
-2.79357603259888e-05
-6.99898887604175e-05
1.48503861281851e-05
-3.21849096938628e-05
-3.7468872471932e-05
-3.03697157217808e-05
-1.36585593836252e-05
-3.42819897127135e-05
-2.6952134216875e-05
-2.05182101521686e-05
-1.01234202934255e-05
-3.91070888314867e-05
-2.09198393298248e-05
-4.09118951943341e-05
-2.20418899372793e-05
-4.9951723527214e-05
-2.50930109055969e-05
-1.12754599858017e-05
-2.58239008989197e-05
-5.29754855690851e-05
-4.27273863069675e-05
-2.17538688391321e-05
-2.9831321940817e-05
-4.10114342171557e-06
-1.28824818789255e-05
8.54146779945715e-06
6.80671588574642e-07
-1.76358504151953e-05
2.49593133889104e-06
-7.01804606735824e-06
-2.67843477977572e-05
-5.45190526368918e-05
-6.55798129653569e-06
-4.5428548018638e-05
-1.55566388858905e-05
-2.70020868910346e-05
-2.3056806294004e-05
-3.62113069638352e-05
-3.61219820463842e-05
-3.33160868480057e-05
-2.67695077811541e-05
-3.61944623762287e-05
6.74393658544249e-06
-1.72244980595037e-05
-5.17697293694983e-06
2.93907497254982e-05
-3.64986059099313e-05
-2.19588461592097e-05
-3.1588768598814e-05
-4.54876633476095e-06
-3.37602582225928e-05
-2.08964373261443e-05
-6.40069635828299e-06
-3.20556566062684e-05
-3.53685587715625e-05
-2.29229262540363e-05
-1.95291714964471e-05
-5.27122706676193e-05
-3.54997381481739e-05
-5.73729444575003e-05
-1.08346622817621e-05
-1.85467379600444e-05
-4.81084800466365e-05
-2.94493886107775e-05
-9.3391898264709e-07
8.70604739721804e-06
-3.76386503766581e-05
1.50117512508105e-05
-3.58071810641093e-05
-1.40344609611204e-05
-5.6962922933575e-06
-2.72640422709374e-05
-3.54885119309389e-05
-2.73908574525809e-05
-1.06787012870194e-05
-2.29764567105042e-05
-6.1784452068374e-05
-2.2284451152561e-05
-1.33456371855219e-05
-2.35537847876958e-05
-2.56022951404821e-05
-2.89775651777679e-05
-2.44244438434154e-05
-3.91958983604616e-05
9.43157841994494e-07
-4.86851570738392e-05
-4.75949301281069e-05
-9.0320397002131e-06
-1.71422158407086e-05
-4.29793906136657e-05
-3.34776644826157e-05
-7.04815126298791e-05
-3.38565283226575e-05
5.95345308650431e-06
9.29895571474871e-06
-1.33793189561844e-05
-3.20805861983186e-05
-3.22805938935688e-05
-2.47095876728152e-05
-3.14594758176707e-05
-4.3022375677119e-05
7.65815005814146e-07
-5.6343024561734e-05
-1.16898361371605e-05
-3.38186043003566e-05
-2.14567386084238e-05
9.39556273909876e-06
-5.53633799935176e-05
-3.4034151731842e-06
-1.03216472009454e-06
-3.71456927670163e-05
-1.30543253338803e-05
-3.49530437259866e-05
-2.31905351661453e-05
-2.26463652588908e-05
-2.52519968095389e-06
-5.58036771751531e-05
-5.06154619501636e-05
-4.52987687511081e-05
-2.74340922217694e-06
-4.12996529962261e-05
-2.21965383411943e-05
-2.26673423717797e-05
-1.19714178076115e-05
-2.72377737779818e-05
-2.26726077299955e-05
-3.74238135256273e-05
-3.42943519922914e-05
-9.96960919970004e-06
-2.64135931949325e-05
-5.62030088402782e-05
-1.81778327312873e-05
-2.28801635854726e-05
-4.02248176620462e-05
-5.49274722225598e-05
-3.97469629145219e-05
-2.72129415072363e-05
-7.52533273463834e-05
-4.65488245072979e-05
-1.85657519437277e-05
-1.93509563036387e-05
-3.09553695458823e-05
-5.58603900910719e-05
-1.49588319743131e-05
-2.06965311994447e-05
-3.75723458340208e-05
-7.88604177936676e-05
-2.75963054618173e-05
-3.93262349059371e-05
-3.71774700784862e-05
-6.00000094412396e-05
-1.27248511131373e-05
-3.28899387669032e-05
-6.0885474132274e-05
-4.40614837867746e-05
-3.17253914754502e-05
-1.54177537987577e-05
-2.7400847550514e-05
-2.63097685315963e-05
-2.88155553209802e-05
-4.75744209386633e-05
-2.73378167487568e-05
-3.99845973628434e-05
-3.01577754398029e-05
-5.28408077856064e-05
2.47621012297239e-06
-7.12345211767278e-06
-6.43762377719477e-05
-4.08963000032271e-05
-9.64209804139056e-06
-2.06263842293333e-05
-8.4512327662992e-07
-2.731262214204e-05
-3.04190022084159e-05
-1.55973938816871e-05
-5.42282391034418e-05
-2.49036211553652e-05
-1.41291446224554e-05
-2.7205589360579e-05
-1.44332448340629e-05
-6.24451557166563e-05
-2.56651482968031e-05
-2.06994412741527e-05
-5.64795918995304e-05
-6.53036554136027e-05
-4.57096350254213e-05
-5.81345607193742e-05
-1.91183180532531e-05
-3.76352079162838e-05
-5.68174813093922e-05
-2.87719626982842e-05
-8.34055469417632e-06
1.42419237621216e-06
1.21758895166834e-05
-3.17080984077389e-05
-3.90547574809229e-05
-3.36171685946846e-05
-3.43737114211735e-05
-4.1680252752387e-05
-2.00475747192467e-05
-6.14464827504956e-05
-4.80901301994158e-05
-4.26131727526641e-05
-8.53419713194729e-05
-4.80911760705543e-05
-2.49334013245779e-05
-7.70689053966216e-05
-1.75980964071009e-05
-3.09287465110099e-05
-1.98855615453033e-05
-2.20667458007289e-05
-2.17245248670405e-05
-3.21692689720266e-05
1.68902063886976e-05
1.98039819982672e-05
-2.31970248639847e-05
-3.87809761526229e-05
-2.46146297931543e-05
-2.222940796756e-05
-6.14517043853183e-05
-4.69287158550211e-05
-3.06515170611715e-05
-5.46607108417136e-05
-6.29103203675825e-05
-4.2394196073506e-05
-4.99060369351451e-05
-2.32744085315158e-05
-1.39758881749901e-05
-3.42127281078612e-05
-2.86453065914719e-05
7.81246376146393e-06
-2.97016247641838e-05
8.06752495815229e-06
-2.87282863765973e-05
-3.75280504546963e-05
-2.45674820736581e-05
-1.48624172404363e-05
-1.25127455720498e-05
-6.98673419741171e-06
-4.35369561718444e-05
-4.49707873971529e-05
-6.32199730409191e-05
-5.67180552803899e-06
-3.72686525400858e-05
-5.17872197734414e-05
-5.86628241550795e-05
-2.06883484364673e-05
-2.61704656366877e-05
-1.62451637227449e-05
-2.92136825101845e-05
-1.90685465072801e-05
-1.34866553640627e-05
-1.29199903896866e-05
-2.47734456492872e-05
-3.95684647436572e-05
-1.0752203497963e-05
1.37013124815087e-05
-2.94897428087624e-05
-2.12450768163839e-05
-2.63560394435468e-05
-2.3842699180104e-05
-3.43607739327538e-05
-2.40465060944584e-05
-3.39961811272509e-05
-2.64697364847839e-05
-3.21932616251208e-05
-2.13478419823619e-05
-2.33163125931081e-05
-1.07219860974629e-05
-6.41036813289596e-05
-1.30084768103947e-05
-2.58978976742125e-05
-1.84507786848964e-05
-3.34213838147694e-05
1.42610626145916e-06
-2.17272075490854e-05
-2.35171177522787e-05
-4.96854512678644e-05
-4.46656625124002e-05
-1.82462938002999e-05
-1.76332721514865e-05
-1.38453314967712e-05
-2.85969889682057e-05
-2.92106061039188e-05
-2.19041447765335e-05
-4.15362189752522e-05
-3.97107317133637e-05
1.06964340510051e-05
-2.66232055815326e-05
-1.60610151731835e-05
-3.84020311950513e-05
-2.31722968055854e-05
-5.0839156788433e-05
7.70178308783674e-06
-1.62440113197694e-05
-4.27604210633698e-05
-3.9672255708357e-05
-6.42919898867229e-05
-9.10981070206368e-06
-1.40114809152095e-05
-6.37548212717296e-05
-3.71801772654092e-05
-2.16310208578419e-05
-2.43739083074306e-05
-5.32220128985964e-05
-4.08687906576212e-05
-4.0130658910781e-05
-1.87756098962779e-05
-5.04796265366438e-05
-5.66748136373481e-05
-2.49671338533468e-05
-3.18562632099327e-05
-2.53358881811504e-05
-1.83952472650084e-05
-3.73695564326493e-05
-6.19239195085728e-06
-1.47607277508898e-05
-4.03148242540207e-05
-5.16443543121086e-05
-3.05259906422011e-05
-1.64438808486315e-05
-2.11702646797841e-05
-3.95774999536748e-05
-3.75623228496289e-05
7.03304679965916e-06
-8.23388984304606e-06
-4.78373710511189e-05
-1.25325742318139e-05
-2.25197939772645e-05
-4.17684428944984e-05
-4.05961184908816e-05
-4.39299873600639e-06
-8.22757198055708e-06
-3.40563417816105e-05
-6.47647855320577e-05
-2.83150318288817e-05
-8.09307125556443e-05
-4.02716732583921e-05
-8.03687955889583e-06
-1.20378313491222e-05
-5.48869598876752e-05
-1.9200424003607e-05
-4.16654700329288e-05
-4.65679492920448e-05
-5.58569942937945e-05
8.96823171413507e-06
-1.97340580635806e-06
-2.89188139530528e-05
-1.31341462661694e-05
-4.76440927683913e-06
-2.0853519924582e-05
-6.32731652195872e-05
5.3803677080288e-06
-1.42103535400879e-05
-2.47273710885694e-05
-7.51872011775024e-06
-3.45656870571484e-05
-4.14182887667266e-05
-3.37638262543547e-05
-3.05735394879958e-05
-2.46069224368959e-05
-5.7776191168795e-06
-3.2015902991322e-05
-3.94840572048861e-05
4.39515574727026e-07
-4.24291636619311e-05
-4.08225944216885e-05
-8.66044260141298e-06
-3.4235985419533e-05
-4.29073696597866e-05
-5.05829176523913e-05
-8.3633977232127e-05
-6.66024046665663e-05
-4.70521555926067e-05
-3.27067492923013e-05
1.75765341928e-05
-5.62377394638169e-05
-1.92345454050751e-05
-6.19004770828687e-05
-1.30323959959109e-05
-2.88510969189823e-05
2.2085165385373e-06
-5.66564607925395e-05
-3.47644672111097e-05
-2.76533213894903e-05
-2.58198425550581e-05
-4.42021463427031e-05
-3.20696350691159e-05
-5.05635070622504e-05
-1.65087058782442e-05
-5.28546949333015e-05
-5.48620067404482e-05
-4.04347018856683e-05
-4.2952498132478e-05
-2.8414868895096e-05
-6.10361510466869e-06
-1.27160338759715e-05
-2.71528104193098e-05
-5.98996563843756e-06
-3.68813534738612e-05
-2.42954716308178e-05
-1.37348544784419e-05
-1.09333056738705e-05
-3.62685738560616e-06
9.92164044606357e-06
-3.65165465196216e-05
-6.85648084095891e-05
-5.87976874564986e-05
-2.54448149687182e-05
-5.42967822118171e-05
-4.35911057530764e-05
-2.95202564458619e-05
-2.82879132151196e-05
-2.7101109829532e-05
-1.15105477098902e-05
-4.20391003966548e-05
-3.6054884317126e-05
1.27105858651925e-05
-2.85522752708926e-05
-8.67331962790963e-06
-3.2356492066884e-05
-8.16212652633117e-06
-3.19753144220123e-05
-6.12947182050204e-07
-2.76759941083396e-05
-2.48022418065929e-05
-1.15297141728358e-05
-1.81088208235064e-05
-2.6893886126386e-05
-1.37732080007278e-05
-2.34631504357756e-05
-7.81455586100637e-05
-3.33712757851265e-05
-2.35553258624495e-05
-3.12033362583944e-05
-1.49197962199001e-05
-4.93890218097579e-05
-5.18880121559719e-05
-2.809368022513e-05
-1.95715832043611e-05
-3.13330592111604e-05
-4.05124410380499e-05
-1.92832750352036e-05
-3.6285272855262e-05
-4.97060658487528e-05
-2.31955080249665e-05
-3.69384704440469e-05
-9.12534387712373e-05
-3.61218620045705e-05
-2.01468585192349e-05
-4.09950465021994e-05
-4.67739365474718e-05
-1.93489679297297e-05
-2.38015733981564e-05
-2.33696141626034e-05
-4.74025725091162e-06
2.08571482499764e-06
-1.33840263158025e-05
-2.397704309931e-06
-1.63800583159408e-05
-5.14915659610905e-05
-1.58034068227799e-05
1.31834708575761e-05
-2.91064745056229e-05
-6.33254621084717e-05
-4.22288380744659e-05
-3.08078452271929e-05
-7.14835808374807e-05
-3.02090345597057e-05
-4.55810895909229e-05
-4.81365547676266e-05
-2.33721602677408e-06
-1.5897453558087e-05
-7.55280004838008e-06
3.9901137900074e-06
-3.86041735333276e-05
-4.0310130920935e-05
9.81870553322656e-07
-8.52044189449768e-06
-3.26909031185314e-06
-1.3238428159328e-05
7.25356356772561e-06
-2.81448853162723e-05
-4.36553370567047e-05
-1.1384580364251e-05
-5.2240379442455e-05
-6.55165217772043e-05
-1.7642766052839e-05
-3.29601843762232e-05
-7.95931401130429e-05
-4.44932877489355e-05
-6.27963723742653e-05
-4.04100750645288e-05
-5.38408954118053e-05
-1.10467461015514e-05
1.02842508447067e-06
-7.4878106217664e-06
3.58331877506025e-06
-4.61324087487279e-07
-4.29196832519297e-05
-2.58153448908632e-05
-2.2907510056231e-05
-2.29576839462497e-05
-2.07621689019197e-05
-8.28791547404063e-06
-5.35063656722072e-05
-3.83565813039236e-05
-1.31205570191191e-05
-3.59380147718265e-05
-3.9789683921475e-05
-2.73761613758095e-05
-1.81066724890777e-05
-5.72382550434186e-05
5.81575008076343e-06
-4.00975565301746e-05
2.72801092628212e-06
-1.6819307820341e-05
6.90026006801364e-06
-3.36027403956899e-05
-4.72331947230914e-06
-8.87489653570713e-06
-3.12618903752258e-05
-2.94702058114851e-05
-1.72333055984605e-05
-4.74383190298707e-05
-5.51494110197662e-05
-1.48831853516584e-05
-2.10369608005974e-05
-4.6149816750653e-05
-2.55647211376448e-05
-2.39947692004704e-06
-3.99519012829205e-05
-2.66492327486884e-05
-2.5338916793809e-05
-3.63147508928587e-05
-3.25982466375075e-05
-6.79694115142839e-06
-3.0614094164793e-06
-1.12070408211993e-05
-3.06896710602122e-05
-9.75480033699879e-06
-5.00783700652905e-05
-4.0999460463826e-05
-1.45112369074274e-05
-6.07739226624024e-05
-1.91125578537371e-05
-9.06348416275854e-06
-5.89761428363083e-05
-6.97077966680542e-05
-5.12556021123604e-05
-3.43118102314466e-05
-3.65942297692087e-05
-1.92744370536614e-05
1.33866515091142e-05
-4.06766815382653e-05
-4.40174266973255e-05
-2.18688056015331e-05
-2.3582617663984e-05
-5.91903098461812e-05
-7.44909956236909e-07
-3.92705579264356e-05
-7.61391874098111e-05
-1.52801220428208e-05
-3.75635875522223e-05
-4.10094898143484e-05
-1.88091489770455e-05
-2.84558052522525e-05
-5.26483206387161e-05
-1.42233734444106e-05
-2.3238605803817e-05
-5.83791969278376e-05
7.78092909764532e-06
-7.02858709071457e-05
-1.99563371900529e-05
-4.42549473478422e-05
-7.48705576578404e-06
-2.5649950513248e-05
-3.85692913199299e-05
-1.25249552904548e-05
-4.32886572369022e-05
-6.71239793749219e-05
-3.13966267227193e-05
-4.74239373914179e-06
-3.77676175028577e-05
-4.73306545298091e-05
-2.41148393299685e-05
-6.64887066815828e-07
-2.59072162507566e-05
-6.889818793856e-06
-6.121031685766e-05
1.22193030496643e-05
-3.0577261370463e-05
-2.23337936916537e-05
-3.70852729157211e-05
-2.23088754389527e-05
-4.49256819372967e-05
-3.40869044704855e-05
-3.59366821562602e-05
-2.31079043541645e-05
-2.72135462377877e-05
-5.83947909162949e-06
-1.27337491436236e-06
-1.67731074255932e-05
-4.91282873239389e-05
-4.57928365479376e-05
-3.48747228984273e-05
-1.7400771222987e-05
-5.77141769168441e-05
-1.99765261893216e-05
-1.936169091345e-05
-6.29639705743271e-05
-4.25688576053424e-05
-5.09451297103831e-05
-3.86452093233916e-05
-1.91321161654489e-05
-4.10870217862943e-05
-4.89212778490847e-05
1.93791177988049e-06
-3.60436230382674e-06
-9.46556287961963e-06
-3.53942172748741e-05
-5.47061372966956e-05
-2.74163571243757e-05
-4.831237849482e-05
-4.55830665620562e-05
-4.07720713081903e-05
-4.90139849796842e-05
-5.90041254273972e-05
-6.19488741759374e-05
-4.13816625019937e-05
-3.6392321296552e-05
-4.68967851367457e-05
-8.22356165243585e-05
2.31641535448832e-06
-4.45754674343071e-05
-2.89731042734304e-05
3.91549891609654e-06
-1.37521792128415e-05
6.86228910952136e-06
-2.45057821779685e-05
2.00956716676482e-05
-6.78313355000853e-06
-2.21847630748371e-05
-3.48165881666473e-05
-2.08969449810325e-05
-4.99706623382152e-05
-3.44072433523088e-05
-3.47303700671055e-05
-2.38176693021334e-05
-4.00976919212897e-05
-2.93758367250304e-05
-7.10012263620301e-05
-1.9167155643344e-05
-1.47775412350541e-05
6.08044427257045e-06
-2.31848510726146e-05
-2.3035092771227e-05
-1.48886424011127e-05
-1.29463133055255e-05
-2.42789860979651e-05
-5.07244020599144e-05
-3.13730962718761e-05
-5.44320495501703e-05
-6.03369077713775e-05
-3.75942167088161e-05
-3.15733636414303e-05
-6.41323589888285e-05
-6.49628372519768e-05
-4.71417367716577e-05
-3.10264658172989e-05
-5.32037458319796e-05
-2.2833008225255e-05
-2.52198693376578e-05
-2.50367637064252e-05
-1.47602886424033e-05
-6.57666459533786e-06
-1.03313060808864e-05
-1.85102119887237e-06
-3.1467330407783e-05
-2.20626370340542e-05
-1.58483566625442e-05
-2.16974227171613e-05
-1.34197166487481e-05
-4.39091070069272e-06
-5.83591580953523e-05
-5.66371497056273e-05
-2.22942326513029e-05
-2.29748212894419e-05
-3.40689864176002e-05
-3.98124764178386e-05
-4.88443634915539e-05
-3.13401474525159e-05
-1.04528072055059e-05
-3.6614837350833e-06
-1.42765032507201e-05
-2.2858054785896e-05
-3.28866394774256e-05
-1.66441325581743e-05
-3.49157375221715e-05
-4.00646957717576e-05
-3.13174993720018e-05
-3.86210129605536e-06
-4.46078974091211e-05
-5.9319416113982e-05
-2.51695131837914e-05
-6.70285273933927e-05
-5.99069789594349e-05
-3.17620190944005e-05
-4.3468574929261e-05
-5.28917471280583e-05
-5.60742481190725e-05
-2.67081945354057e-05
-3.03900901946577e-05
5.66345443653091e-06
-2.19628153496732e-05
-3.54464234577545e-05
-2.82172079606303e-05
-4.57853535594715e-06
-4.92918481852942e-05
-1.3813246511455e-05
-3.15625306060491e-05
5.16492155511834e-06
1.4655567004206e-05
-5.12182789954302e-05
-5.97588068519713e-05
-3.81395035311927e-05
-7.57892425641642e-06
-3.5341537307067e-05
-3.27458242331332e-05
-5.79295627980372e-05
-5.08193418044661e-05
-5.54217094529302e-05
-3.061011230127e-05
-5.28726122060481e-05
1.81373845602051e-06
-3.43709687184489e-05
-7.945183965711e-06
-1.36732003638822e-05
-4.78356059432261e-05
-7.32435105122245e-06
-2.27944234062334e-05
-2.04106316052807e-05
2.33658874574983e-05
-7.0131104108618e-07
-2.76235368091795e-06
-3.16060014166356e-05
1.75098059266358e-06
-2.21220118632432e-05
-4.25463207351444e-05
-8.19124529374485e-05
-5.24259195371104e-05
-3.7912823597864e-05
-2.44016839400324e-05
-4.35664681595845e-05
-1.4226089035351e-05
1.35001508876183e-05
1.62229223352139e-06
1.49932682031906e-05
5.00730588156464e-06
-4.4853027437914e-06
-2.87525615288727e-05
-1.3292211228537e-05
-5.50776200706383e-06
-5.39674217976642e-05
-6.0575562446493e-05
-3.96477835613943e-05
-5.44702382648734e-05
-5.33835231812923e-05
-5.44143101754502e-05
-5.16406678617398e-05
-6.01137923816013e-05
-2.53403678310563e-06
-3.58149064947235e-05
-4.50259470877069e-05
-1.62649475656723e-05
-2.1931148676448e-05
-4.53913677916433e-05
-1.83291243289564e-05
5.6371437955202e-06
-1.56482896790382e-05
-3.90162980667545e-05
-4.2636169857117e-05
-9.71874256365058e-06
-2.09235802458593e-05
-4.52538623768562e-05
-4.22657002805235e-05
-5.87424761875412e-05
-2.8422857238467e-05
-5.64091756956399e-05
-8.49743199185746e-05
-3.48200057707246e-05
-4.75195584868058e-05
-5.8306137388696e-05
-1.66698497623509e-05
-4.64948546831682e-05
-3.33129142611601e-06
-6.73968825948593e-06
-1.23372154021138e-05
-2.59261540764529e-05
-3.25522799601882e-05
-2.77465733103447e-05
-6.50773119893756e-05
-5.94446385632539e-05
-4.42448725539155e-05
-4.81185069297749e-05
-4.11910315525004e-05
-4.4058217308891e-05
-2.49967583684759e-05
-3.77777819235539e-05
-2.07508904247149e-05
-7.85708376673381e-05
-4.7532662905621e-05
-1.82553989687064e-05
4.11143202175869e-06
-2.88933919159161e-05
-1.63338015772962e-05
-1.90845448683247e-05
2.56318803450538e-06
-3.494343265258e-05
-1.54454209588496e-05
-4.70305630567403e-05
-1.38902964112705e-05
-4.4566842427263e-05
-6.6084704228496e-06
-4.7120110756465e-05
-4.96518234148985e-05
-5.79675712613029e-05
-3.85659047922461e-05
-1.42624024334478e-05
-3.46626076657811e-05
-3.92274376074649e-05
-1.81526035784989e-05
-2.53213441362582e-05
-1.56260122879255e-05
1.89873039235032e-06
-1.52718237742906e-05
-2.82686263972177e-05
1.3134407318367e-06
-1.39366952933427e-05
-1.64442826064198e-06
-3.04979912003227e-05
1.22288220722621e-06
-6.30185457414827e-06
-3.08205710840324e-05
-2.3558407623739e-05
-1.55055343196718e-05
-4.11769064759029e-05
-4.7814217018996e-05
-4.2417109711224e-05
-2.53456525901897e-05
-6.5227734911197e-05
-5.44115302911917e-05
-3.89527404098406e-05
-3.25618068996109e-05
-4.74954746673416e-05
-1.48582873292261e-05
2.85998548939965e-06
-3.95094051432749e-05
-2.5633069567341e-05
-1.34042364549972e-05
-5.32791390783815e-05
-2.73491700828177e-05
-2.69792466480796e-05
-7.47765823000306e-05
-6.88164192059102e-05
-2.74617442671103e-05
-5.37468140556051e-05
-4.10563481053727e-05
-4.5263061088427e-05
-2.23718738992513e-05
-2.31747738139333e-05
1.1307541203711e-05
-2.12687096914757e-05
-1.35238085859146e-05
-2.64047003245458e-05
5.71604620708411e-07
-1.69860801244063e-05
-6.36678068972937e-06
-1.30192070163162e-05
-2.94173448805213e-05
-1.77649702683237e-05
-5.01251991797736e-05
-6.06145673150404e-05
-4.92218175412593e-05
-3.0079416324708e-05
-3.5303658770527e-05
-3.50628341606731e-05
-4.19283304273705e-05
-4.9977779237962e-05
-4.19382930150231e-05
-3.02665756547376e-05
-3.07028640766916e-05
-2.27023870860743e-05
-2.83910696904943e-05
-2.03987575423491e-05
-1.82638322247347e-05
-1.49437111416965e-05
-1.23939211722534e-05
-6.93707533817364e-08
-2.81508353031229e-05
-3.00809131015493e-05
-4.35009026735687e-05
-4.16208049738963e-05
-4.80951797191204e-05
-3.86647729286141e-05
1.92193804550113e-06
-3.00285798449315e-05
-2.7460215742789e-05
-2.26065835120632e-05
-3.65018491389349e-05
-5.72790854603966e-05
-3.39562163797361e-05
-2.53937137091407e-05
-5.93803989530992e-06
-1.03114470376722e-05
6.8900645239063e-06
-2.42476034024204e-05
-4.11161304202914e-05
-4.75636764226983e-05
-7.00244238877491e-05
-4.25276362553381e-05
-3.67637741196169e-05
-6.29154478292443e-05
-3.34382745939962e-05
-2.32041612833285e-05
-2.27921120042401e-05
-2.70609756763124e-05
-4.56291624305456e-05
-2.54567414103381e-05
-5.47185504314123e-05
-2.0768581445511e-05
-1.80652444814433e-05
-5.06275842417754e-05
-3.10482271591955e-05
-2.08208062238046e-05
3.61113664968989e-06
-2.46604196698292e-05
-3.19677681306042e-05
-6.82256353491882e-05
-3.04083300704617e-05
-6.4239907369231e-05
-4.85236777329646e-05
-3.78640760972662e-05
-4.74843674670107e-05
-4.39435500728708e-05
-3.56253455457727e-05
-4.90670967745994e-07
-8.6211045653204e-06
-5.81602266695849e-05
-3.94282979967846e-06
-2.86935430040154e-05
-1.68795659745694e-05
-9.80168196875453e-06
-1.59030655998081e-05
-6.01778274926572e-05
-4.06245833740984e-05
-2.86853187405034e-05
-1.97132881634246e-05
-5.56803681383236e-05
-4.30335727395768e-05
-6.53946070153659e-05
-5.36525101078122e-05
-3.24213497110626e-05
-5.26351751986902e-06
-1.2586762795502e-05
-1.80688040676907e-05
-4.31464932388321e-05
-3.00063501141921e-05
-2.47195702467691e-05
-1.9085780697459e-05
-1.7179919859832e-05
-4.36679154301019e-05
-4.47809564007808e-05
-7.90656004871265e-05
-1.60823970761733e-05
-2.36737092118156e-05
-1.96982806554984e-06
-5.49446358133768e-05
-5.25088570644848e-05
-1.23164828082485e-05
-3.68460333528532e-05
-3.23383401455469e-05
-2.57921588794401e-05
-3.50721491565372e-05
-4.45899939897068e-06
-7.33463314212944e-06
-7.55808861815637e-06
-1.09130740034861e-05
-2.83950687926414e-05
-2.61968465078693e-06
-8.3999773675371e-06
-4.07806252053514e-05
-3.24888068842528e-05
-1.1141844582424e-05
-6.19207016978947e-05
-2.80903773393058e-05
-6.00486465251103e-05
-3.45042888867775e-05
-1.63437146015382e-06
-3.92019689373986e-05
-1.27718608834989e-05
-2.55454388815556e-05
-9.08959351254733e-06
3.05365115894711e-06
-5.06703856640217e-05
-4.66868367931603e-05
-3.24611125198018e-05
-4.9964663685548e-05
-6.16466936149131e-07
-3.32632755480514e-05
-1.03921137091858e-06
-2.8396606883436e-05
-3.39664248359066e-05
-3.43499978997397e-05
-4.68920310397258e-06
-3.40117260660856e-05
-4.77887653958854e-05
-2.10689756909705e-05
-5.25174613520744e-05
-3.81410677706345e-05
-1.08200368048558e-05
-4.09493207646912e-05
7.02082842288708e-07
-3.0905404063539e-05
-1.83700220811308e-05
-6.14577931963485e-05
-1.04741761133533e-05
-2.24313009276476e-05
-3.25738041808432e-05
-4.29277730886128e-05
-2.05704048416645e-05
-1.27984999052289e-05
-4.73877185071701e-05
-2.66542329741193e-05
-3.71203351141162e-05
-4.04564968421096e-05
-2.82655879529338e-05
-2.13250199424235e-05
-2.11958473956293e-05
-1.53709682290329e-05
-3.82616690364639e-05
-5.2616205331655e-05
-2.43556021563167e-05
-3.62072384915395e-05
-2.98898532170334e-05
-3.71053189432606e-05
-3.61105444535455e-05
-2.83738384523864e-05
-2.49307132648968e-05
-5.90835672086455e-06
-2.34657568605224e-05
-3.53132081568491e-05
-2.10393487777251e-05
-1.04428140360174e-05
-2.77909170759087e-05
-3.05282693638077e-05
-2.68279895393426e-05
-1.12412949891737e-05
-3.31797213358337e-05
-9.09225438422843e-06
-1.85334929439668e-05
-3.1164661388309e-05
-1.35400876324751e-05
-4.67786693233137e-05
-6.77473463480687e-05
-4.00961485591486e-05
-5.27891418528083e-06
-4.63020775291267e-05
-3.70587725500706e-05
8.90822326774619e-06
-5.80332757888953e-05
-4.43122125537266e-05
1.58738943332815e-05
-2.9269209946008e-05
-3.63026080769827e-05
-3.63637988707014e-05
-2.93560911800339e-05
-5.08620695616219e-05
-3.66941898162209e-05
-3.92421279353676e-05
-3.90898845994559e-05
-3.48877502586735e-05
9.51471225567398e-07
-1.01008404926658e-05
-2.35979972263893e-05
-8.50332273383052e-06
2.3164867712377e-05
-1.22426970600224e-05
-1.06117902006953e-05
-8.46140477181345e-06
-3.06104091748362e-05
-3.1992847641663e-06
-9.42386276138624e-06
-3.07648969547223e-05
-3.57491940830169e-05
-5.77213785437001e-06
-6.44687194111749e-05
-3.52685073619293e-05
-4.25229098183734e-05
-3.53284744287387e-05
-2.83690524044252e-05
-4.96167577604576e-05
-2.6004676589125e-05
-4.64866795215492e-05
-2.97028098981319e-05
1.49904801451986e-05
-5.70749691086185e-05
-1.32867118453415e-05
-1.77699556640605e-05
-1.86908286892147e-05
-6.3007044179943e-05
-2.82968375121324e-05
-2.89950112811249e-05
-1.69492220811894e-05
-3.72481550808901e-05
-5.57023809732496e-05
-6.71442773294727e-05
-3.46244391244429e-05
-6.1686035099031e-05
-4.55006692785126e-05
-5.10178918667952e-05
-4.8268784807399e-05
-3.18547493354408e-05
-1.98358739978567e-05
-2.72201112747332e-05
-3.13374446365169e-05
-3.86685532274043e-05
-4.43532699167755e-06
4.649457947032e-06
-1.93382729959146e-05
-3.61045473006202e-05
-1.7510998980146e-05
-2.42360734464121e-05
-2.14042609346472e-05
-3.73858130151887e-05
-1.99988577155082e-05
-2.98438949596923e-05
-5.48506455047524e-05
-4.40182679841626e-05
-5.54828960871231e-05
-2.02985090973456e-05
-3.94809917284796e-05
-1.43731500546256e-05
-2.56279540330216e-05
-9.41415326710725e-06
-2.20437998700764e-05
-2.89394177891144e-05
1.24753253395398e-05
-2.21181236906035e-06
7.8913410666121e-06
-5.00036899513637e-06
-3.44545266619941e-05
-2.63169940817029e-05
-4.42741506899749e-05
-3.63927336719123e-05
-2.89711089229948e-05
-6.74010405070717e-05
-4.65336069245446e-05
-4.19590743613389e-05
-5.40504600735839e-05
-5.86364243881958e-05
-3.2376453290509e-05
1.32714577132732e-05
-2.93246458977335e-05
-2.20198567090519e-05
-3.35312151642924e-05
1.20535866168344e-05
-3.45533768061249e-05
-2.69850365376884e-05
-6.58006339782205e-06
-4.03640502984168e-05
-5.95736931400865e-05
-3.96983005438334e-05
-4.66844496832956e-05
-5.1454621931056e-05
-3.93378230845585e-05
-3.73730461437172e-05
-5.17022505507502e-05
-6.15052285267615e-05
-3.55387724448902e-05
-4.43395524258862e-05
-2.6349922832563e-05
-2.77700495707091e-05
-2.04180131534045e-05
-2.38872222180514e-05
2.31493198257546e-05
-1.2716077792444e-05
-1.28975701756927e-05
-2.81499912104914e-05
-4.10434970097976e-05
-3.45151289264963e-05
-8.1758152461531e-06
-6.51827155241348e-05
-2.61303170082241e-05
-4.54765112015309e-05
-6.98911581533703e-05
-4.60901009479014e-05
-8.75931506183461e-06
-2.63655285375913e-05
-5.61987865933894e-05
-1.61629221692339e-05
-4.46382394672402e-05
-2.32079722911297e-05
-2.77709608377821e-05
-1.60516359767356e-05
-6.97632798359024e-06
-2.02590583403551e-05
4.07049341970087e-05
9.49441760464959e-06
-2.63421863678887e-05
-4.56053669054909e-05
-4.0777512314806e-06
-5.1542904996515e-05
-5.67667447935641e-05
-2.3534860200168e-05
-4.39085108638723e-05
-5.10783201925501e-05
-7.07387013773776e-05
-1.55133625466017e-05
-4.26121511896134e-05
-4.22280565472744e-05
-2.74869797861607e-05
-3.23153907551997e-05
-4.74324081990683e-05
-1.4606448753321e-05
-2.56542953453972e-05
-1.17348651683743e-05
2.17671924845942e-05
-7.45027004007979e-06
4.9006069886084e-06
-1.51009984851727e-05
1.35673311596269e-05
-3.92077196957076e-05
-6.17709599648295e-05
-4.20016642405074e-05
-3.69402436551121e-05
-7.21686510412296e-05
-2.36460676139757e-05
-1.69727276868092e-05
-4.47388215950808e-05
-6.07935162586789e-05
-6.65651813309751e-05
-4.29858223306774e-05
-4.89827171046285e-05
-9.61347155700875e-06
4.3603775192062e-06
3.18586976965296e-05
8.87766942555614e-06
6.86582574920235e-06
-3.61070534745436e-05
-6.54171653985022e-06
-1.86693425003958e-05
-4.25443955831192e-05
-5.60057938669547e-05
-3.18134814265499e-05
-1.73359975918763e-05
-2.96668219303721e-05
-6.49269013590997e-05
-4.86844979810036e-05
-1.62574479429761e-05
-2.40055257832554e-05
-4.03027913596177e-05
-3.81559467322014e-05
-9.40691668813109e-06
-8.86382494989184e-06
-2.26092947495348e-05
3.08613659905952e-06
-2.54962110120266e-05
-3.68841446428299e-05
-6.13976417978612e-08
-2.74307258522258e-05
-5.39466597418636e-05
-2.90256777725485e-05
-6.35891968722129e-05
-6.12451544249191e-05
-5.24586475334758e-05
-3.79805896465608e-05
-6.42665155608264e-05
-5.45640675125638e-05
-9.58313159958067e-06
-3.12253377314205e-05
-5.32623781914968e-05
2.70067052961327e-06
1.39114245542253e-05
-1.25587851562347e-06
1.26299226892436e-05
-4.80357750739866e-05
-2.46604159454293e-05
-1.29928844743893e-05
-3.23095016487653e-05
-2.08096995052085e-05
-5.00383254019124e-05
-5.09517312599626e-05
-3.14863137233622e-05
-2.24235368239391e-05
-3.8669981776181e-05
-3.81363715924386e-05
-1.55578753862541e-05
-1.04599535130503e-05
-1.84467203285534e-05
-1.29157981038653e-05
8.9366648613605e-06
-7.26359712974629e-06
-2.48010335471687e-05
-4.4173240131499e-05
-5.82496150267452e-05
-1.34696329269466e-05
-8.83667115565649e-06
-8.23179062695304e-06
-1.90901672880967e-05
-3.99352391929128e-05
-1.62891163866599e-05
-2.55225928709742e-05
-3.28770997620008e-05
-5.88511316988646e-05
-1.59380827185287e-05
-5.01768407862571e-05
-5.71464222544341e-05
-4.71283556347065e-05
-2.38194212847717e-05
-3.45200210599719e-05
-2.940070191267e-05
-1.72858446710547e-05
-2.85330212737627e-05
-2.7075236136476e-05
-2.46903750007729e-05
-1.24287985230761e-06
-2.27021845238055e-05
-1.66169598923212e-05
-4.91804932158261e-06
-3.65321492939546e-05
-1.2183930286889e-05
-2.09509867063492e-05
-2.75582266095372e-05
-1.55549433515452e-05
-1.83363671638316e-05
-4.17825617495846e-05
-3.2211580555216e-05
-5.31827923782087e-05
-1.77487018648422e-05
-4.51598900824395e-05
-4.83930258940099e-05
-7.13946047205669e-05
-2.56872171188474e-05
-2.04384987367965e-05
-2.75636197418737e-05
-1.5202390079528e-05
-2.16962052324631e-05
-3.91010599857963e-05
-3.9945001277759e-05
-3.9522241756441e-05
-1.00164084645409e-05
-1.93654966447679e-06
-2.6179112507773e-05
-3.45493175197318e-05
-2.64711361450175e-05
-4.74456311462964e-05
-7.06171074846561e-05
2.63793232883881e-06
-1.72269154387947e-05
-4.02263502502253e-05
-1.54799740891309e-05
-4.40838716513597e-05
-2.83831459837875e-05
-5.20549881012998e-05
-3.52913845639156e-05
-6.16356344674125e-05
-4.66185139502322e-05
-5.20435315392817e-05
-4.390688028967e-05
-5.1335757041246e-05
-5.18556667286392e-06
-9.06128661804657e-06
-1.02223984504229e-05
-2.00071076321935e-05
-1.97655606465149e-05
-5.0627741470526e-05
9.96344000169112e-06
-3.69970827945074e-05
-5.53699442125926e-05
-4.54891182751069e-06
-5.51703639199339e-06
-4.03249242338942e-05
-3.97598439073204e-05
-1.22607802223615e-05
-2.25658109436141e-05
-3.45294249608639e-05
-5.19099747748871e-05
-4.60289799875832e-05
-3.868406717846e-05
-1.00162802110908e-05
-2.8390360009426e-05
-4.49498060442523e-06
-1.02496670843084e-05
-4.10691750472666e-05
-3.7378708490067e-05
-3.41258013787808e-05
-1.9939893622222e-05
-4.60985554172657e-05
-4.78700965665779e-05
-6.7195559532406e-06
-4.56657502165072e-05
-3.95886542636301e-05
-3.02078622257234e-05
-5.25596357473392e-05
-7.44463266098141e-05
-3.27064549346269e-05
-3.04894179987021e-05
-5.00440322163554e-05
-3.76136464702988e-05
-3.0445725318561e-05
-2.76682412826716e-05
-3.49001777840363e-05
-5.32152534331117e-05
-3.26312103555469e-05
-2.55461386948231e-05
-2.03355564596595e-05
-2.55456157835209e-05
-3.55227368545207e-05
-3.71350478934303e-05
-5.05684284898974e-05
-5.15773838860094e-05
-3.91603644344343e-05
-1.54789201099806e-05
-3.76883668596816e-05
-5.67751371930464e-05
-5.55253524033238e-05
-7.7195648549846e-06
-2.26636138332804e-05
3.94362126657049e-06
-2.44878337432701e-05
-4.73721041001323e-05
-2.56749714071287e-05
-2.31288856384076e-05
1.08662825918862e-05
-3.17607530142106e-05
1.26851902924769e-05
-6.48164408092179e-05
-2.57055311733298e-05
-3.8028294834385e-05
-3.93294843616108e-05
-3.44946166318577e-05
-4.34746198151941e-05
-1.65937346294113e-05
-6.72856434131584e-05
-4.62747146332099e-05
-4.5542065625267e-06
-4.92606500554946e-05
-1.05174795743145e-05
-4.44401049623421e-06
-1.90252251180933e-05
-3.15463440425038e-05
-5.6373717663578e-06
-4.79252191873166e-05
-2.68778664368723e-05
-2.62109311461808e-05
-2.35744523832968e-05
-4.59112125175486e-05
-2.6108189456131e-05
-2.0046064759613e-05
-3.96111776644161e-05
-1.39419687630063e-05
-1.66575022702765e-05
-3.88817366202664e-05
-5.6567373190655e-06
-1.39068682359241e-05
-2.51146243134133e-05
-4.15635621493714e-05
-7.19305686381338e-06
-6.08011859421325e-06
-1.45081919213037e-05
-3.20783319062884e-05
-5.65233584651674e-05
-3.96517416587226e-05
-1.83715228266386e-05
-3.7497866025822e-05
-3.05594482631847e-05
-4.36158453624141e-05
-3.6185759648408e-05
-3.26375067344573e-05
-2.34918626817423e-05
-1.5058153620555e-05
-2.78282070649283e-05
-4.09805877595919e-05
-3.99654084310339e-05
-2.35021808950778e-05
-1.66924438760193e-05
2.19413033254073e-05
-1.38061715975507e-05
-5.31705284058214e-05
-2.9099039570035e-05
-2.53359093392696e-05
-5.56973094238396e-05
-2.95236913970387e-05
-4.37573262576477e-05
-5.13334409703568e-05
-2.63429745859056e-05
-4.2644091827189e-06
-3.10145217444617e-05
-3.56874497613865e-05
-4.71218843908883e-05
-3.38540249271429e-05
-1.76006004167774e-05
-1.04507545789023e-05
-3.26391884763896e-05
-3.13321373994835e-05
-5.06389602402883e-05
-2.99213805048932e-05
-2.24964926942517e-05
-3.15330899195153e-05
-2.85446428888976e-05
-1.70411293997977e-05
-3.07896372293674e-05
-4.27874130576343e-05
-8.15592030427795e-05
-1.16046993988009e-05
-1.20715711533813e-05
-2.30232051707576e-05
-4.06419600204002e-05
-5.20024174999416e-05
-4.87392675042776e-05
-1.93727286518085e-05
-7.73056456985487e-07
-5.44049701536242e-06
-3.72245273826767e-05
-2.72093938427177e-05
-4.64707203967589e-05
-4.98701660545103e-05
-3.05424870637861e-05
-3.87186609513122e-05
-5.32510789439135e-05
-4.3585646529172e-05
-5.21433135876325e-05
-4.46032847126771e-05
-4.10461771752338e-05
-4.96211801572986e-05
-4.62693498425434e-06
-2.83425210294089e-05
-4.18954399757386e-05
-1.21949269154024e-05
-5.10136740054306e-05
-3.55650646429681e-05
-2.89336517520114e-05
8.03923522075341e-06
5.77255953065618e-07
-1.13463977260655e-05
-1.14724327534406e-07
-2.81707032070322e-05
-7.58612402500598e-05
-3.99345821500005e-05
-3.32631389410602e-05
-3.54056830638848e-05
-3.5072628601089e-05
-2.48425202716318e-05
1.17815289243876e-05
-3.54707422736406e-05
-1.5623432089861e-05
-1.55095963982351e-05
9.63023661374415e-06
-2.28537361546146e-05
-4.42028959776396e-05
-2.30461697720058e-05
-7.56012808561592e-06
-2.98171317031436e-05
-2.82977274233901e-05
-1.48222574899716e-05
-5.23100326440099e-05
-4.61030095699609e-05
-1.67450126235324e-05
-4.37229544695684e-05
-6.88407349074802e-05
-1.01193649512977e-05
-5.25498067996002e-05
-5.54011763564399e-05
-9.06915258284696e-06
-1.71418115470716e-05
-2.44990333778427e-05
-3.59529148723586e-05
-2.43738519790314e-06
-2.42302690129221e-05
-1.38482653776804e-05
-1.92281695689581e-05
-2.46856438694639e-05
-6.46063447757324e-06
-2.5657000265459e-05
-3.87775267250806e-05
-5.18576622444211e-05
-8.53552463311055e-05
-3.36090219957655e-05
-8.75358083626848e-05
-4.59343253432348e-05
-4.75010800604541e-05
-3.0731960375711e-05
-3.6217668971681e-05
-3.91539956011394e-05
2.56814056235492e-06
-4.74384446089471e-05
-5.82525680960879e-06
-3.45827602665479e-06
-4.24211474053632e-05
-4.16756293756087e-05
-3.04351141417483e-05
-4.03736445199181e-05
-6.83758486581543e-05
-9.29239431439245e-06
-2.47397777144399e-05
-4.7642153101377e-05
-4.99190898874418e-05
-6.6054712020025e-05
-4.55581724541425e-05
-5.74653014839329e-05
-2.06612758858794e-05
-5.0726543957868e-05
-3.02407915481614e-05
-4.36260333420555e-06
-3.88902550176271e-05
-3.15519546479126e-05
2.81262822069818e-05
-2.43990809805965e-05
-5.11929837958197e-05
1.19155125523195e-06
-1.49656276962747e-05
-3.09701208373302e-05
-2.81677575770067e-05
-3.69213852577135e-05
-3.04602692003797e-05
-7.00890061444679e-05
-1.45966357192304e-05
-6.0205437261856e-05
-6.36702217255542e-05
7.98610622906141e-06
-3.02687520602541e-05
-2.2041290593834e-05
-1.83950378060168e-05
2.35024040457079e-05
-2.22554494997761e-06
-1.39329635100739e-05
1.38778826423023e-05
-2.97261800762631e-05
-1.82758071592126e-05
-4.4576458387661e-05
-4.38694708296805e-05
-4.12649067210692e-05
-6.39851181881958e-05
-2.18896378069714e-05
-3.39685202856543e-05
-5.27203697020223e-05
-2.57387034807996e-05
-4.24784587911479e-05
-7.01969072155571e-05
-2.46020104371091e-05
-1.81843280201565e-05
-3.77848877476968e-05
-2.66314917913524e-05
-6.24820136268928e-06
-2.00275033335274e-05
-7.39465872868299e-06
-2.37594316980537e-05
6.99519452074407e-08
-2.56287624642595e-05
-2.13526452696333e-05
-5.92672957047188e-05
-2.10501454037655e-05
-5.40923248913419e-05
-3.21187609815235e-05
-3.56058118031219e-05
-3.43755771552628e-05
-3.26820993125478e-05
-9.09733132188491e-06
-1.16579798782722e-05
-3.0190627464953e-05
-4.14873789200005e-05
-1.03124065140012e-05
-2.71164914254049e-05
-1.64468844226254e-05
1.96532908007505e-06
-5.45364838014204e-05
-2.23753445269266e-05
-1.80217288536078e-05
2.39215637510861e-05
-5.14037176715094e-05
-6.44480478594474e-05
-3.68346710145587e-05
-3.65601425694488e-05
-4.89157998097537e-05
-2.9587238513077e-05
-2.03781258693906e-05
-2.31734747109555e-05
-4.51594588344488e-05
-4.3960757308342e-05
-1.10882746624827e-05
-6.6246613679552e-05
-2.84393105003856e-05
-3.27127530061054e-05
5.41754496132171e-06
-1.09371856155922e-05
-3.39872767145389e-05
-2.27702250668397e-05
-1.33564768917164e-05
-3.09552521994442e-05
-2.09245527575574e-05
-8.82870702138559e-07
-5.8506434997803e-06
-1.03523390907793e-05
-3.5180441693194e-05
-3.89555203914704e-05
-1.65677858138823e-05
-4.73544135361118e-05
-3.73405521250798e-05
-2.7800580954047e-07
-2.74836164571122e-05
3.33526979648353e-07
-7.96351491953541e-06
-3.5566715677673e-05
8.68035284385082e-06
6.32468723844946e-07
-3.84949591458911e-05
-9.86242928154969e-06
-3.60288514650078e-07
-4.46041541360944e-05
-2.58223529650036e-05
-4.11223615988607e-06
-1.47168792389572e-05
-1.13935643181073e-05
-1.26616147741238e-05
-4.43741187518382e-05
-3.8197671803749e-05
-2.25447867580564e-05
-4.27058450873661e-05
-3.69448717159654e-05
-3.967226366205e-05
-9.65342507639168e-06
-2.76119251522798e-05
-7.84641731909047e-06
-1.88957414732172e-05
-5.2590232437427e-05
-3.73176599112556e-05
3.42624545211583e-06
-2.22200478139032e-05
-3.55830504451408e-05
-5.42053476349154e-05
-4.0817158793785e-05
-6.54182576727085e-05
-4.59574111559719e-05
-1.39894967161822e-05
-7.80658408803909e-06
-3.8483676845849e-05
1.4823828259274e-05
-3.85685891799259e-05
-1.81463583634069e-05
-5.40875270058715e-06
-1.08866723267874e-05
-3.49170094682079e-05
9.97009544263495e-06
5.63670878123899e-08
-3.71452781904261e-05
-6.23313685720805e-05
-3.09077468284932e-05
-7.37057985751656e-06
-6.73114643435067e-05
-3.10725291484213e-05
-9.72162699168027e-06
-3.44201469018072e-05
-4.71823757823695e-05
-3.94727926110777e-05
-5.52543957546423e-07
-4.71751654333437e-05
-2.62699387054474e-05
-3.0955639800114e-05
2.50005967207988e-05
9.02619285610046e-06
-5.4701883152081e-05
4.64328234316833e-06
-9.47573164440668e-06
-3.42948591787594e-05
-3.2038441438923e-05
-2.67546916577299e-05
-1.72512792537518e-05
-5.08341215376533e-05
-4.22458343932592e-05
-4.44398203393128e-05
-7.09580886835995e-05
-5.29838564859897e-05
-3.48092903005529e-05
-5.36907171446945e-05
-6.51168956527242e-05
-3.093162716386e-06
-3.82645656667284e-05
-2.41663568810655e-05
-3.95765155968865e-05
-1.94619209570343e-05
-9.46771988403831e-06
-1.78935443510351e-05
-1.77638690795577e-05
-4.0974532018426e-05
-3.85964066879878e-05
-1.94074905396438e-05
-1.78005818430016e-05
-4.60917165500969e-06
-1.30218820754982e-05
-2.9255121501087e-05
-6.46739765854352e-05
-2.50022591101397e-05
-2.83964957629394e-05
-5.58059761124871e-05
-2.1511004002946e-05
-2.20206280761727e-05
-1.97185565868318e-05
-1.96915889690445e-05
-2.70070748382826e-05
-3.20909116100871e-05
-3.89074780564118e-05
1.56588318661879e-06
-7.31107367020786e-05
-5.47708719554438e-05
-1.91614962801288e-06
5.82951383190012e-06
-5.67328142916318e-05
-4.41233379095638e-05
1.22321092153867e-05
-1.76940828951732e-05
-2.63868462414213e-05
-1.79370802100739e-05
-4.90155232865103e-05
-3.69476358743257e-05
-1.04385958817522e-05
-6.47198856403818e-05
-5.98381390507973e-05
-2.01065489638411e-05
-2.80486535213997e-06
-2.66361110593173e-05
-3.46435348989753e-05
-1.86522966204078e-05
-6.15148672224104e-05
-3.24322162155498e-05
-1.4501617508688e-05
-3.60179254384089e-05
-1.57543751451804e-05
-1.0207267551595e-05
-5.83048943371213e-05
-3.91543023207615e-05
-4.35497170421881e-06
-1.60581812892167e-05
-2.27354654928681e-05
7.85327889696742e-06
-1.73643063718892e-05
-3.95689453836901e-05
-3.16385730081773e-05
-2.3351049370282e-05
-2.68094045360175e-05
-2.03620451214398e-05
-4.80568494460597e-07
-3.21056706250178e-06
-1.62224269334435e-05
2.98557917211334e-06
-1.59682452745746e-05
-6.18576655031785e-05
-1.95229300574374e-05
-3.77200491786999e-05
-5.80159434390088e-05
-7.92670419191101e-06
-2.52231505712457e-05
-4.82313714672792e-05
-1.64610531512188e-05
-2.08585807674109e-06
-3.81055334932518e-05
-1.49377632794889e-05
3.82093161566457e-05
-3.12586876775176e-05
-3.93897053964572e-05
-1.08276724985761e-05
-1.15073325568678e-05
-4.49946963623068e-05
2.3221285518962e-05
-2.06427835069807e-05
-6.82449014231459e-05
-1.98263725525082e-05
-3.51673065231165e-05
-2.63353891422791e-05
-4.15872346284598e-05
-3.19521582944748e-05
-1.37148868451271e-05
-6.67134061416567e-05
-3.96887221246562e-07
-3.4709692192118e-06
-2.78030274917595e-05
-2.75003065518788e-05
-2.97984969098821e-05
-4.84348199275256e-05
-4.20767729265654e-05
-2.46040984606373e-05
-2.94510394419151e-05
-3.20725213712183e-05
-3.73179454271848e-05
-2.099693848797e-05
-4.66040464125911e-05
-2.86988385836217e-05
-6.20317236638519e-05
-7.2940502657292e-05
-3.78723870665092e-05
-3.33023067911333e-05
-6.64250416455209e-05
-3.32539530328848e-05
-2.99452298852909e-05
-3.97933990016075e-05
-3.99402328924085e-05
-1.94188606863394e-05
-6.76145303967962e-05
-4.27307878354345e-05
-5.86441574066834e-06
1.51773595455564e-05
-2.09999931484682e-05
-3.36905550250774e-06
-1.51083652366209e-05
-6.13607189797971e-05
-2.42441304542043e-05
-1.19371815682669e-05
-3.702818809483e-05
-2.25654201716618e-05
-3.25885005363684e-05
-2.74972843512059e-05
-5.81562015684332e-05
9.33787749816059e-06
-4.38401782982953e-05
-4.87713351566597e-05
-3.18299753227862e-05
-4.15192397588968e-05
-3.16661735921572e-05
-9.73444829745403e-06
-3.36511874802799e-05
-2.82298562083308e-05
-4.44151970689583e-06
-2.40901250789481e-05
-9.60487251280021e-07
-8.06648129590972e-06
-8.0757338778363e-06
-3.20698873413664e-05
1.54891686300917e-05
-3.73842436143389e-05
-3.9558571645024e-05
-2.1360160333061e-05
-5.21895536825873e-05
-5.39497399938949e-05
-3.72503084384595e-05
-2.29876292078281e-05
-3.31783315070935e-05
-3.59309487611485e-05
-3.54354834786088e-05
-2.01517251898722e-05
-1.91159160661374e-05
3.37552062059506e-06
-6.09184399858094e-06
-3.27841556441626e-05
1.84141410153591e-06
-9.52067598480921e-06
-5.74966797247725e-06
-3.72491247503897e-05
-8.03247029547353e-06
-2.07147027790684e-05
-1.92244248442608e-05
-3.34006133528685e-05
-6.01884181387191e-05
-5.61487766676953e-05
-1.92096994363852e-05
-2.58963988438296e-05
-5.02244564059716e-05
-3.73688699602344e-05
1.15872859563576e-06
-1.32820216060638e-05
-4.73578514973287e-06
-1.11311670860353e-05
-4.57818452605934e-05
-6.65374153909594e-06
-9.42507830093968e-06
-2.41100722212888e-05
-4.76973521907449e-05
-1.15696649195697e-05
-3.74723889975959e-05
-6.11718017208559e-05
-4.28769076986229e-05
