# Supplementary material for: Research on computational propagation and identification of mine microseismic signals based on deep learning
Source: PLoS One. 2025 Oct 22;20(10):e0334641. doi: 10.1371/journal.pone.0334641 (PMC12543183; doi:10.1371/journal.pone.0334641)
Supplement: S7 Data — (ZIP) [file pone.0334641.s007.zip › 000100900001429.xlsx_0.txt_24.txt.txt]

-2.74572663012162e-05
-6.1565954444419e-05
-2.15719722737031e-05
-1.01309391172046e-05
-3.79113413577612e-05
-2.61330430634476e-05
1.8161552103684e-05
-1.06080722204896e-05
2.56553653940533e-05
-1.78238567611968e-05
1.24228768318289e-05
-1.72395609671921e-05
-1.65702380772331e-05
-2.61206349459989e-05
-3.92850415779879e-05
-4.37345819668296e-05
1.521152922954e-06
4.97538555136839e-06
-4.71915455429071e-05
-5.14879047308891e-05
-4.63559933569383e-05
-5.6342527463404e-05
-5.5613026360799e-05
-5.70971129186192e-05
7.06996428298358e-06
-1.44048200564912e-05
9.55157506352949e-06
5.87985196449842e-06
-1.63538480598735e-05
-9.43411607427985e-06
-2.91427376843664e-05
-1.93671294447806e-05
-1.30224942288136e-05
-2.38952427920657e-05
-2.12953710814085e-05
-6.08068824665257e-05
-2.31657743410532e-05
-4.25911278181429e-05
-6.23524234151227e-05
-4.25477329815405e-05
-3.41302204646886e-05
2.63224252894226e-05
-4.03123099090268e-05
-5.19556841003884e-05
-6.82790459475824e-06
-1.95681443781761e-05
-1.59419756122224e-05
-6.51610738315807e-06
-4.23541107229996e-05
-2.21886379493683e-05
-1.04886849399582e-05
-2.0078809890418e-05
-3.69078504957988e-05
-1.7880856469895e-05
-1.39287615015943e-05
-3.56322836901979e-05
-2.59080632323956e-05
-3.05765723591885e-05
-3.00200820794021e-05
-3.13439991743477e-05
-6.85704786059752e-05
-5.24337766126116e-05
-3.94066495443272e-05
-1.03614011355893e-05
1.62392914800392e-06
4.68120100586022e-06
-2.92934829104981e-05
-2.84737763379734e-05
-1.24208084302731e-05
1.43571671280801e-05
-5.56969222246935e-05
-1.83696761083237e-05
-2.6086893964102e-05
-2.54578994447074e-05
-4.17032696288349e-05
-2.63663655454404e-05
-5.21889191458707e-05
-7.59412257064882e-05
-3.34987628460287e-05
-1.30945942448311e-05
-5.28756267576653e-05
-9.31146288900545e-06
-3.75151800645812e-05
-4.17160919281549e-05
-1.47045405614505e-05
-3.99062031010147e-05
-2.32758017012646e-05
-3.20195377946314e-06
2.85468821989241e-07
-6.92303957659187e-06
-2.84726490115422e-06
-1.22554930531574e-05
-3.3974945813915e-05
-5.45863301193663e-05
-2.91807709505078e-05
-5.11825012938828e-05
-1.15685529566692e-05
-2.55257664514856e-05
-4.66895805781697e-05
-6.39787610909389e-05
-5.52731356424094e-05
-3.29854581130842e-05
-2.94930171813453e-05
-1.41162654502896e-05
-2.64196545503251e-05
-3.63521018353562e-05
3.36332352714587e-06
-9.68162150366767e-07
-6.58986094000801e-06
-4.3921837243675e-06
1.56708505366875e-05
-5.84188756840965e-05
-3.73867927042622e-05
-2.51195788718658e-05
-2.51614979013603e-05
-5.83383169856606e-05
-4.0380083513723e-05
-5.8497383237934e-05
-3.30856748654384e-05
-3.12110097879319e-05
-4.67277803612143e-05
-2.60760715200411e-05
-3.65976425921943e-05
-5.10946746804046e-05
-2.69090957094836e-05
-5.82657521272785e-06
2.43561176814936e-05
-1.10598831671064e-05
-2.125962492355e-05
-1.57014987579313e-05
-3.06603328664203e-05
-3.68749903319837e-05
-2.8095481732839e-05
-3.50636627333423e-05
-5.31385921925484e-05
-3.19430670207631e-05
-3.18759260959318e-05
-4.46312409501343e-05
-2.36115595513943e-05
-3.61164902020892e-06
-2.30162525532158e-05
-3.87820640764324e-05
-4.92775479752468e-05
-4.15962859375671e-05
-4.67210511629588e-05
1.02283485675037e-05
-4.42724172109984e-05
-5.15610427181446e-05
-5.88936944631731e-06
-3.12533507330255e-05
-7.35020905310274e-05
-1.67313990305243e-05
-1.82541904740331e-05
-3.67460077207675e-05
-4.18785078413206e-06
-5.71347250044664e-05
-2.53704832922207e-05
-4.51318840527438e-05
-2.543390003507e-05
-3.62830778365626e-05
-3.16120410019064e-05
-3.75667046249755e-05
-3.74936871721499e-06
-2.77733247739169e-05
1.68760255516251e-06
-4.45235201782357e-05
-4.53967512783854e-05
-1.69803164794907e-05
-3.93454261514903e-05
-1.49368887668895e-05
9.05966295011271e-06
2.13063364195352e-06
-1.92299705706554e-05
-2.04082465995955e-05
-5.34976818299428e-05
-5.60579006958751e-05
-3.76753714877164e-05
-4.17532838647023e-05
-6.03482537950645e-05
-5.01583934528328e-05
-6.28817874562811e-05
-3.05833066199648e-05
-5.5529302035422e-05
3.26309116957953e-06
-1.78655717824414e-05
4.9912031538682e-06
-1.18529428729218e-06
-3.07566813721499e-05
-3.89182162270273e-07
-3.84150800454298e-05
5.66151233412893e-06
-5.43030183510275e-06
-3.82652857565821e-05
-1.94777992216097e-05
-1.75156943761737e-05
-4.28678050885871e-05
-5.07338873156223e-05
-4.80575622707137e-05
-4.97714297885431e-05
-6.02280671730988e-05
-4.48755780663534e-05
-4.15981697887336e-05
-5.7988030033466e-05
-1.6862235574155e-05
-6.11929498480674e-05
-4.38913514095215e-05
-3.3819926164637e-05
-3.05407074376108e-05
2.44158406680356e-06
-1.68377578098496e-05
-4.14813620675713e-06
-1.35565506335384e-05
-4.63734354254503e-05
1.03192345316296e-05
-3.3827488184349e-05
-5.59861865258386e-06
-3.02315432896415e-05
-3.13913719991844e-05
-4.82546042242731e-05
-3.37693775727255e-05
-5.42978094117282e-05
-6.19574460597311e-05
-6.91027259161576e-05
-2.69764123963148e-05
-7.68921848689009e-05
-4.93110872312322e-05
-3.6822947449019e-05
1.22691387868614e-07
-1.48239219628669e-05
-1.17573257781212e-05
-1.62479489504282e-05
-2.92759413840481e-05
1.44933106582689e-06
5.65371380538806e-06
-2.77373098517186e-05
-2.65020205655507e-05
-4.84497987790162e-05
-6.17693504255086e-05
-2.94831041770379e-05
-2.3367724971465e-05
-6.42851881306942e-05
-7.694398733211e-05
-5.52067613783693e-06
-2.64260977827347e-05
-2.01964517489587e-05
-9.31549185509792e-06
1.46737751671573e-06
-1.76842609262528e-05
-2.20600845901498e-05
-1.69417233722426e-05
-3.47405352266346e-05
6.18526643477282e-06
-3.52066183844213e-05
-1.49740079844671e-05
-2.8427423322855e-05
-1.7165019943169e-05
-4.73379296145523e-05
-3.54153541227226e-05
-4.53176633230287e-05
-3.26654991143926e-05
-4.81217796412005e-05
-2.30131277577804e-05
-3.75912713541198e-05
-4.67555446313364e-05
3.46714746009876e-06
-1.77883222877337e-05
-3.86143430283062e-05
-5.91060477417108e-05
-2.71007264315526e-05
-3.37807872927629e-05
-3.60951958604131e-05
-4.15148540104213e-05
-4.00626042102464e-05
-6.71706637434571e-05
-2.32266307985419e-05
-3.8271914573693e-05
-2.30057286689493e-05
-5.70154187440756e-05
-5.13071330060705e-05
-2.22721793986949e-05
-3.09990987623224e-05
-4.318167819624e-05
-3.50088002929761e-05
-2.59903529015526e-05
-1.92490714818287e-06
-2.35430600875608e-05
-4.1257792969878e-05
-1.90152854661096e-05
-1.8902503736356e-05
-5.12043796138111e-05
-1.96395410156001e-05
-5.81420615904061e-05
-3.75944539879405e-05
-4.33980564723485e-05
-2.55280681428734e-05
-1.21482306400894e-05
-5.25036677641874e-05
-5.56938187677411e-05
-2.27000240502433e-05
-2.62428977847897e-05
-3.9364080317705e-05
-1.3174041750932e-05
-1.2881545046547e-05
3.950075735922e-06
-2.56049119457338e-05
-1.38442256178708e-05
-2.77046278428545e-05
-5.38986236456274e-05
-4.08361746909299e-05
1.07241669677422e-05
-4.9231197988734e-05
-1.32605827910438e-05
-5.88126691076248e-05
-3.40451559878341e-05
-1.57609846973267e-05
-1.04914379633715e-05
-3.58411660241885e-05
-4.95717536396261e-06
-2.43744392978847e-05
-3.11416307842341e-05
-3.39964009131165e-05
-2.80874332963118e-05
-4.38258790153286e-05
-3.84404167079863e-05
-1.0743724326517e-05
-2.94426678037629e-05
1.03703606993003e-05
9.67713982501605e-06
-3.88104467927632e-05
-1.99419914679989e-05
-1.87675552296427e-05
-1.97049713876454e-05
-2.02829118977502e-05
-5.68359430570933e-06
-2.0651718070382e-05
-4.46871292337205e-05
-1.52080836339732e-05
-4.98675926020078e-05
2.20499405836181e-06
-3.55034724912639e-05
-2.03335328644007e-05
-2.36139394243027e-05
-2.5791738601273e-05
-1.84500567626572e-05
-3.60135336277803e-05
-5.2441095424252e-05
-5.16309772753901e-05
-1.51986290013318e-05
-4.00532270261962e-05
1.56668076867882e-05
-2.54434580841039e-05
-1.60322793121153e-05
-4.80318460011753e-05
-4.20882624811044e-05
-3.43088560269856e-06
-3.83925077671794e-05
-1.02006160357815e-06
-2.2730854777456e-05
-4.2749166100523e-05
-1.56819770843339e-05
-4.86573389605378e-05
-4.7401101135491e-05
-1.02710227251232e-05
-1.951086219881e-05
-2.25709373542011e-05
-1.00736575098852e-05
-2.6241175306115e-05
-2.67127452565886e-05
-4.86132738383179e-05
-5.27626554996685e-06
-3.17655826594327e-05
-1.27991793260739e-05
-9.16954116602459e-06
-8.28260397217484e-06
-3.88029701062754e-05
-5.620620232234e-05
-5.60456142746713e-05
-1.91713562581018e-05
-5.17060702009807e-05
-2.97325993858066e-05
-4.69905925960511e-05
-1.37470924008742e-05
-2.89236756997756e-05
-5.28346543126423e-05
-2.85123747209538e-05
-8.82398465750742e-06
2.21711429719237e-06
-3.4298031790089e-05
-6.56876578302965e-06
-1.40626115229967e-05
-4.6230473787296e-05
-2.68418425813731e-05
-5.60896809779614e-05
-2.62237900696114e-05
-3.57303070625732e-05
-7.10995261746123e-05
-2.57674724821034e-05
-4.98827431700713e-05
-3.16472372439063e-05
-4.57333328976571e-05
-4.21793614616065e-05
-3.60565218526297e-05
-4.81463336753465e-05
-1.76150403149022e-05
2.18459875795072e-07
-2.35758798833025e-05
-4.24761294160234e-05
-2.4630089105559e-05
-3.514728447956e-05
-6.8484175856864e-05
-3.93834650306788e-05
-4.24888606555652e-05
-3.15860428914335e-05
-2.54222918968573e-05
-1.00343593920066e-05
-1.88650700103213e-05
-1.83924660674606e-05
1.65106839610558e-05
-3.58737514827484e-05
-3.67289098508605e-05
-1.58145724135488e-05
-5.05631029320957e-05
-9.25056453379098e-06
-2.70637819977474e-05
-3.34425340228398e-05
-1.85723246717586e-05
-4.58116434699251e-05
-9.40055936674282e-06
-2.84010956135032e-05
-3.63565144247674e-05
2.07343741173878e-07
-3.55437329503544e-05
-6.87905647327486e-05
-6.12481304389008e-05
-7.17570671362162e-05
-4.28964484051596e-05
-3.49635503871314e-05
-3.98375636209675e-05
-4.98596610498036e-05
-1.69680934049368e-05
-1.66595644768218e-05
-7.54004490658766e-05
-1.02598261800247e-05
-5.73067631610981e-05
-1.2467718854203e-05
-1.78352692609928e-05
-4.78990645021952e-05
-5.27051027323384e-05
-3.50902241298895e-05
-4.81217736819902e-05
-4.79771525106333e-05
-3.75233114528242e-05
-1.00351269357857e-05
-4.35863027093424e-05
-5.13350309141754e-05
-3.02454398154806e-05
-2.46943061472962e-05
-4.1635230871078e-05
2.44784537137503e-05
-1.08471915015492e-05
-6.76102032418962e-05
-1.50325414971583e-05
-2.68507823090739e-05
-4.42711734691284e-06
-2.34655252187014e-05
-3.43095731813085e-05
-5.0693938442066e-05
-1.09215028576502e-05
-4.58320139881183e-05
-5.74158041020233e-05
-5.14496275575006e-05
-5.03849665007099e-05
-3.78298841332845e-05
-4.03734655661927e-05
-3.02695785427361e-05
-2.70053300526307e-05
-2.68769057204205e-05
-1.90881060660845e-05
-2.06479917886589e-05
-4.04847771110471e-05
-2.23763812731506e-05
-2.29685281630192e-06
-4.75406551519058e-08
-1.78076871833389e-05
-2.31545549948959e-05
-1.15071531026269e-06
-4.20454689587558e-05
-4.68934877401363e-05
-3.64399469512199e-05
-1.30597028277818e-05
-2.45750731922118e-05
-3.91446338957161e-05
-4.21280480187048e-05
-6.05387804362424e-05
-4.18777288906892e-05
-3.54187001781883e-05
-2.45131627189123e-05
-3.79716900388042e-05
7.6743391655262e-07
-2.36719435974872e-05
-3.82964608130815e-05
-7.99087156370352e-05
-2.96748243567586e-05
3.33976553716341e-06
-2.93823142679416e-05
-5.53312735202129e-05
-1.66613737276721e-05
-1.44134306692161e-05
-2.07137616305295e-05
-9.62023706114337e-06
-3.0058289825296e-05
-3.33359555424092e-05
-3.13645536506894e-05
-3.71875524083617e-05
-2.90986088453827e-05
-4.48567847617611e-06
-1.15296822065838e-05
-1.4865303049945e-05
-4.62478237253744e-05
-2.85835475569676e-05
-3.57569782347674e-05
1.09494173306403e-05
-3.32865838262266e-05
-3.59477906600335e-05
-3.06684679706978e-05
-7.72591237021702e-06
-1.13061688626056e-05
-5.44065317115775e-05
-6.33644511411565e-06
1.57246137045448e-05
-4.41970330591362e-05
-3.129033052248e-05
-3.96471680856933e-05
-2.67632034036778e-05
-5.31754808395701e-05
-3.27891702168054e-05
-4.09997475091954e-05
-2.8519971873415e-05
1.85837679312486e-05
-4.31730163225344e-05
6.06635882848229e-07
1.2515726017927e-05
-1.65318408729881e-06
-1.43691101367695e-05
-2.87813363919147e-05
-6.56962788724131e-05
-1.36095140657329e-05
-5.83194289555014e-05
-3.7963371279777e-05
-2.504268283947e-05
-2.53057265220333e-05
-2.27753862395756e-05
-3.26996082166062e-05
-7.4221304093142e-05
-4.33226695234219e-05
-4.42352389588512e-05
-2.7544573708286e-05
2.34793709331914e-06
6.32351285833098e-06
-5.37846064951691e-05
-2.57938242154123e-05
-5.5985873081913e-06
-1.4195190610292e-05
-1.46195766818457e-05
1.82424835537732e-05
-9.32356935846431e-06
-3.35983928411039e-05
-4.40369190653099e-05
-6.8477390871684e-06
-5.13823002137826e-05
-5.67958173976901e-05
-4.61764671200747e-05
-3.28662331680301e-05
-6.02797113790562e-05
-5.52551882006711e-05
-5.06627013888856e-05
-5.77495081406473e-05
-2.63258620259726e-05
-5.27036607853908e-05
-3.95273393405811e-06
-3.18884925764283e-05
-1.71098713134826e-05
-5.49419320793522e-05
-3.66667539877131e-05
-2.53649272206143e-05
-3.01199315871315e-05
-6.2636970957581e-05
-2.47165530473533e-05
-2.82366702760059e-05
-3.48220635010191e-05
-3.92200863420011e-05
-2.43426521514706e-05
-5.89708690636575e-05
-5.26538812832015e-05
-1.62046944444435e-05
-5.55303903294283e-05
-3.33178825331855e-05
-2.14486017539271e-05
-4.5050375556499e-05
-1.83098651212641e-05
-5.09393030868546e-05
1.19055655874188e-05
-2.6916517868867e-05
-2.45502535349248e-05
-1.54338318212873e-05
-4.24078710658126e-05
-3.61393418228378e-05
-1.15266968489381e-05
-3.59032044822192e-05
-3.66306639201582e-05
-2.91754941336424e-05
-4.4622174175353e-05
-1.72112340164941e-05
-1.72215248653051e-05
-3.09195759507483e-05
-3.33486401210417e-05
-5.31348009373929e-05
2.93256520269446e-06
-1.48251938167196e-05
-3.40486639032648e-05
-2.29520891981011e-05
-4.92956411773216e-06
-1.52229053984585e-05
-3.35097764319194e-05
-2.82612015435605e-05
-3.59186529720512e-05
-1.35377275731809e-05
-3.82381175713486e-05
-2.39602821652481e-05
-2.223515684128e-05
-4.21644308400487e-05
-8.16008068687202e-06
-3.95488894907497e-05
-4.16870979708128e-05
-6.31526811317988e-05
4.81584330768493e-06
-2.91287906358693e-05
-2.99074279311562e-05
-2.91049649975479e-05
-3.33568008614778e-05
-4.32634771418563e-05
-3.73537706151515e-05
-1.86407558014253e-05
-3.93450619595006e-05
-1.41117633817845e-05
-5.31576330190263e-05
-5.42905019243085e-05
-5.94280933163137e-07
-3.79270606742085e-05
-2.60619570579497e-05
-3.57892907438024e-05
-5.31751914262022e-05
-2.74546400398377e-05
-3.87873287764959e-05
1.04024664073727e-05
-4.75071347710769e-05
-1.66142941228224e-05
-1.06629192989809e-05
3.86967131093768e-06
-3.96783927601664e-05
-2.51020859898212e-05
-3.19076480741102e-05
1.11966273596195e-05
1.87387089092433e-06
-4.280584888523e-05
-1.48314188670194e-05
-1.69078912396608e-05
-4.17470148406858e-05
-6.49775782348779e-05
-1.45916458456917e-05
-5.68632842620191e-05
-6.33421959572717e-05
-7.27480056458053e-05
-4.30595650383271e-05
-5.89962809126322e-05
-1.46134570766866e-05
-3.79103859328418e-05
-5.49485145931981e-05
-1.23887524732227e-05
-3.41557021111094e-07
-9.7104868703857e-06
-5.12519928350536e-05
-2.86998809603346e-05
-3.66400679905172e-05
-2.87628685374329e-05
-1.80801268154248e-05
-2.41712132459232e-05
-4.57275345547931e-05
-5.7786344268457e-05
-4.96403082408772e-05
-4.32811694064734e-05
-5.33527322106914e-05
-1.80267806861563e-05
-4.73984310614683e-05
-6.1006774763667e-06
-4.19778998919081e-05
3.61354075358922e-06
2.47930750001836e-06
1.25772663297157e-05
5.65580755471796e-06
-1.96271176404247e-05
-3.24080582092762e-05
-8.24829771468216e-06
-2.35509915176154e-05
-2.29569793961963e-05
-3.07295162446165e-05
-4.61110412865155e-05
-3.95211422493872e-05
-5.28193006378631e-05
-6.32178259932268e-05
-2.39938706794391e-05
-3.64713193765846e-05
-2.8116811346044e-05
-8.32973453118457e-06
-2.22663285805107e-05
4.08614366404679e-07
-3.99859446876583e-05
-6.13561604096785e-05
-2.61522269137261e-05
1.09969894631962e-07
-1.53272151770132e-05
-1.06510017475628e-05
-2.57745157828466e-05
-6.48945384903021e-05
-5.4116431089577e-05
-6.87156435021425e-05
-3.20723102339321e-05
-3.00584381131064e-05
-6.30474641530536e-05
-1.16772992428817e-06
-2.82415883023736e-05
-1.71825954605887e-05
-1.8888121569343e-05
-2.81426432468711e-05
-1.79543805002701e-05
-1.49345769941875e-05
-1.11013075372094e-05
-1.68072688706398e-05
-4.09226029894553e-05
-2.7307056407999e-05
-2.91862563842419e-05
-3.60731490314214e-05
-2.30561756920125e-05
-5.77253733037037e-05
-4.23858728084068e-05
-3.08672698124103e-05
-4.35706146996551e-05
-4.09373879000633e-05
-1.65497897507969e-05
-5.0031594200584e-05
-2.99801689523032e-05
-6.98568784130475e-06
-3.08003722566864e-05
-1.82487522224756e-05
-4.21860087855435e-05
-2.7550940705045e-05
-1.66235623773716e-05
-3.52387358888568e-05
2.00888663795062e-05
-2.40730061631922e-05
-1.26051695281873e-05
-1.42839932921782e-05
-2.29968405784283e-05
-6.59131837502326e-05
1.21262157565579e-06
-3.73147703749361e-05
-3.26551236958183e-05
-3.8534320273086e-05
-5.72601495007637e-05
-3.53534543342056e-05
-5.34834663160594e-05
-3.34570544988622e-05
-6.17076592039913e-05
-5.96273817989226e-06
-1.0228203611489e-05
-2.09332938417777e-05
8.97316565753848e-06
-3.95157303976376e-05
-8.17247243201976e-06
-2.87559655837332e-05
1.46712132000124e-05
-2.98414382799156e-05
-4.72096794980838e-05
-2.13340708494669e-05
-2.61601923666371e-05
-2.75764230506882e-05
-3.2045355707927e-05
-3.08682359488184e-05
-3.59440629454106e-05
-3.97223317322584e-05
-3.27646256056533e-05
-7.88404923302048e-05
-3.50904314759412e-05
-2.41041786477999e-05
-1.515719709837e-05
-3.79064713639206e-05
-7.34397675971487e-06
1.29138065880964e-05
-6.15201045052031e-06
-2.47883488982813e-05
-2.23497946565706e-05
-2.95901612371279e-05
-2.00183729741704e-05
-9.40465288230667e-06
-3.08653935721848e-05
-4.27787400677015e-05
-4.3930345223089e-05
-4.3754100020665e-05
-3.36824071107824e-05
-1.99320812707525e-05
-5.62802352873503e-05
-6.17032240873155e-05
-1.66033020867886e-05
-2.63115914558877e-05
-2.88955292915788e-05
-4.12633911998345e-05
-2.65528855092081e-05
-2.64482083796052e-05
-1.24316952790086e-05
-3.73205761869647e-06
-5.13932181574201e-05
-1.6920964997023e-05
-2.76776853965752e-06
-1.65579701243145e-05
-5.94355690539637e-05
-4.07749690477803e-05
-6.27313189058309e-05
-6.33047502486249e-05
-2.90976887142858e-05
-1.96416922818056e-05
-3.63924363259977e-05
-3.78551582007777e-05
-1.66793087552487e-05
-2.56369457765302e-05
6.28864166339496e-06
-6.35014926456619e-06
-2.88512490365618e-06
-2.23752092043487e-06
-1.04425561434156e-05
-2.3250020449289e-05
-1.88367061747793e-05
-4.59577751547793e-05
-5.15725232143869e-05
-6.09674669324219e-05
-4.65731049113568e-05
-2.1303646521131e-05
-2.90544881241603e-05
-2.65333560288151e-05
-2.40535472272516e-05
-3.54340156922596e-05
-3.09649313219022e-05
-3.23399528866941e-05
-6.25430098195066e-06
-2.24258223871066e-05
-3.43470069334132e-06
-7.08785902309109e-06
-1.62877565587272e-05
-2.8558034288993e-05
-1.81559222841778e-05
-6.17688626310874e-05
-6.98439666225796e-05
-4.46605590271324e-05
-2.9076914407601e-05
-4.50303545784845e-05
-5.14654338690464e-05
-5.95065042879809e-05
-4.85566359076287e-05
-3.33899377467069e-05
-3.67227609227338e-05
-1.34662727560128e-06
-1.50827608310489e-05
-5.23280830789039e-06
8.2129517849344e-06
-1.30362475516391e-05
9.87585332091324e-06
-4.5322021001109e-06
-4.77613384862634e-05
-1.56889587500399e-05
-3.13002979657367e-05
-4.25831168868774e-05
-7.5034887208013e-05
-5.57063108693639e-05
-6.08481411504423e-05
-7.42213424310275e-05
-3.97158977007774e-05
-1.71774756670632e-05
-2.27433508739905e-05
-4.3664952884472e-05
-1.23498043723915e-05
-1.95125112903646e-05
-2.24062707402787e-05
-5.1677108219026e-05
-2.07279439248186e-05
-6.57460037029416e-05
-5.26840544777612e-06
-1.90051176268201e-05
-5.28375405307014e-05
-3.02480696785633e-05
-3.09456456538218e-05
-4.04663481852462e-06
-3.71497993394571e-05
-2.01652104317112e-05
-5.42712581994439e-05
-1.45941628026604e-06
-5.05890255540549e-05
-3.75298491889489e-05
-2.99946510413013e-05
7.3752586120353e-06
-4.09324869341798e-05
-4.4660657916019e-05
-3.16061301784941e-06
-1.69299110034054e-05
-1.96407026654859e-05
4.86115845656923e-06
-2.47499536911643e-05
-3.61807623616804e-05
-1.87213942034995e-06
-4.59459973087133e-05
-3.10152449913619e-05
-4.64155302348458e-05
-1.76718119623948e-05
-2.9099677935181e-05
-2.48729969713354e-05
-3.05019665163098e-05
-4.2826830087247e-05
-4.36072661524824e-05
-1.81093417032811e-05
-2.99463441557904e-05
-3.97467046289291e-05
-5.00148786732782e-05
-5.83982349638709e-05
-2.5135418877801e-05
-3.48491984480856e-05
-3.73769330070707e-05
-4.14150850365666e-05
-2.81965983076994e-05
-3.21556401660987e-05
2.73798562405152e-06
-9.71487959086729e-06
-2.08943125504695e-05
-2.01605096940521e-05
-6.9708996274105e-06
-3.99840020599426e-05
-4.05641034357343e-05
-5.80838989771812e-05
-7.07213247052755e-05
-3.20102914172315e-05
-3.89776130469394e-05
-6.66679400168869e-05
-1.287267442081e-05
-2.89752593562495e-05
-4.14627583781262e-05
7.75247235687101e-07
-1.1955536220487e-05
-2.28039521589499e-05
7.81845477772097e-06
-3.6762733930472e-05
-1.42219076975781e-05
-4.66259438959939e-05
-3.85686299464587e-05
-3.30202252480932e-05
-2.97128884676987e-05
-3.50152390055376e-05
-1.40172801346088e-05
-1.7105171942004e-05
-2.84414691727045e-05
-3.43186626446261e-05
-9.07868729007364e-06
-3.89017965031908e-05
-2.94566892322254e-05
-1.60320535357519e-05
-2.31828816655836e-05
-4.98451076056065e-05
-4.15860858851377e-05
-2.18197044286082e-05
-4.76721745680809e-05
-1.71256643309298e-05
-3.84038049956986e-05
-3.52816531091132e-05
-2.02454401998149e-05
-2.33530665549631e-05
-3.63196901453066e-05
-2.55174553599027e-05
-2.21362337849995e-05
-1.84513460311816e-05
-2.12351569037689e-05
-2.15492100877188e-05
-2.97072434943475e-05
-2.69895842523167e-05
-5.45041631751805e-06
-7.59581897794688e-06
-3.60286193035355e-05
-6.97823442240314e-06
-1.31094326737592e-05
-1.0535308917875e-05
-3.44183475599393e-05
-1.65568568094824e-05
-4.39855466509436e-05
-5.65429221864312e-05
-5.24631161939342e-05
-2.63740933589266e-05
-4.91739725392874e-05
-2.7343530968267e-05
-3.08060313506828e-05
-4.70037863061638e-05
-6.22372661370402e-06
9.52807613295168e-06
-8.06168904436699e-06
-5.56175238072735e-05
-4.00649063194171e-05
-1.9528073939257e-05
-3.15839848287249e-05
-2.51932001653276e-05
-2.39144655901607e-05
-3.53656335009421e-05
-2.8935651770377e-05
-4.76267415757034e-05
-1.88100539787961e-05
-1.97804674649573e-05
-3.55327523172225e-05
-4.10914909705477e-05
-3.87456646521213e-05
-3.07653749620415e-05
-3.64735118952386e-05
-4.15358192033443e-05
-4.05593521542282e-06
-9.32459272732565e-06
-1.06515254191239e-05
-2.43296241874551e-06
-1.66618578431111e-05
-1.64865302693114e-05
-3.58216292076645e-05
-2.27780653848745e-05
-4.38115728536396e-05
-1.60633589148376e-05
-1.96298996724029e-06
-4.25789689772733e-05
-4.64375769499459e-05
-2.20032335589484e-05
-2.74741176726492e-05
-4.74156768450913e-05
-2.99196117285766e-05
-1.71242798035962e-05
-4.01196040629454e-05
-3.10309295956843e-05
-2.0482753906444e-05
-4.37076878741509e-05
8.50498326110424e-06
-2.91717532935807e-05
-9.25595433285855e-06
-4.24103178920016e-05
-3.21128429854743e-05
-2.38224530313491e-07
-2.86659740004678e-06
-3.22610866764069e-05
-3.32557016590166e-05
-1.41061871260276e-05
-3.65819500733734e-05
-4.56911039575845e-05
-4.90421063363282e-05
-3.79518430237187e-05
-4.7461635448766e-05
-1.36828252553301e-05
-1.45737996523541e-07
-5.14230467634581e-05
-2.56630841839423e-05
-5.15776529669818e-07
-2.28335162877646e-05
-1.35979945365062e-05
-1.14454643642075e-05
-2.41639875157327e-05
-2.12793268334486e-05
-1.48497706422429e-05
-3.05151918489388e-05
-5.40206182426178e-05
-6.64016195789161e-05
-4.07942422825947e-05
-2.04913997649328e-05
-1.55190886673671e-05
-6.88380749714424e-05
-3.34788679353936e-05
-4.98806527479512e-05
-2.94931093560934e-05
-4.68329599429115e-05
-2.03829390676481e-05
-6.04753395313516e-05
-2.25313368333214e-05
-5.22831390491812e-05
9.31538547976944e-06
-1.76025169172166e-05
-4.7619620096367e-05
-3.63382825128881e-05
-1.65365448832949e-05
-2.71644624737207e-05
-5.15509291113754e-05
-8.8414831032793e-06
-3.56157243060998e-05
-4.6755927469399e-05
-2.23707933304109e-05
4.09248298339123e-06
-4.03853963343438e-05
-5.34035089360798e-05
-2.64377716477288e-05
-3.13747893698234e-05
-3.05799395375575e-05
-5.39068133429784e-05
-4.09469576297751e-05
-6.69036295361525e-06
-2.12733156377257e-05
-3.21663532123033e-05
-5.04608055404759e-05
-1.68752845977961e-05
-5.18637262216918e-05
-3.99320810211817e-05
-1.90745332244738e-05
3.83065686721713e-06
-5.97784975865643e-05
-2.13547628685763e-05
-7.15207473477265e-06
-2.24158492048666e-05
-2.04674937975712e-05
-3.8739796664625e-06
1.08244937746322e-06
-4.54991933735852e-05
1.60324459641802e-05
-6.25508315277827e-05
-2.6604447873362e-05
-3.7412050987993e-05
-4.70370584310101e-05
-3.57471976266236e-05
3.23604393192243e-06
-4.55180396844227e-05
-6.66829992436432e-05
-4.2741678022393e-05
-1.7892743206293e-05
-6.1907498186086e-05
-6.3520004121437e-05
-3.25637558953662e-05
-4.00941256463669e-05
-1.28551282712231e-05
-1.4104488192058e-05
-2.32041784811257e-05
-3.28572176535914e-05
-2.28125393468754e-06
-2.5066848442486e-05
-1.30849442249645e-05
-3.4809292955073e-05
-9.78820332869389e-06
-3.84017670828253e-05
-4.00176333021961e-05
-3.58845354729408e-05
-1.90400413141602e-05
-2.67401033097179e-05
-2.36368254945847e-06
-3.19254132211985e-05
-3.54881317078067e-05
-1.8723544309264e-05
-4.7883397265673e-05
-6.67413865879718e-05
-4.23503226126036e-05
-2.02248844217741e-05
-2.35271867332391e-05
-4.3951548572068e-05
-3.4999508632424e-05
-4.24700263943208e-05
-2.42081903473895e-05
-7.99717285935996e-06
-1.26688910190367e-05
-5.44626126101358e-07
-5.13412917569963e-05
-5.88091616718712e-05
-4.01583839713362e-05
-6.15163594156194e-06
-5.16302984764994e-05
-1.54875526103666e-05
-2.98027211454935e-05
-1.83862122858613e-05
-6.02302308317954e-05
-6.17301100963873e-05
-4.19085726777133e-05
-5.57946206433194e-05
-1.93719859435661e-05
-1.95167428340514e-05
-2.18358175275357e-05
1.78678431657278e-05
-3.52263062661547e-06
9.85284126488117e-06
-2.62239838114731e-05
-1.02674430386649e-05
-2.54061156759544e-05
-3.09832331825293e-05
-2.73058313228925e-05
-6.93696328388524e-05
-1.23567246543494e-05
1.63323745675142e-06
-2.7358035440093e-05
-4.16560827931286e-05
-1.91232656999073e-05
1.61548315380687e-05
-4.93649545851058e-05
-3.92560003407384e-05
-1.59344807732543e-05
-3.47002934146784e-05
-2.90141242905681e-05
-5.91616032717002e-07
-3.25768919552547e-05
-1.03995139740226e-06
1.56828098579492e-05
-2.04653603346046e-05
-2.65673714019817e-05
-2.50735548584465e-06
-3.27812163942335e-05
-1.69617550997265e-05
-4.8839344384064e-05
-3.9436376274171e-05
-9.03298292105825e-05
-1.88862167057556e-06
-2.21264134428239e-05
-5.07104782279774e-05
-2.50895420726111e-05
-4.14997084442505e-05
-2.50774338055379e-05
-2.41010231088041e-05
-1.45305729663333e-05
5.2428140623124e-06
4.99436693017455e-06
-9.30020007667938e-06
-1.74442335612292e-05
-5.04374948769017e-05
1.18825250564172e-05
-1.81626416561985e-05
-3.04913901069202e-05
-4.01003222768195e-05
-4.34407651063568e-05
-2.45228359151748e-05
-3.30360086696817e-05
-4.85352843254068e-05
-4.72816538432173e-06
-3.22648675434775e-05
-6.55151598100503e-05
-1.36532993163555e-05
-2.00989310060386e-06
-3.69833285336042e-06
-2.72750471669109e-05
-2.17910096019083e-06
-4.34782440379185e-05
-2.93897725999017e-05
-2.18741511819727e-05
-2.34558355246395e-05
-3.00239462525011e-05
-6.3081606184134e-05
-6.4929689750979e-05
-5.44948544620229e-05
-2.91481347325721e-05
-2.88841167409143e-05
-8.70310208808826e-05
-3.05204540561825e-05
-4.43018693763827e-05
-1.63774150045595e-05
-6.99830994415946e-05
-3.72722904003146e-05
-2.59331373713997e-05
-1.22654216417194e-05
-1.1724338605734e-05
-1.484916736842e-05
-3.10868017742398e-05
-1.93441483743991e-05
-5.03711745474548e-05
-4.58975235320654e-05
-1.72266544156159e-05
-4.63792451107957e-06
-2.98722505309742e-05
-3.75948292204102e-05
-2.80813648802799e-05
-5.89676902480738e-05
-1.9832368957243e-05
-3.97790890268771e-05
-1.74317180949429e-05
-3.67532027449869e-05
-3.51916385857276e-05
-5.53325281139009e-06
-2.59468111959209e-05
-3.5784210842925e-05
-2.20043685425351e-05
-3.59331337204265e-05
-2.68861365018177e-05
-2.76607223056009e-05
-5.85014159010878e-05
-5.24951031788999e-05
-3.02769627413735e-05
-4.85230913582871e-05
-2.58580056757644e-05
-1.89130340896521e-05
-3.17944331371982e-05
-1.41276078450583e-05
-7.81626362538276e-06
-9.11507076538275e-06
-4.52604098522993e-05
-5.72909334940052e-05
-2.89176238153714e-05
-3.1424353316814e-05
-2.35975697573975e-05
-4.22696085878867e-05
-3.72356739688281e-05
-1.88934509968999e-05
-4.75093423642997e-05
-3.03461509772819e-05
-2.63754027060782e-05
1.34676229516202e-06
-3.07056987367482e-05
1.5077446466981e-05
-1.76233781927893e-06
-4.0117015963819e-05
2.70019489091388e-06
-3.32697532164161e-05
-4.33957918294696e-05
-5.83948751019802e-05
-7.62472570211297e-05
-1.95057463596744e-05
-2.81922432633544e-05
-8.06760114747e-05
-2.36461915399648e-05
-3.03496958563088e-05
-5.00485586594762e-05
-1.77825270502964e-05
-2.89267101601991e-05
-1.25685492627931e-05
5.18294461230995e-07
-2.57857877513765e-05
-2.3116919225345e-05
-1.40731700696003e-05
2.21802068523312e-05
-4.82737021805849e-05
-7.9452757201036e-06
-5.63190878339461e-05
-4.94980735102377e-05
-3.90974086800993e-05
-5.01955399805151e-05
-6.52404225329035e-05
-4.55564255902369e-05
-4.71472245072683e-05
-7.01322601582615e-05
-1.95040705729244e-06
-3.63101062909176e-05
-4.33969055517054e-05
-1.78695969650912e-05
-7.49661745018307e-07
1.22041227152633e-05
-3.97343367561891e-06
-8.80437616174782e-06
-1.34159042860373e-06
-6.9627106954877e-06
-2.47088444132593e-05
-1.82951988013343e-05
-4.81076636644466e-05
-7.74270510891954e-06
-3.80861204560442e-05
-6.37777538487429e-05
-5.75202094708475e-05
-1.53073471641697e-05
-4.46181751422114e-05
-4.50968753070455e-05
4.32496256114385e-06
-1.3941218052896e-05
-3.41923538779683e-05
-1.80582147685275e-05
2.22591847405869e-06
-5.28540012352375e-05
-4.93188568597834e-05
-2.04908660186654e-05
-5.08210293115363e-05
-9.49266214435011e-06
-2.11340250761066e-05
-4.747738849889e-05
-5.80685879228831e-05
-7.562784962336e-06
-1.54219052820576e-05
-3.26440654248627e-05
-6.6995594416907e-06
-5.0997747361976e-05
-4.91195789946677e-05
-2.83406180636335e-05
-2.08890059757202e-05
-7.59622003969884e-05
-1.07368213374461e-05
-3.20730788170267e-05
-4.78481153543872e-05
-1.53981334109421e-05
-3.04813074737827e-05
-3.26392673170071e-05
-5.01428193474818e-05
-2.53300879510266e-06
-3.24935391871233e-05
-8.63908486417679e-05
-3.41712606157822e-05
-3.92854548379513e-05
-5.50694543055799e-05
6.96807013255698e-06
1.15123350364695e-06
-2.58840973093141e-05
-1.17184892484023e-05
-6.27485608406944e-06
-4.39995433144757e-06
-1.27912196706947e-05
-1.86819715429356e-05
-6.15904361425145e-05
-5.72390224940865e-05
-1.23262377539711e-05
-1.97070281511303e-05
-4.05075379680793e-05
-4.16413704419089e-05
-1.20365635466008e-05
-4.1891179975042e-05
-2.23734268974689e-05
-3.50494417606789e-06
-2.88245488877409e-05
-3.60332202978548e-05
-1.37333138250405e-05
-3.91866633982831e-05
-6.30127110875622e-05
-2.22968099633041e-05
-2.82013637078562e-05
-5.93851810172035e-05
-2.55345895517395e-05
-1.61461855417943e-05
-4.34821027151098e-05
-2.69973666668263e-05
-7.0129353403708e-06
-2.99636029986778e-05
-1.98902641640109e-05
1.16002283012634e-05
-4.70732969731473e-05
-2.10447608306441e-05
-2.70089106265437e-05
-8.97727800764225e-06
-4.75641062047325e-05
-3.15276305478952e-05
-2.29882790035689e-06
-6.82505012302794e-05
-1.53998443528567e-05
-5.41589878947221e-05
-3.73201299677937e-05
-5.02939006499361e-05
-1.97791095388166e-05
-2.63755758802747e-05
-2.12972491730809e-05
-1.65849976837427e-05
-4.23196547409249e-06
-3.47366204212105e-05
-2.49547680129239e-05
1.01565303524227e-05
-6.33078727189007e-05
-2.88031283242193e-05
5.53363933259463e-06
-1.84221363677298e-05
-2.27096193706578e-05
-4.0830266025892e-05
-4.49215462353969e-05
-3.92866039416039e-05
-3.14859971680914e-05
-6.39658756564548e-05
-3.82389862426975e-05
-3.57414534725448e-05
-3.70920873271272e-05
-3.27632302648706e-05
-2.87272600869552e-05
-2.52675131211484e-05
-4.85912393510862e-05
-5.20458217171949e-05
-3.22183491597218e-05
-3.23721912448684e-05
-1.85786975350024e-05
-2.84318833177408e-05
-3.51178127305764e-05
-9.18438980934455e-06
-4.08624579403574e-05
-4.69934243174105e-05
-1.34156379379871e-05
-4.48216854411754e-05
-7.87415122172896e-05
-5.00872643748901e-05
-4.0761226633821e-05
-5.56715281523014e-05
-3.02460480768769e-07
-2.09230041936977e-05
-3.27982244616422e-05
-5.93867767531796e-05
-2.75858697001794e-05
-3.22512838993982e-05
-2.00068936527784e-05
-8.01516381861373e-06
-5.84451152945176e-06
-1.52041186110106e-05
-1.09562776022173e-05
-1.09017382286312e-05
-2.44987927110051e-05
-2.50469916668533e-05
-4.42649967116966e-05
-4.14983726439058e-05
-6.66500455299539e-06
-5.48153491485409e-05
-2.0643550235333e-05
-2.36226712427506e-05
-5.75604718701681e-05
-3.6568431799627e-05
-2.76734177675255e-05
-2.32279927096744e-05
-1.43081825647146e-05
-4.15052559142634e-05
-2.07479218321444e-05
-3.77207340152649e-05
-9.87754329144132e-06
-2.16588955480229e-05
-4.93288975392291e-05
-3.37510586461349e-05
-3.73899482943062e-05
-4.4958417368271e-05
-2.55054001637574e-05
-2.48231556145837e-05
-2.42321200871903e-05
-1.51158668491919e-05
-3.10977502653029e-05
1.48033581229734e-05
1.4572836797952e-06
-2.44549107606502e-05
-1.016154980785e-05
-3.63841591840448e-05
-1.44182145750267e-05
-4.38492520281201e-05
-8.43401734154757e-05
-4.76981641497198e-05
-2.90617947558971e-05
-6.26209404115792e-05
-1.24712111660278e-05
-2.18150822669246e-05
-4.6804033098055e-06
-2.06066382068371e-05
-3.35793535855183e-05
-3.59935122970874e-05
-4.14067120870566e-05
-3.40256852639047e-05
-1.70934585174837e-05
-2.40503698089448e-05
-2.72387405044164e-05
-1.03598724335956e-05
-5.00948853542643e-05
-2.75873859758526e-05
-5.21514202463494e-05
-6.04600224231963e-05
-7.37300727782012e-05
-1.74228952856506e-05
-9.66329077966449e-06
-2.76085125478341e-05
-3.82322186190822e-05
-1.68486897295717e-05
-2.60026721927054e-05
-1.4903762986846e-05
-1.03108273807495e-05
-6.76948853909516e-05
-2.27526522338251e-05
-6.34735432614191e-06
-1.45952053445215e-05
-6.26744565184035e-05
-4.46933284650761e-05
-5.51384809567538e-05
-2.33668404834617e-05
-2.70795742437359e-05
-2.00910367989368e-05
-6.2184244209426e-05
-3.9032595976718e-05
-2.28849858064689e-05
-4.35642413831045e-05
-1.42184017473303e-05
-9.55687444590575e-06
-2.79177687128732e-05
-2.29809187564265e-05
-5.86202392015148e-06
-1.9310885584343e-05
-2.64544192711603e-05
-3.6645960083116e-05
-1.19234621207978e-05
-3.66231683494366e-05
-2.16734150377386e-05
-8.78264622449601e-06
-5.49077721308229e-05
-5.65093290763639e-05
-3.63915701578576e-05
-3.99398928401137e-05
-5.16545292540287e-05
-1.69354147808364e-05
-4.46251501912544e-05
-2.44872611737073e-05
-4.54868687453965e-06
-9.80473874131578e-06
-2.64310971717909e-05
-2.2346615011722e-06
-2.79783628374564e-05
-3.31355772158584e-05
1.66563233777865e-06
-2.01429644461807e-05
-5.229622578245e-05
-1.68298249108647e-05
-2.92393039070937e-05
-1.39259661506456e-05
-3.7633307106171e-05
-1.60046248748897e-05
-1.41633718772043e-05
-4.46788629471449e-05
-2.93563370032488e-05
-6.07208246900496e-05
-2.62279988213957e-05
-2.78503151105866e-05
-3.24335596264051e-05
-2.72937505728629e-05
-2.55952396739813e-05
-1.51775315417294e-05
-4.63526422327152e-05
-9.16631231564272e-06
-1.7702716400374e-05
-1.96855810429475e-05
-2.83869134859002e-06
-4.54535611085145e-05
-5.55590357088709e-05
-4.146392254844e-05
-4.94271684535061e-05
-4.02448871610975e-06
-5.0726375811851e-05
-5.87766067283291e-05
-4.89611546431647e-05
-3.92111908762878e-05
-5.2774143178419e-05
-4.05633164611536e-05
-3.84796459655109e-05
-5.15454781358117e-05
-4.37841434742086e-05
-2.79282690311396e-05
-1.70983716297234e-05
-8.39750205038314e-06
-2.61086968069168e-05
-2.45051834151885e-05
-3.02269658968019e-05
-1.62871192752833e-05
-1.65238740118595e-05
-7.11086628316072e-05
-3.94873070926135e-05
-7.62598429065321e-05
-6.64275704595841e-05
-3.09645157862311e-05
-6.26091259178398e-05
-5.79795701678158e-05
-5.71196318036944e-05
-3.70020193490596e-05
-6.07091135864916e-06
-1.32182284219891e-05
-3.76491346055518e-05
-1.13715860909725e-05
-1.56560135120492e-05
-6.88004702176914e-06
1.40029141246779e-05
-1.32020619194628e-05
-2.63281024016458e-05
-1.75268921616657e-05
-2.02944501360867e-05
-2.38839877544131e-05
-4.28575311441124e-05
-4.9708535873615e-05
-7.37598137020057e-05
-4.72015330810888e-05
-6.56544317559669e-05
-4.8495872418094e-05
-1.16663684792314e-05
-6.38709313008084e-05
-3.93635398819857e-05
-6.17354149772386e-05
-2.24460016251966e-06
-7.25201408732897e-06
-1.30503923467692e-05
-1.73130348238832e-05
-1.46300973395661e-05
-2.54836135531222e-05
-3.31121497112966e-05
-3.58274666192329e-05
-9.85147416889928e-06
-3.4904079296745e-05
-2.99576493009638e-05
-1.55574884084688e-06
-6.14551145245035e-05
-2.7772362126708e-05
-4.2884783860324e-05
-7.86229829932338e-05
-3.89762345921253e-05
-2.82983653330801e-05
-6.17879475509163e-06
-3.42129406076115e-05
-2.10350631232541e-05
-2.49928298599404e-05
-1.22768480830775e-05
2.56644139846328e-06
-2.04647517292424e-06
-2.55852320786229e-06
-1.46926055298379e-05
-1.82413747774861e-06
-2.32053923843794e-05
-5.94502742551867e-05
-9.78356105467454e-06
-6.2081016970265e-05
-2.8550456792503e-05
8.65200342694042e-06
-5.8841299067102e-05
-1.51922063163878e-05
7.64613671848111e-06
-3.4242212306127e-05
-1.95967305043548e-05
-1.87978820029498e-05
-1.54229090716422e-05
-2.40652898284809e-05
-4.06530130773482e-05
-2.89641101076992e-05
-2.83025451545308e-05
-2.64201811079805e-05
-4.46505973704285e-05
-1.18125996162248e-05
-6.39839130229223e-05
-2.29908393139364e-05
-6.75172601838807e-05
-3.27570067780885e-05
-3.9202258998078e-05
-1.48436904549531e-05
-5.18081999364568e-05
-3.21809435281316e-05
-3.73374030570446e-05
-2.20768898249629e-05
-4.51133896816969e-05
7.25383785725822e-06
-2.95811262375924e-06
-2.69605123059944e-05
-2.98130519412844e-05
-1.12731845325698e-05
-3.61345883422416e-05
-5.09163895998014e-05
-1.48963273737332e-05
-3.04702394449195e-05
-1.75023306867105e-05
-2.33938900442782e-05
-1.44905789818395e-06
-2.56307368851772e-05
-1.06359601730452e-05
-3.86589200295292e-05
-4.41903269631247e-05
-1.07418035456818e-05
-2.89542132779013e-05
-2.18516515007581e-05
-2.87291634537274e-05
-2.92943713126899e-05
-3.67470946059388e-05
-1.96473469502103e-05
-2.90429809516834e-05
3.05733159738764e-06
-6.43142686136505e-06
-1.74793032238626e-05
-1.24294093043301e-05
-3.1221653992731e-05
-3.02435205107577e-05
-3.43155216411659e-05
-5.7953541394835e-05
-2.04724534406084e-05
-9.98207094534718e-06
-3.27432635903659e-05
-3.56571455766808e-05
-5.24682535102001e-05
4.34533313459068e-06
-9.91410977666117e-06
-2.81441660822836e-06
-3.92325229989342e-06
-6.37877879193796e-05
-3.26185024561338e-05
-3.15448153438511e-05
-6.32318807999659e-05
-1.73907368657551e-05
-2.32084252833683e-05
-4.23482736426727e-05
-5.83224068517076e-06
-6.56008819700974e-05
-6.96588311161583e-05
-2.57623645994331e-05
-4.20217918682124e-05
-7.03030889085533e-05
-2.09897545659381e-05
-3.16657065402501e-05
-1.54297277932583e-05
-3.5217794855627e-05
-1.84073248058375e-05
-3.29617377339273e-05
-9.82338432005066e-06
-2.78403086832281e-05
-6.98722044812295e-06
1.93344552369582e-05
6.44991229559115e-06
-2.297987231016e-05
-2.43783314056692e-05
-6.64440908463558e-05
-5.51952906393245e-05
-4.51400246412224e-05
-3.60145123301036e-05
-6.7729053246142e-05
-4.13126416798656e-05
-2.54913258951092e-05
-2.9898059285915e-05
-2.24032436525801e-05
-2.39989588987782e-05
-9.04765103536909e-06
-6.20740678422771e-05
-2.36013175111436e-05
1.89080556139702e-08
-4.44287730245255e-05
-2.9799964364235e-05
-4.12388838935467e-05
-3.84910353253902e-05
-6.92457125103594e-05
-5.1128486476754e-05
-2.5225533569323e-05
-4.19323550866562e-05
-7.77564449880615e-05
-3.79880290088932e-05
-6.17591599630737e-05
-4.13676879088487e-05
-3.2605931943739e-05
-4.16085979019166e-05
-6.49396505870229e-05
-2.39153267400382e-05
-3.64298269273521e-05
-1.17765476552714e-05
-2.64009035917061e-05
-4.5218107615443e-06
-5.42990586887542e-06
-1.19369815050529e-05
-3.51424602144462e-05
-2.73938517173971e-05
1.12996918374289e-05
-1.76937499235968e-05
-5.39030672432346e-06
-1.8182592564856e-05
-3.37232511710054e-05
-9.32334211970897e-06
-3.62091700030158e-05
-4.1619963650161e-05
1.60955922533551e-06
-4.30386320996937e-05
-3.68347751704175e-05
-3.9960829005733e-05
-2.52315137010406e-06
-4.21324117320989e-05
-3.25497522555974e-05
-2.34819949544225e-05
-3.57038529389442e-05
-4.67025811226651e-05
-5.7722242066208e-05
-2.26076347977513e-05
-1.265147954786e-05
-3.41858264573184e-05
-4.59299572800658e-05
-3.18683073989235e-05
-3.32098528489148e-05
-4.64012541257957e-07
-3.7465473019887e-05
-7.04631343628552e-05
-3.23662991991833e-05
-1.2543144110856e-05
-2.69549030577142e-05
3.5688984532122e-05
-6.36427259629328e-06
-3.6453762891993e-05
-3.18699667205223e-05
-8.02557686991758e-06
-4.07623777869884e-05
-3.93476209366361e-05
-2.38945881645226e-05
-6.39061484621808e-05
-3.56018641712006e-05
-3.78282162920607e-05
-6.48374707159444e-06
-4.75086849079865e-05
-1.39580994052088e-05
-7.19438007086439e-07
-4.44494702735057e-05
-5.06472435947246e-05
-1.94469202304541e-05
-5.40481409096112e-05
-3.7592578813053e-05
-4.65931863387479e-05
-3.01343260986551e-05
-1.99312958287758e-05
7.80520497525939e-07
-3.01978467014712e-05
-1.6293394276161e-05
-1.68139705295651e-05
-3.65432131352767e-05
-2.57781170802516e-05
-2.79126114505735e-05
-2.42208099167138e-05
-2.32490023987256e-05
-2.52504878343565e-05
-3.63414809287862e-05
-2.03591913620926e-06
-3.3882540905767e-05
9.06753831047881e-07
-2.33776629742221e-05
-5.10167991766951e-05
-2.66216542012056e-05
-5.33320133738047e-05
-5.37002717087571e-05
-1.34675804893891e-05
-4.3651491084706e-06
-3.92872793686869e-05
-3.92415691758354e-05
-1.81767870657819e-05
-2.28440557990421e-05
-4.70599742533482e-06
9.39961154137992e-08
-3.36556319493058e-05
-6.19363473851685e-05
-2.21461463949387e-05
-5.16713311206642e-05
-1.88951028738533e-05
-1.26784625124638e-05
-4.43159617853231e-06
-7.24839776306996e-05
-4.03946463083106e-05
-5.48659139290782e-05
-3.33706068283614e-05
-2.40881023035394e-05
-3.09949834768058e-05
-9.81449738938978e-06
1.75308126077699e-05
9.65499455492062e-06
-5.87104483608859e-06
-2.79389514680111e-06
-3.02142177491444e-05
-7.13706365616497e-06
-3.45645478328964e-05
-4.22295143968884e-05
-4.12403953976098e-06
-3.03239662371822e-05
-4.83496185309453e-05
-2.91090453904365e-05
-3.92848943420185e-05
-5.47019523071317e-05
-1.62409664206138e-05
-3.69094095257265e-05
1.88981095868765e-05
-3.81744509816394e-05
-6.84949915855687e-06
-1.5647979758244e-06
-2.39583473941214e-05
-3.41436809826966e-05
-1.33377146276142e-05
-2.45164401661529e-05
-4.00647434956083e-05
-3.04016474876138e-05
-5.60226292057573e-05
-3.6034077527346e-05
-4.31686300017806e-05
-5.26435131027326e-05
-4.95757152226629e-05
-3.14561983372199e-05
-3.4695615058083e-05
-4.2246936464339e-05
-6.48042721496063e-05
-1.03216522130376e-05
-1.51079159936906e-05
-2.79378642152369e-05
-4.94943852316119e-05
-4.03882425957855e-07
-2.77307866621736e-05
2.56174228823078e-05
5.24875113777197e-06
6.8089935690438e-06
-9.79145152903428e-06
-3.76670236267585e-05
-4.66764608366482e-05
-5.27641798158349e-05
-6.78472816333957e-06
-4.658523961059e-05
-3.99262814924673e-05
-3.01994383707381e-05
-1.05644838774764e-05
-5.43122014979832e-05
-4.91649859544449e-05
-1.02469483188111e-05
-6.65121814194802e-06
-3.61624553415961e-05
-2.45245925596393e-05
-2.90182459557372e-05
-3.69375888877414e-06
-6.09075598700547e-06
-3.22819288263336e-05
-3.92812383932008e-05
-6.29488228781736e-05
-2.98581559119831e-05
-3.15241205296019e-05
-8.62531517318902e-06
-5.03851098464826e-06
-2.38633608852319e-05
-5.59772120446556e-06
-4.27953755907367e-06
-3.3621482807863e-05
-1.64544221516774e-05
-2.92951165462049e-05
-2.40090874834354e-05
-1.0282023750899e-05
-3.09541633511278e-05
-1.76647458023842e-05
-1.00700046311478e-05
-3.2354177949515e-05
-4.37506424061373e-05
4.07116660556363e-06
-1.65033661101623e-05
-8.56171415175382e-07
-7.06607722153107e-06
-6.39382718823119e-05
-2.36504539590417e-05
-4.87848039629183e-05
-1.67915130197913e-05
1.20201791153924e-05
-3.48603339443222e-05
-2.55001361252054e-05
-2.25603453093248e-05
-4.85517977555374e-05
5.21551131233586e-06
-2.95147441870354e-06
-3.30671564575558e-05
-1.22394447810775e-05
-7.22649754142408e-06
-4.84382098121787e-05
-1.633099023631e-05
-3.92083864590769e-05
-4.11666215555541e-05
-4.68574841588919e-05
-2.32813854824582e-05
-1.63841980437298e-05
1.12261783255133e-05
-6.48907906401525e-05
-4.28131343636638e-05
-2.04966227317462e-05
-2.06173037478187e-05
-1.3917490421096e-05
6.53133771096779e-06
-1.3775034410738e-05
-4.09032153204255e-05
-4.62654958504556e-05
-3.94545444968741e-05
-5.46990862157883e-05
-1.92794880874333e-05
-2.70436175310256e-05
-3.69793962184743e-05
-2.96836683844915e-05
-3.64062649638807e-05
-4.49516206666442e-05
-3.04842252465189e-05
-4.36315144783038e-05
-1.92628150002744e-05
5.35969176254231e-06
-3.6963612685295e-05
-3.04512458797385e-05
-1.80418255240509e-05
-8.20677839260535e-06
-1.4597059155891e-05
-2.17082932221928e-05
-4.22809669267824e-05
1.20741612525199e-05
-9.15643983843171e-06
-6.73455174290833e-05
-3.1573402280068e-05
-5.56610102793759e-05
-2.57248435920504e-05
-2.22395823325863e-05
-3.09962551106267e-06
-3.49187906058076e-05
-4.05836981762324e-05
-2.40459389342469e-05
-5.1160159433275e-05
-4.58263144406677e-05
-3.18895308200205e-06
-1.22584159938481e-05
-4.74155504619098e-05
-6.7233109341234e-05
-1.17570227178569e-05
-3.41679749053675e-05
-4.81550640854724e-05
-1.74238403824996e-05
-5.37230354999308e-05
-4.16017151793021e-05
-3.07954209503782e-05
-4.34192194295432e-05
-3.87741204602595e-05
1.35545415244162e-05
-5.33040898228155e-05
-2.91359066546396e-05
-1.03346146193459e-05
-1.31655028114321e-05
-4.81141117560653e-05
-2.51128264275403e-05
-2.33862580974247e-05
-4.34841778392327e-05
-6.61995896788403e-05
-3.83569480936701e-05
-5.93271479584318e-05
-6.40866746289452e-05
-3.6951914310242e-05
-5.55399498018783e-05
-5.76941600331004e-05
-4.72587436340991e-05
-2.45250555763296e-05
-2.92653452493286e-05
-1.93146950102661e-05
-6.41965739398729e-05
-5.0265406179973e-05
-4.58161037524929e-05
-1.63254155122179e-05
-4.23435961399867e-05
2.4363541075902e-05
-3.76847430657993e-05
-2.31000395513191e-05
-9.16850547280023e-05
-4.75360267331525e-05
2.86599699698893e-06
-4.20466481576073e-05
-3.91238873661562e-05
-1.89055906479817e-05
-6.46886725419242e-05
-5.74744376286455e-05
-1.48984256668217e-05
-3.92083549174282e-05
-6.24891410797119e-05
-2.32982304084296e-05
-5.99846028773365e-05
-3.95457987958821e-05
-4.66723035738942e-05
1.13325720218783e-05
-1.81934054446564e-05
-1.27161399304437e-05
4.24245426786149e-06
-1.82891201088286e-05
1.12118221327545e-05
-2.38220505651962e-05
-4.01882640505558e-05
-3.33036308793191e-05
-3.22999389672093e-06
-3.06723925508377e-05
-5.12958756626559e-05
-5.88528060532842e-05
-1.06128816718343e-05
-3.97317033508247e-05
-7.21315657651195e-06
-1.46552948001381e-05
-3.06529868329083e-06
-9.75693515219888e-07
-3.29333275790513e-05
-3.3367352443654e-05
-4.89173495860148e-05
-1.2078408586329e-05
-2.78307775963863e-05
-4.22353878203251e-05
-2.4924190997385e-05
-2.01598094181843e-05
-3.98927417955385e-05
1.54541071724327e-05
-3.08082513842485e-05
-1.55412899263475e-05
-5.26427327183592e-05
-6.97704970731761e-05
-4.79168160575116e-05
-3.92442988145861e-05
-2.16756953290129e-05
-3.22549384957578e-05
-2.10749404785494e-05
-4.75324337640726e-05
-2.70152392255762e-05
6.10189427065026e-07
1.27335157984869e-05
-1.97340313328286e-05
-1.64328912191818e-07
-1.39043851307435e-05
-3.63616726171018e-05
-2.08053798340743e-05
-1.29646056224396e-06
-4.53800680803761e-05
-4.02847624761434e-05
-4.42778289890499e-05
-5.92065858629905e-05
-6.30134480242892e-05
-6.16434398682365e-05
-1.8355809492131e-05
-5.27688902445313e-05
-3.9776684018885e-05
-3.61649593962303e-05
-1.99200526346501e-05
-3.69298378334866e-05
-4.30962311705639e-06
8.02082315967759e-06
-2.20070751528803e-05
-1.32428807788271e-05
-1.58778924249904e-05
-1.01085503585475e-05
-3.01418328753407e-06
-3.23003749067875e-05
-4.38225766011446e-05
-1.2972611560466e-05
-2.49536588764514e-05
-4.43065188494345e-05
-6.69272510508756e-05
-4.92104369482484e-05
-5.07061197891883e-05
-3.53458369363601e-05
-1.06614633607962e-05
-3.36452077410433e-05
-5.31126144716528e-06
-1.74405147838824e-05
-7.38486630555618e-06
-4.65734057420232e-05
-5.75136785423815e-05
-2.21597358398564e-05
-1.59322848664671e-05
-2.09518027348332e-05
-3.85176865746839e-05
-2.87757322292061e-05
-5.20597097257753e-05
-4.27847939557869e-05
-4.46789204259784e-05
-3.35599380263572e-05
-7.10499034864113e-05
-3.72940881844694e-05
-3.62361247747872e-05
-8.54585352071959e-06
-2.10609725291856e-06
-1.03580660417402e-05
-3.24769775811836e-05
-9.47894248733573e-06
1.05221499493359e-05
-3.80223120797062e-05
-4.8604095322454e-05
-3.45210112725389e-06
-1.45361706672451e-05
-1.77720229979584e-05
-4.67165682884763e-05
-6.41527861305473e-05
-3.05957260819839e-05
1.75234895921352e-05
-6.23512111831922e-05
-5.60923371063611e-05
-3.57695013086408e-05
-3.52290042423467e-06
-3.90685504881831e-05
-2.0665417776843e-05
-3.6393373174048e-05
-3.65362379615508e-05
-1.36527403417293e-06
-2.09301767425653e-05
-1.33100697266585e-05
-2.88806464466639e-05
-2.34878116566684e-05
-5.2728055066819e-05
-5.88863165329363e-05
-3.15316921623367e-06
-6.62482654842287e-05
-4.39566452378824e-05
-2.65621407357539e-05
-8.27730208282482e-05
-6.77290474729819e-05
-4.61315983387863e-05
-1.74851694737281e-05
-3.76391511275367e-05
8.31799900216019e-06
1.87347767141786e-05
-5.86197153863784e-05
-1.43721043241261e-05
3.2355165877637e-05
-1.68161401718835e-05
-2.95154723200687e-05
-6.80581640111055e-06
-3.45707845738921e-05
-4.09175248355652e-05
-1.4382570682209e-05
-4.05046203129753e-05
-5.82878803530529e-05
-3.35505789642965e-05
-3.43466111229925e-05
-5.75006976850016e-05
-3.22490342217125e-05
-1.28583103159434e-05
-5.96667838604598e-05
5.36362351287882e-06
-6.25057466062398e-06
-5.14697620658722e-05
-5.37504657449972e-05
-2.31764593114028e-05
-4.84992795891188e-05
-6.04068876434488e-05
3.53324057169818e-06
7.63454846873267e-06
-4.48385277674564e-05
-3.1357998322051e-05
-3.35583385336685e-05
-3.3453267709795e-05
-3.52110918539251e-05
-2.84117471850209e-05
-1.09109807651561e-05
-1.10362190947867e-05
-1.53589666910122e-05
-4.58136294571835e-06
-3.59171089098219e-05
-5.40326642600433e-06
-2.54900912814444e-05
-3.34645806284413e-05
-5.80290878499085e-05
-8.15275625368132e-06
-3.25636656296014e-05
-3.19999277858452e-05
-3.94093496651206e-05
-2.87172029169535e-05
-3.0855708327788e-05
-1.67651016578169e-05
-1.7648476695347e-05
-5.99986774176064e-05
-1.92048363989164e-05
-5.95563398289382e-06
-3.436654684027e-06
4.76320585137586e-06
-2.69103958647199e-05
-3.20470302329271e-05
-2.10499610225958e-05
-1.83070542036197e-05
-4.93419735409906e-05
-2.39273659593597e-05
-7.76759277294125e-06
-5.34903834255904e-05
-4.53507160462503e-05
-1.41433910909726e-05
-2.72501935892902e-05
-5.59984756704105e-05
-5.06378707601691e-05
-1.92123594056917e-05
3.60118210687505e-06
-2.91495861175891e-05
-1.36709665728578e-05
-3.69697229127836e-05
-4.45505485929587e-05
-7.79639248087488e-06
-4.03406801218794e-05
-4.62304175917848e-05
-1.88051218910793e-05
-7.14902941710804e-06
-5.08788529657031e-05
-3.61355509008754e-05
-1.55162465861624e-05
-4.47921402197708e-05
-3.51192476673038e-05
-2.85230930502342e-05
5.38681417307623e-06
-4.64569678757085e-05
-4.67088279768841e-06
-3.04654375342952e-05
-4.95940830607092e-05
-3.45641479940702e-05
-4.80055078799383e-05
-6.37599580917484e-05
-3.04799263391185e-05
-4.36445521434162e-05
-6.44069788603379e-05
-1.54556103539415e-05
2.16221940456849e-06
-6.05931676162619e-05
-4.35383105744089e-05
1.56209327915719e-05
-1.65014129252837e-05
-6.07919146640209e-05
2.62402599644968e-05
-4.66707310342992e-06
-1.78595580330501e-05
-2.43582617359168e-05
-1.16608122489248e-05
-3.82277801226066e-05
-1.69524109162445e-06
-4.37957525607992e-05
-4.33345735703532e-05
-5.12602223625686e-05
-6.46789662039886e-06
-3.88226021189778e-05
-2.66372904340656e-05
-4.40999123924289e-06
-4.57322156035585e-05
-6.16350981338006e-05
2.15212548940488e-05
-1.32412029223973e-05
-5.26877010000936e-05
-5.74181184138537e-06
-3.21631270831301e-05
-5.69224137856345e-05
-1.16450002287939e-05
2.1495587157481e-06
-9.55478271989011e-06
-5.50988328339771e-05
8.32281345595756e-06
-1.36606073010793e-05
-3.96662244288193e-05
-4.5502839113532e-06
-4.12350134716235e-05
-3.83689010952592e-05
-6.00882953315842e-06
1.77820231387097e-05
-7.31428068743018e-05
8.01780950852473e-07
-1.34496026659255e-05
-2.99648431746536e-05
-7.97389019911358e-05
8.76790177027382e-06
-4.26098133102249e-05
-3.82226504900143e-05
-1.51666513947222e-05
-4.52091865768938e-05
-4.28026337529508e-05
7.48138061258865e-06
-3.52724153368058e-05
-3.99238249044504e-05
-4.1160028375568e-05
-7.56681757743034e-06
-5.06340156908307e-05
-5.07774003467008e-05
1.46132627639391e-05
-3.08047907474818e-05
-3.90625097425901e-05
-3.04214598311249e-05
-5.24422141267387e-05
-7.72111353812031e-05
-1.81452771459753e-05
-2.41318875291992e-05
-3.47140484452973e-05
-4.05252469009957e-05
-1.70137399341084e-05
-6.22970822390043e-05
-2.63822945099103e-05
-2.27050626285807e-05
-5.72727654470092e-05
-7.25287152028072e-06
-2.14205181456567e-05
-4.32425974077403e-05
-4.21731312742118e-05
-2.97083491091808e-06
-3.5445315218095e-05
-6.10055698932075e-07
-1.13862824622093e-05
-1.33460969216198e-05
-3.13932782753158e-05
-8.8756259840378e-05
-3.37339657215695e-05
-1.8564036881532e-05
-3.08887567482561e-05
-1.18542180832123e-05
-4.07938074454415e-05
-2.52725948394228e-05
-2.31246083981387e-05
-2.39025871530411e-05
-4.35209277115003e-05
-3.11930422726706e-05
-2.04758913210887e-05
-4.40385659893468e-05
-2.12530444309577e-05
-1.61329000230106e-05
-4.68042371598249e-05
-3.87443899480537e-05
-3.60139906308127e-05
4.82763350272576e-06
-1.90277554038697e-05
8.41665196509682e-06
-5.03287615504747e-05
-5.39197334856229e-07
-1.88740793334836e-05
-5.7088498809295e-06
2.74662203545343e-06
-1.56805595748087e-05
1.66143225979819e-06
-3.1961427362421e-05
-2.79280890468561e-05
-5.4051455677997e-05
-4.04031156848223e-05
-5.03414370163371e-05
-6.75107306046546e-06
-1.46532650616754e-05
-5.71509481877579e-05
-4.19245844695659e-05
-3.18749372952038e-05
-1.39705417527784e-05
8.51455242873192e-06
-4.04768948134297e-05
-2.97922969167574e-05
-2.08262238210966e-05
-5.63534951823806e-05
-4.65191666913725e-05
-5.01214537017078e-06
-3.77405618012966e-05
-2.64517146497555e-05
-3.8791980479091e-05
-2.49813311908112e-05
-2.68355651075728e-05
-3.51499167456773e-05
-5.99338971354134e-05
-2.51330586549675e-05
-2.8089573552849e-05
-3.8240495136582e-05
-3.8318509982585e-05
-3.30707334591485e-05
-1.46683171276712e-05
-3.22599367635647e-06
-4.59736436820197e-05
-5.21307316426992e-05
-3.56827030782721e-05
-2.84218162494562e-05
-1.55668352046922e-05
-2.36985885523865e-05
-4.11193925231205e-05
-2.96535325649623e-05
-1.95983046508287e-05
-5.62890054039423e-05
-2.21282812857175e-05
-9.29797459348782e-05
-7.3570351652963e-05
-5.55383359818874e-05
-3.84407922067768e-05
-4.82335788691089e-05
-4.97279291937384e-05
-3.29195720335772e-05
-1.46267385987081e-05
-7.29406932915492e-06
-4.62143858310153e-05
-2.39698177010804e-05
-2.52750905266491e-05
-1.59929299228181e-05
-2.72621744905845e-05
-4.32705835421651e-05
-3.62158859258223e-05
-3.56470781885436e-05
-3.93705075732207e-05
-2.6170205446675e-05
-2.13179261599299e-05
-5.2012477018473e-05
-8.65205483925043e-06
-1.41528873191407e-05
-7.23827461013432e-06
-2.01705840826677e-05
-2.73899948370527e-05
7.75589274658418e-06
-2.27943687337816e-05
-7.495159813023e-06
-2.54859431867104e-05
-2.01690960483681e-05
-5.77388291065399e-06
-3.3983905613687e-05
-5.16827314258067e-05
-2.5571794703626e-05
-5.12392162754255e-05
-3.85329541731806e-05
-4.1094655472745e-05
-3.4770629975032e-05
-4.5086512787619e-05
-3.33962453855638e-05
-4.92958496260391e-05
-3.86469095703149e-05
-2.00113906346863e-05
-1.38687008007541e-05
-1.77452438878109e-05
-1.72350754699721e-06
-5.52990353865046e-06
-2.88594022587741e-05
-3.41800079142937e-05
-1.98969536371736e-05
-3.59100679322129e-05
-4.51841981281285e-05
-1.94177927473987e-05
-4.10601480098614e-05
-2.93647512552516e-05
-2.20293511267858e-05
-4.51916324697408e-05
-5.47068738698785e-05
-3.50909894075332e-05
-2.74076434231852e-05
-3.60686658199302e-05
-2.7980193907808e-06
-4.29771154937172e-06
-2.21287228311342e-05
-1.15127098593178e-05
1.00868964410633e-06
-2.67078114901555e-05
-2.79081737846689e-05
-1.55372414094165e-05
-1.86627605238474e-05
-8.235990527293e-06
-2.08372338917798e-05
-2.32586359893108e-05
-4.49865410516348e-05
-2.86474693575918e-05
-5.60196385820851e-05
-1.7904665309688e-05
-2.97124805559871e-05
-4.12413729538211e-05
-2.0643226054829e-05
-3.19538636741866e-05
-3.5077907741624e-05
-5.53019511132817e-05
-4.20811583366937e-05
7.67638552133727e-06
-2.70356330485337e-05
-4.06330024041762e-05
-2.42257889586456e-06
-3.64484263774282e-05
-3.10075565252207e-05
-2.88295746745229e-05
-1.02457651760668e-05
-4.75042900331385e-05
-2.33161472150977e-05
-2.89399167063451e-05
-3.44311948371998e-05
-4.56705387144951e-05
-4.96132418657068e-05
-5.05557569517651e-05
-2.46204361372864e-05
-5.9373966667353e-05
-3.79650641508932e-05
-5.66865533216641e-05
-2.50991671258617e-05
-1.77944334110751e-05
-1.64673190699021e-05
-3.72646475900553e-05
-5.856975147892e-05
4.1903298181291e-05
1.50339936303289e-05
-1.10626610358336e-05
-3.28672146595902e-06
-2.86237644309852e-05
-7.51365421701111e-05
-4.78654618022426e-05
-4.17666472993036e-05
-3.52785652397817e-05
-5.37059105887813e-05
-1.43592825868856e-05
-3.10703183812734e-05
-3.53105141865103e-05
-2.07193125012571e-05
-4.1622572077609e-05
-3.72006381329503e-05
-3.04826611947591e-05
3.21245329222236e-07
-1.68256308435342e-05
-3.35650115850215e-05
1.26391235045287e-05
-2.52669315337909e-05
-4.80698141298232e-05
-2.29119325999155e-05
-1.3667739028636e-05
-3.87819049090374e-05
-2.65072844699209e-05
-3.10957471909315e-05
-1.54007016809231e-05
-5.06484556520217e-05
-1.80481228434657e-06
-5.07156295572427e-05
-4.57068685774319e-05
-2.70733700151107e-05
-4.4608685941089e-05
-5.26426832123415e-05
4.50568324591988e-06
-1.9090673058677e-05
-5.69969852137977e-05
-2.32304234747848e-05
-6.68519042938958e-05
-3.27383116956492e-05
-3.85444470703718e-05
-1.10940626008858e-05
-3.97783070712074e-05
-1.5684693462326e-05
-3.19665592615595e-05
-3.97562665990942e-05
-4.3507779673589e-05
-2.08897626465039e-05
-1.72283449768808e-05
-3.02699452630607e-05
-4.98828242457068e-05
-5.61704011557765e-06
-3.52640385549611e-05
-2.49642552671123e-05
-3.79475592181417e-05
-1.71113538954099e-05
-4.65687039098236e-05
-2.09235137150304e-05
-5.26406157092326e-05
-7.53430626488219e-05
3.62495644084023e-06
-2.63173075999469e-05
-4.43879519160904e-05
-5.49223937789724e-05
-2.56910305082412e-05
-3.67467997348243e-05
-2.12811106500654e-05
-4.07661324019975e-05
-6.63886545328558e-06
-4.02061159161711e-05
-1.72943229680295e-05
-1.14961808557633e-05
-3.67848036708144e-05
-1.86990042583202e-08
-2.24551934650278e-05
-8.70556328131625e-06
-5.77007925419505e-05
-3.54141942046782e-05
-7.12038028438437e-05
-2.04445116800773e-05
-3.74153570749348e-05
-6.01639014334218e-05
-2.34866799128203e-05
4.61339003650714e-06
-3.55606205330673e-05
-2.99610589686611e-05
-2.10706403005251e-05
-2.22543452943708e-05
-9.7781060937278e-06
1.32297875679047e-05
-4.14614582195024e-06
1.3461604090108e-05
1.66223424032196e-06
-1.33903586869174e-05
-5.77218914943691e-05
-5.73213130692567e-05
-3.66147543438466e-05
7.42615744447749e-06
-5.20202506324847e-05
-3.44366198338737e-05
-4.43253993127516e-05
-4.97673102134996e-05
-3.21061097315349e-05
-2.38111477851214e-05
-1.70790503698937e-05
-9.21317611934999e-06
-3.76230771003464e-05
-2.57205150296668e-05
-3.70791746176007e-05
-1.2880675823091e-05
-4.44026401230267e-05
-6.74134531458455e-05
-1.49713219088602e-05
-5.24646486653546e-05
-2.50513116906421e-05
-2.57636722269893e-05
-4.46562049422009e-05
-2.26883248902209e-05
3.48819162789455e-06
-5.09057963862134e-05
-3.24556826802737e-05
-3.47305347133143e-05
1.36824028961281e-05
-1.73657648355553e-05
-1.34732564995006e-05
-2.4022022326769e-06
-2.79175974584013e-06
-7.82238026592392e-06
-2.8538081889323e-05
-2.59895692439162e-05
-6.34884872222287e-05
-9.34502132757979e-06
-2.55791116671227e-05
-8.1845164696987e-05
-2.02614407139614e-05
-4.37643228359324e-05
-4.21005892460544e-05
-1.18788943119655e-05
7.14986276544262e-06
-4.42613837678959e-05
2.59676219134476e-05
1.47271068461185e-06
-4.73078505135629e-06
-2.34797682883465e-05
-2.93339568678619e-06
-1.47313375595539e-05
-8.18543561414642e-06
-9.51502725706696e-06
-2.0280495508289e-05
-2.10381289483603e-05
-4.9199358851466e-05
-1.37462149660678e-05
-2.32515716628477e-05
-4.64792656025063e-05
-3.22581362483983e-05
-8.4893775489819e-05
-3.37567300097599e-05
-6.66651577305054e-05
-7.30500357655381e-05
2.17138711951235e-05
-4.97829564030775e-06
-1.83744034746978e-05
-2.72463386442016e-05
-1.76781901658689e-05
1.29521854091091e-06
-2.31805583688052e-05
-2.62562694349254e-05
4.77968023508178e-06
-1.57224654270426e-05
-4.17190736087582e-06
-1.67309315987223e-05
-2.42954488055997e-05
-5.95434360423978e-05
-1.65480800303294e-05
-3.55494786959399e-05
-5.94033132652862e-05
-4.20234507669376e-05
-3.25790780631981e-05
-6.91101956424744e-05
-4.34093596264426e-05
-1.569902213136e-05
-3.09382033888172e-05
-9.88084005670061e-06
-1.17206188229168e-05
-3.08036864829553e-05
-4.02238203130939e-05
7.0343163283654e-06
7.41640474976878e-06
-5.29509257390721e-05
-3.58221645547398e-06
-3.230653897169e-05
-5.93724450504913e-05
-3.45001368954385e-05
-2.03570119442354e-05
-6.68084088730534e-05
-4.33201512293483e-05
-2.9520346601056e-05
-4.602488344265e-05
-6.03341129963534e-05
-3.59857864011288e-05
-1.73996564734219e-05
-4.11594307835351e-05
-4.50690077667989e-05
-1.80557324532043e-05
-2.86788151991144e-05
-2.48914260840179e-05
-2.4358166837549e-05
-1.65350081935415e-05
-3.26693608836239e-05
-1.29826123752292e-05
-3.29662698464091e-05
-5.31208018913775e-05
-1.17168297526675e-05
-2.55944453835864e-05
-6.10907479509495e-05
-9.27382493882299e-06
-3.10125926043096e-05
-3.8087611495115e-05
-2.57138329353863e-05
-4.02756963319202e-05
7.20291737829552e-07
-2.6186953236163e-05
-2.99371950907983e-05
-1.56646064840705e-05
-1.28646064529665e-05
-2.59683472937768e-05
6.45418833217827e-06
-9.94366941283276e-06
-4.97668319530063e-05
-1.92023642608874e-05
-3.54618580057063e-05
-3.08023131956785e-05
-4.83876184291889e-05
-3.87353948587677e-05
-3.52849348979572e-05
-1.33652160853932e-05
-3.20666497333408e-05
-3.04470035574676e-05
9.38377686470684e-06
-9.36683086451472e-06
-3.70930829496939e-05
-1.84066328714665e-05
-3.78951904263185e-06
-2.15284843812422e-05
-2.69487421792198e-05
-1.43029910174645e-05
-9.06724772163196e-06
-4.8559169096296e-05
2.58359301578864e-06
1.59369525407265e-05
-4.3327995015821e-05
3.20830314294674e-06
-2.46619525709702e-05
-1.06618843673804e-05
-2.39542574161252e-05
-2.8205921375512e-05
-1.37846919630216e-05
-6.65254110936825e-05
-6.19222722654893e-06
-1.90058463059343e-06
-8.16958622652807e-06
6.77472350929411e-06
-6.25232191270972e-05
-7.66778208766081e-06
-8.15996225250681e-06
-3.55231509425353e-05
-3.06875780834709e-05
-1.01795521231553e-05
-1.41842721484341e-05
-3.74947540693116e-05
-3.06175050035712e-05
-1.00746284853257e-05
-4.83413328984316e-05
-4.90035617798939e-05
-1.30940239459619e-05
-5.14962087145496e-05
-7.7680769009931e-06
-2.88246423184913e-05
-5.10937648867302e-05
-2.32816345770753e-05
-1.76821350606369e-05
-1.87550136357652e-05
-4.83698438292963e-05
-2.11394938356947e-05
-3.76740508334816e-05
-2.5639929904367e-05
-2.14164090549813e-05
-1.75359046626187e-05
-6.39988863226921e-05
-4.18846513251074e-05
-2.07392849929134e-05
-6.64282327669017e-05
-3.21240412121843e-05
-2.51406864410383e-07
-5.27489891630295e-05
-6.2922399666263e-05
-2.37063267127927e-05
-6.4026091008418e-05
-5.83775351612981e-05
-4.22399191444277e-05
-3.50106253670958e-05
-3.42005623663142e-05
-9.49391351424968e-06
-4.59800093551492e-05
-3.50290710862066e-05
-6.06861084396759e-05
-6.81805427214578e-06
3.9950037973354e-06
-9.45085445153835e-06
1.82986915921716e-06
-2.60175336798038e-05
-5.83755808896204e-05
-6.12880859410463e-05
-2.14820980353544e-05
-2.72658642803393e-05
-1.93888648401724e-05
-3.56941819131356e-05
-4.82335379151791e-05
-4.92615286386731e-05
-6.16410536689995e-06
-3.83469818022718e-05
1.27243735779614e-07
1.04834134820887e-05
-3.07757961998013e-05
-2.07724296628292e-05
-1.79918145239907e-05
1.10300084173212e-05
-3.08409812674919e-05
-3.05379364744197e-05
-4.34370075025091e-05
-3.35053057525852e-05
-5.41752799656045e-05
-4.81138254521967e-05
-5.95648185973439e-05
-2.11353529936791e-05
-6.16555949031835e-05
-2.45738635631747e-05
-3.64135017158351e-05
-2.2394874315842e-05
-2.1690041159094e-05
-2.35224813909946e-05
-2.38455136691388e-05
2.16158027824243e-06
-1.26399951241254e-05
-4.27037901475177e-05
-1.95580236852889e-05
-1.77469318192051e-05
-2.32393914370093e-05
8.795033802587e-06
-1.69988344207563e-05
-3.64788033052347e-05
-1.89695814796993e-06
-8.43988949332163e-06
-5.59251820446964e-05
-3.64942342061284e-05
-6.6291587268227e-05
4.03762380229732e-06
-1.35187461897723e-05
-2.37252427113437e-05
-5.4461586714609e-05
-3.84291329514422e-05
-3.05323461958929e-05
-4.55702282145505e-05
-5.47471311793444e-05
-1.85118682894399e-06
-5.92653914543458e-06
-3.30491707492428e-05
-7.374560737692e-06
-2.59520731034713e-05
-1.25775915142318e-05
-4.0470397730378e-05
-4.62979625914749e-05
-5.35945437824409e-05
-3.11515580773103e-05
-2.58688998335134e-05
-3.84880430046488e-05
-2.20273818844923e-05
-8.83150959392093e-07
-2.85249901966104e-06
-1.69696453342135e-05
7.22625438968654e-06
-3.65768478661169e-05
-3.04590954482358e-05
-1.17083545304931e-06
-1.03122970216784e-05
-2.0032453901884e-05
-1.32769185912173e-05
-3.18815801672777e-05
-5.29199715892953e-05
-2.81510532368194e-05
-1.70026381564489e-05
-1.46247357811042e-05
-6.52081674909213e-05
-1.02426652458744e-05
-2.87826266366168e-05
-1.63960896167533e-05
8.37314811697252e-07
-4.56900891249795e-06
-2.66952924194504e-05
9.25546013301958e-07
-3.43299972090189e-05
-2.41312727110802e-05
-4.03772955215557e-05
-3.35273132398364e-05
-1.9665103302279e-05
-3.87721829811176e-05
-1.47983335254899e-05
-6.40738136740805e-05
-3.95760011645798e-05
-7.64202835653395e-06
-1.63943080286226e-05
-3.13772603927317e-05
-2.9918086305753e-05
2.7008225225478e-05
-1.73830238138856e-05
-5.81101395434979e-05
-2.96109132208698e-05
-6.97094947281707e-06
-9.51258139071382e-06
1.97236394541626e-05
-1.31543403193283e-05
-5.21694374497745e-05
1.86236484451988e-06
-9.2565353332682e-06
-5.04278148297678e-05
-1.15413272017207e-05
-3.78814401661353e-05
-6.62481048119209e-05
-5.30378634102193e-05
-3.68003710075013e-05
-6.50794808935224e-05
-5.83591561505965e-05
-1.01416639406784e-05
-4.27958266082814e-05
-8.49108740834104e-06
-3.08425326421598e-05
1.44930248672345e-06
-1.87916676951197e-05
6.95884746470299e-06
-2.58485888098104e-05
-4.39555809073323e-05
-4.78822054448671e-05
-4.06690335053068e-06
-4.74235631540547e-05
-6.03391648144856e-05
-3.7848341627507e-05
-5.08817410192466e-05
-4.35353419878347e-05
-4.01000655423826e-05
-4.71437462199614e-05
-2.60942155808833e-05
-3.47212372980078e-05
-3.66901896688114e-05
-4.27287827690874e-05
-5.18200869352159e-05
-4.75254747473507e-05
-5.08496100254494e-05
-3.16577262177697e-05
-2.92455112830066e-05
-4.6557559355667e-05
-2.94733936224724e-05
-2.22915003264718e-05
-1.62767480305081e-05
-5.57045939954912e-06
-3.85614851216217e-05
-2.7903667389651e-05
-3.13158530845779e-05
-2.36658350656777e-05
2.00153567282801e-05
-4.74364812384084e-05
-3.18578747998688e-05
-5.02737233922552e-05
-5.08176340253925e-05
-2.18763377983175e-05
-2.52876825347763e-05
-4.66398041998894e-05
-3.57095284205337e-05
-5.45419077714354e-06
-2.28126759064124e-05
-3.45099096987328e-05
1.01383632912374e-05
-9.80511269249412e-06
-7.17823909515471e-06
-2.44376136942494e-05
-2.67507847289475e-05
-5.43282061106124e-05
-2.69475640721593e-05
-2.04008099363106e-05
-5.49360980766122e-05
-5.93475646515001e-05
-4.55567063688905e-05
-1.44411819388742e-05
-5.27805812664068e-05
-2.66616310508531e-05
-2.66992043995058e-05
-4.97421849031674e-05
-5.41612401452227e-05
-2.64448113661494e-05
-9.83789727823109e-06
-2.48188927843002e-05
-3.37477617907425e-05
-2.84927484798553e-05
6.62991395829527e-06
2.04284904048696e-05
-4.6397746921327e-05
-2.22770943078347e-05
-4.69018941429248e-05
-4.13261090584341e-05
-2.73248164367106e-05
-3.60491238259804e-05
-1.91504768483056e-05
-7.62138688254607e-05
-5.87007475899267e-05
-3.36690368019985e-05
-3.26067800891034e-05
-8.11351016453854e-06
-1.70775413218076e-05
-8.89277115777115e-06
-3.76520650101888e-05
4.32714852814345e-06
-3.71388520654585e-05
-2.79474150025452e-05
-2.26016370304415e-05
-3.16678943552657e-05
-2.12090387611819e-05
-2.31050100862955e-05
-4.6953897928726e-05
-2.37136489940062e-05
-8.88154944378349e-06
-3.42590238532009e-05
-3.70664068684711e-05
-4.50778779134208e-05
-5.47768585234117e-06
-1.67472552225102e-05
-2.6379053541073e-05
-2.99960057365163e-07
-2.71317103051261e-05
-3.92850809489683e-05
-8.73485856170252e-06
-2.98544795624616e-05
-4.81427964579625e-05
-1.39306832993001e-05
-4.23373344802569e-06
-3.48462691076366e-05
-2.07552789610698e-05
-4.80162948795803e-05
-6.47158564896333e-05
-7.26128893900047e-06
-4.43838394164732e-05
-6.38110398949545e-05
4.37182146797118e-06
-2.11462195779545e-05
-5.79432910507415e-05
-2.00925912635503e-05
-2.10985904024251e-05
-2.35352613344345e-05
-2.06623959908617e-05
-2.73384173953326e-05
-4.1061459761452e-05
-1.94668669896683e-05
-3.02793711749749e-05
-4.64207797277646e-05
-2.83836995973607e-05
-2.89788179957115e-05
6.41707496479785e-06
-2.68672880454467e-05
-7.26718076500831e-06
-1.05346114735466e-05
-2.37049753996001e-05
-2.44271994418357e-05
2.29064443418095e-05
-2.724174615004e-05
-7.21356569944052e-05
-2.5851741369254e-05
-1.26737473740509e-05
-3.29869421048219e-05
-4.42098121323952e-05
8.33354803435507e-06
-6.0513013549662e-05
-3.36634978361107e-05
-2.54732794148529e-05
-3.22753168924932e-05
-4.74000719234459e-05
-2.23658069857298e-05
-1.3654931967559e-05
-4.13264154687352e-05
-3.70324880253896e-05
-4.42321174369922e-05
-5.0218302273804e-05
-1.62058995847105e-05
1.04926147058793e-06
-2.85235014349528e-05
-4.56352694668476e-05
-2.24483447277405e-05
-2.78443733400384e-05
-5.73389209462294e-05
-2.65420288228478e-05
-2.76175773245952e-05
-5.68745354875479e-05
-2.28779753724509e-05
-3.00223933993636e-05
-5.15105771852947e-05
-7.47156109961278e-06
-1.60370237049596e-05
-4.84273449032471e-05
-2.28620854148475e-05
-1.93144729472075e-05
-5.25080328795023e-05
-3.28369394770432e-05
-2.07303811299847e-05
-1.62503112206439e-05
-1.41300676960239e-05
9.59633292820944e-07
-4.64423371722817e-05
-5.05057941429635e-05
-1.19290412497968e-05
9.47385426182645e-06
-3.65735726295686e-06
-4.13049460470395e-05
-1.9980903507845e-05
-4.03958874967659e-05
-3.22802019825644e-05
-4.71031171719872e-06
-3.39215315408484e-05
-3.24585120241655e-05
-1.99608861213612e-05
-3.948697643916e-05
-3.89005381470535e-05
-1.56814255351142e-05
-2.02820378080222e-05
-4.0922146681031e-05
-2.19870683599721e-05
-3.20020206891364e-05
-1.69420591575016e-05
-7.50464862113352e-06
-1.64002587213466e-05
-2.71362675818516e-05
-1.82107393313089e-05
-3.20701634949178e-05
-2.60413208544007e-05
-3.93016031675102e-05
-2.35960600142565e-06
-2.14192449963234e-05
-3.28915934627574e-05
-7.57766007181965e-06
-4.7011317076024e-05
-3.09120892149821e-05
-5.93740538242343e-05
-4.69472564993231e-05
-4.9212913933138e-05
-5.15143312705873e-05
-2.7793748624207e-05
-1.95709814285925e-05
-3.82690439592735e-05
-3.20363191195128e-05
-2.6289123625575e-05
-1.53652889606608e-05
-2.71803032650939e-05
-4.89604502757289e-06
-2.49709639982544e-05
-4.42308774488879e-05
-8.99953489676521e-06
-4.09628509806364e-05
-4.94000093709521e-05
-2.37936291871712e-05
-5.02062766610851e-05
-3.51305910962572e-05
-3.30952430719967e-05
-1.85211481393528e-05
-2.29520978256615e-05
-1.49143971232228e-05
-1.50661837853393e-05
-5.66479545268261e-06
-2.53852318193038e-05
2.11082916223457e-05
-2.00779466399962e-05
-2.15737910055052e-05
-2.6672058421444e-05
-3.79126944658945e-05
-2.87363104984532e-05
-2.86026061025481e-05
-4.05945641436032e-05
-5.53187586552987e-05
-4.38452110695554e-05
-4.42634716190044e-05
-3.19456380122095e-05
-3.49045477596757e-05
-3.00843963545811e-05
-3.99800688364094e-05
-2.49334194815211e-05
-4.4569919490558e-06
-5.08118772735893e-06
-2.92952197943571e-05
-6.96700032401475e-06
-3.99461681361033e-06
-4.38665688619312e-05
-1.18763899510528e-05
-2.10914605010533e-05
-1.77418655126695e-05
-1.27114904668317e-05
-5.7168907157096e-05
-5.70631125839982e-05
-1.43391199265275e-05
-9.79251371216899e-06
-5.04817774874632e-05
-7.41688299757905e-05
-2.26665580764902e-05
-3.82551503311306e-05
-2.396222058082e-05
-4.12238021548884e-05
-1.60400002168121e-05
-2.70117586960607e-05
-2.39446023301398e-05
1.85954818311863e-06
-2.27823638904695e-05
-8.72150174978256e-06
-5.04208107725579e-06
-2.60119152795015e-05
-3.77623979621026e-05
-1.69960823773018e-05
-4.6090293886214e-05
-3.26748627571617e-05
-2.4437119725763e-05
-5.12309105985938e-05
-3.37015516327483e-05
-2.27785281734886e-05
-2.44067367543527e-05
9.62348748732331e-06
-2.33700842488954e-05
-1.18824545753794e-05
-2.23553737684536e-05
-5.41448493829911e-05
-1.33710224389667e-06
-2.6476904590119e-05
-3.97253394200147e-05
-5.35364864979833e-05
-1.59282994079182e-05
-5.21931195999039e-05
-1.92605994189534e-05
-1.5926566420843e-05
-9.37949150621713e-05
-2.73870009828026e-05
-2.09397501372501e-05
-3.21937746207971e-05
-1.43448816337786e-05
-2.16984863209804e-05
-2.84906275170507e-05
-2.27274057940205e-05
-5.03207169158655e-06
-2.43833751192142e-05
-4.37244683737208e-05
-2.30264416462036e-05
-1.79727094421963e-05
-2.30052957977532e-05
-3.12169213232597e-06
-4.31476165963918e-05
-2.05392706897662e-05
-1.01789352032282e-05
-4.85278326586423e-05
-5.86121938037637e-05
-1.69987942070921e-05
-5.4414303735221e-05
-4.89107393398158e-05
-1.30972727628786e-05
-2.17217470846055e-05
-2.99238755081755e-05
-1.37596445938446e-05
-1.08682570536027e-05
-2.36439817327942e-05
-4.07955420133034e-05
-1.11710160839868e-05
-1.26186334790067e-05
-2.74964794873936e-05
-2.25687403589919e-05
4.63536367913868e-06
-4.14182336989295e-05
-1.52103001948321e-05
-2.47637037029224e-05
-3.30291129586661e-05
-3.04314050492262e-05
1.13237928695613e-05
-5.77350848615232e-05
-3.62581209020066e-05
-4.11166300571524e-05
-3.86876688659213e-05
-1.04463262446092e-05
-2.56664585308559e-05
-2.90507969248816e-05
-2.88777558368904e-05
-9.85649413834396e-06
-1.16592366783167e-05
-3.64446582458437e-05
-2.88434120515771e-05
-3.92765924217696e-05
-3.83457820764185e-05
-3.20828226843646e-05
-2.14009397889129e-05
-3.51904042922039e-05
-2.77565437931113e-05
-3.01135859230823e-05
-4.16388102407514e-05
-4.59969276846363e-05
-4.74073964319664e-05
-8.00957044447384e-06
-3.37484803030773e-05
7.8297135196683e-06
-4.30981492888127e-05
-2.08904560505335e-05
9.57919524765617e-07
-2.48371889986505e-05
-3.43057320151824e-05
-3.03837417005605e-05
-3.67994329964271e-05
-6.84762087882157e-05
-3.92735138209549e-05
-2.71362622947891e-05
-6.13501389150766e-05
-5.13584933499528e-05
-4.99447430828326e-06
-5.09605161270975e-05
-4.14596627774672e-05
-1.99764070871962e-05
-2.56471622791636e-06
-7.95774191388583e-05
2.01067356854337e-05
-3.78294069025737e-05
-4.36486408660753e-05
-2.64970965638729e-05
1.36162302492907e-05
-1.91615956918004e-05
-2.70752227611061e-05
-3.24932267540893e-05
-3.96168298105513e-05
-2.4248194465408e-06
-3.79694180267802e-05
-5.92975517332123e-06
-5.13577257539931e-05
-1.56033019458269e-05
-4.6479991296127e-05
-4.3614463262756e-05
-4.52205834965677e-05
-4.00872724529911e-05
-9.09060062159823e-06
-1.33348364639575e-05
-5.08594255601352e-05
-4.48616632138138e-05
-4.61517689610459e-05
-2.12915932065128e-05
-1.97948060804503e-05
-3.95792572053662e-05
-9.68224341695897e-06
-3.89458309025317e-05
-2.20167723197124e-05
-3.98153065957042e-05
-3.01503794950492e-05
-5.26492531136733e-05
-5.00988149480417e-05
-1.2381691740861e-05
-1.90470471032026e-05
3.7428966606981e-06
1.55731331464196e-06
-5.25474405339544e-05
-3.11723469555755e-05
-1.41905256442814e-05
-4.28758634093866e-05
-2.22267631702739e-05
-3.0206430524446e-05
-6.14112552575099e-06
-2.33378952785246e-05
-3.89308050438863e-05
-2.06461126817228e-05
-5.55191728656156e-05
-3.70887699344002e-05
-9.99805920698242e-06
-3.15100917480229e-05
-2.04367556167977e-05
-1.89642692715922e-05
9.27196327580941e-06
3.87666967966243e-05
-1.36338485188356e-06
-1.7494165455899e-05
-3.40906439774699e-05
-1.79813339899581e-05
-1.32335307193941e-05
-4.3327261810384e-05
-1.8997069396623e-05
-1.65406500095781e-05
-5.26024247724164e-05
-3.92161005463756e-05
-4.4473892678322e-05
-4.90664502643784e-05
-1.46952986031974e-05
-5.70929556300167e-05
-2.74263257754621e-05
-4.95669038876194e-06
-1.64797397970939e-05
-2.70969225942556e-05
-2.78355296757522e-06
-1.9135816775582e-05
1.09440361844963e-05
-2.46332855216866e-05
-2.50445052603653e-05
-3.57138017774876e-05
-4.65226802807811e-05
-1.811684001022e-05
-2.52840712067906e-05
-5.10692943118044e-05
-2.69957337281216e-05
-3.0111777974401e-05
-3.63818962781864e-05
-3.61054360184068e-05
-2.51618375601716e-05
-4.35234175838714e-05
-3.56286775780635e-05
-1.45631945377552e-05
-1.24369138659262e-05
-9.94202262606483e-06
-5.01719769110809e-05
-3.2598180315716e-05
-4.49463535196947e-05
-1.63808879200203e-05
-4.65798135553149e-05
-3.56758150705672e-05
-6.07396149476022e-05
-5.48002265120238e-06
-4.67220389894497e-05
-4.63855086595455e-05
-1.90264366262199e-05
-1.42218341510143e-05
-6.63147530249968e-05
-7.26858531067374e-05
-5.18329641567767e-05
-3.99963963645675e-05
-2.67465773554319e-05
-1.78190330228343e-05
-5.6230560019951e-05
-2.63220123241535e-05
2.34017792052832e-05
-5.31728985073769e-05
-2.46288991685453e-05
-2.55387998933571e-05
-3.44390549980437e-05
-1.26431461421455e-05
-3.57078716742768e-05
-3.30150989925389e-05
-8.33579336509658e-05
-1.46536956555083e-05
-1.6696473512074e-05
-3.61642736924615e-05
-4.61303054603979e-05
-4.46010175208418e-06
-9.97018060461733e-06
-2.90535280685473e-05
-4.61871134233206e-05
-3.95477869587148e-05
-5.35870231779074e-07
-2.75667371081725e-05
-2.06318497428457e-06
-2.27495014545618e-05
-4.51120495459626e-05
-4.72844417613512e-05
-2.34492904091995e-05
-5.30833039583374e-05
-4.7095547476615e-05
-4.21128916704379e-05
-5.81376565739534e-05
1.29961147183897e-05
-2.55190712870502e-05
-2.41244216044754e-05
7.68114548506432e-06
3.53569259462881e-06
-2.18172344813129e-05
-2.159495523677e-05
-3.26428284909677e-06
-3.21966440556291e-05
-1.11916274331039e-05
-2.77314100520757e-05
-7.11138447630705e-06
-4.40210340167944e-05
-1.1805187438757e-05
-2.17515164212756e-05
-4.94195251293034e-05
-3.70908152711643e-05
-4.61223707558302e-05
-3.94195989257253e-05
-1.87896601726245e-05
-2.16190923425266e-05
-4.25782846027528e-05
-5.56442968829995e-05
-2.3847945151102e-05
-2.22354461797307e-06
-4.96990566548577e-05
-3.52787904870813e-05
-3.05030226261755e-05
-4.646370603883e-05
-4.89426851122095e-05
-1.77789301737444e-05
-2.49350442076784e-05
-1.21293000229415e-05
-3.24143695092359e-05
-4.24267846239637e-05
-3.13207331175637e-05
-4.19275961014826e-05
-2.24808385132319e-05
-1.8147341351477e-05
-6.33304987748232e-06
-4.43488579661776e-05
-3.11042929368101e-05
-1.50499046447526e-05
-2.9310845149979e-05
-2.56511165111962e-05
-2.26829677160359e-05
-3.14086052058706e-05
-4.09174766558334e-05
-5.31483802959428e-05
-1.7473974904948e-06
-6.85854220492029e-05
-5.54186925954255e-05
-7.7086293372079e-06
-4.04809926536664e-05
-3.75522706558958e-05
-2.5201373807487e-05
-8.91309062466158e-06
-2.59629061410833e-05
-2.61871938206499e-05
-8.20388380919046e-06
-4.43139533388655e-05
-4.07944388237557e-05
-1.16901828758908e-05
2.33343464913142e-05
-2.70872041892797e-05
-1.76537877624716e-05
-1.95390551414411e-05
-4.28002973458422e-05
-9.66556580104699e-06
-8.26582940446315e-06
2.00427492097948e-05
-3.46393270400474e-05
-3.21691649188598e-05
-4.56355305449892e-05
-3.77121250077938e-05
-3.24165945653204e-05
-1.7114543683427e-05
-3.24558723633807e-05
-3.67292604098889e-05
-3.4595445304093e-05
-4.52698828174764e-05
-1.37771221435141e-05
8.74414303875147e-06
-3.56793459594757e-05
-6.82272323062079e-06
-9.32618929730241e-06
-4.26627310723338e-05
9.71211697800313e-06
-1.14047407804578e-05
-2.97203932053607e-05
-3.40318009511303e-05
-3.44130278551923e-05
-2.83037308947478e-05
-2.66552514119697e-05
-2.31251778025257e-05
-4.57460426191702e-05
-3.14280192033297e-05
-4.86390246052686e-05
-5.57367926928288e-05
-2.77992117314988e-05
-1.56868135199128e-05
-9.86864446794896e-06
-2.27634992659051e-05
-4.94255592264988e-07
7.45217590215398e-06
-2.60440512923165e-05
-3.98078004273242e-05
-2.78935873786098e-05
-2.07713739853208e-05
-3.23119334070586e-05
-3.92048129510251e-05
-1.746878924653e-05
-5.04264019895346e-05
-7.10510343735098e-07
-2.62853014427557e-05
-7.25019442645897e-05
-4.35924448023239e-05
-2.57832132689174e-05
-6.67255951772165e-05
-2.95965499270486e-05
-2.88255761914365e-05
-5.04136437819051e-05
-5.00472600567596e-05
-1.39178847815923e-05
-9.80536418455093e-06
-2.555535880852e-05
-7.80768428984456e-06
-4.80143922841104e-05
-8.44996956768069e-05
-2.75007152610999e-05
4.06797159134514e-06
-4.50597927545738e-05
-6.31067496809177e-05
-2.99678595962147e-05
-2.8592756170619e-05
-3.425475169106e-05
-3.09697876501701e-05
-3.77934755009711e-05
-4.59351875007973e-05
-1.86127793266735e-05
-2.67461088537652e-05
-8.29591651842112e-05
-2.80386484895421e-05
-3.30080608622005e-05
-7.10198301938118e-05
-4.64079811753982e-05
-2.50527542000121e-05
-5.65689087889837e-05
-4.44859785832503e-05
-3.30970336859601e-05
-1.61311390477762e-05
-1.32120259561302e-05
-4.88926463681104e-06
-1.10071094303764e-05
-4.59684946039491e-05
-6.22138046985225e-05
4.63395519667461e-05
-7.45482215680828e-06
-1.43936040417971e-05
-1.77928292310684e-05
-3.81453941464453e-05
-2.69753765174116e-05
-3.17578428720461e-05
-5.82948194906646e-05
-3.76650869873831e-05
1.28662895418644e-05
-1.8380299980393e-05
-3.15783353867492e-05
-3.71366951499614e-05
-3.74122843152503e-05
-1.76886430733609e-05
-1.23538787899835e-05
2.82466289987454e-05
-1.91021735815289e-05
-4.44965219243821e-05
-3.71811410725708e-05
-1.02744526266553e-05
-3.13355953701893e-05
1.96000010103238e-05
-4.08582994403237e-05
-3.88935720601398e-05
-2.52743165723751e-05
-2.23007151440136e-05
-5.94349983006373e-06
-4.33882107161724e-05
-1.04440493216218e-05
-4.27107871350193e-05
-3.55540665091436e-05
-3.48328007883266e-05
-3.54122395946053e-05
-6.86566660098963e-05
-2.38369734245296e-05
-2.97332734067605e-05
-2.69834809853385e-05
-1.55129788662052e-05
-2.81977562088518e-05
-8.70016107332788e-06
1.33108422774679e-05
-2.84995588101222e-05
2.43538698951185e-06
-4.79168531063312e-05
-2.6868691038992e-05
-5.69997214865533e-05
-3.72264408000898e-05
-1.85319186262561e-05
-1.5103612997705e-05
-7.84413372246338e-05
-4.61160974488065e-05
-4.45582927456484e-05
-6.22154068138266e-05
-2.36804530087031e-05
-6.27720426895726e-05
-6.20523790095951e-05
-2.74706558296501e-05
-2.84538130898537e-05
-3.05713763215451e-05
-3.56297504107409e-05
-2.26372792312351e-05
9.78711913954926e-06
2.24264112003546e-05
1.05705806913071e-06
-3.41770267758988e-05
-9.80976030082781e-06
-3.19351036276947e-05
-2.40983396404404e-06
-5.89846398437939e-05
-6.25289217000908e-05
-4.49290688198696e-05
-1.53281327914515e-05
-2.18208560405356e-05
-3.5563073499515e-07
-4.82580325283019e-05
-4.02481884263011e-05
-2.93455424173221e-05
-3.70258756651801e-05
7.48480707283382e-06
-2.91895243074099e-05
-1.42702117115359e-05
-3.51181028653536e-05
-9.86163732066804e-06
-1.82216502421056e-05
-2.73977977385124e-05
-4.15791061872206e-05
-4.41268849210939e-05
-2.93919282792561e-05
-2.06834905998006e-05
-1.35159956161597e-05
-4.62514043394288e-05
-3.04665501195667e-05
-4.48855286856315e-05
-2.62288461824873e-05
-2.62808214060649e-05
-1.72743352986531e-05
-1.5499606439316e-05
-3.22297703276599e-05
-3.38936637796185e-06
-1.72505485764366e-05
-3.97174517528595e-05
-4.0603179404882e-05
-6.3152116042342e-06
-3.82272572629801e-05
-2.37793949269775e-05
-5.57669115458795e-05
1.08996401054932e-05
-4.35201548448454e-05
-2.85451593239619e-05
-5.9217062215265e-06
-3.01101268744774e-05
-2.66405731152023e-05
-4.13559488653716e-05
-1.02675397090997e-05
-5.60016515230026e-05
-2.63744102648131e-05
-2.25493720625702e-05
-1.16485016329513e-05
9.96167060797012e-06
-1.86953783299977e-05
8.4873929492556e-08
3.33636642944789e-06
-1.76573219791113e-05
-4.13263937640319e-05
-2.62054827810843e-05
-1.79425670498762e-05
-4.55195610588161e-05
-5.98543283182323e-05
-4.18574739060756e-05
-5.49022367816418e-05
-4.44956572855671e-05
-6.1087404706934e-05
-5.15251177725964e-05
-4.47057971688308e-05
-3.14082316223253e-05
-2.22339626980219e-05
-1.86433902613024e-05
-4.57961826043215e-05
-2.37448571914364e-05
-4.7818007204731e-06
-3.38291806259539e-05
-4.64053409610684e-05
-6.32961324413207e-05
-5.00015776533644e-05
-1.06635196083329e-05
-3.87535640084422e-05
-4.73725323247739e-05
-5.47286981555719e-05
-1.25473789771645e-05
-1.27852878257934e-05
-5.63385019072916e-05
-2.64505082475698e-06
-7.44156331748949e-06
-2.26461354802424e-05
-1.78580217259317e-05
-2.96341321788153e-05
-2.44356685374072e-05
-1.03442744226458e-05
-2.36469466422363e-05
-3.05555107569972e-05
-4.45883254408725e-05
-1.76142939835494e-05
-2.49438142756971e-05
-2.05590093199733e-05
-1.25307452100875e-05
-4.07730776132479e-05
-4.48149656720779e-05
-3.68029858660297e-05
-2.64612384873968e-05
-2.50133937312892e-05
-1.23479009821367e-05
-6.36346897907389e-05
-4.30885879014326e-05
-5.24759873108747e-05
2.04791696806013e-07
-2.06353585786055e-05
-3.46717081078051e-05
-3.12029038845034e-05
2.13612484326718e-06
-3.71443889999059e-05
3.53605245683172e-06
3.50377072306925e-05
-1.97524832548439e-05
-1.14270183503993e-05
-2.80099033906455e-05
-3.60016595900576e-05
-1.61640621783979e-05
-3.47256957192799e-05
-4.15652836381305e-05
-2.50903253980473e-05
-3.52414692346905e-05
-4.15190955666348e-06
-3.92646229897046e-05
-3.37045346111949e-05
-3.45426077149225e-05
-4.30532570501762e-05
-2.67768808987074e-05
-5.0943981004182e-05
-1.92706044949922e-05
-2.42556373029908e-05
-1.62728254170105e-05
1.2937764867233e-05
-4.46170512904918e-05
4.71215788985147e-06
-1.86090231132756e-06
-4.65333330320298e-05
1.1872519554638e-06
-3.3657809800879e-05
-2.54733270167687e-05
-1.47853482154078e-05
-9.2787560041924e-06
-5.83835752259543e-05
-6.13305620564092e-05
-4.47069917489581e-05
-1.00117985999058e-05
-5.92095025210736e-05
-9.10175980846804e-06
-3.21083208387501e-06
-3.22566299685642e-05
-2.539101140719e-05
-2.69103555161422e-05
-6.76963798910024e-05
-4.94037806684366e-05
-1.37501545219494e-05
-2.25535547308182e-05
-5.29244020260241e-05
-7.65656248860506e-05
-2.23292616915247e-05
-3.88343831065073e-05
-6.27379688179061e-05
-2.8743746453346e-05
-4.04114355546806e-05
-5.48401219292286e-05
-2.98862814981609e-05
-2.19312796536197e-05
4.05748125277081e-06
-2.9321550941312e-05
-1.53153916592702e-05
-4.64073639094475e-05
4.43459557835629e-06
-1.14884992328552e-05
-4.78888966030614e-05
-3.54639208231743e-05
-1.52144295641062e-05
-3.50613474759188e-05
-7.57333049661003e-06
-4.16445200079253e-06
-3.45466014224573e-05
-5.18962813768648e-05
-1.22984342125679e-05
-1.95258670466926e-05
-2.95060296270249e-05
-2.59901007037019e-06
-5.81895819393553e-05
-5.04542905611408e-05
1.77375736867783e-05
-3.76877619657192e-05
-2.28351016796555e-05
7.09937422551449e-06
-3.25350904914543e-06
-8.55271024535731e-07
-3.71892401708412e-05
-3.639768012921e-05
-5.78018496490608e-05
-2.52770930268854e-05
-8.89980045840017e-06
-4.08510713319097e-05
-3.94273765753905e-05
-4.67802874495728e-05
-1.0441478595576e-05
-3.49354833960384e-05
-4.66105967448332e-05
-4.7234407679577e-05
-4.69817442986209e-05
-3.74327487681879e-05
-1.7311752247085e-05
9.22503448982912e-06
-4.16490847584002e-05
-1.0899757720673e-05
-4.38803149580869e-05
-5.11965675421618e-05
-1.58341822717736e-05
-2.31211606828551e-05
-3.37774180901472e-05
-2.39410675147003e-05
-2.07672513957077e-05
-1.86659987417405e-05
-3.81584450624981e-05
-4.31839399596067e-05
-4.53364816990553e-05
-2.09138975881965e-05
-3.23371583076298e-05
-2.66228893116466e-05
7.03697338964131e-06
-2.76574003815182e-05
-1.53665373762314e-05
-7.59468924350264e-05
-4.93898189184976e-05
-1.87001357418758e-06
-3.42568024463911e-05
-3.24824322458946e-05
-1.09272337318761e-05
-3.71105534079176e-05
-6.04379163574267e-06
1.52265215769107e-05
-4.86143741773519e-05
-3.2133220631082e-05
4.52416389612021e-06
-6.60801025456641e-05
-4.36101193609979e-05
-2.4658363433833e-05
-5.09126893970015e-05
-3.56776762321992e-05
-2.42906192930288e-05
-1.80749925904828e-05
-4.39153906504177e-05
-4.89395112878871e-05
-2.30100842253954e-05
-2.01678540592922e-05
-2.5212603859462e-05
-4.7203907999913e-06
-1.01642483074598e-05
-3.65394363380308e-05
-2.47173956244752e-05
-4.28340502872406e-05
-2.736951233053e-05
-2.85973198777185e-05
-5.25745475188475e-05
-5.88529936311902e-05
-2.73898904154435e-05
-2.01727972566282e-05
-4.3947523683778e-05
-2.29106775876358e-05
-1.70244581116517e-05
-3.97633968406437e-05
-5.47329514556426e-05
-2.22041346940101e-05
-2.18106948022653e-05
-3.00308277309931e-05
-1.06805343584685e-05
-2.87538188710756e-05
-2.13984072714022e-05
-3.06328039230178e-05
-1.71900609060398e-05
-2.55563947673193e-05
-2.33822494239583e-05
-2.19181933371205e-05
-3.08690726790641e-05
-6.54224970773847e-05
-2.42125987805502e-05
-1.78155313596034e-05
-6.68950802711473e-05
-1.14987756984907e-05
-2.89064435832935e-05
-2.53027223439007e-05
-1.4870623689301e-05
-2.23705943611075e-05
-4.5120429339234e-05
-2.37831136087079e-05
-3.95419243811178e-05
-2.86691095455194e-05
-4.03568681190443e-05
-1.44170217799644e-05
-6.32053481900378e-06
-4.4061368189613e-05
-3.64036144701596e-05
3.16096951222463e-08
-5.51847113871879e-05
-9.27364048722455e-06
-4.03960153323353e-05
-7.95373076445956e-05
-1.56364948806593e-05
-4.40066667994512e-05
-4.44737599794962e-05
-3.39529705342687e-05
-9.11698469173894e-06
-3.92706598371603e-05
-4.82658794688796e-05
-5.13868998040141e-05
-3.52329422053055e-05
-3.60040399439602e-05
-4.94597063274758e-05
-3.32685307758719e-05
-1.73654478834729e-05
-4.97614066814631e-05
-1.11963367894809e-05
-4.57144389146031e-05
-2.37191798962715e-05
-1.12412633658787e-05
-3.69457700117658e-05
-3.18058644427701e-05
-2.65787520846004e-05
-2.12088984933116e-05
-6.44629811094191e-05
-2.65627661300381e-05
-2.49398755976016e-06
-3.75627330687645e-05
6.45549337107228e-06
6.42549975677096e-07
-5.93582057556714e-05
-4.09735621727378e-05
3.12268273229905e-06
-2.02938502477656e-05
-4.73947532523237e-05
-4.07107862539709e-07
-1.71451314276151e-05
-3.58441640966344e-05
-1.78529368187926e-05
-1.45251135269746e-05
-5.96436671879011e-05
-7.98058634367499e-06
-2.30922462873308e-05
-4.4148094092081e-05
-1.43490859061428e-05
3.0815204794962e-05
-3.54124075967245e-05
-3.90635650449747e-05
-9.32751710208517e-06
-5.72945125006929e-05
-3.35592916177254e-05
-4.65422646211502e-05
-6.27550339452924e-05
-8.16213547689012e-05
-2.65046505156635e-05
-2.29707321086744e-05
-2.26528195754374e-05
-2.59491672508346e-05
-1.01867581671962e-05
-6.66910065627947e-06
-6.14890306710605e-05
2.3367414392265e-05
-1.45256608943508e-05
-4.66143459111533e-05
-3.62322105007419e-05
-7.53150072906713e-06
-2.88470247674388e-05
-3.74275596484496e-05
-1.69400549580449e-05
-2.90572081572784e-05
-2.17695550997157e-05
-3.17886162762265e-05
-2.97050309641585e-05
-2.39259041434665e-05
-5.79519860822148e-05
-5.45089678286724e-05
-4.32212470304461e-05
-4.46770241356606e-05
-1.82054876693e-05
-2.99708548008356e-05
1.62078859471318e-05
1.74547871124932e-05
-2.36740636020796e-06
-1.25910199173541e-05
-2.37933053476003e-05
-2.59986408471484e-05
-2.96107440475166e-05
-1.60672222283346e-05
-4.40239029825155e-05
-1.72977246244013e-05
-2.67275394575193e-05
-4.4938236689201e-05
-7.01481828131608e-06
-1.0355075513362e-05
-4.15927344569584e-05
-2.13315043607097e-05
-1.41237493450051e-05
5.73051652397027e-06
-4.43580912883869e-05
-5.01818795806733e-05
-7.49506603609346e-06
-3.15553198893125e-05
-4.27048634731136e-05
-1.65399792597342e-05
-3.07597414803598e-05
-1.15062210900089e-05
-6.65720289224961e-08
-4.10870934313846e-05
-4.5949462708285e-05
-3.94162333245524e-06
-1.98472033681952e-05
-3.64541066901583e-05
-2.68392451097408e-05
-2.35578316770765e-05
-4.12430402306164e-05
-4.52530521661979e-05
-4.25904944903578e-05
-1.75082308741409e-05
-3.66916722380813e-05
-1.6723551713125e-06
-5.10142758196892e-05
-2.00346615612953e-05
-2.9413552959386e-05
-1.70196949176918e-05
-1.53444527767086e-05
-9.53695719178274e-06
-4.17961656051861e-05
-4.37344798902493e-05
-2.07035231342171e-05
-4.18205159709262e-05
-2.28161278421908e-05
-5.08659188580754e-05
-3.216904357945e-05
-4.24936440787492e-05
-3.14777676013693e-05
-5.03015402336845e-05
-2.99404790131344e-07
-5.00903879764026e-05
-6.47406188885223e-06
1.99766860636625e-05
-4.00168104226926e-05
-2.11204491047652e-05
-4.83035813162105e-05
-2.10872845009786e-05
-2.2564363282455e-05
-3.16075042920205e-05
-3.04967484363767e-05
-7.01769343435161e-05
-6.52005437804351e-06
-4.35665905473466e-06
-4.346038936663e-05
-3.22261120416734e-05
-2.83209317853525e-05
-6.51092196786093e-05
-5.08267129243225e-05
-4.35480391225191e-05
-5.78801134871743e-05
-3.3375760775678e-05
-3.73837483602942e-05
-1.62874596641955e-05
9.70621591997535e-07
-1.08008645661745e-05
-1.20261078608796e-06
-5.29110495388058e-05
-6.07067304193332e-05
-2.11895110729958e-05
-3.97449727711764e-05
-1.53287498816043e-05
-4.77474247402963e-05
-6.21862033263132e-05
-4.83554883867623e-05
-3.23289968287953e-05
-4.25152559379116e-05
-3.89397674118256e-05
-1.39858480199099e-05
-3.97678671651034e-05
-1.55138331413623e-05
-6.52862641967218e-06
1.44846799782207e-05
-1.55886307765993e-05
-4.05507306922292e-05
-1.47633327254028e-05
7.59232942031905e-06
-6.24559820769866e-05
-2.88047739866652e-05
-3.04692549815224e-05
-7.48088518195771e-05
-1.2687036068924e-05
-3.06874212444263e-05
-4.21743329303342e-05
-3.07978168594478e-05
-1.06259612443476e-05
-3.8411505105098e-05
-5.15210834098433e-05
-1.22113905831799e-05
-3.36417295376243e-05
-5.61004555202331e-05
-1.59233058583404e-05
-1.55073572959061e-05
-5.19955562349907e-05
-4.03243954775206e-06
1.99696940524169e-05
-4.54164655444624e-06
-2.36109042412599e-05
-1.8064278660884e-05
-2.44588404229692e-05
-2.46969579749607e-05
-5.40689533653677e-06
-4.14737930759401e-05
-8.83977286459647e-05
-8.59777340390614e-06
-6.45988269237846e-05
-6.0072749142122e-05
-2.45181291301991e-05
-8.73600311115256e-06
-2.65600391953025e-05
-1.49717901592433e-05
-3.29048676776528e-05
-3.75706678509431e-05
-3.13197984219895e-05
9.08471168625219e-06
-1.51612786235756e-05
-3.96847418316805e-05
-3.33537459496582e-05
-5.57417089905855e-05
-6.34343184636537e-05
-4.59892350099337e-05
-4.88774074092839e-05
-4.03533031230288e-05
-6.9248357046433e-05
7.97880428311571e-07
-5.68290212192521e-05
-4.6403764461774e-05
-3.68597372309309e-05
-3.15785909700828e-05
-2.64026336486166e-05
-3.38160858786788e-05
-1.83025994370296e-05
-6.75525012526345e-05
-3.30152534683057e-06
-9.62002584073985e-06
-2.19986117879182e-05
-7.25336836525803e-06
-1.91397169666039e-05
-6.45626674019019e-05
-4.67600529365751e-05
-1.45159841913379e-05
-3.78489154874555e-05
-6.88755544319726e-05
-1.98507327522852e-05
-2.14000577517649e-05
-4.86148492007415e-05
1.11048971717537e-05
-9.2341348793073e-06
-6.30030726457727e-05
-1.60245553359887e-05
-3.80910551247335e-05
-3.50158734156318e-05
-3.14863431007642e-05
-8.58117854074128e-06
-4.68209330756694e-05
-4.03012124846395e-05
-1.47431524129267e-05
-2.01697949807481e-05
-4.74895982568517e-05
-2.95145437761979e-06
-1.820074188044e-06
-1.34177706349189e-05
-1.86406887236842e-06
1.06486686075569e-05
-1.02066820936463e-06
-4.08400315198718e-05
-2.42902695567302e-05
-3.11579796159158e-05
-4.30749233156479e-05
-2.61150325243151e-05
-3.96886662085379e-05
-7.52444153545084e-05
-4.77956151460156e-05
-2.07816448808558e-05
-8.6834098851557e-06
-7.38681851636252e-06
-3.28987943224306e-05
-3.21398981660867e-06
-8.54371640626145e-06
-2.91564260244116e-05
-9.8063846592787e-07
-1.08752748116928e-07
-4.49572508228052e-05
-2.01497925885873e-05
-1.92255878370098e-05
-3.13681166363723e-05
-3.17430627742695e-05
-7.43848169667356e-05
-4.50576123845038e-05
-4.788663138574e-05
-3.03950206767847e-05
-2.55575428014693e-05
-2.95531327856536e-05
-3.7388251996542e-05
-1.97995139590052e-05
-4.49879022537594e-05
-6.79037059117074e-06
-1.85648313536225e-05
-2.07628600285823e-05
-2.69424931982276e-05
-7.13313440676501e-06
-2.02910142850562e-05
-1.59444597417712e-05
-2.0067121256218e-05
-4.77289651878686e-05
-3.47687104694204e-05
-5.5366567901779e-05
-5.97314486650377e-06
-2.42972715643171e-05
-2.52583027440945e-05
-2.31329637769856e-05
-5.99761885987782e-05
-3.96721158442879e-05
-1.81858237143716e-05
-3.29363250619576e-05
-3.04126193666937e-05
-4.0159781235323e-06
-5.36843048040787e-06
-7.40963909163845e-06
-1.3704966054209e-05
-4.04867409425386e-05
-3.06713797603847e-05
-1.09593565957741e-05
-2.63242374143076e-05
-6.09522397871571e-05
-3.66872952996833e-05
-1.82381127656231e-05
-4.65257713368464e-05
-2.93021465451151e-05
-3.09394137296311e-05
1.02874283423708e-05
-5.45882298227721e-05
-2.71867734744229e-05
-9.89618569056268e-06
2.20096523856485e-07
-6.99818761947454e-06
1.4600399925074e-05
-1.12729598508493e-05
2.30170034040026e-06
-2.22198201031407e-05
-0.000103038677563079
-4.54555446658144e-05
-2.53553555501168e-05
-4.87650865574576e-05
-4.26430484033016e-05
-1.20859026542882e-05
-4.3234621725869e-05
-3.38085527283546e-05
-2.89867664871069e-05
-1.30524557798501e-05
-3.78136721551848e-05
-8.46743693848932e-06
-1.76650712478949e-06
-3.15041457406179e-05
1.49998925077887e-05
-3.6312982607255e-05
-2.86645601494164e-05
-6.48525969543451e-06
-3.35256332535798e-05
-8.64239416755627e-06
-2.79316041488861e-05
-2.9146354991227e-05
-2.51791108726796e-05
-4.52262851727752e-05
-4.24316769508966e-05
-6.13485433337905e-05
-4.56196055751392e-05
-5.19375471938329e-05
-4.84528817558016e-05
-2.96744543993688e-05
-1.14271992947023e-05
-1.16114190250196e-05
-4.22099225352105e-05
-1.04110086862123e-05
-9.24294407418051e-06
-1.94035588189204e-05
-9.03127876412988e-06
-1.17344365745828e-05
-4.98482037324108e-05
-2.14089688770663e-05
-6.13134848798532e-06
-1.40536606354934e-05
-3.54191226924888e-05
-1.73438411727724e-05
1.94498502628553e-05
-4.77120337139733e-05
-1.75949132484023e-05
-5.06182235528453e-05
-6.90473168593233e-05
-1.23428422652077e-06
-4.00419208813517e-05
-2.33415165752158e-05
-9.18971266174537e-06
-4.10065589200039e-05
-4.96084921815445e-05
-2.34009672994165e-05
-4.41891232326326e-05
-5.46696964880858e-05
-3.82449642103686e-05
-3.20820124243263e-05
-2.63399753185918e-05
-3.47762454462808e-05
-3.0115514699938e-05
-3.57303391607459e-05
-1.93619665407263e-05
-4.03989015295142e-05
-4.49146870295205e-05
-5.4261883561223e-05
-4.1922938508262e-05
-4.01858015773245e-06
-3.19781768312052e-05
-3.52327604860459e-05
-3.53076284010586e-05
-1.13139336320124e-05
-1.94910553891568e-05
-3.15881022959983e-05
1.28203826469377e-05
-2.09195118199702e-05
-2.38202357861124e-05
-5.69560555971805e-06
-3.04893405892277e-05
-3.90421670452773e-05
-5.06685080051608e-05
-5.37574391056511e-05
1.8901592156617e-08
-5.75417277124069e-05
-4.64968316298498e-05
-5.93663434994963e-05
-2.67794390493597e-05
-2.04025061332743e-05
-5.54793736759306e-05
-4.80502209042508e-05
-2.58245631079412e-05
1.80350666431626e-05
-6.34214340295132e-05
-2.48510898530756e-05
-1.83068605426557e-05
-2.72392489787983e-05
-2.56588189853019e-05
-5.46859032008864e-05
-2.35746171851147e-05
-6.34212586816175e-06
-1.53348613979639e-05
-6.52720683561168e-05
-3.22998585085344e-05
-3.76149623739569e-05
-7.15467421510224e-05
-5.18982595412696e-05
-5.38329836382997e-06
-2.66809023421369e-05
-6.63935242500779e-05
-4.14682239949301e-05
-3.1203688842083e-05
-4.93831582526048e-05
-1.83935145406939e-05
-5.71940530812049e-05
-5.69822456090222e-05
-5.70616055498804e-05
-9.63236642197266e-06
-2.63969351300798e-05
-6.36410387884816e-05
-2.01156468371335e-05
-1.98112125432124e-05
-5.30652061584341e-05
-1.83039547281191e-05
-5.30228173030928e-05
-3.89235822000628e-05
1.18935124210247e-05
-2.82656338645422e-05
-2.26106022637469e-05
-3.42098592098083e-05
1.00171201160173e-05
-4.49788989497159e-05
-5.09816347492171e-05
-2.76409089124602e-05
-7.46833925280945e-05
-5.37059639139791e-05
-6.46088514795029e-07
-4.48513982336651e-05
-7.32520992430657e-05
-2.99740072602003e-05
-1.02249027588346e-05
-5.6114554752067e-06
-1.57131182103369e-05
1.31143527195306e-06
-4.79853099258092e-05
-4.76837336373684e-05
-4.64047545618695e-05
-2.63252838377154e-05
-2.83712116772786e-05
3.18060395727436e-06
-2.78988448007486e-05
-7.23218958481106e-05
1.8358706316343e-07
-7.55187084369132e-06
-4.69812849064482e-05
-1.98384519331985e-05
-1.33884225935219e-05
-6.62586301843343e-05
-4.93444766348878e-05
3.40316971813659e-05
-3.55352626506135e-06
-3.38638767794652e-05
-4.238230274528e-06
-1.4180870495048e-05
-4.11499104437631e-05
1.35567955382941e-07
-2.64942855935509e-05
-6.3182254387171e-05
-3.23268001066724e-05
1.62445597710039e-05
-5.28520055215098e-05
-3.32625332439161e-05
4.89957702325638e-06
-2.34804044541176e-05
-1.02579659135901e-05
7.3981730833514e-06
-3.15722774230078e-05
-2.81214605414777e-05
-3.84884298651274e-05
-3.78748502375832e-05
-5.19540921478924e-05
-3.89202358557354e-05
8.58213973973793e-06
-2.93527925169636e-05
-2.64395459859481e-05
-2.97501841938398e-05
-3.56648701684637e-05
-3.21846801991157e-05
-7.11861941841981e-06
-3.62893339090266e-06
-4.05681530967623e-05
-1.95980735340639e-05
-2.20819975050547e-05
-6.57845292712587e-05
-1.06645044230001e-05
-4.82420080000896e-05
-6.25745358602619e-05
-2.72844145468159e-05
-1.16889608475775e-05
-3.08525400095164e-05
-4.6012123241522e-05
-4.71265657645975e-06
5.29489833301046e-06
-3.48441951362215e-05
-4.5150490034944e-06
-3.20526595450586e-05
-5.7481586088107e-05
-2.08096586381478e-05
-3.10525509175363e-05
-6.87028112613202e-05
-6.97250275719276e-05
-8.54463513303589e-06
-4.33469865474777e-05
-4.71528030712902e-05
-1.79512757105005e-05
-8.56104461819741e-05
-4.86679585894505e-05
1.35170940035251e-06
-7.59660940603514e-07
-5.08018891642128e-05
-5.13530902489731e-05
1.25441093729915e-05
-6.50708278929877e-05
1.06482483703019e-05
-1.28129006269943e-05
-2.1201202265793e-05
-5.49121948238255e-05
-3.54387775072586e-05
-3.89305991591525e-05
-3.94841496886611e-05
-1.67526551106831e-06
-4.16841975337323e-05
-8.17985174424321e-05
-5.07746158788007e-05
-3.91146219536013e-05
-9.54748485543998e-06
-3.16705786587151e-05
-6.13774499194345e-06
-4.8645707147059e-05
-3.76240333873232e-05
-2.95340376764245e-05
-9.61880457051142e-06
-5.57359070231404e-05
-4.79091441011683e-05
-6.06771760772958e-05
-6.60085590111861e-05
-4.85502890759233e-05
-2.93612477480956e-05
-2.65583013425455e-05
-5.32110831140032e-05
-2.15013080701187e-05
-6.17283187708404e-05
-4.30258892550986e-05
2.45940323526835e-06
-2.35584293572587e-05
-2.17777269612766e-05
-2.91984389733025e-05
-1.51466148804502e-05
-3.98234208250601e-05
-1.92259549125291e-05
-4.35799703054314e-05
-4.88905637091135e-05
-7.15717640987418e-05
-3.88590519987382e-05
-4.99923110067187e-05
-3.840878410105e-05
-2.97400140374944e-05
-3.56330259024588e-05
-6.13967890927972e-05
-2.76608369237084e-05
-4.27466229990693e-05
-2.22753223539997e-05
-3.39276059024541e-05
-5.28022406806702e-05
-3.87636660514195e-05
-2.73292511829745e-05
-1.848561173497e-05
-3.0722985594497e-05
5.12622485076364e-07
-1.03249976251388e-05
-4.8984478097301e-05
-4.41556075462439e-06
-2.5718815122652e-05
-4.1321501489281e-05
-5.06407983447993e-05
-1.55256645885037e-05
-5.64552018839e-05
-4.49740005209884e-05
-6.76312519185326e-05
-3.02528049264958e-05
-6.28228151790235e-05
-5.93514751850126e-05
-1.56528586731653e-05
-5.19600461979065e-06
-4.6193748027515e-05
-6.01090257372958e-06
-1.65309064164111e-05
-3.28205575131415e-05
4.56367578269178e-06
-1.29193923741043e-08
-6.79707798250487e-05
-3.91168621303448e-06
-2.5900396497831e-05
-3.83896841674355e-05
-3.12919690407336e-05
-5.43363991478572e-05
-3.11083424006223e-05
-3.87935234406977e-05
-8.61849049380852e-06
-3.46259352794774e-05
-6.54464753690357e-05
-2.01151417002956e-05
-2.66184772449909e-05
-5.26128182360411e-06
-5.98836694019794e-06
8.35715757074269e-06
-3.17507889078061e-05
-3.13198265151867e-05
1.70284670898476e-05
-5.6594147779784e-05
-4.15642136728356e-05
-2.86643353860265e-05
-3.29908828455699e-05
-2.57726281614438e-05
-4.63073845239701e-05
-1.2308873653942e-05
-4.34591764345664e-05
-4.59725778258879e-05
-6.51643799672508e-06
-3.89531248688021e-05
-1.41900396809116e-05
-3.45755676208584e-05
-6.45573869814964e-05
-6.54656601603356e-05
-2.09741129758927e-05
-3.17846539508301e-05
-3.91048121034743e-05
3.54005299723223e-06
-3.29490481240819e-05
-5.47721395030948e-05
-3.4022528483362e-05
2.74435331463293e-06
-6.3094039459511e-05
-1.73807591916205e-05
1.89880116585889e-06
-3.02517430134364e-05
-3.44552674865978e-05
-1.39325544276026e-05
-2.16296078744817e-05
-1.32272409822194e-05
-4.49900465393067e-05
-4.18386323821055e-05
-4.09563483306532e-05
-5.26250735445389e-05
-8.51477913132391e-06
-7.07445324086952e-05
-1.7503938580022e-05
-2.28563577719509e-05
-3.68326466785384e-05
-1.19691498259795e-05
-2.80521106754235e-05
-3.62362414486665e-05
-3.2958507465457e-05
-8.98405003721029e-06
-2.62649319902019e-05
-5.87612517351048e-05
-4.24527593732768e-06
-4.56417790144986e-05
-2.91635933142103e-05
-5.73325253467746e-05
-3.3825265602675e-05
-6.58299033342834e-06
-1.68134854566087e-05
-1.48888090481839e-05
-7.53934925203915e-05
-7.77899160080722e-05
-8.16600387261685e-06
4.85110874657962e-06
-4.58361446597683e-05
-3.54130833511521e-05
-3.1574791440108e-05
-2.97239225578225e-05
-4.01788412013504e-05
-6.49992974551872e-06
-2.75985805704232e-05
-1.45620953793267e-05
7.23615176558129e-06
-3.2588345410141e-05
-1.516039231592e-05
-5.74150953980388e-06
-1.57915500556081e-05
-5.19536371187294e-05
-2.07573747227334e-05
-1.80918404156351e-05
-1.09300532347885e-05
-1.48354520918115e-05
-2.02015398150506e-05
8.61588266881619e-07
-3.15709561457948e-05
-2.49219779722018e-05
-5.86743101300282e-06
-4.3519587603703e-05
2.34994444416961e-05
-4.67099237514007e-05
-3.88369076454666e-05
-2.0818349931729e-05
-2.09603108400558e-05
-1.72099318348862e-05
-3.83152970088259e-05
-3.47552062785721e-05
-4.00361469095999e-05
-4.56939290675949e-05
-1.61142793908116e-05
-2.06198362818543e-06
-3.1495975649378e-05
-4.59137982082913e-05
-2.7101501037823e-05
-5.20636413644259e-05
-2.21902428726348e-05
-2.87132211306849e-05
-1.01468664827704e-05
-4.10890639083304e-05
2.74032321341139e-05
-3.55772048778764e-05
-5.60100498167854e-05
3.58605407128409e-06
-4.77397092047457e-05
-2.34618465166921e-05
-2.55168178461624e-05
-1.83968062525236e-05
-2.11824431446733e-05
-2.89677893705981e-05
-9.7537574935143e-06
-7.67551635610513e-05
-7.85502083728131e-05
-3.97588131415477e-05
-3.48663519246676e-05
-2.10146681619698e-05
-2.0974795414876e-05
-2.76266317751637e-05
-1.22066995998031e-05
-2.95587262298659e-05
-2.7743646249561e-05
-1.63583958603925e-05
-5.35672099951245e-08
4.41750466193132e-06
-7.3706328728046e-06
5.79825470055831e-06
-2.14085081190305e-05
-3.03918128544285e-05
-5.6022617136442e-05
-4.21005735981104e-05
-9.53036727487623e-06
-5.34097333458664e-05
-1.38511923009629e-05
-7.08392582446156e-06
-5.45255085802758e-05
-4.87392393832807e-05
-2.71589245514173e-05
-1.07495080236694e-05
-5.31727412226854e-06
-2.9281823783188e-05
-2.75428885454445e-05
-2.37442583679047e-05
5.09889562576682e-06
-1.88550936294647e-05
-2.51716366612217e-05
-2.61273015478812e-05
-3.77790383730524e-05
-5.43576570794123e-05
-3.92998232628104e-06
-4.6855269852441e-05
-2.78813810772381e-05
-3.20445416763621e-05
-1.85377737548704e-05
-4.78825553890248e-05
-2.24511995146346e-05
1.89456886023278e-06
-5.67417573687141e-05
-8.74489772494411e-06
-1.02498021985371e-05
-1.06677480059787e-05
1.21164336415289e-05
-1.33547660988843e-05
-3.03176134344369e-06
-2.70855515438282e-05
-2.40456993794622e-05
-3.82100162057379e-05
-4.84042595544014e-05
-3.85806633160846e-05
-1.43526913784754e-05
-4.61479982581724e-05
-3.11031142141722e-05
3.42080594399341e-06
-9.97599396792779e-06
-3.52727007633172e-05
-1.67780896988652e-05
-2.77046892426956e-05
-4.50734820341063e-05
-1.17826241679737e-05
-8.06010721233919e-06
-3.741464182218e-05
-1.79510868018397e-05
5.28244206709967e-06
-4.97164239905715e-05
-6.63517344252585e-05
-7.1594489485077e-06
-5.10351580765339e-05
-3.01403470959642e-05
-5.05751166831774e-05
-1.77023471607798e-05
-4.073089836593e-05
-6.18248334231992e-06
-2.94249960526645e-05
-6.18133224888078e-05
-4.33692296609101e-05
-3.41342001471042e-05
-5.61499005465158e-05
-1.69620716059562e-05
-2.75092889973968e-05
-2.09643775059017e-05
-3.2401716776729e-05
1.32130895108213e-05
-1.34427613903052e-05
-2.17872119716717e-05
-2.31981970164331e-05
