# Supplementary material for: Research on computational propagation and identification of mine microseismic signals based on deep learning
Source: PLoS One. 2025 Oct 22;20(10):e0334641. doi: 10.1371/journal.pone.0334641 (PMC12543183; doi:10.1371/journal.pone.0334641)
Supplement: S7 Data — (ZIP) [file pone.0334641.s007.zip › 000100900001432.xlsx_0.txt_24.txt.txt]

-6.59480087170801e-05
-1.37338755152398e-05
-9.99840107870217e-06
-6.66686476832619e-05
-4.51044252315446e-05
-3.93577592457528e-05
-3.10623921857482e-05
-1.87236552109549e-05
1.53258647818445e-05
-2.687814871935e-05
-2.43663181460984e-05
-2.99872273740629e-05
-3.34770154171025e-05
-1.93823650523578e-05
-7.05734070624047e-06
-5.69284661406769e-05
-2.75758079537925e-05
-3.60615143926146e-05
-2.27651020046495e-05
-3.11469206727619e-05
-2.94040347107873e-05
-5.85997460572275e-05
-4.09045692621705e-05
-3.24630121659283e-05
-1.07508284420407e-05
-3.00720591713681e-05
-9.67282396852014e-06
-2.15483224714739e-05
-3.66929676927319e-05
-3.22345044161137e-05
-2.93709978253082e-05
-1.72816609581552e-05
-4.02297308548549e-05
-3.01708911834645e-05
1.04935873871745e-05
-2.09177173712516e-05
-2.81098921733147e-05
-1.52837759555132e-05
-3.49950249314078e-05
-6.13272223088148e-05
-5.26418203126262e-05
-4.59595961921794e-05
-3.58223377642282e-05
-1.97673812953724e-05
-1.06009168219824e-05
-3.34202716990037e-05
-3.67135110251251e-05
-3.10397943620786e-05
-3.90899155430476e-05
1.78383607845036e-05
-1.28303266417025e-05
-3.36806469487752e-05
-8.60062493962444e-06
-5.01882190706923e-05
-4.60717341776647e-06
-1.44852933971064e-05
-1.5935282218715e-05
-4.54331903027991e-05
-2.66125986905518e-05
-4.72946325135525e-05
-3.03588688398827e-05
-1.17510204273695e-05
-3.44748078097999e-05
-2.50641697203136e-05
-6.09803046000766e-05
-1.10980519646497e-05
-4.1477697748093e-06
-3.60228249839391e-05
-2.78478187765897e-05
5.45981758005652e-06
-1.57236992580257e-05
-4.76245050008806e-05
-6.20935085644069e-05
-5.02478750431563e-05
-2.77473308132022e-05
-1.2450607738815e-05
-3.00289230958569e-05
-5.76417847106008e-05
-3.42967080681663e-05
-4.67035779288087e-05
-2.21243980716292e-05
-1.95364210091462e-05
-1.79211705594335e-05
-4.17437367244159e-05
-9.77917902524228e-06
-3.12051981149917e-05
-3.41880317036164e-05
-2.07144114582092e-05
-1.8145885223739e-05
-2.46464552510625e-05
-2.03966386786909e-05
-1.55118706955284e-05
-5.39400107940923e-05
-4.44443450639252e-05
-7.49868546617521e-05
-5.10861526233628e-05
-5.83349624396264e-05
-2.89711247834139e-05
-2.98142643558071e-05
-4.02659611917257e-05
-1.46901962994939e-05
-3.81849275799509e-05
-1.84519106535232e-05
-1.03523697144751e-05
1.78490356709756e-06
-3.69765169328361e-05
-3.22217971792708e-06
-1.46044527654393e-05
-2.78858388473109e-05
-1.51846256086281e-06
-1.51197992808886e-05
-5.29745248827988e-05
-6.2974784874848e-05
-3.73784121586976e-05
-1.64301203256313e-05
-3.47248461714499e-05
-5.96155078770206e-05
-5.89257233938609e-05
-1.05085812442145e-05
-6.9661918898599e-06
2.18004957651957e-05
-4.05924184886292e-05
-3.29769453811076e-05
2.02213723475955e-05
-3.81589620718912e-05
-5.41031427035086e-05
-1.09729223350682e-05
-5.47742111129659e-05
-3.77751869034331e-05
-3.11141072611511e-05
-3.62109458225343e-05
-5.01386509063174e-05
-1.59349994033529e-05
-2.079971463353e-05
-3.27683298218139e-05
-3.29300145486828e-05
-2.32315300149313e-05
-7.20369297183825e-05
-4.51189072895661e-05
-9.75334051710972e-07
-7.13361232935294e-07
-3.07847197222774e-05
-1.37256077366251e-05
-1.89415363170075e-05
-1.34779557944762e-05
-8.18585994158197e-06
-5.68556799860941e-06
-6.15548533080886e-05
-5.32461027677757e-05
-4.47308227599376e-05
-6.09615695143265e-05
-2.24054681708331e-05
-3.04389808269544e-05
-4.57313555244718e-05
-4.21605504628897e-05
-5.32364323074566e-05
-3.0782359332862e-05
-4.60434628649185e-05
-6.62131814212728e-06
-3.08107068429394e-05
-6.91490616547212e-06
-1.85872894354099e-05
-5.25053925104004e-07
-2.33939123099084e-05
-2.8850117456442e-05
-6.9996051668437e-06
-6.02079208188285e-05
-4.55374191531282e-06
-1.34165509561413e-05
-3.72990566824149e-05
-5.12598831613249e-05
-3.23036929298531e-05
-7.33852454123263e-05
-6.513483675077e-05
-3.35162294084172e-05
-3.45608773976898e-05
-6.96495547404194e-05
-1.02516177406092e-05
-3.72600096103448e-05
-2.81745390655545e-05
-1.44085390364928e-05
-1.82197841602038e-05
-2.36957330875548e-05
-2.57244838513477e-05
1.31890267639912e-05
-4.8146060691216e-06
2.69482876995256e-07
-2.94443321571034e-05
-5.23549079733679e-05
-1.63133884818515e-05
-4.34196371849046e-05
-2.67396651370199e-05
-6.14025462439028e-05
-7.26015864378032e-05
-3.83569125872663e-05
-3.62737129339798e-05
-3.75244359679449e-06
-3.59672170788453e-05
-5.07477352230977e-05
-3.7495622645372e-05
2.89279492843267e-06
-1.44369087718244e-05
-4.78798401344903e-05
-8.98550161052209e-06
-2.98680024956068e-05
-4.72298488395e-05
-2.13669436468838e-05
-1.87306282118632e-05
-4.7072507482097e-05
-2.51865682094097e-05
-3.95216688163566e-05
-1.93638487494444e-05
-2.9558916389034e-05
-1.47019747424115e-05
-3.51688283759097e-05
-4.78220617201462e-06
-6.46353977805254e-05
-6.02141120787608e-05
-3.88023036049915e-05
-7.5305881764349e-06
-3.66033953520306e-05
-5.17210951975537e-05
-1.00913249038286e-05
3.33098970580388e-05
-2.05741302093347e-05
-9.91525225595894e-06
-6.23877806946631e-05
-6.56153836130313e-05
-3.42092364880159e-05
-6.00462265681519e-05
-5.99541927373874e-05
-3.8636056051369e-05
-2.55622356523177e-05
-5.83761124228077e-05
-2.32346684142793e-05
-5.90695425216523e-06
-2.23884014481231e-05
-4.50498717065154e-05
-1.76935910018779e-05
-6.56579246728308e-06
-3.70902587774126e-05
-1.32683085210707e-05
1.21316109920776e-05
-1.85268396962601e-05
-2.02806474031608e-05
-1.12500235015971e-05
-6.21660114037649e-05
-1.45029081957896e-05
-1.20008033792965e-05
-4.74129626747206e-05
-2.96721237376419e-05
-4.28308640638222e-05
-3.01383065839492e-05
-3.7412240405508e-05
-2.75641543911286e-05
-4.02424887114289e-05
-2.51129182681172e-05
-5.43950145822191e-05
-6.51055152446767e-06
-6.05567368181526e-05
-2.99704577824532e-05
-3.95131677456103e-06
-3.04144464139581e-05
-4.25003357730309e-05
-4.00305739460758e-05
-4.3416031038317e-05
-3.31290112065e-05
-1.1470473793585e-05
-4.42540420916493e-05
-3.0359933945112e-05
-6.51691931147318e-05
-2.2048306146489e-06
-2.21803101060207e-05
-1.75801617057229e-05
1.02782098193668e-05
-2.14756509839918e-05
-8.76618556326928e-06
-3.40628378527791e-05
9.67238219866483e-06
-8.92802786862208e-06
-2.22463677389917e-06
1.46866103088035e-05
-2.95374670292969e-05
-5.44316391000203e-05
-3.36915732594606e-05
-5.03890021706628e-05
-4.00228816292046e-05
-5.40517847299611e-05
-8.72962539521401e-05
-2.49053118653289e-05
-3.60632747856957e-05
-1.67842944600796e-05
-1.69166400395178e-05
-4.24112818714541e-06
-1.35930747717567e-05
-2.83915745086104e-05
-1.08539178036711e-05
-1.47663477324427e-05
8.92992725068031e-06
-2.15780306669334e-06
-3.04281279734001e-05
-2.44184325298452e-05
-2.0822859443454e-05
-1.89936116461858e-05
-2.99716830873184e-05
-3.1616668143339e-05
-2.06636995987775e-05
-4.49640187473408e-05
-2.61034233580556e-05
-9.62330538931223e-06
-3.62196286342513e-05
-1.64116164646519e-05
-3.62093229569219e-05
-1.8996208223839e-05
-2.04232366579005e-05
-5.82664196043357e-05
2.23488767451101e-06
-3.99002549288483e-05
-3.50624584855986e-06
-1.94465279750881e-05
-3.74182756389835e-05
-7.26930915215619e-05
-7.93514416853539e-06
-1.32351759067069e-05
-4.14902833722745e-05
-2.76508227305846e-05
-3.72337699369413e-05
-2.45816753785301e-05
-3.79861353506509e-05
5.83580838608435e-06
-1.62523306048724e-05
-1.8549208060906e-05
-3.34521821613221e-05
1.55793981874486e-05
-3.70492222671417e-05
-3.88279899456402e-05
-6.80725921767268e-05
-3.42577709917825e-05
-4.20403676679874e-05
-5.70278505575493e-05
-6.85918955647645e-05
-5.0122470498944e-05
-2.47624925242208e-05
-4.45516431361469e-05
-3.95788921405985e-05
1.22483065749618e-05
-4.64275643262843e-05
-2.6790581609888e-05
-1.51460414072829e-05
1.02445102344261e-05
-4.340563080494e-05
-4.73057737562959e-05
-4.83566420730808e-06
-4.74493643023574e-05
-3.69800285600118e-05
-3.74408214522428e-05
-3.01449988279989e-06
-2.62578400815496e-05
-4.48435146120609e-05
-1.42548179071899e-05
-4.9433197034543e-05
-1.99953533669658e-05
-2.9757418299792e-05
-4.26064970533431e-05
-3.84557900065728e-05
-5.45889030332099e-05
-1.77214565360475e-05
1.50728110227424e-06
-2.65959418954839e-05
-4.09051951372762e-05
-8.00690140775877e-06
8.78819795208162e-06
-3.70980663758364e-06
-2.68002175638148e-05
-1.5027838527901e-05
-4.48454958132128e-05
-5.69067735281129e-05
-3.47281365564006e-05
-3.70249184042356e-05
-6.11106352822611e-05
-2.75054632115648e-05
-1.66322084572054e-05
-3.96940463375015e-05
-4.21272915412554e-05
7.88826588774545e-06
-2.55016268804059e-06
-4.18423036145837e-05
-3.32610033395935e-05
-5.29841540237405e-07
-1.1165259767731e-05
-3.21387448427619e-05
-2.92782360891368e-05
-2.82080706310876e-05
-5.81834922013402e-05
-5.72727963561614e-06
-3.00566013694484e-05
-4.5668708419514e-05
-2.4325834908413e-05
-2.86789153142255e-05
-3.50085328718509e-05
-2.55166801866796e-05
-2.25559685082115e-05
-2.53205168311314e-05
-5.1011690445704e-05
-2.51640883042389e-05
-9.51012409608442e-06
-4.23680609559092e-05
-3.54215825508683e-05
-1.29080363166207e-05
-5.4166758657152e-05
-2.9356593974393e-05
-1.91851561611173e-05
-6.94972656309546e-05
-1.92805946540251e-05
-2.19071496489578e-05
-2.28944234245374e-05
-5.67224007534744e-05
-2.24997364407813e-05
-2.74896566266205e-05
-3.4029781065615e-05
-6.10856254082398e-06
-5.75608264152828e-05
2.6394260870611e-07
-2.89634537312983e-05
-5.44510588965612e-05
-3.71126070706401e-05
-3.97247459234603e-05
-4.54019870571936e-05
-4.00685017395164e-05
-1.1405682964105e-05
-3.35545598281571e-05
-3.42878826778176e-05
-7.57157990457149e-06
-4.32466458497094e-05
-1.6871355886148e-05
-3.8424595120943e-05
-2.18989177247754e-05
9.15326808005848e-06
-2.21737441870767e-05
-2.4001667861215e-05
4.85402369712325e-06
-6.56835406373211e-05
-2.90437900525991e-05
-6.99854798485871e-05
-4.02815360473394e-05
-3.59505558697696e-05
-5.27805947751514e-05
-4.20485911639074e-05
-3.17496986813054e-05
-2.30690754582992e-05
-4.36066721503918e-05
-3.02413299964941e-05
-2.31573040756782e-05
-2.0049503814698e-05
-5.32705868984948e-05
-1.68961893537526e-05
1.5721636320952e-07
-3.45633860577355e-05
-2.23037577128518e-05
-2.55144012334596e-05
-5.2048865231758e-05
-7.82287661651783e-06
-2.38280333776837e-05
-2.20623532702704e-05
-3.11457920652549e-05
-8.09868031120517e-06
-2.21275072242891e-05
2.3671195569915e-06
-1.71766616125598e-05
-1.65431501866378e-05
-2.40866617202606e-05
-3.84976437337693e-05
-9.97243273190109e-06
1.35468318106772e-05
-3.38676308369892e-05
-1.57982722114933e-05
-3.91993327836826e-05
-2.36557397870966e-05
-3.11182213318313e-05
-2.777373744671e-05
-1.19888824996825e-05
-3.88322791399208e-05
1.55323778108507e-05
-2.82305895762545e-05
-1.97482006603319e-05
-1.98244409210521e-05
-3.2706682480951e-05
-2.92939506005118e-05
-5.65991555697976e-05
-3.04242378998152e-05
-2.59984543066633e-05
-5.63893994551805e-06
-5.61060943200415e-05
-4.79196350826327e-05
-2.27176421871528e-05
-5.08141587679055e-05
-2.35162223267596e-05
-7.5784303494523e-06
-6.61473366769335e-06
-4.05341302725676e-05
-5.72325594727184e-05
-6.3743511100881e-05
-6.09276635063838e-05
3.07533943829507e-06
-2.43612936954658e-05
-4.5264806619006e-05
-1.66086538672416e-05
-4.0930318356593e-05
-3.2726163634022e-05
-2.94168909815576e-05
-4.22727652220077e-05
-4.53307471055423e-05
-5.77451725568037e-05
-5.3715548914622e-05
-3.12183537118055e-05
-1.88313649529136e-05
-1.95485242812184e-05
-5.55805722280698e-06
-2.16182089356724e-05
-2.69185737544757e-05
-9.93432322324794e-06
-2.07557411756927e-05
-4.54638829089269e-05
-4.01888752627664e-05
-2.00318261893867e-05
-3.82918837802986e-05
-3.78675890482151e-05
-4.85651233027648e-05
-7.01671232141894e-05
-8.92620781094773e-06
-2.48266072448919e-05
-5.07703775123321e-05
-3.24803652643049e-05
-4.38469680833467e-05
1.0856137962778e-05
-2.43425327616445e-05
-2.89157426725745e-05
-5.76152306814059e-05
6.09039809355774e-06
-1.33552323562379e-06
-1.74844084186619e-05
-3.3376796995335e-06
-3.56348173898124e-05
-2.17023891326886e-05
-3.22844367148777e-05
-1.94440266256184e-05
-4.38628579536234e-05
-3.715037783984e-05
-4.16850324223692e-05
-4.76012886560711e-05
-4.0051490890763e-05
-4.4667101776057e-06
-7.03548582407929e-05
-5.20365115383887e-05
-2.74461491894775e-05
-2.87194014444927e-06
-8.81309374353012e-06
-4.65148782182239e-07
-2.45961307043582e-05
-6.04770221491059e-06
-5.08120027138706e-05
-4.5279957301698e-05
-4.95808333682577e-05
-3.7705922341316e-05
-3.4317983268894e-05
-4.89716427084055e-05
-3.82258090523701e-05
-3.765802382911e-05
-3.15014329341781e-05
-2.94796952566377e-05
-4.70279657602605e-05
-1.37570409779605e-05
-6.37260989698021e-05
-4.83652610277363e-05
-5.41627190274101e-05
-2.09270397492187e-05
-1.72320076392075e-05
-1.24444120701221e-05
-2.61363718852144e-05
-3.32842829717722e-05
-3.92722910113097e-05
-3.74969875961421e-05
-1.5647567200095e-06
-6.46170461078592e-05
-8.6462407010824e-05
-1.40308167364803e-05
-5.90576447170422e-05
-5.98614210175853e-05
-7.04219173089537e-05
-2.27537231920753e-05
-1.16095192815496e-05
-3.14865919220458e-05
-2.55306735451789e-05
-5.51305861518812e-05
-1.5187727127741e-05
-1.77886476875396e-05
-2.66335008700633e-05
-4.31416135321283e-05
-7.16004207713188e-06
-5.69264890318695e-05
-2.83498569296408e-05
-9.67586883216676e-06
-7.29459901050493e-07
-3.13319898952459e-05
-2.31021516281523e-05
-4.83208433283804e-05
-5.78261558490761e-05
-6.36774541076922e-05
-2.39407960440132e-05
-3.19496543018037e-05
-3.94089273078826e-05
-6.48044403339968e-05
-1.6729692424354e-05
-1.87510727601929e-05
-3.90178949947814e-05
-1.22491680765556e-06
-9.70950979852804e-06
-1.60341576716604e-05
-3.51460583071539e-05
-1.6089835967992e-05
-2.0428796025301e-05
-3.07516497948604e-05
-3.72180705364614e-05
-4.62534771933166e-05
3.21541678330224e-07
-5.53366857664315e-06
-5.80818724419153e-06
5.56538705522383e-06
-3.48951247291804e-05
-1.75487197188291e-05
-1.19680135791657e-05
-2.69215531285827e-06
-3.45251164532332e-05
-2.89333990776341e-05
-9.61978161188347e-06
-3.11684459909578e-05
-3.53604995110549e-05
-2.35276783243469e-05
-3.43344027272865e-05
-5.41264887285415e-05
-2.17065206547659e-05
-3.82528334104193e-05
-4.67333728486269e-05
-4.07275508454036e-05
-4.13541183068064e-05
-4.73319890354651e-05
-3.44715870712019e-05
2.16308080332663e-06
-1.70968095116158e-05
2.32161584257607e-05
-1.81229366224708e-05
-2.69446152560212e-05
-2.64304092765077e-05
-3.56581632953001e-05
-2.08967114300183e-05
-3.28592264171628e-05
-4.69871574583142e-05
-3.29260459687092e-05
-3.31841786056971e-05
-7.322339021525e-05
-9.01475446447858e-05
-2.19700006777423e-05
-1.0261842115632e-05
-3.9267215170894e-05
-6.32355979586247e-05
-7.11748507495377e-05
-1.78937325001328e-05
-4.27571878623348e-05
1.61265556008156e-06
-3.76588934534807e-05
-8.51142964638463e-06
-7.5199628083297e-06
-1.14002964514391e-05
-2.31154443330567e-05
-3.01200054668235e-05
-1.59353831212765e-05
-5.7789853386788e-05
-5.07984140922092e-05
-5.99683133000302e-05
-1.49530938304927e-05
-4.95774146488677e-05
2.57022260346103e-06
-3.33878925560669e-05
-7.40895022293248e-06
-3.57367092922666e-05
-5.46423069567859e-05
-3.71452638085841e-05
-3.04879780827624e-05
-1.31227552653187e-05
-4.97695303725746e-05
-4.20106505557056e-05
-4.0598465624443e-05
-2.60788765315383e-05
-2.85249799752282e-05
-3.20633009232827e-05
-3.401611168766e-05
-4.17838886869969e-05
-1.06507238017066e-05
-1.52661766454081e-05
-2.21075364276756e-05
-4.11346780179351e-06
2.86556058429466e-05
-2.25768125365837e-05
-2.7366756056809e-05
-5.05130091166703e-05
-4.91120124472206e-05
-9.90210464382145e-06
-2.84450157749403e-05
-2.5470175662767e-05
-2.69012656748557e-05
-7.64123477252448e-06
-4.36626339731497e-05
-1.19118081877876e-05
-2.4328305872474e-05
-2.93414581467528e-05
-3.75984181461945e-05
-4.84564056461629e-06
1.62265728222053e-07
-9.09340216202028e-05
-5.45723198275549e-06
-1.36087459588453e-05
-3.10304978777549e-05
-1.30818552717189e-06
-4.51439959892501e-05
-4.57525048067954e-05
-2.35823648720945e-05
-3.85840570723322e-05
-1.85486413107296e-05
-3.68729019570439e-05
-2.71630084532467e-05
-3.41347483179491e-05
-3.40963363146919e-05
-3.26673453519534e-05
-2.8887202845128e-05
-4.36044754742409e-05
-3.29929290810455e-05
-2.90282571716308e-05
-6.52877568176306e-05
-4.13858145347028e-05
-8.8834070284969e-07
-5.09707999224e-05
-4.08782377524457e-05
-4.60348675033549e-05
-1.54183089453643e-05
-3.25727082726855e-05
-1.1601279480376e-05
-3.05917980332103e-05
-1.71919053002134e-05
-1.92921883282179e-05
-2.15446397363186e-05
-7.67062359433537e-05
-1.1693835811373e-05
-1.90281257261071e-05
-3.60870323065659e-05
-6.99999175883807e-05
-2.85512564273388e-05
-3.49116126956258e-05
-1.61978177645226e-05
-4.95824880589068e-05
-8.47471155031814e-06
-4.02465245703294e-05
-4.7875283529346e-05
-2.83167392153728e-05
-4.00798448179342e-05
-3.86622903194155e-05
-3.11530763701138e-05
-6.91534099553318e-06
-3.88720104223123e-05
-5.09352843503967e-06
-4.20194410693068e-05
-1.79854070740442e-05
-2.75348253303256e-05
-1.82668786254205e-05
-3.21091289947358e-05
-1.04972851802138e-05
-3.20016325946159e-05
-3.5238124372485e-05
-7.38578517541747e-06
-5.43018805272216e-05
-4.23081663600924e-05
-6.28549171951875e-05
-1.96999188730191e-05
-6.23049657737908e-05
-4.03135399825387e-05
-9.8227778059767e-06
-2.02169982885049e-05
2.91283737803108e-06
3.07685201856919e-06
-4.68832313456401e-05
-2.89870802355513e-05
1.58219106301887e-05
-8.66467777480089e-06
-1.90187109503572e-05
-1.28216675317123e-08
1.11270673163225e-05
-3.93614454910435e-05
-3.21920276023864e-05
-4.10559984950297e-05
-3.8459039295035e-05
-2.32190841003486e-05
-4.34892799898393e-05
-5.78267844720179e-05
-4.61071853319954e-05
-3.03156382285945e-05
-3.45958954279543e-05
-1.56801837587102e-05
-3.71687890004453e-05
-8.89032432988829e-06
-6.02908389236638e-06
-6.44820764567734e-05
8.231894134296e-06
-4.11941196527374e-06
-5.73702269821241e-05
-6.76025625698011e-06
-2.87396689319555e-05
-4.72903652019122e-05
-4.4851525369838e-05
-4.57121496624582e-05
-4.33135068153233e-05
-3.24969819319643e-05
-3.50087825321926e-05
-9.35754257796224e-05
-4.55086907258706e-05
-3.12504468037569e-05
-3.42300002634042e-05
-1.5848086053553e-05
3.32867905659479e-05
-4.04591336416135e-05
4.72002811641278e-06
-1.51723414453039e-05
-1.29741826865347e-05
-5.62750563016331e-05
-3.60020149902905e-06
-9.73149797928775e-06
-1.15927266046026e-05
-2.2520946343733e-05
-1.3938876559882e-05
-4.03640223235189e-05
-1.28567500616788e-05
-2.47998756957231e-05
-6.02754736532813e-05
-6.34640852679663e-05
-1.6968151801031e-05
-5.66572131257378e-05
-5.07109298138152e-05
-2.34089993356826e-05
-3.50900146790433e-05
-7.50962022091468e-05
-2.11710004037471e-05
-2.64272300914763e-05
-6.15969450276646e-05
-2.52817386719187e-05
-1.71525322608138e-05
-5.61267571033681e-06
-3.01672410704606e-05
-1.33270194074626e-05
-2.55368051532815e-05
-2.74691553061391e-05
-9.39742428563113e-06
-2.22795072613924e-06
-3.28159107390864e-05
-4.53924404676168e-05
-1.2320283488827e-05
-5.18949951440393e-05
-1.26958719071013e-05
-3.50531446279727e-05
-4.78750615945256e-06
-1.93326205088434e-05
-2.27175687670124e-05
-1.63907757886157e-05
-8.11371364794506e-06
-1.84546980337525e-05
-1.26839153773887e-05
-2.49183297632882e-05
2.74154019967628e-06
-3.43618945635507e-05
-2.72822122986157e-05
1.05758757361635e-06
-4.33886891496482e-05
-4.88671043682503e-05
-5.09918102780864e-05
-5.84068723372699e-05
-6.23288748814521e-05
-4.05377858109721e-05
-3.87423224228129e-05
-4.54199016853108e-05
-3.90631347620898e-05
-9.43249213995984e-06
-1.70650865198184e-05
-4.8643482385375e-05
8.8840596653863e-07
-2.42924590761645e-05
-2.19928457318407e-05
1.14592107601054e-05
2.96337705872831e-06
-3.46454734563335e-05
-5.3598720837e-05
-1.25009391491363e-05
-2.66687198798987e-05
-8.05626150155967e-05
-4.28017612234462e-05
-5.18069034997196e-05
-4.27912478420076e-05
-5.28771673863159e-05
-1.96377621604933e-05
-1.79193897408719e-05
-1.35227071334208e-05
3.09132292992577e-06
-4.16190129411171e-05
-1.29393133843656e-05
-1.93793638572205e-05
-2.22209069564735e-05
-1.00802794282124e-05
-3.27332037309308e-05
-2.54272488564688e-05
-1.09618549481907e-05
-9.88420276371173e-06
-5.03247080826473e-05
-5.82370218430275e-05
-4.54335265149936e-05
-6.37156724727641e-05
-4.75208436709612e-05
-5.3324177681907e-05
-4.07124669060761e-05
-3.63577062286388e-05
-1.02101164704107e-06
8.67077823708347e-06
-3.90430567453978e-05
-2.73788437993898e-05
-4.15987300919085e-06
-2.92053496524443e-06
-1.33544488421603e-05
-6.94128938490009e-05
-4.08873467710066e-05
-6.33856471753492e-05
-2.92783514068284e-05
-3.55785890245663e-05
-5.19750048196518e-05
-6.90815617240781e-05
-3.02865587151474e-05
-6.10159118288825e-05
-7.93425483527741e-05
-7.6524296234538e-05
-1.20520156022533e-05
-1.0642646098494e-05
-9.68293888441395e-06
-1.00437048190119e-05
-1.66410871765448e-05
-6.33866507644152e-06
6.74107662666147e-07
7.1177932210159e-06
-2.22489481775228e-05
9.33938970569405e-07
-4.24324814859585e-05
-2.34429895583188e-05
-3.51831590725265e-05
-4.1519359570838e-05
-5.72247161832255e-05
-1.74494900135203e-05
-2.58822900979496e-05
-2.21619636339648e-05
-2.41411221991386e-05
-2.70489323466184e-05
7.23242752910596e-06
-4.13842518168396e-05
-3.4266265008473e-05
1.72130075124401e-05
2.81599484802425e-06
-1.45555977956377e-05
-3.30221790732696e-05
-2.06918242227159e-05
-3.15141779654504e-07
-1.878741045683e-05
-4.31724125755896e-05
-4.65071262299357e-05
-4.3858551583675e-05
-7.31539350792062e-05
-6.10492822035406e-05
-2.14757016397846e-05
-2.07927299942363e-05
-3.26830178845449e-05
-3.28532371469218e-05
5.97048165412399e-06
-1.70354643789245e-05
1.23999700290159e-05
-3.82275081926775e-05
-4.15908795826848e-05
-2.9399328729076e-05
-2.44424431190664e-05
-1.35579016451361e-05
-5.9591248360441e-05
-1.34817968677299e-05
-8.96412531469604e-06
-1.00252731502029e-05
-1.00143099429338e-05
-3.99136414791907e-05
-3.64736162128833e-05
-5.04505840548332e-05
-6.92891729193234e-06
-3.44802209489979e-05
-9.20686335384983e-06
-3.85870716306618e-05
-5.19518310884436e-05
-3.30888300692121e-05
-5.89760162694357e-06
-3.39737896451286e-05
-4.30064351753094e-05
-6.97484168988334e-05
-4.50231936183057e-05
-1.73645014946581e-05
-1.28113639607542e-05
5.58686812895478e-06
-2.80798534073624e-05
4.26564623610798e-06
-3.17695442537114e-05
-4.99383266655071e-05
-3.27859571025756e-05
-2.03109045965713e-05
-4.1605655193698e-05
-3.01206829177616e-05
-2.90663810672951e-05
-3.44163394455364e-05
-6.6731492318607e-05
-2.57007658055348e-05
-3.27538979338138e-05
-4.87808681871168e-05
-2.71103250934551e-05
-4.70109451808578e-05
-5.72492490900606e-06
-2.93778579551952e-05
-3.07990642019311e-05
-3.18807526024818e-05
-1.99364122668472e-05
-2.43887901023164e-05
-1.37839925615271e-05
-5.3407539431261e-05
-4.84745902688498e-05
-3.43122494163672e-05
-3.88981786515418e-05
-4.36031075113276e-05
-2.14504432788262e-05
-3.52994724421498e-05
-1.9509754911532e-05
-3.18395731817032e-05
-1.98167789112982e-05
-5.39893716583489e-05
-4.50370395935806e-05
-5.14422391052254e-05
-4.76806921394313e-05
-3.60157936834457e-05
-2.41029133303321e-05
-3.56498111498253e-05
-2.40374953816267e-05
-6.42368359865726e-05
-3.67579496992189e-05
-1.45521718830954e-05
-4.6794693218079e-05
-3.6042673135444e-05
-3.7273069667268e-05
-3.54427653018941e-05
-3.51792121857816e-05
1.84958508407372e-05
-3.29452043015784e-05
-9.45408730317789e-06
-4.04313179090337e-05
-1.81525850254225e-05
-3.21158796863919e-05
-2.26814073600224e-05
-5.13261660092838e-05
-3.62864568066204e-05
1.35858941613913e-05
-3.05370581721229e-05
-5.19178001382997e-05
-7.67340984923557e-06
-3.36266614288225e-05
-3.46395992470034e-05
-7.51613879481322e-05
-5.15495092844863e-05
-3.18426995221797e-05
-6.74586198484783e-06
-2.69384173648922e-05
-1.48250399156397e-05
-1.50152084532837e-05
1.5767199873288e-05
6.40908305006061e-06
-2.23597950291012e-05
-6.4784253569403e-05
-4.60854784584655e-05
-5.33209681115077e-06
-4.10358392095544e-05
-5.57633321977468e-05
-6.30143655907404e-05
-3.09238615949814e-05
-2.91804013510736e-05
-2.35363766683717e-05
-2.69911235834668e-05
-1.09928841152257e-05
-4.60392117995828e-05
-3.48309146308999e-05
-4.8748613043154e-05
-3.03955366080296e-05
-3.76705777891008e-05
-7.88293978181622e-06
-1.24864407542132e-05
-1.23259158970071e-05
-4.14844948859808e-05
-2.87847239834909e-05
-3.05360848754822e-05
-3.26713111755054e-07
-4.04519780584951e-05
-2.74873678590652e-05
-4.81117352673321e-05
-2.46471549615707e-05
3.07361882504261e-06
-2.5888540154186e-05
-2.78085047525614e-05
-1.70020319834601e-05
-2.98350623432587e-05
-2.486907320794e-05
-4.75045304323406e-07
-1.65865148240133e-05
-1.47015936145544e-05
-6.10330857689289e-06
-1.87603659876419e-05
-3.00840153030498e-05
-2.95259780492674e-05
-4.04816458427101e-05
-2.04814322065456e-05
-8.71998013838292e-06
-3.01073634764376e-05
-2.84917648255256e-05
-3.24679859578626e-05
-2.1626593001323e-05
-5.48942671991227e-05
-4.64171228656057e-05
-3.51655572515812e-05
6.3645216593116e-06
-4.7205870344281e-05
-1.9481096923265e-05
4.76141487447224e-06
-4.3501150576305e-05
-1.05323706617424e-05
-5.1957095610912e-05
-5.05425051995069e-05
-2.38726265773035e-05
-6.20239385850502e-05
-7.46336374376756e-05
-2.759189049942e-05
-4.12993661535282e-05
-3.98367581033583e-05
-3.93042302130142e-05
-5.87513192395804e-06
-5.75899272401467e-05
-9.79200168059725e-06
-5.2913250495499e-05
-3.02455832471892e-05
-1.0132786358926e-05
1.29516847641176e-05
-5.07320378652592e-06
-3.79606315297123e-05
-5.23033249035954e-05
-2.68147828141611e-05
-3.66824670622485e-05
-3.28383886150467e-05
-3.84667443903146e-05
-3.06573261682341e-05
-1.7356139783897e-05
-2.82516824511628e-05
-3.80524119856372e-05
-4.3014330648582e-05
-1.59003319041094e-05
-3.09532953559865e-05
-1.4351952392807e-05
-4.77479250300649e-05
-2.37639821307998e-05
-1.21137953496609e-05
5.11375839430122e-06
5.40160904150262e-07
-4.10098647025099e-06
-2.03578287594179e-05
-1.34783931223871e-05
2.88259183349744e-06
-3.31972899128238e-05
-3.24999074569323e-05
-4.19701972502356e-05
-5.94904295686147e-05
-3.71012349327656e-05
-5.67457832322488e-05
-5.11825280833958e-05
-3.81084830906364e-05
-4.56903428594281e-05
-2.26905400229074e-05
-5.63464097167163e-05
-2.75335176032218e-05
-4.92495274924266e-05
-4.31670628356079e-05
-7.03208583585094e-05
-4.19865383762017e-06
-5.60612542097209e-05
-2.24686171036663e-05
1.36686958346496e-05
-1.96311407439149e-05
-1.51629461570096e-05
-7.58999028828796e-06
-1.32427817429823e-05
-6.40416739661524e-06
-5.24202060325944e-05
-1.26294453472277e-05
-3.81366271055977e-05
-3.50855480838308e-05
-5.50322678833131e-05
-5.18535182753473e-05
-2.26232137399251e-05
-5.01135509804476e-05
-6.01276655615761e-05
-2.27607001014307e-05
-1.45716286854973e-05
-3.79355720761874e-05
-1.46040690742921e-05
-4.05903779989519e-06
-5.02549573473964e-05
6.60220621419492e-06
-1.4112070718083e-05
-3.3921799496042e-05
-1.75701246408338e-05
-1.75049850371867e-05
-7.13759808082531e-06
-1.90759435091237e-05
-8.52653937370072e-05
-3.17361272668629e-05
-2.15679053309236e-05
-4.60280311141178e-05
-5.07792498805305e-05
-3.05958116248673e-05
-3.32506136926962e-05
-4.15380198274543e-05
-6.31516819890322e-05
-1.71331545117942e-05
-3.23712485103085e-06
-1.83725292576245e-05
-2.87547144170968e-05
-1.35045087884769e-05
-2.8810911068898e-05
-2.84681958936143e-05
-5.58334283533754e-05
2.52830017245052e-06
-1.82709299147012e-05
-2.84745492316954e-05
-2.95809105288114e-05
-4.11273989824725e-05
-6.16554977637556e-05
-2.38852478080839e-05
-2.86156397748855e-05
-2.61882374107097e-05
-3.61927635672761e-05
-1.59466941847447e-05
-4.78305667757915e-05
-2.12046073331132e-05
-1.26163805333223e-05
-1.17256879173168e-06
-3.19247402796581e-05
4.1440265752371e-06
-3.08837581077282e-05
-2.93202220389095e-05
-3.40991256163586e-05
-3.7283360883233e-05
-1.43732029568087e-05
-2.77290637204983e-05
-2.3321903674937e-05
-3.80980545098534e-05
-4.71661783269005e-05
-3.59374627840609e-05
-2.8763787929746e-05
-3.2242194485669e-05
-2.43468542231218e-06
-2.32610740035866e-05
-2.85368192694249e-05
-1.46596524899654e-05
-9.63747982609239e-06
-5.12242974444643e-05
-3.26884144375585e-05
-2.61015148398213e-05
-3.6235990750111e-05
-4.00011215245186e-05
-2.13551368942043e-06
-3.55252811575531e-05
-1.54382868435833e-05
-3.53863856369713e-05
-7.67799514669183e-05
-3.18764328541941e-05
-4.19139406381804e-05
-4.08072975983242e-05
-4.42292713550826e-05
-1.40576363304182e-05
-2.10997904284657e-05
-6.03105445221382e-06
1.62130013183714e-05
-1.08512475961462e-05
1.65163188956437e-05
-2.94136965145331e-05
-5.15716734388923e-05
-1.68028934116988e-05
-3.20177803665226e-05
-2.71550970055017e-05
-5.97120793860281e-05
-8.26949555905663e-05
-2.73368228794474e-05
-3.0254766954954e-05
-6.99877481719201e-05
-1.10323729161079e-05
-3.67425961299138e-05
-3.58052555131246e-05
-2.66346196673577e-05
-1.947258226863e-05
-1.88471126653331e-05
-2.62235449847356e-06
-3.4590243261953e-05
-4.94076194764973e-05
-2.25037261199618e-05
3.85943637799178e-06
2.51143908362604e-06
-1.53709155325594e-05
-1.06851656603141e-05
-4.34891176984111e-05
-1.39730438190031e-05
-3.75261410594482e-05
-2.93034691427528e-05
-4.48878084258442e-05
-4.39666979084273e-05
-2.92958217774896e-05
-5.062508332795e-05
-3.60143497542048e-05
-3.44440313996894e-05
-2.52582923788419e-05
-1.46104231595999e-05
-3.1981171429681e-05
-3.36789678663304e-05
-4.22336880091682e-05
-1.4857278847936e-06
-1.27645440846624e-05
9.40598058314851e-06
-2.85413296564538e-05
2.4432065415232e-06
-2.07228122657597e-05
-1.41388365388593e-05
-3.66373194737004e-05
-1.73123030175345e-05
-4.09495522648307e-05
-3.6328518941895e-05
-4.74427381464862e-05
-4.97273727140931e-05
-5.32807968575458e-05
-8.30140209588051e-05
-3.49939969938671e-05
-3.99958411022705e-05
-3.44374062467766e-05
9.91364825244214e-06
-1.64024406975116e-05
-1.56803653602726e-05
3.13277829862101e-06
2.75373095752248e-06
-5.80324247206726e-07
-3.81344520165591e-06
-4.23224480938056e-06
-1.23554904303998e-05
-3.09144866550604e-05
1.01386753196657e-06
-4.57557824486943e-05
-5.46537580694072e-05
-2.69784257105102e-05
-2.36649609252912e-05
-1.60233557779711e-05
-2.33016221279019e-05
-6.95128301551845e-06
-5.12523918408869e-05
-2.7064538835625e-05
-2.97006941993103e-06
-2.51147012345601e-05
2.32102031808829e-05
7.74183780009741e-06
-2.71756037460308e-05
7.85830475191991e-07
-2.33867453688213e-05
-1.01126620556536e-05
-6.44153021512524e-05
-1.28923920477281e-05
-2.75256346065033e-05
-2.06820729778681e-05
-2.12241348700387e-05
-4.76773518827634e-05
-2.77305407702446e-05
-3.85810522847236e-05
-2.1784399815898e-05
-3.09615413360635e-05
-2.21791474067014e-05
-3.25213280246776e-05
5.51240464715768e-07
-2.09115233957145e-05
-1.2878782129693e-05
-2.77997074620497e-05
-2.21564347745797e-05
-3.16992181599077e-05
-2.77276838789517e-05
-3.43409882796156e-05
-6.17189156511486e-05
-2.35933084029478e-05
-3.40863712221789e-05
-3.70299420703126e-05
-3.21922414417691e-05
-4.56846318827029e-05
-4.29463211797183e-05
-2.61136251170759e-05
-1.3802292710974e-05
-1.13562367052082e-05
-1.36491004026381e-05
-3.35736821219631e-05
-2.74674775158293e-05
-4.1023065927099e-05
-4.66062965032182e-05
-2.56210238578499e-05
-2.58708768802983e-05
-1.53734033459292e-05
-4.2885516804707e-05
-5.95138062336944e-06
-2.77766100850544e-05
-2.79583311596894e-05
-4.27874954780426e-05
-3.98029467043754e-05
-5.50918228594634e-05
-2.13882372376014e-05
-3.72994231251006e-05
-6.93552413385436e-06
-4.34702582559323e-05
-4.82509479680792e-06
-2.35135231070253e-05
2.28428688318848e-06
-2.53927135427392e-05
7.20154915044198e-06
-4.10129569852993e-05
2.91984281897067e-05
1.55971505992938e-06
-3.27178045411702e-05
-3.89335688486663e-05
9.34800646885953e-06
-1.59476175706233e-05
-1.85145953349032e-05
-3.07130224186213e-05
-3.42668972857222e-05
-3.18352302339668e-05
-3.28485642656796e-05
-3.70668476794758e-05
-1.36307099433569e-05
-3.81595415137597e-05
-3.9602705804126e-06
-5.01846449155233e-05
-6.91885804810768e-05
-2.03277278323856e-06
-2.30767591619553e-05
-2.76825093288926e-05
6.29009148076096e-06
-2.61483940672006e-05
-7.01573092589354e-06
-4.23416848860226e-05
1.84514332797152e-05
-6.17793944390175e-05
-2.76844880738842e-05
-5.04018844499917e-05
-1.26964085547709e-05
-1.86414511300866e-05
-3.48349888455141e-05
-1.37280214774284e-05
-3.58398496970044e-05
-7.9879697175838e-06
-3.93615071182376e-05
-3.49023884637953e-05
3.61073787544168e-07
-4.86040764253576e-05
8.31851680744923e-06
-5.84717434412886e-05
-3.71526760470854e-05
-3.03139002490822e-05
-2.63215145158348e-05
-1.16349893969189e-05
-2.53401835820479e-05
-4.24747747767074e-05
-4.21257923467297e-05
-3.39876188263916e-05
-3.52476810589471e-05
-4.28408963033509e-05
-5.74377846131331e-05
-4.4122441794554e-05
-2.24913025691424e-05
-4.8828462249475e-05
-3.01933504510739e-05
-2.79178506326602e-05
-2.403793572005e-05
-3.94765360300388e-05
-2.96037631153966e-05
-6.25013697694329e-06
-3.964232482008e-05
-2.04843348190415e-05
-2.57219704857343e-05
-4.23001090172645e-06
-6.62433653815524e-05
-1.75396186171663e-05
-4.52080186712476e-05
-2.21313225565144e-05
-1.89486202796628e-05
-2.92601370297077e-05
-2.3442129991609e-05
-3.62778493166367e-05
-2.95503067270089e-05
-5.34996195976999e-05
-1.72006321838289e-05
-1.48156900372563e-05
-3.0905819996205e-05
-4.05745113140255e-05
-4.14327096986609e-05
1.09197119541336e-05
-4.98247572551054e-05
-3.19005163434086e-05
-1.97535832222355e-06
-2.98244096111418e-05
-3.18543731013883e-05
-1.57249450711514e-05
-5.64595599075883e-05
-2.34164309858512e-05
-4.3897906170621e-06
-8.08233031629367e-06
-4.16744608435942e-05
-2.70056198234098e-05
-1.18711701333574e-05
-8.54941264180027e-06
-1.8643985995567e-05
-1.54103453338364e-05
-4.18705678508378e-05
-1.40715692177404e-05
-2.01436273497129e-05
-4.94923123872703e-05
-3.34319766253674e-05
-3.40221933209653e-05
-1.25644844192762e-05
-3.05769445666259e-05
-2.16673699836984e-05
-8.53028448248389e-06
-2.86496422839582e-05
-4.92835253995366e-05
-4.04573204444283e-05
-4.9970212635739e-05
-1.01602022385041e-05
-1.4460646047166e-05
-1.94043126126312e-05
-1.75813646961633e-05
-3.65045893283694e-05
-4.75607241709749e-05
-5.20937372674613e-05
-6.66111116022153e-05
-5.02363426540079e-05
-4.30989617702961e-05
-2.34928396888266e-05
6.1217275508737e-06
-3.02172447701671e-05
-3.040364466027e-05
-1.09684725753916e-05
-1.01374008269071e-05
-2.08039185870145e-05
4.32247101589181e-06
-3.18144994068957e-05
-1.53567408184671e-05
-5.25394856754151e-05
-4.87811277981031e-05
-1.10386369239863e-09
-3.98431374916495e-05
-2.57693004424858e-05
-4.55596862264668e-05
-3.09984537415052e-05
-7.58024368257445e-05
-3.97593603800525e-05
-6.43815720175576e-05
-6.80010411470938e-05
-2.31625983808687e-05
-5.75685129438543e-05
-1.52621237915275e-06
-1.45531024398774e-06
-5.68664077925213e-05
-1.89844430463269e-05
-2.11177181682936e-06
-2.03863884849942e-05
-3.76157195856352e-05
4.03375573295595e-07
-1.77478958382211e-05
-3.14310984499514e-05
-1.87239860939993e-05
4.1091032211297e-06
-3.77540204388398e-05
-2.91128939456198e-05
-4.11895899833197e-05
-3.99392160822974e-05
-3.12411129998162e-05
-4.1908891900939e-05
-5.66595412827585e-05
-2.3780485725708e-05
-3.83980497922435e-05
-5.59364802022958e-05
-2.75825968321464e-05
-1.05538336656213e-05
-3.67147770580893e-05
-8.43146172223904e-06
6.49752738570779e-07
-1.94981503720099e-05
-2.70466527688387e-05
-4.07351158163235e-05
-1.91874699127244e-05
-3.63609879373424e-05
-3.54273735820466e-05
-3.45457670156822e-05
-2.59580289393066e-05
-1.4104899054917e-05
-2.14421056837022e-05
-2.1355872728642e-05
-4.07690089878895e-05
-4.62451246823796e-05
-5.28595026532192e-05
-6.08320127303031e-05
-4.13985668130187e-05
-1.95294059491985e-05
-9.87114296638894e-06
-1.27145005699523e-05
-2.59352140415269e-05
-2.18287109588056e-06
3.77857904495806e-07
-6.75285513098355e-06
-1.51269816598316e-05
-3.67391149023388e-05
-6.20992662469859e-05
-3.2125816915594e-05
-3.24438357452875e-05
-6.91010630572912e-05
-1.67168491570719e-05
-3.30981624486903e-05
-3.64262889350429e-05
7.43633072840744e-06
-5.09955008660511e-06
4.12057987445342e-06
-5.07370749161715e-05
-3.98104839827714e-05
-1.8273782444062e-05
-2.25101759657799e-05
-4.14622276484452e-05
-6.58303343258482e-05
-2.33495646549111e-05
-2.12686770675923e-05
-1.57052126099067e-05
-2.21111906727206e-05
-3.55319472916218e-05
-5.22354580586892e-05
-3.67282993865543e-05
-3.03957438277201e-05
-3.85029393879824e-05
-3.37655405011665e-05
-1.22750979900614e-05
-4.97748942784509e-05
-4.07879849752458e-05
-2.31406429296504e-05
-1.44479025579072e-05
-2.65438169577393e-05
-2.61943535480189e-05
-4.21098569666585e-05
-2.43274468187819e-05
-4.63981818462478e-05
-1.57275698876216e-05
-2.0380262379049e-05
4.32292589050717e-06
-2.01870229503118e-05
-3.33890801651375e-05
-1.64347417727402e-05
-4.04198552019898e-05
-2.17469815091118e-06
-1.98357642353837e-05
-4.1324989210011e-05
-4.53654589526256e-05
-2.21557551513437e-05
-1.67656140600217e-05
-3.00331996654749e-05
-2.65942939847895e-05
-1.21573087348394e-05
-3.97486883201021e-05
-2.61346399682724e-05
-2.48932813839653e-05
-1.89876716418938e-05
-2.99762733178045e-05
2.90166556629136e-06
-3.97338768768304e-05
-4.39856137515431e-05
-9.84773745176549e-06
-2.34252102173101e-05
-3.79711711854711e-06
-4.54320678779389e-05
-4.83040001264618e-05
-1.93260677105291e-05
-8.96142819545389e-06
-2.50583498565044e-05
-4.40786690923384e-05
-4.08469843328652e-05
-2.96815837813338e-05
-7.64097501862583e-05
-1.16052851782767e-05
-3.8638306037605e-05
-3.38516933630256e-05
-4.4758129511654e-05
3.34143594387378e-05
1.09616324845231e-06
-4.32177661948599e-05
-1.51635671153177e-05
-5.64463104236609e-05
-1.44151157250624e-05
-1.48107650465455e-05
-4.73634375423301e-05
-2.35952117353575e-05
-3.49221042037892e-05
-5.64176105977965e-05
-5.72360080878697e-05
-3.57109193401433e-05
-3.62740669642379e-05
-5.84963211393564e-05
-6.09185971167373e-05
-2.94128218537711e-05
-2.33694789899702e-05
-3.88862484619555e-05
-2.83801384050063e-05
-1.69453872047169e-05
-2.68686256430127e-05
-3.88126729261692e-05
1.62099886947833e-05
-5.00573506456461e-05
-7.49462752415633e-06
-1.31858086326215e-05
-3.43160354167767e-05
-5.85022970209873e-05
-2.10575125970112e-05
-2.63560440833402e-05
-5.03074798980529e-05
-1.75281867121058e-05
-2.61783228603835e-05
-5.0801632915268e-05
-1.49560264361796e-05
-6.85237292488212e-06
3.33591587096397e-06
-1.91663337237721e-05
-5.93807026625008e-06
-2.53551455963563e-05
-1.01111114770873e-05
2.37919770634724e-06
-2.54952317149274e-05
-2.21973367047525e-05
-3.54519503824946e-05
-4.33084021587093e-05
-5.40146971200139e-05
-2.26538970321566e-05
-5.76391381525106e-05
-8.2873133507708e-05
-2.26545241045254e-05
-3.50357258551674e-05
-5.57637324078392e-05
-9.58107740574449e-06
-4.90890223375918e-05
-9.44385506815581e-06
-3.20469887085681e-05
-7.93618269535703e-06
-4.64626820119022e-05
-2.6609472238316e-05
-1.68080397586973e-05
-3.99404603540498e-05
-3.68709398671427e-05
-5.60421136758386e-05
-2.38939631611431e-05
-6.48071036446051e-05
-3.53611738721115e-05
-3.18077517365899e-05
-5.95853120507238e-05
-3.3981064457692e-05
-2.93451122187779e-05
-4.48383382670467e-05
-1.94787123823781e-05
-9.24284855519586e-06
-2.4583075822885e-05
-3.08169850505788e-05
-3.46164196436947e-05
1.27667034372916e-05
-3.16921580490851e-05
-5.10731223688211e-05
-1.56881900317622e-06
-1.70094570539136e-05
-3.15920729085872e-05
2.41720369062726e-05
-2.00244663462645e-05
-6.76277822207554e-05
7.82092204417651e-07
-4.12750412720433e-05
-4.29515124129667e-05
-2.01112089813402e-05
-3.97778314993759e-05
-4.94261121067333e-05
-1.72919805464527e-05
-3.31408559477069e-06
-3.99515941018856e-05
-3.29916549320436e-05
-1.52352171345107e-05
-2.84331269734756e-05
-5.204007806198e-07
-2.69573225996666e-09
-2.8446294402377e-05
-7.21084160670961e-05
-2.85799149030565e-05
-4.98304309371478e-06
-3.33907984583616e-05
-4.22305547982168e-05
9.37419752326944e-06
-7.22749780728161e-05
-3.88284245839137e-05
-2.86703860791389e-05
-4.32664850159752e-05
-5.90829552052955e-05
-1.30349507725086e-06
-2.69900687444163e-05
-6.26572477807458e-05
2.22342674911718e-06
-1.90011773196014e-05
-2.42499102440996e-05
-1.2374576967795e-05
-5.03516861883773e-06
-8.66264992188599e-06
-1.15507045987318e-05
-3.67504238256789e-08
-1.80468946542257e-05
-5.70981536273774e-05
-3.43241389407225e-05
-3.92503053106441e-05
-4.95491789053323e-05
-1.87165061065027e-05
-3.82417701394601e-05
-2.52861594015611e-05
-3.02013176699193e-05
-1.81692849573164e-05
-4.55402733062957e-05
-5.8635968120715e-05
-4.16848468182831e-05
-6.72054142711882e-06
-1.37174185630378e-05
-2.13147021858035e-05
-8.43413229217908e-06
-1.03688076732303e-05
-1.90275183987994e-05
-3.80579422653937e-05
-3.1373695139089e-05
-3.22839995928162e-05
-2.12300568781982e-05
-5.57732734144569e-05
-3.6371266679288e-05
-2.18395423095555e-05
-6.64572955000648e-05
-6.77436253196556e-05
-4.51366549566077e-05
-6.80899036003123e-05
-4.7612209935162e-05
1.02928662976161e-05
-4.00462136154753e-05
-3.79428396822142e-06
1.93892826094227e-05
-2.66915373071134e-05
-2.19744576960667e-05
-3.29449028989483e-05
-2.48480903590388e-05
-4.68930080883738e-05
-3.7282092113738e-05
-4.21797120744928e-05
-7.51776241912684e-05
-6.82424494223329e-05
-5.99833267817135e-06
-4.88307926266139e-05
-4.55084014156656e-05
-1.22835198029291e-05
-3.33341318440166e-05
-1.86863072484687e-05
-2.92233800807318e-05
2.46202449691952e-06
-8.23397709920748e-06
-3.29817595846414e-05
-2.54974979681628e-05
-1.81460920645796e-05
-2.98739487159307e-05
-1.79211600544969e-05
-4.78575015411871e-05
-4.78622008549849e-05
-3.35659509155103e-05
-3.56360433552458e-05
-6.40473670518686e-05
-2.73297647979611e-05
-4.17666586333543e-05
-2.16715068235996e-05
-4.97214150964452e-05
1.96235050353251e-05
-2.43432807050806e-05
1.62202320236909e-05
1.94160771248056e-05
1.6894265479231e-06
-4.27482386363894e-06
-1.49685505400871e-05
-1.09378096474309e-06
-2.66248503642014e-06
-2.8092132543892e-05
-1.41091287862692e-05
-1.61416391681649e-05
-6.51608105396833e-05
-6.18969474535296e-05
-3.07058421749353e-05
-3.18949381219479e-05
-1.41838143840721e-05
-4.44711315859208e-05
-4.08674517523835e-05
-3.73522911233774e-05
-2.73544484169023e-05
-3.4029122783923e-05
-5.61301237510043e-06
-1.0541920439264e-05
-3.05866029909985e-05
4.79598295044703e-06
-1.77174001660219e-05
-3.94857132777291e-05
-5.60134151498877e-06
-1.41935221805707e-05
-5.21883765182398e-05
-3.54711185970294e-05
-9.1363197289151e-06
-4.74635255887806e-05
-4.3185230678912e-05
-6.04400220353778e-05
-3.30747928592623e-05
-4.58113165884695e-05
-4.09265260731817e-05
-2.96286244338049e-05
-4.67112631658563e-05
-4.25488589845493e-05
-2.10773676373125e-05
-1.81422346938868e-05
-2.79634831181648e-05
-3.44004248504673e-06
-1.32032109538441e-05
-3.91440172040201e-05
-6.43030778675059e-05
-3.84305672110252e-05
-4.07549437285517e-05
-2.78855056934763e-05
-5.74450367260709e-05
-2.1930864659195e-05
2.12023964856899e-06
-2.56129037783308e-05
-5.06858575450793e-05
1.5106890587979e-06
-3.08933079370874e-05
-1.89086104969104e-05
-1.31619532688969e-06
-1.68898674591186e-05
-2.85086688485752e-05
-2.70649056710574e-05
-2.42173455374468e-05
-5.03899916968613e-05
-3.51048102880193e-06
-1.93105423208936e-05
-2.05178843181978e-05
-1.01746124291592e-05
-3.28544302260393e-05
-1.68228615509833e-05
-1.7937856943607e-05
2.29672281074933e-06
-5.15498354257173e-05
-4.99783013975933e-05
-2.13999920853024e-05
-5.02677847909199e-05
-4.86590771945713e-05
-5.93641561197665e-05
-3.49465879245854e-05
-2.57545188420659e-05
-3.12087641128203e-05
-3.62710288574811e-05
-5.54613234455628e-05
-4.45900954829409e-05
-5.04644140071144e-05
-2.81688551861367e-06
1.45221081374286e-05
-2.78166267795532e-05
-2.60148411867496e-05
-7.08261362294958e-06
-4.64582948072937e-05
-3.48842759621805e-05
2.7379111397249e-06
-1.60913998590042e-05
-3.81572807805473e-05
-4.17058351927921e-05
-3.7365115757786e-05
-7.60303133760234e-05
-2.04987646295839e-05
1.5114741962261e-06
-4.02786399636721e-05
-6.68980890762392e-05
-2.21376815294789e-06
-2.73204748118135e-05
-2.09246168293443e-05
-1.06752762250142e-05
-4.01007024092992e-05
-3.91541378081997e-05
-3.85936408155555e-05
-2.37206745525428e-05
-2.95583140595812e-05
-3.43400790412363e-05
-2.37262653262167e-05
-5.69040189807562e-05
-4.03078448406899e-05
-3.36204455753971e-05
-4.18873478849296e-05
-6.14717063311032e-05
-2.85269088924418e-05
-3.5588363392454e-05
-4.79148095155077e-05
-2.51482942430313e-05
1.11570889335488e-06
-5.00770704390501e-05
-3.65861237148844e-05
-9.76093294022325e-06
-1.65067387642103e-05
-6.60228679130333e-06
-2.76287955669262e-05
-2.11048646144196e-05
-2.98321624189605e-05
-3.04486449794726e-05
-1.75323508434117e-05
-5.44730751775095e-05
-2.47005575283433e-05
-2.34698471116404e-05
-2.86780337589379e-05
-3.51548306903951e-05
-1.50046248155003e-05
-3.91075669185201e-05
-1.97925261662289e-05
5.15160800340462e-06
-1.69420217833543e-05
-3.18717140573756e-05
-3.76898372335078e-05
-3.48883197161226e-05
-4.68240264568888e-05
-3.33138429571651e-05
1.02710311060247e-05
-3.10834293161844e-05
-2.55000806383564e-05
1.22473204131688e-05
-1.99683661380256e-05
-1.14505672927042e-05
2.83820156670089e-06
-2.24342877856547e-05
-5.5806096891111e-05
1.91141317930881e-05
-9.82419960072325e-06
-4.04531620111578e-05
-4.90509359972848e-05
-1.47922846841907e-05
-4.07485866261172e-05
-4.41848667114844e-05
-2.71727121085818e-05
-2.55012761445676e-05
-2.35595606126633e-05
-1.83383211809158e-05
-1.44114594062522e-05
-2.93689968145237e-05
3.82707266791023e-06
1.19447606364037e-05
-4.979960407347e-05
-1.69223708376108e-05
-2.1896782212923e-05
-1.29658600138896e-05
-1.78350210853485e-05
-4.18011308045258e-06
-7.23465443194173e-06
-3.25393398756056e-05
-1.32873259162453e-05
-9.61205733387794e-06
-6.13737267609833e-05
-3.28102727800334e-05
-2.29122281360365e-05
-4.25007578407236e-05
-3.26252865958899e-05
-3.46476083252371e-05
-2.63697626837374e-05
-1.69660316553658e-05
-2.43899174972603e-05
-8.96835961301323e-06
-6.62201854835517e-06
-4.34386462822874e-05
-2.6959401142948e-05
-2.49852383129548e-05
-1.51785001623931e-05
-4.60105873221796e-05
-6.7409366424837e-05
-2.50413354448704e-05
-5.03715335843748e-05
-4.78978489949866e-05
-3.55435428215313e-05
-4.71734984881952e-05
-4.2064152708406e-05
-6.93782025661879e-05
-2.06824786468241e-05
-1.14155201304686e-05
-3.46514449627275e-06
-5.39183640282872e-05
-2.55819966624021e-05
-7.18946444545669e-06
-5.51949369961758e-05
-4.09163048814916e-05
-1.20591005700596e-05
-4.64267213127569e-05
-3.13163571715669e-05
-2.82429339380552e-05
-4.87099797092775e-05
9.38871855312588e-06
-3.98925558393541e-05
-4.35403396521571e-05
-5.89861402178654e-06
-6.45269579539122e-05
-7.01613596848206e-06
-3.44675353748066e-05
-1.10111250703472e-05
-3.55221359007485e-05
-1.35303619280947e-05
-3.97379019719282e-05
-2.2776461412759e-05
-2.40444764351749e-05
-4.59884376540207e-05
-3.41411165050317e-05
-3.42440188884104e-05
-5.47542076452406e-05
-5.697957574711e-05
-3.2061519978182e-05
-3.01368408752509e-05
-2.10559587513074e-05
-3.93736376826616e-05
-3.98205577341003e-05
-3.37774941692777e-05
1.09692969475158e-05
-5.20469655806573e-05
-2.34899425113369e-07
-3.01904872031079e-05
-1.12639324542476e-05
1.64875749465659e-06
-2.4254075852745e-05
8.12286635854051e-06
-2.16987775362653e-05
-5.33857259453598e-05
-3.91678836341598e-05
-1.2697301609494e-05
-3.30853976336901e-05
-2.58109453892573e-06
-2.83829583169707e-05
-1.31575077221336e-05
-4.81725263873447e-05
-2.37519965514268e-05
-2.72193606809745e-05
-3.45133542723967e-05
-3.19370796131219e-05
-2.89050866747563e-05
-4.11015799046865e-05
-4.82737207944695e-05
-4.10279078287946e-05
-1.65378939371835e-05
-1.97340353761481e-05
-5.86421649256134e-05
-2.52482498331414e-05
-2.89965442374583e-05
-3.74681007467033e-05
4.01797593665524e-06
-4.9499420427781e-05
-4.67410067132842e-05
2.61245284318743e-06
-3.79182649930544e-05
-3.3818335962912e-05
-4.84779597298277e-05
-2.30628396892956e-05
-2.09897622663697e-05
-5.10377736882511e-05
-3.85660998950216e-05
-2.15643560076041e-05
-4.46419545821297e-05
-6.14922733265991e-05
-3.41693050157239e-05
-2.72615974873316e-05
-3.03678233586425e-05
-3.15822699566028e-05
-6.7945392641376e-05
-4.27280137787478e-05
1.11836007244566e-06
-2.77636657580896e-05
-1.43199981138151e-05
-3.07216719621307e-05
-1.27551502376305e-05
-3.65159213460468e-05
-4.91414558615267e-05
-1.75204548845563e-05
-1.80272806786876e-05
-4.17520575193261e-05
-2.79699762249467e-05
-4.28779789970362e-05
3.29882067515264e-06
-4.1443004046634e-06
-6.97892489125755e-05
-2.29330469379646e-05
-2.51504033277492e-05
-8.10537626986021e-05
-1.84416254403491e-05
-6.32265331857304e-06
-3.98673060442956e-05
-1.34626484482767e-05
-2.05580161545618e-05
8.97342365915057e-06
3.09061940664207e-06
-8.10874176220823e-06
-1.58189397309148e-05
-5.05375340921667e-06
-9.58427476516553e-07
2.47637740761762e-06
-3.21788988232067e-05
-4.83687966751571e-05
-2.49047651483314e-05
-1.47065630420074e-05
-6.92989693332967e-05
-2.83445315743051e-06
-4.47841982331652e-05
-4.84865618522429e-05
-4.39155536158135e-05
-2.57029094788183e-05
-3.97654438688131e-05
-3.54977809782732e-05
1.02827634166151e-05
-5.00437860063206e-05
-2.9900299166407e-05
-2.5122110716568e-05
-2.45455296589401e-05
-2.76209307560705e-05
-2.83750150456142e-05
-2.57674499289853e-05
-2.98556449511098e-05
-4.89772764075465e-05
-2.00166270455042e-05
-4.04323413602688e-05
-4.04277905758675e-05
-6.08617836948966e-05
-1.58436344321676e-05
-4.5978836193758e-05
-4.90023380484191e-05
-3.47538683653507e-05
-4.17395895325608e-05
-1.41580932667653e-05
-3.05796295722039e-05
-2.91440329521004e-05
-2.35874499169257e-05
-3.06133602638698e-05
2.16900273037597e-06
-2.45263541524037e-05
-3.12207080533651e-05
-1.04633917816123e-05
-8.46570485988226e-05
-4.73760496756801e-05
-1.67564509345868e-05
-3.60277967667976e-05
-4.97400702359647e-05
-1.24849951023998e-05
-3.29382780058938e-05
-3.45077681758355e-05
-5.73807074023366e-05
-4.07549304737565e-05
-2.93470739377407e-05
1.36106565201082e-06
7.28022673785651e-07
-1.93653440702735e-05
-1.89420902281919e-05
1.30004565469546e-06
-2.1717815207739e-05
-1.948081586993e-05
-2.06236905028519e-05
-2.00434899017839e-05
-3.63975720601584e-05
-2.04710853703035e-05
-4.33584701303726e-05
-5.42651609459563e-05
-3.41864388330322e-05
-3.88448113009845e-05
-4.6814020750525e-05
-3.36810459039412e-05
-7.00925522189092e-06
-3.21550368099893e-06
-1.7359628942478e-05
-2.52342079840628e-06
3.5808578763673e-05
6.60339905260007e-06
-2.17522593826535e-05
-2.65619498044311e-05
-2.79655722956828e-05
-1.69299245196241e-05
-3.61262256546543e-05
-3.9942657305559e-05
-4.11983204073777e-05
-2.9499601853229e-05
-4.2382055808706e-05
-5.24834789292791e-05
-4.62496936485764e-05
-6.51671112071662e-05
-4.0825963975953e-05
-2.4712831610006e-05
-2.75063291015122e-05
-2.45378306151229e-05
-3.59102190788114e-05
-1.10857526140931e-05
-4.08343760470144e-05
6.34059101030638e-07
-3.62299443919586e-06
-3.40413553007559e-05
-1.38310172039885e-05
-1.24165027471947e-05
-2.74301254711281e-05
-6.2944223843475e-05
-2.27080175299794e-05
-5.12796890041858e-05
-1.56257520194209e-05
1.71615314553635e-05
-5.56541033371635e-05
-3.65473024224108e-05
-2.08993099708501e-05
6.19266071429379e-06
-3.28663750462202e-06
-4.22026561852897e-05
-1.25590695201383e-05
-1.07596471798876e-05
-3.33109660850648e-05
-1.93235324835466e-05
-9.18347388673524e-06
-2.78535187873655e-05
-2.33159889548631e-05
-3.32132556651419e-05
-5.98173160893717e-05
-5.67295731820793e-05
-3.85102271174267e-05
-5.44049053501296e-05
-7.54034409337217e-05
-4.142468723905e-05
-3.81992334593865e-05
-4.81156648537177e-05
-1.90615133537833e-05
-7.04221533477254e-05
-4.28774605643961e-06
-3.25643951535101e-06
1.79106179740794e-05
-4.0140057412934e-05
4.45852753135265e-06
-2.06618425686837e-05
-4.23427856878082e-05
-1.48595978702422e-05
-9.10808565590706e-06
-4.7802967968822e-05
-5.46489299268495e-05
-5.41979858344371e-05
-3.89224126353278e-05
-8.86220912667453e-05
-5.25541687565929e-05
-4.36001670177021e-05
-5.03847023600193e-05
-4.00660789702066e-05
-2.37469607737805e-05
-4.52147918121904e-05
-3.78905573167606e-05
-1.78216168892416e-06
-3.39622889639199e-07
3.36462480463601e-06
-1.69901800873901e-05
-8.82686624939267e-06
-5.1460387142768e-05
-6.23720736040877e-05
-8.31427208266983e-06
-3.63390499766265e-05
-6.57959476243804e-05
-4.55114122408059e-05
-3.63593707108204e-05
-2.9912726234577e-05
-3.16678044609028e-05
-1.51294241559052e-05
-3.37212218579203e-05
5.65183882064157e-06
-1.48804268391434e-05
3.68173219351095e-05
-5.07688565259956e-05
-1.73236193300692e-05
-2.21906468746152e-05
-5.43133228600112e-06
-3.72260324679787e-05
-3.47951123613594e-05
-3.32736069053846e-05
-1.79085127207497e-05
-3.39759083849443e-05
-4.5330284065e-05
-5.14825711368781e-05
-7.35968864445809e-05
-1.67911327143912e-05
-3.51518128029515e-05
-5.06588818822945e-05
-5.03071102535406e-05
5.98124097851879e-06
5.26121535628249e-06
1.33581237620872e-05
-3.32442910308157e-05
-4.43688848152598e-05
-2.36666854143513e-05
-1.16784406874037e-05
-3.18524319851096e-05
-3.00324932901124e-05
-6.18871635568422e-05
-3.45928778209077e-05
-3.58318942513657e-05
-2.79422768486219e-05
-4.94124285882427e-05
-2.05723958315323e-05
-2.93201668689945e-05
-2.486464453479e-05
2.35553154204255e-06
-6.25034899418914e-05
-1.7783444646188e-05
-2.7252043860029e-05
-2.33874026874275e-05
-2.95598152953744e-05
-2.29815298488298e-05
-4.05498146717905e-05
-2.55582663030939e-05
-3.35016959547313e-05
-1.58159465885977e-05
-4.85884994679049e-05
-1.99010484629172e-05
-2.95893674486609e-05
-2.62841096831259e-05
-3.43580592576e-05
-2.49992901519321e-05
-1.22626907163688e-05
-3.68334092205065e-06
3.14840273907708e-06
-1.36608367294499e-05
-2.82267779035142e-05
6.28557145433702e-06
-1.42562373260705e-05
-2.36349039890238e-05
-1.88035471521472e-05
-9.43474450958083e-06
-1.44662498207987e-05
-9.02160248439455e-06
-2.74142520212176e-05
-1.55005667872967e-05
-4.35101823446213e-05
-3.74192115240363e-05
-2.2355737199923e-05
-4.66627747605157e-05
-1.22300568531883e-05
-2.23194450951792e-05
-1.19144286824695e-05
-2.64542392023005e-05
-2.38880400781629e-05
-2.78153079169917e-05
-1.95961195526704e-05
-1.99104486890162e-05
-4.71327112853486e-06
-9.10821776122793e-06
-3.58776794007309e-05
-1.69446161043981e-05
-1.7173586253408e-05
-4.27386472077715e-06
-6.36148492809604e-05
-1.60387920898993e-05
-4.59739600848947e-05
-3.32600627292263e-05
-3.60682027243253e-05
-3.85927051040571e-05
-1.43904877135432e-05
-1.85576638107777e-05
-4.94645160034429e-06
-3.12309521748365e-05
1.15695555911422e-05
-2.34280974495508e-05
-1.5982431043573e-05
-5.63839202114956e-05
-5.96306736060761e-06
-4.63086287773682e-05
-3.4882593250727e-05
-4.22996557293668e-05
-2.72033268239651e-05
-6.34554241854515e-05
-2.46236419139294e-05
5.80582353531862e-06
-3.50299327030424e-05
-1.28864157987538e-05
-1.11619018937534e-05
-3.74468751462068e-05
-4.56447220280496e-05
-4.72269737717706e-05
-1.91543085872684e-05
-2.82614528536736e-05
-1.73190866322272e-05
-3.08916037021664e-05
-2.63865525420453e-05
-2.85855516761534e-05
-3.65780801700858e-05
-4.58065534884898e-05
-1.6064136727552e-05
-3.5897330646985e-05
-1.96656600472489e-05
-5.17117273696206e-05
-5.76316369530492e-05
-3.05545340152686e-05
-2.98414893891924e-05
-4.29518946775497e-05
1.64304973797746e-06
-3.8436799466704e-05
-4.54355717622967e-05
-3.87425013929623e-05
-3.42770757527028e-05
-2.5061832567168e-05
-4.09363061348032e-05
-1.43834398934382e-05
-2.07950867197879e-06
-2.62863301418975e-05
-3.7100181029512e-06
-6.23470067711176e-07
-1.27124789718528e-05
-2.80015233917522e-05
1.02023593053575e-06
-1.5705953427858e-05
-2.15351366728698e-05
-3.1646171960221e-05
-1.74543570171121e-05
-3.16811825174792e-05
-7.30513209611273e-05
-2.65892827835512e-05
-2.65458787022445e-05
-5.02520611239692e-05
-4.82528031386337e-05
-2.41022789078756e-05
-1.9275043460498e-05
-2.7857877632814e-05
-1.45688543501015e-05
-5.98769034169858e-06
-3.28257723220306e-05
-1.85828192176407e-05
-2.11454303683445e-05
-3.29044124332764e-05
1.2246213903169e-05
5.56387772667542e-07
-1.82758010175815e-05
-5.62630009395505e-05
-4.19170157516554e-05
-5.41607258745385e-05
-4.24883027249774e-05
-1.2505030157818e-05
-5.10484639826891e-05
-5.9434120497175e-05
-2.07500441770256e-05
-1.7793031500267e-05
-2.78984591435539e-05
-5.50886430811102e-05
-3.98054136573932e-05
-1.95104352086914e-05
-2.54722162398242e-05
-3.97171967168555e-05
2.85730735662681e-06
-2.08733287759994e-05
-3.26034461319567e-05
-2.47055795595594e-05
-2.77479577758939e-05
-4.62657902045116e-05
-1.73754381450351e-05
-6.02119147854507e-05
-6.6341711249832e-05
-6.95376535394446e-05
-3.61230507047165e-05
-3.19739099644206e-05
-5.64056861101919e-05
-2.10499432926913e-05
-5.32333467688598e-05
-2.39217005870158e-05
4.19380489195769e-06
-3.57573815277081e-05
-5.47368212589445e-06
-2.74953763084604e-05
-3.90667487532618e-05
-1.65035628959858e-05
-2.60203200360321e-05
-2.71267845075526e-05
-4.48154386857047e-05
-3.95451204600826e-05
-2.53725031977399e-05
-4.15811220799041e-05
1.97976014235192e-05
3.54942209749404e-07
-6.92198164832197e-05
-3.85340975407145e-05
-2.12640218695608e-05
-2.79808014757499e-05
-3.06016335818517e-05
-2.87672567070967e-05
-3.48878490884322e-06
-5.2454162348984e-05
-5.0506458016935e-06
-3.65095143341374e-05
-7.75515899817112e-05
-3.11719256363577e-05
-1.41828512583013e-05
-4.35541075091481e-05
-2.32243730758511e-05
-1.47838442946634e-05
-1.78611812540955e-05
-4.01475854706199e-05
-2.54116128781547e-05
-1.16136513397269e-06
-4.27901500046043e-05
-3.14728393308777e-05
-1.54251378227792e-05
-5.53974066336152e-05
-7.11920104588197e-06
-1.61702576088588e-05
-5.94493723067549e-05
-5.16480668529317e-06
-3.72781600301284e-05
-5.33200653061192e-05
-1.85805926088589e-05
-6.91768574074684e-06
-1.095560553018e-06
-4.42411415182811e-05
1.26086302998877e-05
-4.17668609432938e-05
-3.77737619494953e-05
-6.71408721504586e-05
-2.20276955095492e-05
-4.63771872284653e-05
-5.41068231243973e-05
-3.25036019491571e-05
-3.15197776854546e-05
-7.57141624083904e-05
-1.86185002641305e-06
-3.13932637508856e-05
-3.52317150731374e-05
-4.48192907684719e-06
-1.0762827011647e-05
-2.18530029074399e-06
-1.97440930750506e-05
-2.60958735594517e-05
-2.51130691410867e-05
-4.2097223887885e-05
-3.81113549229822e-05
-2.8388986582259e-05
-4.46716774690707e-05
-3.52556803458729e-05
-3.08900050893382e-05
-6.45626057341804e-05
-3.86813399038754e-05
-4.81119048470174e-06
-1.83749255191589e-05
-2.03569504731244e-05
-2.80500026305345e-05
-5.56419043343764e-05
-2.04823215837188e-05
-6.80108128167629e-06
-2.58466638957374e-06
-3.38922193243609e-05
1.14503904979745e-05
-1.4982907025801e-05
-2.7767134705367e-05
-7.29513163437161e-06
-1.12649846567388e-05
-3.0742472548227e-05
-2.27881410665864e-05
-4.38796870993079e-05
-3.61547400803949e-05
-2.86419022468177e-05
-4.62381261021871e-05
-4.53018444448772e-05
-2.1131287150209e-06
-3.63605688087072e-06
-3.58449163493708e-06
-1.28548695835884e-05
-1.24224033031582e-05
-1.7759650571293e-05
-1.40780712034642e-05
-1.05489312421189e-05
-1.74537272332615e-05
-3.85925012609044e-05
2.73588991109444e-06
-4.66388045139639e-05
-4.64062356838052e-05
-4.75555276471668e-05
-2.52059965176073e-05
-2.41261951583782e-05
-5.16930758469036e-05
-2.01246946460723e-05
-3.33383129547888e-05
-1.94894396328384e-05
-2.11216699621221e-05
-4.98249739901612e-05
-5.40419192287199e-05
-2.19132905389578e-05
-3.14549255712062e-05
-1.76177341470199e-06
9.3411754352461e-06
-3.84171189875375e-06
-5.61875060908513e-06
-1.21740560646523e-05
-2.55546112643951e-05
-3.23950625062458e-05
-5.11134053092091e-05
-2.13541592027531e-05
-3.60439093831124e-05
-5.29138244381979e-05
-4.05338800293626e-05
-4.62486379081383e-05
-4.75691262185962e-05
-2.30545993761625e-05
-7.22109117184933e-05
-3.53140696206147e-05
-2.93977181105384e-05
1.82576697395267e-05
-1.50001427830115e-05
-7.5848154406562e-06
6.54214165965594e-08
-2.10675086516606e-05
-7.40994919327444e-06
-2.1648620890317e-06
-2.12424675225228e-05
-3.93426150264792e-05
1.31303079627583e-05
-2.66578827966918e-05
-5.32584595646777e-05
-2.33756175804667e-05
-4.63300714453265e-05
-4.14315790172256e-05
-1.98951388357564e-05
-1.69725841592599e-05
-4.52915159580311e-05
-1.23239796671584e-05
-5.46871324818249e-05
-3.02563902565867e-05
-3.92587677731685e-05
-1.04883467751311e-05
-2.22315765010553e-05
-4.08162326360698e-05
-1.39051838416388e-06
2.0256283841193e-06
-4.98701692437382e-05
1.45295811325178e-06
-4.49462195159903e-05
-3.69451306785322e-05
-6.25453241031155e-05
-4.40890353183201e-05
-1.98465683455755e-05
-3.69932565089339e-05
-3.69017245385636e-05
-4.43002012470239e-05
-2.32126367489924e-05
-5.92661259906371e-05
-1.32872569737871e-05
-2.92393707468109e-05
-3.35398600469298e-05
-1.58982799795764e-05
-4.02435047493673e-05
-4.69686815400133e-05
-3.04935647570103e-05
-5.2390716756497e-05
-2.9965286795061e-05
-5.72143739433225e-06
-3.28999166448881e-05
-4.93433660949494e-05
-2.18907004741181e-05
-3.01982726735507e-06
-4.33554208330908e-05
-1.47634194773747e-05
-2.6971548161531e-05
-4.64959619627152e-05
-5.9236210145662e-05
-9.12128448592068e-06
-1.37486010763735e-05
-2.55520836187145e-05
-3.98594711971024e-05
-1.24494594251218e-05
-4.19217333129882e-05
-6.12833433245135e-06
-3.44817260923982e-05
-4.57859372451202e-05
-4.1537992478136e-05
-1.95088354025328e-05
-1.657731982356e-05
-3.76000852095585e-05
-6.49644238304438e-06
-4.04515579370225e-05
-4.44736871765622e-05
-2.40375226963829e-05
-4.25345943796729e-05
-3.83666327314131e-05
3.96278231365172e-05
-1.7939906045238e-05
-2.45650576147586e-05
5.30503078110878e-06
2.63347292503741e-05
-3.32549668888065e-05
-1.28865527243735e-05
-2.63277979057313e-05
-4.53164053253769e-05
-7.66286017471142e-05
-8.69827889953951e-06
-3.93362294783367e-05
-6.64038801635863e-05
-6.27681063818268e-05
-1.72780676187915e-05
-8.09550535159715e-05
-4.40413446194424e-05
-5.68331033136243e-05
-8.6168837731025e-06
1.18962145107892e-05
-5.88648776590809e-05
-4.18177875060529e-05
-1.95029884593457e-05
-5.38981750843322e-06
-4.35253589124058e-06
-2.04457977286788e-05
-1.56482149670906e-05
-3.39109602039722e-05
-7.70589102113331e-05
-2.24898157843897e-05
-2.65260730515369e-05
-1.80971632561156e-05
-4.14254490877603e-05
-1.34770095131501e-05
-5.87006378060923e-05
-1.54818065370813e-05
-1.96407919514059e-06
-7.50661595887684e-06
-4.77743389807049e-05
-6.40239205446207e-06
-3.65590086787391e-05
-1.41668954372393e-06
2.8085839288672e-07
-3.97290350391064e-05
-5.63636046243307e-05
-3.18684643449983e-05
-3.66516563943641e-05
-5.62069868301447e-05
-3.07283499509164e-05
-3.55566592179823e-05
-4.46383886382391e-05
-1.36475247276311e-05
2.88941164595722e-06
-3.56287938003562e-05
-1.35348423507393e-05
2.63529435113062e-05
-3.42506084830341e-05
-4.6352833101315e-05
-2.4708502950887e-05
-2.48025659158278e-05
-5.61498833091251e-05
-2.98848129584787e-05
7.41709013796549e-08
-3.78834137116186e-05
-4.34516263598998e-05
-2.49012177136245e-05
-5.40700353057661e-05
-5.58614805016904e-05
-2.57261892700477e-05
-5.92617397068313e-05
-2.73515908436121e-05
-3.90869412873035e-06
-2.4172703398496e-05
-4.20127584219076e-05
-1.27966668157744e-05
-4.35013234433773e-06
-6.83024168572156e-05
1.86569173380463e-07
-1.47131896594615e-05
-3.92596034550545e-05
-1.16632354995787e-05
-3.01318471676902e-05
-2.84077054538266e-05
-1.71678433749477e-05
-3.59434412318175e-05
-5.66061908659402e-05
-4.10949321182099e-05
-1.32929934750424e-05
-3.25820868214302e-05
-3.12296225711414e-05
1.92444912299012e-05
-3.12494619279988e-05
-2.34105185815749e-05
-6.1664390028517e-06
-2.56045433470593e-05
1.31417140608792e-05
-2.36400902009656e-05
-2.48320360367403e-05
-5.0415575153877e-05
-4.45654840197567e-05
-3.483162904702e-05
-3.51549491422887e-05
-5.92405828454232e-05
-4.78337335344234e-05
-5.09167660611319e-05
-4.45454356888971e-05
-3.69205916320618e-05
-2.59456934441797e-05
-5.03912685071688e-05
-4.6532865263682e-05
-3.66282917900183e-05
-2.56607555049647e-05
-3.86649601663786e-05
-6.71526094381273e-06
-3.88732109592115e-05
-4.13523474210569e-05
-1.6200658875004e-05
-3.1641800788158e-06
-5.12501443185862e-05
-1.35420677765007e-05
-5.89230126037864e-05
-4.09715113647788e-05
-4.63788872279852e-05
-2.51799364211165e-05
-3.59890945244955e-05
-4.49509612605486e-05
-3.62414098573652e-05
-2.63768446291488e-05
-4.25491822321543e-06
-6.07964186195523e-05
-1.56591992816995e-05
-4.50146464097855e-05
-4.88037480293919e-05
-4.1935287011858e-05
-3.82078001990749e-05
-7.59115627730472e-06
1.03011870712652e-05
-1.23863698670117e-05
-5.04851765719423e-05
-4.99391952953489e-05
-3.94321409255415e-05
-4.11180995519489e-05
-6.21055595753626e-06
-3.78419501916583e-05
-4.89706533659e-05
1.38503140129229e-06
-1.59785156316543e-05
-2.37587813515018e-05
-2.10211997470166e-05
-3.43082639753829e-06
-4.91911371180811e-05
-2.34701085235641e-05
-1.02026901101484e-05
-4.43286621419151e-05
-2.35686368257117e-05
-4.18313164787098e-05
-7.52643443676149e-05
-4.0822579398711e-05
-1.69642646580813e-05
-8.74293357998866e-06
-2.92573997118124e-05
-3.64940439749462e-05
-2.06513908570057e-05
-5.69851080496544e-05
-1.25370261012042e-05
-1.76580512349713e-05
-2.4082530403807e-05
-3.65409032355729e-05
4.76012012332389e-07
5.67079570014836e-06
-3.52567781616734e-05
-4.41070569003569e-05
-2.11813578305612e-05
-5.82853979009547e-05
-3.56189112629315e-05
-4.79623108914197e-05
-3.52419955374852e-05
-4.49621010249055e-05
-5.29242030250488e-05
-6.60045299824121e-05
-2.77680553539294e-05
-6.76522290761292e-06
-2.1348590808149e-05
-3.58483952966604e-05
-4.29300110915585e-05
-2.00897481146183e-05
-2.15683336702732e-05
-6.20822557667671e-05
-4.06535364634035e-05
-2.96435794121729e-05
-2.87264920165386e-05
-1.21332759506369e-05
-6.32156674388744e-05
-3.78334055870253e-05
-2.68535265937736e-05
-4.05031079827218e-05
-4.76856971781028e-05
-1.83261599731283e-05
-1.79542147274587e-05
-6.88472993011866e-05
5.56305355851813e-06
-1.41377260270104e-05
-6.7343378865036e-05
-2.897330896266e-05
-3.29714092179163e-07
-1.86146470429899e-05
-6.86753317817201e-06
-2.95230775402514e-05
-5.92022917971788e-05
-6.23055791306618e-05
-2.43886136629238e-05
3.96773091089614e-07
-3.83267649248368e-05
-3.64153634881537e-05
-1.67671628020019e-05
-3.27598457216644e-05
-2.83654082849348e-05
-1.96332040499522e-05
-5.01828782981351e-05
-6.59146242680431e-06
-3.42998252504055e-05
-2.6368093273095e-05
-1.63319694431873e-05
-2.05037148534947e-05
-5.77108585249668e-06
-6.19494230460224e-05
1.14666889752754e-05
-2.12682075307451e-05
-2.30192772281356e-05
-2.28562340610468e-05
-3.20783575637899e-05
-1.29629082885474e-05
-6.33248915534423e-06
-6.15828024522953e-06
-2.78845673357127e-05
-4.05497511056504e-05
-1.44892239496725e-05
-2.75664257264806e-05
-2.43561235460592e-05
-2.00561505364981e-05
-4.6033858776601e-05
-2.60941474696841e-05
-5.71232335230355e-05
-4.63500132019966e-05
-7.18556280879795e-05
-2.6902932810036e-05
-1.64929126971683e-05
-1.29258440857289e-05
-3.68169875079225e-05
-2.98034419473491e-05
-2.582228593897e-05
-1.13733134225937e-05
-1.77505597356498e-05
-4.32424282601985e-05
-7.03104693037493e-06
-9.76968973080214e-06
-2.75962466293564e-05
-5.48041619883542e-05
-2.32032384805335e-05
-2.49664467147525e-05
-3.3384123992815e-05
-3.47788465141272e-05
-3.93995512121504e-05
-6.64010454969941e-05
-4.16752205341732e-05
-1.52045495331704e-05
-4.34317236348428e-05
-2.41870028991551e-05
-9.38864511398139e-06
-6.42258860844967e-05
-4.15677432243124e-05
1.28406865556514e-06
-6.02003021938522e-06
-3.01967470877996e-05
-1.87768010308348e-05
-3.64464396661471e-05
-4.3833490136898e-05
-5.11867180095777e-05
-3.32584056747794e-05
-5.19771692839502e-05
-8.46290113891224e-05
-1.28891771124274e-05
-4.46715201957532e-05
-3.22306112251557e-05
-4.30396499600252e-05
-2.04675853707095e-05
-3.99180170384238e-05
-8.83081673236959e-06
1.1228419847537e-05
-2.72071469040744e-05
-3.21232582419719e-05
-2.61180861654613e-05
-4.09085324310381e-05
2.48108343039755e-05
-3.85456778227114e-05
-4.76898060988837e-05
-3.3162685298631e-05
-4.51255366392611e-05
-4.17691675705897e-05
-3.10816079085169e-05
-4.65983708884135e-05
-4.37794874399688e-05
-1.61379757963502e-05
-3.79695449115979e-05
-4.36266644819793e-05
-3.18619602232913e-05
-4.56453403473562e-05
-2.07985720539462e-05
-1.20683435618374e-05
-4.14795529057246e-05
-4.17567524570132e-05
-8.03488329399249e-06
-3.59011713698804e-05
-5.45375815899221e-05
-2.7385143842899e-05
-2.45996066272377e-05
-6.98515342233521e-05
-4.74012289221319e-05
-3.80901783354869e-05
-1.31910062279426e-05
-2.14162297088953e-05
-1.91825070655355e-05
-4.01783734203175e-05
-5.07065210300265e-05
-4.38207048169108e-05
-3.24681583426829e-05
-2.39750789590167e-05
6.63785049642105e-06
-2.98019543236972e-05
-2.55262326331067e-05
-1.7475045975516e-05
-2.82673911655401e-05
-4.16121155286633e-05
-3.5173352924911e-05
-4.89968018596251e-05
-5.01342012411088e-05
-2.59932638434623e-05
-2.72913818868227e-05
-3.55910491199511e-05
-2.65014071421724e-05
-4.34084349848716e-05
-1.77877334825152e-05
-3.72986470921589e-05
-8.87600811519118e-06
-4.67148734075137e-05
-6.87526486702584e-05
-2.41310424528036e-05
-2.07512516159061e-05
-4.32607393778888e-05
-3.14289990848503e-05
-4.9802876452469e-05
-4.24067267881823e-05
-2.75697078879964e-05
-3.29749249534411e-06
-6.42560759584878e-06
-5.3567538088966e-05
-3.97356494265516e-05
-1.39059853042175e-05
-4.51841884570078e-05
-6.58411147236307e-06
-8.63675770939169e-06
-5.17280707511411e-05
-3.92843674795671e-05
-4.92241585206751e-05
-4.56265757723262e-05
-6.21176363758659e-05
-7.32430785275941e-06
-4.77586983322467e-05
-1.89369947167759e-05
-8.71600530105822e-06
-2.97256985112143e-05
-2.95216346691418e-05
-3.83397205145459e-05
-1.83213568864641e-05
-7.2168184299391e-05
1.39663832133353e-05
-3.39184583012439e-05
-1.0246792339745e-05
-3.12838014969542e-05
-5.3525222815891e-05
-3.93950785698651e-05
-2.89253430530391e-05
-3.18300751284962e-05
-3.25432459689028e-05
-2.91974065486268e-05
-4.54633240829617e-05
-6.32771664675311e-05
-1.54088578912726e-05
-2.7661966233944e-05
-1.66426319313907e-05
-1.42258287536907e-05
-4.74145159002416e-06
-2.61284057333418e-05
-4.44740330176778e-05
-3.88775814540692e-05
-2.8465552431486e-05
-1.55015642840432e-05
-3.42076394330549e-05
-1.41141626758824e-05
-1.88737585071979e-05
-3.22338810811284e-05
-5.29696811930645e-06
-8.92549894459197e-06
-6.32127531035864e-05
-2.6362304141588e-05
-2.15868460873361e-05
-3.50665719423412e-05
-3.83766847824844e-05
-2.55374021250184e-05
-2.58650248474433e-05
-2.27716286099382e-05
-3.38409872062689e-05
-6.21560728432976e-05
-4.45306738433145e-05
-3.40139403641815e-05
-8.68567993272974e-06
1.72628134252938e-06
-5.2033451965227e-06
-2.1847724756555e-05
-4.16679001117305e-05
-4.89397774474681e-05
-2.63151746652825e-05
-3.81948611267092e-05
-3.2178376485673e-05
-3.56758066450179e-05
-6.6633697303716e-06
-4.6862549623936e-05
-6.18599998280787e-05
-2.20915803026812e-05
-5.10333892553182e-05
-3.81787362646377e-05
-2.89123601047873e-05
-2.09768012460409e-05
-2.2676830391287e-05
-1.26919645610629e-05
1.09182927963598e-05
-1.39019305124923e-05
-6.13742789001927e-05
-2.66818582120757e-05
-2.19894354635251e-05
-7.17725084740648e-05
-2.35108084903676e-05
-4.72816978668159e-05
-2.05956415819436e-05
-4.17034173872984e-05
-4.04200627933999e-05
-6.00374781132788e-05
-2.66282490448546e-05
-1.79145444489166e-05
-3.26512281202613e-05
-7.34490115741453e-05
-1.35055396587145e-06
-1.63609356817413e-05
-3.90732524296418e-05
5.89960897100875e-06
-1.38458403234776e-05
-4.26093460725475e-05
-8.12732039306527e-06
-3.1526464752847e-05
-4.00954026191392e-05
-1.58507288114489e-05
-1.69083126332662e-05
-7.77415829738391e-05
-4.69278052912774e-05
-1.55628161156263e-05
-3.7975908436185e-05
-3.52279390771491e-05
3.4358715360966e-06
-3.3065065365134e-05
-9.52045812440423e-06
-1.01152383264527e-05
-1.67963129329014e-05
-2.35990921247787e-07
-1.54534399500281e-05
7.7766018291883e-07
-4.69215121254083e-05
-2.19845256814599e-05
7.5846373684619e-06
-1.8713107112207e-05
-7.43605825724686e-06
-1.45228242799491e-05
-2.5649467270754e-05
-2.83261351217138e-05
-1.51018348778499e-05
-5.16049961609005e-05
-3.38249891694168e-05
2.17431995928599e-05
-3.08186324783989e-05
-3.47356654858094e-05
-5.56340318624793e-05
-7.94267263492216e-06
-3.10435162678686e-05
-1.20487347511544e-05
1.02773182136965e-05
-4.24743308278004e-05
-4.20122124367343e-05
-3.05441242464269e-06
-1.73223981633685e-05
-2.871627056739e-05
-1.30326691088144e-05
-2.7679464219852e-06
-4.86391418429592e-05
-8.70573989260386e-05
-2.82900454617279e-05
-3.80915022147316e-05
-3.55915656059423e-05
-3.0345215116533e-05
-5.71693382829987e-05
-2.65212336229421e-05
-3.04669848567566e-05
-1.08627567697552e-05
-3.04068519540542e-05
-5.14484970445622e-05
-1.55135373863105e-05
-2.07599993766445e-05
-4.51899907833621e-05
-1.39738593567841e-05
-3.80497831375293e-05
-2.23496905646566e-05
-3.54491881573618e-05
-1.96370889479094e-05
-6.01022116015828e-05
-1.7055461612362e-05
-4.25457512624781e-05
-1.87020274513244e-05
-4.41556171144846e-05
-3.16477621994513e-05
1.41376504910324e-06
-1.66092529908595e-06
-1.80522836897578e-05
-1.057733801587e-05
-1.4330354678778e-05
-1.59210793197966e-05
-1.13580623196004e-05
-4.98247001686973e-05
-3.09033560386486e-05
-4.64374394258734e-05
-3.44588508522837e-05
-5.32258293084573e-05
5.75266437839752e-06
-1.10003958485295e-05
-3.51399761582869e-05
-5.98377533054741e-05
-2.99155838931763e-05
-2.99267240942634e-05
-2.35134591862804e-05
-4.14964229924765e-05
-2.29431537959016e-05
-5.01425103989159e-05
-8.02642310830643e-06
-1.55987348670769e-05
-2.93112419607694e-05
-2.76849155965886e-05
-4.99958174624775e-05
-4.4113807622699e-05
-3.13555711275908e-05
-9.26791844476324e-06
-5.72884948035344e-05
-3.71197821312722e-05
-1.02503812520015e-05
-5.06796476867612e-07
-4.37496091727713e-05
-2.19434440072357e-05
-5.2407294357466e-05
-2.02414809781093e-05
-3.45423323497979e-05
-2.78227592680916e-05
-1.84039702042353e-05
-2.00720028611303e-05
-2.94447860799055e-05
-5.1773559050701e-05
-1.87534306252391e-05
-2.50124608617325e-05
-4.64477528305331e-05
-4.11434723783612e-05
-2.24253964015205e-05
-5.88816899809688e-05
-2.74607491911686e-05
-3.11453292832899e-05
-4.83675322506708e-06
-1.19667775615011e-05
-1.71034372021664e-05
-3.42583440865289e-05
-3.98111228749058e-05
8.33756063476254e-08
1.07002263535153e-06
-4.77521165744358e-05
-2.10831232161459e-05
-1.74550816717377e-05
-3.50832575434145e-05
-3.43086142692755e-05
-1.51727864567934e-05
-3.53391506891208e-05
-8.36160486094391e-05
-1.54804271215255e-05
-4.34968865276028e-05
-4.65377788244492e-05
-2.00049540494903e-05
-3.55214551976048e-05
-8.80247865231449e-05
-5.20829041274765e-05
-1.83072910089051e-05
-4.07831625350075e-05
-9.26223591410244e-06
-2.04815773564087e-05
-4.94845660209309e-05
-2.17775094179157e-05
2.85877256196363e-07
-6.69848019807164e-07
-3.20373484257704e-05
4.07998702865346e-06
-3.72590772881834e-06
-5.87527357987313e-05
-2.90306168721413e-05
3.22181346537823e-06
-5.76603289312444e-05
-3.84289683526447e-05
-3.08783580609531e-06
-5.699840618323e-05
-3.09813320832987e-05
-1.03748108601683e-05
-5.32746010437918e-05
-2.58699455504349e-05
-2.13273701081515e-05
-4.36306224085086e-06
-4.14213864744764e-05
-3.56756930371354e-06
-1.06218587001082e-06
-3.34237625160768e-05
-2.36301555828544e-05
-3.61369108147621e-05
-6.21160764992385e-05
-2.96344792395779e-05
-2.89380735331802e-05
-5.21450045438747e-05
-2.62178833501782e-05
-3.29593147291114e-05
-2.03397390758171e-05
-5.0220595129931e-05
-2.6845914207904e-05
-3.48910995738003e-05
-5.20317872382156e-05
-2.46044877617029e-05
-5.76381718915464e-05
-6.28011808703565e-05
-2.04109684826542e-05
-1.7783529881352e-05
-4.65426781379556e-05
-3.44755303465039e-05
-1.81422303261924e-05
-1.01486892979698e-05
-6.42842001178308e-05
1.82939531755741e-05
-1.00242568669227e-05
-4.0410471907525e-05
-2.62077187250868e-05
-8.82851920244865e-06
-4.14428072056393e-05
-2.23195782812065e-05
-5.13924096842867e-05
-5.13550396500896e-05
-1.44028459686005e-05
-1.11211248001813e-05
-5.8934960996537e-05
-2.69156867717476e-05
-2.32367701242431e-05
2.20850844561754e-05
-1.3651721480019e-05
-4.91789042291606e-05
-3.03927129563915e-05
-5.21947957982105e-05
-2.40715843855142e-05
-2.48965082592537e-07
-6.19531171597211e-05
-6.98220865740689e-05
-4.2279317493885e-05
-4.40289434251176e-05
-2.41679870796503e-05
-2.36715298813374e-05
-3.76344485056773e-05
-5.38683927218412e-05
1.50373316886068e-05
-2.60714555579247e-05
-2.77997279147738e-05
-3.91872194531626e-05
-1.13202268632774e-05
-1.58761344524353e-05
-1.54564676139888e-05
-1.72288213302043e-05
-1.70291495358877e-05
-9.8467854569577e-06
1.13217496973473e-05
-3.22094591679413e-05
-4.01898226992875e-05
-4.44651653502676e-05
-3.968119631094e-05
-4.33306230512242e-05
-3.59192279639545e-05
-4.53192336384041e-05
-1.02323276444674e-05
-3.71169573071354e-05
-8.22854504889529e-07
-3.37144086681875e-05
-3.81705104471119e-05
-2.94983222643286e-05
-4.93119474153406e-05
-4.17275671891815e-05
-6.62607140261206e-06
-1.99458568010489e-05
-4.64592299517942e-05
-2.66363716692634e-06
5.43573701254183e-06
-5.45552783135592e-05
-1.94407872280933e-05
-2.48238369278346e-05
-5.36613775739422e-05
-3.99163037022301e-05
-3.52731828682515e-05
-4.55488266187648e-05
-3.29729366171903e-05
-5.35361611169142e-06
1.74375170850335e-06
-4.29619712557439e-05
-3.44111353851468e-05
-7.45992332216964e-06
-4.22225447062528e-05
-2.96934932262732e-06
-2.96169308577612e-05
-4.04639486443141e-05
-1.35375631431044e-05
-2.64239426166917e-05
-5.02828698064863e-06
-5.5034614626116e-06
-3.4038588563261e-05
-3.18145347256954e-05
-4.3481394334041e-05
-1.59104529140136e-05
-4.59872307789349e-05
-4.64415067710631e-05
-4.08798335336529e-05
-5.57873283431436e-05
-4.88418914399255e-05
-4.33699297201057e-05
-3.68335156004106e-05
-1.09995105724956e-05
-1.36025041970073e-05
-4.40742245738916e-05
-2.67303078691864e-05
-3.15417737333137e-05
-1.57760250602024e-05
-9.08527310602595e-06
-4.12542778222655e-05
-3.03098921690112e-06
-2.26364868622524e-05
-1.97441240455705e-05
-4.58350375095309e-05
-3.26740830354307e-05
-1.33964537604822e-05
-5.4295931781877e-05
-3.37702239264411e-05
-5.4954759883887e-05
-3.63807529571003e-05
-4.32838096711177e-05
-5.88325827007168e-05
-5.14320240336434e-05
-2.50930845468319e-05
-4.2509561212285e-05
-2.85005854961213e-05
-6.08974991850343e-06
2.57409333106604e-06
3.81002733900886e-06
-2.66658522984983e-05
-3.99251374689295e-05
-2.13635444009567e-05
-4.87089143112233e-05
-3.24466178361967e-05
-3.47136526823479e-05
-3.5964322623468e-05
-3.63413580913462e-05
-4.53755575827969e-05
-3.00222882803478e-05
-2.46432930266519e-05
-3.1697914216253e-05
-3.47441051362823e-05
-4.99145577437867e-05
-4.45839408018668e-05
-1.44414649947381e-05
-1.16486025228364e-05
-7.30757647258416e-07
-1.71279003908438e-05
-5.00217404636654e-05
-3.41809702523458e-05
-3.85757597341581e-05
-2.59664011624058e-05
-5.24325424134478e-05
-2.41009550131192e-05
-7.12634408771683e-05
-6.88787805795787e-05
-2.90070792920561e-05
-4.97805638014194e-05
-1.57421149595269e-05
-2.99145624081581e-05
-4.88508495223554e-05
-4.57481713499929e-05
-8.41704503523043e-06
-3.46714264148701e-05
-1.08434585161504e-05
1.94251450568499e-05
-1.91594242351265e-05
1.30382166035537e-06
-3.93879384471352e-05
-1.7507601172845e-05
-2.57760313451222e-05
-3.26215933496606e-05
-9.9253432979285e-06
-2.95484648536369e-05
-5.03162495975131e-05
-7.51436197028963e-05
-7.30742279737222e-05
-5.80166358678667e-05
-6.06178852597918e-05
-5.68655045746465e-05
-2.01575649167461e-05
-4.5219350832741e-05
-3.15294024166692e-05
-1.63108886519428e-05
-4.58898270610889e-05
-3.27867099648958e-05
-1.34515036002909e-05
-3.35690036019196e-05
-4.19762663839891e-05
1.42831928749783e-05
-3.48201704001458e-05
-3.34210112669159e-05
-3.1768980915954e-05
-5.68761178852703e-05
-6.1526622017917e-05
-5.94740542466957e-05
-6.05914825814318e-05
-3.95782463545462e-05
-6.00600144672508e-05
-5.83593306928314e-05
-2.95022000038429e-05
-8.63617212449308e-06
-2.73046060228138e-05
-5.8962004291608e-06
-2.64205200634627e-05
-1.79426902625091e-05
-2.16877671639146e-05
-1.46819988636795e-05
-3.50580063105621e-05
-3.76515782483003e-05
7.67163443285142e-06
-3.03731489994053e-05
-2.07001418276552e-05
-3.89291538397316e-05
-2.72546281007637e-05
-4.50280658166462e-05
-3.42340636183266e-05
-5.71412553805082e-05
-1.49223782191063e-05
-5.27697519833352e-05
-9.65899542618598e-06
6.35624135323949e-07
6.5661148489526e-06
-6.60304991996844e-06
-9.68425807418844e-06
-7.16193369105788e-06
-1.62297087152134e-05
-1.85019670049018e-05
-3.36272030477541e-05
-5.5173578777916e-05
-5.29995385227868e-05
-3.57206507034308e-05
-4.16808178022684e-05
-3.43563715643854e-05
-5.00730280394136e-05
-4.87601013588597e-05
-2.30575538051047e-05
-5.77962005530287e-05
-4.03209847035699e-05
-2.29993656179083e-05
-6.53233604376575e-05
-3.25624034575874e-05
-1.46896269345194e-05
6.09281119468884e-07
1.38460007976494e-05
-3.48414652759368e-05
-9.56783934990864e-06
-5.70835855065271e-06
-3.50660336999194e-05
-4.88808585611641e-05
-6.41842609032733e-05
-4.7565842409204e-05
-8.23481826102475e-05
-8.82560183882751e-05
-5.57323956218914e-05
-6.10254637558755e-05
-1.30538797943848e-05
-2.34954353244453e-05
-8.16520255648475e-06
-5.07588527615721e-05
-1.78304464652971e-05
1.31511871522797e-05
-3.21420487586953e-05
-4.61020140851801e-05
-2.38986434677529e-05
-1.64351691539421e-05
-1.96466701712992e-05
-3.6576846466429e-05
-1.1032935145228e-05
-3.39433276179413e-05
-4.56723911188305e-05
-3.83892353125952e-05
-5.86441047837283e-05
-7.12392502630858e-05
3.58790039025274e-06
-3.56868115987499e-05
-2.15567621338998e-05
-2.22628033552925e-05
-3.86193385481299e-05
-2.6451075242017e-05
-6.16321901502722e-05
-2.9198590138311e-05
-4.26221464712372e-05
-5.23818406318738e-05
-9.95193762836415e-07
-2.89644450466124e-05
-3.10122816343645e-05
-7.34361928612442e-06
-6.95455503976072e-06
-4.20128124154498e-05
-1.43150547920403e-05
-1.84924057765418e-05
-5.58892505854098e-05
-2.01548633797844e-05
4.22531487210422e-05
-2.30821838200148e-05
-1.31038859307923e-05
-1.1466494229639e-05
-3.41930597932042e-05
-4.2458709430934e-05
-3.84076464432115e-05
-3.55686337372647e-05
-4.67044095609506e-05
-4.20888643090383e-05
-3.73832888534289e-05
-4.31452570864898e-05
-2.50833887040094e-05
-1.41886169936529e-05
-4.9888547204972e-05
-3.99474345838535e-05
7.75531290129526e-07
-6.02950559759895e-05
-3.2318937829706e-06
-3.59507226023535e-06
-3.76039556520493e-06
-2.55936782047152e-05
-1.57015767158727e-05
-3.95006327084074e-05
-4.19915165387163e-05
-1.49891706833104e-05
-1.90776146147119e-05
-7.36897729273964e-05
-3.94362922566535e-05
7.2545866858202e-06
-2.50461690996526e-05
-6.12285246831657e-05
-2.03110900852271e-05
-4.37659040898799e-05
-5.36473465631353e-05
-2.8397642061264e-05
-2.81331593160531e-05
-4.48121733245206e-05
-2.03085152433532e-05
-2.06055417707968e-05
-5.84873342110748e-05
-4.15005200699684e-05
2.11302446514508e-05
-3.45655177005667e-05
-3.8618543908085e-06
-1.05375020792732e-05
-5.40781788260098e-05
-5.76922644018085e-05
9.34261917732019e-06
-2.62441677336637e-05
-1.59999573285052e-05
3.21278932149891e-06
-3.03012480223312e-05
-4.61662516663326e-05
-3.20457991541162e-05
-1.81726747826834e-05
-4.98586408346109e-05
3.78028323896785e-06
-1.58674058168237e-05
-2.56567186087632e-05
-6.04577946684486e-05
-6.11418324554886e-06
-5.10944748539037e-06
-1.6580795019339e-05
-1.25564013342269e-05
-1.78006114557244e-05
-5.13065178162604e-05
-3.18226339627704e-06
-4.33374545911172e-05
-5.01636552277769e-05
-1.69922665750871e-05
-1.30707968649002e-05
-2.95618151440994e-05
-3.52938975046887e-05
-2.84049666326988e-05
-6.16056135845947e-06
-1.21134247535878e-05
-4.04326751132728e-05
-4.93297441824394e-05
-1.4171752554078e-05
-1.7612106221026e-05
-2.03280321910257e-05
-1.33609844901735e-05
-9.37748657176477e-06
-5.69830196591085e-05
-8.19857470774075e-06
-1.31572070693588e-05
-4.13388600206847e-05
-3.93948508286248e-05
-4.01945119870073e-05
-4.80676531957084e-05
-3.74370783687582e-05
-6.22799466236468e-05
-3.56766730480569e-05
-3.68978591513375e-05
-2.37091264353101e-05
2.66319044347437e-05
-2.99675722216733e-06
-4.42013773881856e-05
-5.41076678676799e-05
-1.51350039387838e-05
-3.3906947677455e-05
-2.82809021525749e-05
-2.21799407571451e-05
-4.84801068305323e-05
-3.65835765410779e-05
-3.04028951500004e-05
-2.55164070284008e-05
-4.54827697842299e-05
-2.1925066809095e-05
-5.73911326170021e-05
-4.49711063658809e-05
-2.46855779586418e-05
-2.44132889723237e-05
-2.79365878778942e-05
-1.64639849702819e-05
1.12532718265597e-05
-1.85086524832177e-05
-4.88303225268178e-05
-9.33171684028305e-06
-5.22209457652318e-05
-2.69605653004368e-05
-4.49670140685544e-05
-2.92094132884284e-05
-2.43504481620852e-05
-5.64853147154585e-05
-5.37067107111493e-05
-4.76962111885495e-07
-4.00194270527591e-06
-4.14228548222354e-05
-3.28211795452023e-05
-3.21282185265735e-05
-2.20158222690193e-05
-4.10457396492553e-05
4.05207967376682e-06
1.47055725679103e-05
-5.40105193800837e-07
-5.87588928722403e-05
-4.74751366105768e-05
-5.53491191863921e-06
-5.24109508940196e-05
-1.15248585954315e-05
-2.83264240861326e-05
-2.54039789693422e-05
-3.70135943874181e-05
-4.8611216858204e-05
-3.32800716117353e-05
-3.63693935111269e-05
-1.96649088535951e-05
-3.81840356890078e-05
-1.46823446778325e-05
-6.12679247144614e-06
-2.43162780202624e-05
-1.98792099508102e-05
-2.42558946719102e-05
-3.49278017669375e-05
6.45231836457218e-06
-4.35006292865819e-05
-1.65202498902605e-05
-1.7843152783907e-05
-4.70422833738584e-05
-7.63825721149385e-06
-3.39180205086576e-05
-6.30718956947571e-06
-1.68579537582825e-05
-7.11796200095308e-05
-5.81127174131717e-05
-2.74999149344875e-05
-1.13607495862787e-05
-2.97150431619994e-05
-5.30056669682769e-05
-1.38924356466596e-05
-4.74644652278612e-05
-4.360560097585e-05
-1.27242753531425e-05
-2.73806907984954e-05
-2.81594204944044e-05
-5.22322560683512e-06
-2.65974646950197e-05
-1.16317608941678e-05
-3.70368163211856e-05
-8.34695358976937e-06
-2.22132528963559e-05
-4.85948471524707e-05
-1.79026335038587e-05
-5.32565815672335e-05
-4.01169907628378e-05
-2.97782801122603e-05
-2.60896651331326e-05
-6.41853614478509e-05
-4.10214754775771e-05
-4.39902957845654e-05
-1.99901094788634e-05
-7.72370336750752e-06
-1.35052550529258e-05
-2.01941921573929e-05
-3.25359239867168e-05
-5.79035863826076e-06
-7.02577479273425e-06
-1.73051460493143e-05
-2.27862908054031e-05
1.33793394652904e-07
-6.02507997626326e-05
1.57180565951677e-05
-5.5734943374195e-06
-8.10530803510279e-05
-1.56626826239849e-05
-4.80267112682367e-05
-2.65532260016281e-05
-1.37778147047255e-05
-3.70383990291744e-05
-5.40778798398154e-05
-4.4622186934798e-05
-7.53153692539031e-06
-8.39309174186528e-06
-3.41063064255283e-05
1.88579977043869e-06
-5.95396416011542e-06
-3.44080114206195e-05
-2.66714017002162e-05
-3.71054918539551e-05
-2.49987050965155e-05
5.44039560069887e-06
-2.52424696202932e-05
-1.10970947085824e-05
-1.91844062175926e-05
-4.56261290333294e-05
-1.27355642597193e-05
-2.11702996736748e-05
-2.1956472643359e-06
-9.17766923762964e-06
-3.05314335006089e-05
-2.50092210443235e-05
-4.75944798789826e-05
-4.2902388807305e-05
-3.15132765833392e-05
-5.15021580577393e-05
-5.5932939822683e-05
-2.30891300540371e-05
-1.89670062915509e-05
-3.28845407685251e-05
4.79070250052544e-06
-3.44293857735531e-05
3.20700599495129e-07
-7.13164671139826e-06
-3.4061329772045e-05
-3.44044396405659e-05
-2.44962960287625e-05
-1.36725037888172e-05
-1.67342870198583e-05
-4.7167395754269e-05
-2.75345345207867e-05
7.94626254159224e-06
-3.41315426171899e-05
-4.70263851489201e-06
-8.08408542299508e-05
-3.77442180441959e-05
7.10451674822988e-06
-3.28029667583155e-05
-2.95608756361817e-05
-4.90165831237652e-05
-6.06773056996345e-05
-4.01917787746736e-05
-4.42386989558511e-05
-5.00057836956321e-05
-3.08109609639174e-05
-3.89767302117442e-07
-2.65232555259773e-05
-1.35397780358047e-05
-2.65359708636813e-05
-2.27649000444133e-05
-1.62742237604039e-06
-5.92007789357741e-05
-3.38915319228376e-05
-6.40936791108768e-05
-5.22806813104779e-05
-4.77922316392866e-05
7.31549096476701e-06
-3.47692814000952e-05
-1.23010385101459e-05
-3.05406459308303e-05
-1.4546427074006e-05
-4.06252897578098e-06
9.02713105584588e-06
-4.49190688845222e-05
-3.78834543422326e-05
-2.80256448673174e-05
-7.84603493435494e-06
-6.1559260543187e-05
-4.22815460706914e-05
-3.64022206575763e-05
9.03365903936031e-07
-5.76349360296972e-05
-3.30906824239999e-05
-3.06030952898318e-05
-8.69994519163816e-06
-8.27793951762018e-06
-3.99416194602472e-05
-7.56565618771249e-05
-2.67105224366666e-05
-3.27493205212371e-05
-1.26269457727699e-05
-2.30355239706778e-05
-4.92053379309813e-05
-2.86178655912511e-05
-1.5309052240095e-05
-1.74094113137725e-05
-4.05825221034621e-05
-4.28449330317469e-05
-9.75852233256082e-06
-3.95870720543918e-05
-2.37799344675051e-05
-5.35408201290706e-05
-4.5343863933907e-05
-5.66633149197304e-05
-1.52704325944914e-05
-9.67043408432246e-06
-2.60574574070761e-05
-4.98521884114139e-05
-1.59922145149948e-06
-3.66001067292939e-05
2.8802104924101e-05
-7.51824293821286e-06
-2.84778611424507e-05
-2.34725749831235e-06
-2.76189554777602e-05
-4.18122183707566e-05
-3.4907641732266e-05
-2.40984619496076e-05
-5.16567033352109e-05
-3.51950942147077e-05
-3.97902460758813e-05
-2.62017425701377e-05
-4.1292778285578e-05
-3.56087093255539e-05
-3.18983614060176e-05
-3.56915522926115e-05
-1.86148874868568e-05
-3.24088755324424e-05
-4.8882753824188e-05
-6.73814950640449e-06
-2.04053343031867e-05
9.43065214188197e-07
-1.06140200496807e-05
3.42686175370864e-06
-5.19995921342249e-05
-3.15581689595392e-05
-2.4421669588575e-05
-3.73153163612775e-05
-6.22610581468508e-05
-4.74817964485421e-05
-2.9294587673147e-05
-3.89311629616337e-05
-4.44972615152809e-06
-3.50139390834335e-05
-5.54439399071117e-05
-2.61824422587167e-05
3.65211675928683e-06
-3.6294594944503e-05
-2.00009480270716e-05
-2.59271700563876e-05
-4.82297745235615e-05
-1.11747609894676e-05
-5.46654209353153e-05
1.34115247011299e-05
-5.71683217985683e-05
-2.10734538028831e-05
-2.04997510239374e-05
-3.10357831282428e-05
-4.83788050047314e-05
-1.53480177800963e-05
-4.64931941654592e-05
-6.48822813127479e-05
-3.02008251274946e-05
-3.8643590181963e-07
2.13822615786964e-07
-2.1398709617455e-05
-3.33853967526787e-05
-3.38703198426689e-05
-6.18471870736394e-05
-3.10621210682128e-05
-5.71345590730856e-05
-1.97823412215833e-05
-9.00387955210474e-06
-6.54901209644007e-05
-4.62683206756637e-05
1.12104069563576e-07
-1.71710495930562e-05
-4.30532988962204e-05
-6.16855693874752e-05
-1.28553791715939e-05
-2.78320127100009e-05
-3.062749317189e-05
2.07032408515226e-05
-1.71397506015445e-05
-3.51500838425961e-05
2.76879165544783e-05
-1.0211622859353e-05
5.46241304603936e-06
5.91980135250457e-06
-3.47689624663675e-05
-5.78152036417463e-05
-2.8810799815968e-06
-4.08443721870002e-05
-2.95815210440547e-05
-4.82738482770109e-05
-3.88442127908634e-05
-1.87607520790948e-05
-3.68616919815476e-05
4.64178440754391e-06
-2.47073565022231e-05
-1.17633014369352e-05
-7.08996929642735e-06
-2.82235516223886e-05
-3.04570995307601e-05
-1.49589398552229e-06
-3.32807350000004e-05
-2.11291631682129e-05
-6.60847846550866e-05
-1.02881650765185e-05
-2.78180567016071e-05
-2.38164644731839e-05
-3.44536924546844e-05
-4.0088446754819e-05
-3.73145399304326e-05
-1.98539067316358e-05
-3.10866948175364e-05
-1.22948263734839e-05
-2.33099695341316e-05
-4.72787870503365e-05
-4.09454284582776e-05
4.52916059526785e-06
-2.40234089871382e-05
-4.90030596339347e-05
8.0903052966226e-06
2.0312801611264e-05
-1.82711065575809e-05
-2.38589425482138e-05
-4.45224817711348e-06
-2.76620937055184e-05
-2.59474419932821e-05
-2.20698804900447e-05
-1.8748271380822e-05
-7.07698639219821e-05
-4.05473019602867e-05
-3.93168022774714e-05
-3.99592321310954e-05
-5.23299590004449e-05
-3.36356628941185e-06
-3.10264902582163e-05
-2.53851526365481e-05
-1.18027683195146e-06
-3.54391810314728e-05
-1.9825594226184e-05
-9.51529123518083e-06
-3.8332058493007e-05
-5.07771304075056e-06
-5.11647862323051e-05
-6.91413711541785e-06
-2.91955431843928e-05
-1.69469362986484e-05
-1.99836833460034e-05
-3.85520169740655e-05
-4.92958323015336e-05
-4.36479336874958e-05
-5.87887698829994e-05
-3.63192610506314e-05
-5.90500755391846e-05
-5.42715106689172e-05
-5.44221820807085e-05
-3.88309075177253e-05
-1.02772210892665e-05
-5.81289886968696e-05
-4.03752600969046e-05
6.93048527777149e-06
-2.84105242784613e-05
-8.42380432089048e-06
-2.12974744948324e-05
-2.58968029964552e-05
-1.42251381921761e-05
-2.30465386367777e-05
-2.86658485752109e-05
-4.12433991445117e-05
-8.07083947508627e-06
-1.45874104046016e-05
-1.57860528757357e-05
-2.84097272512983e-05
-5.09634138655703e-05
-2.80134008342141e-05
-2.58080981839507e-05
-1.97747067406721e-05
-5.63763908301999e-05
-2.39183712557734e-05
-3.50789529910757e-05
-1.0565658049371e-05
-3.42554729077227e-05
-3.73181852445235e-06
-2.54369957664528e-06
-6.16912086079708e-06
-2.49887689728859e-05
-1.89134906622373e-05
-2.24398372020223e-05
-6.08438066817208e-06
-3.4724994729144e-05
-3.49632221039028e-05
-6.63846542776477e-05
-4.03200813991966e-05
-2.80880795642817e-05
-2.99565685793779e-05
-7.3507540007974e-05
-5.54745616418357e-05
-2.68343981565788e-05
-3.14958835763027e-05
-2.35187475973328e-05
-1.93009208419497e-05
-4.32470488899281e-05
-3.81679145083046e-05
-2.32771015477292e-05
-1.28273818035716e-05
4.74417204756689e-06
2.28276937323463e-05
-2.3891081710177e-05
-2.56146557976218e-05
-1.60808321073647e-05
-4.36339461578374e-05
-3.75930267219346e-05
-2.49125134012564e-05
-2.93163625248834e-05
-6.03138739276832e-05
-4.79296103213618e-05
-4.82974326743257e-05
-3.33194711608286e-05
-2.26606689846479e-05
-6.30426657201892e-05
-5.44689927206959e-05
-6.41102892745792e-06
4.35895036163438e-06
-1.05922727318938e-05
-2.69067110233702e-05
-5.42050548322081e-05
-3.35296766653077e-05
-8.70318970906799e-06
-2.92641528130175e-05
-1.89032336291024e-05
-4.016511520342e-05
-1.3748296998983e-05
-3.7580077441457e-06
-2.75788202262634e-05
-4.43322866026768e-05
-7.65976015559011e-06
-5.19905270812497e-06
-1.08012990291414e-05
-1.40931702417829e-05
-5.40686516044778e-05
-4.35974440742015e-05
-1.31308637783915e-05
-3.00727420570066e-05
-8.42917747541942e-05
-4.00389597738209e-05
-8.63885263097734e-06
-9.33219741194782e-06
-1.47711132030817e-05
-2.54862200911179e-05
-1.96655704618139e-05
-1.25383415403042e-05
-3.23599127564768e-05
-2.12147737675423e-05
-7.90495737774335e-06
-4.56759627247634e-05
-2.92306226559622e-05
-4.2068051612267e-05
-2.42929014359439e-05
-4.61293184283853e-05
-3.17713910781796e-05
-2.54148976222651e-05
-3.60358103845922e-05
-2.04661242975149e-05
-1.85718273793239e-05
-3.77931627907562e-05
-3.02566205371414e-05
-1.8804646853092e-05
-1.14260700008731e-05
-5.55397596539864e-05
-3.80511268411134e-05
-2.4973537685433e-05
-2.88886402161886e-05
-4.76448790499345e-05
-1.11570247811415e-05
-6.89898286352633e-05
-5.02289178441347e-05
-2.24076061367205e-05
-1.13855189958044e-05
-6.47424276862599e-05
-3.57751943739911e-05
-6.50060565046119e-05
-4.40236791222875e-05
-5.31690963696867e-05
-2.13617355649858e-05
-4.79209352715277e-05
-2.4196254652284e-05
-2.66262629641779e-05
-1.83958397139314e-05
-4.20368813581277e-05
-9.52571875475157e-06
-2.80308288959573e-06
-2.06678855878502e-05
-3.66428634081848e-05
-5.49921516840737e-05
-2.5978205638909e-05
-2.95139801566039e-05
-3.72638928295403e-05
-4.30881750327063e-05
-3.0163389777325e-05
-1.20229244091112e-05
-2.66810609329435e-05
-5.4984986034838e-05
6.48127858919122e-06
-4.35413388732721e-05
-2.73893453873587e-05
-1.91712969527738e-05
-1.62451158670856e-05
-3.26415483066853e-05
1.69652927644463e-05
-1.44943317412877e-05
-7.56742850432006e-06
-3.33628033733304e-05
-5.87610431665308e-05
-4.58212668896955e-05
-5.03319224721477e-05
-5.63203054905695e-05
-4.51718097776022e-05
-2.88537431445416e-05
-2.50954292416438e-05
-2.31006125301842e-05
-4.87701985925278e-05
-2.09604514782541e-05
-1.85009918800761e-06
-2.42031653319255e-05
-4.27232490263176e-05
-2.06117660436155e-05
-1.4433175740742e-05
-4.24040677925279e-05
-1.79553713537118e-05
-1.94433637042301e-05
-5.13072932887543e-05
9.95629297364956e-06
-4.45452056250957e-05
-4.35056087150383e-05
-2.760358041335e-05
-3.75705930104013e-05
-4.55228133840722e-05
-5.07850115850282e-05
-1.23945346010379e-05
-3.06924822963726e-05
-4.06717417020236e-05
-1.01647738715702e-06
-5.34072432757382e-05
-4.88973869194684e-05
-3.92419880738431e-05
-3.40516335102406e-05
2.97773341146149e-06
-9.68341819681295e-06
-1.12576564344872e-05
-7.94263717386434e-06
-4.82177816419923e-05
-1.1677720648883e-05
-7.49270292848545e-06
-3.882358765039e-05
-2.15414016410802e-05
-5.32471705845434e-05
-2.95340027552055e-05
-4.980772058087e-05
-5.63078112431979e-05
-4.97099381895483e-05
-3.32623016443654e-05
-4.21426370309257e-05
-1.9525032187678e-05
-6.57873260920376e-05
-1.42133065913436e-05
-2.49153626968607e-05
-4.17574021453728e-06
-2.257978850162e-05
-4.01479572940841e-05
-2.05812443817432e-05
-3.74403199565049e-05
-1.75617720390268e-05
-1.54010100965197e-05
-3.1942300745307e-05
-4.27781640222973e-05
-5.60136993841113e-05
-2.24415476158847e-05
-4.76670547007634e-05
-3.86137361746051e-05
-1.15886961041657e-05
-1.88078748833315e-05
-1.62363096650414e-05
-5.58604308139553e-05
8.19541417584221e-08
-3.47243400654892e-05
-4.04383060475659e-05
-1.70342966804165e-05
-1.70188417741145e-05
-5.84419077008578e-05
-4.4351631686531e-05
-3.62451354119058e-05
1.30473205905234e-05
-1.32502581134308e-05
-3.3084544062416e-05
-3.68896163678828e-05
-3.88575909868068e-05
-4.27815851251437e-05
-8.68572168838911e-06
-5.59536922793517e-06
-1.67258002111739e-05
-3.0125269008821e-05
-2.21668287713894e-05
-4.67512203126147e-05
8.76567368480107e-06
-1.40530587598904e-05
-5.57245567290482e-07
-1.66987797471755e-05
1.71324073826173e-05
-1.72574848299015e-05
4.88597350841249e-06
-1.34087784403368e-05
-8.72059647068355e-06
-1.85619109941815e-05
-5.5825668456451e-07
-2.33744881538808e-05
-2.72076591753383e-05
-6.62724347531631e-05
-5.51539418376033e-05
-3.20854332027408e-05
-3.59891199969837e-05
-3.51632128142807e-05
-2.68298668050956e-05
-5.68283532960334e-05
-4.92179036722841e-05
-1.81970451969531e-05
-1.96321938671041e-05
-4.71979144568446e-05
-2.76267623366808e-05
-4.61595302166479e-05
-4.76702273005615e-05
-3.9482607993687e-05
-1.29299594137834e-05
-4.92966488399004e-05
-5.75453390197852e-05
-3.25513072694046e-05
-1.62325629308796e-05
-5.19658036799288e-05
-4.00442316509044e-05
-4.76974208526312e-05
-4.37456553477748e-05
-9.7876623754138e-06
-7.93057726777274e-06
-6.6461063755914e-05
-6.55638572737754e-05
-2.26218774740265e-05
-6.20176801373288e-06
-3.56434020402975e-05
-2.75958812535772e-05
1.56175372066173e-05
-5.45263972643252e-05
-4.91464396452504e-05
-3.25372418129106e-05
-2.15106529158046e-05
-3.25716993518521e-05
-3.77715334005852e-05
-6.71119891612421e-05
-3.57066263156551e-05
-4.41732003648176e-05
-2.94046965782204e-05
-2.92208552788309e-05
-1.46303515504782e-05
-3.99825024533117e-05
-3.54616515133049e-05
-4.68338667919349e-05
-1.47205129482033e-05
-3.83730213095826e-05
-8.61341736008629e-06
-2.56428393000737e-05
-3.10342010253076e-05
-3.18657103079469e-05
-3.10952465749478e-05
-3.12427237270529e-05
6.94607572365565e-06
-3.26282941951799e-05
-2.52590928698411e-05
-3.65158918356711e-05
-2.11762445480384e-05
-1.61579366283373e-05
-5.1073094568046e-05
1.99401225655595e-06
-1.92814983244743e-05
-6.74677758684867e-05
-2.50552359717941e-05
-2.53531811080344e-05
-4.5043661308454e-05
-9.48056402549838e-06
-3.43261955289192e-05
-2.84782285041591e-05
-3.91431055097065e-05
-2.02132440774599e-05
-3.42649288639008e-05
-3.9469173048807e-05
-2.06807393951223e-05
-4.593507240839e-05
-3.57777735195103e-05
-2.50704681404466e-05
-1.7206662406523e-05
-2.5280410090832e-05
-4.09559689681791e-05
-1.38939008589987e-05
-2.98639447204847e-05
-3.39228689346213e-06
-4.07133647497643e-05
-6.19889083021666e-05
-1.53886413677537e-05
-1.6628234705081e-05
-4.66472733606162e-05
-1.1704306471756e-05
-3.67047233734463e-05
-2.88046371914187e-05
-3.23439401889529e-05
-2.89300651760626e-05
-3.22208578963924e-05
-3.4933736957517e-05
-6.59144425515438e-05
-1.36609365556519e-05
-6.40427297263779e-05
-9.21739173951664e-06
1.826052412663e-05
-7.05241514587148e-06
-2.71575634938675e-05
-3.24886077854167e-05
-7.11944164388729e-06
-6.11872074835608e-05
-2.12637381252892e-05
-3.49389327855643e-05
-3.77480959464012e-05
-2.89006907850471e-05
-3.87832658543227e-05
-5.76720281431299e-05
-2.91833440813365e-05
-3.06596958594305e-05
-3.70798967781065e-05
-3.12660535097296e-05
-2.00801454607321e-05
-2.29989263342232e-05
-1.07766699647443e-06
-6.3269380370991e-06
-5.85775114931574e-06
-4.79731026447684e-05
1.2094772242091e-05
-1.08864824843587e-05
-4.3244400953218e-05
1.83995631277458e-06
-2.18203400972311e-05
-4.85649518026405e-05
-3.51750322093243e-05
-5.27133243863185e-05
-1.4602075182188e-05
-7.30483723526591e-05
-1.96663176188901e-06
-3.60426133557754e-05
-4.66013846475003e-05
7.36126247955465e-06
-3.65661004314659e-05
-3.30084158020897e-05
-1.54598685146281e-05
-6.21066935201024e-06
-1.80920653178836e-05
-1.537295565306e-05
-2.54392117766303e-05
-4.147903847389e-05
-3.90315575980451e-05
-2.62334910894136e-05
-7.35918962991456e-05
-6.49621188013693e-05
-6.97132849546262e-06
-1.63394793424459e-05
-9.25755899304298e-05
-1.69926837354723e-05
6.01961671865557e-08
-3.41840550349468e-05
-3.23149738328368e-05
-1.47651347510783e-05
-3.66272595315926e-05
-2.68527777082357e-05
9.49866266319994e-06
-2.89566953308654e-05
-1.54364770970367e-05
-6.30090083436078e-06
-6.71022848276161e-05
-2.47358832113458e-05
-3.68030697851766e-05
-1.0756835412956e-05
-3.58565137171474e-05
-2.5920689642445e-05
-4.10235265342817e-05
-3.78981006604512e-05
-3.65738178384309e-05
-1.58728176289485e-05
-5.81671589813938e-05
-3.43954817145505e-05
1.86614288550206e-05
-2.47695079114009e-05
-5.98942539373015e-06
-1.10493163381098e-05
-1.91542472798118e-05
-4.7945582514821e-05
-2.66838661020013e-05
-2.50149891460334e-05
-2.66095849632824e-05
-4.83912414272431e-05
-2.62421856144861e-06
-4.78299796174523e-05
-3.4084174665722e-05
4.00723232671312e-06
-3.02751804591398e-05
-3.41279058489147e-05
-3.28375594823315e-05
-1.66816607379731e-05
-3.38737967591321e-05
-3.69280123517339e-05
-2.52115258016576e-05
-1.47618615927932e-05
-6.52438468871836e-05
-2.3305104092596e-05
-3.46781113052977e-05
8.65808140173404e-06
2.11205451909725e-05
-4.31464263559165e-05
-2.64597618592581e-05
-2.21856002979993e-05
-2.27332723182442e-05
-4.26659595977442e-05
-4.03035106235841e-05
-3.2611501373994e-05
-2.5232235556682e-05
-3.0961029762886e-05
-2.58365461560904e-05
-4.68362656502946e-05
-1.57706561295092e-05
-4.44599673098627e-06
-5.43730792202263e-05
-3.13985014257442e-05
-5.83563920396887e-06
-5.87822509214455e-05
-1.53235039814963e-05
-2.77302055742038e-05
-2.94932758781393e-05
-3.71195596708884e-05
-7.6771088075511e-06
-1.65419123084625e-05
-2.80899690237051e-05
-2.97291246181716e-05
-1.6516757455603e-05
8.53398556535217e-06
-7.6501966822979e-07
1.5941196388455e-05
-5.99695131445223e-06
-4.17341868842887e-05
-1.36432879572362e-05
-2.51344610378053e-05
-4.71633790531421e-05
-1.51815101094235e-05
-1.04235646191392e-05
-3.72394935582242e-06
-4.37329546834663e-05
-1.8526391622714e-05
-2.46895750036839e-05
-6.13042269504273e-05
-4.59523529889517e-05
-6.75975898695736e-05
-4.62077788250584e-05
-6.22245587926041e-06
1.16709967032348e-05
-3.90841428971704e-05
-3.57953572146495e-05
-3.11470834205196e-05
-2.67093494740734e-05
-1.53508987958345e-05
2.16493790313593e-05
-2.32578366398273e-05
-4.70871533578952e-06
-3.17332536287903e-05
-5.07336685616999e-05
-1.23885109087876e-05
-1.06319717735411e-05
-4.34787018331623e-05
-9.13851181785491e-05
-6.74685809383192e-06
-5.00798375754498e-05
-3.65006868956462e-05
-5.96250444305156e-05
-9.7759224490747e-06
-3.09754772804451e-05
-3.41903880927461e-06
-3.15371665346335e-05
-3.18818821715364e-05
2.83011362266811e-05
1.59285466654476e-06
-6.73177388019769e-06
-3.12473911867519e-05
-4.1897258227742e-05
-2.47466889378488e-05
-2.42321099078048e-05
-1.96876596384679e-05
-6.43641659390472e-05
-6.17151779388268e-05
-2.25804777852114e-05
-7.11442231143699e-05
-2.54775866232373e-05
-2.09644859817298e-05
-3.6266069035075e-05
-5.47965479120327e-05
-3.53294652211011e-05
-2.20462640436352e-05
-3.78040566461406e-06
-3.33716494814486e-05
-3.72821728762406e-05
-6.75218195816063e-05
2.21946901962822e-05
-1.73897221098504e-05
-4.02244507089793e-05
-2.74049917881761e-05
-1.74409035670473e-05
-5.03044247348065e-05
-4.10150968043265e-05
-3.19363362614768e-05
-4.9755068539192e-05
-1.54887247121204e-05
-6.19249579938105e-05
-7.62673365466456e-06
-3.79581570925401e-05
-2.54293675048903e-05
-2.175260506626e-05
-1.98748384335615e-05
6.03056487924886e-06
-3.17793482467662e-05
-2.0727733972495e-06
-3.35994705589642e-05
-1.78157746287052e-05
-3.29062902672074e-05
-4.65894667032476e-06
-1.50555172460043e-05
-5.78490520061281e-05
-7.33333045209694e-05
-3.09514793292278e-05
-1.68910859120684e-05
-4.61834576163936e-05
-3.18884063882868e-06
2.57933741173209e-05
-2.91472660948719e-05
-3.05677804103411e-05
1.26505242654881e-05
-3.63537154606316e-05
1.13956520789143e-05
-3.51309370621122e-05
-1.26463934491513e-05
-3.70067258449663e-05
-4.07949610507097e-05
-3.56722120241794e-05
-3.86419229095267e-05
-2.72686799785532e-05
-4.696997581387e-05
-2.43982588208373e-05
-2.9193731905623e-05
-4.67747254920646e-05
-8.16366015049818e-05
-3.65707131520353e-05
-1.47221174196649e-05
-7.32686283203836e-06
6.19466265488717e-06
-3.92583959182573e-05
8.24194281883854e-06
-4.15272547443312e-05
-3.30161710921715e-05
-2.18864043983266e-05
-2.26348705282916e-05
-1.19085588194452e-05
-5.99666182599819e-06
-3.003153041453e-05
-6.37306460119165e-06
-3.53607976333708e-05
-7.32681471151636e-05
-3.93152465689037e-05
-2.72878268110314e-05
-2.57234183304731e-05
-1.62883436969053e-06
-2.2822719059104e-05
-2.04996966397419e-05
-4.18510349700536e-05
1.38159785051479e-06
-2.88918837102666e-05
-4.54910120431953e-05
-4.78378222274075e-05
-4.57886113820668e-05
-3.49849058143726e-05
-3.27492256401193e-05
-3.48381892507792e-05
-7.23212056841997e-05
-2.96526401531315e-05
-1.49766871185598e-05
-8.63455944282699e-05
-4.08965749190151e-05
-4.38113255709474e-06
-4.08026528542921e-05
-3.4333250868922e-05
2.72884836177121e-07
-3.13658667402293e-05
-5.52875146626512e-05
-1.9304555060973e-05
-8.76290121983179e-06
-2.47467347476968e-05
-1.620051944958e-05
-2.57756453681342e-05
-4.33263604093901e-05
-2.62295198969789e-05
-3.0705983457609e-05
-4.04057323525576e-05
-2.38193343105362e-05
-3.87453081932697e-05
6.58800051848778e-07
-1.88103925797025e-05
-1.58181929940706e-05
-3.247687466516e-05
-2.29228333570167e-05
-3.24242677875991e-05
-1.2546984893726e-05
-3.03920623046282e-07
8.78737558762973e-07
-1.92746650710322e-05
-9.05276112559446e-06
-6.78640781886233e-06
-3.32416078128557e-05
-3.570027731687e-05
-4.39018932559623e-05
-6.37873911189115e-05
-3.90756501143977e-05
-3.17734846375837e-05
-4.58244668688125e-05
-2.71202543579655e-05
-3.43753320644872e-05
-3.64523984926638e-05
-2.39514881599233e-05
-6.19704122093388e-05
-7.28499772188318e-05
-4.0004808519389e-05
-1.31324941229644e-07
-1.90147507476575e-05
-3.68207739056783e-05
-1.01797203499734e-05
-3.30105174993878e-05
-3.95546227107928e-05
-1.81479065260739e-05
-4.37663168740906e-05
-8.56459143762265e-05
4.90549009296788e-06
-2.18040742582486e-05
-4.19520304013916e-05
5.93383901359104e-06
-3.67585284740183e-05
-3.99563743128757e-05
-6.66802125788087e-05
2.03691025727777e-06
-8.46529649545789e-06
-2.84183377329606e-05
-3.85811101704138e-05
-4.643434603118e-05
-5.8297940437315e-05
-1.88073592810476e-05
-3.64029484109752e-05
-6.02263978580148e-05
-3.30954515404011e-05
1.6945763622929e-05
-1.33885904703665e-05
-4.40217325937641e-05
-2.63423189651238e-05
-2.90950561328989e-05
-1.95672468576779e-05
-1.23459052561225e-05
-3.86833232450336e-05
-5.6599218585665e-05
-2.93340682317544e-05
-2.4094301255687e-05
-4.5238807909989e-05
-2.16313377335695e-05
2.48186329177229e-06
-5.27805584986565e-05
-2.04864469053235e-05
-1.84741179672477e-06
-2.95050147256842e-05
-3.51252433292732e-05
-1.61484023285189e-05
-3.86072923905643e-05
-3.88213575709048e-05
-3.59516888316358e-05
-4.58096190472688e-05
-4.16211718128398e-05
-2.11711104393574e-05
-4.39450389644476e-05
-3.09220235440712e-05
-3.32264840560138e-05
-3.60247202453624e-05
-4.19900592415942e-05
-2.30713485382762e-05
-3.71192936467825e-05
-2.25618976656741e-05
-4.59512077854464e-05
-1.58304048120749e-06
-2.87638713889479e-05
-5.50917716884321e-05
-1.33994876674578e-05
-2.38994682440332e-05
-3.70332901196619e-05
-6.99548655845426e-05
-1.62673056789301e-05
-5.93519093854367e-05
-7.65508973353015e-05
-3.51517009643953e-06
-4.84037824132672e-05
-4.2812283892233e-05
-1.06754683617081e-05
-1.20891448088937e-05
-3.98624635055561e-05
-3.5241371687033e-05
-3.95169974713617e-06
-3.47278217923552e-05
-1.61435796689217e-05
-1.2943744877261e-05
-3.985347561486e-05
-3.79191870312418e-05
-3.53338623527997e-05
-6.48573850490167e-05
-4.79562880620697e-05
1.11400356365293e-05
-4.05624600498235e-05
-6.39100459223241e-05
-5.2140979089254e-05
-2.08738439358327e-05
-1.67396305885863e-05
-8.73555504076868e-06
-7.46133158585994e-06
-3.79750629662861e-05
-2.93604153631797e-05
6.46795676604774e-06
-6.03822933273038e-05
-2.93475950334432e-05
-7.11442826106179e-06
-2.7347625236306e-05
-3.39817756848248e-05
-3.91101487697855e-06
-4.44685134061618e-05
-2.85412484449367e-05
-5.66822937823561e-05
-3.0002848516014e-05
