# Supplementary material for: Research on computational propagation and identification of mine microseismic signals based on deep learning
Source: PLoS One. 2025 Oct 22;20(10):e0334641. doi: 10.1371/journal.pone.0334641 (PMC12543183; doi:10.1371/journal.pone.0334641)
Supplement: S7 Data — (ZIP) [file pone.0334641.s007.zip › 000100900001433.xlsx_0.txt_24.txt.txt]

-3.50399061908671e-05
-2.13960453469913e-05
-4.66749797730329e-05
1.45755909165305e-05
-7.66710285901666e-06
-5.41078561053387e-05
-5.73071993542645e-06
-2.04147813274567e-05
-5.49456890890865e-05
-2.18967941750319e-05
1.0026075694432e-05
-2.38157423916874e-05
-1.92380457770692e-05
-1.48187292257682e-05
-1.39574915652479e-06
-2.66444177442427e-05
-1.89658343371571e-05
9.85684080838696e-06
-3.05176292974753e-05
-1.55054564733457e-05
-5.4262588737355e-05
-6.87579947397577e-05
-1.49232538857377e-05
-1.77247058663687e-05
-1.92640074326574e-05
-3.96435229811147e-05
-3.21197513943561e-05
-2.59069887726671e-05
-1.35572306435441e-05
-9.21382850727073e-07
-4.10784473363102e-05
-6.67233167032385e-05
-1.79073453102114e-05
-3.31008653926916e-05
-2.98549040414677e-05
-2.02381679489375e-05
-2.81467378271933e-05
-3.11547743487359e-05
-3.30733536699245e-05
-4.71860240339167e-05
-2.00491220187958e-05
-4.34371543436852e-05
-3.28677675441144e-05
-3.38186400162798e-05
-4.61222609894487e-05
-6.48996490007662e-06
-1.84088916867835e-05
-2.70179782979297e-05
-8.8844634836918e-06
-8.29110166767709e-06
-1.49920828984088e-05
-3.76990993227187e-05
-1.98003837248266e-05
-2.84316596146729e-05
-4.66315226743053e-05
-5.27178654105423e-05
-4.40362168477032e-06
-5.48034932069557e-05
-1.31690290805443e-05
-2.98059045038723e-06
-4.37428781694474e-05
-3.43615777178373e-05
-3.52785202847153e-05
-3.26861604105422e-06
-7.61364815323531e-06
-3.2317194010863e-05
-1.94412214548577e-05
-5.31808764534761e-05
-3.28089344148615e-05
-3.61851973240009e-05
-9.86359507538354e-05
-1.10377400301006e-05
-3.48750314416804e-05
-1.80876401788601e-05
-3.80660825575578e-06
-1.25389468886946e-05
-3.5748151679305e-05
-3.48950700008339e-05
-3.36423925811933e-05
-1.52649492658236e-05
-1.56141843179906e-05
-3.98712825664402e-05
-4.02905070840152e-05
-2.33742999905239e-05
-3.23260173500804e-05
-1.67705264716632e-05
-3.05057204192791e-05
-3.65159950100483e-05
-2.93943102886709e-05
-4.71581775794156e-05
-5.69383127626725e-05
-4.24655264011325e-05
-3.57025756308897e-05
7.54503567871694e-07
-2.99246698862471e-05
-5.28393036285949e-05
-6.52555550814241e-06
2.43838757968509e-06
-3.70964110683723e-05
-6.24176306332235e-05
-2.26508893756683e-05
2.70715599556951e-05
-5.62472622659554e-05
-4.45424523562637e-05
-5.11744154788773e-05
-4.57418550023704e-05
-4.49341075858155e-05
-2.07247503733742e-05
-3.46499424309992e-05
-1.06818890642556e-05
-1.2572614586872e-05
-3.92668289990194e-05
-2.15028383090753e-06
2.76835496255237e-05
-2.83294495788428e-05
-1.35146142403119e-05
-1.40865477419316e-05
-5.55980107023718e-06
-4.00700632529147e-05
-5.94774560903504e-06
-1.51996211402735e-05
-2.54507745861274e-05
-3.30776373472168e-05
-5.60950244485033e-05
-5.66947085661497e-05
-7.69837534175647e-06
9.62699390109888e-06
-4.00816037692476e-05
-4.33590644998864e-05
-2.77893336044378e-05
1.85491338535851e-06
-3.52927066187585e-05
-2.87787373158319e-05
-1.67148124727903e-05
-1.52346388349741e-05
-3.06629134493014e-05
-4.39053599349391e-05
-3.3025504613405e-05
-2.50157180296316e-06
-4.41470987545395e-05
-6.35271904059135e-05
-4.17563104018334e-05
-5.06941222193509e-05
-3.87725966797944e-05
-2.99576726227319e-05
-1.66599039425181e-05
-4.37503339306684e-05
-4.27118586963079e-05
-2.08409013231444e-05
-2.86346222544978e-05
-2.47693488756503e-05
-1.24032013050543e-05
-6.60539519372459e-06
-3.52065521467375e-05
-1.52371282845868e-06
-3.96088733161853e-05
-5.29006558440547e-05
-1.87570341522644e-05
-3.02247507558459e-05
-6.48913278826236e-05
-8.10973747511903e-06
-2.46737194309135e-05
-4.28790514870961e-05
-2.02639932930885e-05
-2.09511298402437e-05
1.4085943023061e-05
-2.55500545575456e-05
-3.01333938289549e-05
-7.90489566655988e-06
-3.15536329613695e-05
-4.71147280559039e-05
-2.39682783590591e-05
-5.0665875014148e-05
-5.23062343338036e-05
-3.03348209262004e-05
-2.28930081078507e-05
-1.44574146772226e-05
-1.43864006903556e-05
-2.1807243733121e-05
-2.57229170551981e-05
-3.21235205561002e-05
-1.94999145505347e-05
-2.97058674111569e-05
-3.30509524166474e-05
-6.69386913702212e-08
-3.81865806458584e-05
-1.83598079178972e-05
-2.30891568063279e-06
-5.10183219917956e-05
1.11636161460056e-05
-2.38829604687366e-05
-3.30989228173368e-05
-1.42294643894867e-05
-2.81137775445799e-05
-4.49381363644163e-05
9.1201894530697e-06
-4.92203365132145e-05
-1.12611149989025e-05
-5.23967097878672e-05
-3.14468748875456e-05
-3.11055901495259e-05
-4.96343522525372e-05
-5.83813536691744e-05
-6.16103410761469e-05
-3.33004882018856e-05
-1.51059703756978e-05
-3.04988557042984e-05
-3.15398637917872e-05
-3.66463177184136e-05
-6.24548800751875e-05
-1.43104232869636e-05
-5.29310335097639e-05
3.3366068365565e-06
-5.94295875332143e-06
-1.20036474828634e-05
-1.85798352697013e-05
-2.96903010239246e-05
-1.17935568677048e-05
-2.3532938146284e-05
-2.22328354537286e-05
-4.92562633967549e-05
-1.48195704843624e-05
-2.91918233681267e-05
-1.70839125209015e-05
-1.43910909993619e-05
-3.12125941975995e-05
-2.80206465810948e-05
-1.55680825819554e-05
-6.53380010906509e-05
-6.8063773507893e-06
-2.56861515574387e-06
-2.10356214848079e-06
-2.48464876620518e-05
-1.41067592973404e-05
-3.80639104194808e-05
-2.88364808536653e-05
-1.11875519881815e-05
-8.15743522229214e-06
-2.98941815227316e-05
-4.06131212314886e-05
-5.45392629870619e-05
-1.59410939319224e-05
-2.24752740813315e-05
-6.7096508794421e-05
-5.42499172145682e-05
-5.00123494220258e-05
-5.39540452550411e-05
-5.57037210571266e-05
-4.14775913403114e-05
-3.04696925438462e-05
1.11237235184414e-05
-3.41863095734349e-05
-3.57360441663779e-05
-9.67635936829667e-06
-3.43996908752065e-05
-3.01984585291692e-05
2.51039076055861e-06
-1.06240242191633e-05
-5.31978666222055e-05
-2.18346482557719e-05
-8.14041889464024e-05
-4.56070937793961e-05
-3.02085207625982e-05
-7.85220353889453e-05
-5.74212876235139e-05
-8.46626345951753e-06
-3.55181663315412e-05
2.93962955123914e-06
8.46403105246192e-06
-3.9354567144604e-05
8.79607126832698e-08
2.09807904866215e-05
-1.94270618129425e-05
-3.12768409492269e-05
-3.3219619883529e-06
-2.37616481687336e-05
-4.07602856766992e-05
-5.92467592739629e-05
-4.66976569088852e-05
-4.69186738175663e-05
-3.88565779640969e-05
-4.85466687379533e-05
-7.58475269026853e-05
-3.1531386888641e-05
-1.78140195360759e-05
-2.45247594648638e-05
-1.93383915903941e-05
3.29956735402764e-06
-2.62566187860506e-05
1.31577750227193e-05
-7.73625726550479e-06
-2.81827564295999e-06
-4.16163473055056e-05
-4.55013809368446e-05
-2.89139489332288e-05
-4.14814620375313e-05
-2.34586895625237e-05
-8.24319204437323e-05
-5.75191100884295e-05
-5.6964836611632e-05
-1.80291640862015e-05
-2.30609288879037e-05
-4.05872160954666e-05
-1.47961946230562e-05
-6.19125813709232e-05
2.93323310960822e-05
-2.21376231007514e-06
-3.83755814269834e-06
8.07277533028467e-06
-1.47023558378966e-05
-3.49516944822104e-05
-3.38698270258609e-05
-1.94343382007853e-05
-6.37983006115637e-05
-2.12600554101907e-05
-2.77330591342542e-05
-2.88535018337218e-05
-3.90202885780689e-05
-3.28704545002902e-05
-4.62671951795272e-05
-3.41710508574238e-05
-3.03313169155452e-05
4.22553492629721e-06
-3.55708786813087e-05
1.40260793656309e-05
4.72004867075977e-06
-4.51084189475599e-05
-7.92482880345227e-06
-2.48197404943829e-05
1.9669902181039e-05
-1.42526182033891e-05
-6.95380815909972e-05
-4.38482790308915e-05
-1.61278714717433e-05
-7.73206996875464e-05
-2.7941370608023e-05
-3.24501614775778e-05
-3.10955421922522e-05
-4.84699993013283e-05
-4.49456873354552e-05
-4.10547889059825e-05
-5.62878777749693e-06
-2.80617609946808e-05
-3.56439631770607e-05
-2.2917843567735e-05
-9.11668599388597e-06
-3.96939433291318e-05
-6.81661776684088e-06
-4.94427269419291e-05
-4.12801729320717e-05
5.95110489269545e-06
-2.02853830709205e-05
-2.19798099148796e-05
-2.81336705300206e-05
-8.76962269021703e-06
-2.38154938120813e-05
-3.90236438279261e-05
-2.85856782078701e-05
-1.87623260175061e-05
-7.67766902695952e-06
-4.59760605471005e-05
-4.64534021701323e-05
-3.83685034504416e-05
-3.4283910435678e-05
-2.81154407230125e-05
-3.19311985089818e-05
-4.1131620193162e-05
-4.700886185034e-05
-7.25312882278299e-06
-4.48424567956591e-05
-5.05451917443747e-05
-2.41550571287907e-05
-6.89976082052852e-05
-1.50612837268682e-05
-4.36031700497943e-05
-4.14121199742404e-05
-2.54831942906221e-05
-3.03447755855268e-05
-4.77409593380683e-05
-1.04677703047569e-05
-2.68788039630676e-05
-2.88352385725803e-05
-4.62318458207663e-05
-3.75984232873173e-05
-2.97325329352155e-05
-3.36106361255409e-05
-5.87827541714504e-06
-3.64124537745579e-06
-1.95199521376086e-05
-3.25875806336055e-05
-3.10679671573081e-05
-5.26762033174051e-05
-3.11094507105445e-05
1.1789016213922e-05
-6.16028053594314e-05
-6.01142444559205e-05
-1.22804450468865e-05
-3.28181565805827e-05
-8.68890949081846e-05
-5.05857251292263e-05
-2.52530799980774e-05
-8.22410960678931e-05
-3.95225570666842e-05
-3.48403332106539e-05
-2.81993731383027e-05
-4.50986497246756e-05
2.10271312053171e-07
1.03158387617782e-05
-1.4374540460581e-05
-5.93983736267509e-06
-2.39054761187423e-05
-1.61669037557985e-05
-2.55809161875519e-05
-9.82143239913246e-06
-5.23777116875453e-05
-3.40823269608013e-05
-3.02106818785224e-05
-2.20547865078912e-05
-2.59641727417645e-05
-1.23141806668302e-05
-4.92546463955934e-05
-2.07098640970887e-05
-1.1543141794256e-05
-2.11828971398543e-05
-4.39267685698924e-05
-1.02044959056841e-05
3.28659347901954e-06
-2.52855069537512e-05
-2.2847253022034e-06
-1.34071089289449e-06
-2.7417789228286e-05
-3.86055105264773e-05
-2.03766994348975e-05
-2.09530336187154e-05
-7.52975028505774e-05
-1.72815635597936e-05
-4.1488681808054e-05
-6.32057324487388e-05
-4.46783079030773e-05
-2.88238917834035e-05
-6.88180610522232e-05
-4.00018209989869e-05
-3.47484785620872e-05
-5.01424087949063e-05
-4.12275942189246e-05
-1.12176368510576e-05
-4.61310334977045e-05
-3.59035899868496e-05
-3.96793239808044e-05
-5.49510203009009e-08
-3.57399157543774e-05
-9.45833030361994e-06
-3.11702675662545e-05
-5.17374554290058e-05
-4.06153803910152e-05
-3.46939904759165e-05
-3.63283529433063e-05
-3.61774085944598e-05
-3.20128142935222e-05
-4.78058317510814e-05
-3.56553947702262e-05
5.1555823884395e-06
-3.27819411161581e-05
-4.21304709816143e-05
-7.19345420150401e-06
1.48311181300064e-06
-3.24181518247524e-05
-5.14832313045227e-05
-1.9336211526628e-05
-1.15362375926474e-05
-5.1863975020208e-05
-1.97159757737712e-05
-2.70323883539033e-05
-5.47817720238281e-05
-3.24848191705205e-05
-2.42819976543193e-05
-5.4056064418367e-05
-1.01832602325235e-05
4.96189194574585e-06
-4.56331047710675e-05
-3.76046893173089e-05
-1.37294805823793e-05
-2.46770823873747e-05
-5.59425391443196e-05
-3.86345072254006e-05
-5.00910087272787e-05
-2.65214232878842e-05
-1.97925325931572e-05
-2.98983240272107e-05
-5.16785336634223e-05
-2.70180911765337e-05
-2.38657546845598e-05
-6.05156459222429e-05
-4.36894839179123e-05
-5.99398425215202e-05
-3.01606512980864e-05
1.37263998755203e-05
-3.38996460021083e-05
-2.68155714466987e-05
-7.57871607007701e-06
-4.40678519431969e-05
-4.12549728627694e-05
-6.47779018446084e-05
-1.05101304604511e-05
-3.19153144488706e-05
-5.31700880175666e-05
-1.12017775073293e-05
-2.68272555355338e-05
-4.94793778323265e-05
-5.00105916443228e-05
-3.11663942940478e-05
-2.30143492212852e-05
-3.31612657802678e-05
-8.39733555065719e-06
-6.55522810303619e-06
-4.8073392977457e-05
-9.0852566436182e-07
1.73107133723507e-06
-9.38873428528465e-05
-2.78853781127887e-05
-1.25718838647865e-05
-4.09845129459305e-05
-5.38282925961772e-05
-2.64476129320218e-05
-4.98872465486454e-05
-5.45020673554e-05
1.78394451056638e-06
-4.26468156620484e-06
-1.82779668657596e-05
1.18479796054644e-06
1.19955072008452e-05
-3.52886378201092e-05
-1.96174428061308e-05
-1.58152755748381e-05
-4.40696283837774e-05
-3.90203708332543e-05
-2.44642420611499e-05
-2.74993811630987e-05
-4.19782131850863e-05
-3.17269854744161e-05
-4.9127247001761e-05
-5.60387448714309e-05
-3.03455905439769e-05
-4.21729775960538e-05
-2.98442033188878e-05
4.17754400213637e-06
1.46377814783178e-06
-2.63121964616678e-05
-2.41778175685388e-05
-2.9557163102613e-06
-1.96232047600073e-05
-3.83677695117115e-05
1.01958346939485e-06
-2.54763358844659e-05
-7.22302144150543e-05
-1.38450128088123e-05
-5.54883322274762e-05
-2.85600258730355e-05
-3.35617811030122e-05
-4.91631397761961e-05
-5.99245398272352e-05
-4.41791243935771e-05
-2.48734618015781e-06
-3.34497404454957e-05
-2.30179535040959e-05
1.4594609634047e-06
-2.2459718599836e-05
-1.15393753866562e-05
-3.94523502186076e-05
-1.02131088943074e-05
-3.52399759510658e-05
-2.54851542298095e-05
-6.62864535472484e-05
-2.25728629129761e-05
-5.28654187705131e-05
-1.47081806139239e-05
-3.20836673445075e-05
-3.99898317921248e-05
-1.3792666164721e-05
-2.23542745891619e-05
-5.13995085650776e-05
-4.21720681523431e-05
-6.35521800740978e-05
-5.59233235198277e-05
-3.99129534395421e-05
-3.04731963548131e-05
-2.83523127208549e-05
-3.97735008434716e-05
-1.03899414189377e-05
-4.77101348086342e-05
-2.89677977563361e-05
-1.52235891348983e-05
-2.69124013068258e-05
-5.42644445823832e-05
-1.19742726823314e-07
-3.72971289515683e-06
-3.59440055490912e-05
2.40221732720179e-05
-2.05400277938747e-05
-6.83874505115544e-05
-4.36597046882671e-05
-5.33334883832749e-05
-4.70541725956453e-05
-4.58531071117316e-05
-1.36991597049679e-05
-3.67507266701802e-05
-2.14138451437233e-05
-7.38028827701955e-06
-6.91016322355417e-05
-3.33546760482087e-05
2.24815756026035e-06
-2.58839515772445e-05
-4.47600093498904e-05
7.76139195246436e-06
1.0301326605049e-05
-3.03995773467423e-05
-4.23129998505324e-05
-1.33658440845381e-05
-1.07274891319638e-05
-3.42026913111653e-05
-5.22968261356695e-05
-2.47342249421718e-05
-1.20507270453779e-05
-3.69747733549875e-06
-4.91576173635854e-05
-1.50244589102035e-05
-2.07689591438124e-05
-3.03803404529411e-05
-5.35590056826057e-05
-6.26626966030133e-05
4.17766677902833e-06
-4.27771078316566e-05
-5.14395415375149e-05
-6.6683639096278e-06
-5.11391535632274e-05
-6.20117073100268e-05
-3.07542554856923e-05
-2.30363790649922e-05
-2.50192096032838e-05
-3.61733004225385e-05
-4.24801806638552e-06
-5.26336520835751e-05
-4.0174978502207e-05
5.31745187325979e-06
-3.28425303232e-05
-1.66750598720719e-05
-2.23532299230822e-05
-8.13675296065231e-06
-4.2870975753557e-05
-2.3378248112549e-05
-5.34781525446343e-05
-3.46702423915442e-05
-2.57457304084128e-05
-5.80042619044805e-05
-3.96434140581933e-05
-5.99366144536806e-05
-1.76728115410567e-05
-2.589051153871e-05
-2.18152690698595e-05
-2.45610970169611e-05
-3.34073825949771e-05
-8.77657467459279e-05
-4.30930854742471e-05
-2.38767009187663e-05
-6.35166533428227e-05
-5.55070059076432e-06
-5.12537270940583e-05
-5.12019808900055e-05
-3.85670826528078e-05
-3.4798780382615e-05
-6.04405932276224e-05
-4.6780248168761e-05
-2.7682249220364e-05
-3.72882358950548e-05
-4.7176121272998e-05
1.28630475813736e-05
-3.79404972565164e-05
-1.82871049988119e-05
-1.58422355570208e-05
-3.00747875235584e-05
-5.03265656117444e-05
1.55539826904876e-05
-1.26633538716799e-05
-3.73983317710947e-05
-2.03001083082814e-05
-3.79503601346866e-06
-3.09451596440548e-05
-7.44308312002312e-05
1.54151657888638e-05
-1.85393534651271e-05
-6.90403754238858e-05
7.69124016448368e-07
2.78477691320833e-06
-3.12247698115779e-05
-1.9452732975288e-05
-7.4704875532639e-06
-5.50823279007121e-05
-3.32708263758207e-05
-2.94477592577206e-05
-3.12332523078036e-05
-4.05576244843324e-05
4.89435522108877e-07
-1.29420789542218e-05
-2.49006182413356e-06
-1.09627793930537e-05
-2.14968220822879e-05
-5.65176382415181e-05
-4.8979416228129e-05
-1.53044080867877e-05
-2.88753221905621e-05
-2.3383644199201e-05
-1.2566064882442e-05
-6.04980634507586e-05
-7.93543258462248e-06
-2.45324628552046e-05
-4.37694454247664e-05
-1.06245682325526e-05
-1.20541768306683e-05
-4.03002686914803e-05
-2.27082154357889e-05
-3.31995425971653e-05
-1.06155264516564e-05
-4.36202182424204e-05
-5.35713725976619e-05
-4.30933515510737e-05
-5.34270133680946e-05
-1.86197600025943e-05
-2.52117645689156e-05
-1.47223491780852e-05
-1.75977470405727e-05
-1.39007773946025e-06
-4.08897767120113e-05
-8.45759386185064e-06
-3.60905723421505e-05
-2.41146865361249e-05
-3.27595386181482e-05
-1.5060925578092e-05
-2.44831611069495e-05
-4.34422814948083e-05
-4.16222343140614e-05
-2.24159408404882e-05
-3.32154956152013e-05
-5.25366958498734e-05
-1.69833088328126e-05
-3.47741595031829e-05
-1.44684394949572e-05
-5.3178154146223e-05
-4.42485944216795e-05
-4.91587996724239e-05
-4.83822184508206e-05
-3.90283286083898e-05
-1.39513052957444e-05
-3.03763541191746e-05
-1.38451865618129e-05
-9.72769005139448e-06
-4.16608604780157e-05
2.22069541471903e-05
-5.01282125172987e-05
-2.23740033642817e-05
-3.04502927638551e-05
-2.97136147918635e-05
-4.22541318798568e-05
-2.23359165453935e-05
-8.15713622683828e-07
-4.17656123869705e-05
-5.74412505148429e-05
6.84174196682081e-06
-4.42341951360829e-05
-2.35898254224239e-05
5.30656171519654e-06
-4.50269422630005e-05
-2.81178638045908e-05
1.36933639060523e-05
-1.65607896316406e-05
3.85882592918754e-06
-3.41163171822228e-05
-2.51110314536939e-05
-1.68580175646808e-05
-9.3700183961073e-06
-1.37812640927802e-05
-2.15011208122562e-05
-3.28524582049764e-05
-2.01648788826633e-05
-2.59925006149646e-05
-1.94485511048076e-05
-1.35971059486823e-05
2.49838017055114e-06
-3.61995318581756e-05
-1.48035335849165e-05
-4.25698837057839e-05
-6.6496959291435e-05
-1.93196469224748e-05
-2.38256237308388e-05
-5.3194938965024e-05
-2.76752968658972e-05
-4.36020045070154e-05
-2.17489586877147e-05
-1.60006976040958e-05
-1.45364582912365e-05
-3.96692505693965e-05
-1.70187879592994e-05
-1.31257290578353e-05
-9.37349713869104e-06
-5.31311888236416e-05
-2.67250245332775e-05
-4.47712168083916e-05
-2.49620177380766e-05
-5.25353951260756e-05
1.21606464683203e-05
-4.782869114285e-05
-3.1908427486746e-05
-1.9514786379135e-05
-4.05219913378148e-05
-3.6778358058703e-05
-2.8336586433944e-05
-2.60418841866989e-05
-1.2704958140933e-05
-5.62857196888055e-06
-2.6024485326456e-05
-2.16336140781085e-05
-3.38164307233151e-05
-2.37442383700443e-05
-1.82122903551829e-05
-3.04993217071005e-05
-3.86545357785408e-05
-6.81709349083953e-05
-7.59947551523276e-05
-4.50899237808913e-05
-1.85020330091038e-05
-2.7068843107069e-05
-2.14508302918873e-05
-3.31704469469897e-05
-4.32116892980741e-05
-3.24098073528035e-05
-3.98126558000451e-05
-2.45316578006991e-05
-1.10045157464425e-05
-1.3130275688285e-05
2.03084903037324e-05
-2.34149120044396e-05
-5.84384155518568e-06
-2.37253851463743e-05
-4.54907766594396e-06
-1.3979832028733e-05
-4.30823826938434e-05
-1.26310201965449e-05
-5.30469919728523e-05
-1.08030854482226e-05
-9.56132534395104e-06
-2.08628794230522e-05
-4.55368628560962e-05
-5.42094237809298e-05
-3.74757051512348e-05
-4.15995228754194e-05
-2.3642201356881e-06
-2.70226769547111e-05
-2.44702687529713e-05
-1.25625723466684e-05
7.13861967742505e-06
-1.35271634040238e-06
7.14335895557498e-06
-7.86932493916352e-06
-1.62939204338034e-06
-3.76449701494985e-05
-2.03829702382448e-05
-2.99691732391954e-05
-5.32436120612629e-05
-2.57269637891324e-05
-5.74107414458749e-05
-4.03042637286345e-05
-4.68711779106045e-05
-3.88880492672477e-05
-2.76423833265244e-05
3.91651450355828e-06
1.55456905157806e-06
-3.67449808683772e-05
-2.86650107348782e-06
-2.31824312771495e-05
-2.00479121838622e-05
-8.04504699571877e-06
-5.12575902601605e-06
-3.56796791081839e-05
-1.40507310981568e-05
-3.8485406661561e-05
-2.85193727920039e-05
-7.27469933950412e-05
-6.8676329988575e-05
1.00731791732721e-06
-5.21832968718584e-05
-2.1386120131301e-05
-4.95771598542391e-05
-3.19235681500349e-05
5.16084695229989e-06
-3.34330332894308e-05
-4.63851204716429e-05
-5.5748567510263e-06
-3.37733146758251e-05
-3.26685463228456e-05
-2.36865356550597e-05
-5.23674605539663e-05
-4.12838514256284e-05
-1.68881183690333e-05
-2.13894544595306e-05
-5.21890103635674e-06
-4.33419365965524e-05
-6.2880779836151e-05
-4.53311789184163e-05
-6.06467860685005e-05
-3.13572683952184e-05
-3.26058717765839e-05
-2.05748044766532e-05
-1.21681897417242e-05
-5.81578508854863e-06
6.14733936974658e-06
-2.37023822377082e-05
-2.37338940700507e-05
-1.98750748692939e-05
-3.90681979957766e-05
-1.18353990928194e-05
3.31092510558706e-06
-3.72561249172096e-05
-1.95812686998945e-05
-2.17468385407781e-05
-2.44294532979375e-05
-5.35889306225093e-05
-1.70779995496585e-05
-5.6737682066107e-05
-6.30615302373019e-05
-2.03583868454355e-05
-2.4327663733317e-05
-4.27766765786905e-05
-4.00289824559976e-05
-2.13587639313771e-05
-6.58480109351738e-06
-3.92773858198879e-05
-4.29131822697013e-05
-2.5143856956368e-05
-3.06885061756627e-05
-4.41855664700507e-05
-1.6213306288671e-05
-1.27373047147107e-05
-3.32069979467046e-05
-1.34331846688457e-05
-3.28558764688734e-05
-1.62245238122442e-05
-4.00980193404036e-06
-1.73413264545939e-05
-1.65369357972649e-05
-3.10547848273437e-05
-3.40183581322282e-05
-5.14905585741548e-06
-3.54912726638712e-05
-1.75876242744895e-05
-7.09197253747307e-05
4.44828510944271e-06
-3.34210641374932e-05
7.14929052535871e-06
-9.35511668874326e-06
-1.19943462669936e-05
-2.31956776150497e-05
-3.10559844865414e-05
8.98724341092659e-06
-2.922115895314e-05
-3.16981958629155e-05
-2.87813641685372e-05
-5.66793229721944e-05
-4.94944001675433e-05
4.01887653246971e-06
-3.38248389199443e-05
-4.16213203099652e-05
-3.37083701880756e-05
-3.01427423740776e-05
-3.11511092257105e-05
-2.06871111131153e-05
-3.68080764603253e-05
-3.2377413771587e-05
-1.39242591628613e-05
-3.83351775178851e-05
-4.57927556988051e-05
-4.59204816632344e-06
-1.49251388538798e-05
-3.50705650592063e-05
-7.5481131467422e-05
-2.28830842647957e-05
-1.14027917480916e-05
-2.59165588417105e-05
-3.11758516595413e-05
-5.63271246335939e-06
-3.64410563521231e-05
-4.08950323865967e-05
8.46021087418404e-09
-6.69539358844049e-07
-1.74877089676196e-05
1.17007549629117e-06
-4.60211747019888e-05
-1.87765488131624e-05
-2.05432949193083e-05
-7.89549780673161e-05
-6.00680298005351e-05
-1.74402362422191e-05
-1.39011866569449e-05
-2.33522970593667e-05
-3.98257049977719e-05
7.51103755383859e-07
-1.78644203953698e-05
-7.02842933742991e-05
-2.72782553017036e-05
-1.86709676767456e-05
-2.57366219570462e-05
-3.74458972062676e-05
-1.32952813160705e-05
-1.14955351288887e-05
6.2055936964346e-06
-9.90995475674106e-06
-1.32228741050922e-05
-2.81601223844539e-05
-1.69140094394884e-05
-7.55230216827145e-06
-4.18625195692568e-05
-4.37175323673934e-05
-4.62718582524404e-05
-4.02408464999548e-05
-2.48985429019165e-05
-6.96371874409041e-06
-5.18965614452283e-05
-4.88099399928448e-05
-1.62466517257791e-05
-1.63113818522758e-05
8.29490328499901e-06
-3.83234460432039e-05
3.20399749344678e-05
-1.40194850170677e-05
-3.35364722525271e-05
-1.65646692058739e-05
-3.08753529000109e-05
-4.34633025801532e-05
-5.61848727254521e-05
-3.36755199510713e-05
-3.73452895442604e-05
-1.13381410578455e-05
-2.92005706848286e-05
-4.88003979813909e-05
-2.52150219663735e-05
-4.75226538562153e-05
-5.24316717471321e-05
-3.63133734669865e-05
-3.82736535847544e-05
-3.13782493979658e-05
-5.85656444537692e-05
-3.26036483201855e-05
-7.43035362809797e-06
-2.70419734770132e-05
-1.31274146449476e-05
-2.8093158264247e-05
-4.84551044308489e-05
-3.69038523635867e-05
-2.91455304063204e-05
-4.06851698562739e-05
-2.37067403763707e-05
-1.39417195529701e-05
-1.65162450530039e-05
-2.9159291351063e-05
-3.89699480436334e-05
-4.75681207195081e-05
-2.00713441498293e-05
-3.60756593938355e-05
-3.18612337780026e-05
-5.13686817950278e-05
-2.78161746553765e-05
-1.28579549307834e-05
-5.22857785454612e-05
-4.82587211589762e-05
-6.02703706419922e-06
-4.23469357712071e-05
-4.09057617961418e-05
-5.94635003339066e-05
-5.40789161401005e-05
-2.99556905712016e-05
-3.24768065016396e-05
-2.24111064463304e-05
-1.96055385996502e-05
-5.42336473605926e-05
-8.83757911007906e-06
-2.39231632533293e-05
-3.912274921481e-06
-2.78184914427627e-05
-3.96265310252764e-05
-6.48504075172725e-06
-1.84555269453855e-06
-3.99649881817662e-05
-3.77239746170031e-05
-1.18825463323154e-05
-2.16184332804808e-05
-1.98099443092515e-05
-1.09866129460537e-05
-4.38955522526565e-05
-1.84588781978501e-05
-3.48634105119531e-05
-4.13068016447722e-05
-3.2194161195585e-05
-1.42252354010514e-05
-5.31992999475752e-06
-3.11088582728737e-05
-8.7375281569667e-06
-5.1357000767382e-05
-6.68955930304045e-05
-1.18960364502229e-05
-5.986688242848e-06
-1.45019793246259e-05
-2.84335851499001e-05
-1.74259166900304e-05
-1.86046084179539e-05
-4.05910205349861e-05
-3.44141764828834e-05
3.74354715868118e-06
-3.50818831188954e-05
-5.70505654981986e-05
-1.76855497906172e-05
-1.33511802266223e-05
-4.62986828964174e-05
-1.88011870767198e-05
-4.36260577246543e-05
-5.89741488132435e-05
-4.99400729765909e-05
-3.34646020776841e-05
-5.07599415001714e-05
-2.23675164725556e-05
3.04645190712935e-06
-2.21824060523928e-05
-2.09961512854154e-05
-2.53981039376853e-05
-2.3661361780051e-05
-3.51512204382023e-05
-2.87339871241368e-05
-1.4691603726027e-05
-4.46590932313655e-05
-1.77350113066827e-05
-3.38606030477041e-05
-4.87104892347565e-05
-3.97094320264245e-05
-3.20610141857025e-05
-2.60315010637504e-05
-3.26421117304798e-05
-1.86126964152335e-05
-4.58128405669595e-05
-2.24476054207022e-05
7.44580096222452e-06
-4.44999273151013e-05
-2.13513113548e-05
-3.50210929523255e-05
-2.23182302278898e-05
-3.2646211766051e-05
-5.65575658683586e-05
-4.09506588670377e-05
-2.80353796395767e-05
-5.16561211299854e-05
-2.54927975348086e-05
-2.44646590173071e-05
-5.79765990612386e-05
-1.75398373825795e-05
-1.16518738292869e-05
-2.90404827883353e-05
-3.29652210839076e-05
4.15671950154583e-06
-1.47088834716215e-05
-3.8725330297994e-05
1.93083388834796e-06
-6.8087420717899e-06
-4.770502720642e-05
-2.38454904929864e-05
-2.87622720564989e-05
-1.35540277836991e-05
-2.57153269039841e-05
-4.28206863030928e-05
-4.76928583208913e-05
-2.7042674915808e-05
-3.50183676718873e-06
-3.99461627501897e-05
-7.04099068892725e-06
-1.87336382558065e-05
1.22084227427164e-05
-4.58898033825349e-05
-2.40474138185023e-06
-2.9806122624086e-06
-2.77791194865324e-05
-1.56559219490182e-05
-1.05258584361878e-05
-4.67463040393479e-05
-2.52445529438009e-05
-2.10047364745262e-05
-3.88663199617099e-05
-8.1743705538914e-06
-1.63094006774063e-05
-2.66494391593708e-05
-2.99274421929926e-05
-1.14005103363489e-05
-3.1386597833129e-05
-2.57271376594704e-05
-3.67307805989855e-05
-3.40024287341612e-05
-3.65437154551199e-05
-2.41170849642407e-05
-1.82068097156362e-05
-5.35325531727854e-05
-3.04874171347138e-05
-3.30320296970031e-05
-3.06113592346625e-05
-3.44579863931397e-05
-2.62242733947183e-05
-3.61554310610102e-05
-5.68022868887671e-05
-1.22755346446557e-05
-3.21879516588205e-06
-1.63274297110337e-05
-4.28419578474919e-06
-3.37841783294823e-05
-1.68858560887867e-05
-2.49431699665543e-05
-1.85935512631781e-05
5.98702516801339e-06
-5.30702026225156e-05
-4.35316406892178e-05
-6.76901468546144e-05
-3.36735345265362e-05
-2.89402824921969e-05
-4.09441542875647e-05
-6.44713071187161e-05
-1.46414344020027e-05
-1.55880798868521e-05
-4.35876103991493e-05
-2.62689958152288e-05
-2.35868734678583e-05
-5.01792136503073e-05
-1.68483636638075e-05
-2.57628148537339e-05
-3.38794628617502e-05
-1.5243599963617e-05
-2.70460340214518e-08
-3.59518157988442e-05
-1.86944648792795e-05
-3.2275477857671e-05
-6.38573108469319e-06
-4.80912694831243e-05
-3.49152524098881e-05
-4.21646553500185e-05
-4.30108717590696e-05
-3.61340221466127e-05
-1.58866982962358e-05
-5.12510780186745e-05
-2.97348828200506e-05
1.27119397293893e-05
-4.46399574919768e-05
-1.05807183805701e-05
-6.60987298813845e-06
-1.05911810691917e-05
-4.22546595733196e-05
-1.97695723353822e-05
-4.99382985744212e-05
-5.40865166146177e-05
-4.11046048873442e-05
-4.3038110210482e-05
-5.10388886609368e-05
-4.17363783396493e-05
-3.63021019903807e-05
-5.37638900299041e-05
-2.62436580400828e-05
-9.82410248748124e-06
-4.34911117828935e-06
-5.74099596058394e-05
-2.85998052012208e-05
-8.46003836155494e-06
-2.46356622487567e-05
-8.04339388405281e-05
-3.63202182977633e-05
-1.60669970129508e-05
-2.77895547172031e-05
-1.5344209018006e-05
-3.84261024896904e-05
-2.49433644090509e-05
-2.10758624323363e-05
-1.64697229007421e-05
-4.36703256543852e-05
1.81246209838853e-06
-2.20451498295926e-05
-3.28798946482341e-05
-2.22582305635672e-05
-2.48248364969257e-05
-3.1623161773031e-05
-3.03255052431052e-05
8.99443173567243e-06
-2.64311165473351e-05
-4.81554982067029e-05
-2.91145860554023e-05
-8.72418379164789e-06
-4.87220301479268e-05
-1.1597662703e-05
-3.98700558794256e-05
-4.0367261745993e-05
-3.64578342571282e-05
-3.50889819604963e-05
-4.02176957957229e-05
-3.73005660570256e-05
-2.9083124200113e-05
-6.38689268110288e-05
-4.55474491973048e-05
1.23992067348862e-05
-1.84112198597508e-06
-3.33788521193782e-05
-1.73594184569744e-05
-3.60206534682996e-06
-5.49924204869863e-05
-1.86718416107052e-05
-3.34457646343676e-05
-2.9695633827649e-05
-7.67149668417216e-06
-3.76302761367583e-05
-3.69076236788252e-05
-3.82224526393532e-05
-1.96458667460388e-05
-1.39674127887475e-05
-3.97805603555334e-05
-1.55107940618146e-05
-2.70513350031937e-05
-2.40298248658315e-05
-2.67672377002315e-05
-2.44553778302e-05
-2.98244052485456e-05
-3.47568123649036e-05
-8.20643095832373e-06
-2.19974435649593e-05
-2.46687376906129e-05
-2.11509785292825e-06
-3.86681862038919e-05
-3.7435090702139e-05
-1.664399443426e-05
-3.58607415460979e-05
-3.58747974809287e-05
-4.81453075977527e-05
-1.14065144269558e-05
-5.74787862381414e-05
-1.35819437883006e-05
-5.26862699313408e-05
-1.79293383684417e-05
-2.00129029057537e-05
7.34594135138005e-06
-3.13751345561181e-05
-1.14395505007562e-05
-3.88990635733894e-06
-1.57264052635551e-05
-2.35289700557429e-05
-2.41390455020127e-05
-2.42231519167303e-05
-4.78517516482713e-05
-3.84944380529039e-05
-4.2492616047236e-05
-4.45747126709866e-05
-3.24138368016386e-05
-1.35368759802522e-05
-2.64198815700996e-05
-4.42337827447817e-05
-1.46271728636232e-05
-2.34754364009089e-05
2.03668149562623e-06
-2.17900877325169e-05
-1.16265850594801e-05
-3.5731310747355e-05
-1.27240954409785e-05
-1.92785419883124e-05
-7.09111947695578e-05
-4.57211636376648e-05
-1.6497321265551e-05
-3.4897080800702e-05
-3.73367830452515e-05
-2.82591563999662e-05
-4.46073558108525e-05
-3.72640140096e-05
-1.49130614208587e-05
-4.80173298617656e-05
-2.57200278242796e-05
-1.59371240077758e-05
-5.51321462170515e-06
-2.47942315202833e-05
-2.13765252258269e-05
-4.3108272399682e-05
-4.95241908439535e-05
-2.49042749822843e-05
-1.76217165431126e-05
-1.58606529690232e-05
-4.6630997012507e-05
-2.90992046574307e-05
-4.19078831943716e-05
-1.74057257105009e-05
-2.02059083741916e-05
-2.55727149081097e-05
-2.07338553783478e-05
-1.48642081457999e-05
-4.56959320277032e-05
-1.37492415795341e-05
-4.3364424691247e-05
-2.25858701588404e-05
-3.11551793812267e-05
-2.52184203644358e-05
-1.45127167333596e-05
-3.33067411989624e-05
-1.77254596982633e-05
6.28878813051158e-06
-9.12393533417855e-06
-8.1991010893223e-06
-2.43811158243899e-05
-3.48017006268212e-05
-2.88144416094785e-05
-3.18685510832156e-05
-4.30448306859986e-05
-4.29319332019748e-05
-3.02393536758066e-05
-1.95817224067324e-05
-2.62309840875737e-05
-2.64825397188712e-05
-2.83426115120124e-05
-3.01969904808038e-05
1.67880666655026e-05
7.99589456122444e-06
-5.73157955824753e-05
-1.15920571671305e-05
2.38376905214634e-06
-3.46592167867179e-05
-4.06985789494755e-05
-4.36577186376513e-05
-4.97989652593028e-05
-2.36152352236827e-05
-1.66954790888524e-05
-6.60509211037993e-05
-6.90906504063342e-05
-1.45301585408297e-05
-3.47044776963987e-05
3.41041722366138e-06
-1.24484877674653e-05
-2.66443171384803e-05
-4.46685730026194e-05
-2.77606193876332e-05
1.64871422062806e-05
-1.63113385166727e-05
-3.28391516633869e-05
-5.40008328927124e-05
-2.07879146665068e-05
-2.77871569436863e-05
-3.3526745966469e-05
-3.44184317832925e-05
-5.89954198183366e-05
-3.17566843776762e-05
-2.94755785186349e-05
-3.67841572865033e-05
-3.84187399148603e-05
-3.30665039057246e-05
-7.44247167487096e-06
-6.54643340628465e-05
-1.68571091422407e-06
-4.73477610453261e-05
-6.71961414205022e-05
-2.9894284572288e-05
-2.54260720560881e-05
-1.50448852477189e-05
-1.2300915709634e-05
-3.02761221207109e-05
-2.45512133592795e-05
-7.28776862007063e-07
-2.92704527684366e-05
1.1294503218966e-06
-3.09288377227303e-05
-6.29397813647886e-06
-4.93734090726834e-05
-6.27189641098386e-05
-7.32323765744172e-05
-6.99669503635002e-05
-4.45084324437315e-05
-2.7632215673216e-05
-3.53106314496116e-06
-2.37257237897869e-05
-5.69165758442917e-05
-3.3720781101763e-05
-1.55119092569255e-05
-7.07331388431681e-05
-3.57656630833301e-05
-2.00744745179942e-05
-2.40246732591357e-06
-2.1994011006696e-05
-1.07654234713687e-05
-7.27999994029768e-05
-3.99106091939231e-05
-1.59954301379732e-05
-2.56788547357519e-05
-2.40840811756119e-05
-5.02066019900748e-05
-3.37658835737935e-05
-3.64790793557035e-05
-5.56691744463333e-05
-4.2352683976984e-05
-6.79067457276825e-05
-6.10570763766777e-05
-1.56713493148483e-05
-5.11731999938291e-05
-3.34661351153354e-05
-3.25954386402083e-05
-7.45329498360122e-06
-6.43927566768876e-06
-2.02282618777595e-05
-2.33050316134752e-05
-4.27099271625294e-05
-2.05690557757986e-05
-1.48230662105555e-05
-1.86237197420377e-05
-3.52106682717567e-05
-1.57449177858293e-05
-4.05192562988928e-05
-3.13738545390071e-05
-4.45234377740318e-05
-5.59742036097362e-05
-6.7622733167582e-05
-5.34903033493127e-05
-5.49384137906561e-05
-5.80860743852493e-05
-2.69765934981732e-05
-2.61079644449788e-05
-2.60411671670243e-05
6.57941355404729e-06
-1.01447744479506e-05
6.36290413685374e-07
-2.47350271685741e-05
-6.041454781174e-06
5.27669955143986e-06
-6.92561933008303e-05
-1.15700247734917e-05
-6.85820423266077e-05
-5.09630864998171e-05
-2.78053624102994e-05
-5.05348285058975e-05
-4.07945877945926e-05
-2.90360616686717e-05
-4.78536777906248e-05
-1.21976132958005e-05
-1.31560555564439e-05
-3.66332532647922e-05
-1.39791227700177e-05
-1.57671904789625e-05
2.11503092570502e-06
-4.13840597399453e-06
3.82180827172134e-06
-3.95012676178312e-05
-1.26000129367578e-05
-3.72900821502447e-05
-6.17916610715996e-05
-4.98172606710842e-05
-4.00617358192706e-05
-2.99041396892375e-05
-2.72414143575607e-05
-3.6564597531521e-05
1.05793697567662e-05
-5.1761441048918e-05
-1.15400267063624e-05
-2.12183662991711e-05
-2.08072216923202e-05
-1.94527884805493e-05
-2.48325193182472e-05
-8.98918422623035e-06
-5.11166133917781e-05
-2.93580260072715e-05
-5.96257451162196e-06
-3.44079486475689e-05
-3.71303730527222e-05
-4.95782419223461e-05
-3.52627420731006e-05
-4.5746919326148e-05
-3.61717915974135e-05
-3.15618110729954e-05
-2.61825176678162e-05
-2.83745815756291e-06
-3.98542544176007e-05
6.90479482607539e-06
9.8352573473546e-06
-9.96672047316548e-06
-2.1281931345348e-05
-3.79054447731085e-05
-1.42118567757345e-05
-4.55203838451716e-05
-2.69060163422542e-05
-3.88450518214821e-05
-2.68928318795926e-05
-4.43587737285375e-05
-1.51122723709188e-05
-2.53494003711766e-05
-2.57972555031504e-05
-4.38743626896329e-05
-1.31235649339308e-05
-4.36635668983984e-05
-7.18547545480061e-06
-1.49134010407423e-05
-2.66021060043691e-05
-4.33403638768108e-05
-2.94165222639372e-06
-5.28687098825375e-05
-3.63873964758616e-05
-2.06228078334288e-05
-1.82188911959483e-05
-5.40869004214461e-05
-2.49747973710073e-05
-3.38568220771802e-05
-5.01247305037689e-05
-1.13303961321233e-05
-1.98407913681951e-05
-3.1811271470848e-05
-3.14418527087314e-05
-1.2360785078397e-05
2.79575362320519e-06
-4.78611238804887e-05
9.39167747525639e-06
-2.07576743164003e-05
-2.41199223478121e-05
-1.80664794415626e-05
-5.5294573586263e-05
-4.34286726649498e-05
-3.94307562234203e-05
1.42937521318876e-05
-7.19816706708558e-05
8.83073458194811e-06
-8.84161387426308e-06
-4.4968363938449e-05
-3.1640195365351e-05
-5.22890318039196e-05
-4.65453558782541e-05
-4.75773004313625e-05
-2.15508372017963e-05
2.06010869659657e-05
-6.73465738329106e-06
-1.09221046202982e-05
-1.39223036506802e-05
-2.62634626791339e-05
-2.80516093334527e-05
-6.22578798813696e-06
-3.38879364614011e-05
-5.48156062978078e-05
-4.96254798508311e-05
2.60135187431025e-05
-5.0506572887338e-05
-2.58525233962412e-05
-1.19117511198282e-05
-3.62426678769171e-05
-4.44339979589017e-05
-3.52137116453316e-05
-2.01468817038563e-05
-5.01333844294863e-06
-8.38892115404391e-06
-1.53124236104206e-05
6.05924596502603e-06
-1.73766036157497e-05
-1.55903484746234e-05
-2.86279886650958e-05
-6.15334573493244e-05
5.61852545572293e-06
-4.87738811854896e-05
-3.49607242771961e-05
-3.22597849820419e-05
-1.59551060752853e-05
-6.01915344677732e-05
-2.4652910466382e-05
-7.65508619196954e-07
-3.01744267921489e-05
-4.54268725778879e-05
-2.47109091951968e-05
-5.96436619169258e-05
-3.66424924511889e-05
-1.45563359050116e-05
-5.35740324640295e-05
-2.62945346970807e-05
-2.55770740749511e-05
-5.90971709312869e-05
-1.37653149994714e-05
-1.8710056976098e-05
-3.74283801144116e-05
-3.08318192795844e-05
-5.10193880647462e-05
-5.85174671029657e-05
-3.04213259718744e-06
-4.3546119780763e-05
1.30428089270024e-06
-1.43960843810726e-05
-3.02345492019908e-05
1.28966762749694e-05
-2.87247941623316e-05
-4.22833527127709e-05
-4.4155385801654e-05
-4.74739325278925e-05
-4.77751262030709e-06
-2.71877416791855e-05
-2.97360223334908e-05
-4.86760220375106e-05
-1.68435493368416e-05
-2.32718719072338e-05
-2.50228473776841e-05
-6.02193344766386e-05
-4.8894021999813e-05
-6.46035119438629e-05
-1.75172952927343e-05
-3.21298123209538e-05
-2.13854801006151e-06
-2.86966815516252e-05
-3.47971795416304e-05
-7.12234798635554e-07
-1.17259625459194e-05
-3.63114692222665e-05
-1.3764984016801e-05
-3.66716713299891e-05
-3.60455689886902e-05
-4.4574034258366e-05
-3.03375442754411e-05
-1.78088858160544e-05
-4.81471419981573e-05
-6.85418157168185e-05
-4.01526889588763e-05
-2.38534427471748e-05
1.57007537714069e-06
-4.15038188516046e-05
-5.48752988193412e-05
-3.26407886166912e-05
-4.52719237867536e-05
-3.79729697404229e-05
-2.9771115427113e-05
-1.20993559370019e-05
-6.10163117297599e-05
-2.40871201717874e-05
-1.74557504838872e-05
-3.54731320336879e-05
-3.99713684324062e-05
-1.47610984939521e-05
-2.47232456296707e-05
-2.75651935153533e-05
-7.54855994160375e-06
-5.00973157372798e-06
-3.42612067366922e-05
-5.19317922112449e-05
-4.64942515460111e-05
-7.31677722627508e-05
-7.96246500550576e-06
-5.86791967128573e-05
-4.67609921327818e-05
-1.31555537069004e-05
-1.71011538515307e-05
-5.99199393642103e-05
-1.96263020084121e-05
-3.22404603345984e-05
-2.21305077047068e-05
6.43988980938606e-06
9.66606417483576e-07
-5.18638697406054e-05
-2.32166237776199e-05
-7.15694287684197e-06
-5.0134820296836e-05
-4.8568063028378e-05
8.82926232547242e-06
-1.89336731944924e-05
-7.85276424880962e-05
-3.67195807875942e-05
-1.47378313314679e-05
-1.80314127426144e-05
-5.0616606546379e-05
-2.73070914004617e-05
-3.73470735219672e-05
-3.03922285498332e-05
-2.21020646196606e-05
-1.30760284573026e-05
-3.89463387624277e-05
-7.00469456007302e-06
-3.22439292063785e-05
-8.89094200138924e-05
-2.68569476297306e-05
-3.6214744752042e-05
-1.44496866455362e-05
-2.73643441260736e-05
-1.86431154917271e-05
-5.72410614419828e-05
-3.47063597542287e-05
-5.6097618224435e-05
-7.74177932453475e-05
-5.51802455949742e-05
-3.21166910032145e-05
-2.05200947253525e-05
-4.68680540496777e-05
-3.37181160999798e-05
-2.64539954330475e-05
-2.59826428345476e-05
-3.15012104202184e-05
1.33659258758003e-05
-4.94734025367791e-05
-2.69508677624937e-05
-1.64699598007382e-05
-1.55368532168013e-05
9.63621752849044e-06
-1.53696100307855e-05
-5.19044085463931e-06
-4.48443644721205e-05
-8.0883010603959e-06
-5.12417437455902e-05
-3.3279674751973e-05
-6.97620131034768e-05
-1.37792176583404e-05
-3.42743387399806e-05
-5.99414612686052e-06
-9.31396683312205e-06
-4.33798148477678e-05
-3.09123639999734e-05
-1.40261447012764e-05
-1.46260547198378e-05
-6.14718293925093e-05
-1.26850751084382e-05
-3.09922292733573e-05
-2.42822751737385e-05
-1.29438558440634e-05
-1.63150231399783e-05
-4.03580167219855e-05
-5.2973720116845e-06
-1.44941137904063e-05
-3.35874377874428e-05
-2.04372459754692e-05
-5.57779069925943e-06
-2.68723828238344e-05
-6.46932931653716e-06
-6.34654152047339e-06
-3.22007627482103e-05
-6.09661967798965e-05
-2.63641434813854e-05
-1.75110230472543e-05
-5.68739590658586e-05
-2.0691212210309e-05
-3.15310345893115e-05
-1.29652489460378e-05
-4.36408757351484e-05
-2.70540855181376e-05
-5.20307704039805e-05
-3.4835612719347e-06
9.01232332557922e-06
-2.60880710975727e-05
-4.24623915061481e-05
-1.08486666484337e-05
-2.79441134759983e-05
-4.10666176834659e-05
-4.11988987074197e-05
-3.24876987228408e-06
-4.02914967381624e-05
-4.34623237298595e-05
-3.7322452559709e-05
-7.92089512164627e-05
-5.988678877707e-05
-1.24742037846178e-05
-3.3433245138263e-05
-6.08197491012834e-05
2.20613002563516e-05
-2.55414694245718e-05
-8.95306047062089e-06
9.0987736811108e-07
-2.87313049506665e-05
-1.32147672812545e-05
-3.16080825986817e-06
-2.27389819237721e-06
-4.36073264003073e-06
-4.52060106186806e-05
-7.7072023201456e-05
-4.39289490093155e-05
-5.30313778454376e-05
1.4587448212739e-06
-6.96070991861371e-05
-2.86550564195396e-05
-3.37979862366943e-05
-3.39515430001148e-05
-1.50668729019579e-05
-5.84732051615534e-06
-3.08597684825524e-05
-1.52743490332242e-05
-9.22343444204999e-06
-1.3921526705913e-05
-4.5313110662925e-05
-4.48623417334256e-05
-3.06636145094273e-05
-1.1156486768812e-05
-4.88125601606332e-06
-2.43000372686757e-05
-4.02298564473885e-05
-4.55470406486028e-05
-1.91273984497318e-05
-5.41194389961041e-05
-3.60002772754673e-05
-6.08478138937281e-05
-1.54733501632628e-05
-2.0724367003893e-05
-3.61489362186846e-05
-5.31539884609006e-06
-1.58651540283696e-05
-1.3978943556505e-05
-2.95432509130258e-05
-2.71481663547384e-05
-2.75103128061031e-05
-2.34265515239279e-05
-3.11768432685386e-05
-3.92473476127626e-05
-6.25511980110737e-05
-3.61317503635831e-05
-2.0813981994703e-05
-6.13301388360954e-05
-2.68444607319951e-05
-5.72088579252567e-06
-2.91860921742352e-05
-3.24577987456483e-05
-2.82456956488253e-05
-3.192215214569e-05
-3.01507475919617e-05
-7.52358569569174e-06
-2.76390452567657e-05
4.96464970621184e-06
-1.38210993341287e-06
-2.47753065632695e-05
-2.27455001327313e-05
-3.16701730174716e-05
-6.53229297171374e-05
-5.05998980869085e-05
-3.99185394644754e-05
-3.95904880671751e-05
-6.66517024741555e-05
-3.17203589431285e-05
-5.33189818622088e-05
-2.88183811637228e-05
-1.6073808909242e-05
-2.41975660974158e-05
-3.36804390758069e-05
-2.38880207593697e-05
-9.32897616210893e-06
-6.33123694701388e-06
-6.68399880445199e-06
-5.63221280228609e-06
-2.19830053117776e-05
-4.34733600121299e-05
-1.2133861650245e-05
-4.39153731995106e-05
-1.20302658890181e-05
1.88236131539451e-05
-1.77121176224069e-05
-4.73519150768812e-05
-6.48070547629306e-05
-3.70184056324277e-05
-3.15067355816792e-05
-3.78449287320746e-05
-2.96387391850898e-05
-2.32065626037393e-05
-2.02570228723597e-05
-5.0115073574929e-05
-4.40462779038361e-05
-1.86512085901019e-05
-2.19453403465349e-05
-2.54498759186549e-05
-2.39315174210026e-05
2.25699974591107e-06
-2.90419911303714e-05
-2.52797254587212e-05
-2.06593857445685e-05
6.75011979039216e-06
-3.4644884928444e-05
-2.11533703461987e-05
9.86587848500649e-06
-9.20869849734408e-06
-3.08327096299011e-05
-2.26863723449325e-05
-8.41210147435952e-06
-3.92685861224171e-05
-1.93332971858002e-05
-2.25167360642989e-05
-3.71309671229212e-05
-2.45505883600697e-05
2.3380127404354e-05
-3.90258720463004e-05
-3.16802885501128e-06
9.95784565169986e-07
-3.8545683390899e-05
-3.08222507564883e-06
-2.76056204951489e-05
-5.39238580170821e-05
-2.19995955869901e-05
-2.57222076281898e-05
-4.19530170501368e-05
-4.85046380837057e-05
-4.22298540394738e-05
-1.94664143365421e-05
-2.76542241721608e-05
-7.03470919047149e-05
-4.60255185316171e-05
-2.21633993761524e-05
-2.7492683397801e-05
-3.55201969957787e-05
-1.23409192750074e-05
-3.4745469726234e-05
-3.04715294620084e-05
-3.31990999604494e-05
8.73456942129774e-06
-2.73064034669189e-05
-3.32536200292083e-06
-1.74491555943324e-05
-3.80644203340808e-07
-3.77008147681373e-05
-5.20486661080813e-05
-4.18855242066919e-05
-3.80826826683344e-05
-3.52563672560452e-05
-1.86913860446511e-05
4.29285897259507e-06
-4.79540645744778e-05
-2.68444661792659e-05
-2.11817831665325e-05
-1.30150122538818e-05
-7.494762391384e-06
-2.97118332663003e-05
-3.73407124491754e-05
-2.41627168696906e-05
-5.81954881620574e-05
-5.79775136853714e-05
-5.01330585122644e-06
-4.7969023239358e-05
-6.93921950695713e-05
-2.2177063099176e-05
-3.61750371386563e-05
-4.27561400255236e-05
-4.17563593577877e-05
6.95221299611273e-06
-1.06440319952315e-05
-3.02487036272086e-05
-2.42822344220878e-05
-1.38424609457212e-05
-8.06728791871041e-05
-4.39202606559169e-05
-4.03246951966466e-05
-3.07214447713015e-05
-4.14264378309441e-05
2.09485381550047e-06
-1.53027631333951e-05
-3.93793776015172e-05
-1.34833657197733e-05
-3.51411639629993e-05
-5.06938029840443e-05
-8.23990514651009e-06
-6.08689007374227e-06
-6.34782915258309e-05
-4.83976081001233e-05
-6.84868425838705e-06
-1.05556009568319e-05
-3.27844764552825e-05
-2.21766385438954e-05
-3.59351728599518e-05
-6.26268074944834e-05
-4.11309857894265e-05
8.30443151953782e-06
-2.15387045267037e-05
-1.70010986022393e-05
-5.37756309338388e-05
-5.33933743196379e-05
-1.83726582394347e-05
-2.5114683793104e-05
-3.24133888197603e-05
-2.03931930048275e-05
-2.01440977674595e-05
-1.78469398909789e-05
-2.1939909327632e-05
1.61291288185138e-06
-4.37976294312054e-05
-4.57376811110619e-05
-2.49338841109582e-05
-9.76208479430086e-06
-1.16891422939952e-05
-2.77298257363374e-05
-1.75182793366163e-05
-3.05491969378076e-05
-5.78977261038737e-05
-2.38326010413294e-05
-4.09796929445156e-05
-4.28659753343595e-05
-3.12090628124546e-05
-2.00885594529138e-05
-2.36337934240858e-05
-5.11404522462109e-06
-5.09691558926664e-05
-4.70370142660868e-05
-2.66333419077031e-05
-2.01637236111959e-05
-1.63787698453794e-05
-3.13455138960434e-05
-3.15798771892625e-06
-1.87392107680467e-05
-3.9099165710926e-05
-4.40775840821768e-05
-4.05658854091275e-05
-3.57051840601166e-05
-3.26571868811901e-05
-5.40179583389337e-05
-3.41085468189464e-05
-4.37946952742112e-05
-4.09374475221809e-05
-2.69689255665712e-05
-3.16576685410193e-05
-9.29324039836205e-06
-2.92597672211955e-05
-2.76601410093211e-05
-1.65286677390365e-05
-3.91204854261376e-05
-2.88626696954591e-05
-8.80481347346665e-06
-2.8715188860985e-05
-1.13556763902746e-05
-1.26750184339778e-05
-3.53368841194512e-05
-5.43232466402451e-05
-5.78239743973751e-05
-4.48736179014694e-06
5.86257785563397e-07
-3.08635845215416e-05
-1.40906315799026e-05
1.6571370856631e-06
-2.46999856584601e-05
-3.69342149728568e-05
-4.10003113038975e-05
-4.86115114862487e-05
-1.72158209662538e-05
-4.07583912007838e-05
-3.89580074413733e-05
-4.45672774080567e-05
-2.77595470421088e-05
1.09314920142344e-05
-2.95192431989464e-05
-5.06403453061233e-05
-4.22710139826766e-05
-3.16336243494399e-05
-1.54512492346705e-05
-1.65756795339249e-05
-4.24640025826605e-05
-3.59916484122898e-05
4.76524530580282e-06
-1.5861147159839e-05
2.64088893657065e-05
4.19495749769745e-06
-4.41098445803287e-05
-2.50467173384934e-05
-5.94615481823251e-06
-8.27321933597851e-06
-5.58465796000985e-06
-4.91211640326106e-05
-6.40141551463485e-05
-2.83749709045847e-05
-4.93578614961004e-05
-5.03696877792675e-05
-7.0811882695703e-05
-3.61909881934665e-05
-5.26613461277689e-05
-1.92207748059568e-05
-2.32088267636284e-05
2.43293767057409e-05
-5.54023713839065e-05
-2.22084408649252e-05
-2.84484137821467e-05
-5.27334528827087e-05
-8.29486576937925e-06
-4.06118800771276e-05
-9.02396619023667e-05
-2.38553002580902e-05
-1.47025130917219e-05
-2.94808725145863e-05
-4.21456749363826e-05
-3.11624394246125e-05
-4.56438198991613e-05
-4.75115792900227e-05
-2.57630347927e-05
-2.25876767462888e-05
-1.55559526666443e-05
-2.01993520045097e-05
-1.31961768560687e-05
-3.26263155133802e-05
-2.44674368740413e-05
-1.63164577475773e-05
-4.78997467550756e-05
-2.77937841999058e-05
-3.42037146512686e-05
-3.14522864185622e-05
-4.76016877573774e-05
-4.51246118354719e-05
-2.64330513548045e-05
-4.77163684643295e-05
-9.54245918601191e-05
-1.41923686474547e-05
-2.10251849111653e-05
-4.0575336990479e-05
-1.20877108534322e-05
-1.39790861088192e-05
-2.18596629978443e-05
-1.68223722458716e-05
-1.37140811295523e-05
-5.07655863097726e-05
-1.08062357960528e-05
-1.66139519391594e-05
-3.24464954573236e-05
-9.6928990933322e-06
-3.76848437331431e-05
-5.96935464043564e-05
-4.71707448136642e-05
8.10264471828136e-07
-4.69680500349761e-05
-3.83372286181862e-05
-1.3444618242582e-05
-2.46836384469844e-05
-2.88360744343331e-05
-1.71516441531744e-05
-3.69421134404336e-06
-1.0149414684553e-05
1.28837231477268e-06
-3.70272280368413e-05
-2.63985972298267e-06
-2.39835362097182e-05
-4.30474029118648e-05
-2.89315130583626e-05
-4.71312913770851e-05
-1.22040754990438e-05
-4.38372394066334e-05
-4.11536825633852e-05
-2.74563186201752e-05
-2.95663449410828e-05
-3.50023721714949e-05
-2.77083296271759e-06
-2.9087341584525e-05
-3.98998838035851e-05
-1.44289308195366e-05
-1.71893949270472e-05
-1.51150735792774e-05
-3.43498637221738e-06
-1.89635888514458e-05
2.65998440063216e-06
-2.44639481021122e-05
-4.88483232264316e-05
-1.15443911958743e-05
-3.5132937073436e-05
-6.26576627662298e-05
-7.50038605248457e-05
-4.96226487718544e-06
-7.95808595605366e-05
-6.83083788404453e-06
-1.62148465459431e-05
-2.05320020187385e-05
-4.74565901347908e-05
-1.16610729616353e-05
-3.11093658744885e-05
-7.98633144794138e-06
2.4373184225888e-05
-3.63322773419369e-05
-3.07180389220562e-05
-2.18722415944628e-05
-2.79506443549129e-05
-3.04950075296022e-05
-4.21218489212572e-05
-4.50676735649523e-05
-2.36442339266732e-05
-4.0459661973724e-05
-4.12277874602037e-05
-2.34312611664255e-05
-4.07134397221782e-05
-4.46239997855943e-05
-1.17626832634746e-05
-1.42939005153354e-05
-3.26992398321044e-05
-4.78648115063904e-06
-2.73417723692798e-05
-1.005133180329e-06
7.19897254212858e-06
-2.73403479302549e-05
-3.13688993726639e-05
-2.13417467818751e-05
-3.28901553339142e-05
-2.79284164701126e-05
-3.78908489100087e-05
1.73428868356447e-05
-4.39589551963268e-05
-4.54797772872608e-05
-3.62820046212774e-05
-5.71438065868879e-05
-2.99898491784385e-05
-4.28645534966731e-05
-3.74200123134051e-05
-4.12404118387386e-05
-4.51724812677006e-05
-3.2455545594934e-05
-1.0823085133464e-05
-4.34397871492434e-06
-4.39414520029714e-05
-2.91735961866074e-05
-2.54409224072261e-05
-2.17861418773104e-05
-3.10548882375906e-05
-1.44471954795623e-05
-4.61212278987281e-05
2.19814173327051e-06
-7.03598507221389e-06
-3.07338357526809e-05
8.73144302858552e-06
-4.77772756527349e-05
-1.58289890476056e-05
-2.0459062707904e-06
-7.50448326354772e-06
-2.16379506325528e-05
-5.92831090113556e-05
-2.07270652269579e-05
-4.80413353742853e-05
-3.43903492156999e-05
-1.50378441979547e-05
-2.33616239757858e-05
-3.1126426779313e-06
2.2330284159171e-05
1.07401065339692e-06
-2.40866913027738e-06
-1.86629039472176e-05
-4.78851420624733e-05
-1.28304751101478e-05
-6.46750427858917e-05
-5.1272784617152e-05
-7.91649556154219e-05
-7.80431836974459e-05
-3.14914691422127e-05
-3.41779393441427e-05
-6.72217470928331e-06
-6.60980333331525e-08
-1.58787039992484e-05
-1.94840586653448e-05
-2.07030396484863e-05
-1.65487420926044e-05
-3.62298266183954e-05
8.99893868487074e-06
-1.94626770410753e-05
-3.31260015211367e-05
-2.25001134013197e-05
-3.20001555411208e-05
-5.59294492550118e-05
-2.24638052594015e-05
-3.27006298383445e-05
-6.15086224233201e-05
-4.54923710574544e-05
-2.66479642468429e-05
-7.29439486198965e-05
-4.48931199913805e-05
-3.69930733175467e-05
-4.55384327514046e-05
-4.2489235958593e-05
-8.71388018563947e-06
1.02334933143484e-06
4.70704439003783e-06
5.96904520210385e-06
1.70344915360768e-06
-2.28095508805179e-05
-4.7266821393467e-05
-3.51072515112448e-05
-3.45991035505325e-05
-2.9917310242722e-05
-2.63473104435637e-05
-6.42485118384671e-05
-4.53152512603769e-05
-2.59838659257512e-05
-5.96416577274799e-05
-1.22526428433996e-05
-3.38215692826567e-05
-3.44738198806785e-05
-2.81026167562631e-05
-2.26166003584718e-05
-2.19038274624697e-05
-2.2045178342285e-05
1.98441507896922e-06
-1.26612113743991e-05
6.56121172466002e-06
-1.70926638216031e-05
-4.49974582532239e-05
-1.65000109137782e-05
-3.22908638736525e-05
-4.94999596280189e-05
-9.86330014184899e-06
-4.15719079847171e-05
-2.18303775816739e-05
-5.14165966637039e-05
-4.368521720511e-05
1.02762048840252e-06
-3.20790400883963e-05
-2.8439028207966e-05
-3.52042392909919e-05
-5.61033642721884e-05
-1.59071891569098e-05
-3.87642229949031e-06
-1.4653007609862e-05
-4.74722787196114e-05
-4.13983292348178e-05
-3.38951244564858e-05
-3.40588902844317e-05
-2.03528289912444e-05
-1.05373646980194e-05
-7.61935240447487e-06
-3.69162954800587e-06
-2.33465911901618e-05
-2.18168488426547e-06
-5.56317210384049e-05
-4.93215018152045e-05
-1.74215453402613e-05
-2.06082485663227e-05
-1.39035730514264e-05
-1.21672259211954e-05
-2.45369371567182e-05
-3.33773046190175e-05
-1.97451669247146e-05
-4.32580069966261e-05
-3.38991961486365e-05
-2.77393143606468e-05
-1.20350735829639e-05
-3.17595980759419e-05
-2.36186361975026e-05
-3.46456029307157e-06
-3.4765478672804e-05
-5.39296291454129e-05
-2.09862553603614e-05
-5.45950940247528e-05
-2.95070943246627e-05
-2.08258407618362e-05
-1.79095717327217e-05
-3.25714490713839e-05
-3.24117126342459e-05
-2.78682272018325e-05
-6.14847526979288e-05
-2.06029477812855e-05
-3.51978511009587e-05
-5.19149279854219e-05
-4.00182838908989e-05
-7.31461123778791e-06
-6.45252615175889e-05
-5.92902820839407e-05
3.07956236295521e-06
-2.485411356671e-05
-3.96759763769485e-05
-5.44356187164106e-05
-1.85137362778567e-05
-6.31797284956133e-05
-9.66382771556735e-06
-3.92265589742055e-06
-4.45657227662294e-05
-2.21480231607592e-05
-2.66070256806002e-05
-2.19217868495162e-05
-2.89436368729153e-05
-1.2633676254464e-05
-3.50474709354694e-05
-5.22710788904218e-05
4.65048881632807e-06
-2.93085949313463e-05
-3.68943663277803e-05
-1.64256214899408e-06
1.16087104620446e-05
-1.92515602347557e-05
-2.81888530096505e-05
1.67730234236358e-05
-3.40144050938874e-05
-5.16359068290529e-05
-2.89852960868784e-05
-1.60350828350146e-05
-1.4001117196388e-05
-2.6985140247781e-05
-3.60875569407545e-05
-4.61416876385346e-05
-3.88755449520376e-05
-3.13767672951389e-05
-1.98309620437565e-05
-3.78663955887484e-05
-2.37323965241236e-05
-2.86877543757036e-05
-1.27311046613528e-05
6.2377802483323e-06
-3.16945052581257e-05
-3.51625663461893e-05
-2.6090299041534e-05
-3.52171389971868e-05
1.44802348081265e-06
-1.0189497787469e-05
-2.79127583405174e-05
-4.45694113258956e-06
-3.97471747972757e-05
-4.14103995529747e-05
-2.83790986344711e-05
-2.23516856549791e-05
-2.60998445992081e-05
-5.15641142607172e-05
-1.90654114686287e-05
2.26671229660699e-05
1.48236151419191e-05
-3.86948033073959e-05
-3.3340694832555e-05
-3.26007771678494e-05
-3.13929981017553e-05
7.69674159643602e-06
-1.92296866900956e-05
-1.83033027010397e-05
-4.55350507045847e-05
-2.30662424720308e-05
-4.69820745561941e-05
-3.90227238996119e-05
-4.05404681137773e-05
-6.04142588514219e-05
-4.47125145968497e-05
4.16370859621749e-06
-3.8092823419045e-05
8.020797467246e-06
-1.36861013766484e-05
-1.15072359324236e-05
-3.01631854742301e-05
7.52427118053723e-07
-2.95177766688283e-05
-5.17474330324792e-05
-2.37208008837663e-05
-2.5287840955508e-05
-3.772841740119e-05
-6.28113961360031e-06
-2.91493394054727e-05
-4.10094774407447e-05
-3.61966146456092e-05
-3.83062753315057e-05
-6.59281726890888e-06
-5.62722137957914e-06
-4.44172612150082e-05
-4.0742394036784e-05
-3.86556002322549e-05
-2.49371321936011e-05
-5.28503852894842e-06
-2.62991220224878e-05
-2.99956207908241e-05
-1.84031613751804e-05
-3.74247296353956e-05
5.02525216393608e-06
-2.22894382572846e-05
-2.64775794082059e-05
-2.93609070726335e-05
-4.48107511976847e-05
-3.18942005996623e-05
-5.13451271446894e-05
-3.93976393593802e-05
-3.63080679089493e-05
-3.42824658838886e-05
-4.68954404668592e-05
-4.45509794262433e-05
-2.18392503186704e-05
-2.19431879777118e-05
-7.65041841842726e-06
-2.96933707954215e-05
8.42642242116528e-06
-2.79212670856908e-05
-3.25029811406405e-05
-1.11963805497737e-05
-4.3737734844684e-05
-2.8975141698377e-05
-3.51141178104637e-05
-3.41153275581033e-05
-2.78071426125015e-05
-3.40581178367662e-05
-2.87806336020133e-05
-6.35944988652841e-05
-5.58216743636839e-05
-3.82750418177292e-05
-5.75508114325333e-05
3.8191299777257e-06
-1.82456510016828e-05
-2.02982484430339e-05
-4.30037824094438e-05
-3.7149713599018e-05
-1.73089614225145e-05
-5.34947195908524e-05
-2.90848321756103e-05
-4.91731084408125e-05
6.79085599743298e-06
-2.93736607634692e-05
-4.4191585375897e-05
-8.10687490698881e-05
-5.13983228771005e-05
-2.97153550992023e-05
-3.86444315675975e-05
-8.06194965269195e-06
1.29525943524758e-05
-1.35984988639603e-05
-9.98938167959039e-06
-1.61118542332394e-05
-3.31289741891182e-05
-1.72451335878018e-05
-1.73808443043132e-05
-6.02489399332551e-05
-9.80596303270459e-06
-9.87992424762514e-06
-6.12603451725664e-05
-4.41849711584981e-05
-2.13063552105054e-05
-6.37462934969358e-05
-5.17982113632108e-05
-4.02866387991129e-05
-2.86731901306626e-05
-5.07774592088322e-05
3.28038451568077e-06
-1.79189302760539e-05
-5.64923245144989e-05
8.14641578591487e-06
-1.89639663998529e-05
1.68169085231515e-05
-1.45410167108985e-05
7.07943153007326e-06
2.26422191734098e-06
-2.57538279737436e-05
-4.24131492575641e-05
-3.38446208620231e-05
-5.60202423770968e-05
-4.18331188024016e-05
-5.36514998109647e-05
-4.51326588633478e-05
-5.56252822441103e-05
-3.92791268485144e-05
-1.93832913248247e-05
4.23218147102757e-05
-1.83470569476357e-05
-2.45624688546756e-05
-6.81589978242222e-06
-2.3291463065821e-06
2.03503390277026e-05
-7.10185756839912e-06
-4.25235518776086e-05
-5.29495161119413e-05
-5.69338373835131e-05
-2.74762823345888e-05
-3.03692533960354e-05
-4.06640687973633e-05
-5.35193290858487e-05
-3.98234345354289e-05
-5.72562695537611e-05
-4.21963401985255e-05
-4.98477644233922e-05
-3.69621596728915e-05
-3.63338320112044e-08
-8.57816656098606e-06
-1.70540521692886e-05
-8.35191387693565e-06
-1.02173587352964e-07
1.96771427859732e-05
1.60800884450423e-05
-1.93384484786606e-05
7.4223718604011e-07
-6.21964863516433e-05
1.30580508388213e-07
-2.38047763990129e-05
-3.59885809908393e-05
-7.46903627606954e-05
-2.64565789783495e-05
-4.25174250194607e-05
-4.87450456549444e-05
-4.10794457943431e-05
-9.57143646090858e-06
-1.94076130409424e-05
-2.92138732662032e-05
-1.24690967771343e-05
5.46243172222873e-07
-2.54652406280958e-05
-7.58419844843528e-06
1.43243213529282e-05
8.29349400513481e-06
-4.72533560445468e-05
-4.45057189825734e-06
-3.30833907363483e-05
-1.8119696531895e-05
-4.16631628916262e-05
-3.58174147121115e-05
-2.95428991511126e-05
-5.12911485039242e-05
-3.99119886645931e-05
-5.97055625070812e-05
-2.91348969820115e-05
-1.39211249748101e-05
-2.31867048024281e-05
-1.7702898699043e-05
-9.75646748637165e-06
1.44838041037784e-06
-2.70586025546882e-05
-6.76069733340784e-06
-1.89209020007716e-05
-3.72745142501808e-05
-2.89480895034787e-05
-1.40366541247131e-05
-2.96863622170062e-05
-3.26595658839751e-05
-2.07368971151323e-05
-1.34333081378355e-05
-3.79049733065382e-05
-3.80949222723427e-05
-5.14665478236854e-05
-2.00021298917381e-05
-3.34937895785468e-05
-4.05871851670776e-05
-2.37809483567998e-05
-1.25604470454781e-05
-1.18846577904552e-06
-1.79885796874456e-05
3.16175576097679e-06
-1.51192368221313e-05
-2.74381716109854e-05
-5.82348435122528e-05
-2.13353783235287e-05
-5.34791989913441e-05
-2.34669405706202e-05
-3.63599430406815e-05
-2.34771834750927e-06
-3.89073461687473e-05
-3.42602837996274e-05
-4.77265265454887e-05
-2.92108004972214e-05
-6.63718307234549e-05
-2.32062538688693e-05
-4.11674536776352e-05
-1.46103495496527e-06
-1.67323841736072e-05
-3.06804457980763e-05
-3.222235698999e-05
-1.82836271769586e-05
-1.10967150188419e-06
-2.88128404673996e-05
-3.88094829028259e-05
1.5614905127146e-05
-2.50761114394792e-05
-2.89797035516328e-05
-4.90069212565946e-05
-2.63770609942352e-05
-5.12491032621149e-05
-5.48306419461986e-05
-5.53423769503417e-05
-6.00554447044454e-05
-8.79390544678118e-06
-2.9410151269662e-05
-3.26031314270535e-05
-1.67539353463536e-05
-4.20723651476873e-05
-5.20767047513047e-05
-4.18386233712807e-05
-4.07825726306727e-05
-3.34934611891718e-05
-2.03036949480564e-05
4.84752481774572e-06
-2.39075062788466e-05
-8.76098852200777e-06
-2.25146336888164e-05
-2.64127675190439e-05
-5.35927755778945e-05
-7.81097807688231e-05
-3.73445330051796e-05
-3.32391438264409e-05
-5.5560711841014e-05
-3.11699616535663e-05
-4.04247461466362e-05
-6.17089690547604e-06
-4.15146557150892e-05
-6.29068925079431e-06
-1.1521499219195e-05
-2.37514039972464e-05
5.10025031226886e-06
2.08834952267817e-05
-5.19311386307261e-06
-1.0877444485893e-05
-2.56002637687521e-05
-2.25859583300611e-05
-4.66570122297638e-05
-5.36347051722462e-05
-1.62567882447313e-05
-3.23155496285459e-05
-4.22857795754024e-05
-3.89260141014916e-05
-4.06522636117042e-05
-4.03763907031194e-05
-6.76207972569474e-05
-3.36726817857125e-05
-5.37873469840341e-05
3.69894005145999e-05
-6.01593459308399e-06
-1.38483138666484e-05
8.28337135124566e-06
1.08070823389315e-05
-1.73457098586103e-05
-1.63328466772371e-06
4.09919286073601e-06
-1.15157830276123e-05
-5.89932923160234e-05
-5.96764779759076e-05
-3.60550271051508e-05
-1.58276923080763e-05
-5.30923368212837e-05
-1.86777700883937e-05
-2.84165987057219e-05
-2.56555013822877e-05
-2.72629823792411e-05
-3.40170089268066e-05
1.36160355708807e-08
1.00697105618505e-05
-3.97332830508155e-05
1.00266022719746e-05
-1.41992339620528e-05
-3.79787059435918e-05
-1.97305972767216e-05
-7.08973214072075e-06
-4.23369530101069e-05
-7.10842175141639e-05
-1.27168040849551e-05
-3.16214918409454e-05
-5.3134646064165e-05
-3.07917809559635e-05
-3.39140232671222e-05
-6.32201338088583e-05
-3.29943418080926e-05
-5.70524068196656e-05
-3.20718575864293e-05
-4.61050268431018e-05
-8.68841622926062e-06
-3.03140692073702e-05
-2.22523718123606e-05
-1.59672874587869e-05
-9.61428897367492e-06
-3.02531949834313e-05
-1.4242066346204e-05
1.03593228493936e-05
-5.53102909853832e-05
-4.71807099885834e-05
-2.36244921208194e-05
-5.68744120592076e-05
-2.7414407801878e-05
-2.19946643414102e-05
-6.83132545868223e-05
-1.63777799269867e-05
-3.36789238428307e-05
-2.96878722923738e-05
-4.85769735792092e-05
-2.10862802410256e-05
-1.89409198844644e-05
-1.35028470295734e-05
5.69893482102226e-06
-3.79837509503307e-05
-1.10408160623623e-05
2.9512580075787e-07
-3.02995006584173e-05
-5.23607445634223e-06
6.51982906709635e-06
-5.65859736148847e-06
-2.20652174761611e-05
-1.59626377445181e-05
-2.17644004853994e-05
-3.63458574562303e-05
-3.30082312388564e-05
-1.39250867404718e-05
3.72611285062899e-06
-3.41456456265491e-05
-3.66197053019706e-05
-8.47055824156752e-06
-4.65386140069131e-05
-1.28907200653121e-05
-2.42596800193471e-05
-4.2320544205411e-05
-1.33998968206287e-05
-2.75734108887899e-05
-2.21211729502013e-05
-2.45840182133336e-06
-1.71095087749538e-06
1.19857220787691e-05
-3.46180679174237e-05
-3.15661732751816e-05
-5.07967416648944e-05
-2.65364431065055e-05
-1.80425699791449e-05
-3.7785121951757e-05
-3.05909773093005e-05
-3.3068843142328e-05
2.82669195157913e-06
-3.41783286988392e-05
-3.43208665045664e-05
-1.62746581042033e-05
-2.82288926614318e-05
-3.59025834203306e-05
-9.74146636797617e-06
-3.03360811786486e-05
-3.76385557339427e-05
-3.03336343549582e-05
-3.29125442906964e-05
-3.03041645370968e-05
-1.83164819549557e-05
-8.9559032599529e-06
-6.20587798940393e-05
-1.82309152120601e-05
-2.62820268035608e-05
-5.71026125409009e-05
-3.57370492609812e-05
-6.76763461846533e-05
-5.93024924501951e-05
-1.30925437201082e-05
-2.62611520401576e-05
-3.79413031534901e-05
-1.816582243149e-05
-4.20759065172445e-05
-2.31320235182822e-05
-3.4488014518237e-05
-1.08665661748674e-05
-4.68698975895096e-05
-4.02857068921515e-05
-1.7028006781919e-05
6.06638833279114e-06
-4.96245024483107e-05
-5.1088583105444e-05
-4.16523153572367e-05
-2.527260605398e-05
-7.74571175287919e-05
1.23595723212741e-06
6.39304830571052e-06
-5.67367457937961e-05
-4.38808457693742e-05
-2.12542072325074e-05
-3.05477783788608e-06
-3.59754926192844e-06
-8.59028920884256e-06
-4.69259139636907e-05
-5.00254843646639e-06
-1.429648923381e-05
-5.24193910482122e-05
-3.4729391076864e-05
-3.13033949341848e-05
-2.38073206724764e-05
-3.08351449097306e-05
-5.01317323488858e-05
-5.71539881414114e-05
-4.45330696958313e-05
4.629924108918e-06
-1.25963072259536e-06
-5.03092449574412e-05
-1.15044863047187e-05
-2.38813729687938e-06
-2.46478047529055e-05
-4.3663194574358e-05
-1.70473840117276e-06
-3.38979570246443e-05
-2.44915398838613e-05
-9.54369646420063e-06
-4.1382529477803e-05
-3.76434642262951e-05
-1.95889637143517e-05
-2.88347916108357e-05
-3.76787205887498e-05
-5.60600101822481e-05
-6.28252929836442e-05
-3.14598778195673e-05
-2.91855743521326e-05
-5.29426129163887e-06
-2.58732354255813e-05
-2.23273965373599e-05
1.42385772092756e-05
-1.50099714992986e-05
-3.32730275654825e-05
-1.65424187938221e-05
-2.14759878464389e-05
-5.70383373921246e-06
-3.17190718059617e-05
-1.58467260999029e-05
-4.20416046979653e-05
-2.44407772007215e-05
-4.51802640270894e-05
-4.99810667961937e-05
-3.44766082762335e-05
-2.98216571491763e-05
-4.47897780363376e-05
-5.39309419775031e-05
-1.96673794094317e-05
-1.0324487925985e-05
-3.24784241744679e-05
-8.06471110507137e-06
-2.85565153358535e-05
-5.42900646925377e-05
-2.88940863813177e-05
-2.9503348554213e-05
-3.95616119559769e-05
-3.8842149905942e-05
-2.46198160548317e-05
-3.84415781874918e-05
-6.61840638634094e-05
-4.06358074740108e-05
-1.83077846848337e-05
-3.39482197693462e-05
-2.51480106867005e-05
1.99225402628797e-06
-2.81828902603949e-05
-1.94623898297618e-05
-2.99061656739219e-05
-2.41274660213445e-05
-3.68153194733755e-05
-2.49002991688563e-05
-2.05470508487501e-05
-2.78103540828181e-05
-4.66739661712581e-06
-2.91009129304133e-05
-3.83144674091736e-05
2.23915285651455e-06
-3.02058438353354e-05
-4.67508105730555e-05
-5.50937554867106e-05
-1.17083813698623e-05
-3.92583688738317e-05
-1.98121162370902e-05
-2.22467587260268e-05
-5.2542406632379e-07
-3.80690838729386e-05
-1.39907973891458e-05
-3.58529085201217e-05
-2.96757007454089e-05
-1.46904627419447e-05
-3.39535992143131e-06
-8.23917135936926e-06
-2.3132568447169e-05
-1.98022937848521e-05
-1.95213579147463e-05
-6.09390579387601e-06
-6.8510964289911e-06
-7.17701945453759e-06
-6.4800804179813e-05
-2.97110992561316e-05
-2.04577582280198e-05
-4.0925988579177e-05
-5.34459427347181e-05
-1.29140730096801e-05
-5.38092490572784e-05
-2.16648652407404e-05
-1.65297613101421e-05
-3.62804064323394e-05
-3.95820520091693e-05
-4.17550355211538e-05
-3.13409186138682e-05
-2.73670247691569e-05
-1.34501402933671e-05
-5.34406146945649e-05
-3.6248104098766e-05
-1.80548375944961e-05
-3.53066243545347e-05
-2.18196048368694e-05
-1.37524222918341e-05
-3.97453405093149e-05
-3.73342822929587e-05
-5.36158112488419e-05
-1.81916604386946e-05
-4.30557257574705e-05
-3.46127431574558e-05
-1.99185146508014e-05
-4.51390806026251e-05
-3.59092243192857e-05
3.31739019740771e-06
-2.94786241087124e-05
-3.86322990815923e-05
2.82588961048831e-05
-3.09017444924831e-05
-3.49507406235857e-05
-8.94014947302163e-07
-1.57295016917486e-05
-6.31733387052682e-05
-2.70141151731825e-05
-1.8087860265806e-05
-2.67127610366301e-05
-3.84903622125454e-05
-9.9275393820887e-06
-4.43560061408599e-05
-5.82432021987236e-05
-1.33614033027221e-05
-1.73304006791044e-05
-4.50777794288038e-05
-2.49444898587756e-05
-7.65055161867026e-06
-1.81941803625178e-05
1.06340280026732e-05
-7.05177213394244e-06
-1.52540241907771e-05
-3.11588045110933e-05
-3.38679953101994e-05
-3.59271486796513e-05
-3.49676879830733e-05
-3.25022876912481e-05
-6.05642213442454e-05
-3.86521828920245e-05
-5.42635686251487e-05
-2.54218359033099e-05
-3.97267155005298e-05
-2.76995412522409e-05
-2.26868931132238e-05
-5.57000698081663e-08
-3.47289268865047e-05
1.42110893276762e-05
1.02816561273249e-06
-2.69783671434455e-05
8.59356952654246e-06
-3.4211927433942e-05
-3.06769220183939e-05
-2.45316458913559e-05
-4.32559107749216e-05
-6.25093973035835e-05
-3.74817215105855e-05
-3.08042293726595e-05
-1.70993758231999e-05
-6.11290825271681e-05
-5.2235177722776e-06
-5.43382182369428e-05
-3.01631966112873e-05
1.36295616013158e-05
-1.19965769497094e-05
-1.37083308368107e-05
5.87888742865244e-07
-2.84636890473358e-05
-8.64524740573136e-06
-1.05164181253938e-05
-7.47816534149966e-06
-5.86060007854029e-05
-1.48253812712784e-05
-1.92877674656307e-06
-4.5044544585987e-05
-4.42895057565268e-05
-3.24150538955258e-05
-5.07343072604404e-05
-2.64687205036496e-05
-2.94140460808048e-05
-1.43155383780451e-05
-1.54077117612458e-05
-1.54816536286347e-05
-1.40596879889445e-05
-8.38987248308963e-06
-3.08907880159077e-05
-2.39303827694474e-05
-2.52604623669749e-05
-4.57020944019403e-05
-2.90312330737709e-05
-3.89957656553317e-05
-4.51771040812346e-05
-4.28318852311751e-05
-6.48614350895068e-05
-3.28256942417646e-05
-5.21813403984993e-05
-4.22910328214466e-05
-2.39854861761798e-05
-2.61464674862565e-05
-3.07111579643807e-05
-5.55475950106152e-05
-2.09607615212944e-05
-1.33400487009661e-05
-3.78197237814982e-05
-4.9129040331068e-05
-3.98448308789647e-05
-1.1610035094241e-05
-3.33058385773089e-05
-3.03355981890488e-05
-2.9118739030805e-05
-3.18792287212944e-05
-1.23971855986996e-05
-1.73627998058901e-05
-2.26444824825791e-05
-2.51125519821873e-05
3.12827112490961e-06
-1.18383142375027e-05
-2.87792135357002e-06
-1.51656579956532e-05
-3.64439494790413e-05
2.78973840282458e-06
-3.40409085854822e-06
-7.28909636876304e-05
-2.57877235425332e-05
-3.071088988449e-05
-2.49445601241539e-05
-1.30955090154711e-05
-2.04448654742205e-05
-5.48326564083845e-06
-1.52158344235825e-05
-1.48584136872155e-05
-1.74951327207964e-05
-1.55795700950911e-05
-2.80744726039969e-05
-1.07711233199101e-05
-1.76717372137839e-05
-1.8672492892293e-05
-2.7032511224041e-05
-8.82287310559213e-06
-4.22492269792406e-05
-5.24208534626963e-05
-2.12023837038547e-05
-6.03141881400731e-05
-7.33267783816346e-05
-4.34891502905433e-05
-3.63476766257538e-05
-1.28632500585081e-05
-4.49740082086041e-05
-3.36828518310549e-05
-2.74990783258343e-05
-2.11793655686036e-05
-1.84341387755018e-05
-1.16011227269693e-05
-5.73800252909851e-05
-4.97328686080573e-05
-8.98117869649245e-06
-2.35266694385789e-05
-4.27768406172567e-05
-2.99737626645418e-05
-3.44895367042718e-05
-2.64639570338894e-05
-1.62686117462494e-05
-3.16920165549454e-05
-3.84385798884228e-06
-3.40297112493826e-05
-3.45301266453808e-05
-4.46640290665573e-05
-3.37135011884733e-05
-4.22430364548918e-05
-2.7106456965252e-05
2.24827441851481e-05
-1.87304639475932e-05
-5.36709842051531e-05
-4.25502782502297e-05
-1.07864367305268e-05
-3.99548477385504e-05
-3.87068249920842e-05
-4.25163298315823e-05
-5.42981825997969e-05
-5.20423661480057e-05
-5.93447218843552e-05
1.19651434193415e-05
-3.38529431784625e-05
-1.93511733727858e-05
-3.9524428261074e-05
-5.29474286992538e-05
-9.55540047941755e-06
-3.60518617028431e-05
-5.17142939976198e-05
-6.11545298428898e-05
-7.81770378963992e-07
-4.77834530962135e-05
-4.00319005002765e-05
-1.88589605739467e-05
-3.42787991848275e-05
-3.00238285865912e-05
-1.92808666932112e-05
-4.55481136732181e-05
-6.44805778159432e-05
-2.36529824055395e-05
-8.49975225807478e-06
-1.19635503368593e-05
-2.26240406095759e-05
-5.04121767188987e-05
-2.26905377335889e-05
-1.91154523171416e-05
-6.05835215397842e-05
-2.782592844337e-05
-1.8363864388415e-05
-2.69670113023778e-05
-2.72737734935373e-05
-1.89496388959268e-05
-1.61522297088771e-05
2.75781574482441e-05
-4.1506818672731e-05
-2.49159298610965e-05
-2.64301400832229e-05
-2.66702929727496e-05
-3.55954465845907e-05
-1.24762627005349e-05
-1.35337545931255e-05
-1.52520150988451e-05
-3.39623681278715e-05
5.09241271161362e-06
-5.0425544713463e-05
-2.52134326032864e-05
-7.33536293827703e-06
-5.16874621456542e-05
-9.60263970439688e-07
1.77619935553866e-05
-1.76207086169729e-05
-6.80456649452704e-06
-3.08815050888026e-05
-1.88401670769047e-05
-4.86302445339988e-05
-4.31918728263587e-05
-3.34095444170782e-05
-3.27919134465202e-05
-2.53344126695366e-05
-1.86712872068588e-05
-1.61589048969617e-05
2.49022278342445e-06
4.63275691683743e-06
-1.97351678007804e-05
-6.59410235173721e-06
8.87084732373228e-07
-2.55781940361798e-05
-2.28577924851458e-05
-3.68985987622514e-05
-2.33573036641156e-06
-4.18635088489754e-05
-3.10580913076342e-05
-7.01054031990089e-06
-3.28525766864503e-05
-5.25435718101585e-05
-1.86978464619422e-06
-4.18752654611285e-05
-3.67416492179494e-05
-3.78393442026741e-05
-1.92627684941619e-05
-4.78804274146963e-05
-2.94523371657013e-05
-4.49785936316892e-05
-4.2123675181628e-05
-6.01693292547306e-05
-4.32563468161719e-05
-3.51904072101397e-05
-4.16080704468978e-05
-4.00238768103287e-05
-2.88478902925031e-05
-7.40637683426792e-05
-1.72418085275965e-05
-2.26436652952568e-05
-4.70931580946855e-05
-2.46510363232397e-05
8.05009005196759e-06
-2.55003482206563e-05
-3.16181456455873e-05
-2.73008663139242e-05
-3.09198714447194e-05
7.6633634029396e-06
-1.96761330941989e-05
-4.73865604678208e-05
8.05995560893222e-06
-3.52124128068924e-05
-4.20461588105579e-05
-5.37145960377774e-05
-5.78787876312166e-05
-1.39499327586132e-05
-4.09539361438114e-05
-1.36998082584926e-05
-1.78564217145971e-05
-6.30627850218378e-05
-2.57445472083888e-05
-3.76806472190802e-05
-2.21948087019787e-05
-2.99475400918517e-05
-2.34564704814475e-05
2.01711561172156e-06
-3.53450495783958e-05
-3.4917568287547e-05
-1.96435370533506e-05
-3.22531934943766e-05
-3.35559895545593e-05
-5.04879653197412e-05
-2.15203380746902e-05
-2.99336337191489e-05
-5.38597745916827e-05
-3.10204165977663e-05
-7.1875515964452e-06
-2.70101092510278e-05
-1.88885916237241e-05
-7.23593651828093e-05
-1.68729425260954e-05
1.06938628177237e-05
-2.09159207370746e-05
-2.23251201059246e-05
-1.38077993527306e-05
-1.37645841525082e-05
-2.05463501700765e-05
-6.47335297458897e-05
-7.2602171270436e-05
-2.49098190861061e-05
-4.57625450713448e-05
-2.77855738111385e-05
-4.23212041394194e-07
-2.64523307914328e-05
-1.6664853359268e-05
-2.83422369288774e-05
-3.00725992242297e-06
-1.57362974180689e-05
-1.94456756095467e-05
1.29234859532183e-05
-3.46934256669863e-05
-7.30736127141035e-06
-8.42993124901788e-05
-6.61608084399162e-05
-3.17532326089916e-05
-3.96106215815118e-05
-3.89343384049008e-05
-5.34124517137029e-05
-4.00745705962927e-05
-3.27793508926397e-05
-3.22792106733176e-05
-6.07196109409966e-06
-3.81226076656528e-05
1.63604756283746e-06
-1.17543385261722e-05
-1.56234825293602e-05
-3.85271384423119e-05
-1.35849960112001e-05
-3.73424881547285e-05
-3.05975255522396e-05
1.6314192576448e-05
-1.25688096915301e-05
-3.84769572728713e-05
-4.68514170342727e-05
-4.81046165995556e-05
-5.21856173823649e-05
-7.98449636080734e-06
-3.59348542236301e-05
-4.80720180006738e-05
-3.51018861286035e-05
6.12903417560597e-06
-6.79078780547442e-05
-2.20736523158044e-05
-1.02506382077512e-05
-2.55191776114825e-05
-2.06960108299402e-05
4.15228687746405e-06
-2.07596571729164e-05
-2.66517077873778e-05
-1.71624041738491e-05
-3.28413708066913e-05
-4.11136248125004e-05
-4.7183793530075e-05
-3.94292121328151e-05
-3.56640550224418e-05
-6.02928823464594e-05
-2.71637023806906e-05
-4.9529528923634e-05
-1.63182302799278e-05
1.35847992550554e-05
-5.02723685119019e-05
-4.92656858177533e-05
-1.41527363563537e-05
-1.21614334167722e-05
-1.25419522757323e-05
-5.24615887387834e-05
1.93176475922107e-05
-2.35087894029599e-05
-5.0034148847668e-05
-6.12044771221955e-05
-4.51818510298884e-05
-5.44782722966931e-05
-5.70298867277646e-05
-2.30446456244348e-05
-3.42008430934792e-05
-3.68478308439917e-05
-2.38764982699755e-05
-3.67379209024779e-05
-2.80393453196579e-05
-5.4127077129878e-05
-5.43226054179321e-05
-2.31154998127544e-05
-5.30689447353064e-05
-2.02398687884172e-05
-3.21189838908626e-05
-4.43934093042577e-05
-5.93747317942207e-06
-5.24900604127756e-05
-2.00691025659451e-05
-1.97089634457667e-05
-2.94121241095673e-05
-4.10193500533006e-05
-2.77943209352715e-05
-3.36446719242995e-05
-3.45533082042625e-05
-5.06589450397507e-05
-5.52556280496691e-05
-1.92460642615309e-05
-3.82865148783191e-05
-3.49625230736127e-05
-3.58905283466866e-05
-6.02618853707813e-05
-4.09110033701508e-05
-4.77421753677773e-05
-2.51429721111856e-05
-3.71931299034109e-05
-1.90052955882521e-05
-7.85473066070336e-06
-1.18120560549362e-05
-2.77807106676317e-05
-5.64071531144671e-05
-2.70784692593875e-05
-2.4687751624179e-05
-5.8906363023634e-05
-3.45272599244184e-05
-7.90597864019147e-06
-4.67981874944291e-05
3.61927818175614e-06
-4.52283612269406e-05
-3.68436647110529e-05
-5.01945286417612e-05
-1.85304700106894e-06
-4.10111921608441e-05
-5.72081144506814e-05
-1.97683914106404e-05
-4.25850392649257e-05
-1.77297532567454e-05
-3.03258470338203e-05
-2.7944227251539e-05
8.74367111720674e-07
-1.50316925754538e-05
-9.47973318453301e-06
-4.19284614333252e-05
-1.28143514648535e-05
2.45472052649978e-06
-2.11469348349524e-05
-6.60545966938056e-05
-2.08464853295843e-05
-2.42397585534525e-05
-4.71314487487855e-05
-1.79797466874748e-05
-4.67755310122618e-05
-2.25352857456498e-05
-2.96292372183244e-05
-5.86809338381348e-05
-4.88460140317279e-05
-7.11374530055823e-06
-2.21099052026252e-05
-1.45009373910356e-05
-3.0186515517531e-05
-3.31684610110255e-05
-3.24218539609173e-05
-1.22001072948154e-05
-1.3981619572736e-05
-2.5122823069864e-05
-1.76580486135679e-05
-1.11640529625735e-05
-2.75614252293487e-05
-1.734862166337e-05
-3.57638247544048e-06
-2.15693117237482e-05
-6.65103996324677e-06
-2.81280788663507e-05
-6.79336655732641e-06
-4.95864827846203e-05
-7.68718654526162e-05
9.42083723493046e-06
-5.04007326804887e-05
-7.09313008957287e-05
-2.77787301279457e-05
-2.62424977729736e-05
-3.58683218915128e-05
-5.10886673032237e-05
-3.93644570931299e-05
-6.91719946389964e-05
8.2197746807881e-07
-3.13879025279247e-05
-5.11229053889665e-06
-4.14490944660852e-05
-2.87321540190806e-05
-1.25675581304022e-05
-1.61441994879477e-05
6.39417489737398e-06
-2.75951347318436e-05
-1.41237679755667e-05
-2.05062522944478e-06
-3.61613192310726e-05
-2.64317670435724e-05
-4.62459693061121e-05
-8.70895024032306e-05
-5.03927007076296e-05
-5.59416392556085e-05
-3.89022103096203e-05
-1.67989869732949e-05
-1.97342674879344e-05
-2.63818258112473e-05
-1.23659968638942e-05
-4.75055909287444e-06
-2.5165145201008e-05
-2.52100448269249e-05
-1.48755314681128e-05
-2.03186172313327e-05
-3.41510828698382e-05
-2.92501976038364e-05
-3.61815071433932e-05
-3.98401263324137e-05
-4.12966215114477e-05
-2.45104949306157e-05
-3.22106565132229e-05
-4.63602767952031e-05
-3.86000815512008e-05
-7.07555748733406e-06
-4.532719071015e-05
-1.85305354478159e-05
-2.63609154868741e-05
-4.4954949384155e-06
-4.81572220794818e-05
-3.25648468564306e-05
-2.58677577190269e-05
-5.77647514847178e-05
-4.97595237614908e-05
-3.51153975309851e-05
-3.45558579039964e-06
-1.79667603437799e-05
-5.64702975944421e-05
-4.32544021510567e-05
-3.12471518450517e-05
-1.63735301196754e-05
-1.13940474692103e-05
-2.69793196289734e-05
-1.98747188775677e-05
-3.19060504131587e-05
-2.94397547425679e-05
-2.18727465832562e-05
-1.73446058990147e-05
-4.31041919422595e-05
-4.66313382121496e-05
-1.16243420754581e-05
-4.80963248988349e-05
-4.48456155462217e-05
-1.10157008215712e-05
-4.19585930766735e-05
-3.74351117654357e-05
-3.24718059244216e-05
-4.14309120350262e-05
-6.23249572236828e-05
-6.60573403275404e-06
9.23091743065881e-06
-4.72983276167849e-05
-8.847495908788e-06
-3.92826071550837e-05
-2.81104908459701e-05
-2.00757561213592e-05
-1.98344516888913e-05
-5.32662289875045e-05
-4.7194352581151e-05
-1.56794989182816e-05
-3.13154601023337e-05
1.66573720585045e-05
-4.86949811113242e-05
-5.12481141350641e-05
-1.03213432419429e-05
-3.58640769672178e-05
-4.26832126430353e-05
-2.7056410272886e-05
-4.56376003391034e-05
1.02518585328497e-05
-5.24202506470135e-05
-4.1994596924242e-05
-3.3245252795714e-05
-3.66093611412841e-05
-3.197540465336e-05
-1.94868112291908e-05
-7.56154284174807e-06
-5.59818457076513e-05
-2.85690474882782e-05
-1.5938658552281e-05
-2.71424562609509e-05
-2.16312516208952e-05
-2.80646862211993e-05
-3.01010224416679e-05
-3.60472231003061e-05
-2.18468838582533e-05
-2.4275009644126e-05
-3.5174365965237e-05
-2.57821609160006e-05
-3.01102283184525e-05
-4.1151936236472e-05
-2.23465347659801e-05
-4.71121378466179e-05
-4.04225639564866e-05
-9.2439131351614e-06
-1.63230637190922e-05
-5.74138878099245e-05
-3.14578234250995e-05
-1.37309392619329e-05
-3.53849573235393e-05
-1.31275108801e-05
-5.23723542013161e-06
-7.35988054727977e-06
-2.74571504169042e-05
-1.25595052578955e-05
-2.35660773223221e-05
-3.45243444766766e-05
-5.059177033988e-06
-3.46625717505067e-05
-2.87357835838286e-05
-4.30111735403463e-05
-4.15250639227121e-05
-3.42121065895861e-05
-5.14174563611939e-05
4.64607877508213e-06
-1.84341091630126e-05
-1.51384054045616e-05
-5.00921714023906e-05
-2.43494657973126e-05
-1.4584200671545e-05
-1.15712631689743e-05
-2.44679011818083e-05
-3.95511777533991e-05
-1.35016829801915e-05
-5.37962491355496e-05
-6.36327915601973e-05
-4.98614324491706e-05
-7.15230846262438e-05
2.31142773223219e-06
-8.87744647724395e-06
-3.61994310970697e-05
-5.8962493980906e-05
-1.10457923911748e-05
-5.7811258106583e-05
-3.90495443899401e-05
-5.65079012151427e-05
-2.14684012065204e-05
-8.97481652401042e-06
-4.46366975216105e-05
-4.91012970041097e-05
-6.72217608961568e-05
-4.55150833501408e-05
-1.5889048672121e-05
-6.2522476816631e-05
-1.88243258665065e-05
-6.41150377386718e-05
-4.1776829784546e-05
-4.87863772698141e-05
-1.70657842098944e-05
-5.84461505834615e-05
-1.95019866065331e-05
-6.32042462782249e-05
-3.5463348129807e-05
-1.24685012387834e-05
-2.29669690389973e-05
-2.37217577882518e-05
-3.15298996954288e-05
1.74360508830215e-05
-1.83249510511162e-05
-1.03693060129206e-05
-5.93497519721648e-05
-6.31032131655832e-05
-4.80690425165059e-05
-3.41618401683228e-05
-1.85179288643482e-05
-3.79053829651255e-05
5.79787351797688e-06
-3.19195328367742e-05
-3.82901138120751e-05
-9.24532345835561e-06
-3.69804786030165e-07
-1.27560318093305e-05
-2.03335658079947e-05
-2.42324581583237e-05
-2.74462691273315e-05
-3.57191158083838e-06
-3.32637853930351e-05
-1.67398494982905e-05
-3.99715582638721e-05
-3.02751353026866e-05
-4.32219021245838e-05
-5.48984644952762e-05
-4.77043082423563e-05
-2.85180123956338e-05
-4.03362503300731e-05
-2.59184873051142e-05
-4.27759124157072e-05
-2.46792484710559e-05
-3.1463615828778e-06
-4.2341893091107e-05
-1.88226884030815e-05
-4.35941198439219e-05
-2.82760160033559e-05
-2.22480234777667e-05
-2.58272645657075e-05
-2.49626416134944e-05
-2.507630074507e-05
-3.40458935173635e-05
-6.26445760074537e-05
-4.24437383027597e-05
-3.80924748705764e-05
-3.70751755925551e-05
-5.26756620112605e-05
-3.85183915968016e-05
-1.8952558912695e-05
1.84611916476541e-06
-2.72766110129714e-05
-7.19112876111228e-06
-2.12464287921552e-05
-6.21487422333783e-05
-2.67951194408502e-05
-1.20062537063868e-05
-3.80196752070059e-05
-2.7769325942155e-05
1.95898728111306e-05
-1.78181743297532e-05
-3.08354202485905e-05
-1.84540924249983e-05
-2.9843665458364e-05
-3.5652593894089e-05
-3.96375632091182e-05
-3.89802322022316e-05
-1.9568511289131e-05
-3.10309155111572e-05
-3.59137141726012e-05
-2.92804948289768e-05
2.61622134034834e-05
-1.95484285573618e-05
-5.79741243090753e-05
-4.57029571687198e-05
-3.36638911936083e-05
-2.82172080944653e-05
3.05371818062165e-06
-4.23244224536376e-06
-2.46608798864114e-05
-6.21761934413184e-05
-9.48510902427095e-07
-1.88150521460688e-05
-2.73900806942764e-05
-1.46433061629989e-05
-5.8679216162547e-05
-3.50561445142403e-05
-5.69091257417631e-06
-3.15398190722324e-05
-2.9282784001333e-05
-1.84263251533544e-05
3.51188418796865e-06
-4.81136539988559e-05
-4.22560020333081e-05
-5.03536048342453e-06
-4.53113716468039e-05
-4.98868673894541e-05
-2.68127172313069e-05
4.15095486983957e-06
-3.5129019371631e-05
-2.96467130150392e-05
3.98299074191363e-06
-2.56832307010372e-05
-3.18174345538912e-05
-2.22412925736986e-05
-2.64461723956104e-05
-2.06701184569789e-05
6.3884440893894e-06
-1.50414893653975e-05
-5.06897759988273e-05
-4.29200299612251e-05
-2.59876426266041e-05
3.93561023620204e-07
5.42962647445789e-08
-3.69329004911334e-05
-3.28835563658804e-05
-1.90766499323929e-05
7.14253451159898e-07
-3.163645791724e-05
-1.74438021170895e-05
1.37061370760243e-05
-2.04997561807518e-05
-1.49790196414129e-05
-3.99896365875908e-05
-3.91920599006458e-05
-5.4430397130614e-05
-2.32531854556906e-05
-9.04219416237768e-06
-6.16962172916024e-05
-3.89017458633625e-05
-2.95412172322995e-05
-2.28501832693854e-05
-3.45136634355767e-05
1.42006199180263e-05
-1.56279432806729e-05
-3.98008733303237e-05
-9.86929605126459e-06
-3.23209723006822e-05
-3.87729218650381e-05
-4.24888795878993e-05
-2.29042653487092e-05
-3.45987990069603e-05
-5.58612028807502e-05
-4.05494191246967e-05
-6.41016011160189e-05
-4.27776439747452e-05
-2.7729336103224e-05
-2.72634269334059e-05
-4.35017168497354e-05
-1.81961780074998e-05
-3.34627432359373e-05
-1.38408312589746e-06
-3.30877413493488e-05
-2.3482056811427e-05
-1.31343957742914e-05
-4.20227473015825e-05
-1.88698500532318e-05
-5.56551596278361e-05
-4.0401296461651e-05
-4.18569587142789e-05
-2.56713295294075e-05
-3.33160450185582e-05
-2.64179253204788e-05
-5.01705287532337e-05
-5.32147260442857e-06
-1.7743925110128e-05
-7.35483600362562e-05
-1.66276554264511e-05
-2.93076525584047e-05
-1.70486581775498e-05
-1.91031072945823e-05
-1.9727024798072e-05
7.0483753932511e-06
-2.38889486148049e-05
-3.99200919638937e-05
-2.30974250111017e-05
-1.95470262828189e-05
-2.65199630372148e-05
-6.91711830683343e-06
-4.89140971861502e-05
-4.10222102836698e-05
-2.38744155142292e-05
-5.08369785709192e-05
-4.76021856373406e-05
-2.5544349639004e-05
-3.87132059991022e-05
-3.41228205504954e-05
-5.34634861735405e-05
-3.20072551854448e-05
-7.38940312859618e-06
-2.92386904446805e-05
-3.6893291897254e-05
-7.89754487955661e-06
2.18073176004408e-06
-3.57570533347378e-05
6.6923156228606e-06
-2.0059498667777e-05
-2.27184162337698e-05
-1.00768000879627e-05
-2.36564277169385e-05
-6.03192435967052e-05
-3.83065368216292e-05
-2.81713393403154e-05
-2.75980932566079e-05
-1.83527235624712e-06
-1.20118427774088e-05
-3.36883993997886e-05
-6.01397759813602e-06
-6.35063590456244e-05
-1.72486799946511e-05
-3.88920425198069e-06
-1.84756215949099e-05
-7.25257821655827e-05
-1.039171194853e-05
-3.80406885383652e-05
-1.65116034423702e-05
-3.85989867284399e-05
-1.98069271104866e-05
-3.80334603617971e-05
-3.8767591367984e-05
-1.95141764698508e-05
-5.7050081950813e-05
-3.3981413790276e-05
-3.58143273706035e-05
-3.42821345952893e-05
-4.37680485459718e-05
-4.80757314678519e-05
-5.45815477120614e-05
-4.20955587090778e-05
-3.25658351812006e-05
-2.67489093116518e-05
-1.95973068475788e-05
9.52862482079205e-06
-2.50335709762733e-05
-4.41704796152759e-05
-4.5563544841261e-05
-2.32248459567835e-05
-3.65611824371308e-05
-5.2368020704677e-05
2.11149023586194e-06
-4.31903914067767e-05
-4.32619196262278e-05
-1.25193686811848e-05
-8.00743287107325e-06
-5.18653743105968e-05
-3.90859918669453e-05
-1.85234660101086e-05
-1.47214690004377e-05
1.00961220121001e-05
-1.69584145300513e-05
-5.08331902513734e-06
-4.2436296494889e-05
-1.67637071619462e-05
-3.14180782807318e-05
-5.59299285725795e-05
-1.37541711439639e-05
-1.0488771560857e-05
-3.18381195384294e-05
-3.74655177750908e-05
-4.90373022856362e-05
-3.68802228669201e-05
-4.18783964669859e-05
-1.32607229083246e-05
1.20856373577125e-06
-1.66111573042021e-05
-2.96682809720719e-05
-3.14581512035999e-05
-3.73058953455603e-05
-2.56297139059789e-05
-1.09625338062196e-05
-3.24357533375622e-05
-3.45557299825366e-05
-7.70558487748191e-06
-2.57225609215295e-05
-5.53885165432711e-05
-2.53571914643523e-05
-4.27603272698295e-05
-3.42727714332431e-05
1.28371262067334e-06
-1.37034572683657e-05
-4.82112946355803e-05
-2.95144298099751e-05
-1.96887921520897e-05
-3.55389988543805e-05
-1.74001129469377e-05
-2.48747987658783e-05
-3.57489898448809e-05
-2.07461339595555e-05
-2.26975168896513e-05
-7.02013123850215e-06
-1.66842468634889e-05
-2.01605881530577e-05
-1.31520483060825e-05
-7.65076227940529e-05
-1.57701993642746e-05
-1.66230990068558e-05
1.5409035241789e-05
-5.37381323862427e-05
-2.79837040463274e-05
-2.67872674073921e-05
-2.39590577697817e-05
2.51784767113273e-05
-5.22398148374673e-05
-4.13348829611248e-05
-1.75944004683483e-05
-4.27141692199223e-05
-1.46806403043751e-05
-4.63934977931177e-05
-1.27609181189086e-05
-4.40533565598977e-05
-1.84279008982103e-05
-4.85128728940704e-05
-5.13385459969876e-05
-2.15432084927808e-05
-1.99015020197659e-05
-3.45505319491654e-05
-5.15044586156389e-05
-4.00829668295393e-05
-3.44554681497336e-06
-5.53606946267609e-05
-3.91482231818064e-05
-6.07507979440719e-05
-4.54208376836866e-05
-1.08976546300111e-05
-1.78963860126452e-05
-2.26288459414331e-05
-8.20017027664032e-06
-3.83855104100759e-05
-1.82730596688929e-05
-1.82947068934012e-05
-1.83555883497661e-05
-1.71948998612299e-05
-4.07324402638369e-05
-2.71983590124488e-05
-3.01931734051027e-05
-6.33912944940221e-05
-6.25275779722211e-05
-4.70286677300048e-05
-5.50145964924551e-05
-1.37712862137917e-05
-5.35326940843533e-08
-3.0666174778936e-05
-4.26136811120548e-05
-3.20274701932013e-05
-3.61690625099478e-05
-1.63413885850047e-05
-3.64608816086507e-05
-3.75910146464508e-05
-2.80122116670225e-05
-4.83772464300967e-05
-3.96717544771578e-05
-2.74467505123862e-05
-6.35239832688858e-05
-1.60842538241975e-07
-1.72474065927033e-05
-3.67839951717396e-05
-1.66239498010763e-05
-3.19093415786229e-05
-3.49373746003628e-05
-3.05729527284349e-05
-6.2960380345974e-06
-1.19597417538412e-05
-3.08407494887119e-05
-1.11432060414889e-05
-2.49431955779442e-05
-3.25391874964434e-05
-5.71131510648309e-05
-6.06733210525673e-05
-8.86591470069503e-06
-3.73225944960208e-05
-6.65352146903114e-05
-6.08643653262083e-05
-3.66141317456179e-05
-2.88913638751546e-05
-1.57301255644043e-05
-1.22889075204152e-05
-2.42113648372944e-05
-3.92534997518273e-05
-2.25246117103379e-05
-3.00723532362513e-05
-1.77412204353888e-05
-4.79548592580381e-05
-1.58068601057415e-05
-4.23849699867246e-05
-4.75163246416895e-05
-3.69928305491442e-05
-5.19783610363193e-05
-3.77884633417124e-05
-3.22986273486323e-05
-6.03943937319997e-06
-3.88054992263167e-05
-1.409664828982e-05
-3.93093886774559e-05
-4.03021212751761e-05
-1.74835525698909e-05
-1.46302993766031e-05
-3.46563221330272e-05
-2.97331704245533e-05
-6.77207710762653e-07
-9.76992379348181e-06
-1.17176078135319e-05
-6.24041272077416e-05
-6.56483644326779e-06
-4.72422674375834e-05
-4.26137829745126e-05
-5.84893945965264e-05
-3.75013165321938e-05
-4.65184775733752e-05
-8.46172991902014e-06
-4.68485444689584e-05
-2.88741027393431e-05
-2.96171888986288e-05
-2.21472829119035e-05
2.20133501991738e-05
-1.25471531195017e-05
2.09987843130789e-05
-6.44135796396223e-06
-2.63783577610322e-05
-5.79699766506155e-06
-5.14414522840042e-05
-3.33802832055968e-05
-2.26415756510453e-05
-2.68508118192822e-05
-5.12636173208515e-05
-1.46170858334849e-05
-3.2176878039447e-06
-3.03433264487624e-05
-2.74891850467454e-05
-1.8451431258757e-05
-2.32615579254821e-05
-2.86861903466751e-06
-4.9590309915156e-05
-4.7907999619354e-05
-1.62126137663097e-05
-4.10733681996265e-05
-4.42871557738068e-05
-3.44274621001333e-05
-3.41885327838706e-05
-3.79154646659448e-05
-4.05716600194305e-05
-7.45346726453311e-06
-2.89412206937122e-05
-1.11432393481609e-05
-4.15681643563278e-06
-7.10936253463105e-06
-4.8242978295356e-05
-8.79552158657298e-06
5.53789196008352e-07
-2.46739250375593e-05
1.39390595379058e-06
1.36677931731061e-05
-4.15624946937756e-05
-5.98264537658759e-05
-2.96545801265011e-05
-2.00917766166959e-05
-3.18336344453039e-05
-6.29571083068627e-05
-1.74537926991995e-05
-3.31603219264422e-05
-1.85317702641055e-05
-2.05971882239075e-05
-4.3570540220972e-05
1.82105043017185e-05
-3.60447003997946e-06
-4.36316986830714e-05
-2.63281345300618e-05
-9.06007905993279e-06
-3.52906868739758e-05
-2.14179734525762e-05
-4.50526126496855e-05
-6.24509634736205e-05
-2.10497208718489e-05
-4.90197032108601e-05
-3.24515850872601e-05
-5.79499666305012e-05
-1.45311394962972e-05
-2.26355999032464e-05
-1.79049299590312e-05
-3.42097018866695e-05
-1.36607310453885e-05
-3.01339075459955e-05
-2.0390282405492e-05
-2.34600371748857e-05
-1.03215090360751e-05
-3.79262061867828e-05
1.4779893780386e-05
-9.60138724364022e-06
-1.71153638735274e-05
-6.02909154354432e-05
-3.87399218920683e-05
-4.49034780858342e-05
-2.69321519813917e-05
-4.96461080506812e-05
-2.99159512927326e-06
-5.10409236032245e-05
-2.03890748947494e-06
-8.06186907408357e-05
-2.01638944958828e-05
7.72440106167037e-06
-4.91630846679703e-05
-4.45518229466347e-05
-7.38418530098503e-06
-3.37821657363434e-05
-3.6612236594564e-05
2.04202825497167e-05
-3.50154490072493e-05
-5.32186948281997e-05
-2.93572830330621e-05
-4.00155577849804e-05
-5.71407548930086e-05
-1.61897150241583e-05
-3.54982662920834e-05
-4.10024837341971e-05
-4.45038754822251e-05
-1.6990230387613e-05
-5.5511008714425e-05
-4.47575785604518e-05
-1.7351949679828e-05
-4.61890241457242e-05
-3.45488481516178e-05
-1.69335953649665e-05
7.60100289117477e-06
-6.2401019808469e-05
-1.24689061795771e-05
-2.39120885278712e-05
-3.18219568298894e-05
-2.98672559145058e-05
-4.65418621703864e-05
-3.2164845800372e-05
-4.21186197054642e-06
-2.30908190772999e-05
-6.31697017893908e-05
-9.20859557584715e-06
-2.94267385824276e-05
-4.04533716580971e-05
-5.05660382196929e-05
-5.81276158462799e-05
-2.38447504232757e-05
-5.2072844705666e-05
-1.65338142726205e-05
-1.05629131558465e-05
-4.35346161154956e-05
-7.65641572065647e-05
-2.90772977838595e-05
-6.06469782998586e-05
-3.69477108175645e-05
-2.42789467816146e-05
-5.8285925413577e-05
-2.71011382211134e-05
-1.87612733108714e-05
-1.97940859420131e-05
-1.79278257187083e-05
-5.59595605315394e-05
-1.6754725724858e-05
-2.84833969792505e-05
-4.20003287889969e-05
-1.69421332876745e-05
-2.33144600330716e-05
-3.50364117714624e-05
-5.47252537999224e-05
-3.37677377939302e-05
-4.96995122046943e-05
-2.13413106397863e-05
-2.64659052596843e-05
-4.41134395806976e-05
-3.28082873320389e-05
-1.87463300536914e-05
-5.7069899180463e-05
-1.78408672662179e-05
-3.28618361935979e-05
-4.19230094680456e-05
6.28040837090199e-06
-4.49622454168175e-05
-3.52573649465363e-05
-6.50504016699047e-05
-2.88488818077181e-05
-5.494332520193e-05
-3.2086142754883e-05
-1.00621121578233e-05
7.19115026849303e-06
-5.26962428928278e-05
-1.09566658853682e-06
-3.17860758022497e-05
-4.19798411045821e-05
-3.86727788972679e-05
-4.13387945823819e-06
-2.85292072113049e-05
-3.81621265988972e-05
8.19144440740858e-06
-5.77501785862515e-05
-3.32858146904444e-05
-7.96435957604031e-06
-5.15520671733133e-05
-4.01161737009294e-05
-2.47224293360919e-05
-3.7106329355257e-06
1.38486539744814e-06
-3.44689747560654e-05
-2.94907236649624e-06
-2.92366714047021e-05
-2.06140926255468e-05
-1.19355674273033e-05
-1.55968714197019e-05
-2.92717831684109e-05
-2.75226883926522e-05
-2.63314316665585e-05
-3.24548116348371e-06
-2.75325394939301e-05
-2.16872546626985e-05
-4.54399634192126e-05
-1.08168789655823e-05
-2.08709375321032e-05
-4.73171029543217e-05
-4.92520324904467e-05
-8.6804636990206e-06
-3.14695889528167e-05
1.31964392389005e-05
-2.32448926079383e-05
-3.02014131834909e-05
-2.41785236974106e-05
-9.13220932836856e-06
-8.50418605152975e-06
-5.03291164426445e-05
-3.10559223405604e-05
-1.65854292740493e-05
-4.41715312217787e-05
-3.95519183976798e-05
-3.57756832563883e-05
-4.1570040955496e-05
-2.13813021901942e-05
-3.03205769890864e-05
-3.10714411297266e-05
-2.23871851150446e-05
-8.84577351981702e-06
-3.5474697659006e-05
1.64645681852559e-07
7.57832178114487e-07
-9.61094969629947e-06
-2.68696865011926e-05
-1.04241093417876e-05
-2.86022059758997e-05
-4.34302137973042e-05
-3.81663031878031e-05
-2.00578074691473e-05
-4.68207496361122e-05
-4.37300947382522e-05
-2.20809732609699e-05
-1.88820225835175e-05
-2.35988391761193e-05
-3.31217873390163e-05
1.06806494243899e-05
-1.71259620554665e-05
-1.24388715749095e-05
7.98705527072095e-06
-1.63185351573608e-05
-2.2363449597589e-05
2.13561904933518e-06
-2.97028735009466e-05
-4.07485888340868e-05
-1.71403010082902e-05
-4.82627787370647e-05
-5.80627050301705e-05
-4.81989718581916e-05
-4.05123443742181e-05
-4.1947652271663e-05
-6.60099107838841e-05
-4.82484533505687e-05
-5.0119348067132e-05
-2.90714098289322e-05
-2.4374609301221e-06
-2.68350501640705e-05
-1.11217703061724e-05
-4.8477058304075e-06
6.1647571153385e-06
-2.72004156878822e-05
-1.97369213452723e-05
-5.39811854853071e-06
-3.08053367913415e-05
3.10861543643789e-05
-2.55040342016174e-05
-2.37701890055093e-05
-3.73685860000134e-05
-2.0497172408511e-05
-1.23189352456753e-05
-6.81867780225931e-05
-4.81727980944317e-05
-4.75081030420988e-05
-4.70145093549599e-05
-2.65236978794123e-05
-2.22995442815798e-05
-6.74186044094058e-05
-7.10453390365333e-06
-1.66189017894994e-05
-3.70562279578764e-05
-2.58033030799712e-05
-4.6283183560214e-06
-3.08558024709562e-05
-1.98829858598824e-05
-2.33174267170262e-05
-3.43600447743442e-05
-2.7204385503139e-05
-2.66906388392401e-05
-4.77442691274459e-05
-2.8897288269345e-05
-3.63122016713263e-05
-5.61898291868583e-05
-6.06688942857413e-05
-3.33185844023198e-05
-3.00991995251545e-05
-4.34084321984514e-05
-3.78497563196141e-05
-8.42407439919592e-06
-3.79043181416882e-05
-3.82248370839759e-05
-3.29027258534068e-06
-2.17863771488784e-05
-3.0727684981218e-05
8.94725826640209e-06
-3.49058894061656e-05
-3.55967717737451e-05
-3.69144258114736e-05
-3.6593553488671e-05
-5.97609344595563e-05
-3.6268240586705e-05
-6.43801956974013e-05
-2.44565425047984e-05
-3.45768951008324e-05
-2.64537665604041e-06
-6.11918955670057e-05
-2.51438982307968e-05
-2.27464680764192e-05
-7.31255541871462e-06
-2.9893724657809e-05
-1.18787502690739e-05
-2.80182602543058e-05
-3.9197606788875e-05
-1.20895517452265e-05
-4.76718222821399e-05
-6.12352151707984e-05
-1.98161757462371e-05
-1.00599961801934e-05
-2.84587500087702e-05
-3.94688927018295e-05
-3.30103632697107e-05
1.07185255657136e-06
-3.4666597421826e-05
-7.67206617944106e-06
-3.51492745710545e-05
-7.98943195500138e-06
-5.17617278747977e-05
2.50857265478831e-05
-4.61872532393824e-05
-3.9479499629512e-05
-3.43459629983653e-05
-4.88758899842989e-05
-4.97807959037395e-05
-4.4149148901505e-05
-3.28087502400646e-05
-6.09050279278543e-05
-1.19395159933404e-05
-3.57451001699322e-05
-4.28188366779469e-05
-3.54377205984973e-05
-4.61409855973007e-05
-5.35409334369197e-05
-2.82110891165803e-05
-2.3270671277063e-05
-5.5929245707437e-05
1.88843770694154e-05
-3.32238192109121e-05
-1.07099578583705e-05
-4.63914988142478e-05
8.49958707000475e-06
5.21167788480326e-06
-3.41229980550018e-05
-4.04267969676795e-05
-2.60561365425782e-05
-3.98823983202258e-05
-3.74582149346455e-05
-2.3267835559046e-05
-5.10042753809336e-05
-3.56496985889954e-05
-3.20214437500862e-05
-4.16384602217731e-05
-1.26408531073039e-05
-3.94756545323023e-05
-6.13094554324896e-05
-6.90913897231217e-05
-1.22525622468871e-05
6.47537247114542e-07
-2.67021961154335e-05
-2.34037455140492e-05
-4.28356241465421e-05
-2.0832408567274e-05
-1.26462037017665e-05
-2.9406446634781e-05
-5.0537968230575e-05
-3.50666600035536e-05
9.49122715227884e-06
-2.03658551728251e-05
-5.28835185587016e-05
-3.04184319477871e-05
-2.30590322950346e-05
-4.50932051678088e-05
-1.48017670233347e-05
-2.5209211672786e-05
-6.16657745401345e-05
-1.52395056763023e-05
-3.76944269408099e-05
-2.69883937561296e-05
-7.30907981470989e-06
-1.91484980769623e-05
-6.21556631202485e-06
-1.53191085508273e-05
-2.3555386376208e-05
-5.52110851534273e-06
-1.00854631095071e-06
1.40801749522993e-06
-3.82912984799119e-05
-2.65621374623392e-05
-2.40448413907747e-06
-1.66800066374877e-05
-6.57634519082865e-05
-7.25714870234234e-07
4.59667119484648e-06
-2.28597596070456e-05
-1.37239100435219e-05
-2.48953743372017e-05
-2.05035582754579e-05
-6.26954589642692e-05
-3.73707565740194e-06
-3.94757649548152e-05
-4.34448347988375e-05
-3.92776203703722e-05
2.372112466756e-06
-6.85182655544657e-05
-7.07315884246468e-05
-4.15102777359155e-05
-5.84577800354554e-05
-1.35310221228519e-05
-3.77130938832985e-05
-4.53515392368778e-05
-3.47907049586041e-05
-1.06990439993002e-05
-3.50568573858776e-05
-2.18905056677059e-05
-2.22591197203395e-05
7.76684661836176e-06
-4.10991532283427e-05
-1.59096791340754e-05
-2.10291104139287e-05
-3.68431371926137e-05
-8.30872832262266e-06
-1.51734963264114e-05
-3.26398608527851e-05
-3.95965299940918e-05
2.36654325499183e-06
-4.45497004208568e-06
-6.22625807187629e-05
-3.35825845890372e-05
-3.93638239637874e-05
8.03802828341019e-06
-7.38844856335864e-06
-2.26314976166331e-05
-3.91216885470392e-05
-2.52518186757286e-05
-3.9682406711194e-05
-4.34653680674616e-05
-2.40979131362205e-05
-1.03780223572179e-05
-4.21884839808087e-05
-6.0321430835544e-05
-3.40515985733605e-06
-3.06804037782156e-05
-5.60199601958587e-05
-2.89131130119626e-06
-3.58856715660408e-05
-1.53579887403653e-05
-1.35960979043891e-05
-4.06652701954577e-05
-2.65111909355704e-05
-2.59754462080435e-05
-3.99710531739538e-06
-1.32039240720221e-05
3.42355076657163e-06
-3.80289945441991e-05
1.00639742774472e-05
-3.3195197581904e-05
-2.61750682832951e-05
-2.79780551412822e-05
-2.43752835925759e-05
-2.6553328612064e-05
-2.06695721441564e-05
-8.61817905465019e-06
-4.49575111345748e-06
-1.90812604085334e-05
-2.26442998964878e-05
-3.08186931592992e-05
-3.217476041327e-05
-1.79579094343392e-05
-3.35936216882927e-05
-1.93141011941917e-05
-3.68206388288484e-05
-1.96642118968421e-05
-3.44241468107917e-05
-2.50022625170792e-05
1.0050842029464e-05
-1.3611127869472e-05
-2.13338037447791e-05
-3.31782113976937e-05
-1.57836226589333e-05
-2.28150228190598e-05
-4.61675387396155e-05
-5.00678567854293e-05
-1.636743896617e-05
-4.55223521112176e-05
-3.64532763369973e-05
-6.8999696067811e-05
-3.60037280696825e-05
-2.37751275132211e-05
-1.56807842448309e-05
-4.90568462726149e-05
-3.82541889537174e-05
-4.25249136220305e-05
-2.89056842733075e-05
-3.60424804145435e-05
-1.42384602731447e-05
-2.07979327681663e-05
-5.59273518658268e-05
-4.06785550032628e-05
-1.81038773414972e-05
-3.33279246847786e-05
-3.37080934451093e-05
-1.67417286549884e-05
-4.89497629616443e-05
-1.37275201562967e-05
1.04170956249647e-05
-1.61341861218451e-05
-2.93731910085253e-05
-4.60521715720827e-05
-2.94320664062989e-05
-3.50401169427922e-05
-1.72751171122574e-05
-5.04681090418459e-05
-1.91281041216026e-05
-3.07346844576428e-05
-1.87568884902e-05
-4.92447469695574e-06
-3.81760552350295e-05
-4.52097305192364e-05
9.86929390890125e-06
-3.31491787317202e-05
-1.08076984208144e-05
-2.18167421484993e-05
-5.16137235754387e-05
-3.97526365992069e-05
-2.58474376364775e-05
2.28102432360898e-05
-5.9802695956189e-05
8.66423847220874e-06
-3.88301674859565e-05
-4.99880105437145e-05
-3.18343768960192e-05
-1.60503839361076e-05
-3.95537863899419e-05
-4.70717612473137e-05
-2.47213975608368e-05
-5.99243511830887e-05
-4.29492189485857e-05
5.85219955910791e-06
-3.92865894169922e-05
-3.70126126305371e-05
-6.65216065588276e-06
3.08016038859899e-06
-3.90098676670587e-05
-1.17217099776421e-06
-3.21894652429728e-05
-2.92692333331631e-05
-2.27399557282668e-05
-3.44524239446356e-05
-4.34403345386263e-05
-3.16424277016464e-05
-2.49101743532679e-05
-1.56266805105651e-05
-2.21110402515813e-05
-2.17264301935618e-05
-2.34983272773654e-05
-5.25781030194464e-05
7.28175031255757e-06
-3.52288581991991e-05
-2.4760274957324e-05
-2.04374813346876e-05
-6.47590706027224e-06
-3.6349642524206e-05
-2.12116110665546e-05
-2.96813358607113e-05
-2.28266590336122e-05
-3.71222041177038e-05
-4.79926022124486e-06
-1.27405775671072e-06
-3.19338163320571e-05
-4.75871255521805e-05
-1.88461520553458e-05
-4.20649779318271e-05
-2.66565636862845e-05
6.14285571271743e-06
-5.73988456614681e-05
-1.12770042137093e-05
-2.69499446880426e-06
-8.31893778722095e-06
-1.4782226982334e-05
1.37054620124407e-05
-1.70320033252756e-05
-2.86289047434521e-05
-1.45682022544088e-05
1.94352360974954e-05
-4.92783339743889e-05
-5.0249968938061e-05
-3.37872292289961e-05
-3.45806273618913e-05
-2.77848906499208e-05
-2.0290669343798e-05
-3.96523129323034e-05
-6.98148154258133e-05
-4.24320520559402e-05
-3.72127543451421e-05
-3.45835736751387e-05
1.00638356080475e-05
-2.73506162562644e-05
-4.05294656648339e-05
-1.8362560563799e-05
-1.24218292124902e-05
-1.82596335629257e-05
-5.0555285093705e-05
-1.78577127505479e-05
4.1209949762349e-06
-5.77257739527557e-05
-8.43567360305484e-08
-5.59922388458264e-05
-2.94618518192916e-05
1.29493156029414e-05
-3.25131041224555e-05
-5.3584212326861e-05
-3.29038701209562e-05
-6.34547621804016e-05
-2.17219746846755e-05
-7.37689644119453e-06
-7.33494542422297e-06
-2.67186562950481e-05
-5.50007682946844e-05
-4.99619392105959e-06
-5.41931510659145e-06
-1.18229782314731e-05
-3.09515358815188e-06
-4.20846223481249e-05
-4.92426931772721e-05
-3.41516350100267e-05
-3.04449088720449e-05
-2.8016409061879e-05
-4.52206368488549e-05
-4.08655747138993e-05
-9.57167015581445e-06
-3.38299679063862e-05
6.0095586528201e-06
-3.07100257517925e-05
-3.31594977664764e-05
-2.39518484992855e-05
-6.15982802574283e-05
-3.71900365956327e-05
-2.2218279302815e-05
-2.56481310761514e-05
-2.40915832119253e-05
-3.24057471706048e-05
-5.07069425025656e-05
-5.45790497078426e-05
-9.49157006653494e-06
-4.45291720958951e-05
-5.25022072649029e-05
-4.61238503041659e-05
7.68104849844587e-06
-6.56642427404501e-05
-2.3849432960266e-05
-2.12200594037965e-05
-2.99405190854522e-05
-3.96102173138139e-05
-1.76866218297399e-05
-7.05985454695738e-05
-1.73379464503181e-05
-4.81740075725542e-05
-3.48367220203455e-05
-2.48305989353191e-05
1.42780269324314e-05
-5.40015755238251e-05
-1.9713023391361e-05
-4.31422878060992e-05
-4.93862021762989e-05
-5.06213877809733e-05
-3.85497770291363e-05
-1.99462591265872e-05
-1.01914424811858e-06
-4.75769605581304e-05
-3.82933609824955e-05
-9.36680892440743e-06
-1.574519246942e-05
-3.02927885350347e-05
-5.5094461562754e-05
-4.31882703899722e-05
-2.76860362891665e-05
-5.16355360117112e-05
-3.8847394553145e-05
-4.31828010631574e-05
-5.48140365956227e-06
-2.99678863545401e-05
-5.32715254307351e-05
-2.94089850915648e-05
-3.65008460904064e-05
-3.25166006294238e-05
-4.80946909716832e-06
-4.47527810896541e-05
-4.08924464036078e-05
-7.67384217441593e-05
-1.73575010556589e-05
-3.44342429905878e-05
-7.30858927382456e-05
-5.9335124730046e-06
-4.62551225367763e-05
-6.65189362916343e-05
-1.28430548475538e-05
-5.22619577937092e-05
-2.11053407616746e-05
2.94865915868626e-06
-1.56624584686495e-05
-4.1812615785213e-05
-1.45875308449889e-06
-9.95421890406431e-06
6.96258130742165e-06
-5.09747839353545e-07
-1.55173509562741e-05
-1.96152136822002e-05
-4.20494558971176e-05
-5.63699388100599e-05
-2.27994799052138e-05
-8.13848044907384e-05
-4.60810256700507e-05
-2.35065097563519e-05
-9.52515706942432e-05
-7.21875949428501e-05
-2.49272755158514e-05
3.32331664003025e-06
-1.68481974171049e-05
6.76302297660093e-06
-2.18526349869263e-05
-5.48464923082282e-05
-1.77877967686569e-05
-2.10635383379005e-05
4.28476770107015e-06
-7.60681500579991e-06
2.95671576973192e-06
-6.98475787952565e-05
-2.55677408487779e-05
-4.29237993206151e-05
-7.32359239427951e-05
-6.77730698740315e-05
-3.48541075392097e-05
-5.463728331987e-05
-4.82553880072308e-05
-3.27205878151197e-05
-2.81747492675708e-06
-5.9905439482113e-05
-5.25338819417298e-05
1.63281129519475e-05
-4.06799878128901e-05
-2.8015803593072e-05
-2.49951833844402e-05
-1.83652522420271e-05
-3.28844072801279e-05
-1.62722291022303e-05
-4.0348162665628e-05
-4.23143586173307e-05
-3.80995139871288e-05
-2.95951866365524e-05
-4.709018691269e-05
-2.376496228461e-05
-5.76775989907927e-05
-3.49456875783946e-05
-4.02595550648017e-05
-2.82132627838148e-05
-1.83363370035026e-05
-5.5541064444456e-05
-1.39109176138657e-05
-2.28699231408088e-05
-1.49184364733889e-05
-3.67848346493924e-05
-1.75934838750577e-05
-1.18088167395218e-05
-3.01354668766123e-05
-1.35937541892207e-05
-1.40168816119818e-05
-3.64953499699579e-05
-6.13468464784174e-06
-3.11052186300567e-05
-5.37794620931084e-05
-1.4288495437276e-05
-1.70706591571255e-05
-2.59807904441934e-05
-1.03280170702487e-05
-3.55303238487603e-05
-1.49106720921888e-05
-2.87318935546247e-05
-3.26406366624493e-05
-4.52456307422628e-05
-1.92778251768402e-06
1.34143215573365e-06
-2.39251370614259e-05
-3.14005402193138e-05
-2.04132207572768e-06
-3.86744539197386e-06
-2.06004751415238e-05
-2.2228244997442e-05
-2.75519428617031e-05
-3.12677190137929e-05
-3.10950773609906e-05
-3.8152178646661e-05
-2.74657734958813e-05
-4.00413136069567e-05
-3.32994417818421e-05
-2.00351436721651e-07
-2.78188454144973e-05
4.99951467676032e-06
-5.1190198137956e-06
-2.80820464209698e-05
-1.60539651080527e-05
-4.28738629583588e-05
-4.62486814545969e-05
-5.40492543085714e-05
-4.22777994366604e-06
-2.5902134926806e-05
-2.37111420023421e-05
-2.49310203715588e-05
-1.62394565461835e-05
-4.62826352586425e-05
-4.18387817287578e-05
-2.42227264886885e-05
-5.44297087267186e-05
-9.65336837347389e-06
1.20202406634967e-06
-2.84915156002137e-05
-4.00634720111787e-05
-4.13470914390236e-05
-2.0584868336315e-06
-3.57080101625125e-05
-4.9644603788616e-05
-5.78027552680531e-05
-1.55690468498236e-05
-3.84175119142906e-05
-1.73418071923474e-05
-4.07717743570785e-05
-2.58615816310586e-05
-5.59917284792239e-05
-1.44219587804961e-05
-1.9690019400962e-05
-6.23263257578655e-05
-6.10552190761875e-05
-2.11816107301253e-05
-2.35779236720299e-05
-1.70338629374718e-05
-3.74995914520857e-05
-2.72542723681742e-05
-5.87311798105409e-05
-1.83495430683529e-05
-3.47563978227983e-05
-1.53223194728209e-05
-4.09807245559867e-06
-1.66173950250224e-06
-8.91230168926708e-06
-1.78659488919498e-05
-3.16068188329744e-05
-3.36274963221384e-06
-2.19135196541694e-05
-1.25039537831787e-05
