# Supplementary material for: Research on computational propagation and identification of mine microseismic signals based on deep learning
Source: PLoS One. 2025 Oct 22;20(10):e0334641. doi: 10.1371/journal.pone.0334641 (PMC12543183; doi:10.1371/journal.pone.0334641)
Supplement: S7 Data — (ZIP) [file pone.0334641.s007.zip › 000100900001434.xlsx_0.txt_24.txt.txt]

-2.23854084671035e-05
-7.72938010142015e-05
-8.73613776314531e-06
-6.51551869439068e-05
-3.25837367031451e-05
-5.66734460579327e-05
-1.15610676674808e-05
-1.5056212222414e-05
-1.16754732714824e-05
1.54192851202153e-05
4.32463387667541e-06
-2.61608654841984e-05
-6.67038588461088e-05
-9.92441570627296e-06
-6.52666386614172e-05
-5.30078266815646e-05
-3.70850625244835e-05
-5.54118062787057e-05
-5.63003837907194e-05
-5.47419024855957e-05
-2.78885191601203e-05
-4.85035449660201e-05
-5.79757829454737e-07
-1.6431052516823e-05
-2.30072666537738e-05
-1.3088981107077e-06
-1.36948728984704e-05
-1.07573507689177e-05
-8.87059429387269e-06
1.44212521109008e-05
-7.2593460964948e-06
-1.53377218926574e-05
-2.92247845666267e-05
-6.4524850608141e-05
-4.64209154523837e-05
-2.83971316893729e-05
-3.10752906498556e-05
-4.01101794889347e-05
-5.37384516849485e-05
-2.69011738777794e-05
-4.60159269239443e-05
-3.19168831628299e-05
-1.32803018611032e-05
-5.01575488565925e-05
-3.68437794738158e-05
5.75775260081485e-06
-2.23107343071011e-05
1.92822296858864e-05
-6.19287487986589e-06
-9.73364651981258e-06
-2.53572889727139e-05
1.33121056964058e-05
-1.78831523578692e-05
-4.65709785346907e-05
-1.94746007002783e-05
-3.17907835866089e-05
-2.7368376829683e-05
-4.87204117258794e-05
-2.40420470867206e-05
-5.16336803017032e-05
-4.89526770054064e-05
-6.80544243928251e-05
-1.87873440795631e-05
-3.07889958150176e-05
2.96399319968176e-06
-2.67369428385257e-05
-2.78742987769534e-05
2.51716130920463e-05
-2.7165900060085e-05
-3.9463167823801e-06
-2.7466868203602e-05
-3.79314060452076e-05
-4.25190280282834e-05
-3.15252829670948e-05
-3.90781094674231e-05
-3.72456993657179e-05
-3.40948124037841e-05
-2.17817352959321e-05
-3.79684661454524e-05
-4.84068798916029e-05
-7.157945630209e-05
-1.22248829535267e-05
-2.29052857287277e-05
-4.48948687400407e-05
-4.57410730147285e-05
-2.26240908038694e-05
-4.52391383221186e-07
-5.0565652015293e-06
-2.92524868685791e-05
-1.24589195633026e-05
-3.30635665635724e-06
-1.28880773246002e-05
-5.6336862884377e-05
-4.52516678279293e-05
-2.28263967588819e-05
-3.88630553128848e-05
-4.16145855516971e-05
-3.43894989941165e-05
-2.1369066046441e-05
-5.32114087846023e-05
-2.82822400931872e-05
-2.14343627705911e-05
-5.08672098711435e-05
-1.59845796021915e-05
-2.49825000463179e-05
-1.60606464646105e-05
-1.47605852793618e-05
-2.99293721204201e-05
-3.54352606269879e-05
-1.02360007575072e-05
-2.04870210554282e-05
-2.32898940446965e-05
-1.36986583664607e-05
-1.30084966774527e-05
-4.23340799290411e-05
-1.05701916358777e-05
-2.9121198050735e-05
-1.99094776896842e-05
-9.67891957453099e-06
-5.32036500765962e-05
-3.00057703356356e-05
-4.22658129268172e-05
-9.79039013715968e-06
1.46833489327687e-06
-3.03131638097561e-05
-2.34808069768393e-05
-2.54813585334793e-05
-5.7451678361158e-05
-2.02379834058118e-05
-2.30059051033311e-05
-6.62518871870021e-05
-1.39549472767769e-05
-2.08610289819725e-05
-3.54569882590933e-05
-2.50293115910015e-05
-6.01573149113342e-06
-1.25180184965678e-05
-1.9215273442882e-05
-3.55966008854325e-05
1.64890323860256e-05
-2.41468909370354e-05
-2.86356129722375e-05
-4.87654538372513e-05
-1.24547550629728e-05
-3.59047952369585e-05
-2.96371674015193e-05
-4.01974658980721e-05
-2.13740396572664e-05
-3.96061794280387e-05
-4.26811030521533e-05
-6.80052225500586e-05
-3.92057739253998e-05
-2.4915405240736e-05
-4.23140311520295e-05
-6.33361260888576e-06
-1.4838729719958e-05
-1.05824732465016e-05
-4.92229885293281e-06
-3.68730314650921e-05
-3.58912598486425e-05
-3.23881546021934e-05
-3.79136275892726e-05
-1.39813409086728e-05
-4.30724042742042e-05
-2.00237603533832e-05
-1.9034195321323e-05
-1.71042946475896e-05
-9.15121707133679e-06
-4.73359485874907e-05
-5.36316378983919e-05
-1.1192665155881e-05
-1.8528102995858e-05
-4.42374686788926e-05
-2.00927075885109e-05
-1.8215977648974e-05
-4.59255246656766e-05
-4.04023340037604e-05
-3.12585524446405e-05
-3.68093382614413e-05
-4.91848050885429e-06
-5.1037194054178e-05
-1.32018026141374e-05
-2.85762964434615e-05
-2.11727330772958e-05
-1.32280139411992e-05
-3.13998248583776e-05
-4.47991473115549e-05
-1.57511715978103e-05
-3.65156052208024e-05
-5.33543014153826e-05
-2.95613471244877e-05
-3.35073230587605e-05
-5.3370492660318e-05
-3.05274125527143e-05
-7.62053124238777e-06
-5.32065582730289e-05
-3.2506731057509e-05
-1.4029272125879e-05
-1.75469885251296e-05
-1.93891432796319e-05
-5.2722441752765e-06
-3.91761034279772e-05
-1.97525044996366e-06
-1.06725430698254e-05
-1.12893151785135e-05
-9.17271916968945e-06
-2.3300917933771e-05
-4.32797667868668e-05
-4.97944758028841e-05
-2.47406533778319e-05
-1.1765696855422e-05
-3.87517096769422e-05
-1.74094744608585e-05
-4.26310513586681e-05
-1.93287464086558e-05
-3.21967540163803e-05
-3.45754637807654e-05
-1.33078835386919e-05
-3.06938666222774e-05
-2.32367886969499e-06
-3.66101971804266e-05
-2.76440571232707e-05
-1.38954337330193e-05
-2.71292013973973e-05
-3.40811007004507e-05
-3.41126988464462e-05
-1.8928274664485e-05
-2.08747005126385e-05
-3.45550930877565e-05
-1.72492216849965e-05
-1.15592365441186e-05
-3.01104028690714e-05
-2.13036820865716e-05
7.84671459442006e-06
-4.39675711649759e-05
-2.62948517388498e-05
8.3046840414316e-06
-1.85408858914166e-05
-8.99396833519707e-06
-1.9621873878489e-05
-3.61420214409915e-05
-1.30079353718806e-05
-1.18097018197522e-06
-7.28859999491874e-06
-3.77975244072263e-05
3.22544681337379e-06
-2.02300731105428e-05
-6.6306928914285e-05
-6.64488817978801e-05
-4.05462878085883e-05
-7.52457728422364e-05
-3.4119584448996e-05
-3.55191158629525e-05
-4.30428604063761e-05
-1.96476078868158e-05
-3.72683587752581e-05
-1.84076845523442e-05
-1.20273725973946e-05
1.13138712903942e-05
4.42324012374998e-06
-2.38625169597014e-05
-8.2334604159433e-06
-3.23685993360455e-05
-4.74809965368061e-05
-5.72331085130278e-05
-3.90395021355219e-05
-5.51629610189589e-05
-4.29189692235011e-05
-1.48253111203246e-05
-4.04677764250357e-05
-6.35185206421501e-05
-2.28912379409939e-05
-3.36624856761165e-05
-3.6986795244202e-05
-2.67573434773243e-05
-6.56576797829548e-06
-1.83770974837172e-05
-9.59272066293463e-06
-1.18738463025997e-05
-2.76502194555313e-05
-2.42392865364822e-06
-3.50630785817612e-05
-8.05108307073678e-05
-1.63707864304062e-05
-2.30829064426485e-05
-8.3916235473666e-05
-2.83564605400253e-05
-2.64264935268809e-05
-3.73916459624402e-05
-3.18052702327372e-05
-1.72240638648416e-05
-3.8595585725392e-05
-2.97160756141709e-05
-3.51711056321764e-05
-6.12460751292421e-05
-2.76345482986095e-05
-1.34614358097793e-05
-3.49257192878208e-05
-2.29857619291968e-05
-3.37186800119854e-05
-3.22471495110018e-05
-4.6580205914971e-05
-4.43017803132393e-05
-4.53043530162449e-05
-2.74677056376484e-05
-4.67626737487693e-05
-2.93083800991874e-06
-3.78632253743911e-05
-3.14543708544194e-05
-8.60042550545584e-06
-2.38408611901247e-05
-1.12966743076743e-05
-3.65497188497266e-05
-3.56450911539496e-05
-2.82673046856524e-05
-3.00807545604437e-05
-2.48241409580454e-05
-3.22662665919024e-05
-1.66112570618297e-05
1.07168226334551e-06
-2.57183947810338e-05
-5.15957726359771e-05
-6.50069671038958e-07
-2.69216689849843e-06
-4.13841687140809e-05
-7.60420366519098e-06
-4.3858081938667e-05
-5.50214172903117e-05
-8.0430104405276e-06
-2.75355298187206e-05
-6.47919552442162e-05
-4.48954087866441e-05
-4.81587729477724e-05
-2.52491912556714e-05
-3.40407021385327e-05
-7.26129058476667e-06
-4.00492795133268e-05
-4.90612158858607e-05
-2.27571156963587e-05
5.26305990165778e-06
-6.21494706151343e-05
-4.51214166393392e-05
-4.38165436428838e-05
-2.26002567054507e-05
-2.95655872846975e-05
-4.34119381957196e-05
-7.59980946094673e-05
-2.82457700195766e-05
-2.65475825111299e-05
-4.43182979616319e-05
-6.12884045079241e-05
-4.00174632170811e-05
-2.55967026167434e-05
-4.3423621112332e-05
-5.25008724433171e-05
-1.12253907576349e-05
-2.76487444864664e-05
-2.88221117580086e-05
-2.39137728679299e-05
-1.03364957678841e-05
-2.77125282205832e-05
-2.0701004975795e-05
-3.9280876275615e-05
-4.47209015571954e-05
2.93762817281846e-06
7.10429954414308e-07
-5.10453082144206e-05
-5.4693884235228e-05
-3.6688103822221e-05
-6.29003757448984e-05
-5.58095738071779e-05
-6.26069960798682e-06
-8.69367769603666e-06
-3.66348306305247e-05
1.7057578233428e-07
1.26470052484998e-05
-4.5690611165473e-05
-2.66710259571903e-05
-4.19582749504019e-05
-3.22163241506208e-05
-4.69006344351463e-05
-1.7525922280434e-05
-2.84358297432219e-05
-1.00641149899291e-05
-5.55954636074162e-06
-4.02507544060198e-05
-3.66595381587867e-05
-2.78382760045849e-05
-3.6125222217182e-06
-1.73974324300614e-05
-6.19133530556666e-05
-4.56122472937733e-05
-7.64596849870763e-05
-4.23073788984875e-05
-5.06246823254756e-05
-3.30787668584515e-05
-3.23120590360391e-05
-3.13686352409015e-05
-2.73457651053491e-05
-3.5056930121321e-05
-1.88778936779981e-05
-1.55975069333086e-05
-4.67576255014798e-05
-4.15525286696633e-06
-1.53852529745836e-05
-3.75736657684624e-05
-4.5886109912032e-05
-8.77989396276183e-06
-4.44118841802285e-05
-4.66267525802276e-05
-3.06110980290562e-05
-5.99476900821429e-06
-7.08883975823031e-05
4.18559116368941e-06
-3.70325124781809e-05
-4.26255926456063e-05
-2.63294641826946e-05
-1.5988804408309e-05
-6.2033582364662e-05
-3.42429057854782e-05
-3.26747282410787e-05
-8.6556865392723e-06
-3.08576192203513e-05
-4.16536008808855e-05
-2.36558041825378e-05
-3.83289730160693e-05
-2.80990973524137e-06
-4.0042925890877e-05
-3.57909984917083e-05
-2.35330862503554e-05
-5.51725577298948e-05
-5.59576100307607e-05
-3.63533302198808e-05
-4.61580615381763e-05
-3.7992894324147e-05
-6.41436034220498e-05
-1.17186535222273e-05
-3.01751262610793e-05
-5.38297896220434e-05
-4.24789109528834e-05
-1.53384388534577e-06
-2.60246255590964e-05
-1.6656268617201e-05
-3.01059547287945e-05
-2.49624577837227e-05
-1.19168092446812e-05
-1.44138903374073e-05
-4.70208407738195e-05
-2.91520406052194e-05
-4.05070301952771e-05
-3.49914964561076e-05
-4.68234453138895e-05
-4.07674210263213e-05
-3.42842374975252e-05
-6.55611274813381e-05
8.92814079051208e-06
-3.31257049234375e-05
-4.06549249360787e-05
-1.66910683106555e-05
9.60974898866507e-07
-2.24255280970707e-05
-1.51693098982612e-05
-2.7212367183953e-05
2.85562821796364e-06
-2.28614970731669e-06
-2.9209092535709e-05
-2.19495301240737e-05
-3.52381842740328e-05
1.11919080875391e-05
-1.23183218209313e-05
-3.77013484440609e-05
-3.61686096919666e-05
-3.25738949539007e-05
-2.71640214346794e-05
1.14292806928705e-05
1.66804650997796e-05
-7.21540805756212e-05
-4.56304327723061e-05
-3.19404036181319e-05
-4.02625074712459e-06
-3.06930152612555e-05
-2.15085637230224e-05
-7.98280154940667e-06
-4.25710498865391e-05
-2.98035359751793e-05
-2.54956384311811e-07
-4.7345407848559e-05
-5.69857318109663e-05
-2.84627992422076e-05
6.56596354411442e-06
-3.91807383109975e-05
-6.31938017989254e-05
-2.09418698915476e-05
-3.31846326166537e-05
-1.5239546849966e-05
-2.98588176479761e-05
-5.05416739301375e-05
-3.16561490050442e-05
-2.87957669585089e-05
1.02288192616918e-05
-3.06308018331885e-05
-3.25910417437592e-05
-4.29423443745142e-05
-3.16042633333807e-05
-3.2220923640915e-05
-4.96515445783759e-05
-2.13458169568696e-05
2.15783362613594e-05
2.51914745101114e-05
-4.85327161402086e-05
-3.69959067572626e-05
-5.59052946020888e-05
-1.72375723779439e-05
-4.92120573071655e-05
-2.46369889875354e-05
-3.34561677287024e-05
-5.58920038075016e-07
-1.0660314656063e-05
-2.15393396809763e-05
-5.59429149892749e-06
-3.33205405954564e-05
-4.20293049391711e-05
-5.58450965639578e-05
-1.94723126053892e-05
5.53409134879882e-06
-7.18667452358762e-06
-5.12934167650556e-06
-3.04248880427638e-05
-1.24261583097678e-05
-1.64780773411401e-05
-6.09296800169432e-05
-2.68461092275504e-05
-2.13215168918001e-05
-2.19406735803098e-05
-1.16684485615986e-05
-2.50441220121407e-05
-5.87027526008315e-05
-3.75165391672209e-05
-1.09678393257062e-05
1.42284755554332e-05
-3.02198316645488e-05
-5.34584495877557e-05
-6.62981895095594e-06
-4.932023884447e-06
2.28465426533224e-05
-3.92317863977912e-05
-7.64686037039655e-05
-3.30072265153439e-05
-6.81335207904468e-06
-5.05802922380093e-05
-1.16638730578516e-05
-5.4061192145089e-05
-2.62300853214014e-05
-3.35105708615951e-05
-2.11926710743453e-05
-1.92626738103586e-05
-1.66604563441054e-06
-2.08403609458617e-05
-1.59048774851605e-05
-5.50074731160722e-05
-2.30204376599018e-05
2.40519656151141e-06
-4.54625325728201e-05
-6.94700849018614e-06
-1.33561209052682e-05
-2.14360344030098e-05
-2.93313784390619e-05
-5.53967950388712e-05
-5.365152628871e-05
-2.84533243874752e-05
-1.34527710920747e-05
-3.1115813020964e-05
-4.49503845198679e-05
-3.8331036168291e-05
-1.87897897758682e-05
7.95238872623005e-07
-1.63608644754774e-05
-3.61768264578001e-05
-1.7398535797445e-05
-2.56905483505237e-05
-3.32326387678788e-05
-2.4818134694827e-05
-3.13569116321843e-05
-2.21283445690745e-05
-3.11334572775129e-05
-4.93327736628781e-05
-4.54100363377656e-05
-2.34065218049913e-05
-2.23887482149215e-05
-4.73997255790836e-05
-3.25928124453017e-05
-2.66026153435353e-05
-2.67556593271877e-05
-4.02831685103469e-05
-2.86619832951078e-05
-4.28121127491403e-05
-4.41427025405429e-05
-3.14339691638845e-05
-3.36890661041691e-05
-2.61061645024065e-05
-7.96851816747323e-06
-3.25571283845934e-05
-3.45088864408307e-05
-4.62912486138854e-06
-7.27384759821316e-05
-1.03000804203248e-05
-1.55590445083928e-05
-4.68700433555511e-05
-6.84667739549386e-06
1.17046006851447e-05
-3.17408999542538e-05
-2.00387045642252e-05
-2.74138819533498e-05
-2.35959978282683e-05
-1.32149482581863e-05
-3.24160755823469e-05
-2.21826212788079e-05
-2.4331826087697e-05
-2.9351928904306e-05
-1.58754081637481e-05
-5.3886328759119e-05
-2.55921842564707e-05
-1.89354964782355e-06
-2.87497888379903e-05
-3.17047150868712e-05
-9.62457653529e-06
-1.82082000674417e-05
-2.87354858270927e-05
-8.82507700965466e-06
-4.84480012509942e-05
-4.902366069545e-05
-3.62297236072387e-05
2.15395063246558e-06
-2.64930103261441e-05
-3.05579813451314e-05
8.8711180645429e-06
-2.45046650782096e-05
-4.23442172714455e-05
-2.876241400233e-05
-4.59918894791208e-05
-3.56380544565173e-05
-3.23159926250484e-05
-1.61684586633023e-05
-3.90882971342301e-05
-2.69097306343039e-05
-4.12521778960041e-07
-3.98537606122759e-05
-5.21993943022781e-05
-1.90067572979398e-05
-1.48366203948239e-05
-2.08010618463636e-05
-1.62225331343968e-05
-3.76950013883268e-05
-3.53569195451933e-05
-2.93959755038148e-05
-5.79845875041137e-05
-1.46321181889457e-05
-2.11690835018085e-05
-5.38555871484816e-05
-3.32813424610875e-05
-2.7679658525511e-05
-4.89146617975825e-05
-4.97707078024693e-05
-4.40594530047882e-05
-4.14460257337713e-05
-2.60368026151715e-05
-3.11906012079369e-05
1.62621980943147e-06
-3.01273366267428e-05
-3.03194559748258e-05
-1.06708421144175e-05
-8.79576173691627e-06
1.70518772899554e-05
-4.36678201016453e-05
-2.19532269615958e-05
-1.40583503076375e-05
-3.40848907326791e-05
-4.44219282163824e-05
-1.91752878393563e-05
-4.76765679803e-05
-6.95869748436326e-05
-4.23531932878962e-05
-3.51674883951404e-05
-3.88809916792888e-05
-2.15460107444369e-05
-3.22417443760406e-05
-5.42854460584445e-05
-3.21043471395085e-05
-4.59150974222859e-05
-3.34096776612692e-05
-8.40790452793928e-06
-2.78804944787222e-05
-5.51315868937588e-05
3.03265152061559e-05
-3.45520289722856e-05
-2.32975987694081e-05
-2.62566874888589e-05
-1.59187492532097e-05
-1.37651017139327e-05
-2.20515097250537e-05
-2.92014407521843e-05
-6.01600869307012e-05
-7.37832259902796e-06
-6.38302119062684e-05
-4.43914269970417e-05
-2.81345054925382e-05
-2.10112756896856e-05
-4.84306132168964e-06
-4.19289726088298e-05
-4.0114433506219e-05
-1.59384580909755e-05
-7.68024435089559e-06
3.20030393933178e-07
-1.29568063845604e-05
-9.87392105812404e-06
-5.69885558504759e-06
-2.58588876965811e-05
-3.86504142844986e-06
-3.06029649111643e-05
-4.17898976086485e-05
-3.79416247631713e-05
-6.54745605735532e-05
-4.57927639134133e-05
-2.81990879949896e-05
-5.79076665756672e-05
-2.02799086475121e-05
-3.61426635096524e-05
-3.55310059518543e-05
-2.87640268805825e-05
-1.94894866152164e-05
-1.46489456503182e-05
-4.52586031367968e-05
-2.16523799634755e-05
-4.02919726551854e-05
-3.7135242536846e-05
-2.28119941848886e-05
-3.53286688253893e-05
-6.01527459967637e-05
-2.70169124818212e-05
-3.2931173922055e-05
-3.6357978442384e-05
-2.76549237436219e-05
-1.77140214846112e-05
-4.9492807178773e-05
-4.33977075074121e-05
-1.02379803017071e-05
-3.81762149520693e-05
-2.83564474989716e-05
-8.14015271317379e-06
-1.51085660315274e-05
-1.68165049366602e-05
-1.69706285100578e-05
-1.53379390980671e-05
-2.22768776575116e-05
-2.9491768879053e-05
-3.61187389614186e-05
-1.10662783458975e-05
-1.82906357575884e-05
7.45123777766509e-06
-3.99145817768064e-05
-5.66868872914771e-05
-3.52650780507773e-05
-3.340282919877e-05
-4.15309267486679e-05
-1.62353577762145e-05
-3.05335777875262e-05
-3.92590315878169e-05
-2.96646073529777e-05
-3.5045710360295e-05
-2.50578186640701e-05
-1.89920000031856e-05
-1.02449911676835e-05
-2.16258675452138e-05
-6.09550875477087e-06
-1.96461239255929e-05
-1.83928687651232e-05
-3.50777098781018e-05
-3.14660645072035e-05
-7.2719739822584e-06
-2.83771467867403e-05
-2.0494414719336e-05
-1.96325382420387e-05
-1.96911032671558e-05
-4.27429943946481e-05
5.33528857741372e-06
-4.29573068249064e-06
-3.35192678173902e-05
-1.40471477298312e-05
-2.81014992954337e-05
-2.19858262660594e-05
-3.74840736968036e-05
-2.90166568296458e-05
-4.38154159052513e-05
-3.35722003546139e-05
-4.48400713135469e-05
-1.57673145322558e-05
-3.64264672334222e-05
-1.5040240853229e-05
-2.52354555362105e-05
-4.204500753152e-05
-1.25637403889267e-05
-2.25882533795199e-05
-4.32303678508796e-05
-2.22768259429412e-05
-5.02095229325451e-06
-6.0804077506979e-05
-2.9325445213366e-05
1.3105304332803e-05
-8.15239886879359e-06
-4.47117438836944e-05
-1.92933027961475e-05
-3.49952349197326e-05
-4.43025022026912e-05
-2.77445894898141e-05
-2.72755842999662e-05
-4.91396032504416e-05
-2.06522930264123e-05
1.27865746190605e-05
-6.38598853148906e-05
-2.16611088158261e-05
-3.24709308901261e-05
-3.21104242553109e-05
-5.7794207056669e-05
1.29617681958357e-06
-2.59537648647611e-05
-2.18788027232667e-05
-1.99411977483575e-05
-5.34656912014651e-05
-2.6390206802779e-05
-3.05626796814024e-06
-4.89389029607634e-05
-5.11204426999621e-05
-2.19622801242031e-05
-2.64683023437832e-05
-2.54976726436828e-05
-3.2065006884554e-05
-1.48643302651363e-05
-3.25960125457789e-05
-4.96802337397972e-05
-1.61141737020019e-05
5.39260752311287e-06
-2.75716372722468e-05
-2.24446683971812e-06
-2.81814999799269e-05
-5.3982371404012e-05
-8.06644131161583e-06
-2.01161885587673e-05
-2.90555223910334e-05
-3.57595222927943e-05
-8.84576405552026e-06
1.06111128480094e-06
-4.41969384850982e-05
-3.14555306116906e-05
2.35416765803374e-06
-9.41959535705478e-06
-8.65129067254206e-06
-3.41162867768619e-05
-4.64010782417429e-05
1.97036726712662e-05
-3.55987932147194e-05
-5.4150770397843e-05
-5.26028506555238e-05
1.84973000954605e-06
-2.98551549319768e-05
-6.23376401375425e-05
-5.18227777640312e-05
-4.29569693681607e-05
-1.86804566524646e-05
8.31343268375468e-06
-2.60696870031206e-05
-2.62587272367566e-05
-2.37613482770907e-05
1.57522004618756e-05
-3.03018131478044e-05
-3.35241011221606e-05
-2.31036150388659e-05
-3.1089363987172e-05
-4.38333711144981e-05
-2.88784251211078e-05
-8.97525216427184e-05
-6.00784161922469e-05
-6.8162980517883e-05
-4.74777661863305e-05
-7.97713498396774e-05
-2.79461639111094e-05
-4.34625867192431e-05
-3.53961014101951e-05
-1.65303296615199e-05
-3.37746269196208e-05
-3.15364353056174e-06
-1.30221471424275e-05
-1.43738706351996e-05
-3.99073581495262e-05
-3.07391707497251e-06
1.18288793213115e-05
-1.17896408738112e-05
-3.89767092610232e-05
-3.36200301469753e-05
-4.40740009844556e-05
-7.05780717522007e-05
-4.73472737917244e-05
-2.21343235540198e-05
-3.61173208511054e-05
-3.32743620201431e-05
-3.51555745827781e-05
-7.43105680122921e-05
-2.86494413383381e-05
-9.99234478250995e-06
-2.19986289490581e-05
-4.00034650833833e-05
1.70449585091395e-05
-8.29099404353373e-06
-2.24834876815938e-05
-1.4108982915841e-06
-1.75326530055861e-05
-4.1503789793014e-05
-4.76898851020852e-05
-2.9809051272825e-05
-5.67082972012889e-05
-3.03475921901674e-05
-3.75457302993601e-05
-5.45159781275665e-05
-5.41958211394565e-05
-4.11348088928948e-05
-3.24247281407369e-05
-3.14625827631124e-05
1.52538068812564e-05
-2.69416297037509e-05
-1.39665971392727e-05
-4.70180179740405e-07
-1.52791130041917e-06
-3.33682332759095e-05
-1.83954191009374e-05
-1.14048604567165e-05
-3.54154303806184e-05
-2.96332315648298e-05
-2.42371769699484e-05
-1.97148481076357e-05
-5.46207248195141e-05
-1.92217535087326e-05
-2.1676885841648e-05
-9.64980205034329e-05
-6.22344376725591e-05
-1.90740724614284e-05
-4.68061218081315e-05
-2.0707060278454e-05
5.41992854935781e-06
-8.12295559853055e-06
-1.92126085389177e-05
-4.59166720674866e-06
-9.37992614597109e-06
-6.55128677996153e-06
-1.23613861546331e-05
-4.94003023885191e-05
-6.81605615054297e-06
-3.15120396264407e-05
-3.92402283500653e-05
-3.51622297443659e-05
-2.22545745355558e-05
-6.09107695689463e-05
-5.09375911657807e-05
-4.03824347662517e-05
-3.98870033266763e-05
-5.01780962397958e-05
-1.10965558717975e-05
-3.11053863569299e-05
5.81932533460558e-06
-5.84598452082575e-05
-3.74055758405606e-05
-3.81460668187005e-05
-4.02898861728708e-05
-2.56964727139673e-05
-2.30806556133772e-05
-2.95439058187243e-05
-4.6009938656296e-05
-5.7394250126965e-05
-1.69000318883728e-05
-3.3778841786388e-05
-4.01125001451307e-05
-1.50391571730318e-05
-2.95149219154982e-05
-8.13056278034703e-06
-3.8463632867364e-05
-1.91985231283435e-05
-2.34943296478111e-05
-2.87247677105634e-05
-1.05810621182641e-05
-2.20102490376764e-05
1.18095158224453e-05
4.54306924647833e-07
-1.7153820745408e-05
-2.22789849707824e-05
-3.02625794841788e-05
-3.71576357664879e-05
-2.67091936048378e-05
-3.21877835364633e-05
-3.41702378121823e-05
-2.62033542062246e-05
-5.49616503429555e-05
8.30999399788246e-06
-5.18602015839334e-05
-3.89115622428756e-05
-3.84764484274303e-05
-4.35055199180181e-05
-1.59186315980038e-05
-2.65562101891636e-05
-1.85122064703157e-05
-4.79977772938474e-05
1.57222221870405e-05
2.50447253545978e-06
-1.32866237181484e-06
-5.14880012857808e-06
-3.15493910943822e-05
-5.03695379535407e-05
-3.82776993955725e-05
-7.43048448078615e-06
-3.29429665036233e-05
-6.46132451761461e-05
-1.19102461336226e-05
-1.41911845393686e-05
-6.91030046365659e-05
-1.75043929545845e-05
-2.76401192613282e-05
-3.92907619838643e-05
-3.48186285203542e-05
-2.11857327783992e-05
-5.25024692984724e-05
-4.15527319499925e-05
-5.48482998863408e-06
-3.19110277345264e-05
-1.32463546788642e-05
-4.22193342671415e-05
-1.29734773530479e-05
-1.7532507672335e-05
-3.58326951396959e-05
-1.28736514247946e-05
-4.41190679755136e-05
-9.52136102192523e-06
-3.35979798875464e-05
-4.34316247446808e-05
-5.66485021508057e-05
-2.67501460878243e-05
-6.57083991468161e-05
-3.25313889465147e-05
-9.17398772107238e-06
-4.11858946244369e-05
-1.51389863000533e-05
-1.55554814499424e-06
-8.3979187135055e-06
4.32049222101567e-06
1.06106868389478e-05
-2.79862008048089e-05
-1.85769014345297e-05
-3.44189731189147e-05
-1.01836740022997e-05
-1.4296922707285e-05
-4.37361141893854e-05
-2.17424926666089e-05
-6.43258162017081e-05
-4.86197119295573e-05
-3.85108727987238e-05
-4.12268691464623e-05
-4.53989686753191e-05
-1.61610866686622e-05
-2.05743897192396e-05
-4.71573279995697e-05
-3.43263176782833e-05
-2.17257627906376e-05
-3.53576237340589e-05
1.41435105718832e-06
-1.95811902121565e-05
-1.97394534126419e-05
-5.43585159906962e-05
-2.53406512585899e-05
-2.11826769886143e-05
-7.34072339210148e-05
-3.52651684253992e-05
-1.22398869126963e-05
-4.05661588165837e-05
-6.89797842077235e-06
-2.04566624675314e-05
-5.39164574336518e-05
-6.10290623538328e-05
-2.86460552956813e-05
9.43250746441362e-06
-3.37669985973625e-05
3.97070986038702e-05
-2.2191235291677e-05
1.81999395162476e-05
-5.86950673186603e-06
-1.44779719617861e-05
-2.80865296583309e-05
-3.28948600335648e-05
6.05612660882844e-06
-2.08441817805541e-05
-3.95300366937489e-05
-5.08429548952373e-05
-5.33083497982851e-05
-2.75059272343496e-05
-2.53144134781709e-05
-4.06314102142675e-05
-1.48434762781459e-05
1.47976174098322e-06
-1.74631185768473e-05
-3.32213712419046e-05
-9.55628152120844e-06
-2.03842760233561e-05
-1.4238466893393e-07
-6.20856457442256e-05
-7.16797149701638e-06
-2.43889240657449e-05
-2.88835242951877e-06
-9.82893973076171e-06
-2.28355305353048e-05
-3.63856136029172e-06
-2.73632251420967e-05
-2.32788665604911e-05
-6.39105583249456e-05
-3.39836770448512e-05
-1.71521309099672e-05
-4.14489241989985e-05
-5.98880934201076e-05
-1.51533796155654e-05
-4.0145211612868e-05
-4.28859855104207e-05
-9.7647849696259e-06
-2.29670838881926e-05
-1.44188858967577e-05
-1.50779857099062e-05
-1.20041451522864e-05
-3.2548508521575e-05
-1.90896261010043e-05
-1.266231086527e-05
-9.45643386121045e-06
-3.88344951472873e-05
-4.19620604132374e-05
-6.32558995029026e-05
-1.96618615500696e-05
-3.19767198817305e-05
-4.51592574402236e-05
-2.33845366784266e-05
-1.94076974276059e-05
-1.08890617936504e-05
-3.1163045093453e-05
-3.86809176256812e-05
-1.18658212406058e-05
-5.19478064802334e-05
-5.83681504894553e-05
-2.47153056529809e-05
-2.47307403360839e-05
-7.54312620427351e-05
-6.76111325753048e-06
1.4045086819025e-05
-3.21293640335364e-05
-6.33042827928824e-06
-2.63890261459934e-05
-6.73957504170097e-05
-1.626519057901e-05
-1.07862571726892e-05
-2.08682866884087e-05
-2.15321946933913e-05
-1.45998584456431e-05
-1.44711133984217e-05
-3.84310832638819e-05
-4.31531201649369e-05
-2.60012855345763e-05
-4.41256343036203e-05
-1.40907765111018e-05
-9.31800997137947e-06
-3.57742894282851e-05
-8.82768918118471e-06
-1.72192454452797e-05
-3.81422650492353e-05
-2.47699590401519e-05
-9.42136811194564e-06
-2.02232356080337e-05
-4.83643593705281e-05
-3.11967965640939e-05
-1.42539321286146e-05
-4.87864145442593e-06
-4.59578418280551e-05
-4.08154317168951e-05
-1.12841055341754e-05
-1.89976866512092e-05
-1.35926157290212e-05
-4.02881258722949e-05
-2.48377277204349e-05
-1.37276617979613e-05
-3.451665815466e-05
-5.06249882197653e-05
-4.73433320129512e-06
-3.44091466425283e-05
-3.76107300142811e-05
-3.19393160926806e-05
-1.67608032602703e-05
-3.23752319177777e-05
-4.03354689110901e-05
-1.99393154017816e-05
-5.19296346273364e-05
-7.07382306274789e-06
-4.15879570160808e-05
-2.29670726186807e-05
-3.10936736876226e-05
-2.28719910242428e-05
-3.54598959944651e-05
-2.35482338817867e-05
-4.2973294952174e-05
-1.2888907663697e-05
-4.00009123602611e-05
-2.96521073877051e-06
-1.05103028991837e-05
-4.16887101055223e-05
-3.08832503901769e-05
2.94983596649657e-06
-4.67675870527977e-05
-5.09529768734925e-05
-6.19189895256721e-05
-3.52216461966936e-05
-4.95752582029322e-05
-2.43026391221879e-05
-2.35411111812525e-05
-4.79303761233323e-05
-3.69844742798873e-05
1.41559597599034e-06
-5.08487973096351e-05
-1.51246940465252e-05
5.88464782139275e-06
-5.80747176615907e-06
-1.52164833361506e-05
-3.03073879257304e-05
-3.17178916351792e-05
-5.78030554754237e-05
5.18718050015974e-06
-4.42309683146249e-05
-4.67662575063542e-05
-2.96683608730206e-05
-7.91224361069661e-06
-3.54368676926471e-05
-2.57762764898851e-06
-1.09754723112765e-05
3.87074740535684e-06
-1.39757398737375e-05
-4.18456723863e-05
-2.40238077722044e-05
-1.53902648034443e-05
-1.81068542372291e-05
-2.00822804500874e-05
-4.43163297639455e-05
-3.39491517410033e-05
-3.27547461450272e-05
-5.06995386196796e-06
-2.41716216283665e-05
-3.52572699588142e-05
-3.54397904363223e-05
-2.99614100925484e-05
-2.24949865298217e-05
-2.17402233829419e-05
-5.41115986002964e-05
-2.73502115335754e-05
-5.28794351752961e-05
-1.41048650545281e-05
-1.09513298550394e-05
-1.40737263069923e-05
1.2101129764953e-05
-2.20017147161197e-05
-2.12617500189064e-05
-4.89101215879647e-05
-3.83461335944282e-05
-2.19967243309827e-05
-1.77635687730405e-05
-3.20843160728755e-05
-2.69706458336863e-05
-2.78740407869661e-05
-6.1303451164631e-05
-5.50977668559519e-05
-4.35759002214411e-05
-4.62737279697651e-05
-3.31559926839591e-05
-5.01909828806671e-05
-1.7720114128424e-05
-2.74326627777954e-05
-1.14104200179889e-05
-1.72969722710419e-05
-3.27065234550193e-05
5.89909344225169e-07
-3.3331734167575e-05
-2.08162999279914e-05
-3.30802427549655e-05
-3.20258678551499e-05
-2.47443064776478e-05
-2.95978686690032e-05
-3.62808772047831e-05
-4.53312959732892e-05
-5.80989652899121e-05
-4.4067604318165e-05
-3.09099567445238e-05
-5.3362727856492e-05
-3.33483213399633e-05
-4.68947082611399e-05
-5.91466004968908e-05
-2.91792060389175e-05
3.98248050927262e-07
-1.90391350652871e-05
-2.68626084226072e-05
-3.82557744783368e-05
1.43962479624464e-05
-2.20327697419982e-05
-2.34373121240424e-05
-1.33533725243616e-05
-3.84265026772054e-05
-2.32749400793889e-05
-1.25426146624579e-05
-5.00785534084635e-05
-3.92955768038245e-05
-6.13886868760309e-05
-4.73489702907075e-05
-3.3278464301473e-05
-5.37467076969568e-05
-3.81746281402946e-05
-3.75559201502915e-05
-2.17571447935888e-05
-4.16991664114768e-05
-1.31760388019553e-05
-1.71103119628129e-05
-1.28167492433692e-05
9.79075345311088e-07
-1.87019856730958e-05
1.02677787696751e-05
-3.77959198139413e-05
-3.96010525377537e-05
-5.47134849878162e-05
-2.86888221713304e-06
-6.21742794624965e-06
-3.9111395839982e-05
-1.17879081695781e-06
-2.30712516954193e-05
-3.73095526171517e-05
-2.15761893462537e-05
-6.61947157207299e-05
-4.36892285557518e-05
-3.54939879875026e-05
-5.97126091511954e-05
-2.64448570077058e-05
-3.82109841466688e-05
-2.69514856099149e-05
-3.71038735027745e-05
-4.21607932649019e-05
-2.86979159972817e-05
-3.45259174750377e-05
-7.23406675851708e-06
-4.6581112819923e-05
-5.0107926400781e-05
-2.46393998653673e-05
-3.7231571023257e-05
-4.31351479592849e-05
-2.11161554916278e-05
-6.47437004341898e-05
-7.36839396672006e-05
-2.95813291031928e-05
-1.87978599188667e-05
-1.76165113797612e-05
-1.74119567332079e-05
-1.42710701901056e-06
-1.15568654917954e-05
-1.82254758671038e-06
-2.93328557252241e-05
1.88343179724052e-05
-2.74728374156936e-05
-1.65245806080439e-05
-2.4336620495964e-05
-4.18059453552204e-05
-2.7956367505351e-05
-7.5722175526578e-05
-4.79646215551582e-05
7.0727050024471e-06
-7.88894942830933e-06
-6.81153459771278e-05
-2.07688438354003e-05
-2.57039581224035e-05
-3.11860759007746e-05
-4.15825263721548e-05
5.3848743805587e-06
1.66197459159647e-06
-2.49103446567114e-05
-4.53735879404143e-05
-3.21566365101609e-05
-2.19150996817128e-05
-6.10564553288487e-05
-4.13481170755025e-05
-5.90433871124679e-05
-3.61884865528901e-05
-1.87217588288752e-05
-4.63490332019953e-05
-6.87290131547075e-05
-4.53027917224582e-05
-4.1882661257703e-05
-3.01081513648153e-05
-3.39673198046945e-06
-2.07114109388588e-05
-3.2305562270878e-05
-1.09999506126339e-05
-2.67774918764751e-05
-4.69558181504711e-05
-2.9756353860824e-05
1.29398195880897e-05
-6.4867580219473e-05
-5.30974613370693e-05
-2.96038455550577e-05
-6.21336387845776e-05
-3.99874088146101e-05
-1.38991953880347e-05
-6.53988792157506e-05
-7.87540768859411e-05
-2.80988606675418e-05
-4.52677464524043e-05
-3.82931465621919e-05
-3.10846702651545e-05
-1.33120805907388e-05
-3.41231994712151e-05
-4.93010738235005e-05
-1.73242912155497e-05
-3.70880547114467e-05
-2.76269828160984e-05
-2.21816890109249e-05
-4.57941594827027e-05
-3.0803973752687e-05
-9.51152939169102e-06
-3.42647578070009e-05
-1.54717229314801e-05
-2.58049142470795e-05
-1.517974608116e-05
-4.9776060680647e-05
-1.50475843074486e-05
1.35436100894285e-06
-4.77569981732354e-05
-5.12118544696436e-05
-2.41142196878165e-05
-1.08489761584236e-05
-5.4931448878636e-05
-1.46088943487152e-05
-1.73124489409961e-05
-5.51052672553918e-05
-1.69002610924425e-05
-1.91915935045288e-05
-7.44756861209461e-06
-4.08851749479612e-05
-8.8247627221901e-06
-5.16086376935198e-05
-9.03098390150543e-05
-2.04239198927841e-05
-3.7031236499632e-05
-5.18634615932786e-05
4.8773424867557e-08
-4.86986305854546e-05
-4.22156462866263e-05
-5.15718139067496e-06
-2.7013378085067e-05
-2.62293057124944e-05
-5.48469087255083e-05
-1.5406560427473e-05
-1.68074176289834e-05
-6.15195952284341e-05
-1.27445100061247e-05
-4.35688478586769e-05
-2.78883623189024e-05
-4.30339551069625e-05
-3.4747487184606e-05
-4.12661287580851e-05
-4.91126118166534e-05
-4.6549686809406e-06
-6.50524941069717e-05
-5.04994627173133e-05
-5.95154845734288e-06
-2.68730938794503e-05
-2.67699262903459e-05
-3.50646897111401e-06
-2.26862775272877e-05
-3.49700338450216e-05
-1.21940436936341e-05
-4.3328312100634e-06
-2.05674763067357e-05
-1.59895853616915e-05
-3.15059307168636e-05
-4.08468251397695e-05
-9.8865576277113e-06
-5.37236131751891e-05
-4.62052046363615e-05
-5.88398848704445e-05
-6.17537476031582e-05
-5.82881975384789e-05
-4.84429966307897e-05
-5.91023326299984e-05
-5.99536324641649e-05
-2.92307818773428e-05
-2.3906400472182e-05
1.13053470804546e-05
-1.06320961412889e-05
-1.74921184757765e-05
-2.56909916962911e-06
-4.0399811439816e-05
-2.70883966680089e-05
3.145096802014e-06
-3.77085091946261e-05
-7.56691785449522e-06
-3.65134812117297e-05
-4.25245875391477e-05
-3.00935543038802e-05
-3.26932022322182e-05
-1.97711386774417e-05
-3.62752016323845e-05
-6.52729276517682e-05
-2.49410449931628e-05
-7.21952816056376e-05
-4.30453133808331e-05
3.53741917989615e-06
-2.33923133193786e-05
-3.79299033007039e-05
2.24682189282148e-05
-8.60318719502584e-06
-2.63308676417763e-05
-4.98486997814728e-06
-1.76694705044992e-05
-6.71007768535801e-05
-1.92732494333087e-05
-8.41517890863933e-06
-4.23696265756075e-05
-5.67318187845593e-05
-2.29343225105462e-05
-6.56132558383291e-05
-4.00815366793783e-05
-1.71489397634254e-05
-7.91260009160473e-06
-6.65743384679833e-05
-1.37094158386029e-05
-2.3725179933616e-05
-5.23687187574358e-05
-1.01135189344375e-05
-4.17484322374116e-06
-6.62604776602883e-05
-1.49652888194142e-05
-2.30461596376534e-05
-2.60863800709367e-05
-5.86742169379599e-05
-1.53485542688805e-05
-5.48227740044223e-05
-6.71072820232571e-05
-5.46100996739685e-05
-2.73537210508217e-05
-5.42272800864344e-05
-3.46195755494251e-05
-6.02956930726427e-05
-6.01629119010386e-05
-2.55275530394982e-05
5.61617272801984e-06
-5.27876816179653e-05
-1.97221993667508e-05
-3.36088339871281e-05
-1.69306917177963e-05
-1.64007083144264e-05
-1.1654042015955e-05
4.5659627266158e-06
-2.60702161876316e-05
-2.20978165873563e-05
-2.74210091952296e-06
-7.23736669491108e-05
-4.87018940725823e-05
-1.68893064606588e-05
-2.66686336287006e-05
-5.21029718843198e-05
-4.9872571808798e-06
-6.51708053497004e-06
-2.68293306426177e-05
-2.28661202430344e-05
-2.3089330464902e-05
-2.7689730148731e-05
-1.09599992754061e-06
1.48776597358488e-05
-2.59157463017837e-05
-2.31665954927016e-05
-3.22616311184068e-05
-3.36464055196606e-05
-1.83943777051125e-05
-1.37435583241682e-05
-5.94774058526823e-05
-2.34451824027255e-05
-3.16906396074767e-06
-3.66497830066368e-05
-5.66784207055299e-05
-3.62547676720745e-05
-3.12556954896475e-05
-5.13494766514573e-05
-1.75799315267047e-05
-1.28473226842266e-05
-6.16135500582692e-05
-1.1410116913967e-05
1.07527542498808e-05
-6.37951540477148e-05
-5.38832072915102e-06
8.48456938440164e-06
-3.8570290669049e-05
-5.50039312131726e-05
-2.94782917848934e-05
-5.38779363253112e-05
-3.06315650704504e-05
-3.52696591255917e-05
-3.93434178625729e-05
-5.64287739293944e-05
-3.02612905956594e-05
-2.82175386645197e-05
-2.44508924553498e-05
-1.6860477767054e-05
-1.45046194363053e-05
-1.00114709585977e-05
-1.25989947773982e-05
7.02123108050111e-06
-4.59053324316394e-05
-6.13750817002288e-05
-1.42554871304802e-06
-4.50097965328266e-05
-5.96034054400637e-05
-1.02647402676616e-05
-4.07983421766642e-05
-4.3284952557723e-05
-7.17343921630216e-06
4.09310117526335e-06
-8.76356335989378e-05
-5.24387130906848e-05
-3.76504055625309e-05
-3.11659101527172e-05
-8.99566969269667e-06
-4.04742496621067e-05
-3.74113892025951e-05
-1.28962273441772e-06
-3.19212646598538e-05
-3.74132134836952e-05
-3.530684735164e-05
-2.86652974698885e-05
1.67712548871415e-05
-4.75258080890759e-05
-1.19919870848054e-05
-6.30570578840329e-05
-5.74999106149826e-05
-1.37992142452139e-05
-3.28976735238851e-06
-2.5926793237557e-05
-2.23132663493495e-05
9.1515833701889e-06
-2.48453042588077e-05
-3.33797768602988e-05
-1.66159157797645e-05
-2.18916093586802e-05
6.6593899846083e-06
-3.76314029727262e-05
-2.88413180249104e-05
-2.73173599650306e-05
-1.808575670556e-05
-2.25319325419671e-05
-3.90368538194947e-05
-2.75336423411779e-05
-2.51747201613669e-05
-6.70110584674128e-05
-2.86526604929284e-05
-5.23274951342206e-06
1.4554188358727e-06
-2.13683504711447e-05
-3.75192676236895e-05
-2.0750406501247e-05
-4.63411781733015e-05
-6.79944888412072e-06
-2.22528969102642e-05
-4.74756736166128e-05
-1.96110321948148e-05
-3.75928528425003e-05
-3.28816710695856e-05
-5.82678644903989e-05
2.46146744949336e-05
-4.23956846106606e-06
1.89914865352987e-05
-3.29096148225792e-06
-4.29520789010664e-05
-1.57005880782175e-05
-1.71720442324359e-05
-9.89626608554115e-06
-7.03279347634336e-05
-1.76203587483179e-05
-3.00260218432865e-05
-2.05063813466061e-05
-3.4727395153207e-05
-5.69199791363273e-06
-4.07802402222191e-05
-3.26562196290165e-05
-1.81471046986266e-05
-3.83350930492723e-05
-5.22671774449167e-05
-1.96030561780055e-05
6.47184158223053e-06
-2.93467767933065e-05
-1.04875870493694e-06
-3.78706504643607e-05
-3.85704681556335e-05
-9.47209421364969e-06
1.17672344660964e-05
-1.43297424265069e-05
-2.21995958839676e-05
-2.10446889546678e-05
-2.52327861037732e-05
-7.21270022090355e-05
-3.33272544468023e-05
-5.63645730497812e-05
-9.29702301270276e-05
-1.46137200554081e-05
-3.87406972638926e-05
-6.01235694935455e-05
-6.86697870563835e-05
-6.67853914331157e-07
-2.154112090042e-05
-2.51455940183426e-05
-4.10996399678003e-05
-6.50759785468498e-06
-4.17167196975546e-05
1.4694106152657e-05
1.04819487044635e-05
-5.0324535170384e-05
-4.02298096023911e-05
-9.12786930601969e-06
-3.6995685101274e-05
-5.29854698660583e-05
-2.46152681563954e-05
-1.72524174486837e-05
-2.97882259047991e-05
-6.20962287105865e-05
-3.31065848383444e-05
-3.57385146009346e-05
-3.62621118753568e-05
-9.49305011599488e-07
-2.18327484911199e-05
-2.23442793569314e-05
-1.35485904505545e-05
-1.73035849224476e-05
-6.97478594730419e-07
-2.65865616635925e-05
-4.3759353946917e-05
-1.60518978077959e-05
7.52620205937396e-06
-2.84856936793587e-05
-4.3738223911197e-05
-2.75173808325655e-05
-5.44283364936176e-05
-3.83810419016555e-05
-8.12498533099747e-06
-1.71544352490104e-05
-4.02772568804594e-05
-1.80672435132163e-05
-1.1350534626072e-05
-3.44169363517763e-05
-1.62860859972888e-05
-3.01979193479821e-05
-4.62105554063874e-05
-4.04722449915326e-05
-1.1420736505496e-05
-2.44675274803445e-05
-5.18114606720003e-05
-2.12255738946918e-05
-3.54109140524979e-05
-2.60022984829765e-05
-3.61666984756746e-05
-3.99343532130567e-05
-6.16062606794412e-05
-3.54950778524268e-05
-5.12745956042334e-05
-3.61076711617098e-05
-5.5643633344926e-05
-3.90672777142405e-06
-6.0510971557653e-06
-3.94074036313181e-05
-1.69275839041858e-05
-7.78936450195929e-06
-6.56202548027867e-05
-3.28429640561521e-05
-1.58061518749462e-05
-5.81989424131942e-05
-1.74741444539548e-05
-4.44669434678416e-06
-2.41490100333708e-05
-6.0075067505371e-05
-2.93433250304225e-05
-3.92770245067322e-05
-7.70325710123828e-05
-4.11780741028357e-06
-4.93574344417896e-05
-4.19739321246304e-05
-1.03739579523635e-05
-2.20866520233132e-05
-3.91880263542306e-05
3.07442378450609e-05
-8.79897213115038e-06
-3.76937790679186e-05
-4.81878406677513e-06
-5.06622750762528e-06
-2.29957133436105e-05
-1.63125511261804e-05
-2.89439568370177e-05
-6.62182366320048e-05
-6.25295452540657e-05
-3.97953107333838e-05
-5.7384630446262e-05
-7.87923172796915e-05
-2.75317636800352e-05
-5.18700841362499e-05
-5.30012699179138e-05
-2.3848055186571e-05
-2.16080655674533e-06
-3.23885964518785e-05
-1.94861152906658e-05
1.7264786497732e-05
-2.56178782989813e-05
1.6683796431866e-06
2.13513655403721e-05
-2.31714863001485e-05
-1.74006940522137e-05
1.69297899606628e-05
-4.38547069872808e-05
-6.66911408943345e-05
-1.46382019688422e-06
-3.11420813524817e-05
-7.18617105708339e-05
-1.18639626307276e-05
-6.21460948883336e-05
-7.20406870545065e-05
-4.40756715213452e-05
3.94207989472399e-07
-4.49364096452708e-05
-2.63830400464553e-05
-6.09721328487247e-05
1.69015416796126e-05
-3.31630509583598e-05
6.36064974388567e-06
-1.4467984936486e-05
-3.74501708977784e-06
-9.2408458212683e-06
3.87718155908117e-06
-8.79100870366638e-05
-5.61501229229995e-05
-2.94289790601057e-05
-1.71400787995962e-05
-5.73013362907802e-05
-4.12286709621487e-05
-5.06457836624673e-05
-4.48007123383252e-05
-2.83700286618837e-05
-7.10582010008125e-05
-2.35532733193441e-05
-6.98298592259754e-06
4.05024936015979e-06
-2.90989840097223e-05
6.72280681724813e-06
-1.19844358648308e-06
1.53672338019489e-05
-3.019969380203e-05
4.31594461362566e-06
-5.21231364545444e-05
-4.68087338822312e-05
-9.05173731878111e-06
-2.43280497442695e-05
-4.99636744109972e-05
-4.42962114279774e-05
-4.9067975351755e-05
-3.95494189899016e-05
-5.0747017253245e-05
-2.15698900354317e-05
-2.03805902983083e-05
-4.8173730303829e-05
-6.57612529327016e-06
-7.16573917671387e-06
8.01293270740357e-06
-1.02712521255604e-05
-2.7126448851129e-05
-3.46977714325765e-05
-2.23255237953415e-06
-5.69790374989029e-06
-2.94312704657409e-05
-3.21896043851015e-05
-1.91121818795111e-05
-3.20248924908367e-05
-4.18642260673988e-05
-5.4207823180348e-05
-3.37634757710734e-05
-4.31062976944254e-05
-2.15457379167219e-05
-1.19247275405471e-05
-1.75908449934915e-05
2.01811126295261e-05
4.95954258332287e-06
-2.99154426433513e-05
-9.52718496937422e-06
-2.02045558681455e-05
-2.05609121382179e-05
-3.81809419357717e-06
2.24464046072891e-05
-5.16037168534317e-05
-1.49164342720608e-05
-1.74425580727817e-05
-5.38679723574225e-05
-4.64949115694329e-05
-1.7500718884726e-05
-3.94645920798365e-05
-3.61644157207553e-05
-5.25135190772208e-06
-1.14209154410811e-05
-2.82230099360764e-05
-7.52195119905136e-05
-1.91947986789365e-05
-5.70617211222901e-05
4.96351579145688e-06
-1.97997276894484e-05
-5.36895783943535e-05
-2.26615382827624e-05
-1.07855580095438e-05
-6.74499815349223e-05
-2.38039695782076e-05
-3.76984614711924e-05
-4.99088107421942e-05
-3.08889971218263e-05
-3.29397351551067e-05
-1.49498948462298e-05
-1.71598132616068e-06
-2.81992825418923e-05
-7.14413822434215e-06
-2.61773683227923e-05
-1.30159769415588e-05
-2.64231495591098e-05
-1.42932382529215e-05
-5.5601283911832e-05
-1.36575463611796e-05
-2.94721018042084e-05
-7.39778668137241e-05
-4.27500654881898e-05
-9.12057586677727e-06
-1.50078803803842e-05
-1.35613361496837e-05
-3.33713807697649e-05
-1.45653034592742e-05
-5.84582998939323e-05
-2.74969591213171e-05
-2.69240280577971e-05
-3.73344235046957e-05
-2.13349107236356e-05
-3.46776545037684e-05
-4.90068791906083e-05
-3.2800177894447e-05
-2.44436311094823e-05
-3.45205992872006e-05
-2.77702633712086e-05
-3.32203027111445e-05
-2.40390751885577e-05
-4.09711720493936e-05
-8.94808084938096e-06
-2.10047172424754e-05
-1.43665332907732e-05
-1.32405185892858e-05
-3.97974686143038e-05
-4.48399227999703e-05
-1.03635343878551e-05
-3.0783030910872e-05
-1.693763127823e-05
-5.84146754394336e-05
-4.78263711706172e-05
-3.25677433881305e-05
-6.89565269022455e-05
-4.1145296087658e-05
-2.95574142599482e-05
-2.47353696985769e-05
6.66140615330776e-07
-3.7479876019668e-05
-9.10230964033395e-06
-1.29241583625007e-05
-3.36713493400276e-05
-3.44440467665372e-05
-2.34868636338439e-05
-2.04214238736343e-05
-2.65255110079225e-05
-5.53544953325777e-05
-1.56964239284052e-05
-3.43740343949106e-05
-5.78411791777661e-05
-4.147463636728e-06
-5.24452988188142e-05
-7.23105936010365e-05
-4.42825468087876e-05
-6.82079229219395e-05
-5.81637985654233e-05
-1.4624666550142e-05
-1.97414842775391e-05
-1.86509439195332e-05
-8.04873336699134e-06
-7.80554424972829e-06
-5.29324229638714e-05
-1.96613117379472e-05
-8.90327065865778e-06
-1.25390985982113e-05
-1.85429592325595e-05
-4.93144604619695e-06
-5.46507812937352e-05
-3.64683977325382e-05
-2.09402627685602e-05
-5.54819915847817e-05
-6.06289729796979e-05
-4.46649583378846e-05
-1.8866913425316e-05
-4.57414901538e-05
-3.74226021833488e-05
-4.34476265208217e-06
-3.14111871113489e-05
-3.11812651630691e-05
-3.24335411506814e-05
-5.39937163474991e-05
-2.98383615686164e-05
-3.42370596505623e-05
-2.12499695501895e-05
-9.80630468911289e-06
-2.42057845677301e-05
-3.31608203533978e-05
-3.42417293009013e-05
-2.80473945048494e-05
-5.6635460080026e-05
-3.32276054759231e-05
-2.65325034259671e-05
-3.27864341207645e-05
-3.13376103452828e-05
-1.6902204318682e-05
-2.08179663360445e-05
-1.72171416676186e-05
-1.5669124624148e-05
-1.35688657596461e-05
-2.49840262763526e-05
-1.53524435799392e-05
-2.73566169874137e-05
-2.45473584221066e-05
-4.84553723453746e-05
-9.40205122079387e-06
-3.4758546273577e-05
-1.89282399159804e-05
-6.26527022210562e-06
-2.41818381455352e-05
-4.94883311467868e-05
-2.34960889832006e-05
-3.2524613297637e-05
-1.69948633693091e-07
-1.90901623939415e-05
-2.51105097362617e-05
-3.91186015860724e-05
-3.60679747326615e-05
-9.89933048171254e-06
-2.29928459190521e-05
-1.25606680764562e-05
-1.63121690740315e-05
-5.44992043040535e-05
-4.13468456860625e-05
-5.22410494174818e-05
-2.50049891304871e-05
-7.10746186501293e-06
-2.20847097321199e-05
-3.69901037378259e-05
-4.37563307056639e-05
-1.12929204374136e-05
-1.21153938527862e-05
8.2782356022268e-06
1.89415449789925e-05
-2.31840868040961e-05
-3.07133809047037e-05
-4.30324612012679e-06
-5.63207575041023e-05
-5.64090706431886e-06
-2.89815590984271e-05
-2.71448030186979e-05
-2.81146305355066e-05
1.11644363222205e-06
-3.03605048361271e-05
-4.63099028258718e-05
-1.46828079117531e-05
-2.85056937903923e-05
-5.00222796805549e-05
-2.21243643925115e-05
-3.63585848983078e-05
-4.28090157278612e-05
-3.42956243184932e-05
-5.27954009373535e-05
-5.05094729781075e-05
-2.50827112787949e-05
-1.29909817931128e-05
-1.14421460545038e-05
-2.13078598608932e-05
-3.42245650917744e-05
-2.02512423425302e-05
-5.73224899950971e-05
-1.3723096475631e-05
-8.59523417074019e-06
-6.94171906957603e-06
-1.06022501898212e-05
-5.38373763975784e-05
-4.02643806197434e-05
-6.06072556575887e-05
-5.50156676359348e-05
-4.81919107505989e-05
-5.13838604821159e-05
-4.49770660881224e-05
-5.68926951425825e-05
-2.01961010605398e-05
-3.26698396380595e-05
-9.61429096560494e-06
-2.25686895576026e-05
-2.10306159960086e-05
-4.71480641765166e-05
-2.27382557282339e-05
-1.93406682499786e-05
-2.42778034687087e-05
-9.09191716066317e-06
-2.14650951626417e-05
-3.06847579041285e-05
-5.42848705617328e-05
-1.56388116784647e-05
-4.25075125480268e-05
-2.94353053922727e-05
-3.26461819929001e-05
-3.57238426955543e-05
-3.87285640282808e-05
-2.09261275867832e-05
-2.50643925513653e-05
-2.4021423104694e-05
1.24809952221915e-06
-1.02824387895115e-05
-7.63708196045442e-06
4.92279510163486e-06
-1.49098452128664e-05
1.19872092407622e-05
-1.42696867764571e-05
-4.01908425430351e-06
-1.83317650758788e-05
-2.85832109803272e-05
-5.80806651157527e-05
-3.65096274438988e-05
-5.65529430639179e-05
1.29407009884114e-08
-9.56703936336303e-05
-3.77420268422266e-05
-3.912462700115e-05
-3.03972899527198e-05
-2.0792518326673e-05
-2.51732075534052e-05
-4.06360284498199e-05
8.49259052290064e-08
5.63249620852287e-06
-2.83348337772924e-05
-1.11946826801559e-05
1.04962880188987e-05
-1.708651283917e-05
-4.60233820918349e-05
1.27362265373882e-05
-2.99555368222807e-05
-4.8087018226475e-05
-4.82902214980794e-05
-3.88796512894115e-05
-3.22657583401146e-05
-7.03706440231677e-05
-6.67062412474621e-05
-6.98433955144433e-06
-3.80996217115922e-05
-4.19640778619565e-05
-4.19469673278083e-05
-1.63143490834453e-05
-9.30464489291526e-06
4.3292762956376e-06
-3.54140386464014e-05
-2.87330020458418e-05
-2.5215975083621e-05
1.73414016691853e-05
-7.302775617733e-05
-2.94818105945624e-05
-5.7173594883465e-05
-4.04886212583546e-05
-4.13319829266668e-05
-4.90067278732536e-05
-3.13506699059943e-05
-4.26735050404197e-05
-6.15058539171145e-05
-2.29198189290151e-05
-1.19779267291988e-07
-2.8188134854447e-05
4.89240697008358e-06
7.52489369158015e-06
2.53476919864009e-06
2.27188476221588e-07
-3.19857890552076e-05
-1.44664273036642e-05
-2.3327229211837e-05
-3.0142710300003e-05
-2.39173946396156e-05
-1.79484138033837e-05
-3.58269018524539e-05
-2.7151538849586e-05
-3.90835604977546e-05
-4.74796762016566e-05
-4.14799843621646e-05
-1.99376363246851e-05
-2.1177590361713e-05
-1.8067213495322e-05
-2.68564628351866e-05
-9.22988864110558e-06
-1.748625692388e-06
-1.68993599722194e-05
3.50135354410609e-05
-1.06394364492207e-05
-5.0269617346763e-05
-3.29197522658582e-06
-5.14345900838302e-05
-1.74497400983283e-05
-2.27456109795348e-05
-2.78239124570481e-05
-7.0614151983531e-05
-2.19574881623559e-05
-6.17242633567461e-05
-4.40571831221514e-05
-3.70357045051832e-05
-4.88105205863968e-05
2.4458622449231e-05
-8.88796353901813e-06
-6.16175977025039e-05
-1.24371889768004e-05
-2.5364450130434e-06
-1.81313466275477e-05
-1.67335572588343e-06
-3.26358889227333e-05
-3.8077568373293e-05
-4.285216009012e-05
-2.70136686842311e-05
-9.89873440727064e-06
-3.27542338016257e-05
-3.69136375655292e-05
-5.26375075872724e-05
-1.56653266315182e-05
-6.78195134754887e-05
-5.56395054393256e-05
-3.61258625570735e-05
-2.24691294877103e-05
-2.02205107722908e-05
-1.32606321529458e-06
-2.84873711512517e-05
2.51895900468174e-06
-1.14606788267892e-05
-1.16056410811206e-05
-9.19572825802854e-06
-4.10270121531182e-05
-4.55704161488939e-05
-3.61581842915899e-05
-4.47241621105659e-05
-5.4775501893381e-05
-4.39417490854615e-05
-3.44292967187276e-05
-5.79439638594545e-05
-5.36310480565017e-05
-2.20244190385795e-05
-2.354382610067e-05
-4.94372830491868e-05
-3.57567968209017e-05
-2.07652943620452e-05
-1.27639602593127e-05
-1.76389944983651e-05
-2.07632914992218e-05
-4.0211480721284e-05
-2.17180181818818e-05
3.96395725027531e-05
-2.69104691206434e-05
-1.45306440660777e-05
-9.31635103870937e-06
-1.37631563391941e-05
-3.82531093582165e-05
-1.98425071596358e-05
-3.18003518026148e-05
-3.88383476115521e-05
-4.66376506826287e-05
-3.36574302443699e-05
-6.58586599656743e-05
2.67041130504549e-06
-2.46025577033508e-05
-3.85529299939529e-05
1.97347165151162e-05
-1.65233070845017e-06
-2.03607473951225e-05
-7.39383203546741e-06
-1.06499068278117e-05
-8.34759522410304e-06
-1.9179044816063e-05
-2.63668240633228e-05
-2.22592540288507e-05
-1.2784292275976e-05
-3.16276916982683e-05
-3.18909538532663e-05
-2.55408734135715e-05
-4.1683424667003e-05
-1.51278079851133e-05
-3.64858703560678e-05
-4.54119767023324e-05
-2.01139807070115e-06
-2.58418977949788e-05
1.25412731084339e-05
9.32264659124663e-06
-1.0988970819675e-05
-1.20716529153158e-05
-1.68251245458707e-05
-1.77555029133575e-05
2.54072989045285e-05
-2.39634937329967e-05
-1.10799174154288e-05
-4.95175806238691e-05
-6.37710530306172e-05
-6.02470439716931e-05
-2.82515234375061e-05
-5.25476240046921e-05
-3.42058129417482e-05
-5.30026950089597e-05
-7.71615912918718e-05
-5.53511210802604e-05
-2.56801659203018e-05
-2.47265172429134e-05
-4.22045043256235e-05
-2.88652855567115e-05
-4.52852174918182e-05
-4.54455097566047e-05
1.67894218416247e-05
-3.41090851332027e-05
-2.00159985326831e-05
3.43505649393652e-06
-2.89895316684818e-05
-3.41458522710403e-05
-5.48604007872516e-05
-3.72548600229636e-05
-4.867779403815e-05
-5.65350271556328e-05
1.24207692587189e-05
-4.7451260642212e-05
-4.13981787216803e-05
-9.65301019461484e-06
-3.46056958646232e-05
-2.12920548801659e-05
-4.37851548898487e-05
-1.44794233768713e-05
-4.82073120741006e-05
3.28339577156327e-07
-3.0242601344176e-05
-5.60594860553002e-05
-4.46029814243214e-05
-4.43306604746304e-05
-6.53053458556932e-05
-4.28010583165627e-05
3.46220642427776e-06
-3.49413465112617e-05
-4.25769966974857e-05
-5.53452290669121e-05
-3.11822477439794e-05
-2.81255292055845e-05
-4.72108583334604e-05
-1.11706172796925e-06
-5.27348389752181e-05
1.3533610860968e-05
7.88613585683371e-06
-3.00773659611365e-06
-5.27562223981503e-05
-1.92361323769915e-05
-1.88187238768278e-05
-4.80955311597695e-06
-2.85458980567046e-05
-3.80832405850222e-05
-6.76903183611162e-05
-1.93148253625244e-05
-3.4253194552596e-05
-3.67263275436354e-05
-2.43252906207491e-05
-2.36563334740019e-05
-4.96594714752886e-05
-3.21516455459566e-05
-1.08638039107739e-05
-4.17548938467005e-05
-1.65359708908104e-05
-1.78953118483623e-05
-2.52014807640864e-05
-2.3080925875867e-06
-1.48126151797122e-05
-2.30221836444839e-05
-4.74906449402294e-05
-3.73992849105456e-06
-4.49430382363123e-05
-3.63000439486521e-05
-2.42197702544118e-05
-5.88625216255862e-05
-5.40157593301757e-05
-3.95264269012432e-05
-5.69057537752941e-05
-7.67880485148389e-05
-3.02835301291283e-05
-4.09603980397762e-05
-2.27896655782559e-05
-1.19072742718791e-05
-2.26419485748481e-05
-3.36154067913264e-05
-3.00466066012875e-05
1.49437063757588e-06
-4.35393337031493e-05
-2.77278068846484e-05
-5.83670694658631e-05
-5.53626210923842e-05
-3.33060596252563e-05
-1.12469427801056e-05
-4.21216076637759e-05
-2.18740291989457e-05
-3.36647995111453e-05
-3.82887937337367e-05
-3.75987741066617e-05
-5.86485327290546e-05
-2.98319425686362e-05
-3.401112814575e-05
-4.76366213290826e-05
-2.17217631726473e-05
-1.27547667329464e-05
-1.83204791003154e-05
-3.93524674612071e-05
-4.61879335846336e-05
-1.12798029241705e-05
-2.08321514444412e-05
-1.87905874776714e-05
-4.75328458283302e-05
-3.97724553798642e-05
-3.42340117996475e-05
-4.46924728426697e-05
-4.27761490051321e-05
-5.99107728003956e-05
-4.44370417474926e-05
-4.49790894417104e-05
-2.28145320324879e-05
-1.38104878007361e-05
-2.44473965584729e-05
-1.96353165709796e-05
-1.97643367043573e-05
-5.29359514398197e-06
-4.26875545851313e-05
-2.50942016802405e-05
-4.02009271987414e-05
-2.31490421027776e-05
-2.98828724764713e-05
-3.36864629923483e-05
-5.56860053249093e-05
-2.57975011994265e-05
-4.14469064062597e-05
-3.15479610544291e-05
-2.49106383004743e-05
-4.71688807476432e-05
-2.66248483135312e-05
-2.77317558905524e-05
-1.6533000597265e-05
-2.99001509328583e-05
-2.87844886573671e-05
-2.26563456896977e-05
-1.33888248310979e-06
1.37526249526948e-05
-3.25030526592195e-05
-3.92516063389718e-05
-3.79108611383096e-06
-5.68365227883564e-06
-3.64339337301572e-05
-1.01139304123946e-05
-8.83713772337316e-06
-1.42891104624612e-05
-1.42201806544349e-05
-2.32676503257334e-05
-2.71590722338968e-05
-2.13750536039937e-05
-4.3772947242792e-05
-4.63291204520878e-05
-2.1385725010146e-05
-5.6031110964021e-05
-5.38012609253528e-05
-2.34391911258665e-05
-2.17715210705134e-05
-4.51877249312723e-05
-2.570442939483e-05
-1.72080778918327e-05
-6.09898612588639e-05
-1.57650469289939e-05
-1.59298675289965e-05
-6.68910822165362e-05
-3.35814319814932e-05
-5.97284115339214e-05
-2.79722275395031e-05
-4.99817303845392e-05
-1.81947935211546e-05
-3.0186090019478e-05
-3.19372236194615e-05
-1.96224736776739e-05
-3.73897774831291e-05
-6.1937937536884e-05
-6.74280390675756e-05
3.92443492366001e-06
-4.26746804691532e-05
-3.28748096193065e-05
-3.25638418785418e-05
-5.06890273970627e-05
-1.48420265929607e-05
-3.55021807224723e-05
-3.47183504753406e-05
-5.76055041041777e-05
-3.63867290211476e-05
-1.71630451939923e-05
-9.32197049661141e-06
7.82002942073272e-07
-1.61880024455968e-05
-2.66973514913916e-05
-2.47711040200874e-05
-2.40221649589122e-05
-5.82321066616646e-05
-3.72770805573172e-06
1.16462338168991e-05
-2.5083843324494e-05
-3.13839454463627e-05
-2.40029985137718e-05
-4.90031932201247e-05
-4.03907549174791e-05
-4.41729497396326e-05
-9.61683734580891e-06
-4.59424488487454e-05
-3.65529590786053e-05
-3.69923106768972e-05
-1.41789498461457e-05
-8.19433301975776e-06
-3.68134485941263e-05
-3.0856157783057e-05
-1.1210882807226e-05
1.87931215615051e-06
-1.40124324015643e-05
-1.76712075933899e-05
-2.26402266889894e-05
-3.10301291239744e-05
-1.5259103831562e-05
-1.96539184830741e-05
-2.99638731004858e-05
-1.4483643242366e-05
-1.39283043423032e-05
-1.0538348431213e-05
-5.74416529478343e-05
-4.13058203735033e-05
-2.93259697140391e-05
-2.71061998302835e-05
-2.88653691262258e-05
-1.27858262578599e-05
-3.29045413122016e-05
-6.50909545581746e-05
-3.62568514975291e-06
-3.98633680399615e-05
-5.31969491020507e-05
-1.52012206647314e-05
-1.78994307196386e-05
-2.28214092146404e-05
6.71645937075429e-06
-2.90840574522822e-05
-2.75193939596001e-05
-2.13797373136608e-05
2.04593313957289e-05
4.1228136857178e-06
-1.77968852218558e-05
-5.8976361684921e-06
-2.90793542530391e-05
-3.28519309136399e-05
-1.61350906474506e-05
-3.31723203414038e-05
-1.57161206456723e-05
-4.46353185932689e-05
-1.67993590343032e-05
-1.31475321207688e-05
-4.3809608404102e-05
-1.86510523123599e-05
-2.71190488199225e-05
-3.64890440654099e-05
-6.97900775630168e-05
-2.11756690196558e-05
-6.50794039580163e-05
-2.13442118531704e-05
-2.72301540411843e-05
-2.91137728722301e-05
-5.45257708873264e-05
-2.72418038599058e-05
-6.6784933518717e-06
-2.59168580670852e-05
-4.47727439665925e-05
-4.65700390761961e-05
-5.19325053360464e-05
-3.06377105212779e-05
-5.18095050421349e-05
-4.26709596063634e-05
-3.7418019444315e-05
-1.65740346404052e-05
-4.69635834620085e-05
-4.55730887871556e-05
-1.16577185712768e-05
-4.59758143432012e-05
-2.35462320530729e-05
-1.77393792212011e-05
-3.16628178592564e-05
-6.91055773205125e-05
-2.08680143966341e-05
-3.44183246900332e-05
-2.30555326321407e-05
-5.5039361177343e-06
-1.84528418893005e-05
-2.96313342929463e-05
-1.2090103891009e-05
-1.72074963127085e-05
-3.56337459512339e-05
-2.15489348165645e-05
-1.9938993393316e-05
-1.4236023862469e-08
-1.94387777454087e-05
-1.70664766094157e-05
-2.77014569787881e-05
-5.629232500814e-05
-5.60764793944313e-05
-2.31064165859192e-05
-4.66697996102273e-05
-4.82110712590961e-05
-1.54059907998218e-05
-2.90950548860246e-05
-3.53984837657613e-05
-1.21199163574151e-05
-4.78823302491378e-05
-6.18479514599852e-05
-3.64333574123588e-05
3.0733666438591e-06
-5.40930611395669e-05
-1.3605804155289e-05
-2.16138921367601e-05
-2.58571110928299e-05
-5.79925024410343e-05
4.57046765283454e-06
-3.40300514138085e-05
-2.95016727634413e-05
-8.28156013971902e-06
-5.62090124854813e-05
-5.64078965303999e-05
-6.23505067734684e-05
-8.47477665333736e-05
-8.17278223011702e-05
3.22961419590384e-06
-4.26223847892333e-05
-5.90371825512431e-05
-2.60808616227095e-05
-1.18487178354102e-05
-4.40022379854496e-05
-2.01701070111996e-05
-2.29395946968072e-05
1.47625011087699e-06
-3.67832093212439e-05
-2.35490460970869e-05
-1.66051030922002e-05
-3.98455690803773e-05
-2.05509667399215e-05
1.99068742936517e-09
-5.58592478126513e-05
-4.36568376400117e-05
-4.39353893246204e-05
-3.81218566646513e-05
-5.92391705720245e-05
1.33050895670661e-06
-4.07661839737897e-05
-1.90472159763988e-05
-3.34362409879095e-05
-2.73628890232813e-05
-4.61504014076124e-05
-2.30984688555408e-05
-1.43986565699781e-05
-5.54444594158547e-05
-6.98949773425729e-06
2.88462873661118e-06
-2.31787519392225e-05
-1.10497604814626e-05
-1.58353550931046e-05
-4.72992644427665e-05
-1.97410588250615e-05
2.27801395464776e-06
1.49281520873689e-05
-5.91224458923335e-05
-4.4973053691575e-05
-2.51552636167378e-05
-5.46289359752013e-05
-1.01755745957109e-05
-2.24572383832422e-05
-1.81421642688039e-05
-2.93624097757908e-05
3.23642054976784e-05
-1.71822422357268e-05
-1.3188359309062e-05
4.09195333981173e-06
-2.18293664529646e-05
-4.65678674303339e-05
-1.86480283839274e-06
-2.02435315017804e-05
-1.9169487342156e-05
-1.54933645045441e-06
-1.81156842195972e-05
-5.43283676042557e-05
-5.04726204129349e-05
-3.96860358267599e-05
-6.56162028053065e-05
-2.42938298571989e-05
-1.35221609658539e-05
-5.87947388409435e-05
-3.98368012041982e-05
-2.71814436062146e-06
-4.91991601788149e-05
-4.89248683080038e-05
-1.998033182049e-05
-1.84462382841028e-05
-4.25049974353627e-05
-1.2116051887008e-05
-1.42224303704918e-05
-6.09707830342398e-05
-4.6571243074115e-05
-2.61680762760631e-05
-3.10987426104173e-05
-5.47666899486068e-05
-4.38639832311629e-06
-4.8349261674256e-05
-3.58648076402581e-05
-1.17483074764696e-05
-4.83606451611443e-05
-6.48197470650885e-05
-3.55707313091659e-05
-3.82761172274093e-05
-6.550958738755e-05
-1.47118432207195e-05
-3.71118224292125e-05
-2.64334798885478e-05
-7.11055171420739e-05
-3.67663377715937e-05
-2.52164419038614e-05
-2.654782022267e-05
-2.77470223403349e-05
-2.86710502862294e-05
-2.43649564670904e-05
-1.21533093020697e-05
-9.95463338540026e-06
-2.29419779544372e-05
-4.47989750249447e-05
-3.30511532557099e-05
-3.92185503329978e-05
-9.02656785795578e-06
-3.62547166648916e-05
-4.11617900171234e-05
7.23797567484938e-06
-4.5461783552581e-05
-3.56630373432326e-05
-1.88775062656921e-05
-2.52611235230576e-05
-3.0750915122504e-05
-4.79547078417261e-05
-1.41280522474152e-05
-2.43817597000669e-05
-4.08205855483784e-05
-1.9072744649657e-05
-4.53621408647734e-06
-2.17443346444791e-05
-1.50999711723681e-05
-3.07588685694508e-05
-4.17643431161666e-05
-2.93413550098191e-05
2.86246537241164e-06
-3.0264084070077e-05
-7.68241609081852e-06
-2.6638471795377e-05
-1.43711138809793e-05
-3.33949124148479e-05
-1.85208569628359e-05
-2.85162164591524e-05
-3.54499707256628e-05
-2.20011485212497e-05
-2.60171261913636e-05
-1.97307911281615e-05
-4.81219745838697e-05
-2.02784957461214e-05
-2.4662395112026e-05
-2.3807145709976e-05
-3.17120479698935e-05
-4.56514968583709e-05
-3.30656311762543e-05
-2.64809511054158e-05
-2.64606834994368e-05
-4.27667939732723e-05
-4.23908810262579e-05
-6.13227655314409e-06
6.33916804196554e-07
-4.14559587854656e-05
-1.12881762405255e-05
-3.52716693958527e-05
-3.3273288755431e-05
-6.00333800259834e-05
-6.64382990812805e-05
-4.28021848054266e-05
-1.4159417083639e-06
-5.84785847872857e-05
-2.39660255089991e-05
-4.82769702204317e-05
-3.41935871930276e-05
-2.2661258532573e-05
-6.06127911131429e-05
-3.40283589791664e-05
-1.42385831697581e-05
-3.19618043367109e-05
-2.63922970354151e-05
-2.92249442072751e-05
-5.98170085709783e-05
-2.88043311735244e-05
-5.82152735728543e-05
-1.94013294020251e-05
-2.54730842321058e-05
-7.71646983890009e-06
-4.27245502355048e-05
-4.46326324270159e-05
2.79873544418875e-05
-5.13680936318957e-05
-4.08562362098749e-05
-3.90762596167156e-05
-1.30821566020006e-05
-3.37815645294168e-05
6.41798901085942e-06
-2.27172527976729e-05
-2.75023172949038e-05
-3.48725871534248e-05
1.07024529280162e-05
-5.23420266042747e-05
1.55055840823235e-05
-3.40052457451184e-05
-2.0914326562046e-05
-3.87222993482768e-06
-2.70207840222678e-06
-5.02489455235087e-05
-4.39597990166045e-05
-4.42873265296501e-05
-3.91745037817324e-05
-3.85036488972232e-05
-5.59320093488189e-06
-2.96201765990286e-05
-4.23473404708378e-05
-1.17330042350215e-05
-3.03942860178256e-05
-1.73821806406067e-05
-9.41868613174583e-06
-9.37021952774511e-07
-3.68285911934561e-05
-4.20850620010359e-05
-2.26896705074467e-05
-4.35678149330756e-05
-5.11431228265001e-05
-4.27900346962233e-05
-4.99165365901403e-05
-4.05808297703656e-05
-2.1583720281795e-05
-4.06882244524299e-07
-1.66684147976326e-05
-1.3486925447746e-05
-2.36002399289858e-05
-3.38033579357121e-05
-3.95559086962545e-05
-1.70268904595256e-05
-6.22202715841112e-06
-1.89205321765061e-05
-2.5560305803105e-05
-6.85441797542933e-06
-4.63588894266076e-05
-1.72174024401634e-05
-3.64441508225288e-05
-4.25007056193837e-05
-2.23369066595319e-05
-3.02638422573644e-05
-2.04624324484652e-05
-3.64890679177613e-05
-1.84169949742272e-05
-2.76312298089797e-05
-3.88484190984266e-05
-1.32034265656685e-05
3.39524097442903e-06
-1.42871522920407e-05
-2.24203796511669e-05
-1.25561233066599e-05
-1.42448182982801e-05
-3.15739850538082e-05
-1.9237038881468e-05
-3.47695646529622e-05
-5.15476947303704e-05
-3.5378285865041e-05
-2.4785785997325e-05
-3.77776526316436e-05
1.33346866086884e-05
-3.08881911865226e-06
-1.53195380572517e-05
-1.09259475375225e-05
-2.17319195184642e-05
-2.67696836847705e-05
-2.95347958319434e-05
-1.2448571258427e-05
-1.55297957533521e-05
-9.73813732867282e-06
-1.5332129285446e-05
-1.71021974139526e-05
-1.40634022073677e-05
-2.13366285039931e-05
-3.88051522440314e-05
-2.92338735255853e-05
-4.46344989942449e-05
-2.70572318395884e-05
-4.71784819321094e-05
-2.25784178915512e-05
-2.17870050813297e-05
2.26055696763155e-05
-2.33028812759958e-05
-7.48053333531128e-06
-4.55317672692007e-06
-2.81447481931519e-05
-1.32107919415818e-05
-3.01736927991394e-05
-6.25600209035733e-05
-4.49760449100874e-05
-5.14763605601817e-05
-6.20699410064356e-06
-1.10798316867754e-05
-6.69384243833078e-05
-2.81643661636016e-05
-7.07193628840018e-06
-3.4139011025407e-05
-5.86131262928068e-05
-2.71116995273175e-05
-5.90814079113273e-05
-1.53452056989319e-05
2.25519645152085e-06
-2.80192522322691e-05
5.53018450799317e-06
-1.36865580869604e-05
-3.58854343645885e-05
-8.29019069117934e-05
-5.83422490633744e-08
-4.28049360563133e-05
-4.07582965546282e-05
-2.20783292538371e-05
-2.42969084730144e-05
-2.95203552724715e-05
-5.64366427450082e-05
-1.87325524146075e-05
-2.75098732418754e-05
-3.4406021508198e-05
-7.76074810184121e-06
-2.34015473092568e-05
-1.76240607062525e-05
-1.1605489541929e-05
-3.17902965742039e-05
-4.34690902558456e-05
2.08497392041897e-06
-3.21969229448037e-05
-4.88011804781463e-05
-2.73371291627811e-05
3.61932961299867e-06
-5.16274023235629e-05
-1.92209867259078e-05
-1.7134387189342e-05
-2.85835044964429e-05
-1.29236780031582e-05
-2.41287640209234e-05
-3.15248832980357e-05
-3.76401030573882e-05
-4.03827275721965e-05
-1.22043801660482e-05
-4.54793562189187e-05
-4.0148637781651e-05
-2.11293575249764e-05
-2.02786710431177e-05
-5.01669592661164e-05
-2.87482908245738e-05
-3.61092812178313e-05
-3.50982970466207e-05
6.77668794295042e-06
-3.31664192199887e-05
-6.43060122463352e-05
-4.19993985843397e-05
-7.65010216963922e-06
-3.69522400361621e-05
-4.01744484910832e-05
-6.03556920897361e-06
-6.43761362862237e-05
-2.73052034179008e-05
-1.9471998969079e-05
-2.66026365211439e-05
-3.22182008106113e-05
-2.30577810967615e-05
-1.23103219439874e-05
-5.18707908984579e-05
-2.71021773778599e-05
-2.39045896606903e-05
-3.75928678870037e-05
-4.83223675252183e-05
-1.05051054479787e-05
-4.76929231945833e-05
-3.51214340817231e-05
-2.33612670377899e-05
-1.36731023428136e-05
-2.28481953089346e-05
-3.9518998801892e-05
-1.92548862026782e-05
-4.91045861139504e-05
-1.9807854408795e-05
-3.3410685281832e-05
-3.30899358065687e-05
-1.32332100924582e-05
-1.40311641222472e-05
-3.08024512759254e-05
-4.55759599211164e-05
-2.44685487105427e-05
-4.16610422506666e-05
-4.40723095254085e-05
-1.79884632295488e-05
-1.77956834561355e-05
-3.2568375046651e-05
-1.36008748298278e-06
-2.68671440444291e-05
-3.74541312313817e-05
-2.99611118631902e-06
-1.44325059161747e-05
-3.97537918840041e-06
5.34303254624887e-06
-1.74967382994818e-06
-2.60123098488413e-05
-9.1632595182556e-06
-4.54346155553713e-05
-3.35536107182719e-05
-2.8004578883847e-05
-3.2410329928432e-05
-1.40859649141428e-05
-4.78353798690842e-05
-3.28201805739437e-05
-4.2292445796558e-05
-5.04735132403434e-05
6.77859796055677e-06
-9.19068092874132e-06
-2.6439358950344e-05
-1.98318963171791e-05
-6.22868988070418e-06
-1.86614923521181e-05
-2.85121957995935e-05
-1.8955870137704e-05
-2.97170312085469e-06
-3.33187595464391e-05
-3.2900571950251e-06
-2.68973300544189e-05
-5.57697817722484e-05
-6.10628197016787e-05
-1.48291094939645e-05
-7.33044196660498e-05
-3.4248609933563e-05
-3.25872263033252e-05
-4.57835705718313e-05
-4.18606897194271e-05
-2.284317502076e-06
-3.48137710647577e-05
-1.43018910867656e-05
-3.33826341743534e-06
-2.85571922808213e-05
-3.37032081326564e-05
9.93491583627325e-06
1.27030946406913e-06
-3.56003561395976e-05
-3.64793973772377e-05
-2.38906462531273e-05
-3.77488860297443e-05
-4.0573602000904e-05
-3.53629961094698e-05
-3.36929532091519e-05
-6.4094947652487e-05
-3.34520133959266e-05
-6.25316529999695e-05
-1.99280505553837e-05
5.35866501571959e-06
-2.61186769844059e-05
-4.40961887066648e-05
-2.44737906738887e-05
-1.23518610591163e-05
-3.11497878478832e-05
-1.94683325203866e-05
-1.93985573754109e-05
-2.69155604003243e-05
-1.23481018533323e-05
-3.78219943894682e-05
-5.73564629863946e-05
-6.73138184588051e-05
-2.49582097326882e-05
-4.85959479366007e-06
-3.32277457270333e-05
-3.93862685353237e-05
-4.586831866128e-05
-4.37026305368912e-05
-2.06623329046954e-05
-1.72723722483848e-05
-6.30709092236511e-05
-1.97893004798232e-05
-8.0672243783444e-06
-1.50851658040521e-05
7.84844542742563e-06
-4.07568522206437e-05
-3.39844971972918e-05
-1.75214158860429e-05
-3.21861811606485e-05
-2.5629570327301e-05
-1.9608952212255e-05
-4.20529389824488e-05
-2.98458344750646e-05
-2.83921397169724e-05
-2.01539909647566e-05
-3.68453755199263e-05
-3.89813239792772e-05
-1.21488800850141e-05
2.37821010492303e-06
-2.48136787814168e-05
1.32035234259017e-06
-4.78815975432455e-05
-6.77542347822464e-06
-4.5043182251112e-05
-3.31399139911074e-05
-1.80100012091501e-05
-4.69282176864809e-05
-3.79582659303956e-05
-2.37034107283028e-05
-5.7499495336225e-05
-5.25998111177786e-05
-1.74069429480682e-05
-7.2390356390672e-05
-6.1164209755831e-05
-2.01456885681191e-05
-7.83833037114307e-06
-4.89632218414693e-05
1.8531455535867e-05
-4.16586424560684e-05
-4.75889666903242e-05
-4.42696869766159e-05
-3.21310551821529e-05
-5.09568209220837e-05
-2.69361265292813e-05
-2.38319637890241e-05
-2.4610763644555e-05
-3.54879198114113e-05
-1.77887103733885e-05
-6.00999133889993e-06
-4.19861973601972e-05
-2.71932786914251e-05
-4.76491785212478e-05
-3.32538795910343e-05
1.14557445482805e-05
-1.65077621646124e-05
-2.90144030480227e-05
-1.13463211398239e-05
-3.10762503706205e-05
-1.17331422843684e-05
9.69144746859805e-06
-1.93951490617132e-05
-2.66456761333434e-05
-3.77477068718399e-05
-3.922511014661e-05
-5.54888148595909e-05
-3.17506586828982e-05
-1.84097266419989e-05
-1.98001504424993e-05
-6.74905146525153e-05
-3.13498224996182e-05
4.09489730457729e-06
-4.65234255085433e-05
-3.65027144195772e-05
-1.05240555085542e-05
-2.59392276211462e-05
-4.43559346057432e-05
-1.37240334628432e-05
-1.5517930517091e-05
-2.75573917876248e-05
-1.17923958308016e-05
-4.09602952190629e-05
-1.71652469317661e-05
-1.63018681817082e-05
1.59624950264968e-05
-4.40956674285213e-05
-3.12524642180164e-05
-1.65789505603843e-05
-4.26337367842313e-05
-4.04504660571743e-05
-1.47035583253682e-05
-1.42387160827713e-05
-3.19434904835418e-05
-2.52634585228001e-05
-4.52662749739812e-06
-3.07762537935312e-05
-5.36262838801032e-05
-1.82689788384513e-05
-6.31250982217914e-05
-3.77231746326623e-05
-1.46364632798941e-05
-4.87546854995034e-05
-5.3035766247332e-05
-2.83640233171599e-05
-2.68751068484595e-06
-3.23250829901355e-05
-4.41666431231048e-05
7.27612168151925e-06
-7.02181117335197e-05
-2.19183742497438e-05
-1.51359970608299e-05
-3.57074689769892e-05
-4.79596600344359e-05
-2.80657752730286e-05
-3.600256192651e-05
-2.38453234691871e-05
-1.70792186401779e-05
-5.58888168025713e-06
-5.57914477073373e-05
-3.68063245290117e-05
-6.15348395146585e-05
-3.829980372804e-05
-4.18224021389908e-06
-2.41164079873824e-05
-2.99598488658928e-05
-1.02976683179306e-05
-4.53044451043484e-05
-2.3697942150919e-05
-4.16590735007824e-05
-3.03004801343505e-05
-2.2404648328785e-05
-2.8395386248179e-05
-5.25044996737141e-05
3.25374026699784e-06
-2.84260417769839e-05
-5.81674488359572e-05
-3.91059365313362e-05
-2.77507144926912e-05
-2.32133796167912e-05
-2.27896507766028e-05
-1.0874118340672e-05
-2.88710810297532e-05
-2.52028619668706e-05
-1.06497223228218e-05
-4.9504738397475e-05
-2.71068935220921e-05
-3.43294220256842e-05
-1.88344773052152e-05
-3.46106717215907e-05
-3.565380514971e-05
-2.63019823421295e-05
1.33322813362231e-06
-4.54870072027825e-05
-5.1852978591918e-05
-2.20206541824842e-05
-7.06771092832195e-05
-1.12133045842618e-05
-1.24684729108514e-05
-2.05814055833556e-05
-2.0400253695874e-05
-1.25745818123324e-05
-4.90308726441937e-05
-5.6634854501083e-05
-2.16129098799028e-05
-1.50742161562329e-05
-3.29196991798735e-05
-1.35299687193089e-05
-2.30091404186113e-05
-2.40361270825232e-05
1.21278570455403e-05
-2.17091661783065e-05
-1.98474563838774e-05
-4.86270762433679e-05
-1.51235637516996e-05
-1.50811852291187e-05
2.35692399136657e-06
5.3077677394823e-06
-2.50405810511654e-05
2.31910203461706e-06
-1.50250666853957e-05
-1.19839176048002e-05
-3.10711251415038e-05
4.53039611793937e-06
-3.53132935226762e-05
-1.63243657119331e-05
-1.93314908962034e-05
-2.28244463930309e-05
-3.67341949882215e-05
-4.7908705991977e-05
-3.93758389518703e-05
-4.44103550533139e-05
-4.0306836515698e-05
-6.26898979390462e-05
-1.91151067388217e-05
-1.64357448434194e-07
-4.02249220401255e-05
-1.27987199854319e-05
-5.27085925516586e-05
-3.01311382728194e-05
-2.14499753091532e-05
-1.90549753526409e-05
-1.88891649666346e-05
4.26925977027364e-06
-1.37610510566261e-05
-3.37814702454502e-06
7.32915020099884e-06
-2.8227672132266e-05
-6.56844625045215e-05
-3.71561589128906e-05
-4.6920847081925e-05
-4.76480411562797e-05
-3.77354192502326e-05
-9.5364733865623e-05
-3.06964270274532e-05
-4.163817868306e-05
-1.89793560830128e-05
-3.85240031009452e-05
-3.17057125727384e-05
-6.09558841658401e-05
3.16327854668165e-05
-1.70643473401387e-06
-1.70431188722003e-05
2.53918086374192e-06
-9.66907992784612e-06
-1.55892385344562e-05
-9.34534259051875e-07
-1.96269688208808e-05
-2.33026112633722e-05
-1.47072217074298e-05
-5.0832810115784e-05
-5.63347759880934e-05
-5.20877086287572e-05
-3.03261616748867e-05
-2.92621304981023e-05
-3.1967567539082e-05
-3.41004900870819e-05
-5.78748502661133e-05
-3.82946717730309e-05
-4.25189705158897e-05
-2.01135967540276e-05
-1.03605945398094e-05
1.52130468360844e-06
-9.05389418707454e-06
-8.72006547185259e-06
-7.33417662638004e-06
-2.37264919393342e-05
-6.94733568434159e-06
-3.449055665939e-06
-4.48458752714609e-05
-1.72622280421493e-05
7.417793821855e-06
-4.16790095276149e-05
-8.57612529520606e-05
-2.59794077303412e-05
-6.65576512909769e-05
-1.44550055800744e-05
-6.17802344366127e-05
-3.42516838714517e-05
-1.31770578500861e-05
-2.47789659819761e-05
-1.8100399700237e-05
1.5368170305039e-05
-1.5898712993688e-05
8.08090179844562e-06
8.78217791549648e-06
-3.08235986810143e-05
-2.34224063417347e-05
-3.01666041719111e-05
-5.13921549139242e-05
-3.5461046830704e-05
-7.5959199112546e-05
-8.57808334083627e-06
-5.32720278154712e-05
-8.08917778329918e-06
-3.9897520057074e-05
-3.44578239278773e-05
-9.4365937885259e-06
4.05980552919022e-06
-3.1255059572182e-05
8.71714781882615e-06
1.17640890359538e-05
-1.85425499748788e-05
-4.46786069144948e-06
-1.51067628419141e-05
-1.98525447113171e-05
-4.46867707857653e-05
-3.17299006238874e-05
-4.11665439404004e-05
-4.46597997547721e-05
-5.06309194305097e-05
-3.20777912721755e-05
-4.7915313653125e-05
-5.00406356620517e-05
3.71786392793584e-06
-3.37984535977898e-05
-1.02881087088812e-05
6.8196753252746e-06
-2.24244684014786e-05
-4.17349139345564e-05
-3.14876179649392e-05
-3.74744867301319e-05
-4.14426258906512e-05
5.89374778258616e-06
-2.33572642540717e-05
-2.11568282258627e-05
-2.43302924175833e-05
-1.6884577026819e-05
-6.31283181246724e-05
-5.0273933194837e-05
-3.50310428133656e-05
-3.40048094083568e-05
-3.78468146957769e-05
-4.01239246265497e-05
-4.38274441825264e-05
-2.49053779161765e-05
-4.21227896780968e-05
-9.92331989991747e-06
-1.79487936169951e-05
-1.60128246095186e-05
-2.61311869497165e-05
-1.97963880591846e-05
9.11191748264483e-06
1.13326638953809e-05
-3.44556706669912e-05
-5.28462229422937e-05
-3.73692779228246e-05
3.78260913430327e-06
-6.18607355987909e-05
-2.36767978315418e-06
-2.89486715259851e-05
-6.67364293655172e-05
-2.69212588661142e-05
-2.9010607401713e-05
-2.06960046623733e-05
-2.57790447251768e-05
-3.58152786578648e-05
-4.94620784210748e-05
-2.31337198672304e-05
-6.07201420657243e-06
-3.61318510913681e-05
-3.24341533173174e-05
-1.63152434020636e-05
-2.47032548348286e-05
-3.36172655928852e-05
-1.4552905812771e-05
-1.41494665191791e-05
-5.09704956756491e-05
-7.46275806299685e-05
-2.69979142007435e-05
-7.74106474023073e-05
-4.23495333028876e-05
-3.24201409409407e-05
-5.95667249154833e-05
-8.26420166492475e-05
-5.07549243046468e-05
-2.60078635224628e-05
-1.55239239179507e-05
-3.98986142626117e-05
-3.76426887492953e-06
-2.38069021724441e-05
-2.46987364482454e-05
-1.87828353013688e-07
-8.27714749031142e-06
-5.9649691075852e-06
-3.7050658867232e-05
-5.03461049399065e-05
-3.18268646052119e-05
-3.4957027990638e-05
-2.89664307384504e-05
-3.35652651040896e-05
-3.5210184425026e-05
-3.22176831877287e-05
-1.78743113854445e-05
-2.54331037577802e-05
-3.34111849421016e-05
-4.9824076040472e-06
-3.57859091414648e-05
7.69915124099202e-06
-1.43462732507022e-05
-4.12677593077029e-05
5.07478745000782e-06
-3.11381044251424e-05
-2.04516368083105e-05
-8.97382185697113e-07
-1.18980037979141e-05
-4.97305932933758e-05
-3.07527101711853e-05
-1.04712298805762e-05
-4.82518973918124e-05
-4.70675001310969e-05
-3.31988106463298e-06
-3.71155910181056e-05
-2.64912115414796e-05
-3.72200809292313e-05
-4.53725333678291e-05
-4.51626010698815e-05
-1.49589706783921e-05
-1.359010737584e-05
5.01164217650089e-06
-2.5895285539014e-05
-8.12190594479178e-06
-1.46021854124394e-05
1.08126071018535e-05
2.55617407509453e-05
-4.76359622778931e-05
-4.1673393936047e-05
-4.9104069540406e-05
-3.95287091124643e-05
-2.86004908829905e-05
-1.40347401111923e-05
-5.42712111785467e-05
-6.16116114290413e-05
-4.45102050196871e-05
-1.68896426456863e-05
-5.89567190820013e-05
-2.01348652938672e-05
-3.40036327480926e-05
-3.68145463425062e-05
-3.9702428902398e-05
-3.40767404703954e-05
-1.39611470829493e-05
-3.37113843180103e-05
-1.83481557762934e-05
-2.92228002462856e-05
7.65207042657987e-06
-3.47967505392226e-05
-4.89988325597122e-05
-5.10024906127563e-05
-2.6663962261078e-05
-5.88786126358192e-07
-4.82363444633865e-05
-6.81995996672128e-05
-3.5052871026954e-05
-6.12891865659552e-05
-2.66605188333057e-05
-3.46505567554324e-05
-3.47638536974309e-05
-5.20806573682166e-05
-2.03789289491161e-05
-1.61291825592765e-05
-1.06060237415154e-05
8.83181652574633e-06
2.09573071573037e-06
-3.27375764626431e-05
-1.69006664999846e-05
-1.18538732072512e-05
-8.62902804760589e-05
-4.23944773644923e-05
-8.77073972227925e-05
-2.7643089811084e-06
-4.14242674750085e-05
-3.55673073109085e-05
-5.72692007641848e-05
-5.16402096441226e-05
-2.15348760028492e-05
-2.94024489681688e-05
-2.24788830504369e-05
-5.37351391803765e-06
1.92209696524431e-05
-3.77409687981193e-05
-8.24361013906083e-06
-1.07975760407897e-05
-2.43233692524768e-05
-2.75788904069268e-05
-5.49579097585905e-06
-4.47230458600363e-05
-1.57327847407158e-05
-1.99787708670024e-05
-3.42433990987215e-05
-4.37869958366844e-05
-6.20350529332782e-05
-6.58785625568594e-05
-2.06208845664311e-05
-5.22518923180315e-05
-2.21901740911965e-05
-2.03261788849246e-05
-6.40231262313798e-05
-7.4555207833869e-05
-4.32497839676515e-07
-1.51704027460296e-05
-2.56531541673279e-05
-1.73198004466987e-05
1.63477967484891e-05
-2.62750447346874e-05
-4.84808088702856e-05
6.60877640918552e-06
-7.64939341101705e-06
-4.04574698377795e-05
-3.10734825449685e-05
-4.59501995775545e-05
-2.79313021345896e-05
-3.3561650311569e-05
-4.02446648490452e-05
-5.23095480649027e-05
-3.68036246094435e-05
-2.5140571205304e-05
-1.41193599657591e-05
1.61848011555908e-06
-2.18742788429066e-05
-1.12062143363304e-05
1.42545133135977e-06
-2.1366980334173e-05
-3.95371914778657e-05
-2.26037194269818e-05
-3.80814156750196e-05
-1.0736959452905e-05
-3.90356641946441e-05
-4.35178232350196e-05
-3.02495095665172e-05
-1.42799162300336e-06
-4.43596916698774e-05
-6.52841143770443e-05
-4.05637877756372e-05
-3.30626744075201e-05
-8.08571164878498e-05
-3.82278406906307e-05
-1.49554640081142e-05
-3.9638212709483e-05
-2.79657866070205e-05
-2.05608568977108e-05
-1.3881812107142e-05
-2.76307191660452e-05
-7.5597777968763e-06
-2.99912040973647e-05
-2.07934786102984e-05
-4.01802563415298e-05
-4.36542823225309e-05
-5.29512889668227e-05
-6.30977036138123e-05
-4.77194108369193e-05
-5.410139996662e-05
-4.39795714353247e-05
-6.44143210085067e-05
-4.10761448929014e-05
-4.1322205860757e-05
-3.28309517780701e-05
-4.79929887306295e-05
-2.54837129359962e-05
-2.7871262694266e-05
2.13314963766646e-06
-1.53357051938526e-05
2.35713485496609e-06
-2.00405793745658e-06
-3.97283058700784e-05
-6.45289245846709e-05
-1.54542484063844e-05
-3.78184388515995e-05
-3.02930085899216e-05
-6.92065554574714e-05
-4.30018853393369e-05
-6.23622161542518e-05
-3.09203120202221e-05
-1.06248366573014e-05
-2.36816290315398e-05
-3.7437066729761e-05
-3.05058370434429e-05
-2.15543607867898e-05
-6.7508039226513e-07
1.2940163108407e-05
-1.0638124023874e-05
-2.86529613719382e-05
-3.95887777845743e-07
-4.59248099461147e-06
-3.91385903157108e-05
-2.46269143825107e-05
-1.58025221294489e-05
-2.60448960742936e-05
-4.04556380896403e-05
-4.58477145534566e-05
-1.06023183024125e-05
-5.07876662354503e-05
-6.76766006047333e-05
-3.24788450233759e-05
-1.26872404750394e-05
-3.66041007277241e-05
-2.55294983963177e-06
-2.25297002258519e-05
-1.87215283488314e-05
5.81426565643426e-06
-1.11088813045817e-05
-5.23041617515216e-05
-2.46332161265887e-06
-7.99760464435506e-06
-1.6935543452812e-05
-1.71008256411838e-05
-4.67917483258085e-05
-4.4832441630318e-05
-3.61490966708615e-05
-1.82303932889034e-05
-2.22334429619724e-05
-1.89748594920673e-05
-3.4725945700497e-05
-3.0620994705648e-05
-2.33307687249026e-05
-2.10481664515406e-05
-2.73079824256407e-05
-1.70777201725246e-05
-1.55446908844505e-05
-3.33057751984615e-05
2.87916568790192e-06
-4.45983863210743e-05
-1.45169530492993e-05
-5.14105396128879e-05
-3.19557907469775e-05
-7.28593042926157e-05
-2.40736112455824e-05
-2.02921064555743e-06
-6.02961295088712e-05
-1.62173834174723e-05
-2.21502770741598e-05
-2.70757579185197e-05
-6.33256047659511e-05
-1.38897286826132e-05
-3.81215969137892e-05
1.09016752377299e-05
-4.61554781162359e-05
-4.50531404619215e-05
-8.21466449719206e-06
-3.65861109419307e-05
-8.02718295873464e-06
-5.58595544957347e-05
-1.92703836304889e-05
-1.32778650674036e-05
-4.00979637659809e-06
-1.51641588830779e-05
-2.96651840567909e-05
-5.92877827425168e-05
-3.17299158617807e-05
-3.89671366709151e-05
-3.36489491413052e-05
-1.04928122619128e-05
-2.01076083828882e-05
-2.04448773146572e-05
-4.01152276817764e-05
-3.43007710360629e-05
-2.10582258125794e-05
-5.04429859812818e-05
-7.02352800088885e-05
-2.50728413492654e-05
-2.50324516404174e-05
-4.26609343754745e-05
-1.62173681717626e-05
-5.57143474336946e-06
-2.29640042364597e-05
-1.95773421455338e-05
-3.58578329609232e-05
-3.13068314432563e-05
-2.50009749463483e-05
-5.84936631928746e-06
-4.18574299303926e-05
-1.46920896892147e-05
-2.73075622636815e-05
-3.97287381735124e-05
1.28961100432242e-06
4.67336049830481e-06
-7.81895001818843e-05
-1.08387851100528e-05
-2.36406844300399e-05
-3.46400374719846e-05
-7.46828985991847e-07
-1.166054401537e-05
-2.22145223898298e-06
-4.33557676384564e-05
-1.64619892279734e-05
-1.75379531061732e-05
-1.07099995572974e-05
1.5372311097424e-07
-1.86770999577451e-05
-4.58643677990879e-05
-6.01987320385041e-05
-9.28995039133157e-06
-5.46373944959247e-05
-4.58856821046114e-05
-1.08183327984498e-05
-3.65973965422414e-05
-2.96376605431115e-05
-3.98661823229991e-05
2.38319377329247e-06
-6.37387087592759e-05
-3.73285359016812e-05
-4.84054509247483e-06
-7.15439731074929e-06
-4.61655218781645e-05
-2.53862677520509e-05
8.88850056662067e-06
-2.96696165220511e-05
-2.04051799422037e-06
-5.18885397008361e-05
-5.62662009562639e-05
-2.45526408148797e-05
-3.98302987099522e-05
-1.86287226614386e-05
-2.18798086334006e-05
-5.0390507428579e-06
-2.78684863980881e-05
-3.94080098561415e-05
-3.62705660161567e-05
-2.74526038787914e-05
-4.55228433735641e-05
-4.19785751049801e-05
-6.76254406281913e-05
-6.5172063700258e-05
-3.43436387005988e-06
-1.52912986158015e-05
-3.33719534875443e-05
3.32806117021654e-06
5.02196215782163e-06
-2.65123960701749e-05
-6.24108949553448e-06
-6.05892703960244e-06
-5.59658504386242e-06
-1.81298600254942e-05
-3.41552666036695e-05
-2.98954664715253e-05
-4.01524250910479e-05
-1.37515071171543e-05
-4.46795688473662e-05
-5.01468557454584e-05
-6.1639507244777e-05
-3.12089978937909e-05
-6.45521207789443e-05
-6.86117894978981e-05
3.65763594767047e-06
-4.69317911493127e-05
2.48640090564162e-05
-1.27713654882205e-05
-2.8210489477431e-05
-3.52362519990129e-05
2.75059763672614e-05
-1.74876230761851e-05
-2.85996820319142e-05
-2.11736801786302e-06
-4.4673978738703e-05
-4.84271221242695e-05
-1.08752569969848e-05
-3.25638261216802e-05
-6.48338053762628e-05
-6.69548516605601e-06
-3.80056486094015e-05
-7.18129753699906e-05
-1.85653026341974e-05
-9.21665169799927e-06
-4.35794575354143e-05
-3.93026778252911e-05
-1.62255658756181e-05
-2.67060106336911e-05
-1.30886787325587e-05
-7.98773063237547e-06
-9.66315622712541e-06
-2.67753785363963e-05
7.82365672433362e-06
-2.62301706305549e-05
-3.71497159195179e-05
-2.23747456716685e-05
-4.3169554055194e-05
-6.63429047908921e-05
-6.35500364541811e-05
-8.02772942085189e-05
-5.98974092452168e-05
-3.04798290785752e-05
-1.09439534111011e-05
-2.594918980345e-05
-3.70720938740363e-05
6.9748278627587e-06
-1.3035959962956e-05
-2.61150109006304e-05
-1.20442124596597e-05
-2.73861834822361e-05
-9.67850886119239e-06
-2.98865803973505e-05
-2.67698965275208e-05
-1.35264066095182e-05
-2.76567121122222e-05
-4.56586122140053e-05
-5.92559265857415e-05
-2.18171701485184e-05
-2.33094155800937e-05
-1.85883501854045e-05
-5.95107347503434e-05
-4.44717083849862e-05
-1.51853103111167e-05
-3.53162617374032e-05
-2.67642813376344e-05
9.36688580561759e-06
-2.6472345585331e-05
2.04742984206895e-05
-7.12215897954741e-07
4.9797225330105e-07
-1.17103647855215e-05
2.20867687565149e-06
-1.84253336693675e-05
-6.82413237833597e-05
-2.28981806244e-05
-2.96755750963063e-05
-5.43428035190368e-05
-4.00168830391545e-05
-2.69374629640033e-05
-6.50112997125772e-05
-4.02925747532477e-05
-1.1623994323202e-05
-6.44959027673284e-05
-2.70523080696652e-05
-6.80290723964523e-06
-2.30761235353627e-05
-1.69025363774305e-05
-4.64647243655689e-05
-1.57183216610362e-05
-2.79591805296996e-05
-2.81397259020901e-05
-1.97523161731005e-05
-1.17793332845147e-05
-4.72490173736424e-05
-2.11237151727201e-05
-2.9254491671636e-05
-7.65485367541448e-05
-3.21808662922794e-05
-4.41431711365354e-05
-3.12677489046198e-05
-2.23640855424216e-05
-2.05229206297735e-05
-2.07518400100904e-05
-5.83723179925804e-05
-1.13911259082694e-05
-3.75645382607376e-05
-2.01023794334803e-05
-5.69417443666242e-05
1.91554300589027e-05
-1.33963027317588e-05
-4.64654412599319e-05
-2.62917241262927e-05
-2.38545953943839e-05
-5.99505366703106e-05
-2.92033794508707e-05
-6.53873523997042e-05
-5.68634255089389e-05
-2.8561220987136e-05
-3.99657916160587e-05
-2.38112385567651e-05
-2.48050014026122e-05
-2.29606724185082e-05
-4.69894729182502e-05
-2.28877814734168e-05
-1.47794974824169e-05
-2.52303821967116e-05
5.26124264276484e-06
-5.99660555775119e-06
-1.3880688609452e-05
6.72349088870315e-08
-8.55981885788119e-06
-4.55903043426438e-05
-3.20437860783315e-05
-1.22586571222299e-05
-3.17807093049521e-05
-7.47041173319373e-05
-3.19469517867399e-05
-4.94883087423376e-05
-3.59178167124431e-05
-2.68444824916286e-05
-1.60997863150617e-05
-1.87173306691698e-05
-3.23989942812176e-05
-1.74125401293386e-05
-9.10987507469106e-06
-6.50551391150592e-05
-1.78711917530627e-05
-3.2141697979228e-05
-2.69071624551491e-06
-4.68160645825335e-05
8.23721128943258e-06
-3.95596672146956e-05
-2.48211625976194e-05
1.26744495305382e-06
-2.86497701194334e-05
-3.78177678209467e-05
-6.68819706563596e-05
-2.70282717345603e-05
-2.41332578144257e-05
-3.33637634448456e-05
1.55361104354622e-06
-4.18656414284699e-05
-1.20843237660462e-05
-3.46185468880844e-05
-4.57970438977633e-05
-5.73935170547559e-06
-1.52319258065433e-05
6.63456532469169e-06
-4.24974976799793e-05
-3.36161212187517e-05
-2.71688217541142e-05
-2.69627845076855e-05
-2.96085069577607e-05
-1.78304981204817e-05
-3.10942623459326e-05
-2.88341306117907e-05
-2.96705941372875e-05
-2.25007327721726e-05
-5.31889274764767e-05
-4.3234925092936e-05
-3.33532927181214e-05
-2.40437749165029e-05
-4.96916691895356e-05
-5.10840847335322e-05
-5.22723932603376e-05
-2.55018895700168e-05
-2.76002362464753e-05
-4.09491082839855e-05
-1.82391351979145e-05
3.82879556486343e-06
-2.96882695074674e-05
-8.32386032391688e-06
-1.63215336076152e-05
-5.13593715062417e-05
-3.99384811763041e-05
-4.26407324460143e-05
-3.44574017948653e-05
-3.45305678916143e-05
-3.08209262696981e-05
-3.61938423305678e-05
-5.99510536239714e-05
-4.59584623975679e-05
-3.68829911765021e-05
-3.26210762243383e-05
-5.51503348809033e-05
1.88464579671415e-06
-6.86957585328009e-05
-1.65844926170624e-05
-3.01213069487779e-05
-1.04592209234545e-05
-1.8100606419826e-05
-3.21220317401043e-05
-3.3511395072673e-05
-3.14439717130143e-05
-5.3982831505188e-06
-3.16311334584284e-06
-2.5891297330663e-05
-4.00705060761744e-05
-3.0850720583859e-05
-5.84683092270744e-05
-3.59197259797437e-05
-6.20412530131124e-05
-3.82903156711618e-05
-3.11017524295174e-05
-1.32872019199379e-05
-2.24360811542945e-05
-2.69038869229784e-05
-6.03088403451173e-05
-1.33188656951922e-05
-3.0222060653904e-05
-5.50722811218289e-05
-3.918361416553e-05
-3.24808805735112e-05
-3.24569824015687e-05
8.79302119915163e-06
-2.92875171413276e-05
-5.5566742796456e-05
-1.59802668804898e-05
-3.91108823700721e-05
-2.9928030175968e-05
-5.36236528367417e-05
-3.78479795106368e-05
-4.69756545121799e-05
-1.32755398486602e-05
-1.53081306462724e-05
-4.31875915980283e-05
-2.78384109878179e-05
9.54324805105254e-06
-2.24799461060449e-05
-5.53131338920426e-05
-3.15059012614617e-05
-2.84910097151247e-05
1.63486580801664e-06
-5.49294280987996e-05
-2.44416512308074e-05
-2.00861987193994e-05
-3.3105687503877e-05
-2.91119621582081e-05
-3.63034309761828e-05
-3.21100995933529e-05
-1.72938698555918e-05
-5.44203822480403e-05
-2.91286668061918e-05
-5.19949272037688e-05
-2.70394287655588e-05
-3.47688364286221e-05
-6.09763639887234e-05
-1.14994189696027e-05
-3.26179163243672e-05
-2.28905502023943e-05
-3.10901338964664e-05
-4.02989248025697e-05
1.28944448327372e-05
-1.62083906875724e-05
2.60163062145426e-06
-2.66619508004721e-05
-4.28792018436535e-05
-2.53813326904689e-05
-2.23314975500394e-05
-5.15889438810991e-05
3.20828533469831e-06
-2.96526422125584e-05
-4.88737869625536e-05
-3.04311320440211e-05
-3.34368259386522e-05
-3.08795527066178e-05
-4.7758395244581e-05
-2.47693409195154e-05
-1.26114576225071e-05
5.2692187438343e-06
-7.09339002971732e-06
-5.36816798103572e-05
-7.07024374393227e-06
1.96089616170486e-05
-7.00051958889021e-05
-4.07874414956075e-05
-3.51755341954906e-05
-2.63483395264704e-05
-2.37537458808067e-05
-2.29796336923119e-05
-3.47616976946712e-05
-5.4542582076749e-05
-2.37862502821311e-05
-2.77758746956565e-05
-3.90100259225983e-05
-2.48450658302836e-05
-7.953416073842e-06
-5.49676127379691e-05
-5.60268481160243e-06
-8.42223477451562e-06
-2.30340768641455e-05
-3.03538092876538e-05
-1.31559918793746e-05
-2.05622062999728e-06
-2.13560900635298e-06
2.18351334141565e-06
-1.22505227209783e-05
-3.7637127672969e-05
-1.03497729852367e-05
-1.46899337494164e-05
-1.50010670922293e-05
-4.45998252605738e-05
-4.59060904231115e-05
-7.44432227848138e-06
-4.16545254278146e-05
-4.11171799920814e-05
-2.64021724051499e-05
-3.26371738282372e-06
-2.78138781304882e-06
2.43511822734601e-05
6.69885906017282e-06
2.17955320357908e-06
-2.96541340629535e-05
-8.24069275494054e-06
-5.35070195088085e-05
-3.39033751585496e-05
-5.54638361604637e-05
8.10198860183055e-06
-2.60825333415083e-05
-3.27491867734339e-05
-4.36319541829211e-05
-3.83338883622758e-05
-3.88569057567421e-05
-3.62214904516007e-05
-1.99768962087415e-05
-1.91342908778061e-05
-4.18052928792012e-05
-2.35230426179816e-05
-4.14875556278259e-06
1.15773196122705e-05
-1.29357812804839e-05
-3.56270635551186e-05
2.60560934172262e-06
-2.86069428077693e-05
-5.95840684566108e-05
-4.0846841216426e-05
-4.5448028957972e-05
-2.0126055176809e-05
-1.91940310990032e-05
-3.6524644450063e-05
-3.51164193522421e-05
-2.41391255298638e-05
-4.04735039043158e-05
-3.44369621271579e-05
-2.66477994837934e-05
-2.38843917993806e-05
-7.52509121018694e-05
-2.9089946075576e-05
-4.49334309760856e-05
5.98121478984418e-06
-1.16845644670824e-05
8.194891065828e-06
-3.39535970902758e-05
-1.39403890206455e-05
4.91577411476737e-06
-4.33830786288531e-05
-1.28497702999519e-05
-3.70282723937303e-05
-2.17444522052048e-05
-2.73672713840818e-05
-2.46783416458691e-05
-1.18065416067556e-05
-2.85437962338605e-05
-2.66706732594833e-05
-1.4717979622356e-05
-2.00811857022868e-05
-2.43691081641097e-05
-1.32322932819688e-05
-1.07212752502912e-06
-4.06689479417827e-05
-4.30756273454764e-05
-5.09398184721283e-05
2.27784172516016e-05
-3.0937946972221e-05
1.51080676764809e-05
-4.26743066163534e-05
-3.34891888274494e-05
-1.30298332822494e-05
-4.57987894614785e-05
-3.46085465678216e-05
-4.62926612626036e-05
-4.47509626530487e-06
-3.31032602853027e-05
-2.93679200900865e-05
-2.37562250748052e-05
-4.14957489375046e-05
-4.09516703955445e-05
2.05911449230031e-06
-2.72361779035533e-05
-5.63283347427806e-05
-5.63071763709407e-05
-1.76122339992315e-05
-2.2024484284488e-05
-1.71393548737448e-05
-2.73893536329753e-05
-4.83454140271872e-05
-8.53844211928238e-06
-9.09928740553277e-06
-3.65306378436199e-05
-3.76096667092995e-05
-4.26858701939246e-06
-3.38062742299347e-05
-2.282003639789e-05
-2.86901112359985e-05
-4.17360775409341e-05
-3.24368161172931e-05
-5.78273247230854e-05
-3.9324076542438e-06
-6.39086810852526e-06
-1.71074492954887e-05
-1.81139782915971e-05
6.09006827835344e-06
-1.47585142508945e-06
-5.13177056110378e-05
-4.84094517386918e-06
-4.32932297338813e-05
-3.23304859821473e-06
-2.51686107365549e-05
-4.05393647383215e-05
-4.09112699963609e-05
-4.30417060676474e-05
-6.31614596135254e-05
-3.10839542184999e-05
-2.75594784944986e-05
-2.61045063545929e-05
-3.60082120785855e-05
1.0776369898711e-06
-4.81023524664163e-05
-2.27330248402056e-05
-8.61947250543085e-06
-2.29634261471456e-05
-4.30538939982334e-05
-3.22951281902402e-05
-2.18239906315491e-05
-1.61320029462931e-05
-1.4742908352387e-05
-3.82052946908089e-05
-3.95958134458522e-05
-2.91756569222303e-05
-2.18088352335028e-05
-8.26451387877097e-05
-5.98916276931334e-05
4.75354166501363e-06
-5.77676173044375e-05
-3.0822538516514e-05
-7.26008682933241e-06
-1.60611658578368e-05
-2.46173961315589e-05
-1.37023899085945e-05
-3.64287128794925e-05
-4.7872600307541e-05
-1.35187294828956e-05
1.61665997654554e-05
-5.76646856922596e-05
-4.03228878009319e-05
8.59037553300995e-06
-4.44675435409702e-05
-6.77510792014995e-05
-3.70645297969956e-05
-5.08979251891453e-05
-2.8257682386222e-05
2.74943689638231e-06
-5.27511236475559e-05
-8.18989672431442e-05
-4.66857861521147e-06
-1.70412900354586e-05
-4.09288166305548e-05
-3.40864723311986e-05
-6.58899723865517e-06
-5.68689005243075e-05
-4.36426029923407e-05
-1.31279655790291e-05
-1.76865356362074e-05
-1.92255049162458e-05
-8.4824669013418e-06
-5.69873695638066e-05
-2.46228173572103e-05
-1.13601320022085e-05
-2.69589419155392e-05
-4.67272942068683e-05
-5.1849961598622e-05
-3.68169485718403e-05
-5.28171700962478e-05
-5.32928042473613e-05
-2.20520259707501e-05
-5.64101946021771e-05
-4.33460487722842e-05
-1.83314157902609e-05
-5.4159876655099e-05
-2.30485172158636e-05
-3.42619507817088e-05
-6.2321614572856e-05
-4.37224484125893e-05
-9.23569053775601e-06
-1.47032076127476e-05
-2.85889166528608e-05
-2.9878245966168e-05
-1.51800327235643e-05
-4.48708869645802e-06
-1.89811964086921e-05
1.65088195501882e-05
-4.49196668592123e-05
-4.44286633670908e-05
-4.48664092010823e-05
-5.2801314902878e-05
-6.56148766699806e-05
-1.23602734888541e-05
-5.65339737352216e-05
-2.80065446721942e-05
-2.87160431651048e-05
-1.53355738563109e-05
-2.66285440276682e-05
-7.69362379659624e-05
3.72644197966436e-06
-3.06317845828111e-05
-2.61481863251285e-05
1.37360583410971e-05
-2.72815517477079e-05
1.3597026727156e-05
6.66377666007229e-06
1.22262573566651e-05
-8.49085132970481e-06
-4.40613855834973e-05
-1.66360105964586e-05
-2.7720016717642e-05
-5.15243038147819e-05
-2.97382614687464e-05
-6.12721014495288e-05
-3.18448208115849e-05
-1.45130551421514e-05
-3.6602075531694e-05
-1.18663868094348e-05
-3.31993598752293e-05
1.22511650305426e-05
-3.19079516811116e-05
-1.07489756191423e-05
-5.80490543944742e-06
-3.48510788899044e-05
-2.82333345107234e-05
5.51682377534198e-06
-5.43931601107836e-05
-1.83713577986474e-05
-3.66094913859909e-05
-5.12912867300271e-05
-3.0935788968609e-05
-1.24013833901283e-05
-2.11260583845781e-05
-1.71172852389071e-05
-3.91639516495045e-05
-4.65758305644821e-05
-1.61001991441393e-05
-4.34357707016934e-05
-1.92418806157378e-05
-2.41053914058482e-05
-7.82458375182515e-06
-3.25403388941233e-05
-7.05880567237339e-05
-3.90139976457981e-05
-3.12159606808935e-05
-6.39001993412273e-06
-4.25808658786026e-05
-1.39872366395667e-05
-2.78944611413751e-06
-3.258960370665e-05
-8.62358285784262e-06
-2.94886005922441e-05
-1.00166068664693e-05
7.57666384115365e-06
-9.15161930880398e-06
-4.69189163110079e-05
-8.14639618215799e-06
-1.71628844000172e-05
-2.50728401625249e-05
-2.65589783628615e-05
-2.57737093912627e-05
-1.9110342296207e-05
-4.81049076576742e-05
-4.67734792628927e-05
-6.04508106381221e-05
-1.8391348334394e-05
-2.94317787538703e-05
-2.9697727881982e-05
-4.17033452069778e-06
-2.11686938205005e-05
-1.46360068055445e-05
-3.11299825613218e-05
-7.81242626230949e-06
-2.73555037408766e-05
-2.11326214854899e-05
-5.00459645746661e-06
-2.52113428756675e-05
-4.02650888535662e-05
-3.58204663585692e-05
-3.30266237075103e-05
-2.17676532774992e-05
-1.29577307601447e-05
-2.23188018808835e-05
-1.08883424534034e-05
-2.16751191189436e-05
-4.84138363788885e-05
-4.18808170763236e-05
-4.01708387172294e-05
-1.0835867591032e-06
7.6946983797244e-06
-2.27289677540479e-05
-2.89712306272467e-05
7.45838449604437e-07
-1.92765489567306e-05
-3.18314977530895e-05
-2.96177154225639e-05
-5.51815152313858e-05
-2.28744675739681e-05
-2.38439721053646e-05
-4.42248472345557e-05
-7.99372460339978e-06
-2.87139666727076e-05
-1.85243021178282e-05
-5.4690943108347e-06
-1.67647358120494e-05
-7.11001148990067e-06
-3.59911873628435e-05
-1.76433525528228e-05
-2.57654234796588e-05
-2.84787777092413e-05
-1.24619708921701e-05
-1.53890867455564e-05
-4.44132210241409e-05
-3.74073480664767e-05
-7.06320048948293e-05
-4.67757600641709e-05
-3.36540750847223e-05
-7.36010853494005e-05
-3.96379439660925e-05
-4.50184632845783e-05
-2.36426281137439e-05
-2.09647119610905e-05
-5.703939021719e-05
-3.86400534012276e-05
1.80860560305046e-05
-3.02875651950546e-05
-3.44089607725305e-06
1.11450686457168e-05
-8.34083525863493e-06
-1.97577175963574e-05
-2.21100458748301e-05
-3.13753891458868e-05
-2.19660584306624e-05
-5.219506622786e-05
-4.59655139193485e-06
-6.67581273102177e-05
-3.51617279005539e-05
-4.09546376157315e-05
-4.01986541614892e-05
-2.44953205692302e-05
-4.2750414012181e-05
2.93850294719569e-06
-1.76947828256112e-05
-2.0623917058276e-05
-3.43983583204736e-05
-1.82296106795435e-05
-1.96998941830824e-05
-2.1050432399222e-05
-2.59534732653693e-05
-1.39765312624899e-05
-3.98917128772019e-05
-3.58164739507293e-05
-2.75221838918936e-05
5.80865524482395e-07
-5.09524357052162e-05
-8.1691729473215e-05
-3.88673948561985e-05
-4.8407588751401e-05
-2.46986972222128e-05
-3.11912901756526e-05
-4.88240574949178e-06
-4.07678687573866e-05
1.01057595602692e-05
-3.75015656809916e-05
1.10840598085103e-05
-2.19998662885702e-05
-1.36360018431967e-05
-8.63404095922116e-06
-6.01583364602481e-05
4.09018115175214e-06
-2.7664729021812e-05
-4.92880957810062e-05
-3.20716655891193e-05
-1.30129324638499e-05
-4.34926032980133e-05
-1.32665180760154e-05
-3.90392998003911e-05
5.43413842634415e-06
-5.04743876495012e-05
-2.07078500646614e-05
-2.94084548681308e-05
-2.70536310492685e-05
4.20671880108004e-06
-1.58448206228367e-05
-3.67151713909574e-05
-2.96499213730565e-05
-2.06210697073474e-05
-3.53232363553553e-05
-2.74356946960182e-05
-4.19760951562048e-05
-2.16993863648448e-05
-1.86533634832849e-05
-4.45110768951047e-05
-3.25767181323924e-05
-4.70506280618541e-05
-3.88000073330455e-05
-3.09695538120533e-05
-2.49882054329968e-05
-3.27367285998308e-05
-4.7866770124665e-05
-3.38521930738145e-05
-1.05347269735135e-05
-1.78073754547967e-05
-3.66062967227271e-05
-1.02672873211407e-06
1.10886781678097e-06
-5.24260800545696e-05
-3.23781976286954e-05
-2.63105032802424e-05
-4.01562820620971e-05
-1.82342840057495e-05
-2.60859862634137e-05
-4.85286960909668e-05
-2.14153793291056e-05
-5.21531570416927e-05
-2.96232779540781e-05
-1.75548218067854e-05
-5.37661148010353e-05
-5.5584169775074e-05
-5.6238285674049e-05
-7.91505770815456e-06
-3.33849490101468e-05
-2.64382235210412e-05
-3.76161196285333e-05
-1.0727056071684e-05
-1.51469777820248e-05
-1.75561218298937e-05
-4.51373993595478e-06
-1.4161276045242e-05
-5.01592968226979e-05
-3.7573221920106e-05
-3.56719377083882e-05
-4.67722293830911e-06
-2.86666671412108e-05
-2.25443766385651e-05
-4.24090753520516e-05
-5.94228308091714e-05
-3.08787788756164e-05
-2.83501838678457e-05
-1.69147607943246e-05
-4.85479058450376e-06
-3.42934183787288e-05
-1.18497979074002e-05
-9.11910266990681e-06
-2.9413299915223e-05
-9.92317755272954e-06
-9.2330856859245e-06
-2.93943521753243e-05
-3.24905223553028e-05
9.56726944487031e-06
-4.50612778920312e-05
-4.00662104690046e-05
-2.63464565375216e-05
-2.85940416516553e-05
-6.30439257624175e-05
-3.96872425817342e-05
-5.05172108385184e-05
-1.18386987862504e-05
-1.50795572320761e-05
-2.58196389551564e-05
-2.8831571962423e-05
-4.86802614009176e-05
-1.66970932958203e-05
-2.56058707494019e-05
-5.21301815665681e-05
-2.75548521935698e-05
-4.03991109649293e-07
-6.20261979942184e-05
-3.06512201520834e-05
-2.16317889827871e-05
-3.44599052810287e-05
-3.3162163015087e-05
-4.04675647024685e-05
-2.12537312117637e-05
-6.87918774178394e-05
-2.86418118267069e-05
-5.08678869003369e-06
-3.67802967227153e-05
1.10592868086059e-05
-3.29159368083401e-06
-3.22261819745813e-05
-6.84323486856351e-05
-1.95533333737868e-05
-2.16307904799084e-05
-7.30635896954593e-06
-4.12393537895522e-05
-3.45160168446157e-05
-4.68591231389837e-05
-7.83475056475119e-05
-5.00347847627136e-05
-4.76752214354388e-05
-3.85406814736867e-05
-1.91773597352867e-05
-5.73999805431211e-06
-5.96622061502484e-05
3.03257129764888e-06
-4.00685249823983e-05
-1.36814724625118e-05
-2.14254021824188e-05
9.25237598075793e-06
-4.28433772492445e-05
-5.09559323776928e-05
-3.55338084891174e-05
-3.94088903495112e-05
-6.72633299408755e-05
-1.65699837961749e-05
-6.18122830599971e-05
-4.38949141701161e-05
-2.15027835939829e-05
-5.36126252305986e-05
-4.62906368729256e-05
-3.9946696782516e-05
-1.2107912556819e-05
-6.40263522335239e-05
-1.35178022277724e-05
-4.81957309899394e-05
-2.52336180101011e-05
-6.86958624010872e-06
-1.35705934568771e-05
-4.55445595392996e-07
-2.07744378848363e-05
-1.47027213177299e-07
-4.10681129569313e-05
-2.22297227229188e-05
-1.63189397364421e-05
-6.01262277097312e-05
-6.19669004989791e-05
-4.7309479215448e-05
1.64186510775341e-07
-2.54602660061292e-05
-4.96048534027082e-05
-2.47784387933084e-05
-3.74359761935891e-05
-6.36071438255498e-06
-7.00421607296636e-06
-1.04247104801132e-05
-4.7498496783311e-05
3.01860206751352e-06
2.74496229024892e-05
-5.54419301368244e-05
-5.25111071257585e-06
-4.35880604275129e-06
-2.83556186984895e-05
-3.85158662529995e-05
-2.91991129159759e-05
-2.71942468421912e-05
-3.19269492236198e-05
-3.76621611034998e-05
-5.29504876401542e-05
-4.68282550663669e-05
-3.8223934885938e-05
-1.16553237565674e-05
-4.27312019512363e-05
-6.40725504311285e-05
-6.95962967433352e-06
-1.08830299673827e-05
-2.53343420086494e-05
-1.18928527780961e-05
-3.22813916272642e-05
-4.27991732008964e-05
-7.11651006993729e-06
-4.28626433357126e-05
-4.83574249551892e-05
-2.04219580868555e-05
-1.68909201063865e-05
-3.02024404258828e-05
-2.02628781777556e-05
-3.04402117684162e-05
-4.01457740588776e-05
4.73561469571202e-07
-2.93363263492191e-05
-2.42044258209302e-05
1.23099416339755e-06
-4.82195405302226e-06
-6.17520999157597e-05
-5.09720194282155e-05
-1.84589396591655e-05
-3.02854591811295e-05
-3.29688840861003e-05
-3.13613036306787e-05
-4.49894062709507e-05
-3.41556771670679e-05
-3.77135780957627e-05
-5.40033124109918e-05
-3.54823398408348e-05
-5.64659274257386e-05
-1.9992495776601e-05
-3.18531274756102e-05
-1.94459840070307e-05
-3.64406495424317e-05
-4.51826798019547e-05
-5.22121166690298e-05
-1.37691362978759e-05
-3.76365154562764e-05
-2.78750414477797e-05
-2.53963551418925e-05
-3.73422690079884e-05
3.51415557780652e-06
-2.30476342263758e-05
-1.32739651287102e-05
-2.5228064350834e-05
-1.56237361525577e-05
-8.97407792568305e-06
-4.40305250823089e-06
-2.62157036551556e-05
-4.04467524552527e-05
-3.26427779717951e-05
-2.27986978180814e-05
-6.74967031011398e-06
-1.69129768880934e-05
3.59106138601629e-06
6.18484708934441e-06
-2.77947222590549e-05
-6.95126775339047e-06
-3.07693294310537e-05
-8.21491345195078e-06
1.60062882928104e-05
-1.92979976508108e-05
2.48818688014617e-05
-3.00823754285245e-05
-5.0906748032845e-05
-5.93806941316395e-07
-1.3973890483161e-05
-3.72510192542717e-05
-2.67150748825104e-05
-4.45489924980641e-05
-1.18505681141467e-05
-1.85365332933376e-05
-2.35303411200711e-05
-7.54806463984713e-06
-1.79762540326124e-05
2.07635221397486e-06
-9.86032347619752e-06
-2.55259970850396e-05
-3.99397182905595e-05
2.11931149235838e-06
-3.39008639950263e-06
-1.27504887559228e-05
-2.26300465731996e-05
-2.07452211839819e-05
-6.92823004603592e-06
-9.55589017211538e-06
1.17577554707304e-05
-1.96098835050878e-05
-2.951158089564e-05
-2.19639776494227e-05
-4.48845085165847e-05
-4.19952654575982e-05
-3.93287486568443e-05
-5.62774580572387e-05
-3.55717960548995e-05
2.1387380214694e-06
-3.91445806510811e-05
-4.86494742816521e-05
5.6979453144875e-06
-3.07084755222439e-05
-4.25656274781476e-05
-2.71233441647104e-05
2.48382943787605e-05
-3.2363231981225e-05
-1.972531072659e-05
2.20446862396067e-05
-1.20009254416763e-06
-2.78488380184057e-05
-5.45753991942878e-06
-1.54430235420719e-05
-4.97583135792825e-05
-4.2093765566703e-05
-2.06028367451066e-05
-5.68426284418908e-05
1.64999794274105e-05
6.12494400184551e-06
-5.2350537873444e-05
-4.73657797697124e-05
-2.36180728085459e-05
-5.16499035954732e-06
-1.27808856428821e-05
-7.73878873250539e-06
-3.53813422245874e-05
-2.50061297863337e-05
-6.05467917151742e-05
8.49563316620455e-06
1.39944284588903e-07
-3.53018516937876e-05
-1.47424294750599e-05
-5.05986614380256e-05
-1.71090739670997e-05
-3.66362221180084e-05
-3.30246616937739e-05
-3.08819124521727e-05
-1.38013286050854e-05
-2.78317723724235e-05
-2.01667008339084e-05
-2.43813061347069e-05
-3.78095627437551e-05
-1.37269657683404e-05
-2.86684849972953e-05
-4.85087479181716e-05
-3.59836722432111e-06
-9.82854284763745e-07
-4.43856130236507e-05
-7.29547061581408e-06
-2.42141072250761e-05
-3.2576013673886e-05
-4.52546392913111e-05
-5.48110871664926e-05
-4.01977274448424e-05
-3.92743190553208e-05
8.19177861719622e-06
-3.14564789678341e-05
-4.2265572222843e-05
-4.02714030637519e-05
-4.43067409070163e-05
-3.02294948056607e-05
-2.9699228957423e-05
-6.30715246316553e-05
2.41003097895964e-05
-2.8513098072737e-05
1.67017387002595e-05
-1.82283712074208e-05
-2.23500484893657e-05
-2.90953775694865e-05
-2.55648407988313e-05
-4.44089082456934e-06
-3.12374811544734e-05
-4.44144748832585e-05
-2.41872808310248e-05
-3.15465889136028e-05
-1.58329541512127e-05
-6.12137328228501e-05
-1.58042424451804e-05
-1.63281109656482e-05
-1.93839505871097e-05
-3.9532296904487e-05
-7.93312613900781e-06
-2.6554414302441e-05
-5.66023287510861e-05
5.96829488386838e-08
-3.12655951802437e-06
-2.01299223132212e-05
-2.84370214398497e-05
-3.6507593246417e-05
-1.29815369406381e-05
-3.09050781965865e-05
-4.94043706109847e-05
-1.84267820016652e-05
-3.79087370315569e-05
-3.87297540890949e-05
-2.1256059943533e-05
-5.61500615060715e-05
-5.71387478847907e-05
-1.30834801537171e-05
-1.10410984236036e-05
-1.27257397554997e-05
-4.457609520548e-05
-3.92931362560512e-05
-1.12773249087146e-05
-2.96709085368994e-05
-4.32108475562968e-05
-1.34576404866648e-05
-1.74142089940289e-05
-2.82098316730745e-05
1.1620219633633e-06
-3.68885269430209e-05
-5.7271932100854e-05
-1.87015805049759e-05
-4.42163484450847e-05
-4.15048059997834e-05
-5.71757776911037e-05
-3.21836874233008e-05
-2.84277095366763e-05
-1.5959984889936e-05
-4.57026373110531e-05
-1.25735275358736e-05
-3.45552828219769e-05
-2.89292679680756e-05
-5.74255870900544e-06
-2.69267953226261e-05
-3.40436710250645e-05
-4.27897597946774e-05
-2.27198391755955e-05
-2.50028797838585e-05
-2.10695624327586e-05
-2.41491870198426e-05
-3.78201998167706e-05
-5.4517480566217e-05
-3.64221238944683e-05
-1.78016243346653e-05
-3.23321503093903e-05
-3.43661045110017e-05
9.18135893635615e-07
-9.89167869025882e-06
-1.33074936053369e-05
-1.759647414174e-05
-2.8252473980065e-05
-2.58579120663594e-05
-7.81146785303749e-06
-5.44261913331574e-05
-6.30569551618064e-05
-1.69072367792254e-05
-2.02432450276697e-05
-2.73033529384965e-05
-5.89593125256933e-05
-2.18744773645199e-05
-3.58837302660343e-05
-1.12524065318435e-05
-3.65412904854685e-05
-6.29694055117933e-05
6.05325209676871e-07
-6.14643618127837e-05
-2.16889952211027e-05
-4.36949812296121e-05
-2.64957300484576e-05
-2.45115126347511e-05
-2.1186479707504e-05
-1.59767065397187e-05
-3.33988246326388e-05
-3.72282527738136e-05
-3.19825064084385e-05
-4.04726358747104e-05
-3.98359839926739e-05
-5.85683504249658e-05
-3.30389392540271e-05
-6.5096030908518e-05
-2.94825134397435e-05
-3.07589647497457e-05
-4.86277305520065e-05
-2.11991836039718e-05
2.59858840967364e-06
-3.56524203910631e-05
-4.58558011433473e-05
-3.62185226183801e-05
-4.59495996942778e-06
-7.78015655821899e-05
-3.18788090004298e-05
-3.81309267581397e-06
-3.36250991715228e-05
-2.58147167629086e-05
-3.96087907049277e-05
-4.1077018482609e-05
-2.97929761228814e-05
-7.41507366112504e-05
-3.15552232091036e-05
-2.61296805938635e-05
-2.6523799322086e-05
