# Supplementary material for: Research on computational propagation and identification of mine microseismic signals based on deep learning
Source: PLoS One. 2025 Oct 22;20(10):e0334641. doi: 10.1371/journal.pone.0334641 (PMC12543183; doi:10.1371/journal.pone.0334641)
Supplement: S7 Data — (ZIP) [file pone.0334641.s007.zip › 000100900001435.xlsx_0.txt_24.txt.txt]

-9.44013509592341e-06
-2.7629934682318e-05
-3.86816985238014e-05
-2.56616057292045e-05
-5.83300108835264e-05
-3.18455180163358e-05
-1.46753689026907e-05
-2.45921309113175e-05
-3.86419482783792e-05
-2.67925677070294e-07
-1.6105802049587e-05
-1.67833902629429e-05
-3.20817152242186e-05
-3.72627293862198e-05
-1.88043591156912e-05
-5.79724789869141e-05
-6.8568393718321e-06
-1.85254235638207e-05
-4.38972024956599e-05
-1.39808040359096e-05
-3.46478500650247e-05
-3.61295843372479e-05
-2.26565505399077e-05
-6.64161555611859e-06
-2.17432728226807e-05
-8.25752851427263e-06
8.30184663240673e-06
-2.14464332848751e-05
-1.37517133404617e-05
1.47941032107325e-05
-3.97155074745818e-05
-1.81191208335473e-05
-4.55986953380903e-05
-5.42949284751505e-06
-5.01891217734193e-05
-1.59391074237747e-05
-5.70637407861284e-06
-6.22743309051708e-05
-4.23382953777619e-05
-2.18601980947201e-05
-4.97005312809182e-05
-3.96257040973867e-05
-1.9487577583779e-05
-2.79127446970924e-05
-3.21076583525114e-05
-3.03760684872224e-05
-3.28899203078816e-05
-4.77900142214781e-05
-4.4115107802098e-05
-3.08185359633955e-05
-3.67024925225939e-05
-7.6087182237919e-06
-2.19125328971809e-05
-1.98531476689922e-05
-3.96712852431686e-06
-1.63786578068196e-05
-1.64464720045328e-05
-2.63730849811414e-05
-4.79358398576924e-05
6.91622943343846e-06
-5.72342467108574e-05
-4.95108466040321e-05
-3.9645500122411e-05
-4.47873632687618e-05
-4.84862161690666e-05
-8.22838707809482e-06
-5.43335153818399e-06
-4.3517514301791e-05
-2.09040087859874e-05
-2.79994004154326e-05
-1.16380215531456e-05
-3.46901564444487e-05
-2.69239109620492e-05
-1.92678552507757e-05
-3.85406457060809e-05
-1.75369090177709e-06
-2.89969550499074e-05
-5.81695302179173e-05
-2.52573110763628e-05
3.28011126669287e-06
-2.40798214365388e-05
-5.54729947697381e-05
-2.11819166600071e-05
-3.05129667198326e-05
-6.65127591573697e-05
-3.20795524398907e-05
-6.51832639962938e-05
-2.23255289728519e-05
-6.75653074477278e-05
1.60770129232757e-05
-4.44841531938012e-05
-4.03433484776688e-05
-5.15008501468972e-06
-3.44519739785219e-05
-3.77654239926468e-05
-9.09452138744471e-06
-1.95684616437493e-05
-1.95389925849018e-05
5.72822163055609e-06
-2.31391225743607e-06
-4.70935079969018e-05
-5.09843187458421e-05
-3.12124869556669e-05
-5.65705970303339e-05
-3.56929741442587e-05
-1.23308012694748e-05
-1.80387776533991e-05
-5.30514429230813e-05
-1.51906840083043e-05
-2.36666096560018e-05
-3.14017289363982e-05
-1.85129488484637e-05
-3.75293602502759e-05
-4.95478252621806e-06
-1.99544922338925e-05
-3.03384074733822e-05
-4.25813876360341e-05
-4.57147231991282e-05
-5.45063682711913e-05
-2.61763928370187e-05
-2.98713131120831e-05
-4.71120096741162e-05
-4.44391045341749e-05
-4.27471597791981e-05
-3.65168604693568e-05
-3.08538843345007e-05
-1.2030484943403e-05
8.89001451846421e-06
1.34968779394769e-06
-3.31668441927594e-05
1.18413451205786e-05
-2.72456755500791e-05
-1.23902887666617e-05
6.43421425430618e-06
-2.39153326627034e-05
-3.54286667502126e-05
-3.52783209865354e-05
-2.94517587489894e-05
-6.68806420658414e-05
-3.00548232429662e-05
-2.54020890245376e-05
-4.42178348357049e-05
-3.75826230086019e-05
-5.31547292027342e-05
-5.19451482920687e-06
-3.86380898809541e-05
-3.64253196429548e-05
-2.05652863920131e-05
-3.28796688361217e-05
-1.62687742541609e-05
-1.2882616718263e-05
-2.64868902619756e-05
7.11325755259806e-06
-5.77314788109089e-06
-2.62305703655825e-05
-3.97161613062723e-05
-2.75686958243453e-05
-5.51441050198469e-05
-5.2342555609494e-05
-2.93496526842166e-05
-3.82445505058532e-05
-8.07438404784345e-05
-5.71455758331368e-05
4.88571447697159e-06
-2.55634432902647e-05
-3.52980051577597e-05
-1.70985637356685e-07
-4.09384487965798e-06
9.5047938398509e-07
-2.88746588970738e-07
-2.24872249170662e-05
-1.92199524576589e-05
2.13310175922086e-05
-2.21973617198988e-05
-3.15937526612353e-05
-3.35759457842583e-05
-2.85081394727289e-06
-3.31239658036066e-05
-4.03009440278827e-05
-3.16227477057735e-05
-3.32382335241612e-05
-7.49981248846406e-05
-3.18516611635153e-05
-7.09941044705612e-05
-3.65478387388766e-05
-3.21141596350736e-05
5.6805419743522e-06
-2.30240300106772e-05
-2.39702472448235e-05
1.2390203625333e-05
-3.31276074652263e-05
-2.27239294868407e-05
-1.83717398174335e-05
-3.12196039186236e-05
-6.08724370738017e-05
-7.37881868654117e-06
-4.25686650684521e-05
-2.69372843578775e-05
-5.54258944167216e-05
-3.87675755444311e-05
-5.34791546395563e-05
-6.64892015162502e-06
-1.21876749345928e-05
-7.27926951853634e-06
-3.91450011419465e-05
7.19083702637289e-06
-2.52158895765792e-05
-1.21688918476577e-05
-2.1943577813992e-05
-4.57293522023979e-05
-3.50020691820254e-05
5.48987682935435e-07
-4.14107555726955e-05
-3.09391275421074e-05
-2.68924686484415e-05
-7.98506786829739e-06
-4.02547311824861e-05
-3.45397204882711e-05
-3.34133359053567e-05
-3.56938393852089e-05
-3.05435039940439e-05
-3.21357661563839e-05
-3.73348301032702e-05
-1.42759703020905e-05
-3.04212603078256e-05
9.00462951012038e-06
-3.3421253640098e-05
-2.86703494229947e-05
1.45733891641342e-05
-7.46709959109277e-06
-3.4963948678968e-05
-1.19650534107084e-05
-4.31820154440382e-05
-1.9469248664717e-05
7.87570356681971e-06
-2.11234596733213e-05
-1.36901393564401e-05
-1.93858284076368e-05
-2.4315841483045e-05
-3.6511866950845e-05
-1.3821319927885e-05
-3.0119101060164e-05
-6.82310241651384e-05
3.701256398457e-07
-2.02946187328016e-05
-6.69124624811488e-06
-2.14221394722088e-05
-3.43229184284428e-05
-2.25157810876508e-05
-3.86137856557582e-05
-2.19116805909624e-05
-4.36490157180317e-05
-2.38361068385609e-05
-2.22251230324165e-05
-3.91685897656252e-06
-4.17044250172905e-05
-4.11022929546818e-05
-5.75141324983764e-06
-4.15237489068379e-05
-2.16406287290306e-05
-4.01845246613127e-05
-2.62966621422522e-05
-5.00502963068957e-05
-1.05834813565211e-05
1.52691530942578e-05
-2.33099242865375e-05
-2.82130149327259e-05
-1.89807826584418e-05
-3.00596398843917e-05
-9.68736782329117e-06
-8.11347334001368e-07
-1.59604772144217e-05
7.93325600638713e-07
-6.90596793688937e-06
-1.22328163568709e-05
-2.21807449914757e-05
-2.26720439429733e-05
-2.5870674585176e-05
-1.55061283794226e-05
1.08131965584946e-05
-2.59084343988748e-05
-3.51740716542714e-05
-6.57477253507585e-05
-3.92795989680936e-05
-1.71462295289169e-05
-5.45204549906838e-05
-3.00748310017096e-05
-1.78436383953643e-05
-4.21890647237943e-05
9.56392745673116e-06
-7.72497228652022e-06
-2.15674025554689e-05
-3.40678345311027e-06
-1.64287527142431e-05
-2.14720215245958e-05
-8.95967086262936e-06
-2.20038112636544e-05
-2.06732727118223e-05
-2.36711040090303e-05
-3.04131094625582e-05
-8.04686066766407e-06
-6.62027981542242e-05
-3.24521137164575e-05
-3.88707995407599e-05
-3.31490320271088e-05
-1.64952089858957e-05
1.33837888018182e-05
-4.36944433111698e-05
-2.05493855327092e-06
-7.34461998389e-06
-3.7997439955723e-05
-2.65121225866874e-05
-1.97392958616128e-06
-2.3852165628054e-05
-5.35237119242073e-05
-5.51098170263782e-05
-3.65941821606378e-05
-4.87808239272912e-05
-3.64713754878731e-05
-3.92636050890469e-05
-5.85285787400775e-05
-1.40073400877414e-05
-2.71035673678133e-05
-3.72845121833875e-05
-2.42102746608884e-05
-1.89748022841185e-05
2.3362486043499e-05
-2.05007321425052e-05
-8.92550580063503e-07
-3.17634110584389e-05
-2.1891125963031e-06
-1.18448364612893e-05
-3.39862715909641e-05
-4.79583269973823e-05
-1.2537852139017e-05
-1.4582358927534e-05
-6.62384715755585e-05
-1.54891895307286e-05
-2.78823971355287e-05
-3.44635744340461e-05
-4.20111945771011e-05
-2.09752997892052e-05
-6.83142023482511e-06
-1.58066643048688e-05
-1.04957154788807e-05
-1.3480120181845e-05
-6.00825049049812e-07
2.80750455876232e-06
-2.02477195937861e-05
-5.56457802660896e-05
-2.51735733351705e-05
1.49823753363736e-05
-3.05876427237308e-05
-1.8202209548061e-05
-1.75210739494513e-05
-5.14966903038906e-05
-2.77415243572603e-05
-5.70051894967975e-06
-2.85227493143278e-06
2.11789433214723e-06
-4.52606030333477e-06
-3.15649584890663e-05
-1.67185857999605e-05
-4.67647026088154e-05
-8.52070278102208e-06
-5.38890733267836e-05
-2.94321923743618e-05
-3.99094133700425e-05
-2.60441296370985e-05
-3.92219549510145e-05
-3.16427153276212e-08
-4.55107362821166e-05
-6.61093576412473e-05
-5.73135654083377e-05
-2.27214583033401e-05
-3.77810681590572e-05
-1.78876027328465e-05
2.38485291891133e-06
-2.57573771906824e-05
-3.89933824878143e-05
1.42518420109236e-05
-4.00617810122026e-05
-1.74606809060542e-05
5.02847892538838e-06
-2.17116838945381e-05
-3.47878637876164e-05
-5.67143889893256e-05
-1.79125507758658e-05
-5.28052227411326e-05
-2.97497428238543e-05
-2.4879838582908e-05
-5.72320194173082e-05
-3.28319078905629e-05
-2.20627816973349e-05
-4.50248343693522e-05
-3.30000297252539e-05
-3.28710118802218e-05
-2.42630140925168e-05
-4.95955596769959e-05
-1.1205100027826e-05
-2.44589807574967e-05
-3.78346706112537e-05
-3.43213867388174e-05
-2.09595584446575e-05
-5.67111362661228e-05
-3.31004693765141e-05
-6.11201115581035e-06
-5.00690211723023e-05
-3.48044579563151e-05
-2.37477154144325e-05
-6.39841050019478e-05
-1.41348639890174e-05
2.7055070334297e-06
-5.62978068098607e-05
-3.96636040776519e-05
-6.5537943415179e-05
-3.33440826772014e-05
-4.25415068026366e-05
-3.99491478824662e-05
-1.60513576622296e-05
-1.4061813560612e-05
-2.81380159555028e-05
1.63853686690351e-05
-1.8585544546745e-05
-1.14799479367705e-05
-1.130915605523e-05
-1.73692789516999e-05
-3.16499579610488e-05
-2.91039645788955e-05
-4.59357222254191e-05
-2.4099055215739e-05
-3.11181253871038e-05
-4.75224259770417e-05
-1.36395322160514e-05
-4.44159691706009e-05
2.49186651632715e-07
-4.38587080479863e-05
-3.68527480838795e-05
-3.23777206392299e-06
-3.04410729867875e-06
-6.4323311136845e-05
-1.12362409614658e-05
5.35031948466151e-06
-4.57211343535643e-05
-1.54333464447132e-05
1.2300173452701e-05
-2.01088106054217e-05
-3.06179178939571e-05
-2.76833499714712e-06
-8.24043114789923e-06
-4.2022010281793e-05
-5.89413663625686e-06
-2.42452837801127e-05
-5.19825888955425e-05
-4.19379339024509e-05
-3.55934570901312e-05
-6.59360487637498e-05
-4.45629704136048e-05
1.29928078590465e-05
-2.1578104424776e-05
-2.62384510335781e-05
-4.5353526642539e-05
-4.35184058700866e-05
-4.80837826575866e-05
-1.28738346423692e-05
1.41171119084716e-05
-2.43382654350606e-05
-2.66870192651579e-05
-4.42832654636622e-05
-3.39399924920246e-05
-3.6069811446909e-05
-3.26686266474523e-05
-1.18399143226594e-05
-3.56665771678059e-05
-3.73231653352541e-05
-1.92027049894953e-05
-3.51602512207734e-05
-1.8362009372851e-06
-2.71045621486226e-05
-3.21978233175374e-05
9.8087245659064e-07
5.22348548169189e-06
-3.36059410548081e-05
-1.02519626998826e-05
-7.30117000170445e-06
5.01317008819045e-06
-1.41811802517774e-05
-1.58115801394883e-05
-1.44137400914488e-05
-6.08978782871202e-05
-7.54801352178462e-05
-2.98158991767232e-05
-6.03377541377945e-05
-2.01686976100188e-05
5.52219809634541e-06
-2.96235834523547e-05
-3.49375904678473e-05
6.49640710656262e-06
-1.92138935589124e-05
-4.01524364994002e-05
-6.040591612473e-05
-1.00601213743478e-05
-2.64071322115103e-05
-1.56807011930561e-05
1.36276102282951e-05
-4.54144762867262e-05
-5.95522345937135e-05
-4.47984418869416e-05
-5.56933318248041e-05
-5.89929342611642e-05
-1.99735361820292e-05
-4.88398490546745e-05
-5.55702545084577e-05
-1.07967343081813e-05
-2.7366745448918e-05
-4.16721765997301e-05
-1.86856329092947e-05
-9.70305940890097e-06
5.69352824576048e-07
-2.34390614057825e-05
-1.32367165360668e-05
-3.68215135085525e-05
-6.7448309619453e-06
-4.11853983210283e-05
-1.64213507702824e-05
-4.60469631880382e-05
-2.20545582552213e-05
-2.52906836868047e-05
-5.41292332695718e-05
-3.17088053175519e-05
-1.76157698610381e-05
-4.62694229394085e-05
-3.38405990119224e-05
-2.51833640775152e-05
-2.22828786309109e-05
-3.1364893794538e-05
5.29660853619821e-06
-1.87586059650052e-05
-3.82399789399851e-05
-4.77368115073289e-06
-2.7356629417649e-05
-3.79434813443818e-05
-3.58303022226917e-05
-4.62986578130045e-05
-3.62636761587395e-05
7.7946736211869e-06
-4.52521407362003e-05
-2.91602766641159e-05
-2.4731691535333e-05
-3.39077524970486e-05
-2.20545880308786e-05
-2.39006986339824e-05
-5.40859691866135e-05
-6.27892042524932e-05
-2.73142915570365e-05
-1.25614125283434e-05
-1.82349561480546e-06
-5.08351926770327e-05
-2.37446889787751e-05
-1.52221475872064e-05
-4.15679794765197e-05
-3.37137883245902e-06
-4.17444361126937e-05
-2.91784834897641e-05
-4.13082075031221e-05
-3.24281709188985e-05
-1.76858379767876e-05
-5.07623255348951e-05
-4.75751485014682e-05
-3.63340018828311e-05
-8.06249060701534e-05
-3.16011389279138e-05
-3.23652709083158e-05
-4.22092668044544e-05
-2.91792416467706e-05
-3.48777118126496e-05
-4.18029924342766e-05
-3.69724915209677e-05
-6.78332166247224e-05
-1.05414827255115e-05
1.03432241926947e-05
5.90258843326071e-06
-3.12675323659691e-05
-3.07113043502909e-05
-3.28307403196032e-05
-3.82525620780979e-05
-6.08803550521321e-05
-4.07995478232315e-05
-2.17568351867953e-05
-5.86677739446184e-05
-4.12315633458469e-05
-3.26277828084478e-05
-4.81249111976768e-05
-1.83025890918762e-05
-1.42593322744881e-05
-4.15537699142054e-05
-1.32528792964813e-05
-1.5535964409526e-05
-1.92333777861119e-05
-3.55066406350787e-05
-3.9472100410682e-05
2.18767793117811e-05
-1.0203021985792e-05
-3.22534120809915e-05
-4.32582791585186e-05
-3.05522153877209e-05
-4.87454123362198e-05
-3.00481446716505e-05
-4.04321975807493e-05
-5.12462164724714e-05
-5.1031433382536e-05
-3.7669385978117e-05
-5.30755474948749e-05
-2.14495861203303e-05
-2.08565130119141e-05
-1.25836985710119e-05
-4.19284325460283e-05
-3.11361282527725e-05
5.82801953326396e-06
-5.59115190979493e-05
-4.71118604898371e-06
-2.97964357180084e-05
-4.75686266840616e-05
7.94063869795597e-06
-4.48262174760477e-05
-7.17218985777584e-05
-3.03066767424389e-05
-1.70986107697377e-05
-5.06984241104813e-05
-5.40808921112309e-05
-2.62530687855096e-05
-4.90610319089978e-05
1.03688967891819e-06
-1.12671547261125e-05
-3.4939347162116e-05
1.56172131810519e-07
-5.83815589335404e-06
2.44305937479279e-05
-2.96351326519355e-05
-2.17860196110943e-05
-2.72583723728698e-05
-4.13065532842541e-05
-4.27937399436011e-05
-1.95030501550417e-05
-4.99030427242768e-05
-5.96283944834376e-05
-3.67766404797762e-06
-4.37491214329253e-05
-4.16983444690083e-05
-3.49881494907562e-05
-1.24204451042509e-06
1.67416471612712e-06
-4.90259280916207e-05
-1.49029062840792e-05
-1.02527361704365e-05
-1.38539644010985e-05
-8.04849172461475e-06
-4.25862113904409e-05
-1.75760677015621e-05
-2.55999447738228e-05
-2.67163116904981e-05
-4.03009259218073e-05
-2.48857674192075e-05
-7.68025814854554e-05
-4.41363653714909e-05
-3.83519719229608e-05
-6.64139381713011e-05
-4.42294537398733e-05
-6.6725937574683e-05
-3.39762170672721e-05
-1.43800331632452e-05
-3.05600728919239e-05
-1.61018658762519e-05
-1.27286172009756e-05
-3.48669409684972e-05
5.84856601435125e-06
-2.57811950763688e-05
-1.73722945058517e-05
-2.9965316780111e-05
-5.06319540363529e-05
-5.12583074486611e-05
7.64018426584996e-06
-3.37406387120149e-05
-3.39388062357292e-05
-1.21489409675855e-05
-3.28309376453756e-05
-3.35060759040614e-05
-1.42720488460153e-05
-3.0072601567253e-05
-3.06368277849628e-05
-1.58832557825804e-05
-2.99694768459165e-05
-1.91167211345861e-05
-2.03050280803105e-05
-3.35389054064909e-06
-2.37394958224295e-05
-2.78985103649706e-05
-1.52252017619745e-05
-6.30947596779531e-06
-2.31076020995814e-05
-5.12578075200588e-05
8.37764666132898e-06
-3.75774802008335e-05
-1.53059884136776e-05
-2.74836509755423e-05
-1.93255219279334e-05
-1.35455036688726e-05
-4.15626231176264e-05
-1.69880563761529e-06
-3.90196304714535e-05
-3.23282304692456e-05
-3.3263678344024e-05
-4.60046390748717e-05
-1.86291015527385e-05
-2.51755345822571e-06
-4.29527248469185e-05
-2.95406592437184e-05
-1.10474533870329e-05
-3.95007452521599e-05
-8.00784190410896e-05
1.22307374637724e-06
-5.67745352791284e-05
-5.51156545078335e-05
-4.86552306335827e-05
-1.38066651369762e-05
-5.32708562322168e-05
-1.97751705564843e-05
1.54492807836643e-06
-3.4577363778071e-05
-3.73735010839107e-05
-8.03461012141444e-06
-6.36884573915506e-05
-1.43900139432667e-05
-3.52414408449421e-05
-2.7470385875566e-05
-3.31123242424989e-05
8.90894172135265e-06
-3.81189242862744e-05
-5.57196547790847e-05
-2.10424262411463e-05
-2.40607034117528e-05
-2.93122549188219e-05
-2.68272254447816e-05
-8.84866642859878e-06
-3.79521066302149e-05
-3.18062022585094e-05
-3.01672099656124e-05
-1.44498371281342e-05
-1.26705700443623e-05
-2.00194417552029e-05
-2.91795058511674e-05
-3.93674675250789e-05
-3.2959167959964e-05
-4.14966372233883e-06
-3.9856467489249e-05
2.88875814554757e-06
-3.48145266350559e-05
-1.13901995551296e-05
-1.33952368155395e-05
-2.9021129688547e-05
2.09285606958586e-06
-2.25516125508703e-05
-3.25573703304821e-05
-4.83093004767717e-05
-7.05060739691051e-06
-4.46885810580735e-07
-2.85541711859081e-05
-4.94553474776243e-05
-1.14759317993382e-05
-2.73639716173859e-05
-2.90144684533704e-05
-2.6380379421788e-05
-2.00755967536462e-05
2.14984424399764e-06
1.5548829612178e-05
-5.09068215828493e-05
-3.05228637874679e-05
-3.50868664016952e-05
-3.77784020011666e-05
5.47282187309845e-06
-9.81595777871741e-06
-1.40678367979209e-05
-2.30552482544546e-05
-3.72313693476013e-05
-3.74495339991453e-05
-5.3387129334251e-05
-2.26115044747674e-05
-4.21275501695182e-05
-5.65271175559203e-05
-2.49214656627457e-05
-4.20366662933477e-05
-5.16547756441899e-05
-4.56687209785771e-05
1.3962873789555e-05
-2.57622396499322e-05
-6.47323256703964e-05
-2.81000166247707e-05
-4.37225621236888e-05
-5.8818208271266e-05
-4.97728405148167e-05
-1.89137561577313e-05
-4.90365068489362e-05
-3.38261915781159e-05
2.2976303387074e-05
-2.73058142329668e-05
-4.80038347960559e-05
-1.25833484135561e-05
-1.2906883236023e-05
-4.59352931769392e-05
-2.54309715790254e-05
-2.8024985519066e-05
-5.94930809788693e-05
-1.25764378477368e-05
-1.95271962912419e-06
-5.7723485268377e-05
-2.58763276607768e-05
-5.15794717545733e-05
-7.85823548914766e-06
-3.45439750795217e-05
2.12142443224146e-05
-1.89061751378482e-05
-4.92931048826913e-05
-3.52008001936842e-05
-9.48177962327472e-06
-2.22656543760458e-05
-3.69694857030019e-05
-1.73625631004362e-05
-4.1104013674543e-05
-4.32172896246218e-05
-2.17417517159837e-05
-2.01107400379353e-05
-5.26090385574262e-05
-1.33375974587779e-05
-3.12125030477085e-05
-5.24264594925358e-05
-2.02956873884684e-05
-2.50179516420894e-05
-2.05054500272821e-05
-7.43984607949565e-06
-2.6388954629568e-05
6.70542015282408e-06
-4.09414836479812e-05
-2.97461941626407e-05
-1.84893215160219e-05
-2.49442875557456e-05
-1.67170003421134e-05
-4.49543995331515e-05
-1.58168290278578e-05
-6.53756101905707e-06
-4.88460666123083e-05
-5.26391477624575e-05
-2.87083224276505e-05
6.94424709406885e-06
-1.18631636652066e-05
-4.83988092845312e-05
-1.33126528601498e-05
-3.19834704479349e-05
-4.02452338083763e-05
-5.93118759770153e-06
-5.8543288643786e-05
-5.22716087282514e-05
-2.94253266773349e-05
-2.21722016508217e-05
-1.87626361229396e-05
-8.24034564354485e-07
-2.47862054901848e-05
-2.5820628730193e-05
-3.54364115634154e-05
-3.87698690106202e-06
-7.36805289908441e-06
-7.50464203518462e-05
-3.45606468002736e-05
-3.30368130715712e-05
-6.12153240441361e-05
-2.54520758164519e-05
-2.73382919310578e-05
-6.79571354532434e-05
-3.41048186862069e-05
1.39375227556934e-05
-5.97755157654627e-05
-5.58600193282909e-05
-5.32629636437279e-06
-9.02185798369849e-06
-3.96624726915048e-05
-5.56900598640705e-06
-4.52384143380755e-05
-6.03315632100961e-05
-4.06727909918576e-06
-6.27440960152418e-05
-3.69058561733442e-05
-1.38348451665199e-05
-4.48066245463919e-05
-6.13547048801943e-05
-4.7458666605676e-05
-3.62390062802169e-05
-4.07995336065992e-05
-3.86460789798409e-05
-3.08690044393186e-06
-3.37526680688627e-05
-2.87710552354908e-05
-1.42720032104615e-05
-3.29309722610989e-05
-4.8333056882418e-05
-9.92970231521148e-06
-2.13602224687296e-05
-3.36032156682992e-05
-3.10694234912871e-05
-1.85180850436511e-05
-4.13879156649576e-05
-2.05021899789324e-05
-9.303656665414e-06
-6.84397022155158e-05
-4.42914627506424e-05
-1.53065559258056e-05
-4.58922788270785e-05
-3.15319911411329e-05
-1.85708751384522e-05
9.7991085661901e-07
-5.16776340671938e-05
-5.47524975683289e-05
3.15830779378714e-06
-4.12351595742837e-05
-7.32786448107933e-06
-2.22890309367066e-06
-4.63143469078466e-05
5.66795193708118e-06
-1.0441744045089e-05
-2.98106613800396e-05
-2.11686358864704e-05
-2.60760299861172e-05
-3.78263005402185e-05
-2.96205689063907e-05
2.06028130820237e-05
1.64935508733519e-06
-5.4177622011224e-05
-1.66710800172667e-05
-1.45748157245297e-05
-5.74838121822596e-05
-4.58954701116985e-05
-1.49390849058192e-05
-1.54790904356493e-05
-2.63178938297731e-05
-1.96965233848524e-05
-3.8259963052758e-05
-1.30158117228668e-05
2.21657634962117e-05
-5.61420177321423e-06
-2.17853535061469e-05
-1.15384219829988e-05
-1.72130931523997e-05
-4.93012698092717e-05
4.92089621949763e-06
-6.02723408982514e-05
-5.78930750104248e-05
-7.98364513860823e-05
-2.62544290239672e-05
-3.95744539204098e-05
-8.08907239132858e-05
-2.40539066580949e-05
-2.27162535951097e-05
-4.24786719759176e-05
-2.95611995714686e-06
-8.61586898254858e-06
-4.86260965656863e-05
-3.17815869313876e-05
-2.61508869081873e-05
-6.74618449930958e-05
-4.97113758369775e-06
-2.85503416745953e-05
-4.75422301118477e-05
-2.88434426858201e-05
-1.1991117524147e-05
-6.17994187280469e-06
-3.00154840170033e-05
-3.85741444276231e-05
-3.72969857200708e-05
-7.14489984455155e-05
-8.08309518463362e-06
-1.21214842651634e-05
-2.51258847731657e-05
-3.41592690691344e-05
-2.07387514104504e-05
-5.04839009106607e-05
-1.4865267737099e-05
-7.68596636667707e-05
-5.31459129287817e-05
-5.74235020979586e-06
1.67151962576537e-05
-5.25125884936919e-05
-2.38525452156054e-05
-6.52430255368899e-06
-1.53877143797729e-05
-3.03214780559822e-05
-3.06120794680489e-05
-2.88215379318258e-05
-3.16545729176399e-05
-3.67492896926652e-05
-1.454633841251e-05
-3.89209224304189e-05
-1.47865221567348e-05
-2.9000098657388e-05
-1.78695045978404e-05
-6.80511287467419e-05
-3.36225650303599e-05
-1.07690311529246e-06
-2.06602570083974e-05
-4.24373850756931e-05
-2.84141923950587e-05
-3.44190520789575e-05
-3.07794892812603e-05
-4.11261586046099e-05
-2.30704740410461e-06
-5.27239962123792e-05
-2.61381332841622e-05
-7.74293214836684e-06
-2.00286181526305e-05
-5.51399029939347e-06
3.11022795422971e-06
-4.06757395607294e-05
-5.17689473440988e-05
-3.39255803663196e-05
-2.77051600306276e-05
-4.75012526975245e-05
-3.36752533993307e-05
-3.87396911593519e-05
-1.45529608402994e-05
2.39927565796873e-06
-1.50468127821422e-05
-2.94099652399005e-05
-8.87591905718749e-06
-2.20606252069214e-05
-3.52725646006841e-05
-1.07689404719093e-05
-3.08021334439927e-05
-3.51284098967687e-05
-3.26004881542664e-05
-2.46542889822437e-05
-2.15429906909321e-05
-8.20923426727756e-06
-5.60729718474576e-05
-6.59193829312797e-06
-2.12658643690408e-05
-1.92056978165275e-05
7.80289943342527e-06
-4.68644141420612e-05
-4.19291359662306e-05
-2.75245295000816e-05
-1.95593819621055e-05
-3.36237877852323e-05
-1.5865318119796e-05
-3.52554456896907e-05
-5.50652886281055e-05
-8.61659996292689e-06
-1.34535277067701e-05
-5.51421545705924e-05
-2.30654857042713e-05
-2.45719693640255e-05
-2.8693502832977e-05
-2.95530408797187e-05
-1.49683899808748e-05
-5.26636986928267e-05
-2.95869311377572e-05
-1.35408126252335e-05
-2.2033324852673e-05
-1.44715986252295e-05
-1.3640527345643e-05
-3.23081104312566e-05
-3.82938541909337e-05
1.03232243253573e-05
-2.20415813696453e-05
-3.54342308509391e-05
-4.1524334498899e-05
-1.78051542581413e-05
-3.97963341022729e-05
-2.89855242793734e-05
-2.75021560827918e-05
1.03661156934066e-06
-2.00779832921982e-05
-1.38760306294792e-05
-1.75702626384251e-05
-5.44108393345524e-05
-4.12244087496236e-05
-1.46713335704062e-05
-1.67283426560341e-05
-3.20562264497794e-05
-3.18453962841515e-05
-3.94588583962261e-05
-5.45879282482717e-05
-5.86998124755188e-06
-3.34082575031958e-05
-3.69464397631077e-06
-3.2525846070819e-05
-1.26205300069411e-06
-4.4518969379781e-05
-1.57548132266682e-05
4.37148239504198e-06
-4.74659343834141e-05
-4.3491921070171e-05
-1.3623948579104e-05
-1.52712369298118e-05
-3.01204537677615e-05
-6.91795085324507e-08
-1.7214023586611e-05
-2.79657039441712e-05
-1.10283883621315e-05
-2.79240140066529e-05
-1.65244661621157e-05
-2.13989632437183e-05
-2.78140660629674e-05
-3.53559538289804e-05
-4.82470193777903e-05
-3.92403488496028e-05
-1.41967136732004e-05
-1.14632388533256e-05
-7.05904770830288e-06
-2.88988664721341e-05
-1.57202459666952e-05
-5.1290294052926e-05
-1.30737807016938e-05
-2.00174061824743e-05
-4.64133443769558e-07
-2.38276075008251e-05
-4.80755582745187e-05
-2.53998861872695e-05
-4.70825959840923e-05
-6.76645296722261e-05
-2.85812045936632e-05
-2.7275468313842e-05
-8.15055658484999e-06
-3.11627087201905e-06
-8.33440610103736e-06
-3.96080899191486e-05
-2.31444264910617e-05
-1.80187197885613e-05
-5.30404376659736e-06
-2.17414645298278e-05
-2.04211594042438e-07
-2.16165656268098e-05
-5.9231692150864e-05
-2.63569131735769e-05
-2.359587375266e-05
-3.91323986324555e-05
-6.62856194736623e-05
-1.06908010726575e-05
-5.1904293381623e-05
-5.5750218916415e-05
-4.1117039861477e-05
-1.73302145316848e-05
-6.02845580468186e-05
-2.58745830465504e-05
-2.9384762357025e-06
-5.07230939716909e-05
1.14929063682899e-07
1.96503846191807e-05
3.1929155965825e-06
6.51916631564977e-06
-1.68441965106331e-05
-5.4218010536987e-05
-6.81888223378319e-05
-5.69752677750214e-05
-3.07046093751868e-05
-5.29837427620265e-05
-5.32234540898981e-05
-2.3712675670142e-05
-8.03136092459533e-05
-8.86411917281379e-06
-3.30086214370209e-06
-1.69054097011651e-05
1.37215396345118e-05
-1.26840509006274e-05
-3.20392845709727e-05
5.89746459298468e-06
-2.97217666159752e-05
-6.16198668047934e-06
-5.22473363848602e-05
-2.44757721101174e-06
-3.19801616485229e-05
-5.17040328162156e-05
-6.32862850139769e-06
-1.41607010193777e-05
-5.32677226216203e-05
-5.10491689336065e-05
-2.77919475940377e-05
-2.9898199542744e-05
-5.51976733903581e-05
-7.90047177126347e-06
-3.19923349254105e-05
-3.53961357022869e-05
-1.14594035629901e-05
-8.86407057256354e-06
-2.66341105899578e-05
-3.29043184498894e-06
-8.20064919567815e-05
-1.52580014630845e-05
-2.83654745603066e-05
-2.75961856137019e-05
-1.16033806700875e-05
-4.99026871559771e-05
-1.96362651617198e-05
-2.38854178684568e-05
-3.02186138026541e-05
-1.71124309019802e-05
-6.94481787069254e-06
-2.81371449861376e-05
-3.18428688923755e-05
-1.33852891103545e-05
-1.08095564887402e-05
-4.18561810132567e-05
-2.91166978386836e-05
-1.19440270540134e-05
-2.99173827082992e-05
-2.05470027000784e-05
-3.30977370535989e-05
-3.14303425559913e-05
-1.30678637115858e-05
-3.79872319263387e-05
-5.71002908295837e-05
-1.37007027277883e-05
-4.47435264862237e-05
-4.26776410236213e-05
-3.97910080989407e-05
-4.1813053370693e-05
-6.31869095558961e-05
-2.36830610538782e-05
-1.0559523564716e-05
-5.33244500594323e-05
1.83458388751301e-06
-4.40844048305642e-06
1.88532546903576e-05
-3.61944589433047e-05
-2.42140380437737e-05
1.91303391171384e-05
-4.0808956867998e-05
-3.32979428825594e-05
-3.50902407886238e-05
-3.76780451684192e-05
-1.47539452008765e-05
-2.58053732697744e-05
-1.41669930838342e-05
-1.77296461281172e-05
-5.11004983190503e-05
-1.9509879962684e-05
-2.53067284490341e-05
-9.95259162041542e-06
-1.48786379847739e-05
-4.30409313255137e-05
-3.54348811248259e-05
-5.68558956882248e-05
-3.4118284990814e-05
-1.41691831240414e-05
-3.44696543422535e-05
-1.36920178769576e-05
-5.13250826268692e-06
-7.23206497967464e-06
1.27040543364727e-05
-1.10376542816736e-05
6.01482051851747e-06
-2.15208667542217e-05
-2.59798597462542e-05
-3.36042127916141e-05
-2.50925491525374e-05
-3.40173920160579e-05
-5.85007219363498e-05
-1.69496676059183e-05
-3.20758491053647e-05
-3.73950447967352e-05
-5.13038340421766e-05
-3.7617287259914e-05
-4.78279419659157e-05
-2.42789441780349e-05
-3.54948346197152e-05
-1.44430212943573e-05
-1.0840727831403e-05
-2.16596951244128e-05
-4.53027087519304e-05
-5.64528494565784e-05
-1.82917510762535e-05
-3.11531999885407e-05
-3.90318701747473e-05
-1.95153371097998e-05
-3.89922752493746e-05
-4.04421010460135e-05
-1.67861971128812e-05
-4.81151074580038e-05
-1.48142850487766e-05
-1.85089501504305e-05
-1.07384115804039e-05
-2.60863923423531e-05
-1.40695126947913e-05
-2.39918493497596e-05
-2.65494858076017e-05
9.08380377679516e-06
-9.97537902278758e-06
9.31421861192712e-07
-3.6457788245633e-05
-5.71076611623974e-06
-9.3368454370002e-06
-2.03272532095583e-05
-3.32745245192527e-05
-1.86551153826331e-05
-4.56887222301401e-05
-3.15792163750116e-05
-6.52291826435199e-05
-4.72228836754622e-05
-3.02159338705865e-05
-1.14699798391378e-05
-3.47849308566126e-05
-2.32948532269338e-05
-5.49794077253249e-05
-3.03713246746701e-05
-2.54435560930817e-05
-2.76101324521861e-05
-5.88958961955234e-05
-9.76255869661893e-06
-2.47469696822423e-05
-6.38415787573133e-05
-3.79612497113375e-05
-2.46387076549151e-05
-4.92896180821815e-05
-2.48354926184154e-05
-3.75125509236466e-05
-3.51937822409752e-05
-3.55326432032053e-05
-2.60689291849012e-05
1.18715222204826e-05
1.98234419749475e-06
-2.3202876898231e-05
-1.55649399923188e-06
1.50774588701139e-06
-2.54973579618187e-06
-3.64293152706314e-06
-1.31568483168882e-06
3.0525522755005e-06
-1.85876214801576e-05
-3.93406616724222e-05
-1.87591867040839e-05
-3.37055328196788e-05
-4.50138534189913e-05
-3.49868704692797e-05
-2.95186538767137e-05
-2.6351450682889e-05
-4.31236130026937e-06
-6.73361853225245e-05
-1.5005707749757e-05
9.62497840695668e-06
-2.97156829222715e-05
-2.07324056230548e-05
-8.92779489434932e-06
-3.16744274810432e-05
-2.34043340088703e-05
-1.37917911146514e-06
2.23186837207439e-07
-2.16388895544758e-05
-2.67796225207536e-05
-2.94839392802362e-05
-3.11984670233249e-05
-3.56787354305974e-05
4.21746850003708e-06
-4.8566024766526e-05
-5.92560630300866e-05
-4.76214064578464e-05
-4.43996409495075e-05
-5.15254840128423e-05
-4.63247994955898e-05
-2.0771176068349e-05
-3.60847984264193e-05
-1.54518253783239e-05
-5.80847253934537e-06
-4.13409329486595e-05
-2.62890838816533e-05
-1.54817870233829e-05
-2.39073316868222e-05
-7.23872042257053e-06
1.62066619091566e-05
4.16241410790817e-07
-3.79331622688464e-05
-7.35375722056093e-08
-2.70050812802195e-05
-5.91957949340477e-05
-4.20859612034758e-05
-3.56430221616629e-05
-3.42843492283757e-05
-2.40764710358295e-05
-4.32994896903523e-05
-2.27992940197406e-05
-5.01640553319514e-06
-3.62897081605533e-05
-3.42115624152739e-05
-6.75224668105267e-06
-2.62793456055732e-05
-4.95941759923639e-05
-2.05701418439216e-05
-3.91509761889418e-05
-2.28970051868412e-05
-4.55405162003926e-05
7.30579971292272e-06
-3.19647082168202e-05
9.05892868148986e-07
-2.58886251226189e-05
-2.22755841264208e-05
-1.13078310083063e-05
-1.72573220657441e-05
-3.3128372928936e-05
-5.04355150638159e-05
-3.0487422958276e-05
-3.60397314217862e-05
-3.88640595628458e-05
-3.27576228904133e-06
-1.607535948949e-05
-3.55884383316893e-05
-2.33982502777845e-05
8.83842874065208e-06
-2.57152144407289e-05
-1.66613576996771e-06
-1.57061822034897e-05
-1.60848919351204e-05
-3.5294780143322e-05
-3.06565797631651e-05
-9.17463316680337e-06
-3.94565145075961e-05
-6.42615137608371e-05
-6.15178111339748e-05
-2.87603245675092e-05
-3.44136830987463e-05
-4.67512164725675e-05
-1.19196647493054e-05
-3.42750342814529e-05
-2.03323893701974e-05
-5.13260378482178e-05
-2.49960848225405e-05
-2.05198999010574e-05
-1.15059006391637e-05
-4.35150050159955e-05
-2.40305275350037e-05
-1.416151787637e-05
-4.78035637518241e-06
3.32824248495314e-06
-3.47608462999468e-05
-6.83287225057354e-05
-3.37374312018241e-05
-6.13349576494043e-05
-8.54399032003159e-05
-1.65979883152308e-05
-4.59679766355704e-05
-7.55110797185574e-05
-3.3609165639087e-05
-5.05679746634192e-05
-2.89247431073057e-05
-2.39530864061278e-05
-6.55950332998675e-06
-1.17969730327512e-05
-4.02830829699795e-05
-4.24596903453828e-05
-1.52572917182957e-05
-5.03571353493697e-05
-3.46149289829733e-05
-3.49174083669492e-05
-4.82316435844262e-05
-6.69488681310965e-05
-2.4275527376992e-05
-4.48124888507785e-05
-4.21257905163733e-05
-1.61251599191862e-05
-6.97326015130852e-05
-4.14718247009914e-05
-2.95043895384116e-05
-4.01815028856623e-05
-1.95053066065871e-05
-1.00580264517159e-05
-2.81139048099352e-05
-4.96942065056973e-05
-5.0285652611322e-05
-3.77663135745922e-05
-4.02843696928213e-05
-3.97483134167892e-05
-4.42667993930533e-05
-1.7740305347558e-05
-2.9356908299758e-05
-4.77967881723014e-06
-1.33058187458602e-05
-2.65684195116653e-05
-3.71432190286553e-05
-3.49967418608848e-05
-2.18627480119623e-05
-4.98604047591349e-05
-1.69721586761357e-05
-8.30058834583502e-06
-3.05099058709124e-05
-2.14699108933356e-05
-2.23495415132507e-05
-3.25733141451385e-05
-3.71781441383945e-05
-6.47575214728353e-07
-3.98635788629073e-05
-1.63694007383631e-05
-5.9395751433267e-05
-3.76511952077423e-05
-6.75591934448109e-06
-4.0384907147323e-05
-2.63292277035225e-05
-7.17862090295748e-06
1.51251847658218e-05
-6.05106277397763e-05
-3.137974536944e-05
-3.99067055653123e-05
-3.96647919403182e-05
-1.54446368807608e-05
-4.54074211501604e-05
-3.00684060772909e-05
-3.99999252570752e-05
-2.78296751506162e-05
-2.74532140306024e-05
-3.492653915653e-05
-4.09240752699301e-06
-2.82217752901477e-05
-1.8171431093243e-05
-2.34868843837612e-05
7.70797393637885e-06
-2.8061047607986e-05
-3.15689753908903e-06
-1.62618643094493e-05
-5.57227620522246e-05
-2.8732580611724e-05
-2.01494909317671e-05
-5.70045293162044e-05
-5.54454363378356e-05
-5.90389555104071e-05
2.14536478176385e-06
-5.76224825873427e-05
-2.31480271196348e-05
-1.25603981300903e-05
-5.72055248853146e-05
-4.96627134114921e-05
7.93122486588547e-06
-3.08394682003047e-05
8.60041831112994e-07
-7.48217388097872e-06
-3.99248488417422e-06
-4.88965334073574e-05
-3.34935035268082e-05
-3.32419940236088e-05
-4.00324835511069e-05
-1.94021538162955e-05
-5.31607233656413e-05
-1.78349287462492e-06
-6.15743732273135e-05
-9.26302417657517e-06
-4.01900089917178e-05
-2.95027206708924e-05
-4.16621052658032e-05
-4.18780757759019e-05
-2.96504093815729e-05
-3.76469952103279e-05
1.74336524750318e-05
-4.71840759909775e-05
-4.60770723598814e-07
-4.72211915061747e-06
3.76996663120775e-07
-1.2283389281284e-05
5.92536757460889e-06
-4.68467872965595e-05
-8.54469598305831e-06
-1.42016109484971e-05
-5.2469158659959e-05
-2.92911721114879e-05
-1.77081989241461e-05
-2.96130995918663e-05
-6.26624267905609e-05
-1.67460460972343e-05
1.50284067216345e-05
-1.77402306978377e-05
-4.50019515224173e-05
-2.5322331886934e-05
-3.50971601925502e-06
-3.04921608107161e-05
-3.11865605669968e-05
-3.16962982385867e-05
-2.56150385092117e-05
-5.21603577540845e-05
-2.40878877975422e-05
-3.06325486461122e-05
-5.30744983065243e-06
-1.84351321280039e-05
-2.29922015623759e-05
-1.85224265864636e-05
-4.2335246804669e-05
-5.82866712830699e-05
-4.5636209079297e-05
-2.95502408729333e-05
-3.8105708446141e-05
-2.60517306039832e-05
-2.30222219915346e-05
-3.98461050524114e-05
-2.6793463767293e-05
-1.04271171640199e-05
-1.93610823974465e-05
-3.69893970436702e-05
-1.41470831426586e-05
1.8840675346442e-05
-4.74527886592543e-05
-9.56310707195423e-06
-4.41114752386126e-05
-1.09076402934695e-05
-4.14329890511087e-05
1.43598351081856e-06
-3.92853040717789e-05
-4.73425281609581e-05
-3.76633813022366e-05
-2.60506167308352e-05
-4.96885266609886e-05
-6.1534603686579e-05
-1.60609146195785e-05
-5.65714087185461e-05
-2.50323177855154e-05
-6.06013332881702e-05
-3.36631148784246e-05
-9.5675315734358e-06
-1.11545855387717e-05
-2.24217405416397e-05
-1.07333026410222e-05
-1.80781605429246e-05
-3.34815969534953e-05
-3.17516065272178e-05
-2.92121578466207e-05
-2.60875707863493e-05
-2.7351512715385e-05
-3.28788009485873e-05
-2.72678710234148e-05
-4.90168342102763e-05
-4.55016113101043e-05
-2.62429751517362e-05
-2.28167500528108e-05
-3.55883279165745e-05
-1.31577604340405e-05
-3.01275705543414e-05
-1.34002405111035e-05
-2.90748271720035e-06
-1.49575035645011e-05
-4.28170109153305e-06
-1.98246361372343e-05
-3.41972381834876e-05
-4.86975980166119e-06
-1.3045574024913e-05
-1.00184664653351e-05
-4.26758102450431e-05
-3.59839154146158e-05
-2.3369873239907e-05
-4.09659414296914e-05
-9.51008311880634e-06
-1.77447091092511e-05
-3.10860529433434e-05
-2.38673415290381e-05
-1.32367360782558e-05
-3.23848851137217e-05
1.33222442713294e-05
-3.86392810461148e-05
-3.37431910304026e-05
-1.86813210794225e-05
-1.51778496140993e-05
-1.66441295573192e-05
-4.13292318166768e-05
-2.07948292643583e-05
-2.06439191158704e-05
-5.40473260390321e-07
-6.03259231789461e-05
-6.15089468635717e-05
-3.08768340871851e-05
-6.62201384992356e-05
-6.04730208367233e-05
-4.37396881667569e-05
-2.66106524692268e-05
-2.32011738755232e-05
4.40838368918182e-06
-1.91129739983131e-05
-2.88346238680387e-05
-2.34244393681857e-05
-5.55354272353678e-05
-1.48566525679042e-05
-2.33621806017256e-05
-5.10640933891237e-05
-4.33638466540079e-05
-4.89476747633597e-05
-2.95525403879332e-05
-4.07349424021123e-05
-5.95978309401898e-05
-3.76029566259546e-05
-2.90298156071038e-05
-3.2625275855687e-05
-8.5606309933091e-06
-3.78524188580827e-05
-3.23281052510223e-05
6.717339353902e-06
-8.93792678060004e-06
-2.35588942806475e-05
-1.77489249440061e-05
-2.34352729344414e-05
-1.2889583895113e-05
-2.75317589833727e-05
-1.149253136321e-05
-3.989778474533e-05
-4.65747287209885e-05
-3.77188583396253e-05
-2.09118764769945e-05
-3.31171232539203e-05
-6.27839608606809e-06
-4.16481130476533e-05
-5.00795384819358e-05
-3.89818231229956e-05
-2.80264875634767e-05
-4.39064280104475e-05
-2.29675321139983e-05
4.11419036692823e-06
-2.04486814905788e-05
-2.61061533374036e-05
-2.38290971474228e-05
-3.59194830378776e-05
-2.85802945594848e-05
-3.64244449907341e-05
-3.43743786397861e-05
-1.55078570848782e-07
-4.5180911435401e-05
-6.72983877710362e-06
-3.86783666612663e-05
-4.75800431956616e-06
-1.96885730903923e-05
-1.51199420930155e-05
-3.24895545205782e-05
-4.47146982317647e-05
-1.35167697222824e-05
-6.0947428068407e-05
-1.86550722480286e-05
-3.73889350013716e-07
-4.52850601792142e-05
-1.98587881775161e-05
-3.79427730993315e-05
-3.4447887745473e-05
-6.06227962025897e-05
-1.59191094744305e-05
-3.98488717840536e-05
-2.43928529678032e-05
-3.38020841424899e-06
-3.33867441117852e-05
-3.49087630497504e-05
3.18480762751084e-06
-1.11102066951023e-05
-2.29932302550985e-05
-3.64736141047677e-05
-3.95348946006551e-05
-1.49445263756921e-05
8.38040787009243e-06
-4.46371070945984e-05
-2.91429484676133e-05
-4.11913229343183e-05
-3.42780850451306e-05
-5.11160739981408e-05
-5.50966940409968e-05
-3.94186739965422e-05
-6.61821893939827e-06
-4.13715032099339e-05
-3.37695600736817e-05
1.34076063482796e-06
-1.74410257978812e-05
-3.89475447458638e-05
2.54020712649644e-05
-1.84889461629462e-05
-1.83021996938918e-05
-2.67885668192035e-05
-5.13881087432772e-05
-7.27645390065429e-05
-1.84484361314312e-05
-2.24324098793243e-05
-2.08021748522905e-05
-9.10935888269616e-05
-1.2559670662307e-05
-4.23094403595852e-05
-3.40902245884271e-05
-2.67156848254457e-05
-3.05965778479988e-05
-3.31744560938345e-05
-1.31247361568088e-05
-4.16592102510916e-05
-4.51351841409782e-05
-2.50458659327236e-05
-3.60542834952181e-05
-8.94606437024094e-05
-2.33564466870817e-05
-3.15291310646531e-05
-4.77697629758669e-05
-6.75855460685863e-06
-4.09302655193553e-05
-4.21680105797189e-05
-5.31485662540972e-05
-2.20395221310401e-05
-3.00630616287879e-05
-4.11445347870717e-05
-5.44439070393459e-06
2.37742293713754e-06
-3.28310792723362e-06
-3.06056719607274e-05
-1.63355502108288e-05
-2.54710976597999e-05
-1.7507439334414e-05
3.04588637300875e-06
-3.99249220926339e-05
-3.92013072384785e-05
-2.54826488475236e-06
-1.90022040030569e-05
-4.71363638443623e-05
-4.18305566342629e-06
-5.43268750620655e-06
-4.07443516706002e-05
-3.17669810255509e-05
-3.1323689626207e-05
-1.15468666436361e-05
-4.11304997975644e-05
-1.31396328231819e-05
-3.89613933142372e-05
-1.40720732843049e-05
-2.04470880089564e-06
-5.33159269734517e-05
-3.17231014269473e-05
2.00136480217528e-06
-1.55317921890986e-05
-4.52587058589479e-05
-1.34739224491046e-05
-1.25295436104513e-05
-5.13408129951055e-05
-1.17961122499069e-05
-2.30539685900557e-05
-1.74089582917791e-06
-2.7446926302905e-05
-2.85903136010711e-05
-2.3098656030233e-05
-4.969980168278e-05
-1.28876250351078e-05
-2.60382102615297e-05
-4.43129058926889e-05
-4.90657898822107e-05
-2.82288855929965e-05
-3.34368416171588e-05
-2.1604602384938e-05
-4.6217760968212e-05
-3.2966395008421e-05
-6.41983895311448e-05
-2.60044869059354e-05
-2.71861021558686e-05
-4.56416078627751e-05
8.83677878532014e-06
-2.68380182222161e-05
-5.75480637770448e-05
-9.13348374386529e-06
-2.9099502991402e-05
-7.35357376002176e-05
-4.75531718851592e-06
-2.12757580277962e-05
-3.12499763008251e-05
-3.87467961125166e-05
-6.18666533081421e-05
-9.50015796296004e-06
-1.31593762107446e-05
-3.45321776207348e-05
4.04191537338049e-06
-2.62703323635014e-05
-2.0540076132506e-05
-3.17347076119626e-05
-2.05754712728807e-05
-1.88125048300262e-06
-2.91925108307848e-05
-2.76085980015282e-05
-5.41858174539978e-05
-2.48072749681136e-05
-3.13655616093717e-05
-3.34976865659308e-05
-2.62706389791964e-05
-1.27348873771679e-05
-3.63619190518939e-05
-1.87959708138623e-05
-3.27636290875843e-06
-1.83288373012257e-05
-7.18807107411042e-06
2.43064384876118e-05
-7.11841028407717e-06
-1.39702602987962e-05
-4.85123164612442e-06
-7.61139493035035e-06
-2.14158015873509e-05
-3.28371609110068e-05
-1.43799584785036e-05
-5.22318914613677e-05
-7.77281461037938e-06
-4.68137546695358e-05
-7.30058320492898e-05
-3.17466239973225e-05
-8.78299216595084e-06
-2.74139329342296e-05
-4.28814666700871e-05
1.42844744264577e-06
7.88824714858319e-06
-1.43737500962758e-05
4.60385484188339e-06
-5.12705659531203e-06
-2.95060740024024e-05
-4.96019533853311e-05
-8.15082216637674e-06
-3.49580618481736e-05
-2.88239218370862e-05
-4.44769020248286e-05
-4.19898954097748e-05
-1.91692056395022e-05
-5.24311340355594e-05
-4.17235007655595e-05
-3.18814813191358e-05
-5.02079194149038e-05
-2.62251504298185e-05
-3.12994104636354e-05
-1.55917239146179e-05
-7.85629006861333e-06
-5.93356914178396e-05
-1.23150427945057e-05
-2.513149083674e-05
-6.16828014346088e-05
-5.84074247502898e-05
-2.20894642063897e-05
-4.97304008933663e-05
-2.56156049419075e-05
-6.4686263948909e-05
-5.29152928260708e-05
-4.9114501723863e-05
-2.13580683921706e-05
-5.32803583436833e-05
-3.9608843709925e-05
-3.76434110666515e-05
-1.44533517278498e-05
-8.80446810590883e-06
-8.51535189715889e-06
-9.66961247659883e-06
-1.1541919012214e-05
-1.86569041117802e-05
-4.41861086279418e-05
-6.77527887135615e-05
-2.66438517826163e-05
-2.79717139735306e-05
-2.19125729322529e-05
-1.46688568345411e-05
-5.8449596018335e-06
-4.50597846842852e-05
-5.3349086701319e-05
-3.13143165276961e-05
-2.25671821164629e-05
-2.25702422829667e-05
-4.58561170046276e-05
-3.41741635746639e-05
-2.52217407013001e-05
-5.74360848537962e-05
-3.7632339113406e-05
8.74203267768494e-06
-5.5749284383363e-05
-3.01334482782786e-05
-3.42086339015241e-05
-2.82243031061917e-05
-1.94705400040012e-05
-5.80403213579906e-05
-2.75331193338441e-05
9.78032957477309e-06
-2.23550310911241e-05
-2.64419843957448e-05
-2.8292242847019e-05
-4.03555130857223e-05
-2.14008027000284e-05
-2.50739073732231e-05
-2.06556364340373e-05
-3.67707742225282e-05
-5.20061692470966e-05
-1.69517951788761e-05
-5.31378987363461e-05
-1.02477123250828e-05
-3.39188235964731e-05
-1.2579107683931e-05
-5.44682767996266e-05
-4.62843083787132e-05
-2.23098492536305e-05
-5.34333836035753e-05
-5.09577060883365e-05
-3.1850200350924e-05
-2.60239165259e-05
-4.41198818532586e-05
-4.71371494701004e-05
1.84258673872025e-06
-5.18893326888549e-05
-5.57038252454873e-05
-4.75357678799184e-05
5.54843088625519e-07
-4.75066104048256e-05
-3.902590786615e-05
-1.96114313616088e-05
-4.64182057405261e-05
-1.17897933617432e-05
-2.32895105672775e-05
-4.57136324161e-05
-4.64629201984769e-05
-4.58100881694043e-05
-4.50987859829492e-05
-6.47867085899231e-05
-5.5943946913607e-05
-3.65887641613893e-05
-4.1057614665747e-05
-6.00671795578213e-05
-3.98761889382874e-05
-4.94434807717233e-05
-3.99884129011747e-05
-2.8039273854153e-05
-6.29637250539244e-05
-9.08316047507468e-05
-3.9990954109441e-05
-3.97600688898015e-05
-5.56831156514119e-05
-3.192481734208e-05
-1.30958023824133e-05
-2.45622727841714e-05
-8.14632363055966e-06
-1.55607514516479e-05
-4.71615784977098e-05
-1.5045479932828e-05
-7.70185115759584e-06
-3.40967711031857e-05
-9.60351240900711e-07
-2.99052476098434e-05
-3.67933793677627e-05
-5.20215920396847e-05
-3.12631255596148e-06
-4.62720472069278e-05
-4.70871494550647e-05
-2.31191388707928e-05
3.61816038093837e-07
-3.2286845826712e-05
-4.86601691973701e-05
-5.52598528148271e-05
-4.28234227639231e-05
2.37359058552525e-05
-5.95638802392194e-06
-3.49209793032431e-05
-1.76658659615681e-05
-9.79464041230832e-06
-6.49596964448893e-05
-1.08680433877738e-05
-1.93825713181186e-05
-1.26452742302826e-05
-4.38889339188695e-05
-2.11053958461553e-05
-1.98036964557502e-05
-4.2414993546981e-05
-1.50101867151814e-05
6.05079912092177e-06
-3.35570621005449e-05
-2.16147999599832e-05
-1.05839205100017e-05
-4.64337196044914e-05
-5.57432919965355e-05
-2.69778292504125e-05
-6.24054556520021e-05
-1.89363885458648e-05
-3.72601213641112e-05
-8.4814379939992e-06
-4.54129864495726e-05
-9.11170888505144e-07
-2.53201020986548e-05
-4.66765897701353e-05
-3.94880967536774e-05
-1.15905730825999e-05
-3.65140446250464e-05
-5.39840988208786e-05
-4.53406517960037e-05
-1.21550509078845e-05
-4.15680017292917e-05
-1.22511855535464e-05
-4.5337673990184e-05
-3.53133626497302e-05
-3.06266477008785e-05
-3.48427788215495e-05
-7.81758202951127e-05
-2.60939367571869e-05
-2.71458221135194e-05
-5.25959801244483e-05
-1.44819297632619e-05
-9.42044159691215e-06
-3.31431468865529e-06
-2.19765227683962e-05
-3.15689221446317e-05
-2.03752153903016e-05
-3.89395233892413e-05
1.31445595733811e-06
-3.2983887837239e-05
-2.14230547154495e-05
-4.06809307427537e-05
-7.92794780824574e-06
-4.67787535003477e-05
-5.04797412783375e-05
1.62536061803274e-07
-2.38933549544412e-05
-4.07138421524463e-05
-6.66854482760673e-06
3.93874244434469e-06
-2.51382643308772e-06
-1.67694935396853e-05
-2.89487011298049e-05
-1.88108860225615e-05
5.79554737025757e-06
-9.64453211866402e-06
-5.24297339675489e-05
-2.00018548553208e-05
2.66723532886149e-05
-2.33705428475051e-05
-3.30673073264425e-05
-6.02775164344949e-06
-2.90609398616474e-05
-3.88174089314058e-05
-4.1556975645018e-05
-2.30244328938561e-05
-2.67681769835437e-05
-4.23844606936074e-05
-3.34418026518715e-05
-2.59361345794826e-05
-4.21730474072077e-05
-1.27122594045005e-05
-2.95851590167892e-05
-6.85937456174904e-05
-1.24271907741447e-05
-5.5668313450608e-06
-1.59152261112738e-05
-2.37776934638837e-05
-1.63180979359589e-05
-1.54001433055996e-05
-1.90964276064368e-05
-1.09948704966894e-05
-4.68030171296249e-05
-1.86470946686717e-05
-2.79811263994799e-05
-5.93050584287325e-05
-2.0379796628048e-05
-2.60966897876556e-05
-2.87295367955437e-05
-2.39335246900811e-05
-2.55879581118027e-05
-3.85940028476605e-05
-1.85993858410582e-05
-2.20429494831379e-05
5.49956943144679e-06
-3.48418260028652e-05
-2.82538452451442e-05
-2.87342430083022e-06
-2.53602067793613e-06
-2.03232070914195e-05
-3.77733032134511e-05
-1.70961379165615e-05
-2.88131318661537e-05
-3.94023710923498e-05
-4.51090125677238e-05
-6.12608770999806e-05
-1.65738186115102e-05
-1.26876809493167e-05
-6.79283019805898e-06
-4.76054012026222e-05
-3.13092637647931e-05
2.81856023280971e-06
-7.69947248648703e-06
-4.79251508619444e-05
-5.09561416118683e-05
-5.21095843461411e-05
-5.56743579022114e-05
-4.47736128099362e-05
-4.49785837036377e-05
-1.10118423187923e-05
-1.91827203144176e-05
-2.3407388633448e-05
-1.63409709138702e-05
1.77436797304726e-05
-1.08524292089896e-05
-1.79545664268605e-05
-1.92570647489942e-07
-3.30817663189326e-05
-2.30834977975556e-05
-2.29669084563645e-06
-4.86822541735191e-05
-1.44311539590471e-06
-1.3647229113505e-05
-3.84082332259545e-05
-4.78406973488604e-05
-3.92893668893047e-05
-3.31519236766179e-05
-2.60316136478825e-05
3.19643639958121e-06
-3.17948960841596e-05
-5.75876945844881e-05
-2.71252381786648e-05
-2.71261433372117e-05
-5.69943126039647e-05
-4.71188542999249e-05
5.37074808867565e-06
6.11251410617547e-06
-4.31766797019718e-05
1.87460570619435e-05
-4.3617318692422e-05
-3.51476364359399e-05
-1.9023693613918e-05
1.14173051659758e-05
-6.14892320406001e-05
-4.1562741454394e-05
-1.49145885409275e-05
-3.73511170489696e-05
-4.17192135667115e-05
-3.41364692759166e-05
-3.413696761732e-05
-3.88700336067842e-05
-4.51969852899602e-05
-3.58254518954548e-05
-1.11297192633917e-05
-2.8922001045663e-05
-1.50045096179512e-05
-4.06931570565991e-05
-3.70061900607843e-05
-2.74751523264267e-05
-4.72706054471482e-05
-3.87593810629145e-05
-2.89098100247894e-05
1.88206247057333e-05
-5.08432867627671e-05
-4.44952289765115e-05
-3.79656088967614e-05
-3.19081133304838e-05
-3.92569841751295e-05
-1.492592771198e-05
-6.8408090637367e-06
-1.49514369412289e-05
-3.47384424190935e-05
-2.89205585790048e-05
-1.20161414077179e-05
-1.0980307898619e-07
-2.77609964445806e-05
-1.9679220244689e-05
1.44369654760784e-06
-2.72373061000406e-05
-1.49524351609922e-05
-2.66754438125494e-05
-7.86261453244841e-06
-2.85203223974286e-05
-5.65213251765899e-05
-4.79536406982026e-05
-1.48195287515492e-05
-4.50360247479986e-05
-2.47122790721999e-05
-6.7456860374896e-05
-5.10782246428985e-05
-9.95612311013811e-06
-2.3245830896538e-05
-5.63533371516125e-05
-7.12623691572471e-06
1.17792245872749e-05
-3.44043211448235e-05
-2.76591494696803e-05
6.18023465387134e-06
-3.09891763020196e-05
-1.75218459838263e-05
-1.66551475295511e-05
-2.29041523671695e-06
-4.33000199624947e-05
-3.64345679283589e-05
-2.1762619227128e-05
-2.29328943377462e-05
-4.55341701026327e-05
-4.51274247857063e-05
-5.28297260573377e-05
-2.83906408299203e-05
2.84348363811448e-06
-2.21564901207224e-05
-7.59948337599747e-07
-5.40568124562816e-05
-1.66473947893206e-05
-2.02641603365776e-05
-3.41314420123308e-05
-2.4606134838358e-05
-4.92583312968417e-05
-2.77468773882697e-05
-1.56373397682792e-05
-4.31171846437417e-05
-5.21646424504865e-05
-2.5344008494768e-05
-4.07043596173935e-05
-2.6003466839903e-05
-4.1308475585064e-05
-4.17035601005216e-05
-1.23896647075186e-05
1.0935281704084e-06
-2.45939701426789e-05
-1.70789270845903e-05
-3.2902611634328e-05
-1.82449569347937e-05
-1.6502452968566e-05
-1.79170939897054e-05
-4.15007156785342e-05
-4.95375730195032e-05
-1.07164473370876e-05
-2.69223320272123e-05
-1.59138927261051e-05
-1.83433158077047e-05
-2.96938106076312e-05
-3.01884856176665e-05
-2.62126905979655e-05
-1.12624366610128e-05
-2.36930136674874e-05
-2.35129015340791e-05
-3.17031544597098e-05
-4.89097534378366e-05
-1.20988175595564e-05
-1.50261872265464e-05
-4.73187212207356e-05
-1.8377422963425e-05
-2.39066731632107e-05
-4.35331906377556e-05
-6.6651684846774e-06
-1.57197886054631e-05
-1.68724744927913e-05
-1.80420003798226e-05
-3.49744573495827e-05
-4.85401792274556e-05
-1.19098029366525e-05
9.88874342764352e-06
-3.84878342727951e-05
-4.9373828280748e-05
-3.25484410662993e-05
-6.25529459523002e-05
-5.45764647402843e-05
-3.59159586654697e-05
-2.97357262517447e-05
-3.34445660977054e-05
-3.68348987885457e-05
-1.67407153574259e-05
-4.08399212547368e-05
-1.57935347390491e-05
-2.59384780700202e-05
-1.83735264481026e-05
-6.50750604948552e-05
-3.14357389786148e-05
-5.84955368699567e-05
-3.94357761179653e-05
-4.01943874951529e-05
-4.27897638453173e-05
-4.91455321623315e-05
7.60605377576589e-07
-2.85227722670713e-05
-3.20016197550234e-05
-4.46836713988542e-05
-2.54709700172565e-05
-5.38911587343672e-05
-2.61565483560832e-05
-2.56387555512542e-05
2.57733727334545e-06
-4.68419519065567e-06
-2.51626603458948e-05
-2.10542185814758e-05
-4.26010250238791e-05
-2.17775890818186e-05
-9.54278419198986e-06
-3.06421942719933e-05
-3.97262455788512e-05
-1.62480199361877e-05
-2.887549789237e-05
-2.82323464651958e-05
-3.20228050145475e-05
-4.26070322916068e-05
-2.42251760282352e-05
-3.68695088245977e-05
-5.12744970536112e-05
-4.07703586052587e-05
-4.30966187603696e-05
-2.41858489086764e-05
-1.77875303845937e-06
-2.91164706472437e-06
7.95220059060812e-08
-1.85664850694711e-05
-5.30769784318747e-05
-2.96181158879302e-05
-2.06251865867536e-05
-2.74778670813057e-05
-2.09410449419478e-05
-2.29408659190977e-05
-3.27187320820468e-05
-3.37852852626195e-05
-3.8756635684042e-05
-3.73789452865123e-05
-9.08569763482209e-06
-1.22755501416682e-05
-6.45018763597009e-05
2.50296689358453e-06
-3.31848159044113e-05
-2.55961343195104e-05
-1.65352695861382e-05
-3.7618232341428e-05
-6.24072094084035e-05
-2.52859943988686e-05
-1.2694270446789e-05
-1.51988616927563e-05
-1.92522227126374e-05
-3.88721417718146e-05
8.06990184551944e-06
-4.20412631066769e-05
-2.94446178080972e-05
-2.43850249568544e-05
-1.7557006765757e-05
5.26975510458905e-07
-1.68358340214225e-05
-3.46096089695284e-05
-3.06810653109881e-05
8.54013693795987e-06
-5.12777060606094e-05
-2.06716065229956e-05
-2.89028521051256e-05
-4.48891093920884e-06
-2.58014397325801e-05
-3.86855810153272e-05
-6.65180508868756e-06
-4.31512076320148e-05
-2.51739694814042e-06
-5.26080330722445e-06
-3.74201130647468e-05
-3.34838610339946e-05
-1.33415658410299e-05
-3.73233090728868e-05
-3.46472774088719e-05
-1.11352398196812e-05
-5.93808723488798e-05
-4.6656173061264e-05
1.72306905036783e-05
-3.57031127194094e-05
-5.21634812907415e-06
-1.38243311060879e-07
-3.41459514846104e-05
-4.00152321119899e-05
-4.33789783259322e-06
-9.69248229817398e-06
-4.88296221277469e-05
-2.540489221284e-05
-9.01278079062931e-06
-2.4078647506222e-05
-3.88488444964772e-05
-8.36108470814424e-06
-1.14546024607077e-05
-3.82615291234532e-05
-2.68576860905629e-05
5.07882884280785e-06
-5.36727036838998e-06
1.53938866445038e-05
-6.04002652734076e-06
-2.90376481615358e-05
-6.30787933070242e-06
-2.84397815184496e-05
-4.3917346646916e-05
-3.83290083055132e-05
-9.98180954522997e-06
-6.7743747227651e-05
-3.1549384526867e-05
-2.91382137366348e-05
-4.57310664711683e-05
-5.48066565622155e-05
-5.13065709624271e-06
-5.5969562116221e-06
-1.07511447498961e-05
-3.10813998456516e-05
-1.57965473388722e-05
-2.75347728474681e-06
7.96022963178582e-06
-1.18161253134738e-05
-2.85936939631227e-05
-4.95353999026818e-05
-1.67581768391801e-05
-2.39384867809101e-05
-3.95798498689262e-05
-1.17802357851269e-05
-3.84880639687987e-05
-2.40351725441753e-05
-2.57237358596691e-05
-2.23953211055629e-05
-1.84932753619471e-05
-1.49034310005957e-05
2.84405026803038e-05
-2.66165662219068e-05
4.61640480438411e-06
-2.173506257837e-05
-1.19292108932505e-05
-4.59047690029327e-06
9.10441712643877e-06
-1.02340026895298e-05
-6.2798819553839e-05
-6.76088582547463e-05
-3.0481582254055e-05
-6.06959978635672e-05
-2.41806000065723e-05
-2.1893429734049e-05
-6.92811050824455e-07
-6.057795098052e-05
-1.76172033222246e-05
-1.79145067765801e-05
-8.570156253583e-06
-3.66822106704656e-05
-5.41908045558399e-05
-8.96144498685952e-06
1.60768005698363e-06
-5.57750101688376e-05
-3.29534891921945e-05
6.40732026184543e-08
-1.52133071253149e-05
-3.44263020467569e-06
-3.9526937790324e-05
-2.66281040379125e-06
-3.86758893616448e-05
-5.24978175246901e-05
-4.81996881960834e-05
-1.18465016518916e-05
-4.20104791482432e-05
-8.15124249530262e-06
-2.11565072446078e-05
-1.07218677838095e-05
-3.87313668271079e-05
-6.98457932871736e-07
-3.14552293634845e-05
-4.10116191645235e-05
-4.47359884932202e-05
-2.91058819241172e-05
-2.40770848824223e-05
-6.97977985908688e-06
-6.72123759162492e-05
-3.22869608628302e-05
1.0662753358234e-05
-1.39656923405325e-05
-2.36790563648329e-05
-2.42326513800692e-05
-4.5304156778455e-05
-1.9652968409148e-05
-3.39435161202863e-05
-3.18489940545825e-05
-2.54264314479446e-05
-2.42636789090312e-05
-3.72281496155962e-05
-3.00758843197566e-05
-2.51338411082777e-05
-2.53068878569798e-05
-6.85819665895667e-05
-1.0749903600038e-05
-3.29478140781937e-05
-2.42997918862475e-05
-3.89915815767637e-05
-1.1967751739546e-05
-3.0167819320811e-06
1.19526724453625e-05
-2.39127651847118e-05
-1.02647308566783e-05
-1.51825925528759e-05
-7.30185084463663e-06
-7.83988979945107e-07
-6.25416182156421e-05
-4.21025023404057e-05
-3.28683348637802e-05
-5.93111784824699e-05
-5.35731873210152e-05
-5.01864244082514e-05
-2.81670843999144e-05
-3.22806443058534e-05
-1.54198339771028e-05
6.13243510227147e-06
-2.53848157342468e-05
-1.53456838656119e-05
-2.02763653171595e-05
-4.70965091381867e-06
2.41176321123584e-05
-3.09430599571985e-06
-3.25562739752526e-05
-4.15806335539203e-05
-5.38763405741598e-05
-2.89657112659695e-05
-4.22217863709668e-05
-3.26105973276376e-05
-4.21332760595786e-05
-5.58834944452356e-05
-5.98352118297214e-05
-5.9762229971518e-05
-9.5831317587331e-06
-2.73008686578543e-05
-3.0364094879757e-06
-1.4860934040282e-06
-1.40322652277875e-05
-1.62830765148871e-05
-2.52608380455556e-05
-6.08751968186858e-05
-2.26792157938055e-05
-4.05908861432204e-05
-2.71159717437176e-05
-2.93438372513553e-05
-5.69151943658617e-05
-3.83114814300993e-05
-4.2179656628618e-05
-6.98641101965946e-06
-2.26176065994323e-05
-2.19291224068657e-05
-4.34592637881071e-05
-1.71816334835637e-05
-1.20913698128967e-06
-1.72452260115755e-05
3.73604766530103e-05
5.23578175507645e-06
-2.53294705035107e-05
-2.20296053872058e-05
-4.81356528488036e-06
-1.71353595039241e-05
-1.96485234736552e-05
-6.06362934584972e-05
-5.24327873741274e-05
-4.20472159871646e-05
-4.0142882237754e-05
-2.64471369098857e-05
-1.22120672811752e-05
-4.43783797709602e-05
-3.96114398270881e-05
-1.71415787691761e-05
-1.36820846299246e-05
-1.60373612876214e-05
6.36351929960176e-06
-7.96031085251997e-06
-4.80769547107493e-05
-1.39404885740193e-05
-4.46856507648943e-05
-3.80760804268609e-05
-1.19018437971165e-05
-2.70433805526374e-05
-3.83185233306296e-05
-3.49488129900794e-05
-4.63213163474314e-06
-4.435564965225e-05
-1.44313566070695e-05
-3.29869464217955e-05
2.6771638829296e-06
-1.93378385634182e-07
-4.86469501960057e-05
-6.55450209300036e-06
-3.04073144460766e-05
-1.94790677068732e-05
-4.85963894607122e-05
-3.65851660349884e-05
-5.48428093577885e-05
-3.51188377578653e-05
-2.46006138809853e-05
-2.46886839564467e-05
-2.38341622468483e-05
-2.3049374403186e-05
-3.540953568439e-05
-8.39647768723354e-05
-5.74282124673799e-05
-1.77004126352324e-05
-2.16218474824046e-05
-9.66114245961916e-06
-2.93637416527232e-05
-2.53489412346559e-05
-6.20941314660589e-05
-8.99757661086151e-06
-3.71864658979414e-05
-7.96968727404416e-06
-3.54315773811885e-06
1.33636621097661e-05
-2.37012253618835e-05
-2.00827483656459e-05
8.00429208435681e-06
-2.00915740348254e-05
-6.15482236931026e-05
-3.91036540722171e-05
-2.57176315428049e-05
-1.91536443700815e-05
-1.16929454596069e-05
-1.77294895784812e-05
-3.7393514810847e-05
-1.87141935599526e-05
-4.35293238824552e-05
-1.39075100837538e-06
-7.07236998911769e-05
-2.9656723837674e-05
-2.13661244579206e-05
-4.22363911255254e-05
-3.86562038927539e-05
5.424566397052e-06
-1.62741866004237e-05
-4.35782236176328e-06
-1.27181270483699e-05
-1.03664060042741e-05
-4.1680150987301e-05
-2.67066096146401e-05
-3.56370517356417e-05
-8.17535101350556e-06
-6.62795277458767e-05
-3.82902630241948e-05
-2.62910175714035e-05
-1.97532699801305e-05
-2.56123387330761e-05
-5.96718572107498e-05
-4.87126581676389e-05
-4.61738929017962e-05
-1.65760559161607e-05
-2.80124136618244e-05
-1.8925767547176e-05
-3.22875021451728e-05
-1.10256805374456e-06
1.79924247335371e-05
-1.57366072502223e-05
-2.08467634498112e-05
8.99781350716617e-07
-6.00011098608242e-06
-2.23229285124449e-05
-3.03649214448327e-05
-6.00392864841843e-05
-4.9546896053078e-05
-2.42098584040941e-05
-3.27131239683232e-05
-3.06548725636992e-05
-6.93007737348778e-05
-4.20746769688062e-05
-4.06225321535108e-05
1.49977332019636e-05
-2.08668486974903e-05
5.36266069894192e-06
-1.43845430485516e-05
1.1589720844799e-05
-2.62249128467224e-05
-2.67275853513568e-05
-3.60903162960417e-05
-4.40827336789678e-05
-3.73093495920209e-05
-4.57529370378575e-05
-3.60480083665837e-05
-2.51761310697719e-05
-5.47712116577062e-05
-2.23703142056596e-05
-2.26692371748871e-05
-3.7443845967692e-05
-3.42494972553491e-05
-2.17960034904354e-05
-2.83478249231245e-05
-4.8863832924837e-05
-1.59836041725303e-05
-3.60309996452026e-05
-2.81554922342472e-05
-2.7609859392862e-05
-1.12723252399475e-05
-6.97318582399412e-05
-4.23190718936246e-05
-2.5210402546762e-05
-3.30093816695667e-05
-3.95620765983062e-05
-4.51957712281813e-05
-2.63719262502894e-05
-2.69589691144203e-05
-5.28840703723125e-06
-2.9754770393774e-05
-2.20412873375125e-05
-3.14995277694614e-06
-6.94560737650157e-06
-3.22850071293223e-05
1.03367539908937e-05
-1.70925950192502e-05
-3.91087931424401e-05
-3.49398446809517e-05
-1.51217821811617e-05
-6.39046616046232e-05
-2.66765541981473e-05
-2.51062289454137e-05
-3.25085725206641e-05
-5.97541516395522e-05
-5.08898528243869e-05
-1.37521033205664e-05
-7.08783282311451e-05
-1.23668175234016e-05
-3.07234633887094e-05
-4.63746301051108e-05
-2.75454009838306e-05
-9.25665211776096e-06
-4.38475307054194e-06
-4.76301284312801e-05
-1.74097388752037e-05
-1.47981256306636e-05
-9.39570886209358e-06
-3.50304142236451e-05
-3.92282733729148e-05
-9.19809016190265e-05
-9.40211914158701e-06
-2.58781481365564e-05
-3.68106955619059e-05
-1.37563688034643e-05
-2.24818858789745e-05
-3.9892107129068e-06
-2.60016867642281e-05
9.0848068676371e-06
-5.55187375878313e-05
-5.81559237553078e-05
-2.94176846931981e-05
-3.72816208017212e-05
-3.59663590797332e-05
-2.66226118232444e-05
-3.00287078636093e-05
-3.79807129373659e-05
-1.67583806843359e-05
-3.14499279287321e-05
-5.02259829016924e-05
-3.41424253343631e-05
-1.15114314576309e-05
-4.74629413861949e-05
-4.4385586491729e-05
-1.38822781761182e-05
-1.96268387722361e-05
-1.36101476666879e-05
-2.2979751645266e-05
-1.63099929865501e-05
-2.98549225425247e-05
-1.80197736305481e-05
-1.00499182671197e-05
-1.00050940695228e-05
-4.04944586586365e-05
-3.09818955874531e-05
-4.94027364641041e-05
-3.54609137043286e-05
-3.21109712819696e-05
-3.95953804285444e-05
-5.7097665482506e-05
1.11416548619444e-05
-2.91789597988552e-05
-6.79006079966931e-05
-2.34765189303287e-05
6.93658953633396e-06
-4.35090958807412e-05
-1.60527415384014e-05
-4.20445655107007e-05
-3.27842388216787e-05
-5.47705328946479e-05
-2.89333889327086e-05
-5.39456726222699e-05
-5.70399249377701e-05
-6.15747730212392e-06
-2.25976434283048e-05
-5.36209726390405e-05
-1.46773954396921e-05
-3.87617607066762e-05
-1.05969285155975e-05
8.86203181926063e-06
-1.73281699810576e-05
2.67627379008885e-06
-5.21369908711262e-05
-2.27786894486365e-05
-4.001403548533e-05
-4.11431323765586e-05
-3.61171416051255e-05
-2.26064054856763e-05
-4.4144544178246e-05
-4.62127311007276e-05
-2.12409227792471e-05
-3.07317454974318e-05
-3.59732066672566e-05
-3.33053369461419e-05
-3.75526089856193e-05
-3.25302273671923e-05
9.36998888486283e-06
-2.50779065217963e-05
-1.85291912687187e-06
-2.38259089426715e-05
-2.12579124834738e-05
-1.62516740355483e-05
-4.14201668254385e-05
-4.82574669677668e-05
-5.37497615760231e-05
-2.12481662840255e-05
-3.04783192224471e-05
-5.41496690908627e-05
-2.78918784848123e-05
-4.44449099346653e-05
-3.94663251629162e-06
-3.51637859286333e-05
-2.02452711915676e-05
-2.00542563774713e-05
-4.06566846526782e-05
-2.37572507358063e-05
-1.33559128386898e-05
-4.053880530373e-05
-4.93005909132524e-05
-2.66619779575127e-05
-5.25566443511445e-05
-5.41362309632253e-05
-4.03658322934932e-05
-3.65038945502677e-05
-5.01558514408829e-05
-5.74296144819808e-05
-3.38790697073988e-05
-4.73516670599223e-05
-5.27134140695011e-05
-2.80882491129728e-05
-7.36302800048141e-06
-3.87212887200804e-05
-1.2877951250248e-05
-2.34698151955122e-05
-2.53318256838157e-05
-2.37596008280341e-05
1.23290341361061e-05
-1.78410647748902e-05
-3.30825967071322e-05
-3.07656135105795e-05
-3.2878490228983e-05
-6.32665013580053e-05
-3.59190547403864e-05
-7.03825257201002e-05
-4.07788378450566e-05
-6.03748361406383e-05
-8.36648027695855e-05
-2.21149737459374e-05
-1.23766369869571e-05
-5.43687899782378e-05
-2.29678508229357e-05
-3.20802976127864e-06
-8.75465671550355e-06
-2.55224125944294e-05
8.33097584393173e-07
-2.13530455433148e-05
-4.10475086618795e-05
6.48869624052758e-06
-5.11483418372002e-05
-4.55406396227668e-05
-3.34891816146737e-05
-5.19190762891428e-05
-3.97611904651078e-05
-1.50346238447863e-05
-4.6028866691452e-05
-3.10680756886397e-05
-2.14023532894823e-05
-7.94474556307463e-06
-1.47903686068369e-05
9.47881131461599e-06
-5.45648921031867e-06
2.89622134554034e-05
-3.39198251862948e-06
-2.95129762489543e-05
-4.45354094361835e-05
-2.50234222182112e-05
-2.14379270159104e-05
-3.76947204988266e-05
-4.24156520897001e-05
-4.50147317120499e-06
-9.77678111743276e-06
-5.86413823848177e-05
-6.43014927536371e-06
-4.31926986405743e-05
-3.13819367468926e-05
-5.80996525305308e-06
-2.63563907580651e-05
-3.58167783470802e-05
-4.03207074980748e-05
-4.33285980474137e-05
-1.08326665457722e-05
-9.42707678414093e-06
-1.84613498902679e-06
-2.33669615281651e-05
-2.46768746021663e-05
-3.56734543396338e-05
-4.54449283752316e-05
-2.79737003658606e-05
-9.73119217455911e-06
-3.81051767043219e-05
-2.88997855991768e-05
-3.48701698288709e-05
-2.44007779379363e-05
-4.00212860733694e-05
-3.24307881257203e-05
-2.33410968575679e-05
-3.31607765269827e-05
-1.74824135247052e-06
-3.19464726168123e-05
-6.80571545756614e-05
-3.38277010518885e-05
1.60752275622773e-06
-1.94935605655139e-06
-2.07836521004735e-05
-1.35981384853265e-05
-2.90288210472039e-06
-2.90711237820708e-05
-2.13678859811198e-05
-6.12682572217527e-06
-8.72655467526849e-06
-1.73524700568769e-05
-7.35741400228935e-07
-4.90257116067747e-05
-2.76688835755194e-05
-1.98368075515892e-05
-1.71980310202757e-05
-2.945361997974e-05
7.83741278424464e-06
-4.5736932728944e-05
-1.02705856861633e-05
-1.5935560786532e-05
-2.7352665576689e-05
-2.12769904028571e-05
-2.02226714261532e-05
1.02609511427632e-05
-9.77843858515489e-06
-4.78961812202915e-05
-2.18715204094106e-05
-1.42160016815579e-05
-3.45798955157964e-05
-6.6265857713982e-05
-2.80257639630475e-05
-2.93683633995721e-05
-5.0362966987666e-05
-2.00087278389295e-05
-1.11150435327908e-05
-5.44093648441608e-05
-6.19637410046791e-06
-4.02095870698786e-05
-4.77549036557562e-05
-6.37191135685366e-06
-1.89863263115406e-05
-2.40071503788652e-05
-1.88306755779497e-05
-8.31279919405272e-06
-3.10632301991285e-05
-3.34609596332108e-05
9.55248679441743e-06
-4.36272832175408e-07
-3.18015455897514e-05
-3.83675814815391e-05
-5.66427158626995e-05
2.4421667217931e-06
-4.49903427367752e-05
4.4222414084507e-06
-2.69064122120244e-05
-3.48609016507332e-05
-1.02286666131833e-05
-3.80412014551368e-05
-2.18479204695968e-05
-2.44885744354301e-05
-2.4810754863436e-05
-1.75626455451639e-05
-1.93892573775162e-05
-3.51618103423243e-05
-1.05333399464641e-05
-5.01714262194745e-06
-2.47655364921085e-05
-5.48040772131834e-05
-3.4872385715657e-05
-3.55609444596087e-05
-5.29942380308078e-05
-4.188852980604e-05
-2.97166321947211e-05
-4.31922058417322e-05
-3.39262197925986e-05
-4.2333902884605e-05
-1.63081667812163e-05
-2.90003589378112e-05
-3.01142284893293e-05
-1.84188040020677e-05
-5.85612421960877e-06
2.01179065670027e-06
-1.12054750131179e-05
-4.11153164739032e-05
-3.01903980778979e-05
-4.03419651837412e-05
-1.94876499377549e-05
-4.25712719982437e-05
-4.07684161104892e-05
-3.39177159822192e-05
-5.87849685526711e-05
-3.97875653224073e-05
-3.58996514810906e-05
5.66467799748495e-06
-5.21287777280681e-07
-2.06722592238282e-05
3.51667622206803e-06
-1.8979926179192e-05
-2.49939256972874e-05
-4.20208508480476e-06
-1.75984332802383e-05
-3.20408930992821e-05
-3.07623550959575e-05
-4.60036349756524e-05
-3.2370464827488e-05
-3.50859575751722e-05
-3.10556186757138e-05
-6.54731780440176e-05
-5.00654917016561e-05
-4.18088289995789e-05
-2.79343788640346e-05
-2.31756038869884e-05
-1.17245971934423e-05
-3.45712147987581e-05
-2.21235217450143e-05
-1.98078807965529e-05
-3.29859207239884e-05
-1.61584726394912e-05
-1.99616586598278e-05
-2.09095502013982e-05
-2.91681848160285e-05
-1.94159208529973e-05
-3.10358894242718e-05
-3.6756442660682e-05
-5.01100099582441e-05
-3.22589134955885e-05
-5.02220482062598e-05
-3.54684824646677e-05
-1.14699579933735e-05
-2.53881249376045e-05
-3.27745642250995e-05
-4.91082750471168e-07
-2.40794208469444e-05
-1.96940809467868e-05
1.17094572786083e-05
-2.42488474144389e-05
-4.97016304615099e-05
-3.985438450594e-05
-5.01866933602154e-05
-2.19781815182338e-05
-2.10901980200611e-05
-5.47398926684034e-05
-6.13845172848722e-05
-5.12678453860296e-05
-7.22388751940094e-05
-3.38869124086848e-05
-4.26282246472913e-05
-7.77799289576637e-06
-2.65080708569929e-05
6.05364650837918e-07
5.84810971213004e-06
7.86393881744735e-06
-3.98598627853302e-05
-7.60011062941214e-06
-6.80573144313161e-05
-3.15011271443266e-05
-2.19765913191234e-05
-1.84713424132672e-05
-6.2654417158772e-05
-3.95356175266968e-05
-1.88430952476292e-05
-4.6854188089064e-05
-1.82748451268941e-05
-1.92650691480556e-05
-1.25172040646345e-05
-1.83282450980237e-05
4.939210120295e-06
-1.43344010436545e-05
-1.58699268877042e-05
-2.11696778088235e-05
-5.18257585650601e-05
-2.48853997587405e-05
-4.86227105292986e-05
-4.90775001798126e-05
-6.37361868982329e-05
-1.35452000689378e-05
-6.88848264087112e-05
-4.95119951366085e-05
-5.72914691206725e-05
-2.87846742943245e-05
-3.34744128682015e-05
-2.72725426738735e-05
-1.02068305054419e-05
-1.48888617236786e-07
-2.17843305047873e-05
-1.43379106714668e-05
-1.01949285418966e-05
-3.34292818515473e-06
8.15090931675848e-06
-1.26069406831743e-05
-5.4032472187178e-05
-3.78598041832134e-05
-2.38780705532458e-05
-3.0449116223222e-05
-4.3452912580237e-05
-5.09818366238087e-05
-2.6123623676813e-05
-2.28639370164479e-05
-4.26509786826179e-05
-2.82697086538634e-05
-1.97498790689164e-05
-4.99549323331783e-05
-4.34220615798443e-05
-1.61676642450288e-05
-2.91327987621559e-05
-2.8600689999772e-05
-2.3461787318016e-06
-2.89605985592389e-05
-3.16678101055013e-05
-1.26396403421156e-05
-3.85527736783347e-05
-3.68654914121326e-05
-3.05931845326968e-05
-1.30613412664784e-05
-6.62621647822668e-05
-6.80506771744108e-05
-3.16650529151791e-05
-2.98403002769551e-05
-9.01558768180388e-06
-2.19079993705961e-05
-5.40639937294481e-05
-2.98401017621332e-05
-3.63436298266526e-05
8.92691516267708e-06
-8.60312888246681e-06
-4.72796427918155e-06
-8.05794863671833e-06
-3.39854517935454e-05
-8.20786816301031e-06
-3.63676018316634e-05
-1.28025143430619e-05
-2.54201790078216e-05
-2.24591747432982e-05
-3.32078492330327e-05
-5.95090376877147e-05
-1.56845380550864e-05
-3.90527942611198e-05
-5.26768656623948e-05
-2.1553630769624e-05
-4.21080338289917e-05
-3.43006987327079e-05
-2.09633254183095e-05
-3.71349089230272e-05
-2.13535918515636e-05
-1.77613116513038e-05
-2.74054706376959e-05
-3.21888540470902e-05
-2.49417229293606e-05
-6.73507973230504e-06
-1.92648085138815e-05
-5.45855708095351e-05
-4.66808853299374e-05
-2.06596080360998e-05
-4.15915394400323e-06
-2.70065488677748e-05
-7.06001106602114e-06
-1.00631612187652e-05
-8.67599474564112e-06
-2.46958483706367e-05
-2.23086887506547e-05
-6.23507940548647e-05
-4.50018609313154e-05
-3.08508069038165e-05
-2.17011729930775e-05
-5.45098505174038e-05
-7.48760038211097e-05
-4.10886964583475e-05
-8.26598251000231e-06
8.63684839313239e-06
-2.25686922304532e-05
-2.20623025529605e-05
-1.2243118457705e-05
-2.29964712076158e-05
-3.19049211092883e-05
-5.87333474488158e-06
-1.18605445874697e-05
-9.30527621183274e-06
-1.25812327951935e-05
-5.33633926129378e-05
-3.13960701965848e-05
-4.88706463424796e-05
-4.94417331181517e-05
-6.24122238298397e-05
-4.03707011903525e-05
-6.2624995146496e-05
-6.34764957369561e-05
-5.09280504627746e-05
-1.46557874069785e-05
-2.2384033370336e-05
-5.8289178101491e-05
3.61766146039827e-06
-1.86563057014102e-05
-6.89934814173353e-06
-2.68550810189016e-05
-2.84097068280964e-05
-1.29179929482822e-05
-4.0648925368799e-05
-3.91380042086363e-05
-2.61668114522242e-05
-1.84491073438848e-05
-4.9889275852121e-05
-2.7417639997517e-05
-3.3287840068244e-05
-5.10338836294611e-05
-5.62813564867861e-05
-1.47216579900625e-05
-4.31046323844542e-05
-5.31987528896347e-06
-3.2531753649103e-05
-2.00522917651368e-05
-2.86679402399605e-05
-1.76542411717999e-05
-1.5407986884341e-05
-1.87078926580076e-05
-2.90160157686723e-06
-2.38320574753652e-05
-3.6235102019377e-05
-8.72065317465359e-07
-3.12660371000138e-05
-2.61511918407046e-05
-1.76776472344692e-05
-6.95737011389368e-05
-3.1694600478082e-05
-3.35557507604758e-05
-5.81669885278979e-05
-3.01570021823216e-05
-4.57070102501899e-05
-5.19343139691408e-05
-1.23864681551993e-05
-3.46269632328515e-06
5.32344398743823e-06
-6.15851930917787e-05
-2.31158075757696e-06
7.54822153689243e-06
-4.42855740323597e-05
-2.70424778715873e-05
-1.39128461300594e-05
-2.09935322573674e-05
9.17927296196748e-06
-2.40959797602006e-05
-6.47835454960155e-06
-5.65506435467791e-05
-2.59843936431127e-05
1.90935786532245e-06
-1.3378356255861e-05
-2.55456726314474e-05
6.92476178895788e-06
-4.05235566623979e-05
-3.10375636799266e-05
-3.39527038734061e-05
-3.47971633806813e-05
-3.10378186796143e-05
-5.25389086092958e-05
-3.852180581564e-05
-3.49350029547312e-05
1.43629237342104e-06
-3.88728405466392e-06
-1.43371720402658e-05
-4.20155926402565e-05
-2.94683568910334e-06
-1.38149915642335e-05
-1.59574716529224e-05
-1.3115082185702e-05
-2.46016671612788e-05
-1.57689793430128e-05
-1.89876257403608e-05
-3.15302095089846e-05
-5.15816328604557e-05
-2.48976005248666e-05
-1.57108641250868e-05
-2.89203273919696e-05
-1.55024786362704e-05
-4.32911009207955e-05
-3.83660947489247e-05
2.54030501597543e-07
-1.78220652183903e-05
-2.10327391676083e-05
-7.11807463884811e-05
-3.72963769371392e-05
-1.94598124446596e-05
-1.03032782062243e-06
-2.80864829543219e-05
-3.42765137774366e-05
-1.63940743626517e-05
-1.50700118251726e-05
-4.52618699752305e-05
-3.50405781563862e-05
1.4665936443743e-06
-1.52441387522752e-05
-1.01482469648376e-05
-2.09788213195521e-05
-1.10037814135404e-05
-3.85051675558582e-05
-3.66156840227734e-05
5.85004536006809e-06
-4.23185331581034e-06
-4.40467153079595e-05
-4.57368309372676e-06
-4.91104197791969e-05
-6.96288679950711e-05
-7.08030811755674e-05
-3.07692905991653e-05
-4.85944049989695e-05
-5.39533026065165e-05
-3.94106437053659e-05
-4.45741318668243e-05
-3.63871603746902e-05
-1.00538397553113e-05
-3.74237216781269e-05
-9.52126042604729e-06
-5.64832246450253e-06
-4.14541497116349e-06
-2.41110377548308e-05
-3.89021718888975e-05
-3.78829106477629e-05
-3.32840006645499e-05
-8.77556549885957e-06
-5.92274115380604e-05
-3.97864446623095e-05
-7.49213816117205e-05
-3.02237555405148e-05
-4.99168442057347e-05
-3.32796301617606e-05
-2.54765089987407e-05
-3.54434944617929e-05
-2.11743010518425e-06
-3.50940318366582e-05
-1.95794647739517e-05
-3.41070099183346e-05
-2.94900669346618e-05
-1.00988640148387e-05
-3.95305775416183e-05
-4.21902150800466e-05
-3.09933291870381e-05
-2.17495163629305e-05
-3.11971543774361e-05
-1.26301228420799e-05
-2.3235583806073e-05
-2.73945210461269e-05
-1.25750476106864e-05
-2.34662887022932e-05
-1.20293289249116e-05
-3.55115959935785e-05
-2.87145529079008e-05
-3.99131864044189e-06
-1.05688098222903e-05
-1.28318606901954e-05
-1.54921878776197e-05
1.06942017077883e-05
-1.22735858090406e-05
-1.93030659623361e-05
-1.94751586783143e-05
-1.2821337671973e-05
-3.19847439272676e-05
-3.05766826574056e-05
-3.95144759636911e-05
-2.94203908650835e-05
-5.8785957765773e-06
-4.46101459454921e-05
-4.50444385576343e-05
-5.73277427165886e-05
-2.68531401422876e-05
-6.04445202985089e-05
-2.83850971349717e-05
-3.49459120029355e-05
-3.74163149636571e-05
-4.10118951135818e-05
-4.71902517482337e-05
-2.84441236963876e-05
-3.68156700200226e-05
-5.41110115367488e-05
-3.1956504067178e-05
-1.07693858121329e-05
-4.39636211289111e-05
-3.79003492979148e-05
-3.86029470612326e-05
-2.83286641262821e-05
-3.92296108638506e-05
-1.1988366524226e-05
-3.41533526874498e-05
-4.857798327804e-05
-1.63836068714208e-05
-1.83307321772295e-05
3.97832058567422e-06
-1.73803736090614e-05
-1.97222948720881e-05
-2.89844668396372e-05
-2.01011116068151e-05
-2.7535733635933e-05
-1.89005234333041e-05
-2.70329153602616e-05
-3.28989445420491e-05
-1.81476283685709e-05
-4.08142557526458e-05
-3.86316003422833e-05
1.56301107043001e-05
-2.64028127316419e-05
-4.5447836512478e-05
-4.16076769212225e-05
-3.06592757620659e-05
-5.26754018269035e-05
-7.50860842767899e-06
-3.77129889235878e-05
-2.91528403561823e-05
-2.82992815849524e-05
-2.63715058989997e-05
-3.81560638730262e-06
-1.01712016323378e-05
1.63113263831058e-05
-4.19770128255674e-05
-5.40772252310122e-05
2.62586193077338e-06
-4.80859394903519e-05
-2.64676275522579e-05
-4.13331806588404e-05
-3.23627960304008e-05
-1.54035064976824e-05
-1.75694846159645e-05
-2.75194282369632e-05
-3.15410876153495e-05
-2.06402790171571e-05
-2.56678578113315e-05
-5.00386460858807e-05
-1.47571356057519e-05
-5.99863467069538e-06
-3.24833058015044e-05
-4.86543451262565e-05
-1.33952394955412e-05
-6.34950431810968e-05
-2.72741503163577e-05
-2.10242140699962e-05
-4.35386953127602e-05
-7.32749018210758e-05
-5.46843700137983e-06
-6.41984229607319e-05
-6.05077791977235e-05
-7.18753234109348e-06
-1.47200810158098e-05
-2.96955532284834e-05
-3.22917117101376e-05
-3.23036427681824e-05
-4.09512556147929e-05
-4.99268607392361e-05
-1.52323736979734e-05
-5.69514872909492e-05
-5.01598130352975e-05
-5.13032853978351e-06
-1.99838262657462e-05
-4.13335744530165e-05
-2.57887921376556e-05
-1.39327872670875e-05
-4.88434391548606e-05
-4.22819777373817e-05
-4.49747763470904e-05
-2.97227173766928e-05
-1.77843207998527e-05
1.63695491064908e-06
-2.02611497624386e-05
-2.29421421880795e-05
-1.95011834102782e-06
-3.96192790386388e-05
-3.56382591335338e-05
-5.06281286697598e-06
-4.13127673143407e-05
-1.11727476957968e-05
-3.13541773508465e-05
-3.83427146691388e-05
-4.38212146002618e-05
-5.5820196212634e-05
-8.14407764338438e-08
-1.63678935273063e-05
-2.37448344155732e-05
-1.781202124655e-05
-3.40237911923319e-05
-2.15824497150114e-05
-4.4775918878339e-05
-1.01453098195126e-05
-1.64270095920413e-05
-2.29750317552664e-05
-1.97646385177549e-05
-3.59436790171489e-05
-1.80932135336604e-05
-9.10720515769014e-06
-5.32460141246057e-05
-3.08271638801852e-05
-3.12498847042782e-05
-1.10891540438967e-05
-3.00069339348474e-05
-8.6267795327623e-06
-8.86376618403131e-06
-1.1062069532119e-05
-2.71215789093078e-05
-2.73216655559181e-05
-6.8308065356017e-05
-3.70888796714154e-05
-4.13209851169173e-05
-1.60352029062482e-05
-3.88910768311482e-05
-3.18224755855622e-05
-7.10223746431727e-05
-4.95959503208373e-05
-1.39077909627777e-05
-5.33205076016166e-05
-4.29170970017401e-05
-9.89906884495444e-06
-3.66147553518856e-05
-3.82167122398365e-05
-3.3458194509394e-05
-1.98883544998079e-05
-6.02142776774341e-05
-1.66813621641433e-05
-3.04488248104637e-05
-1.06190905522223e-05
-2.3123851068746e-05
2.05187497050587e-06
1.68772661539455e-05
-2.85105994215507e-05
-5.76621090141814e-05
-4.12141155666059e-05
-2.04802363585812e-05
-3.74436684310316e-05
-5.66962813415144e-05
-3.30512113273697e-05
-3.81923481357167e-05
-4.37236799771579e-05
-4.12270819929698e-05
-6.01852679113192e-05
-2.13148669091972e-05
-5.06294377902997e-05
-2.79977108354526e-05
1.65443354894975e-05
-2.77882570776002e-05
-2.26610738520911e-05
-1.69552772819934e-05
3.01475398891155e-05
-2.81277879650798e-05
-4.32675749839141e-06
-1.07567090514773e-05
-2.3172770883771e-05
1.05286963649398e-05
-3.51822724367904e-05
-5.72357803127603e-05
-3.98763386173827e-05
-3.31538933082829e-05
-4.77939275646692e-05
-1.42740704962963e-05
-2.33025718842504e-05
-5.33395574838722e-05
-2.65004092496482e-05
-2.72575305163981e-06
-1.84922036543131e-05
1.12443665053673e-05
5.0632990574243e-06
-7.85592545722032e-06
-1.47871350056289e-05
-2.0841616840058e-05
-1.84336645290176e-05
-2.45002007456608e-05
-5.72298191897325e-05
-7.39182495197627e-05
-6.33855860429868e-05
-3.73718359701072e-05
-2.377206400101e-05
-1.5009640538956e-05
-2.02650296319209e-05
-4.07050609391936e-07
1.91852409117223e-05
-7.31444403329506e-06
-6.45321721298404e-06
-4.12631724036307e-05
-3.62614691280724e-05
-2.6936053402374e-05
-1.94567488634013e-05
-6.26366447214348e-06
-3.05088704074544e-05
-1.12001576937819e-05
-3.92802470851654e-05
-4.92634096493035e-05
-2.57342969643889e-05
-9.46083537656012e-06
-2.93192541372185e-05
-4.38199175022291e-05
-7.66452928919327e-05
-5.8890582398129e-06
-4.13816309390932e-06
6.98310484084818e-06
-3.13487260637084e-05
2.63553861538001e-05
2.54044474704337e-06
-3.70376192894607e-05
-2.69163820951359e-05
-3.4871415296479e-05
-1.67856784697972e-05
-2.52880070188913e-05
-3.4612002248621e-05
-4.70984533046989e-05
-5.57443762036281e-05
-2.77351093223959e-05
-2.78303677956072e-05
-3.95212377467135e-05
-4.51457746466274e-05
-3.5974249457708e-05
-3.07770168900025e-05
-4.12948891908125e-05
-7.13071172830293e-05
-4.00619628164967e-05
1.40865151953472e-05
-2.67885931264813e-05
-1.19286182619751e-05
-3.04127399764561e-05
-2.01029226242876e-05
-5.38051576885808e-05
-4.61584387788979e-05
-3.75770510533459e-05
-4.07496476028356e-05
-5.35357046662778e-05
-3.98176901017746e-05
5.68629789146793e-06
-4.44475866250227e-05
-4.44291718989998e-05
-3.52444333382612e-05
-3.54912072553527e-05
-1.66158490277656e-05
-4.01842815054704e-05
-6.20670030900947e-06
-1.5085402682032e-05
-4.03913817355826e-05
-1.91997849971488e-05
-3.0030330430723e-05
3.37263053509492e-06
-5.4572968658166e-05
-2.38183837239037e-05
-4.19890275810008e-06
-1.50535091266802e-05
-3.43945454253679e-05
-5.45845550903732e-05
-2.47977254781954e-05
-3.97543521937224e-05
-4.22315602805163e-05
-5.28350482876281e-05
-6.17931430604133e-05
-4.36109705945473e-05
-3.5692130727109e-05
-4.46665126452183e-05
2.26135284624717e-06
4.46601783798637e-06
-3.27784929670491e-05
-8.4119383815036e-06
-7.79452961045331e-06
-8.91592223434445e-06
-1.64105504844153e-05
-2.11593791631386e-05
4.1338640152287e-06
-1.95610964467362e-05
-2.89943034227089e-05
-4.98495968617888e-05
-6.34280380212873e-05
-3.12554827657654e-05
-5.9131247326814e-05
-3.93096935039939e-05
-3.99276635881114e-05
-3.76827314837974e-05
-5.30004049775659e-05
-2.62770744974491e-05
-5.82834180206586e-06
-4.3731666819066e-06
-7.40792776179781e-06
-1.95650292189755e-05
-1.19693098087441e-05
-4.36266211480023e-05
-5.22443743601226e-05
-4.11925402290633e-06
-2.15221131901822e-05
-2.44552886600237e-05
-2.86994080552979e-05
-2.02858831017569e-05
-6.28952452271381e-05
-3.27650607355943e-05
-2.74886499047757e-05
-1.9870048878195e-05
-2.77011324776044e-05
-2.62288609998694e-05
-5.69499781550176e-05
-3.55211030236874e-05
3.54645165680832e-06
-2.74991098152158e-05
-2.32931279839658e-05
-1.62503225922085e-05
-4.80086149088893e-05
-4.72685287494713e-05
-7.7922377672179e-06
-1.95299420799772e-05
-7.96861159372322e-05
-2.73801963458482e-05
-4.86073775300795e-05
-9.97378246695946e-05
-4.03314388278402e-05
-5.17383346445272e-05
-6.18083924407301e-05
-4.04528930235602e-05
-6.93390156967093e-06
-1.88713947920557e-05
-1.53359758532867e-05
-2.86897968357391e-05
-8.91032067218934e-06
-3.50754992322474e-05
1.51753101054232e-05
-2.15385841326014e-05
-5.50659402429952e-05
-1.84718067039304e-05
-4.89253147161648e-05
-2.86945043626076e-05
-5.8390494736689e-05
-1.89355353039922e-05
-6.08327885022358e-05
-4.78845458309778e-05
-4.32628497213607e-05
-3.65484686564886e-05
-1.32266185643123e-05
-2.76839478106802e-05
-2.20569205431681e-05
-3.69853114632792e-05
-1.96839128882085e-05
-1.605331126389e-05
1.13235914588277e-05
-2.8456176125245e-05
-3.37484673324305e-05
-2.23702077950943e-05
-2.33896017748386e-05
2.852146494602e-06
-3.45306185725331e-05
-5.40671750560195e-05
-2.99187222350598e-05
-6.84494266255865e-05
-3.4740142867932e-05
-5.28297911771624e-05
-3.01980374178701e-05
-6.24139193115348e-05
-3.02703554339805e-05
-4.23885225564509e-05
1.40800967785601e-06
-2.22684745531332e-05
-8.82456128774926e-06
-4.82863427950006e-05
-5.82180173855736e-06
5.21288785241803e-06
-1.8995331688812e-05
-1.54063876189121e-05
-1.64789954295945e-05
-4.14938093504502e-05
-3.99926964999047e-05
-4.53473708175873e-05
-2.24125246621829e-05
-6.13902394458571e-05
-3.6190346530891e-05
-5.42854308864434e-05
-2.64884884780411e-05
-7.8987097625864e-06
-3.15162661339461e-05
-4.48859078741499e-05
-7.39803567064651e-06
-3.5884756766343e-06
-4.09355050020354e-05
-5.15610440269415e-05
-3.81645264878013e-05
-3.88553331975999e-05
-4.71904256657533e-05
-1.33687630838867e-05
-8.11535744704258e-05
-2.40572202669573e-05
-1.43974946067976e-05
-2.28344692883208e-05
2.3280797276633e-05
-3.74941379146404e-05
-1.91799398103285e-05
-3.45926590184028e-05
-1.49089916428483e-05
-4.39114114604027e-05
-3.88388113996521e-05
-2.73924118639817e-05
-2.29172136509647e-05
-5.562508264496e-05
-6.93166089461074e-05
-1.13741356749103e-05
-4.08568249914206e-05
-4.47192131098257e-05
-1.33900601530053e-05
-3.14116186449435e-05
-1.61089247432083e-05
-2.50685396172407e-05
-4.42226690742849e-05
-1.94245295597761e-05
-2.27803036370169e-05
3.92936598579518e-06
-1.51959270480362e-05
-2.49762919869519e-05
-3.122487095842e-05
-2.95899939775821e-05
-3.19640694010097e-05
-5.15839276146929e-05
-2.62258337492659e-05
-3.47908076788691e-05
-4.55333214383454e-05
-3.84343613214887e-05
-3.46235000968034e-05
-1.94683614167371e-05
1.71536236185649e-07
-2.99061350907586e-05
1.21108500501682e-05
-1.26462648827895e-05
-3.01512048804459e-05
-1.5849175953462e-05
-3.04867993694666e-05
-5.68120106716462e-06
2.06608171204748e-06
-4.82947107957118e-05
-1.67257959110883e-05
-1.66298698417652e-05
-2.66067844578926e-05
-3.27687173176411e-05
-3.60334497718809e-05
-9.93065625485422e-06
-2.52336835567313e-05
-3.70030592352989e-05
-3.73981427908998e-05
-3.4358261442609e-05
-2.76151610045729e-05
-1.91498291489931e-05
-3.57708792554253e-05
-3.42895200496521e-05
-3.15177746205282e-05
-4.72367582032469e-05
-1.93557043572065e-05
-2.70131747639885e-05
-3.98311734546136e-05
-3.20882769785595e-05
-1.97273294432121e-05
-6.77012430333992e-06
-7.86783153836108e-06
-2.58942292684157e-05
-4.27144956333064e-05
-1.82152264083621e-05
7.8849152839912e-06
-1.54878040961146e-05
-4.53910524423005e-05
-4.247476714626e-05
-1.02593323802095e-05
-7.99033920340617e-05
-4.01645689222113e-05
-2.42144736685355e-05
-3.82851127932384e-05
-2.0396243767875e-05
-2.5879224116713e-05
-3.61425942000405e-05
-2.38256454547701e-05
-2.40155128536055e-05
-6.0048204942936e-05
-4.36955670780207e-05
-1.66572469982274e-05
-4.14526518043823e-06
-7.07539309289591e-05
-5.1130473665192e-05
-4.15892721363425e-05
-3.69710358868067e-05
-5.2317209604088e-05
-5.3412607204794e-05
-5.5525296531724e-05
-2.99063914645624e-05
-2.32886551671956e-05
-2.99875242766596e-05
-2.25898155822519e-05
-1.66297993340335e-05
-2.96937866207094e-05
-1.31912482876006e-05
-3.2958580041912e-05
-3.56486717586978e-06
-3.19934806027237e-05
-3.51792501681547e-06
-2.00823554238584e-05
4.23959236793881e-06
-2.94469016655197e-05
-2.41366945649576e-05
-3.96724024197535e-05
-3.38472771112094e-05
-2.77811406016558e-05
-3.35964318614379e-05
-5.77042817584929e-05
-2.30615352853969e-05
-1.72461725223539e-05
-4.42510125690678e-05
4.33154817095685e-06
-9.38717199791665e-06
-2.46876611518306e-05
-6.90421884747244e-06
-2.86431607157737e-06
-3.4232007958666e-05
-1.23591847887109e-05
-1.25390426587077e-05
-1.15657736793313e-05
-3.75271468288184e-05
-3.61287357793416e-05
-3.99793236240713e-05
-2.79576390314243e-05
-3.29427404304318e-05
-4.40335298768536e-05
-1.95400879837919e-05
-4.84293323184988e-05
-2.73590319777886e-05
-3.63875744839392e-05
-1.82710363787947e-05
-4.16967587398261e-05
-3.04007250464154e-05
-4.19466665490752e-05
-1.10066127149181e-05
-4.90321445499856e-05
-3.69452339418156e-05
5.29622559693201e-06
-2.21147222471457e-05
-4.31811900392412e-05
-3.26366485718278e-05
-4.09424337411299e-05
-4.15790814035697e-05
-4.92115034141556e-05
-3.31903217806883e-05
-3.44481505982985e-05
-4.20832276094445e-05
-6.11374989839289e-05
-3.71828816282654e-05
-9.81048378913053e-06
-9.98506410791014e-06
-4.57959338042111e-05
-3.18892444247577e-05
-3.21250860491987e-06
-2.08032929288214e-05
-3.59125754877028e-05
-4.25381447373328e-05
-1.77123228892358e-05
-2.87983631166236e-05
-7.4830008208118e-06
-3.81574017887041e-05
-3.04555673583169e-05
-1.84644526434338e-05
-1.72816217472587e-05
-3.31370395355262e-05
-3.67498690994142e-05
-8.02883214595054e-07
-4.43111750362384e-05
-3.20881487439942e-05
-1.37231001834639e-05
-4.35869900194595e-05
-4.53400973321702e-08
2.91946744844177e-07
-2.43904223405578e-05
-9.89004261662499e-06
-3.40858200899704e-05
-3.26167827517064e-05
-5.26880224756652e-05
-2.87985111155107e-05
2.61540849015955e-05
-2.70036192538968e-05
-2.26403114173525e-05
-1.20429220834639e-05
-1.43050239304217e-05
1.90034248511751e-05
-2.32994026281941e-05
-1.94615790001093e-05
-1.11722695188429e-05
-5.24695489568123e-06
-4.0282137533143e-05
-4.77793855384263e-05
-3.14247784079645e-05
-6.56212434344858e-05
-4.89126208491398e-05
-3.05163193672374e-05
-9.02116913101948e-05
-6.07225314685576e-05
-2.12649628071722e-05
-1.87398639958261e-05
-1.89247940835011e-05
-1.39072138839702e-05
-7.28661964941648e-06
-4.71298532646454e-05
-2.07648671164737e-05
1.06459668758477e-06
-1.48601784085021e-05
-3.22489209641752e-05
-1.28650329185292e-06
-3.04538446069265e-05
-5.96026720297857e-05
-5.53145922823207e-05
-6.75166249009665e-05
-1.51453643234034e-05
-5.53740419204506e-05
9.9481363552931e-07
-6.01577873931556e-05
-3.73028335393904e-05
-3.01049436931375e-05
-1.74229549046336e-05
-2.26099961444361e-05
-2.28199465461513e-05
-3.32989662737746e-06
-1.00198288294893e-05
5.03755198708297e-06
-2.97706095816334e-05
-6.93473841787384e-06
-5.73194398354302e-05
1.93347750766606e-06
-6.73224081298513e-05
-5.66974380263101e-05
-5.40516820773522e-05
-3.52553618203268e-05
-2.58303982594329e-05
-2.93848171318062e-05
-5.2103482095881e-06
-6.03518385768166e-05
-2.46621749862857e-06
-2.94045377486389e-05
-3.79083400483714e-05
-3.21194761866403e-06
-5.10377196949248e-05
5.59114592704971e-06
-9.38070942742387e-06
-4.36029285721291e-05
-2.40936965911205e-05
-4.63795209588679e-05
-1.39056310533189e-05
-4.48894059668234e-05
-1.69882097643473e-05
-7.09147734519051e-06
-4.74809998524096e-05
-3.03653142120803e-05
-2.16673352078127e-05
-3.89105695841177e-05
-4.42737383684809e-05
-1.19669054359543e-05
-8.19181885332688e-06
-1.57071018177609e-05
-7.29546354402072e-06
-3.29155048128927e-05
-3.53646419457462e-05
-4.01865235370208e-05
-1.1981255648436e-05
-2.69402706727063e-05
-2.53922512259711e-05
9.45314468900858e-06
-3.66160402549547e-05
-2.31504893926745e-05
-2.06992908469135e-05
2.47999824704325e-06
-1.25147831812041e-05
-1.90969854228571e-05
2.00737003158495e-07
-2.72119268771944e-05
-2.23220046676687e-05
-2.10582751786574e-05
-1.90568002438802e-05
-2.26910953480911e-05
-4.11155997126465e-05
-6.47256606982135e-05
-9.04325786706491e-07
-4.81821515165209e-05
-1.28964902817105e-05
-2.82521850326032e-05
-1.47011422425986e-05
-3.11660448250354e-05
-5.9126836742517e-05
-4.35769695638612e-05
-1.32766547019657e-05
-3.35172923195562e-05
-2.06894110187244e-05
-2.54705745736946e-05
-2.67950458889346e-05
-1.58164533510023e-05
-2.82413801474145e-05
-4.96020772459744e-05
-3.6458241210322e-05
-2.22105287196004e-05
-7.3312333069427e-06
-3.21764628348147e-05
-9.51905592192372e-07
-1.04212145019709e-05
-5.70527118248253e-05
-4.12374095427951e-06
-3.37354294312688e-05
4.8575490698164e-06
-8.9851112823115e-06
-5.43221698803468e-05
-5.20450741715167e-05
-3.72422736220572e-05
-2.93012427887935e-05
-6.82591307691824e-06
-2.58794182719142e-05
-3.55842928185224e-05
-4.41832594406481e-05
-1.79012502135178e-05
-2.45528432021041e-05
-2.98082137217145e-05
-1.08756194775296e-05
-3.4875000139744e-05
-3.7616081351801e-05
-5.09169838173933e-05
-1.8808988472203e-05
-4.53601934399217e-05
-3.72293010140133e-06
-1.72898640772016e-05
-3.92887690555354e-05
-8.35507041498123e-05
-4.15385235406319e-05
-4.93061011223604e-05
-3.64622244425525e-05
-4.98856742044087e-05
-3.19478499145772e-05
7.5938452421011e-06
-2.23054686645428e-05
-1.05900009901842e-05
-1.2282868976056e-05
-2.89136071646678e-05
-1.89315696383084e-05
9.58149242652432e-06
-5.60588583080733e-05
-1.02271197081267e-05
-1.69215443094161e-05
-2.66979842351407e-05
-2.64380125311835e-05
-4.84988484441012e-05
-2.69571156536774e-05
-2.04203277444383e-05
-2.11620157289716e-05
-4.33010241618259e-05
-3.92789276253582e-05
-3.91901010666185e-05
-3.87802525635454e-05
2.70570205642606e-05
-3.76577987599303e-05
-3.19162330504047e-05
-2.34689173494786e-05
4.87355550858779e-06
-1.20394847253928e-05
-4.49193336361295e-05
1.42930187390748e-05
-2.62729284149532e-05
-3.45904632912529e-05
-2.18113620260501e-06
-3.95697709156961e-05
-3.37334722708881e-05
-4.10245336789847e-05
-5.06952389333145e-06
-4.40722186534417e-05
-2.08202408352227e-05
-1.47699080763624e-05
-3.44035871804211e-05
-3.41817892736053e-05
1.20351523980707e-06
-2.37283634839871e-05
-2.69199976323957e-05
-1.95846888563017e-05
-3.58506275377212e-05
-2.44929121652096e-05
-4.07852066518381e-05
-5.32258806687373e-05
-3.8633333007639e-05
-3.43022432165365e-05
-3.37898210666543e-05
-4.71763692723377e-05
-5.07081439367166e-05
-4.88156929977668e-05
-2.43165269223921e-05
-2.05253965613175e-05
-3.02094376724899e-05
-5.61185245028296e-05
-6.50160115757427e-06
-1.41337616248044e-05
-3.620381315667e-05
-2.53015488566946e-05
-2.00119608664361e-05
-5.47295705952172e-05
-4.74525910253723e-05
-4.85302150429577e-05
-3.68466828074771e-05
-1.85286633286237e-05
-2.26735891492013e-05
-3.43232076090248e-05
-4.1109145789044e-05
-5.20934828683493e-05
-3.85749170031334e-05
-1.4549144981294e-05
-4.86675685398318e-05
-1.81011079638997e-05
-2.79198430843518e-05
-4.07179342387378e-05
-9.53304626365441e-06
-4.22699783715744e-05
-5.17959950287712e-05
-2.25981463768315e-05
-2.61046229842083e-05
-4.28317949780981e-05
-5.15242961468935e-05
-2.64504425484115e-05
-6.32879780105443e-05
-2.0341280074797e-05
5.37451771264748e-07
-2.57866171063048e-05
-2.04971179585826e-05
-5.0248133970167e-06
-2.25423511650557e-05
-2.32626851685513e-05
-1.87151810466272e-05
-2.14072618974563e-05
-5.94323638476842e-07
-8.09686748261364e-06
-7.51920523867224e-06
-6.37200651224366e-05
-6.87438911753562e-05
-3.84141275960787e-05
-6.25400079198178e-06
-1.98543250767647e-05
-1.36728884375352e-05
-2.01299863022299e-05
-1.08310155279898e-05
-1.03302335199627e-05
-1.81544038324144e-05
-3.85753869574848e-05
-3.81262802385505e-05
-3.9789602026515e-05
-1.16808613557769e-05
-2.24439434650136e-05
-8.59015128184215e-06
-1.01603532003972e-06
-6.86661851248499e-06
-3.13112239210088e-06
-2.10175885877274e-05
-2.02512836313822e-05
-3.58129957638337e-05
-1.28126217905613e-05
-3.25732479840983e-05
-1.43382957659721e-05
-6.20946970640388e-05
-4.05666343647456e-06
-3.05965184736366e-05
-3.59827955261231e-05
-6.36328595713415e-06
-3.63550940992857e-05
-1.0090241338594e-05
-2.55206159836673e-05
-2.30508489903209e-05
-2.29353115515872e-05
-5.47552643139903e-06
-1.37674723475834e-05
-3.67141832521225e-05
-4.89032051031678e-05
-3.35909821451192e-05
-3.82316806308117e-05
-5.91571207623756e-05
-3.70738959626868e-05
-3.35053107020673e-05
-4.06902538997441e-05
-5.50798358486012e-05
-1.5619173367049e-05
-1.62247082161606e-05
-2.27658994082801e-05
-1.4139115792216e-06
-2.01841427411561e-05
-1.69200898061287e-05
-2.23881838150549e-05
-3.11988824063207e-05
2.59335238911671e-06
-2.81104544061363e-05
-3.41975964380607e-05
-5.06644758512932e-05
-4.42924065022977e-05
-4.55418743547832e-05
-2.43514316899607e-05
-2.6696857776647e-05
-3.64916585255108e-05
-6.07353042169418e-05
-1.64237475592092e-05
-4.83367444701322e-05
-3.71348742084402e-05
1.54818104198315e-05
-1.73294182807655e-05
-2.27052795340182e-05
-2.08092279408247e-05
-1.79391801316144e-05
-3.68954260249181e-06
-3.08058759843752e-05
-4.28855493106221e-05
1.54268333429845e-05
-7.42457874067112e-06
-1.19300179537248e-05
-1.55112529070544e-05
-1.97650848201096e-05
-2.72184871810554e-05
-1.11450501947318e-05
-1.65685370728468e-05
-3.60960688805734e-05
-2.26960287434313e-05
-2.69497902169794e-05
-1.68675750302582e-05
-2.53600952713122e-05
-2.31918980253286e-05
-3.46210374161716e-05
-4.09660174430294e-05
-9.4769369359107e-06
-4.18200682902227e-05
-3.7056510493862e-05
2.03218610730791e-05
-4.69408745288051e-05
-2.81388920957718e-05
-3.2999196010488e-05
-3.75657232208046e-05
-1.8249397026875e-05
-4.50663686197795e-05
-2.58608508324103e-05
-3.16952243443332e-05
-4.77891387217087e-05
-3.18167259011424e-05
-6.06692793725162e-05
-9.25895636747086e-06
-4.4678802195294e-05
-2.13118187104698e-05
-5.15185794728332e-05
-3.14048732100127e-05
-3.41232096097651e-05
-1.86975483970933e-05
-4.13074860458877e-05
-4.11997440649837e-05
-2.41516774518759e-05
-5.38674871465992e-05
-5.26312011315218e-05
-4.58443694819741e-05
-7.81239797764122e-07
-2.1819561949873e-05
-1.67090697842038e-05
-4.9556064748907e-05
-2.66008149941982e-05
-2.86153000050836e-05
-3.00904607472083e-05
-9.83324812391659e-06
-2.6613784107975e-05
-4.89958583796189e-05
-2.80513389513135e-05
-2.74952713833074e-05
-1.51784805750601e-05
-2.19051594860701e-05
3.44246496414473e-06
-8.94352882730561e-06
-8.15349591846778e-06
-2.96309331889082e-05
-4.10071576830859e-05
-1.82716039296425e-05
-1.65291795411004e-07
-5.26197185597024e-05
-4.72071626134509e-07
-1.46253076571151e-05
-2.26295194782734e-05
-5.16163023258762e-05
-3.30891799760927e-05
-3.85735437219299e-05
-1.565276172864e-05
-1.13752391585928e-05
-2.96112033568674e-05
-2.96291429512299e-05
-7.04655214283805e-05
-1.69534167549833e-05
-3.19558449832369e-05
-2.1172828270938e-05
-5.33897466999062e-05
-4.79524246008464e-05
-2.90780608138991e-05
-2.66042175818599e-05
-9.8949094266779e-06
-3.51186886767173e-05
-3.53560867116091e-05
-1.36658615018598e-06
-5.2586243157578e-05
1.77601333842222e-05
-3.78826826409413e-05
-3.59379354607504e-05
-1.72906771587936e-05
-1.1097018326051e-05
-3.12216479207749e-05
-5.07816156340186e-05
-1.93435354772914e-05
-4.61056997804452e-05
-4.73173767654368e-05
-3.04363095306467e-05
-4.64311403859354e-05
-4.48097336718355e-05
-2.38971781178123e-05
-5.19998217789081e-05
-2.22293253730458e-05
-4.3884134960975e-05
-2.40955600907708e-05
-7.31285667939754e-05
-4.30643343323377e-05
8.83114640022093e-06
-4.68404671991495e-05
-2.62021007900894e-05
-1.39289572497926e-06
-3.24957187036035e-05
-9.95344772883735e-06
-3.72593765360595e-05
-6.2316507288698e-05
-8.78021605271185e-06
-2.36042654648538e-05
-4.92162627585223e-05
-2.01559918373397e-05
-8.24125866071598e-06
-5.074340118381e-05
-3.6591962521575e-05
-3.9305392030931e-05
-4.56706396689131e-05
4.24581921870901e-08
-2.81830169805042e-05
-1.30236721706255e-06
-3.58052095730047e-05
-2.32361787038006e-05
3.49439994742415e-06
-3.60779826694955e-05
-2.92068091057464e-05
-4.12205493455537e-05
-5.63239486136017e-05
-3.23761454217198e-06
-3.79051738901692e-05
-2.93226510889613e-06
-6.42366937179329e-05
-3.74223263173285e-05
-2.77813297857353e-05
-1.13992573189857e-05
-3.80820693973961e-05
-2.70432360071392e-05
-2.90962322333617e-05
-4.13658531764561e-05
5.57202994602831e-06
-3.75341897140066e-05
-1.88461595251098e-05
-4.58838057444e-05
-2.52105536634207e-05
-5.08397663074154e-05
-3.60859976140618e-05
4.56938993285521e-06
-4.99688403530939e-05
-4.95885078461141e-05
-4.06110320644283e-05
-1.96278524905333e-05
-1.76240648566564e-05
-2.5333602120022e-05
-1.69870303612344e-05
-6.63071714283988e-06
-4.07088803607059e-05
-2.55343768711529e-05
-5.60400643442415e-05
9.20694806402463e-06
-1.01944302580156e-05
-2.69737930780657e-05
-1.15326437868744e-05
-3.17681376222863e-05
-2.83750676325665e-05
-5.04882914894543e-05
-6.55436848450001e-05
-5.42921216391902e-06
-1.36416243242328e-05
-1.72654892145248e-05
-1.86364910749701e-05
-3.06459958063555e-05
1.84412679730287e-05
-1.12545187472108e-05
-2.59164178028276e-05
-1.54874682653453e-05
-6.36674805654692e-06
-3.10569320036681e-05
-1.27219678041499e-05
-3.10438291046151e-05
-4.72443816405846e-05
-2.24830692732589e-05
-5.68597148161625e-05
-4.58498140563147e-05
-7.7089979412614e-05
-2.05830060845158e-05
-2.83550399669048e-05
-2.25223651191163e-05
-2.45711499306578e-05
-3.89668173960211e-05
-2.78071040364259e-05
-1.06009790496382e-05
-4.29320207836593e-05
1.31925512152455e-05
-1.59576946751948e-05
-1.12478993785052e-05
-3.41620487907701e-05
-4.24375819031182e-05
-4.41403218595762e-05
-4.95465112994252e-05
-4.35610655607116e-05
-4.11322400630294e-06
-5.59419814413896e-05
-5.06520028986861e-05
-4.73756905876934e-05
-4.11284403266765e-05
-2.13033976364865e-05
-1.98390827434592e-05
-2.10616824867976e-05
-3.83185368554329e-05
-2.47190600029711e-05
-3.58315075584463e-05
-8.82406445641714e-06
-1.15441470302393e-05
4.03119549428897e-06
-1.83238527735408e-05
-4.53327017722415e-05
-1.64435962339802e-05
-2.60370466414349e-05
-3.40589361680411e-05
-3.49737397516559e-05
-2.05146254874959e-05
-3.83302686566683e-05
-1.60390927720141e-05
-4.45295082528387e-05
-3.17002347277628e-05
-7.34577736203657e-06
-2.86457748941158e-05
-1.3261054383215e-05
-4.74942647750811e-05
5.43812347063257e-06
-3.04681796039e-05
-9.11363162958121e-06
5.67523871597736e-06
-5.85891998138944e-06
-3.7249363101088e-05
-1.44483681408088e-05
-3.36100258165481e-05
-2.40544437362025e-05
-4.93342866629796e-05
-3.6784777196029e-05
-5.56879781624728e-05
-6.59291965057688e-05
-4.32913635401492e-05
-4.10802278721744e-05
-2.63163047438618e-05
-7.46858170253056e-05
-9.0242939831901e-06
-3.76827324732485e-05
-5.34445560719841e-06
1.2032485826936e-05
5.79992156118726e-06
4.98411923464746e-06
-7.9539553419625e-06
-3.40859095752091e-05
-4.31904823047057e-05
-3.13795088363166e-05
-2.95649302920761e-05
-1.11664672248516e-05
-4.60668604714159e-05
-3.46101872453555e-05
-6.20059202036806e-05
-4.0804045613921e-05
-4.16904253007032e-05
-2.92469244094676e-05
-1.3880711242882e-05
-1.48988571681972e-05
1.1160609908167e-05
-1.94578423163391e-05
-8.07163178061178e-06
-1.18766487374016e-05
-2.13462758038458e-05
1.78356738524777e-05
7.89160033576805e-06
-4.58374893187335e-05
-2.47023437887932e-05
-2.73044829475239e-05
-6.00190188808157e-05
-3.86562715859155e-05
-2.51746746267281e-05
-1.62799430244665e-05
-4.51586327695767e-05
-4.57600231997736e-05
-5.88785886327527e-05
-3.52133191174585e-05
-1.0139362491442e-05
-5.81536497810095e-05
-3.89122969224163e-05
-1.31794786409445e-05
-3.00904729317263e-05
-2.26188470868826e-05
-4.61933330198466e-05
-5.34594267436433e-06
-2.70333521215999e-05
-3.66430322281187e-05
-5.2674935346163e-05
-2.88240550839198e-05
-4.87187800804256e-05
-2.60807372538585e-05
-6.61114942566307e-05
-5.46526445693932e-05
-3.06148435355471e-05
-2.35336098584815e-05
-5.72614483167287e-05
-2.65243105746071e-05
-6.05150736599955e-06
-3.46509261199608e-05
-2.66422055897173e-05
1.62810320830921e-05
-1.27785249138338e-05
-3.27976515125379e-06
-9.38112555264072e-07
4.64988208207009e-07
-1.92556608190984e-05
-1.18620590789883e-05
-2.30510194820926e-05
-3.04727233858758e-05
-7.2995063414938e-05
-2.1079249399676e-05
-4.22176901341609e-05
-4.32488539741053e-05
-5.23327612491153e-05
-5.487840172911e-05
-1.69797114646584e-05
-3.09238180895058e-05
-3.03794142623798e-05
-4.12315382867194e-05
-2.77111437235273e-05
-1.37418216762634e-05
-4.22549274750636e-05
-2.54904374051485e-05
-1.93593890498247e-05
-3.28176677558453e-05
-3.072353589909e-05
-7.15255116923896e-06
-6.19676756656502e-05
-3.38957685710259e-05
-3.33307689950125e-05
-3.42016326149674e-05
-5.67047635255336e-05
-1.94491636118752e-05
-2.82654489872452e-05
-4.37044950889018e-05
-3.89827781701602e-06
-3.06876809491662e-05
-2.72683854221753e-05
-2.5753354301189e-05
-1.46643860576003e-05
-4.94225910698318e-05
-3.46422372075021e-05
-1.92264968427346e-05
-2.15773316644776e-05
-3.23184900109698e-05
-2.66362934413872e-05
-4.72751861667833e-05
-3.64384201358831e-05
-2.74917407027249e-05
-4.97796780002291e-05
-5.27439255220647e-05
-7.54417090831004e-06
-3.01839486089177e-05
-2.8364259926032e-05
-1.31420428529589e-05
-3.45195152932784e-05
-3.21329699609298e-05
-5.30595967909355e-05
-4.4519200825355e-05
2.26411779184976e-05
-5.73352909619503e-05
-8.85827179680312e-06
-1.65120715064683e-05
-3.7746972412723e-05
-4.24676917199895e-05
-1.43782754616465e-05
-4.86429643761003e-05
-4.30596484089694e-05
-4.83363657829649e-05
-2.32277735945927e-05
-1.81458419281362e-05
1.55552212110304e-05
-2.62471926076664e-05
-2.83684295585911e-05
-1.21232832804772e-05
-1.687732363424e-05
1.74427203491632e-05
-3.367468475002e-06
-2.05512156823531e-05
-5.38433670990256e-06
-1.91441287264375e-05
-2.90358061676443e-05
-6.60231467419105e-05
-1.73665540339246e-05
-1.94225065685243e-05
-7.07953438001474e-05
-4.90294269141867e-05
5.37387872589379e-06
-5.74168365046299e-05
-4.29312993240409e-05
-1.72360443443337e-05
-5.27770373730386e-05
-4.30234894137031e-05
-4.56679041498786e-05
-4.3911559021035e-05
-2.83778236510269e-05
-6.76867070597916e-06
-4.6910698540171e-05
-2.33718452476283e-06
-4.74547777429622e-05
9.77159772252235e-06
-8.14069736452544e-06
-3.36631959599309e-05
-2.20285086768907e-05
-1.22846135711893e-05
-5.48823545733766e-05
-3.1016817779419e-05
-1.48739908095069e-05
-3.36853544259591e-05
-2.29491704633312e-05
-4.13872747789523e-05
-2.70077620695026e-05
-6.7640402092104e-05
-1.08227392637781e-05
-3.55635828386233e-05
-3.60571293736261e-05
-4.87394023265851e-05
-4.43235310149568e-05
-3.65979259981935e-05
7.01244179073209e-06
-4.09840244533963e-05
-2.7717126876795e-05
-2.09563279780556e-05
-1.19383983342359e-05
-6.60853191533593e-05
-2.43066022997527e-05
-7.25662644775957e-05
-3.01841318054202e-05
-1.27721549616896e-05
-4.06088101625232e-05
-4.17173410590028e-05
-1.93278520060043e-05
-2.01078096291484e-05
-6.70440747694478e-05
-3.10324919796886e-05
6.53344823082575e-07
-2.72792122318623e-05
-1.06959629319371e-05
-4.72450741094196e-05
-3.34473974890799e-05
-4.60400413588753e-05
-2.49750458125928e-06
-1.47560567327385e-05
-4.40099604747606e-05
-3.46327919207383e-05
-2.4676518745055e-05
-4.59794566842992e-05
-4.42413584036806e-05
-1.79977042732738e-05
-4.13371890517159e-05
-2.79204574051677e-05
-2.72151477134085e-05
-5.48020627312136e-06
-2.74319029036502e-05
-1.65531761276951e-05
-4.08230359029826e-05
-3.4831242929656e-05
-2.15051020131149e-05
-1.70903340632659e-05
1.48264612481305e-06
-2.32833129404311e-05
-4.09476489924304e-05
-4.62916785586479e-05
-2.83508608269055e-05
-2.91947974060108e-05
-6.26847288249796e-05
-1.73759719369582e-05
-1.46863965504221e-06
-2.25879575122132e-05
-2.96690254479121e-05
-2.71041457521599e-05
-1.35374887268656e-05
1.1417209905328e-05
-2.42977824743413e-05
-9.69711938326333e-06
-4.59489395843072e-05
-1.99609714675041e-05
-4.6743136790001e-05
-5.30863860293786e-05
-3.90771656355677e-05
-5.06200397471187e-05
-1.73416822131586e-05
-2.73100158704349e-05
5.46406083680259e-06
-6.94711220724408e-06
-2.20527677414592e-05
-3.43014544887361e-05
-2.74083139255088e-05
9.15151946901607e-06
-2.04439486347609e-05
-1.22798344107656e-05
-2.68129880951574e-06
-1.44639705734001e-05
-4.33636705653066e-05
-4.32406870382172e-05
-5.42588488207166e-05
-5.57894603214829e-05
-3.00970917659293e-05
-4.78636670801799e-05
-3.76131508823604e-05
-5.91677871476117e-05
-6.95931613642941e-05
-3.56814986885002e-05
-2.68336253772752e-05
7.13849485378357e-07
3.98622236233498e-07
-1.05414437672123e-05
-1.31307826577148e-05
-8.96274585035831e-06
-4.73269367591553e-05
-1.90223153975558e-05
-4.52558799063894e-05
-3.27986710037364e-05
-4.79455633847859e-05
-8.14331312900182e-06
-3.91337232735576e-05
-4.24947992233788e-05
-3.28435068177809e-05
-3.85883160173414e-05
-2.26271399857967e-05
-2.73244991356818e-05
-7.08169598919137e-05
-1.90528121310114e-05
-2.39845946778886e-05
-8.11276810532934e-06
3.6559426674758e-06
8.93416514966354e-06
3.10946263083053e-06
2.47153160342186e-05
-4.13826540484543e-05
-3.82523145301221e-05
-1.69397194403488e-05
-2.60026857191983e-05
-5.46123648106303e-06
-3.1984069807026e-05
-2.31879659763032e-05
-2.98791981265257e-05
-5.56024646898298e-05
-4.67928153588907e-05
-4.26209145403038e-05
-3.48379461424747e-05
-4.95187353810291e-06
-3.1841795925335e-05
-1.61277003355047e-05
1.85102831595029e-06
8.82806668736385e-06
-5.07374713448746e-05
-5.13181300069109e-05
-2.122448215736e-05
-3.01497812898259e-05
-3.46669440405506e-05
-2.90166615441796e-05
-3.96798701575495e-05
-2.02106105522117e-05
-2.24208570835491e-05
-3.30829984200694e-05
-2.58765403780062e-05
-2.70484743780509e-05
-1.13387249496297e-05
-1.85431308211432e-05
-4.19078687920113e-05
-3.74319736982149e-05
-1.11041841402221e-05
-3.49243631025285e-05
-2.55732199239917e-05
-2.69421049253899e-05
-2.42538249716853e-05
-1.18204368484353e-05
2.96723794309235e-06
-2.03726792783589e-05
-4.1242367364959e-05
-3.0680554308396e-05
-3.3320890949264e-05
-1.65848508553126e-05
-3.73387903251527e-05
-7.58997277259391e-05
-4.2059359739582e-05
-1.88877982369036e-05
-3.24385743268029e-05
-1.22411891112558e-05
-4.18292433776317e-05
-3.48119414716997e-05
-8.40486249021519e-05
-3.31138644113156e-05
-4.81289939847915e-05
-4.78802212400834e-05
-1.33304805739299e-05
-2.8116549662257e-05
-2.81840553940926e-05
-1.91508417812733e-05
-2.21951844986147e-05
-4.01584992335591e-05
-4.66700430226772e-05
-4.21390379740302e-05
-5.93030349422698e-05
-3.98544913027093e-05
-3.22769818592367e-05
-1.68209761531782e-05
5.28533908001092e-06
-1.21790395962418e-05
-3.21672169055461e-05
-5.60703389312566e-05
-4.02363856778788e-05
1.09271090881051e-05
-2.32348847870487e-05
-2.07075820672356e-05
-2.7274004916948e-05
-3.24887199565e-06
-8.62633533664394e-06
-3.67219036854207e-05
-3.5226517946009e-05
-3.01400673917036e-05
-3.450530111973e-05
-4.23940371617991e-05
-4.36609001130061e-05
-4.00177261099533e-05
-2.68712216214107e-05
-3.01538753246368e-05
-6.07697664561285e-06
-3.26100637549818e-05
-6.59691840656266e-05
