# Supplementary material for: Research on computational propagation and identification of mine microseismic signals based on deep learning
Source: PLoS One. 2025 Oct 22;20(10):e0334641. doi: 10.1371/journal.pone.0334641 (PMC12543183; doi:10.1371/journal.pone.0334641)
Supplement: S7 Data — (ZIP) [file pone.0334641.s007.zip › 000100900001442.xlsx_0.txt_24.txt.txt]

-1.99944465435567e-05
-4.0030785893255e-05
-7.72486699157927e-05
-5.17033760595234e-05
2.85714961254512e-06
-3.84443713621706e-05
2.30578232047474e-05
7.88697479130522e-06
-1.94247553023202e-05
-3.25763959641844e-05
-9.77728729700217e-06
-2.88178033424135e-05
-3.51818949551251e-05
-3.30699189982023e-05
-5.18659645748339e-05
-3.90865213606442e-05
-2.91473711228457e-05
1.18397048848822e-05
-2.71530925869438e-05
-3.28434114189059e-05
-1.17405109175596e-05
-3.78598626624035e-05
-1.93264227449978e-05
-4.48503586649289e-05
-3.06715081520178e-05
-2.26112634714732e-05
-4.90681040346361e-05
-4.47275936199784e-06
-4.42498213820879e-05
-2.70136048584506e-05
-3.94253667098563e-05
-5.07302118486379e-05
-2.13748197241461e-05
-3.20284494806667e-05
-4.76601777909708e-05
-3.07971906298824e-05
-3.07290731019726e-05
-4.11814692640341e-05
-6.83503390349754e-05
-1.78545789584857e-05
-5.26750399584402e-05
-3.66590632903627e-05
-4.47645177333794e-05
-2.06302680541492e-05
-4.16172495407288e-05
2.59099148643061e-05
-3.5628876437514e-05
-4.26497669440881e-06
-1.39509218520697e-05
-6.22183956098671e-06
-5.05078706085277e-05
-4.30141767277301e-05
-1.03429418872064e-05
-1.78198491150514e-05
-2.18171157987335e-05
-4.23474241194455e-05
-4.36579916027027e-05
-4.99198828637614e-05
-3.13953827732097e-05
-2.23980454315578e-05
-3.20110681447755e-05
-4.95871324422885e-05
-1.88691593207402e-05
-3.74900140660064e-05
-5.43015837302337e-06
-1.81278674952007e-05
-1.23343734703517e-05
1.75916679438491e-05
-2.68417316344583e-05
-3.13626572541927e-05
-4.7390369515444e-05
-1.52842505953514e-05
-4.09090696958004e-05
-3.49972609294201e-05
1.39778984229214e-06
-2.29572749880932e-05
-4.049758238535e-05
-1.28145487351654e-05
-3.16770106935401e-05
-6.56218227188923e-05
-5.07953979724359e-05
-2.55282802724889e-06
-4.82781780599239e-05
-4.98280071546106e-05
1.67161374281355e-05
-2.33970105250984e-05
-6.35079400740385e-05
-4.26701449380264e-05
-3.57549231809094e-05
-3.54963997566658e-05
-2.14237473591692e-05
1.49001611837613e-05
-2.44452181815753e-05
-1.06727896503273e-05
-3.2247870352914e-05
-5.51144039518881e-05
-3.98028494282296e-05
-4.56566238743667e-05
-3.74251272858827e-05
-1.49205297487783e-05
-2.69091479482945e-05
6.63658821482979e-06
-4.88453343952597e-06
-2.67574960567826e-05
3.32929644754088e-06
-5.89370637231428e-06
-3.52050909543595e-05
-3.04713149081655e-06
-2.01153141127571e-05
-2.18950656912224e-05
-7.3453289302311e-05
-1.57851763705214e-05
-5.80314815884069e-05
-3.86770610600289e-05
-1.67320257108667e-05
-3.95476736229042e-05
-3.57359777454279e-05
9.82658974942205e-07
-3.6743901428528e-05
-3.14264973106955e-05
8.3351537464923e-06
-5.41132928869113e-05
-3.42353160268212e-05
-2.02413579991078e-05
-9.48824008670542e-06
-5.75902764145605e-05
-3.45154021144564e-05
-4.18000967730445e-05
-5.17830604742932e-05
-6.06066170402132e-05
-4.00864829321723e-05
-5.93542208228464e-05
-5.79797734916797e-05
-1.61248177222578e-05
-2.11410813697994e-05
-2.31857652710315e-05
-6.30915023780852e-05
-4.52081911086785e-05
-5.70158192284286e-05
1.42266046209426e-05
-3.11560600186012e-05
-5.30379960426969e-05
-2.64092554531258e-05
-2.8152012590029e-06
-5.39506456389989e-05
-3.66469420257933e-05
-4.42919096990401e-05
-4.57287154114878e-05
-2.74155836214033e-05
-2.5612917612053e-05
-6.90087086369541e-05
-4.16749983305283e-05
-2.56540197600096e-05
-3.55732499349366e-05
-3.53463671432546e-05
-2.39630216468375e-05
-2.96353775308526e-05
-3.55605361753739e-05
-3.32786158839858e-05
-1.11738616841271e-06
-3.09254058714161e-05
-1.79312940194184e-05
1.14198840899728e-06
-1.2423427002567e-05
-2.07682803489096e-05
-6.81758155756812e-06
-3.33625815538198e-05
-6.13284369756032e-05
-1.76403302737511e-05
-1.05179327507844e-05
-6.73630377206075e-05
-3.14653294904342e-05
-2.76519314718069e-05
-3.68439068857273e-05
-2.13559012242369e-05
-3.09747492162636e-05
-1.27255104785036e-05
-7.43133771272576e-06
-4.77014405376167e-06
3.31420897111188e-05
-1.58329440095581e-05
-2.40535574446409e-05
6.90305257239326e-06
-2.62534387997721e-05
-2.14245351268319e-05
-5.2034050687817e-05
-4.90165579338849e-05
-2.93449975690258e-05
-5.32671296284052e-05
-3.28596935315319e-05
-4.8119755675073e-05
-4.84447773014842e-05
2.37037779938263e-05
-2.18142314459202e-05
-1.97616878219421e-05
-1.1183440640458e-06
-8.12754632486046e-06
-9.99096407288355e-06
3.64374335208536e-05
-4.01391062152441e-05
-1.37683946266235e-05
-1.35629993020029e-05
-3.33462845144676e-05
-4.91279508159808e-05
-3.77837730132996e-05
-6.75055322147278e-05
-4.39205640173046e-05
-4.93307862109917e-05
-6.63408688653846e-05
-6.15940649754321e-05
-3.64740801181699e-05
-2.18161964114794e-05
-2.78973400825112e-05
-1.56943168329569e-05
-2.68642244352686e-05
4.76981770081299e-06
-1.92516002232225e-05
-4.58434879184117e-05
-3.73991865164379e-05
-4.8973049789921e-05
-1.98272815572226e-05
-2.22119548349885e-05
-1.48779217356546e-05
-4.46556809691507e-05
-5.72312337974662e-05
-5.21815318200087e-05
-5.82787374282576e-05
-4.86028842379816e-05
-3.81534073018521e-05
-2.4504364238125e-05
-3.9927435417841e-05
-3.12761913722202e-05
-3.60602090628488e-05
-1.54377563482888e-05
-1.36551878577505e-05
-2.57945586916118e-05
-2.75145302964598e-05
-3.75812734165551e-05
-3.25968184680875e-05
-3.3041042615339e-05
-3.11869741260634e-05
-2.29895044122558e-05
-4.04602824957544e-05
-3.39478749443234e-05
-3.04782368290541e-05
-2.39413383254361e-05
-2.59545615405498e-05
-3.87962768018218e-05
-3.61974055429842e-05
-2.57247571011522e-05
-3.13531549590714e-05
-3.70405176895579e-06
-9.15824528185953e-06
-1.31223118453952e-05
-2.69748259811794e-05
-2.38439828592664e-05
6.16865904078164e-06
-7.15183589257214e-06
-2.09332752201684e-05
-2.52384488024377e-05
-1.51493144005278e-05
-3.16496769983263e-05
-3.44261034468491e-05
-2.66972152821195e-05
-3.57752094588805e-05
-4.72511733768494e-05
-5.70191335799422e-05
-2.36173655070504e-05
-6.35350300332849e-05
-4.71981313518396e-05
-4.17260694014872e-05
-5.06402687791227e-05
-1.6392279893626e-05
-2.31879328892297e-05
-3.49156800142104e-05
-2.18630397822458e-06
2.90326002504479e-07
-6.23033139612254e-06
-3.38925986360647e-05
1.06411198007733e-06
-5.798244878744e-05
-4.78061706964334e-05
-4.56644162186116e-05
-2.26332540061394e-05
-3.19760520220387e-05
-3.22533592938977e-05
-5.27437032799389e-05
-4.98540117335021e-05
-4.02451571226298e-05
-1.71334986683024e-05
1.0133770924578e-05
6.69577890582416e-07
-4.09206466265411e-05
-4.51795811204885e-05
-4.0771434138963e-05
-1.85068356283623e-05
-5.14508842390608e-05
-2.45689649922958e-05
-3.890010118899e-05
-2.6417536771531e-05
-3.33259224184991e-05
-5.20475478058932e-05
-2.45128744015238e-05
-5.92940277082864e-05
-4.2640810213332e-05
-5.13990070246505e-05
-3.31886305019094e-05
-5.21975129539674e-05
-3.44734731568872e-05
-4.6009496634039e-05
-1.9819800904936e-05
-1.43806424312163e-05
-3.28021392473161e-05
-1.47806165775979e-05
1.74566826614727e-05
1.39267256442726e-05
-2.92178100862633e-05
-2.27205627641532e-05
-1.15688349457422e-05
-4.37820175695079e-05
-3.80002804497191e-05
-2.81077986639499e-05
-3.84820241173704e-05
-4.99917325366696e-05
-1.41313650314875e-05
-3.51498823527516e-05
1.21189472430446e-06
-1.7759891555667e-05
-2.20745010691363e-07
-1.10355471779607e-05
1.65343829895639e-05
-1.84224330517835e-05
9.85916609795994e-07
3.95060868400129e-06
-1.62060449700451e-07
-5.72790692774745e-05
-2.09707714120985e-05
-5.63420696918688e-05
1.82119541860251e-05
-3.59319179780063e-05
-3.394290545452e-05
-2.51366083280261e-05
-6.53988985683521e-05
-4.47837478200734e-05
-2.18143227635675e-05
-5.10741176303823e-05
-2.56656219823724e-05
-1.75178716045318e-05
-3.88967884151851e-05
-3.2549437278074e-05
-8.33561993661563e-06
-4.12631377883356e-05
-5.74256069775129e-05
-2.34118310376265e-05
-3.57966318394476e-05
-3.36985011781607e-05
-3.31161544100108e-05
-2.44823127085722e-05
-6.9078730681336e-05
-3.65500130844783e-05
-2.37978143984191e-05
-5.31843496640887e-05
-2.96770749766173e-05
-3.84565384254444e-05
-3.95519437550764e-05
-1.62739917247923e-05
-2.66500767486018e-05
-5.00725950810738e-05
-2.90041337562579e-05
-2.88275534851249e-05
-3.10117698396914e-05
-2.76076995605672e-05
-1.38947812830402e-05
-1.03968989504717e-05
-4.31411295316321e-05
-3.02616999978312e-05
-1.64915174280316e-05
-6.39316877475287e-05
-2.52539035482196e-05
-5.75233794512565e-07
-4.15901865225293e-05
-1.25387727023348e-05
-3.91294612258135e-05
-3.97631802524618e-05
-4.31774781162518e-05
-1.09473034855342e-06
-3.20275228367359e-05
-1.9303034481856e-05
-3.11048261984901e-05
-3.04195922104127e-05
-2.73729717309525e-05
-4.49447342957967e-05
-2.18561049706525e-05
-1.30139718102877e-05
-7.21984669389237e-06
-5.38087108058686e-06
-3.57027523099247e-05
-1.98177636820375e-05
-4.17148732102904e-05
-2.68862877225575e-05
-3.94984646961221e-05
-3.41768062499874e-05
-3.89265232065453e-05
-2.47575907769986e-05
-1.19165963402987e-05
-5.14577406114716e-06
-2.79198362662958e-05
-4.87980336761708e-06
-2.41504145603815e-05
-2.66141770120412e-05
-4.1400814602081e-05
-5.84590873496869e-05
-3.07924221324646e-05
-4.5242808529075e-05
-4.60885013923229e-05
-2.14042618968167e-05
-3.17066386631719e-05
-4.0750114903146e-05
-2.43077548787857e-05
-1.3566212082933e-05
-3.21703368191968e-05
-6.88533335805427e-05
-4.07128274290942e-05
-2.51213085712814e-05
-3.30586343542767e-05
-6.78555657513948e-05
-5.51550226443556e-05
-2.35216507900626e-05
-2.56071434740225e-05
1.33247078652214e-05
-5.3487393678566e-06
-4.97659723073105e-05
-3.9564882285146e-05
4.56264093911601e-06
-2.27683816334459e-05
-4.58625176424038e-05
-2.73241956247228e-05
-2.14387463828107e-05
-7.05003647412037e-05
-4.32021008448968e-05
-3.88013782178426e-05
-2.69386587917247e-05
-4.28782662131053e-05
-4.73315858211257e-05
-6.20685762908238e-05
-2.14700708703168e-05
-5.14405657488152e-05
-5.69399844815037e-05
-1.44891038980801e-05
-4.47120515006246e-05
-2.15910116291428e-05
-5.48761032071761e-05
-4.45536888728362e-05
-3.04675190791801e-05
-4.79273956043177e-05
-2.8823757214186e-05
-2.91897665311076e-06
-5.14686040336184e-05
3.94359437038629e-06
-2.45711565351943e-05
-2.2211274684042e-06
-1.60592122093279e-05
-5.42054317251064e-06
-1.16886230853499e-05
-6.31319034853191e-05
-2.79463403058183e-05
-2.87224833242817e-05
-2.22243270400388e-05
-1.1767975224468e-05
-3.56905516510863e-05
-4.17995950175185e-05
-1.82927214414768e-05
3.37956973636962e-06
-3.54860041311458e-05
-2.63021282898256e-05
-2.50312505147152e-05
-4.51017780795979e-05
-3.66420858782691e-05
-2.69080613128031e-05
-1.79921799430913e-05
-3.55542692544474e-06
2.04491901141402e-05
-1.54725381071028e-05
-2.61995702981195e-05
-5.68482112851632e-05
-7.56956753462256e-06
-4.63339157252341e-05
5.93494719753023e-06
-4.88018336934242e-05
-5.31520382814831e-05
-5.43495489074544e-05
-4.73438785397091e-05
-4.01683926516675e-05
-1.55664828300637e-05
-7.53078997781886e-06
2.38290522625876e-06
-4.36978474947144e-05
-1.87346207142452e-05
-1.62005564568964e-05
-3.86372076705615e-05
-9.40739839405336e-06
3.0594106827275e-05
-1.61278235937576e-05
-5.24180629140065e-05
8.07943553082132e-06
-3.1734418441465e-05
-3.3984269975628e-05
-3.09057101371593e-05
-5.31150811180302e-05
-1.2356398022388e-05
-2.56234362426921e-05
-1.37612667104817e-05
-5.73586695279138e-05
-2.18414673401347e-05
-5.55109860211412e-05
-2.33429729580107e-05
-3.74036990983069e-05
-3.37363166030242e-06
-3.84567226858605e-05
-2.23921769768069e-05
-1.34590289891052e-05
-5.08722036204287e-05
-4.94107805605065e-05
-5.76893502007214e-05
-4.01685402536678e-05
-3.47995914651457e-05
-5.93170189386937e-05
-2.7925101902092e-05
-4.092723878638e-05
-4.40661245778477e-05
-3.47133274814671e-05
-2.46703902961909e-05
-3.17055348164444e-05
-4.25790276013915e-05
-2.52030559944868e-05
-1.96265470717107e-05
-3.79311122550318e-06
-1.86445743752097e-05
-2.45615987081466e-05
-2.84016252555654e-05
-2.44083471639655e-05
-5.35142027928161e-05
-3.07292663428473e-05
-4.62183493556203e-05
-5.32598101060431e-05
-6.45934369918326e-05
-1.51967276280422e-05
-2.82839658695165e-05
-2.52372521096786e-05
-1.89473892417753e-05
-3.92119694269493e-05
-4.69047237513041e-05
-8.09797579800249e-06
-1.17899001590238e-05
-3.20391173298493e-05
1.12101477181363e-05
-3.96329171604953e-05
-2.76252260222544e-05
-2.9106731255933e-05
-1.51993635111322e-05
-3.91057497359671e-05
-3.80748372706298e-05
1.20938962672369e-06
-4.53292050016377e-05
-3.01388194302797e-05
-1.12800165623881e-05
-1.25139918861624e-05
-3.46954381667243e-05
-3.80290373006537e-05
-1.96551022585755e-05
-2.95946080464034e-05
-1.50233467099448e-05
4.35586612707428e-06
-2.75574647118252e-05
-3.95622051428505e-05
-4.94745503836721e-06
-5.93427796412738e-05
-3.57115327225034e-05
-1.07025472034038e-05
3.78234946709362e-06
-2.18149572302795e-05
1.60828600524724e-06
7.89831598287084e-06
-1.67090716811528e-05
-2.99533040137587e-05
-4.957962281823e-06
-2.71628091434601e-05
3.81440788476407e-06
-2.6727616509963e-06
-5.1446929958495e-05
-9.42438509007047e-05
-5.1419071011479e-05
-1.73928418874779e-05
-5.71774806751204e-05
-3.65943763708086e-05
-2.38352068623883e-05
-4.2298795235675e-05
-4.73828700196737e-05
-1.9198976340764e-05
-4.60097194519294e-05
-1.18005715538522e-05
-5.57738464114423e-05
-3.32122455767028e-05
-3.11263179422306e-05
4.05227537808476e-05
-6.01152592613237e-05
-3.77339313140156e-05
-2.80241116759765e-05
-3.29889613196826e-05
-4.04533017064217e-05
-2.71061392823847e-05
4.22359488672889e-06
-7.16452177783855e-05
-3.02975848543043e-05
-4.04516415409404e-05
-2.8386698987797e-05
-3.24017095357719e-05
-1.72694238732393e-05
-1.90014781758002e-06
-2.80295943064792e-05
-4.77474230699377e-05
-2.51296470750567e-05
-2.60216940438927e-05
-3.1426715406026e-05
-3.79237669360743e-06
-6.28533024510253e-05
-4.07970498859245e-05
2.09991068443521e-05
-1.27674601180276e-05
-5.39937979159052e-05
-2.82252812398623e-05
-4.27705146184246e-05
-3.98521777103023e-05
-3.96017566522105e-05
-2.33534504973899e-05
-4.38454722708559e-05
-3.97346347734957e-05
-3.65936402234624e-05
-3.10921511167777e-05
-1.99999753214864e-05
-4.02498013450321e-06
-8.02040596850749e-06
-5.91108608859959e-05
-2.46153084940177e-05
-9.92876102327258e-06
-5.91270146223534e-05
-2.7398492737294e-05
-1.50286535370482e-06
-6.1640546958694e-05
-4.56620418363308e-05
9.632585667488e-07
-5.97835659945766e-05
-5.70136170194031e-05
-1.35617120211881e-05
-3.0903946702646e-05
-2.08585114158699e-05
-3.66082698777811e-05
-2.31045289758408e-05
-5.64175713024515e-05
-5.61113684800992e-06
-2.41045751738873e-05
-2.17854231180916e-05
-2.86926548028534e-05
4.34771569456595e-06
-2.11421075533257e-05
-3.14673222342421e-05
-9.55907041281112e-06
-1.95823895519122e-06
-6.09368808684118e-05
-1.20084621181181e-05
-5.94637556255518e-05
-3.19724157754886e-05
-1.13206203527559e-05
-1.6018946516496e-05
-6.82691236999176e-05
-2.99062914572588e-05
-2.85376580795195e-05
-7.98352484475954e-05
-8.59072728035444e-05
-1.12133737859301e-05
-1.39027209458367e-05
-3.08662791832131e-05
-1.95616964616672e-05
-3.84925180622173e-05
-3.37822339827248e-05
-6.73475806607936e-06
-1.82765637598883e-05
-2.3062715999261e-05
-2.96030935592099e-05
-2.16097617082723e-05
-4.71156648027692e-05
-3.71344544815086e-05
-3.03479287384526e-05
-3.99513210051698e-05
-7.04962190796043e-05
-3.15788474123545e-05
-6.16810523542563e-05
-1.99422844163868e-05
-5.51675516471641e-05
-2.07248756066513e-05
-6.98683433496878e-05
-1.41938039258624e-05
-1.39801561719504e-05
-2.7222309802818e-05
-1.78375656064626e-06
-2.87568730264483e-05
-5.07114641527971e-05
-2.50205461299098e-05
-4.48422598068993e-05
-3.69467274398652e-05
-3.26948385109504e-05
-3.19665193064997e-05
-4.737193698939e-05
-4.94792169886727e-05
-3.0814750882558e-05
-5.10184031478293e-05
-3.50481378462874e-05
-4.58059991629477e-05
4.26713166508275e-06
-1.54795501666703e-05
-5.27633526230508e-05
-3.72417554842037e-05
-3.64870978699914e-05
-2.13557883216082e-05
-1.32749213891139e-05
-5.00582913993181e-05
-4.56864571132872e-05
2.73902953268671e-06
-7.21742314595088e-06
-8.39135234776695e-05
-2.5971333370858e-05
-2.78279782982537e-05
-3.84158057912213e-05
1.99670345608174e-06
-3.49838749278798e-05
-2.62770099096227e-05
-3.31945558462876e-05
-6.77907465018618e-06
-2.54153229016477e-05
-5.28920334521719e-05
9.58400515591084e-06
1.61120055514686e-05
-5.16733520833622e-06
-3.96216741475947e-05
-3.41104226401444e-06
-2.85691484222019e-05
-3.58983894057027e-05
-1.91603553080737e-05
-4.17640370453866e-05
-3.95221201617021e-05
-1.08576644851468e-05
-4.94011550490606e-05
-3.73940441048051e-05
-4.60868063856974e-05
-1.10604851356392e-05
-4.55546630703829e-05
-2.26892121386318e-05
-1.32084771104846e-05
-6.33273244831533e-05
-1.47508408426029e-05
-4.11879751670075e-06
-1.58281837830722e-05
-5.67368822821166e-05
-1.55829058372321e-05
-1.75021739800162e-05
-4.82225399698784e-05
-4.90101806856958e-05
-9.05375761910527e-06
-5.04365971012384e-05
-3.8425949252017e-05
-4.90132487332844e-05
-6.27623950433485e-05
-3.55067617071013e-05
-2.88461254250532e-05
-3.05451350797494e-05
-6.03903026068193e-05
-1.89808964972092e-05
-1.71192974488777e-05
-3.91277265262084e-05
-3.74580677120655e-05
1.40642470465805e-05
-2.94813139993049e-05
-1.40608522055868e-05
-1.8925482870552e-05
-2.76194785509982e-05
-1.71905354892569e-05
-1.88801174371923e-05
-3.40963094816081e-05
-2.53469015975672e-05
-2.82112375086518e-05
-4.09840287410342e-05
-1.99535535339216e-05
-4.03533747727264e-05
-5.54329218824453e-05
-4.25967502474653e-05
-2.17296813330548e-05
-2.13167699904821e-05
-5.11314391350665e-05
-4.20803991102303e-05
1.5219866848586e-05
-3.58233507566144e-05
-1.20450632116071e-05
-1.05023729112425e-05
-2.97191296659531e-05
-3.53405985420865e-05
1.04199076338856e-05
-4.36312796293427e-05
-3.81736903923266e-06
-3.44182790947931e-05
-3.00305726301314e-05
-5.59172615182475e-06
-2.89940787253572e-05
-2.23696575367613e-05
-2.28223135458235e-05
-3.54422911237616e-05
-2.3361458886771e-05
-3.02869205270772e-05
-5.78696840549769e-05
-1.58591623982509e-05
-2.7919948574932e-05
-4.76398669292648e-05
7.49599877897505e-06
-1.6068485405248e-05
-1.35649466124009e-05
-2.30762721732812e-05
-5.85220081609563e-06
-2.822197741089e-05
-1.30052980380024e-06
-1.96398203026196e-05
-4.43130011403407e-05
-1.92110764923967e-05
-3.63724670619535e-05
-5.8123433628284e-05
-3.02423247152437e-05
-4.47473661478168e-05
-4.30433521967019e-05
-4.55272759106054e-05
1.50874703015568e-07
-2.68109392061613e-05
-3.40610546908012e-05
-1.88884388120061e-05
-6.36049216725073e-06
-3.60345369425714e-05
-2.31739577561409e-05
2.03137813015684e-05
-1.72284096786099e-05
-2.40602504090669e-05
-8.82017601547081e-06
-3.13021529647784e-05
-4.87523742561332e-05
-4.52384326403263e-05
-1.30385487229957e-05
-4.00413651600782e-05
-1.51136683816281e-05
-5.41184465964369e-05
-5.86234625411146e-05
-2.32947563226103e-05
-8.86609807590995e-06
-8.14175397996311e-06
-3.71553258575566e-05
-1.64946956373662e-05
-1.88484426180172e-05
-2.4672385291504e-05
-6.65852475339486e-06
-1.12873416547392e-05
-5.32550480029893e-06
-3.17369038483607e-05
-3.25597616601031e-05
-2.742986152777e-05
-2.34449717828447e-05
-3.05959948841119e-06
-3.68901618445373e-05
-5.80892987103773e-05
-4.62550733801462e-05
-2.50436958071217e-05
-4.17278279335177e-05
-5.83822953455707e-06
-2.45029262063449e-05
-2.19007652823827e-05
-2.0841174410212e-05
-1.93749434014295e-05
-9.04992502055071e-06
-2.40264900498871e-05
-4.08962191852288e-05
-7.65584462469514e-06
-3.80050158690408e-05
-3.8649255187782e-05
-1.20568564121122e-05
-1.63691380415576e-05
-3.22389606626171e-05
-1.50969119215331e-05
-3.19547654444133e-05
-8.68472500734747e-06
-1.69896155805113e-05
-2.33647911715903e-05
-2.49856157755186e-05
1.05593725000772e-05
-2.04781994811267e-05
-2.78609684179564e-05
-1.63882830741189e-05
-3.80549663247413e-05
-3.35206547886111e-05
-3.41845315416714e-05
-1.12922192986892e-05
-4.10306135423621e-05
-2.89023420212959e-05
-1.26025590813212e-05
-1.84491949548719e-05
-4.20472538151741e-05
-3.02001829653507e-05
-3.09947525420592e-05
-8.47575987921877e-06
-7.60306486864729e-05
-5.61626397190995e-06
-2.00901038095908e-05
-3.60574303795514e-05
-3.52701857065286e-05
-4.62397974836853e-05
-3.90706968624311e-05
-2.51133616719569e-05
-1.67546204286034e-05
-4.48748061647534e-05
-5.15686977131779e-05
4.84997793729603e-06
-2.08900607918906e-05
-2.84600743135863e-05
-2.81660085978242e-05
-3.53963112139373e-05
-4.44834753620948e-06
-4.91666504016185e-05
-5.4596227767227e-05
-3.32601111424083e-05
-1.28336771854895e-05
-2.42181158044716e-05
-1.68088038077034e-05
-3.87662410511668e-05
-4.34707228952502e-05
-5.73508097699118e-05
-1.1344677453267e-05
-4.33940468846354e-05
-6.98292331596459e-05
-2.60144247322114e-05
-3.94375115142878e-05
-3.75189964125677e-05
-3.26633150298439e-05
-3.66138956733243e-05
-1.48953017883101e-05
-4.48193012063944e-05
-1.54468522204737e-05
-3.1332570059775e-05
-1.89377511687185e-05
-4.55857502148774e-05
-4.03971911134328e-05
-3.12022601526187e-05
-2.71886482806381e-05
-1.98318876336359e-05
-5.28941448278636e-05
-8.59428611426878e-06
-7.93200679412478e-05
-3.96374268606802e-05
-3.1707688360413e-05
-2.36555510259955e-06
-6.15186924521931e-05
-1.93099817117533e-05
-1.04177468897605e-05
-3.07871127277506e-05
6.09440271938393e-06
2.42576463941509e-06
-4.15812231047862e-05
-2.6685991909371e-05
-3.97104181617408e-06
-3.61245542501599e-05
-1.50331679955031e-05
-4.48969609942463e-05
-4.56322265494291e-05
-3.29723272138805e-05
-5.61219993535856e-05
-3.5114606280405e-05
-4.42804194484838e-05
-2.57631728800112e-05
-3.31214521370124e-05
-3.1916582803366e-05
9.56703829224607e-07
1.25657692387758e-05
1.11663308861362e-05
-1.68958747656074e-05
-1.12772202085071e-05
-1.57138583181329e-05
-6.23604996989743e-05
-2.39580505747117e-05
-1.50123006647192e-05
-2.55776206409153e-05
-4.71961119514503e-05
-5.06951562420596e-05
-5.54242500756469e-05
-8.0041964864424e-05
-4.86747555543647e-05
-4.48277720074465e-05
-4.15537249777256e-05
-4.43126931416178e-05
-5.80938839460465e-05
-3.29160623662496e-05
-2.48050127770271e-05
-1.9638386161454e-05
-3.42481678924414e-05
-3.70573804679426e-05
-2.27706203075688e-05
-2.41139506586387e-05
-4.45907177571731e-05
-1.46380776255416e-05
-2.28285595873267e-05
-2.37901494335423e-05
-3.76637468548542e-05
-6.79679502482651e-05
-3.10077402157286e-05
-2.8576708082615e-05
-1.36222224857405e-05
-5.27901400950024e-05
-5.65381113392848e-05
-1.56116474885487e-05
-1.40349992092275e-05
-1.27832767370977e-05
-5.04752923878591e-05
-1.34188113930727e-05
-5.93956213432266e-06
-5.27522054449893e-05
-3.59376407234212e-05
-3.71097274226227e-05
-2.27812302128755e-05
-3.92623506851206e-05
-4.08110102144953e-05
-2.9593159772751e-05
-3.57214128583698e-05
-3.72641958715086e-05
-3.12683283050214e-05
-3.72331240783396e-06
-2.4870176169077e-05
-4.73472723355257e-05
-1.68901620325434e-05
-5.31281580813033e-05
-5.57864257015287e-05
-2.54900050068369e-05
-1.57085679556896e-05
-1.43926710467697e-05
-2.75171838900291e-05
-1.72277874482343e-05
-2.09357630176631e-05
-4.53054208677325e-05
-3.83261205660647e-05
-1.97643739795893e-05
-7.20308394600201e-06
-1.29749160600651e-05
-2.52124341915165e-05
-1.98762334579227e-05
3.0364189423871e-07
-5.55229067728954e-05
-3.05657811964031e-05
-5.1523528473771e-05
7.0630886083401e-06
-1.60855407297034e-05
-4.81445811732939e-05
-4.29636711271468e-05
-1.55406250156554e-05
-5.49829585405258e-06
7.2949203622156e-06
-2.28488989662047e-05
-4.0196267768617e-05
7.07097600546397e-07
-3.18794851571736e-05
-6.639641113847e-05
-1.04497062335992e-05
-2.35922089228043e-05
-4.68632763174131e-05
-5.41341753131751e-05
-6.34254813288525e-05
-1.90944230224483e-05
-9.2335061263902e-06
-3.5629926113017e-05
-4.95890945347868e-05
-7.41283409357341e-05
-2.6615615433548e-05
-1.87869517913002e-05
-7.19397405984836e-06
-3.1435141009849e-05
-2.25738790828746e-05
-4.12970301661548e-06
-4.24306457065839e-05
-5.50434484120632e-05
-2.79078136553766e-05
-4.6200012485809e-05
-8.40695174060293e-06
-4.17032764015279e-05
-4.6370362866366e-05
-9.19150023819868e-06
-3.94159423957948e-05
-3.65416423137397e-05
4.28183645437817e-06
-5.63798539341432e-05
-3.7585634938047e-05
-1.72761709994218e-05
-4.24314159443271e-05
-2.14076067158955e-05
8.47089155535916e-07
-1.2352527701746e-05
-4.03172897856459e-06
-4.83860323614668e-06
-1.22584694960156e-05
-1.14932166283873e-05
-1.07920213795785e-05
-1.48648262479405e-05
-4.33146107934252e-05
-7.53139002899858e-05
-5.08372894708271e-05
-7.01889942219689e-05
-4.65469345845556e-05
-3.0886478660556e-05
-3.27997476591056e-05
-2.00928063935283e-05
-1.06249685989173e-05
-2.76397498093742e-05
-3.33708502672916e-05
6.94543161556925e-06
-6.90771672989622e-06
2.51079390421897e-05
1.26435373547447e-05
1.17819883108302e-05
-1.29086369646114e-06
-1.40860650003769e-05
-1.39901060570109e-05
-3.25442260799188e-05
-4.81300210827069e-05
-3.3656844589648e-05
-3.29515027991731e-05
-5.14808761155278e-05
-2.05439878841542e-05
-3.57924595668864e-05
-2.12575710297328e-05
-7.11838029328311e-05
-3.04746373471566e-05
-1.34384469194743e-05
1.73305376239518e-05
-1.7587961081028e-05
-1.43393400727377e-05
-1.74012889754548e-05
1.64754281297482e-05
-1.3762644295655e-05
-4.10076603630765e-05
-2.17812066909773e-05
-1.74336208622457e-05
-3.74348654617514e-05
-3.050145522383e-05
-3.61043417634142e-05
-7.1169682986546e-05
-3.08314492363291e-05
-4.73317537883719e-05
-4.44543216580537e-05
-1.38150238929267e-05
-3.8472745555582e-05
-1.98934708909244e-05
-3.32699260794246e-05
1.7883147196826e-06
-4.25830186697921e-05
4.93282252996013e-06
-8.02334632901034e-06
-2.3988697404789e-05
-4.47128028064474e-05
-2.06909708076844e-05
-5.97540370365548e-05
-1.08870020955482e-05
-3.53316185381099e-05
-6.01175253705514e-05
-3.3109130231572e-06
-1.70693837908848e-05
-4.87807122717489e-05
-4.83975246526871e-05
-1.61479984571772e-06
1.48343404318839e-07
-4.30900873665729e-05
-2.91481950699553e-05
-3.5316576397957e-05
-1.34931479100302e-05
-1.17617204684556e-05
-1.11388737525581e-05
-3.5974402660419e-05
5.84367132154312e-06
-1.95858406736445e-05
-3.97172809217538e-05
-3.47040274233223e-05
-5.53208785431222e-05
-2.12280281818958e-05
-4.12079298821897e-05
-3.79122412843274e-05
-6.85089784751867e-05
-4.30969161696603e-05
-6.58542554513154e-06
-1.19619193218206e-05
-4.6100980140764e-05
-3.28493000158758e-05
-1.91347232439329e-05
-2.08482782358206e-05
-2.87227028345046e-05
-2.44725217241545e-05
-7.70681230315514e-05
-4.80962574720485e-06
-2.98478009003675e-05
-7.28290923966512e-06
-3.33138545764865e-05
-2.39796110182081e-05
2.04182159728167e-05
-3.77717278295848e-05
-1.40771817384316e-06
-2.31490266463116e-05
-2.37323268047102e-05
-1.29200285723412e-05
-3.14644090043384e-05
-2.88803888492487e-05
-1.3723966942585e-05
1.13803990820455e-05
5.73644340789948e-06
-1.82243195784757e-05
-5.79781621023593e-05
-1.49096245758114e-05
-3.87486679573033e-05
-5.87018433644807e-05
-2.51349138350224e-05
-3.09431232252812e-06
-1.20210160854963e-05
-1.51217355233957e-05
-3.63954589259846e-05
-1.18205115998411e-05
-1.44649999182164e-05
-4.63466171909025e-05
-4.02119039900102e-05
-8.1897111263359e-06
-3.54930710452963e-05
-4.13806699727257e-05
-4.32285825249793e-05
-2.69560603729624e-05
-3.39324299136241e-05
-1.15450964319934e-05
-1.15678653532306e-05
-2.96910603205503e-05
-9.77056408097745e-06
-2.8456867824322e-05
-4.55580227985772e-05
-3.95422099411359e-05
-3.4963463356562e-05
-2.25705008499213e-05
-4.00899506799421e-05
-3.77086658769619e-05
-3.31735391756259e-05
-1.64978379827197e-05
-2.68663648483925e-05
-4.16925389549918e-05
-1.90446241135155e-05
-3.93832392174543e-05
-1.64183344882498e-05
-9.52472652231861e-06
-4.74967789645734e-07
-1.24141207148758e-05
-2.5100366181232e-05
-4.83868640793299e-05
-1.26236005467448e-05
2.19879175565759e-07
-3.34637608998376e-05
-2.94061141573464e-05
-2.75575170193304e-05
-4.00836272898897e-05
-3.47078767957303e-05
-1.97357037497336e-05
-3.16869747712252e-05
-3.00645327476321e-05
-1.26864870643969e-05
-2.77280598107159e-05
-3.17686722047646e-05
-5.63275162333302e-05
-2.16633796383152e-05
-4.98137564909089e-05
-1.80120558388889e-05
-3.37361881981688e-05
-3.63385051734687e-05
-4.75661480780581e-05
-1.1522886117269e-05
-2.42227084980576e-05
-2.62276682570664e-05
-2.82781285835136e-05
-1.20548316490259e-05
-7.56177267406876e-05
-1.33170023604775e-06
-8.01074374083663e-05
-5.57850641127089e-05
-3.92444721737211e-06
-9.27779979265079e-06
-3.72829834256875e-05
1.11387044351582e-05
-3.13943410798717e-05
-5.04462424850503e-05
-1.24874688775786e-05
-6.64845477314636e-06
-4.49200845062978e-05
-2.20132473334069e-05
-1.19560574165194e-05
-1.64059340671488e-05
-2.56083214641436e-05
-3.47174782014907e-05
-3.97295410453178e-05
-1.98490059572933e-05
-3.9777381965881e-05
1.3541554348618e-05
-4.31369208413873e-05
-3.27927125894503e-05
-9.91181812755876e-06
-3.28460087267162e-05
-1.40913916253535e-05
-7.52220837315059e-06
-2.54101432969363e-05
-4.64129661165124e-05
-5.10632269561117e-05
-2.18725720057006e-05
-5.13852846061161e-05
-7.77708023308467e-06
7.37092324848961e-07
-5.63847618834327e-05
-2.9197289510362e-05
-3.90559520216149e-05
-3.73901192532839e-05
-3.06275039045744e-05
1.28132280660976e-05
-1.12017199368931e-05
-3.65242216324587e-05
-1.16143079639149e-05
4.17886429195288e-06
-3.13637909150764e-05
-2.181809455922e-05
-6.3747647761222e-06
-5.79906027416319e-05
-6.10668468504142e-05
-3.66185192546547e-05
-8.7423446915779e-05
-6.67527534182302e-06
-1.98520072859078e-05
-5.03730479616835e-05
-5.1033495477577e-05
-2.22273656541445e-05
-5.26542120241941e-05
-3.70595037433741e-05
-4.43302617835178e-05
-1.00562019217863e-05
-1.75729999085964e-05
-3.13427261239806e-05
-2.36368693010992e-05
-4.13495623371635e-05
-4.00187565491972e-05
-1.81826565502545e-05
-4.42557133180064e-05
-9.13977929260556e-06
-4.59836356151954e-05
-6.02940861598569e-05
-2.64906498023426e-05
-3.97835327440206e-05
-2.19654320052938e-05
-2.80969889743147e-05
-1.29485197693453e-05
-2.07842327234954e-05
-3.86091583097369e-05
-1.79895056656469e-05
9.01702790663727e-06
1.41100665802866e-06
-1.39336224015608e-05
-3.75423817332346e-05
-4.82614356868598e-05
-1.66798276377469e-05
-3.44876958880221e-06
-4.48089784877037e-05
-2.64570225436716e-05
-1.98971497825793e-05
-1.78885176148929e-05
-3.6816651041324e-05
-8.48325792585579e-06
-5.77961845982687e-05
-2.12036322692882e-05
-4.61644614368803e-05
-2.47077632232298e-05
-3.88445581168874e-05
1.35622961317159e-05
-3.49861758118808e-06
-3.41378911421073e-05
-5.51263649358302e-05
-2.40218057829982e-05
-2.8973605770195e-05
-3.33621729898933e-05
-1.79003761499719e-05
-5.59223758271225e-05
-3.06688359439882e-05
-5.05106889796687e-05
-1.04621818531846e-05
-4.00335831946708e-06
-2.29028875679464e-05
1.6485837246947e-05
-4.85820751512451e-05
-2.64148692336995e-05
-6.25800498374678e-06
-6.01657599345072e-05
-3.24752795774089e-05
-3.48660633105571e-05
-5.62956230210571e-05
-3.90391342034705e-05
-4.46466083952041e-05
-2.28479850745862e-05
-2.53437570837427e-05
-5.26274245168478e-05
-2.44461782894354e-05
-6.01997492771412e-05
-4.45302893609628e-05
-3.26525404315385e-05
3.68322173763308e-06
-2.87674325774991e-05
-1.14250265811177e-06
-1.29749180646835e-05
-3.76297991676042e-05
-2.22385605735504e-05
-4.05317637758856e-05
-2.51527079035141e-05
-2.5659221458258e-05
-1.46309669840669e-05
-5.61677130423657e-05
-3.72521285118964e-05
-3.64781291186769e-05
-4.40048636971579e-05
-3.39597151851443e-05
-2.09912774410111e-05
-3.32926066267179e-05
-3.12787495570272e-05
-5.65286008359092e-05
-2.047912715274e-05
-5.48479793350863e-05
-4.58663838262232e-05
1.11429367986657e-05
-1.98715235799432e-06
-3.61773975922178e-05
-2.85013626933289e-05
-4.07263783961944e-05
-4.0209308155915e-05
-1.15258154632287e-05
-4.20552147551189e-05
-5.65120518060989e-05
-3.38556325300907e-05
-1.6015764057767e-05
-8.07618071964297e-06
-2.05706007712396e-05
-5.36633404599671e-05
-3.69539194169646e-05
-2.58150712240902e-05
-2.21105076845567e-05
-1.93376691620894e-05
-1.26627753792484e-05
-3.32557516124204e-05
-2.57084688447914e-05
-1.92033289369878e-05
-5.73033878815235e-05
-2.55776863003068e-05
-4.40552953637274e-05
-3.37354796243428e-05
-2.52152969668487e-05
-1.60063183415585e-05
-2.06227467910289e-05
-5.04587162758172e-05
-4.11234992172005e-05
-1.19630077415183e-05
-9.16731511682637e-06
-3.33263174845202e-05
-6.68650656801966e-06
-1.87655625882487e-05
-1.64965412320549e-05
-1.36044072843473e-05
-4.81193314134529e-05
-2.22125572067621e-05
-3.12651019902131e-05
-5.68625381424e-05
-1.70885503146877e-05
-2.26717716573026e-05
-4.21689371090557e-05
-1.74302802857743e-05
-6.18107168247997e-05
-4.85191758960169e-05
-3.77510049775747e-05
-1.65788142182444e-05
-6.80744862725117e-05
-4.74294140761062e-05
-2.09921800893657e-05
-7.04594849074926e-05
-6.1037614090737e-05
-1.12718860950373e-05
-3.66628346213231e-05
-4.67233204317587e-05
-2.90985702306251e-05
-2.78461510593734e-05
-1.54040045055106e-05
-8.01833463955032e-06
-2.66438788686123e-05
-4.40601463630196e-05
-1.99748073548534e-05
-7.04464622690863e-05
-6.25683376770411e-05
-2.71305204480543e-05
-4.40496349473142e-05
-5.41266881261609e-05
-2.26011950955679e-05
-4.04835453863251e-05
-4.61623986967986e-05
-2.09281687793691e-05
-1.91007470626758e-06
-1.3949887623625e-05
2.57472543113283e-06
-1.70351449469256e-05
-8.37587582227652e-06
-1.38790735809707e-05
-2.31606131575432e-05
-5.01947893475388e-06
-5.07466117328632e-05
-2.73209487451102e-05
-2.17451254474995e-05
-5.71638439572567e-05
-1.24110797434537e-05
-4.68032517011926e-05
-1.19141818652576e-05
-3.30480600820577e-05
-1.7816031375748e-05
-2.9127539588091e-05
-5.3339968046137e-05
-6.61177433578714e-05
9.3684936231422e-06
-4.41314989605971e-05
1.39185679667854e-05
-8.11686418836334e-06
-5.5945040771756e-05
1.08307562558216e-05
1.5458397403553e-05
1.53380468536079e-05
-2.63456030962023e-05
-1.63520283776412e-05
-7.23216472014287e-05
-6.99400683759982e-05
-5.0152769954746e-05
-4.08828898475222e-05
-6.24452142150916e-05
-5.40866712150588e-05
-3.96741725492853e-05
-5.80392710990747e-05
-4.21351844259542e-05
-3.54565422788018e-05
-3.13208141013178e-06
3.62764707136676e-05
8.27974506524688e-06
-1.52155585974267e-05
-1.72725307236909e-05
-6.83170437283695e-06
-3.81365996227515e-05
-3.80970804298066e-05
-2.06891380821607e-05
-5.8145790415412e-05
-2.76794317028954e-05
-4.78321609524305e-05
-4.79213511633447e-05
-4.9341676461872e-05
-3.20175810257013e-05
-3.72029590136207e-05
-4.12904744663174e-05
-1.69233404666879e-05
-4.39701116698962e-05
-4.56730766087111e-05
-4.45418452895424e-05
-1.61547901773694e-05
-1.72720022423906e-05
-6.65768587721571e-06
-1.00145031196143e-05
-2.70755363304067e-05
-3.3960099675144e-05
-3.75960622082744e-05
-3.82533240616635e-05
-3.85334497244837e-05
-2.29672651725954e-05
-5.8590663595949e-05
-6.63689115919804e-05
-9.84924890072808e-06
-1.72451886038397e-05
-5.69357394045492e-05
-6.45456995940947e-05
-1.13680992751392e-05
-8.33089218892789e-06
-2.43187647521699e-06
-5.82984506150671e-06
-3.92530358080974e-05
-1.28550460928948e-06
-1.65057625989589e-05
-2.27292644149024e-05
-2.76834022107595e-06
-4.92639577082989e-06
-2.80907026567942e-05
-3.20914277041302e-05
-4.95284432128963e-05
-3.10452679559216e-05
-3.2118423377144e-05
-7.15739644780289e-05
-3.00156146551951e-05
-4.90722701936042e-05
-3.32934839121271e-05
-4.16391240054721e-05
-3.56830237205268e-05
-2.62488868368726e-05
-4.6639814397453e-05
-2.94442503083402e-06
9.20216215142157e-06
-6.67333019714194e-06
-3.49466706146478e-05
-2.58671303046023e-05
-2.37837646273483e-05
-3.85081203928535e-05
-1.22868860618063e-05
-1.88193539498684e-05
-1.98425864366789e-05
-3.21520248545186e-05
-3.74330282853011e-05
-4.42076571330206e-05
-5.21914751882204e-05
-2.24592149227036e-05
-1.0626913196944e-05
-2.52240411639296e-05
-2.12147527469929e-05
-1.62388762346615e-05
-3.70907074511508e-05
-2.81125109301205e-05
-2.2144516188924e-05
-5.77017540127969e-05
-1.83990762363689e-05
-3.32620070412952e-05
-2.68056053659365e-05
-1.75467972455748e-05
-3.26369919524638e-05
-5.49863592689902e-05
-2.68525828201923e-05
-3.66123583835477e-05
-5.35288935777356e-05
-7.61175626011238e-05
-4.01536033521515e-05
-6.3824651111652e-05
-7.55080268656224e-05
-2.94575276659316e-05
-7.02843464307215e-06
-4.16116199110174e-05
-2.70366387219851e-05
-4.52562881746699e-05
-3.1551236489131e-05
7.18527138859628e-06
1.68644005691645e-05
-1.56644342727899e-05
-2.56407764861743e-05
-3.78520949928769e-05
-7.96842268063866e-05
-2.81635580576836e-05
-4.49679396375798e-05
-4.71798548136421e-05
-4.57068568876969e-05
-4.85443817493085e-05
-8.58809677810236e-05
-5.83769673437792e-05
-2.65334952926801e-05
-1.69055202422856e-05
-2.71070624722023e-05
-6.69810458439013e-05
1.92140593245844e-07
8.24887957354922e-06
-4.06126851668222e-05
-1.46951021681834e-05
-3.14308477924681e-05
-1.36924604900409e-05
-7.48145677433242e-06
-5.84285150691892e-05
-3.63733842071942e-05
-6.8045260134251e-05
-8.69108927248125e-06
-2.06337958981477e-05
-2.77163016229745e-05
-7.48916320079392e-05
-2.14271149699044e-05
-4.80640443539979e-05
-4.00364097502374e-05
-2.7676604658356e-05
-5.19800593686034e-05
-1.65174980014268e-05
-3.47025416279417e-05
1.58409431138111e-05
5.56006925563613e-06
-5.00810359309656e-06
-2.95951797776029e-05
-2.92795135908015e-05
4.7788685668379e-06
-3.44893178637703e-05
-4.28699052732942e-05
-1.28903886386445e-05
-3.54453553546275e-05
-5.51343243421966e-05
-6.05880113964252e-05
-3.007987156509e-05
-3.27800400894829e-05
-2.19004939026678e-05
-5.4232585541365e-05
-3.65214774060754e-05
-3.15853155115221e-05
-2.98860664552536e-05
-3.59535731263343e-05
-3.3748091996974e-05
-2.02262510441725e-05
-3.49832349467379e-05
8.93296760314634e-06
-3.91136244353617e-06
-2.83322195027045e-05
-4.86380749613721e-05
-1.05458597981238e-05
-3.69723542170187e-05
-1.88268446638569e-05
-2.53093570270101e-05
-3.97027377859399e-05
-3.0527371115339e-05
-1.7753748449639e-05
-4.98483867917681e-05
-3.07414569479714e-05
-1.97916530149118e-05
-7.26272123342626e-05
-1.63783172514209e-05
-1.76615372852418e-06
-1.93511247259291e-05
-5.36693111552767e-05
2.53362779168669e-06
4.4833795128614e-06
-7.06949281770815e-06
-3.7214737174896e-05
-2.73060452290881e-05
-4.49210058815195e-05
-3.13612476529347e-05
-3.9995765395815e-05
-3.34407994549231e-05
-3.90406309646738e-05
-2.0271547056289e-05
-3.27130470016167e-05
-2.87104404180748e-05
-1.13969967867186e-05
-3.94653423551384e-05
-3.09999429314488e-05
-2.44741366658814e-05
-5.11246098212481e-05
-3.32982475672899e-05
-1.6521530246788e-05
-3.17517623496984e-05
-3.88883524924764e-05
-1.44067498166304e-06
-1.87663652330473e-05
-3.93321771531907e-05
-3.07434343189062e-05
-5.70050204314633e-07
-6.24001828175942e-05
-3.74521193225019e-05
-2.09356411296812e-05
-2.14080885904256e-05
-3.15558612759669e-05
-1.65004477705764e-05
2.12667739673351e-06
-6.29116117503876e-05
-2.14886222853506e-05
-3.84183043030162e-06
-4.41688697695687e-05
-1.6772019532269e-05
-4.5481747129248e-05
-3.71641598156323e-05
-1.29681129887711e-05
-4.10671083815479e-07
-5.02569266914361e-05
-1.11652813124204e-05
-5.15056171299371e-06
-4.28066152736885e-05
-2.45215530179946e-05
9.47444905665657e-06
-1.38101399194922e-05
-5.52136577750711e-05
-4.02595065105169e-05
-2.53058028682236e-06
-3.50373561176366e-05
-1.2882511355189e-05
-5.30892840396282e-05
-3.84146030149171e-05
-2.86506585958698e-05
-3.1197487203442e-05
5.08770893274069e-06
-4.27443723577294e-05
-1.39624145468056e-05
-1.74491167111638e-05
7.11355909764649e-06
-2.66028904523009e-05
-3.34596767006838e-05
-2.09395015461694e-05
-1.99899984760192e-05
-1.05751789856662e-05
-3.80692125909745e-05
-3.54648863386858e-05
1.64085100983397e-05
-6.68880771539089e-05
-4.03089665984843e-05
-3.10538527295352e-05
-2.7914495421341e-05
-3.42701429416797e-05
-1.7967497703276e-05
-5.65570573124555e-05
-5.03305463833821e-05
-2.94754602247598e-05
-1.03537315958615e-05
-2.37837790724037e-05
-2.6866439086301e-05
-3.27048962924311e-05
-8.30068624772769e-06
-2.80482542197918e-05
-2.84711673871989e-05
-3.76119481189108e-05
-6.3908080550312e-05
-4.87121552800786e-05
-1.39666837989625e-05
-3.87298757635552e-05
-5.60504477506001e-05
-9.73384986862031e-06
-4.24373035656454e-05
-3.3548711078961e-05
-3.50158150222118e-05
-2.17670744359172e-05
-2.63702423837702e-05
-1.41375884200291e-05
-3.87204450583155e-05
-2.37040054712037e-05
-3.09494942258722e-05
-2.34484370166718e-05
-7.2376428671649e-06
-3.52107422885175e-05
3.33160684253894e-06
-8.85940393985773e-06
-4.04000386491793e-05
-2.15418957911679e-05
-5.30828694698854e-05
-3.55511966697984e-05
-2.74606649685463e-05
-1.98231481490979e-05
-2.98047333691757e-05
-4.9870591582008e-05
-1.62204082003417e-05
-5.68223222611033e-05
-3.59289227494682e-05
-4.55647501691982e-05
-3.38258776535661e-05
-2.63004303653497e-05
-2.324385872915e-05
-3.73689192558274e-05
9.27055250244537e-06
-2.38985233269129e-05
-3.16372122267887e-05
-4.92897997160285e-05
-2.41480796577079e-06
-1.66125791093313e-05
-6.57013073223358e-05
-1.49901902340224e-05
-1.37458218714585e-05
-3.59789656242761e-05
-3.8067388691012e-05
-3.85961293514136e-05
-2.46023076582475e-05
-4.97461280487566e-05
-3.32520658187312e-05
-5.03733347799631e-05
-5.74039164544008e-05
-9.38291326666076e-06
-6.13407776230275e-05
-2.72110776925611e-05
-3.12364042612124e-05
-2.35404593154833e-05
-5.3006284637957e-05
1.97808658805326e-05
-1.054149952404e-05
-1.75521625570473e-05
-3.09199236821123e-05
-8.8518931279141e-06
-1.90825831530132e-05
7.73252418757063e-06
-1.94790077917346e-05
-2.49299559628462e-05
-6.1427115546217e-05
-5.19288879623325e-05
-6.1130640834797e-05
-5.15797956206631e-05
-3.29844241011749e-05
-1.20854201259606e-05
-5.26192350583016e-05
-4.12129647929903e-05
6.65156635231865e-06
-4.48979551307368e-05
7.64000969449125e-06
-1.09345059554452e-05
-8.05691821366432e-06
-2.88280521498195e-06
-9.42882890392238e-06
-4.36996845877937e-05
-2.20813410658927e-06
-4.32241514677369e-05
-3.26506282453741e-05
-6.32749678924103e-05
-4.91930143450869e-05
-9.03636123508426e-05
-6.31428006057752e-05
-2.68977348877109e-05
-6.72670877016538e-05
-4.19194810657421e-05
-4.19261645501088e-05
-4.00760215032824e-06
-1.39588686236962e-06
-1.08073906427806e-05
-6.60984074980452e-05
1.84912992516176e-05
-1.70079199936558e-05
-2.41610866518414e-06
-1.84709600048697e-05
-3.28230985816579e-05
-1.12382903169421e-05
-2.91937817948419e-05
-5.00838974741542e-05
-4.91157186282024e-05
-2.74806189609968e-05
-4.98981074908055e-05
-4.77541885593206e-05
-2.78677612347922e-05
-6.47315334339596e-06
-4.50252050103624e-05
-6.15160838683228e-05
-4.62398602086894e-05
-2.6537315377224e-05
-7.24739613004117e-06
-8.98103724309535e-06
3.04709108826493e-07
-4.14809882023349e-05
-1.26042741044753e-05
-3.19726650501935e-05
-3.00665064464118e-05
2.15708931884801e-06
-2.72351685705494e-05
-4.08308110833366e-05
-5.5870689593154e-05
-4.82549228870838e-05
-4.16557615115706e-05
-3.36931370832088e-05
-4.24252481623197e-05
-3.75381725850023e-05
-3.3627511176911e-05
-1.51093898121227e-05
-2.7023735347069e-05
-3.76473983690495e-05
-3.5953933901209e-05
-9.59839419191321e-06
-2.62329830521753e-05
-1.57814177688107e-05
-1.40337132581392e-05
-1.95180342943004e-05
-7.39251451850614e-07
-3.98596421761495e-05
-3.9331491925779e-05
-3.89018493865261e-05
-2.28905785584363e-05
-2.04438841117692e-05
-4.77983700584216e-05
-2.73610565902897e-05
-5.39496407444564e-05
-5.79012772005227e-05
-4.56508693434395e-05
-1.44855366229857e-05
-1.77689780557209e-05
-3.43293016142814e-05
-3.30941995090462e-05
-3.61746671037328e-05
-6.1000872254314e-05
-3.84883085948067e-05
-5.18538609519257e-05
-2.02329520342445e-05
-2.35050349871593e-05
-7.57790193208913e-06
-4.25635534187396e-05
-2.52118000519867e-05
-3.55434954602732e-05
-3.35927585199171e-05
-2.41735035033271e-05
-6.12837714221235e-06
-1.7850569088715e-05
-5.79929841962814e-05
3.80098716415197e-06
-6.17949806010617e-05
-5.02231311526931e-05
-1.44961832780456e-05
-3.02360332671145e-05
-1.21697273110351e-06
-8.06508714446991e-05
-1.63879142879847e-05
-3.06509582231341e-05
-1.41981270650823e-05
1.75111159941065e-06
-7.15046188538915e-05
-3.23375959964183e-05
-1.62861057145004e-05
-1.77887602321566e-05
-4.4663414776568e-05
-4.60884929297208e-05
-3.1820679415738e-05
-5.0164783930443e-05
-5.91514922147917e-05
-3.59242477577021e-05
-4.07759187214526e-05
-4.14913644863023e-05
-5.28763957647566e-05
-9.89654612947433e-06
7.96199867888591e-07
2.63319685199883e-05
-1.46875989171595e-05
-1.42680094264141e-05
-2.47254003115785e-05
-1.78537005873286e-05
-6.43365517187838e-06
-1.69261118573398e-05
-1.62565081783149e-05
-4.87628162477232e-05
-3.26204621172814e-05
-5.06205692936654e-05
-6.73311006608789e-05
-1.43972493495908e-05
-2.19970415740512e-05
-5.3966174855684e-05
-4.26416594510788e-05
-1.47570676114436e-06
-4.82684032562184e-05
-3.59708669286541e-05
1.06866044856749e-05
-3.52224542740214e-06
-2.80067299276708e-05
-1.89955459383545e-05
-5.22286261135423e-06
-8.36020303104266e-06
-1.52263025697306e-05
-1.97930537347007e-06
-3.12551203371236e-05
-6.54618932147201e-06
-3.79597685458447e-05
-4.35080120766138e-05
-5.56688409047992e-05
-4.06378289233967e-05
-2.76974456578243e-05
-6.03815415277688e-05
-5.26799738434335e-05
-4.44939344611552e-05
-3.57909670396242e-05
-3.78368369035219e-05
-1.07384851781974e-05
-4.00286828647301e-05
-4.08164824316741e-05
1.06865734198227e-05
-7.29536337697369e-06
-1.21910881512767e-05
6.76582375557024e-06
-1.36381282244495e-05
-3.48126170826555e-05
-5.09671486169532e-05
-5.0619229669339e-05
-5.90855570876352e-05
-9.57756572404017e-06
-8.26368186191003e-06
-4.02002781576657e-05
-3.55773880366586e-05
-4.10553569443576e-05
-2.54185615515083e-05
3.30418220447531e-06
-1.78562119757258e-05
-1.01386211513349e-05
-3.61113516731611e-05
-9.37081583083429e-06
-3.73429683556207e-05
-3.61365535584573e-05
-4.09927533675087e-05
-2.89280543613966e-05
-7.98959005586483e-06
-3.00462663428826e-05
-2.27505597132592e-05
-4.71946778323117e-05
-3.97615692766032e-05
-1.11240696829995e-05
-2.19326725487501e-05
-5.35905883159076e-05
-7.07028555380685e-05
-4.50756025986534e-06
-3.72463987541672e-05
-1.37066512292435e-05
-5.15185526120689e-05
-4.96113016457421e-05
-1.26519683207795e-05
-2.91933310769359e-05
-3.7898167550813e-05
-4.50550107961666e-05
-4.22196247631956e-05
-4.95158524367116e-05
-3.15170486664947e-05
-1.84817609212899e-05
-5.72970282111448e-05
-2.26058126528207e-05
-1.98666531878587e-05
-2.83226940800162e-05
-6.97240431342636e-05
-3.78297462600106e-05
-3.10882271216999e-05
-6.317622678298e-05
-2.71414954186843e-05
-2.34991253941356e-05
-2.19188812983902e-05
-4.42430795178676e-06
1.00548040194186e-05
-6.81065662553031e-06
-7.47555180713948e-06
-1.58552082135622e-05
-6.43962087585816e-06
-2.67032190250079e-05
-6.45443889676537e-06
-3.93946527396118e-05
-4.41156872897826e-05
-2.57621301029594e-05
-3.55470301089635e-05
-6.47991556161173e-05
-3.8038416912585e-05
-4.29193536339733e-05
-3.04851884180159e-05
-3.15237357912373e-05
-1.69027116786682e-05
-9.18998093727915e-06
-4.79680811050585e-05
-3.11500304432543e-05
-6.01546926975886e-05
-1.4283427354464e-05
-4.49110441620943e-05
-5.18890121472667e-05
-3.65767020259235e-05
-2.66153827489097e-05
2.10919544764991e-05
-2.66506205706046e-05
-8.09128790678579e-05
-2.68710500931654e-05
-5.95111911112638e-05
-4.38265498324477e-05
-7.28097612573638e-05
-2.76028743749352e-06
-3.19251633242689e-05
-5.43405326007073e-05
-4.96218141772049e-05
-3.41959335255812e-05
-5.50745008333343e-05
-3.5337476021344e-05
-1.09587290197346e-05
-2.78748185400392e-05
-3.53720660143166e-05
-6.5996527126403e-06
-2.60372742992623e-05
-2.36727005052108e-05
-5.89195595763411e-05
-2.72733926693164e-05
-1.79740269038301e-05
-2.04654421510223e-05
-2.12851740611686e-05
-5.17325117570786e-05
-5.87012027373528e-05
-6.41643654470455e-06
-2.36472696295231e-05
-7.43498652892043e-05
-2.51236717201565e-05
-4.44802074363868e-05
-1.69354878875974e-05
-3.30454332508761e-06
-3.08457172583447e-05
-5.95690321223922e-05
-3.42941299861415e-05
-2.16551258165522e-05
-1.90153814801223e-05
-3.30135784877925e-05
-2.35250996350332e-05
1.58638049095194e-05
-3.55269403030525e-05
-3.86725744842889e-05
-9.11673077830281e-05
-4.9080049462236e-05
-1.03387628047467e-05
-3.95306371771614e-05
-1.94739286503464e-05
-3.40832673884213e-05
-3.59759058654637e-05
-3.9438683438228e-05
-3.44716896614682e-05
-3.3828093243842e-05
-2.22839750754396e-05
-1.62152935204687e-05
-3.41836455404112e-05
-5.06427123006324e-05
-4.44651641783542e-05
-2.68980288014116e-05
-5.29252399704441e-05
-3.23191795188089e-05
-3.01487701635328e-05
-3.14619418595662e-06
-3.81491628399136e-05
4.80866765912207e-07
-4.53989633420998e-05
-5.12398829941202e-05
-1.3820092323151e-06
-4.01539959784985e-05
2.12000514950064e-06
-1.21299229762851e-05
-1.93497698119781e-05
-3.14622178429237e-05
-3.5314688335147e-05
-2.75083573078129e-05
-4.80360232481716e-05
-3.94735335565195e-05
-3.58437283240067e-05
-4.13466507064991e-05
-5.07079895191261e-05
-2.32665993443781e-05
-1.59917327986161e-05
-4.07907634098834e-05
-2.9304065882409e-05
-3.46674489612742e-05
-3.11649894135082e-05
-2.35301658913116e-05
-3.46960333982555e-05
-4.87057305551438e-05
-1.74452293344544e-05
-8.88016035230751e-06
-3.55250933254315e-05
-5.57265011202208e-05
-1.90001729386562e-05
-1.59881392600632e-05
1.68450576568855e-05
-4.26345195975487e-05
-2.04512663302075e-05
-6.69371639448396e-06
-9.6061705390253e-06
-1.2213922009054e-05
-2.98475729182047e-05
-4.46573347573712e-06
1.02919600021399e-05
-2.43501412990648e-05
-3.23230168577549e-05
-4.04434635193791e-05
-4.40586253947933e-05
-5.40825467932909e-05
-3.75965556698636e-05
-4.8263498180076e-05
-3.68192443129805e-05
-1.07017773755055e-06
-9.46352258186837e-06
-4.44018069605729e-05
-2.41899358774138e-05
-3.13100941265532e-05
-5.73022209943914e-05
-3.5674786876244e-05
-3.558001070615e-05
-2.79634840976053e-05
-2.83311997039329e-05
-2.99615509239199e-05
-4.68410042711327e-05
-2.56266201860517e-05
-1.50676990149399e-05
-4.27166770774952e-05
-3.56974062839626e-05
1.29172489571708e-06
-3.93365078494918e-05
-2.22687391993563e-05
-3.9230150373296e-05
-3.43706421768222e-05
-4.00349447974853e-05
-1.69380537770102e-05
-4.37448458040492e-05
-1.52906617477443e-05
-1.12871998169106e-05
-1.39632672925142e-05
-2.72464782325799e-05
-5.63908183635026e-05
-3.65511498599512e-05
-3.73917276560889e-05
-3.46650934860693e-05
-3.23812677055786e-05
-4.3310693028119e-05
-1.73704457040776e-05
-5.40663234831034e-05
-5.7777191760169e-05
-4.73195748924188e-05
-6.687830564378e-05
-3.3847523448961e-05
-5.81158438927208e-05
1.11799697786971e-05
1.9253836611737e-07
-4.29474886062953e-05
-3.17285804425706e-05
-2.46803426344322e-05
-1.4671619799772e-05
-3.23776034165165e-05
-1.23679785790291e-05
-2.38397635942578e-05
-4.81154013596418e-05
-5.88959123278268e-06
-4.6432661286694e-05
-4.02522030674062e-05
-1.53587714374754e-05
-3.28366376520103e-06
-7.15355481341563e-05
-5.51747058648056e-05
-1.64868068535091e-05
-2.71134249796432e-05
-3.7780452540775e-05
8.87031616214939e-06
-1.53788338777318e-05
-1.74859146734688e-05
-2.73560716296478e-05
-3.73095523465797e-05
-3.08318488272469e-05
-3.18619868047531e-05
-1.84037617323063e-05
-2.69052956053072e-05
-2.53318427406101e-05
5.63677473790907e-06
-2.44655292285695e-06
-7.42488647547264e-06
-6.77412373744594e-06
-2.42685576451604e-05
-5.1616869146761e-05
-4.51325166609128e-05
-2.30101495988653e-05
-2.23141409452865e-05
-3.43171846203199e-05
-6.01939087183308e-05
-2.30639719384188e-05
-4.22735375983855e-05
-3.00032890599871e-05
-5.9666521894875e-05
-6.43034228672833e-05
-3.29061147077826e-05
-3.90329270927959e-05
-4.26367437882077e-05
-3.30502799119542e-05
-3.95324640911017e-05
-4.20311593501394e-05
8.44787307069449e-06
-3.42075291862674e-05
-4.62261172071529e-05
-5.09211947874067e-05
-2.15935385487044e-06
-4.94139140957644e-05
-1.60115464026107e-05
-4.20807518586738e-05
-3.89938844656501e-05
-1.23117947592507e-05
-4.98356544242171e-05
-1.57886884882276e-05
-6.07163033580712e-05
-1.14449767873107e-05
-1.65550897984859e-05
-3.38566828695332e-05
-3.71482585095294e-05
-9.95173867647493e-06
-5.49738799776471e-05
-1.57513375343994e-06
-5.6634337219502e-05
-4.74407971615563e-05
-2.65540811904058e-05
-6.75475442662538e-05
-1.29547339820563e-05
-2.86489572131291e-05
-1.19896945049293e-05
-4.72072253738962e-05
-2.2565895257265e-05
-4.68429345042222e-05
-1.09778214857763e-05
-1.18370713249504e-05
7.54507639948449e-07
-1.72186706613561e-05
-3.2846093651597e-05
-5.28379256270542e-05
-4.41536151993547e-05
-2.58021359667483e-05
-3.20630612466284e-05
-1.98740517214252e-05
-4.33116562020507e-05
-7.83531192616046e-05
-5.86539270494398e-05
-3.46824878223413e-05
-3.3796682474955e-05
-1.5719787932757e-05
-6.4603213421882e-06
-4.03870425580555e-05
-4.49372870344001e-06
-3.08229403677973e-05
1.75284918332646e-06
1.41522274169501e-05
-2.65147950635422e-05
-3.09526054096015e-05
-2.7447326615284e-05
-2.36878596817756e-05
-3.71722454010775e-05
-2.26053769764253e-05
-6.68666678866168e-05
-6.58765036191281e-05
-3.73867783296486e-05
-5.93963415239572e-05
-5.50474054093818e-05
-4.13671967450113e-05
-3.3469118294452e-05
-2.3006545181531e-05
-5.53141234844041e-05
-9.88722817329242e-06
-1.71289339986019e-05
-1.05064561260794e-05
-3.63536796867716e-06
-3.86813224561581e-06
3.37492186674177e-06
-6.91925374408966e-05
-1.99992115447777e-05
-4.38351609267916e-05
-3.3468876539406e-05
-1.88936757375985e-05
-4.77067920262009e-05
-4.30228495135604e-05
-1.81757852153422e-05
-6.62878182069954e-05
-5.74958180127991e-05
-3.10878395772839e-05
-3.33567508836852e-05
-1.18295790758576e-05
-4.30978222138196e-06
1.92904948930203e-05
-2.58403269314465e-05
-3.36158760618069e-05
-7.80639056985235e-07
-1.38654812991254e-05
-1.42816350858163e-05
-4.32791166522843e-05
-2.13863903170068e-05
-1.90319757063984e-05
-3.25306813180729e-05
-1.77068668178092e-05
-6.05804867218807e-05
-4.99382521017697e-05
8.02505987806825e-06
-5.72041006489982e-05
-5.19435565549424e-05
-4.33457020836687e-05
-2.01431400170567e-05
-2.08480195117155e-05
-1.09457781792471e-05
-2.36887421164713e-07
-3.24419182973515e-05
-3.25670397443742e-05
-4.18294396116576e-05
-1.07290876171417e-05
-2.47544500637205e-05
-4.68357435997002e-05
2.44620389148578e-06
-3.76852032182171e-05
-4.51920571837306e-05
-1.36082464097303e-05
-4.68460497153427e-05
-3.67936678192119e-05
-4.5284886519315e-05
-3.90407832763524e-05
-1.29469845840631e-05
-4.26650075179921e-05
-2.46067051098886e-05
-3.24276591529575e-05
-2.2582264360456e-05
-4.2561564796614e-05
-3.32748324851175e-06
1.07828366221084e-05
-4.1856486880257e-06
-3.28976374877552e-05
-3.12624063061501e-05
-5.20151888962444e-06
-1.03600019009034e-05
-6.32768362007609e-05
-3.03491305784587e-05
-4.62965507260391e-05
-5.57025416982221e-05
-2.13530113520722e-05
-2.59474760767461e-05
-4.53153321787885e-05
2.60058556654868e-05
-1.77586121272902e-05
6.50204779125686e-07
-1.42211956681704e-05
-4.45489883062035e-05
-1.4929590338348e-05
-3.02419309788172e-05
-7.00765583153168e-06
-2.00287068006908e-05
-4.57152349398437e-05
1.25925011150663e-06
-4.21473184439431e-06
-3.39192570685157e-05
-2.49606810148012e-05
-3.11827169892771e-05
-5.88915168751915e-05
-1.71672195735271e-05
-3.108049723699e-05
-4.85109397904981e-05
1.62772341810551e-05
-2.68322612295038e-05
-3.38779068570087e-05
-2.38843534412267e-06
7.09299041981016e-06
-3.22429090257937e-05
-1.26356002965609e-05
-4.3827889457104e-05
-4.28786992655263e-05
-3.54779963561804e-05
-3.28282573244015e-05
-3.26467849925771e-05
-3.74081471774276e-05
-4.99968437498649e-05
-4.0359466590812e-05
-4.13868349459917e-05
-3.09152210164585e-05
-1.36995184361249e-05
-3.76315449946842e-05
-5.60837242392908e-05
-3.13833280002668e-05
-4.4618795853881e-05
-5.4201715227397e-05
-3.10712994140785e-05
-4.47545687540119e-06
-5.57399088812955e-05
-2.78521471712558e-05
-3.58991607313351e-05
-2.04984676727528e-05
-1.90269891348679e-05
-2.15866720575552e-05
5.54097157832762e-06
-5.18959851839088e-05
-4.22295510915047e-05
-3.1177893160411e-05
-3.02338342300201e-05
-2.76852869875645e-05
-2.81669401407404e-05
-5.80874827650154e-05
-4.72257848789771e-05
-3.7619922680214e-05
-4.92248849644285e-05
-3.06206194784652e-05
-2.24566295270772e-05
-1.77997835922633e-05
-3.82370641728475e-05
-5.82308058698718e-06
-4.21179216134399e-05
-3.92103667331464e-05
-1.84582767727436e-05
1.34559962364559e-05
-5.08802491963248e-05
-2.5990909268336e-05
-1.90228808087968e-05
-4.89363307800792e-05
-4.17827190225897e-05
-3.55582972145288e-06
-3.17230345714391e-05
-3.90838548325e-05
-2.37842351383169e-05
-4.28784650382093e-05
-2.85821459258772e-05
-3.52965151605648e-05
-3.99171929796243e-05
-2.0403369037981e-05
-5.25325139674396e-05
-1.10919995671797e-05
-2.56989451612237e-05
-2.52909926643174e-06
-3.19052158846916e-05
-2.10673887779729e-05
-5.10243401490011e-05
8.62708236367628e-06
-3.87391861387341e-06
-3.6887709437472e-05
-2.166324978771e-05
-2.86959241168078e-05
-6.05906963806366e-05
-1.15046339165633e-05
-6.4568323549311e-05
-3.81483608844493e-05
-3.24714664343163e-05
-2.96205203126322e-05
-1.22938294418647e-05
-5.35829501288959e-05
2.48449782963248e-05
-7.90853910053971e-07
-4.2500129726344e-05
-6.17004823852116e-05
-4.11582102170042e-05
-2.52660013580472e-05
-4.6015263265123e-05
-5.7874289764621e-06
-4.77319066287807e-05
-3.44279935432267e-05
-2.79029434456617e-05
-2.16596053210797e-05
-3.2246856801851e-05
-5.85321202463856e-07
-1.25216586659984e-05
-2.91112925776637e-05
-3.59465379632278e-05
-2.78040312812635e-05
-8.33677123049121e-05
-3.15344312259187e-05
-2.61495476736216e-05
-4.80484959856184e-05
-3.95578943917987e-05
-3.9940238160262e-05
-4.26125071959078e-05
-4.88099302908102e-05
-1.23017817173714e-05
-3.64375796097511e-05
-3.81053900612216e-05
-4.0231591164016e-05
-8.71595293404664e-06
-4.40678826098719e-05
-1.25422591173019e-05
-1.90674121005481e-05
-3.62273002779746e-05
-1.51210150400345e-05
-6.59452800821264e-06
-4.46970589477823e-05
-4.8111390054325e-05
-3.71932145415121e-05
-2.49285090242513e-05
-4.16274125383697e-05
-3.52884842523204e-05
-2.0000238188946e-05
-5.22641111047693e-05
-6.06227811802365e-05
3.88309263332476e-05
4.11432555090077e-06
-3.0007046581851e-05
-4.36798744773192e-05
5.00572943548348e-06
-2.26682044059356e-05
-5.02722431067985e-05
-7.7472899872726e-06
-3.5181072700086e-05
6.89485753905611e-06
-2.69368830097631e-05
-3.000955398595e-05
-1.44670542927433e-05
-4.97055357879004e-05
-4.76568344471061e-05
-2.25594228265053e-05
-2.10908950784502e-05
-4.37003591089531e-05
-5.15070084165467e-05
9.73330009635028e-06
-2.83531546872775e-05
-2.57315791281541e-05
-5.81897342783969e-06
-1.41968180432378e-05
-5.17964421733553e-05
-1.31039822689061e-05
5.45565368296705e-06
-1.51561338879158e-05
-2.25849090383526e-05
-8.25552097422745e-06
-7.69061424505276e-05
-4.8383539496265e-05
7.27566636869316e-06
-3.8715606332206e-05
-4.75939597345438e-05
2.13046740526886e-06
-6.5132741731385e-05
-4.16996749331831e-05
-1.88646470270132e-05
-4.59854239951407e-05
-1.66104693118778e-05
-3.8981305406363e-05
-9.49688204119652e-07
-2.40784987801223e-05
-2.19342389441128e-05
-1.14924561843382e-05
-7.26679926877247e-05
-2.68527819407324e-05
-4.15789492270869e-05
-1.28665483612581e-05
-4.69846488683349e-05
-4.39698315937829e-05
-3.30512758704205e-05
-4.25332576806442e-05
-3.22462674730308e-05
-4.44375278388887e-05
-3.57617098888868e-05
-3.43629883038013e-05
-5.78072933142137e-05
-6.4087479437121e-05
-3.07408287903252e-05
1.60996339118359e-05
-4.17595048861851e-05
-5.22644357383788e-05
-2.65359762051244e-05
-3.60170152234775e-06
-9.56591316310091e-06
-5.56868695606834e-06
-3.07579030422755e-05
-4.4638872427096e-05
-3.80710519000236e-05
-8.08502460512499e-06
-2.12862369132046e-05
-5.35940716742657e-05
-3.64867426476241e-05
-4.64081085605333e-05
-8.48736932911505e-05
-6.12065880534803e-07
1.52704922923377e-05
-4.91099519776303e-05
-9.16182729126327e-06
-1.56247591245049e-05
-9.1133932756295e-06
1.26536065196611e-05
-8.985970036689e-06
-4.3081413013702e-05
-4.86808468810821e-05
-2.13694313777248e-07
-2.85608359575891e-06
-3.51883735579876e-05
-3.84415053780321e-05
-5.03173915356094e-05
-4.46279018112854e-05
-4.97517922304671e-05
-3.4006059160032e-05
-6.24124747525935e-05
-3.09039463058309e-05
-2.41403467162234e-05
-4.82857440029458e-05
-1.57096077053275e-05
-2.42741012902271e-05
-1.81739553539557e-05
-3.07070433990089e-05
-3.45797936848956e-06
-1.61793378249138e-05
-6.999353001041e-05
-1.12822077432649e-06
-2.45894670734487e-05
-6.02540481239512e-05
-1.31263529248239e-05
-5.11653705605948e-05
-2.71718600446506e-05
-1.62774888080885e-05
-3.63784827373505e-05
-1.39861463111035e-05
-5.54557537354905e-05
-3.17756939269351e-06
-4.80051462908909e-05
-4.54280769837823e-05
-4.21192052346044e-05
-4.3928244955453e-05
-4.77069663253921e-05
-2.20629220668322e-05
-2.06763621323799e-05
-4.90119680246874e-05
-2.84387373125866e-05
-5.6807518795551e-05
-2.85101314467398e-05
-2.41499593463338e-05
-9.45966421943587e-06
-3.0742580369971e-05
-5.50189828311902e-05
2.49722516561891e-06
4.4560211876028e-06
-2.60113011626292e-05
-4.15124199797886e-05
-5.38309285672781e-05
-3.68706991540909e-05
-4.73488320415477e-05
-1.47308884100882e-05
-5.10564619093438e-05
-1.16929269514106e-05
-2.81489986069069e-05
-1.62262474744311e-05
-4.59331432335312e-05
-3.18135399607021e-05
-2.14044824254655e-05
-2.91405701115067e-05
-3.02513622635239e-05
-8.64415407423081e-06
-4.28985359302142e-05
-2.17885025673378e-05
-3.02969650989219e-05
-7.37242698825869e-05
-3.30860596727348e-05
8.17850616962553e-06
-4.91307867273888e-05
-2.0303640153485e-05
-4.37323477083324e-05
-3.84759974662616e-05
-5.15800409172272e-06
-3.73265377416228e-05
-4.70959165961965e-05
1.97167463186876e-06
-4.06144870706005e-05
1.0347622334574e-05
-2.78079047127731e-05
-3.14896752245233e-05
-6.10773826292763e-06
-6.23738135750273e-05
-2.32643200162638e-05
-3.32923852592502e-06
-4.26542839246427e-05
-4.05760653580584e-05
3.75743875885427e-05
-3.87132394872895e-05
-3.98853975677934e-05
-4.65459172901664e-05
3.17288959309211e-06
-2.83866286947603e-05
-4.08336329242346e-05
-3.72608761982843e-05
-2.58325540675093e-05
-9.64431737786896e-06
-2.78187399912592e-05
-7.30741652162208e-05
-4.25044960417611e-05
-1.9660476096608e-07
-3.32009554981643e-05
-6.75720978066542e-05
-2.10353083704411e-05
-2.51326605348384e-05
-4.53492735376528e-05
-2.27637838718424e-05
-1.84419976028388e-05
-3.04159200612187e-05
-3.37658014479674e-05
-8.3127283595554e-06
-1.91543730687544e-05
-3.04856583576638e-05
1.19192807716381e-05
-4.79960161571794e-06
-3.56004523376394e-05
-3.39262407689524e-05
-6.63924010889254e-06
-3.85886846932398e-05
-5.11773869119314e-05
-2.35922198354891e-05
-5.44489546526688e-05
-4.25752413257776e-05
-1.59732003182966e-05
-2.66309907972914e-05
-4.21395308420533e-05
-2.83526299448149e-05
-3.80261013067993e-05
-3.03738563470853e-05
-2.90528221863676e-05
-3.13922865084794e-05
-2.13963688158967e-05
-1.52135963737275e-05
-3.2318902724842e-05
-2.36097446603328e-05
-2.55023114791595e-05
-5.42278870340574e-06
-2.82590364837237e-05
-3.39892936081521e-05
5.66489388973289e-06
-2.3572185039439e-05
-7.39417748735511e-05
-2.77204985416303e-05
-2.69763657191455e-05
-6.90019305009051e-05
-3.68562174750474e-05
-2.37590732894221e-05
-4.49494830152064e-05
-1.95685905546789e-05
-3.19097580046878e-05
-6.98211546958893e-06
-4.17604455668564e-05
-4.86569996471238e-05
-2.66179473089098e-05
-3.25875447706447e-05
-4.26027334875019e-05
-2.50642825210336e-05
-2.6560739567991e-05
-1.86490806870995e-05
-2.65205839095779e-05
-3.95902883985421e-05
-5.65811593925656e-05
-3.40283799590096e-05
-2.22036430347578e-05
-3.41862155306904e-05
-1.27940623496888e-05
-1.07211833923046e-05
-2.88661215688431e-05
-3.26777036228052e-05
7.70555743559128e-06
-4.05104216500959e-05
-2.33872024659079e-05
-1.43455316740305e-06
-1.88712114909174e-05
-2.86920436323244e-05
1.09113441034431e-05
5.04197069066195e-07
-2.06231841893212e-05
-2.04898454111658e-05
-2.03012818288195e-05
-1.69586151633254e-05
-3.45098684775781e-05
-8.21001796012363e-06
-3.74527818231883e-05
-2.53274066687997e-05
-3.54036067920466e-05
-5.70476462241694e-05
-4.84003569948886e-05
-3.37810285687615e-05
-6.49299815143266e-05
-6.79511212262373e-05
-3.59329325241362e-05
-1.33297156380375e-05
-2.08536988084628e-05
-1.21673049842435e-05
-9.01209361084545e-06
-2.0299198801673e-05
1.01239977677967e-05
-4.69504699379242e-06
-4.26198780005665e-05
-5.64734964543499e-05
-3.67349823472266e-05
-1.07117690004709e-05
-4.0140941197134e-05
-6.98324063845487e-06
-5.2769371228103e-05
-3.4210961471726e-05
-4.75755701461133e-05
-3.90074034829364e-06
-5.07236106767904e-05
-3.03421383370548e-05
-1.2225506178826e-05
-5.21619461191515e-05
-2.52675248066269e-05
2.46587826141147e-05
-1.45668038546032e-06
1.12990610824649e-05
-5.18220357540428e-05
-9.19843708134145e-06
-5.05007813568023e-06
6.46788265181799e-06
-4.69107184771439e-05
-5.62456353735094e-05
-1.12952627583225e-06
-4.80575378451123e-05
-6.45635234273314e-05
-1.45829851558657e-05
-3.8061679941742e-05
-7.07797300738998e-05
-4.41369269128581e-05
-2.21220703091898e-05
-3.38039771861056e-05
-3.33307648285857e-05
-3.04749264428544e-05
-9.17793523196685e-06
-9.60636555406129e-06
-2.36405430800436e-05
-5.37924033019701e-05
-2.38340503766746e-05
-4.0397223843711e-05
-4.93357304073492e-05
-1.49429923667283e-05
-6.55311297435804e-05
-1.02550466047851e-06
-3.42054950363452e-05
-6.18081259703375e-05
-3.24491694920544e-05
-5.13952463937723e-05
-2.91075890470913e-05
-5.29459352043013e-06
-2.75441027395617e-05
-2.04681126829066e-05
1.8335001097203e-05
-2.02921116437888e-05
-1.48810113295795e-05
-1.64280665825468e-05
-1.60902585760845e-05
-1.9112119970559e-05
-4.40365247702198e-05
-2.35247836483248e-05
-5.94393683549621e-05
-5.32538215854987e-05
-3.66523318971563e-05
-2.31374036766768e-05
-3.91516285124674e-05
-3.5423458455044e-05
-3.63404546138743e-05
-2.37332705853019e-05
-4.14773217305249e-05
-9.64452422933317e-06
-8.92249831608977e-07
-2.6956675354755e-05
-4.5911909311726e-05
-5.30487138197087e-05
-1.58454168210313e-06
-4.71084672223878e-05
-2.29670593019082e-05
-2.91937826329638e-05
-2.85558733041908e-05
-2.76786734855016e-05
-3.06296955608172e-05
-2.69259737149841e-05
-4.4722576426705e-05
-5.01689919747735e-05
-3.9840830292423e-05
-3.15471630513968e-05
-6.67511273726287e-06
-2.90927107272238e-07
-2.49470513760811e-05
-2.24921186064502e-06
-3.14081676378167e-05
-1.47553567203986e-05
-5.68412958525973e-05
-5.46727076241167e-06
-4.671299585499e-05
-3.04355958190618e-05
-6.6209341134919e-07
-2.74926991162949e-05
-5.07841321755644e-05
-5.98336942395934e-07
-1.37950154509235e-05
-3.93169578996358e-05
-4.2629712769212e-05
-2.94634901582165e-05
-4.75025387087871e-05
-4.45301763495131e-05
-3.18897708453733e-05
-1.80683973774659e-05
2.43367766942687e-06
-1.37869407036295e-05
-3.95450902739776e-05
-5.76040322928349e-05
-1.97503093767603e-05
-2.39898707969215e-05
-4.4702659089275e-05
-3.18881794119702e-05
-1.01935142159087e-05
-2.17744050602781e-05
1.4556609269169e-06
1.10158008249297e-06
-3.4403780577291e-05
-5.2029406816314e-05
-2.01332145298672e-05
-2.83877570373943e-05
-2.73088192739354e-05
-2.76404087752904e-05
-3.69000204554309e-05
-6.20062240910931e-05
-4.23615207830727e-05
-1.11961697533897e-05
-4.95378116014698e-05
-6.3303808380299e-05
-4.95824956801615e-06
-3.58052957531435e-05
-3.80287775245304e-05
-2.09853413339315e-05
-1.69066079013278e-05
-5.0879170541151e-05
-4.78437488013865e-05
-1.71536695573982e-05
-1.45610707222076e-05
-2.77902386410431e-06
-1.88922215465693e-05
-2.51964699614796e-05
-4.83000027097336e-05
-5.769451245655e-05
-4.74335993627267e-05
-4.33712491997472e-05
-3.21941320482135e-05
-1.26537518398403e-05
-4.78674550120854e-05
-3.67557544053321e-05
-5.05531638598029e-05
-5.74043908813141e-05
-4.44085321013567e-05
-2.76123449179066e-05
-4.22432337222294e-05
-5.69547151403425e-05
-1.49167494470171e-05
-1.97330021501048e-05
-5.33487894648241e-05
-5.36646714976616e-06
-2.98654222871935e-05
-1.55334645800457e-05
-3.52702076804049e-05
-2.71340296678783e-05
-5.52998521251503e-05
-1.52105540072008e-05
-1.56565413400539e-05
-4.75617712364471e-06
-1.86382167681727e-05
-7.30187631414779e-06
-4.09699357866597e-05
-3.44487117205862e-05
-3.42782797331928e-05
-2.64719165009898e-05
-4.96036454368598e-05
-2.93033842566504e-05
-7.92138654270874e-06
-5.02497643884512e-05
-1.96276291032532e-05
-5.37414056100097e-05
-4.86116721792234e-06
-2.63943779624282e-05
-1.65062571901408e-05
-3.32611430055978e-05
-1.76772269570878e-05
2.88275797687955e-06
-3.17091852981992e-05
-1.69314107177924e-06
9.12242577603486e-06
-3.65855874791472e-05
-2.57230411516332e-05
-1.85031230650624e-05
7.84768936373179e-06
-2.75109942351773e-05
-3.20836987377383e-05
3.14251837767135e-06
-3.67807131812066e-05
-3.61676439695954e-05
-6.4123213450268e-06
-4.30446551194559e-05
-4.17362194949181e-05
-3.52073621498481e-05
-4.75046122668434e-05
-5.09330817475978e-05
-3.64681943428794e-05
-2.37400833484012e-05
1.79210801533526e-06
-2.10924347348365e-05
-1.63473614123832e-05
-6.54726832596466e-06
1.56779288398029e-06
-5.57760293000083e-05
-8.02326096805263e-08
-1.04228994102991e-05
-2.29562371021339e-05
-3.908269140399e-05
-5.00729128594754e-05
-6.85897375443885e-05
-7.49626927015426e-06
-3.00736783646459e-05
-8.41564921490259e-06
2.48532511948241e-05
-4.3058103915436e-05
-2.50896828895274e-05
-4.95555760721757e-05
-3.5766147438638e-05
-2.45770625647935e-05
-6.42691938681964e-06
-4.13298107599567e-05
-5.64507534444938e-05
-5.36630166975275e-05
-5.45321999394248e-05
-3.88993388967451e-05
-5.46804697971043e-05
-2.86281530850092e-05
-4.17912715911348e-05
-5.58557180259513e-05
-1.87953237954582e-05
-2.57254413303963e-06
-8.55833294627714e-05
-3.67876898079578e-05
-2.24091024303945e-05
-4.84610566875032e-05
-1.27943303808552e-05
-1.93678440740769e-05
-1.66709004982788e-05
-3.66458869210847e-05
-2.74883267116046e-05
-3.21735804035188e-05
-2.47181659483144e-05
-3.69627140901245e-05
-4.8807218766344e-05
-4.98531542213699e-05
-4.41727266719987e-05
-2.89556197659387e-05
-2.41474503820361e-06
-1.21298762299575e-05
-3.52113710599395e-05
-3.34645816633047e-05
-9.51314201718145e-06
-3.51480790234805e-06
-2.68650824896521e-05
-2.22750662110565e-05
-1.54740273881923e-05
-1.13217916932424e-05
-5.89770340585577e-05
-5.08494926932025e-05
-2.87714222425883e-05
-1.80548517473688e-05
-3.40946346284721e-05
-1.61504481502187e-05
-7.98138275968049e-06
-2.87506893460023e-05
-1.70103297528956e-05
-3.22538411241831e-05
7.50610945268677e-06
1.84719974285524e-05
4.53772231408114e-06
-3.53611691993348e-05
-5.2088992939232e-06
-2.9299487307996e-05
-3.29389063221246e-05
-3.9153723136095e-05
-3.6328512842368e-05
-6.52377407602056e-06
-2.06415703785655e-05
-7.97895932217579e-06
-3.86505087272606e-05
-3.13955195461129e-05
-1.64789928933617e-05
-2.27874316105321e-05
-3.33402366433524e-05
-1.95253771292946e-05
-3.52829174760307e-06
-8.06181014510005e-05
-3.31100573000971e-05
-2.02199650949507e-05
-9.61888163058934e-06
-5.77643915182973e-05
-1.41381425542448e-05
-5.32847203894476e-05
-5.89754889642604e-05
-9.4308768831719e-06
4.78938420960776e-08
-2.79449583531522e-05
-5.69370162931032e-05
3.71665616980292e-06
-3.78442660150935e-05
-1.61000558387479e-05
1.68616253115858e-05
-4.78524489576401e-06
-2.66855773711784e-05
-9.76183254074268e-06
-2.56552359285497e-05
-2.83625039342084e-05
-6.238294741874e-06
-6.84566084219984e-05
-3.7946410887969e-05
-2.85846087766155e-05
-1.54083122502934e-05
-2.19854512032117e-05
-1.37332344002695e-05
-2.89216885569011e-05
-8.27200007444291e-05
-4.39281025536425e-05
-4.76095543132246e-05
-1.61386522495846e-05
-2.97432206802879e-05
-2.52239218542598e-05
-4.95596488955523e-05
-4.22483694534657e-05
9.39383865208379e-06
-2.49783055954792e-06
-5.78695340213131e-05
-1.67074782584827e-05
-3.5155948233566e-05
-3.84700552010252e-05
-2.90385144591066e-05
-3.73783456315104e-05
-1.98775792201935e-05
-3.83695615079061e-05
-2.73008050362397e-05
-4.0134604173702e-05
-4.16898986219006e-05
3.03945780460658e-06
-2.88487168675197e-05
-4.8802630867721e-05
-4.54277969331287e-05
-9.70061262846137e-06
-2.13422001774687e-05
8.10366793565445e-06
-5.97582809926209e-05
-3.33382847963764e-05
-2.20001856960811e-05
2.33351035737182e-05
-3.10536417281032e-05
-1.3085305355177e-05
-1.34866526744501e-05
-7.20735957846392e-07
-3.93939761408793e-05
-3.41126876072687e-05
-6.96589229256278e-06
-4.56156959277533e-05
-4.50331261763501e-05
-2.1739152814934e-05
-3.4842400257877e-05
-3.23014191914383e-05
2.89556229953365e-06
-3.61633224089324e-05
-3.95833298165722e-05
-2.09798427295173e-05
-3.66263603070215e-05
-2.14504259488172e-05
-1.79070139736839e-05
-4.86700828452543e-06
-4.2951527231253e-05
-4.27090993657795e-05
-2.49006131894573e-05
-4.26707145113662e-05
-3.38921552422431e-05
-3.84411706487122e-05
6.79302305738342e-07
-4.50726032260328e-05
-2.86575355079543e-05
-3.69957449720861e-06
-2.33897872901485e-05
-3.80100238621542e-05
-3.20309821208639e-05
-2.86590148390467e-05
-4.35570098171022e-05
-1.33930785713368e-05
-4.77848398246963e-05
-2.70119449897409e-05
-3.54122754899919e-05
-4.15330299613079e-05
-5.74371498796713e-05
-1.37969267526723e-05
-4.8859855323132e-05
-5.06232507039214e-05
-1.56271155062098e-05
-4.93603921863722e-05
-2.9471680988016e-05
-3.58131121958771e-05
-7.53428104322916e-05
-2.26323863562871e-06
-3.8314440033717e-05
-1.79785382673564e-05
-6.04410238659757e-05
-5.88692875561478e-05
-2.23245118618335e-05
-5.1423454300637e-05
-5.93317847627008e-06
6.99299369237834e-06
-4.9557145193655e-05
-4.03983256009897e-05
-3.67054489778864e-05
-5.92962767038175e-05
-4.94854692082192e-05
-3.92790474592158e-05
-3.74031077834341e-05
-4.22982215531653e-05
-6.78879964412303e-05
-4.08425347107077e-05
-3.90148395218753e-05
-3.25202017324652e-05
-3.86009391045359e-05
-2.59840700999693e-05
-3.19098689367818e-05
-3.226764942763e-05
-4.52872294116628e-05
-5.85365962793485e-05
-1.87360393586981e-05
-1.98239953843431e-05
-5.33409627945342e-05
5.06701884135871e-06
-6.14201375221829e-06
-2.51931825077507e-05
-3.36116557236627e-05
-3.69485647375727e-06
-3.45869337218325e-05
-4.51789330649989e-05
-4.17484244757499e-05
-5.2504379179497e-05
-5.7441567157503e-05
-3.9416697347245e-05
-2.98925942062829e-05
-3.12628907547787e-05
-3.25760774925123e-05
-3.03584255187231e-05
-2.91571527537376e-05
-5.16772303550829e-05
-2.27267188801223e-05
-1.11516710232117e-05
-1.60284322981321e-05
-4.13520856966354e-05
1.37977050164256e-05
-5.70982281641856e-05
-8.72340165420276e-06
-2.47363881772889e-05
-1.3943868158338e-05
-1.36281408253617e-05
4.56773248234199e-06
-3.73440979993858e-05
-2.61356648640314e-05
-3.20652430597146e-05
-3.3390187608388e-05
-4.33181604523752e-05
-1.04539363529446e-05
-5.3426684434145e-05
-7.29207264032499e-05
-4.29133726045996e-05
-2.7233759738915e-05
-5.69609254212805e-05
-2.6097725646774e-05
-2.26347802110741e-05
-4.06012472089518e-05
-1.91603057317986e-05
-1.063298638163e-05
-3.11251559154321e-05
-3.59920401134604e-05
1.93795181966273e-05
1.98743735079071e-05
-5.22696609171597e-05
-2.44355183406327e-05
-2.56490349257528e-05
-4.08086864106919e-05
-3.2096853209248e-05
9.5034952401995e-06
-4.23581430134491e-05
-4.75785571209428e-05
-3.3286592784249e-05
-5.49877303392803e-05
-7.38973758557273e-05
-3.51379840386312e-05
-2.15181076658204e-05
-4.67585939060487e-05
-4.86281570207661e-05
-3.27070765522903e-05
-1.08871989518094e-05
-2.36979359056071e-07
-4.55574957572909e-05
-3.72234555197834e-05
-3.80723847931664e-05
-1.13922453459147e-05
-4.84741472063027e-05
-3.31853480148024e-05
-5.64373874402447e-05
-2.5113502214094e-05
-3.21104986467932e-05
-1.15925426196683e-05
-5.12551497352294e-05
-2.06802617226768e-05
-2.05752107461845e-05
-1.2455579536097e-05
-4.22732440465224e-05
-5.2446648731599e-05
-1.88517242214089e-05
-2.29771475744654e-05
-3.72225807436931e-05
-2.05790278743009e-05
4.58482264489048e-06
-4.33016998338922e-05
-4.00628316812657e-05
-3.92375894393881e-05
-5.02292212815053e-05
-2.53366993608366e-05
-2.70510638451579e-05
-7.2990760851924e-06
2.86217413342154e-06
-2.01152741180992e-05
-2.88340445492615e-05
-1.03685587595725e-05
-7.74497046452704e-06
5.52879035949394e-06
-4.44348496096558e-05
-7.73382957307596e-06
-2.25362928565316e-05
-7.00601004659838e-05
-3.02582753593548e-05
-4.74914004049484e-05
-4.48334382072279e-05
-4.10456251305607e-05
-3.73793342874089e-05
-5.54674664061146e-05
-2.10925494338981e-05
-1.51625155853582e-05
-2.49658529214128e-05
-7.082756264789e-06
-3.64947188443245e-05
-4.52462720999048e-05
-5.10349346770231e-05
-5.7182577486259e-05
-4.33169791926725e-05
-1.64858073654298e-05
-2.72068938297955e-05
-4.70508324795262e-05
-3.07784480937286e-05
-4.0617959765811e-05
-7.00522752466507e-05
-5.71747864430261e-05
-4.22733006528494e-05
-5.20971188343884e-05
-3.54183393306925e-05
-3.9071035703916e-05
-7.93569053325663e-06
-1.89035222381385e-05
-2.59075076998263e-05
-3.46695074858214e-05
4.1701859049482e-06
-3.37455415902333e-05
-2.92331907764916e-05
-5.26522331785948e-06
-4.48281587270944e-05
-3.0437963175187e-05
-3.16208246711445e-05
-3.35665911587649e-05
-4.45227705544971e-05
-5.53303999322466e-05
-3.67839293041255e-05
-4.48190444533385e-05
-3.77174610925986e-05
-3.1001578504155e-05
-3.38502729920651e-05
-5.92348345100731e-05
-1.24243343295853e-05
-5.86780839180446e-05
-3.60041413457044e-06
-2.52262723406896e-06
-1.65330577823576e-05
-2.86390636644269e-05
-2.90467566496522e-05
-1.65934803404063e-05
-2.60631302927625e-05
-2.93615795984064e-05
-0.000109655556720124
-2.06527522827707e-05
-5.68511885939024e-05
-1.99475127401178e-05
-2.39392134967049e-05
-3.89694539603645e-05
-5.29812252216872e-05
-6.25556396625615e-05
-4.6238729642371e-05
-3.58936043983838e-05
-4.75224055314363e-05
-5.92178286445836e-05
-4.15229118865592e-05
-1.77564338028972e-05
-3.1563529972984e-05
-3.17423566483761e-05
-3.62349347328202e-05
-2.97091720883541e-05
-7.31342665019929e-06
-4.22220492890558e-05
-1.21461030874874e-05
-1.88588859063232e-05
-5.58256046581969e-06
-1.31196595113541e-05
-2.05052619088733e-05
-5.00585391016434e-05
-3.14778428427167e-05
-3.77537636251414e-05
-1.98474821220543e-05
-4.29771938963442e-05
-3.69919240435189e-05
-3.74351912082347e-05
-2.97545427952199e-05
-2.1730249019829e-05
-3.99427128393002e-05
-1.85575407841132e-05
1.43683068112359e-05
-2.77836942884271e-05
-1.02057789660788e-05
2.54908003457136e-06
-2.68349335184599e-05
-3.82734933842236e-05
-2.23547234694966e-05
-9.65620881670077e-06
-5.17333504678216e-05
-5.39624896104976e-05
-5.52326187309238e-05
-5.40598903084975e-05
-1.64834168790832e-05
-2.06349026338083e-05
-4.25925026703083e-05
-7.47952370485449e-05
-3.54859184796458e-05
-3.35548960208265e-05
-2.50855126432336e-05
-4.82664716939212e-05
-2.80555203842785e-05
-8.29152274745894e-05
-4.08701252576716e-05
-2.00085496279865e-05
-5.13475321299952e-07
-4.90876536044837e-05
-2.59052746233198e-05
-4.86686170474893e-05
-2.77722643390679e-05
-2.61759551560691e-05
-3.33091531221406e-05
-5.67086979395953e-05
-3.00417978490121e-05
1.49089680362039e-05
-2.65390263917472e-05
-1.32221392578209e-05
-2.97593648309205e-05
-6.53353038232159e-06
-1.65942862736365e-05
-5.15232363154292e-05
-4.6476952567033e-05
-2.75967778753664e-05
-4.45630931800513e-05
-4.2233242777753e-05
-1.93270119629417e-05
-8.56571851686292e-06
-2.57836562471795e-06
-4.25571826980447e-05
-5.38597861510174e-05
-2.6051204694709e-05
-1.26433200346431e-05
-1.63721395146265e-05
-1.45595273798189e-05
-2.66458200540911e-05
-2.10182133972448e-05
-4.87294820706921e-05
-4.58237672642039e-05
-3.68642219155086e-05
-8.0883810038808e-06
-7.82874971015458e-06
-1.74480927090566e-05
-1.77074533411445e-05
-5.49843055960717e-05
-3.07483302300827e-05
-3.41900163421298e-05
-5.45335722574835e-05
-2.96565405213263e-05
-2.3284312400024e-05
-8.51191830465723e-05
-1.05119762367342e-05
-1.46651731563447e-05
-3.05536108813087e-05
-5.32355604007556e-05
-2.42415220140076e-05
-2.84105853036005e-05
-4.00299683010372e-05
-2.79795531377937e-06
-9.85749143929385e-06
-3.35493408485064e-05
4.97198347152849e-07
-1.95941277433456e-05
-1.34773556366311e-05
-5.52194172049995e-05
-1.31144519589414e-05
-2.83910686208714e-05
-5.01896915550947e-05
-2.55903538099712e-05
-1.84771301585344e-05
-1.89139988685387e-05
-1.20815292835798e-05
-3.60752680167816e-05
-2.39646321396797e-05
-4.93995461313405e-05
-4.70461296812208e-06
-5.58812395941873e-05
-4.46689722071154e-05
-4.51924034076649e-05
-4.50543881727892e-05
-6.14635848121568e-05
-4.01401625373065e-05
-2.23125255390681e-05
-5.17639525087786e-05
-1.26901817199081e-05
3.55204034042944e-06
-3.280417155672e-05
-1.1817252529589e-05
-2.0156272304439e-05
-1.44715653417648e-05
-1.17523121610999e-05
-4.20009890844002e-05
-2.03057309808093e-05
-1.2608689282889e-05
-5.76563554271938e-05
-3.01965921213496e-05
-3.82572442480324e-05
-3.43393972813029e-05
-4.467187464485e-05
-3.23543387185949e-05
-8.92140610264282e-06
-2.35561486752434e-05
-8.19406387526322e-06
-2.06379302202979e-05
-1.05860011442899e-05
-3.65010048968331e-05
-3.2991841853899e-05
-1.94214841529258e-06
-2.10088044583056e-05
-9.03075157525442e-06
-1.03395503315986e-06
-3.16800313237721e-05
-2.8779700503107e-06
-1.07099851211617e-05
-2.68723078015908e-05
-3.87587750890893e-05
-4.810590484834e-05
-4.22443669246476e-05
-5.75206851577156e-05
-2.89615558355713e-05
-2.3415749774579e-05
-2.39130113327969e-05
-1.77852922843001e-05
1.60406796420906e-05
-4.00820983304553e-05
-3.56348317302926e-05
2.04997301633255e-05
9.9520800659085e-07
3.68317138154541e-06
-1.76137049948719e-05
-3.89078522274625e-05
-4.59429733454175e-05
-1.52549191358695e-05
-2.58223350177269e-05
-8.23182474438446e-06
-6.25856096223183e-05
-3.42845216130746e-06
-3.26850827991243e-05
1.63660933295188e-05
4.45688640408577e-06
-5.18636325752877e-05
-2.11755425769324e-05
-3.23313428032389e-05
-2.06777657358444e-05
-2.78944415221053e-05
-1.35882320717173e-06
-4.22383680418596e-06
-4.4872693584432e-05
-2.72930825261437e-06
-4.19236165995758e-05
-5.17394143053542e-05
-6.42631456011496e-05
-1.00732472100663e-05
-5.22981207791389e-05
-3.15624358258432e-05
-3.46029822752764e-05
-2.85420514253037e-05
-3.31941105205202e-05
2.80560000209706e-06
-2.85521459437424e-05
-4.64465647544938e-05
-2.46616258141013e-05
-1.90931152819602e-05
-4.00489142791866e-05
-4.81175135294822e-05
-3.29596754239282e-05
-4.03059067356453e-05
-1.88116552545197e-05
-2.36442612952751e-05
-5.27678252114969e-05
-4.50283082434084e-05
1.14918271916399e-05
-1.30810592449917e-05
-7.89359463096278e-07
-9.46801672556776e-08
-2.28131064161305e-05
-5.92762566940814e-05
-7.70145713527501e-06
1.28729334686247e-05
-3.14704762703443e-05
-2.50158310144002e-05
-1.33124583034918e-05
-2.58866380777937e-05
-4.47860893492343e-05
-1.15939296168549e-05
-2.6479420534714e-06
-2.57288049895683e-05
-6.0412296127534e-05
-4.14728828317059e-05
-1.81117040297161e-05
-3.38218929297391e-05
-1.4735490920199e-05
-5.32171452914953e-05
-1.64145317807416e-05
-8.71393254247025e-06
-7.45087466455323e-06
-1.63725651127748e-05
5.97697875862692e-06
-4.19434927824054e-05
-1.71633410482514e-05
-1.58837263230395e-05
-1.69475339634609e-05
-3.24496665025472e-05
-9.41245552242911e-06
-4.49176499962044e-05
-2.12998188870939e-05
-3.27829483433828e-05
-2.34621248975665e-05
-4.30252493802903e-05
-3.75213206189178e-05
-3.2681878980775e-05
-7.04532464149742e-05
-6.02173726576277e-05
8.02609575130618e-06
-4.4361223928907e-05
-1.18621065754425e-05
-1.37731120997094e-05
-4.46023191054064e-05
-7.78542412235589e-06
-4.23891070075493e-05
-4.98523108790386e-05
-3.63096866232297e-05
-4.84697046100679e-05
-1.750859278368e-05
-3.31093138335943e-05
-3.00189967807684e-05
-2.05271817619216e-05
-5.50711277640153e-05
-6.610809211251e-05
-5.64788137503324e-06
-3.84560032381201e-05
-1.60984652218197e-05
-2.47242847489125e-05
-1.15957719003663e-05
-2.56491147377385e-05
-8.67624082635875e-06
-2.28447850808043e-05
-2.32707954428141e-05
-5.87258050093652e-06
-1.15059960375588e-05
-4.12078191887338e-05
-3.03225930013838e-05
-4.23123220765207e-05
-4.55779295219382e-05
-5.23441026575339e-05
1.66938621871447e-06
-4.28680893606296e-05
-3.81175527607741e-05
-3.58129633541406e-05
-2.47607133870442e-05
-1.97662928115747e-05
-2.56713231285369e-06
-2.93834683252692e-05
5.81462467566904e-06
-5.43587243012706e-05
-2.56212587780925e-05
-2.5068157931126e-05
-6.11410597081045e-05
-2.63684526600527e-05
-4.89038834836271e-05
-2.43097252207484e-05
-2.50911756668647e-05
-1.47892508269271e-05
-4.93781478783033e-05
4.11709876321792e-06
-3.88326874338771e-05
-3.91258581475053e-05
-6.70491606245845e-06
-1.64018569140051e-05
-3.02329807213313e-05
-7.04082849913762e-06
4.26621729137782e-06
-3.82386288959865e-05
1.42856806799942e-06
-1.8318710201067e-06
-3.5373434560638e-05
-2.46569597527221e-05
-8.31863518499554e-06
-1.43050448300572e-05
-3.26214697248865e-05
-4.25291032464898e-05
-2.04760332357021e-05
-3.04853141854146e-05
-2.96650084028472e-05
-3.8271073806196e-05
-5.71006307757421e-05
-4.49957993062312e-05
-3.34934363541102e-05
-2.67701939524696e-05
-3.08139119347565e-05
-3.94142689117889e-05
-3.72936753115772e-05
-8.48255272249138e-05
-1.24939261501881e-05
-6.43311481228086e-07
-4.0937660561134e-05
-3.868467522719e-05
-3.38723559760968e-05
-2.4327589894882e-05
-5.3469480743005e-05
-5.35379342749724e-05
-2.96324184645227e-05
-5.11502646716952e-05
-4.15899080750767e-05
-3.64413444207127e-05
-3.41931276297711e-05
-5.15462204764235e-05
-1.1022496862071e-05
-4.85565098152768e-05
-2.33108075625239e-05
6.0529275357869e-06
-4.44764065970892e-05
-2.25888126163351e-05
-1.92201569807408e-05
-1.81449984867277e-05
1.47602664728133e-05
-1.22473697679558e-05
-3.37274079057486e-05
-2.51298998259612e-05
-2.615689999622e-06
-4.07032140732691e-05
-3.10615103752457e-05
-3.70352903844244e-05
-2.89328887882271e-05
-3.95319173602303e-05
-6.08452595022199e-05
-2.52723311860575e-05
-4.85707145500891e-06
-4.87242673938038e-05
-2.9404493969241e-05
-5.47906592028887e-05
-3.35348352296434e-05
-7.00226494348765e-06
5.28137572314549e-06
-4.88148708194234e-05
-2.83521575093641e-05
-7.53196706269199e-06
-4.06339294534741e-05
-3.59659869876263e-05
1.48251167963878e-07
-1.21543026667327e-05
-5.5669598675023e-05
-4.85776132209879e-05
2.6798692984683e-06
-6.40551307691475e-05
-2.65912832048549e-05
-8.1341065663056e-06
-4.39579545442262e-05
-3.35568053845111e-05
-1.10440425336744e-05
-4.88826510032954e-05
-1.40632832063955e-05
-1.54956593221622e-05
-3.87250093141598e-05
-5.26301311203421e-05
-6.36568771271853e-06
-4.27862808723735e-06
-4.39412672064977e-05
-2.48044973325652e-05
-3.6882681718435e-05
-3.94805818712687e-05
-1.35995143575167e-05
-1.24785689358687e-05
-5.30523570237586e-05
-1.33445818971956e-05
-2.41518820648165e-06
-2.3861694677639e-05
-2.77313249995839e-05
-1.37029414307797e-05
-1.44166529015928e-05
-6.48579232127075e-05
-2.36223164224769e-05
-6.36522604830435e-05
-2.90213397652005e-05
-2.83969081327e-05
-3.58581741964976e-05
-6.50846112723907e-05
-1.74089575817149e-05
-8.97653856877722e-06
-4.51345572515362e-05
-3.459598657432e-05
-2.26623098797684e-05
-2.50823483559141e-05
-3.50058104610251e-05
-2.22282441476431e-05
-2.90082872730648e-05
-6.07668252697166e-05
3.30068904794233e-06
-3.80199230536725e-05
-3.22692556179668e-05
-3.64366648469357e-05
-6.13002452605409e-06
-3.866982068972e-05
-5.72582628733578e-05
-3.64805882472873e-05
-3.76308968012856e-05
-4.84311241097159e-05
-3.87385686625956e-05
-2.02318460959734e-05
-1.56664775241391e-05
-1.50396783123315e-05
-3.8121583559463e-05
-2.10773667544367e-05
-3.6265700990505e-05
-7.41241850718343e-06
-1.29099996848435e-05
-1.29566551225494e-05
-1.96006328604302e-05
-1.88217768827572e-05
-5.0512951071272e-05
-3.60217979884491e-05
-1.0606147116488e-05
-2.01332340297156e-05
-3.10161399828345e-05
-3.18334874541893e-05
-3.56142868671675e-05
-3.0067270464102e-05
-3.50781873768645e-05
-2.28477846001427e-05
-5.31462162747302e-05
-5.48846467043706e-05
-2.34810282293442e-05
-3.37416253682356e-05
-3.34583956986578e-06
-4.70836038393783e-05
-3.05521903107417e-05
1.96045461367706e-06
-7.84599079839809e-06
-3.92799136968544e-05
-1.69503268693675e-05
-2.73143804930812e-05
-1.69727583379418e-06
7.68148276920242e-06
-1.04867306909162e-06
-2.37719892060875e-05
-6.22571120026228e-05
1.00045926291593e-05
-4.10708527228579e-05
-3.13885472294611e-05
-4.06169410275394e-05
-2.04813426667111e-05
-4.38358227555312e-06
-2.81232653269277e-05
-4.3118729805307e-05
-3.91728687787892e-05
-8.71317692090976e-06
-4.15779610862822e-05
-1.8489689572874e-05
-3.07081593608658e-06
-1.73027030735231e-05
-4.67476955741786e-05
-3.69988197729435e-05
-2.20660120171699e-05
-6.47392851173641e-05
-5.59193661017887e-05
6.64834018821822e-06
-4.92100355316581e-05
-2.80889343456001e-05
-2.35325099364654e-05
-2.99618500761498e-05
-2.64841171419686e-05
-3.93827453616392e-05
7.28157043689358e-06
-4.24089953143995e-05
-2.89389084582453e-05
-1.42215081784575e-05
-4.75080981074819e-06
-2.21531948110916e-05
-1.2310967920483e-05
7.2089323912805e-06
-3.19629644689291e-05
1.48513857965683e-06
-4.25492314644269e-05
-5.16829862954718e-05
-1.49456164930045e-06
-8.44328439063633e-05
-3.50258001770243e-05
-3.7584983584471e-05
-5.10297347644286e-05
-2.74289265482936e-05
-3.40186669305015e-05
-4.51131983590853e-05
-3.94126889492252e-05
-3.17590930537083e-05
-6.0869907970916e-05
-1.54051855655954e-05
-4.04395289532895e-05
6.17991131528562e-07
-1.60728038197271e-05
-5.14187601657768e-05
-3.68620289952252e-06
4.26110466113507e-06
-4.81084238076553e-06
-3.99044589299621e-05
-3.65431526818368e-05
-3.01205629246933e-05
-4.75280448819229e-05
-6.7786173757353e-06
-5.09750066630685e-05
-2.64404145615434e-05
-1.79700423591801e-05
-1.98321880811286e-05
1.73414632474558e-05
-5.50033508804911e-05
-1.57899569864539e-05
-3.51311289827194e-05
-5.40563975792862e-05
-2.51266118467154e-05
-3.13844133672709e-05
-3.16472176327528e-05
-3.24294175333419e-05
7.85015218041038e-06
-1.0732831629499e-05
-4.38671409289887e-05
-4.7184680095493e-05
-3.54876639512025e-05
-2.7858193548322e-05
-1.95645248724563e-05
-2.52044239011664e-05
-2.99145699822498e-05
-4.95542753841004e-05
-1.80802659568107e-05
-2.70008956210435e-05
-3.52354627533083e-05
-2.72563328630971e-05
-2.14112748395649e-05
-4.39821268889451e-05
-4.02915381036165e-05
-1.54354783830347e-05
-8.12077368007556e-05
-3.0549486808255e-05
-5.79764412101184e-05
-4.92614335481106e-05
-4.7703687373544e-05
-3.24527699509276e-05
-1.38290785719982e-05
8.74953182465153e-07
-4.28419767270263e-05
-1.28941328004286e-05
4.60055157051684e-06
-4.10640761474055e-05
-4.74780384560454e-05
-1.8716561211903e-05
-4.48521223816152e-05
-2.40626944758784e-05
-3.4641778854507e-05
6.1303957749205e-06
-3.66223592297949e-05
-2.02689453936499e-05
-3.33023231357892e-05
-3.93348388938357e-05
-7.09746217601325e-06
-2.65871831638888e-05
-2.76532281517643e-05
-2.77567777037709e-05
-6.06032311608107e-05
-3.13336391410212e-05
-4.63611807830449e-06
-2.98465179994599e-05
-5.38791533293416e-05
-6.71783187004047e-06
-3.24111536160047e-05
-6.51661898023544e-06
-3.66066582852822e-05
-2.4654725580073e-05
-1.79285197957415e-05
-2.78043726649997e-05
-3.24545986385239e-05
-3.36355550006421e-05
-2.5878295072499e-05
-2.70107103323683e-05
2.95750182173876e-06
-4.58922675818636e-05
-2.81490982618406e-05
-5.98077871364248e-05
-2.73401445156694e-05
-4.53285419949703e-05
-5.31303617773903e-05
-7.07164035982297e-05
-4.2483697358363e-05
-7.86808003436665e-05
-3.55377549102846e-05
-4.61590681404495e-05
-4.41271975920925e-05
-1.31416036747651e-05
-3.69094349526532e-05
-3.07314233008454e-05
-2.83052317757811e-05
-5.15045196785414e-06
-6.93843157257817e-06
-2.09040312298593e-05
-3.06301345897624e-05
-3.53325168805949e-05
-1.92354368493539e-05
-1.90580190009022e-05
-3.21193503924224e-05
-3.74940594994047e-05
-2.66104963897357e-05
-2.59207618356862e-05
-4.04188250682715e-05
-3.6201065186778e-05
-4.53453049304188e-05
-5.36277865975374e-05
-2.42873053154645e-05
-1.62519266535519e-05
-2.26047517008402e-05
-2.82902319165991e-05
-2.66621244937435e-05
-4.82334488946052e-05
-3.21212988223194e-05
-4.65398725371183e-05
-4.01079186407771e-05
-4.2169452940749e-05
-4.37545660660433e-05
-4.84698951621491e-05
-3.0307816158787e-05
-3.70819715260171e-05
-4.89826381907454e-05
-8.71631979461873e-06
-3.90457837927601e-06
-5.51218787155467e-05
-2.66517085564191e-05
-3.85044811907091e-05
-2.7664781580975e-05
-1.46210633722098e-05
-1.06617053809644e-05
-2.97445362263873e-05
-3.98620361755998e-05
-5.3648441023136e-05
-2.55954443479183e-05
-4.91062062079568e-05
-3.3218273725026e-05
-9.52575201343748e-06
-3.5715475250851e-05
-3.64467933927774e-05
-3.09262280590339e-05
-4.29045744055751e-05
-3.68812554652187e-05
-1.60317459544074e-06
-5.28083627789437e-05
-3.72782095599378e-05
-3.89828935078819e-05
7.94513241405907e-06
-1.27018351988425e-05
-2.95913647279958e-05
-1.32908423737694e-05
-3.57324483471453e-05
-4.28525058393221e-05
-2.05211119153955e-06
-5.3432615872967e-05
-2.17243227797682e-05
4.94936940593596e-06
7.03330533303189e-06
-4.36024004007961e-05
-2.08166536699537e-06
-1.93820144649754e-05
-5.05947839935739e-05
-3.46787831715607e-05
-2.46539966648214e-05
-3.95053550045469e-05
-2.21131177928232e-05
-3.44470143919791e-05
-5.18258948923836e-05
-1.46446349592422e-05
-2.44975649581116e-05
-3.52249383161408e-05
-1.00797970891288e-05
-2.12826884443881e-05
-1.24891115647838e-05
-6.61212139882717e-06
-3.90154262358896e-05
-4.07569360905614e-05
-2.67649292427079e-05
-1.11238909376345e-05
-4.24280860314947e-05
4.90251877533314e-06
6.47737931267679e-06
-4.8589880413886e-05
5.46326146780107e-06
-1.9613559044385e-05
-4.09253644298367e-05
-2.51130663294973e-05
-3.36690027109853e-05
-6.45350057562857e-05
-3.6788566746318e-05
-7.97966254015072e-06
-6.71597127264612e-07
-2.84388982394235e-05
-5.42725142034548e-05
-2.76229395639553e-05
-3.02410524258051e-05
-5.53173056520484e-05
-2.84342972629234e-05
-2.28562487407231e-05
-3.70403181989146e-05
-2.41282466296479e-05
-4.86295297526354e-05
-1.66077363789367e-05
-1.40083623920957e-05
-1.15555036945773e-05
-1.38755203016311e-05
-9.30814299889798e-06
-1.14986527624989e-05
-4.67174018146799e-05
-6.02244719883619e-05
-2.19333455785064e-05
-1.9705883206463e-05
-5.62149915187509e-05
-2.99841879334798e-05
-2.48385790869501e-05
-4.22429852548996e-05
-1.99625321179238e-05
-3.34428219721145e-05
-5.96410457437534e-05
-4.96578544526607e-05
-6.42524640602445e-06
-2.66980163405909e-05
-4.17941670111536e-05
-3.57002787895278e-05
-2.002743556225e-05
-2.67754829459182e-05
-4.25367300138303e-05
-7.80339182903824e-06
-5.44885345357098e-05
-3.21658595898774e-05
-1.69025672574236e-05
-4.01088812067264e-05
-1.2383853336653e-05
-3.06693389381787e-05
-4.80227498977735e-05
-3.1293585508459e-05
2.41685650774573e-05
-1.47380140874471e-07
-2.89414985118112e-05
-5.25885367598573e-05
-2.85487738809507e-05
4.99471990078081e-07
-2.00844442102272e-05
-2.52452383212452e-05
-5.8770849860161e-05
-1.8431261840813e-05
2.00862160666817e-05
-4.3055493938383e-05
-5.32508592514239e-06
-6.51735297693307e-06
-3.68156362325988e-05
6.87020032710236e-06
-1.85671069666119e-06
-1.45854180364351e-05
-5.05812917797814e-05
-1.72108000253436e-05
-2.46417964753839e-05
-6.54251532239174e-05
-3.11490006449792e-05
-6.14616454150189e-05
-2.58318066760638e-05
-2.80839802648492e-05
-3.0863349068875e-07
-4.92712182916264e-06
-4.7874828237211e-05
-2.93988642860383e-05
-2.31844857947389e-06
5.14859546052691e-06
-7.20581706605592e-06
7.91362752877529e-06
-3.76493921240605e-05
4.07279980971194e-06
9.12059528919299e-07
-1.16714508321531e-06
-4.60599341623993e-05
-5.2517166864134e-05
-3.60733850248554e-05
-4.18357932916562e-05
-4.19624327848761e-05
-5.48211891653879e-06
-2.74492694983276e-05
-1.38064817672464e-05
-2.09100494278635e-05
-3.28632966868222e-05
-7.99029362247519e-06
-5.28196453124022e-06
-7.33396003480006e-06
-3.49012814836155e-06
-2.46462463056317e-05
-2.02685563855843e-05
-2.80824180971246e-05
-3.36132466523088e-05
-2.43127925525122e-05
-5.71519287964167e-05
-3.68116997871216e-05
-4.6400380043535e-05
-6.01514355007668e-05
-1.30733510725186e-05
-2.04679712976105e-05
3.14325357219857e-06
-2.19342915203792e-05
-1.119807286734e-05
1.44701540958658e-06
-2.81073476210246e-05
-2.63078008921433e-05
-1.2449954963292e-05
-3.11992148594131e-05
-4.19790774745407e-05
-1.76720710396847e-05
-5.75339786990044e-05
-5.39677619028381e-05
-2.80844552399754e-05
-7.80556867930733e-05
-5.79433731948983e-05
-1.28118468811459e-05
-2.35628796019234e-05
-4.02905337593859e-05
-8.28811972398685e-06
4.42542950860359e-05
-3.16855882727735e-05
6.86654684049806e-06
-1.07751668656586e-05
-2.94692906098634e-05
-1.30776194834264e-05
-2.58390938329123e-05
-5.68374284103251e-05
-2.321596317546e-05
-2.79821094240724e-05
-2.35882726386336e-05
-5.63651373440015e-05
-2.86916593929848e-05
-2.34905908551507e-05
-3.2700446859809e-06
-4.22538055385157e-05
-2.58963891570934e-05
-5.18589059636701e-05
-4.00435560455606e-05
-3.97664239647072e-05
-2.19401025049931e-05
-6.60882531450946e-05
-2.75614472613006e-05
-3.68269633117828e-05
-4.30405786587811e-05
4.974550318003e-06
-8.8841956789417e-06
-3.33849952481089e-05
-3.60121978929261e-05
-1.60046046628438e-05
-5.15583494704932e-05
-3.14138422320603e-05
-3.68327381741809e-05
-1.09213178153886e-05
-2.6688239657164e-05
-2.86282418113276e-05
-3.65384314423057e-06
-3.56505348318383e-05
-3.26261889431116e-05
-1.55003084085943e-05
-4.2312314343973e-05
-5.54211338106769e-05
-2.51794325417871e-05
-4.25794529834219e-05
-3.19885979156161e-05
-3.24800072710381e-05
1.05498540095094e-06
-3.71058962688137e-05
-1.00798166608449e-05
-1.49242216419299e-05
-1.96499619509778e-05
-5.28530017768209e-05
-2.71552503311401e-05
-6.23872421781221e-06
-3.89129983524203e-05
-2.66359405372318e-05
-6.77628634549123e-05
-4.16944242693816e-05
1.13700472276383e-05
-1.81383028508936e-05
-4.36261783639106e-05
-4.18567781960713e-05
-1.00974321592726e-05
-4.53945746303294e-05
-2.38938527458419e-05
-4.61002169929327e-05
-2.60286678580412e-06
-3.53783125144044e-05
-1.13440553020047e-05
-1.76130255632178e-05
5.44423712306513e-07
-4.77446292503911e-05
-3.29087518880505e-06
-3.83719513690097e-05
-4.09014628708502e-05
-2.60307522965928e-05
-5.24136025208049e-05
-2.84677001156744e-05
-8.02401990281837e-06
-3.84775864062826e-05
-6.90947682187604e-05
-7.86318286053999e-06
-9.44345910401441e-06
-3.97940632336012e-05
-3.69716471911971e-05
-2.31823938904507e-05
-1.4160838961366e-05
-1.90704924057032e-05
-1.82698281069841e-05
-4.60848168618264e-05
-3.73054616772833e-05
-1.49674471491529e-06
6.88215352720375e-07
-3.01606201142658e-05
-2.32231491196248e-05
-4.33593560988654e-05
-4.59325222773446e-05
-3.78114654244835e-05
5.64304251633629e-06
-4.11013166080157e-05
-1.33413771258834e-05
-4.96749759374197e-05
-2.51096203278711e-05
-4.82779083929787e-05
-3.21807348929074e-05
-2.12883816163382e-05
-4.06468835335366e-05
-2.92895726258518e-05
2.06186872117127e-05
-7.59662343167505e-06
-2.50666869131339e-05
-2.01408717577302e-05
-1.22180537980035e-05
-1.42825544050712e-05
-1.94934295472352e-05
-2.17777210106165e-05
-2.69013483670967e-05
-3.09818404529176e-05
-7.5424338144395e-06
-4.63578149001309e-05
-4.32810294407388e-05
-3.33073223792816e-05
-4.63281382342075e-05
-7.43974660975312e-05
-2.90697289323712e-05
-1.44661707539399e-05
-5.82632367150396e-05
-1.71644417195079e-05
-5.96990947609428e-05
-1.70236772716678e-05
-1.54199144889254e-05
-3.52471940980294e-05
-3.84492812891707e-05
-1.02904006834941e-05
-2.02344241669277e-05
-2.30127233939843e-05
-3.91248804045268e-05
-4.1495020078285e-05
-4.06579826890921e-05
-3.9171041053691e-05
5.26781416129342e-06
-3.44033573192323e-05
-6.13108058032351e-05
-1.34009679473083e-05
-5.99446456741186e-05
-3.24871041691321e-05
-2.21893145484737e-05
-3.82931314863305e-05
-5.85632585196583e-05
-3.92920116086611e-05
-6.91837391882568e-06
-3.48108460023278e-05
-4.48969573500756e-05
-1.62835204022057e-05
-4.58131350601077e-05
-3.80997141919506e-05
-3.25114585594892e-05
-3.11271978074292e-05
-9.33771361710343e-06
-3.8138457629722e-05
-4.35769423280175e-05
-1.80094958222603e-05
-3.284462788706e-05
-3.14295388852116e-06
-4.60766449346555e-05
-2.49151571439758e-05
-3.46211154181005e-05
-7.44600301976601e-05
-2.32005815179405e-05
-2.26133212007936e-05
-5.41759749189255e-05
-6.29050513123342e-06
-4.36686621193791e-05
8.40239653697398e-07
-7.60987407534513e-06
-6.15309064960192e-07
-1.78595288991275e-05
-1.16450133634312e-05
-2.82585065903068e-05
-1.16414164107864e-05
-2.83972163892425e-05
1.78610142419447e-05
-1.81726162336207e-05
-6.40952467870442e-05
-1.21632980907608e-05
1.55745737274734e-05
-2.23041399034767e-05
-1.68571946896722e-05
-3.19873257594298e-05
-5.18723832249745e-05
-2.88684353800219e-05
-1.77221047802481e-05
-2.63122430221428e-05
-4.1970958555283e-05
-1.023333464684e-05
-2.82125010581152e-05
-4.08546022046894e-05
-4.28078439594902e-05
6.29309712923469e-06
-9.63790770842485e-06
3.88118786298139e-06
-1.85904321184652e-05
-1.887901564822e-05
-2.80718878942393e-05
-4.22854555725418e-06
-3.91944966607599e-05
-5.00044503422215e-05
-4.00456279852476e-05
-5.67083854406655e-05
-1.49230869402139e-05
-1.314305296828e-05
-5.04371615328749e-05
-4.98076881472736e-05
-4.94941216998894e-05
-4.42270398404251e-05
-5.25485781196353e-05
-5.4825502671242e-05
-4.05391454959328e-05
-4.25451722290302e-05
-2.11984235792865e-05
-3.47885364500332e-05
-3.89528896197542e-05
-4.00424663930338e-05
-4.89683526260821e-08
-3.41892230561826e-05
-1.42282595741209e-05
4.28369898685125e-06
-3.34733924292627e-05
-5.62788466060374e-05
-1.20486958354437e-05
-1.86010656824369e-05
-4.55014615449255e-05
7.34408317164955e-06
-4.42180885707019e-05
-4.39512456371719e-05
-3.45353891701285e-05
-2.88803274724679e-05
-2.42558258007618e-05
-7.26013017215078e-05
-3.69441179539122e-05
-5.32408312379607e-05
-4.03736165511601e-05
-5.96120944712603e-05
-2.47294728426793e-05
5.02389600063594e-06
-2.7613829603365e-05
-2.91605131972749e-05
-3.46672320639445e-05
-5.46992235068456e-05
-1.01273947578589e-06
-8.79762341889014e-06
-4.14077734685193e-05
8.37059604764415e-07
-4.2046887598189e-05
-2.9252189576149e-05
-2.29874564805643e-05
-6.5211173162019e-06
-1.72574996928468e-05
-4.24119653762827e-05
2.02996365229247e-06
-1.44868059557254e-05
-4.55335268102059e-05
-3.75279831130132e-05
9.97749110235476e-07
1.37211455519374e-05
-8.74559650298621e-05
-8.25274290584091e-06
-2.55650656647076e-05
-2.16087756481303e-05
-2.67523874643516e-05
-1.77488112307605e-05
-5.54934277495991e-05
-1.31808798714684e-05
-3.20366620253808e-05
-3.48897712259964e-05
-5.2856379643943e-05
-3.52993259321553e-05
-1.52849886761159e-05
-2.76228533686528e-05
-4.77315034079374e-05
7.20539954201766e-07
3.43001748396137e-06
-2.4435984705954e-05
-6.95707597023883e-06
-3.62175136186514e-05
-2.54279505744106e-05
-2.66404842394018e-05
-3.29158273478112e-05
-1.21748081348892e-05
-1.61484534909776e-05
-5.47799815689478e-05
-6.11953674403763e-05
-5.38227688376066e-05
-4.75451028271138e-05
-3.28362070760705e-05
-3.98186793163944e-05
-2.93984202335266e-05
-3.36354907648449e-05
-3.20981483237955e-05
-2.25368980313225e-05
-3.69765101207406e-05
-4.93238780512456e-05
-1.17983984273052e-05
-2.69628810758493e-05
-2.16637568047815e-05
-2.32979940248812e-05
-4.75309382496044e-05
-6.48906297603419e-05
-4.96297853582326e-05
-4.07266433749861e-05
-3.91900840674003e-05
-1.65262054434394e-05
-5.27340585551809e-05
-2.46463356205986e-05
-5.249864928667e-05
-3.47989751574166e-05
-3.72543779907486e-05
-1.22791851219432e-05
-6.80881214809632e-06
-1.50030056236141e-05
-1.56736828793454e-05
2.9367953427641e-05
-1.8112657231556e-05
-1.7437215790808e-05
-1.30751820908626e-05
-5.39035595597663e-05
-4.45871921212482e-05
-4.78738389686296e-05
-2.0948771808852e-05
-5.646882673104e-05
-1.91249497824759e-05
-6.36619904056194e-05
1.1865693039343e-05
-4.28823411068455e-05
-4.2527116701414e-05
-1.36714503090421e-06
8.74639843547026e-06
-4.45722852328696e-06
-3.29517429939223e-05
-2.66413670801938e-05
-5.1875781032106e-05
-3.37054003030823e-05
-2.50265203061929e-05
-2.73238098976731e-05
-5.46489090388645e-05
-7.71542576659088e-05
-6.21071130033093e-05
-3.54417710213137e-05
-4.29043241006659e-05
-7.95915075501697e-05
-3.7048649470168e-05
-2.83163429687881e-06
-4.63153349460828e-05
-8.49037652076935e-06
-3.7772799484139e-05
-2.60539093908946e-05
-2.17548623462905e-05
-2.81867057640331e-05
-3.53976530994622e-05
1.77424257409607e-06
-6.51452892036117e-06
-1.18549876006628e-05
-5.58032629070746e-05
1.33883345213272e-05
-9.29071682060775e-06
-3.06353217935967e-05
-5.3915712195515e-05
-3.82079719018977e-05
-4.07909395421851e-05
-5.62266349819555e-05
-4.04190821334643e-05
-1.71140854702202e-05
-2.20863559472737e-05
-1.40057465043881e-06
-4.3285569387615e-05
-2.45517650053058e-05
-1.63224425564513e-05
-4.36353622867998e-05
-3.65244613602818e-05
-1.70149879418128e-05
7.28086323289108e-06
-5.94910295923297e-05
-4.88370273683069e-05
-2.32740530633534e-05
-2.76732704793906e-05
-3.98062209546837e-05
-1.83279666233028e-05
-2.65700056322307e-05
-6.08273217542413e-05
-2.68289817353392e-05
-1.90039831196615e-05
-4.10496891894082e-05
-1.13138355902792e-05
-3.23216502997679e-05
-3.75084572782439e-05
-1.75175858974952e-05
8.20808108058382e-06
-6.0682341671067e-05
-4.65559314922962e-05
-5.3306711778613e-05
-3.82352292267328e-05
-1.44367724960964e-05
-4.15372966829455e-05
-4.04776329099982e-05
-5.2605886879034e-05
-2.48494819499647e-05
-4.27471565206467e-05
-4.07152249314712e-05
-1.28449056436052e-05
-3.93627161011983e-05
-1.35100221272353e-05
-3.71928080652031e-05
-3.69544134464765e-05
-1.69207938133998e-05
-2.21843861526365e-06
-1.90173760376794e-05
-5.10300808806785e-05
-3.96816865050051e-05
-5.20640434721101e-05
-5.72093918425207e-05
-1.95991355972403e-05
-2.4350281463435e-05
1.39957536697712e-06
-6.16083850255938e-05
-4.41866207831351e-05
-2.94917860960373e-06
-4.03038854607807e-05
-4.84987902169262e-05
-4.35320421361814e-05
-2.15001838648647e-05
-1.79111279339425e-05
-2.94233134384117e-05
-6.9529067636055e-06
-4.2919185935591e-05
2.75156533664666e-06
-1.68106472453838e-05
-8.5776246892717e-06
-2.40345374639283e-05
8.28272326665121e-06
-5.30154168757197e-05
-4.71584296746828e-05
-3.67624624372981e-05
-5.84424766106566e-05
-8.29222324138328e-05
-5.75784246798216e-06
-2.32403114300963e-05
-3.73144323943435e-05
-2.98428327292977e-05
-2.92595286521119e-05
-1.53397970870495e-05
-3.32806368782165e-05
-1.41623085400719e-05
-2.72162170872784e-05
-1.11986721418663e-05
-2.52265433244641e-05
2.97108337683002e-05
-3.36483687386228e-05
-3.61844530538645e-05
-2.07917199948756e-05
-1.86422165342886e-05
-9.53498527093312e-06
-3.86665826973999e-06
-3.2132055030444e-05
-6.02105082078503e-05
-3.02137903908878e-05
-5.1366720238186e-05
-5.7786927690018e-05
-1.60812287011292e-06
-2.99821091958824e-05
-6.44038788087257e-05
-2.9081831497173e-05
-2.12235665593551e-05
-3.01530461913389e-05
-2.40778068667616e-05
-1.25263768750423e-05
-2.61869241318953e-05
1.45382896721972e-05
-3.69710828093886e-05
-2.37028230236211e-05
-3.93614405067243e-05
-2.90940329712881e-05
-5.58843976748231e-05
-2.86566509312974e-05
-3.73129031723184e-05
-4.81780452282456e-05
-5.27032407715521e-05
-6.38719564370954e-05
-2.55603218580439e-05
-5.28672155563409e-05
-4.14198013282036e-05
-4.17975019440738e-06
8.75235691681093e-06
-3.87112859871657e-05
6.92155445718985e-06
-1.69706224097778e-05
-2.8717987418588e-05
-4.91359531638246e-05
-3.40753044174454e-05
-6.9599383881872e-06
-1.55214322307257e-05
-2.09479162705661e-05
-1.51757681729494e-05
-4.47901350232591e-05
-5.65648173927355e-05
-7.9102059091909e-05
-3.43705848163245e-05
-4.59119821352317e-05
-3.27695190777839e-05
-3.88709585456625e-05
-1.94447855599392e-05
-3.30496191738467e-05
-2.49421553100707e-05
-2.01149684206591e-05
-2.34616000322999e-05
-2.80832592244921e-05
-3.793877592071e-06
-1.77276342929422e-05
-3.33848151914194e-05
-1.8383791578331e-05
-2.0171823774476e-05
-2.32395501929448e-05
-1.98359587722392e-05
-4.18957640515897e-05
-2.6684360590897e-05
-4.83511084859654e-05
-3.75584442120153e-05
-2.99227986460758e-05
-2.89759257812895e-05
-1.16002576401952e-05
-2.3904964713899e-05
-2.64916245279115e-05
-9.66756348401864e-06
-2.75437126891075e-05
-1.60849054930416e-05
-2.39780209037672e-05
-4.20610050946218e-05
-4.37397858394215e-05
-4.03896752881169e-05
-4.59062228325099e-05
-3.98539641406878e-05
-3.21546948532009e-05
-6.88430576483319e-06
-5.67616363757542e-05
-4.16661237008922e-05
-9.127917178028e-06
-9.96594370387148e-06
1.3692890941022e-05
-3.59954698472814e-05
-6.25923733689149e-06
-1.26530507578351e-05
-1.74233056167826e-05
-3.93832956269178e-05
-3.34776535034506e-05
-4.94334919691945e-05
-1.68906036673815e-05
-5.14359999714632e-05
-5.71603789517144e-05
1.5793404185373e-05
-1.27805289548876e-05
1.28479999951913e-06
-3.81445725091025e-05
1.8264759999042e-06
-5.04446797611073e-05
-2.90494738342529e-05
-1.99533558208304e-05
-2.01377877738036e-05
-2.30520915468931e-05
-2.925768929305e-05
-1.71305729327864e-05
-3.08512996833186e-05
-4.75186933499739e-05
-2.61706516455417e-05
8.71088964650909e-06
-3.77143756963819e-06
-3.93381222806253e-05
-2.88983279257027e-05
-3.32825419933193e-06
-1.08875049181193e-05
-3.83010867401437e-05
-1.93177158458398e-05
-1.7586701247289e-05
-1.30277516595494e-05
-5.72092513979363e-05
-4.15529891020216e-05
-5.37277666114778e-05
-4.20428344798389e-06
-3.99224502660206e-05
-2.85366309041447e-05
-2.20923479827907e-05
-3.39997730905862e-05
-4.07424127602297e-05
-1.70242868786265e-05
-2.93204529486368e-05
-2.06561802389099e-05
-1.23814508850305e-05
-6.0706806513381e-07
-8.14084611727774e-06
-4.90394594704457e-05
-9.47332608110556e-06
4.3761489860711e-06
-5.37168799603247e-06
-1.2340198776777e-05
-1.06844250194427e-05
-3.34809669024288e-05
-7.73177890876082e-05
