# Supplementary material for: Research on computational propagation and identification of mine microseismic signals based on deep learning
Source: PLoS One. 2025 Oct 22;20(10):e0334641. doi: 10.1371/journal.pone.0334641 (PMC12543183; doi:10.1371/journal.pone.0334641)
Supplement: S7 Data — (ZIP) [file pone.0334641.s007.zip › 000100900001443.xlsx_0.txt_24.txt.txt]

-1.05287086966106e-05
-4.57098774717592e-05
-3.29196298619137e-05
-3.74510159136729e-05
-3.83954839859244e-05
-2.25493796517054e-05
2.060856672891e-05
-4.88430217600103e-05
-2.5236973820329e-05
-2.45059934019236e-05
-2.18586552347909e-05
-4.08348966114731e-05
7.33887052871035e-06
-2.80948361061276e-05
-3.2258625808717e-05
-1.43232797702972e-05
-3.26656232585633e-06
-6.95396290845755e-05
-4.9916355531526e-05
-3.7271323882409e-05
-4.58592680579623e-05
-2.89565033026381e-05
-2.25363123331729e-05
-1.50583916536146e-05
-3.08638925478149e-05
-2.27852256231816e-05
-2.42129683277805e-05
-2.95715953828397e-05
-2.12626662016106e-05
-3.245325552819e-05
-4.82730346921474e-05
9.00906517251507e-06
-8.553739063375e-06
-4.84840689273074e-05
-2.46014824486223e-05
-3.33730922885887e-05
-6.1391971668143e-05
-6.2512134184902e-05
-2.21538972087341e-06
-4.73252752903879e-05
-4.95543224167162e-05
-3.0361181014521e-05
-1.39943928423188e-05
-4.55578643948437e-05
-2.06593399992775e-05
1.37700816951608e-05
-2.77074052229776e-05
-2.73114728548612e-05
-4.43051281025323e-05
-3.87470302930919e-05
-5.04858416651267e-05
-1.47439725076827e-06
-5.0058017971522e-05
-4.68026274629586e-05
-4.01110715834285e-05
-4.36898160628841e-05
-3.68165485897474e-05
-4.54846235697322e-05
-2.66704461703308e-05
-3.58263556362334e-05
-3.85177915945897e-05
-1.64490398730167e-05
-3.0240937120466e-05
-3.77305863184444e-05
1.6342708789646e-05
-6.76064740653688e-06
-4.49917956430418e-05
-2.19348169433408e-05
-4.01422588077747e-05
-9.04077577804577e-06
-2.76834380215311e-05
-1.90298792492397e-05
-3.86858161408134e-05
-4.2560142491862e-05
-3.62698272542874e-05
-2.89357958778339e-05
-4.82246366384408e-05
-5.26897454057327e-06
-7.10388044714494e-05
-3.86776525834802e-05
-1.92466491277152e-05
-1.87847762094364e-05
-5.18178714025857e-05
-1.67292723670971e-05
-4.26551592999737e-06
-3.02335777677303e-05
-2.12006868536806e-05
-1.97491060989991e-05
-3.49781265253296e-05
-4.74267500369697e-05
-1.14349417103212e-05
-6.67146609876419e-05
-2.11681305537315e-05
-3.23618374082171e-05
-5.80943960001648e-05
-4.10105200977137e-05
-8.22996776690311e-06
-4.1366117952755e-05
-4.55143497134916e-05
-1.82074598871694e-05
-2.22736745549338e-05
-1.41052400060753e-05
-2.41445256824053e-05
-8.30532207840568e-06
-2.70198745741329e-05
-2.76799363652734e-05
7.03193611362279e-06
-4.46129648541155e-06
-2.1866983216509e-05
-6.16745027890286e-06
-7.2620837881468e-06
-4.00677928574117e-05
-2.83789574235193e-05
-4.13265175728591e-05
-4.91998925737174e-05
-4.86991395326016e-05
-8.90693693469969e-06
-6.39664863420924e-05
-4.94400501097979e-05
-2.46815670526829e-05
-3.76063744794787e-05
-2.65496791610187e-05
-4.67662029235694e-05
-3.64616843614612e-05
-6.5278690751949e-05
-4.71277390992341e-05
-1.17534410242037e-05
-1.26209691067775e-05
-2.54945104097951e-05
-1.38946386385495e-05
-1.65166988487596e-05
-1.99312623272707e-05
-2.29324600314434e-06
-6.04293583454028e-05
-6.30834411121366e-05
-1.07969915327743e-05
-1.60673484199942e-05
-3.73804592986547e-05
-4.93151440556804e-05
-1.44097679408881e-05
-4.5382275641675e-05
-4.07842724071116e-06
4.74124126753603e-06
-3.22589082242607e-05
-4.3569550540476e-05
-2.53154942566185e-05
-4.23944697891454e-05
-4.08957568592819e-05
1.96638327893963e-06
-9.37648896732316e-06
-3.37504324471934e-05
-2.28511653171658e-05
-2.44174273184007e-05
-1.20038107003174e-05
-2.1670927153062e-05
-4.01364775767249e-05
-4.66602403350796e-05
-4.91406112270658e-05
-2.62977739467331e-05
-2.83237780867647e-05
-6.83437976979575e-05
5.62804341878677e-06
-4.15225710612324e-05
-5.92649235188822e-05
-1.92742919897975e-05
-3.03806792496945e-05
-4.89871413609674e-05
-1.88434752534668e-05
-1.87434590357084e-06
-2.0218317102659e-05
-6.65238194778506e-06
-1.34727478805586e-05
-8.03396943092877e-05
-2.38132844945265e-05
-2.44053693921121e-05
-3.33937717808055e-05
-5.7061640033756e-05
-3.22423183901247e-05
-2.16531553566161e-05
-3.9901401752416e-05
-1.31725825157739e-05
-2.51131346072334e-05
-8.33315924589194e-06
-1.4388383381604e-05
1.70906772923821e-05
-7.70767785095675e-06
-1.47180040374871e-05
1.05034194169895e-05
-1.28039514186924e-05
-3.01946818723102e-05
-2.20412284418471e-06
-2.72434288426438e-05
-2.04164413590687e-05
-8.95458084456476e-06
-4.61216214044544e-05
-4.98404726543779e-05
-3.19092654625396e-05
-3.1685643548028e-05
-6.26506055601696e-05
-5.67995062243787e-05
-6.083250150099e-06
-3.43493325970185e-05
-6.08020554100658e-05
-7.89181992491405e-06
-5.34273412989943e-05
-4.65705673276886e-05
-8.54498987677437e-06
7.22135329157461e-06
7.21595054438557e-06
-2.83127957935747e-06
-1.40967713308349e-05
-5.01039928966635e-05
-1.77406557670963e-05
-3.49652973498063e-05
-4.80995130403237e-05
-1.55120401043875e-05
-4.8193249736916e-05
-7.70156621676667e-05
-7.31978650143882e-05
-2.33074160636646e-05
-8.49859354060832e-05
-4.62186097253694e-05
-5.20908120580827e-05
-3.74213482714673e-05
-3.78944004325133e-05
1.52924223447421e-05
-3.83640315042519e-05
-5.63813328587819e-05
-2.38563805204993e-05
-3.45854217798444e-06
-3.50715973247094e-05
-2.15958822683698e-05
1.17233378060926e-06
-4.10879883662689e-05
-5.2694525638352e-05
-3.12791250615093e-05
-4.38173079224064e-05
-6.72319660134309e-05
-2.38304529485763e-05
-6.11167734524546e-05
-2.46655821159381e-05
-2.82496722021959e-05
-2.47294631592389e-05
-5.74334304596281e-05
-5.61013859712747e-05
-3.18863345051735e-05
-7.38152085436464e-05
-2.43151440278247e-05
5.21947389386485e-06
-1.78193304338845e-05
-1.57885530804143e-05
-2.13607381471313e-05
-4.16938398047782e-05
-5.46689206789091e-05
-1.28059317913834e-05
-3.25414079101833e-05
-5.8452638707098e-05
-1.51572785778423e-05
-3.04123709531991e-05
-6.07647852613483e-05
-3.97825585963703e-05
-5.88583201000706e-06
-5.60853816545805e-05
-1.27520743649878e-05
2.02363336886226e-05
-7.36825304377269e-05
-4.2792218775711e-05
-3.57448081559493e-05
-2.63554077939459e-05
8.12017841448785e-06
-3.23888929915332e-05
-4.37879268728772e-05
-2.36261903093836e-05
-1.67744299880047e-05
4.77083385967439e-06
-2.69703124677621e-05
-1.973632886405e-05
-3.74217850580301e-05
-4.75915088910411e-05
-3.95892717326866e-05
-3.77928486746722e-05
-2.87917274596309e-05
-5.53408773729892e-05
-4.039297421171e-05
-3.95659770108204e-05
-8.20440296480794e-05
-1.3138678534105e-05
-1.23223444896935e-05
-5.42463547114507e-05
8.06291909605685e-06
2.01720147565309e-06
-7.60041126301603e-05
-2.88350696493465e-05
-1.83729749020446e-05
-4.09327567705339e-05
-1.94416895098074e-05
2.97732487895156e-06
6.9376916643138e-06
-5.86715265839843e-05
-3.0377523096559e-05
-6.25623307373313e-05
-6.20914282959712e-05
-2.76112491855577e-05
-4.046244992785e-05
-6.8202780665187e-05
-1.15898210796329e-05
-1.08109286760075e-05
-3.36093924076934e-05
-4.90257494173331e-05
1.84693778572013e-05
-1.55343106084927e-05
-3.21788396547314e-05
1.10719851092308e-05
-3.95946572568982e-05
-3.81145644094245e-05
-3.29903972526609e-05
-2.47614774493048e-05
-4.2249590054461e-05
-6.13840578506313e-05
-7.4303721206978e-07
-8.703892148449e-07
-3.29494644789225e-05
-2.49570431193408e-05
-2.42538013094089e-06
-2.24348781412899e-05
1.14194585767873e-05
-4.49063087056419e-05
-2.30763435426338e-05
1.9726741350597e-05
-5.00700889006005e-05
-4.78039809293534e-05
-2.91402585848917e-05
-6.17763387269743e-06
-4.98785620700863e-05
-2.11611614643195e-05
-2.76655856380636e-05
-1.6683092406172e-06
-3.27608190671188e-06
-2.16060830093006e-05
-4.46103140065257e-05
-4.06331610946536e-05
-1.81981801225381e-05
-2.20228890512788e-05
-5.63757411787922e-05
-2.70432206664425e-05
-1.61373082160666e-05
-4.43464147736592e-05
-4.09515013222215e-05
-3.18800106949603e-05
-3.31488257485715e-05
-1.81935159113347e-05
-1.04066421884232e-06
-3.84343812608514e-05
-2.73560007645066e-05
3.99819930577918e-06
-4.96539963318865e-05
-4.28818712722037e-05
-8.76471966583109e-06
1.29064646587844e-05
-1.86484786661432e-05
-1.03074069070215e-05
-2.11517575576534e-05
-3.75133356115194e-05
-6.13910651941433e-05
-8.79434401105879e-06
-3.35723097581852e-05
-4.72628877525638e-05
-1.36009024547292e-05
-4.48559461029219e-05
-4.72882398708618e-05
-5.69880057228886e-05
-2.46160792501624e-05
-5.08637405562648e-05
-1.77643968626035e-05
1.9177977378732e-05
-4.55616278498745e-05
-1.5113538152266e-05
-1.44396699483471e-05
-2.60412835458831e-05
-1.27019352797043e-05
1.76190930893434e-05
-5.14116581489787e-05
-6.21778550249734e-05
-2.0052171294375e-06
-5.20775725659621e-05
-5.07467670270556e-05
-3.66127562571677e-05
3.94144497351511e-06
-3.61345111891126e-05
-3.98031338399232e-05
-7.13615874876352e-06
-1.87257564470543e-05
-1.64653965593175e-05
-2.69368381796091e-05
-1.25456553220195e-05
-2.11573163884937e-05
-3.62036015502537e-05
-1.44933825613201e-05
-4.17030906025858e-05
-2.51905996392463e-05
-2.02216000085816e-05
-1.38299333988867e-05
-5.53929045773267e-05
-2.03997813350944e-05
-4.72043145135467e-05
-1.24009766339076e-05
-4.22788595817908e-05
-4.51158406131769e-05
-1.75168624190057e-05
-3.16816501567108e-05
-3.34493108835489e-05
-8.44538052495027e-06
2.35196122704618e-05
2.91834922642485e-06
-2.3373955850759e-05
5.26739499342026e-07
-4.67206240080188e-06
-3.29136867052813e-05
-2.32090424734149e-05
-3.66230677528507e-05
-6.8577136153045e-05
-2.92615422270907e-05
-6.8273985243169e-05
-2.29518465019299e-05
-5.65233179365091e-05
-3.82872206847154e-05
-1.60644530260639e-05
-4.71418107361346e-05
-4.64571960782074e-05
-3.47177809536004e-05
-4.66801350419279e-05
-4.49324855051455e-05
-3.08904006401329e-05
6.2825699588581e-08
-4.39773843893049e-05
-3.68604527664535e-06
-1.94632286963464e-05
-4.38159248747092e-05
-6.34676989522747e-05
-6.07523386340384e-05
-3.17778548937932e-05
-5.11786789784689e-05
-4.89237487460542e-05
-4.13615500002916e-05
-4.5786535910523e-05
-3.01438857875835e-05
-3.07545941566065e-05
-1.69748496882334e-05
-1.76689289031068e-05
-5.07111969424641e-05
-3.87541731657428e-05
-1.57525906783103e-05
-1.32891853364772e-05
-2.25556707175253e-05
-3.09421326736707e-05
-4.86196444008392e-05
-1.38313432074881e-05
-3.14648056162888e-05
-4.18581970348015e-05
-2.68711844546254e-05
-6.27807054363291e-06
-7.7317500725374e-05
-3.72890369560328e-05
-3.71007268330667e-05
-3.87174695204216e-05
-1.95708585493449e-05
-3.69530021312051e-05
-1.68211058845204e-05
-4.03093184662115e-05
-3.39632218036355e-05
-2.82263224053382e-05
-6.75125802255177e-05
-4.2241925176459e-05
-1.86509797724629e-05
-4.13508613199371e-05
-2.83644534708896e-05
-5.02285140021148e-05
-1.63131552638224e-05
-3.50782759343434e-05
-1.82498711455257e-05
-1.25977337161103e-05
-4.90772862098668e-05
-4.11988195075305e-05
-1.20198647038763e-05
-3.89095627275957e-05
-5.46641853087059e-05
-6.25587108375793e-06
-2.40486481067872e-05
-1.59706412318196e-05
9.2618873027026e-07
7.85862556132017e-06
-2.02873351973311e-06
-2.73675051361374e-05
-6.29996771415909e-06
-3.26750382738565e-05
-3.65779022928495e-05
4.04927630662839e-06
-5.45749042032387e-05
-2.66501502777124e-05
-2.12344767135848e-05
-4.91510710772196e-05
-4.63376093540132e-05
-2.91409059476477e-05
-5.99727870340613e-05
-6.78848838297038e-05
-3.48181902316737e-05
-3.66919624802109e-05
-3.31583244744723e-05
-7.83446294818681e-06
-1.57349255590237e-05
-1.01791983488657e-05
1.54440092366164e-05
-4.20279265436143e-06
-1.67146777245658e-05
-2.91182381692341e-05
-2.76828658316446e-05
-1.73956068583054e-05
-3.24446902441245e-05
-3.69974901904375e-05
-4.79236885194977e-05
-2.8645572861951e-05
-4.8977224139674e-05
7.06740273240029e-07
-5.66737163942407e-06
-2.07411675220655e-05
-6.74402186813042e-05
-4.87300460083741e-05
-5.35068396004843e-05
-3.35366673067919e-05
-1.37000239838201e-05
-6.72825819588515e-05
-3.50094554891769e-05
-9.04492579651581e-06
-3.5173147777076e-05
-1.69246306776695e-05
-1.82412195480103e-05
-3.76135673719279e-05
-2.1058856528453e-05
-1.2372974207059e-05
-4.35734296957261e-05
-4.75665420381264e-05
-4.57391755743811e-06
-2.9076403134252e-05
-5.44194079276459e-05
-3.3024137072623e-05
-5.6956684824958e-05
-3.67712465038e-05
-2.64544014870392e-05
-3.70469606092584e-05
-2.77185800875097e-05
-5.76798744320123e-05
-4.31185696652191e-05
-1.50864101499306e-05
-3.39401624760329e-05
-5.35101464828355e-05
3.56549396619743e-06
-4.96780483053899e-05
-3.02187467421348e-05
-1.91231300501687e-05
1.90770527883508e-05
-1.37636084305524e-05
-3.22921988639927e-05
-1.77711510739637e-05
4.94117140818424e-06
-1.21930618007393e-05
-4.51934753082322e-05
-6.19159283361427e-05
-3.27444331512747e-05
-2.39997881029713e-05
-3.451542358458e-05
-5.48710161361454e-06
-3.18479057529178e-05
1.72072859255598e-06
-2.61502398746115e-06
-3.21973318401589e-05
-4.224372626798e-05
-2.3482634007474e-05
-1.20628825394427e-05
-2.66358932289764e-05
7.01104969006085e-06
3.51648827719509e-06
-4.40779880989242e-05
-9.79063968785452e-06
-2.07022640754346e-05
-2.31401845031538e-05
1.03017763912728e-05
-4.0433566903262e-05
-3.21426160918037e-05
1.44184451014783e-06
-2.54642072465867e-05
-1.27432563838657e-05
-5.2964569180901e-05
-1.0594848328047e-05
-3.86248418492394e-05
-1.92193382701242e-05
-4.34772637111626e-05
-3.40414579986398e-05
-3.73944579355547e-05
-2.75734316084023e-05
-4.04301811876854e-05
-5.53286153684222e-05
-3.07848042303992e-05
-1.43701457059386e-05
-1.81873030530042e-05
-2.92248408535076e-05
3.7892053734513e-06
-1.64431437392264e-05
-1.20660052606453e-05
-1.52791871057331e-05
-8.19175681648438e-06
-2.91370303922057e-05
-4.28828876003825e-05
-6.02795171297972e-05
-2.5627743934402e-05
-3.51029954126459e-05
-3.80761586497297e-05
-2.94143986505529e-05
-2.40625863476578e-05
-1.05872380539754e-05
-2.25605275537975e-05
-1.42858713610445e-05
-1.15923274003516e-05
-1.28453468710618e-05
-7.54432713482721e-08
-3.56616855963461e-06
-1.97976957465108e-05
-3.43442988127492e-05
-1.697667410688e-05
2.39818093118279e-06
-1.72167223538704e-05
-2.6498665741239e-05
-1.66078390929163e-05
-7.02781120813254e-05
-3.94258124855001e-05
-2.70906057477189e-05
-2.18128976127106e-05
-3.96851059117901e-05
1.68711426830785e-05
-4.01433843121896e-05
-1.62674188292407e-05
-5.14639632711319e-05
-1.50958133062015e-05
-3.03054730948112e-05
-4.39437873568458e-05
-2.92856324335874e-05
-2.79439557796085e-05
7.25965514643514e-07
-3.68481523330079e-05
-3.01092039635371e-05
-5.76763246526732e-05
-9.4164373256142e-08
3.99212709822329e-06
-5.26485987296329e-05
-9.76379286135145e-06
-4.48994352468326e-05
-1.96096388760747e-05
-3.35864598635768e-05
-5.99307938593389e-05
-4.98224602381806e-05
-1.4849301936026e-05
-1.85275130732079e-05
-2.17586803701206e-05
3.69662076489171e-05
-3.69710844410884e-05
-4.68934644873075e-05
-3.6706052782638e-05
-2.1888029494771e-05
-3.36828130223101e-05
-2.90967895942078e-05
-3.21449231836702e-05
-1.15210547013196e-05
-2.28207805578213e-05
-3.73158847797883e-05
-3.1233133834091e-05
-1.49830283072733e-05
-8.84606252405571e-06
-3.85130195994661e-05
-1.76465404825349e-05
-3.24670431712244e-05
-3.81316884186927e-05
-2.72875306760199e-05
-5.28337564882189e-05
-4.41685137586902e-05
-6.03368619957911e-05
-2.01337676380365e-05
-3.13297996863453e-05
-2.29938955031097e-05
-4.73466286022597e-05
-4.73754338101709e-05
-3.61201929505706e-05
-3.55798248833858e-05
-4.04613557425269e-05
-3.43452304526643e-05
-5.15084223530388e-05
-8.69089308969047e-05
-1.20442868446697e-05
-4.03158732791515e-05
-5.25663567250722e-05
-1.12210303018984e-05
-1.95857825128202e-05
-2.96566377971848e-06
-7.15516494565057e-06
-3.49583872523243e-05
-5.27121602704363e-05
-7.72271540357221e-05
-2.43191011425572e-05
-3.56869716516654e-05
-3.87218060595217e-05
-6.48985075434231e-05
-2.44546437294331e-05
-1.85035481588983e-05
-3.75997834435708e-06
-4.24940388516897e-05
-5.38629081917062e-05
-9.11056537027767e-06
-1.27461277971845e-05
-1.62223982148596e-05
4.11320093877633e-06
5.39032559890958e-06
-4.765716792746e-05
-1.04910062001204e-05
-2.77396565474101e-05
-5.71751105246715e-05
-3.93863122975321e-05
-1.60911024668118e-05
-2.06782827128271e-05
-4.26515331083752e-05
-3.38589520437127e-05
-2.14714674772915e-05
-2.29027447622344e-05
-3.04941564638495e-05
-2.36932264403662e-05
-3.64045034525646e-05
-6.87075194985737e-05
-2.4897511725884e-05
-1.5382748604755e-05
-4.3908652670169e-05
-2.68264568587771e-05
-1.96292790009835e-05
-2.53711841874418e-05
6.54808966036073e-06
-4.66634516702664e-05
-3.36941385549991e-05
-2.16544024542407e-05
-2.17245647915502e-05
-5.40836049040346e-06
-1.26940169536539e-05
-3.08491045344419e-05
-2.03758573931007e-05
-2.91274975042522e-05
-3.70745105905857e-05
-5.23149363698174e-05
-6.46102933414187e-05
-5.06174855965352e-05
9.89052312972605e-06
-1.02595546870969e-05
-2.85154364732658e-05
9.50509637537202e-06
-2.86974631368437e-05
-1.64797565123712e-05
-1.78466746011447e-05
-4.21386961303577e-05
-3.1786297773406e-05
-2.13788142203128e-05
-2.03884136904349e-05
-4.45530889378431e-05
-3.00644265103077e-05
-3.0889615221808e-05
-5.70248098321468e-06
-1.59140966355169e-05
-3.66452673507972e-05
-2.76479037149879e-05
-3.10685452371135e-05
-6.19325043874604e-05
-1.49346156494398e-05
-3.23744311286876e-05
-3.70255091235624e-06
-3.8648921271489e-05
-1.13361935194496e-05
-5.10121680426992e-05
-5.16345670826554e-05
-6.99211890522771e-05
-3.0458321206271e-05
4.3555792267284e-06
-6.25379428079268e-06
-2.03518881993424e-05
5.94733311186167e-06
-3.31702475055754e-05
-5.90935766201441e-05
3.17351856611112e-07
-3.19671871523007e-05
-6.45397339702786e-06
-4.13442896344333e-05
-6.67935917029684e-05
-3.24013673476134e-05
-2.70248750890849e-05
-4.6489895268059e-05
-3.82031938956725e-05
-5.95692868067203e-05
-7.8902103753115e-05
-2.32324098359844e-05
5.05210338185054e-06
-6.62254395514276e-05
-2.63994118415223e-05
1.85654534385732e-06
-3.28780496091748e-06
-3.4346561543693e-07
-4.59026154600011e-05
-2.90339792347624e-05
-1.78847796363559e-05
-1.36993677440049e-06
-7.23265173295477e-06
-1.89024155229356e-05
9.7556935819896e-06
3.50506040758304e-05
-1.7936140395498e-05
-2.49782893661425e-05
-5.14479014503494e-05
-2.50472277562532e-05
-4.07973878785312e-05
-1.12863791314398e-05
-3.22507474801777e-05
-3.29214023384219e-05
-3.5928519115413e-05
-2.01469861026412e-05
-4.54115305717836e-05
5.79182163656952e-06
-1.6553852530064e-05
-1.94966805108551e-09
-1.4930393380884e-05
5.4089555057221e-06
-1.60334609624826e-05
-2.87674721911342e-05
-2.91882577508364e-05
-1.4586007894346e-05
-1.41288602501342e-05
8.63581617737091e-06
-2.67554807127515e-05
-3.72730856277525e-05
-3.15845238196846e-05
-3.6385973726972e-05
-4.23266361910984e-05
-4.25722798721823e-05
-3.87899280817391e-05
-5.64235807661857e-05
-3.45908406300823e-05
-1.8944553872843e-05
-4.80495121939003e-05
-2.38478304667585e-05
-3.47200875477766e-08
-2.67497664220374e-05
-5.63073039483683e-05
-1.60234179954376e-05
-3.38952353328443e-05
-2.17279469069666e-07
-2.22184300466828e-05
-2.28467272076167e-05
-4.11127144220126e-05
-3.53858964123656e-05
-3.14369042174232e-05
-3.24792181856874e-05
-3.76899172336744e-05
-4.27624952063445e-05
-4.98513584823545e-06
1.52576825510072e-06
-1.72359392990625e-05
-1.87461385494448e-05
-2.05967729591434e-05
-4.20820186816714e-05
-3.36755673883377e-05
-3.71757284356868e-05
-5.3203023644337e-05
-3.75703483377882e-05
-3.44283773576169e-06
-3.50745268546755e-05
-2.40460138244511e-05
-2.34645411319855e-05
6.27650014196245e-06
2.21241944644749e-05
5.00597938173736e-06
5.95505940626965e-06
1.91561667221171e-05
-1.41573996090869e-05
-1.99117014710736e-05
-4.31834736810296e-07
-2.85431698020438e-05
-2.90546541764865e-05
-3.13953433699471e-05
-4.46637978414178e-05
-4.17143162351929e-05
3.56965116024741e-06
-4.30023568348903e-05
-4.56583348832018e-05
-7.16903237536586e-05
-3.34309376433425e-05
-1.70066885155158e-05
-3.0834085831238e-05
-1.75122014179494e-05
-4.25310531771166e-05
-4.03808746416449e-05
-2.84235358923905e-07
9.16949815948742e-06
-1.06329834241199e-05
-1.29183897900799e-05
-1.46120906378707e-05
-1.80967627798236e-05
-1.96557821176795e-05
-4.95941603158461e-05
-4.29535070735016e-05
-5.31355111770414e-05
-4.06536056528739e-05
-5.18167272653705e-05
-3.89743993078642e-05
-4.76503865645238e-05
-3.20510323288447e-05
-5.22359592549293e-05
-3.5415258424556e-05
-2.84988974079563e-05
-1.60252104972377e-05
-4.59615809585868e-05
-8.7990444577496e-06
-4.93909863976921e-05
-6.41623291149694e-05
-1.50016180393211e-05
-3.97190411545894e-05
-3.4431332704272e-05
-2.19419999615014e-05
-3.71512624864588e-05
-1.91310474837021e-05
-3.28438429071464e-05
-2.17492837818947e-05
-2.95768915588913e-05
-5.17679286688038e-05
-4.13728730260354e-05
-4.12433750045316e-05
-2.54118542023261e-05
-5.92207994577829e-05
9.22218258751733e-06
-2.60779438120277e-05
-2.49066632232856e-05
6.56000149535808e-07
-8.98742090597749e-06
-5.01490988624352e-05
7.76844968370813e-06
-1.16480907683988e-05
-2.2584914186252e-05
5.84194218094474e-06
-3.96595930256717e-05
-3.75055457379627e-05
-2.63436424178288e-05
-2.92417108150743e-05
-5.76379136793263e-05
-1.01897384121542e-05
-3.24404311601833e-05
-3.68938254150301e-05
-3.3208872235583e-05
-6.92158802293507e-06
-3.51050878876685e-05
-1.91371387763435e-05
-6.76781838280592e-06
-3.51921749628435e-05
-3.32342411597593e-05
-9.51269215075739e-06
-6.82490986653862e-06
-3.25504020795034e-05
-3.12581115591158e-05
-2.44390225373728e-05
-1.55739660309991e-05
-3.77506716055738e-05
-1.92059189121547e-05
-5.30070565777166e-05
-3.72913977209646e-05
-9.99915519944017e-06
-3.68731280345346e-05
-3.78181234960455e-05
-3.15295295234181e-05
-3.00236651878025e-05
-4.91740954033676e-05
-1.67288115651228e-05
-1.45731233445198e-05
-4.09451412052324e-05
-5.7268319502426e-05
-1.04171709999068e-05
-4.40614522712351e-05
-1.61900363553391e-05
-7.69435419932211e-05
-4.01984674209015e-05
-3.40949491667335e-05
-4.40721671025172e-05
-4.60680445616978e-05
-3.98054567804421e-05
-3.10499575734671e-05
-2.82155055711735e-05
-1.01965893916275e-05
-3.13590004786529e-05
3.03378891595344e-06
-2.58699015204117e-05
-5.04416462480269e-05
1.12466194792904e-05
-5.19991471948298e-05
-3.48500885578587e-05
-1.55002524287048e-05
-5.55253516632378e-05
-1.82479816675587e-05
-5.81687833541788e-05
-4.53258886971461e-05
-4.19477107700188e-05
-1.39603316932238e-05
-2.60555416336766e-05
-3.11249504371505e-05
-1.13445936032877e-05
-1.55690918605403e-05
-6.20162412669409e-05
-2.61261223559739e-05
-4.63232947952665e-05
-1.52244422013267e-06
-4.0503587652655e-05
-2.86211309371804e-05
-3.33264747660672e-05
-3.22963924561582e-05
-3.27131026634469e-05
-8.84675625281448e-06
-2.38221985395071e-05
-3.98329948459111e-05
-1.35152596727364e-05
-2.68797253174662e-05
-2.14366170414383e-05
-3.63222378563959e-06
-4.68371048228743e-05
-8.1752955441103e-06
-3.60702346657312e-05
-4.38257023770417e-05
-3.25389530410473e-05
-3.15991762576284e-05
-4.91959634288491e-05
-4.64016519499415e-05
-3.50144547586927e-05
-4.49578402177607e-05
-4.75018343111155e-05
-7.733172417232e-05
-3.18680081374862e-05
-3.17969965448819e-05
5.96162828444995e-06
-2.54565802436224e-05
-4.14554484688564e-05
1.1329925812628e-05
-1.52512198858285e-05
-1.7925099756405e-05
-3.55470955512408e-07
-1.69741711909674e-05
-2.90114735256509e-05
-2.92463697302241e-05
-2.7521703195683e-05
-8.35322800036341e-06
-7.2818007717563e-05
-3.95205074962435e-05
-2.69009855369127e-05
-1.72108952757679e-05
-2.95371822379452e-05
-5.87714512781685e-05
-1.51893106854979e-05
-3.42184115431996e-05
-3.52612766412981e-05
4.17193142063346e-06
-2.00997212507912e-05
-1.66554726861821e-06
-4.28062252445453e-05
-2.56646353313544e-05
-2.0553145011726e-05
-1.47784291204142e-05
-3.10325726719934e-05
-3.75410290538608e-05
-1.81387818951643e-05
-9.50161551311413e-06
-3.09256347756748e-05
-1.53109236244526e-05
-3.91030015873271e-06
-6.39504740666717e-05
-5.39557514849427e-05
-1.52606707495195e-05
-1.06840946179684e-05
1.62667605364375e-05
-1.51485667483531e-05
-2.27797678601627e-05
-5.23591486286646e-05
-1.49612950637456e-05
-3.17683488099294e-05
-2.02416798253228e-05
-1.79278382283433e-06
-4.07281080311618e-05
-2.70556087723496e-05
-2.42626822682263e-05
-3.20580310147025e-05
-5.45329371348605e-05
-4.60633862783487e-05
1.16125188191843e-06
-4.19098990643842e-05
-3.47234585720014e-05
-7.58759318291022e-05
-1.069607154556e-05
-4.63856665814297e-05
-2.34383993663395e-05
-2.53604148106741e-06
-2.81297320975368e-05
-2.60365636748463e-05
-1.1838330622215e-05
-4.92973163442596e-05
9.72155702533707e-06
-1.98153953850019e-05
-1.61382474956252e-05
-6.12981085153986e-05
-3.71124324070666e-05
-3.64608537674015e-05
-5.50908275209636e-05
-3.80430551266808e-05
-6.34519739826326e-06
-5.11320392570119e-05
-4.81669175305711e-05
-1.54686102436002e-05
-2.18314380073829e-05
-2.94638827774758e-05
-1.54871586869054e-06
-1.34561767008409e-05
-4.01799393159494e-05
-1.75350324870809e-05
-4.62921986090468e-06
-5.05166705679349e-05
-3.54755906832151e-05
1.29420269192037e-05
-2.33257666020318e-05
-6.19353941880324e-06
-1.27464928415173e-05
-2.82977880610894e-05
-1.51010561481572e-05
-2.39721944684234e-05
-5.25184838287114e-05
-3.63434852895965e-06
-3.41206202912791e-05
5.69629562366435e-06
2.46566257838387e-06
-3.6377414228642e-06
-1.48625018016015e-05
-5.79883660380041e-06
-4.08482853522942e-05
6.27260524035955e-06
1.30152975335134e-05
-1.11294001280007e-05
1.0115461012212e-06
-3.3666321847552e-05
-6.10386444864739e-05
-5.84744658503099e-06
-7.47739938540108e-05
-1.96409929098399e-05
-4.35304446409266e-05
-6.82330470516963e-05
-3.25921970903599e-05
-6.20596469711471e-05
-1.10296417676186e-06
-2.99683241282271e-05
-3.60314354081642e-05
-2.10516242677059e-05
-1.9723074674119e-05
-4.63584071575398e-05
-2.52499626256224e-07
2.30097443112491e-05
-4.90581175291875e-05
-2.49101733638822e-05
-3.10071218016944e-05
-4.26390683945372e-05
-3.59279813641936e-05
-2.70163487197188e-05
-3.97194755835384e-05
-4.89908020016913e-05
-2.56218031284427e-05
-4.10847657444225e-05
-4.4975412038292e-05
-3.14163037389315e-05
-2.78662776276507e-05
-5.10257695546684e-05
-2.09849297356878e-05
-2.16125997153404e-05
-2.92220162743058e-05
-2.60919161530818e-06
-2.63677005789527e-05
-1.3939609229708e-05
-8.71391115448475e-06
-8.18790641645463e-06
-1.70157255121703e-05
-2.12602385377941e-05
-2.61949971469707e-05
-5.64273833534671e-05
-4.08205672014599e-05
-3.03589514921451e-05
-4.6855895197457e-05
-1.84627014621659e-05
-5.91892458204573e-05
-8.27985160227227e-06
-3.7258295432162e-05
-1.45855622805887e-05
-8.69345929103733e-06
-3.26024026063421e-06
-4.78368579866743e-05
-3.70328114188268e-05
-2.55757437099856e-05
-1.60949131126151e-05
-3.10537488561094e-05
-4.24637823082595e-05
-3.33185071505737e-05
-3.49476173225867e-05
-4.71790167695402e-05
-4.23315350449239e-06
-3.91781919475041e-05
-2.24729014574894e-05
-2.90037343569406e-05
-8.34743745633585e-06
-1.73053194142631e-05
-3.07291475935625e-05
2.74180820854743e-06
-2.56608948373776e-05
-1.50111177187267e-05
-1.80109028572114e-05
-9.9430182809723e-06
-2.48991050504154e-05
-6.24172478623147e-05
-5.86568540961912e-05
-8.57257679893301e-05
-4.07482559857534e-05
-4.91054667183268e-05
-7.82452237377231e-05
-5.30243933073377e-05
-4.67568690348233e-05
-1.68822780689117e-05
-3.70374512230497e-05
-8.79285614805526e-06
-2.61520979754452e-05
-4.11087777027251e-06
3.29587241738057e-05
-3.56661371288839e-06
-2.37215698429539e-05
-2.28498244099597e-06
-1.01041351374945e-05
-3.96509367530301e-05
-4.95924083839094e-05
-6.17828344855628e-05
-3.01137263462238e-05
-4.29669472234439e-05
-2.88496667970764e-05
-3.92434696900301e-05
-7.49345271720912e-05
-1.78178262371709e-05
-6.26032198851895e-05
-1.46225345402126e-05
-8.01493466182035e-06
-1.18094352074308e-05
-3.94168111898223e-06
-3.34161217188271e-05
-2.43151764322277e-05
-6.93653556989171e-06
-4.00270301684029e-05
-2.27737146401599e-05
-7.28881176403394e-07
-5.33006836642122e-05
-2.38726500846505e-05
-3.57444614466938e-05
-3.62876358728596e-05
-2.32592472893692e-05
-5.84547605168924e-05
-6.71749889039155e-05
-1.43404287548594e-05
-3.08676846676261e-05
-2.77380288741698e-06
-1.95339341997941e-05
-1.79916099964117e-05
-3.09120532042525e-05
-8.18030453693268e-06
-3.53895379863492e-05
-3.23104855968579e-05
-3.89186453721159e-05
-5.85715469304206e-05
-2.62458204844623e-05
-4.41889085401406e-05
-6.20019632302444e-05
-4.69937075274575e-05
-3.75323315103799e-05
-5.99708806595623e-05
-3.27396122003766e-05
-2.4008324784558e-05
-2.04942389114789e-05
-5.12658896699216e-05
3.14003065277311e-07
-3.92729906283155e-05
-1.34230150302972e-05
-2.04063239372081e-05
-3.06818654065469e-06
-3.11038612338672e-05
-2.91569074119087e-05
-5.03170896278835e-05
1.12605242183406e-05
-4.43810676508753e-05
-3.77520402284572e-05
-3.59220463718391e-05
-3.35576345736236e-05
-6.26102215445713e-05
-1.830792930638e-05
7.53789447022271e-07
-2.99301518506185e-05
-3.33872214381371e-05
-3.53300098929114e-05
-8.43812245311416e-06
1.49293320842901e-05
-2.51174087214772e-05
-7.70852966648119e-06
-2.97795248504917e-05
-3.36960036273565e-05
-3.1874836731934e-05
-2.20141629695726e-05
-5.33973427901945e-06
-1.69963001142438e-05
-6.23327732891263e-05
-1.49358319279348e-05
-2.58356645783068e-05
-3.23680469080094e-05
-5.19089360970678e-05
-1.11078056324756e-05
-2.01518007138629e-05
-4.15034949258867e-05
-2.43324103525271e-05
-2.18185164395562e-05
-2.29269014600304e-05
-2.224350741207e-05
-2.63992633508073e-05
-2.49974889863802e-05
-3.49408491146819e-05
-1.66380737585853e-05
8.40222066116264e-06
-2.26552337511518e-05
-3.59604947174802e-05
-5.41338232125409e-05
-4.350075990683e-05
-2.9518857994547e-05
-4.02380132295787e-05
-5.32189615441857e-05
-3.52787154000607e-05
-4.42423673001904e-05
-5.35046727742576e-05
-3.55316427241896e-05
-6.11252484858961e-05
-3.14213206627353e-05
-1.56893330814791e-05
-2.89756008719302e-05
-1.42131676925654e-05
-2.27226340080813e-05
-1.64854177293608e-05
-4.179755725441e-05
-2.56309975399111e-05
-1.89663405748026e-05
-4.03913619365633e-05
-4.84935051148211e-05
-5.38962621158208e-05
-2.41172198645614e-05
-1.51102493829769e-05
-1.82819578374717e-05
-1.5232279605457e-05
-1.79518549087523e-05
-3.6340053241486e-05
-4.65838025274703e-05
-4.17368411867129e-05
-1.23134901956112e-05
-2.01253892957116e-05
-3.25776563860271e-05
-1.81766877418181e-05
-1.66061751592677e-05
2.6214864903376e-06
-2.28561705800696e-05
4.72700715441522e-06
-6.98240373574281e-05
-7.15866288149098e-06
-5.7086849424481e-05
4.79449058849867e-06
-5.79452001473562e-05
-4.06797540933334e-05
-5.06493004217326e-05
-3.02421586314411e-05
-7.9432451452964e-05
-3.59565238044655e-05
1.7808809387027e-06
-3.01300796339084e-05
-2.03143047458186e-05
6.92179294133831e-06
-1.6250350231472e-05
-1.54576256684997e-05
3.16068532308465e-06
-1.58289242464426e-05
-2.36750732987653e-05
-2.47606240867605e-05
-4.68565084933495e-05
-7.6646856431553e-06
-3.97234566663236e-05
-4.29397869264705e-05
-6.40497383533729e-05
-4.54481138044755e-05
-5.67674238966546e-05
-2.56317061921864e-05
-4.60797952326163e-05
-3.03876462444842e-05
-4.58802885053614e-05
-2.0699522461629e-05
-1.89580190773467e-05
-2.74158170883588e-05
-1.64922164379831e-05
-1.87484876308942e-05
-1.76987164601571e-05
-5.76822300551197e-05
-7.22212481798418e-06
-2.72721932826028e-05
-5.626639813715e-05
-2.97220856669722e-05
-5.08025046226884e-05
-5.57955264363093e-05
-4.17941722749153e-05
-2.75194829308265e-05
-4.47564947011289e-05
-5.89064317187342e-05
-4.69182001364147e-05
-3.26529756364392e-05
-2.1050938640613e-05
-6.01916557801516e-05
-7.56904475634701e-06
-3.91526030358316e-05
-2.32063241135867e-05
-3.53919930192899e-05
-2.89993174210563e-05
-2.5320739466349e-05
-4.85213965634918e-05
-1.74463454596016e-05
5.99827115484042e-06
-1.60394758764285e-05
-3.89840885620921e-05
-1.49496743364953e-05
3.08271474953898e-06
-6.0654921166327e-05
-3.44657185997905e-05
-4.28440748215671e-05
-3.59542786475787e-05
-3.90727646000143e-05
-1.94221126443571e-05
-4.27436810335867e-05
-1.37333995788309e-05
-3.05746892992174e-05
-6.20846668786209e-06
-1.34016956646433e-05
-2.21948521953267e-05
-3.72851895354306e-05
2.43149645244477e-05
-3.97198878127631e-05
-3.90810971489192e-05
-3.55566665150351e-05
-4.5992075207617e-06
-2.78132060346837e-05
-6.2857907241364e-06
-2.08404935012627e-05
-4.94602770307784e-05
-3.60726980823948e-05
-1.22843827675395e-05
-2.65817628879767e-05
-5.64603208081943e-05
-2.20446673348039e-05
-2.58409638863571e-05
-3.33579828961077e-05
-1.42723789342245e-05
-2.42971530433365e-05
-2.54826674126914e-05
-4.54500249200537e-05
-4.31860533542445e-05
-6.98185788736022e-05
-4.10476311640808e-05
-2.61169259265778e-05
-4.66725282148581e-05
-5.03020326290675e-05
-1.8976854121815e-05
-3.54306048892376e-05
-4.47878329564969e-05
-8.10596049487639e-06
-4.63848797474648e-05
-1.4787115984678e-05
-3.0579173643327e-05
-6.21138956207668e-05
-3.96243971516075e-05
-1.19837054103232e-05
-2.60362681374937e-05
-1.41517802489616e-05
1.34354402553836e-06
-3.95705581054676e-05
-2.82222150751169e-05
-2.56971955276361e-05
-3.92156800167091e-05
-2.18304181496094e-05
-1.66934561372988e-05
-3.60010869307344e-05
-1.24748196899226e-05
-4.662557052973e-05
-3.63906343292901e-05
-2.13762009337958e-05
-4.06974554514522e-05
-1.09310674493904e-05
-1.85804491142231e-05
-1.91844139984495e-05
-6.84736966248244e-05
-2.30293618149217e-05
-4.97684348114791e-05
-5.16005348784252e-05
1.2643131282147e-06
-3.03022087773241e-05
-2.06946544158345e-05
-1.66723480443551e-05
4.90349477211673e-06
-3.9414361767068e-05
3.71425351015131e-06
-2.11711869143697e-05
-4.90789033438605e-05
-2.99126072622752e-05
1.56620611349331e-05
-2.7255606530186e-05
-7.01886679621511e-05
-4.13959614204937e-05
-1.77463491543251e-05
-3.15850292408276e-05
-4.35522818942494e-05
-4.23685905323971e-05
-5.63323450452994e-05
-5.50304842013691e-05
-3.20380806444479e-05
-4.02035794818121e-05
-2.03200086486802e-05
-2.94518406484798e-05
-3.24626306860496e-05
-2.40725409889922e-05
-1.51602601528915e-05
-1.88500045601315e-05
2.61771456517434e-05
-3.44009699759245e-05
-1.85184602494e-05
-4.10849593411817e-05
-2.2810366959766e-05
-3.98194831141805e-05
-2.71823969367679e-05
-5.15246571099865e-05
-4.27957072803849e-05
-7.34867871538429e-05
-4.10635217306478e-05
-2.18938089443986e-05
-2.16535576024406e-05
-3.5388767820175e-05
-4.29454131484053e-05
4.2973984813531e-07
-5.19793396787997e-05
-2.27190176226094e-05
-3.104151332256e-05
-9.01138488323631e-06
-6.51961403871664e-05
-1.73087495816393e-05
-1.36444016771334e-05
-3.56077778656402e-05
-3.68768456051582e-05
-1.90378388676457e-05
-4.50885415500375e-05
-3.86332293020489e-05
-4.28099623608452e-05
-4.78275298090681e-05
-4.39441328314619e-05
-5.81272578079202e-05
-1.03640178271662e-05
-5.67630591104294e-05
2.67028779180057e-06
-3.75842973640597e-05
-3.28207678014625e-05
-3.60439395864463e-05
-3.36373472035418e-05
-4.74160664007124e-05
-4.06347761745281e-05
-1.84549445473055e-05
-4.53255138515373e-05
-4.23148306530528e-05
-2.23615755678234e-05
-3.25248694740642e-05
-3.11588193549566e-05
-3.21968727904956e-05
-2.18347485900937e-05
2.79440744152947e-06
-2.53886175958364e-05
-4.15160464645363e-05
-7.91450864614704e-06
2.7266588456283e-05
-2.59250970025684e-05
-5.27590966140696e-06
1.82630692612751e-05
-1.34425295462546e-05
-1.9441901309685e-05
-3.05093980101668e-05
-5.05285687737329e-05
-7.44152155060552e-05
-3.71016932787209e-05
-3.25533972083026e-05
-5.08067183206234e-05
-3.83413085694518e-05
-1.06630548788086e-05
-2.95992254075848e-05
-1.31342886502332e-05
-6.38692273026533e-06
4.27308613979801e-07
-2.70973819236246e-05
-5.1330369350769e-06
-1.39900914603488e-05
-3.91306296143051e-05
-3.93893161528516e-05
-2.06972442463509e-05
-5.80178291096839e-05
-3.9446965572956e-05
-9.50156570944704e-06
-4.33435415355641e-05
-4.6354035084118e-05
-1.80192142273373e-05
-6.3112774736525e-05
-3.70980127018041e-05
-2.67373733956118e-05
-5.06961389581833e-05
4.9552299373919e-06
-4.12814061155073e-06
-2.83145050180602e-05
-3.0851550800914e-05
-1.84644923715771e-05
-3.94288550663451e-05
-2.08604577666278e-05
-3.15062793862122e-05
-3.63330295849937e-05
-1.48982140451812e-05
-5.79091648764742e-05
8.35951278036732e-06
-5.5973427019037e-05
-6.01594625877697e-05
-7.26784995188137e-06
-5.22654528549385e-05
-2.47927387523676e-05
-1.37816897372333e-05
9.85989524980935e-07
-4.92115966287346e-05
-2.73079241828587e-05
-1.3728935587487e-05
-2.47849195027797e-05
-2.66063022152441e-05
-3.17295325157355e-05
-3.74149345075628e-05
-3.73782128696507e-05
-3.49618664393365e-05
-2.68930790695972e-05
-3.9242078046739e-05
-3.72421414969343e-05
-7.27919345384081e-05
-5.66240104241599e-05
-6.04094885054042e-05
-2.00373306201754e-05
-4.73785697477892e-05
-5.68667939452466e-05
-1.82625247623302e-05
-1.38220701943892e-05
-2.24023816911281e-05
-5.45641747717616e-05
-6.25388088884182e-05
-3.88027998366363e-05
-4.2738658099802e-06
-4.07643384695262e-05
-3.36946858535235e-05
-2.1357094303442e-05
-8.07122596129135e-06
-4.18483500260226e-05
-3.23000716852595e-05
-1.90090828519075e-05
-2.47505363030102e-05
-2.04062132446695e-05
-3.47454614720886e-05
-5.49451399553001e-05
3.48987824307592e-06
1.13359197816522e-05
-1.39294171246416e-05
-3.6859184350049e-05
1.05496938446773e-05
-4.04487620135424e-05
-4.44666653477768e-05
-3.78899308493185e-05
-4.65058419600517e-05
-9.00225837140089e-06
-6.40956617532964e-05
-2.07437971134506e-05
-4.59645693739778e-05
-1.01320590010141e-05
-3.84204449529254e-05
-1.80260070849697e-05
-3.44492347294781e-05
-3.03201020431387e-05
-2.07317374728393e-05
-1.06987048176543e-05
-2.3903138538196e-05
-2.5653271520592e-05
-1.57252302322498e-05
-3.93794642866261e-05
-1.71353529831626e-05
-4.22575287574796e-05
-4.97633351374495e-05
-1.98451473469656e-05
-2.88442810690991e-05
-4.45152386327608e-05
-2.92028358367029e-05
-3.17349459554041e-05
-1.92707327680611e-05
-2.33699952293442e-05
-1.99408249059867e-05
-6.38728959630139e-05
-2.55754153280616e-05
-2.38542029005198e-05
-3.62657574571215e-05
-2.18572027121861e-05
-3.37801992003352e-05
-4.3372908964148e-05
-1.07409858433828e-06
-6.47604197742785e-05
-4.6977923717903e-05
4.93701087118114e-06
-2.75069920731559e-05
-2.57991082418226e-05
-5.47174650497412e-05
-1.57051633725671e-05
-2.53974677975619e-05
-9.89504148786828e-07
-1.86871118353039e-05
-1.6777643367735e-05
-4.55768365374796e-05
-7.57861317664484e-06
-4.36003333929548e-05
-4.9326996758379e-05
-1.16873868356738e-05
-3.19779434522433e-06
-2.91079980372654e-05
-1.32819011370559e-05
-2.1721428324961e-05
-4.46781069597392e-05
-2.00197165853072e-05
-3.66543674414541e-05
-2.49306533385341e-05
-4.66433167011186e-05
-3.70214612530925e-05
-1.7104928149374e-05
-3.49644733004331e-05
-3.95046779806643e-05
-3.41192485389412e-05
-4.5161959146155e-05
-2.73911583928627e-05
2.20779988332151e-06
-5.49608333784345e-05
-5.85287067465328e-05
1.28705837024713e-05
-9.38720259624564e-06
-2.82445926486832e-05
-1.5570562811312e-05
-4.08117367969948e-05
-6.94645086088575e-05
-1.72359757781372e-05
-1.88610905505153e-05
-3.72245406801884e-05
-5.15645337708867e-05
-5.75393468685047e-05
-2.56991118190989e-05
-4.43263802851807e-05
-2.54692378376561e-05
-9.34425605743496e-06
-6.23211298175557e-05
-4.02742880096933e-05
-5.20502526396333e-05
-4.75453408002985e-05
-2.93976383757097e-06
-3.22368748522385e-06
-4.33847288144994e-05
-1.45987900018687e-05
-2.02944480955101e-06
-2.97196084822307e-05
-4.90583019872948e-06
-9.0689383242905e-06
-5.73256423247087e-05
-2.84471574046258e-05
-2.89088368283002e-05
-3.80442639508166e-05
-2.3008858714144e-05
-3.20427697008889e-05
-1.98702543930075e-05
-5.9922604145853e-05
-3.38068052075941e-05
-3.86545548448049e-05
-4.4446072729047e-05
-2.09923836289792e-05
1.01487930172875e-05
8.51360890507225e-06
-1.81274274371781e-05
-4.30429121661856e-05
4.77318269155085e-06
-5.45183928528521e-05
-4.677031592671e-05
-4.30389284261968e-05
-6.42598709635491e-05
-2.57919854980476e-05
-2.73915645069377e-05
-2.77887491453857e-05
-4.36534792294332e-05
-1.4561003056294e-05
-2.37280758358378e-05
-2.96296726927262e-05
-2.43640948924956e-05
-4.39949148567524e-05
-4.69670443531518e-05
2.72097395184852e-06
-1.79111709184706e-05
-3.15394670134978e-05
-2.59913037717467e-05
-3.61502470112627e-05
-3.55614392832457e-06
-2.39863201824082e-05
-2.02388409660462e-05
-7.83299198478001e-05
-1.94601110467586e-05
-2.91382514216515e-05
-4.3582574136621e-05
-3.91864837061257e-05
-8.19495717136696e-05
-3.91383354678439e-05
-6.79054211398374e-05
9.42646310065327e-07
-5.97477400761465e-05
-3.45421907460188e-05
1.37898399240224e-06
-4.13368800047908e-05
-3.25091001400661e-05
-2.5757060807051e-05
-1.89222702873629e-06
-3.54033530676416e-05
-2.49478327724222e-06
-8.02305380948751e-05
-2.07771668870102e-05
3.80542926590792e-06
-3.20123906523841e-05
-9.79266960224599e-06
-8.56733684649596e-05
5.93258252105675e-06
-3.93954494347472e-05
-6.40200299433005e-05
-4.13924897602986e-05
-3.23118500018803e-05
-2.90371469885878e-05
-5.6811817856111e-05
-2.64455345857209e-05
-4.18564323382041e-05
-4.88553841403697e-05
-1.50823271502759e-05
-1.89123710959789e-05
-4.62224670446973e-05
2.53079386563538e-07
-4.44568242365711e-05
-2.15768193761787e-05
-3.55219972094236e-05
-7.19566308604251e-06
-3.7206365169053e-05
-4.48413381404201e-05
-4.71460534249493e-05
-5.79368500590333e-05
-3.07314794215911e-05
-6.43594549685833e-06
-1.66680538234855e-06
-4.77254774425101e-05
-1.02746201925185e-06
2.07991159239263e-05
-4.45182388972449e-07
2.5965407258475e-06
-2.04883066470949e-05
-3.23499160215935e-05
-2.02571533776724e-05
-3.57475346115041e-05
-4.22330206886226e-05
-5.25471376517e-05
-2.54698509405937e-05
-5.90809153863443e-05
-2.86632344480085e-05
-3.66937075710253e-05
-5.82245442558943e-05
-6.46814537068338e-05
-3.34820728493609e-05
-2.97058734770331e-05
-5.02779913585357e-05
-3.84469883175714e-05
-2.46640220237115e-05
-3.45287769774638e-05
-1.67594629253525e-05
-4.42211478221894e-06
-1.58607614038202e-05
-3.23737790536699e-05
-2.47997273746497e-05
-3.42141306410345e-05
-6.19644061945273e-05
-2.03227756748249e-05
-1.20838113876902e-05
-4.91486604929696e-05
-2.91893400927239e-05
4.82096216155314e-06
-5.14731971020779e-05
-2.80170319090533e-05
-2.47965939963011e-05
-3.52620554066635e-05
-4.91882579310435e-05
1.15477563156195e-05
-4.87062620591664e-05
-4.2205465335979e-05
-4.66976920813651e-06
7.60288780183637e-06
-2.20742133055599e-05
-2.5589093575379e-05
6.07070818144034e-06
-4.69557556083482e-05
-1.52290723041047e-05
-5.69364598271656e-06
-3.76038915644178e-05
-7.53131487926188e-05
-1.88507605820115e-05
-3.53594613416687e-05
-4.39437221850053e-05
9.67989084618239e-06
-1.36438911483694e-05
-1.73076094477959e-05
-3.40407890779512e-05
-3.87379158995501e-05
-5.74121042567366e-05
-2.13105277634606e-05
2.87587565112845e-05
-5.13245156605415e-05
-2.72556232295773e-05
-3.00153196811998e-05
-3.28632622454412e-05
-1.42320359685518e-05
-2.36852304486403e-05
-4.06465523962024e-05
-4.079619212736e-05
3.48947128163466e-07
-1.56255983322805e-05
-7.2533960365129e-05
-2.74277602944475e-05
-2.83898691737853e-05
-5.03204613910724e-05
-5.74038176425778e-05
-1.4500917612076e-06
-7.30272190012598e-06
-5.0663537366334e-05
-1.05642342390109e-05
-1.65093450863143e-05
-3.90974087950444e-05
-5.22700676015519e-05
-1.48385301131343e-05
-5.76273244371329e-05
1.48360396490689e-05
-4.96160000839694e-05
-4.86101981964754e-05
-3.05749621511688e-05
-4.03666212765068e-05
-5.54788385459029e-05
7.50018976395557e-07
-3.96735404321308e-06
-4.5593688640945e-05
-3.43149898744409e-05
-3.15020631896057e-05
-2.93139858349294e-05
-3.94054366614968e-05
-1.74546747972237e-05
-1.65685438827797e-05
-5.91873006267392e-05
-5.55535456961063e-05
-2.20576991332305e-05
-5.69493027036742e-06
-5.36682719202487e-05
-4.93408780466375e-06
-3.01807908990367e-05
-5.17733389858825e-05
-1.20523748141601e-05
-5.19048290406223e-05
-5.52718591498954e-05
-1.16481640512838e-05
-1.16162464309264e-05
-4.82412896388284e-05
-4.73616250162795e-05
-2.36702314245858e-05
-5.35871093017409e-05
-2.78499862785461e-05
-3.97656428228188e-05
-7.25328565752919e-05
-1.23636002391396e-05
-3.67576349742882e-05
-3.66103379806e-05
-2.32577345186175e-05
-1.76660127105705e-05
-1.92414967897889e-05
-1.56921745370961e-05
-1.14958258469302e-05
-3.47758741101596e-05
6.46592953880457e-06
-1.38165572521286e-05
-2.98717356972274e-05
-3.3632680006809e-05
-6.41420463839712e-05
-2.39593864798174e-05
-4.08363929292191e-05
6.28064600093456e-06
-3.03462129477108e-05
-3.88433143623742e-05
-6.02877293743531e-06
2.00915763729213e-06
-2.53451061812297e-05
-4.96612213026442e-05
1.57919219574949e-05
-4.23391280530904e-05
-3.75264061157252e-05
-2.7906700853088e-05
-1.71960743142135e-05
-1.56576820564857e-05
-4.60938202484625e-06
-4.84890821324844e-06
-3.27299420873994e-05
-3.35597088457995e-05
9.30377780635468e-06
-5.2709500898987e-05
-3.96319114760176e-05
-4.49079224001292e-05
-1.95313490939498e-05
-3.59990637459094e-05
-1.70749525297748e-06
-3.90835136268478e-05
-4.51193901391468e-05
-1.51531447885977e-05
-4.76940089909629e-05
-3.03815614933847e-05
-3.58318550366026e-05
-3.01799492941311e-05
-4.88340102258261e-05
-9.32191422508746e-06
-2.35484755809923e-05
-1.87854382250083e-05
-2.77340964807106e-05
-1.26237130702932e-05
-3.26694565099653e-05
-4.23572481412729e-05
-3.54766923403904e-05
-2.92763480463978e-05
-3.02855337363739e-05
-3.41954226119969e-05
-6.82677878530256e-05
-6.39915225314259e-05
-1.98121424349732e-05
-1.41531992013919e-05
-3.13806733928793e-05
-5.54227095190882e-05
-3.11682274054823e-05
-3.63493468570285e-05
-1.91721642715299e-05
2.32325079468336e-06
-1.69817396072428e-05
-6.45653271340011e-05
3.35814210367615e-05
-2.69262047831643e-05
-8.04954880127828e-06
-4.40340311612972e-05
1.28351898908951e-05
-3.58502997490212e-05
-5.91409711672519e-05
-3.23479400113423e-05
-6.47042784814864e-05
-8.37790446024501e-05
-6.87237128316475e-06
-3.61201425672039e-05
-3.25996148518273e-05
-1.34519047040066e-05
-1.74179670854966e-05
-3.99312598654495e-05
1.49421728575306e-05
-4.94339637999145e-06
-2.14254265982632e-05
-2.66485397008845e-05
-4.12692031145687e-05
-5.14478729506254e-05
-2.79851729680663e-05
-6.4524053318058e-06
-5.30715516535166e-05
-2.73815259661956e-05
-7.82442029967356e-06
-5.75771170309268e-05
-2.94741412990808e-05
-2.76681134593151e-05
-1.2192876561678e-05
-9.81978546888388e-06
-2.35343998951228e-05
-6.56874129811946e-06
-1.4144482067915e-05
7.12700028879708e-06
1.2861967307957e-05
2.45374972625261e-06
-3.37104630113141e-05
-8.1880534901141e-06
-3.37493042553772e-05
-3.34922687204013e-05
-3.49042459148269e-05
-5.56849484772144e-05
-5.19360650235658e-05
-2.77409582725554e-05
-2.03511471920047e-05
-3.256127552748e-05
-9.10741189951926e-05
-9.54916882017565e-06
-4.30460203017779e-05
-5.2645008648837e-05
1.87478890237988e-05
-1.00430201367887e-05
-4.10444458480259e-05
-9.15228066783066e-06
-9.39496867452372e-06
-4.04045977105589e-05
8.96129010385766e-06
2.34187363707628e-06
-2.30374033022096e-05
-2.0799002225693e-05
8.4546701722877e-06
-4.33691711678893e-05
-7.57882686989623e-05
-2.62170938694235e-05
-2.45904517712604e-05
-7.85144286243262e-05
-4.28539696475742e-05
-1.93833780572979e-05
-2.30454472574722e-05
-1.08459195046662e-05
2.19972557413557e-05
-3.88804625935958e-05
7.76167120971406e-06
4.0534366077286e-06
1.08170750927679e-05
-4.10302781600942e-05
1.38528655843751e-05
-2.18521685851796e-05
-5.4149575977999e-05
-3.25214903684423e-05
-2.30243137158941e-05
-2.61467558085162e-05
-3.07273255574778e-05
-6.21965467544474e-05
-3.80935705421494e-05
-4.80213431004414e-05
-4.78203735548466e-06
-6.84853910268553e-05
-2.63729571309499e-05
2.56085917316431e-06
-5.94417724010682e-05
-5.25112954794315e-05
1.87375364259454e-06
-9.14034243853367e-06
-5.24251021800609e-05
1.58957154624221e-06
-7.77142484452585e-06
-3.96065696884266e-05
-3.38154330125322e-05
-1.17656934749141e-05
-3.03762526677238e-05
-5.77468320345996e-05
-2.32496175089325e-05
-2.53046520328104e-05
-2.83223572561135e-05
-1.08783469976826e-05
8.85427879372452e-06
-3.5820365081698e-05
-3.12480058646228e-05
-4.70379194044137e-05
-2.48462931222138e-05
-1.82899886693221e-06
5.22324169637017e-06
-6.68774545913491e-05
-3.65425114983575e-05
-3.66783855082513e-06
-2.16646350012236e-05
-5.37043141217995e-05
-2.21748042821219e-05
-3.30753104035821e-05
-2.73867726993479e-05
1.2073008783975e-06
6.09240637706447e-07
-6.42757695641439e-05
-5.11077079713476e-06
-3.4951413095855e-05
-6.71329209692789e-05
-4.55974791467015e-05
-1.84805395864388e-05
-3.97537067979517e-05
-3.19328705489104e-05
-5.33415980830091e-05
-1.30697409021784e-05
-5.62699626344203e-05
8.08631796937138e-06
-7.62876516981719e-06
-5.42164383770805e-05
-4.39094829918745e-06
-2.50151924753133e-05
-3.79762593675736e-05
-1.01037550759097e-05
-3.1346268375462e-05
-2.57803835759765e-05
-2.08612990645849e-05
2.27837890813503e-05
-2.96770040937901e-05
-4.08183177132444e-05
-3.78472508342234e-05
-1.83584644760089e-05
-6.42414326708999e-05
-5.12802959958603e-05
-4.41038577345503e-05
-6.42731376379312e-05
-4.60538205499306e-05
-2.71236134515613e-05
-5.79918295512927e-05
-4.7252419344931e-05
-1.12439625219221e-05
-5.27464820442123e-05
-3.23725446298624e-05
-7.58587559138735e-06
-1.83149219653918e-05
2.17602425428567e-06
-1.79289873541388e-06
-3.59202627151578e-06
-7.74411458305158e-05
-2.47342732709442e-05
-3.32846289928305e-05
-2.47009983658959e-05
-4.01045562561379e-05
-1.40176095615594e-05
-4.89563961011651e-05
-3.1985009590231e-05
2.31981497407175e-05
-2.1032674203082e-05
-6.34148253366105e-06
-2.69231354098593e-05
1.66154135675402e-06
-4.42814016396947e-05
-2.34536486619343e-06
-1.41753662996026e-05
-1.9675780789028e-05
-2.31508321668204e-05
2.12828128112919e-05
-9.38990017871321e-06
-4.94418867106899e-05
-3.86296607231316e-05
-4.16003782338132e-05
-6.3152691703003e-05
-1.39998807281028e-05
1.08696582607915e-05
-3.56006871402696e-05
-9.43680339664221e-06
-4.2781048353602e-05
-1.31205211870785e-06
-2.44011697894983e-05
-7.24843951101804e-06
-2.82412938602143e-05
-2.71180874009291e-05
-1.43927975125696e-05
-6.22866832570622e-05
-8.12631053409793e-05
-2.84579543691933e-05
-3.65280994523604e-05
-4.33020320259675e-05
-6.48157222654151e-06
-2.07663716743188e-05
-5.73082790438574e-05
-2.53616345802374e-05
-4.97524842332717e-05
-4.65023209745611e-05
-4.28921697623319e-05
-1.0304453597893e-05
-2.7605607642393e-05
-2.85320216906786e-05
-2.75388194942574e-05
-4.14795454789103e-05
-3.85850240331797e-05
-3.94376079837874e-05
-4.4363046769609e-05
-4.76335732448174e-05
-6.44663395896126e-05
-2.70956180017519e-05
-6.74527596997409e-05
-8.01142058304286e-05
-5.37683296947176e-05
-4.21311840432997e-05
-3.7451703448932e-05
-1.33987599588766e-05
-6.77812181936032e-05
1.36802963291451e-05
-1.59819715585011e-05
-2.60772754832538e-05
-2.62015308868586e-05
-3.370124603718e-05
-4.28444617810186e-05
-9.79848983022172e-06
-2.70220966386314e-05
-2.96893226320062e-05
-4.44471565369375e-05
-3.70247435542015e-05
-2.78040747823463e-05
-8.77555464701653e-06
-4.83788375123915e-05
-5.42296031662798e-05
-3.47388016025673e-05
-4.31748334951384e-05
-2.21060287390587e-05
-2.40738965359295e-05
1.32774987327556e-05
-1.20465794286097e-05
-2.25373153227931e-05
-6.19223340618132e-05
-3.94162195690333e-05
-2.12212235884844e-05
-1.18235327350795e-06
-2.82174475847791e-05
-1.26104372974296e-06
-1.7259584256036e-06
-1.55139632084391e-05
-1.9975070679181e-05
-1.13244019844382e-05
-3.18176821372928e-05
8.97988780364458e-06
-4.6407149461834e-05
-5.86791623221821e-05
-4.38801394130274e-05
-7.32949003144552e-06
-5.61103755908329e-05
-7.07962220394174e-05
-6.16069688152554e-05
-3.66860909058085e-05
-3.98099339756782e-05
-8.55703838990891e-06
-2.01480072518315e-05
-3.95772683907396e-05
1.52031485670901e-05
5.71676423700513e-06
-1.80599293609551e-06
1.43262734505118e-05
7.13444444695688e-06
-2.85935952738216e-05
-9.17377348259309e-06
-4.65428997345099e-05
-3.6123616063055e-05
-3.74548775726756e-05
-4.9772653420575e-05
-3.83322860192851e-05
-2.34937011939564e-05
-5.20534758320558e-05
-5.42279747335048e-05
-7.44664700170049e-05
-3.98994678866996e-05
-2.97022715207504e-05
-3.73209052402726e-05
-3.97032841935952e-05
1.02560764772555e-05
-3.79836037015563e-05
-2.58114766561107e-06
-2.1177219833131e-05
-2.68035350865722e-05
-5.87642262106461e-05
-3.87228557372062e-05
-2.01019194287648e-05
-4.18782309619419e-05
-2.63313276954202e-05
-7.806411291438e-05
-7.93200815434816e-05
-4.17661851392382e-05
-4.37417069699928e-05
-2.31300777365113e-05
-3.49178701114242e-05
-2.60387738401887e-05
-1.54807260931821e-05
-1.41201370564579e-05
-3.16093852068189e-05
-7.84309631912532e-06
-3.96001000650503e-05
-2.43931300561493e-05
-1.97318134287451e-05
-5.23053031553037e-05
-2.66703008890063e-05
-3.12591753197175e-05
-4.4204890764255e-05
-1.3501336708612e-05
-6.88912225604718e-05
-4.60978980431759e-05
-3.08163579244175e-05
-3.19566002551873e-05
-2.396830200121e-06
-1.50737818982056e-05
-4.5879914797788e-05
-2.24862688590143e-05
1.48763407235817e-06
-5.56529314807594e-05
-3.26414974998306e-05
-2.83018441544002e-06
-9.41038494845455e-06
-3.53614654499369e-05
-2.42531020217338e-05
-5.56760937243446e-05
-5.51725849122435e-05
-5.28885026501298e-05
-4.09864187055403e-05
-5.42881446621891e-05
-1.3834508101722e-05
-4.39273576197304e-06
-3.13621917503745e-05
-3.89230615871304e-05
-1.55340623123119e-05
-3.21084057911649e-05
-8.30750941918202e-06
-2.63895591298224e-05
-1.88193362133837e-05
-4.1347952595068e-05
-1.78401292981034e-05
-3.62733466506553e-05
-3.58942287697542e-05
-5.24604777585345e-05
-5.28820265249517e-05
-6.15724128796882e-05
-5.53979664099276e-05
-3.15520796444611e-05
-2.04447861013251e-05
-4.46124521864906e-05
1.2664408914707e-05
-3.36932152852211e-05
-1.09674120092537e-06
-2.39958636135921e-05
-1.38823722442227e-05
-2.50249366337751e-06
-3.96228977557498e-05
-3.34635163251195e-05
-2.65188788141592e-05
-3.52560309057417e-05
-3.15766236835157e-05
-2.05643174770961e-05
-5.3830307817837e-05
-3.43123724553242e-05
-5.31259735359297e-05
-5.52681627152658e-05
-2.5490971723505e-05
-3.53760179113402e-05
-2.60985574657155e-05
-2.11699744842015e-05
1.54638381141253e-06
-1.87904363923922e-05
1.06282896545019e-05
-3.06099687787895e-05
-2.09588062493819e-07
-2.89376732565521e-05
-1.57170823046431e-05
-2.3005914916448e-05
-1.71802857449874e-05
-6.63360077326282e-05
-4.99714892811867e-05
-5.00225146406957e-05
-4.7502278784394e-05
-7.03462483940752e-05
-6.77233488200302e-05
-5.41680048277881e-06
-2.77895972927471e-05
-2.01211914925685e-05
-1.84417191455926e-05
2.28960151619952e-05
-2.47120668779477e-05
-4.38289529715989e-05
-4.4643989878519e-05
-9.15999267341348e-06
-2.73187100743089e-05
-1.29448264786565e-05
-1.59746956753686e-05
-3.07071900480826e-05
-3.38914350567338e-05
-2.78393557049265e-05
-1.83629741082568e-05
-7.41077637251475e-06
-3.25118290640139e-05
-3.84386919382913e-05
-3.37141022472286e-05
-3.51902087241581e-05
-1.08405828948072e-05
-4.21619401568203e-05
7.66001663484475e-06
-6.06236144963478e-05
-2.89977312879285e-05
5.2277150714571e-07
-2.00138940073411e-05
-3.58493673478391e-05
-3.30967412685818e-05
-1.0711751236468e-05
-4.6264347280616e-05
-2.05205353252239e-05
-3.93845830517096e-05
-2.17567026098292e-05
-4.37337332255765e-05
-3.88694427202488e-05
-5.35080294073447e-05
-3.35066261885935e-05
-5.63539042214748e-05
-4.06560063730097e-05
-2.46791061568168e-05
-9.41243529441114e-06
-2.66127062548684e-05
-1.22449041888992e-05
-5.8188664262122e-06
-3.60339361608912e-05
-2.11637615929568e-05
-6.61979755197584e-06
-3.87508723325419e-05
-4.20872049352874e-05
-4.65144205730299e-05
-1.96864269883458e-05
8.35317090631173e-06
-1.36540627498866e-05
-5.40859269599055e-05
-5.6367235424084e-05
-3.33064053453642e-05
-7.52530757132243e-05
-3.94230280852365e-05
3.52921494381998e-06
-5.55438742571822e-05
-6.21252290047444e-06
-3.41228819302561e-05
-3.28577498471117e-06
-3.22635874802223e-05
-2.27340997347817e-05
-1.81923817562088e-05
-3.26659354637405e-05
-4.6294834295983e-05
-4.30978961484939e-05
-3.51908357265303e-05
-3.53641255803429e-05
-4.3513514528318e-05
-2.64049719026722e-05
-8.23263426713635e-05
-2.66240343354425e-05
-2.56773726986528e-05
-3.64448219890861e-05
-3.66196056067043e-05
-1.83577318348294e-05
-3.24222033066435e-05
-3.39688081572655e-05
-4.03171694638222e-05
-3.2705111695181e-05
-2.66949964202634e-05
-1.00432754010653e-05
-1.65604662321621e-05
-2.34506027331738e-05
-4.10912477215986e-05
-5.70660295700489e-05
-4.75439358031008e-05
-8.84807548213486e-06
-1.59134170506418e-05
-3.29392831465417e-05
-4.34902517144536e-05
-7.5974289787846e-05
-5.96757671587282e-05
-2.65690488903795e-05
-3.8195169973534e-05
-5.06408519177089e-05
-1.03507049547574e-05
-1.83465932310378e-05
2.26451786588076e-06
-2.38390326252589e-05
-8.38026317164122e-06
-1.81758696532721e-05
-4.52889588422945e-05
-3.37728692913303e-05
-1.63680888479431e-05
-5.35490153462697e-05
-3.61940953864838e-05
-2.76244039474539e-05
-5.07812698863635e-05
-3.52715928617587e-05
-6.5181286404606e-05
-2.7252899483161e-05
-3.84886416333034e-05
-2.14986703990577e-05
-1.63805318164715e-05
-1.64777308405276e-05
-8.0274462093525e-06
-6.34379512298606e-06
-3.41438119184136e-06
-7.85104217880022e-06
-2.50461698671555e-05
-3.56486088298483e-05
-2.41147475932173e-05
-1.42564253404643e-05
-2.86451796288141e-05
-2.67343679397066e-05
-1.81668148656227e-05
-3.72709253447936e-05
-3.39309922310096e-05
-1.95246400079239e-05
-4.03056263955699e-05
-3.25056849383591e-05
-2.05882706189991e-05
-1.03313631870926e-05
-3.24589011059377e-05
-1.7981311358382e-06
6.73917312386288e-06
-5.62983951885163e-05
-2.95979550547549e-05
-3.92634924764162e-05
-6.68086792473936e-05
-4.24185560578876e-05
-4.23018872093809e-05
-7.6393978614661e-05
-4.06566891148539e-05
-1.65948921348228e-05
-1.167010407973e-05
-3.29552077380855e-05
-1.50931891931226e-05
-2.07290281693522e-06
-9.090529642498e-06
2.70838739340206e-06
-1.51700283889599e-05
-2.42692985843174e-05
-3.32875152499526e-05
-6.50351968772687e-06
-3.85583856780883e-05
-4.60958985180655e-05
-7.51038041955488e-06
-6.35620310362741e-05
-3.52400293294015e-05
-1.84083835641432e-05
-6.0287460168197e-05
-4.76280511371048e-05
-1.26016029563219e-05
6.66203616292634e-06
-4.43050100019967e-05
-2.05584354392537e-05
5.91123892453808e-06
-6.31184085059781e-06
-1.44325264636067e-05
-9.25691840068229e-06
-1.66312909962512e-05
2.65655452569562e-06
-3.541026706002e-05
1.08397034279966e-06
-1.93365395418971e-05
-2.64097699084036e-05
-4.24662658759805e-05
-2.79741487525278e-05
-1.24982212119675e-05
-2.37463995884671e-05
-4.27536439973348e-05
-7.54473379257842e-05
-2.90532415963146e-06
5.12168339622531e-06
-2.6898105934018e-05
5.22541055321237e-06
-1.84083126914558e-05
-1.76460499413561e-05
-3.63218506531992e-05
9.09565274466929e-06
-4.89118121590979e-06
2.97760131337564e-05
-8.68800719095634e-06
-6.95554515528111e-05
-2.05518651277368e-05
-3.75358103996366e-05
-5.59547967556235e-05
-5.49853632092328e-05
-2.8207282309848e-05
-6.924125830124e-06
-6.11799511248438e-05
-4.66055669395217e-05
-3.04100064729783e-05
-4.71754061071844e-05
-2.96878994144975e-05
-2.57940705407401e-05
-3.15803292166781e-05
-2.82837483630314e-05
1.86938841688904e-06
-1.00149912082675e-05
-3.45998141240589e-05
-1.94743077959597e-05
-2.65577565308488e-05
-2.37189089827024e-05
-1.73276820067589e-05
-6.53062877754233e-06
-7.91361846771113e-05
-3.75007909845697e-05
-3.15687015469903e-05
-6.25065776382795e-05
-4.03414842781836e-05
-1.45940668750354e-05
-6.43076851800124e-05
-8.76108362982973e-05
1.60396521355962e-05
-3.91895043498846e-05
-1.74176347947998e-05
-3.85415284912012e-05
7.38845906665632e-07
-1.12707436555859e-05
-1.46298858422619e-05
-3.20596106358659e-05
-3.31531051919367e-05
-1.42500112044442e-05
-1.23557578917929e-05
-6.66063031643396e-05
-4.18587016206489e-05
-4.6035716278608e-05
-5.14158993847433e-05
-1.38170657730626e-05
1.31173715622534e-06
-1.01522174639255e-06
-5.85546285578628e-05
-1.28873210951977e-05
-2.95230596193817e-05
-2.36165558682318e-05
-2.79682159261508e-05
7.53093065683742e-06
-3.15478832548543e-05
-3.04394140452379e-05
1.96966762137784e-05
-3.6363662319744e-05
-6.42251517955984e-05
-2.73267616516383e-05
-6.86699316866223e-05
-5.44645983560086e-05
-1.97520706070596e-05
-4.25940173258843e-05
-3.99627907758071e-05
-6.01527356088872e-06
-4.19973233261321e-05
-3.99320561627503e-05
-4.21679567190608e-05
-1.64389570672902e-05
-3.47617626383079e-05
-1.37312125995555e-05
-1.55275323340637e-06
-2.29021749384643e-06
-1.83112475610363e-05
2.68617432026098e-06
-4.70202253325252e-05
-3.04019989638782e-05
-9.49534776084459e-07
-1.03951013829066e-05
-1.77426134333084e-05
-9.41275569863716e-06
-2.79842375341044e-05
-3.86633222594917e-05
-3.38535287130728e-05
-3.31823041425566e-05
-5.12342905007063e-05
-2.58657980577698e-05
-3.63835852097923e-05
-4.14389366542832e-05
-2.58927980891395e-05
-8.16377554376998e-06
-2.43876468469326e-05
-2.80043252740465e-05
-3.81798670597117e-05
-1.72954952535118e-05
-2.67717371300211e-05
-2.73385340424256e-05
-4.55563617689935e-05
-2.60571848129267e-05
-3.21699700215605e-05
-2.81732277713525e-05
-3.57294336312692e-05
-4.18757209967347e-05
-4.89537082621678e-05
-2.23662431856455e-05
-3.11301419060737e-05
-3.35056460570686e-05
1.7857160719873e-05
-1.0710342115806e-05
-7.06460872226331e-08
-1.04647179573073e-05
5.06933549272268e-06
-2.94032396821612e-05
-2.99274463553467e-05
-8.16795969286277e-06
-3.49960442655497e-05
-1.46166073005445e-05
-1.00637810370808e-05
-2.32917834621082e-05
-2.62118190686047e-05
-2.8428038209864e-05
3.86988497539512e-07
-2.84694119611223e-05
-4.52724637164393e-05
-5.12205131852687e-05
-2.12358539815241e-05
-1.42080547715343e-05
-1.38542549153707e-05
-4.47563287775332e-05
-1.35362968430791e-05
-4.34887626638828e-05
-1.38961405354646e-05
-1.13854461718083e-05
-1.70072813055061e-05
-4.58093356689966e-05
-2.77952112957346e-05
-3.91253396633341e-05
-2.85232866850948e-05
-3.00104619030904e-05
-1.51612979810945e-06
-8.33166885358097e-06
-4.75262946065964e-05
-2.66523993900974e-05
2.89751503118475e-06
-7.57366014401928e-05
-4.63539413570289e-05
-3.72672958065723e-05
-1.95668500273016e-05
-5.80139946915366e-05
-4.41501746736737e-05
-3.98989919406818e-05
-5.32151905709177e-05
-4.28199631808708e-05
-3.47560178605269e-05
-5.35848744574953e-05
-2.91934715501816e-05
-1.18586530664536e-05
-5.02930785887791e-05
-5.35921322228657e-05
-1.50936401578039e-05
-2.84339172172252e-05
-2.31061505030996e-05
-1.49035817100194e-05
-5.15897110138501e-05
-4.68243529350803e-05
-2.41862733203902e-05
-3.24157469420129e-05
-4.24180924942121e-05
-6.86991049466425e-05
-9.58058323932097e-06
-4.33998334924946e-05
-2.73588126833737e-05
-2.12006401419298e-05
-3.6499898346682e-05
-4.69059347393022e-05
-2.64110742209684e-05
-5.89674517807196e-05
-2.04845303791501e-05
-9.93651782277061e-06
-1.86713956392229e-05
-2.1807184758123e-05
-2.72998504255967e-05
-2.19127968733816e-05
-3.30228027437585e-05
3.69740174321815e-06
-3.78244341301461e-05
-2.89064059339076e-05
-3.57525394359205e-05
-6.05425354852745e-05
-1.61235656861668e-06
-4.27947967539269e-05
6.12732380912283e-06
-3.05676601052759e-05
-2.71120681020911e-05
-1.23690002008232e-05
-2.37051660941948e-05
-4.13297449013471e-05
-2.65919303416946e-05
-2.77133386804956e-05
-2.88339012035444e-05
-2.14485796134156e-05
-8.26000665575585e-06
-9.91108667115278e-06
-6.17994891201676e-05
-3.78262544881888e-05
-4.08699930409191e-05
-4.07691473271067e-05
-3.36674639206257e-05
-4.3456285334015e-05
-2.95574221352516e-05
-4.0996803323755e-05
-4.72004284826119e-05
-1.63300790578493e-05
-2.51067623116072e-05
-1.4443176445657e-05
-2.48499274046332e-05
-5.43740614223899e-05
-2.35272544883848e-05
-1.60385835244921e-05
-3.3634072899669e-05
-2.66813564713252e-06
-3.12516028167461e-05
-2.50341766597415e-05
-1.32981634354242e-05
-2.37252811701216e-05
-1.39999570782003e-06
-4.49529206481012e-05
-3.64169671431376e-05
-3.12758690598206e-05
-3.89634834401534e-05
-2.88058201127879e-05
-5.75681496150065e-05
-6.20745914566533e-05
6.5212446168088e-07
-2.39123891438595e-05
-4.83739659094453e-05
-2.68915705380671e-05
-2.87018189852522e-05
-2.19521776644241e-05
-4.81576207599208e-05
-5.15863670293022e-06
-3.30164988898327e-05
-4.6804727577348e-05
-3.42349025433741e-05
-4.24153343572931e-05
-5.9091042966062e-05
-4.74537845624138e-05
-4.55784499303658e-05
-4.32060871267379e-05
-3.15959097472177e-05
-3.15569284116408e-05
-3.41894259813644e-05
-2.57105175479038e-05
-2.82239416303528e-05
-2.27335071047029e-05
-4.62344752804973e-05
-1.68454266272587e-05
-2.31107516183611e-05
-8.11354643855385e-06
-3.28732880429543e-05
-4.83907428134533e-05
-4.04571466713037e-05
-3.93132911050718e-05
-2.50518678916336e-05
-3.64926131591939e-05
-4.91813007973357e-05
-5.57838014560583e-06
-4.07160001641871e-05
-4.69374766411319e-05
-4.2188061274233e-06
-4.31239856342264e-05
-2.13594895469023e-05
-3.44841725370809e-05
5.07724136306186e-06
-1.8972875466492e-05
-1.13940705465686e-05
-1.82433658255017e-05
-2.27261431230971e-05
-3.52075897019214e-05
-1.72725441992971e-05
-1.04827279354612e-05
-6.06457817390501e-05
4.90450444711796e-06
5.8843985883295e-06
-7.45000444754742e-06
-3.61955907528657e-05
-4.36678529524044e-05
-5.72305353517958e-05
-4.56894322178696e-05
-2.34569073854797e-05
8.06104586613742e-07
-5.17673006789871e-05
-3.28553832505656e-05
-3.94888277809403e-05
-3.56644097220556e-05
-2.31509108595204e-05
7.84876036912251e-06
1.53473873909002e-07
-1.49394216672231e-05
1.59519351725084e-05
-4.94352189577453e-05
-1.89643039009017e-05
-4.26152394001262e-05
-4.60780744545446e-05
-2.06839397220883e-05
-5.04675256142537e-05
-5.9948171360094e-05
-3.55009260422881e-05
-2.06334277350434e-05
-4.59157710906377e-05
-6.80877433923907e-05
-2.08095617387783e-05
-4.23735942765638e-05
-3.78198785145764e-06
1.41480636899435e-05
-1.56961518404774e-05
-3.22419343828808e-05
6.75966604427978e-07
-2.27340171797879e-05
-2.94250084652852e-05
-4.99061569545039e-05
-4.38710695792402e-05
-3.04735833629671e-05
-3.33900390639157e-05
-6.10187157165402e-05
-2.90567301627404e-05
-6.44647372881692e-05
-1.99874533774577e-05
-5.34257710023209e-06
1.67163572185212e-05
-3.31239455803159e-05
-4.07918084258758e-06
-8.68735971481221e-06
-2.27945439128687e-05
-2.03310299175756e-05
-2.0339395548813e-05
-6.57651912917866e-05
-1.68234392211211e-05
-5.00208904735498e-05
-2.82182826286604e-05
-3.25163051648104e-05
-1.20289407960823e-05
-4.19865012723202e-05
-1.6218776536511e-05
-1.19188297278775e-05
-2.65390024275856e-05
-3.57976754120301e-05
-2.82904990272e-05
-1.99895780366791e-05
-1.38114303267512e-05
-3.7280464233599e-05
-2.37244641089616e-05
-4.08181231694877e-05
-3.07982598879857e-05
-4.39523159545916e-05
-3.54595598786888e-05
-2.07633211067654e-05
-1.67381879148825e-05
-5.4560567969451e-05
-2.27891448216834e-05
-1.39664668627725e-05
-4.63300540111949e-05
-1.39747870720617e-05
-5.26433157851528e-06
-3.76175198109426e-05
-4.3246272510697e-06
-6.05402082438821e-06
3.39069635732003e-05
-2.65922597618644e-05
-2.1809355217294e-05
2.29071469664519e-05
-2.73197583457022e-05
-4.74743279454328e-07
3.96320205558582e-06
-4.72984776018547e-05
-5.09880554035921e-05
-3.42524245123522e-05
-4.52331539598669e-05
4.82289075962013e-07
-1.6707847499218e-05
-3.8088655675993e-05
-4.91357645010202e-05
-2.7412049460333e-05
-1.93446300192136e-05
-1.00062552571827e-05
-7.60014507189529e-06
-4.14749003801719e-05
-8.09406362356522e-05
-1.11041998373305e-05
-1.34966622622898e-05
-5.01818862760245e-05
-4.20525968785613e-05
-2.71383161560038e-05
-4.96871275649981e-05
-2.29206072052051e-05
3.16081315131981e-06
-2.04509186616302e-05
-5.87656676731709e-05
-2.77356447501877e-05
-2.82454368204378e-05
-6.54695606721689e-05
-1.36232342943043e-05
-2.52972989905356e-06
-2.19829074924122e-05
-2.26082447811397e-05
-3.62445671105116e-05
-2.59437777624824e-05
-1.57919085470965e-05
-5.40852257405302e-05
-5.3802934014588e-05
-3.91083862421902e-05
1.5025211530107e-05
2.96263469239048e-06
-6.37813325707982e-05
-3.0942132141518e-05
-1.99205099563825e-05
-3.53913103307746e-05
-2.4642896309896e-05
3.23881826085005e-06
-4.3106827054418e-05
-5.4902008921971e-05
-2.21940082105077e-05
-1.12930899300153e-05
-5.50639558275302e-05
-1.83254566111001e-05
-4.24695971431696e-05
-4.24961826134271e-05
-4.80842914598738e-05
-1.88820972088075e-05
-4.11853224366986e-05
-4.87753150876427e-05
-2.61152701563834e-05
-6.27737071611401e-05
-2.76784121257084e-05
-1.51829719054297e-05
-2.65266715760189e-05
-5.94799838820033e-05
-2.19638512647224e-05
-3.48078617563284e-05
-3.84090725825302e-05
-3.43638066041253e-05
-7.88420884680129e-06
-2.75416567857939e-05
-1.64753218894876e-05
-1.49920652614044e-05
-5.11496557721289e-05
-1.13706911769318e-05
-3.04320111027573e-05
-4.57720424337989e-05
-3.91830378638943e-05
2.83277224597535e-06
-2.0417818764331e-05
-6.7089624463905e-05
-3.99346313133862e-05
-3.39543485310604e-05
-4.74202726298662e-05
-1.97572929832229e-05
1.81850368137117e-05
-1.11750427648837e-06
-3.35459576003616e-05
1.59159762966178e-05
-1.26939329378797e-06
3.22419512961888e-06
-1.59968782802538e-08
-2.56884899974826e-05
-1.05861767158989e-05
-2.31898768349024e-05
-1.21009764542797e-05
-2.79131479054814e-05
-1.30353320821373e-05
-5.43751497656949e-05
-3.7332337213214e-05
-4.21259065085349e-05
-6.00802476753784e-05
-3.05590817835356e-05
-1.3959071643793e-05
-2.80422983078004e-06
-1.84101815244814e-05
-3.26263544977187e-05
-3.35689856954491e-05
8.55801805894768e-07
3.17200035578953e-05
-1.32999038643729e-05
-3.19185101514096e-06
-1.28473447960978e-05
-1.37494660785098e-05
-1.49226561273969e-05
-4.66444800179385e-05
-2.12064658190349e-05
-4.2049782024605e-05
-4.35345029589466e-05
-3.48129474177964e-05
-5.62496584686182e-05
-1.5000668243793e-05
-5.31229041352031e-05
-2.13409438384099e-05
-6.63086390967868e-05
-2.80444181359453e-05
-3.64240410693626e-05
-6.72264688200189e-06
-1.79034700148695e-05
-2.29582893592549e-05
-2.06302962384018e-05
-1.84940757246768e-05
-6.41994947236063e-07
-2.63295767235274e-05
-4.09065215441003e-05
-3.70719790939158e-05
-3.79244665154333e-05
-2.62246783258537e-05
-4.56025737452944e-05
-5.83195359554619e-05
-1.57655032515462e-05
-2.56537647665563e-05
-1.74543453807837e-05
-7.07979668983206e-05
-2.4624877413602e-05
-4.95900910585281e-06
-1.33219877994171e-06
-4.44911288388948e-05
-7.44359850304186e-06
-3.00179101113156e-05
-1.16303567830815e-05
1.59905498828267e-06
-4.92703469014177e-05
-2.53544405154675e-05
-3.93831583311832e-05
-5.63311018305772e-06
-2.95161414642045e-05
-2.19824795413566e-05
-6.22788984402572e-05
-7.53871736355097e-06
-5.3804802841403e-05
-4.76221059506045e-05
-2.36296271400143e-05
-2.96260221365829e-05
-5.19931612934305e-05
-2.03991706690841e-05
-2.45311835101296e-05
-1.31914789360429e-05
-3.19017529872418e-05
-2.62654129508664e-05
-5.07825025706968e-05
-1.574840649451e-05
-1.03057956006204e-05
-3.57155377074568e-05
-3.52524753640584e-05
-1.98556432802394e-05
-4.78854688562839e-05
-2.17996101204693e-05
9.01302738105452e-07
-1.69313811715637e-05
-3.73974168778793e-05
-5.63815720420882e-05
3.54264108261948e-06
-2.05550585994184e-05
-3.78502246132887e-05
-1.27398337473069e-05
-3.83005268919267e-05
-3.00575448026776e-05
-5.04251598381545e-05
-2.4544971378934e-05
-3.2889862597919e-05
-1.2927572101094e-05
-1.29517576550468e-05
-2.56218687455962e-05
-4.30249040492515e-05
3.47964338608421e-06
-4.59876683401114e-05
-8.10139688525306e-05
1.14234013827477e-06
-4.29923426960717e-05
-6.30215182018883e-05
-4.13868730561354e-05
-2.08903067052376e-05
-3.55444823595495e-05
-5.0596723708366e-06
-4.45700766540792e-05
-4.93320771157069e-05
-2.66828490404266e-05
-2.96743818715123e-05
-2.29496405086628e-05
-3.00162467579117e-05
-3.47757572356043e-05
-3.96973569989745e-05
-3.42828638402589e-05
-3.251708263059e-05
-1.63236643767095e-05
-1.90450270909546e-05
-6.32548893598146e-06
-4.33066941952695e-05
-7.26884240646789e-05
-2.87932788548442e-05
-5.7472937320876e-05
-8.05126596558571e-05
-4.79581570620457e-05
-4.54397159098687e-05
-2.60747007432193e-05
-2.366041060772e-05
-2.16320227977136e-05
-1.96335163240601e-05
-1.27664115536114e-05
-2.88895223677077e-05
-4.42791626084865e-05
-3.90576508323277e-05
-2.3183425901258e-06
3.41884128124961e-06
-3.19543069559424e-05
-5.5842222044547e-05
-2.57298675756447e-05
-4.94959135574243e-05
-5.02794787820694e-05
-5.71074549152603e-05
-5.84693713178112e-05
-1.37598786026123e-05
-1.04250352833093e-05
-1.95881998201295e-05
1.70502256953731e-05
-6.94960750585684e-06
4.12701714289828e-06
-5.75554121355131e-05
-4.02523556099729e-05
3.71863780404736e-06
9.729231865677e-06
-2.15356991554006e-05
-5.22981004164353e-06
-5.6761610460382e-05
-3.68531391928978e-05
-4.28743341377057e-05
-4.61693983359052e-05
-4.43132113255979e-05
-5.6936659403857e-05
-2.5332262535464e-05
-4.9557568394567e-05
-2.02170377036046e-05
-3.55400938348629e-05
-1.89704496438385e-05
-2.95841643191463e-05
-6.14254565940014e-05
-3.54523779100872e-05
-4.21391733384898e-05
-1.53859802510179e-05
-8.40601847777256e-06
-3.86067353634266e-05
-8.69415653313369e-06
-1.90904539958339e-05
-4.28105826413478e-05
-5.65309139632744e-05
-3.08242467491789e-05
-5.36891166270309e-05
-5.27797980549977e-05
-1.03005642416989e-05
-3.61764657329427e-05
-2.66699986259213e-05
-2.82433289469446e-05
-1.15011951990488e-05
-5.11955979102721e-05
-3.2539180291193e-05
-3.37318982950444e-05
-3.23281371983263e-06
-3.39748975329537e-05
-2.53653151863351e-05
5.03743132058353e-06
-2.65056617389904e-05
-5.80891579083011e-05
-4.5542893763057e-05
-4.82738612344938e-05
-4.71789192297405e-05
-2.56988901280898e-05
-2.85042005710797e-05
-3.56161901184004e-05
-1.17303234603666e-05
-5.32017557416201e-05
-6.21698499061568e-05
-2.17220955732789e-05
-1.69827127122535e-05
-3.5456054883598e-05
-2.26481857426178e-06
-4.49550801374069e-05
-2.20042230352784e-05
-2.68959146774911e-05
-3.5777904471851e-06
-3.13873109256889e-05
-2.2414897496087e-05
-2.30834861956937e-05
-1.13755592726286e-05
-2.94736956862345e-05
-1.86127729369291e-05
-1.65425662114614e-05
-1.92726907610423e-05
-4.63298839773328e-05
-3.37520948863868e-05
-1.88237734708726e-05
-3.79240203868344e-05
-1.78887599389879e-05
-3.12641036915021e-05
-1.72065897605483e-06
-1.78291631369019e-05
3.01279222568284e-06
-3.24863086969849e-05
-7.22516283848856e-05
-7.78457186672866e-05
-7.74123173732521e-05
-4.0915510802334e-05
-3.81983720951033e-05
-3.25825373034198e-05
-4.31592316224013e-05
-3.5889151802278e-05
-3.32372914858809e-05
-2.16098613573498e-05
-2.79417611795105e-05
-2.73905454052799e-05
-3.3449979387279e-05
-5.81900343749496e-05
-9.23753263701274e-06
-4.0260488628565e-06
-3.03854771646842e-05
-1.79439025605833e-05
-1.89681644410255e-05
-7.80244330500659e-05
-3.43650811480732e-05
-1.1012368711682e-05
-3.18421090597844e-05
-1.05076389541205e-05
-2.21137452914744e-05
-3.98303136587785e-05
-4.18037530526329e-05
-2.37329910776329e-05
-3.54219414380294e-05
-2.66132973157393e-05
-2.20380850523337e-05
-4.33647012525823e-05
-1.19625000209101e-05
-5.26108535436943e-05
-3.71519751959475e-05
-2.45247018689532e-05
-3.12946917576627e-05
-3.82687021770455e-05
-1.94789583235489e-05
-1.94442586245477e-05
-1.92750005205746e-05
-1.05619012882819e-05
-3.38133629922796e-05
-4.03194121167167e-05
-4.2623396045222e-05
-3.71012245240184e-05
-9.03783290873097e-06
-2.63207160271812e-05
-5.69619715362661e-05
-2.41371759529051e-05
-1.03755383594075e-05
-2.50921164551595e-05
-4.62248367465601e-05
-2.31240247594357e-05
-6.9232724514667e-05
-2.61027919107946e-05
3.26802132616917e-06
-3.87805969439864e-05
-3.33678603917694e-05
-1.02672445284709e-05
-2.02936506313208e-05
-5.06607352025303e-05
-1.96475262795536e-05
-2.64584148175148e-05
-2.46833800757239e-05
-4.44419087970687e-05
-2.335596839703e-05
-3.13952810905103e-05
-3.67286384257896e-05
-4.23029635566918e-05
-3.05968967160158e-05
-1.00576471738245e-05
-3.76954149639531e-05
3.47447376369635e-07
-3.84522619857614e-05
2.4134367243686e-05
-4.34046336427765e-05
-3.19851032933643e-06
-2.36280597977602e-05
-1.3998586126793e-05
-6.36082492937204e-05
-2.9124922488835e-05
-1.71366241009814e-05
-1.69833832947411e-05
-5.67029007669386e-05
-4.92046008037063e-05
-3.12750132479111e-06
-1.67961080897234e-05
-3.01040057102856e-05
-2.04905036475156e-05
-1.29587791175477e-05
-8.11480117070839e-06
-1.60992547322225e-05
2.15797522481442e-05
-3.86658782624828e-05
-2.0472503213707e-05
-3.47382485654084e-05
-2.99303247365097e-05
-4.21426539241167e-05
-6.47310068519564e-06
-1.98700623826017e-05
-2.79893035691092e-05
-5.93371313262132e-06
-5.51537165671257e-05
-1.44887353064142e-05
-5.04315669107347e-05
-5.38346631294031e-05
-1.12662460534758e-05
-3.79115819665293e-05
-7.81772755865747e-05
-1.96983684331208e-05
7.92185711988144e-07
-6.82183795608528e-05
-4.27102010557964e-05
-1.11256006777799e-05
-3.95698330663632e-05
-5.93021445695424e-05
6.60375332165893e-06
-3.74649283148289e-05
-4.07875591222063e-05
-5.78324354182615e-05
-2.39764135568743e-06
-3.55703214928113e-05
-2.28819111899891e-05
-2.93025010341771e-05
-4.50023917169955e-05
-2.8478299118645e-05
-3.56973157266997e-06
-1.61223628102314e-05
-4.75393454952484e-05
-3.43774915390117e-05
-5.36636646680678e-05
-3.00754102927087e-05
-1.72296279968997e-06
-2.74566106652855e-05
-4.66735032602316e-05
-2.08539195840658e-07
-2.94080899118507e-05
-5.51278518593225e-05
-8.67434447288789e-05
-4.93836609585943e-06
-3.98927490858756e-05
-3.97962745594135e-05
-1.30431566150289e-05
-4.29945792528809e-05
-1.09118022301779e-05
6.77807202623149e-06
-5.10588934337614e-06
-6.30080220923745e-05
-1.84523367074598e-05
-2.60778734428311e-05
-6.71272394836229e-05
-1.3682361398962e-05
-2.71362853523303e-05
-2.00175548264062e-05
-2.48107754474419e-05
-1.9552503224864e-06
-3.85699570969104e-05
-7.02035438530951e-06
-1.73798869152314e-05
-3.84347488121336e-05
-2.90265275914575e-06
-3.62351505564797e-05
-2.66346838976304e-05
-2.99740630845228e-05
-1.83198138151858e-05
-3.21250168090672e-05
-2.59593012108114e-05
-3.32171927817813e-05
-1.49205885115055e-05
-2.97438221333577e-06
-2.65956168239785e-05
-5.12090053612902e-05
-2.45513463772993e-06
-6.38281750524584e-05
-1.72365503786891e-05
3.14221224310393e-06
-3.95161562907972e-05
-3.0613403258159e-05
-2.30480054302363e-05
-2.06663659270011e-05
-3.12582291045819e-05
-4.41239471322947e-05
-2.44231154915454e-05
-1.94239069782249e-05
-2.14656911440841e-05
-5.99165333151278e-05
-4.09315004790753e-05
-4.88109675216602e-05
-4.62322857405109e-05
-3.31580858488972e-05
-6.6200812203609e-05
-3.46626012564775e-05
-5.3524958101514e-05
-2.10895345473761e-05
9.48360421471246e-06
-2.70090436191652e-05
-5.44741909235114e-05
-2.09146069877371e-05
-1.60671944824706e-05
-4.07163324774234e-05
-4.80780101451655e-05
-2.02305113837532e-05
9.12043999794148e-06
-5.4415718540495e-05
1.57745370519767e-07
-1.90631886495209e-05
-2.73478388064125e-05
-3.24173054353767e-05
1.42449367695517e-05
-1.22250040494183e-05
-1.89462788395284e-05
-1.91687672140863e-05
-3.64156499763001e-05
-3.9321542065899e-05
-7.76402188424936e-07
-6.38304881077733e-06
-1.86729172566464e-05
-3.70681617831832e-05
-6.95785483043616e-06
-6.85715377803199e-05
-4.37707642075092e-05
-7.2409384774557e-05
-5.06915514264215e-05
-4.1298947222939e-05
-3.25654984252322e-05
-1.42555434885848e-05
-2.45128528244139e-05
-1.37195301457369e-05
-3.18596264990199e-05
-1.41172196751026e-05
-3.02711362473882e-05
-5.0930373716947e-05
2.83722918949907e-06
-2.22723518526716e-05
-3.96713089410534e-05
-3.60011930870752e-05
-7.11513139091439e-05
-1.19065620272749e-05
-3.22665928466571e-05
-3.97585398759149e-05
-4.5868943613238e-05
-5.16808194853121e-05
-4.4674106927269e-05
-3.19225249191641e-05
-1.66219685104673e-05
9.06263319470499e-06
-5.66217902617669e-05
-5.27326911781381e-05
-3.0425344173879e-05
-2.16896655186001e-05
-2.80197175502806e-05
-3.39566275223258e-05
-2.11749902689376e-05
-3.48726822014817e-05
-3.98413470255552e-05
-5.216103124706e-05
-3.40540253772067e-05
-3.13986292184876e-05
-2.32770732754946e-05
-3.16286047091563e-05
-4.98047450015904e-05
-9.53024974695817e-06
9.35518993758289e-08
-4.90864754850479e-05
-5.45329350840315e-05
-1.32552337405023e-05
-2.85103743141548e-05
-2.81469834383442e-05
-4.18151533279655e-05
-3.47693715590502e-05
-4.75043807408189e-05
-2.79499421115043e-05
-2.36820219978086e-05
-1.82985903388787e-05
1.18248676460242e-05
-3.76216093406362e-05
-5.03760341273202e-05
-5.91444371690278e-07
1.37207544039729e-05
-1.09222566754379e-05
-1.83348786800805e-05
-4.16972861582371e-05
-1.15623233090016e-05
-3.28237882400603e-05
-4.47468889124037e-05
-4.18107535145012e-05
-2.99301684087489e-05
-4.49049620655341e-05
-4.96120032236991e-05
-3.59303885140257e-05
-3.28525378332324e-05
-5.9539798216978e-06
-2.23812893391553e-05
-1.92913446792593e-05
-7.32863593748335e-06
2.59012877059545e-06
-2.10262974797348e-05
-1.83381768387971e-05
1.47278585343522e-06
-1.29259636672866e-05
-3.48907380093232e-05
-2.6128056998422e-05
-6.00365634268652e-05
-2.57394214177417e-05
-4.18183270040531e-05
-6.69444279947886e-05
-6.1219787633395e-05
-6.98874458679687e-05
-5.56325778050897e-05
-2.70640031307887e-05
-3.77710628420681e-05
-2.16219631650532e-05
-1.94550199600386e-05
-2.24248075496274e-05
-2.17277162878948e-05
-1.95118473033694e-06
-3.0081343327155e-05
-2.64599586576938e-05
-3.20492988395675e-05
-1.45451494774593e-05
-1.40114137749237e-05
-3.23786980909556e-05
-1.74481544030657e-05
-6.67693177814581e-05
-3.52638030172697e-05
-1.85773702030381e-05
-5.81968029861012e-05
-4.282563180685e-05
-8.54660408285889e-05
-2.48762084513201e-05
-1.77872702047867e-05
-2.42212529892583e-05
6.19429683729894e-06
-3.06438884013618e-05
-3.39985651724284e-05
-1.36890279578958e-05
-3.28743728319645e-06
-3.39028384049912e-05
-1.82055204736829e-05
-3.10500747313986e-05
-4.93463954774153e-05
-9.27275948320198e-06
-2.57738819541321e-05
-7.14605428637432e-05
-5.21310357573531e-05
-3.88166709310435e-05
-2.16106430847831e-05
-4.21536325980927e-05
-5.49915667022886e-05
-2.14253492334349e-05
-2.00748032958373e-05
-3.7780013410338e-06
-3.34614459871965e-05
-2.61832031228819e-05
-4.47935359331649e-05
-1.35920896840627e-05
-3.00885781100429e-05
-2.58401286430097e-05
-3.13345953487208e-05
-3.55839110457405e-05
-3.63203612057506e-05
-2.31171462954547e-05
-4.97648523507959e-05
-7.63335281397044e-05
-1.97729476112174e-05
-1.39184778125794e-05
-2.69693845798612e-05
4.0568463537082e-06
1.23513261059001e-06
-4.5120047862777e-05
2.572498817425e-05
-7.94583350299516e-07
-1.98412063588951e-05
-3.6520452024009e-05
-3.06366132561977e-05
-4.46068800678763e-05
-4.8222542728438e-05
-7.88309237623309e-06
-3.88454579054169e-05
-4.71549282945848e-05
-2.00777862767156e-05
-1.7077955053794e-05
-4.97250121006389e-05
-1.51677325169853e-05
-5.93566452734218e-05
-4.15119532799396e-05
2.50276892148531e-06
-3.27409994152877e-05
-3.5989232819627e-05
-3.30236556061749e-05
9.66004643525835e-06
-2.36317989011939e-05
-1.64473381211166e-06
-2.16455820901374e-05
1.80151140557224e-05
-5.15388118113477e-05
-2.65138247425686e-05
-3.24454503676185e-05
-1.64796646804042e-05
-2.12429912535906e-05
-1.71506395442432e-05
-1.8468894321978e-05
-3.02102775322696e-05
2.43593465425258e-07
-2.65666534365011e-05
-2.41888637014315e-05
-7.78516653541058e-06
2.38422294781669e-06
5.0117717738865e-06
-2.28302162525552e-05
-3.59282208567369e-05
-2.15727102678787e-05
-2.55252546311169e-05
-2.3017744642607e-05
-3.78454510443156e-05
-3.17927803542781e-05
9.00840968553818e-06
-2.8412379330224e-05
-6.9501931576268e-05
-2.67348897109983e-05
-3.99318372631102e-05
-4.27749046064788e-05
4.70030337140734e-06
-1.3505355581256e-05
-2.03959991656642e-05
-1.18347907090461e-05
-3.11855036137917e-05
-4.62987502780704e-05
-5.32268939192404e-05
-3.1052816662662e-05
-4.05244147007679e-05
-3.63016547832541e-05
-2.78895446009978e-05
-2.37738111602147e-05
-3.45668713155378e-05
-4.1128793733583e-05
-3.15917869358828e-05
-3.72151286870632e-05
-4.41730463678563e-05
-1.69313354080036e-05
-1.75054015684434e-05
-3.81740539008427e-05
-2.54100539125967e-05
-7.57651213853429e-06
-1.82055166171669e-05
-1.46913136978204e-05
-3.93392684177597e-05
-2.990570133544e-05
-5.5316609020611e-05
-1.81419603743015e-05
-2.01629515539782e-05
-1.22584639829988e-05
-3.39384316053964e-05
-6.60120478375835e-05
-4.25439117666099e-05
-3.66994367684098e-05
-1.18472816445229e-06
-5.33997385579742e-05
-1.96321680982025e-05
-4.18924414825768e-06
-4.69676184862055e-05
-3.84744895118414e-05
-5.0889576891039e-05
-2.11501653883723e-05
-1.82345169824813e-05
-3.32237437107424e-05
-2.18013831634144e-05
-2.29554852177315e-05
-2.7425166855043e-05
5.57583852071446e-06
-1.17344463237261e-05
-1.23376073582891e-05
-2.774909655128e-05
-4.65239210174366e-05
-7.27591196297108e-06
-6.41279334881846e-05
-4.17889805704023e-05
-2.18047970909873e-05
-1.9749472496021e-05
-1.313191939705e-05
-4.41327250133037e-05
-3.46808527194295e-05
-1.25067545437163e-05
-3.42887145141319e-05
-3.93661528584758e-05
-6.78533800146616e-05
1.65878405381122e-05
1.18413197429206e-06
-4.49661890026463e-05
-2.74335894620971e-05
-1.14748091848076e-05
-2.76360381867918e-05
-1.60002038344912e-05
-3.54669590899397e-05
-4.23105652997345e-05
-1.24328574433652e-05
-4.62444443907073e-05
-1.7823473086577e-05
-4.48678386446474e-05
-4.68259353437697e-05
-4.49205738990227e-05
-3.73961042394194e-05
-3.00381119900739e-05
-1.23157400076307e-05
-6.93565606535461e-06
-1.52258280131497e-05
-1.84168748976921e-05
-2.40038600571974e-05
-4.59234106473268e-05
-1.72334487799478e-05
-1.71894129576119e-05
-1.69967347313771e-05
2.52836222596707e-06
1.67085137271125e-06
-4.57716125548662e-05
-2.64012878568131e-05
-3.05952227419969e-05
-1.98057018258889e-05
-4.15325488861591e-05
-4.28179983521553e-05
-1.77026932452823e-05
-2.46191019139105e-05
-3.34437131277343e-09
-3.5676942401237e-05
-4.31860883991943e-05
-2.6945262167538e-05
-7.23821260489412e-06
-4.55047119303651e-05
-1.4085391445089e-05
-1.31745532689992e-05
-3.03097392356018e-05
-1.77605593057312e-05
-3.15245135740873e-05
1.11492416587371e-05
-3.03619895223457e-05
-3.8833089785997e-05
-2.66519951062087e-05
-4.80994100222998e-05
-3.84066510063417e-05
-2.66281100736573e-05
-2.04442517445501e-05
-6.77238440257387e-05
-6.28914531397186e-05
-4.36640692841766e-05
-2.95531170175811e-05
-4.6995713968818e-05
-3.60250990444823e-05
-4.07369905297696e-05
-2.87565275873302e-05
-8.44373313636359e-06
-5.81769672912288e-06
-5.29569139846507e-05
-4.50144527044709e-05
-2.53059199432475e-05
-1.9077233464584e-05
-2.92057184581308e-05
-4.76258307198431e-05
-3.1274599993482e-05
-5.07563415676466e-05
-1.4952209882611e-05
-2.15575376885431e-05
-3.87891975326965e-05
-4.55922338679906e-05
-3.24039337469318e-05
-3.30896736739389e-05
-2.93066262276992e-05
3.88027930399376e-07
-2.51319178956114e-06
6.48820835779626e-06
2.11439709292334e-05
-2.0374478304043e-05
-2.04267518343607e-05
-1.74235355272217e-05
-1.31446363743336e-05
-2.95178188746236e-05
-6.21524065467191e-06
-8.03994367976638e-06
-3.98509906929496e-05
-1.56714647279107e-05
-2.85504973513052e-05
-4.46488612791777e-05
-3.35854219457571e-05
-2.79194851410827e-05
-5.12187313588867e-05
-1.78077012557179e-05
-1.26337220620131e-05
6.72218490598662e-06
-6.43521935779869e-06
-3.47916629086269e-05
-2.37173788944011e-06
-1.81696333218523e-05
-2.01753737231317e-06
-1.30753086047858e-05
-7.77232577094986e-06
-8.21481907552798e-06
-3.95933191280916e-05
-4.95533754345193e-05
-3.52885352962248e-05
-2.09519468381559e-05
-4.35395131050204e-05
-1.90678522496133e-05
-4.517286771859e-05
-3.88851638144978e-05
-4.35870404038571e-05
-1.12882719923334e-05
-5.96447002179235e-05
-9.75220160174099e-06
1.66640401751008e-06
-4.11501619347886e-05
-4.82543525774081e-05
-3.88252439289826e-05
-4.4726955011033e-05
-7.32763538289632e-05
-3.6968768261261e-05
-4.37486124758901e-05
-3.18532270919159e-05
-4.51936149861395e-05
-2.77174590883696e-05
-3.10181228196291e-05
-2.4957839245508e-05
-1.47095184140413e-05
2.09888549543265e-06
-2.54095043489948e-05
-3.89734571544082e-05
-1.06457299643829e-05
-2.76921331702719e-05
-1.18251068707666e-05
-2.25040845954712e-06
-2.05038208201639e-05
-4.19746700480987e-05
-1.53440967749316e-05
-1.96381915567339e-05
-5.86122381216699e-05
-1.39195612631907e-05
-4.68147820241584e-05
-6.25895042179494e-05
-4.74697853067908e-05
-4.20697699835823e-05
-2.23550722003661e-05
-4.67199548385265e-05
-2.22316648724156e-05
-3.83624800175986e-05
-3.34474760601806e-05
1.5282121115419e-05
-2.64269248754162e-05
2.97452434572266e-06
-2.8478669063875e-06
2.86844534248477e-07
-1.89914046622416e-05
-1.99837471476819e-06
-3.79772115596372e-05
-3.00103894777734e-05
-3.81898074285482e-05
-4.59256817145685e-05
-7.0865843759725e-05
-8.05030940542476e-05
-5.20811339099261e-05
-2.66680738913691e-05
-4.94411817970801e-05
-2.49299200999777e-05
-3.15550370169678e-05
-3.98356095290209e-05
-2.58731635168999e-05
-5.33438216876647e-05
-1.53860182693105e-05
2.49633297227549e-06
-1.5891702638166e-05
-4.35996909570973e-05
-2.61500306150521e-05
-4.35067673487007e-05
-2.44842725201596e-05
-8.67142792731766e-05
-5.88299447454624e-05
-1.88151611173036e-05
-2.01387853978121e-06
-3.51641351661879e-05
-3.35735897446869e-05
-3.27955379763594e-05
-2.09587510938626e-05
-3.81558496191138e-05
-2.58717677178692e-05
-2.69145111134468e-05
-3.74451803271511e-05
-4.09520732834293e-05
-2.7979098586783e-06
2.95447618064172e-06
-1.80015264429529e-05
-1.24781203871358e-05
-3.29282816327871e-05
-2.30313316534862e-05
-3.46136586183876e-05
-4.07903538427877e-05
-5.80453016538149e-05
-4.47855390959176e-05
-2.63470429563917e-05
-4.77401203773044e-05
-4.65656028454283e-05
-2.5414124561439e-05
-4.71697362686339e-05
-3.38400256688378e-05
-8.37622030547997e-06
-4.3278997739581e-05
-4.75119296193951e-05
-2.43442646230594e-05
-3.53707565233348e-05
-5.09950852795581e-05
-1.64038937525521e-05
-1.48665607827339e-05
-3.25973555003884e-05
-3.51693116224519e-05
-1.14814640341435e-05
-1.69408750404851e-05
-8.83257634247407e-06
-3.82106632867804e-05
-2.59773346402462e-05
-4.64796029563611e-05
-2.11111932337989e-05
-3.65416599930093e-05
-1.11519117649689e-05
-1.13758042698608e-05
-3.219665342173e-05
-1.240341321942e-05
-2.85935742739466e-05
-1.64179652265036e-05
1.13920396013986e-05
-1.40221699409173e-05
-1.53236247944888e-05
-2.98731014146218e-06
-1.0493403780145e-05
-2.77744335821764e-05
-2.37717809314456e-05
-1.54211318434188e-05
-4.09312508429763e-05
-2.88271042443119e-05
-5.16997613331387e-05
-3.78881821595988e-05
-7.37887286190473e-05
-5.16596904257254e-05
-4.71843488085434e-05
9.87365420308768e-07
-3.92094594226635e-05
-1.70030325212963e-05
-2.78995773772929e-06
-1.62928203030095e-05
1.31328516699426e-05
1.48413797447892e-06
-2.30962458171364e-05
-2.76188151022087e-05
-3.46014568897958e-05
-4.06439002818346e-06
-3.25406717864637e-05
-4.46686565279045e-05
-6.01294016757402e-05
-2.67190477690546e-05
-4.26814074400863e-05
-6.07084539729182e-05
-5.26082112373966e-05
-5.64075435346047e-05
-7.75382423746441e-06
2.42411511453858e-07
-1.56605152419564e-05
-2.4359999517047e-05
1.1849354012212e-05
-1.49238700456342e-06
-4.17493220350614e-05
-3.60478239981437e-06
-3.74993479191783e-06
-3.41457259435198e-05
-1.89915548376607e-05
-3.4034108630083e-05
-5.54220090977445e-05
-6.40560598642403e-05
-5.08909718943216e-05
-3.88225138607124e-05
-1.69643110359257e-05
-5.23033868117715e-05
-1.34517090679377e-05
-3.85674998131881e-05
2.46805990472942e-07
-1.26755346988554e-05
-1.6100963856491e-05
-7.61316903684997e-06
1.24829370862763e-05
-3.56685421330133e-05
-3.17789244566753e-05
-1.38182376461061e-05
-5.80252193038998e-06
-2.67547687913231e-05
-2.74331202811763e-05
-4.32699974381247e-05
-3.30451171276638e-05
3.19300034928098e-06
-7.38151495752538e-05
-4.37164044128636e-05
-1.10268808557215e-05
-1.04904144986588e-05
-2.3297871032599e-05
-1.92727277855964e-05
-1.49818639490579e-05
-3.18536389822068e-05
-6.00008717076157e-05
-2.91474559131561e-05
-2.73834157781844e-05
-3.55131048298753e-05
-3.13820462352363e-05
-6.86996525623417e-06
-6.39201457931321e-05
-1.64152371499441e-05
-3.8078687820935e-05
-5.75159954784446e-05
-4.69032166073991e-05
-2.94434323516398e-05
-2.18719278389972e-05
-3.16041321434558e-05
-1.01449445399903e-05
-9.80467549282235e-06
-2.01757324763691e-05
9.25896832990462e-07
-5.42491013012732e-05
-4.06377842080114e-05
-7.68985174833084e-06
-5.35117001796626e-05
-4.20122030217218e-05
-1.09371272278022e-05
-9.96503434502012e-06
-4.24788251905371e-05
-3.58766918754609e-06
-3.75500375192463e-06
-1.8095189506302e-05
-2.60012975916968e-05
-4.66940705024299e-07
-2.76811958261109e-05
-2.60468935973262e-05
-1.46509981058824e-05
-4.36002772549632e-05
-7.2492165665516e-05
-1.60568107444995e-05
-7.59716344860554e-05
-4.25524504849302e-05
1.43461597292636e-05
-6.6802420418482e-05
-3.94434532667003e-05
9.38683102301338e-06
-4.51950567803352e-05
1.31215153329619e-05
-3.64558614235687e-05
7.87370049597446e-06
-2.88882309753333e-05
-3.72069746367871e-05
-5.17307494181559e-05
-4.90011873650526e-05
-4.83339899611766e-05
-2.23137267146379e-05
-2.9879628508831e-05
-7.36759042267173e-05
-7.73714083267373e-06
-4.91816037969081e-05
-9.52774914288732e-05
-3.3882383404866e-05
-6.93498757435747e-07
-2.29824233322427e-05
-5.16899030716337e-05
8.7157925631717e-06
-2.98168388717358e-05
-2.66165906331656e-05
-5.01352651418294e-06
-4.67030676720121e-05
4.29975012469848e-06
2.35530182488276e-05
-2.71152149747276e-05
-2.84233622776079e-05
-3.15249070064162e-05
-6.44000695727631e-05
-1.12510687960851e-05
-1.98254576003041e-05
-1.51054349035845e-05
-3.23184519345272e-05
-2.49045754527886e-05
-1.25998396732786e-05
-2.74040505266665e-05
-5.00612959952254e-05
-4.37559659018017e-05
-3.64893410498307e-05
-3.12148781234205e-05
-2.44426500818914e-05
-1.18856462487413e-05
-5.4242671842853e-05
-1.96519867092831e-06
-5.43176593252116e-06
-3.85246718814103e-05
-4.79500605091941e-05
-5.46534165461034e-06
-7.4292123844511e-05
-7.07874051973162e-05
-5.58532927359829e-05
-2.88890550042501e-05
-4.859656430244e-05
1.07999225973969e-05
3.95498559432824e-06
-3.11563147285394e-05
-8.16059858463638e-06
9.35702156627834e-06
-2.31290258862257e-05
-7.24025028401894e-06
-3.88550991422539e-05
-5.6022083585121e-05
-3.43291830697499e-05
-3.019370632371e-05
-1.32793595102843e-05
-5.48043382823078e-05
-7.56303134774639e-05
-1.83712127573222e-05
-5.94421395640422e-05
-8.23382973849091e-06
-1.49723534083042e-05
-2.65790386538292e-05
1.18239297416766e-05
-1.94749705608701e-05
-3.10026288187663e-05
-1.12398668310837e-05
-2.80901345723325e-05
-4.48904806849008e-05
-5.06348613725618e-05
-1.49688556293433e-05
-5.27208520236259e-05
-6.23702415427628e-05
-2.12279362950621e-05
-3.35116664639232e-05
-6.11028624709057e-05
-5.89646167738418e-06
-3.43163331543243e-05
-3.78165511020235e-05
-3.56525707317241e-05
-5.17672362648652e-05
-4.76295178179106e-05
-6.02919229342752e-06
-3.0619138719083e-05
-2.13840523673953e-05
-4.18741022357456e-05
-2.0361720068959e-05
-8.24905587957213e-06
-5.99161588263408e-05
-6.61550183472948e-07
-7.09688839994031e-06
-6.13230794751674e-06
-8.83165629005376e-05
-2.08383119585399e-05
-3.96284402592546e-05
-7.81823339625457e-06
8.61634701591889e-06
-4.89362867476434e-05
-4.3421724391119e-05
-2.30033321732765e-05
-3.51382744615354e-05
-4.46197357129511e-05
-3.44728220917076e-05
-6.93517557949617e-06
-2.57141258746634e-05
-4.68328757947716e-06
-2.06746299359163e-05
-3.28202543881701e-05
-1.41308846390074e-05
-3.97460081413862e-05
-2.11544045318006e-05
-2.5173813442452e-05
-2.64003983721434e-05
-3.37409484225083e-05
-2.14207164808169e-05
-1.97963145329572e-05
-1.14803327358393e-05
-2.84832080550522e-05
-1.18612749480786e-05
-4.46650804600723e-05
-4.68991514785683e-05
1.22376156234728e-05
-4.19460355534422e-05
-3.77024950932157e-05
-4.0394544967309e-05
-6.25055526141798e-05
-3.15553090956031e-05
5.22773767080866e-06
-1.16534448799799e-05
-3.28386644460149e-05
-3.54188467422848e-05
-1.23837726966042e-05
-3.20804130637988e-05
-3.05903655231065e-05
-5.92784656114865e-06
-1.47516905236158e-05
-4.25529575327458e-05
-1.39837667274678e-05
-6.87871685687771e-06
-7.84875458680998e-05
-3.38109975674646e-05
-1.70120545205685e-05
-3.29157386120975e-05
-8.00391703180078e-06
-1.9874018432414e-05
-3.04136804403202e-05
-4.26088813751e-05
-2.76393491596175e-05
-2.82389238464418e-05
-4.1856699268272e-05
-6.8799377604077e-06
-5.71813272294418e-06
-3.81250593467386e-05
-1.99857654570547e-05
-3.14225185781019e-05
-1.88709236585265e-05
-3.34487455392503e-05
-2.55409672245964e-06
-5.22127868541142e-05
-3.51711213133551e-05
-6.38694239652251e-05
-4.31488646025709e-05
-4.47188281956992e-08
-3.09288018358529e-05
-2.47315280246791e-05
3.05214498146806e-06
-1.30697703167718e-05
-8.84989767798988e-06
-3.78079807359862e-05
-5.92791072418273e-06
6.16466784704395e-06
-2.80388117975635e-05
-3.11244052141888e-05
-2.20137561313831e-05
-4.92171519891338e-05
-1.95218103781152e-05
-3.14790209622991e-05
-4.6886792838853e-05
-5.83382306447722e-05
-1.70047093071367e-05
1.03242516994516e-06
-3.5387461187072e-05
-5.9758811199936e-05
-4.23531364250441e-05
-9.61023413927294e-06
-2.77444117347452e-05
1.33200709121243e-06
-3.12622524535563e-05
-4.95812828697877e-05
-9.32430976369438e-06
-3.94809934445454e-05
-2.96134430624116e-05
-2.90998389871701e-05
-1.87940894382718e-05
-3.25733431360253e-05
-3.60873382775783e-05
-2.66086429512611e-05
-5.35519287071508e-05
-3.30470257381644e-05
5.89366201436135e-06
-4.64709111860812e-05
-3.4281157458493e-06
-1.83651107386685e-05
-4.66910398975416e-05
-8.97061622995556e-06
-3.98104954069079e-05
4.85841200651738e-06
-5.84669783772051e-05
-1.3528659092008e-05
-3.81613158708231e-05
-4.43378922497399e-05
-2.25509602258732e-05
-1.24181517336276e-05
-4.03608098776696e-05
-7.42663494639593e-05
-6.59098789721443e-05
-5.28744073464423e-05
-2.21417689390156e-05
1.05418114577618e-05
-2.55444734465106e-05
-3.20163954124671e-05
-4.97927532863747e-05
-3.29627652274296e-05
-5.71814498989551e-05
-2.92681983081247e-05
-4.3659230230722e-06
-7.92275682700473e-05
-6.27518551674539e-05
-5.10180923267521e-05
-5.92270336276985e-05
-5.00523407564009e-05
-2.12669156013425e-05
-3.07795116378148e-05
-4.97194755622101e-05
-4.75953534389017e-06
-1.86379074565779e-05
-5.85341575586478e-05
-2.03853112611854e-06
-5.52144362642993e-06
-4.79293010976641e-05
-8.19633162646539e-06
-1.60188121815633e-05
-5.55938067614151e-05
-5.60599411368391e-05
-1.18992750123319e-05
-6.17113656507991e-05
-2.95677125032502e-05
-2.63154114119235e-05
-3.40532632252985e-05
-5.09126225130764e-05
-2.83670426129651e-05
-3.67962014868674e-05
-2.56286355242749e-05
-3.91734916128044e-05
9.01190066180757e-06
-8.54132935720901e-06
-5.30327550087762e-06
3.29185261610484e-05
-2.2018901902551e-05
-2.43211667061606e-05
-3.99501033855204e-05
-4.72808650747245e-05
-5.91240591313816e-05
-3.09631243998594e-05
-4.7150946247198e-05
-4.88737339895443e-05
-2.39499032600369e-05
1.65917058056166e-06
-5.80797954304405e-05
-4.83406247000468e-05
-3.07908193910469e-05
1.33647807393462e-05
-1.64598513811607e-05
-1.66870451738051e-05
-2.57602691819457e-05
-1.23603280076904e-05
-3.75346104820374e-05
-1.27181506605993e-05
-3.68523521392716e-05
-5.2403926728096e-05
-3.28311212734159e-05
-4.19299388805663e-05
-9.16531381870948e-05
-3.43869909914679e-05
-2.80007639767939e-05
-4.08492173607813e-05
-3.28846378794072e-05
-2.25525905805679e-05
-5.79741473211653e-05
-3.34990454194177e-06
-3.11681766701867e-05
-4.81803505496839e-06
3.51264478852289e-06
-5.05147587029101e-06
-1.32437458819673e-05
-3.26988152122176e-05
-4.86999071545394e-06
-5.9522081742402e-06
-4.81184067890713e-05
-3.09356894263154e-05
-3.42864470460742e-05
-5.7832797482072e-05
-2.35668549330289e-05
-3.42136886237374e-05
-5.42681338426763e-05
-4.40366530445608e-05
-2.63268116836341e-05
-1.81194156675671e-05
-2.52040422515768e-05
-3.21714626915821e-05
-4.7575953262697e-05
-5.23817428626508e-05
-3.00775521164024e-05
-3.58174255578409e-05
-6.53291691011553e-05
-3.46874133095677e-05
-3.14080596868887e-05
-5.16453715766597e-05
-3.88860359571949e-05
-3.41341167403975e-05
-2.12191667113095e-05
-5.56307974437246e-05
-3.77709812818797e-05
-2.14211025269861e-05
-1.62049292112267e-05
-1.09844052212908e-05
-3.203113229471e-05
-4.2049487269551e-05
-1.23563104933522e-05
-4.68293217754604e-05
-8.73084813918e-06
-3.39463593366991e-05
-3.88985075030139e-05
-4.43880822036512e-05
-8.6031964811075e-06
-1.79419228695963e-05
3.77886711197564e-06
-2.48423002244377e-05
-6.62488358227519e-05
-2.46167358549286e-05
-1.25996066346956e-05
-1.90092008645675e-05
1.34685432055318e-05
-4.72053069962215e-05
-5.81507528384648e-05
-1.75762045073446e-05
-2.43931665778236e-05
-2.55297232443272e-06
-4.04488431620969e-05
-4.8193678557422e-05
-4.50243456497434e-05
-4.78075338995134e-05
-3.23833538992413e-05
-3.04050136609077e-05
-2.9749732835413e-05
-4.69600951059164e-05
-3.42271389870129e-05
-3.98281200801483e-05
-2.16589225178276e-05
-3.06490468181318e-06
-3.80409494797183e-05
-1.21848911818289e-06
-1.82800164631267e-05
-3.45044611695572e-05
-1.41935632244641e-05
-1.2461280242847e-05
-8.46904028687132e-06
-3.86803712243345e-05
-6.4201966994448e-06
-1.61559060280348e-05
-5.37007806401283e-05
-1.97981088499816e-06
-1.94689807441941e-05
-7.27967122687625e-05
-2.93835480535401e-05
-1.64504825494555e-05
-3.71067240486479e-05
-2.66361914206055e-05
-6.78503709570821e-06
-5.8751037555439e-05
-5.70549480606813e-05
-4.0732770706144e-05
-3.90652276165528e-05
-4.04739749689357e-05
-3.92526188771378e-05
-2.29286847583229e-05
-5.59126455661105e-05
-3.93390031827279e-05
-4.81010123220782e-05
-2.97499313438363e-05
-4.59308747170663e-05
1.29445044491285e-05
4.52079859461428e-06
-6.43055307178464e-05
1.14954085048617e-05
-1.84304825658691e-05
-2.34114833889125e-05
-4.35464298435886e-05
-3.93821074242765e-05
-3.57558964229686e-05
-1.85296414420328e-05
-1.07857632453272e-05
-4.00264311407166e-05
-2.18916229260222e-05
-3.99748931983056e-05
-3.60074606271872e-05
-2.82996235470763e-05
-1.49566868393577e-05
-2.10266185400944e-05
-4.29036352171983e-05
-3.37638673731461e-05
-2.23740921323567e-05
-2.53373837141091e-05
-3.59127663279751e-05
-1.32171421330865e-05
-3.6486251546796e-05
-7.29250373925047e-06
-6.09551234934837e-06
-2.26303125964828e-05
-7.22304320853536e-05
-7.28357082998662e-06
8.73915870446284e-06
-5.25053855818412e-05
-2.2719232854535e-05
-2.02644425711354e-05
-3.80334421362896e-05
-5.12671447590822e-06
-2.74872176215251e-05
-3.31632255268907e-05
-1.21063355140573e-05
-5.15781161184146e-05
-2.88806854001805e-05
-5.404612481293e-05
-1.78777802455424e-05
-3.40016378117449e-05
-3.44878347766931e-05
2.08377318408039e-05
-3.85471766463721e-05
-1.63465269904722e-05
-2.2684752753283e-05
-2.15599002239095e-05
-2.65494283927961e-05
-7.58513951770128e-05
-5.08892772311255e-05
-2.20972042204803e-05
-4.29277423822612e-05
-3.03072194864927e-05
-6.35812077174069e-05
-2.53603155929425e-05
-3.60142357544514e-05
-4.73581912649187e-05
-3.958746433294e-05
-5.5685284358854e-05
-4.70083788809608e-05
-6.55484282510374e-05
-7.85140032451616e-06
-5.11474850256818e-05
-2.13470022740571e-05
-5.92193873404486e-05
-1.49468661064862e-05
-2.8524672569335e-05
-1.43612219864265e-05
-3.05721129136409e-05
-7.04281605973742e-05
-4.13278960721165e-05
-1.89678014965975e-05
-2.70030301770956e-05
-6.19257258629541e-05
-4.03222206823778e-05
-5.2853288649691e-05
-7.65511492891553e-05
-1.74716673385677e-05
1.84813560428837e-05
-2.06850008875226e-05
-7.74343883725386e-06
2.01258463119143e-05
-3.3782792245305e-05
2.28870294699114e-06
-4.43144831622483e-07
-3.68184963127524e-05
-6.52831705973184e-05
-4.03782169927761e-06
-2.18812866207024e-05
-2.7754199483398e-05
-3.00576690677427e-05
-5.27450055681963e-05
-8.71727718357898e-05
-3.52999040109723e-05
-5.70103105012478e-05
-5.51042268484093e-05
2.10793309844309e-07
1.21892262403281e-05
-2.32968661119652e-05
-3.78650393521652e-05
1.40588289803138e-05
-1.68209377485671e-05
-6.20913705264754e-06
2.76053513255497e-06
-3.89915000312214e-05
-1.48063968477465e-05
-2.44136544094645e-05
-4.24180845438268e-06
-5.30852026753255e-05
-6.07187381674954e-05
-3.4517200258948e-05
-4.16459293685426e-05
-5.44039152558153e-05
-2.74806463449209e-06
-4.69955381851428e-05
-3.24580513332033e-05
-6.7785730033161e-06
-1.49661064344533e-05
-2.18265321054326e-05
-1.25179874586241e-05
-1.04113418592246e-05
-5.13130250610114e-05
-1.7845535631485e-05
-1.67475725525489e-05
-2.86356064858427e-05
-1.36753770629222e-05
-2.89891386275936e-05
-5.4299447468427e-05
-4.36001298875238e-05
-6.63229826659327e-05
-8.96877842319882e-06
-2.21336781839903e-05
-4.97994959352288e-05
-5.34082251582802e-05
-1.41485406046642e-05
-2.71873167902969e-05
-2.00341688269882e-05
-5.58506763506573e-05
-3.06322742363659e-05
-9.45173745137191e-06
-4.92447760456051e-05
-2.86602045168845e-05
-3.67827910002548e-05
-1.61756456965929e-05
-3.72862732503153e-05
-4.65635258378179e-05
-2.67054348181906e-05
-6.20389181889213e-05
-2.59236213690209e-05
-1.92381734790733e-05
-1.67851183354759e-05
-5.75360326405455e-05
-2.12444983746122e-05
-2.06616417969765e-05
-4.7676542310734e-05
-2.71620367421782e-06
-8.63315011954076e-06
-8.49933550908091e-06
-3.28944533027544e-05
-2.01751617547968e-05
-2.41488042935008e-05
-2.68210625839094e-05
-1.92079254456967e-05
-5.22637576516198e-05
-3.13657704470605e-05
-3.89834481495437e-06
-2.57995644995954e-05
-4.97862105764976e-05
-4.24844826431207e-05
-1.49891777506332e-05
-2.82617286987828e-05
-3.02867477854208e-05
-3.58252817997318e-05
-5.64613423100473e-05
-2.16114452139883e-06
-4.30535107216556e-05
-6.76613627415314e-06
-9.22137949327137e-06
-1.3558014230356e-06
-4.12831875539995e-05
-3.05603730578162e-05
-3.10778862131792e-05
-3.05201331068614e-05
-4.92980963639647e-05
-1.1510050931702e-05
-4.24007928683135e-05
-5.39167572677005e-05
-6.78439457750589e-05
1.45875608495849e-05
-2.65213511427922e-05
-2.44880224777293e-05
-4.01822088864035e-05
-2.83138361486299e-05
-5.71724557998309e-05
-2.48266237967431e-05
-1.72122801361614e-05
-1.96430602480325e-05
-1.14599536227667e-05
-3.60613883676839e-05
-5.33877902260851e-05
-3.68146728202873e-05
-1.90047387870412e-05
-1.05471701777681e-05
-2.80079987717294e-05
-2.45476584750891e-05
-5.3275230586607e-05
-4.3693394322737e-05
-3.31154990821499e-05
-1.27331794419594e-05
-6.00282970707658e-05
-5.77778027444545e-05
-2.54509466383884e-05
-4.46715859708582e-05
-2.16845254187072e-05
-2.27121165007901e-05
-1.93144813919328e-05
-6.90262440413016e-05
-1.13219027018838e-05
-2.50435561938712e-06
-5.19521221304784e-06
1.64023086421706e-06
1.12208306668904e-05
-4.13483181282619e-05
-3.68248058472377e-05
-1.32575851899658e-05
-2.94143025659594e-05
-2.19710913298603e-05
-2.83183769576371e-05
-5.7591155192864e-05
-4.78033074625998e-05
-1.95425537667467e-05
-3.80524268170244e-05
-3.307500433403e-05
-3.42758176931792e-05
-3.20300486125898e-05
-2.42990647320485e-05
-6.13435287167142e-05
-1.76669939290385e-05
-5.49010454794698e-05
-1.86104103877238e-05
-3.39658513118312e-06
-1.09845546179307e-05
-3.63966357904456e-05
-2.51276155156172e-05
-1.78548577049196e-05
-3.14532805329154e-05
-4.9672070366098e-05
-3.16019494555843e-05
-5.5420717596211e-05
-3.00945807590598e-05
-2.95015965909065e-05
-2.97468550310199e-05
-2.58946043403841e-05
-3.05169379444383e-05
-5.30672579221061e-05
-2.43211592155922e-05
-2.87686570304599e-05
-3.73595183035801e-05
-2.46995774963022e-05
-4.10364011409985e-07
-4.59466772624354e-05
-1.04829462701357e-05
-1.36428651782236e-05
-3.34494612118329e-05
-1.72014006805221e-05
-2.96645775331915e-06
-3.14443857389892e-05
-4.04501305211497e-05
-4.2672569530093e-05
-5.08995791609505e-05
-2.27588363474399e-05
-6.53359060103177e-05
-3.53174302501548e-05
-2.80238606180333e-05
-8.43242898768257e-06
-4.55325077170782e-05
-1.65353772720739e-05
-4.52814524011751e-05
-5.06965187788402e-05
-1.76178893495734e-05
-7.63039387787914e-05
-1.11535606516856e-05
-3.07258868248766e-05
-7.08606435811163e-05
-1.32470387902938e-05
-3.82818997517382e-05
-2.96598140774993e-05
-4.51730920949584e-05
-3.86259006777044e-05
-2.02182875568535e-05
-2.89454698080205e-05
-4.19824337527618e-05
-2.18747676783875e-05
-3.76578735706402e-05
-7.52042334644264e-05
-6.36820564664511e-05
-4.00375180046897e-05
-3.82472371682934e-05
-7.92835562562655e-06
-4.29310755892291e-05
-4.36004926860128e-05
-4.86011998128466e-05
-3.12217323470995e-06
6.84696298968369e-06
-5.11779330939731e-05
-2.47535788165754e-05
-2.42303063028442e-05
-1.34284313783997e-05
-4.05706071744919e-05
-5.47701119198373e-05
-1.03218124771081e-05
-1.0259528196907e-05
-3.86830694534491e-05
-5.5297880557372e-05
-5.0222531383483e-05
-7.73607176608557e-05
-6.19481430876936e-05
-4.03429702071006e-05
-3.22883763979962e-05
-4.69651799422644e-05
-4.11560957057781e-05
-2.13306471653687e-05
-7.98691654930467e-06
-4.45964404095543e-05
-8.99145397386791e-06
-2.6849755066824e-05
-1.01492396106319e-05
-1.22789706722443e-05
3.08280304585056e-07
-5.28648050635921e-05
9.37902814298364e-06
-2.21767730813572e-05
-4.2623573783895e-05
-4.4278338329883e-05
-1.58397638992149e-05
-3.63554429227247e-05
-5.9845653224417e-05
-5.30061579158778e-05
-1.6438811280578e-05
-4.46110004582206e-05
-4.98150399310755e-05
-4.52103797812998e-05
-1.76222496767915e-05
-3.16460440541216e-05
-1.52840634825552e-05
-6.1563025766566e-05
-2.40368413771995e-05
-9.28914644539119e-06
-3.18597323294171e-05
-4.83521773185752e-05
-2.32986198730021e-05
-4.65018363451911e-05
-6.09310003780417e-05
-5.35532947984254e-05
-3.13006841436929e-05
-2.98711066297347e-05
-4.89637148062814e-05
-1.70459301033125e-05
-9.13053870517433e-06
-3.18066460122614e-05
-2.95241812923076e-05
-1.50829974288159e-05
-2.37413661802791e-05
-2.79934829319117e-05
-1.47300096750961e-05
-1.53056536541131e-05
-1.25852622862203e-05
-2.82603016358224e-05
-1.04801623762189e-05
-2.07806875864974e-05
-5.6092586601264e-05
-1.58979965931123e-05
-3.30676465391765e-05
-5.32012850482125e-05
-3.07127740504328e-05
-1.44546996332652e-05
-3.20649673534675e-05
-2.74065886923791e-06
-3.67653230457068e-05
-1.87760161358681e-05
