# Supplementary material for: Research on computational propagation and identification of mine microseismic signals based on deep learning
Source: PLoS One. 2025 Oct 22;20(10):e0334641. doi: 10.1371/journal.pone.0334641 (PMC12543183; doi:10.1371/journal.pone.0334641)
Supplement: S7 Data — (ZIP) [file pone.0334641.s007.zip › 000100900001445.xlsx_0.txt_24.txt.txt]

-3.29858831487589e-05
-4.27925377023193e-05
-6.50460187573983e-06
-1.88409974440705e-05
-9.26106020306681e-06
-1.95721679547197e-05
-2.72835859922723e-05
5.68371576332261e-06
-2.2414065946121e-06
-1.37740595184097e-05
-5.88786275235952e-05
6.26530755154955e-07
-1.23575659241471e-05
-3.08378246942583e-05
5.16390006784684e-06
-2.47504733501466e-05
-5.74589434216507e-05
-1.48377163060837e-05
-1.42611089210743e-05
-8.24142324017589e-05
-3.74578630487917e-05
-9.00335911397541e-06
-4.48032537328983e-05
-3.57756468324158e-05
-1.7750906964808e-05
-4.76088827159145e-05
-6.85156649295736e-06
-1.34230075647047e-05
-1.25669880817358e-05
-9.75530349036981e-06
-7.87652017008876e-06
-1.98335630126371e-05
-1.05798330132962e-05
-2.4843404307465e-05
8.43011054677224e-06
-3.6736912330738e-05
-4.07505736385121e-06
-3.52425212396311e-05
-5.54074561551855e-05
-5.63588926685601e-05
-4.77200952208283e-05
-3.48748799347785e-05
-6.51456291828197e-05
-1.30298393559735e-05
-1.0912080494352e-05
-3.02326418388862e-05
-4.71770063952513e-05
-2.90370963872249e-05
-1.57813199766779e-05
-3.07585768669014e-05
-2.5629208780012e-05
1.30239010389102e-06
-1.26932336056697e-05
-3.54507186875063e-05
-2.90345760752727e-05
-6.63970368729435e-05
-6.23399494303519e-06
-4.07830480430428e-05
-5.01591377284559e-05
-4.93861903799213e-05
-2.12775960578536e-05
-7.94551693645744e-06
-8.08609848329616e-05
-2.50221451720384e-05
-4.10626566470006e-05
-3.47594799527617e-05
-2.20918574533445e-05
-4.22477080317632e-05
-1.84446362343431e-05
-3.03088174406242e-05
-2.91652355964057e-05
-2.60381528381965e-05
-2.23884892063997e-05
-2.11394357366e-05
-4.09859068269818e-05
-4.48981134710705e-05
-5.48875716159575e-05
-3.04236191718633e-05
-5.95062453306633e-05
-3.49303218421139e-05
-1.3894027650033e-05
-1.68176347794378e-05
-3.80254572847923e-05
-2.98301239171359e-05
-4.82844854333329e-05
-1.17557570527405e-05
6.12397101884281e-06
-3.3969060419242e-05
-1.23519078129914e-05
-2.67159220019159e-05
-1.60013864766963e-05
-1.48175533997138e-05
-5.18505426405383e-05
-3.94517136620467e-05
-1.81452209509958e-05
-4.30004180074155e-05
-2.97628566968393e-05
-4.31367127344241e-05
-6.38094286316488e-05
9.86380282482781e-06
-2.89562019989751e-05
-7.47719680685019e-05
1.47775774682544e-05
-2.14626223036944e-06
-2.75342124450095e-05
-1.38171792032479e-05
-3.28267121757564e-05
-2.90917633856881e-05
-4.60124235329735e-05
-1.47415746251751e-05
-3.06559839823295e-05
-4.2844166587738e-05
-4.60979093301313e-05
-6.72107869693909e-05
2.85631790858603e-06
-4.43050924162703e-05
2.43965242488074e-06
-3.40340972245063e-05
-2.73354328065197e-05
-3.04031598472469e-05
-1.2940208896123e-05
-5.44836333946707e-05
-9.83624966590719e-06
-1.83736127190001e-05
-2.47412302883467e-05
-1.45597998239887e-05
-2.69944635620383e-05
-6.54142442105871e-05
-7.19328397048035e-06
-3.67021636076889e-05
-3.47076293526119e-06
-4.33262662264978e-05
-2.8972462744934e-05
-5.72973089275225e-05
-5.45601161365243e-05
-4.65339232490028e-05
-5.30789818894084e-05
-4.86934911833545e-05
-4.22557009717236e-05
-3.75801103816989e-05
-5.71636588390613e-05
-3.66415428060755e-05
-5.62730599433037e-06
-4.5396089805998e-05
-2.39417385618954e-05
-3.11388454505925e-05
-2.61822878436276e-06
-3.31143346110494e-05
-1.45148711412414e-05
-3.5395847234546e-05
-6.37681857173584e-06
-1.95333981303758e-05
-3.48106395569283e-05
-4.56137133766136e-05
-4.11499514994934e-05
-1.56098842991799e-05
-4.77315081928167e-05
-2.54175194162329e-05
-3.3808851555897e-05
-1.58804080889227e-05
-5.2307596096512e-05
-1.11841634866995e-05
-6.31714880523965e-05
-8.50901473865805e-06
-4.75512682280401e-06
-1.24163029647616e-05
-1.05830707067344e-05
5.23136662244432e-06
-1.17099024027424e-06
-1.47378773863311e-05
-4.17290726789351e-06
-3.74292702714105e-05
-1.5715931190094e-05
7.05395014768254e-06
-1.07072689893979e-05
-4.25371395260916e-05
-4.03196368097469e-05
-2.67657784751033e-05
-6.93832318534231e-05
-6.41660298326512e-05
-1.21581252337675e-05
-5.42211557296958e-05
-3.65398508288866e-05
-7.0792171892719e-06
-2.46947825930421e-05
-4.15354647637016e-05
1.58954604693947e-06
-1.84591477056765e-05
-5.07025374561061e-05
-3.32177018443298e-05
-3.11623688448042e-05
-5.05556302152879e-05
-5.59485254044233e-05
-1.27805977141767e-05
-3.90935822902678e-05
-1.72333641632176e-05
-4.02748691476525e-05
-3.30996808246225e-05
-3.19359412910042e-05
-3.55671585666655e-05
-2.45670740481938e-05
-6.79161800285034e-05
-3.84365410205213e-05
-1.02745067830859e-05
-4.05667309649041e-05
-8.70306495217526e-06
5.14508704961067e-06
-6.46714536615911e-06
-4.53439786610572e-05
8.53171818004667e-06
-1.36896276904891e-05
-3.4109205905981e-05
-1.24811187393727e-05
-5.25234565870814e-05
-5.25620023307033e-05
3.32456930776019e-07
-4.85806548383736e-05
-8.86074164443155e-05
-1.67869131176913e-05
2.75144538442488e-06
-6.13259558017794e-05
-3.261997357674e-05
-1.96700922838278e-05
-3.09703200451422e-05
-3.35366051224197e-05
-8.96550005160886e-06
-1.4802398322567e-05
-3.21039466025919e-05
-1.54630688481693e-05
8.45459272508834e-07
-7.2270960237065e-05
-2.88142555909493e-05
-2.32229938221695e-05
-2.68483076671142e-05
-3.05677418357105e-05
-3.581672886057e-05
-2.65619541559785e-05
-1.80594980395136e-05
-3.15587409701282e-05
-9.90539628189195e-06
-3.89416678595625e-05
-8.37284551341747e-06
-6.38560525461952e-07
-4.15988728861696e-05
-3.14140518591289e-05
-1.10340579842205e-05
-1.09831397872625e-05
-1.61723114963749e-05
-6.04242278015305e-07
7.72086665849076e-06
-6.10365107596887e-05
-8.05815567929358e-06
-3.03392420216351e-05
-4.48073238639635e-05
-1.21157079223284e-05
-1.72794961827032e-05
-5.53358014982134e-05
-5.81034526940473e-05
-2.07225121975668e-05
-5.7237536014098e-05
-3.91475621084481e-05
2.10104579649822e-06
-3.77407902611995e-05
-3.49991521580925e-05
7.61091958445697e-06
4.11834766848566e-06
-4.16122428763009e-05
-1.60035035145385e-05
7.35636104396022e-06
-2.03386079279313e-05
-5.79970932113169e-06
-2.36759430876203e-05
-5.42778651023925e-05
-3.71046608952824e-05
-1.14846230169818e-05
-4.77237747898086e-05
-5.93797826586568e-05
-4.24518018864067e-05
-3.24564647440123e-05
-3.43725779011635e-05
-3.23226968650558e-05
-4.5422734879317e-05
-5.54710653228065e-05
-3.66950242429255e-05
-2.54157233820322e-05
-2.5997115344014e-05
-2.82790767521359e-05
-2.19711544503036e-06
-2.39252590842559e-05
-5.39970568532111e-05
-4.66926605387074e-05
-2.88262815632001e-05
8.33219793231823e-07
-1.66791263170248e-05
-2.80133258842026e-05
-4.91827430348553e-05
-6.46140917449919e-05
-2.36770182341997e-05
-2.51598782891988e-05
-4.42141357075919e-05
-3.71551715407219e-05
1.52142102375529e-05
-4.19077379521792e-05
2.36634099874062e-05
-1.81565705349869e-05
-4.88625369520822e-05
-4.10342357073875e-05
-4.48570739981104e-05
-4.60892324275826e-05
-1.58564199667398e-05
-3.48436692376615e-05
-1.13037440120181e-05
-1.13685476622611e-05
-4.23597300532574e-06
-3.20301466070649e-05
-3.60640297498562e-05
-3.42974996745574e-05
-2.7644450358307e-05
-3.40784343845855e-05
-4.45652279852406e-05
-4.16118275255875e-05
-3.58061947752641e-05
-3.37716509327065e-05
-3.62245016519731e-05
-8.59450883656357e-06
-4.42408733578224e-06
-3.33207026295469e-05
-1.78485655635223e-05
-4.77919041400715e-05
-2.80833405061845e-05
-4.24232104713008e-05
-1.29563003983463e-05
-1.94641928088237e-05
-1.85097329273974e-05
-3.06660527073241e-05
-6.37351330119762e-06
-2.14857443495876e-05
-3.00614658148043e-05
-2.56249611311491e-05
-3.1804105093288e-05
-2.29921679888812e-05
-7.40159948443878e-06
-5.5067260700704e-05
-1.56269537609631e-05
-9.9367092395107e-06
-1.72204374885881e-05
-2.63821749942931e-05
-2.80873893100107e-05
-5.6801705619503e-06
-3.2793954525004e-05
-3.25920016594078e-05
-3.69809151903418e-05
-3.63489480638758e-05
-4.40562053391035e-05
1.65565460602841e-06
-3.23209450162449e-05
-5.06452551817561e-05
-4.37081513924511e-05
-1.34750491978595e-05
-2.58145664141045e-05
-6.33301685427862e-05
-9.32370279994973e-06
-1.99259518026081e-05
-3.96961708796742e-05
-1.42936225383383e-05
-3.53921122130809e-05
-1.63642694628524e-05
-3.01854432300609e-05
-1.8341250421685e-05
-6.24096805266185e-05
-2.57057318456935e-05
-9.756106680952e-06
-2.75464182384396e-05
-2.90784372006042e-05
-2.39833208068344e-05
-1.2507497803245e-05
-3.01317188188093e-05
-1.10438539876427e-05
-3.74185367201178e-05
-2.32642878466841e-05
-1.91164135362039e-05
-5.33457238414622e-05
5.85991745504623e-06
-1.03786068702403e-05
-3.8126321644339e-05
-4.05926867534194e-05
-2.82270134512907e-05
-2.22101385658993e-05
-4.85066399688612e-05
-2.78049821940205e-05
-2.79989298022865e-05
-1.64549613701756e-05
-2.53434258565899e-05
-1.14098372662269e-05
-2.42835591829137e-05
-3.21297897335481e-05
-1.66715105824694e-05
-1.32009959817029e-05
-2.29453545811404e-05
-5.62458251815218e-05
-3.09009492865764e-05
-3.18210062304374e-05
-6.77438072264443e-05
-2.34786122145634e-05
-2.7117904742619e-05
-3.49522962700941e-05
-3.71972813439942e-05
-5.17189847185785e-05
-3.60684084430793e-05
-1.50625719706492e-05
-6.50818121392675e-06
6.05434513695557e-06
-2.52707626670222e-05
-1.81700602970573e-05
-3.11894481967648e-05
-1.89609586319068e-05
-3.89382346000966e-05
-8.26570618993787e-06
-2.71576798375333e-05
-2.18782925254551e-05
-4.91723200595216e-05
-3.71165884404535e-05
-2.13390661423426e-05
-4.54571028744909e-05
-2.6931658779762e-05
-2.77627903796473e-05
-4.98700986611295e-05
-4.80785086482692e-05
-6.26052825842727e-05
-1.39429322268979e-06
-2.96645612991255e-05
-6.24568559696397e-05
-6.66591730163079e-06
1.5594635909241e-05
-3.64780634373911e-05
-1.22687300312128e-05
-3.81650877829006e-05
-5.71067319819538e-05
-3.82259350300356e-05
-3.98640785559289e-05
-5.34949655987935e-05
-4.04830855926716e-05
-7.44695520639545e-05
-2.25926955937119e-05
-4.77776713261485e-05
-3.04360256717352e-05
-4.05162489872258e-05
-2.47414112083043e-05
-4.79063091736896e-05
-2.98399506845405e-05
-1.29547533003392e-06
-2.89307949900545e-05
-3.00562421833876e-05
4.32235479881733e-06
-3.48714390662056e-05
-3.2263499817403e-05
-3.84134814386486e-05
-2.08234993562329e-05
-3.23877270641543e-05
-7.36026146321806e-05
-3.36580752197464e-05
-5.44580541361665e-05
-3.82501125762777e-05
-1.52601699143081e-05
-3.92630967038644e-05
-2.00405202722713e-05
-1.07957960775429e-05
-7.98533174206603e-06
-4.12263622303074e-05
6.6820485652985e-06
-1.16156577230155e-05
-4.75451660833949e-05
-3.54110647024915e-05
5.24580353507758e-07
-5.63732741021594e-06
-2.13523050624957e-05
-3.09897067061312e-05
-3.47763038891139e-05
-6.65026667665574e-05
-8.76969091759534e-06
-3.60766815650652e-05
-2.82371837615724e-05
-2.91523519245733e-05
-5.38405983061607e-05
-5.08951861144317e-05
-8.00768000829205e-06
-5.74986931369471e-06
-3.53417607124142e-05
-2.67593864852735e-05
-3.14782053440455e-05
-2.06885227916821e-05
-2.34123002748039e-05
-4.53192744464685e-07
-5.6524301457578e-05
-2.38837657347949e-05
-2.15236710616604e-05
-4.64570843786007e-06
-4.62214698292889e-05
-2.79298232893116e-05
-9.09386417355581e-06
-7.6816062432389e-05
-9.15961107680526e-06
-1.4228126716616e-05
-6.49713324506644e-05
-4.01673516218978e-05
-1.75913514687042e-05
-5.20822115310616e-05
-1.66758926787895e-05
-1.12458822959617e-05
-3.48848557687481e-05
-5.0381357106547e-05
-7.64232664719264e-06
-3.22259241811714e-05
-1.91791444478062e-05
-1.35895258723335e-05
-4.01099818171932e-05
-2.87398965908558e-05
-3.98635597217637e-05
-3.41904351216679e-06
-4.34486616750378e-05
-2.30134447336714e-05
-4.45175217405669e-05
-2.28323718481113e-05
-4.35962192000383e-05
-1.68936642391915e-05
-1.55245606815989e-05
-5.35792664467691e-06
-1.19934660460032e-05
-1.71532999468102e-05
-4.55271469229429e-05
-3.31995325768993e-05
-3.25233600313171e-05
-5.33901177943341e-06
-3.41225947138985e-05
-5.24653315163849e-05
-2.47280044704009e-05
-3.51984769366005e-05
-2.43878135697207e-05
-1.56944297449364e-05
-1.82071604141298e-05
-5.25456910050971e-05
-1.29233891295656e-06
-4.27997213136757e-05
-1.15022950956444e-05
-8.76625862512723e-06
-4.15511743326562e-05
-2.71600459247199e-05
-2.36100363797782e-05
-3.02636235732257e-05
-6.19583295086191e-05
-2.95115966418696e-05
-6.30984918064197e-05
-3.14304947331641e-05
-2.79103749591717e-05
-4.27346094027387e-05
-1.92257935827972e-05
-2.36465095771045e-05
7.77628682244492e-06
-9.6002897510622e-06
-4.23243867736997e-05
-1.57696158549581e-05
-4.81767008363392e-05
8.28970838787874e-07
1.46598864510892e-07
-2.36316568760059e-05
-6.34227984872353e-05
-4.51648508411111e-06
-1.25273683393419e-06
-2.0212905188668e-05
-1.73633856036571e-05
-1.62892337277103e-05
-5.87070227906142e-06
1.42491729883621e-06
-2.56669479950717e-06
-3.26472381018161e-05
-2.74318095831613e-05
-7.20486551430053e-06
-2.96141794135854e-05
-5.56345513627062e-05
-1.67331578878041e-05
-1.87377306222402e-05
-4.62554585271233e-05
-4.24856233031249e-05
-2.08832157353411e-05
-3.14004512734921e-05
-9.40706722349837e-06
-2.25280857276327e-05
-9.5741277322561e-06
-4.12873883586194e-05
-4.84277673298483e-05
-4.06098814559808e-05
-3.61518694561339e-05
-4.95320949721505e-05
-3.41433011393501e-06
-1.54858049767362e-05
-1.90475523319573e-05
-5.33104032872611e-07
-7.02913581975575e-05
-3.11120499549223e-05
-2.19496468054757e-05
-2.74259104775613e-05
-1.45261016507509e-05
-6.09523977587379e-05
-1.00091462922687e-05
-7.21907148850073e-05
-1.66254752027372e-05
-4.44500745026553e-05
-1.89094315401517e-05
-5.24799032378774e-05
-4.04942180522372e-05
-6.16227981633408e-05
-5.25592624032042e-05
-7.2864849858847e-06
-4.53739170258505e-05
-4.17565265587225e-05
-4.54764734378017e-05
-6.10810618124229e-06
-3.68447398740962e-05
-3.02151403437866e-05
-2.07820758273962e-05
-7.95813608959464e-05
-2.66435706399275e-05
-9.99173777779426e-06
-3.19258632401638e-05
-2.43495707815365e-05
-2.85310857306571e-05
-5.88106823131557e-05
-3.51837680651884e-05
-4.23531005809243e-05
-4.57749488120042e-05
-4.77593701167428e-05
-3.6106656236999e-05
-6.3459181654595e-05
-2.21581484931578e-06
-2.49531406377359e-05
-5.66312594004468e-06
-2.97732804144188e-05
-2.09741578404038e-05
-3.87274052976118e-05
-6.4378764390239e-06
-3.39345343387902e-06
1.60703473804277e-05
-1.14326165081209e-05
3.67648558707796e-06
-5.07095106090758e-05
-6.08091242380806e-05
-4.75985987962217e-05
-3.65767986931998e-05
-4.9669506821359e-05
-4.63836176730194e-05
-3.11295203818902e-05
-3.91587384187403e-05
-6.11707605138042e-05
-2.20983402697277e-05
-3.12600915207236e-05
-5.35602213761747e-05
-1.40078272251816e-05
-2.20097577553564e-05
-5.57433652170613e-06
-1.93851804336598e-05
-2.73220416533162e-05
-4.07928988836137e-05
-6.28394164563471e-06
4.13391295467317e-06
-6.94887756310252e-05
-4.99813443217875e-05
-7.72877089554552e-05
-4.82892345150759e-05
-4.07348978804351e-05
-6.09930514466979e-05
-5.30073215709323e-05
-1.65374181110597e-05
-1.71051008551386e-05
-3.48629022541919e-05
-1.30676151974297e-05
1.32266510466923e-05
-1.20732419774767e-05
5.06218540391601e-06
7.29101991642961e-06
2.81257309065372e-05
-9.3736831848516e-06
-3.04332687914441e-05
-5.71012660918873e-05
-2.1094971591771e-05
-3.81271203989855e-05
-3.61918977992257e-05
-4.02347687345402e-05
-5.23029423912445e-05
-8.26350824565768e-06
-4.57485192381342e-05
-2.57261602065178e-05
-4.64238765843935e-05
-4.37105372426551e-05
-3.51157364487776e-05
-6.53197264704949e-06
-2.3345869726174e-05
-2.76201181995671e-05
-5.09021867335135e-05
-3.56959015464654e-05
-5.17982082045954e-05
-5.59122666367661e-05
-2.11302805791818e-05
-2.11190916597552e-05
-4.3457195010628e-05
-1.67225979019072e-05
-4.50803561155462e-05
-2.69173991214231e-05
-1.62947986000458e-05
-5.43803592594907e-05
-2.34425663209996e-05
-5.04322461205827e-05
-3.23660438541716e-05
-3.13621825375153e-05
-3.53670617315332e-05
-1.3191011878309e-05
-2.00081175632174e-05
-3.1251647337422e-05
-3.07448641102882e-05
-1.29139754032911e-05
-4.19600835666407e-05
-1.30246490003929e-05
-4.94372638425464e-05
-3.17208415844416e-05
-3.81238048977027e-05
-7.21180777334565e-05
-1.85588329737643e-05
-3.10104531793073e-05
-3.89298365616951e-05
-3.6272325542649e-05
-5.46674084851514e-05
-2.74102677428086e-05
-3.14065565009747e-05
-2.46332523773934e-05
7.36924023679443e-06
-1.92773563326021e-05
-3.4667491686629e-05
-3.18403365534497e-05
-1.89473328687038e-05
7.56619539437651e-06
-3.92011723319767e-05
-5.1440354062437e-06
-5.39093217295657e-05
-2.93010394216452e-05
-6.01306045392185e-05
-1.60220015479226e-05
-1.97108786359829e-05
-2.63842625989489e-05
-1.39257000147896e-05
-2.25905127421045e-05
-1.98861847937428e-05
-1.61130555046269e-05
-1.1457232004442e-05
-3.34405515979317e-05
-9.19230516536115e-06
-8.0109922105509e-06
-1.2843366732211e-05
-3.24715855686716e-05
-4.28040848728527e-05
-2.76375519445874e-05
-1.03465380120314e-06
-5.15643209659657e-05
-5.17412397903639e-05
-3.41810196064477e-05
-4.16749505247821e-05
-6.59436516765373e-05
-4.05276909462853e-05
1.1947732507688e-05
-1.84234103033461e-05
-3.62937130089704e-05
-2.78187616933026e-05
-4.41422174679937e-05
-4.34427555913094e-05
-1.00989604271424e-05
-2.16820771596838e-05
-2.97059485475121e-05
-1.97730358538674e-05
-2.145740868309e-05
-1.85988891343405e-05
-3.67299462908404e-05
-3.86816684149255e-05
-2.45918517895646e-05
-1.43918106823338e-05
-1.99127672344289e-05
-4.73826551335547e-05
-4.93368874741915e-05
-6.44595652544054e-05
-6.26303969764446e-05
-2.73859393700529e-05
-6.25522927666671e-05
-2.90717157826619e-05
-4.4056904075238e-05
-4.82696268447571e-05
-7.7873906722254e-06
1.62347144913632e-05
-1.3663640845209e-05
-4.81782002458986e-05
-2.59522356020543e-05
-1.55986335011269e-05
-2.76038713965572e-05
-2.1182630189714e-05
-3.00973641863508e-05
-2.20925481620644e-05
-5.50643322032746e-05
-3.15013087460218e-05
-4.85354584386757e-05
-5.79870321040282e-05
-5.04209074784956e-05
-1.37570362981655e-05
-2.89353984565934e-05
-3.97573123360025e-05
-2.63055473212919e-05
9.71449480176337e-07
-2.30877908539399e-05
-4.10636320794989e-05
-3.9553365075903e-05
-3.60518539838948e-05
-6.13656449579095e-05
-1.44539970556408e-05
-1.32721541199731e-05
-8.10207600329118e-06
-4.42028394934946e-06
-5.4202569892227e-05
-6.41779589729347e-05
-3.88335919062041e-05
-3.48486391086243e-05
-3.68017650202986e-05
-3.60996477316967e-05
-7.0136965856807e-06
-2.45703374334296e-05
5.98385525640072e-06
-5.63433179735032e-05
-3.56512670174538e-06
-1.34713525076539e-05
7.33896262591557e-06
-2.67499438704401e-06
-1.08632947671375e-05
-3.51260396764222e-05
-5.30163285685861e-06
-3.48516011265074e-05
-4.93477489477053e-05
-5.33383863001799e-05
-4.89891058416163e-05
3.65304894222499e-06
-8.67017712506746e-06
-7.46103824348443e-05
-3.04823158785458e-05
-4.0241897758427e-06
-2.0830291568659e-05
-1.84000801337469e-05
-1.93747456791251e-05
-3.89781949188716e-05
-3.3230422540307e-05
-3.19291858360507e-05
-7.1618251574429e-06
-1.07371379502962e-05
-1.88216777138246e-05
-1.00782458668392e-06
-3.03313534720495e-05
-3.76158821797473e-05
-1.23586424435397e-05
-6.59007389490334e-05
-9.13427979613875e-05
-3.31896385020679e-05
-2.02717262290255e-05
-4.48281821625323e-05
-1.78021150210537e-05
-3.47758290230171e-05
-7.49033999422437e-05
-3.34884349725699e-05
-5.38937068409704e-05
-7.37499308287613e-06
-2.47164664146333e-05
-2.52550472070895e-05
-2.26746313424242e-05
-7.34950964894494e-06
-2.00540066945444e-05
7.46989986146597e-06
-2.0989413612197e-05
-4.44589670724651e-06
-4.26445246379213e-05
-5.92756452629204e-06
-4.27295538103397e-05
-4.04923091882107e-05
-3.95824411854681e-05
-5.07530722276118e-05
-6.1219834972566e-05
-5.75815982437799e-06
-6.84361335454456e-07
-4.57682332112838e-05
4.10036882447641e-06
-1.82465273524678e-05
-2.75555972723728e-05
-1.24841539617066e-05
-1.67319589035879e-05
-4.22214596362856e-05
2.03847413451643e-05
-1.98924030999953e-05
1.54711272060725e-05
-1.58625044340232e-05
-4.01427393258311e-05
-4.41193958309102e-06
-4.98983975077636e-05
-9.01921965586353e-06
-5.74626089428132e-05
-2.55162280475423e-05
-4.89493732012752e-05
-6.29567642990012e-05
-4.36377851055488e-05
-3.68371161973456e-05
-4.87324092309063e-05
-3.26675422013755e-05
-5.43809281208405e-06
-2.7883959518386e-05
-3.54862844851862e-05
-2.89050832099147e-05
-3.10440917141955e-05
-4.48741448961673e-06
-6.48497449333714e-05
-1.78352554312788e-05
-2.82869934189711e-05
-4.9549440404835e-05
-5.96775934043208e-05
-3.49102820421338e-05
-2.64635200786781e-05
-1.71141859483455e-05
-8.31236137289525e-05
-1.90542086769985e-05
-3.98590125628747e-05
-4.59276034823118e-05
-3.08873740097539e-05
-2.53153940236665e-05
-2.17494045088108e-05
1.52000562748037e-05
1.87714260907647e-06
-4.92183442910647e-05
-4.91095544205018e-05
-6.85546179440339e-06
-5.24653811441403e-05
-3.54177543288969e-06
-7.47579791782111e-06
-3.83752807057202e-05
-4.24165698489867e-05
-1.76110649082373e-05
-2.15212779426313e-05
-2.36104448138895e-05
-5.58575481581495e-05
-1.67786447906731e-05
-2.09831227659888e-05
-3.04581307184237e-05
-3.16242388940252e-05
-3.46810885001301e-05
-3.11114123789645e-05
-2.92966639106507e-05
-3.0355700145151e-05
-2.52521413665151e-05
-1.23810836065365e-05
-2.34568580749137e-05
-2.75272706772059e-05
-2.63489955999555e-05
-2.92168961850508e-05
-1.49085757986542e-05
-1.99609784840151e-05
-1.00134959720044e-05
-6.65263501843924e-05
-6.13284591934682e-05
-1.71940650172202e-05
-2.92327242855362e-05
-3.20706142327983e-05
-3.57718278306154e-05
-4.35092086034427e-05
-3.36952383047539e-05
-1.18892241426995e-05
2.83078983292602e-06
-1.79628032129617e-05
-1.2124127939613e-05
-9.55086733617939e-06
-4.11817285817127e-05
-2.48055464913164e-05
-1.05583135797195e-05
-1.57949448186741e-05
-6.73539060995847e-05
-3.31009205861436e-05
-3.06115793024517e-05
-5.82627593217354e-05
-4.68396368716425e-05
-4.10519382746067e-05
-4.61671010935715e-05
-5.04333726010657e-05
-5.06633684190278e-05
-4.60360955669648e-05
-1.26856149225968e-05
1.05538731153383e-05
-1.94678553093137e-05
-2.57778665016888e-05
-2.35632870036154e-05
8.01250851638392e-06
-6.62644559427521e-07
-1.9078774369491e-05
1.06853567533852e-05
-5.43888641452451e-05
-6.68477132168083e-05
-4.93568030607001e-05
-5.50083158455155e-05
-6.20253151736151e-05
-4.87292872715266e-05
-3.46649526035413e-05
-2.83689786438127e-05
-4.29472843806149e-06
-1.84981415767714e-05
-2.01106908269102e-05
1.71545187445042e-05
-4.2745804404959e-05
-7.64124581167847e-06
-3.87406751841005e-07
-4.32031208610753e-05
-2.50498669041891e-05
-3.24653350738068e-05
-3.79332266687259e-05
-3.10997091299744e-05
-9.42223504755151e-06
-1.79691815293929e-05
-1.20083518471981e-05
-3.81954686070791e-05
-6.19062152891797e-06
-2.06386379941528e-05
-5.21080083462286e-05
-2.65710866593473e-05
-1.86413450856767e-05
-3.43848778006952e-05
-3.75905334278822e-05
-2.91052260932782e-05
1.30047716794217e-06
-1.90563998168091e-05
-8.52121953116191e-06
-3.64786651362534e-05
-3.27441944639691e-05
9.24570361051544e-06
-4.29915491049365e-05
-2.43152757778128e-05
-6.10858218013925e-05
-6.00430473286269e-05
-5.7161994339675e-05
-2.20846178642998e-05
-1.64591432788462e-05
-3.64878605315056e-05
-6.4602299488524e-06
-2.9761027927557e-05
-5.66567122547938e-05
-1.81869517365468e-05
-1.76566800010058e-05
-3.05874019315789e-05
-4.03743338644309e-05
-4.42484278147893e-06
-3.27624719197851e-05
-6.33721950406941e-05
-5.46312299350381e-05
-3.51250011603659e-05
-2.89318327518579e-05
-2.33440669706415e-05
-4.87699323009093e-05
-4.74568755977811e-05
-6.66234717904018e-06
-3.99178122609683e-05
-1.93255214802635e-05
-3.64747108141185e-05
-2.8053684976594e-05
-9.51009054193552e-06
-4.06801836522644e-06
-3.61104696408352e-05
3.2099891400468e-05
-3.75244503056621e-05
-4.08079284100722e-06
1.26819307526735e-05
-3.90673797763844e-05
-2.53180034785156e-06
-2.3636473512563e-05
-7.31498398058638e-05
-2.87285847852077e-05
-2.20127138490247e-05
-1.31867659071659e-05
-6.84198723542498e-05
-2.73010132300191e-05
-3.95198016003415e-05
-7.59125932727302e-05
9.7302267137611e-06
-2.52086028121144e-05
-1.80653644346755e-05
-3.04232999779471e-05
-2.53895691860356e-05
-2.84940080804717e-05
-2.55020111139794e-05
-2.84560837525285e-05
-4.64393190067945e-05
-4.44762184022985e-05
-1.15037324328043e-05
-2.78713507822419e-05
-5.54775550133462e-05
-5.02849367979344e-05
-3.89496016752766e-05
-5.24431070691313e-05
-6.96127968042082e-05
-2.84227802093847e-05
-3.26757472526588e-05
-1.71240701716586e-05
-5.02060327023492e-05
-2.08018460288561e-05
-1.45909816956214e-06
-4.24829298131093e-05
-2.48506788266196e-05
-3.02790560923997e-05
-2.70333926117972e-05
-3.4503730176078e-05
-4.96607312769552e-05
-3.53158904685065e-05
-4.78259624975089e-05
-3.57430208139168e-05
-2.82454319551962e-05
-1.12626883398833e-05
-6.96963908209884e-05
-2.39751728100779e-05
-3.14193742424754e-05
-2.54584344924505e-05
-3.42205363338455e-05
-3.85889606091115e-05
1.22295413635017e-05
-4.65304437771855e-05
-4.48566729810016e-05
-1.43822958839934e-05
-2.08552379926241e-05
-3.15592029621612e-05
-1.39938249826623e-06
6.84544710323273e-06
-2.29345800173003e-05
-2.74128859725056e-05
-3.6376641705645e-05
-4.89724324371723e-05
-2.09876219228652e-05
-2.1640416214226e-05
-2.52645011100677e-05
-5.38763461000163e-05
-3.54685350545003e-05
-3.57706645119445e-05
-2.56406177760392e-05
-1.29985663169861e-05
-4.40572549976953e-05
-3.45069167606034e-05
-1.28345684616777e-05
-3.93571346469337e-05
-4.76837057570491e-05
-4.03955224619903e-05
-3.09080744440921e-05
6.28989280143377e-06
-1.60541158321225e-05
-3.77008001000247e-05
-9.83913592582837e-06
-1.98713385862029e-05
-2.13100509182716e-05
-3.73919681474221e-05
-3.76817677555834e-05
-4.28505463360745e-05
-2.11056553848527e-05
-2.62994122841486e-05
-2.59791219195545e-05
-3.4492109890465e-05
-4.604583990407e-05
-4.47037770480154e-05
-2.38468301402888e-05
-4.51614628160993e-05
-3.57263947173469e-05
-7.17344701754972e-06
-3.83068492115681e-05
-3.46624098970164e-05
-2.19331475100851e-05
-1.81100289963956e-05
-5.92992949623308e-05
-2.57837839505978e-05
-2.33022487127594e-05
-6.71076715738905e-05
-4.59543079993885e-05
-5.82828306267458e-05
1.80067487413525e-06
-5.50825787293169e-06
-8.10288870901273e-06
-2.37956643111581e-06
-3.26849436975493e-05
-2.09422176217696e-05
-4.73655592895965e-05
-4.32481640522249e-05
-1.15032316606926e-05
-4.81303694599019e-05
-4.50120341081226e-05
-2.39942169434469e-05
-2.73922567864486e-05
-7.50285596792022e-05
-5.17876889370791e-05
-2.8707517661791e-05
-2.19967437019517e-05
-5.13254533929116e-05
1.84917299828359e-05
-3.95920933579041e-06
-2.63825930985677e-06
-2.58350626839738e-05
3.08480721786533e-07
-1.85769699211444e-05
-1.4621681716527e-05
1.23634930923929e-05
-2.4740543860413e-05
-2.3141944250327e-05
4.25976115674529e-06
-4.3015635281219e-05
-3.69059711369553e-05
2.0215972209765e-06
-4.14234856076055e-05
-4.98485937007856e-05
-3.02807520177469e-05
-5.11054806474483e-05
-1.61421300472474e-05
-3.6167669616113e-05
-8.58755805245067e-06
-6.31901952320918e-05
1.03168232352068e-05
-1.42967716053527e-05
-5.54856543259221e-05
-2.93235292784769e-05
-5.28234174291103e-06
-6.08022610127779e-05
-4.30442217836561e-05
-1.57599419630947e-05
-1.7998953971781e-05
-7.87364779996757e-06
-4.89527099321063e-05
-4.76800691860521e-06
-1.06882786852989e-05
-3.28965787610969e-05
-5.28269721553824e-05
-5.33870313734123e-05
-3.58439546150475e-05
-2.82052349480347e-05
-4.21091630508077e-05
-4.59330890466138e-05
-5.85442639709132e-05
-3.32841989068996e-05
-4.1721152148289e-05
-4.62089635540037e-06
-1.41995222143394e-05
-4.34540033131908e-05
-2.9935948962646e-05
-3.2772107653992e-05
-4.40332444245983e-05
-1.4877065957787e-05
-2.78830929731507e-05
-2.39792407633007e-05
-1.21091937942668e-05
-3.92707573819369e-05
-6.6978404739319e-05
-4.40795282744897e-05
-3.03816488620815e-05
-1.27738599746774e-05
-3.75970028768079e-05
-4.30618562510587e-05
4.80098321321607e-06
1.63302607035541e-05
-7.54913433493413e-06
-5.07813075114198e-05
-2.70470313005934e-06
-6.72956711312101e-07
-4.7461500614625e-05
-4.23392134468718e-05
-1.03377399986108e-05
-5.0306271026669e-05
-1.23862693829965e-05
-3.09324583466058e-05
-4.12781445690161e-05
-2.79722600397697e-05
-3.96357905999911e-05
-3.97985640576918e-05
-1.11711481007888e-05
-8.90194472184197e-06
-5.31393165685148e-05
1.69661610662759e-06
-2.8750994855947e-05
8.73729053176984e-06
-1.72404998530417e-05
-4.39368185809324e-05
-1.64830881951187e-05
-1.6956338929712e-05
8.55484299578157e-06
-2.05017748230888e-05
-2.06936551115732e-05
-5.73314382829784e-05
-1.74038377471994e-05
-3.52935986393628e-05
-3.83419071553694e-05
-3.52430888416396e-06
-3.42760610105693e-05
-5.32072337926131e-05
-6.52335372337106e-07
-4.89645152042469e-05
-3.32483562080575e-05
1.59853979287081e-07
-4.08044386219662e-05
-8.52856089075015e-06
-1.44381880825942e-05
-4.60935411779966e-05
-2.4861257319133e-05
-3.04337150882275e-05
-1.33690740272818e-05
-2.40945900720367e-05
-4.07163776082661e-05
-1.74718077732112e-05
-6.76086475648003e-05
-5.04128664467921e-05
-1.69583090489327e-05
-4.60955846329576e-05
-2.98914687699279e-05
-4.2549700625779e-05
-5.36142659889811e-05
-2.79319739149632e-05
-2.57341936864638e-05
-1.15220140009292e-05
-3.71750954708195e-05
5.29116990760605e-06
-3.58128879333577e-05
-2.76916914627193e-05
-8.08213261809855e-06
-1.73619999829639e-05
-2.61544091567465e-05
-6.44831683773424e-05
-2.04589183916999e-06
-4.58996979729367e-05
-7.4374598332629e-05
-3.42598079212234e-05
-4.76171550307743e-05
-2.81642221563419e-05
-2.36155910429881e-05
-6.08701831764528e-05
-2.23834613733037e-05
-2.03503365494644e-05
-1.27200434210832e-05
-2.01721608773974e-05
2.17600675945945e-05
5.11989274023331e-06
-1.2309404422068e-05
1.80968849729357e-06
-2.04924314462567e-07
-2.83177238715435e-05
-4.00792541963257e-05
-4.44720903193871e-05
-3.39422265732671e-05
-5.68853543962781e-05
-3.93167796605137e-05
-3.3405352504591e-05
-3.48674662659224e-05
-4.41210018322169e-05
-4.00595172892505e-05
-2.33099486610779e-05
-4.07163746895744e-05
-1.65119763521023e-05
-1.9785854628031e-05
-2.15312820978817e-05
-1.26487559869354e-05
-2.16689657365856e-05
-2.16098907720917e-05
-3.41646392143381e-05
-3.87317294484047e-05
-3.76510343679582e-05
-1.80313038453993e-05
-3.32577883869857e-05
-3.40805404155674e-05
-5.01591516524815e-05
-2.80216969393907e-05
-3.92416636404829e-05
-3.71440792463599e-05
-1.61282578256463e-05
-3.90251852373675e-05
-4.61122983798096e-06
6.51266290967498e-06
2.08692454182587e-05
8.4968654312746e-06
-2.44867092791868e-06
-9.09432348164581e-06
-5.18390664549133e-05
-2.83008023597317e-06
7.12957088371443e-07
-2.81847129442757e-05
-5.39432709258167e-05
-3.66564540489394e-05
-5.38437383546193e-05
-3.2785958033224e-05
-4.91868606860426e-05
-1.13909074156189e-05
-4.74806361202247e-05
-1.94189227498568e-05
-3.42869078362794e-05
-3.16728934886487e-05
-2.94029046621799e-05
1.51508223341096e-05
-3.74347147648004e-06
-4.40851916553262e-05
2.24781281531134e-05
-5.59995818495298e-05
-1.90570922766351e-05
-1.94183897276441e-05
-3.35347574050229e-05
-4.31233791557866e-05
-4.75683649287627e-05
-1.08045963989322e-05
3.99490406367149e-06
-3.88802515542893e-05
-3.15063271230117e-05
-9.01075271280376e-05
-1.07439123677619e-05
-1.80011670853477e-05
-2.24747775644142e-05
-1.72126010654026e-05
-1.6472569103565e-05
-7.12110878967548e-06
-2.74671420591527e-06
-3.74397923653126e-05
-2.76900701651582e-05
-6.87967253747345e-05
-6.3523887004654e-05
-2.96622488126571e-05
-4.94012851074273e-05
-3.63569458569456e-05
-3.91071231734768e-06
-5.11892160462804e-05
-3.56908904401479e-05
-3.84332507412536e-05
-1.03893084885654e-05
-5.94331296257112e-05
-6.02522465700891e-06
-2.66237468848412e-05
-3.0522879796901e-05
1.89789304077774e-05
-3.12082722751404e-05
-3.58122281551229e-05
-5.06934432651628e-05
-1.59931520953079e-05
-3.42935163984798e-05
-2.78662525571923e-05
-2.83982090506569e-05
-2.70775287234123e-05
-4.63987859741543e-05
-3.22650892642389e-05
-1.15739068891303e-05
-7.72034763573063e-06
-3.28347506532436e-05
-3.18877209682855e-05
-4.97004164579312e-05
1.43580093906145e-05
-3.43328621499122e-05
-2.64405995126704e-05
-2.70761463707092e-05
-5.04140450993362e-05
-3.89859181969567e-05
-3.25370938142354e-05
-1.04298960851054e-05
-5.05684422122338e-05
-3.65389331564954e-05
2.93766187364988e-05
-4.52848302506055e-06
-5.30357042025173e-05
-2.12634476166098e-05
-1.77999376504015e-05
-2.41469834865738e-05
-1.84390535943315e-05
-1.24667193574953e-05
-2.12849979983544e-05
6.06817962073427e-07
-2.20351689849003e-05
-5.28140214375598e-05
-3.89269153673902e-05
-2.98694160435206e-05
-2.54530112447773e-05
-5.02419081506489e-05
-4.13046188679426e-05
-3.11140568202014e-05
-5.33747573654971e-05
-4.71570656661338e-05
-5.24485914866983e-05
-1.61501038655138e-05
-4.26245302629434e-05
-1.78103809246072e-06
-2.02795022813656e-05
-2.0809840861445e-05
-2.20973340016493e-05
-5.54204661647829e-05
-1.75442443923538e-05
-4.26515876266595e-05
-3.45116093991425e-05
-2.3649127226248e-05
-6.55828777232536e-05
-9.50429737096225e-05
-5.85252097043034e-05
-6.50834243631849e-05
-6.21665253478072e-05
-2.41717274359606e-05
-1.5398987320152e-05
-2.75260562778766e-05
-2.19483114807818e-05
4.51547634170352e-06
-7.51671138998531e-06
-1.50629897606275e-05
-3.28688354667184e-05
-3.72973304900694e-05
-3.60547271511225e-05
-7.92049527953138e-06
-2.32587897646575e-05
-6.24452554952985e-05
-7.31441311808744e-05
-1.9940994763985e-05
-5.03028647672642e-05
-2.59525196816879e-05
-4.15350901384696e-05
-3.51881953301654e-05
-4.20921900118693e-05
-2.38960414469104e-05
-2.86751273044375e-05
-5.0927092376823e-05
-1.47977986808931e-05
-4.64766350074544e-05
-4.89105840711428e-05
-2.85186518411601e-05
1.36743398302724e-05
-8.26977303601997e-06
-2.76793246556782e-05
1.11041895219794e-05
-3.09629668266716e-05
-3.16881841732794e-05
-5.80487478889309e-06
-3.27994277936713e-05
-4.53140904905689e-05
-1.04756478342599e-05
-3.76672470996777e-05
-5.6362044646927e-05
-2.27052126749655e-05
-2.27991468760523e-05
-4.76602488168342e-05
-4.08039793660979e-05
8.77657423210328e-06
-3.44998526632247e-05
-5.0223404797856e-05
-8.00152571896514e-06
-1.14993406208614e-05
-3.32650399569497e-05
6.31727103285217e-06
-1.22622905666998e-05
-5.38883919663898e-05
-5.41265990088182e-05
-3.02019798968631e-05
-4.84654429272089e-05
-2.93700259378273e-05
-1.70935744011985e-06
-4.98963461056587e-05
-1.98676095550116e-05
-3.93423057875783e-05
-4.38244052814117e-05
-4.06222049159565e-05
1.31829347966465e-05
-9.2111277905591e-06
-1.37069231292068e-05
2.02931364533538e-05
-3.00937257050631e-05
-4.21070334046081e-05
-9.20043908646048e-06
-2.16938208882439e-05
-6.92965280899109e-05
-5.25967898502542e-05
-2.49788356981688e-05
-3.99584856656877e-05
-6.78446185065511e-05
-5.06919628048361e-05
-5.09193089854817e-05
-4.34810577119373e-05
-4.70223022187301e-05
-2.53634891245531e-05
-8.37257858104541e-05
4.98266168375724e-07
-1.3880096631752e-05
-3.12462933312894e-05
-1.93160948209119e-05
3.24420755764299e-05
-4.48209089683287e-05
-4.32268225145869e-05
-5.102110028029e-06
4.26004667418714e-06
-3.39093746014971e-05
1.05170719044159e-05
-5.49717377846656e-05
-9.4655044160953e-05
-4.95073966745282e-05
-2.93514440322181e-05
-6.25031795571577e-05
-4.82037991900001e-05
-3.69245927209225e-05
-4.54658956172478e-05
-1.57622669843299e-05
1.79058657002983e-05
-3.55847709273507e-05
2.11827688189718e-05
1.34526600603122e-06
-1.84521113821421e-05
-2.0527194080208e-05
-2.45044412165866e-05
-3.47397940161798e-05
-6.33043714653854e-05
-3.96295134471606e-05
-2.50818373972847e-05
-5.29973490672905e-05
-4.83531036891937e-05
-4.51454904321138e-05
-4.31828560210416e-05
-5.47414737049245e-05
-2.58612854765673e-06
-2.2597824723559e-05
-1.74826865092773e-05
1.96201476170449e-05
-3.18466410519807e-05
-4.25429356566748e-05
-9.61878165821703e-06
-3.16177392701491e-05
-1.50543128369204e-05
-1.56867602923657e-05
-4.76570379104623e-06
-1.88846273270171e-05
-4.46200587702525e-05
-3.35219462319187e-05
-3.55036313439186e-05
-3.74841378583459e-05
-4.98902966848519e-05
-5.79435472802353e-05
-6.68956356864392e-06
-2.75505985317272e-05
-4.14202067480294e-05
-3.97572144928281e-05
-1.72969628536035e-05
2.87636673723319e-05
6.81046195163697e-06
3.50373910849698e-06
1.43503824589904e-05
-2.42967527656779e-05
-1.45614245812863e-05
-6.88846111301688e-06
-4.66556881841586e-05
-4.72149351350575e-05
-2.37343745263342e-05
-5.33521499071362e-05
-4.93927689816007e-05
-7.00286204479643e-05
-1.36043650683054e-05
-7.1625923165488e-05
-3.52064605222223e-05
1.73844026212102e-05
-3.59111193348935e-05
-3.37740881188501e-05
-6.92451204955489e-07
-5.49803286054982e-06
-3.74545440536385e-05
2.5271910776334e-06
1.1062359620839e-05
-5.33429037957305e-05
-3.78081641027546e-05
4.58642039848151e-06
-4.80055578627346e-05
-1.99246624708486e-05
-1.88727837145044e-06
-5.35317124817863e-05
-7.55492185328594e-05
-1.99968005199847e-05
-3.51632286623843e-05
-5.92737709330389e-05
-2.77051157339215e-05
1.56894731277881e-05
-4.53317906565141e-05
-3.3807793230782e-06
5.25632054005561e-06
5.63885198521967e-06
-7.5385125488449e-06
-3.14150684285122e-06
-4.55320826292888e-05
-4.93193150155835e-05
-1.30329158293186e-05
-9.92332630246386e-06
-4.79763659306483e-05
-2.62227844418608e-05
-3.57714886504792e-05
-5.04386364133905e-05
-4.56124916732259e-05
-4.24777137891911e-05
-6.33000759868652e-05
2.80253991191277e-06
-1.19121784930372e-05
-1.60817745766677e-05
-1.51755459697402e-05
1.0857366063301e-05
-2.19597557350942e-05
-5.16505862208937e-05
3.23260448779321e-06
-2.70278063855697e-05
-3.44986769065989e-05
-1.06187099605954e-05
-1.27421178970955e-05
-5.51800564736163e-05
-5.05051076165856e-05
-1.81681879098943e-05
-5.34536671484281e-05
-5.81929288057797e-05
-2.84002714396601e-05
-5.0449956488323e-05
-3.3086165160548e-05
-4.97691475473696e-06
-1.38238602240525e-05
-4.38635531081114e-05
-2.19417365972544e-05
-1.00771227006294e-05
-1.63663352042476e-05
-5.553050544693e-05
-2.64536316962347e-05
-8.80366741721105e-05
-4.05036556905576e-05
-2.9194833736985e-05
-4.86846318679978e-05
-5.62639183265464e-05
-2.16906318911466e-05
-7.33668623533765e-05
-2.85617772579596e-05
-4.54730202578229e-07
-1.93984420835034e-05
-5.31507959811502e-05
3.02803796251435e-05
-1.94564869833104e-05
-1.47857738277229e-05
-3.64315515544046e-05
-5.95610124553363e-06
-1.0304359486075e-05
-1.79237106090986e-05
-8.06568515868515e-06
-3.39981662694909e-06
-3.63723895545149e-05
-1.25281636453747e-05
-3.66263415349226e-05
-6.2816041309728e-05
-3.81163037496534e-05
-3.0847382514755e-05
-1.05975773008254e-05
2.33955170233078e-05
-3.25117552970343e-05
-5.26961254729983e-06
-9.38626909764823e-06
2.99322760409881e-06
-4.15766902472292e-05
-1.57341827512891e-05
1.08807345786841e-05
-3.09618160288824e-05
-2.73700252871535e-05
-4.37487714856616e-05
-1.01493158281101e-05
-7.67433407950224e-05
-4.10149493015545e-05
-1.57372655957686e-05
-4.52140979887978e-05
-5.81927457480243e-05
-2.51166940843852e-05
-1.47492329231463e-05
-5.37456435495837e-05
6.47721590181488e-06
-7.04680023745394e-06
-2.31994589917364e-05
-8.89758122222877e-06
-2.98869491182246e-05
-2.21334090843187e-05
-3.86248035517715e-05
2.6820248084034e-07
-2.13961304639798e-05
-4.63465184216687e-05
-1.52103641815164e-05
-3.4765024576782e-05
-8.29278575073659e-06
-1.54458589140672e-05
-2.13112235761648e-05
-5.29107528851743e-05
-4.03110861515484e-05
-8.38188224242974e-06
-4.42379940857767e-05
-1.84854616641178e-05
-1.78610490977108e-05
-4.50633579975521e-05
-1.00272642135663e-05
-2.92777020179846e-05
4.25063221365393e-06
-1.8321143511962e-05
-1.24312075466792e-05
-4.01310772679483e-05
-5.86467536060725e-05
-4.57931678663796e-05
-1.08455425464596e-06
-3.76346665803515e-05
-3.04065115308771e-05
-3.15240743724813e-05
-3.54085257450488e-05
4.2059333718046e-07
-4.29927766566744e-05
-6.89652801591822e-05
-1.3002054629751e-05
-1.10192049585418e-05
-1.12774548391678e-05
-4.45336865376665e-05
-3.18597539620963e-05
-5.04607752905e-05
-6.50184362820898e-05
-4.88466817485377e-05
-3.99367166633408e-05
-1.93634347593477e-05
-2.68826524192402e-05
-2.99234306324624e-05
-4.29632506305468e-05
-3.47465826312629e-05
-2.49215833206937e-05
-1.50302336891411e-05
-4.78414509920555e-05
-3.10345936541147e-05
-4.15156406227453e-05
-7.44425068243616e-07
1.45747921029433e-05
-1.39202724594898e-05
-1.30658781602149e-05
-1.15106613758016e-05
-1.96767690838869e-05
-5.91014573754365e-05
-3.60826346437177e-05
-1.90010806720458e-05
-6.01161127107353e-06
-1.46844862038751e-05
-1.32354250216983e-05
-3.67789013557222e-05
-3.6780134792674e-05
-3.51400639365804e-05
4.8707908212408e-06
-2.82093695797804e-05
2.24432068449425e-06
-5.2707569102616e-05
-5.17665654070328e-05
-1.40247259088672e-05
-3.8639983185995e-05
-9.50805459110742e-06
-6.29035078852829e-05
-2.67410927910663e-05
-3.09406679841214e-05
2.00412528939128e-06
4.51006027143106e-07
-7.43283590077671e-05
-4.306067300279e-05
-2.41506407025583e-05
-2.28553560590893e-05
-3.30289990969956e-05
1.48448690534952e-05
-2.63595797279791e-05
4.46122819222326e-06
-1.80099371409537e-05
-3.40084887378657e-05
-2.69031888050784e-05
-3.47446253999979e-05
-3.19273080620139e-05
-3.79082569369586e-05
-1.68762057843685e-05
-3.52502345841105e-05
-3.54856600203327e-05
-5.03393211960936e-05
-3.11858588600178e-05
-8.01536229702422e-05
-3.80086483553117e-05
-1.19086238128937e-05
-2.90488064382797e-05
-5.33800396980983e-05
-3.82899652407484e-05
-2.69735784410306e-05
-2.79352464335271e-05
1.82641170428211e-05
-2.49696313631145e-05
-3.75935279443917e-05
-3.74232641973947e-05
-3.29525015760542e-05
-8.55181199100004e-06
-3.51799032452799e-05
-2.76127290400146e-05
-4.39585506919435e-05
-2.75262100691958e-05
-2.06890689697372e-05
-6.88029014424115e-06
-4.57905008775128e-05
-3.66040462702429e-05
-1.92467475656652e-05
-4.51254119965552e-05
-2.98060447538274e-05
-2.82930651095576e-05
-2.16483336229895e-05
-4.12858012402035e-05
-8.35833018876711e-06
-1.63188297995345e-05
-3.35987111101538e-06
-1.64659777668944e-05
-4.84401712206884e-05
-1.42776282468275e-05
-2.4562639709149e-06
4.66524685590726e-06
-5.37341868981248e-05
-1.26612449005816e-05
-1.25226882517494e-05
-5.68451610181944e-05
-3.61016032932732e-05
-5.35851952951239e-06
-4.12847792525563e-05
-3.32101861431958e-05
-1.89292409087298e-05
-2.88722982458466e-05
-4.20072113462499e-05
-4.29467498949333e-05
2.34423890058801e-06
-2.76935229303694e-05
-2.31485094241327e-06
-1.4198356595655e-05
-3.0718219427364e-06
-5.07871499811136e-05
-9.3319982975293e-06
-4.41565717669356e-05
-1.016567834307e-05
-1.62601787947229e-05
-4.76948339846244e-05
-7.06509698591842e-05
-2.22648026536417e-05
-4.06093884368522e-05
-5.120540860774e-05
-1.71345107513539e-05
-4.30046311592531e-05
-3.5314996928341e-05
-7.2432721571032e-06
-2.66323652109135e-05
-4.25805904612601e-06
-2.84815904624823e-05
-2.99236897426157e-05
-3.28822955463516e-05
-2.53990135769666e-05
-4.06460273913702e-06
-3.27933651542349e-05
-2.76289344643487e-05
7.00268367008259e-07
-4.79777769931982e-05
-4.24546804352866e-05
-6.07304037459121e-05
-5.04242707567638e-05
-4.43266262363021e-05
-3.90399856403098e-05
-5.94070921043127e-05
-3.89127433091694e-05
-1.03091286449927e-05
-2.61920212148743e-06
-6.49677463518074e-05
-6.09188646577048e-05
4.86345869916976e-06
-3.0429719789697e-05
-3.75450607890711e-05
-1.61984615463285e-05
-4.19221669320206e-05
-2.59120727883335e-05
-3.25009237366159e-05
1.1111453433131e-05
-5.81289614489354e-05
-4.63677665469677e-05
-5.44162211653624e-05
-4.86710228088692e-05
-4.33116136482543e-05
-3.46509739815408e-05
-5.42506866599523e-05
-5.7442622793189e-05
-1.15470235917864e-05
-8.74514993247915e-06
-6.15702609776438e-05
-3.30887834010362e-05
-5.58725863595373e-06
-1.92757610309573e-05
-6.79553321899158e-07
-4.38793576937932e-05
2.8218211442596e-06
-4.33288733131105e-05
-2.05379649889495e-05
-5.67934024028331e-05
-3.56393665677127e-05
-3.24633310863761e-05
-2.16532155466675e-05
-5.45907180655692e-05
-4.36472719441622e-05
-3.37423717189831e-05
-1.47001311231714e-05
-3.98301329802881e-06
-1.08097095268742e-05
-5.1205083974126e-06
-4.50001746856736e-05
-2.55554932695125e-05
-4.23684899450453e-06
-2.69466066848101e-05
2.06082956612896e-06
-1.8535144171508e-05
-4.0364245365729e-05
-9.28636473743948e-06
-3.07230588487847e-05
-5.44725100900297e-05
1.16497498642863e-05
-9.26444586602805e-06
-2.13169504168908e-05
-3.49095983107797e-05
-1.2077442694117e-05
-6.75250552617745e-05
-3.18872871930369e-05
-1.9965639023879e-05
-2.19652104363729e-05
-6.59872547117994e-05
-4.88236816868103e-05
3.69149241611529e-05
-3.74629153027762e-05
-1.98823476401559e-05
-2.83318943324017e-05
-5.04913935511391e-05
-3.83217978399096e-05
-2.54187164738182e-05
-3.67357042362211e-05
-2.11899483184646e-05
6.31116931854082e-06
9.42791556469642e-06
-2.03559697718733e-05
-5.11720011072731e-05
-4.58577815063999e-05
-5.24185191229335e-05
-5.22028249573065e-05
-1.74334106863454e-05
-2.87088165199532e-05
-3.07447586822907e-05
-2.72734340811006e-05
-4.65545559262222e-05
-3.84582928408022e-05
-4.57389447026672e-05
-1.62393202116152e-05
-5.3429729045337e-05
-1.25206660689847e-05
-4.66617083598201e-07
-3.62214618462603e-05
-4.12171587054896e-05
-2.79455360250598e-05
-4.86150664341901e-05
-2.24904737267584e-05
-4.92286392600829e-05
-2.97708347565517e-05
-5.97193317306632e-05
-3.98819564587791e-05
-5.43926183158373e-05
-5.70697556394189e-05
-7.99719000895796e-06
-1.21521480207991e-05
-1.76241444240229e-05
-2.54552595710437e-05
-4.00096637626803e-05
-1.29308883178235e-05
-3.5723443247519e-05
1.00214426947935e-06
-2.00742845890497e-05
-2.46677544299407e-05
-3.73362034079037e-05
-1.20843683721882e-05
-8.03989949409859e-05
-1.11465089509536e-05
-3.26343523995793e-05
-6.80806472022942e-05
1.90379066977243e-06
-3.69332336721136e-05
-5.08990448123982e-05
-2.71396259122578e-05
-1.55509842459076e-05
-1.76950334568454e-05
-2.86644467635948e-05
5.48278035901118e-08
-2.28250356919599e-05
-2.08973806412902e-05
-1.03888761864273e-05
-2.80740501384307e-05
-4.25975523599899e-05
-1.3921752650832e-05
-3.41314719528794e-05
-4.06507916847201e-05
-2.989454784267e-05
-7.58244587490874e-05
-5.76478981424113e-05
-4.36808204529704e-05
-5.73495980316377e-05
-6.73631284387118e-05
-1.4390336842615e-05
-1.88760469365415e-05
-1.63356142250264e-05
-1.74792415192863e-05
-3.10909623318745e-06
6.57560075375042e-06
-3.53068507303093e-05
-2.07631782356218e-05
2.72960015069602e-06
-5.34498411419528e-05
-2.80704753679984e-05
-3.37132236516994e-05
-6.3699904180515e-05
-2.99003130416763e-05
-1.01907477323667e-05
-5.22794862897147e-05
-3.1534747102202e-05
-9.3382188304161e-06
-4.56114587012355e-05
-4.07018853387918e-05
-7.58209983866812e-06
-4.13653747341282e-05
-3.65115845245222e-05
-1.42603368885305e-05
-4.27745196322366e-06
-2.8443314007277e-05
-2.24559702981347e-05
4.44153884491231e-07
-9.74729505944422e-06
-6.97768232007821e-05
-3.81311724446729e-05
-4.26502116766124e-05
-2.25057634557265e-05
-5.25353006005183e-05
-3.12655810369075e-05
-8.73676983333145e-05
-8.90698756666207e-06
-2.44791893915378e-05
-4.34383935175422e-05
1.89459288975821e-06
-8.43921504855764e-06
-6.24503429238501e-06
-2.31223571089856e-05
5.7067906128496e-06
-2.21432067797775e-05
-3.07106597628508e-05
-4.72392630534867e-05
-5.24420667732427e-05
-4.36979455887123e-05
-1.39355739711217e-05
-2.6243547569506e-05
-4.27105605183897e-05
-6.23193156812708e-05
-3.32882759897348e-05
-3.12171175684426e-05
-4.30625243443289e-05
-3.75378161087228e-05
-1.73729476685142e-05
-1.41205339640568e-05
-8.16726141087405e-06
8.42064406283048e-07
-2.81860011275574e-05
-1.96223422791545e-05
1.60744955657781e-05
-6.96163168129872e-05
-3.444433656348e-05
-1.4322223001287e-06
-1.59080462854266e-05
-2.53060943796515e-05
-2.61523721850097e-07
5.60052324882852e-06
-4.59102198398681e-05
-1.55819272007336e-05
1.23073752617844e-05
-4.06741208007787e-05
4.04903041720329e-05
-3.27249311302674e-05
-4.76979967584635e-05
-3.5882765010082e-05
-1.16655516983878e-05
-2.92391363397308e-05
-2.75399025541051e-05
-4.41092909600224e-06
-7.05927135112428e-06
-1.00003903811219e-05
-2.82468865967231e-05
-3.36649928557726e-05
-6.48209360843312e-05
-9.94466020814918e-06
-1.54731719781939e-05
-5.98757231564011e-05
-3.86755423512635e-05
6.10563437013611e-07
-4.8761182446992e-05
-4.12933413924204e-05
-1.52702440236507e-05
-2.96474820574414e-05
-3.68628062156153e-05
-3.00051666491754e-05
-3.8889992512401e-05
-3.25263190615528e-05
6.48576168262853e-06
-2.23600652272678e-05
-4.98392158978839e-05
-4.67307749569809e-05
-3.66890767788293e-05
-5.13906877302049e-05
-2.96974658202031e-05
-2.35219840446684e-05
-2.3507168073664e-05
-2.30474495519641e-05
-2.94119792345245e-05
-7.09245690545884e-05
-3.08996370229741e-05
-1.06412592797869e-05
-1.43407415954058e-05
-3.38011433061688e-05
-3.21541776547054e-05
-1.54774022707116e-05
-5.93466083308437e-05
-2.47445309390822e-05
-4.62130664133577e-05
-6.41375066793487e-05
-5.17081286872936e-05
-6.73623419524368e-06
-4.32938925273132e-05
-4.55750484505718e-05
-2.62460278641918e-05
-3.93298444747732e-05
-8.04760482762354e-05
-6.86084355014288e-06
-1.95911761503287e-05
-4.93461386360059e-05
-3.67316234337688e-05
-2.14379860196293e-05
-4.63259176182e-05
-3.84712921467051e-05
2.44541944996039e-06
-5.46354332977243e-05
-4.44405605579226e-05
-1.14787552784808e-05
-4.73762691537201e-05
-5.63612970291622e-05
-3.98754047374407e-05
-7.3290802146329e-06
-4.38142207983493e-05
-2.74554329929494e-05
-1.82382300662441e-05
-3.19638179256991e-05
-4.98110721773661e-05
-1.61629622025424e-05
-3.07859503979044e-05
-3.60139494266857e-05
-6.21385928132221e-05
-3.11833494704121e-05
-3.13541595319362e-05
4.68739605767481e-06
-4.70415615759773e-05
-3.77948933726477e-05
2.97426265154257e-05
-2.55231279013069e-05
-4.17015686876126e-05
-1.12873375935668e-05
1.42470180113752e-05
-4.24137343551565e-05
-2.40865247933743e-05
1.01051197110301e-05
-1.85691044513288e-05
-1.0996731197016e-05
-2.9652466553281e-05
-5.18344463699747e-05
-1.08181691709517e-05
-3.28595050483375e-05
-3.09690857175836e-05
-3.31018451353352e-06
-2.0136594917319e-05
-4.76207533577369e-05
-2.65234344099728e-05
-2.74007700814135e-05
-1.81550789758093e-05
-3.99336013968725e-05
-4.48748231249938e-05
-3.92512006954744e-05
-1.59833322362527e-05
-4.61422459154611e-05
-5.25208440625072e-05
-1.6707344981619e-05
-4.98007663093018e-05
-2.3770697818839e-05
-2.54848326291308e-05
-4.8226607047229e-05
-4.38785639920019e-05
-5.28043868161944e-07
-3.78802765642634e-05
-3.57915107369056e-05
-4.19292353403499e-05
-2.86819125678051e-05
-1.69435952669012e-05
1.42525104831507e-06
-6.80460015739137e-05
-2.38590355693421e-05
-2.87750439834726e-05
-2.68503299343463e-05
-4.82105157897699e-05
-3.52186524960313e-05
-7.1666880307902e-06
-4.20244506110663e-05
1.41004537108008e-05
-9.10801975815398e-06
-2.29804343499543e-05
-2.02844927336151e-05
-1.53083114760902e-05
-1.42469798314122e-07
-1.55919128890714e-05
-1.34050237676918e-05
-2.84648345795587e-05
-1.92774117583622e-05
-1.60615154825113e-05
-1.86489513250346e-05
-2.13196982487105e-05
1.53251636637083e-06
-4.08012498993657e-06
-3.53750028405606e-05
-5.74608891603768e-05
-4.24829201553374e-05
-2.77719530478364e-05
-3.96856357571936e-05
9.32015798742691e-06
-4.36462609321114e-05
-4.53214288908107e-06
-1.54189594446393e-05
-2.46238400356958e-05
-1.27414528406419e-05
-1.38870481114905e-05
-1.98815850169583e-05
-8.61781626039712e-06
-3.99363520725492e-05
-1.68226259921796e-05
-2.2882510130336e-05
-2.25520932745539e-05
2.31704813500191e-07
-7.2883857561411e-06
-6.50927720490643e-05
-1.21638787309617e-05
-1.94359265476435e-05
-1.40498835868375e-05
-2.12170891245097e-05
-1.78687986656955e-05
-7.91117128439322e-06
-4.40748156678771e-05
-2.43045959987991e-05
-1.36610211913755e-05
-5.21525400135629e-05
-4.50908834562442e-05
-2.26340917532381e-05
-1.08741760582421e-05
-1.84596380202366e-05
1.65579216303988e-05
-1.82651030147962e-05
-2.67447819246626e-05
-2.79409938456904e-05
-2.79093335920673e-05
-3.44845473889028e-05
-3.08294926627739e-05
-4.00064479923594e-05
-4.2716025591208e-05
-1.88666138440088e-05
-4.56652603872317e-05
-8.46882560798526e-06
-2.88895265361133e-05
-8.0372877355364e-05
-4.52979930027632e-05
-3.91504102821717e-05
-4.21363075189075e-05
-4.48647186133565e-05
-3.92851651027309e-05
-2.75892838600689e-05
-4.06921415805202e-05
-1.49970966151188e-05
1.27249274356778e-05
-6.1517371754215e-06
-5.92045671980597e-05
-1.47755235703422e-05
2.321612077348e-06
-3.12936886686963e-06
-2.56154744298401e-05
-5.56037022644708e-05
-4.01969975805974e-05
-3.43056476535537e-05
-5.53794379989626e-05
-3.39068412448727e-05
-2.73492732693648e-05
-3.33779635732639e-05
-2.57769117326902e-05
-3.42068553837181e-05
-1.18845376937958e-05
-9.13662423286943e-06
-2.72725785803864e-05
-4.39597458578861e-05
-2.29291654459668e-05
-7.42779828020403e-06
-3.32774232366125e-05
-3.61119071043253e-05
-3.28274459163547e-05
-3.39524825478829e-05
-2.46019454753649e-05
-2.99589377528525e-05
-1.24444024451888e-05
-3.17308670744352e-05
-2.74292229675014e-05
-2.2322994590097e-05
-1.62250489750247e-05
2.58812131830386e-05
-1.21038795145063e-05
-2.69757837636706e-05
-5.21552749392383e-05
1.9278564880027e-06
-2.60919424946248e-05
-4.62596012847422e-05
-3.73692122141498e-05
-4.45169226865184e-05
-4.39416042674483e-05
-5.80899499468917e-05
-3.72237460196038e-05
-4.27366141494359e-05
-1.01858928464855e-05
-2.24583796936806e-05
-2.12074393428986e-05
-1.57970878372662e-05
-5.33923561447647e-05
-3.89610382572599e-06
2.11545931990335e-06
-1.04518266073421e-05
-7.99953312772544e-06
-3.15792421823774e-05
-2.36938335182285e-05
-2.24741751709452e-07
-2.91967456222264e-05
-3.14306949961282e-05
-8.85111977558702e-06
-2.71140152191176e-05
-2.17643443483532e-05
-5.64196543240977e-05
-4.5987988636944e-05
-4.20166143829289e-05
-5.8560897399742e-06
-1.93913808994935e-05
-3.84087588422963e-05
-4.35695568397809e-05
-2.79514261434701e-05
-9.75007810662243e-06
-4.50575618248467e-05
-1.29861730854836e-05
-3.99900031312344e-05
-1.89700198839791e-05
-1.13552867763663e-05
-3.06841890025377e-05
-6.37591175975891e-05
-2.96759667384025e-05
-5.82177631333139e-05
-7.44420473174973e-05
-3.57257176288223e-05
-2.29848269473493e-05
-2.93720908459594e-05
-1.9308353939568e-05
-1.96293831057788e-06
-1.36114890820132e-05
-9.93202655151696e-06
-5.01838727617452e-05
-3.15590049126265e-06
-3.78742073960578e-05
-1.09174922702441e-05
-2.25692697775387e-05
-1.67326597875306e-05
-1.23630396315089e-05
-4.94782405329722e-05
-4.31154156890445e-05
-6.51268092682494e-05
-7.00198806273219e-05
-2.01833788580448e-05
-6.27572503620846e-05
-4.79141823415233e-05
-2.14250593784732e-05
-4.83020716174952e-05
-3.92838025469221e-05
-9.67051933947294e-06
-2.24876127977109e-05
-3.91866396868016e-05
-9.08178305279447e-06
-9.86042957524103e-06
-2.60219549921095e-05
-2.79877024251938e-05
-1.62728905250147e-05
-4.34266822128094e-05
-1.90685104570792e-05
-7.18187310612626e-06
-3.35450927815347e-05
-3.73088587407916e-05
1.49941067670023e-05
-4.11629338069139e-05
5.62650853310823e-06
-1.48060644233284e-05
-2.47560786163269e-05
-4.17977636963784e-05
5.33385951165932e-06
-1.4644907415332e-05
-4.48368700773103e-05
-6.6738785997084e-06
-1.16565399121229e-05
-3.07489461621508e-05
-5.09763563759211e-05
-3.85431530611085e-05
-9.50541078993804e-05
-5.98899045472465e-05
-8.73438663077275e-06
-3.89528718193407e-05
-1.48532635748946e-05
-3.07420000950605e-05
-4.44543575697504e-05
-6.64734475039023e-05
-1.61075837899178e-05
-4.78684492830055e-05
-3.91864121802015e-05
-1.96500515575738e-05
-1.40460925016205e-06
-3.68427568184057e-05
-4.03596905540214e-05
1.79011378534724e-06
-1.74400819325618e-05
-1.76371083021327e-05
-2.84759225580375e-05
-4.81855605508332e-05
-5.70666503184923e-05
-3.02065478392991e-05
-4.04733381516833e-05
-4.75581360887796e-05
-4.87894592360672e-05
-6.7638797137954e-05
-1.57247226310501e-05
-1.96880084233295e-05
-3.73408621004322e-06
-3.50157863770145e-05
2.64785672557426e-05
-3.39809212924995e-05
-3.62898083785191e-06
-2.02917665929233e-06
-2.88919273924891e-05
-4.57592869807193e-05
-2.33415407613998e-05
-1.55337711613266e-05
-2.36836373420589e-05
-1.41925444899927e-05
-3.08420274406234e-05
-4.62843480493947e-05
-5.92293096564077e-05
-2.74546095563388e-06
-2.30613284106431e-05
-4.59650765227807e-05
-1.99346787295176e-05
-1.17970797819096e-05
-6.39445163433125e-06
-1.73648577326942e-05
2.01516266123137e-06
-2.71822107586613e-05
-2.45319563210889e-05
-5.3429892770632e-06
-3.42871039669492e-05
-1.43522039370034e-05
-2.87192796377662e-05
-1.31779823640828e-05
-2.28231595267557e-05
-4.17073364736351e-05
-2.10842982964492e-06
-3.1839249129441e-05
-3.19693747188761e-05
-2.10332149988693e-05
-4.29117775166251e-05
-3.08092137093593e-05
-2.15084709351377e-05
-2.72664976971315e-05
-8.54590627953961e-05
-2.33146115688738e-05
-6.70408527540011e-05
-3.22984033724593e-05
1.92077097165052e-06
-8.82233729386121e-06
-3.62318308923814e-05
-3.87599763608388e-05
-6.11556308107206e-06
-2.82397464403597e-05
1.27819341514168e-05
-1.50725674772913e-05
-2.31581622664385e-05
-3.81867509101967e-05
-3.97660687026322e-05
-1.0966155497086e-05
-3.26084524211206e-05
-2.57973315991139e-05
-4.98886738489058e-05
-1.50462635991161e-05
-3.28136837719162e-05
-2.9856623811627e-05
-6.57129849064546e-05
-2.66448978285438e-05
-3.23324348602989e-05
-3.29165896977178e-05
3.01487820492945e-06
-1.5619323957448e-05
-4.05387373985456e-05
-3.58768383951469e-05
-1.69696527649001e-05
-2.4194014401658e-05
-3.16198684065058e-05
-1.68766341215239e-05
-4.11546108748079e-05
-5.84621765031627e-05
-2.74902990844205e-05
-6.89461073015806e-05
-3.83219160630966e-05
-4.73554848672983e-05
-7.9316564547709e-06
-2.37245977081827e-06
5.58573077945162e-06
-1.56499293282212e-05
-6.04764727646798e-05
-3.1865382353e-05
-3.29415164175941e-05
-1.03347957233212e-05
-3.60013816579076e-05
-6.05374598503807e-05
-5.04656736341163e-05
-3.69483589274536e-05
-6.23518663766102e-05
-3.00801061301937e-05
-5.96201994260924e-05
-1.09658680666569e-05
-2.27228151736683e-05
-3.56114084136236e-05
-2.52852822368221e-05
-3.51671664899204e-05
-1.76738976969395e-05
-7.16994157227344e-06
-1.08845177299082e-05
-2.19292195063271e-05
-4.79407208469494e-05
-5.28124261876738e-05
-1.37606625586844e-05
-2.59013882038215e-05
-4.17996166263041e-05
-4.82966226932602e-05
-3.6235894487177e-05
-9.76964381874752e-06
-2.76235508372739e-05
-6.40664709315751e-05
-3.53393001679459e-05
-1.54677307245345e-05
-1.87727260549198e-06
-2.64307742946599e-05
-2.08232960941174e-05
-1.22547311542791e-05
-8.99206447689437e-06
9.13902601316645e-06
-2.73035471052692e-05
-3.33172356218861e-05
-4.30882561440369e-05
-7.97699580267423e-06
-3.16303640795987e-05
-9.84587492422689e-06
-5.66344558999576e-05
-2.73266680811969e-05
7.14821537595173e-06
-2.63798199727161e-05
-2.73651140192732e-05
-2.06231274054585e-05
-1.47641052687879e-05
-6.36622887224025e-06
-2.74015977343029e-05
-4.04850904655961e-05
-2.78081928449478e-05
-1.86145126783427e-05
-3.74664874670598e-05
-2.90192369722018e-05
-2.38237499692525e-05
-2.77155410078026e-05
-5.07230126599622e-05
-3.6415177190439e-05
-3.42225327710353e-05
-2.90972701559519e-05
-4.65300674420846e-05
-4.69159046147139e-05
-1.00042984001332e-05
-2.9791067947391e-05
-2.89005709794154e-05
-3.40518886253704e-05
-4.5562215968851e-05
-2.54908289215034e-05
-4.97800132200811e-05
-3.34577597752758e-05
3.59977288542209e-06
-4.45267806957762e-05
-3.66407750871686e-05
-2.16205524058018e-05
-3.43590182905075e-06
-3.55313931483188e-05
-5.23808044723666e-05
-2.49924221254991e-05
-3.15710789644695e-05
-2.55685174769614e-05
-1.15469139150824e-05
-1.58957293267533e-05
-6.28204588694253e-05
-2.69671065080703e-05
-3.48131140349113e-05
-7.51491535505306e-05
4.89675493939084e-06
8.84668067674493e-06
-4.96739176885142e-05
-3.52516496782899e-05
-5.15215413854278e-05
-7.08252330571116e-05
-4.03345520959378e-05
-4.55390877338626e-05
-3.53747862001131e-05
-5.01366597244425e-05
-4.63337555224678e-05
-2.71774854004177e-05
-2.5312682069853e-05
-1.52887645538468e-05
5.79970038974256e-06
-3.96267986854766e-05
-2.95526654491177e-05
-5.02610953042619e-05
-3.19988683840421e-05
-3.2146923839414e-05
-6.6513679156996e-06
-2.08920824777107e-05
-2.25382365965767e-05
-4.8386110426237e-06
-5.87683526533607e-05
-8.09185403040921e-05
-2.47675848042869e-06
-6.49777198123647e-05
-6.44969835042908e-05
-6.43352425576453e-06
-2.1063374425052e-05
-3.7381157919592e-05
-3.2835991361144e-05
-2.09661748941115e-05
-2.06756692569646e-05
-3.62173279066142e-05
1.14601289872779e-05
-4.26944065219455e-05
-2.61270605501557e-05
-4.40424390942132e-05
-3.51040759611716e-05
-1.92114294426703e-05
-2.97528043664518e-05
-5.15866750472194e-05
-5.63866765706691e-05
-2.41641773756407e-05
-3.1509640084426e-05
-5.16336507370067e-05
-6.12904915267599e-05
4.49066807930981e-06
-2.99118128955104e-05
-3.91471057205633e-05
-5.88618878603895e-06
-3.07841356701761e-05
-3.03644796648978e-05
-6.34737833853832e-06
-4.39024227292971e-05
-7.31257308962042e-05
-9.19039640558804e-06
-1.95828344020218e-05
-4.19758909370987e-05
-3.28125331825618e-05
-2.23023609086961e-05
-9.12575293114973e-06
-2.38096061305578e-05
-3.05397370711381e-05
-3.48085087883887e-05
-5.50844778439075e-05
-6.8887014037815e-05
-3.51376637354346e-05
-2.39484103872e-05
-1.02935425371672e-05
-8.70965618107274e-06
-3.51017822430057e-05
-1.20764339288656e-05
-6.08697184123259e-06
-4.3217416113729e-05
-1.47579314817305e-05
-4.75324192072075e-05
-3.32497401658903e-05
-2.67610716335008e-06
-4.35072148354281e-05
-2.21605610407718e-05
-1.26328119785177e-05
-2.34627370881294e-05
-2.72235022861275e-05
-4.44334146620655e-06
-7.87525688210754e-06
-3.76962883733557e-05
-4.21641320913601e-05
-2.24434955028904e-05
-1.8872090091138e-05
-3.78721466313577e-05
-4.98874401307194e-05
-2.87607617820285e-05
-6.25997933209062e-05
-4.56420196537869e-05
4.55917431622328e-06
-7.92385698126208e-06
-1.2186226108471e-05
-2.03472488173676e-05
3.18341154422123e-06
-9.88371546402231e-06
-2.13970828916142e-05
-3.96310153310004e-05
-5.34838407212715e-05
-3.59913162676487e-05
-1.92531241369173e-05
-7.51049217975524e-05
-5.99969861327775e-05
-5.53735737512852e-05
-2.42839118776698e-05
-3.48768086489347e-05
-6.8960803286181e-06
3.23726399084591e-06
-6.42342864337102e-05
-3.3986950223595e-05
1.75351891891701e-06
-2.26648859815109e-05
-3.28500926099963e-05
-2.00636023090031e-05
-1.29570580474531e-05
-4.47135954982991e-05
-3.25968721162998e-05
-5.87671174712992e-05
-4.0806255657017e-05
-1.48020150950636e-05
-5.33367369686912e-05
-5.26173316650748e-05
-1.45693848735298e-05
6.65661982093694e-06
-6.25365498299285e-05
-2.00015464017379e-05
-2.43184030955153e-05
-1.5541828835236e-05
-5.50102981310012e-05
-3.54443722414819e-05
2.67974686616218e-06
-5.74402736873682e-05
-1.35349359149595e-05
-3.41168166583639e-05
-1.36930279383063e-05
-1.97046170197119e-05
4.86792589015096e-06
-7.89134592842927e-06
-1.59797037564274e-05
1.0864267568614e-05
-2.8147222302949e-05
-4.44133124114404e-05
-3.11681960630769e-05
-5.8260266464876e-05
-5.43342316636523e-05
-3.90154012073765e-05
-5.53383024871813e-05
-3.72584923827011e-05
-1.08024321164995e-05
-3.30429263702968e-05
-2.57701030865477e-05
-2.40099397415394e-05
-3.25342457665613e-05
-3.47209405329902e-05
-1.47818015369476e-05
-1.92811687914054e-05
-1.56951171304929e-05
-1.43408792480699e-05
-5.30679654721234e-05
-2.69605449927786e-05
-4.11411421271118e-05
-3.01258989230477e-05
-3.16514703307843e-05
-2.6556096051318e-05
-3.35639305161557e-05
-4.47464774054825e-06
-3.90334885202418e-06
-2.74513466776589e-05
-4.19255653316221e-05
-9.72394430526344e-06
-6.22163383631475e-06
-5.7052309183285e-05
-3.40345845659761e-05
7.43486356550444e-06
-7.33869627686783e-06
-1.4493040460102e-05
-1.83195614295643e-05
-4.51324993164294e-05
-1.83969245845584e-05
-2.72376128405031e-05
-2.10558888050028e-05
-8.2435885283168e-06
-1.41402719439069e-05
6.50009769546778e-06
-3.81874008789383e-05
-8.7397086155411e-06
-3.16877659696055e-05
-1.73751048776454e-05
-4.70307223354966e-05
-7.6066809801759e-05
-2.24499503411389e-05
1.12352459476082e-05
-1.52910645054752e-05
-7.42861535460782e-05
-3.8853504101345e-05
-5.10938086585626e-05
-5.1615839146923e-05
-6.92426792476817e-05
-3.26281146478066e-05
-1.58259223454684e-05
-4.51737464421261e-05
-2.72299821062106e-05
-1.7079285925477e-05
-1.81624432261205e-05
-3.73731814439135e-05
-2.66166023028177e-05
-4.52743614533058e-05
-4.30398846748201e-05
-7.77093068540768e-07
-1.07660929327488e-05
-2.87957590774864e-05
-9.61870976720311e-06
-6.61760652155845e-06
-4.75947376521951e-05
-5.65879806871902e-05
-2.5569048689341e-05
-2.84983900895756e-05
-2.61934294577179e-05
-2.74113313021806e-05
-4.18404735116535e-05
-1.99660070622435e-05
-2.82085849418366e-05
-2.97051848980644e-05
-3.92343947487803e-05
-2.58254516280613e-05
-5.09828233126679e-05
-1.88762243818798e-05
-3.84670713414173e-05
-1.19873851669256e-05
-2.01848047745109e-05
3.79622798506811e-06
-3.91056909398878e-05
-1.21097830085165e-05
-1.00047580170052e-06
-7.25160259162636e-06
-1.43348670359509e-05
-2.73435137586982e-05
-5.53568213558982e-05
4.26532061695391e-06
-3.99500971282924e-05
-2.98889969296883e-05
-2.66758206191648e-05
-3.2059983521926e-05
-1.68818800566578e-05
-3.01913077840637e-05
-2.63580008214144e-05
-4.35562110887075e-05
-2.37180977038963e-05
-2.85047332396019e-05
-5.58803277902247e-05
-2.33639210389871e-05
-1.07728336682459e-05
-3.57241921520346e-05
-5.92570772309504e-06
-9.41901715930614e-06
-1.71816102162826e-05
-1.9184103843683e-05
-1.54369891935097e-05
-4.47927096377377e-05
-3.42265332122032e-05
-3.03917865853593e-05
-8.92455633312879e-06
-3.89550701734942e-05
-3.26643476082661e-05
-1.31745635007262e-07
-2.56097445435215e-05
-7.12623110150094e-06
-4.56001747617683e-05
-4.56875408971978e-05
-1.23528582242705e-05
-1.10782882388498e-05
-3.90417127722004e-05
-1.72912040317853e-05
-3.60040231700789e-05
-3.0739762795285e-05
-2.14063948627292e-05
-7.4699455554048e-06
-6.35644207377832e-05
-8.15036446555659e-05
-4.74933325822721e-05
-2.63858456039257e-05
-3.07552060646249e-05
-3.04928837506002e-05
-3.44962713207946e-05
-8.36267853983326e-06
-4.00632445918956e-05
-1.36549765807868e-05
-3.02968931494783e-05
-5.64520743705176e-06
-7.6113323744421e-05
-2.95593932302846e-05
-4.96813896632844e-05
-9.14795195216894e-06
-2.15161627830117e-05
-3.92832810044863e-05
-3.44352650780593e-05
-2.93322330884019e-05
-6.67985354963672e-05
-1.32511241542679e-05
-4.2002291845735e-05
-5.92214646557234e-06
-2.57097969097983e-05
8.33230497167595e-06
-4.16523628184178e-05
-6.05940980480175e-05
-3.34141797025083e-05
6.04828824191182e-06
-3.18590640390925e-05
-8.76919283127827e-06
-3.53282543831526e-05
-3.19410527419781e-05
-4.047406970758e-05
-2.45633869471037e-05
-3.17549367736119e-05
-5.53090657940344e-05
1.82511908051105e-06
-6.06120131646853e-05
-3.45231405077985e-05
-4.1224188339943e-06
-2.89983833251947e-05
-4.83695058131397e-05
-1.63079273882457e-05
-1.65084085679231e-05
-1.51833022386307e-05
-2.86086217584014e-05
-2.28555724898498e-05
-2.85431641424387e-05
-2.77949924989089e-05
-2.32792772945444e-05
-3.42041788465009e-05
-3.29887365890972e-05
-3.32180940323475e-05
-3.20695414527438e-06
-4.97685446465085e-05
9.44364815354013e-06
-2.19933100485243e-05
-2.39711890107977e-05
-2.74627165934796e-06
-2.1287938256782e-05
-7.15127305171379e-06
-3.96376303696413e-05
-3.15312844601462e-05
-3.69052706309545e-05
-6.59006947292786e-05
2.75554645997072e-07
-3.13065655923923e-05
-3.11870038532703e-05
-2.82221552491658e-05
-4.85941403403905e-05
-3.85880903096903e-05
-2.85385361334275e-05
-4.05949679679983e-05
-6.47434283281935e-05
-4.83553397491775e-05
4.60407626122881e-06
-1.79879674488418e-05
-3.02939735135403e-05
-1.91237470034696e-05
-9.32081293519031e-06
-3.58783442467064e-05
-3.22862152402778e-05
-4.4093071234781e-05
-7.55601033825695e-05
-3.36330466060481e-05
-5.99168589138985e-05
-5.77318910678964e-05
-4.36945417187031e-05
-1.07474903151579e-05
-5.9443049768191e-05
-2.17265925237404e-05
-2.45504650922578e-06
-6.81815747162695e-06
-3.22522668890152e-05
-1.06887914244181e-05
-2.68326008926298e-05
-5.58623627095272e-05
-2.07583545103609e-05
-1.19063443517694e-05
-4.33455499727664e-05
-2.35317558234709e-05
-1.96250171866331e-05
-4.51392522544913e-05
-5.86402733293327e-05
-2.10126324812121e-05
-5.50697306709089e-05
-1.08834830017938e-05
-4.73186269654839e-05
-6.65047645306428e-05
-1.69199726874902e-05
-2.90553016615643e-05
-7.83142324863294e-06
-3.14432226832458e-05
-2.16793684151802e-05
-3.95375807906228e-06
-4.54748721200537e-05
-1.35807707696926e-05
2.49778787302524e-06
-1.91160613126664e-05
-5.07879788088861e-05
-3.6487443699829e-05
-3.07668065563064e-05
-5.95690811684215e-05
-4.71157336762468e-05
-1.91313397485936e-05
-5.05525871155175e-05
-6.95631757685022e-06
-2.06777944697701e-05
-1.83459054737964e-05
-2.95981033979002e-05
1.88058047058785e-05
-1.55382074511957e-05
-2.13079241284164e-05
-6.95311451455256e-07
-1.08514929795276e-05
-6.67218182176932e-05
-2.74852508313264e-05
-3.85618570860781e-05
-1.51352119995241e-05
-3.66658388618603e-05
-2.02178244796401e-05
-4.43397041468416e-05
-4.02150237445948e-05
1.21276055180764e-07
-5.74742997401462e-05
-4.91532405397621e-06
-1.83907380213589e-05
-1.42086434673168e-05
-2.30162085895911e-05
-2.46508251402537e-05
-3.84206294450511e-05
-2.44169058312757e-05
-1.64097349652126e-05
-2.006913766337e-05
9.70197125087274e-06
-1.74611451888698e-05
-3.15160857936463e-05
-4.19558211140321e-05
-1.58747604640434e-05
-3.06373651943388e-07
-2.16494473338572e-05
-3.04573002621841e-05
-1.98138839831086e-05
-2.61136826090759e-05
1.69730911347719e-05
-4.82549488878488e-05
-1.89786593172532e-05
-2.7411749828833e-05
-2.44396084308465e-05
-3.62367729044391e-05
-1.30086255712191e-05
6.66017907514596e-06
-2.21298260944147e-05
-5.80447659577253e-05
-2.34268469299165e-05
-3.93985799296011e-05
-4.44205925091394e-05
-2.47953669703702e-05
-5.46915914853374e-05
-4.71969307828247e-05
-2.48472145266528e-05
-1.91583806857116e-05
-1.38884572951121e-05
2.58698930878168e-06
-6.48109351976589e-06
-3.32880022817353e-05
-8.47652171136731e-06
-3.67229950342129e-05
-9.56738922376533e-06
-1.92902708032652e-05
-5.21642493351779e-05
-4.1825994661004e-05
-3.6003788001903e-05
-5.68794196916183e-05
-5.05269304390805e-05
1.25890450063277e-05
-5.32269898823269e-07
-4.65280786503686e-05
2.56617527024424e-06
-5.99835077626519e-05
-7.14175850036499e-05
-2.2902465603227e-05
-6.25530526678494e-05
-3.94393237089293e-05
-4.20188744922329e-05
-2.2375521962096e-05
-2.10931656266676e-05
-2.76442170824994e-05
-4.40333232084952e-05
-1.85176889537531e-06
-2.12376077942019e-05
-3.43478728571124e-06
-2.85901860375579e-05
-3.17331605503713e-05
-2.06693932044797e-05
-2.67943997642497e-05
-2.15873211387392e-06
-2.74844633408635e-05
-3.78108149549342e-05
-3.65347803108744e-05
-4.27156382807364e-05
-4.109753855854e-05
-3.7559955135641e-05
-3.76403086367652e-05
-4.72261884113217e-05
-2.74414782005143e-05
-6.2448862355908e-05
-4.33283086712034e-05
-5.24417105643979e-05
-5.22009825165795e-05
-3.39038338269544e-05
-4.67523998009915e-05
-3.70559494916974e-05
-3.17092855839318e-05
-2.77693102111017e-05
-1.68660162999751e-05
-3.82474688831079e-05
-3.4501397480988e-05
-2.75117371854335e-05
-4.14041446742107e-05
-2.96629069892958e-05
-3.98879029554455e-05
-7.14895514610853e-06
-5.40998429273785e-05
-4.27454347807404e-05
-2.19011689111709e-05
-3.20202899585622e-05
-4.89060769409088e-05
-5.4650770192725e-05
-2.20680489281526e-05
-4.33666019162857e-05
-3.75281783411095e-05
-2.31856839881623e-05
-1.24781363854241e-05
-2.9765023677979e-05
-1.87360712594816e-05
-4.38029765507024e-05
-2.56577321311058e-05
-1.46219601434323e-06
-8.68830969420848e-06
-2.80620602914159e-05
-1.43775851563537e-05
-2.48530754222996e-05
-4.0474997788073e-05
-3.78108648400614e-05
-2.5995147649411e-05
-1.07754928583676e-05
-4.87096346434255e-05
-5.40127909245572e-05
-5.66568987142244e-06
-5.14167484444787e-05
-1.01067306873741e-05
-2.64786596239339e-07
-1.14206487736392e-06
-6.36961187715885e-05
-4.08937224783423e-05
-2.8759413827609e-05
-2.32618964383367e-05
-3.99350143775118e-05
-1.8633943740487e-05
-2.55488933078431e-05
-3.03470691364947e-05
-2.78223131338598e-05
-5.00051304872885e-05
-2.88805704635245e-06
-2.35175616719217e-05
-1.48099252052209e-06
-3.25099803250933e-05
-9.51978629783739e-06
-5.57100295379204e-06
-4.09322167698771e-05
-6.78171574335189e-05
-2.23677241120058e-05
-2.10857029788742e-05
-2.90458792910954e-05
-2.90792033730526e-05
-1.68360310521593e-05
-6.05248051681181e-05
-3.44803876226694e-05
-3.52250315304252e-05
-3.06766062016864e-05
-1.39801926297802e-05
-3.72246070703701e-05
-6.10539237276208e-05
-4.59065140011478e-05
-1.20317490773216e-05
-6.39208963087975e-05
-8.53383947360296e-06
-2.95220715311872e-05
-3.78337534268942e-06
-2.18817990086646e-05
-2.94592726061051e-05
-5.91470429539639e-05
-2.54406136381447e-05
-2.84039075765254e-05
-1.26818664653721e-05
-4.02861433529963e-05
-2.48739214793247e-05
1.19720167948081e-05
-3.78474092688112e-05
-7.48165775487313e-05
-3.12164646143953e-05
-1.06810472775e-05
-4.58628224638594e-05
-2.42262522268128e-05
-4.84716379641874e-05
-7.03253595634273e-05
-5.89452030151505e-06
-9.95452515073285e-06
-4.17524649063445e-05
-2.91024732738192e-05
-3.98902714386528e-05
-3.20500048003266e-05
-2.17602295267284e-05
6.10166281374538e-06
1.2799939481518e-05
-4.61440328016958e-05
-1.98094380407015e-05
-2.84013822478395e-05
-3.79205230769496e-05
-4.93590655492593e-05
-1.9156163100225e-05
-4.58637679195434e-05
-5.18543865367671e-05
-3.42555467938459e-05
-5.19322718093018e-06
-3.4226274160376e-05
-2.12158827298367e-05
-1.1582319133539e-05
-1.25603883119151e-05
-2.44560057830196e-05
-1.07736207746462e-05
-2.88345325989438e-05
-3.27537432647995e-05
-2.13997122141274e-05
-4.73099215809104e-05
-7.92845675278722e-05
-1.41128852458082e-05
-1.70281415440931e-05
-5.22545089913233e-05
-4.27629900265387e-05
-5.34743993118219e-05
-1.7675886124401e-05
-3.27801145295856e-05
-1.02455347011996e-05
-3.42763795115234e-05
-4.40247356003324e-05
-8.65538712730308e-05
-3.27120162122285e-05
-3.84809941781893e-05
-2.20337030965107e-05
1.12621755391901e-05
-4.66971096659558e-05
-3.02572276494251e-05
-4.27119585016684e-05
-3.44941885859143e-05
-3.46452609216236e-05
-2.11721017840318e-05
-4.57030986549762e-05
-3.24549094004514e-05
-3.35707062191696e-05
-3.97488818606811e-05
-3.11662407957327e-05
-3.59691441844016e-05
-2.95301685928227e-05
-2.75553082176203e-05
-1.37413142384009e-06
-9.17848125385919e-06
-1.32755873565495e-05
-2.86269484022428e-05
-4.04842951915518e-05
-3.32239049973474e-05
-2.92237796067829e-05
-3.86188405615102e-05
-1.81772275734422e-05
-1.99099116953937e-05
-3.59170450437041e-05
-5.35013405358919e-05
-5.03612312162188e-05
-5.27011695129838e-05
-2.32364047089822e-05
-8.63418982713455e-06
-2.91680000547867e-05
-2.99436681957863e-06
-1.73819919668914e-05
1.00307366880811e-05
-1.83382741566645e-05
-2.70048205431907e-05
-3.34210086688835e-05
-7.54617356670586e-06
-1.85234689026356e-05
-6.04794761682584e-05
-3.56340409825071e-05
-2.89550996495703e-05
-2.72198306430697e-05
-2.12970073053876e-05
-5.7646246309106e-05
-2.54988444887504e-05
1.36744265932227e-06
-2.55763733965295e-05
-2.39979901691112e-05
1.57925912005624e-05
-3.59610013191848e-05
-2.9618776256567e-05
-3.19612372347629e-05
-2.45182822144912e-06
-2.01342658713239e-05
-1.26188643964545e-05
-1.84641503153815e-05
-5.36991496446796e-05
-3.53111069855589e-05
-3.15837806762229e-05
-2.1996624103674e-05
-6.0397888716915e-05
-3.20263082203271e-05
-3.01041084970853e-05
-3.24685144673401e-05
-3.6118632783364e-05
-1.91385627079749e-05
-4.42482425852735e-05
-1.45573288387908e-05
-2.96663427698214e-05
-2.84218032089798e-05
-2.82656891978402e-05
6.26478668716103e-06
-4.05437281729045e-05
-2.65235888906034e-05
-3.24128100707886e-05
-4.28045494620345e-05
-2.29540557420108e-05
-1.36654022111811e-05
-4.56938089599288e-05
-2.14170565596676e-05
-3.08428911419429e-05
-2.7221360284085e-05
-3.90238136579999e-05
-3.40218752513029e-05
-1.38699750071339e-05
-1.56757435168254e-05
-4.18658744451165e-05
-2.31760425371079e-05
-6.18564955641284e-05
-3.56868696920453e-05
-2.26550534896882e-05
-1.58575994838298e-05
-8.36707873043324e-06
-2.41199632546299e-05
-4.27499015731311e-05
-5.64334647988778e-05
-4.28519340128247e-05
-1.21975554278211e-05
-5.57765382439793e-05
-2.07999937098284e-05
-2.15398211741329e-05
-2.48017923107918e-05
-2.41644932448649e-05
-4.08290202157628e-05
-4.67033784807636e-05
-4.93481985411465e-05
-1.04334659702595e-05
-4.73457988562582e-05
-4.6199627359141e-05
-2.07654997723108e-05
-5.86644153226348e-05
-6.60613312405374e-05
-5.43347713706858e-05
-4.4306233617776e-06
-7.00377990487732e-05
-2.15537346017233e-05
-2.49796276812288e-05
-1.67425733036195e-05
-4.38589045164524e-05
-6.60377217615287e-06
-3.23078214853112e-05
-3.99003356470157e-05
-4.60769141400712e-05
-2.52806715874853e-05
-3.01484594153062e-05
-3.08809594130412e-05
-3.31482712334572e-05
2.52687062545832e-06
-1.41145417321774e-06
-1.91603721359288e-05
-4.87554066768988e-05
-3.38684111671778e-05
-2.69791858977904e-05
-3.9532412723787e-05
-6.77458972092441e-05
-3.84456560787246e-05
4.41424107791519e-06
-5.5561289768826e-05
-4.99515374319089e-05
-1.31354124188855e-05
-2.9555403538662e-05
-3.35552542300388e-05
-2.73759029325387e-05
-3.28200091681269e-05
-2.11925508875585e-05
-2.77427957154598e-05
-1.07894942820411e-05
-3.81025321901798e-05
-2.62343484563536e-05
-2.28251063277777e-05
-2.91730380245148e-05
-6.46620413858401e-06
-3.61678325581721e-05
-1.75100399448155e-05
-1.23568101107959e-05
-3.99430810507894e-06
3.12956711048343e-06
-3.26048083948375e-05
-1.17400377854778e-05
-4.67473407362601e-05
-4.49872684176415e-05
-5.15119091170059e-05
-4.44098004245971e-05
7.00878014822309e-07
-5.22846241326016e-05
-1.71681669847036e-07
-9.99625128439937e-06
-4.83298879751307e-05
-1.6807038055525e-05
-3.90963655247468e-05
-2.88372827710654e-05
-4.83624709138055e-06
-2.2537215492827e-05
-2.88967221530282e-05
-4.62185898109823e-06
-9.07693726933547e-06
-3.8229187777444e-05
-5.30118646460465e-05
-5.3210171861351e-05
-6.40624118933388e-05
-5.95508440802039e-05
-2.70158977814349e-05
-9.78904095015239e-07
-1.4824078955438e-05
-4.14874564041878e-05
-3.9732419392567e-05
-4.02050191864008e-05
-9.18259428817548e-06
-3.01470213936044e-05
-1.61729582540512e-05
-2.69321294837721e-05
-1.68998990691252e-05
-3.93389355274981e-05
-1.26385051348884e-07
-3.37104630432395e-05
-5.42619035800905e-05
-3.95754457622041e-05
-2.63621739713751e-05
-5.22678890949389e-05
-4.66667882546857e-05
-4.20348029258814e-05
-4.14955285212284e-05
-3.09088923101603e-05
-8.24364596947692e-06
-1.79106391869663e-05
-2.30605511032198e-05
-3.8693496947806e-05
1.87853384607674e-05
1.02976668267073e-06
7.60549750965741e-07
-3.73850115613388e-05
-1.50385719107043e-05
-4.26380590157333e-05
-4.72201298350678e-05
-1.51999272679805e-05
-2.29503660046515e-05
-4.70321902294366e-05
-5.36572793329218e-05
-2.05013570531191e-05
-2.55429499963037e-05
-3.26169695091181e-05
-2.02428137542423e-05
-5.94315147324086e-05
-1.06571686233797e-05
-3.18626490972104e-06
-8.13884105703227e-07
1.24771169071509e-06
-5.45347470579111e-06
9.12312378503126e-07
-3.90648667271256e-05
-3.08324323404373e-05
-9.73748951020141e-07
-2.0486541194783e-05
-2.85587967899366e-05
-4.24419510138619e-05
-3.39059384150921e-05
-3.18966675246696e-05
-1.13397927819621e-05
-3.72416710816941e-05
-3.20615271527728e-05
1.28173028377068e-06
2.31401925503689e-06
-3.771784911432e-05
-3.31630349689139e-05
-1.02636750677768e-05
-3.58941304366492e-05
-3.9402063189114e-05
-4.76982298835784e-05
-2.20325642578346e-05
-7.40737895818267e-06
-3.69711092444939e-05
-1.279339434717e-05
-5.22560002631637e-05
-2.94265229876266e-05
-2.27678746728985e-05
-3.37755316418386e-05
-4.76905933634926e-05
-2.35292372261967e-05
-2.19029751614758e-05
-2.25675772054497e-05
-5.30033815084207e-05
-3.10384229284337e-05
-5.8062009172029e-06
8.9713893952631e-06
-4.93387060705885e-05
-1.60098908394459e-05
-3.41462185850867e-05
-4.00433935082234e-05
-3.29874911793483e-05
-2.95002151191096e-05
-4.08712249914461e-05
-3.87127764520065e-05
-2.98855697083946e-05
-3.5775483481366e-05
-5.79041780873036e-05
-3.12222831977094e-05
-1.70457053300611e-05
-4.02794508625494e-05
-5.0131553848664e-05
-6.16842678787457e-06
-3.66671019012318e-05
-2.24452204325764e-05
-4.7017743318374e-05
-1.35998113608859e-05
-1.24602712543679e-05
-4.60284258539544e-05
-3.8322051016448e-05
-5.14936794995905e-05
-4.2751590353024e-05
-1.63600905644824e-05
-5.24339536163654e-05
-3.18629960256277e-05
-9.78022146880869e-06
-7.53612095300821e-08
-1.13394548101094e-05
-4.76513617797581e-05
-2.64588559745585e-05
-2.67507566321772e-05
-3.03502152004031e-05
-5.02834283226318e-05
-2.75844179586619e-05
-3.81724915021058e-05
-2.05364367135647e-05
-9.30813654063975e-06
-3.28085088965357e-05
-3.3008021842118e-06
-3.21392339265704e-05
-1.85918243523875e-05
7.76496104372e-06
-2.34396406309921e-05
-2.7954906557864e-06
2.27287196379803e-06
-4.03476651567403e-05
-1.48472302022983e-05
-4.23919093688598e-05
-5.77176537225605e-05
-2.63135361720156e-05
-4.91201376881511e-05
-5.059061313553e-05
-5.36853622334164e-05
-2.48975118277615e-05
-3.1602268395028e-05
1.19499104979422e-05
-3.79608097909698e-05
-1.21388424882287e-05
-1.8041464156023e-05
-4.77513747967109e-05
-1.71073964437588e-05
1.04983749711121e-05
3.12353910523996e-06
-4.75169673179801e-05
-5.06440441735486e-05
-5.39301513026346e-06
-3.3681622761562e-05
-3.85986603275532e-05
-2.36519309849492e-05
-2.17155241237425e-05
-3.85544216227238e-05
-1.66566909277533e-05
-3.78272520154117e-05
-5.11195034759178e-05
-3.52455404984717e-05
-7.03717845236463e-05
-3.21297662099801e-05
-1.79233654125824e-05
-5.92406664546852e-05
-4.96191122416834e-05
-3.82802520718132e-05
-1.98516403801857e-05
-5.33694042870682e-05
-3.96540810654173e-05
-1.85187107157984e-05
-1.94923876108995e-05
-4.75152443056481e-05
-2.67061144122017e-05
-6.47606222752916e-05
-6.95517256350474e-05
-2.79514037596656e-05
-3.5508284952252e-05
-5.77332786373724e-05
-3.98249182808098e-05
-3.43061829969142e-05
-2.30842871463207e-05
-1.45121091631136e-05
-4.83979063926481e-05
-2.62993802204306e-05
-1.05558678623797e-05
-1.97527198755701e-05
-2.0807377449899e-05
-2.14863961266555e-05
-5.25213172858058e-05
-3.83818262851702e-05
-4.3172221570737e-05
-3.54066712723178e-05
-4.36965380471258e-05
-8.30819924188449e-06
-2.29967865562164e-05
-2.52163290431063e-05
-1.10886455692046e-05
1.76287151155641e-05
-2.92446408073914e-05
1.72194440145103e-05
-3.20906402099562e-05
-6.79480354403218e-06
-6.13746051070106e-05
-1.60589953921503e-05
-1.34173118340314e-05
-3.18808005703581e-05
-3.58015224109588e-05
-1.57528947028773e-05
-2.77442692927505e-05
-5.41517603917053e-05
-6.90065836584771e-06
-3.52727249149246e-05
-2.18438604354165e-05
1.52384000346546e-06
-4.16294185112605e-05
-6.47064958891146e-05
-2.46529658295768e-05
-2.06830749403761e-05
-2.27832629166038e-05
-5.90312339376069e-05
-6.50118013211891e-06
-3.63272187367375e-05
-1.12963918572783e-05
-5.19919664589392e-05
-4.30144387976623e-05
-2.90275534032559e-05
-2.83849134545106e-05
2.19185592720827e-05
-2.81434387957873e-05
-5.81162593283929e-05
-3.36828225936044e-05
-1.3526889955654e-05
-1.66603252600927e-05
9.88090618332603e-06
-9.31575313646423e-06
-1.97189070175301e-05
-7.31769505421838e-06
-1.86524069417091e-05
-2.36715883107e-05
-4.0950812587342e-05
-4.99148283436279e-05
-6.05614117447759e-05
-4.16226086331228e-05
-4.64094999832536e-05
-3.02978452786368e-05
-3.65790864668914e-05
1.01932955513579e-05
-5.05547219468234e-05
-8.94276874845494e-06
-2.91052013793615e-05
-2.00772462022834e-05
-3.30138062227916e-05
-2.15421508388308e-05
-2.58365421071964e-05
-4.06110922559993e-06
-9.39688294830637e-06
-2.96157629226094e-05
-7.17156583201233e-05
-6.85118290945077e-05
-9.23231655150455e-05
-2.36420847178663e-05
-2.46710274358052e-05
-2.21711550863358e-05
-3.98853811212797e-05
-1.93979577510387e-05
-4.02389513326048e-05
-1.39907125949212e-05
-3.33133884049832e-05
-3.1189546429535e-05
1.21319302655597e-06
-2.19814551518195e-05
-4.21346638110808e-05
-3.22127326424683e-05
-3.95598474898646e-05
-1.36749351584671e-05
-3.1223467592904e-05
-5.36230453453739e-05
-1.71676149783108e-06
-1.54948850464993e-05
-5.12737049393448e-05
-2.23602562143803e-05
1.55057326560609e-05
-2.26574671807903e-05
-2.47797211137198e-05
-1.75479751029295e-06
-1.66879482125995e-05
-2.19648775201999e-05
-6.97699607509632e-06
-3.6101057411045e-06
-2.99308233861998e-05
-6.13490754921312e-05
-9.73668820002814e-06
-1.09087764347084e-05
-5.89556916892224e-05
-4.49615111857191e-05
-3.29833928933862e-05
-4.191560978527e-05
-2.82408907072191e-05
-1.73623608231967e-05
-2.63430676352397e-05
-1.74632456824877e-05
-1.3061147572035e-05
8.64242889154557e-06
-1.39210813994025e-05
-3.59549519265908e-05
2.00929101752006e-06
-2.88819061976084e-05
-4.53488100583147e-05
-1.57377274843038e-05
-1.22229564793798e-05
-2.70196123532879e-05
-3.13228013669274e-05
-4.33930169709189e-05
-3.70777653562397e-05
-2.55456862889925e-05
-5.61614275006968e-05
-6.36142578561703e-06
-1.6311725469145e-05
-3.53036855371045e-05
-1.72771137929007e-05
-1.73317723917029e-05
-7.50302202046528e-06
-1.87880692355288e-05
-3.565022171353e-05
-3.77106228628516e-05
-3.10640781959113e-05
-4.42048912348824e-05
-3.85089226931561e-05
-4.45166015368507e-05
-4.48473712142974e-05
-3.25481233578534e-05
-4.15363937096225e-05
-5.66654832126954e-05
-3.11910750339834e-05
-1.31509612825745e-05
-1.85785059376915e-05
-5.47810551299967e-05
-2.97792746778627e-05
-1.42309073341695e-05
6.79430982346377e-06
-1.17887008472146e-05
-3.20561181317007e-05
-2.13529189199478e-05
-7.02236131260291e-05
-2.84751100459858e-05
-1.22821226717852e-05
-3.63825724909199e-05
-4.0964154160922e-05
-3.47106663049919e-05
-2.34050783861446e-05
-5.10326065801043e-05
-3.66823719832381e-05
-2.06902093502176e-05
-1.69470911214356e-05
-1.89632044209383e-05
-1.76581825337456e-05
-1.18132291960161e-05
-6.89256040051243e-06
-4.99380568978118e-05
-3.53702753145061e-05
-2.48921812746871e-05
-3.6851344997418e-05
-2.04776484772654e-05
-2.78917285618838e-05
-6.55855983878408e-05
-2.05557082571769e-05
-2.1551206526474e-06
-9.22969849457217e-06
-3.76016660871663e-05
6.43084798870687e-06
-2.92839516331372e-05
-1.93929120893372e-05
-2.495997185543e-06
-2.02498645395964e-05
-5.48782416290081e-06
-2.16165778650134e-05
-1.10626265465364e-05
-6.44555897788843e-05
-3.58816182654111e-05
-1.42935886153133e-05
-1.68778660149211e-05
-2.18222048618086e-05
-3.86296425009209e-05
-1.68217340044535e-05
-4.43791848800034e-05
-2.8807612657981e-05
-8.7836809640185e-06
-1.77830342771007e-05
-4.77022167710789e-05
-7.41705134396482e-06
-6.27680959306233e-05
-9.21852041372103e-06
-2.58682666670246e-05
-3.53940557925331e-05
-2.81943576151104e-05
-2.88928800214939e-05
-2.44936559284232e-05
-7.2946559322864e-06
-1.6066007986241e-05
-4.42688698375769e-05
-3.34247431029984e-05
-4.62911782182782e-05
-3.00571474338114e-05
-4.21888384446109e-05
-3.30107025698165e-05
-2.5645409231551e-05
-4.40060886646722e-05
-4.44667197069896e-06
-1.99135390366467e-05
-4.08524512703467e-05
-3.05419509452279e-05
-2.89931556749578e-05
-5.55635394596689e-05
-4.929798383212e-05
1.77490087524367e-07
1.8586021057515e-05
-3.63647046331449e-05
-3.46498412954522e-05
-3.13169703954962e-05
-5.23423273998668e-05
-2.11301228347162e-05
-2.22078674084147e-05
-6.33257894338462e-05
-4.50850350195719e-05
-4.70685313530601e-05
-3.01573181467137e-05
-2.59838871043422e-05
1.17138033178204e-05
-1.22887506578989e-05
-2.1697952276377e-05
-8.3470418889527e-06
-6.01100118740039e-05
-6.08289312397862e-05
-3.35198527912784e-05
-2.7897472829065e-05
-1.8626223253453e-05
-1.25344754275937e-05
-4.25144712967775e-05
-3.78029535111183e-05
-4.54537830049313e-05
-2.28544912905742e-05
-2.06086321780797e-05
-3.16265235168357e-05
-1.21570624801469e-05
-2.07216058609281e-06
-5.12166265795866e-05
9.29281252102188e-06
-2.94736131084976e-05
-1.33918711837081e-06
-1.509429005842e-05
-1.36117270711728e-05
-3.938874589197e-05
-3.58996162470742e-05
-6.86485635871311e-05
-1.23941431885992e-05
-3.62289835306843e-05
-2.48476957700714e-05
-3.09752872307908e-05
-9.76992424540639e-06
-1.50053862315732e-05
8.90791251868652e-06
9.5543632567005e-06
-1.56480825423017e-05
-3.13160121269787e-05
-3.72874224547021e-06
-2.04941887718446e-05
6.85182176100945e-06
-1.5843947036007e-05
-5.08283322224724e-06
-2.21047264969319e-06
-2.57907636344243e-05
-4.65988759535941e-05
-5.47031078636412e-05
-3.7916255848971e-05
-4.84866377969876e-05
-2.82819559557096e-05
-3.82983567181288e-05
-4.84663339013247e-05
-3.90736694682435e-05
-2.26319920078452e-05
-2.55413767815303e-05
-4.3675973293542e-05
-1.26533376523733e-05
-5.15840605197046e-05
-4.82353957195682e-05
-2.68393988593964e-05
-1.79152199756314e-05
-2.17066552383186e-05
-2.85190934774282e-05
-3.30505016857708e-05
-4.86715479816913e-05
-3.6298764612893e-05
-1.75983866845708e-05
-1.15562744537093e-05
-3.6042203035182e-05
-3.26724918155642e-05
-1.90557782422829e-06
-5.36869930913728e-05
-4.84403204672901e-05
-4.71483065422999e-05
-3.56870596175764e-05
-1.38231980478455e-05
-3.66941734605456e-05
-4.10552039102368e-05
-3.15673024423708e-05
-3.49934973218448e-06
2.30840999127922e-07
-2.30854213359418e-05
-4.43534079423973e-05
-2.08584528361786e-05
-3.37024789036861e-05
-3.16948475450879e-05
-3.12449245827302e-05
-2.0133324959484e-05
-5.36600212067116e-05
-4.20608958150351e-05
-4.91968429200904e-05
-2.61335868605057e-05
-4.90798001274873e-05
-7.1482539015237e-05
-5.07423289290081e-05
-5.51429778503601e-05
-6.0667832155229e-05
-4.1305756889939e-05
-3.51829390527204e-05
-1.99806421054039e-05
-2.50658054539121e-05
-1.22364297833182e-05
-2.80937747090169e-05
-4.58400223930116e-07
-1.7500473833822e-05
-1.86015777665897e-05
-1.8721158993045e-05
-4.95276945105912e-05
-3.54435778475421e-05
-5.4151893980331e-05
-6.13185018664583e-05
-6.47351961700301e-05
-4.34760911212343e-05
-5.26752102719855e-05
-2.58964644362278e-05
-7.10664449472363e-06
-1.91669863094652e-05
-1.89669282667908e-05
-1.31957544167693e-05
7.01473271289318e-08
6.73454901976602e-06
9.52874949601301e-07
-2.141217134723e-05
-4.1601588771005e-05
-1.85198883380262e-05
-1.23553913626633e-05
-3.6880007437416e-05
-2.08226462960546e-05
-4.41673830584636e-05
-6.00385531995977e-05
1.00516021335031e-05
-3.6038214001413e-05
-4.19187391040679e-05
-5.52103790390606e-05
-7.3724255930807e-06
-4.0623001788637e-05
-4.27341573483928e-05
-1.19095482066711e-05
-9.84795143109204e-06
1.66933127787484e-05
1.86790837892522e-06
-2.97162690358394e-05
-4.79024094254224e-05
-3.66293914637074e-06
-4.94296806944932e-05
-4.40048047716672e-05
-4.51377561510653e-05
-4.88948146185108e-05
-7.27015398431829e-05
-1.8069921549542e-05
-5.65709726088134e-05
-2.57373331523382e-05
-3.29538674858474e-05
-3.45278682638966e-05
-3.14335345765246e-05
-3.35753903334211e-05
-1.49745287504894e-05
-2.23819795415525e-05
-1.39238637563662e-05
-1.30757091100817e-05
-3.44737729744498e-05
-2.55288338132682e-05
1.35448873598068e-05
-2.2113302970357e-05
-3.31996175900521e-05
-3.70592597850079e-05
-2.57489731390341e-05
-3.44218494257542e-05
-3.30735069870448e-05
-4.24242944060549e-05
-4.98366088620902e-05
-4.65418528515446e-05
-8.73289695737891e-06
-2.30369226383353e-05
-4.63419819729419e-05
1.68660432803311e-05
-2.35838849005865e-05
-2.81404481570347e-05
-1.81043382766407e-05
-4.34216913353955e-05
-1.01991644738512e-05
-3.67156822334077e-05
-2.74050667665669e-05
-1.5359671793962e-05
7.71849497822702e-07
-4.19576542584679e-05
-3.06425551304445e-05
-5.8047150166578e-05
-5.32527330196468e-05
-1.5099451754314e-05
-2.72773415031432e-05
-4.35563477055426e-05
-3.39938225241431e-05
-3.47712426581919e-05
-3.93421577466713e-05
-1.54813359923398e-05
-3.96265729856296e-05
-3.5924166218062e-05
-2.43382528291301e-05
-7.98773219706192e-06
-8.43235876547242e-06
-1.90336518103892e-05
-2.46644850351893e-05
-1.49261640324699e-05
-2.59328558273743e-05
-1.93609969649735e-05
8.94335654473639e-08
-3.25609280885267e-05
-5.13007052599446e-05
-4.49531112150425e-05
-2.94797763684699e-05
-6.08897149475001e-05
-3.75576271795326e-05
-2.6720724414914e-05
-2.52850284384501e-05
-2.18838731810594e-05
-2.79601483394778e-05
-3.25230662226607e-05
-3.05037456251897e-05
-2.61968278071328e-05
-1.10416955449173e-05
-1.50636503860777e-05
-9.88947456140735e-06
-5.55222865694331e-06
-5.51566932454382e-05
-1.89570061083633e-05
-2.90728857798671e-05
-3.77795170254887e-05
-3.0166461529989e-05
-3.55279155711529e-05
-1.81760385394648e-05
-2.6671846959646e-05
-2.6429644192772e-05
-2.47458449915292e-05
-6.56172544191775e-05
-2.41694171203655e-05
-3.36578938330747e-05
-3.54574490008388e-05
-1.78964382969702e-05
-2.51939977910712e-05
-2.83553528318938e-06
-3.96723550941619e-05
-3.15961206558428e-05
-3.21078076476018e-05
-3.68767497846212e-05
-1.29799431596943e-05
-1.04390813348388e-05
-6.51573133633803e-05
-6.26506050032874e-05
-2.70893130028803e-05
-5.06809223725801e-05
-6.0132657643404e-05
-2.88042969301087e-05
-4.63053299323773e-05
-2.64795453960343e-05
-2.40671308999804e-06
-2.40607944842116e-05
-2.60979798867604e-06
-2.85757370193707e-05
-1.3255064641468e-05
-1.21188024472307e-05
-4.42947744691609e-05
-2.18296809086199e-05
-2.93173457021118e-05
5.5562291001575e-06
2.46322234149168e-05
-1.9011961364756e-05
-0.000100569908441739
-2.70815714606194e-05
-6.23192611210545e-05
-1.03781920730391e-05
-1.46955215200059e-05
6.51952585308697e-06
-3.82846482971288e-05
-1.28453380652134e-05
-2.61673567515595e-05
-1.43790259597826e-05
-4.03329965592034e-05
-1.76586966427464e-05
-3.31024903600451e-05
-5.48557953111987e-05
-5.40261493967614e-05
9.45570953262693e-06
-3.61309112862513e-05
-1.74655793513436e-05
-2.3554042412825e-05
-3.45596581185563e-05
-4.30229307193153e-05
1.81136260049252e-05
-2.63589666088753e-05
-1.58432123966013e-05
-6.1679364293829e-05
-1.01062864615693e-05
-4.27796676216441e-05
-2.70198683316143e-05
-1.37746168486352e-05
-2.63289883177922e-05
-4.5695968073456e-05
-3.04986099452763e-05
-4.16331603195782e-05
-5.23737337870415e-05
-1.17458809159034e-05
-2.27483343642032e-05
-4.92024304673586e-05
-3.00874294467754e-05
-3.23730075810742e-05
-2.1772599780031e-05
-2.06837241743372e-05
-1.36437102076225e-05
-1.76576901104541e-05
-5.37385318839355e-05
-1.09144286195785e-05
5.6719624689306e-06
-2.57816254672264e-05
-4.96664118083006e-05
-4.19214684091863e-05
-2.13737364390824e-05
-4.71690125555626e-05
-1.41898836774066e-05
-2.78287939162492e-05
-3.57331622290871e-06
-2.04271783744987e-05
-3.14380070540811e-05
-2.60250454948145e-05
-1.10562124509001e-05
-5.39593840611445e-05
-3.70607685864894e-05
-3.97409855576972e-06
-2.18004298481343e-05
-2.88397348710142e-05
-5.97786010206689e-05
-1.66051115012397e-05
-6.59818115104413e-05
-1.41849097123238e-05
-1.99077608514515e-05
-1.91371107156213e-05
-1.43427252453237e-05
-1.39870717258362e-05
-2.74012931430765e-05
-1.80531996503212e-05
-2.30360557226415e-05
-3.47841133567016e-05
-5.37170334866626e-05
-2.4859944127175e-05
-2.97389214405432e-05
-1.38301318512116e-05
2.82737429566631e-06
-4.36940032832878e-05
-4.17049307998424e-05
-1.12994456209803e-05
-1.90942386900956e-05
-5.37228906850684e-05
-1.04896861221818e-05
4.58354127992615e-06
-3.12289168655377e-05
-4.3566176142965e-05
-3.28383142357367e-05
-3.82182316258334e-05
-1.77105319895538e-05
-8.52337728350393e-06
-5.73102382250349e-05
-4.76611967764972e-05
6.23244192944446e-06
-3.99930692088595e-05
-6.20188397846409e-05
-2.14761258111891e-05
-1.32999402961695e-05
-2.95444879458052e-05
-3.95120491576277e-06
-3.39444585882902e-05
-9.35539664988808e-06
-3.84893362896542e-05
-3.29567981223915e-05
-3.39171212841214e-05
-4.64784599196524e-05
-2.12849545583046e-05
-3.03731896762573e-05
-6.00836691006241e-05
-4.53018392729764e-05
1.21209398972774e-05
-7.81316416293052e-06
8.36723195427636e-06
-4.74284739530416e-06
-2.7423155163092e-05
-3.75720122602585e-05
-1.95071767161569e-05
-2.84044956015275e-05
-3.38540186590154e-05
-6.06562965307366e-06
-6.99073347036114e-05
-4.30466934994037e-05
-1.11115556430438e-05
-2.90311611350105e-05
-5.40065838847771e-05
-2.03180420752961e-05
-1.32513803789672e-05
-4.40959675295859e-05
-2.34942516274095e-05
-2.01290490115474e-05
-4.17586943254149e-05
-2.40971704723694e-05
-4.47314907103248e-05
-1.44340818413031e-05
-4.82861516559201e-05
4.43596253805135e-06
-1.41723955407377e-05
-4.67608141338602e-05
2.70613781098118e-05
-3.10699594969046e-05
-5.76339549291378e-05
-3.34097811121607e-05
-6.15057982828131e-05
-5.76449296620684e-05
-3.20264710544482e-05
-3.19565800100444e-05
-6.02453858225372e-05
-3.71082264618408e-05
3.06974074127541e-06
-3.33283539017595e-05
-1.13997580464472e-05
-1.07250410484133e-05
-1.32403885568597e-05
-9.60776667075813e-06
-2.65347497364525e-05
-1.33816795514563e-05
-3.58959105922927e-05
-1.90342094672685e-05
-1.84794918602727e-05
-2.86248884899543e-05
-3.48519613853714e-05
-5.13164610209976e-05
-2.1397022121453e-05
-7.86161388432731e-06
-3.80547205331655e-05
-5.47875392818872e-05
-3.35921107279703e-05
-2.69194454452094e-05
-2.98056495541307e-05
-2.73854550426601e-05
-2.50050815870049e-05
-3.35967219357292e-05
-5.00558394349568e-05
-3.36362766926986e-05
-1.95022818841717e-05
-2.55604910489078e-06
-3.55718898402616e-05
1.8829887848904e-06
-3.83629427078674e-05
-3.42165866681016e-06
5.39130757087523e-06
-4.35279175877122e-05
-4.99744337050343e-05
-2.79017424524034e-05
-3.01001902805835e-05
-4.36599851203904e-05
-5.42013942919971e-05
-3.36659257018238e-05
-3.02452060432651e-05
2.69583869773614e-06
-2.50359380666424e-05
-4.38561061345037e-05
-3.96627732234307e-05
2.8261747968256e-07
-6.19066720732034e-05
-1.75584587970918e-05
-3.49297016758735e-05
-3.35667352163085e-05
-4.7908539096701e-05
-2.10490755361184e-05
-3.84084905022057e-05
-4.55407145336499e-05
-3.37056797933733e-05
1.47271539043419e-06
-1.93100161001727e-05
-3.76643609985015e-05
-3.53199306594037e-05
-5.80435179869919e-05
-3.86133048863217e-05
-2.57646619064156e-05
-4.03834437874987e-05
-5.51585840228893e-05
-2.49479099647951e-05
-8.90409671536027e-06
-2.62286203582897e-06
-1.15941240706018e-05
-3.59602039776217e-05
-3.36947298778455e-05
-2.62152979120749e-05
-1.6838240490279e-05
-6.30330049953637e-05
-5.00930753736959e-05
-1.89044296003029e-05
-2.7895125814686e-05
-9.71741510117117e-06
-4.79210071450539e-05
-1.01750088036665e-05
-5.65170426207018e-05
-5.14941587730587e-05
-6.24853730166282e-05
-1.06220756327199e-05
2.46791376849438e-06
-3.21431775810911e-05
1.08445424711566e-05
-2.76188126239682e-06
-1.90265116255937e-05
-2.87214536530864e-06
-1.17249509879513e-06
6.29200427831594e-06
-1.52559907908972e-05
-3.0903586167267e-05
-1.62249331068775e-05
2.74997229880789e-05
-2.56658856676691e-05
-6.97518560469261e-06
-3.06349512005025e-05
-3.1479690319822e-05
-4.39441511755328e-05
-2.71267529036858e-05
-3.94431869775686e-05
-4.2859287629041e-05
-4.37313103951931e-05
-1.92554227519289e-05
-7.16636388207052e-06
-1.82467834974486e-05
2.25021129071461e-05
2.7468557761231e-06
-5.49393312255746e-06
-1.2332764026039e-05
-1.21814197487714e-05
-7.4679639517133e-06
-1.08729086382418e-05
-1.63897346142304e-05
-1.23993791318352e-05
-4.29054929162431e-05
-3.6472531665578e-05
-5.55474261873725e-05
-6.86112769981908e-05
-3.89998634740626e-05
-3.70038789891954e-05
-5.42708958632625e-05
-3.40553317977072e-05
-3.14468830109691e-05
-2.66558077709415e-05
3.01463189954081e-06
-4.81263503778164e-05
1.55935180445577e-05
-3.73400538891633e-05
1.38753511925605e-05
-5.93699138644473e-06
-2.76956355199404e-05
-3.18572809326643e-05
-2.85522829120181e-06
-2.44809745467955e-05
-2.93698551865485e-05
-3.99564749582099e-05
-5.35623527606771e-05
-3.79992239344537e-05
-5.11538147569635e-05
-3.15835831537496e-05
-4.25705782234974e-05
-1.53621403694431e-05
-8.03476339243985e-06
-4.55575288841842e-05
-2.54612828329975e-05
-1.96884932080675e-05
-2.96483846152391e-05
-2.45604345469646e-05
-2.59668922236159e-05
-2.03515384046264e-05
5.46290484957355e-07
-1.09901583093556e-05
-4.04056361249672e-05
-3.76787665605824e-05
2.12225531386135e-06
-2.62614655419549e-05
-5.51825229796255e-05
-3.4246863599943e-05
-2.13089840467527e-05
-4.96299110419434e-05
-2.57636735512471e-05
-3.14024022962576e-05
-2.76784647239807e-05
-4.34644588502752e-06
-4.35506136403362e-05
-1.0075758493651e-05
-2.94124066633203e-05
-3.98676465275435e-05
-2.46524057038658e-05
-1.90548962809845e-05
-4.7231363654666e-06
4.40225050750539e-06
-1.82281973626873e-05
-4.65642109014871e-05
8.0638312967342e-06
-5.62348207264351e-05
-3.7371444348216e-05
-3.70913923147038e-05
-8.93773945539923e-06
2.32577159998627e-06
-2.14365867257246e-05
-1.26347138982819e-05
-2.28697207004881e-05
-3.00127033987088e-05
-3.42129293476594e-05
-1.78239684646453e-05
-1.88321237232472e-05
-1.99703485240679e-05
-2.51065087914873e-05
1.84483036803533e-06
-2.12064909954699e-05
-3.41675433633041e-05
-4.66030833262481e-05
-5.08005516787976e-05
-5.17391672231629e-05
-1.96458608895471e-05
-4.19728041069443e-05
-2.25591989476252e-05
-1.32353880667955e-05
-4.52031381962859e-05
-3.64511425160642e-05
-5.58939987222308e-05
2.35844320153741e-06
-3.65820933170222e-05
-1.66384802203122e-05
-2.85422038641209e-05
-1.28996739318389e-05
-3.85997637371054e-05
-1.27927948548025e-05
-3.85174843793189e-05
-9.29070586853489e-06
-4.39365790835134e-05
-2.21358341793169e-05
-5.50197604595452e-05
-3.68345048755899e-05
-1.07970619072653e-05
-4.59805725240807e-05
-3.52102148121773e-05
1.05461199910734e-07
-4.08616518712104e-05
-3.82776109372724e-05
2.70652226437933e-06
-1.23226193403577e-05
-4.7398946793065e-05
-1.42508997421835e-05
-5.33109849998379e-06
-3.79400090686445e-05
-2.35352785782154e-05
5.83142680794909e-06
-6.90926427848884e-05
-2.49397109685421e-05
1.15475877679327e-05
-3.10272762422329e-05
-4.51671052541629e-05
-6.63093162617737e-05
-4.78985344470939e-05
-4.31418657550783e-05
-1.57820523890784e-05
-3.2317531862469e-05
-3.80598531973638e-05
-1.45903398322406e-05
-1.81068774823131e-05
-2.2657676783158e-05
-2.10167489139858e-05
-1.41311522868058e-05
-3.45875606403663e-05
-1.07351678365543e-05
-5.6569029467262e-05
-4.94453468188347e-05
-4.30637378994988e-05
-3.16214818727625e-05
-3.69876203559108e-05
-3.66133795467204e-05
-1.02702683419723e-05
-3.80131768405503e-05
-3.94437292802648e-05
-4.1961703861798e-05
-2.71803899956452e-05
-4.69049556173394e-05
-3.86930807388419e-05
-2.44877901621261e-05
-1.74841552519436e-05
-2.92738969977298e-05
1.81085859471073e-06
-3.39507317027363e-05
-2.91476246832944e-05
-4.03568396535491e-06
6.64398402975007e-06
-6.41995679303511e-05
-1.80049795460364e-05
1.17410272035671e-05
-2.75504067721029e-05
-4.91726211383317e-05
-3.35264612787845e-05
-4.93825447068022e-05
-4.78157481682813e-05
-1.0675319998652e-05
-5.82814387702764e-05
-3.21200397512421e-05
-2.75422980932421e-05
-4.25710640132496e-05
-3.0956000290142e-06
-2.63449248291601e-05
-2.48640550106355e-05
-2.58961130386545e-05
-2.80422273678463e-05
-1.80483892333166e-05
-2.47307876319653e-05
-2.25755406875058e-05
-1.21597236927083e-05
-1.58455144009045e-05
-2.71777492153894e-05
-5.51005526507295e-05
-5.10947446857948e-05
-4.28992072200035e-05
-4.10919796353117e-05
-4.89544110714827e-05
-5.5964718478951e-06
-3.83907428252694e-06
-3.77328351351403e-05
-1.91824715426506e-05
-5.86794153891736e-05
-3.92881472802112e-05
-2.62047863085383e-05
-3.14186831266712e-06
-2.4684159266777e-05
-4.59391338486197e-05
-3.49681310654667e-05
-1.39129255215373e-05
-5.14555276405615e-05
-4.36683799885258e-05
-3.01169457625277e-05
-3.95076941176508e-05
-5.88170497434047e-05
-3.34179239282793e-05
-1.94183601707226e-05
-3.53177836090318e-05
-5.42207235706312e-05
-2.8592533405112e-05
-2.32660848734833e-05
-2.83564587338609e-05
-3.0063456923348e-05
-1.33964658969338e-05
-1.90572935502125e-06
-4.22314688191251e-05
-5.32429975665963e-05
-2.02351544192346e-05
-3.89068092675184e-05
-2.74907690985297e-05
5.31105697769159e-06
2.80463977356704e-06
1.631797965957e-05
-3.54523632123241e-05
2.07096549156305e-06
1.01823180238116e-05
-3.51301198493268e-05
-2.10643126580242e-05
-2.15778434456436e-05
-3.97357846100719e-05
-1.63043058444164e-05
-3.41046903183271e-05
-5.51525401192362e-05
-2.72942056794652e-05
-3.56029106418536e-05
-4.34075055663707e-05
-2.88762448950177e-05
8.74293844877445e-07
-2.93085500245951e-05
-2.72793772848323e-05
-3.12123728410175e-05
-1.47020642406463e-05
-8.63307067899257e-06
-2.07452256642043e-05
-3.2632317851502e-05
-3.56626864091108e-05
-1.43559941380403e-05
-1.6652970161338e-05
-5.04018542859905e-05
-2.65575143690729e-05
-1.83507224690051e-05
-2.79009130023123e-05
-4.74785701412026e-05
1.43532612060944e-05
-2.90453673070736e-06
-3.84011246021838e-05
9.97981787761238e-06
-4.64076630866764e-06
-4.80700687151193e-05
-1.33316393793227e-05
-2.35823126529335e-05
-3.7866314158869e-05
-1.65546756528162e-05
1.8892769990362e-06
-9.85843051080906e-06
-2.28891035725283e-05
-2.39205786375179e-05
-2.90458470467685e-05
-3.15843801128551e-05
-3.20402324566465e-05
-5.24739261876214e-05
-4.77948710050309e-05
-2.97758223105246e-05
-1.32228070447551e-05
-3.07732790709994e-05
-3.09950297662253e-05
-3.48888840373923e-05
-1.82551195286873e-05
-4.68050440757472e-05
-3.04735954746235e-05
-2.19872208129359e-05
-6.9640507664232e-05
-2.84305855226507e-05
-4.2128812405611e-05
-2.36029979802781e-05
-3.89390946349291e-05
-1.95289108948232e-05
-2.07697998189422e-05
-6.34540530027181e-06
-2.68073132117745e-05
-1.53498153245583e-05
-1.61834379853121e-05
-2.9245992378662e-05
-3.29262943117202e-05
-3.66773583586493e-05
-2.01650152722384e-05
-3.49166398256922e-05
-1.34167656726966e-05
-3.12677536901164e-05
-3.43079591615233e-07
5.710557026615e-06
-2.97561681250818e-05
-3.42166640422752e-05
-2.73014004049445e-05
-2.64703927551146e-05
-3.13233690504966e-05
-3.65930803862686e-05
-3.71298601876589e-05
-3.68515830535197e-05
-1.98508196794036e-05
-5.92075309273737e-05
-3.16701229323201e-05
-1.47838356547024e-05
-4.68597898787017e-05
-4.46976869165302e-05
-2.03259924582973e-05
-1.11769756663886e-05
-1.40288579830139e-05
-4.80385424053022e-05
-1.89658360649401e-05
-2.98877882701213e-05
-4.02396641175657e-05
2.15440185608658e-06
-3.3848694489723e-06
-2.90423277295807e-05
-2.48751789142958e-05
-2.76252934434647e-05
-1.10791357637621e-05
-5.47728943826919e-05
-2.41741792906644e-05
-4.27968858326384e-05
-7.09811974509889e-05
-5.04504839687533e-05
-3.00853218530567e-05
-3.5436375668985e-05
-4.32172225823584e-05
-4.6103356373467e-05
-1.67791529330975e-05
-6.90492853495416e-06
-4.7681002756664e-05
-3.56717080932453e-05
-3.22484404179913e-05
-3.07310561084274e-05
-3.98214413346237e-05
4.23547888544953e-06
-2.68182635885575e-05
-1.77404718375956e-05
-6.18016645819124e-05
-3.98334498735921e-05
-3.8619789338011e-05
-1.62570300467953e-05
-2.62974038097958e-06
-2.01979508061651e-05
-1.77065028163591e-05
-5.14461396346681e-05
-3.06964393762911e-05
-3.33288595527406e-05
3.0277974669546e-07
-1.14666023036016e-05
-2.69151608936394e-07
-1.68266294054179e-05
-1.88784273600257e-05
-4.63114021625841e-05
7.84365197410088e-06
-5.33312485575313e-05
-2.46396270002703e-05
-6.08337521613845e-05
-1.50642989330782e-05
-4.5729896172256e-05
-5.83525438754547e-05
-2.65843275696872e-07
-2.99184119316756e-05
-4.39891887563506e-05
-1.19503486687817e-05
-2.6759348725747e-08
-4.68219630862352e-05
-2.16244128433597e-05
-1.41375421989014e-05
-2.25445893038109e-05
4.37263981911417e-06
-1.80470634779712e-05
-2.65397495548554e-05
-2.8272775167581e-05
-1.46518636549667e-05
-3.54058498434687e-05
-1.95992666174854e-05
-2.92611898531498e-05
-3.15203221718222e-05
-3.95903290882529e-05
-1.86716863033408e-05
-2.2060245469547e-05
-1.30161718903716e-05
-3.84026454909239e-06
-2.4198361149823e-05
-1.11636897772777e-05
-2.34741061623486e-05
-2.89514806248866e-06
-1.11909423789571e-05
-4.57447223985814e-05
-5.29988162767568e-06
-7.34846466592264e-06
-1.98523889402266e-05
-8.71745451328679e-06
-2.1049037320113e-05
-4.42533325644722e-05
-2.94546012658505e-05
3.3842320940347e-06
-8.39595167072955e-05
-4.6887943497813e-05
-2.30682793523944e-05
-5.25735142846909e-05
-2.42246329794197e-05
5.90557671466216e-06
-1.79996458333919e-05
-4.10766586841109e-05
1.56966546229602e-06
-4.71255783356196e-05
-6.36758137713391e-05
-2.39419014981936e-05
-1.95901892030387e-05
-7.22287653022318e-05
-2.76199550880672e-05
-2.49503114482984e-05
-4.00650079028949e-05
-5.15598775176112e-05
-2.22520333829295e-05
-2.22543673008887e-05
-4.98818362640816e-05
-2.30685345264833e-05
-5.01263588179803e-05
-5.2121936672972e-05
-1.0705967943546e-07
-2.7764124472559e-05
-5.65745311513109e-05
-2.72863308587172e-05
-2.43939698384869e-06
-2.1814351708294e-05
-3.99162179967193e-05
-1.81293169160649e-05
-2.04898507996774e-05
-2.6472770550836e-05
-6.69806692524802e-06
-4.53406440212817e-05
-6.36961159718606e-05
-2.54521460470014e-05
-1.50616302903209e-05
-6.66967225278011e-06
1.52007711926105e-05
9.33197763872781e-06
-3.39170019280931e-05
-2.49731690754881e-05
-5.36360004852856e-06
-6.07214291775044e-05
-6.05126069034836e-05
-2.36280846484022e-06
-3.46890527362574e-05
-6.35511442065396e-05
-2.2881230360351e-05
-2.25315991367187e-05
-2.53410294415636e-05
-3.20097267017086e-05
-4.40861971904305e-06
-1.16256067624532e-05
-3.39816939654848e-05
-1.89760433697976e-05
-2.81013603253092e-05
-6.7283196781429e-05
-1.9268506011673e-05
-2.36846699817822e-05
-1.2077266708165e-05
-1.72585170450997e-05
-2.52619011827715e-05
-7.39399168338164e-06
-2.94553296095321e-05
-8.98214974340945e-06
-6.68604340413383e-05
-2.39326284257816e-05
-2.42074968867784e-05
-3.107917323675e-05
-5.25786797478798e-05
-2.35555859899243e-05
-2.72673497611536e-05
-2.33608575867621e-05
3.83398464800558e-06
-1.46403852389817e-05
-1.69796666712854e-05
-4.0279090797511e-05
-2.52037421002103e-05
-4.35175266760158e-05
-3.74466782506727e-05
-4.9948178716932e-06
-4.34251906352497e-05
-3.01669147123854e-05
-1.46498522284902e-05
-4.44581125389044e-05
-3.3534732150947e-05
-9.54040319378066e-07
