# Supplementary material for: Research on computational propagation and identification of mine microseismic signals based on deep learning
Source: PLoS One. 2025 Oct 22;20(10):e0334641. doi: 10.1371/journal.pone.0334641 (PMC12543183; doi:10.1371/journal.pone.0334641)
Supplement: S7 Data — (ZIP) [file pone.0334641.s007.zip › 000100900001448.xlsx_0.txt_24.txt.txt]

-2.27626172859677e-05
-3.99410467962725e-05
-2.62448487301242e-05
-4.21769541112731e-05
-5.77050552122813e-05
-1.77136112381803e-05
-1.06066315737125e-05
-6.68960109508777e-05
-2.62161049472598e-05
-1.59796730690529e-05
-3.3510045422837e-05
-2.12873556161773e-05
-2.59897961761636e-05
-3.8693551986885e-06
3.97369055789672e-07
-2.58645834257715e-05
-5.90001304205659e-06
-3.12549467326474e-05
-2.39022645590205e-05
-2.45524185376857e-05
-5.35763306830355e-05
-5.81219284782409e-05
-1.39007426576781e-05
-6.17122873739762e-05
-4.66837290822675e-05
-5.86551797965618e-06
-5.61874959200917e-05
-1.79950071487269e-05
-7.04455689273335e-06
9.55686169374209e-07
-6.06969775353783e-05
-2.03190248308614e-05
1.65094556679198e-05
-4.06724717584166e-05
-8.35016640138534e-06
-2.60051652096355e-05
-2.17448948438933e-05
-5.87132708999548e-05
-2.42177314656108e-05
-3.8033352406117e-05
-4.51887333314027e-05
-9.28414588524776e-05
-7.09675842245448e-05
-3.13672330287105e-05
-3.06271040095067e-05
-6.55197074366677e-05
-5.21413470291943e-05
-3.22497628456678e-05
-3.82173990827094e-05
-3.31480240021933e-05
-8.53305348769563e-06
-7.12819571601229e-07
-2.8126554631994e-05
5.59920780685086e-06
-3.04618629190508e-05
-2.1559102776184e-05
-3.28690710688313e-05
-3.91633824345643e-05
4.31823048403346e-06
-6.24919291466516e-05
-5.23806088153321e-05
-3.30490694109162e-05
-6.64715593909615e-05
-4.11030321207979e-05
-4.76984207011898e-05
-3.76798356740454e-05
-3.16991089782839e-05
-2.49584026220705e-05
-1.84261742799885e-05
-4.49555339413862e-05
-5.43411885140832e-06
-4.86312610314284e-05
-2.36060934055191e-05
-8.81597971924744e-06
-6.28405839801031e-05
-2.20396748301516e-05
-3.5315464077035e-06
-4.20572088528833e-05
-3.63385320580592e-05
-1.76592521592674e-05
-4.41955031667917e-05
-4.58870982523798e-05
-1.81136442767819e-05
-1.0898318209536e-05
-3.73291313984573e-05
-4.08476085336333e-05
-4.90577864024313e-05
-5.0438790336545e-05
-5.25447506415595e-05
-1.22079957659763e-05
-2.73524051015622e-05
-3.34313706638423e-05
-7.046616782099e-06
-1.78928512692424e-05
-4.11678029705737e-05
-1.71388558660963e-05
-2.83309968143768e-05
-4.9796436447433e-05
-1.60745725963476e-05
-3.47734233356969e-05
-3.28023429225028e-05
-2.57862869491876e-05
-2.16869766127244e-05
-1.81753542747834e-05
-4.97535083486287e-05
-4.07247735245318e-05
-2.36813767956564e-05
-2.74997451926256e-05
-1.46471137869649e-05
2.34576263275257e-06
-2.32686545302688e-05
-3.84201649669769e-05
-1.90931501514511e-05
-1.29686949607604e-05
-2.6720058843921e-05
-2.47059783063096e-05
-2.59462026917435e-05
-1.71446319514452e-05
-1.35196675048726e-05
-5.48197212382223e-05
-4.84732404083833e-05
-3.81404338865458e-05
-2.65982021467969e-05
-5.36140847496332e-05
-3.94122386679763e-05
-3.86994456074155e-05
-1.60022283652887e-05
-3.57738985909729e-05
-1.12970021176919e-05
-1.82746959108708e-05
-1.73141537353525e-05
-1.91531279942398e-05
2.10952893736032e-06
-3.47713551013182e-06
1.1081199864764e-06
-5.29483817059822e-05
-2.20449151740972e-05
-8.48312940392521e-06
-3.33111743338791e-05
-3.04819296746744e-05
-4.20531344294857e-05
-3.52760398285767e-05
-5.21789465722728e-05
-5.66138936065325e-05
-2.30121190143541e-05
-3.76401960289867e-05
3.58953503438615e-05
-1.4832871770749e-05
-3.63312664531171e-05
5.26533330608473e-06
1.25886382883182e-05
-7.85943290911003e-06
-2.61634542135493e-05
-4.65080178352158e-05
2.81818740904396e-06
-1.48479615679089e-05
4.48794428895473e-07
-4.1687396758964e-05
-4.40921275690575e-05
-4.5818826706071e-05
-2.63379376523592e-05
-3.87769699405361e-05
-6.2416628010483e-05
-2.32538983799626e-05
-1.04907942849734e-05
-4.57869503433383e-05
3.27939252092236e-06
1.04246309133877e-05
-2.80947304654947e-05
-3.02497679447796e-05
-4.38310974078396e-05
-1.170157692577e-05
-3.72514129297163e-05
-2.41278719457468e-05
-1.85906108327646e-05
-3.68315322772035e-05
-6.25445572399311e-05
-2.94835111260864e-05
-1.68954313730272e-05
-4.993691485868e-05
-9.18214391793133e-06
-4.78764355089175e-05
-1.48561102313401e-05
-1.32773932722079e-05
-4.84678069727221e-05
-4.65193537323583e-05
-4.5645062735903e-05
-7.37335620511155e-05
-2.56533280955416e-05
-2.61628966682873e-05
-1.32074461907106e-05
-8.71632605231026e-06
-3.61005021796702e-05
-4.09108080121501e-05
-2.19341761337182e-05
-2.99015808098027e-05
-5.91198043065076e-05
-2.39629686752741e-05
-6.02902217292065e-05
-3.15493004956495e-05
-5.67712644178477e-05
-8.57493012274759e-05
-1.61286044022644e-05
-3.91259887147232e-05
-4.52390691927476e-05
3.03427329147588e-06
7.02592110832583e-06
-1.96737645501721e-05
-2.47840456229893e-05
-5.44482765384278e-06
-2.71661051086288e-05
-3.42427724027291e-05
-2.31823181196463e-05
-2.53547141891103e-05
-1.67042293787522e-05
9.43218921902407e-07
-2.06617546845155e-05
-2.351745911367e-05
-3.87607442547309e-05
-5.0414917893247e-05
-2.30428683817295e-05
-4.07325280898522e-05
-2.56003984574602e-05
-3.86315679159869e-05
-1.97116155898955e-05
-1.12814565838604e-05
4.26720115892151e-06
-3.85087480140634e-05
-3.32058218519703e-05
-1.52608989416878e-05
-4.31335285070302e-05
-3.00354956997975e-05
-3.72880885490037e-05
-5.7298457053413e-05
-4.04167880119595e-05
4.48473252499205e-06
3.03058787627896e-07
-3.04909487885203e-05
-8.19411936720106e-06
-5.6622289310565e-05
-4.66091853456711e-05
-4.46463173880998e-05
-3.61989443480595e-05
-1.73285967530143e-05
-4.83616258909613e-05
-1.93376975808148e-05
-2.04762052225433e-05
1.37969566038762e-06
-4.4897207223862e-05
-2.60100348451177e-05
-3.34175877611418e-05
-2.55845022906814e-05
-1.75878110763476e-05
-1.76587546067569e-05
-2.2351621693109e-05
-4.12308271448302e-05
-2.82096259182595e-05
-6.38959193837037e-05
-4.29883159035866e-05
-2.58128299627986e-05
-1.92629112482432e-05
-3.27724857007569e-05
-1.79748327767741e-05
-3.54171074028993e-05
-2.74614412654371e-05
-3.46697426482538e-05
-2.30290543704026e-05
-4.53794296205764e-05
-2.71511128493924e-05
-1.60294485922545e-05
-2.11205652276723e-05
-3.32996787446145e-05
-2.11327084908441e-05
-2.94412189937439e-05
-4.19026444052857e-05
-1.73188618788117e-05
-3.49735102957095e-05
-9.87285830364934e-06
-2.88964829446252e-05
-5.38055825199809e-05
-4.29684430964311e-05
-1.93404981370401e-05
-6.08546354845365e-05
-2.01639611354589e-05
-4.37225993652757e-05
-4.43444406709728e-05
-3.96561941273758e-05
-4.39759408967912e-05
-4.41740801576026e-05
-4.34056394272553e-05
-2.82664402368631e-05
-5.1298744861587e-05
-2.18577607719235e-05
-4.84834910497392e-06
5.12621608550278e-06
1.70278267027363e-06
-6.59234149735501e-05
1.39254311473579e-06
-8.60434265532356e-08
-1.73871355224706e-05
-5.50766275359568e-05
-2.83020081389673e-05
-1.83863336117137e-05
-1.9073759343429e-05
-2.42237437106286e-05
2.25912995390006e-06
-5.27689792749263e-05
-4.05148371680804e-05
-2.40660508109998e-05
2.93653119126063e-06
-3.80876313451923e-05
-4.03185866612327e-05
-1.57554443801201e-05
-4.50247047778405e-05
-2.64570346997205e-05
-2.74489960801915e-05
-2.31639908399004e-05
-1.07012268780325e-05
-8.55295329771082e-06
-3.90365684603127e-06
-1.7596537732385e-05
-1.83503132479209e-05
-6.3379745383565e-06
-2.25735499556332e-05
-2.43469210572109e-05
-4.48701668498411e-05
-4.13538914061531e-05
-3.1960528554275e-05
-3.70654205289497e-05
-6.54538779893213e-05
-1.32016718130271e-05
-2.84363404123597e-05
-1.83442379294721e-05
-2.53854817897111e-05
-1.26480557976663e-05
-2.20098957043701e-05
-3.68004724623213e-05
-4.07053860331844e-05
-3.87843020005554e-05
-3.3377845007844e-05
-3.09196741138501e-05
-4.24858148386588e-05
-2.77095795524198e-05
-3.79009854750036e-05
-3.97316700856957e-05
-2.38687665840901e-05
-1.69881419192187e-05
-1.99428897708297e-05
-2.6178611078935e-05
-7.03241192930418e-05
-3.17747392981113e-05
-3.60174013594856e-05
-4.22596827896428e-05
-2.75671678195049e-05
-3.21988711977872e-05
-3.64008217004365e-05
-3.27772235581661e-05
-1.93534045687165e-05
-1.51065685513207e-05
-1.36508672321165e-05
-1.44283601826508e-05
-3.60770855306782e-05
-3.16501005869994e-05
-4.66388693728171e-05
-1.57550283754726e-05
-1.93473945461699e-05
-3.09764883661428e-05
-1.85853042290718e-05
-6.9761584078206e-05
-6.00517684874927e-05
-1.46544325274859e-05
-3.75600971278934e-05
-1.93340950293054e-06
-2.04112518264817e-05
-2.78598968039411e-05
-1.90973838803743e-05
-8.27575459013511e-06
-1.64739441292747e-05
-2.7747649320873e-05
-9.99415815717693e-06
-3.4154105838202e-05
-3.06187906634998e-05
-4.88062883639211e-05
-4.46746760591223e-05
-7.36443667457447e-05
-4.03324035151086e-05
-3.23429363538225e-05
3.87432427139499e-06
-2.35215932698477e-05
-1.63236992028817e-05
-1.79857606157733e-05
-4.05821980100663e-05
-2.47843505138737e-05
-3.97267474891076e-05
-1.30621168020728e-05
-2.27969480355842e-05
-3.86699323930142e-05
-4.01526855452903e-05
-3.52925643918001e-05
-2.9078669089037e-05
-5.00210647536038e-05
-3.16975664051154e-05
-3.03896410790294e-05
-1.47106605507851e-05
-2.86556103290957e-05
-1.11671907802076e-05
-5.2708183242966e-05
-6.14311069535248e-05
-4.39502502805352e-05
-1.25243435340907e-05
-2.92455809340715e-05
-1.87487084935601e-05
-3.37164388438824e-05
-6.39602361736203e-05
-7.93116811074556e-06
-2.49831062547821e-05
-3.30129369211969e-05
-4.36472503662952e-05
-4.37780757314723e-05
-1.39855620387994e-05
-4.0978293508708e-05
-1.66013782729297e-05
-3.75547219791947e-06
-4.82453659240554e-05
-6.87035383633256e-06
-6.36563604122729e-05
-2.56108690776066e-05
2.49677407233878e-05
-1.32220765276951e-05
-5.98644010393346e-05
-2.28339422902021e-05
-1.22213201625702e-05
-6.94384283466657e-05
-1.25243739707173e-05
-1.23522753610851e-05
-1.02047135932878e-05
-7.1400284040654e-05
-2.52668978983779e-05
-2.89924700019788e-05
-3.70081532691192e-05
-4.53472641782296e-05
-3.60437227367006e-06
-4.04151857223129e-05
5.93837323295078e-06
-3.53683699558347e-05
-3.69932755205444e-05
-5.30879695618815e-05
-2.63838150935131e-05
-4.96579859346488e-05
-4.25194846946807e-05
-1.42479757831533e-05
-1.66938529194529e-05
-3.50051385381563e-05
-1.95563864688806e-05
-1.39545878152201e-05
-6.30111884145233e-05
-2.65350731165646e-05
-1.92212920061547e-05
-1.83741396869276e-05
-4.00859651733194e-05
-2.65514636133745e-05
-1.00612021164295e-05
-2.62858354916933e-05
-3.53088858465129e-05
-2.63362070800631e-05
-2.80539530933237e-05
-3.34944490635891e-05
-1.82278280901627e-05
-1.22644605735369e-06
-5.62915596911575e-05
1.37246399772177e-05
6.22537925173061e-06
-3.91773260714541e-05
-1.18322316051963e-06
1.94486476626969e-05
-1.28108956421702e-05
-2.84537117653341e-06
-9.04285996414797e-07
-3.59813031929501e-05
-4.52028385854562e-06
-3.43614881765084e-05
-1.71846331861688e-05
9.93356848297743e-06
-4.64595397986458e-05
-6.51491703573045e-05
-3.71607297601292e-05
-2.06456539889274e-05
-1.92377440632653e-05
1.5629117025295e-06
-3.12180632881064e-05
-5.73005488801226e-07
-2.18633310513288e-05
-1.39287661290984e-05
-2.26149371380642e-05
-4.24703243605638e-05
-5.3967749097622e-05
-5.38494508764856e-05
-2.23909482018695e-05
-2.71144431697867e-06
-2.36800470608477e-05
-2.9839381492068e-05
-2.79441548019055e-05
-3.77956952941384e-05
-3.00913740577313e-05
-3.59987741595122e-05
-3.95585395523134e-05
6.69835011185675e-06
-3.91902739480737e-05
-3.29065128011758e-05
1.35855180779892e-05
-4.3287138083172e-05
-2.49313832593776e-05
-3.64885497649937e-05
-1.80167750692883e-05
-4.40688612149693e-05
-6.75393680512807e-06
-2.29304506894068e-05
-4.72460122651397e-05
-2.66091825614212e-05
-6.77508917036339e-05
-3.89998372939724e-05
-6.92792516366916e-05
1.13446754854931e-06
-5.26639497656027e-05
-4.49224449846819e-05
-6.87613553279295e-06
-3.00197957382956e-06
-3.35884715782256e-05
-4.33618810794115e-05
-8.51119421559718e-06
-4.43864322173853e-05
1.33777666622766e-06
-6.26293050046644e-06
-4.33071549969157e-05
-2.59639416027938e-05
-7.55416668393619e-06
3.63808717274021e-06
-3.43504305904462e-05
-3.00366484501957e-05
-7.40170245997542e-06
-6.63663534983303e-05
-5.1734485527989e-05
-1.97463024627413e-05
-4.73983302333651e-05
-2.56295848485392e-05
-5.57358203577921e-05
-3.51451698493474e-05
-6.90110877640644e-06
-2.64061085989314e-05
1.21849647493906e-07
-3.03509632905843e-05
-1.11758858455452e-05
-3.15415156752732e-05
-3.89130888400059e-05
-9.2449636988135e-06
-2.06259013221255e-05
-1.83917043669272e-05
-2.55967475020083e-05
-3.47719857748002e-05
-3.70093642116984e-05
-2.92278634898247e-05
-1.36750377655701e-06
-1.53618726635043e-05
-7.78704517362472e-06
-7.37332255984585e-06
-5.00905675624442e-05
-3.31781426137162e-05
-3.39225152262225e-05
-2.96075002689524e-05
-4.44252688976398e-05
-4.90703569114132e-05
-1.64115644476689e-05
-3.3316742439257e-05
-4.45974232269944e-05
-9.4800341823897e-06
-2.00809714952951e-05
-3.86689546280688e-05
-1.79098172176695e-05
-3.82195568780772e-05
-3.46790317605355e-07
-2.18094280150814e-05
1.25410963596443e-05
-2.76998338877752e-05
-1.30656906523204e-05
8.41282772208405e-06
-1.92746295418143e-05
-4.54686256993302e-05
-3.31218562026927e-05
-4.46197299616878e-05
-4.38239289092026e-05
-3.68169485435488e-05
-3.28218151138058e-05
-4.20868874964166e-05
-4.20286969098928e-05
-2.52291331930601e-05
-2.24628478759689e-05
-1.9958841188995e-05
-2.16739609822947e-05
-5.69518854265548e-05
-2.11268526761173e-05
-1.34953881179123e-05
-9.98272870874934e-06
-3.297684794085e-05
-3.49217483480762e-05
-2.76177253987447e-05
-4.18077932131808e-05
3.44629820008467e-06
-5.39555398866219e-05
-2.44811752467248e-05
-3.21248574691875e-05
-4.49750312040872e-05
-4.74897549193746e-05
-2.07012903872372e-05
-1.44876042197212e-05
-2.84861669051925e-05
-2.51756635486439e-05
-3.48460189332654e-05
-1.02841906496462e-05
-1.04421311793416e-05
-2.60774295354462e-05
-1.39011955660564e-05
-1.92984325533526e-05
-2.84484685969035e-05
-2.80819449237551e-05
-4.11213100815364e-05
-5.09445848241618e-05
1.04845415774951e-05
-4.82304079339644e-05
-2.44189624012917e-05
-5.20121907564473e-05
-9.04267339755309e-06
-2.22723235557216e-05
-2.30708028297682e-05
-2.99553530044722e-05
-1.28633845643138e-05
-3.50712160844258e-05
-3.7164350327867e-05
-6.23030352549742e-05
-3.08843699954237e-05
-2.29698761453459e-05
-2.21306883467704e-05
-3.33850793324798e-05
-1.64666714298906e-05
-1.80461596926156e-05
-2.56093672454173e-05
-4.50095189193633e-05
-2.96993393979643e-05
-1.71025562825012e-05
-1.07299251440002e-05
-1.76389050040393e-05
-1.70985174531556e-05
1.52839015096084e-06
-1.04767182808939e-05
-2.4524270857866e-05
-2.241033502666e-05
-1.49272117711289e-05
-4.70928198698089e-05
-3.49402871196042e-05
-3.98746792907143e-05
-3.30563044944153e-05
-2.5402601734987e-05
-5.58559957689763e-05
-5.6751161008077e-05
-5.7177673224628e-05
-7.27569022284096e-05
-2.89529887149432e-06
-2.59963709682018e-05
-1.62890042022675e-05
-2.68238913778172e-05
-1.98268404484521e-05
7.27166015195221e-07
-1.91816127641902e-05
-1.93170563793514e-05
-4.73364346868623e-05
-6.13865381187695e-05
-3.27507459160526e-05
-3.84134993964649e-05
-6.38005751985126e-05
-4.92226722443581e-05
-7.33823434538007e-06
-3.61840323851545e-05
-1.96591843752622e-05
-2.58011835814707e-05
-2.66469476233859e-05
-6.93198617646239e-06
4.27527373153386e-06
-2.34513230913678e-05
-1.82125236185346e-05
-1.18137990673328e-05
-1.20847018046597e-05
-3.12308911593237e-05
-2.50508164245651e-05
1.4090910133843e-06
2.95399863538856e-08
-5.30173923414037e-05
-3.27267552273001e-05
-3.52161447035064e-05
-3.52593323165647e-05
-4.17380951238768e-05
-3.84479882946848e-05
-2.31814236089737e-05
-2.27671025829462e-05
-7.27048113200741e-06
-6.00577947042037e-05
-8.24790838707002e-06
-6.17374612410541e-06
-1.76903811203081e-05
-3.97524565064972e-05
-1.47581427192601e-05
-4.83537404095536e-05
-4.62578709825633e-05
-1.44509144551041e-06
-4.32356347402983e-06
-3.45205478765113e-05
-4.25723093166336e-05
-1.17025636181122e-05
-3.58971514333991e-05
-5.46008298214713e-05
-1.46812118140026e-05
-2.25830112635576e-05
-2.98508387895001e-05
-2.03349203642955e-05
9.85940423594709e-07
-4.90148158381649e-05
-1.30975930212295e-05
-3.77734009908668e-05
-2.82294785229776e-05
-4.08055319762983e-05
-4.37832819942525e-05
-3.49527557561652e-05
-3.91653669220618e-05
-1.21783610589983e-05
-3.4990169443756e-05
5.89831301335884e-06
-1.63053425331002e-05
-3.21597428148552e-05
-1.08866930226416e-05
-2.61470821831872e-05
-1.15886414588739e-05
-2.00117082983455e-05
-1.86439564212039e-05
-1.16332786433615e-05
-3.5244277088872e-05
-5.24028172230994e-05
-3.96840106689261e-05
-7.31481950605675e-05
-2.36494971534322e-05
-2.81076585568776e-05
-3.05958582995248e-05
-2.66967285304986e-06
-1.09058229583467e-05
-1.93358007239107e-05
-2.41379848142253e-05
-2.23028885019865e-05
-1.09128890142879e-05
-3.89720822364612e-05
-2.7981701649213e-05
8.42344847152122e-07
-2.03661298432492e-05
-5.7546407534597e-06
-8.85579786787257e-06
-1.23318216772167e-05
-4.37532825576218e-05
-6.32972788779847e-05
-1.92305689985688e-05
-6.58774287379639e-05
-5.47055766917195e-05
-2.77314581165214e-05
-3.16099604351537e-05
-4.30930581622102e-05
-3.680380660048e-05
-4.1800791889774e-05
-5.42764158558259e-05
-3.81268164491321e-05
3.74251800928106e-06
-5.38627307122875e-05
-1.98785055383452e-05
-3.66952656447387e-05
-3.53738684588956e-05
-3.27670225190507e-05
-2.45271319425798e-05
-5.68972034326228e-05
-5.25577417628711e-05
-4.16055376157089e-05
-3.98275693671558e-05
-4.38310946474635e-05
-3.09225925080672e-05
-1.00790260111559e-05
-2.38844760906447e-05
-1.7342200803432e-05
-2.96678295784175e-05
-2.64275998833635e-05
-2.66477620712105e-05
-7.25801502125387e-06
-3.14664784259133e-05
-4.63712823116299e-05
-1.74065865895499e-05
5.05651997900542e-06
-3.48949599725173e-05
-2.29120098908919e-05
-2.39270121806301e-05
-3.46964606878673e-05
-1.46648137167074e-05
-5.20878663033645e-05
-1.11821804817222e-05
-3.57682059457447e-05
-1.25096308782305e-05
-2.57833119569571e-05
-6.89672924642236e-05
-5.06963758446871e-06
-1.17983579589432e-05
-1.63320845866523e-05
-1.86448963701075e-05
-1.92290139574442e-05
-5.59709824080703e-05
-8.12648078758693e-06
-3.48291463251671e-05
-4.36622297665083e-05
-1.68572339922512e-06
-1.89564825859741e-05
-3.32772669553612e-05
-2.59454190334103e-05
-2.56286721290967e-05
-2.05496474866647e-05
-1.75341913306821e-05
-4.39800253745547e-05
-3.86746350230436e-05
-4.04144555798049e-05
-2.13770927895055e-05
-1.12014870677488e-05
-1.52266346372879e-05
-3.97660521422979e-05
-1.95919985784341e-05
-1.32716383866578e-05
-1.85560412886748e-05
-2.63784634143029e-05
-2.74638455667679e-05
-3.39962444983626e-05
-1.93213789648579e-05
-2.17624744041207e-05
-4.67773656995261e-05
-4.73245257489528e-06
-3.06962963344131e-05
-5.0578049533632e-05
-4.04406119678319e-05
-4.12703637726508e-05
-3.4231111883086e-05
-5.91790795169284e-05
-3.30695890283168e-05
-5.04498153473837e-05
-2.58265728814922e-05
1.64763696848634e-05
-3.57719036154187e-05
2.81206410698478e-06
-1.63410496845806e-05
-3.12238325333054e-05
-5.2476750329245e-05
-4.27592422340355e-06
-4.69821146237258e-05
-5.17491983991983e-05
-7.95783892620302e-06
-1.62430661348604e-05
-2.0668770664691e-05
-6.40647769955279e-06
-2.92724753621987e-05
-4.41015104007483e-05
-2.30479897696993e-05
-3.3463131127037e-05
-4.25506692834818e-05
-4.94798971016785e-05
-4.00488133996879e-05
-3.98250590353367e-05
-3.43740259233463e-05
-2.75718256432129e-05
-2.9248982317426e-05
-1.43384948652742e-06
-2.92844976968128e-06
-8.59528567906765e-06
-2.10890984635768e-05
-5.35898472473934e-05
-7.28851653244865e-05
-3.99325245274321e-05
-4.77540213402471e-05
-1.31179946973498e-05
-3.27839606956045e-05
-5.11817766651997e-05
-4.21659898811774e-05
-5.30411968402462e-05
-9.77892710485776e-06
-5.17187521150214e-05
-1.80338566286795e-05
1.4119859806184e-05
-1.25022385934553e-05
-2.26775728737014e-05
-4.35389791964451e-05
-7.33023300171964e-06
-1.46756706471312e-05
5.3730981206137e-06
-1.80319948791861e-05
-3.84509405130708e-06
-6.38968536098122e-05
-2.47893123051983e-05
-1.83941130800558e-05
-3.2680617445606e-05
-2.01868797078179e-05
-6.47207925635017e-05
-2.35582969157927e-05
-2.98051568175577e-05
-4.69492151997599e-05
-3.13062123930312e-05
-6.79617627168313e-06
4.3427987170713e-06
-3.53210027753748e-05
-1.22721706488596e-05
-4.36248195313279e-05
-2.67398637026344e-05
-2.92456540062146e-05
2.14016150964497e-05
-2.00578261833068e-05
-2.36506670323413e-05
-6.83420911067166e-06
-3.40107045047453e-05
-2.34153171317015e-05
-1.94407968488394e-05
-3.6450550590935e-05
-2.7928974141336e-05
4.091393775093e-06
-6.54793430493848e-05
-1.37010347264014e-05
-1.49703525906323e-05
-3.02692667547106e-05
-8.12693295040321e-06
-1.9157172490534e-05
-4.70369026184685e-05
-3.53931433492495e-05
4.16030618980235e-07
-2.84140768897505e-06
-2.56613334197468e-05
-8.09752092377998e-06
-4.02794062189554e-05
-3.49169905770286e-05
-3.821415664284e-05
-4.31978224473177e-05
-3.79092231161648e-05
-3.99445782020169e-05
-2.08589202228179e-05
-4.73298144653982e-05
-3.60057744773916e-05
-1.8523188569346e-05
-4.17760004604349e-05
-4.38516612287694e-06
-2.09706355489586e-05
-3.78732939722382e-05
7.97388188861702e-06
-4.00752534550529e-05
-6.01433258364077e-06
-4.03018431250347e-05
-5.06258237989476e-05
-3.11803118204581e-06
-1.60263713963654e-06
7.92333762745618e-06
-3.38787522887112e-05
-4.50528212181434e-05
-2.89003507443715e-05
-3.03828088061593e-05
-6.19784727327148e-05
-2.77369243983435e-05
-5.64111683882924e-05
-4.75283005653756e-06
-2.96553624452547e-05
-1.22989692940239e-05
-2.84897495966402e-05
-4.33329659582657e-05
-4.91328806488951e-05
-2.42726839257137e-05
-5.20689131580497e-05
-5.71963320424788e-05
-1.54154264587222e-05
-6.0012073351661e-06
-1.8115340534433e-05
-7.24354294634107e-05
-4.47141370170002e-05
-4.37304080080436e-05
-2.1611781285301e-06
-9.44497654806554e-06
-1.76816672813462e-05
-4.97366492966654e-05
-2.42514589095788e-05
4.84226271288947e-06
-1.90737730854675e-05
-2.91501789000222e-05
-3.89180680526709e-05
-2.32378819812342e-05
-4.63213218073655e-05
2.08848389985055e-05
-2.03572842887545e-05
-3.98409702193888e-05
-9.41678993751245e-06
-1.88770971203621e-05
-3.90190174997054e-05
-2.97799547569112e-05
5.8266755759498e-06
-3.10948419389683e-05
-1.0885969960367e-05
-6.58292302423094e-05
-1.37599467996542e-05
-6.10184307711858e-05
-2.89967140818576e-05
-4.12878833846393e-05
-2.93882868412421e-05
-5.97042054738151e-06
8.29987518821873e-06
-2.05853083105308e-05
-4.08508590582767e-05
-2.44227922910246e-05
-3.71655245563212e-06
-2.37981865965758e-05
-4.94946438486573e-05
-3.49592584197277e-05
-2.93851469634906e-05
-3.09865888687959e-05
-3.31103370535315e-05
5.02517524239465e-06
-3.8798563313987e-05
-8.54530113368281e-06
-2.23998543199227e-05
-2.32779328878591e-05
-7.63487155950953e-06
-2.68129560779687e-05
-5.76671579537942e-05
-4.59182338289149e-05
-1.4840514991387e-05
-1.41235378614498e-05
-1.0146364031344e-05
-2.16200917138356e-05
-7.80511695766955e-06
1.01692030452755e-05
-1.37692848533134e-05
3.18768129097515e-05
-3.60031405641629e-05
-6.12831183383267e-05
-4.01136333043092e-05
1.91716703187258e-06
-1.57100020343434e-05
-1.39354418208202e-05
-5.56679273571654e-05
-2.49469975544872e-05
-3.52793392016969e-05
-1.85110491158893e-05
-4.90938139524464e-05
-3.2129855562618e-05
-3.87597169197602e-05
-3.41767186336743e-05
3.04811989432958e-06
-1.45910651158043e-05
-9.72484811531366e-06
3.94944768610027e-05
1.76022423686505e-05
-7.91605463442308e-06
-1.35661303052594e-05
-3.05092626068982e-05
-5.1254761014544e-05
-1.53208077262314e-05
-6.48250071838325e-05
-2.88131957467901e-05
-3.77448989308961e-05
-2.91257082976956e-05
-1.75964357303851e-05
-2.36423754638023e-05
-3.6924656452934e-05
-2.59164622362458e-05
-4.63713057578937e-06
-3.13032099082161e-05
-3.6694795999449e-05
-2.75312506231573e-05
7.84743225179633e-06
-4.63751953985249e-05
-3.17447763697106e-05
-4.04223983376866e-05
-1.84655812215289e-05
-3.49097632483931e-05
-4.06221136615797e-05
-5.41765144050408e-05
-2.49427781798013e-05
-3.15124465915933e-05
-2.64292380799581e-05
-1.09756397045604e-05
-2.91375433884992e-05
-2.67559958669179e-05
3.3799914699742e-06
-1.58784402975974e-05
-2.11006594987333e-05
-4.67422231950494e-05
-6.13636809362605e-05
-2.86905305084838e-05
-2.86689806968633e-05
-1.77529100182915e-05
-3.13034280208363e-05
-1.80851860018181e-05
-3.96363041716823e-05
7.99770653436791e-06
-4.5242296367054e-05
-1.60561523455215e-05
-3.93319548246105e-05
-1.80784432057281e-05
-2.77590583339161e-05
-2.80147764510868e-05
-1.77676303694951e-05
-6.24708475573506e-06
-1.25278764766572e-05
-2.79106609153507e-05
-3.77165530534794e-05
-1.16937639288154e-06
-5.66943018255069e-06
-2.93965995047084e-05
-8.91507348629886e-06
-1.26754700156848e-06
6.9510438833179e-06
-1.84862329126e-05
-3.42188083301056e-05
-4.17046622730645e-05
-2.06904334748369e-05
-5.22916778201197e-05
-1.36865740832907e-05
-2.76865984156129e-05
-2.80818772084465e-05
-4.54950718570165e-05
-3.42641759936776e-05
-1.67773575587288e-05
-1.54434120267827e-05
-5.25204698744898e-05
-1.48052476969165e-05
-5.69233875709807e-05
-2.16352124675208e-05
-5.52050385270582e-05
-2.5530894795156e-05
-4.64682131969193e-05
-2.48082247401576e-05
-2.61159292642612e-05
-3.26118926882848e-05
-6.21530952205322e-06
-2.54071630283298e-05
-3.27909052721886e-05
-2.9935396793018e-05
-4.13934830806848e-05
-3.17963572088606e-05
-1.08804799482311e-05
-3.5660145913059e-05
-3.70465116665606e-05
-3.88745752328515e-05
1.20336960443427e-06
-2.18836663429436e-05
-3.37652838176082e-05
1.40390779990529e-07
-2.95080037472606e-05
-1.45331104665989e-05
-3.67181685910427e-05
-4.72832839250696e-05
-6.20701921581846e-05
2.35271327984476e-06
-3.44134038420763e-05
-4.05913390461091e-05
-2.40617528312553e-05
-5.52953991711568e-05
-6.1375887427185e-05
-4.82011608022352e-05
-3.41186193367241e-05
-4.85497296257425e-05
-1.52126354842804e-05
-1.52712463876859e-05
-5.40681795468839e-05
-4.39172847481973e-05
1.9758625754708e-06
-7.17653960609748e-06
-2.66608825558204e-05
-1.20202157266685e-05
-1.27315146280966e-05
-2.46951637224735e-05
-2.42285316127688e-05
-2.41516349980869e-05
-2.60043825267538e-05
-5.60115783693232e-05
-4.77872047450852e-05
-3.94694585224899e-05
-7.07520938967341e-05
-8.72778133471276e-06
-5.60538968732519e-05
-3.87335881894485e-05
-4.96258502687271e-05
-3.63633124647391e-05
-1.31363228570829e-05
-1.7826638894553e-06
-3.11427651881515e-05
-1.14151751686527e-05
-9.62228892205517e-06
-2.23444094883266e-05
-2.69038180923987e-05
-3.51433786469654e-05
-4.1446675665159e-05
-3.0851941177458e-05
-3.49058324981417e-05
2.70073436585862e-06
-3.49455396016433e-05
-3.13614709345061e-05
-5.40184270987885e-05
-2.24713191609078e-05
-6.03361454315984e-05
-4.34623551008708e-05
-2.95945363386871e-05
-3.36946348929279e-05
-4.87787908503982e-07
-1.0489459665643e-05
-1.10388896618449e-05
-2.59715858879561e-06
-1.22537345406718e-05
-4.50151016554017e-06
-2.18481651445383e-06
-8.52051014956365e-06
-2.13471801520516e-05
-1.7960650459397e-05
-4.55115664035493e-05
-2.7514962587545e-05
-6.3032452019934e-05
-7.6837723032072e-05
-3.48019251988184e-05
-6.84420032618586e-05
-1.61380084487778e-05
-5.41973550735385e-05
-3.63663797261199e-05
-4.6897712165733e-05
-2.05198443062257e-05
-1.68043793585894e-05
-2.3679785046348e-05
-2.38393055220333e-05
-2.35100195216399e-05
-1.50917607280948e-05
-1.98677553210069e-05
-1.3594770339599e-05
-6.60441034483996e-05
-3.50890201400287e-05
-3.20409117903931e-05
-5.05007457634429e-05
-6.9369792617204e-06
-2.46590873462284e-05
-1.24667110117054e-05
-4.43192115830091e-05
-3.83431672406697e-05
-6.33638648921533e-05
-7.17795963169354e-05
-2.30620226794731e-05
-5.1834083944137e-05
-2.43157550257284e-05
-4.39896755288178e-05
4.42757900207407e-06
9.86361996499796e-06
-3.66831411721909e-05
-4.74817365356905e-05
7.93996922870296e-06
9.72847308585936e-06
-2.02335607546973e-06
-1.10833735910854e-05
-5.68610894323493e-05
-4.80469082479201e-05
-1.00541261409276e-05
-2.76413682195391e-05
-4.16833842516959e-05
-7.19307593852831e-05
-7.0581704734036e-05
-5.65896668859056e-06
-2.10805949608997e-05
-4.26582703083167e-05
-1.01129632581206e-05
-2.47337421386683e-05
-4.97500534147544e-05
3.99432324229158e-06
-1.12521836725093e-05
1.39880853887137e-05
-2.40839416909217e-05
-2.1413406042104e-07
-2.42297476894637e-05
-3.29156350778154e-06
-3.55731487191528e-05
-2.43370360136877e-05
-1.58654664522278e-05
-1.05369655563998e-05
-2.07297511870493e-05
-5.96453131452812e-05
-1.89628685302454e-06
-4.85852708427026e-05
-4.51411916393674e-05
-6.93481803574217e-05
-2.59136633935199e-05
-5.47213188532157e-05
1.1404439215408e-05
-2.30388444670204e-05
-3.26409456651999e-05
-5.9938128901324e-07
-2.75153190784086e-05
-3.74472199774466e-05
-4.32582673950553e-05
-2.75340593135373e-05
-4.86462268993677e-05
-3.59339609613802e-05
-1.93932181137086e-05
-5.77041878364971e-05
-3.44765155021231e-05
-5.39788027262119e-05
-4.64230816487704e-05
-2.65185673181662e-05
-2.76235626090805e-05
-5.59913621574251e-05
-2.62226758235619e-05
3.42694661782775e-06
-1.46850100659839e-05
-1.7972160756203e-05
1.79135620650438e-05
-9.783042049022e-06
-4.91620927442068e-05
-2.46403643809251e-05
-4.50399959208275e-06
-3.29079556873215e-05
-3.40336907627408e-05
-4.88328132595733e-05
-8.72486419195233e-05
-6.0669604027933e-05
-4.13146778617433e-05
-6.61446226502378e-05
-5.64373448818155e-05
-2.90468278202977e-05
-2.64758902518057e-05
-5.39340555298586e-06
-2.95078911742474e-05
9.30187039984205e-06
-4.01567808566085e-05
-4.45745867509793e-05
1.78423885133069e-05
-4.05224514032443e-05
-1.18115731538819e-05
1.60331770350478e-05
-6.82772625315543e-05
-4.97656981813668e-05
-1.71148180709955e-05
-7.41307685945521e-05
-5.77082455973418e-05
-2.45660651315452e-05
-1.32663574461385e-05
-7.35068625321677e-05
-2.56450631133613e-05
-3.61832065622313e-05
-6.99436259042846e-05
-2.45593569737812e-05
5.75660530468876e-06
-1.13150291476607e-05
-2.02427718082267e-05
3.43584817734464e-06
-3.86367638849929e-05
-5.04064934030412e-05
-2.75157042623187e-05
-3.48512879213864e-05
-3.58490528354684e-05
-4.65813441177365e-05
-3.23712520510378e-05
-5.22376378871744e-05
-3.36967473727987e-05
-2.91375525510329e-05
-4.93458611635347e-05
-1.96375002666846e-05
-1.9922427669095e-05
2.33552176689627e-06
-5.08517015605625e-05
-1.02341758551387e-05
-4.41951392706436e-05
-1.25093506186776e-05
-2.79561007168285e-05
-1.44784297628958e-05
-4.11818703447377e-05
-4.16333914591279e-05
-4.47708756016106e-05
-7.41014783069757e-05
-3.78594776142555e-05
-1.10018172055025e-06
-5.35346823465009e-05
-5.12990165842156e-05
-4.74704080353081e-05
-6.39759312890669e-05
-5.80800194533603e-05
-1.4241704218529e-05
-2.53926083765378e-05
-1.91383891322657e-05
-3.33062389300687e-05
-1.50732834213494e-05
-3.06972967142078e-05
-6.24022874681568e-06
-2.17133877157418e-05
-2.38561748745941e-05
-6.49162835133664e-05
-1.74826603339451e-05
-3.13973860084948e-05
-6.58221148129782e-05
-3.72876137087306e-05
-5.35322618072081e-05
-5.2397947147987e-05
-5.21890950150051e-06
-3.59745154723985e-05
-1.92371276984042e-05
-1.62140449841211e-05
-4.85497474745681e-06
-2.11734308423225e-05
-2.86314514902393e-05
1.87000089226845e-05
-1.33648687680177e-05
-2.69927426031341e-06
-1.02443391887979e-06
-1.45044462289521e-05
-4.88527981834165e-05
-5.2126338450491e-05
-5.92816076216095e-05
-6.80483612970405e-05
-4.86344924057558e-05
-3.20833431426371e-05
-4.22437432469416e-05
-3.44709658750233e-05
-3.31260462021063e-05
-2.93982893964144e-05
1.88710801455399e-05
-3.05187456209321e-05
-3.52667142479654e-06
-2.5988360627034e-05
-2.7543548932828e-05
-1.32179418598623e-05
-3.04914011684684e-05
-2.54016165025641e-05
-3.72308412127893e-05
-4.00405654387095e-05
-3.81318828374441e-05
-3.34332520359698e-05
-3.99370442528386e-05
-2.44409050062434e-05
-2.69754210914574e-05
-3.17841955703577e-05
-2.82752843490692e-05
-2.82578050671083e-05
-1.70134694327549e-05
-3.56439887175902e-05
-1.9335971691015e-06
5.85415538743884e-06
-1.70754451929342e-05
1.03946579342929e-05
-1.11548897997101e-05
2.00330297249579e-05
-2.68357922908218e-05
-3.02405092261851e-06
-1.21621434763661e-05
-5.35347130941505e-05
-3.74977098073174e-05
-4.02506660733176e-05
-6.53228246228957e-05
-4.13709181642521e-05
-3.96622320545538e-05
-3.92220471207379e-05
-3.56376943933639e-05
-5.85393822828207e-06
-3.10112028287593e-05
-8.14148674741153e-06
-3.98791020895975e-06
1.34252327155079e-05
-1.33966892974111e-05
-5.73241742067114e-06
-3.10695390516183e-06
-5.48211553453909e-05
-2.11205982697297e-05
-3.15789782957105e-05
-7.23177425327048e-05
-3.6509527170801e-05
-2.38599065510073e-05
-3.32025258418752e-05
-3.98400726500818e-05
-5.38950415608685e-05
-3.8616072734158e-05
-3.70411750405027e-05
-3.7762449175404e-05
-2.38981831380922e-05
-5.92970038055925e-05
-1.53888308691606e-05
3.77116989628609e-06
-2.55718435574713e-05
7.39219930837808e-06
4.3085408497834e-06
-9.29225027325955e-06
-4.2175630337984e-05
9.56941443578046e-07
-5.54462936923124e-06
-2.56343651902167e-05
-4.51678879443102e-05
-3.18471683245843e-05
-4.98593555583686e-05
-1.87395348426448e-05
-5.33556835615263e-05
-3.1388955807722e-05
-1.93976329313462e-05
-2.60976719659047e-05
-1.51787089472522e-05
-5.37553934600346e-06
-1.54250914284793e-05
-3.80733244534583e-05
-1.00568923364154e-05
-5.31271567140485e-05
-2.31024132130057e-05
-4.8300695442276e-05
-4.25856745026629e-05
-2.89731522711607e-05
-1.64162483317091e-05
-1.00025742952057e-05
-4.94118838813499e-05
-2.9990714664048e-05
-2.89915919566225e-05
-8.14029105647956e-06
-5.47140662404621e-05
-1.42813312323172e-05
-4.12496169064091e-05
-3.68617752062528e-05
-5.59379437953469e-05
-3.77964292129852e-05
-3.25091471437294e-05
-3.36686627409222e-05
-9.58876354785686e-06
-1.50041127997288e-05
-3.60437825973171e-05
-3.14248092077222e-05
3.16227886520714e-06
-4.19864512731329e-05
-1.87800533679841e-05
-4.51106412262294e-05
-1.4238271060625e-05
-4.90267611798361e-05
-1.32710308475658e-05
-8.6181849541637e-06
-3.24146310698958e-05
-4.44536688264606e-05
-1.82630497669855e-05
-1.62711250894199e-05
-6.70261296055383e-05
-1.15524027237662e-05
-1.38406692061212e-05
-3.74900969803957e-06
-5.25943861353336e-06
-1.29059419022303e-05
-4.45717873497184e-05
-5.4550982559182e-05
8.4226053691591e-06
-5.20121605145776e-05
-5.42321821992677e-05
-9.07224812066088e-06
-2.03483344233902e-05
-3.05143276768799e-05
-4.32308330381373e-05
-3.96488774511936e-05
-2.65777389672425e-05
-5.4622732281418e-06
-3.89315048033196e-06
-8.91540048127908e-06
-2.35657424072112e-05
3.60602380636266e-05
-1.44504075027054e-05
-1.34327013296775e-05
-3.6305358628524e-05
7.78273054561777e-06
-3.27645654687003e-05
-1.0718364582638e-05
-3.86152216943251e-06
-5.8191340626254e-05
-2.59387437149376e-05
-3.52629446111624e-05
-3.76747030808393e-05
-6.02288775849687e-05
-4.70634837816696e-05
-1.73263536342074e-05
-3.35340857564276e-05
-2.6188542265624e-05
-2.77821229979997e-05
-1.97937639294149e-05
-1.45127684626496e-05
-2.7898528516111e-05
2.24458907583291e-05
1.29879363680269e-05
-1.73452877482799e-05
-5.81934609891382e-05
4.89173690412083e-06
-5.39983042730781e-05
-3.10697968994872e-05
-1.75920230181576e-05
-4.13750767662699e-05
-2.9681247430228e-05
-3.71055525322564e-05
-2.3641601267511e-05
-3.55850798553566e-05
-9.91667770944641e-06
-5.16334823518571e-05
-2.69104782131372e-05
-4.68613380656804e-05
-4.57242518003288e-05
-3.41601668568518e-05
-2.88639484660754e-05
-3.71707859010399e-05
-2.37471306445894e-05
-2.8497673183143e-05
-1.89104690505402e-05
-4.3284394973613e-05
-1.59362216163416e-05
-1.51844584377572e-05
-2.21425795249129e-05
-1.04116168431935e-06
-2.72120615376147e-05
-4.11319513564064e-05
-3.96489303785371e-05
-5.48451935768604e-05
-3.43648312322095e-05
-6.40932937698886e-05
-3.44524519639674e-05
-4.22710990575039e-05
-4.31158804134219e-05
-3.39816859364724e-05
-2.95085364735216e-05
-2.8355656109615e-05
-3.41399506581087e-05
6.70681178100582e-06
-3.86870937559015e-05
-1.87718065459322e-05
7.03036693157968e-06
-2.40584514118221e-05
-2.22995640555208e-05
-1.53521756839673e-05
-2.93848657382251e-05
-2.76829183192828e-05
-3.79651163785595e-05
-3.89018086927888e-05
-4.14376652599701e-05
-3.23333433652251e-05
-7.16349197280419e-05
-6.52162824432576e-05
-6.01162248033695e-05
1.15976027880474e-07
-7.88157793059805e-05
2.73358553375962e-06
4.79364275930987e-07
-4.36919621819204e-05
-1.35515094896469e-05
-9.0899573014371e-06
1.35924739167164e-06
-8.76048056511262e-06
-2.44129144353156e-05
-2.09717574464652e-05
-8.731451858356e-06
-2.15965170577114e-05
-2.07053363430852e-05
-5.42947661986031e-05
3.54438784495008e-06
-4.33449641227631e-05
-3.84044486688417e-05
-7.63888394497325e-05
-2.84422630356959e-05
-1.4461233097603e-05
-4.31410675189909e-05
-3.29801213134607e-05
-2.58259162832165e-05
1.79292568945135e-05
-6.5028896786584e-06
-2.4961357274724e-05
-5.91429331930781e-05
1.50431292444152e-05
9.66535465280841e-06
6.74484684127445e-07
-4.37957730287987e-05
3.12455645788893e-06
-5.37470301763468e-05
-8.06804827504619e-05
-2.81923763659969e-05
-1.90746913893759e-05
-5.15630731265533e-05
-2.96234030837314e-05
-4.24583782300573e-05
-4.25461532277273e-05
-1.12713973247758e-05
-1.52237995684995e-05
-2.93828481062702e-05
-1.84378501242246e-05
-1.18632540693057e-05
-2.78210561750876e-05
-1.53700780083803e-05
-1.00812640068671e-05
-2.68350157393946e-05
-1.98020730834503e-05
-1.90315095655807e-05
-1.02284150080812e-05
-3.35089169840116e-05
-5.88119096861792e-05
-5.06909491299661e-05
-5.59480323516234e-05
-3.00356057296139e-05
-3.60010941428774e-05
-3.96463883703746e-05
-2.23887859647253e-05
1.41374387182402e-05
-1.10561766731891e-05
-4.49116870895547e-05
-2.07555705204356e-05
-2.23154130039632e-05
-5.62810170403895e-05
-4.10739885986055e-05
-3.07166801542848e-05
-3.18515944470864e-05
-2.5744205408038e-05
-3.35925039395255e-05
-2.89614051712659e-07
-5.54354754214899e-05
-1.20551756851718e-05
-3.32540011679555e-05
-2.88539017719407e-05
-2.06476157354292e-05
-4.58949929330633e-06
-4.10294019295658e-05
-2.39959287673646e-05
-3.54059531693933e-05
-7.94211158720283e-06
-1.59886068918041e-05
3.12402943465422e-06
-2.78934854046017e-06
-5.23723961716256e-06
-3.74551820043941e-05
-3.92489664047948e-05
-4.44917622304598e-05
-1.91890680381605e-05
-7.21148069603579e-05
-4.25247874868667e-05
3.35110772455394e-06
-5.25085621363292e-05
-8.43477258260792e-06
-1.79015337967531e-05
-7.94424070936267e-06
-3.82305880501962e-05
-1.80078703244557e-05
1.26971852046754e-05
-2.63814718304987e-05
-2.1759544276489e-05
-2.0446699768845e-05
-5.32501616931877e-06
-2.71493211029524e-06
-4.31846564031649e-05
-3.11674781774374e-05
-1.19254703342303e-05
1.37985160194401e-07
-5.88564179671445e-05
-4.38257216508109e-05
2.12314866184788e-05
-9.87732103206536e-06
-2.22466948260578e-05
-1.69145114900272e-05
-4.29409450127821e-05
-3.12507113862447e-05
-3.55417476945196e-05
-3.24065203271846e-05
-1.81557454707672e-05
-1.13680275936439e-05
-2.09851162262054e-05
-4.14681067433218e-05
-2.90655789521704e-05
-1.25271222350036e-05
-2.98506605932444e-05
-6.9037285424404e-07
-1.46971193594248e-05
-3.23981542575799e-05
-1.91257478771089e-05
-3.79886105242324e-05
-1.62284607981287e-05
-2.40133973240701e-05
-2.17744701210926e-05
-3.12056370267201e-05
-2.92612858926727e-05
-2.07995644927009e-05
-6.34932135544834e-05
-3.7576826288517e-05
-2.49826772996099e-05
-6.10021742633836e-05
-2.62028565109453e-05
-3.96875627484498e-05
-1.59355038035501e-05
-7.82041704091815e-05
-3.30270597241345e-05
-3.77857112923456e-05
-2.68676616854111e-05
-2.55487435596545e-05
-1.8015489453295e-05
-5.56838610923672e-05
-1.67056958687217e-05
-7.76562850590478e-06
-2.32670227929745e-05
-4.92238001574187e-05
-6.86737253906643e-06
-3.54808263634072e-05
-5.60838999076001e-05
-3.42150806963951e-05
-2.33430130508548e-05
-6.19798699437773e-05
-4.78122599355404e-05
-2.29485389016987e-05
-4.68203534932374e-05
-4.79991163950187e-05
-7.2148030236918e-06
-2.36528008706285e-05
-3.94333350001554e-05
-1.36428173483629e-05
-2.58667582091419e-05
-4.837484359505e-05
-2.78220022267171e-05
-2.46723197217443e-05
-6.67501749165528e-05
-4.25001621050358e-06
-5.37759630385883e-06
-3.39442032696447e-05
-2.38359586856367e-05
-2.50274288623309e-05
-8.5536826509514e-06
-3.9285787604262e-05
-7.24631577371628e-06
-3.09208366375891e-05
-5.93761459496423e-05
-9.8253110195169e-06
-1.57243366734253e-05
-4.42896367920481e-05
-4.52955354904728e-05
-1.65287877744966e-05
-3.60523324904437e-05
-1.26991910674913e-05
-2.76717366297879e-05
-6.83444366753642e-05
-1.92561076084718e-05
-2.89983167204075e-05
-3.42824627974609e-05
-4.0080379578063e-05
-2.71706326429261e-05
-3.84937762819489e-05
-3.95659936924264e-05
-7.95053666160606e-06
-2.66215129488161e-05
-5.75903892224013e-05
-1.67071354182502e-05
-1.09051624524768e-05
-2.84921690794261e-05
-3.02371530205675e-05
1.50315377893599e-05
-2.93231359170952e-05
-3.58659065123228e-05
-5.67409153485454e-06
-2.56975922146193e-05
-2.98050349352304e-05
6.85067602951866e-06
1.13656609405386e-05
-5.35662336100825e-05
-3.25024264504937e-05
-1.09203177688694e-05
-4.53585009539096e-05
-1.69961635606634e-05
-1.59735963727632e-05
-4.30038920467271e-05
-1.63672417006053e-05
-1.86909922221685e-05
-4.05696221803992e-05
-3.99354649100898e-05
-1.41832977042328e-05
-4.72700070486701e-05
-3.28056705488094e-05
-3.54333425368874e-05
-5.31036111643154e-05
-3.8929688428904e-05
-3.54394724292037e-05
-2.31970887868527e-05
-3.08879607635787e-05
-2.54760104133464e-05
-2.44584817036184e-05
-3.62824743386072e-05
-3.35994973919059e-05
-2.22486910763412e-05
-3.47538327870107e-05
-2.61923035540031e-05
-3.46887556404803e-05
-5.01939059212242e-06
-1.33008950758507e-05
-3.72466102955491e-05
-3.07871251410036e-05
-7.94115134391755e-05
-3.81525699562053e-05
-5.41706281334196e-05
-3.16269214440219e-05
-2.14241851915204e-05
-8.71780831993566e-06
-4.93970367667906e-06
-3.86577067571919e-05
-1.8688374710845e-05
-2.28018353841096e-06
-9.51309206893983e-06
-2.70618761370605e-05
2.3989620183546e-06
-2.57390281997625e-05
-4.04795756326396e-05
-2.42393600044655e-05
-1.24275093947565e-05
-4.68025313718263e-05
-2.62234313822413e-05
-2.01875129815889e-05
-2.49385265733508e-05
-3.18209564636054e-05
-2.08522433507649e-05
-1.01406028198327e-05
-3.65138723896783e-05
-3.66912503797645e-05
-7.03345947516631e-06
-1.77636421676633e-05
-1.56174088625432e-05
-4.15005585109605e-05
-2.8874456545048e-05
-4.5982848723591e-05
-1.86476624210083e-05
-5.20715766051278e-05
-3.55587238861354e-05
-4.19807089314902e-05
-2.33580473202499e-05
-1.32477903153319e-05
-9.36115351352164e-06
-1.21478932753904e-05
-4.00509112676901e-05
-4.8912759047407e-05
-4.98861520759038e-05
-9.14961783791629e-06
-5.71424290644738e-06
-3.87624639444733e-05
-5.11798370705653e-05
-1.63948380447104e-05
-7.03526143451408e-06
-3.06136288418997e-05
-4.20445251489169e-05
-2.698926398456e-05
-4.04487734740832e-05
-2.15801921633936e-05
-3.13216534123809e-05
-7.46712418241877e-05
-1.56045737641374e-05
-3.76634302217941e-05
-4.98304960866643e-05
-2.27512821533399e-05
-1.02948192975196e-05
-2.56554584536001e-05
-2.18809774372918e-05
-1.31089077072242e-05
-1.154727631103e-05
-1.72833135309466e-05
-2.4560443484528e-05
-3.60161143388783e-05
-4.24514716886909e-05
-5.16681897280157e-05
-2.16729109464503e-05
-3.55917206700808e-05
-3.58944953019543e-05
-3.62965803270632e-05
-2.18735317762963e-05
-4.53625371493308e-05
-2.1112018320254e-05
-2.60208072319107e-05
-2.00851694263091e-05
-5.49902788289078e-06
-4.4426994076683e-06
-1.11937044856903e-05
-1.33638150024286e-05
-3.76402257476018e-05
-4.69203153859803e-06
-4.27486415273938e-05
-2.45453727709469e-05
-4.80852252520786e-05
-3.94796924382493e-05
-1.16387272848047e-05
-8.14646637876258e-06
-9.64250751303652e-06
-1.11428282817593e-05
-9.0287531011212e-06
-4.10683008430186e-06
-1.42718890852327e-05
-3.23024590417529e-06
-7.07627911458973e-06
-3.10721506755089e-05
-4.17185472688847e-06
-5.11732752112568e-05
-3.93209511193774e-05
-3.68301898238799e-05
-4.52221754684975e-05
-2.25359437671868e-05
-2.80974477584244e-05
-1.78371025362156e-05
-4.37561024212232e-05
-3.3168720078007e-05
-7.89586336849508e-07
-2.00135393448881e-05
-2.89558354194301e-05
-1.89945092357695e-05
7.73580634980048e-06
-8.39701658514029e-06
-4.25999447939143e-05
-7.46722150180729e-06
-2.15953348736594e-05
-1.49694582647292e-05
-4.29647956936724e-05
-4.90278009151701e-05
-6.64443928349104e-05
-7.23219727176627e-06
-3.24095323348438e-05
-3.47335070046023e-05
-4.35897079604915e-06
-2.08400410641372e-05
-3.06714674955163e-05
-6.76972068416853e-06
2.35567765493893e-06
-1.68151076464107e-05
-1.46654889044991e-05
-8.7718487080971e-06
-1.29442114129008e-05
1.86085072644329e-06
-3.20078575722728e-05
-4.09251000070623e-05
-6.1295931602279e-05
-2.81121688387498e-05
-7.07409479787014e-05
-4.59802600126079e-05
-2.23888640485957e-05
-4.58208256388667e-05
-7.66954820911953e-05
-8.4252966138151e-06
-4.0342199637057e-05
-5.6527669629018e-05
-5.17952761857116e-06
-9.2517218156472e-06
-2.2310516754907e-05
-2.04240825917669e-05
-1.41529543345159e-05
-1.3561244434022e-05
-1.44458728721079e-05
-4.84241591753484e-05
-4.97467342355818e-05
-7.05760332306659e-05
-4.102368264791e-05
-3.39805563226488e-05
-4.13504938071447e-05
-4.65854060398433e-05
-4.05213525734512e-05
-5.33210746664541e-05
-6.367523393206e-06
-3.38371025507361e-06
-1.21349313177073e-05
-2.64602538707706e-05
-9.39533445711357e-06
-1.83938148035626e-05
-9.39175983208984e-06
-2.72090263080622e-05
-4.61760749912015e-05
-3.95168572265422e-05
-2.52618697316038e-05
-3.98928978268386e-05
-4.00245285125201e-05
-1.88358648191111e-05
-4.57670340568424e-05
-6.50957379957347e-05
-2.59184110805086e-05
-4.02252180835728e-05
-4.39866011909945e-05
-4.01105408974986e-05
-2.05467731145308e-05
-4.9447472904751e-05
-1.21431644008193e-05
2.20389420387611e-05
-2.83773631918214e-05
-1.04459850545105e-05
-2.61597773904766e-05
-1.95781796162532e-05
-1.07362125377823e-05
-3.85628634718956e-05
-1.73964153599032e-05
-7.64459855309572e-05
-6.23095352086486e-05
-5.1762559204314e-05
-3.13215377480856e-05
-3.17878901785948e-05
1.11081967830121e-06
-2.06452654943974e-05
-2.95313239510944e-05
-2.3584812729376e-05
-5.09300351034051e-05
-7.44614558365202e-05
-1.26423701099933e-05
-1.52594210834658e-05
-3.74526408864394e-05
-2.65218537305981e-05
-7.86311958182684e-06
2.6052798047325e-07
-5.65575705061482e-06
-2.77719231009776e-05
-1.90845587811572e-05
-4.71748792983826e-05
-3.26883332084277e-05
-3.29079751033981e-05
-3.35895621374664e-05
-1.4996742975739e-05
-1.26296392763042e-05
-1.46803283761563e-05
5.78594272741543e-06
-3.96326576445357e-05
-4.24988669934654e-05
3.38623233483778e-07
-3.82904660385844e-05
-6.57759969048405e-05
-4.37924946521592e-05
8.87807990124685e-06
-1.00436137368539e-05
-1.8871567494832e-05
-4.956564236123e-06
-5.01013346050237e-05
-6.43675146909187e-05
3.09549017516349e-05
-3.73455148192793e-05
-6.52482220347087e-05
-4.2045320403145e-05
-1.77910709123995e-05
-4.98989167596962e-05
-2.93598663754409e-05
-2.25325189286947e-05
-6.73689956249639e-05
-4.87152383362424e-05
-8.40026143309817e-06
-6.2031929111943e-06
-5.42075843296407e-05
-1.00859977431482e-06
-4.76862932763703e-05
-2.1968363628783e-05
1.72580513248529e-07
-1.32283293597721e-05
-9.45667908358848e-06
-1.02243088330977e-07
-3.05224927170935e-05
-7.12084672896607e-05
-2.94746612277465e-05
-1.55312375345539e-05
-8.14127070978095e-05
-4.21872209971277e-05
-2.09765898560645e-07
-5.08481018884716e-05
-5.98187123518145e-05
-2.10855650306917e-05
-4.18460233626152e-05
-1.94734407595927e-05
-2.56965009928754e-05
-1.38356500030174e-05
-2.80705748355088e-05
-1.48244672242958e-06
1.48355645628e-05
-2.36468455577065e-05
-4.14831520792697e-05
-1.96369286235205e-07
-5.64883921067549e-05
-5.51560068302343e-05
-2.99933939908893e-05
-5.79695524922875e-05
-6.93609302372014e-05
-4.07419598082185e-05
-3.65652481288226e-05
-2.53218967410958e-05
-2.52391812988063e-05
-3.12190049015351e-05
-2.96107901177763e-05
-1.76055507447098e-06
-1.33765181309231e-05
-6.27125530251129e-05
-2.34311712437714e-05
-2.85434467461734e-06
-6.38642073514273e-06
-2.83460867708915e-05
-8.04306516687785e-06
-4.99140258186508e-05
-2.13282214052401e-05
-1.86969519316579e-05
-6.08411423258892e-05
-7.36705199103335e-05
-5.36743218229824e-05
-2.50188007979523e-05
-1.84568840585398e-05
-2.24479170590067e-05
-2.83112463042319e-06
-4.36019344384941e-05
-2.25620889516285e-05
-7.6879142369963e-06
5.76868312723321e-06
-2.50900796739196e-05
-6.90108114714924e-06
-2.5829838319978e-05
-4.72568963280367e-05
-3.50161030278715e-05
-2.02089093146968e-05
-5.64067581541735e-05
-4.28233479234873e-05
-1.81614157596936e-06
-4.26544599638834e-05
-5.56963960758167e-05
-4.31855352932493e-05
-4.70549124936725e-05
-3.97710964919405e-05
1.78377392529099e-06
-5.313347061566e-05
-3.06676545400531e-05
-3.13204803112119e-05
-7.04385292036894e-06
-3.17257934247602e-05
-3.14113258703748e-05
-3.8122746345369e-05
-5.19294415401689e-05
-6.36064982088913e-05
-3.52774727342289e-05
-2.54867728922212e-05
-4.96520454363976e-05
-2.69036537421024e-05
-2.64999513064274e-05
-1.87071376917753e-05
-3.23763798307792e-05
-1.45507713288318e-06
-8.03690002577392e-06
-3.04816297356653e-05
-3.0802822902324e-06
-3.62535428893379e-05
-3.53076420675496e-05
-5.0762207533698e-05
-4.02004032061338e-05
-3.05619580423076e-05
-3.85929792029015e-05
-8.60388984850955e-05
-1.27675493424988e-05
-5.74762641594233e-05
-2.155845632296e-05
-4.18714571699375e-05
-2.6075173141411e-05
-2.7913015726891e-05
-2.18712734256572e-05
-3.10969425478126e-05
-1.97050057726965e-05
3.38347360910295e-06
-1.11869714190323e-05
-2.33366160357946e-05
-1.81814071461711e-06
-4.33311740242905e-05
-4.04274471375619e-05
-3.53311232768042e-05
-1.32050038614014e-05
-4.95373481686838e-05
-2.84586055848369e-05
-3.79900527451671e-05
-4.88433664606761e-05
2.40926561587112e-05
-3.21115907196988e-05
-2.89741059602772e-05
-7.29359841990135e-06
4.04690711245618e-06
-9.91090726473376e-06
-1.24408051508606e-05
-2.47271022236969e-05
-5.00062384310054e-05
-5.07274318317078e-05
-3.06260711201819e-05
-7.37576939632967e-05
-5.08711278007609e-05
-3.24123882550629e-05
-3.33375395627658e-05
-6.22603853392085e-05
-3.88528983815657e-05
-3.76585645924014e-05
-5.12790878853921e-05
-1.7964624616153e-05
-1.87917250030141e-05
-2.95453351927457e-05
-4.54817670556472e-06
1.54184398986322e-05
-5.02344964990681e-05
-2.04967431058897e-05
1.41080950377394e-09
-5.11111473098468e-05
-7.43726003597927e-05
-4.37669451541114e-05
-2.26678943311535e-05
-6.91024796765144e-05
-3.18623894957164e-05
-3.34340751359803e-05
-5.40558545037236e-05
-3.30954158618696e-05
-1.89315649812715e-05
-4.84012636133494e-05
-3.96136410293584e-05
1.24387927758671e-05
-3.91346659556916e-05
-6.98298583413969e-05
8.38351321845756e-06
-4.36485608683674e-06
-4.67543001777628e-05
-3.12114142820297e-06
-1.85506388512746e-05
-2.4525784820341e-05
-2.02055788205836e-05
8.29070617032711e-06
-3.43138597430977e-05
-3.42134551634833e-05
-2.80152015973684e-06
-2.6745427917764e-05
-5.2383061919436e-05
-3.78543738505636e-05
-1.75302383473971e-05
-2.48241560583237e-05
-1.66135737708399e-05
-7.67603235397036e-06
-9.30104958146151e-06
-5.91070531751645e-06
-1.10191216169282e-05
-4.66418660483477e-05
7.45351248746369e-06
8.93168844950298e-06
-3.92958079511226e-05
-4.42798505197916e-05
5.08193140959067e-06
3.41406233473935e-06
-2.2517126084041e-05
2.20109975721859e-06
-5.50983791659615e-05
-4.94929970679936e-05
-1.92402100644144e-05
-3.45683669551479e-06
-5.22638193172663e-05
-3.1740821752562e-05
-4.09351303413864e-05
-3.42956957105627e-05
-2.37840171914004e-05
-2.59573291853892e-05
-3.21669032909882e-05
-4.11033756391722e-05
-1.00447804265469e-05
-2.17450609812501e-05
-3.85943621857857e-05
2.51558735247873e-06
-3.14345507642444e-05
-3.46740398596464e-05
-1.62267766731287e-05
-1.99470906382284e-05
-5.33709094090799e-05
2.09371923813503e-06
-3.64099724178048e-05
-1.65149718213787e-05
-6.02175447286387e-05
-3.10941834841423e-05
-6.96097110262705e-06
-3.55900770885959e-05
-2.07797971144465e-05
-5.58292727558373e-05
-6.11037179104431e-05
-3.69739525999799e-05
-1.7416671157e-05
-2.50271403495821e-05
-4.05596418079549e-07
-1.55829493137572e-05
-5.18327748356095e-05
-3.54447389436262e-05
8.06857966191189e-06
-3.39659250795005e-05
-5.17940774394398e-05
-3.97936463257804e-05
-2.92421755909425e-05
-5.57497160079304e-05
-2.5407773363596e-05
-5.06591298514584e-05
-3.52520071221456e-05
-2.34793602875486e-05
-1.75842199393266e-05
-5.44489692786587e-05
-6.14124158482415e-06
-1.21551400457484e-06
-4.53049440859543e-05
8.59747028084472e-06
-2.37536689670654e-05
-1.66326921111546e-05
-1.26174815812574e-05
-1.26637210716732e-05
3.28976062569712e-06
-5.17570057787201e-05
-1.47194337436052e-05
-1.11567779116006e-05
-5.77446054560045e-05
-5.80982471278769e-05
-9.15338607473424e-07
-5.62749944042295e-05
-3.45403098860426e-05
-3.15784989798326e-05
-2.17432957058481e-05
-4.87750540425714e-05
-1.43014146453868e-05
1.21350433022391e-05
-1.41724062235661e-05
-4.26110121282017e-05
1.98694384859879e-06
-1.50805789430123e-05
-1.89207079694032e-05
-1.67008332793015e-05
-2.25560675286504e-05
-4.55852150023281e-05
-3.55729764350069e-05
-5.17760872933831e-05
-6.96365142936534e-05
-8.12527937000495e-06
-2.39215134966572e-05
-3.56163629881268e-05
-4.17933403083671e-05
1.96028320171651e-05
-7.38527801603124e-06
-1.15156807247013e-05
1.174127486564e-05
-2.18700443630824e-05
8.36418620305448e-06
2.06754901008515e-05
-5.46005321100905e-05
-1.16830509386144e-05
-2.57532445055848e-05
-2.32173799071366e-05
-5.16563500220124e-05
-4.00940052405648e-05
-3.35275617002789e-05
-5.11257594837934e-05
-3.5839211940862e-05
8.55826674409534e-06
-2.46818096322628e-05
-4.53846206165546e-05
-1.17923091891112e-06
-1.24727372054247e-05
-3.58044534766808e-05
-1.86217493659387e-05
2.8151783870121e-07
-2.4880630705829e-05
-2.88430083881726e-05
-2.49471321150497e-05
-3.96882627453991e-05
-3.21541594242503e-05
-1.02407845183998e-05
-7.41726689683937e-05
-4.02538477759604e-05
-6.47024923277339e-05
-5.87317687829861e-05
-6.44890083891753e-05
-9.23057197233802e-06
-5.65858542105348e-06
-1.14258554562414e-05
-9.24029713636762e-06
-1.19636666762357e-05
-1.09493052068105e-05
-3.20379463938156e-06
-1.05186188523666e-05
-7.19664771659976e-05
3.88423423217759e-06
-8.17309241423737e-06
-3.15130416815437e-05
-2.89775444647876e-05
-3.20608986767231e-05
-2.62175855775018e-05
-5.40789601814293e-05
-4.15617514516647e-05
-4.199954462779e-05
-1.97986475037063e-05
-3.81761061785144e-05
-2.18878479632556e-05
-1.42998389839815e-05
-1.86073666946991e-05
2.81585807255671e-05
-1.44933206056542e-05
-4.14358425998117e-05
8.87975132528349e-06
-2.29948533625601e-05
-9.10406365602527e-06
-2.79270649066117e-05
2.22295362310599e-05
-2.64510906475817e-05
-4.93104209240278e-05
-2.35862716619353e-05
-3.30274358722919e-05
-8.09345010919514e-06
-1.66689714141076e-05
-2.18198050447261e-05
-6.03396264178195e-06
-5.2067482190921e-05
-5.33767037156818e-05
-4.12371528872515e-05
-2.48230328443649e-05
-4.45495235461973e-05
-5.77725636499719e-05
-4.35835029019966e-05
-9.59936670847153e-06
-3.7867610117529e-05
-3.5106189771386e-05
-4.97418342642264e-05
-3.84717607956304e-05
-4.89943150673041e-05
-1.01981749094812e-05
-2.63707252180934e-05
-1.14208442389502e-05
-4.95774679598685e-05
-1.32474330266133e-05
-5.49620613922797e-05
-9.6761063424999e-06
-3.4349941801692e-05
-5.09659871771919e-05
-4.28904233277248e-05
-4.71089772961449e-05
-6.33233001898803e-05
-3.14502232276923e-05
-6.41169872836014e-05
-6.79716318268123e-05
-5.07018968302441e-05
-2.15929697697341e-05
-3.70794704972467e-05
-6.02974185050662e-05
-3.64191055643448e-06
-2.60119019615009e-05
-2.90852073184346e-05
-1.39744618566574e-05
1.86924813484214e-05
-8.29005818848659e-06
-1.81880675240313e-05
9.39901739096929e-06
-9.66162611866173e-06
-5.59725216351678e-05
-3.8666636457586e-05
-3.27286399427825e-05
-5.70898216379845e-05
-3.63802787723802e-05
-4.49337953009385e-05
-5.89236599817458e-05
-1.11701112924284e-05
-4.14914763194408e-05
-3.25477228553345e-05
-3.62255544593424e-05
-3.76660193836725e-05
-1.96019853896099e-05
-2.19474404057647e-05
2.76883604161287e-05
-3.86300254725385e-05
-1.88331773479155e-05
6.27875098081372e-06
-3.44628167486697e-05
-4.29922484478016e-05
-6.18081164229289e-05
-1.37933922221596e-05
-4.96094174790719e-05
-4.9602791508619e-05
-6.83826043024986e-06
-3.66567390434743e-05
-4.22910544448922e-05
-5.28965964769785e-06
-4.20807436077564e-05
-1.8882106419692e-05
-1.56451727933544e-05
-1.6654779054171e-05
-4.47927906977619e-05
-2.82195056868089e-05
-2.30877563655756e-05
-1.03676589605761e-05
-1.49165145354995e-07
-2.42204607374786e-05
-2.56476011038494e-05
-2.04110223330047e-05
-2.56307099332685e-05
2.07063559598546e-06
-1.38451469815856e-05
-5.36243860285296e-05
-5.23434528911872e-05
-4.71146154025648e-05
-3.4736147695398e-05
-3.05858233183662e-05
-1.76553023315095e-05
-3.79995297875304e-05
-3.52268466863329e-05
-6.1934158473919e-05
-1.31437853165294e-05
-1.94868174248735e-05
-7.74908044032196e-06
-3.79856597759702e-06
-4.19334700513731e-05
-3.79693513744436e-05
-2.20318428545062e-05
-1.46175592587224e-05
-2.46993611293477e-05
-7.06631014116365e-05
-5.71161632899845e-05
-3.15247059800061e-05
-4.95880589200737e-05
-2.45547553674957e-05
-5.2657197300704e-05
-6.06817572181226e-05
-5.26380992620313e-05
-1.67660348561672e-05
-5.10880535524834e-05
-2.83742851990094e-05
5.33279281290119e-06
-2.55018040061071e-05
1.78839300421066e-05
2.30442110046412e-05
-1.62660007017124e-05
-1.32935453314114e-05
1.81483659204943e-06
-1.20834508211759e-05
-3.20913413370512e-05
-6.60965273391505e-05
-3.2802947282284e-05
-7.87755310932102e-05
-9.48712481600173e-05
-3.61591496596575e-05
-2.18764116772152e-05
-1.73537456873627e-05
8.88580662494329e-06
-2.20784138690879e-05
-4.09330891096864e-05
-2.65636004494628e-05
-2.76772342185455e-06
-1.46402438282465e-05
-4.99880819134191e-06
-1.86146937399964e-06
-1.85443747879438e-05
-3.5994069208712e-05
-2.53385252554067e-05
-7.18002608837396e-05
-2.17724991089032e-05
-4.37490057627558e-05
-3.6381090390096e-05
-5.47511121617394e-05
-4.87440193629423e-05
-3.38657445110823e-05
-6.15221168817947e-05
-4.68407541149838e-05
-3.58913888281714e-05
-1.71495057322194e-05
-1.73499286299285e-05
-2.73056192093199e-05
-1.26313332942286e-05
1.41029665234785e-05
-8.50126803944593e-06
8.79249283724732e-06
-1.97914840369658e-05
-4.87873133107316e-05
-4.33268455699577e-05
-4.52663963611888e-05
-4.43315579337539e-05
-4.44741146904702e-05
-6.10177569158031e-05
-7.91796929372188e-06
-2.08032400510965e-05
-1.50465144279458e-05
-3.79908920043554e-05
-9.48822157540989e-06
-3.73312683908869e-05
-3.00048654014893e-05
-1.59257200380237e-05
-1.02879631955413e-05
-3.09349407112917e-05
1.83856849988476e-05
7.19033158770679e-06
-4.21630225281646e-05
-1.77743724162884e-05
-5.60657976893067e-05
-4.38466430574349e-05
-7.21708843649716e-05
-5.53686084158464e-05
2.97493204369273e-06
-6.12755725393984e-05
-2.84336793592099e-05
-4.13935856339222e-05
-4.27077544155607e-05
-7.48780461391087e-06
-5.19869967035635e-05
-1.71847898166827e-05
1.49735238130793e-05
7.81236729236584e-07
-2.11737617966441e-05
3.075680965276e-06
-1.2111059192543e-05
-2.42022572325602e-05
-5.21999977232892e-06
-1.95507579159517e-05
-5.17807523551355e-05
-3.74375863352117e-05
-4.55656059453642e-05
-2.44356775035888e-05
-3.53465201336991e-05
-3.77402345185068e-05
-3.18249660572232e-05
-3.95358548725401e-05
-2.46569127323647e-05
1.02174985311787e-05
-1.36355162511344e-05
-4.49994305745593e-05
-3.44676636508445e-05
-7.34773632064243e-05
-4.30149611965815e-05
-2.4960315988414e-06
-1.51234112664496e-05
-5.47871384601827e-05
-1.34391537197131e-05
-6.24521894902097e-05
-3.69443969600046e-05
-4.40918840784474e-05
-6.4350477443507e-05
-1.84251979119656e-05
-5.07450535631046e-05
6.19054115114685e-06
-5.19983825305559e-05
-3.10172799484153e-05
-5.26663361670634e-05
-3.0499387614725e-05
1.76358337367813e-05
-1.43378778308256e-05
-4.14716110061229e-05
-2.15597950919855e-05
-2.7026642152739e-05
2.74891781673691e-07
-4.53411523811184e-05
-3.71796508539757e-05
-3.31477806048625e-05
-5.475903270469e-05
-3.57723255357633e-05
-3.58451014173296e-05
-2.68156216167076e-05
-3.08903297900907e-05
-6.74201096606779e-06
-4.94611876376163e-05
-7.74399328780138e-06
-7.44754029179384e-06
-8.41956840920405e-07
-3.58082295599873e-05
-3.80192147023718e-05
-3.88522352006402e-06
-3.61316939882831e-05
-8.96045281356855e-06
-4.40546114251144e-05
-5.75422707266162e-05
-2.75073351149704e-05
-5.8873925727798e-05
-2.28467942549812e-05
-6.72365186542663e-05
-5.00829512750181e-05
-2.77851520685517e-05
-5.14838031952299e-06
-3.81707273751088e-05
-3.99119255886187e-05
-3.26037389496705e-05
-6.15497075604274e-06
-2.80425694722489e-05
-1.66162611510746e-05
-3.24677653421825e-05
-3.31937723015239e-05
-4.77916237993468e-05
-4.25557002857619e-05
-1.89341256536963e-05
8.22101699701771e-06
-4.48921421149189e-05
-6.64289936942483e-05
1.58682322799785e-06
-1.77364110359314e-05
-5.45205614724646e-06
-3.491172617675e-05
-5.62745227709905e-05
-3.1921229169369e-05
-2.14657668604243e-05
-2.1879610597134e-05
-2.73950784823575e-05
-1.30071970420516e-06
-5.3282814451764e-05
-2.86274884947888e-05
7.92473885815889e-06
-4.61146621903097e-05
-3.22894085603327e-05
-3.14283840418794e-05
-2.67210202341499e-05
-4.99366399192918e-05
-2.07299772434242e-05
1.49283511092062e-05
-4.45002048383756e-05
-1.47033759898028e-05
-3.39218204334809e-05
-1.91441288827439e-05
-4.31321323446452e-05
-1.33683044733793e-05
-1.6192219118907e-05
-3.99427705122736e-05
-2.49083037823287e-05
-4.56344301815575e-05
-3.98606426683089e-05
-2.56891141908038e-05
-3.29486231890025e-05
-3.60529919981967e-05
-3.34913901428416e-05
-4.93531069969916e-05
-2.47325497634555e-05
-3.34965471893638e-05
-4.43886861744917e-05
-2.37539041910307e-05
-1.29553535042341e-05
-1.76432239652737e-05
-1.10620325387068e-05
-2.74347577142923e-05
-2.57889090504614e-05
-3.82558865852464e-05
-1.91115447055317e-05
-3.52086250559531e-05
-1.82737349167581e-05
-1.78092132649671e-05
-3.17236002782814e-05
-3.75413794312466e-05
-3.32061436639011e-05
-2.39429706518691e-05
-4.57626784761617e-05
-6.92482019078205e-05
-2.25567781340926e-05
-4.44198903780441e-05
-2.18388251145811e-06
-3.17657268637739e-05
-2.24639118742084e-05
-2.29853996887429e-05
-5.93409769934082e-05
-4.61517368801582e-05
-4.33763938404244e-05
-5.84140098135932e-06
-3.73190184461787e-05
-2.34454975673773e-05
-5.26384871975073e-05
-1.83264803382581e-05
-3.70169286447545e-05
-1.89977322864289e-05
-5.0605052000753e-05
-3.33005888703363e-05
-2.23090521873651e-05
-1.94841848348095e-05
-1.89600417264697e-05
-2.72173015671415e-05
-4.83429328720395e-05
-5.5472195681708e-05
-2.25361590896182e-05
-4.42039148272874e-05
-3.96804848094292e-05
-3.55718295606903e-05
-4.54149159857846e-05
-4.93520588785957e-05
-3.37990842939583e-05
-2.98356058001864e-05
-4.36435092800318e-05
-1.7887974623387e-05
-1.9898758040737e-05
-3.33262495356966e-05
-1.22927636224613e-05
-2.62023400875045e-05
-1.56791663552454e-05
-3.5533447185133e-05
-9.99493164261879e-06
-3.55083513526103e-05
-4.03256438386343e-05
-1.65438369249363e-05
-1.64325327621267e-05
-2.61151347283836e-05
4.78868380522824e-06
-1.32971468851807e-05
-3.94435754563151e-05
-2.77130953413168e-05
-2.06856138770538e-05
-2.59645462207317e-05
-3.50855619816163e-05
-3.76993537441088e-05
-1.79729133275502e-05
-2.87174201796468e-05
-4.60518730387872e-05
4.07157186902275e-06
-1.69989510682822e-05
-2.34532447002438e-05
-1.56040302747388e-05
-3.92271970779846e-05
-2.96440505291467e-05
-4.21052874457284e-05
-3.69086657831396e-05
-1.54058140378319e-05
-3.2375624222593e-05
-2.67327263774169e-05
-3.07363203678492e-05
5.58983915734961e-06
-2.26676091483782e-05
-4.76038076501814e-05
-1.8559632143842e-05
-3.39022152706694e-05
-5.35709260336852e-05
-2.24143649130879e-05
-4.69316064422942e-06
-2.21567689155079e-05
1.35476626913881e-05
-2.04869071918581e-05
-3.71699677312315e-05
-4.68711466536701e-05
-2.92655543221424e-05
-1.75042134956269e-05
-6.42357414714241e-05
-1.77611045688736e-05
-3.80828869749318e-05
-2.89977569468089e-05
1.8601628491591e-05
1.01271404480336e-05
-4.92878068908302e-05
-5.61930483413198e-05
-1.79988993925797e-05
-2.33119349493421e-05
-5.91927138010708e-06
-1.14404545146621e-05
-4.46959859528807e-05
-4.18866688632755e-05
-1.91953929520199e-07
-3.25524415500312e-05
-8.11368872756874e-05
-2.15760879329973e-05
-3.28609682458619e-05
-1.62712046423183e-05
-5.40547056138766e-05
-2.25163557671089e-05
-4.42238186459981e-05
-9.98172842870846e-06
-2.80850470738946e-05
-3.99950858633258e-05
-2.96064375513804e-05
-3.98352703345428e-05
-2.3522457842494e-05
-1.06053375394984e-05
-3.65728943482261e-05
-5.14512989286376e-05
-3.62343103630119e-05
-4.23131568093511e-05
-1.64779971294932e-05
-3.90980146445641e-05
-1.99110199957275e-05
-3.83414292339869e-05
-1.34462242131535e-05
-1.35723291689713e-05
-1.49304980159695e-05
-3.30957247188624e-05
-4.99048886029088e-05
-5.38170736581938e-05
-8.49099096990525e-06
-7.53329176926927e-06
-4.79354698388948e-05
-2.83709103312829e-05
-1.57683446275859e-05
-4.61705147052609e-05
-1.86502566667228e-05
-3.43781068569877e-05
-1.35276249921873e-05
-3.25028550344363e-05
-1.25274009934073e-05
-3.77174964397066e-05
-5.27227581819405e-05
-5.72527654537768e-05
-3.02039450284126e-05
-3.01388510611577e-05
-4.0444744732195e-05
1.11967523190418e-05
-5.62222570966157e-05
-3.72374714244752e-05
-4.55084514696435e-05
-4.87717908233613e-05
-6.81195894609634e-06
-4.92955658957244e-05
-1.44794514746909e-05
-1.7604006952188e-05
-2.56542428547536e-05
-2.25333814413909e-05
-1.74516447232953e-05
-3.12832547181475e-05
-3.29377625054719e-05
-4.45735513565907e-05
-1.28765975808323e-05
-3.46730559900245e-05
-5.22035340366655e-05
-3.12055181561058e-05
-7.46698152378036e-05
-2.24337943611881e-05
-2.00754999640296e-05
-5.0101127791814e-05
-3.67444867785717e-05
-3.10019598920892e-05
-5.7081591990985e-05
-3.15907815331514e-05
-1.40124277737649e-05
-1.42334796778363e-05
-3.99140050392016e-05
-3.68826273023545e-06
-9.00188923787204e-06
-4.21558671687094e-05
-3.86758216670755e-05
-7.02564320545712e-05
-5.82225029905814e-05
-9.65217026996928e-07
-4.73341145549964e-05
-5.78925713917212e-05
-6.06323899210273e-05
-1.51834685240472e-05
4.89363911586931e-06
-5.81817434768254e-05
-2.33056603579947e-05
-2.48785346660099e-05
-4.1479683626628e-05
-3.25360925595128e-05
-5.84873552847665e-06
-4.31939162978699e-05
-2.29941850131638e-06
-2.42609149482416e-05
-3.07775368818278e-05
-5.11805349219488e-05
-1.70593554952029e-05
-1.58910706794802e-05
-2.82851810791234e-05
-1.12354013660111e-05
-2.39481690870817e-05
-3.36977660684726e-05
-1.55683866032656e-05
-1.74877782951805e-05
-1.52147099834113e-05
-6.17884321245535e-05
-2.80125053636673e-05
2.22849064659739e-08
-1.10365744827145e-05
-1.90132236763425e-06
-2.05266095308111e-05
-1.05260354065054e-05
-4.25569805800513e-05
-1.31873155745051e-05
-4.34660475793366e-05
-1.4649327766069e-05
-3.88609238994208e-05
-5.27670089532637e-05
-3.93474630733629e-06
-1.25438506809971e-05
-3.38598639054733e-05
8.61421210977373e-06
5.23735519118725e-06
-2.03644373091716e-05
-3.46272291303893e-05
-6.14715185612411e-05
-7.25163926780293e-06
-5.03529981024159e-05
-2.45058609303848e-05
-4.47180344427297e-05
-3.09987438891958e-05
-4.78268890026954e-05
-5.83320437297146e-05
-1.26315066006862e-05
-4.52625403823683e-05
-6.17753943769035e-05
-3.83556419847113e-05
-4.54644052349413e-05
-1.88866533282605e-05
-3.01028756596667e-05
-7.52154964971259e-06
-2.96923282379309e-05
-2.28942467183154e-05
-3.59180081119502e-05
-2.93690055861289e-05
-1.81589294798465e-05
-4.90577638916359e-06
-2.2770372647916e-05
-4.33317745230956e-05
-3.78284801956092e-05
-2.95154065738457e-05
-5.17837769813985e-05
-3.4702747463589e-05
-3.15139630769931e-05
-3.61335384814548e-05
-4.34503127615294e-05
-4.04207450863821e-05
-5.42515832296695e-05
-2.42766365719405e-05
-1.62902194313395e-06
1.31440271515655e-05
-5.26657201713128e-05
-3.12016794780473e-05
-3.11194229152204e-05
-2.37514072079202e-05
-1.86558621809653e-05
-1.83170476931454e-05
-1.07023949496303e-05
-1.84486647016169e-05
-3.59303542959885e-05
-3.75094625238984e-05
-4.37012398059003e-05
1.61878981013252e-05
-4.05372316059006e-05
-5.17441952620909e-05
-3.90043872277285e-05
-1.76910113446598e-05
-3.53418385303817e-05
-5.01293478548106e-06
-4.12140532863355e-05
-3.65211221791296e-05
-2.17590341859795e-05
-2.13628647369934e-05
-5.52132583457784e-05
-1.80184660233851e-05
-4.90033051945587e-05
-2.5052479935322e-05
-2.80453931315385e-05
-5.18811267375378e-05
-4.56733272031695e-05
9.63873033274806e-06
-8.8553246155993e-07
-1.20765374964964e-05
3.07793818578623e-06
-3.75539215657852e-05
4.47629207558218e-06
-4.36626453187767e-05
-2.81608675168016e-05
-1.11766423038442e-05
-4.71230686553284e-05
-2.08334850584157e-05
-1.74681362082633e-05
-5.34609494986801e-05
-6.41902110793823e-05
-2.30144267030215e-05
-8.34237712281417e-06
-6.15504528772528e-05
-5.476725532167e-05
-2.38856271215799e-05
-3.65330902567602e-05
-1.95323308152466e-05
-1.13260650259326e-05
1.92976328314693e-06
-1.12844741290723e-05
9.63572909156446e-06
-3.29399378740832e-05
-3.60274867326404e-05
-3.47306568061861e-05
-2.93739177736393e-05
-1.50848459584703e-05
-3.10443959517824e-05
-9.43967282131235e-06
-4.55617695260783e-05
-3.40759084206317e-05
3.44932949299222e-06
-5.77432365636693e-05
-5.96289204906889e-05
3.45411051273163e-06
-8.74807505789734e-06
-1.91179900334179e-05
-2.28373815566571e-05
-5.84031347525185e-05
-3.97415566706881e-05
-1.71768814864072e-05
-2.77541956914955e-05
-4.60954175066431e-05
-3.85999715625804e-05
-7.69797813839438e-06
-7.12080422701885e-06
-6.86152585617222e-05
-2.48581479427565e-05
-3.05911401423924e-05
-5.87489800294236e-05
1.11220637282633e-05
-9.10700093073913e-06
-1.95647658875515e-05
-2.06651826106518e-05
-1.52006479609162e-05
-5.57159354250108e-05
-3.50580520345715e-05
-5.467750978167e-06
-4.59782131056333e-05
-4.11744916907298e-05
-1.88351561111336e-05
-1.69369053864553e-05
-9.69512713361971e-06
-7.51716646821319e-06
-3.67830986303476e-05
-5.03784242908358e-05
-2.72132498117014e-05
-5.62096448153577e-05
-2.28906651654727e-05
-6.04259823694759e-06
2.77179260772707e-05
-7.96496491581164e-06
-4.26210584915624e-05
-4.28041329899816e-05
-1.08884216627958e-05
-2.92951184404818e-05
-3.96511496382429e-05
-5.95618597186168e-05
-6.84075309953823e-05
-2.91758252394043e-05
2.11118448942594e-06
-1.84749701887493e-05
-5.51998786479823e-05
-2.65921596993456e-05
-1.39557323489257e-05
-3.22154668660962e-05
-3.05889583530077e-05
-1.7043152086857e-05
-1.26708515661146e-05
-4.52121549461589e-06
-1.15769724572417e-05
-2.53070616628921e-05
-3.48180166874133e-05
-3.68524412473204e-05
-2.89507682621788e-05
-3.94808637727196e-05
-3.24506389516113e-05
-2.57302263321635e-05
-3.61144044485162e-05
-1.90454324158133e-05
-2.7933751814149e-05
-4.23214488913878e-05
-1.59387180549099e-05
-1.16108243957864e-05
-2.72742083455597e-05
-2.33352371242522e-05
-6.47700571945689e-06
-2.63495778814265e-06
-1.47766204708407e-05
-2.53357036483383e-05
-2.37276069599423e-05
-6.60617626410811e-06
-5.47540644868911e-05
-5.12842971025721e-05
-5.14045987881787e-05
-4.46250139847977e-05
-2.49269310270177e-05
-5.89563028369085e-05
-7.64058850668462e-05
-6.19626413255042e-05
-1.61254061424634e-05
-1.57599109005588e-06
-3.29197653867609e-05
-5.30430417955079e-05
-4.21211963131641e-06
-2.97650683887634e-05
1.75259595010883e-06
-1.79382972869797e-05
7.2481935399053e-06
-3.28733902829827e-05
-3.9553500814464e-05
-4.99300764025502e-05
-1.35417511016417e-05
-1.7430564266438e-05
-7.77291429259802e-06
-3.94925191428038e-05
-4.81814627632539e-05
-3.72989815801614e-05
-2.99587544817413e-05
-3.67603721042136e-05
-4.41218930954893e-05
3.48716599182363e-06
-2.2700454180772e-05
-2.4289196817629e-05
-2.54525754420044e-05
-1.06361132723883e-05
-2.89310819276417e-05
-2.67774384838991e-05
-4.66691555560601e-06
-4.60980505855959e-05
1.03475702016879e-05
-1.80365746911735e-06
-8.78167649731673e-05
-3.31891481846479e-05
-4.3805824377519e-05
-4.73558718533832e-05
-2.62034350355295e-05
-9.82236853867157e-06
-2.13073635790029e-05
-2.30787498538011e-05
-2.81933598834603e-05
-3.80326235069297e-06
-9.16929293303446e-06
-3.35202408210489e-05
-4.30724112447797e-05
-6.69131294887696e-06
-4.77058984580605e-05
-2.85400239577084e-05
-4.95045447772254e-05
-1.8440000881564e-05
-4.00035770112932e-05
-6.1453744646316e-05
-5.44678465703376e-05
-1.55875195312432e-05
-8.8168788659373e-06
-1.98726901380193e-05
-2.15856800304082e-05
1.91894797944474e-06
-3.45007398458576e-07
-2.49830152354967e-05
-1.42648096418658e-05
-3.36301350961333e-05
-3.84259692754157e-05
-4.74424066536786e-05
-1.36552096058585e-05
-3.42982996797918e-05
-4.54380606716364e-05
-1.98966169560174e-05
-5.04015675038841e-05
-4.69961782956733e-05
-2.79692827720283e-05
-4.95934184389748e-05
-3.75212593908329e-05
-3.58696521084205e-05
-2.69750793577198e-05
-4.56682830854134e-05
-1.33884207045892e-06
-2.31491209047613e-05
-1.27463030745452e-05
-2.09006608275684e-05
-3.6571060909085e-05
-1.51259588462962e-05
-4.7986996498405e-05
-2.09972506435257e-05
-3.83947835968785e-05
-3.27064289508316e-05
-2.36119116217229e-05
-3.37983681421035e-05
5.96504020886957e-06
-2.26546200080564e-05
-2.01289432541727e-05
-4.79016866523669e-05
-2.48623128473417e-05
-1.83591478596376e-05
-1.63258005077133e-05
-3.08583060996958e-05
-9.24137937189545e-06
2.97012111966141e-06
-4.08063887884934e-05
-2.01475905740547e-05
-6.75126676842708e-06
2.67647720749453e-06
-1.47780877072117e-05
-2.77724846839686e-05
-3.07026496758106e-06
-1.92245727905237e-05
-3.84367240055082e-05
-1.50990676763897e-05
-3.55483869195091e-05
-1.37726512895919e-06
-2.20013834667842e-05
3.04522655053406e-06
-3.76216086478592e-05
-1.42953064614332e-05
-1.34134210424112e-05
-3.24694464473574e-05
-2.47159740423797e-05
-1.38388345116277e-05
-1.2299707132277e-05
1.28117050747535e-05
1.0993412760668e-05
1.73539660790381e-06
-1.48423185031623e-05
-3.09984283737564e-05
-3.69955191418654e-05
-2.30705800717175e-05
-1.70965200001273e-05
-4.3793677241615e-05
-3.47753671407098e-05
-2.58236294327242e-05
-3.34415102309344e-05
-2.74786194070406e-05
-2.18656816963583e-05
-3.06654613568009e-05
-3.61669631136693e-05
-4.54288054568459e-05
6.96317967820531e-06
-5.4172004259845e-06
-3.25847890455177e-05
-1.86901479740798e-05
-2.23639149211688e-05
-3.61297213950266e-05
-2.37283730796012e-06
-4.277816683686e-05
-3.0474287467842e-05
-5.10251057216688e-05
-3.52012945119789e-05
-3.7516929101849e-05
-5.10948255788045e-05
-6.69298790633812e-06
-3.20972929547819e-05
-5.8555532926342e-05
-4.07216507281377e-05
-4.17660800889069e-05
1.10568970590261e-06
-3.19430219408747e-05
-3.83142330606081e-05
-3.50613122776465e-05
-7.63440647111445e-06
-3.53558638531767e-05
-2.06391536702444e-05
-4.33698385827175e-06
-3.1018924327369e-05
-2.30879896308838e-05
-8.40023914747935e-06
9.51050330518225e-06
-4.01328684326117e-05
-7.17335519554894e-05
-6.27812482864341e-06
-1.29161244661195e-05
-3.26963515729316e-05
-3.43134512846736e-05
-3.52955544950406e-05
-3.75612983511838e-05
9.31724593845933e-06
-1.1718354383589e-05
-1.95560430519599e-06
-3.23832983332578e-05
1.70552878921742e-05
-7.47854963173327e-06
-2.17786923072405e-05
-3.12510429650602e-05
-4.69023710641239e-05
-2.30965246785271e-05
-4.01922580561011e-05
1.43281204025993e-06
-4.05152059086374e-06
-2.84360065333812e-05
-2.17491410686972e-05
-1.34299615083296e-05
-9.48017030744201e-06
-3.81782128329333e-05
-2.28667493522694e-05
-2.74519244802305e-05
-2.11748643286998e-05
-5.44454441387136e-07
-2.92944250684732e-05
-5.08220104012832e-05
3.83721005958699e-07
-2.32325065862725e-05
-1.06788252334395e-05
-3.14702848922103e-05
-1.19516316466661e-05
-2.66893515051665e-05
-3.98168611203932e-05
-1.1364577833059e-06
-2.36957547805082e-05
-3.68448531388584e-05
-2.48293270437281e-05
-3.76782386718549e-05
-4.70154822832823e-05
-4.34364631716902e-06
-4.3621133065396e-05
-2.4673908282199e-05
-2.72054987430944e-05
-3.90812439683832e-05
-6.30625464027482e-05
9.986096501664e-06
-3.33002025393816e-05
-4.87762309536694e-05
-2.90079984788117e-05
-1.43410204947274e-05
-8.25501353621081e-06
-1.6713004228598e-05
-4.37605845118183e-05
-1.92260775208778e-05
-1.41047826026571e-05
-1.8383868068862e-06
-5.7416628991222e-05
-2.37401662629223e-05
-3.96929421127301e-06
-3.276848703536e-05
-3.0407497525201e-05
-6.22061757086558e-05
-2.62709327382997e-05
-2.69915586204012e-05
-2.83670198767555e-05
-1.56012018126158e-05
-2.64879825982677e-05
-3.42022403057781e-05
-5.91531707098207e-05
-3.4301366585577e-05
-1.63122616436119e-05
-2.95448020664649e-05
-4.48825504377131e-05
-2.98154602282385e-05
8.33869948916892e-07
-4.05828174550479e-05
-6.58897414075302e-05
7.09282768137014e-06
-2.80644651968973e-05
-5.92304332682432e-05
-2.97644695553193e-05
-1.98486881848511e-05
-4.03347688863671e-05
-5.98835827190233e-05
-3.79678119856998e-05
-3.5012245225411e-05
-2.37072448704143e-05
-7.87478952776854e-05
-1.70530026438287e-05
-4.89527755161394e-05
-1.17783604893328e-05
-1.87746569772694e-05
-1.83171077227047e-05
-1.93528385540076e-05
-1.51554389380407e-05
-1.2463013681687e-05
-4.81337351625366e-05
-1.64556490902055e-05
-2.13652546830867e-05
-1.84551382270601e-05
-6.23418396159364e-05
-4.387140539483e-05
-3.20444396675574e-05
-2.14103627058433e-05
-3.20967252328427e-05
-4.23950508342564e-05
-1.0268525273426e-05
-5.62753926898595e-05
-1.47605124339046e-05
-1.62072933038146e-05
-1.75116117707224e-05
-2.90958562633717e-05
-3.31902619961842e-06
-6.53423637454253e-06
-3.30803839538922e-05
-3.41694274429521e-05
1.26132848053651e-06
1.7712442884907e-05
-3.77823722254367e-05
-1.09721504860141e-05
-1.67282504672063e-05
-2.32847717591805e-05
-3.1603199007922e-05
3.80548743546499e-06
-4.79651279147311e-05
-3.73408059403501e-05
-3.94119705951728e-05
-2.26910623775798e-05
-2.25261591996384e-05
-3.91963299765608e-05
-7.01825025618527e-06
3.36185279829583e-06
-1.68793234319503e-06
-1.55250703677321e-05
-1.95926809176839e-05
-3.29276864161141e-05
-1.28568428605541e-05
-3.2773041988744e-05
-5.01109358080323e-05
-3.20155967465947e-05
-1.38314554896338e-05
-1.61415331971036e-05
-3.336309244732e-05
-1.27562636527825e-05
-4.28164912825297e-05
-6.02741661725227e-05
-1.78926916688477e-05
-2.95849935955234e-05
-4.80955453008857e-05
-5.37637283518023e-06
-2.32936118312718e-05
-6.28799384497664e-05
-2.75611161573828e-05
-1.13481164190294e-05
-2.75585089335223e-05
-2.64474873785623e-05
1.13218473887432e-05
-4.28361669493208e-05
-7.08519857412954e-05
-1.1509934606354e-05
-2.71408253952879e-05
-4.92241714505075e-05
1.22667320963171e-06
-3.61109914744324e-05
-5.18227359064203e-05
-8.80045099008028e-06
-1.81747216029242e-05
-2.19089264422618e-05
5.81872965420471e-06
-2.56370804016038e-05
-2.50242941831807e-05
-7.65349576242561e-06
-2.04299936501489e-05
-2.96794708182837e-05
-4.09262894072431e-05
-4.31616947069306e-05
-7.90976786655174e-06
-3.25451224449923e-05
-3.99520313303373e-06
-6.14555531470457e-05
-3.62602484552356e-05
-3.21881141165112e-05
8.39878392530646e-06
-4.24369866587492e-05
-4.13157017932709e-05
4.64761187986697e-06
-3.12189224332742e-05
-7.56214940140022e-06
-2.39494175214982e-05
-4.09146437080973e-05
-2.97213628225761e-05
-3.9630951196536e-05
-2.12674515658492e-05
-1.13916434296946e-05
4.93716654412309e-06
-2.34926900800703e-05
-2.45141507226503e-05
-4.0786114431563e-05
-2.11611137813824e-06
-5.39385017266888e-05
-3.85808569139307e-05
-1.97925860327509e-05
-5.40035653349924e-05
-5.15311914441931e-05
-1.15526967641375e-05
-2.10838312200966e-05
-2.73309516202184e-05
-2.2236655699634e-06
-4.66199722911054e-05
-2.06564766899494e-05
-2.75451469552295e-05
-1.7927369395729e-05
-1.16345107928352e-05
-6.06966345862885e-06
-1.02191967058487e-05
-4.43239791113194e-05
8.0629466652311e-06
-4.99682388501851e-05
-3.07690165866751e-05
-3.65880323178931e-05
-5.18485576741088e-05
-1.39015231374255e-05
-2.25694951866691e-05
-2.19249169799425e-05
-2.32791923834224e-05
-2.57743308790481e-06
-3.35854632816571e-05
-1.77191981648148e-05
-4.34364612656044e-05
9.28694050375924e-06
2.66507912637517e-08
-3.78207288158204e-05
-2.2202913162013e-05
-2.39374546687678e-05
-4.42207100859278e-05
-1.05762035978311e-05
1.43402400985816e-05
-3.74686531811827e-05
-4.32008176513181e-05
-2.75813336688803e-05
-5.22665501995178e-06
-3.97912930182993e-05
-2.96331149626747e-05
-2.99729077142773e-05
-1.1139641111786e-06
-1.96717617092819e-05
-2.40284175849823e-05
-3.08957683803646e-05
-2.62433203917274e-05
-4.73597498995384e-05
-2.97253321379077e-05
-3.42975204204518e-05
-2.24647716819612e-05
-2.00484042187402e-05
-7.93617330791871e-06
-4.70320735825526e-05
-6.69276673158321e-06
-2.38276206143485e-05
-2.8436602475049e-05
-2.98909477940614e-05
-7.88682278144757e-06
-2.28505184838995e-05
-2.12685693322208e-05
-3.17560244441616e-05
-3.29223788376817e-05
-3.64460472166182e-05
-2.05835431184815e-05
-3.49977239477715e-05
-2.3658407528418e-05
-2.38818152593659e-05
-5.15091459354252e-05
-4.7098140053284e-05
-3.93511839785707e-05
-1.7868800096052e-05
-2.90334716405844e-06
-1.10328326328359e-05
6.64642164330098e-06
-4.7677279699695e-05
-3.44431540349046e-05
-2.08970219284204e-06
-3.96507574766787e-05
-1.01928291644762e-05
-2.17089129387604e-05
-2.44559060951022e-05
-3.56352685129253e-05
-2.88443104153721e-06
-2.83058157293992e-05
-3.19571977935787e-05
-1.55390868559414e-05
-1.50478028701978e-05
-4.16162218976275e-05
-3.63660952000067e-05
2.21393866143902e-05
-3.73740577536296e-05
-2.11338192905633e-05
-2.18926018999512e-05
-1.96630706742272e-05
-2.29411927667947e-05
-2.82099602538063e-05
-4.57570111417606e-05
-5.14019155692903e-05
-1.99692793993509e-05
-1.51898005840802e-05
-4.99056160317186e-05
-7.75836546656185e-05
-3.35728814260735e-05
-3.27256202864788e-05
-6.26497819491091e-05
-2.4612294305853e-05
-4.52515822076217e-05
-4.53830652937493e-05
-3.30735255053665e-05
-3.93167156668821e-05
-2.97861952022195e-05
-3.96464239212919e-06
-1.9482405918027e-05
-1.70535081728012e-05
-1.52705385146655e-05
-1.67933329696764e-05
-5.28852266253862e-05
-1.81135898758883e-05
-4.08693581142348e-05
-2.43265464219051e-05
-1.74983198520892e-05
-2.05828484351774e-05
-5.05273117838877e-05
-2.77543158379133e-05
-5.613593825032e-06
-2.14053238806856e-05
-2.29381212398205e-05
-7.08055251256708e-05
-3.80351478854474e-05
-4.32545640303085e-05
-2.34453660161834e-05
-3.7383051885887e-05
-3.60408562138127e-05
2.84819953651616e-06
6.83187141375121e-06
-5.45968086800819e-05
-1.79553079337136e-05
1.14103065964863e-05
-2.16891932074338e-05
-2.43908764548674e-05
-4.94072433281769e-05
-2.10639460203279e-05
-2.2173399247099e-05
-4.14885666475749e-05
-5.00257419771893e-05
-3.24712711764926e-05
-4.79740052822415e-05
-2.05278143386107e-05
-3.91388839353966e-05
-2.14865385174445e-05
-4.09572543911631e-05
-1.49221541451538e-05
-4.03622518976815e-05
-5.42631414121182e-05
-3.52051383321394e-05
-5.43149671328802e-06
-2.46788547524069e-05
-2.60404927635318e-05
-1.79788357296153e-05
-1.17250734886104e-05
-1.12763990928452e-05
-2.44702360992258e-05
-2.66972817779899e-05
-1.40533895098867e-05
-1.82889918667786e-05
-3.22809252207871e-05
-1.4095747991856e-05
-7.25733185209875e-06
-2.41841995528788e-05
-2.89948563043853e-05
-6.82680357486925e-05
-2.9341802661774e-05
-3.10611341484474e-05
-2.25806438592928e-05
-6.28049363728472e-05
-2.47373543817219e-05
-3.50678007125164e-05
-4.87533287339144e-05
-7.29818473707417e-06
-2.86397935936682e-05
-2.06160982136328e-05
-1.48119256710433e-05
-7.06591241696482e-05
-4.04614303625564e-05
2.61060795232167e-07
-1.80006671604489e-05
-3.01875747267676e-05
-5.28611036526717e-05
-1.51510870687834e-05
-3.59717253671622e-05
-5.60706643162823e-05
-2.22602726548491e-05
-2.20191010638805e-05
-3.22860553264068e-05
1.52277392609276e-05
-2.08283527123503e-05
-1.02161870828519e-06
-1.97546971161399e-05
-2.06347110191594e-05
-4.21210754991313e-05
-1.25116803541212e-05
-3.32482617781344e-06
-6.44417099670129e-05
-2.1285292320908e-05
1.33872754631295e-05
-2.61290778643089e-05
-1.71490592926308e-05
-2.0200891356328e-05
-1.03793812920557e-05
-3.92179453877645e-05
-2.84963345816241e-05
-1.26210407880037e-05
-7.54116228442944e-05
-1.29463372611237e-05
1.44772071676391e-05
-2.75052149697296e-05
-1.39602570400668e-05
-2.36700052175075e-05
-6.02359547378811e-06
-2.42206092167503e-05
-3.93783184460867e-06
-4.60761917975536e-05
-3.58478936012298e-05
-9.33994544741759e-06
-1.93484552751408e-05
-3.36819379251648e-05
-5.17987490103003e-05
-1.9617070838336e-05
-4.26519024036402e-05
-7.5512607300425e-06
1.80683122598566e-05
-4.650925605842e-05
-4.5619802113458e-05
1.30274429088405e-05
1.02752982621545e-05
-3.06536221325436e-05
1.921853001173e-05
-3.32019388915567e-05
-4.9048892034497e-05
9.79504740723594e-06
-4.22913447959189e-05
-5.90252103656375e-05
-7.35310080947907e-05
-4.87119502962342e-05
-3.88184858028155e-05
-5.35016886605967e-05
1.67858363992108e-05
-4.00548251211386e-05
-3.94870603480658e-05
-1.477123915268e-06
-4.64530357436891e-05
-3.41299180716128e-05
-8.2902748902597e-06
-3.04846168825335e-05
-3.46454332661956e-05
-2.68577666817457e-05
2.91662533603278e-06
-4.953756452796e-05
-3.20430857249391e-06
-2.42507813065703e-05
-3.2152655295593e-05
-2.34250854372106e-05
2.56400864043618e-07
-3.82400040962278e-05
-4.22254310261351e-05
-3.76537537720482e-05
-5.92602751948904e-05
-2.73523467917224e-05
-5.80965127797976e-06
-2.76136896594864e-05
-2.31385118681796e-05
-2.32385133038638e-05
-1.42013343969012e-05
-3.91159698624663e-05
-1.6107111217457e-05
5.85008083484807e-06
-1.67928175758781e-05
-6.51484665985084e-05
-3.78733046804269e-05
-4.69338850234148e-05
-6.42316666304592e-05
-5.16386695979548e-05
-2.0724078691419e-05
-5.70972891710296e-05
-2.45122629388553e-05
-1.56593146534008e-05
-3.65234693677526e-05
-5.13277368607184e-05
-1.68114382033095e-07
-3.65743898749346e-05
-2.01503238383748e-05
-3.32866369134134e-05
-3.59111253266681e-05
-1.72308535507401e-05
-5.58377346058229e-06
3.15438720099268e-06
-6.61590246036372e-05
-5.61979454833525e-05
-4.66309087406095e-06
-6.32147304572469e-05
-6.88964028819741e-05
-2.04773020468129e-05
-3.86308310111535e-05
-3.3945286189457e-05
-1.33776299881141e-05
-4.0328244340423e-05
-3.11307967764202e-05
-2.17924285042956e-05
-1.54436020936565e-05
-5.75440625547704e-05
-4.78331229093612e-05
-1.85905030018746e-05
-3.59538471476259e-05
-5.44175926653533e-05
-3.92594707164575e-05
3.03199371292856e-06
-1.70029037812093e-05
-2.28094696530198e-05
-4.27353177969169e-05
-3.31449364011466e-05
-3.71671866534328e-05
-2.330268394522e-05
-6.84094073028595e-05
-4.91239204152221e-05
-2.10736716450303e-05
-2.19019790612254e-05
-4.95346466187515e-05
-5.37591627041909e-05
-7.21218128185149e-05
-1.95682139727186e-05
-6.44389283979208e-06
-2.11071198657003e-05
-2.05274550409283e-05
-1.87257618714569e-07
-1.07303195732235e-05
-1.53813405628285e-05
-5.99556073497692e-05
2.07994746655715e-05
2.36009718515228e-06
-5.28281354921286e-05
-5.48640763117791e-06
-1.22731891964554e-05
-4.47385633200913e-05
-4.0721362137719e-05
-3.72758601881871e-05
-7.3281641615035e-05
-8.37306538487449e-06
-3.66335527314913e-05
-4.90106192348116e-05
-3.65264802374855e-05
9.00808064699025e-06
-8.37665680041767e-06
-2.37997522542465e-05
-2.63304751297239e-05
-2.21192994694426e-05
-8.89536253027945e-06
-8.18760645748725e-07
-1.41024238213396e-05
-6.44733632507546e-05
-3.81391878944362e-05
1.34363255038519e-05
-6.31327855730833e-05
-4.6336872780257e-05
-2.1955938501927e-05
-5.47697737785515e-05
-5.15351395266807e-05
-3.02464791666888e-05
-4.75282144969609e-05
-2.04030542560036e-05
-5.41005739555417e-05
-3.1069077015574e-05
8.78231118887326e-06
-1.41960605388076e-05
7.84913580126766e-06
-4.63372201403172e-05
-2.00980457771524e-05
-1.6049089963782e-05
-2.72635279373466e-05
-6.34818734438166e-05
-5.70338148537699e-05
-5.64489525450054e-05
-6.53349623576739e-05
-3.95153590524261e-05
-5.03986512886421e-05
-5.00347426155404e-05
-3.21347252558816e-05
-2.53864490206218e-05
-2.99197702910321e-05
-3.70510066511925e-05
-6.78619025428153e-06
-2.61443180796718e-05
-2.73923093411771e-05
-8.97963814659373e-06
-3.26756010055057e-05
-2.56376536680691e-05
3.48274543776293e-05
-2.19058178108781e-05
-6.02125074955696e-05
-1.22996319011513e-05
-1.91909629282231e-05
-5.15938658238073e-05
-5.15793658201835e-05
-4.46651030079773e-05
-2.41799244722003e-05
-3.91284867758177e-05
-8.10219520741633e-06
-4.60698719776011e-06
-6.03146644455142e-05
-1.95552409838944e-05
-2.87854864360955e-05
-2.54287307878225e-05
-4.07370144333519e-06
4.51429633595642e-06
-5.41426233934772e-05
-5.71978788026656e-05
-1.75279022249816e-05
-1.74189605854891e-05
-5.83666078973352e-05
-4.41645352196148e-05
-1.25068150385666e-05
-5.24975684938055e-06
-2.86460054174211e-05
2.86925533558135e-06
-2.98834983628154e-05
1.4829629452708e-06
-6.55580732632122e-06
-2.50039355862674e-05
-2.38012043525804e-05
-4.7297026954552e-05
-6.32358723336e-05
-6.36348619194253e-05
-5.02413411149134e-05
-1.26986098850035e-05
-7.03553447766603e-05
-8.19827096353098e-06
-4.47657957038112e-05
-1.94108889362581e-05
-1.71954748364825e-05
1.67458207636936e-05
-5.56354128720474e-05
-4.04981634876624e-05
-2.55340231303477e-05
1.38774853603747e-06
-2.67324943450702e-06
-1.79680196248526e-05
-6.36432333628556e-05
-2.45003909466895e-05
-3.41775044098739e-05
-3.86307313021602e-05
-7.08572673057958e-05
-2.87982735567091e-05
-2.93607504048299e-05
-2.38839812192694e-05
-2.91309664894895e-05
1.51418486611882e-07
-1.50104797290048e-05
-3.8658580472028e-06
-1.02066540993286e-05
-2.09446093845646e-05
-1.66450882960974e-05
-2.93231816130958e-07
-3.43275935090447e-05
-3.04363639722087e-05
-3.07144851708231e-05
-2.22824637242666e-05
-2.49234467667883e-05
-4.02379977145631e-05
-3.72941019241157e-05
-3.04879960767642e-05
-3.65857251366076e-05
-4.25411524589894e-05
-2.89951210235994e-05
-2.62517780142028e-05
-6.94482225829715e-06
-3.80457538407803e-05
-3.4906560382641e-05
-1.29306994913637e-06
-2.03492813441196e-05
2.03195265141652e-05
1.89067641132117e-05
-3.30071317964542e-05
-4.79623773630653e-05
-4.69412754338032e-05
-7.05355863964936e-05
-1.97677511176859e-05
-4.22881774488096e-05
-3.6016017113051e-05
-2.91143130126963e-05
-4.57605000071083e-05
-4.68030645068629e-05
-3.92681991701017e-05
-3.73624640302861e-05
-3.2686037040163e-05
-4.63312036638054e-05
-1.08938841243452e-05
-2.88816661840236e-05
-4.66847709109409e-06
-2.86313433639951e-05
-9.40010099871368e-06
-3.61956975865082e-06
-5.239838516253e-05
-3.5969026427477e-05
-3.55675685706289e-05
-5.23028811547763e-05
-4.23246775610724e-05
-5.17177008154165e-05
-7.2604411272574e-05
-3.31793425966352e-05
-4.23085104589501e-05
-3.32615696771047e-05
-3.84510209240656e-05
-3.64489242958231e-05
-2.89094926138433e-05
5.83092503816902e-06
-2.39876679784369e-06
-1.54384024791364e-05
-1.67511184058387e-05
-1.30171192984014e-05
-6.60875600694807e-06
1.63564084795606e-05
-1.70930625999954e-05
-4.55599462320871e-05
-4.22007843517061e-05
-2.76154688375888e-06
-3.60070579701673e-05
-4.47050036410088e-05
-2.87723215390384e-05
-7.44847025863144e-06
-1.71214984747162e-05
-4.21992589976987e-05
-1.3124969971242e-05
-1.6339945447695e-05
-4.06914025174065e-05
1.10749178759004e-05
2.79685763070592e-06
-1.22292808545425e-05
-1.94602836976509e-05
-4.48592220166202e-05
-3.61650732020643e-05
-2.4329944981732e-05
-3.2449316089315e-05
-1.28399312600791e-05
-2.63084444583454e-05
-2.83555850429779e-05
-3.43058312338793e-05
-2.32715210381673e-05
-3.23310076488941e-05
-3.68756350442744e-05
-4.63799552780083e-05
-2.25495369407418e-05
-3.95098350321965e-05
-1.67632040677685e-05
-1.87563276030197e-05
-1.65462814015991e-05
-3.44972104893146e-05
-2.18520383803913e-06
-3.17478555339603e-05
-3.40269427674253e-05
-3.08859798006095e-05
-3.24976169074452e-05
-7.61149676905511e-06
6.0881429908424e-06
-4.88436830830605e-05
-2.56945441589731e-05
-2.3519308672363e-05
-5.57717405003538e-05
-4.61951348445605e-05
-4.35466467833401e-05
-3.12159629157511e-06
-2.44931145367668e-05
-4.62771707231084e-05
-2.88825719521751e-05
-3.27418687527878e-06
-2.31900113744353e-05
-3.61578713431469e-05
-1.27701582151899e-06
-2.81499890551908e-05
6.18360734138685e-06
-1.36207662361802e-05
-3.65761625222825e-05
-2.96180665379866e-05
-3.21747577765988e-05
-2.38481577156956e-05
-1.59037974936262e-05
-6.57558315648843e-06
-5.44230602313325e-05
-5.03926522308114e-05
-5.18985369570911e-05
-1.6983935429648e-05
-5.495247051195e-05
-1.72033598008142e-05
-2.33964005755564e-05
-2.24335362654616e-05
9.64172380359738e-06
-7.74606791686809e-06
-1.18249442448514e-05
-8.05617469011736e-06
-1.90855408709471e-05
-1.65719025391034e-05
-4.55774084822725e-05
-2.10883873865532e-05
-5.61489274547202e-05
-5.91751672010005e-05
-4.03130520954545e-05
-4.64354589435671e-05
-3.65735333831225e-05
-2.07672232691057e-05
-2.94173156875198e-05
-3.70171737225072e-05
-6.77395314391285e-05
-9.6124505468698e-06
-2.52740970189439e-05
-2.20292476043832e-05
3.11941259050507e-06
-2.91043067371477e-05
-2.06536771064846e-05
-3.85649179148744e-06
-4.85528603625279e-06
-8.37781991320969e-06
-5.50478937803691e-06
-1.82682205653557e-05
-4.28283226012888e-05
-3.53355371929426e-05
-4.19354996259744e-05
-2.51962745269748e-05
-5.74371863815434e-05
-3.43152098395486e-05
-1.43083185958256e-05
-1.09930406524948e-05
-3.39853285057671e-05
-3.92213888895995e-05
-4.78468889748362e-06
-2.97644194333904e-05
-2.62011395270034e-05
-2.12980750585823e-05
-4.33826446093217e-05
-6.9606252670375e-05
-1.75833225726162e-05
-8.03710337507275e-06
-4.07831070932033e-06
-3.02649748946867e-05
-4.45175626615744e-05
-3.21249195913007e-05
-2.70184446599964e-05
-5.89845816119734e-05
-4.71912752205302e-05
-3.41095332618772e-05
-3.60060843568592e-05
-4.01815221340535e-05
1.91693370773557e-05
-3.32900354460573e-05
-1.47139345054981e-05
-4.53451100243222e-05
-1.58749748259421e-05
-1.49340522231256e-05
-2.79426376049429e-05
-6.28566702267539e-05
-5.83146543105973e-05
-6.62873627060794e-05
6.74938393922113e-06
-5.44317348546749e-05
-1.11509478723785e-05
-4.52008779014648e-05
-1.1072287259884e-05
-4.89998788061962e-05
-2.29347447716522e-05
-1.4000346238546e-05
-1.65569257241905e-05
-3.13272662481678e-05
-1.48883869691355e-05
-5.13368573030887e-05
-1.67938651554769e-05
-2.49583878119539e-05
-3.64113529242043e-05
-3.26791546170382e-05
-2.39694907170683e-06
-5.54770899060558e-05
-3.08607968855837e-05
-3.10832254749862e-05
6.3175400711922e-06
-3.53078840989642e-05
-2.55985762499638e-05
-1.60696520455094e-05
-2.96311019462525e-05
-1.0644337241171e-05
9.06820230844142e-06
-2.05814583203708e-05
-3.50985338286615e-05
-2.41252757729491e-05
-1.69401223965161e-05
-2.18208050368793e-05
-4.09740628588331e-05
-2.32094655610393e-05
-5.59755897959872e-05
-1.67700938478094e-05
-4.93532905653685e-05
-2.77437782643857e-06
-4.77886515410835e-05
-3.41777032935361e-05
-3.54390349945771e-05
-3.05987674930934e-05
1.06510895658781e-05
-2.82012423120952e-05
-3.09760809893975e-05
-1.78802310215914e-05
1.870670088697e-05
-4.84169386014111e-06
-1.50262167733024e-05
-4.10565908305161e-05
-5.61490739016654e-05
-4.13340794136639e-05
-3.76961466677945e-05
-4.39121293862432e-05
-4.30421032924522e-05
-1.76188026000787e-05
-5.32650830153757e-05
-3.3411502824956e-05
-5.15200933801354e-07
-2.73146172643097e-05
-1.89644291808974e-05
6.43227499615977e-06
-1.00409474151658e-05
-6.13873522177981e-05
2.16804794363706e-05
-6.1558781002508e-05
-3.3019217853582e-05
-4.34782797823671e-05
-3.69909702084463e-05
-2.69976912026436e-05
-7.49267415011661e-06
3.5267246563963e-07
-8.01973737664047e-05
-5.9033045095563e-05
-1.89316418494292e-05
1.81384937606612e-07
-4.4092446717647e-05
-2.98738262368338e-05
-2.95604480448704e-05
-6.13691246166111e-05
-7.12962071435531e-06
-4.38827667520319e-05
-2.55300364976193e-05
-4.08048114492296e-06
-5.99933190100734e-06
-2.57887898556861e-05
-1.66336725056852e-05
-3.18411269488913e-05
-3.31818574410273e-05
-3.91848677953969e-05
-4.61090038018881e-05
-3.61762274784531e-05
-3.92836053208133e-05
-2.21394743691538e-05
-2.35695252767585e-05
-2.03945322094536e-05
-4.40014268974476e-05
-4.14874231186368e-05
-4.25025547772562e-06
-3.10512487106658e-05
-2.58706955308596e-05
-1.65013271061464e-05
-2.6623880673685e-05
-2.38387775799657e-05
-2.90367367548796e-05
-2.43536678146804e-05
-1.066128049833e-05
-2.62487384496755e-05
-4.17450257610418e-05
-4.70522105906882e-06
-4.97733278478271e-05
-2.90035127756118e-05
-4.39019593153858e-05
-1.76034195249833e-05
-3.89068174406977e-05
-5.03193640465979e-05
-4.02135420755833e-05
-2.84682461907548e-05
-4.9128581423525e-05
-4.57523344080405e-05
-3.71323787744864e-06
-3.35939643089511e-05
-5.56355195159427e-05
-3.75214087025959e-05
-3.31260558811293e-05
-2.12543305934969e-05
-3.75410563234627e-05
-2.73427924755689e-05
-4.02350147127072e-05
-5.53185943489075e-05
2.64492402913778e-06
-1.26953393385366e-05
-2.79141955572351e-05
-2.81035156211425e-05
-5.15222655367451e-06
-6.57496370610205e-06
-2.08994948221169e-05
-1.1842409984504e-05
-2.54482914774842e-05
-4.06958139212905e-05
-3.43217318106682e-05
-3.89734996507061e-05
-1.21091505879994e-05
-2.41670436025513e-05
-6.16568769600198e-05
-5.48991248586464e-05
-3.1376656230851e-05
-2.035745670898e-05
-4.21253906615937e-05
-3.20830919047098e-05
-3.47454966394549e-05
-1.29484053369886e-05
-4.73970691839649e-05
-2.40040335227763e-05
-3.77152838513276e-05
-4.92503557838726e-05
-1.99565961416207e-05
-3.34182403512669e-05
4.62363863696792e-08
5.36650087647847e-06
-6.49918343098762e-05
-2.10270717411175e-05
-3.62812179461145e-05
-2.3706517576428e-05
-4.74397878428538e-05
-2.07385986288451e-05
-4.24685434382671e-05
-9.77243477433282e-06
-3.26943377962242e-05
-4.79715356874714e-05
-3.6949918142176e-05
-2.30461925000747e-05
-2.14501539687015e-05
-2.46645047130166e-05
-3.30838585056544e-05
-3.16312592742032e-05
-5.6908081883348e-05
-3.55517842355557e-05
-8.0532553339546e-06
-3.75229695299328e-05
-3.61002531363592e-05
6.45376861671662e-06
-5.73019241019844e-05
-2.03534244956299e-05
-3.31383516574896e-05
-2.15740674185802e-05
-2.53118340744748e-05
1.38894010931681e-06
-2.98638007986825e-05
-5.53218149786851e-05
-3.03971092549865e-05
-2.1208717801876e-05
8.00772227889434e-06
-2.96104528431237e-05
-2.0923649504888e-05
-3.40676375106043e-05
-1.7331418663564e-05
-2.73047980272174e-06
-4.48668377085584e-05
-2.93400566860066e-05
-1.88474121242876e-05
-2.13771817981127e-05
-2.45235967302387e-05
-6.76115784421736e-06
-2.75158790703825e-05
-3.46171832864503e-05
-2.96683256113752e-05
-1.41535042842863e-05
-5.47314802692426e-05
-2.71812048377653e-05
-2.62858092531499e-05
-8.21807968115301e-06
9.15727712652973e-06
-1.34116042275996e-05
-1.90517585846175e-05
-2.363532434837e-05
-2.14006510652465e-05
6.08035312669307e-06
-4.87570843357873e-05
-2.09098400026621e-05
-4.39961269328678e-05
-4.43413236347912e-05
-3.55064557024948e-05
-2.81430968048248e-05
-5.45211248447803e-05
-4.41262605302273e-05
-3.17568878787554e-05
-4.69442539238462e-05
-2.3569945392049e-05
5.72754565311675e-06
-1.80835460052733e-05
-1.49789828183648e-05
-2.8523891947595e-05
-1.54567986902908e-05
-5.03129638724237e-05
-2.19416779963429e-05
-1.54469317180302e-05
-2.69916840471213e-05
-4.27347734239315e-05
-3.39484776482309e-05
-2.58320141124976e-05
-2.07876351985213e-05
-6.79996439170853e-05
-6.72455046996304e-05
-6.40683121272306e-05
-5.74377936126413e-05
-9.75770439877509e-06
-3.01634794949243e-05
5.94598762828645e-06
-2.60565357437806e-05
-2.92640791405766e-05
-1.68875268420975e-05
-2.16441248974233e-05
-1.23541636707068e-05
-3.30307460427366e-05
-4.21823289250551e-05
-5.64793450588871e-05
-2.07636932558898e-05
-3.52387648935833e-05
-4.05196348681265e-05
-6.84721970171739e-05
-5.44474715311346e-05
-3.23225667872786e-05
-6.7200077835698e-05
-3.98348946169134e-05
-3.29767651957553e-06
1.30565737316747e-05
-2.30031009851472e-05
1.04917146848148e-05
-4.17511565233669e-05
-2.33346615059296e-05
3.91902390997789e-06
-1.02917312910303e-05
-4.0093493552274e-05
-2.58067060852941e-05
-2.18649813698627e-05
-3.36006208165483e-05
-4.7670057739751e-05
-2.44064319677265e-05
-5.43560233489765e-05
-5.46107498370262e-05
-3.10300660917658e-05
-2.04808156541205e-05
-3.09131776094997e-05
2.26880703737657e-05
-7.43593463056754e-06
-1.5986290970473e-07
-1.33144260549775e-06
-7.88317817945294e-07
-1.82067813581019e-05
-2.02368020645959e-05
-3.51564849832235e-05
-2.62508384179906e-05
-4.19278442092556e-05
-2.90962448713892e-05
-4.04058161575303e-05
-5.64406041917931e-05
-3.42559070903211e-05
-3.75836989351316e-05
-6.10283292896191e-05
-2.98248130354083e-05
-3.05349091568634e-05
-2.0954596283838e-05
1.21236495953077e-05
-2.85249061319297e-05
-3.64278178852907e-05
-3.13447365523402e-05
3.47133358688056e-06
1.87041054604738e-05
-5.71050657181201e-06
-4.33872235451302e-05
-5.51771875398485e-05
-3.24465901522722e-05
-3.02646477768513e-05
-4.10761350199223e-05
-2.31359337890782e-05
-3.99564269205945e-05
1.76693923561826e-05
4.97566908400353e-06
-4.90372087692343e-05
-1.9866431220893e-05
-4.33455625243491e-05
-2.41124298633728e-05
-1.47441612859769e-05
-3.22542768458246e-05
-3.16661846274879e-05
-3.77010222990785e-05
-2.9134370483639e-06
-2.1647367653897e-05
-3.08897410543161e-05
-6.06515051261999e-05
-4.56272667647407e-05
-4.81246554546577e-05
-4.3728192252944e-05
-2.82908593306613e-05
-3.88104427642267e-05
-2.934457244708e-05
-7.5451011307823e-05
-4.80100380541873e-05
-4.47118580782163e-05
-3.57882627010443e-05
-2.00992292045027e-05
-3.52301567061557e-05
1.94354495504683e-05
-1.67767531491496e-05
-3.2074346843175e-05
-1.47137087795752e-05
-9.79464756504065e-06
-6.43928174499799e-06
5.74704113176504e-06
-3.85605927176616e-05
-5.12807566100101e-05
-4.03514280392643e-05
-7.64489422538275e-06
-2.47590357495975e-05
-2.21255044560721e-05
-4.49860769332608e-05
-3.15434230892682e-05
-2.45710997788705e-05
-3.09938020598009e-05
-2.89616709588171e-05
-8.79646151037702e-06
-3.24975139899513e-05
-3.27161323226105e-05
-2.87008903980804e-05
-3.92462638611252e-05
1.64639482879772e-06
1.88325995772445e-05
-2.8544016356766e-05
-2.09898960468441e-05
-2.92698751973235e-05
-6.48233552983212e-05
-8.07879796606189e-05
-2.9237612183532e-05
-2.94415154712902e-05
-6.0130882829805e-05
-5.6638576666441e-05
-3.67889747975473e-05
-2.22159234274358e-05
-5.81594753740137e-06
-5.98035013055206e-05
-4.60474471533848e-05
1.66551955376295e-06
-2.96359839504027e-05
-2.42475697821974e-05
-3.33634012023911e-06
1.06730755115716e-05
-2.74552461232136e-05
-1.62015267982234e-05
-3.14437488032276e-05
-1.93752290894282e-05
-4.87613555247996e-05
-5.35665017856299e-05
-1.75269310691859e-05
-2.55187165370191e-05
-1.61860613715613e-05
-4.96794227473795e-05
-4.85476069526888e-05
-4.21946973372515e-05
-2.09919704953269e-06
-4.50768442056291e-05
-3.4355393801146e-05
-2.99150887809314e-05
-3.2868017161993e-05
-2.00849310098895e-05
-3.55974646431484e-05
-2.65018881156359e-05
-2.32387805147804e-05
-1.83564035776383e-05
-2.81989769866721e-05
-5.45453794045635e-05
-6.74553787854221e-05
-8.88081790233525e-06
-4.32361040312246e-05
-6.3236914048099e-05
-5.19008522696408e-05
-4.54250471426178e-05
-5.06989586661719e-05
-6.93036018596607e-06
-4.93031663450308e-06
1.75871403517732e-06
-4.65096260898354e-06
-2.1312900917889e-05
-2.25922124333334e-05
5.48127407023574e-06
-2.48980912991637e-05
-6.49690008293605e-06
-2.40953223732497e-05
-2.93733064968421e-05
-1.77559754127948e-05
-2.51379932775425e-05
-1.60069887428515e-05
-3.02919299279081e-05
-5.94468546003602e-05
-3.11683553694889e-06
-4.34815585284586e-05
2.25479327917099e-08
-1.12557472658447e-05
-1.36917355760482e-05
-1.25823054811196e-06
-1.7488028040104e-05
8.66108833551685e-07
-1.46976151399724e-05
1.26605391661195e-05
-3.25110036675852e-05
-6.01205415267537e-05
-4.74621161574411e-05
-2.1170960300774e-05
-5.25090200745807e-05
-3.87277042294942e-05
-2.46909393506112e-05
-4.31077083103205e-05
-2.66256294006752e-05
-2.29546204542223e-05
-3.51491762705421e-05
8.91568411152916e-06
-3.50183330410563e-05
-2.69128045212176e-05
-7.1767176561245e-06
-2.47835136032596e-05
-2.64610576423662e-05
-1.98591920937493e-05
-3.92994103442985e-05
-4.69099140392713e-05
-4.57995780142382e-05
-7.05632470108956e-05
-3.64849381974427e-05
-2.98486025655302e-05
-3.57827716637293e-05
-4.14434517536059e-05
-3.67207622355888e-05
-1.27813966403509e-05
-3.56740403261256e-06
1.93750777731789e-07
-3.85142504983529e-05
-3.39696060752102e-06
-1.20479910658545e-05
1.83716246813856e-05
-2.88293780050748e-05
-5.21089216889725e-05
-8.06121278212874e-05
-2.89516941010196e-05
-4.16083586996015e-05
-6.09673349835862e-05
-5.35030091564139e-05
-4.35282000482841e-05
-7.5995114864142e-05
-7.00393966686626e-05
-2.98364497071762e-05
-1.39761049881546e-05
-5.52799747030516e-05
-1.65917083968096e-05
-5.2951868826811e-05
-2.47486148286459e-05
-1.11283349568638e-05
-2.0816094047198e-05
1.64730266051426e-06
-2.63915694890844e-06
-1.53693005250464e-05
-1.02904357844692e-05
-5.10335496473478e-05
-2.71875715749506e-05
-2.12084908777745e-05
-2.90097169909529e-05
-4.73385356846677e-05
-3.1813532436844e-05
-3.99239077879358e-05
5.79207325842809e-07
-5.23496178791833e-05
-5.42696621240719e-05
-3.47325310911762e-05
-1.39691677668692e-05
-3.11981512260284e-05
-1.61848223047158e-05
-2.17499401313409e-05
-1.82346909915224e-06
1.1279248777123e-05
-3.5378307255201e-05
-5.53841835066072e-05
7.96883584184162e-06
-6.51919023639107e-05
-4.07163190677676e-05
-3.17926138037746e-05
-1.3487349811598e-05
-3.5760862130632e-05
-2.96874793969293e-06
-1.88663691035414e-06
-2.79724295023407e-05
-2.10337395879268e-05
-4.33593575384492e-06
-2.77632791378848e-05
-2.26333437630969e-05
-2.63313874957175e-05
-2.58140918639963e-05
-5.37072418324273e-05
-1.74440183483595e-05
-2.08181755866148e-05
-4.06331850336374e-05
-1.33383048844293e-05
-4.04347077625729e-05
-6.97636649563334e-05
-4.82948230059423e-05
-8.392651048785e-06
-5.10197201588736e-05
-4.50911284987199e-05
-3.06822129294226e-05
2.04654730622956e-05
-3.02349971646596e-05
3.07178227239199e-06
2.3464922506678e-05
-5.21718308570103e-05
-6.35651823022779e-05
-4.96034602745746e-06
-3.69681343767021e-05
-5.87697692326387e-05
-3.93012772232981e-05
-5.86601338652126e-05
-4.51239929007602e-05
-1.8313888069672e-05
-4.26434027289223e-05
-3.5921435237987e-05
-4.55053907071533e-05
-4.60087222405233e-05
-2.68980695327189e-05
1.58603111296842e-06
-3.1502926281521e-05
-2.97654906256333e-05
7.06344974216295e-06
-2.50891135684558e-05
-7.40052890551413e-05
-4.93298013512626e-05
-1.90641485351035e-06
-3.88504921301967e-05
-2.42536188475026e-05
-1.9577029805897e-05
-2.94215768447356e-05
-6.66803835008461e-05
9.41259269306491e-07
-1.08700894295874e-05
-3.03499132491991e-05
-7.75993080071884e-06
-4.43857401767724e-05
-2.53848368738152e-05
-3.20349265778834e-05
-5.53833398172885e-06
-3.75121489017381e-05
-1.33739797354706e-05
-3.69960756762206e-05
-2.2175495668103e-05
-4.36217219328056e-05
-1.1088511752183e-05
-5.39964513943309e-06
-3.41627444444414e-05
-2.14815456957996e-05
-5.9853026324812e-06
-2.16563721307198e-05
-3.7649363050208e-05
-7.58591971248781e-06
-2.27290067373847e-05
-3.1709609457556e-05
-1.62729129716177e-05
-2.82756934458515e-05
-4.4499055429787e-05
-1.83567714187632e-05
-2.37740832252707e-05
-4.2044166730182e-05
-2.42045075423828e-05
-5.67425853875907e-05
-3.90536105794226e-05
-3.17713892088323e-05
-1.59419945610503e-05
-2.27563021206308e-05
-1.57402895161447e-05
-3.00402292818625e-05
-6.07410203757689e-06
-5.4423841762494e-05
-4.50356166975051e-06
-1.28442552603662e-05
-4.8435052501396e-05
-4.53924017381279e-05
-4.79987076948401e-05
2.6289595670174e-06
-5.11120588891046e-05
-4.79727993620708e-05
-6.03790078476197e-05
-3.05040195368353e-05
-7.5961969946288e-06
-4.18681448381483e-05
-5.1747951491128e-05
-3.68289122908914e-05
1.05672911921643e-05
-4.94758192315334e-05
-3.50218563570809e-05
-2.19225730538512e-05
-6.12082793016891e-05
-4.84121554814439e-05
-2.93062987799374e-05
-4.08242536591888e-05
-4.27081997530337e-05
-1.8957903314018e-05
-5.48100667398578e-05
-3.17666924718702e-05
-2.96192003231068e-05
-2.41890693525556e-05
-4.14247716032192e-05
-3.12676097365701e-05
-2.33948884441275e-05
6.16154089790051e-06
-2.04908951929565e-05
-3.08037319616246e-05
1.04519679941674e-05
-4.51675392662824e-05
-2.48650135466468e-05
-1.42994446478949e-05
-3.60936484373102e-05
-6.89580868401241e-05
-2.77394607880881e-05
-7.13319572606562e-05
-3.87966109312529e-05
-2.87154632160051e-05
-4.639454786937e-05
-4.50677115868225e-05
-1.02048213343459e-05
-3.83524122474416e-06
-3.33174321462602e-05
-7.43133657124471e-06
-1.26836986450763e-05
-1.76408250163703e-05
-3.05938119757981e-05
5.37467111014799e-07
-4.30845421565904e-05
-3.27873770631738e-05
3.84475863541801e-06
-5.57401894746341e-05
-2.43481484189485e-05
-4.07472827414828e-05
-1.93207837307595e-05
-3.29531286381822e-05
-1.36728669210499e-05
-5.12121841411552e-05
-5.70717728536352e-05
-2.4652077569307e-05
-9.56273142304932e-06
-4.03675904151653e-05
-1.58037367759148e-05
-9.07605748175279e-06
-2.43923856012663e-05
-3.63626435945643e-05
-4.25196663693402e-05
1.91848042614793e-06
-4.78817949920513e-05
-4.22270169321801e-05
-6.12889106721427e-05
-3.52695785378184e-05
-5.96322937972018e-05
-3.99720333547425e-05
-3.43115555069052e-05
-5.06791685042788e-05
1.49083555700431e-05
-4.62251867735826e-05
-4.0513974765298e-05
-2.20175531164742e-05
-1.80993168942542e-05
-1.48800501630457e-05
1.61738348935613e-05
5.60685150063441e-06
-2.70410247278924e-05
-1.10856062818018e-05
-7.65020455722504e-06
-3.22064912313217e-05
-5.64073004036431e-05
-2.72061557584774e-05
-3.56927499322256e-05
-3.52130540799581e-05
-6.49942187121429e-05
-2.7981874802938e-05
-5.4260006519951e-05
-1.65704906585369e-05
-3.9797168303346e-05
-2.50963272409065e-05
-1.96689395294085e-05
-4.11195172021446e-05
-2.84656696124901e-05
-3.54686507682067e-05
-3.58446265650612e-05
-3.84046513509373e-05
-2.78226445709118e-05
-4.88211691965731e-05
