# Supplementary material for: Research on computational propagation and identification of mine microseismic signals based on deep learning
Source: PLoS One. 2025 Oct 22;20(10):e0334641. doi: 10.1371/journal.pone.0334641 (PMC12543183; doi:10.1371/journal.pone.0334641)
Supplement: S7 Data — (ZIP) [file pone.0334641.s007.zip › 000100900001449.xlsx_0.txt_24.txt.txt]

-2.10441614427058e-05
-2.80754348432232e-05
-4.13383139234455e-05
-7.55125146894735e-06
-5.45925307161012e-05
-1.55206933389502e-05
-3.51875595533572e-06
1.46845737813972e-05
-3.37542519882105e-05
-1.91480236980895e-05
5.36132260635193e-06
-3.04451389571735e-05
-5.05264228824368e-05
-8.54272297105008e-06
-1.54433470782192e-05
-2.45572604992931e-05
-2.40116460364523e-05
-1.97788326954468e-05
-1.22336980876798e-05
-8.06754606200843e-06
-2.97337608326282e-05
-3.62098825700856e-05
-1.5346313361012e-05
-7.78948485319488e-06
4.80311954225823e-06
-5.55265526923703e-06
1.12764194028522e-05
-4.48019115256105e-05
-3.94767203350777e-05
-2.02908814167827e-05
-1.61717208689774e-05
-4.80592336533796e-05
-2.30007077219753e-05
-4.25108497560006e-05
-6.07938172627455e-05
-5.6510143296143e-05
-3.02605578329651e-05
-5.23651429155983e-05
-3.80283407613326e-05
-2.95804564165137e-05
-4.04037822060086e-05
-1.28464628935876e-05
-3.21661637881693e-05
-1.05755593512424e-05
-5.33526826711058e-05
-2.94198697776634e-05
-1.62141173981171e-05
-4.11849901185794e-05
-1.10756687873679e-05
-7.76856826261056e-06
-1.69660030576445e-05
-7.29097525405833e-06
-1.37994352721969e-05
-3.74088188311667e-05
-2.16526881326587e-05
-2.25093374709678e-05
-3.13803112846047e-05
-3.94686331499153e-05
-4.02509317991836e-05
-3.3174901476794e-05
-3.034582760216e-05
-1.71052977647475e-05
-5.32186311229083e-05
-1.75781229533528e-05
-1.05071499338227e-05
-8.63955438596679e-06
1.62911034289403e-05
-3.47549275396681e-05
-6.23351301056737e-06
-2.76425251573122e-05
-3.71133330473951e-05
-3.97989431956824e-05
-3.24607117008824e-05
-4.47360703474007e-05
-2.81613245404039e-05
-9.88091362941574e-06
-9.37950759080047e-05
-5.05256891548299e-05
-1.03396218552785e-05
-3.92756148424052e-05
-3.85488433497194e-05
-6.97578412385983e-05
-1.68356280485931e-05
-2.4717059387637e-05
-1.97457468298943e-05
-2.8587234600189e-05
-6.53452475614021e-06
-3.45338706294646e-05
5.43386115184033e-06
-5.00532235320715e-05
-1.49525710403207e-05
-5.50082078095183e-05
-4.79107300440831e-05
-3.11707978374375e-05
-6.2942634637588e-05
-3.30331427634161e-05
-4.15767182086127e-05
-2.54449744248676e-05
-6.39165810411054e-05
-1.20616991613142e-05
-2.08644263005551e-05
-2.29576491030981e-05
-3.35030721138599e-05
-8.25333794595837e-06
-9.27479168516271e-06
2.1476821527452e-05
-4.03510992970278e-05
-1.29712153178566e-05
-6.28184246443361e-06
-1.19126119679385e-05
-2.21969771275996e-05
-2.61399953623315e-05
-2.42720312988328e-05
-7.69640649485526e-05
-8.38442004245948e-05
-2.77505239836511e-05
-6.65417674659676e-05
-4.72202693684196e-05
-3.08647966927256e-05
-6.84858820797489e-05
-3.83057273903212e-05
-2.64274347056887e-06
6.00770110112185e-07
-2.0048714511109e-05
1.07020934190983e-05
2.64610699117427e-05
-9.49007776953836e-06
-2.33192652313749e-05
-1.4723242498945e-05
-1.4464602772699e-05
-4.4128465052302e-05
-2.4644695635891e-05
-4.30266883806816e-05
-4.60067458369362e-05
-2.78566106724157e-05
-2.59473852122398e-05
-3.93408347960162e-05
-2.18558586000609e-05
-3.5541270393962e-05
-3.15617967912214e-05
-4.10499775722394e-05
2.83251290941094e-05
-4.97295552774849e-05
-6.25341179390106e-06
-7.70235903492015e-06
-2.27019910318924e-05
-1.53267793224373e-05
3.47021484686533e-07
-1.15689016628492e-05
-5.80235383004649e-05
-6.30071970166579e-05
-1.96938806180292e-05
-1.46702388690047e-05
-3.99022554572997e-05
-1.74508650845481e-05
-2.71343882233038e-05
-4.88883026302986e-05
9.00770845782074e-06
-9.08526842006343e-06
-2.61694372607795e-06
-1.18916610736599e-05
1.62571110664041e-06
-2.41218503154206e-05
-2.62528798819e-05
-2.74708130297395e-05
-4.72303972014547e-05
-4.95314642649531e-05
6.90507992510296e-06
-2.31516502610662e-05
-4.3889832524429e-05
8.68405390031913e-07
-2.72459966142737e-05
-4.72911579102163e-05
-2.3930521912444e-05
-3.22168222380943e-05
-4.23285109309167e-05
2.5671787802205e-06
-5.04529712562946e-05
-4.7358802609925e-05
-2.68571801817946e-05
-3.18323821766539e-06
-4.28421864546269e-05
-3.71976651976154e-05
-3.24120125284715e-05
-3.66343138187922e-05
2.00111526868253e-05
-1.54110957620247e-05
1.30354042902771e-05
-3.0923313828172e-05
-3.04532464165219e-05
-4.10915929899636e-05
-7.49113471331359e-05
-2.58420124144416e-05
-3.16124268331749e-05
-7.34615104073499e-05
-4.10298519228131e-05
-2.27907625674538e-05
-3.27690606312756e-05
-4.55800836676448e-05
-1.04003339596226e-05
-5.20239917917617e-06
-3.20291454151849e-05
-7.35298081235572e-06
-5.26722849384732e-05
-3.60680698334199e-05
-3.04701121770024e-05
-3.83800358381434e-05
-3.00158282505678e-05
-1.85332969068097e-05
-4.36617782281467e-06
-2.99670158996767e-05
-3.21811517317186e-05
-1.65058860883268e-05
-2.43047110278086e-05
-3.45616595209699e-05
-6.46914579840774e-05
-2.59343638931773e-05
-6.45424691526597e-05
3.27619423593726e-06
-4.53410166460615e-05
-1.46697286761056e-06
-9.90983005114103e-06
-1.77469193893543e-05
-2.26316436643662e-05
-1.06946565927841e-05
-6.15494506778582e-05
-4.79702804095834e-05
-1.5280681290021e-05
-2.19515382789065e-05
-4.74387315047738e-05
-4.25164768880708e-05
1.72076849941757e-06
-2.78244846201809e-05
-4.90447446098167e-05
-4.29392037424844e-05
-4.33563278450142e-05
-4.40898451419824e-05
-7.592772304848e-06
-2.04965497039789e-05
-7.69043382369885e-06
1.5724485259547e-06
-1.08494824155049e-06
-1.66527009637785e-05
-3.01578627299279e-05
-1.57857011773619e-05
-3.76975588194708e-05
-4.69917051963301e-05
2.66065209371436e-06
-2.02764123224468e-05
-5.79485161720464e-05
-1.74846703648511e-05
-2.5927470761889e-05
-4.75348781187287e-05
-2.3992218223635e-05
-2.25657966630357e-05
-4.03283140929721e-05
-6.47507819402092e-05
-2.04233018294191e-05
-3.45940933750493e-05
-2.63213667118668e-05
3.88241060110343e-06
-3.72413398508637e-05
-1.89420593656015e-05
-1.50168426755365e-05
-2.21121149365747e-05
-5.35394401090457e-05
-2.699540003216e-05
-1.57546053468925e-05
-6.10801542373428e-05
-9.16367290118675e-06
-2.83900529998058e-05
-3.21186633977468e-05
-2.94948752774459e-05
-2.26486958363202e-05
-2.21632407243277e-05
-7.55884478160863e-05
-1.05839050995845e-05
-4.89590765580264e-05
-5.24406159384925e-05
-2.64635395372842e-05
3.73571678758274e-06
-4.61814151338355e-05
-3.29542672540314e-05
-8.19521831611281e-06
-2.35446444038123e-05
-4.53932844673518e-05
-3.15263324686831e-05
-1.65731106095973e-05
-6.5385937325642e-05
-3.46780949768327e-05
-4.34318452572916e-05
-5.23343453257905e-05
-2.29711355177371e-05
-3.68574168793522e-05
-3.80429127630814e-05
1.01960162445235e-05
-4.39077959531788e-05
-8.86856060629809e-06
-3.77233706503281e-05
-3.70116024281379e-05
2.94172411622119e-05
-2.07444615569073e-06
-6.19715463863979e-06
-1.99773136560812e-05
1.08431680166749e-06
-3.4456236009221e-05
-1.77899951762128e-05
-3.57730539626774e-05
-3.5452847755017e-05
5.47373886424821e-06
-4.09595959418904e-05
-3.34438929316479e-05
-4.30104527560673e-05
-4.65383749020585e-05
-2.0505679055443e-05
-1.78989397540707e-05
-1.6787915438873e-05
-2.16214644622121e-05
-7.63735929652285e-06
-1.78728070261772e-05
-1.90566788450821e-05
-3.40350814394983e-05
-1.05107763177945e-05
-1.70850550540424e-05
-1.40564347209156e-05
-4.34590997370847e-05
-3.40757213020771e-05
-3.27001037807746e-05
-1.65575928678653e-05
-4.20284697661439e-05
-1.07973916878212e-05
-3.79661297749293e-05
-1.45847979803129e-05
-4.50960999956286e-05
-1.50424742043724e-05
-3.38796027503891e-05
-3.99716065006929e-05
-1.02003260308516e-06
-2.04503101909813e-05
-3.65611075530543e-05
-4.89048633462933e-06
-2.81227528953541e-05
-3.81509106242718e-05
-1.41890119742223e-05
-3.34747912486766e-05
3.28195176992519e-06
-4.96489420163738e-05
-9.57040930266123e-06
-2.575031141363e-05
-3.75997970199485e-05
-6.71097544854374e-05
-4.4498398539665e-05
-2.03015267776974e-05
-4.08625085854358e-05
-5.66374131151625e-05
-3.89083667455496e-05
-2.87560975818589e-05
-2.90586536293143e-05
-5.77910223124595e-06
-4.2419862594936e-05
-7.03808624307833e-05
-9.90720486265234e-06
-2.98685680986637e-05
-4.80421140181103e-05
-3.83168484991185e-05
-2.47223032800226e-05
-2.42040286575255e-05
-2.41472065978834e-05
-2.19375580142447e-05
-2.99774493303208e-05
-3.88491640842912e-05
-4.51718310385511e-06
-3.38786363865105e-05
-1.53880863422173e-05
-4.22430999329411e-05
1.11212026367517e-05
-4.41872135440909e-05
-1.35395648149002e-05
1.21636842258172e-05
-7.65638684210786e-05
-1.16292493560412e-05
-3.90563341503418e-05
-1.61138546966045e-06
-4.62043182832224e-05
-1.35318291127816e-05
-1.22648497301227e-06
-4.17497895440154e-06
1.39170547746082e-05
-1.39262436349699e-05
-3.24045767731952e-05
-3.34041860068615e-05
-3.78980930335351e-05
-2.88134571614808e-05
-1.97159933081967e-05
-1.53920616371455e-05
-4.74716271421114e-05
-4.18420324389208e-05
-3.41118871142078e-05
-8.59590300179034e-06
-1.13818989793021e-05
-2.86871280062475e-05
-1.69279516528002e-05
-2.94988765277934e-05
-2.12687921808073e-05
-2.63548382013384e-05
-2.64616137910551e-05
-5.10618764697715e-05
-5.00345621484955e-05
-4.91380866440712e-05
-4.32006613298725e-05
-6.54683043910661e-07
-4.05243659975365e-05
-2.94733695852624e-05
-1.15584726377172e-05
-2.14670267938065e-05
-3.5155757609545e-05
1.3301839265769e-05
-4.75874081057384e-06
-5.62420241263204e-05
-3.66327822415848e-05
-9.83538361553567e-06
-1.55549833381249e-05
-1.38493603283636e-05
-6.36147679551234e-06
-3.5731843603756e-05
-2.31548672064176e-05
-4.21841981647364e-05
-6.06928266907977e-05
-3.38169808838069e-05
-4.204545927781e-05
-6.75142272189879e-05
-5.24450429902636e-05
-7.44252090087541e-06
6.43832624275229e-06
-2.32035554466728e-05
3.74322169270652e-06
-1.45526295877653e-09
-2.97822207480037e-05
-1.40454411024102e-05
-1.23453780553635e-05
-1.94204946902574e-05
-3.10583966373406e-05
-3.23825047707378e-05
-3.97761319028295e-05
-5.00850768062044e-05
-5.39474600263378e-05
-2.49621312576136e-05
-5.15436244879725e-05
-5.92228472029887e-05
-3.72587630747265e-05
-2.42911385007184e-05
-3.36336074945902e-05
-2.95660230758132e-05
-5.29744179262747e-05
-3.9405594693122e-05
-2.12739814486174e-05
1.40830819130885e-05
-4.10926287385766e-05
1.3496959321259e-06
-1.71009415400181e-05
-3.88030405292559e-05
-3.52135842903627e-05
-4.38072186699302e-05
-4.67884072589892e-05
-1.93300715513502e-05
-5.35256681395059e-05
-2.93965697530243e-05
-3.35211614650662e-05
-3.995932767288e-05
-4.40058142045648e-05
-1.86834450870096e-05
-4.3662857602614e-05
1.61887566549863e-05
-3.22313980702967e-05
6.75841108015607e-06
3.0227502297293e-05
-3.43848073824068e-05
2.76901188037138e-06
-5.02919232198449e-05
-1.08693213811781e-05
-2.95561661288389e-05
5.10593163357983e-06
-4.71117818026245e-05
-6.48358390548658e-05
-1.51051197287387e-05
-6.27021353043958e-05
-3.98756711580199e-05
-2.21678525505433e-05
-3.21891005637048e-05
1.39349533139124e-06
-5.19072641620117e-05
-4.17962601657153e-05
-2.79989071164174e-05
-3.44319519340546e-05
2.10273691996882e-05
-3.77362733533763e-05
-3.45531029862255e-05
3.28300356261938e-06
-3.74513616959147e-05
-5.75734784806971e-05
-2.52739146212884e-05
-3.0653318384473e-05
-5.89214088793669e-05
-6.41966212440311e-05
-4.52617181944321e-05
-4.90458947870717e-05
-3.61847215439978e-05
-2.49038876409223e-05
-7.25271396069423e-05
-5.46621135835007e-05
-4.06459223243885e-05
-2.84709003701859e-05
-5.2590635016744e-05
-1.05945105500333e-05
5.03502752951955e-06
-4.59758160979125e-06
-1.39122033761727e-05
-1.31984085293376e-05
-4.26204707210176e-05
-1.30122683260378e-05
-3.60641464125359e-05
-3.98475815940333e-05
-3.60314264476283e-05
-3.38189314512674e-05
-2.66202944623039e-05
-6.30172855934447e-05
-5.03904597665355e-05
-6.02313507174384e-05
-3.50752989144368e-05
-2.72067305704707e-05
-2.72699808017069e-05
-6.40387825940854e-05
-4.35520693214608e-05
-1.64957752311779e-05
-3.03175311591899e-05
-2.26269788014491e-06
4.13143006791092e-08
-3.76454385409567e-05
5.06252506981904e-06
-9.07778670431538e-06
-3.43799475344444e-05
-2.64055897938497e-05
-4.27243841249991e-05
-2.18296151269508e-05
-3.91733362085101e-05
-1.65910614692411e-05
-7.16507766761112e-05
-2.98042198990357e-05
-5.04567276377277e-05
-1.89545938763595e-05
-2.55631282106008e-05
-3.07277525532357e-05
-2.177314200117e-05
-2.63549287665665e-05
-2.19902978454498e-05
-4.18875609687264e-05
-3.60709908005856e-06
-3.00426526853804e-05
-2.68733036930055e-06
-2.86251292229283e-05
-6.26476851027858e-05
-4.69658929174657e-06
-3.93251316332388e-05
-1.53746580198672e-05
-4.2772052128216e-05
-2.42110096729255e-05
4.49565716326815e-06
4.25011294141154e-06
-6.19459535290279e-06
-6.25777270076996e-05
-2.53035273088991e-05
-1.06216762779673e-05
-3.75464997319256e-05
1.30438383438741e-05
-2.18056875151254e-05
-3.99532523010705e-05
-3.71825038866147e-05
-3.84168399206894e-05
-2.33481835472181e-05
-2.54174736278326e-06
-1.77252731412816e-05
-1.95606842753246e-05
-4.52051601689508e-05
-3.66497132380284e-05
-5.57612298502124e-05
-1.15913620600872e-05
-6.85900745014129e-05
-1.57762508837052e-05
-5.36154850267358e-05
-2.36858224302614e-05
-4.52584142882245e-05
-3.45878851907851e-05
-2.86290769845645e-05
-8.62184697686347e-06
-5.47409658625693e-05
-5.37470873944441e-05
3.34483365326738e-07
-4.86709010461784e-05
-4.71068748280507e-05
-1.80617518863386e-05
-2.20533839013624e-05
-9.58572474128209e-06
-2.84586147273528e-05
-2.97897215909546e-05
-2.42174242019917e-05
-4.1015478435086e-05
-2.1875602466668e-05
-4.19765314608083e-05
-4.27122975793856e-05
-2.84603443718371e-05
-2.43483282100767e-05
-3.03572601334911e-05
-5.02482083087366e-05
-3.07435513579192e-05
-1.18465185597941e-05
-3.3690016510297e-05
-2.83757779337988e-05
-5.6636403692576e-06
-2.91282979777541e-05
1.25268453890868e-07
-3.15336890077506e-06
-2.83855697969428e-05
-1.41157418212337e-05
-5.80097948556256e-06
-2.68005318619677e-05
-2.07341680125794e-05
-5.12081576114801e-05
-2.65161449669326e-05
-3.8921505865912e-05
-2.31160028922081e-05
-1.8391555580403e-05
-2.29784977520281e-05
-4.04343043428897e-05
-8.00153593446648e-06
-4.6355205461162e-05
-6.32373111957509e-06
-4.24737394767353e-06
-3.5319199338578e-05
-5.16985524689837e-05
-6.21046367138882e-05
-7.53229636966438e-06
-2.20349895950667e-05
-4.01271036635668e-05
-4.93662388702946e-05
-6.72036420567606e-05
-4.38532433887885e-05
-4.817417004102e-05
-4.62855671383884e-05
-3.24440921313651e-05
-3.26348644769197e-05
-4.22455961888204e-05
-5.11104789670257e-05
-2.69847347797417e-05
-4.0284821448464e-05
-1.79162639841847e-06
-1.17105579417021e-05
-2.82457974842436e-05
-2.70651711547223e-05
-1.51456309161656e-05
-2.98426162217198e-05
-2.11259559984844e-05
-5.21039396968658e-05
-3.00110476440927e-05
-6.83271557739372e-05
-1.19796365111415e-05
-1.42368268456608e-05
-5.02690157917718e-05
-5.24868989280673e-05
-2.60157941967025e-05
-6.05331517664574e-05
-5.25547810576937e-05
-5.076231350074e-05
-4.02599378898807e-05
-2.12075765676667e-05
-2.50050404223003e-05
-3.06478338358111e-06
-3.10992438989135e-05
-8.08177842899234e-06
-4.65854722878805e-05
-1.54566565176165e-05
-6.14530904648309e-05
-4.19513834749541e-05
-7.70810194058334e-05
-4.11851683366643e-05
-1.39671608871757e-05
-2.28276012844893e-05
-3.18523986374876e-05
-4.40018915983858e-05
-2.87405037661715e-05
-5.56801048477504e-05
-2.62640335946695e-05
-2.00537399015222e-05
-3.82944133386525e-05
-1.21951800293408e-05
-8.88799901522429e-06
-2.33617164770286e-05
-2.81229026502475e-05
-2.51376583678518e-05
-2.22906294826607e-05
-2.3557327216563e-05
-1.3041825261669e-05
-2.40762477881526e-05
-2.48289771637337e-05
1.58624994560942e-06
-2.93470646736775e-05
-3.11326488996804e-05
-3.10875925167657e-05
-1.41068928960615e-05
-1.30621046304454e-05
-1.83481809166391e-05
-3.80404364884577e-05
-4.74777241660289e-05
-3.26054540533162e-05
-4.27592511795864e-05
-2.4622126486441e-05
-6.63189532421374e-07
-3.70148634384642e-05
-1.12867648053299e-05
-1.03217228991462e-05
-4.75369904541151e-05
-4.17962999330327e-05
2.38452105923907e-06
7.42917302204051e-06
-1.4281236382468e-05
-3.6533666180261e-05
-3.83781546663835e-05
-2.2790263065306e-05
-3.26103895800221e-06
-2.99798082929343e-05
-2.97676856245569e-05
-1.96605956183739e-05
-4.39934136887499e-05
-3.95487120864556e-05
-2.81424740304503e-05
-7.24730923143393e-06
-2.36055107330272e-05
5.60955628790175e-06
-2.24641712735257e-05
-2.22585252192638e-05
-5.87059507371809e-05
-1.91123853060707e-05
-6.09054474713273e-05
-2.44701234964237e-05
2.62732070663197e-05
-3.244967114571e-05
7.56431068498694e-07
-2.84103035192511e-05
-4.7132088426898e-05
-1.23765159606698e-05
-3.81761348553764e-05
-5.79337867737761e-05
-5.19381800589246e-05
-1.63171142232043e-05
-4.44925786470001e-05
-5.31739786492152e-05
2.56658485061671e-06
-1.1993306995401e-05
-3.91538289307473e-05
-2.96935628549697e-05
-3.9971113872584e-05
-6.62011506746311e-05
-4.99354813180851e-06
-2.42502042435476e-05
-3.66168536868037e-05
-3.1780974123962e-05
-1.01257138890128e-05
-1.68814961056739e-05
-3.5330459625727e-05
-3.94440912851662e-05
-4.4915475899568e-05
-5.36376913391492e-05
-1.42565814780706e-05
-6.39071253892067e-06
-4.60493985133813e-05
-2.72508675556297e-05
-1.32718323270436e-05
-3.74384626206693e-05
-3.02560168334793e-05
-4.03774942371092e-06
-1.55551662814713e-05
-1.69347640632926e-05
-6.00370085732999e-05
-2.93573183007549e-05
-1.98772839379777e-05
-1.5044760122009e-05
-4.2193529404284e-05
-3.39580770717975e-05
-2.54880674121933e-06
-4.5213882478192e-05
-4.31609285791168e-05
2.51251984272261e-06
-3.36587761284779e-05
-3.96402406616048e-05
-1.15891557026734e-05
-2.64632283223168e-05
3.76909860562653e-06
-2.79279452926111e-05
-3.52590889011077e-05
-1.94432249407323e-05
-1.7159155278799e-05
-2.99699082635024e-05
-1.94220043984125e-05
-2.30554500754103e-05
-2.98548810134446e-05
2.32841895959469e-06
-7.05070452558897e-05
-2.90145767514791e-05
-1.47772893587759e-05
-5.52887460055928e-05
-2.08871564232398e-05
-2.56262436756316e-05
-2.69370881417174e-05
-4.58575706094926e-05
3.79897328246488e-06
-4.33196501893187e-05
-3.97651321810203e-05
-2.93540142379907e-05
-9.8064238439473e-06
-2.55931687410296e-05
-1.80670343460789e-05
-2.40788106184724e-05
-4.85824431918931e-05
-1.54530333056758e-05
-4.54042905043531e-05
-6.06057699499584e-05
-2.99253371103631e-05
-1.52826492308841e-05
-2.14944938420416e-05
-4.19604558097034e-05
-1.08886104873536e-05
-3.40446348884123e-05
-1.25644058259027e-05
-2.35043949502023e-05
-1.99502613810627e-05
-5.91906287519165e-05
-4.54630920468935e-05
-3.09250234336771e-05
-2.82024950294916e-05
-3.96066612356716e-05
-4.28141384645735e-05
-3.00228772238339e-06
-6.11985893760876e-05
-2.39098255881879e-05
-1.57582516420444e-05
-2.3809510221124e-05
-1.60661264960456e-05
-1.44525392133988e-06
-1.16719531585238e-06
-2.96155900541852e-05
-3.05719841376786e-06
-4.20983182420958e-06
-1.74049445147902e-05
2.23199984598781e-06
2.96570382898688e-06
-4.44713899714523e-05
-3.43569225888424e-05
-1.48928721932122e-05
-6.32863744339354e-05
-2.25238893413421e-05
-3.67392770438632e-05
-6.75535610629727e-05
-3.15995280654601e-05
-2.00364467934578e-05
8.97729315269857e-07
-2.42559062161322e-05
-1.47993966490204e-05
-1.5195222618286e-05
-2.26175696743183e-06
-3.3359165201233e-05
-3.5217536592948e-05
-1.73963236743706e-05
-2.85841582641103e-05
-3.47795456140725e-05
-1.9459169149241e-05
-2.03118612118047e-05
-2.27962307288974e-05
-4.12722149605663e-05
-6.32548567458254e-05
-3.60727996779482e-05
-3.54444721792914e-05
-2.05545724412834e-05
-3.75956787361947e-05
-2.65044383474119e-05
-9.32036722122731e-06
-3.98354170285393e-05
-1.13739213288383e-05
-2.60208361502185e-05
-2.8214262346676e-05
-5.55950519509274e-07
-3.94952846616963e-05
-1.50591911826818e-05
-5.48894553072873e-06
-2.92508546105921e-05
-4.78175690922317e-05
-4.44214749406727e-05
-2.81233140598522e-05
-1.75001001641449e-05
-5.76027144873305e-05
-3.57597609444652e-05
-3.71491122252036e-05
-5.057091568962e-05
-3.4005716719424e-05
-2.54241826264686e-06
-4.89825688997548e-05
-4.82209897185608e-05
-6.9690381694296e-06
-1.50508897341299e-05
-2.27939991248847e-05
-4.47921173020119e-05
-2.69517088804521e-05
-3.6123591134867e-05
4.03768784296357e-06
-1.07773084341436e-05
-3.31019905487816e-05
-6.14852912182349e-05
-2.19141058868142e-05
-2.98650729878254e-05
-3.63896694105537e-05
-3.04867078516927e-05
-1.02591139942403e-05
-1.94425646417191e-05
-1.90666065319284e-05
-1.25345690414369e-05
-4.48238542245687e-05
-3.44610582945219e-05
-1.33442290545857e-05
-5.98017679246236e-06
-3.39176496355573e-05
8.05497962012204e-06
-3.08162569624542e-06
-2.24993924167913e-05
-7.54511099510743e-06
-1.76537799334793e-05
-1.29843860651769e-05
-1.52474101384602e-05
-2.07134737305632e-05
-4.86016733909482e-05
-3.89337053288644e-05
-1.70071104496652e-05
-3.96826321968354e-05
-3.29817509376615e-05
-2.64304561687829e-05
-2.06911895266867e-05
-3.15992133272331e-05
-3.18730365597146e-06
-1.87935809766423e-05
6.89908048413631e-06
-3.97047918863383e-05
-1.04168338641192e-05
-3.34268120708685e-05
-3.83730227701457e-05
-1.20960016167143e-05
-5.14433041499624e-05
-6.57527655211201e-05
-1.87972092416228e-05
-1.42768493798649e-05
-5.28321143021256e-05
-5.75618086113379e-05
-4.84423540710412e-05
-6.30583072450737e-05
-4.425673911552e-06
-3.97863618664011e-05
-1.57181819144592e-05
-2.33169064934312e-05
-3.86380529652524e-05
2.1996472998667e-05
-3.67610317148568e-05
-3.79671783859488e-05
-1.02302605188312e-05
-2.95845118264962e-05
-7.20069816533235e-06
-2.6620980513706e-05
-2.91047436682097e-05
-2.1927726111683e-05
-2.89158622356977e-05
-3.75268068301244e-05
-4.45544548785656e-05
-2.53576900055092e-05
-2.89021670530452e-05
-3.88413496312115e-05
-2.88090136674949e-05
1.19904730147045e-05
-4.54442139556072e-05
-4.19314736578812e-05
-4.23713767935444e-05
-1.73557150020056e-05
-3.83957794918689e-05
-3.3190635182019e-05
-2.20115855395701e-05
-2.83897714342861e-05
-2.90440106781857e-05
-1.39349714551202e-05
-2.95581998797575e-05
-2.81155741221454e-05
-4.05678694246789e-05
-7.1392073961022e-05
-6.03552548455731e-05
-3.90426045671098e-05
-3.52996813785224e-05
-2.82257650007399e-05
-3.81314394077863e-05
-1.66948501422972e-05
-4.5506804266954e-05
-4.37866883813508e-07
-1.8582540816132e-05
-1.7760088470446e-05
-4.81608213971115e-05
-4.19489928372642e-05
-1.1198468281053e-05
-1.93636333038518e-05
2.49857761646428e-06
-1.36144503632337e-05
-3.15391687914542e-05
-2.43096845066171e-05
-1.89355674242374e-05
-5.1687133118171e-05
-4.1479336857261e-05
-6.09465405311316e-05
-1.65944424081332e-05
-4.24857209084703e-05
-2.08769512914248e-05
-5.53914376134303e-05
-3.64874399126288e-05
-1.58956363438895e-05
-5.16894986187176e-06
-2.00120668507574e-05
-1.8679789527659e-05
3.38139747065615e-06
-1.19123198874518e-05
-2.607369747359e-05
-1.27989578493575e-05
-9.0392567021583e-06
-3.19396496629083e-05
-1.97928595549341e-05
-2.36945727739946e-06
-2.51494346481615e-05
-2.61338824588191e-05
-2.70081762232087e-05
-4.45610646350125e-05
-5.14186807400447e-05
-4.25142256112601e-05
-3.64002099507126e-05
-1.45189429036327e-05
-3.4287529648087e-05
-2.82745349204904e-05
-2.43257994313928e-05
-1.64975888746413e-05
-3.02910867145792e-05
-1.29305314054721e-06
2.66746098794251e-05
-3.34297370055008e-05
-2.32471438707879e-05
-1.76582337760281e-05
-1.04730243323542e-05
-2.63568195756627e-05
-3.03504602159833e-05
-1.45986133814992e-05
-6.10007065505669e-05
-4.4151982378044e-05
-3.29540075389309e-05
-4.25713977068455e-05
-3.19300022050591e-05
-7.35134047038566e-06
-2.74765161025088e-05
-3.68092485222681e-05
-2.00267850291301e-05
-1.88433574159875e-05
-2.06408361048142e-05
8.77862856490151e-07
-9.79617068189151e-06
-2.73065161669741e-05
-3.2173318596733e-05
-2.27301714225259e-07
-1.4083203214657e-05
-5.62832631503525e-05
-3.99319546408494e-05
-5.88957544225118e-05
-4.86461994687414e-05
-4.78826266763062e-05
-6.61748534708513e-05
-8.04892854636529e-05
-3.52106707231988e-05
-3.50059970967766e-05
-4.17745877797024e-05
-3.48201342588599e-05
-1.19936704380049e-05
-3.46198428466428e-05
-6.09974036851992e-06
-1.41153608492386e-05
-1.00276995831472e-05
8.37796000133177e-07
-1.07953291416836e-06
-1.45115030497534e-05
-3.35056186545222e-05
-2.88100871962277e-05
-2.45039331442335e-05
-2.62117366909445e-05
-2.6443824736714e-05
-2.60490141232043e-05
-1.76955273587444e-05
-4.04229208290378e-05
-4.68088808587055e-05
-5.50550797802239e-05
4.86928325305639e-06
-1.98930430783176e-05
-4.73351128616187e-05
-2.26802060976838e-05
2.11472060306783e-05
-2.99347522664917e-05
-2.44214289703099e-05
-1.68780411929414e-05
-1.62251317744059e-05
-4.62825808705146e-05
-3.73763792871097e-05
-1.07171596915967e-05
-2.61299192288117e-05
-5.28057256179288e-05
-2.14660195529034e-05
-3.12203014936353e-05
-2.05873321093904e-05
-1.71450976235251e-05
-3.24218121979048e-05
-7.73706542354192e-08
-8.8678156850265e-06
-2.56661466042154e-05
-3.34139459161798e-05
-2.5704238186069e-05
-5.89830152823745e-07
-1.16579077661949e-05
-4.67523753325996e-05
-7.55707860998293e-06
-1.81102209154014e-05
-1.75627788554221e-05
-7.05503040983617e-06
-1.85539970875781e-05
-2.13343516932818e-05
-4.66018931079721e-05
-2.37375301113648e-05
-3.55581033799852e-05
-4.21532413435578e-05
8.41887208583198e-06
-3.35169929167562e-05
-3.21021227271132e-05
-3.34127843313433e-05
-4.88890096005119e-05
-3.87121498179867e-05
-2.61966096603005e-05
-4.38620980854554e-05
-6.4533583961234e-05
-1.62438172729937e-05
-1.50050284843948e-05
-2.65690280310421e-05
-3.86291137687434e-05
-2.24295823689993e-06
-2.34208394160362e-05
-2.62122142711229e-05
-2.73428212447549e-05
-2.72487067839237e-05
-2.81926575839085e-05
-3.22964434714811e-05
-2.59263622772175e-05
-2.53203444841132e-05
-4.84363141581738e-06
-3.6596151142202e-05
-1.09903100361134e-05
-2.31345369639973e-05
-4.12076908933126e-06
-4.07582565301657e-05
-4.15371651349414e-06
-6.30012711599626e-06
-3.73874125260524e-05
-8.14758462941321e-06
-2.62730418314787e-05
-2.16944555535426e-05
-4.34395787639946e-05
-1.21366712399828e-05
-2.03309448766546e-06
-1.47763442985573e-05
4.35208414470784e-06
-4.17037991627141e-05
-8.65404831478848e-05
-5.29886678915571e-05
-3.85032119662779e-05
-4.42696532610622e-05
-2.92647571288248e-05
-3.99904363937289e-05
-2.45811059693711e-05
-3.85454228804625e-05
-5.1650119685462e-06
-2.06700858766466e-05
-2.62419515938064e-05
1.88662952337053e-05
1.78908648146947e-05
-6.63483955910241e-06
1.98004602065079e-05
-2.84582270515989e-05
-5.02371602180234e-05
-1.18449794397635e-05
-4.04741014988262e-06
-6.64705774375915e-05
-5.10783713506191e-05
-1.9117916700848e-05
-3.25788339984825e-05
-3.33711705935449e-05
-4.40532178230025e-05
-2.96520917663666e-05
-3.91566343654309e-05
-1.54320300212443e-05
-1.81522110782338e-05
-2.37947264095009e-05
-3.90893495115627e-05
-5.61890041814262e-06
-1.07934580883757e-05
1.41184352017936e-05
-4.58039401432536e-05
-4.19769224490925e-05
-2.15658893972192e-05
-2.44018482098357e-05
-3.04336694773081e-05
-7.35714971352668e-05
-1.62937331895901e-05
-3.0161109043689e-05
-5.49336580430147e-05
-1.73824097713797e-05
-1.59857025940948e-06
-3.19246655708051e-05
-7.14614207504885e-05
-1.72056459927295e-05
-3.06684126396914e-05
-2.8721320111024e-05
-3.06938079022997e-05
-3.85554662160743e-05
-3.1293820082757e-05
-1.99232687741549e-05
-5.35361179622497e-05
-5.63303541573985e-05
-2.11819970334521e-05
-2.71088863267766e-05
-3.63617596091912e-05
-1.36683974367184e-05
9.99659720079562e-06
-2.91680844695122e-05
-4.0294305448987e-06
-4.71295024798087e-05
-2.87480817217898e-05
-1.46032535292092e-05
-5.08971966853323e-05
-4.61380194979774e-05
-3.08455964897288e-05
-1.43458709245726e-05
2.79762501206305e-07
-4.26416151200948e-05
-4.76167374239441e-05
-9.2020941974714e-06
-2.29397327649476e-05
-4.61599665993587e-05
-5.34402576243886e-05
-2.08164701364747e-05
-4.11967993318639e-05
-3.07562565630653e-05
-1.8026986741031e-05
-8.81355660204635e-06
-1.90332546598134e-05
3.71705971137957e-06
-2.03468872790374e-05
-4.56816528111382e-05
-3.74860417317785e-05
-5.19393077374161e-05
-5.64280652852353e-05
-2.89650759134038e-05
-1.7616359538303e-05
-4.50645029721515e-05
-8.69099982847303e-06
-3.26355832492408e-05
-1.62747066101165e-05
-3.32789077873645e-05
-1.21524098340352e-05
-8.08936376773851e-05
-2.27612366569923e-05
-1.19611445699023e-05
-2.49246409609577e-06
-1.57306127859374e-06
3.45091937631073e-05
-1.74935255652341e-05
-3.94795097044403e-05
-1.91095290578739e-05
-1.50715742107484e-05
-5.72033867549798e-05
-2.2586671853562e-06
-5.42079508003574e-05
-4.47939520943039e-05
-3.59994023461993e-05
-3.52908489488416e-05
-6.16668393779655e-05
-2.8548243250351e-05
4.61763054021951e-06
-5.3705486311092e-05
-2.89646043816624e-05
-4.41974555134327e-06
3.29774789379085e-06
2.27474651352151e-06
-1.6065579609207e-05
-1.53055766895525e-05
-2.52960476714332e-05
-2.15276583454799e-05
-9.38132598741002e-06
-3.01137469835603e-05
-3.43248708777705e-05
-4.79403921583358e-05
-2.8712359529162e-05
-4.21302067761108e-05
-4.79955866734507e-05
-5.72475294873256e-05
-6.8072227047966e-05
-4.27050326553536e-05
-1.49786741187953e-05
-2.20884008670303e-06
-4.99599793047472e-05
-3.24543610809002e-05
-1.14070893280724e-05
-3.38112413267559e-05
-4.46321876739399e-05
2.58812823226654e-05
-2.83309341136801e-05
-3.03791078054935e-05
6.27944329437443e-06
-2.84742090126926e-06
-2.37256852785579e-05
-3.90864477142803e-06
-1.03510739098817e-05
-5.60619274356678e-05
-3.27092295406857e-05
-2.64693092519771e-05
-4.70993820051534e-05
-2.85421449952695e-05
-6.231439023679e-05
-6.76425353090666e-05
-1.8391072775062e-05
-1.91289466459131e-05
-5.80780967094298e-05
-2.17019500666924e-05
8.57956973397053e-06
-3.15852963854411e-05
-2.71732557033856e-05
-7.43801901910308e-06
-5.05425794584998e-05
-7.88161338198944e-06
-2.55547393332469e-05
-1.2203355094922e-05
-4.13173496014068e-05
-6.58077387967587e-05
-4.48331599848867e-05
-4.87010482354468e-05
-3.37582716591981e-05
-2.94777149789726e-05
-3.14004165453086e-05
-3.3591357962866e-05
9.49790855941772e-06
-2.86352102425586e-05
-3.30829205482956e-06
-5.69608082788403e-06
-1.8776410179377e-05
-1.52579563489719e-05
-8.13833192378635e-06
-3.36126073839279e-05
-2.30807207777064e-05
-2.31870122153133e-05
-1.57062320673169e-05
-7.85491975435283e-05
-4.53802444643791e-05
-2.86381766363285e-05
-3.96123439105305e-05
-2.8164687220558e-05
-4.0619887559353e-06
-4.0068157887627e-05
-3.15983175276808e-05
-1.57888277586217e-05
-2.37979500924179e-05
-9.60314063413397e-06
-3.28195982454086e-05
-3.45427731742503e-05
-2.88642483244757e-05
-2.23622762971354e-05
-9.83078014205487e-06
-4.16533359801834e-05
-2.57187019960354e-05
-2.76337596303739e-05
-4.06125817871224e-05
-3.82896072750943e-05
-2.83886499327112e-05
-5.42390700355865e-05
-1.70411383746956e-05
-2.01937474359445e-05
-3.55593779562436e-05
-3.7283216091217e-05
-1.73855547143148e-05
-1.65844146265352e-05
-1.46233882919301e-05
-3.37902649348781e-05
7.14341017845796e-06
-2.70551056456275e-05
-4.72697140311967e-06
-5.00858113097064e-06
-4.26417787646618e-05
-1.27770691159887e-05
3.12361215546588e-05
-1.6926245324481e-05
-2.25242496574918e-05
-2.82500873186188e-05
-6.85699469329038e-05
-5.99550645932696e-05
-3.46186120588183e-05
-2.83750741895723e-05
-4.08898600937326e-05
-1.32833180336507e-05
-2.54647118732286e-05
-5.11642579276432e-05
-3.57160310091036e-05
-1.32551356493725e-05
-2.05721300360533e-05
-2.12430330690153e-05
3.39441953654982e-07
-8.28803278564233e-06
-2.01175889751384e-05
-2.05219324937474e-05
-2.33476364260179e-05
-1.85101082656416e-05
-3.68713136601884e-05
-2.77534555952318e-05
-8.39336845524827e-05
-6.61887817384421e-05
-5.35440920322462e-05
-3.4753946658948e-05
-4.52030178189157e-05
-1.87126739732611e-05
-2.43334255480068e-05
-1.09863513802597e-05
-2.05502816461751e-05
-3.15857583673541e-05
-2.31352741797276e-05
-3.58210013436014e-05
7.07419097113164e-06
-1.22991187701484e-05
-2.61054477919539e-05
-3.93397937574868e-05
-1.23041750461157e-05
-2.69691863922515e-05
-4.76826032685837e-05
-2.25748941642992e-05
-5.38371508057676e-05
-2.8647612568012e-05
-5.30206209299835e-05
-3.98901268272149e-05
-2.41449717619137e-05
-9.62609975523277e-06
-9.91627231092359e-06
2.13314170113071e-06
-3.34778374694038e-05
-3.80053463260944e-05
-6.71882331143934e-06
-2.80810291861465e-05
1.36600183047864e-05
-2.57713661448472e-05
-5.29016823451401e-05
-4.70631167825011e-05
-5.1896917848801e-05
-3.4679815391602e-05
-5.91107117095748e-05
-2.99744112040274e-05
-3.41785027314021e-05
-6.25666907380589e-05
-5.20018706863496e-05
-3.03524236572501e-05
-4.66289142095266e-05
-2.94299520634961e-05
-1.57061603559889e-06
-2.5743650601818e-05
-2.03979819937713e-05
-1.92588002741365e-05
-1.80645317059768e-05
-2.54995389460484e-05
-1.68936055105501e-05
-2.60387416138316e-05
-3.78251232572133e-05
-3.48406007182556e-05
-1.62178256476789e-06
-7.08248675201064e-05
-6.70783024200245e-05
-3.27934224781484e-05
-3.34532597164026e-05
-5.87979954228364e-05
-3.57234928189021e-05
-6.19988619058634e-05
-3.25680296328e-05
-2.6846850933635e-05
2.60962301877187e-06
-3.51809061118313e-05
-4.85419370027049e-05
-1.78116362533775e-06
-2.06700714862979e-05
-4.91261159166264e-06
-3.04744572953744e-05
-2.3353215390184e-06
-2.20386876562924e-05
-3.04760784126789e-05
-4.32847984293886e-05
-5.15017279060292e-05
-1.28718712753282e-05
-1.50795130883547e-05
-5.53619467132313e-05
-5.4321157188665e-05
-4.42170152732818e-05
-3.62593786757801e-05
-8.23385332814948e-05
-3.15807522016412e-05
-2.25939114093067e-05
-2.76329672490587e-05
1.04862484616905e-05
1.3069842990442e-07
-4.27054333099886e-05
-4.55097729118543e-05
-3.27824130630033e-06
-2.64319837370823e-05
-3.20557507430826e-05
3.01302941137318e-06
-4.56711596893725e-05
-5.40169799575937e-06
-1.7805985583111e-05
-4.69228856689878e-05
-2.96455545888829e-05
-3.00817381871111e-05
-7.88761962968991e-06
-4.98491874576174e-05
-2.06657382957691e-05
-2.94198365933974e-06
-1.07887362365927e-05
-1.76927286921509e-05
-2.70798545701871e-05
-3.56818807710862e-05
-2.49857356244702e-05
1.32983983385573e-05
-2.30662916114667e-05
-1.29982353432421e-05
-9.44056254119127e-06
-4.29177684798443e-05
-2.08230160165406e-05
-5.16443229895703e-05
-3.42793172210092e-05
-3.40629255584895e-05
-5.88705890600171e-05
-3.19786258917364e-05
-5.66686405081382e-05
-3.39058683552584e-05
-4.97539163404315e-05
-2.81513846803121e-05
-5.31782417349814e-05
-2.52879307795749e-05
-2.20707839634193e-05
1.36962383938931e-05
-1.50795399881131e-05
-1.52710524004797e-05
-3.85545053098472e-05
-1.59967209099414e-05
-2.98150305497206e-05
-5.4468231480355e-05
-1.87065721002383e-05
-2.42871031069339e-05
-3.90735920774911e-05
-1.65924010872742e-05
-5.4841107436713e-05
-3.71554355369529e-05
-4.66735086490756e-05
-2.92652560504888e-05
-2.23429566011179e-05
-7.55111081257525e-06
1.20115542257261e-05
-4.32878972325473e-05
-2.90423570346478e-05
-1.15484193626361e-05
3.50006028223322e-07
-1.96334936811139e-05
-2.58374282534037e-05
-3.58771270329863e-06
-3.27252841575474e-05
-1.79522620933058e-05
-3.23804302780138e-05
-2.88547548274512e-05
-1.72638132742557e-05
-4.10910170756589e-05
-4.75538315200912e-05
-4.13242435989778e-05
-4.79025274299133e-05
-4.84328128851758e-05
-2.26976375112217e-05
-4.02375905536979e-05
6.31430241736461e-06
1.68127249296579e-05
2.00890460693896e-06
5.2309418753711e-06
-8.96514021834322e-06
-3.63183116297346e-05
-1.96052916953421e-05
-1.88458750941616e-05
-2.37300512817228e-05
-3.27822267695988e-05
-3.29424169963803e-05
-4.45453098823419e-05
-3.63512784524762e-05
-2.42340934531823e-05
-2.59968087121867e-05
-3.70123761443341e-05
2.49557847161629e-06
-6.1059594423607e-05
-2.82098372169597e-05
-3.52144046073576e-05
-2.33028622917433e-05
-2.20141627437958e-05
-7.3033081066309e-06
-1.13229735915719e-06
-1.02074234738753e-05
-1.58136907430313e-05
8.21494046524073e-06
-4.38142205832987e-05
-7.06664430444488e-05
-1.85681022402284e-05
-3.20773064014995e-05
-8.7044462025852e-05
-4.98366082715137e-05
-1.50122396092606e-05
-3.55093022027597e-05
-1.4089981223224e-05
-6.1106341581397e-06
-3.60130470179847e-05
-1.81281712321762e-05
1.02442705039348e-05
-1.7394314636573e-05
-2.00529816431339e-07
-1.78812869483097e-05
-3.47723086609719e-06
-3.63625574574404e-05
-2.32003190163989e-05
-5.9088430621964e-05
-3.71885126190355e-05
5.02417314623988e-06
-5.47741969772212e-05
-4.90533969440939e-05
-4.3868300339458e-05
-2.81231914941763e-05
-3.63765457376936e-05
-3.61821662327268e-05
1.080294849454e-05
-3.15739362799088e-05
-3.67237994896029e-05
-8.59172706926687e-06
-3.10730489512264e-05
-5.95439869569769e-05
1.80594155284243e-05
-3.53382548284123e-05
-1.94351813852612e-05
-9.45130333817572e-06
-9.60895637201077e-06
-2.32938836946297e-05
-3.81117758055316e-06
-3.02330997435599e-05
-5.93759040546167e-05
-4.34415578614886e-05
5.86060668478149e-06
1.70774559446401e-06
-5.76918356933764e-05
-1.18395755596024e-06
-3.9771133882614e-05
-6.15019212884405e-05
-2.45186732064322e-05
-1.19696225690843e-05
-1.52687099900026e-05
-2.05795985037133e-05
9.33110742404574e-06
-2.41127090263502e-05
-2.92423811845358e-05
-2.3296712331925e-05
-3.16582779101444e-05
-5.09841409780447e-05
1.71335687909338e-05
-6.18586809577975e-06
-4.76810113900599e-05
-2.90383207260597e-05
-2.17328693375852e-05
-3.52183277192785e-05
-4.75876717812038e-05
-2.45512679986849e-05
-2.01780513468475e-05
-1.69381505708113e-05
2.94278565508245e-05
-1.90659860778894e-05
-1.62720503923661e-05
-4.65317911482371e-06
-3.6609411778503e-05
-1.80676408217789e-05
-4.24884986457813e-05
-2.02642785671226e-05
-3.65571065313074e-05
-3.10842423170197e-06
-1.60661533020564e-05
-3.20480712480474e-05
-2.70085315288597e-05
-3.416899827505e-05
-5.7799041633732e-05
-1.74927198888503e-05
-2.72514118162124e-06
-6.35100356714338e-06
-1.05021643971255e-05
1.16301884095397e-05
-1.86840263741755e-05
9.42763896927517e-08
-6.34654774362507e-06
3.51593955464909e-05
-4.69487163414159e-05
-4.88259647743212e-05
-1.40808110739948e-05
-3.78967200015356e-05
-4.76863498409148e-05
-3.27184047633795e-05
-3.80640342940274e-06
-6.14630691159253e-05
-2.94077368541052e-05
-5.30057344444573e-05
-5.2566741240956e-05
1.20683406933851e-05
-2.08662326070829e-05
-5.10664239866291e-05
-2.69891815885409e-05
-2.39241192906318e-05
-8.14672695365163e-06
-4.14065873084745e-05
-2.76978748024361e-05
-5.42493238102539e-05
-2.36532417853107e-05
-5.87113560146569e-06
4.40221572591673e-06
-4.06005599797081e-05
-2.97935187391631e-05
-4.07690631473714e-05
-2.25307780977452e-05
-5.65498349936215e-06
-1.72543447263291e-05
-5.03975078996095e-05
-3.62607711763136e-05
2.25937217097368e-06
-5.78981332628945e-05
-5.12594947586491e-05
-2.6430075610311e-05
-1.10827835429526e-05
-1.99422177229607e-05
-1.19127139217001e-05
-2.30365813350695e-05
-2.62152276974581e-05
4.26872243763499e-06
9.8278802912128e-07
-3.4240619246527e-05
-5.33500192058618e-05
4.42286557441116e-07
-3.42884292497233e-05
-2.89456106532498e-05
-1.86932798752337e-06
-3.35639973444616e-05
-5.4132228889491e-05
-4.97518387197967e-05
-2.74361259012811e-05
-5.35514095343341e-05
-1.73084740473909e-05
8.85078988290829e-07
-1.43379892696674e-05
1.54684237088446e-05
-6.14430086382142e-07
-3.99107749406929e-05
1.90426992554011e-06
-1.41297860134134e-05
-4.94262568322796e-05
-3.91255737643828e-05
-3.88221742976365e-05
-4.28589509235209e-05
-5.26501770510741e-05
-4.41014011312088e-05
-3.34649973495191e-05
-2.77161993364126e-05
-1.63509992620963e-05
-4.4049810962085e-05
-4.99222322044711e-05
-2.38722326532474e-05
-1.25938535168042e-05
-3.51658887025257e-05
-9.63992481592441e-06
-6.71220201949199e-06
-1.13399452909105e-05
-6.24508318921537e-05
-4.47031786963927e-06
-5.63749317201998e-05
-4.15121652789405e-05
-4.32998122845785e-05
-2.94293851679713e-05
-6.30630167189866e-05
-3.53071915168674e-05
-3.43230564967471e-05
-5.73773192145983e-05
-1.85100094876151e-06
-1.69816528948014e-05
-2.93202707033986e-05
-6.97963437022549e-06
-4.97203723465328e-06
-2.32653205464392e-05
-4.69497665045344e-05
1.19909194127292e-05
-1.36939513417425e-05
-1.50644224460023e-05
-4.9777350327463e-05
-5.23104370878669e-05
-7.38094812283136e-05
-7.72100970469221e-05
-4.32793165168453e-05
-2.94148446923684e-05
-3.18851855528272e-05
-6.36260432329918e-06
-4.49375329627498e-05
-4.11893573256394e-05
-2.48903829315788e-05
-3.10950702836162e-05
-6.96914540937782e-06
-3.21358248727136e-05
-4.33907647938499e-06
-2.94585584559552e-05
-4.18067642282709e-05
-3.71349932472566e-05
-3.25352276379814e-06
-2.47301591077224e-05
-3.46153340338886e-05
-1.26847289996137e-05
-3.16487104408837e-05
-1.71595171228384e-05
-4.61702938481057e-05
-5.79634790703786e-05
-5.50245103801897e-05
3.14876744629944e-07
-2.961076487107e-05
-9.77190814739236e-06
-1.79880990117097e-05
-1.22495756682239e-05
-1.39675925894287e-05
-3.58506940664424e-05
-2.40736095945769e-05
-4.5598311769611e-05
-3.79701715979321e-05
-3.01576191861427e-05
-5.23293963062877e-05
-2.03784615574847e-05
-8.97385340344922e-06
-3.97519742294258e-05
-8.83322287884091e-06
-4.75477331632038e-05
-4.24565555211212e-05
-3.85683496717223e-05
-2.08207400574571e-05
-6.6349713843962e-06
-2.70790020623276e-05
-3.25955183231695e-05
-1.27558530632276e-05
-6.29009947072004e-05
4.38441652791058e-06
-4.82559274325842e-05
-2.52062990393075e-05
-4.73554185580652e-05
-2.90601367572485e-05
-2.22257395048507e-05
-7.21574890665837e-05
-5.08524009501077e-06
-2.32009141817975e-05
-4.33771109449919e-05
-1.29466414468532e-05
-1.98803995999976e-05
-3.03861382125208e-05
3.34862657574708e-06
-4.17963983382184e-05
-6.32237556994401e-05
-4.88217143774908e-05
-1.49558973238962e-05
-2.53164047282222e-05
-3.84013063389347e-05
-1.00655112079787e-05
-1.58953527474072e-05
-1.41564811007937e-05
-2.85143406315306e-05
-3.13286069165089e-05
-4.87436365879457e-05
-3.10909806519983e-05
-2.35629487189737e-05
-3.01061783632302e-05
-1.17419697705369e-05
-3.54727427417418e-05
-1.92752306921217e-05
-6.09164692155818e-05
-4.27789527270739e-05
-1.65053770888671e-05
-4.51180497790731e-05
-5.68536607452789e-05
-7.21371795481079e-05
-3.84231384261384e-05
-2.21275181731317e-05
-1.29607508461344e-05
-4.57521527050592e-05
1.68368107596579e-06
-4.19425860042911e-05
-2.67703153916911e-05
-6.81869872605476e-06
-2.99993529489189e-06
-4.40943930701817e-05
-4.4858985534606e-05
-6.03376639214476e-06
-2.78133908063279e-05
-5.12286768557583e-05
6.09947851102133e-06
-3.06118400854838e-05
-2.89367109671184e-05
-3.77510324386102e-05
-2.85882810749444e-05
-8.97187362395777e-06
-2.00862078796395e-05
1.37414350865276e-06
-2.91382816852144e-05
-1.34794973168564e-05
-3.62425168686773e-05
-1.26033371927957e-05
-5.62210760477772e-05
-1.934514191915e-05
-2.05136188732453e-05
-4.74145198671622e-05
-5.09257109942342e-05
-5.15293716142475e-05
-5.0511574352411e-05
-3.58161099570905e-05
-4.59925720938655e-05
-1.71886746674197e-05
-6.59469116445372e-05
-4.56546382538705e-05
-8.07432979421182e-05
-3.63444017189329e-05
-2.7609018898697e-05
-2.71295217527491e-05
-2.58163379954384e-05
-5.51109342080718e-05
-1.75932896516704e-05
-2.02925514936573e-05
6.09951386255834e-06
-4.96390954783058e-06
-4.76910176766198e-05
-4.08272722540881e-06
-7.55572150085229e-05
-2.38794371750768e-05
-2.66615278677268e-05
-3.45475075348629e-05
-3.98843761997203e-05
-2.55447698618192e-05
-3.56143276338395e-05
-4.15517221326891e-05
-5.70401029467855e-05
-2.00673357157521e-05
-4.22533071025359e-05
-1.70804822892842e-05
-1.91131922328417e-05
-2.6770496117008e-05
-3.41490632762348e-05
1.01494920397112e-05
-1.53185669936812e-05
-3.37447433276688e-05
-1.71210250301579e-05
-4.61269849726973e-06
-5.19244577874039e-05
-4.78675043516581e-05
-2.46375675322072e-05
-1.82092373778951e-05
-1.72036818424945e-05
-3.29644830549823e-05
-2.15487425969711e-05
-2.43267682623595e-05
-4.42883090025161e-05
-2.47160850838606e-05
-2.52537048413983e-05
-1.67430223033703e-05
5.74621141979769e-06
-2.65500361019162e-05
-1.57025881432971e-05
1.75164059115799e-06
-5.841990415451e-06
-1.97562089960174e-05
-4.30042930891001e-05
-4.43368497595537e-05
-3.56943049101921e-05
3.2018396123333e-06
-2.66657506798871e-05
-4.50594286115103e-05
-3.83099178900903e-05
-3.74527304327463e-05
-2.74344248729875e-05
-4.49977502587278e-05
-3.78840037022195e-05
-2.73662785930789e-05
-2.38713661749438e-05
1.03105430801738e-05
-2.60002741163998e-05
-3.81336069533159e-05
-1.57268379887497e-05
-1.48335364766371e-05
-4.18646168017065e-06
-6.01830321572634e-06
-1.23928300644494e-05
-1.36670588221325e-06
-2.57136830666367e-05
-2.77274107779845e-05
-4.61575607979756e-05
-2.80710698323518e-05
-6.2199598007462e-05
-4.77875452311125e-05
-5.85412968142127e-05
-4.54486238027462e-05
-2.29119592910089e-05
-3.98405839926819e-05
-3.80676227346966e-05
-1.806361217634e-05
-3.21410131191591e-05
-7.53037232412723e-06
-3.28443625442768e-05
2.92048855906531e-05
-1.78731573267274e-05
-8.22646276562403e-06
-1.25304248094947e-05
-5.6326149987603e-05
1.17973584191421e-06
-1.43192316323591e-05
-5.54869806818031e-05
-3.61746896495923e-05
-3.5164235255879e-05
-4.00980036062645e-05
-6.56864991845869e-05
-6.34114524688263e-05
-1.40540942463762e-05
-1.51857508632245e-05
8.76972286907316e-06
-1.17417044994556e-05
-4.7028100856624e-05
8.61480598904394e-06
-2.07315733679603e-05
-2.80010680677401e-05
-1.43116839992172e-05
-5.21779371681725e-05
-3.68963244555457e-05
-2.36261371317708e-05
-5.85775612572699e-05
-2.90526923840153e-05
-4.38654480044494e-05
-1.60402047978011e-05
-5.21468985947456e-05
-6.46780046289152e-05
-1.84622649951623e-05
-1.38190810556083e-05
-2.69587377281435e-05
3.32865401754521e-06
-1.70969836525475e-05
-4.34277028938559e-05
-9.27634353509451e-06
-1.7879547565098e-05
-4.38794962427748e-05
-1.52782486299706e-05
-1.91898793589374e-05
-3.09107628251184e-05
-5.40222385632825e-05
-3.65028399028944e-05
-2.20262321983886e-05
-1.92126944594135e-05
-3.81780446194475e-05
-6.33791720750501e-05
-3.90837079752597e-05
-2.24408120828038e-05
-8.87654908551116e-06
-1.83778675176426e-05
-3.5536556184933e-05
-1.61208628648951e-05
-7.18323872504125e-06
-2.65214842848075e-05
-4.32210612557695e-05
-2.14780050184251e-06
-6.57891019746426e-05
-5.74670700148988e-05
-1.01164141018843e-05
-4.10812352420842e-05
-3.34373913611148e-05
-5.88601425990927e-05
-8.46069505898501e-05
-4.08321953749883e-05
-4.04183112751317e-05
-2.47748906019944e-06
-1.00129737434973e-05
-5.9684059858522e-06
-2.63122043841673e-05
-3.58552342254663e-05
-7.35528108222799e-06
-2.19029548481146e-05
-1.67283852364787e-05
-2.6137779778537e-05
-1.20603720075332e-05
-9.68922775243761e-06
-2.62446495993447e-05
-2.67255270091522e-05
-4.23667285474432e-05
-4.16247573926032e-05
-2.70951090172987e-05
-6.20233921467867e-05
-3.18653735980937e-05
-3.86400970668933e-05
-6.75966981647677e-05
-3.35022762226469e-05
-4.31117713777058e-05
-1.50486748531364e-05
-3.21410296316594e-05
-1.23826424529098e-05
-1.34954598475702e-05
-5.26543150146653e-05
-5.41012494252632e-05
-8.75808584912553e-06
-2.34069410117406e-05
-1.03976504680775e-05
-2.19889726221831e-06
-1.81809259943675e-05
-1.75841569308815e-05
1.53379062443468e-06
1.82323193835276e-05
-7.66070307673652e-05
-3.46841088819892e-05
-3.95150908416074e-05
-1.56289949612484e-05
-1.67042929041544e-05
-2.9137017856172e-06
-2.00248278389424e-05
5.63917624975694e-07
-7.95129327675064e-06
-3.96640469240881e-05
-4.86828414414492e-05
-1.15788924687389e-05
-1.71103075628284e-05
-8.56930371879843e-06
-2.21016549256219e-05
-4.15543489245768e-05
-5.77776902067852e-05
-5.35749205721457e-05
-1.81396786050713e-05
-9.6240938039181e-06
-4.99533194934974e-05
-1.08787325332201e-05
-2.48256535336853e-05
-5.57141340596338e-05
-1.03229218741819e-05
-7.39297032603022e-05
-2.63815948467816e-05
-3.8951644279913e-05
-1.28331351726039e-06
-8.54246438819109e-05
-3.93838071066947e-05
-2.45117853736335e-05
-4.2226228343417e-05
-2.2021159314903e-05
3.30456638188769e-06
-3.53898394597194e-05
-4.73726743229113e-06
-8.31621687311261e-06
-3.36951706893751e-05
-6.55120684551499e-05
-2.24975175651171e-05
-3.81426650205612e-05
-6.37973352617531e-05
-4.92803699461073e-05
-4.49267931697588e-05
-4.23665294172017e-05
-3.36650095852699e-05
-2.04667056704767e-05
8.84948170939016e-06
-1.95851493278059e-05
-1.88202035079313e-05
-8.1204709622017e-06
-3.47589552115861e-05
-1.73729813251731e-05
-5.97474236252234e-05
-4.2425844277647e-05
-1.94865706081518e-05
-4.05000952130748e-05
-7.05112333879883e-05
-3.00919737816503e-05
-3.34876263764601e-05
-4.32783629125279e-05
-5.11546220537919e-05
-9.633600199587e-06
-1.74824180220946e-05
9.33167649256131e-07
-9.1787045054621e-06
-3.5339202621145e-05
-2.77954918355114e-05
-1.53475999762418e-05
-3.10046186441501e-05
-2.66172100258697e-05
-3.84763144774843e-05
-4.08323989758983e-05
-2.63731571804194e-05
-3.68930828313259e-05
-6.33813713917269e-05
-4.28408748796027e-05
-3.5715150866413e-05
-5.39299802469623e-05
-8.03540298763582e-06
-3.50681582539184e-05
-5.13310108538793e-05
-4.18818517988759e-05
-4.34520446258825e-05
-5.53486741422815e-06
-1.89542312149076e-05
-5.93336308339255e-06
-2.93247402098172e-05
-2.79664112505936e-05
-1.18573328650129e-05
-9.07416774927244e-06
-2.82986746653658e-05
-3.60090250234075e-05
-1.14845753033863e-05
-3.42773792587701e-05
-6.51542210257512e-05
-4.55435700982112e-05
5.10975642224931e-06
-2.89730208611055e-05
-3.58481403069202e-06
-1.96466084861062e-05
-5.75909896671619e-05
-3.89357376271038e-05
-1.59547798166323e-05
2.13507043329882e-05
-5.13379543880024e-05
-2.32080551295148e-05
-2.98690854225921e-05
-7.4256360324784e-06
-2.85388870120095e-05
-4.20349069143441e-05
-4.07544411148032e-05
-2.22865827253944e-05
-7.37286036461494e-06
-2.19984498838487e-05
-4.26935842857529e-05
-1.59572808132495e-05
-2.8989067727405e-05
-2.32965122509532e-05
-1.34628891476471e-05
1.10038892817666e-05
-2.82981957097002e-05
-3.99833521373493e-05
-1.89066532138233e-05
-1.15648217777458e-05
-5.76253197422804e-05
-4.97485811082842e-05
-2.24008134291703e-06
-3.80663488810721e-05
-2.522421299844e-05
-5.07053406179747e-05
-4.04327263266145e-05
-7.73101560757074e-06
-4.39043195667133e-05
-3.47711270951798e-05
-5.42982520736699e-05
-2.42624650861571e-05
-1.72938262072431e-05
-2.35765773036335e-05
-3.73552426698008e-05
-1.66652949381583e-05
-1.2132397075906e-05
-2.89650336632926e-05
-2.98361736755358e-05
-1.64832858962932e-05
-4.14707771009782e-05
-3.34265258811256e-05
-1.29177403845751e-05
-4.2005219873717e-05
-2.08676009621756e-05
-3.00722408366531e-05
-6.29806079116855e-05
-5.14230028669621e-05
-2.99841594748349e-05
-4.35674449792257e-05
-3.42452306865823e-05
-3.02106275960812e-05
-3.85542641455392e-05
-1.08545950891457e-05
-5.5308989959328e-06
-1.86503520549279e-05
-6.06907922597515e-06
-3.60475981711722e-05
-3.78523140679119e-05
-4.45768086236037e-05
-3.80637106527567e-05
-3.72344600147347e-05
-2.19543308035685e-05
-3.0702650306946e-05
-2.05603836659959e-05
-1.65712045006897e-05
-3.15502421134708e-05
-3.20476169310831e-05
-5.03615103132359e-05
-3.9794286301689e-05
-1.27122840476715e-05
-2.73928715775194e-05
-5.21776459496657e-05
-1.16453334530409e-05
-1.80353982392667e-05
-5.07460633732404e-05
-3.41610555652284e-05
-4.65547580537073e-07
-3.03150430056851e-05
-1.98858148562515e-05
-1.60024216897226e-05
-3.75678975843946e-05
7.33179172195199e-07
-1.13932672083159e-05
-2.04306754666151e-05
-3.23854571797557e-05
-1.62325486451545e-05
-5.68122823967212e-05
-3.61242379058344e-05
-2.73620831770157e-05
-3.78746193614768e-05
-4.09270211296458e-05
-3.27377931384329e-05
-1.59585535923632e-05
-2.8837173461708e-05
-4.18750302188386e-05
-1.0316482379833e-05
-4.61033522256716e-05
-5.17828054945058e-05
-5.39300067951013e-06
-8.80166166475373e-06
-3.67341939798586e-05
1.45616840278613e-05
-4.64046411227228e-05
-2.52497492872973e-05
-2.61365165036828e-05
-3.48623311190407e-05
-6.09034521441545e-05
-2.00786846329726e-05
-4.53415756000433e-05
-5.82971143907303e-05
-2.94538537042244e-05
-1.82929053800871e-05
-1.77546749361671e-05
-5.08860875434152e-05
1.37577379606533e-05
-2.18639540129655e-05
-2.42428457668632e-05
-1.83204369204388e-05
-5.70461830780655e-06
-5.04238097183497e-05
-1.79914342003325e-05
-6.15702765168775e-06
-4.66385850435392e-05
-3.18221034997357e-05
-3.57622684397633e-05
-5.37698193123092e-05
-2.32833381811162e-05
-3.38075950486231e-05
-2.82010467391006e-05
-4.57813621227787e-05
-4.14909065179281e-05
-3.4690289034285e-05
-2.77879167110233e-05
-3.38581679176051e-05
-3.39988321329087e-05
-3.46269812290603e-05
-9.28740249838726e-06
-5.19320619318798e-07
-8.32006074378613e-06
-1.34436695250059e-05
-9.71836964093477e-06
-3.01741872764505e-05
-2.36870937965084e-05
-1.59568088869732e-05
-2.21730202022254e-05
-3.21012874762907e-05
-5.92387408595666e-06
-4.55911514232389e-05
-4.50374048047916e-05
-4.10229288889115e-05
-5.43396639879739e-05
-8.90148911529517e-06
-4.2828175170453e-05
-2.99126290489672e-05
-1.8096354573869e-05
-3.31583743845317e-05
-7.24513232421687e-06
-8.08266340295647e-06
-2.55339005421779e-05
-4.87818667999491e-05
-2.52045812665277e-05
-3.19479771038656e-06
-1.32503432428194e-05
-1.91508176205758e-05
-2.13565068700031e-05
-5.20161543651218e-05
-3.47556383321435e-05
-5.91613446788552e-05
-2.95126951062071e-05
-4.8918455732423e-05
-4.73138596987544e-06
-5.26431764576373e-05
-1.46984702501551e-05
-3.4079704205869e-05
-3.06789449979675e-05
-9.76228427838756e-06
-2.72802455289803e-05
1.55280507422687e-05
-5.21310603463532e-05
-6.553207427387e-06
-1.93333285004056e-05
-5.79927543037868e-05
-2.88378131686123e-05
-2.56633299192698e-05
-6.45824165286484e-05
-7.9303823208825e-05
-5.9040004484009e-05
-6.7565423975711e-05
-8.88225543927716e-05
-1.86186192284317e-05
-3.28743432528106e-05
-3.4822737431056e-05
-4.32392294673912e-05
-2.80167956197712e-05
-2.83567808023065e-05
5.64607404415154e-06
-1.39997310396515e-05
-1.89241321817051e-05
-2.10869294907809e-05
-1.51908276478741e-05
-1.13549619084679e-05
-3.66839617729158e-05
-6.01351068737555e-06
-3.15010549128771e-05
-3.59616809196839e-05
-4.23042484807218e-05
-2.05927962107871e-05
-3.18887400354928e-05
-5.52646801055762e-05
-4.39737352828809e-05
-6.90082261315033e-05
-5.84849735257984e-05
-3.44542098916646e-05
-1.85423284963717e-05
-1.0224049721931e-05
-3.63697054944961e-06
-2.71896828504432e-05
-2.78244582747423e-05
-3.53772213145215e-06
-1.73265875513858e-05
-4.65968999529288e-05
-3.15174126862013e-05
-3.15769450619868e-05
-2.888904815094e-05
-3.24756191286488e-05
-5.11387203382061e-05
-5.16674854199103e-05
-6.3696643412078e-05
-3.2009507402397e-05
-1.10056758782246e-05
-3.13511864320874e-05
-1.15495837978773e-05
-2.56749787963154e-05
-1.70965692212596e-05
-1.23179005048697e-05
-4.85345864710845e-06
4.77360277296446e-06
-3.88000281114983e-05
-2.46933621367415e-05
-1.01313381682588e-05
-3.00032581077072e-05
-5.11656496876777e-05
-3.76222875093692e-05
-2.79794021375962e-05
-3.07326576406116e-05
-4.37682200473351e-05
-4.60729258956975e-05
-5.40433601690114e-05
-1.51376224816669e-05
4.95502151930783e-06
1.12891470934978e-05
-2.8078295664098e-05
-7.46497348150628e-07
2.38168972581459e-06
2.25126054684847e-05
-5.13637925412662e-06
-4.24659933251632e-05
-9.46497431456639e-06
-3.32947743146748e-05
-4.72868177322732e-05
-2.84669427618977e-05
-4.0365788210791e-05
-2.23102819821458e-05
-4.45607163573833e-05
-3.3544069023083e-05
-3.06350017114584e-05
-3.69213309563124e-05
-3.4197421058782e-05
-2.0334636203986e-05
-2.86376837465665e-05
-1.66650558011772e-05
-3.54376742721499e-05
-4.41530523731607e-05
-2.09946164533805e-05
-2.74439787538688e-06
-3.31520221030623e-05
-2.42328427445314e-05
-5.1553223483153e-05
-4.17278461091717e-05
-4.3449901234699e-05
-8.27743044494075e-07
-1.66168576615115e-05
-1.10710655956655e-05
-3.53285325455866e-05
-2.51184932553666e-05
-1.59385698970131e-05
-3.75377503483221e-05
-3.79641348308236e-05
-4.37579900495479e-05
-5.50507417414136e-05
-1.43217694386135e-05
-1.07318753628473e-05
-1.77928120766784e-05
-2.72778319757977e-05
-1.41384500176142e-05
-2.1612826648317e-05
-2.41602182891076e-05
-2.27755200774544e-05
2.36290562044601e-05
-1.34207079101809e-05
-3.16024325879183e-05
-2.4864339280978e-05
-3.22661492869543e-05
-3.83298079593293e-05
-5.51471580195885e-05
-2.54009406797343e-05
-5.96914949967492e-05
-3.23834244007008e-05
-9.58573359390787e-06
-3.51378123816864e-05
-1.82985059656475e-05
-3.3082388299727e-05
-4.16024068477647e-05
-2.44997622230995e-05
-1.71337595250933e-05
2.093058615611e-05
-3.33092702028359e-05
-3.62758962407085e-05
-4.16347705044204e-05
-2.38611344588336e-05
-1.97760095200082e-05
-2.93122431712485e-05
-1.84317476473206e-05
-3.32420967514421e-05
-2.83460677566391e-05
-5.5706197606421e-05
-2.18977981395119e-05
-5.71932183702534e-05
-4.38203997774925e-05
-9.82236267575663e-06
-5.39890305401705e-06
-1.42600105406751e-05
-5.88621333186935e-05
-1.26808937033745e-05
1.81091040204378e-06
1.98635809624889e-05
-2.56349782571648e-05
-3.31663549028738e-05
-4.98414642040656e-05
-1.39182000264307e-05
2.15808711706302e-06
-4.14112041561382e-05
-4.02159345209811e-05
-2.58360156616071e-05
-1.89012227096166e-05
-1.12919157681444e-05
7.45046603498543e-06
-8.37178671223072e-06
-3.06329317415083e-05
1.10111768841886e-05
1.15290074694246e-05
-3.33632774744864e-05
-1.55343260944144e-05
-4.26316975884809e-06
-4.36770872619536e-05
-3.78533644267484e-05
-3.47378073404303e-05
-2.97724447828879e-05
1.8713456039989e-06
-5.04032823044254e-05
-4.41089194567093e-05
-5.37134972619849e-05
-5.0286563503925e-05
-2.86367638128106e-05
-4.12206764939895e-05
-2.22372711477202e-06
-4.19371704542945e-05
-7.02690967157365e-05
-2.06070322072671e-05
-2.29985521443987e-05
-3.20599874201069e-05
-3.28778309216858e-05
-2.30331774841674e-05
-4.35093671627112e-05
1.00215739240912e-05
8.77384985731273e-06
-2.96659046930258e-05
-4.26329699762774e-05
-6.41081299686586e-05
-4.97122398065753e-06
-3.90608392638868e-05
-2.19128713966504e-05
-4.26189806020364e-06
-4.07978566065336e-05
-2.96385265802568e-05
-1.02583708105339e-05
-1.65624691375354e-05
-4.73217784317607e-05
-2.30474221670998e-05
-5.02526755214602e-06
-2.10670772591776e-05
-1.01617368228952e-05
-6.04148976790386e-05
-4.32106263427372e-05
1.33982984065879e-05
-2.35042044559715e-05
-4.06896383780846e-05
-2.22089674102213e-05
-2.23682716223388e-05
-3.11087768422208e-05
-5.40220073182605e-05
1.68854189176001e-05
-3.97911823622257e-05
-2.05926226725719e-05
-6.21518444845585e-05
-6.29319344651556e-05
-6.35572670145825e-05
-2.95008431955907e-05
-1.91613135286366e-05
-7.66170402877935e-05
-3.81083664903605e-05
-1.6885311604523e-05
-1.91327926787119e-05
-4.78655520674991e-05
-3.47404952752292e-05
-2.63242023100515e-05
-4.3215722878797e-05
-3.68586788783179e-05
3.46735427971777e-06
-3.13885509576117e-05
-4.02813705832728e-05
-4.74606670039984e-05
-2.65141270672277e-05
-3.83222599874191e-05
-2.15088704581362e-05
-2.59406407757629e-05
-4.71629636609089e-05
-5.16810120347399e-05
-4.43036479975566e-06
-2.80669099849262e-05
-2.30414663587335e-05
-9.59349929928856e-06
-2.34042837993683e-05
-3.46614972044084e-05
-7.99966827133209e-06
-3.38416100349359e-05
-1.28731626057182e-05
-1.28870216381748e-05
-3.24544610965349e-05
-2.91465615869603e-05
-2.3144644214933e-05
-3.95096410165745e-05
-2.50905188277729e-05
-5.66609333847978e-05
-3.80514488754795e-05
-5.40408015954227e-05
-3.73499709636145e-05
-4.71754479758954e-05
-3.97712378820286e-05
-2.45248067917301e-05
-3.13493453265281e-05
-5.39758336915107e-05
-1.14076159965481e-05
-6.17162296209869e-05
-2.3957133172445e-05
-3.98225466558536e-05
-1.73269892960294e-05
-1.81155226341428e-05
-1.14542132615588e-05
-1.81054295664507e-05
-5.3015089835081e-05
-6.31531931363236e-07
-3.32747961784281e-05
-4.19379533544274e-05
-3.11441556051845e-05
-5.24132472019693e-05
-3.45094057212031e-05
-9.16009908764395e-06
-1.72475476310065e-05
-2.40191235500491e-05
-1.15678963445141e-06
8.851179632683e-06
-4.10664059092043e-05
-1.83402165361252e-05
-9.135831833973e-06
-2.77075041623841e-05
-4.08172863025236e-05
-6.91746776176526e-05
-1.14941770802687e-05
-4.33129039189901e-06
-3.53315855001937e-05
-1.4904016153441e-05
-3.02633546019595e-05
-3.05589426811965e-05
-1.97836446160325e-05
-3.62434968251514e-05
-2.76142836345311e-05
-4.49195993042763e-05
2.06939342776473e-05
-4.33005322930833e-05
-1.0338298664691e-05
-2.12306225899483e-05
-2.89080104755124e-05
-6.54788876868618e-05
2.51399408344678e-06
-7.3802687459949e-06
-5.8196658126616e-05
-1.86941485295504e-05
-4.23923067630039e-05
-2.63578463445655e-05
-4.04761568632738e-05
-4.35699585909274e-05
-1.08715497450356e-05
-9.04648755359108e-06
-1.22583327238133e-05
-5.09649997363065e-05
-4.27562122707321e-05
-2.5169011430244e-05
-2.34596363131786e-05
-1.81621319711255e-05
-1.20426218469939e-05
-4.92077407366196e-05
-2.977805319051e-05
-3.84661030290898e-05
-4.40365302275343e-05
-4.15058425495423e-05
-1.46953658780646e-05
-3.93489810613196e-05
-3.09534238400159e-05
-1.97976260094453e-05
-3.89122487036703e-05
-2.78372354808235e-05
-4.51860784648149e-05
-5.32035305259341e-05
-3.17260275913372e-05
-1.65945646741503e-05
-1.86368962390351e-05
-3.84516107453452e-05
-2.10710964498062e-06
-2.55505933121899e-05
-1.60501592258934e-05
-5.72438574051992e-05
-3.21797058811057e-05
-4.23752224811497e-05
-1.15078812266068e-05
-5.74837772660279e-05
-3.88606785831078e-05
-1.29768810899405e-05
-1.01766324584714e-05
-2.76401082047777e-05
-7.60627408316931e-06
-3.99623880321711e-05
-5.93453046150433e-05
1.56199397526449e-05
-2.37216113348884e-05
-1.54032873369008e-05
-4.37549833318825e-05
-3.30195033886387e-05
-1.23277983235055e-05
-3.39231557695999e-05
-3.25498109373e-05
-5.10697914350422e-05
-8.56609256375835e-06
-3.27119964696629e-05
-5.53587718716815e-06
-3.75857510207394e-05
-3.04937010476305e-05
6.82299551169348e-06
-2.58658240082615e-05
-2.53065007907502e-05
-1.89779482630195e-05
-6.68287820830787e-06
5.12498810553935e-06
-3.356033244345e-05
-2.38355918365075e-05
-1.36662018784465e-05
-3.59727195782355e-05
-2.64510306539777e-05
-4.01477058128223e-05
-3.79316813208732e-05
-4.75095223396744e-05
-2.09134170056143e-05
-2.44496392764871e-05
-2.49130008244694e-05
-1.1376510280118e-05
-8.71555272484784e-06
-1.69666103874237e-05
-3.32234095710532e-05
6.32333741091453e-06
-9.71869877699148e-06
5.39870772437167e-06
-5.9914914789458e-07
-2.08845792510684e-05
2.5524370575143e-06
-4.54872448491263e-05
-2.29131582255694e-05
-3.6403321108777e-05
-1.64068527928842e-05
-1.92136366180265e-05
-2.43380930733748e-05
-2.09658322699335e-05
-2.73641423547194e-05
-5.70980674840425e-05
-1.00127018846078e-05
-1.5133881644189e-05
-2.16635974138734e-05
-1.90937234128054e-05
-6.30801645513095e-06
-2.26510537349568e-05
-1.81841822595524e-05
-2.15117425065185e-05
-5.04494888085584e-06
-1.74839681164435e-05
-3.19201100286909e-05
-2.08837848139321e-05
-3.15753545738286e-05
-3.51265047393059e-05
-3.40245808404575e-05
-4.11298038620626e-05
-6.99507834430903e-05
-2.51381048928944e-05
-3.98103769134707e-05
-2.79676538802578e-05
-2.41275550015588e-05
-2.28801005757668e-05
-3.59931219483147e-05
-3.65870144120336e-05
-1.74238073906274e-05
-3.61217064923751e-05
-1.5120040625606e-06
1.45399319548019e-05
-3.71160317930845e-05
1.93962852082939e-05
-1.95068893233057e-05
-2.87772513605725e-05
-3.83931467667092e-05
-7.58966908207352e-06
-3.64922388641971e-05
-4.5854564339362e-05
-3.92756533862578e-05
-2.40060773867592e-07
-4.07390784957098e-05
-2.41436058362377e-05
-1.13078016009027e-05
-4.68448333715816e-05
-5.04454460822706e-05
-1.82056385725523e-05
-3.24193074450463e-05
2.41911884550902e-05
5.40652457379447e-07
-1.44166999677425e-05
-1.45153717242175e-05
1.88204787261095e-05
-4.51901273720372e-05
-3.05276702452582e-05
-3.29604909482148e-05
-2.54820908635571e-05
-3.84592260219404e-05
-3.83343296587657e-05
-2.003651568473e-05
-3.20025138800196e-05
-1.94054280433688e-05
-3.36087561841711e-05
-1.77868106168306e-05
-5.32244360399774e-05
-8.79189233367292e-06
-2.69176534823608e-05
-5.28878376740005e-05
-3.09429295099604e-07
-1.7790572438196e-05
-3.59016063044122e-05
5.10125098070819e-07
6.15997419568377e-06
-5.72796026268802e-06
-3.06473002773309e-05
-2.81003074877427e-05
-2.1664060658652e-05
-4.84958304615891e-05
-2.91143060083768e-05
-4.53150546626964e-05
-3.53580023170789e-05
-3.39331494283565e-05
-2.34314401420709e-05
-6.83708201220535e-05
-2.50035849805357e-05
-4.08464490567964e-05
-9.59734280157887e-06
3.85288249039624e-06
-2.71571008553223e-05
1.47256511561121e-05
-4.15075569533288e-05
3.31938519190656e-06
-2.51498649029996e-05
-3.44456245668098e-05
-1.56354559078862e-05
-2.09227318221499e-05
-4.41604275245047e-05
-3.5484657756489e-05
-3.74776404917017e-05
-3.88949857567687e-05
-3.35483012222578e-05
-2.66146022118053e-05
-4.62694934261301e-05
-2.9324929679765e-05
-1.21952227889571e-05
-7.59124323306537e-06
-5.11340593404517e-05
-1.58663604534998e-05
-4.43490369299122e-06
-1.95159138974286e-05
6.79699340218908e-07
-2.71785130586367e-05
-6.38937586549421e-05
-3.94554134010101e-05
-2.7960468524842e-06
-3.49562453475447e-05
-4.25444940349395e-05
-2.01118380339606e-05
2.18344727263884e-06
-2.37056132474906e-05
-2.180298575392e-05
-6.15068068664594e-05
-4.28800947322166e-05
-1.66827167187938e-05
-3.59681348371655e-05
-5.49116888645468e-05
4.08469559981027e-07
-2.25547523217586e-06
-1.94612946440903e-05
-3.51973536098575e-05
-2.32692873545324e-05
-1.93384471557061e-05
-2.85471797238723e-05
-2.82637966270454e-06
-3.98257475953093e-05
-1.73750913419873e-05
-5.2438037722905e-05
-7.80372872701645e-05
-4.14788215682672e-05
-1.93295587289051e-05
-4.12580627547339e-05
-6.47888642756982e-05
2.44749051556161e-06
-1.83260340324964e-05
-4.25441251035512e-05
-7.66551743246617e-06
1.67842533421256e-06
-1.06279532407616e-05
-1.252043271268e-05
-4.22016981696979e-06
-4.76957114140623e-05
-5.85745227812222e-05
-1.41119533158961e-06
-4.17396712193174e-05
-3.40755833061019e-05
-3.49241508915457e-05
-2.12009395036111e-05
-4.32425413702509e-05
-4.75500133094821e-05
-3.44187017512547e-05
-3.64629864942404e-05
-3.24228712440163e-05
-7.4333529578849e-06
-9.5585738864661e-06
-4.09429286049074e-05
-2.74510104392122e-05
-3.78157388820457e-05
-3.25045759732599e-05
-5.02486894340106e-05
-2.17527456279768e-05
-4.04128630771402e-05
-2.45240228536268e-05
-3.52638195953047e-05
-5.11718088833397e-05
-3.7757640715241e-05
-2.52151625790951e-05
-3.59671099223512e-05
-4.18594416139986e-05
-4.64130745284263e-05
-4.26063974029549e-05
-5.78761402295021e-05
-4.63175985485564e-05
-6.85440874333932e-06
-3.17179469675451e-05
-2.85205967096338e-05
-5.13189702464347e-06
-5.88507228288031e-05
-2.91134887960432e-05
-2.80240649758529e-05
-3.67793335222392e-05
-6.17347342928775e-06
-3.05019455274096e-05
-5.00258068223126e-05
-3.5387649838398e-05
-1.86627110306509e-05
-3.08619616902222e-05
-5.44694372287461e-05
-1.00457194479727e-05
1.03486581398301e-05
-5.73302614944591e-05
-3.40540033419871e-05
-1.01735262785242e-06
-1.38569494573667e-05
-1.65867104247137e-05
-1.55689084432047e-05
-3.98505212807896e-05
-4.84562882494746e-05
-2.43627627382266e-05
-9.22294017783937e-06
-1.89733566718764e-05
-5.03620215318814e-05
-4.02136552341777e-05
-7.36329213207512e-05
-2.42507065328882e-05
-7.40545301585747e-05
-8.79007630510048e-05
-1.13992844360459e-05
-3.22052404992408e-05
-2.58704141849091e-05
-5.75027319049279e-05
-1.397679378704e-05
-6.33566259465142e-06
-2.76495962940005e-05
-1.94985725807501e-05
-2.07607772873018e-05
-5.34822995462185e-05
-2.06105252729356e-05
-2.08223032475835e-06
-3.35895548184367e-05
-6.08272367748073e-05
-2.44920821126284e-05
-2.57960788737679e-05
-4.97719249574055e-05
-5.48339480479861e-05
-5.97742150540981e-05
-2.74155696077278e-07
-4.64904338164139e-05
-2.89869636766168e-05
-2.41819624426545e-05
-2.29511140263365e-05
-2.68044026167197e-05
-3.46849620850919e-05
-2.36663269509507e-05
-2.34594880832673e-05
-3.06002364802542e-05
-5.7672636583989e-05
-1.57466200867463e-05
-5.00668216987072e-05
-3.82341982786212e-05
-4.32482703369172e-05
-3.89443109988584e-05
-2.40814145080658e-05
-1.3908637089242e-05
-3.63465542346673e-05
-4.51084570494078e-05
-2.24524732612667e-05
-1.55667641429902e-05
-3.95546591641135e-05
-1.42816326232387e-05
-2.39197956392257e-05
-2.31857686503746e-05
-9.6462584733594e-06
-4.3592829052629e-05
-3.4645932858653e-05
-2.76716532214685e-05
-3.87384063173795e-05
-3.05682179936444e-05
-1.22586403685541e-05
-6.19181932938006e-06
-3.52551152873635e-05
-5.83252562874867e-05
-3.84469096846963e-05
-2.10108557416598e-05
-5.84445256586846e-06
-3.97283168588103e-05
-2.89233469213364e-05
-2.67404559720139e-05
-9.87309547711402e-06
-3.15785644734302e-05
-1.61576940398129e-05
-3.69015946191944e-05
-1.31746165728105e-05
-3.36344229137037e-05
9.4220623270453e-07
-2.67875862755334e-05
-4.42986854661873e-06
-9.01077227887818e-06
-1.88060721837277e-05
-1.23292191798014e-05
-4.11154192001842e-05
5.28962442048404e-06
-2.73472097183961e-05
9.43646494188135e-06
-3.03876193870617e-05
-3.09864827054608e-05
-2.585704571783e-05
-3.6528290513664e-05
-1.63202100157513e-05
-1.61112718918799e-05
-2.88724577484342e-05
-1.93780840304573e-05
1.00914239850229e-05
-4.59993221985808e-05
-1.80475265611226e-05
-2.49403126790527e-05
-1.64294348306518e-05
-3.07618055411196e-05
-5.88543819819828e-05
-6.20595467168829e-05
-3.79334855988042e-05
-6.80049311827811e-05
-3.80875373410182e-05
-3.76965294949827e-05
-3.94061733757353e-05
-5.95734279307827e-05
-4.27228808921502e-05
-2.12385064683733e-05
-7.63305768735779e-06
-5.18232144045587e-05
-5.23763413242031e-05
-5.63466908321994e-05
-2.13817449644993e-05
-1.65029608214824e-05
-1.43162683406873e-06
-2.90974942988188e-05
-1.50554371901907e-05
-3.33798890312168e-05
-5.0374729099122e-05
-1.39980260922536e-05
-4.04245130802824e-05
-2.72773948379472e-05
-4.63055558907494e-05
8.75487632438886e-06
-3.53725479525299e-05
1.2824930658071e-05
-3.13052089115366e-05
-2.39570646047394e-05
-6.25656784383932e-05
-3.76336139690638e-05
-1.78726205500613e-05
-5.31993510562891e-05
-3.78630854161012e-05
-2.00381266707494e-05
-5.98474128422843e-05
-8.00847630682793e-06
-5.30319417321174e-06
-1.74791718730292e-05
-1.508811174081e-06
-2.05855784655339e-05
-1.44872683799528e-05
2.66761962699374e-06
-1.65525470322508e-05
-5.99239492565104e-05
-5.41968830141378e-06
-1.88393977005445e-05
-2.4949275352648e-05
-1.84050273700885e-05
-1.46766195901104e-05
4.10340874671822e-06
-4.56446969820343e-05
-1.31232378048813e-05
-6.32630656465605e-06
-2.96549222225831e-05
3.41728680147491e-07
-9.56836474984306e-06
-3.46370159146397e-05
-9.83606850886507e-06
-3.61820477087325e-05
-2.59462392045822e-05
-2.67930646349013e-05
1.24725885320684e-05
-4.04492167538714e-06
-4.46452434354071e-05
-5.30368035257518e-05
-2.95168200281549e-05
-3.21806820022588e-05
-2.49796621123723e-05
-6.53515700110077e-06
-4.34017260542592e-05
1.71023615794669e-07
1.90745176331626e-05
-3.50872295035664e-05
-2.06425184128798e-06
-4.48454758822816e-06
-4.61125580355201e-06
8.30526719235641e-07
-7.26954375217357e-05
-6.2655123331131e-05
-5.20594702260773e-05
-4.2144000375651e-05
-3.24454030451104e-05
-3.45488011609686e-05
-4.74200306856286e-05
-3.49700099134734e-05
-3.27038736336033e-05
-2.13722286408036e-05
-8.06540778252926e-07
-3.54457368961844e-05
-2.96858629512549e-05
-1.48072395907762e-05
-3.23512724812813e-05
-2.68120993380423e-05
-5.03000561707023e-05
-2.07967524143249e-05
-4.3906624497954e-05
-3.74905238303e-05
-5.13831036127732e-05
-1.92531683381073e-05
-2.23926009960048e-05
-3.90136922941823e-05
-2.26650182071184e-05
-2.59006482660554e-05
-3.10634695456258e-05
-1.25975053507576e-05
-5.86167284236201e-05
-1.7513333858358e-05
-1.91458118404664e-05
-4.93578082358605e-05
-3.82457308914734e-05
-3.11647481260302e-05
-3.15979011704513e-05
-3.61504565241518e-05
-2.0392446758762e-05
-3.64876590765194e-05
-4.33180057397522e-05
-3.14822971470637e-05
-2.85028989993136e-05
-4.79551353542583e-05
2.03219335092885e-07
-2.06792850214337e-05
-1.04104106571629e-05
-1.78677333498274e-05
-3.596995839851e-05
-3.7133459498292e-05
-4.78228949814653e-05
-3.17528262473521e-05
-3.50472354993255e-05
-3.47997481404921e-05
-5.84865373648924e-06
-2.32735661169092e-05
-3.4962167404888e-05
-4.32441652552863e-05
1.20194988882351e-05
-4.72934857249724e-05
-2.07143639460388e-05
-2.70555757278744e-05
-3.06324264093075e-05
-2.35854143096394e-05
-1.26407340159524e-05
-3.89900870069154e-05
-4.91947490661505e-05
-2.698311080145e-05
-5.69051684660634e-06
-4.00343484236175e-05
-4.64191980000618e-05
-4.752667368676e-05
-4.9671724726555e-05
-2.44378083416725e-05
-4.25798394764041e-05
-3.19338820338732e-05
-2.62299123152076e-05
-3.59298945731271e-05
-2.01658520228968e-05
-3.28699249313135e-05
8.66489873770632e-07
-1.99810105442786e-05
-4.46034275321319e-05
-2.76043056658465e-06
-2.45448036792774e-05
7.36317755315998e-06
-2.76665828671887e-05
-5.95193119605633e-06
-2.26400733972778e-05
-3.77717345890792e-05
-2.73004448145503e-05
-5.22790054930419e-05
-1.98327164224946e-05
-2.11980639796065e-05
-1.98223338599643e-05
-9.48015472119003e-06
-2.47324344540367e-05
-3.11835423094096e-05
-9.12698527584466e-05
-2.66159984620065e-05
1.86224419549122e-05
-3.85134609336426e-05
-2.84944692622981e-05
-3.31606718368749e-05
-3.6440706239953e-05
-1.27150723713582e-05
-2.57357833984718e-05
-4.16607315498674e-05
-4.49067039723508e-05
2.16099736487629e-06
-4.13978964145285e-05
-1.60027005566569e-05
-4.11715019878172e-06
-1.03669931329932e-05
-4.64311214268132e-05
-2.77888139447697e-05
-7.29443852597995e-05
-2.01192825036121e-05
-4.80983378084549e-05
-9.52782678650353e-06
-1.33389192168301e-05
-4.13882698327683e-06
-2.49970799585913e-05
9.03725081953397e-06
-2.36974550376074e-05
-3.88206092243659e-05
-1.07579427556201e-05
-4.56566277198974e-05
-1.46386356014866e-05
-1.8847624172026e-05
-1.95978141902353e-05
-1.40795018280705e-05
-1.80375991963727e-05
-2.2554377812218e-05
-3.53602875985187e-05
-2.96671656134415e-05
6.36590121574093e-06
-1.90878499718815e-05
-6.20203948512001e-06
-4.81405139461434e-05
-4.3765900092305e-05
-3.35608078047222e-05
-2.62197534858435e-05
-4.97580720078089e-05
-1.12732366092657e-05
-4.16398378695039e-05
-4.06815788176032e-05
-2.69461717748981e-05
-3.83096442517345e-05
-3.27611297867386e-05
-1.2505706940173e-05
-1.31488568295012e-05
-2.19779223977851e-05
-2.14571198656116e-05
-4.99607569252535e-05
-6.90580060285564e-06
-2.55153631718397e-05
-3.02042260400077e-05
-2.22646920920781e-05
-4.1608325235505e-05
-4.68008314434509e-05
-3.18515660485766e-05
-5.85958283929982e-05
-1.56791189906928e-05
-3.14587325349783e-05
-2.40619806685367e-05
-4.13711280695335e-05
-3.10403673381781e-05
-1.76831335089796e-05
-3.13848391280161e-05
-3.81314583175775e-06
-3.03153090710328e-05
-9.44984909407262e-06
-7.92292170074697e-06
-4.54333179395471e-05
-3.14522553707108e-05
-9.53849564315909e-06
-6.3523880718235e-06
-8.13045577375633e-05
-1.88110682426526e-05
-2.09372277731254e-05
-1.57116616145654e-05
-3.11170102201352e-05
-4.01919218181533e-05
-3.42003632917362e-05
-2.52170387478198e-05
-2.53603861160322e-05
-2.79603134484955e-05
2.23358461805188e-06
-2.45297719029753e-05
-7.21903209081974e-07
-2.4135865084753e-05
-4.91519071542282e-07
-1.89194210747748e-05
-3.87892059668163e-05
-8.03184955262808e-06
-3.82946201146531e-05
-2.12305673707268e-05
-4.45486624727985e-05
-3.25687362781584e-05
-4.97740800560457e-05
-3.35323754399925e-05
1.13225416994108e-05
-2.84807167641008e-05
-4.27372646800012e-05
5.77512892259364e-07
-5.29671223238895e-05
-3.10448876420187e-05
-1.92544223969896e-05
-4.60770728859287e-05
-4.40739953455492e-05
2.30238345078679e-05
7.26436696215049e-06
-3.26906979733249e-05
-4.52012590621016e-05
-2.92478479339019e-05
-1.68317275642467e-05
-1.59943800693286e-05
-3.2642420857504e-05
-4.22285145358261e-06
-1.69794641809823e-06
-3.87965778868306e-05
-1.43411073830377e-05
-2.89547638614098e-05
-2.52933260553088e-05
-1.74004982957865e-05
-2.61414266344328e-05
-1.02032251052321e-05
-2.35097405495363e-05
-6.4318242913641e-05
-1.64453710878954e-05
-4.05907422065407e-05
-6.20448945427091e-05
-3.79925024470809e-05
-4.84333089552149e-05
-1.87326460813322e-05
-1.49478361376534e-05
-4.78397202329114e-06
-2.11271916740106e-05
-4.75541746447329e-05
-2.33206619570527e-05
-4.20403742978799e-05
-1.43790815696543e-05
-2.59803300194571e-05
-4.43622275158252e-05
-5.2351172917392e-05
-2.76453403407038e-05
-2.98833421758795e-05
-4.76728786475926e-05
-2.6066956792406e-05
-5.10858503267249e-05
-5.98878857291331e-05
-3.42061549205815e-05
-1.11083804087928e-05
-4.94288719458923e-05
-1.50342499250072e-05
3.7606467504398e-05
-5.97991805359095e-05
-3.09217271329726e-05
-5.26291625183837e-06
-2.09266515651842e-05
-1.30981627333086e-05
-9.90843418606306e-06
-3.44006882064388e-05
-6.3802664042285e-05
-3.66272843445244e-05
-5.12510525187108e-05
-8.38046000995617e-05
-2.61736462841808e-05
-4.88308066959988e-05
-3.52326493066283e-05
-3.93029117340053e-05
-5.29753232672669e-05
-2.46352147917545e-05
1.17776668259918e-05
2.8799320314465e-06
9.779154273996e-06
-4.78219891725507e-05
-1.70592326578836e-05
-3.70710558697539e-05
-5.00795678932359e-05
-1.60651583944162e-05
-1.96035646054334e-05
-3.52966666023079e-05
-4.68298930561393e-05
-1.61237553185654e-05
1.46931235590313e-05
-4.92615279437273e-05
-4.1012638903643e-05
-1.46811411292919e-06
-3.75217538411501e-05
-2.1377692457813e-05
-6.83441974651782e-05
-2.93950932673586e-05
5.12928826305554e-06
-3.25893125652344e-05
-1.74328524690026e-05
-2.94170169657579e-05
-4.15240715010567e-05
-3.04654118459594e-05
-1.5168638180553e-05
-1.1837523532756e-05
-4.22681426362219e-05
-1.45356364193323e-05
-6.2863248154339e-06
-3.1282802543119e-05
-2.69120303701824e-05
-5.38352039961152e-05
-1.73021510846113e-05
-2.14541521123067e-05
-2.14074185655989e-05
1.08047379082763e-06
-1.62700039560837e-05
-3.17618872663322e-05
-2.34363697119607e-05
-3.4699597784026e-05
-2.46731138025668e-05
-7.04892239434822e-05
-2.28196567038322e-05
-3.99747927918346e-05
-6.09080752089219e-05
-3.90300468605453e-05
-2.16875431329894e-05
-3.60703626032961e-05
-3.18269895131531e-05
-1.65980401103959e-05
-4.12615380170848e-05
-4.31026838515782e-05
-2.2642504542641e-05
-1.5230942510747e-05
-3.28953631932292e-05
-2.64605888128292e-05
-7.75753504264641e-06
-1.14722985108768e-05
-4.24491163424645e-05
-3.04068015424278e-05
-4.55833157233488e-05
-3.50001646561978e-05
-2.88909741917834e-05
-2.24916662731853e-05
-5.34892399945626e-05
8.91625314758858e-06
-1.5552496655525e-05
-2.13746084939632e-05
-2.34126593718769e-05
-3.01252789174096e-05
-4.08505942089075e-05
-3.20380426400744e-05
-2.81973433042953e-05
-3.33495776435536e-05
-2.00673738332659e-05
-1.48890600392453e-05
-6.67202907141555e-05
-3.48387789328051e-05
-4.25685001175218e-05
-3.90728210362151e-05
-3.64067551271505e-05
-1.43145270568405e-05
-4.96923037601288e-05
-9.19201835088431e-06
3.20549830788323e-06
-1.83233870565636e-05
-2.10233125741949e-05
-9.57184337833527e-06
6.52810716234295e-06
-6.16670199703645e-05
-3.88372987276459e-05
-8.00870224006048e-06
-3.88806523818829e-05
-4.21307680068762e-05
-1.59357698469724e-05
-5.55665661554925e-05
-3.65596882534376e-05
-1.57281554524359e-05
-2.58612410035652e-05
-2.93581487063306e-05
-7.03041060207382e-07
-1.44719428443622e-06
-4.70906489789602e-05
-1.2874885398621e-05
-2.51936167596691e-06
4.08986452243334e-06
-1.9597359239673e-05
-7.34414742767177e-06
-3.23446962575326e-05
-6.0260204788484e-06
-3.35591961595452e-05
-2.29204329993141e-05
-2.98283328945169e-05
-4.36361736845289e-05
-6.1147949128511e-06
-4.05318898303572e-05
-4.12876098524212e-05
-1.36839500685447e-05
-5.28938671006581e-05
-2.09960684123759e-05
-4.33282502789013e-05
-6.53867494051334e-05
-3.79069841206247e-05
1.26238594191571e-05
-5.03338649774061e-06
-3.73982758878357e-06
-1.34810559438701e-05
-2.62907316490893e-05
-1.21511179177711e-06
-1.31998615643863e-05
-5.37183423402126e-05
-4.214395697253e-05
-2.84404091052974e-05
-5.28216133436582e-05
-4.98679026926655e-05
-6.61326138535472e-05
-4.60770098591795e-05
-1.55145516718913e-06
-5.06746751983652e-05
-4.79230412705358e-05
3.174708684705e-07
-3.7101838461206e-05
1.42972393148831e-05
9.21204363316387e-06
-3.48294459882013e-05
4.86800460631092e-06
-1.36851468771883e-05
-1.31631345272032e-05
-2.40532412511791e-05
-3.52293846535776e-05
-3.88897123534727e-05
-6.35646031787835e-05
-2.53017474636972e-05
-3.57545761122378e-05
-3.3853994942266e-05
-4.48149876462616e-05
-6.66002456616711e-05
-3.52309115239858e-05
-4.24764062011645e-05
-6.56328809824465e-05
-4.75953611889164e-05
-2.59450460970662e-05
-3.31596968303105e-05
-3.82091081615324e-05
-6.81318256084694e-06
-6.9008447817471e-05
-3.46187048696702e-05
5.21451618188251e-06
-6.04887013876405e-05
-2.07273448324033e-05
-4.62295422353836e-05
-4.0379852940452e-05
-2.29075077241242e-05
-3.69729526583588e-05
-3.42119780258628e-05
9.83326492814325e-06
-3.69759959828388e-05
-1.0369227761275e-05
-5.22595034886318e-05
-2.79480050734217e-05
-1.1616707159713e-05
-9.26758902593765e-06
-4.13256788472106e-05
-2.96601557330655e-05
-2.70479131611745e-05
-4.72967254841662e-05
-2.42482597721369e-05
-4.8285444382451e-05
-3.1545366866991e-05
6.70822804442167e-06
-2.0884223215405e-05
-3.46756980509486e-05
-1.96130125764757e-05
-1.78082679339448e-05
-4.0053238749778e-05
-2.06257525430841e-05
-2.97490329752568e-05
-4.73853243305731e-05
-5.92851725891865e-05
-2.77829767681295e-05
-8.28581396228031e-05
-4.62703740263635e-05
-8.51113940545684e-06
-3.75779611910696e-05
-4.90685031345553e-05
-3.04363401348761e-05
-4.15971332405841e-05
-3.93792921906094e-05
-3.38003481240948e-05
-2.47269084798646e-05
-3.8647713117945e-05
-2.96912301641586e-05
-1.34042972829372e-05
-4.0847828997434e-05
-3.9407183677995e-05
-1.74575147489669e-05
-7.9952103862486e-07
-4.63206691982784e-05
-2.32960570188607e-05
-4.38335264966436e-05
-4.7911555561385e-05
-1.29424959346364e-05
-9.41463212669169e-06
-4.90906465989839e-05
-3.00900352347034e-05
-1.31826457206262e-05
-5.53671201299852e-05
-4.10847115666603e-05
-2.22062016506396e-05
-4.64400756252305e-05
-3.07524773371256e-05
-6.85119822793554e-06
-3.70229611205421e-05
-8.06059739457474e-06
-1.81459770970172e-05
-4.411622236732e-05
-1.28612945115074e-05
-1.69335063235933e-05
-1.40349218349273e-05
-1.62099733644005e-05
-1.22977082337078e-05
-9.20685003954076e-06
-1.86891887562389e-05
-2.92975410730213e-05
-4.87765280460407e-05
-1.7325437889988e-05
-2.03625485676659e-05
-2.54727368467976e-05
-5.43235848183674e-05
2.80953001043251e-05
-1.2637430133204e-05
-3.55180366149929e-06
-3.77245342591836e-05
-3.87572143597213e-05
-3.12021753998109e-05
-5.81651862965277e-05
-2.62228081297302e-05
-2.7414752566284e-05
-1.81011495450667e-05
-1.42337490553219e-05
-6.58610815417228e-05
-2.65089315951262e-05
-1.0599841281034e-05
-4.20452880023282e-05
-6.03618376944448e-05
-1.92385796804992e-05
-3.06535988142939e-05
-3.92139500610671e-05
-3.33177103348173e-05
9.01047122913868e-06
-3.27254872697992e-05
1.70800397022615e-05
-5.93322832354541e-06
-2.65248565134929e-05
-1.89806165815254e-05
-2.96711887747135e-05
-8.75782241497584e-06
-3.07784995208944e-05
-4.49000329429361e-05
-5.86660656133941e-05
-3.29900583354258e-05
-4.60373843983443e-05
-2.42418740969164e-05
-4.44351889528772e-05
-6.99037732695935e-06
-1.85990473440595e-05
-4.16771091224691e-05
-3.72157483415802e-05
-1.3184599610623e-05
-3.35876393416606e-05
-5.37474107250491e-05
-3.36122364018175e-05
-2.40548925598646e-05
-1.95748851368764e-05
-4.86419233505848e-05
-3.37821116551237e-05
-1.73679300355769e-05
-4.89180669699352e-06
-3.06389006503608e-05
-4.30851812633901e-05
-3.52168663222835e-05
-2.65603324322932e-05
-2.07372698805065e-05
-3.07276019512405e-05
-5.27781311135937e-05
-3.41888145414896e-05
-2.80146141580072e-05
-3.0115021239128e-05
-2.09619869393247e-05
-4.85578989090406e-05
-4.30120176125205e-05
-2.10984602218441e-05
-2.77334341552286e-05
-1.92308610148445e-05
-1.82989635303626e-05
-4.8843339957885e-05
-4.68880632507942e-05
-1.36848874267761e-05
-2.61130566358631e-05
-3.30763856193262e-05
-1.64867182324161e-05
-3.55680438888809e-05
-4.44904541445098e-05
-4.27530237511215e-05
-4.41990004778379e-05
-3.78887798677931e-05
-3.18460601813805e-05
-5.69801778146994e-05
-1.86929813248874e-05
-2.49168362976197e-05
-1.92803596655711e-05
1.77108362646392e-05
-4.26188112594446e-05
-3.22996210994303e-05
-2.16326597229093e-05
-8.17205070416362e-06
-2.10065348850273e-05
-1.25095764270782e-05
1.09408230183198e-05
-4.17658640675245e-06
-2.35907298849395e-05
-9.86023845751788e-06
-3.43445086228282e-05
-4.06286108066628e-05
-3.81939845541198e-05
-1.22049999287646e-05
-3.08854250848737e-05
-5.15375718250616e-05
-3.64452802544684e-05
-5.47432110582194e-05
-3.12368912798901e-05
-3.42885676428679e-05
-2.35906995550697e-05
5.31669624572991e-06
1.44773100013056e-05
-4.57241289503233e-05
-4.03648160629904e-06
-5.55776481954309e-06
-3.58465703671186e-05
-4.1543533430751e-05
-2.07571165933307e-05
-2.25565892480201e-05
-3.82374653387953e-05
-4.26665757283701e-05
-4.45389277448286e-05
-4.50091830985425e-05
-1.90388171212514e-05
-4.89721618998907e-06
2.09622637714298e-05
-4.90833823061783e-05
-2.9402180528609e-05
-5.20933216954016e-05
-1.29563068888521e-05
-6.8238105374348e-06
-1.44833029596905e-05
-3.35716538725418e-05
-4.05891640757202e-05
-3.83008284474804e-05
-4.63050266622519e-05
-6.10267778508082e-05
-4.75855669331853e-05
-4.46563537622463e-05
-2.29472426083912e-05
-3.13267582463642e-05
-4.25188828141185e-05
-4.15864518985157e-05
-2.26197610144323e-05
-1.76541907793349e-05
1.61414673436542e-06
-2.21269005865359e-05
-3.46908282664744e-05
-2.5431034644713e-05
-9.74804811325805e-06
-5.10514915787035e-05
-2.52939261135806e-05
-1.00042656205523e-05
-6.22161095078406e-05
-3.71366273046724e-05
-5.90271726889257e-05
-3.7647188153261e-05
-3.35635060889147e-05
-3.86429805161118e-05
-3.84443927646615e-05
-3.6563076726899e-05
9.47716776418913e-06
-2.03303808920965e-05
-3.85470661969908e-05
-2.65647049262483e-06
-1.66660703597659e-05
-1.93595788974199e-06
-4.23219536628863e-05
-1.70168389146902e-05
-5.39691621933613e-06
-2.71705726489409e-05
-6.11267084699232e-05
-1.70622664064966e-05
-9.27840181381973e-08
-2.69190461065074e-05
-5.51970567000195e-05
-2.08718681893214e-05
-2.1434697585904e-05
-1.64583441623849e-05
-1.78965966799259e-05
-2.88580671337192e-05
-1.88919931244453e-05
-2.59704259839978e-06
3.08684561969398e-06
-3.21135313211322e-05
-3.37379346190351e-05
-1.89515433587899e-05
-2.17309501108376e-05
-2.44425483807218e-05
-3.34941981752245e-05
-2.38220557201592e-05
-4.75055570526305e-05
2.35816651015088e-06
-4.2074016501384e-05
-1.87714600891643e-05
-5.78871373393816e-05
-1.26080783244301e-05
-2.52531254148707e-05
-2.05296308109384e-05
-5.25707671897885e-05
-5.0134990413134e-05
-5.32062199825437e-06
-2.42061071601873e-05
-5.82911277557672e-06
-2.19710896328696e-05
-1.80223620154833e-05
1.14958243544321e-05
-5.16040667466761e-05
-5.95505284086963e-05
-4.3144918852208e-05
-1.36305677056791e-05
-3.68125135608355e-05
-4.02956248085533e-05
-4.36511566399092e-05
-4.00594528905312e-05
-6.68060352395552e-05
-1.23969470944044e-05
-7.11827727971636e-05
-3.16915983525859e-05
-4.36376046579736e-05
-2.98622925890699e-05
-4.97783493183123e-05
-2.10268384672648e-05
-1.99450674074017e-05
-4.70593900760244e-05
-5.91612689202565e-06
-1.20125575026698e-05
-3.2885498343484e-05
-2.65115988012556e-05
-3.77518032840482e-05
-6.60367202938575e-05
-3.14031421120785e-05
-1.52892305304627e-05
-5.61240585982839e-05
-2.14405896318846e-05
-1.77635905366306e-05
-2.45546723979195e-05
-9.40090726270988e-06
-1.03244795785754e-05
-4.43963307589842e-05
-4.70981009075721e-05
-6.02040060753165e-05
-3.40829249017115e-05
-2.30867473266296e-05
5.23663624153445e-06
-3.37666009905164e-05
-3.55334142431254e-05
-5.81884532164808e-05
-2.94813947624869e-05
-5.31000873860357e-05
-3.50085506828551e-05
-2.94048940956687e-05
-1.47139896161177e-05
-1.12957768212511e-05
-2.42506487824967e-05
-4.04736391228837e-05
-2.17799079620257e-05
-4.01119612647042e-05
-1.41836753164423e-05
-1.5873952875295e-05
-5.1406430610967e-05
-1.42461626569323e-05
3.11704128242773e-06
-5.82746922452723e-05
-9.65626432675299e-06
-2.73304760220201e-05
-1.2200804298583e-05
-1.5638485332312e-06
-4.00053633064046e-05
-4.29061595004412e-05
-2.87901864747875e-05
-3.05483816993039e-05
-5.18573384522736e-05
-3.3626431637387e-05
-5.5261676442085e-05
-3.05698516357905e-05
-1.38542978417327e-05
-3.88465084471828e-05
-4.13706401610223e-05
-2.37344564406227e-05
-3.73570807656945e-05
-1.83889050376734e-05
-2.10544218690818e-05
-3.34283516775826e-06
-1.62150274142734e-05
-8.87908509306387e-07
-5.06162577209458e-05
-3.88849123771971e-05
-3.42156967347404e-05
-5.80316827379425e-05
-5.74230059345285e-05
-4.0204912952461e-05
-4.26508256147375e-05
-4.35907078221485e-05
-2.59144043188333e-05
-4.3343806177797e-05
-4.12348816753536e-05
-1.35949706384682e-05
-3.56635974220654e-05
-2.77032023049022e-05
-3.99329330636518e-05
-8.78105530490516e-06
-3.31255793149882e-05
-2.97213106976543e-05
-3.10515341892292e-05
-2.87590833867356e-05
-5.49584546016565e-05
-4.8717044867074e-05
-2.75677390518747e-05
-7.73402809140801e-05
-3.11692837147566e-05
-3.94665734623746e-05
-2.83223707810239e-05
3.0424613522468e-06
-3.44534442514746e-05
-2.86131642006727e-05
-2.16138320606449e-05
1.02662719420737e-05
-2.94323703582021e-05
-2.23914903827473e-05
9.7450441086552e-06
-3.33299793303134e-05
-4.69748791932531e-05
-2.71087060407292e-05
-1.0500892643388e-05
-4.08854130663455e-05
-1.72797862130204e-05
-5.06949607395461e-05
-4.89222138974902e-05
9.30501405235866e-07
-3.00495012539356e-05
-6.01857910851658e-05
-2.3645831725465e-05
-2.9975941997841e-05
-1.00786107012698e-05
-5.8544694928262e-05
1.02368717180387e-06
-4.51160030489871e-05
-3.67668068640718e-05
-9.88297348022883e-06
-3.50763590724281e-05
-3.26130150881652e-05
-4.26929779420402e-05
-3.48273248536973e-05
-4.67315618118653e-05
-3.40131905954e-05
-7.85485767317552e-06
-4.90076086666407e-05
-5.03105673412502e-05
-2.44290561590921e-05
-3.26499230059173e-05
-4.08097648294165e-05
-2.85377257109634e-05
-3.89719172256633e-05
-3.45671077120985e-05
4.91780414613272e-06
-4.16423698833308e-05
-4.85570840561753e-05
-1.59367861289743e-05
-1.95315449840778e-05
-4.70248000164204e-06
-4.41638310558392e-05
-3.39870420008852e-05
-6.08155077556243e-06
-2.06605877612545e-05
-1.19337204004133e-05
-4.67389933954857e-05
-3.53463850880293e-05
2.45094665391937e-06
-3.28665335158059e-05
-2.26233222786896e-05
-1.47683864469707e-05
-1.80852722438355e-05
-6.10955997375339e-06
-9.37559055630343e-06
-4.13866142744951e-05
-2.22131893335868e-05
-4.10743415172356e-05
-2.24068279874457e-05
-5.36946930144737e-05
-2.78123656245558e-05
-1.70929709602949e-05
-1.37191909622885e-05
-5.77520209944625e-05
-5.48268078530454e-06
-1.21720274203896e-05
-1.35792964533222e-05
-6.68290032001712e-06
2.55937283723922e-06
-4.09844976174917e-05
-3.34078619485526e-05
-2.69524022530198e-05
-3.66155201513613e-05
-3.67101695135469e-05
-4.49722272776222e-05
-2.77077914477774e-05
-7.85291899106525e-05
-3.45836934421989e-05
5.44460812310044e-06
-1.33540874969776e-05
3.47128893223473e-06
-2.63490933412791e-05
-2.17867807921065e-05
-9.78847218167485e-06
9.31911681445835e-06
-1.77037256473202e-05
-1.45197388426236e-05
-2.06747256463781e-05
-4.02247054889732e-05
-9.67169757732847e-07
4.35917233000551e-06
-5.55184035429948e-05
-4.51588706773318e-05
-3.24025882691563e-05
-9.38070800770131e-06
-3.55094831534154e-05
-3.65323199432731e-05
-2.81400524602761e-05
-3.32608027794051e-05
-3.02864650866002e-06
-1.95986918736502e-06
-1.18511063924595e-05
-1.42310655492342e-05
2.32889997037848e-05
-1.37843971257942e-05
-2.71884047976034e-05
-1.51587436288066e-05
-3.41579973313867e-06
-4.21764312698759e-05
-9.17389415950312e-06
-2.8871471027179e-05
-2.81870142912015e-05
-4.84259156647373e-05
-1.25360551922744e-05
-4.27377741086443e-05
-4.33251356451766e-05
-2.78495228173112e-05
-4.07275783204505e-05
-3.19452582515205e-05
-2.85529966706052e-05
-3.94269647607072e-05
-1.79269600203172e-05
-1.23554872135528e-05
-3.10921716081199e-05
-4.04630692387647e-05
-1.61553712146385e-05
-2.68277961158309e-05
-4.78485572902025e-05
-4.51549612292235e-05
-2.00024766615826e-05
-5.4890816088934e-05
-3.77199107971316e-05
-5.25140786953015e-05
-5.16673230804732e-05
-3.56531514519206e-05
-2.02185910918468e-05
-3.1973989572822e-05
-5.91207410597429e-05
-5.1447987181244e-06
-1.13092343903289e-05
-3.37798361519532e-05
-1.31454255378855e-05
-5.72111776826193e-06
-6.51457063384172e-06
-1.8328059600018e-06
-2.93399860355792e-06
-2.3193423048859e-05
-6.47719394565574e-05
-6.98056990713397e-06
-4.48317883951049e-05
-3.98026190022162e-05
-2.9923548977768e-05
-3.53503734783773e-05
-2.10497984017553e-05
-4.69872674721408e-05
-1.52579465331469e-05
-6.77544213536662e-05
-5.14327018432637e-05
-3.78059638901378e-05
-3.21317393778996e-05
-4.11084989933942e-05
-3.35066110001843e-05
-1.23237395092223e-07
-3.45997105537074e-05
3.83408098076391e-06
-3.03733933277362e-05
-2.17540603205738e-05
-4.25245371795932e-05
2.1049220546328e-06
8.71757872636273e-06
-2.39720760292415e-05
-2.10649406420456e-05
-2.59502010734893e-05
-2.09137669320459e-05
-5.87777854045762e-05
-2.50467439215654e-05
-4.46273046287407e-05
-4.20327367131787e-05
-1.67653219591993e-05
-2.24148842056197e-05
-3.59538593868816e-05
-1.78799085386026e-05
-4.03594461496975e-05
-1.81166636627805e-05
-2.76484234852147e-05
-3.78876024665693e-05
7.21307742884912e-07
-2.63983291533658e-05
-4.38567706570633e-06
-2.06374245797164e-05
-4.29895705992612e-05
-3.76164084957068e-05
-4.20057855585219e-05
-2.88925240213963e-05
1.81792879784731e-05
-5.25436944680696e-05
-4.79950335367679e-05
-2.34433952469809e-05
-5.99047685014131e-05
-4.76773103978572e-05
-5.68655740821255e-06
-2.98174826515396e-05
-4.34541857718157e-06
-2.34898620921603e-05
-2.32570137401154e-05
-2.05942780752497e-05
-1.47364882944576e-05
-2.32288226928506e-06
-4.15286184815083e-05
-2.37265538168972e-05
1.05671977069503e-06
-2.43439263589806e-05
-2.29886727051286e-05
-1.60383441166167e-05
-4.7483458874766e-05
-1.71204387343461e-05
-1.31174288346163e-05
-3.15173225712264e-05
-2.13892414615899e-05
-3.46656677776775e-05
-4.09775311288266e-05
-2.78533503519616e-05
-3.0183536565924e-05
-3.42005764718634e-05
-5.35817160402207e-05
-4.35414445513106e-05
-2.85762658590712e-05
5.61398186768021e-06
-4.66743484279929e-05
-2.5950963585954e-05
-3.27413373393407e-05
-3.37613340905276e-05
-2.23217670866669e-05
-2.17185304615062e-05
-6.18196312712884e-05
-1.88816261065517e-05
-1.97898583607404e-05
-1.01400157289481e-06
-5.32980611104007e-05
-2.3661631463838e-05
-2.02505841809637e-05
-1.16431672816965e-06
-3.68615060225857e-05
-6.16192134654547e-05
-1.08004277534456e-05
-4.80567536665829e-05
-7.84895780273005e-07
-2.9413824205134e-05
-2.11913267811594e-05
-2.55953725528337e-05
-2.81166011545395e-05
-1.05621683841281e-05
-1.89805792156369e-05
-3.28977032501882e-05
-3.45417802841701e-05
-1.53632543424217e-05
-1.29474885231979e-05
-3.57080200359503e-05
-1.53369037317063e-05
-1.62811737238726e-05
-3.56451287006998e-05
-5.37515177960942e-06
-1.42700986982624e-05
-3.75793284968313e-05
-4.96033031046502e-05
-9.39137251559847e-06
-5.43438531686794e-05
-4.36722154857188e-05
-2.19212764105725e-06
-2.7658940650396e-05
-3.77090775529338e-05
-2.21928351738491e-05
-2.68848400509185e-05
-4.31965463810327e-05
-1.37897321504977e-05
-1.47577365481064e-05
-5.58690316326746e-06
-3.29362217151627e-05
-6.88306569433374e-06
-4.60959642457086e-05
-3.17844464834791e-05
-3.82249068785425e-06
-7.19295764783544e-05
-1.74045630152976e-05
-2.58480673343274e-05
-1.82650020269528e-06
-1.84074221474962e-05
-3.87220059671461e-05
-6.84761616915742e-05
-4.97686938058579e-05
-3.68914893199373e-06
-2.05922996233534e-05
-1.62855493856147e-05
-9.02869832776973e-06
-6.4692147952369e-06
-1.0480310926793e-05
-2.49079063669624e-05
-3.08230745960602e-05
-1.30583859931399e-05
-2.38304324860076e-05
-1.84816113546499e-05
-5.28431073207996e-05
-2.6328048176558e-05
-3.51567708167484e-05
-2.83475407617455e-05
-5.47312350540571e-05
-1.82272462929963e-06
-3.05564549496636e-05
-4.15631435364622e-05
-4.4411288485834e-05
-2.88240603889836e-05
-2.23215287906492e-05
-2.0195142662665e-05
-1.73034186069384e-05
-4.46615089054947e-05
-3.88256169274489e-05
-4.684798804223e-05
-5.96653552853155e-05
-3.13843417330127e-05
-1.11828794058483e-05
-3.35878844620508e-05
-5.95762128142677e-05
-2.13098601298706e-05
-3.59102507182069e-06
-4.45287589379838e-05
8.49051257840446e-06
-6.3876443798464e-05
-1.9717130674621e-05
-1.34677815029596e-05
-3.91739203413689e-05
-5.22655471745719e-05
1.13570179316139e-05
-2.36126341984559e-05
-2.62018358581925e-05
-3.28994146457969e-05
-3.84034596236516e-05
-2.42296358097897e-05
-2.69106288932846e-05
-1.59093526030919e-05
-2.50289218511115e-05
-5.5064340968349e-05
-3.02049362232801e-05
-1.24086957061807e-05
-5.90077042411753e-05
-5.03679090086669e-06
-3.43464682430406e-05
-7.16188505867672e-05
-3.42097804383463e-05
-5.50378088020529e-05
-5.32018213293332e-05
-5.16922193109733e-05
-5.06707466169066e-05
-3.16136655181131e-05
-2.291552668227e-05
-2.89213968727529e-05
-3.12810508777111e-05
-3.18130780416156e-05
-5.81735629601082e-05
-2.30858094960691e-05
-6.54940760796695e-05
-3.3021161195531e-05
-3.03608567708715e-05
-2.58485245411817e-05
-4.71808513989116e-05
-1.2488486496318e-05
-4.23760789710867e-05
-1.0664792898853e-05
-1.49378592916446e-05
-1.74563365076638e-05
-4.03803429117632e-05
-1.55624527482265e-05
-3.38423824302408e-05
-3.5453114541232e-05
-2.6953943154622e-05
-1.6256440793032e-05
-3.30045534046008e-05
-4.27047281368984e-05
-3.60957472269774e-05
-5.14918735146475e-05
-1.25116565209111e-05
-5.44010500162341e-05
-4.3249485888392e-05
-3.6768309780562e-05
7.87149353479656e-06
-4.82708163146543e-06
-1.45564013152844e-05
-1.98822325746855e-05
-6.28018711942795e-05
-3.51078010203331e-05
-2.01900987266302e-05
-2.53520782239645e-05
-6.63488153903735e-05
-5.80064902205792e-05
-9.83251821802597e-06
-5.79940041872916e-05
-2.19877753772458e-05
-3.03489762913156e-05
-4.61231150361448e-05
-5.74583497436158e-05
-1.13266473591448e-05
-1.80538972153012e-05
-5.89773448540487e-05
-1.33228180246762e-05
-8.87902644257512e-06
-4.20137054918209e-05
-5.02448286514368e-06
-3.50387942139921e-05
-2.04120063091335e-05
-6.24512272861556e-05
-1.78503884958293e-05
-3.17756326824041e-05
-1.70602179966781e-05
-3.04465442055098e-06
-3.0556818703041e-05
-3.68620048995544e-05
-3.81189479084019e-05
-1.81419403722207e-05
-4.10099749251973e-05
-1.18691004391584e-05
2.72445430597832e-06
-5.34103214335073e-05
-1.35854975997322e-05
1.22039470625722e-07
-5.81026177432875e-05
-2.46388947642504e-05
-1.37862626720518e-05
-2.54532806684189e-05
-3.32947335635194e-05
9.86909941394483e-06
-1.10042248128239e-05
-4.84424290029523e-05
-4.56057504903183e-05
-4.14019661032765e-05
-3.30678202901527e-05
-5.10696039607026e-05
-2.5769884556166e-05
-3.65785969962648e-05
-3.45102683136394e-05
-1.97638582572235e-05
-2.67247283001882e-05
-2.55775104533874e-05
-4.86780588429427e-05
-1.78614422529815e-05
-4.05005321443868e-05
-3.17869128195768e-05
4.69214488735659e-06
-4.41369751823802e-05
-2.07893678941824e-05
-3.07014279929321e-05
-4.26831072300589e-05
-4.19706838707931e-05
-1.99065176147266e-05
-2.51041912297983e-05
-5.24412496525629e-05
-8.60867465843205e-06
-1.52345916715444e-05
-5.51767123199607e-05
-2.14289593444343e-05
-2.78250690774986e-05
-3.15310249919367e-05
-3.6808196129069e-05
-9.93731277414905e-06
-2.27525096022739e-05
-5.85543381599474e-05
-8.8433558089253e-06
-5.31994124037346e-05
-5.88295516467863e-05
-1.96256736163618e-05
-2.52408897822483e-05
-3.94707620321202e-05
-1.92220044259311e-05
-4.24385179928991e-05
-2.79448673842898e-05
-2.87002085315426e-05
-1.56850584474189e-05
-4.1038242838275e-05
-1.19611654781582e-05
-4.09807968190523e-05
-1.03839819657168e-05
-4.41763945530336e-05
-2.37726871219703e-05
-9.84699807335933e-06
-1.30426917126544e-06
-1.15381269155343e-05
-5.25368018596032e-05
-2.35512653612289e-05
-2.97965458326623e-05
-2.10644654879034e-05
-2.32775451739327e-05
-2.73356769812964e-05
-4.15292299775954e-05
-5.49784314308064e-05
-3.304093739366e-05
-3.06300557723364e-05
-1.8486089583869e-05
-3.67973340435372e-05
-3.9312175367452e-05
-4.4280127609094e-05
-4.67365561688393e-06
-1.22655477555317e-05
-1.46631303853945e-05
6.08315717166375e-06
1.8825484632865e-05
-9.41047588754804e-06
-2.9720439625689e-05
-3.39578744981562e-05
-2.31303744675165e-05
-2.18488777268202e-05
-1.75842038966337e-05
-3.95382865640436e-05
-2.2872286114408e-05
-1.77065087620502e-05
-5.69587618969469e-05
-4.42281967417802e-05
-3.00446431762446e-05
7.6746003704403e-07
-5.01671576708331e-05
-5.52154063214865e-05
-8.53394160163238e-06
-2.09417925905536e-05
-2.89028759245246e-05
1.01145548922445e-05
-2.23462283097008e-05
-1.17050820866741e-05
-1.19059976641112e-05
-3.43656901234952e-05
-4.42337430882519e-05
-4.02777323237209e-05
-3.08320593448239e-05
-2.5435664762484e-05
-3.43031293699704e-05
-3.73295555230067e-05
-4.97797723564297e-05
-5.45227557018846e-05
-1.90630879816997e-05
-4.70311194712031e-05
-1.19222635701077e-05
-3.76868772210582e-06
-2.43728684530683e-05
-2.5829100299959e-05
-4.686790825042e-05
-4.31034203997363e-05
-3.34379401696335e-05
-1.32304378829768e-05
-4.61203990042384e-05
-4.8859522054352e-05
-3.52926713007454e-05
-1.99086655927676e-05
-4.20081964806578e-05
-2.72500352790233e-05
-2.77944207437947e-05
-1.29066534692324e-05
-3.18134067850554e-05
-3.5614805504034e-05
-6.90383670297753e-06
-6.94104100347568e-06
-2.8979935150279e-05
-4.07924581945852e-06
-4.18514923600193e-05
-4.31691255109347e-05
-4.75467582356792e-05
-2.09982069885778e-05
-2.99376130746794e-05
-4.30038412620395e-05
-4.41629100205342e-05
-4.90904214972898e-05
-3.81213595649139e-05
-3.03105814013197e-05
-1.57194297450941e-05
-4.7387239745026e-05
-1.82271050107456e-05
-5.76635269721789e-05
-3.9219025059915e-05
-1.09943663710586e-05
-4.53477513142258e-06
-1.30889251721936e-05
-3.24095159278599e-05
-4.17854424680175e-05
-2.52826681497735e-05
-2.53521699677438e-05
-4.24945140368619e-05
-3.24261605523915e-05
-4.00080855021529e-05
-6.14577315270034e-05
-4.40421004739954e-05
-3.78165705429508e-05
-1.83757297003338e-05
-2.13664658013841e-05
-2.24885203822095e-05
-2.94944932711829e-05
-1.79750487464779e-05
-3.87826826861516e-05
1.38632221416334e-05
-1.9354858150615e-05
-2.41819863287263e-05
-1.93437350917699e-05
3.94847797115561e-07
-4.65418741026205e-06
-3.70189886140663e-05
-4.774976632586e-05
-2.48416887829599e-05
-1.98331428831635e-06
-3.05964193948584e-05
-2.44796470803215e-05
-1.4639515530152e-05
-5.81269155351016e-05
-2.81603250969633e-05
-5.62741895063881e-05
-3.26283462774084e-05
-5.12513415417548e-05
-2.20374066079655e-05
-4.91518840285917e-05
-3.00642317858706e-06
-2.53038062448221e-05
1.01825638167505e-05
2.47090231392196e-06
-4.97288098172513e-06
-3.58586222476622e-05
-5.60197694597842e-05
-1.0709868220623e-05
-2.43204914600871e-05
-2.80203835593835e-05
-2.67207344161726e-05
-3.18051149927369e-05
-9.0935753381151e-06
-2.14683599238283e-05
-1.01406414299784e-05
-8.20658571688952e-06
-3.22308547026329e-05
-5.60851231492989e-05
-1.48515340909496e-05
1.62041363012641e-05
-2.10183719966964e-05
-2.8617022783811e-05
-1.85673425141664e-05
-3.64906551078638e-05
-4.56730031414092e-05
-1.62028543328606e-05
-3.12136167978338e-05
-3.25851606112167e-05
-1.96555262186006e-05
-2.05945605038185e-05
-4.90620931366408e-05
-3.39263542006607e-05
-2.17378436771083e-05
-7.90390303099081e-06
-4.59834303283666e-05
-1.01470962901426e-05
-2.71181363326586e-05
-1.55393610344932e-05
-2.44259072545057e-05
1.10370817461678e-05
-2.06037323777475e-05
-5.27924191506801e-06
-3.72690361609034e-05
-2.70618313804155e-05
-4.50129030698187e-05
-2.6059043128085e-05
-8.95005869639968e-06
-5.23952126186883e-05
1.28163152289363e-05
-3.02449709923059e-06
-4.78872360670702e-05
-1.74496855296573e-05
-6.2454758608074e-06
-8.88460756420677e-06
-1.49369574729367e-05
-3.09095264480713e-05
-5.07335175395111e-06
-1.37229611508117e-05
-4.69409692060952e-07
-4.19320392191926e-05
-3.02152487564609e-05
-5.17454390260662e-05
-3.17815587865672e-05
-2.66037164048218e-05
-5.86307119527865e-06
-6.14644281913599e-05
-2.69358579773867e-05
-5.41816286528123e-05
-1.68872588994842e-05
-3.70784377209851e-05
-9.4515204709697e-06
2.93460401332871e-05
-3.78675343623432e-05
-4.26381331573689e-05
8.99770789879235e-06
-4.63784394042062e-05
-1.19024814196804e-05
-2.06691717697021e-05
-4.59390443199784e-05
-5.05475218945445e-05
-4.71680870303317e-05
-5.34781225024191e-05
-4.93367652993116e-05
-3.66750601139748e-05
-3.67849956860443e-05
-4.64185647191251e-05
1.32201036200025e-05
-4.10459278138909e-05
-3.13986344220732e-05
-2.1027939431293e-05
-4.13381842104486e-05
-1.07883714583277e-05
1.85654277896431e-06
-2.63869756923554e-05
-3.28407994153964e-06
-1.04496828843029e-05
-6.65939963853853e-05
-3.6473432711599e-05
-4.13733945789064e-05
-2.81226753419147e-05
-7.1955222219995e-05
-4.84712264833058e-05
-5.75002337965286e-05
-4.1581781447564e-05
-5.07926427973986e-05
-4.98895031329948e-05
1.10581396278878e-05
-2.58713955909654e-05
-2.37834681659029e-05
-2.98618654160326e-05
-4.39111943399255e-05
-2.76097183090479e-05
-3.53752154777202e-05
1.6510291557808e-06
-1.00354237736173e-05
-4.27846148163596e-05
-2.22545039638486e-05
-2.48187066181436e-05
-3.00752719600601e-05
-4.02764174798979e-05
-1.05984117273029e-05
-5.62045947819665e-05
-1.81869281176883e-05
-1.62936904394317e-05
-3.41010631053531e-05
-5.00781900460839e-05
-2.89175141666285e-05
-1.39952065345218e-05
-4.17230130193437e-05
-2.30554969975924e-05
-1.04839063542997e-05
-2.58039473733965e-05
-2.2772066544519e-05
-3.86623190797315e-05
-3.02101763265896e-05
-3.05725794109453e-05
-1.72760422002986e-05
-1.05969205832477e-05
-4.62890996493749e-05
2.08083213386853e-07
-7.25430231696916e-05
-5.71136771232304e-05
9.47584224659797e-06
-2.17691006359334e-05
-2.65970966934872e-05
-2.16897428307176e-05
-2.64411519366195e-05
-3.59581446759916e-05
-4.47714841412875e-05
-2.15097118258079e-05
-5.62148179506218e-06
-4.98105233422667e-05
-3.51368523710627e-05
-2.90890513155893e-05
-2.35240281395354e-05
1.37464884703689e-06
-3.31561293504398e-05
-3.27626519398577e-05
-3.22659185346314e-05
-1.99559345850483e-05
-6.67253062987765e-05
-4.12941046852586e-05
-3.28867456968836e-05
-2.8881332450898e-05
-4.19578258797606e-05
-2.56474956161169e-05
-6.48977192881158e-05
-5.92773087394122e-05
-1.35652656111317e-05
-4.65491076789221e-05
-4.5811109473527e-05
-7.81170429470508e-06
-2.00563251682244e-05
-3.03061030422077e-05
-4.99136698092363e-08
-3.13792353752244e-05
-5.55766907885016e-05
-1.71162449736046e-05
-1.15461863415823e-05
-6.54440170002334e-05
-3.17938277926481e-05
-5.44252166140381e-05
-4.65867801263434e-05
-4.48016261891352e-05
-2.85833951172065e-05
-5.03087821328206e-05
-2.97299053191426e-05
-2.62804184552163e-05
-2.12225158139958e-05
-7.35531471219465e-05
-2.05987034321624e-05
-5.54780734435172e-06
-2.98500087508172e-05
-5.41785726830309e-05
-8.63569590930036e-06
-3.45816505778154e-05
-1.46228948863159e-05
-2.70350547205897e-05
-4.75098928171818e-05
-4.28858917917536e-05
-2.90178369132181e-05
-4.51598406662032e-05
-4.06027938072605e-05
-2.58276363044933e-05
1.65575482211929e-05
-2.56882296966492e-05
-3.18036838280842e-05
-8.21988083935227e-06
-3.70173094000536e-05
-4.16651365327508e-05
-8.48723836719767e-06
-4.3391225457056e-06
-4.4761570248249e-05
-9.39248661526511e-06
-3.76756761026039e-05
-2.6403551517802e-05
-5.23103837257539e-05
-4.43169220188973e-05
-2.84922474398922e-05
-3.42070326010667e-05
-1.44725985889513e-05
-3.46286917170604e-05
-4.07230051168936e-05
-2.07832699312781e-05
-2.32140048324553e-05
-1.33186645232676e-05
-2.01136602536974e-05
2.31113562200071e-07
-2.08215579345427e-05
-3.06027257604613e-05
-2.18783241285105e-05
-4.36271319890957e-05
-8.71081228503318e-06
-3.47424670527479e-06
-4.16078042288089e-05
-2.59103086718527e-05
-3.11963270109417e-05
-4.58383483022943e-05
-1.55856084737412e-05
-1.79993969769777e-05
-4.96681952216988e-05
-3.92658941698475e-05
-3.91073377096601e-07
-5.33999678459814e-05
-3.32121602948875e-05
-3.10811548003969e-05
3.6383196658037e-06
-3.8258854162222e-05
-4.24077288003645e-05
-7.3475352357684e-06
-1.02844411211642e-05
-6.19294192813232e-05
-2.07660527394985e-05
-3.50314532821634e-05
-2.71631830907272e-05
-2.96338330991298e-05
-3.88642504638926e-05
-6.17743836878884e-05
-5.61832840772511e-05
-2.60600905898832e-05
-6.02801049592599e-05
-3.42739984988975e-05
-1.37986484491445e-05
-8.48946806423684e-05
-3.1122970422587e-05
-4.02195235313567e-05
-2.98397706505225e-05
-5.03154694604014e-05
-1.73548261949939e-05
-3.70033710014489e-05
-4.61475547056121e-05
-2.55647689520007e-05
-4.439960103136e-05
-6.43969372459865e-05
-2.81342483729371e-05
7.87105928599037e-06
-2.72278833891453e-05
-2.55792222532896e-05
-4.36647052127896e-05
2.79729956041276e-07
-1.68351009675007e-05
-3.77097448503645e-05
-3.14114348898255e-05
-7.89665186164496e-06
-8.37963457886348e-06
1.69087217041074e-05
-4.13139566465731e-05
-6.05465083339711e-06
-3.27394374782992e-05
-1.79636447887562e-05
-4.9529528098132e-05
-2.71305955624204e-05
-2.94018402286731e-05
-2.56184247511541e-05
-2.86341572783975e-05
-3.43291275992607e-05
-3.34623616120674e-05
-9.46846732107922e-06
-2.23322549662594e-05
-4.36706375489318e-05
-2.59141998531622e-05
-1.65996208673836e-05
-3.98946720248126e-05
-3.34922798123268e-05
-3.9874429923975e-05
-4.36907043044694e-05
-2.41037796171261e-05
-1.82221170888098e-05
-1.04098382864999e-05
-3.56525508733261e-05
-1.17872378882679e-05
-3.37274838891332e-05
-2.49545056177657e-05
-1.75127567727148e-05
-2.73393876689886e-06
-3.78209527617794e-05
-6.66696844919147e-05
-6.417380740819e-05
-4.000298465261e-05
-3.24472637728754e-05
-1.72100949906933e-05
-2.38750187622146e-05
-8.40651743725071e-06
-1.37454144214828e-05
-1.79800849759296e-05
-5.68520804994922e-06
-2.38968299651583e-05
-2.77765878854712e-06
-4.40360174566751e-05
-3.58026857561008e-05
-2.56173767410407e-05
-3.53867884267987e-05
-3.2294063905717e-05
-2.46569241647291e-05
-3.43682063048403e-05
