# Supplementary material for: Research on computational propagation and identification of mine microseismic signals based on deep learning
Source: PLoS One. 2025 Oct 22;20(10):e0334641. doi: 10.1371/journal.pone.0334641 (PMC12543183; doi:10.1371/journal.pone.0334641)
Supplement: S7 Data — (ZIP) [file pone.0334641.s007.zip › 000100900001451.xlsx_0.txt_24.txt.txt]

-2.72347469942352e-05
-1.09433084522614e-05
1.42333508616595e-05
-3.41103772820028e-05
-7.3956743350063e-06
-2.0013284701219e-06
-3.24467169993035e-05
-5.91177988537978e-06
1.41792727773743e-07
-2.02933648583871e-05
-2.82555890152608e-05
-7.6174896806339e-06
-4.17896228460065e-05
-9.47100706765413e-05
-5.70153834438434e-05
-3.41843902527361e-05
-5.63525497136174e-05
-3.79672333332016e-05
-4.19234853411967e-05
-3.73436348644548e-05
-3.11009249070508e-05
-1.1930331831768e-05
-4.07023804911977e-05
-2.68859699272574e-05
3.42339408986708e-06
-3.43528063210408e-05
-2.42120120810371e-05
-2.35217857122367e-05
-4.60378856344899e-06
-8.24787154138448e-05
-6.83108971897995e-05
-2.07053817315797e-05
-5.55406514766034e-05
-6.75145435045022e-05
-3.5659232619442e-05
-2.42787050341225e-05
-4.25911010394818e-05
-6.1950814311814e-05
-3.92349750139627e-06
-3.11642728759072e-05
-9.50400026152842e-06
-4.10389703422007e-05
-4.78208189991731e-05
-1.76423340193353e-05
-1.42115405146499e-05
-3.13014491156122e-05
-6.37009744128315e-06
-1.99013325013325e-05
-2.18449172818845e-05
-3.38640380282736e-05
-1.86000061923717e-05
-1.87936691992909e-05
-4.2794336702117e-05
-2.78822610884675e-05
-2.31873529249281e-05
-2.10576589173167e-05
-1.71997965033099e-05
-2.02880518080032e-05
-3.58885860577337e-05
-1.69817983084782e-06
-6.50856498681416e-05
-3.01608547341789e-05
-2.99827098731762e-05
-2.95190238577215e-05
-5.0359119607811e-05
-2.54435535377207e-05
-2.45766414814913e-05
-1.26559832215414e-05
-8.81509941186286e-06
-7.54238787808145e-06
2.20677385571692e-06
-8.16000208577412e-06
-2.03385597288131e-05
-2.35333700357612e-05
-2.11478305858703e-05
-2.27161851220039e-05
-2.5893063616655e-05
-2.28897562016558e-05
5.82926908565649e-06
-5.25407873708589e-05
-3.97260478170149e-05
-2.65043881212725e-05
-3.34473455074282e-05
-3.41458799490047e-05
-3.0376533358233e-05
-9.14866861897004e-06
-2.46635334111345e-05
-3.03129321337542e-05
-2.3540529495181e-05
-4.18833815999132e-05
-2.27952023440601e-05
-2.83369779058371e-05
-5.93416364975453e-06
-1.5807401483359e-05
-1.05231031069013e-05
-1.29907124849023e-05
-1.45856809562893e-05
-2.72913878240568e-05
-7.50174317171347e-05
-4.67077445051974e-05
-2.6925677585211e-05
-5.04332081972315e-05
-2.1275680720762e-05
-2.67454151194679e-05
-3.12296022022486e-05
-1.75074297044869e-05
-1.47412782626054e-05
1.27151892617844e-05
-2.04920082217539e-05
-4.24072709073788e-05
-1.66573751250648e-05
-1.36153204068524e-05
-2.53595549583867e-06
-1.50599608779751e-05
-3.4073075064041e-06
-3.57699035419278e-05
-2.18799201530086e-05
-2.65801605814785e-05
-6.7053082170058e-06
-1.88069784931838e-05
-3.04325925775306e-05
-4.64195090219573e-05
-3.51724083040451e-05
-4.37765121273e-05
-4.12117240060705e-05
-1.78707542006569e-05
-5.95012439280676e-05
-3.57265584040617e-05
-1.48470111075112e-05
-2.03212866141746e-05
2.95402730027474e-06
-2.76105575704104e-05
-2.63047434031748e-05
-1.49364204464876e-05
-3.84057809544646e-05
-2.66585182977201e-05
-3.09512943673759e-05
-4.99177016576585e-05
-3.48599867801527e-05
-4.98094599372578e-05
-3.84561472177776e-05
-6.10680244645241e-05
-4.50396650410413e-05
-4.73822750352159e-05
-2.48254350923035e-05
-8.68148857736078e-06
3.29355134259063e-06
-4.46525417578511e-05
-1.42984195599868e-05
-1.5778961806038e-05
-2.26279549181928e-06
-2.48020258966536e-06
1.31913553594338e-06
3.85270011854919e-06
-1.44844258159263e-05
-9.15612502213412e-06
-3.89273276251548e-05
-1.89212939868569e-05
-2.62207312597877e-05
-3.59208173727096e-05
-5.83814750835114e-05
-6.7018279642404e-05
-2.88504043318153e-05
-2.56791027867618e-05
-5.76508237197386e-05
-3.34633465019575e-05
-5.66166590493881e-05
7.49157498205569e-06
-7.20088621585035e-06
-1.95365672203813e-05
-2.48522406376731e-05
-2.1349380364792e-05
-4.33526206495629e-05
2.500833020757e-05
-2.48057834905075e-05
-1.93733949693859e-05
-1.68862466457741e-05
-4.99311225794992e-05
-4.34404623251501e-05
-3.40879825801821e-05
-2.68040609169953e-05
-5.60567778951887e-05
-3.29838566305712e-05
-2.89441907410134e-05
-3.20357134643786e-05
-2.48606340277119e-05
-1.5623626273492e-05
-1.71878877094951e-05
-9.16894955131563e-06
-6.51150409529061e-07
-3.9799805920709e-05
-1.81167106269202e-05
-2.21749901906741e-05
-3.93908118891393e-05
-5.49155457913258e-05
-2.30377725762099e-05
-3.83867434857631e-05
-5.82605994045408e-05
-4.81959578806106e-05
-5.14712138857752e-05
-3.77201737319285e-05
-3.20042948219384e-05
-4.64399098585419e-05
-5.94729959691865e-05
-3.27573962030338e-05
-2.40137679193828e-05
-2.54414109132528e-05
-7.25995590188629e-06
-6.64435308949442e-06
-2.65246328400018e-05
-1.07362562723578e-05
-9.41344762527786e-06
-1.19417021773291e-05
-3.55415649357576e-05
-2.00824629779201e-05
-4.66396119084345e-05
-3.47348403631708e-05
-4.47589489269678e-05
-6.5335311760548e-05
-3.03104274894601e-05
-4.74700620982483e-05
-4.50504534589068e-05
-4.2697410621642e-05
-4.58051423534378e-05
-4.11285717013766e-05
-2.74191994861533e-05
-2.9144549910352e-05
-5.88149615811323e-06
7.27269589546274e-06
-5.34615043439017e-05
2.42007131205393e-06
-2.13446337072302e-05
-2.37203946599637e-05
-1.40923525683443e-05
-4.72070896597203e-05
-2.19727289871281e-05
-4.13779029922986e-05
-2.89098311094468e-05
-5.4020058756839e-05
-4.07236626726012e-05
-2.28119759640853e-05
-5.69676829033469e-05
-3.72478047302284e-05
-4.22541906142827e-05
-2.70040324194282e-05
-3.34563558206245e-05
-2.93613679367812e-05
-1.00196317063667e-05
-1.83068254860707e-07
-2.77164011753534e-05
-1.39641671729847e-05
-3.52226158234212e-06
-2.0048144706012e-05
-2.50818356750658e-05
-4.06517658188054e-05
-5.26785067791094e-05
-3.74935076396374e-05
-5.95383650826153e-05
-4.0865794958771e-05
-4.11126270217278e-05
-4.17440994663533e-05
-1.60059829392793e-05
-1.88950708932791e-05
-3.44010941239165e-05
-2.4303860124564e-05
-1.43315093858379e-05
-2.11583865249103e-05
-2.50736939667384e-05
1.83740629316867e-05
-1.21475876696031e-05
-2.61209244273418e-05
-1.21742040787923e-05
-3.50743051874311e-05
-3.93201032881738e-05
-4.50540971498777e-05
-3.21912116917055e-05
-4.7458580722346e-05
-6.41361174428188e-05
-1.66620007078955e-05
-4.10834064152017e-05
-4.99914638376564e-05
-5.01666487405545e-06
-2.62770097760513e-05
-2.17526809769997e-05
4.60373564755621e-06
-2.84172079812089e-05
-4.40836833625843e-05
-5.62770613207065e-05
-1.80319867363978e-05
-4.48988278385189e-05
-3.75207804778423e-05
-2.14649729029988e-05
-2.63531112598341e-05
-3.74652447575704e-05
-3.91627510538514e-05
-7.31156246258271e-06
-5.32573278920389e-05
-3.58129195126892e-05
-3.69044219556355e-05
-5.64618834059238e-05
-4.47740582692368e-05
-4.27923459480065e-05
-2.19472681504748e-05
-1.84994675182567e-05
-5.23000708184185e-06
-1.01070409610203e-05
-2.68272653973265e-05
-2.58641509048324e-05
7.57296990332793e-06
-1.88995002812347e-05
-3.40214994011828e-05
-5.94481410482825e-05
-2.30417861108531e-05
-2.32843007671441e-05
-2.81026402382651e-05
-3.25940379317344e-05
-1.47559279209707e-05
-1.49173181156906e-05
-3.91075911587104e-05
-2.36520226798999e-05
-1.0555936803325e-05
-1.84453274346515e-05
-1.89516573850887e-05
-2.39114345848355e-05
-2.12339306721562e-05
-4.59815694035188e-05
-1.76961419262173e-05
-2.71376120571447e-05
7.17548857384279e-07
-9.92211209930539e-06
-9.54476953711895e-06
-5.5905143412906e-05
-4.59558167236378e-05
-4.76288283795526e-05
-4.13121285384542e-05
-3.71366481991048e-05
-6.65257753511744e-05
-4.02039600020261e-05
-3.55035479425659e-05
-3.40173951415625e-05
-4.76392592404448e-05
-2.08260651206231e-05
-3.15558739345436e-05
-2.09492063709043e-05
-7.50983958520327e-06
-1.22564244948708e-05
-3.076292074656e-05
-1.44931580215665e-05
-2.48866237102108e-05
-3.18894681479046e-05
-3.66261087103073e-05
-2.55088298011748e-05
-5.94385682963071e-05
-3.91102430895715e-06
-5.13535764154425e-05
-1.55255039737602e-05
-2.56135111485126e-05
-4.20851328598746e-05
-5.04296599883475e-05
-6.47896098406826e-06
-3.43973303139476e-05
-5.85555026928886e-06
-1.66725408695654e-05
2.8905450067331e-06
-4.0424495557127e-06
-2.55239483491697e-05
-3.08788346279383e-05
-1.37207134141185e-05
-2.53105180653229e-05
-5.32395848790182e-05
-3.79587627311954e-05
-3.70104181292072e-05
-3.39503851574615e-05
-1.93418673832257e-05
-1.04808389377397e-05
-3.17773298580022e-05
-4.03301563140625e-05
-1.69518741606977e-05
-4.34990685526897e-05
-5.861675789189e-06
-2.40177071441486e-05
-3.06103609806245e-05
-3.11877441825122e-05
1.8904364989608e-05
-1.49668834666786e-05
-5.78984438339435e-06
2.92756904681919e-06
-2.30861371707116e-05
-4.19190431655896e-05
-3.3122215610706e-05
-2.21271978875758e-05
-2.48383702852691e-05
-4.32094646839371e-05
-1.92174305068319e-05
-3.04824729820804e-05
-3.31640142703857e-05
-5.17012038049051e-05
-4.16092279874234e-05
-1.97473669663442e-05
-4.03451884620456e-05
-4.8758402816193e-06
-2.00127810687635e-05
-8.52836551144059e-06
-2.3603185059354e-05
-4.13205647675306e-05
-1.72147721787901e-05
-2.61508582447956e-05
-8.47895590921604e-06
-2.82435088997579e-05
-4.97964989294964e-05
-2.64759139916168e-05
-2.1394193052571e-05
-7.34280952967191e-05
-1.39443218943236e-05
-1.89649830368485e-05
-3.41624354268511e-05
-3.62420329030477e-05
-2.94840540344722e-05
-2.2305110578224e-05
9.76808492117407e-08
-3.45780672733095e-05
-2.79978363632917e-05
3.44243766463912e-06
-2.44543184132042e-05
-1.97112588063596e-05
-3.27770986506556e-05
-7.41854421655341e-05
-2.29782375927789e-05
-2.18813185646046e-05
-2.76151043999353e-05
-4.39661706941408e-05
2.29173933896546e-07
-4.72556638045713e-05
-4.08481590082083e-05
-8.67724775752707e-06
-1.60958701389423e-05
-3.82058216882644e-05
-3.30871113893986e-05
-2.77153104789411e-05
-3.80278971424289e-05
-2.00963771098981e-05
-3.2749315624198e-05
-4.57424833451393e-05
-5.50102537050531e-05
-2.27310355633739e-05
-2.09533912132977e-05
-6.75364319023118e-05
-3.9667171124888e-05
-3.56557130022356e-05
-5.87843767615545e-05
-3.99625687454511e-05
-2.10377855010352e-05
-1.88693638362545e-05
-4.60168808272697e-05
-2.30792946782613e-05
-3.47868409852909e-05
-1.52667941951979e-05
-1.75302502276899e-05
-4.04286591090036e-05
-2.06942056208909e-05
-1.21453866257846e-05
-2.10338458830449e-05
-4.13090836974574e-05
-2.19850359123646e-05
-2.54112272440779e-05
-2.85449885382165e-05
-3.85265007780842e-05
-4.78160566588402e-05
-3.4810889473313e-05
-4.00729820845747e-05
-1.81453719555884e-05
-4.49826400061241e-05
-3.92781914935359e-05
-3.75652995204215e-05
-2.4748022709352e-05
-3.59836221609424e-05
-1.60559911631389e-05
-3.52679952459596e-06
-1.12523714226856e-05
-1.43158300534069e-05
-6.20725888129555e-06
-3.7285497474331e-05
-4.45986054831906e-05
-2.77685459683754e-05
-6.12337907337132e-05
-4.71687149200458e-05
-1.07859454094454e-05
-2.06079723601541e-05
-7.58415942468789e-05
-4.61525159454988e-05
-3.741807459763e-05
-1.74295096028163e-05
-1.61066572371141e-05
-5.08654937408699e-05
-3.76260982653899e-05
-5.15210335886858e-05
-1.38048517538417e-05
-5.65883375120474e-06
-2.46283943542194e-05
-4.21130476689751e-05
-3.73120137537374e-05
-3.29500646119374e-05
-3.20685029003937e-05
-3.70539238118327e-05
-4.7018495014804e-05
-2.9125231752522e-05
-3.24214629144237e-05
-5.14582486761081e-06
-2.1275829940285e-05
-4.54055513671868e-05
-5.47812055564467e-05
-2.52745570237708e-05
-5.61516091137679e-05
-1.542777839178e-05
-1.62432350290126e-05
-3.16923711455293e-05
1.10131514563684e-05
-1.42225025647673e-05
-2.65665347245493e-05
-3.23152282361397e-05
-4.18121673140832e-05
-6.78742103766871e-07
-4.61276201693575e-05
-1.40231181600111e-05
-2.42577497447571e-05
-3.81730217083633e-05
-3.22690675326102e-05
-2.40849737036063e-05
-3.76760203785146e-05
-2.85908218690218e-05
-3.90813083095151e-05
7.84444091414831e-07
-4.47980509558156e-05
-1.96457259400142e-05
-3.66101121336007e-05
-2.95124317771077e-05
-2.65759225477174e-05
-2.40979700655644e-05
-7.47952213645023e-06
-2.15867975036936e-05
8.2214336559093e-06
-5.26198830322971e-05
-3.08866687516401e-05
-5.25469249421872e-05
-1.81302270949139e-05
-3.48471549002861e-05
-3.61111374462249e-05
-5.27797571342415e-05
-8.57296462415059e-06
-5.23030050376048e-05
-2.39371972621745e-05
-3.11571675540723e-05
-2.36706099214746e-05
-2.86741360234771e-05
-2.39960858606467e-05
-1.65334217842854e-05
-1.04791080659554e-05
-1.3740542962936e-05
-1.67554603603663e-05
-6.16358958977552e-06
-1.65548875176863e-05
-3.91423932907375e-06
-2.68629038132949e-05
-4.83131808723628e-05
-1.39332476737619e-06
-2.01165681066853e-05
-1.95590956669477e-05
-2.78747935297438e-05
-4.29406897644284e-05
-8.54256990391319e-06
-6.62935696198707e-05
-2.09309018087675e-05
-3.0270418628343e-05
-2.63762824343409e-05
-3.81735036423724e-05
-3.68395762590678e-05
2.41219732478204e-05
-2.11973849628839e-05
-1.95454750029026e-05
-3.98532869316438e-05
-2.79500693884922e-05
-4.68784528594009e-05
-3.94182790255078e-05
-1.76016992625135e-05
-5.32185581523034e-05
-5.86980514686375e-05
-2.81637803199458e-05
-7.98586115462321e-05
-8.73610309600208e-05
-2.9181822112057e-05
-2.40653181512757e-05
-2.79886764905248e-05
-1.02154974870879e-05
-4.45027830607598e-06
-2.13109973090824e-05
-1.44482351963258e-05
-1.77533254747399e-05
-2.27098365014953e-05
-1.4864888284212e-05
-1.24496778165622e-05
-3.42725623370348e-05
-1.5449142649208e-05
-5.87848940796203e-05
-3.99513712429245e-05
-4.43390336839512e-05
-3.57837418236349e-05
-2.85709408189976e-05
-5.03643922898201e-05
-2.46820625739865e-05
-2.5423105449574e-05
-4.10629937841431e-05
-3.52373947349614e-05
-5.28432769159951e-06
-3.7115324844404e-05
-1.28559191082456e-05
6.67822779294584e-06
-1.22368847103149e-05
-2.85064362848755e-05
9.89506301463424e-06
-1.09119027089065e-05
-2.17821319508463e-05
-1.17812389178752e-05
-2.33519583723561e-05
-4.69236298340079e-05
-4.15819053287974e-05
-3.13224452048164e-05
-3.59907492365715e-05
-1.14321496781885e-05
-1.59816973883687e-05
-3.56745389911469e-05
-5.11153735778512e-05
-3.01268389771167e-05
-1.22404871426008e-05
-2.1084675297827e-05
-1.11771341398056e-05
-1.32545212036095e-05
-1.62740983343804e-05
-3.49511343410048e-05
1.57073605421696e-05
-2.63704291786634e-05
-5.54415006997644e-05
-1.12892739922724e-05
-5.22126545831298e-05
-5.03973440534755e-05
-1.62574280817358e-05
-5.25090469375629e-05
-7.47109336141272e-05
-3.08756601837952e-05
-5.82235036871038e-05
-2.15788223488557e-05
-1.89593575275893e-05
5.81717781846994e-07
2.30536944473814e-06
-5.08641101907412e-05
9.2547531138687e-06
-1.05606485176605e-05
-3.74645033444767e-05
2.21496368966055e-05
-3.16810305718763e-05
-2.0792226223406e-05
-4.35904969066889e-05
-6.38659228678633e-05
-4.19234321798578e-05
-4.02357979365632e-05
-4.67742093950853e-05
-4.22985570807244e-05
-4.67234055856603e-05
-3.74831431101666e-05
-2.28927293054605e-05
-3.92106499505931e-05
1.25448266244211e-06
-2.6482545926963e-05
-3.02754836287418e-05
-3.16876479812043e-05
-3.79890357613635e-06
-2.76899253656328e-05
-1.47303402809429e-05
-3.55810295261094e-05
-2.19701702495736e-05
-7.60743833443137e-05
-1.7637381462552e-05
-7.38193184930011e-05
-1.43333110820776e-05
-1.74217019232717e-05
-4.93748293150456e-05
-9.69708582567297e-06
-3.44298995827599e-05
-3.48248618277103e-05
-3.77022451095504e-05
-4.20074753500264e-06
-3.0929928501971e-05
-3.45553878331458e-05
7.83252226443653e-06
5.12438960663759e-06
-3.2068986944132e-05
-8.60430623977432e-06
2.01060462685932e-05
-3.11317958641319e-05
-4.67521595418641e-05
-1.57061962230581e-05
-4.3287716822279e-05
-4.22048195714987e-05
-2.08140865603579e-05
-3.5331637035903e-06
-2.427668545047e-05
-6.47254613912198e-06
-2.58392394445255e-05
-3.05037107727653e-05
-9.8336511384316e-06
1.5810279029968e-05
-3.18354414048881e-05
-3.60377727048178e-05
9.14822305741215e-06
-1.86504637244691e-05
-3.72306890897923e-05
-1.06454200983845e-05
-2.01014322081151e-05
-1.89552736367343e-05
-4.32416059271188e-05
-1.97236124021541e-06
-3.07068777123026e-05
-5.5901235253552e-05
-2.00024074476819e-05
-4.34573987454156e-05
-6.19118196004319e-05
-5.47293752459559e-05
-3.79609303184366e-05
-5.08495398535313e-05
-2.14824352274223e-05
-2.39972009010647e-05
-2.90884245535137e-05
-2.06908925026774e-05
-3.74305569048737e-05
-2.90749775928167e-05
-3.75240053444652e-05
-2.75895468397736e-06
-3.24709293019755e-05
-3.27714311781498e-05
-3.21347078480348e-05
-3.45547823383961e-05
-3.63432742916214e-05
-2.93458796603515e-05
-2.42319174425018e-05
-7.16653905451065e-05
-6.38203162219102e-05
-1.80143586331477e-05
-5.63525578127046e-05
-5.26467523677207e-05
-3.00116037799188e-05
-3.65381512249963e-05
-1.03019816185843e-05
-2.25593498909345e-05
-1.98669446105137e-05
-3.20050472337578e-05
-3.08247260243541e-05
-4.76568759272746e-06
-2.71307877217884e-05
-2.38184699016915e-05
-2.61406662942405e-05
-2.17686022386372e-05
-6.68138721518853e-05
-2.69219330045234e-05
-3.1783228847289e-05
-3.78363719480567e-05
-8.85156843908599e-06
-2.4768700820005e-05
-5.24720986768314e-05
-5.0423444864797e-05
-3.54448778118111e-05
-6.47763603692654e-05
-6.21165746988581e-06
-1.9154803404317e-05
1.65994259631602e-07
-3.09052808884429e-05
4.895005946879e-06
1.13005212263655e-05
-1.82695391709195e-05
-3.93663735275159e-07
-2.0776991038365e-05
-4.34952337630089e-05
-1.25959485983633e-05
-4.14286210414404e-05
-3.89858278053275e-05
-5.41189424936992e-05
-1.91326979753443e-05
-1.87321824825725e-05
-1.8861930769271e-05
-4.72562516068764e-05
-2.69496253632853e-05
-1.45707223300948e-05
-1.94541879583742e-05
-5.35504056346799e-05
-2.84432207879539e-05
1.07504452609896e-05
-2.59756674070751e-05
-1.62312772364537e-05
9.42288899019486e-07
1.88725263911947e-05
-4.72108381625842e-05
-2.88606783929308e-05
-3.29242996118677e-05
-2.53878339827289e-05
-5.4083005068318e-05
-4.79083988358972e-05
-2.41466496354931e-05
-3.41138789747501e-05
-2.71298208325116e-05
-1.51303845849511e-05
-4.97602380299616e-05
-2.53888420312532e-05
-3.41432202479531e-05
-2.81659538883734e-05
-1.02814030239553e-05
-3.00499508200719e-05
-3.83217923838256e-05
-4.02580143222394e-05
-8.3574910798069e-06
-4.55837125274168e-05
-1.65662768027544e-05
-1.29017953608956e-05
-5.13432525371432e-05
-5.05329619027062e-05
-1.64821887334107e-05
-1.96396930365685e-05
-5.08851670344037e-05
-6.66303422519682e-06
-4.84420449600253e-05
-5.32712149534095e-05
-4.00911682600337e-05
-1.96547250648399e-05
-4.93879698608015e-05
-1.45103583408092e-05
-3.63016122640254e-05
-3.71122452798928e-05
3.05599040419605e-05
-3.42525105599456e-05
-1.89636177202826e-05
2.63744484376405e-06
2.8670180353646e-06
-4.4160690710081e-05
-1.73160337825278e-05
-5.81704322711356e-05
-3.0889843344672e-05
-2.38858331149761e-05
-1.71142756384214e-05
-4.08722413438277e-05
-4.2209138854517e-05
-1.64973518422844e-05
-4.06212219393753e-05
-3.75987447241456e-05
-1.76969368061658e-05
-3.01754358196914e-05
-4.71668463958871e-05
-1.41206844904448e-05
-1.60463120280033e-05
-8.40704341785636e-06
-3.75221359636613e-05
-2.56019614183265e-05
9.04509186099113e-06
-4.6254798108182e-05
-2.81278007334377e-05
-2.58560124802068e-05
-4.78395471213628e-05
-1.81566368435797e-05
-2.07452182517071e-05
-2.99219842989612e-05
-5.25795034359579e-05
-2.50404450123249e-05
-8.8859496432603e-06
-3.36277071350141e-05
-3.70955627257695e-05
-1.37777012031896e-05
-3.03753438837682e-05
-3.56023365191406e-05
-3.85123030890507e-05
-4.74999612910211e-05
-1.77852445063653e-05
-2.84636154392465e-05
5.04425856612996e-06
-3.74262440338952e-05
-1.81014072582507e-05
-3.77427399767983e-05
-5.1393421173659e-05
-2.51691790181588e-05
-4.90254539420501e-05
-1.7436856892e-05
-2.71389552797245e-05
-2.12517625523782e-05
-3.86556674489569e-05
-2.2319885308406e-05
-2.69842910554837e-05
-3.86284085029342e-05
-1.3278075010545e-05
-2.69217205409378e-05
-1.77542179506588e-05
-1.9361419451494e-05
-1.7032314312947e-05
-3.82408440790169e-05
-7.38526575028933e-05
-1.12956343520506e-05
-3.78919749365906e-05
-1.95957172901282e-05
-3.01321124020318e-05
-2.28585931164975e-05
-3.16960078013248e-05
-3.53438702769678e-05
-4.3617378072322e-05
-3.34628847194093e-05
-1.11993186137284e-05
-2.54884337190838e-05
2.93378060309909e-06
-3.70730776895785e-06
-2.81347963364624e-05
-3.3671439574156e-05
-2.83910546182887e-05
-2.4743668893517e-05
-1.26711746611306e-05
-7.54861404100996e-07
-3.71068343927372e-05
-3.45928216209698e-05
-3.70698885590552e-05
-2.40788407278358e-05
-3.93889162239528e-05
-5.05082449671705e-05
-3.25424760708357e-05
-3.03558670386138e-05
-4.47467700360424e-05
-1.57509931602111e-05
-5.43822043733303e-05
-2.59318674247704e-05
-2.3713796964926e-05
1.62625251984483e-06
-3.12751219056988e-05
-4.14956176372503e-05
2.74477103430974e-06
-2.90328737735128e-05
-2.77449683607899e-05
-1.1202453356149e-05
7.7749524881695e-06
-1.4990482512829e-05
-2.37452639414319e-05
-2.0008742224185e-05
-3.19748674621194e-05
-4.64550564393072e-05
-2.87034579093079e-06
-4.49532624074433e-05
-5.81505477466098e-05
-1.22644729583463e-05
-2.94242313546937e-05
-2.88007382958638e-05
-2.97934722033294e-05
-2.93023225430763e-05
-3.89161677358434e-05
-7.37331047578655e-06
-3.27898029038885e-05
-1.73266610377018e-05
-4.24986598514072e-05
1.50117401532407e-05
-3.08173159349038e-05
-1.33837518675753e-05
4.57440305146977e-06
-3.94588036517085e-05
-3.26107332917928e-05
-5.18532993519497e-05
-2.90319200087633e-05
-1.17803727847708e-05
-1.9020164545655e-05
-4.95863029686059e-05
-3.98488388865655e-05
-3.48616926975771e-05
-3.28541733402943e-05
-6.93665714117316e-05
-3.28372922281975e-05
-2.26450821797726e-05
-4.22692140803655e-05
-2.34593102560716e-05
-6.12624722243463e-07
-1.68346484220232e-05
-2.35683333393638e-05
-1.34099451245047e-05
-2.13596132093091e-05
-3.05581442828308e-05
-4.59770708834102e-05
-3.47893291693939e-05
-3.32742169043272e-05
-4.0740518279255e-05
-2.41461248256368e-05
-5.78720600732478e-05
-3.75087886175666e-05
-3.51032055047143e-05
-4.22236261967568e-05
-5.06175177666766e-05
-1.21958319354785e-05
-1.64857244196907e-05
-5.41440350841678e-05
-4.90257024875404e-05
2.12446360235188e-05
-3.27138784691607e-05
-1.30593788307087e-05
-1.03008863290659e-05
-1.29510798942202e-05
-4.9828778445298e-05
-2.71873989509524e-05
-1.28765390284845e-05
-2.69975641037019e-05
-2.8128766142098e-05
-1.15351786801978e-05
-5.7581300092255e-05
-4.62863463593613e-05
1.18432693003206e-05
-4.75355146158546e-05
-5.51404159722735e-05
-3.68286468133298e-06
-2.06308168977468e-05
-4.85706566599311e-05
-2.1828593359117e-05
-2.91297478638273e-05
-6.33103942831857e-05
-1.92890979327407e-05
2.23258258383367e-05
-2.45076008105012e-05
-3.95197278144699e-05
-8.34909178512294e-06
-3.78286456743569e-05
-5.68901255829391e-05
-3.86965621823065e-05
-5.06792630888562e-05
-2.15818598012734e-05
-3.70396308864221e-05
-5.02577623095024e-05
-2.41099658862067e-05
-2.3451669588722e-05
-3.48089797675932e-05
-1.69574461373484e-05
-2.49714315029204e-05
1.21178856659681e-05
-2.32471853042609e-05
-5.456306708212e-06
-4.49867564668016e-06
-4.83450813640992e-05
-5.16154318063627e-05
2.13127275298887e-06
-3.67040198885347e-05
-5.7443976157876e-05
-2.59648546447113e-05
-8.22769447253971e-06
-5.57953240997435e-05
-4.87673353051357e-05
-4.9353140801245e-05
-8.16962430310706e-05
-2.31392904580266e-05
-3.08413376527933e-05
-3.48608184714616e-05
-2.52342875871521e-05
-2.6687074022398e-06
-2.55960840528804e-05
-5.81700908053995e-05
-3.74338077179028e-05
3.36756743357903e-06
-4.58977963007859e-05
-4.51422960940509e-05
-1.14482501031969e-05
-5.38942721105709e-05
-4.3680029864931e-05
-2.31195617583025e-05
-5.97068240734421e-05
-2.72042144543525e-05
-3.8083491350059e-05
-5.89480562752598e-05
-5.29827187189773e-05
6.52805087024091e-07
-4.80705332784584e-05
-3.48883293844426e-05
-1.13056494959897e-05
-2.55221490091828e-05
-5.25514433215581e-05
-3.85440439426363e-05
-3.81766835733956e-05
-8.18523376231862e-05
-6.5376840041758e-05
-2.15132105771566e-05
-5.93711092466063e-05
-6.05422315650726e-05
-4.94688985246925e-06
-2.49785581889708e-05
-4.12653816707819e-05
2.01756824468086e-06
-2.50036467875465e-05
-3.88112816959522e-05
1.1071423749282e-05
-1.05077763543683e-05
-1.71087731931935e-05
-2.17365940524721e-05
-1.98021980339302e-06
-1.7819738459303e-05
-5.85741967303074e-05
-2.39968938968037e-05
-5.91974135723548e-05
-6.61949263382388e-05
-2.55241801139461e-05
-2.46081058253923e-05
-6.25301502391127e-05
-3.24690692834007e-06
3.47984883928477e-06
-3.64385432986987e-05
-3.5807203467266e-05
-3.56201478709295e-07
-2.94299428152789e-05
-4.54161105333939e-05
-7.32616174055931e-07
-3.46809762561394e-05
-4.10246641376527e-05
-3.01358304261153e-05
-2.59617580809502e-05
-6.56105505881127e-05
-2.15380011816454e-05
1.50391250842775e-05
-6.38542048819393e-05
2.10651549670164e-06
-9.7981543147812e-06
-4.16718952850588e-05
-3.92343822946013e-05
3.64490541958682e-06
-3.1976583306102e-05
-4.63382183645283e-05
1.89814760894533e-06
-2.37638044208282e-05
-4.12543078031282e-05
-5.94565245205942e-06
-1.44927578314449e-05
-3.45042693771854e-05
-2.45630283967033e-05
-3.91315885108664e-05
-5.62056341239467e-05
-2.34569211868275e-05
-3.51111594183182e-05
-4.52953405578056e-05
-7.68747511959914e-05
-2.9562250066993e-05
-1.37549223286035e-05
-7.45812068095265e-05
-2.45662178283115e-06
-2.12982036576569e-05
-4.84811008000579e-05
1.04033376838249e-05
-5.7860332680266e-06
-1.53526054178636e-06
-1.31880569021285e-05
8.66897482923651e-06
-4.2734867070789e-05
-1.29453398091095e-05
-1.81193335305664e-05
-4.45757855853083e-05
-4.61098735880163e-05
-2.21820763669964e-05
-3.01495669861859e-05
-6.37571634692917e-05
-4.59577405301634e-05
7.20503765491917e-07
-2.13805660647914e-05
-2.49228745330494e-05
8.69448319391128e-06
-1.75988770661327e-05
-4.36718539168346e-05
3.23475553516514e-05
-2.96351779935381e-05
-3.84974323637276e-05
-4.80216445500436e-05
-3.37707623127664e-05
-6.35192040758741e-05
-4.75711026651481e-05
-4.77153000536323e-05
-4.73316645961507e-05
-6.94135328690269e-05
-1.92212129540193e-05
-3.22372925070161e-05
-4.9508493425717e-05
-2.75626030978113e-06
-2.0516645612955e-05
-4.55341997992965e-05
1.69175212986696e-06
4.45659841996248e-06
-4.20428950877611e-05
-1.83523860529435e-06
-1.13477222856144e-05
-3.12201548902455e-05
-2.44905442550902e-05
-3.35160811861101e-05
-4.25422548927569e-05
-3.52989418995352e-05
-1.32642285910948e-05
-2.95196379662165e-05
-5.73269803309614e-05
-3.79530423293579e-05
-2.96361499367959e-05
-1.84089597217311e-05
-3.27491820600678e-06
-3.20574888783086e-05
-5.09732898680839e-05
-5.24798892687066e-05
3.40917442499406e-06
-3.41089837338463e-05
-5.44465948701246e-05
-2.74727162368688e-05
-5.72395507952001e-05
-4.83773333415059e-05
-2.87888692041533e-05
-3.04469205188499e-05
-1.70179341928537e-05
-1.00772561882699e-05
-2.17674001235285e-05
-4.0407791807161e-05
-4.30540352265762e-05
-1.86799813910724e-05
-5.53840373553591e-05
-3.39226803958058e-05
-3.03680908014367e-05
-4.45521400507897e-05
-3.51748724006174e-05
-3.6706196408488e-05
-3.63941278896985e-05
-1.34854550186934e-05
-4.94046900437882e-06
7.60879646087879e-06
-9.9489876386167e-06
-2.78051083079643e-05
-1.32191027293028e-05
-2.16397410961022e-05
-4.92533590634892e-05
4.85752251777046e-06
-7.09900374476153e-05
-3.6959293049381e-05
-2.11226354607702e-05
-3.87279709543573e-05
-3.58262183170193e-05
-4.1138534264186e-05
-3.54369813750883e-05
-4.64562993991092e-05
-3.52210376167954e-05
-2.88339417053306e-05
-4.15384290695113e-05
-3.5589750664495e-05
-2.12682060693187e-05
-3.45411954043204e-05
1.18464422718366e-05
-8.23605296263423e-06
1.70861814085381e-06
-4.30031503008446e-05
2.59051655581129e-05
-4.43116852699561e-05
-2.8142615786132e-06
-1.74163183159559e-05
-4.23684678684564e-05
-6.18220732574879e-05
-2.2368598079537e-05
-3.96933588951921e-05
-2.52498201918922e-05
-1.40651980855689e-05
-3.48016584189164e-05
-5.84710303799437e-05
-2.11078855896679e-05
-3.27860744294969e-05
-2.41176112065623e-05
-1.5358995829087e-05
-7.8666822604783e-06
2.75350175264377e-06
4.70365726953519e-06
-2.949266692487e-05
-1.25502732203157e-05
-2.02581587675617e-05
-1.09444180727214e-05
-5.56142063412924e-05
-4.66481253528807e-05
-7.39659513339464e-05
-1.34350224586441e-05
-3.73984362459126e-05
-3.3097641343895e-05
-3.59224610871297e-05
-3.45186720182903e-05
-2.79632216090042e-05
-6.39788143631023e-07
-2.53565503549885e-05
-4.44059713469794e-05
1.07792124403512e-05
-1.71918389165311e-05
-5.47123274476359e-05
6.17548020218599e-07
-4.98484750315882e-05
-3.54913457952021e-05
-2.95743770394193e-05
-2.21537842022154e-05
-2.6642511976608e-05
-4.84220638066589e-05
-5.11114639105007e-05
-6.17890155963519e-05
-1.34252320688552e-05
-6.20782162141813e-05
-2.83964056044041e-05
-2.22437436472652e-05
1.11543828530387e-06
-3.21647594461259e-05
-3.86422108158388e-05
-2.93522409428159e-05
-1.47330801022058e-05
-3.01340346572847e-05
-4.71418539938196e-05
-2.43360805696722e-05
-1.97486769958967e-05
-4.08528787188373e-05
-1.99133148228813e-05
-3.91854548600979e-05
-2.91331475031785e-05
-7.0517833885254e-05
-6.49701419341833e-05
-5.31556324367763e-05
-2.08084407632033e-05
1.54354622658246e-06
-3.06820845212717e-05
-6.33487994804003e-05
-1.50744491956631e-05
-3.58111090198484e-05
-5.10959357389511e-05
-5.65863474570672e-05
-4.77761253225369e-05
-3.0851518695042e-05
-4.70586472129394e-05
5.61718660758612e-07
-4.55015775868615e-05
-4.13462084931728e-05
-1.18355834024505e-05
-2.91350598546752e-05
-2.71447895167613e-05
-3.84751785718765e-05
-4.88082099670638e-05
-6.79293146616368e-05
-2.27925636843119e-05
-2.57189624605279e-05
-2.72562275199436e-05
-3.85125467746549e-05
-3.06041445786784e-05
-5.16400897868452e-05
-4.05664885403214e-05
-2.40400278337053e-05
-4.0316704688624e-05
-5.51388588204894e-05
-2.82506450991786e-06
-1.84707487934713e-05
-1.88661291716796e-05
-9.04277446225691e-05
-2.61089656570495e-05
-4.17265025540439e-05
-3.17217315556448e-05
-2.8454714245992e-05
-3.35774418345121e-05
-3.29882216436878e-05
-1.51284067499191e-05
-3.50479360108177e-05
-6.59673704657555e-05
-2.59558986206861e-05
-1.85228448562739e-05
-9.9431070555433e-06
-2.77841155390548e-05
-4.34421298098321e-05
-5.76050094996851e-05
-3.00256823945699e-05
-4.66351325399094e-05
-2.39258228021639e-05
-1.78990654512778e-05
-1.16447773238447e-05
-1.91834185853272e-05
-7.97339158220366e-06
-6.46797860019017e-06
-2.35269126031741e-05
-3.32633902611424e-05
-3.54692491704329e-05
-3.02403283735416e-05
-1.94298330511881e-05
-2.26435239621518e-05
-2.38035999711929e-05
-5.81965019489096e-05
-2.82582331500946e-05
-6.08272665369026e-05
-1.05831413734185e-05
-2.94575301453298e-05
-1.14952821643583e-05
-5.84810547290505e-05
-2.90763307595725e-05
-2.9604059294753e-05
-8.555879666704e-06
-1.01629977681787e-05
-3.32794761248531e-05
-4.80825622884275e-05
-3.72958232314558e-05
-3.32232561449414e-05
-2.99578633942216e-05
-4.52198677584581e-05
-1.38118607370895e-05
-1.98047988099489e-05
-3.95544473713452e-05
-1.81026496159568e-05
-3.41164481291377e-06
-2.86283648562665e-05
-6.34085603121675e-06
-2.34848423406933e-05
-3.78588763458141e-05
-3.07253767329177e-05
8.50718869446115e-06
-4.52699730407888e-05
-3.12787047357634e-05
2.57083648898522e-06
-1.15022542813155e-05
-2.99046534013913e-05
-4.23888937773737e-05
-1.32367303020807e-05
-5.61575874814484e-05
-2.4519632277011e-05
-3.5259254894948e-05
-4.06503487829567e-05
3.66149062762415e-06
-3.38273627980307e-05
-3.59033454398349e-05
-2.61217736145188e-05
-3.74297958135242e-05
2.00820101151101e-05
-5.14119728775195e-05
-1.41045174128232e-05
-2.55317717894414e-05
-2.11643069184201e-05
-3.81825692021197e-05
-1.70801613429221e-05
-3.32434232490378e-05
-3.75862483488644e-05
-2.27989134062659e-05
-6.557716309096e-05
-3.98554607156632e-05
-2.30617942065979e-05
-7.62186654905686e-06
-2.57101087504437e-05
-2.59215947521692e-06
-5.8616886459224e-06
-1.88779336755597e-05
3.10504370454976e-06
-5.94101299866555e-06
-3.92439390571637e-05
-3.42392136273055e-05
-4.05501959819528e-05
-5.7560691501209e-05
-3.57742421257063e-05
-3.65262030988469e-05
-5.32896205352472e-05
-1.42328880847514e-05
-3.66906627221751e-05
-2.3195985939673e-05
-3.81738241489834e-05
-6.60822989594534e-06
-3.18195661747364e-05
-6.39965787288368e-05
-5.83601428082857e-06
1.11974136856674e-05
-3.42315925631069e-05
-4.91671405432966e-05
-1.06389440197643e-05
-2.43878570789108e-05
-2.13024659728664e-05
-4.84219149366145e-05
-2.4451231666233e-05
-5.59491176184321e-05
-2.31851697350311e-05
-5.80036716655063e-05
-4.4424691636152e-05
-3.8226210323386e-05
-5.07645401609353e-05
-4.45713212410919e-05
-2.21523506141087e-05
-3.28021889541593e-05
-4.55016115175339e-05
-4.94025377190562e-05
1.98205482344915e-05
-5.77476428639061e-06
-3.38373401655652e-05
-8.57534485581943e-06
-1.28141612961556e-05
-4.03580596054984e-05
-3.65861161975145e-05
-4.92351721076803e-05
-3.29438610470604e-05
-4.04305114451173e-05
-3.27140599235144e-06
-4.78330919173314e-05
-2.50127550633506e-05
-4.60856955883431e-05
-9.07618214022793e-06
-6.843706541855e-05
-9.78791945511009e-06
-3.98578907629528e-05
-6.11848860426725e-05
-2.59458992113648e-05
7.4797743752581e-06
-4.72802330735129e-05
-8.16708361995274e-06
-4.92316529339974e-05
-8.3180066722735e-06
-2.20317319238737e-05
-2.6609552096277e-05
-2.87967631507876e-05
-1.35467679047652e-05
-3.33201339176104e-05
-4.07832533023608e-05
-6.02521345921565e-05
-1.0858980666323e-06
-3.79846359381799e-05
-3.16576206900936e-05
-2.11795051632555e-05
-1.95429499657714e-05
-2.01662347474849e-05
-1.06506976969172e-05
-2.2751084516877e-05
1.26146654637524e-05
1.06182422288989e-05
-2.11874856817065e-05
-2.92443909453709e-05
2.29644301424825e-06
-3.75941055733107e-05
-3.57479719812931e-05
-2.24557703036108e-05
-1.15348922411012e-05
-2.27461401711165e-05
-3.19403248334094e-05
-6.62911328499406e-05
-4.80726289955019e-05
-2.80498308937205e-05
-5.76522751572703e-05
-3.12800124646689e-05
-1.4899813245606e-05
-6.55793999269689e-06
-3.46548747661777e-05
-8.00055656908735e-06
-4.77494007143253e-05
-3.62757887858108e-05
-3.33091237267953e-05
-5.08918829636261e-05
-2.21774890330852e-05
1.65285745113376e-05
-3.79189569081795e-05
-2.65575068107953e-05
-2.29842812351397e-05
-1.3661609767528e-05
-1.10602864625268e-05
-4.95534467205991e-05
-1.18547085701015e-05
-5.50871669265098e-05
-4.40607621110717e-05
-4.2079024079119e-05
-3.72216786417635e-05
-2.34554317302004e-05
-4.87646790963616e-05
-4.54843598840534e-05
-2.34245452148052e-05
-2.94756029643388e-05
-1.91936949797688e-05
-2.11423411128599e-05
-1.21523040753204e-06
-1.72018233225869e-05
-1.89805563748162e-05
-3.50064922172882e-05
-2.70627173188847e-05
-4.07305881246799e-05
-3.34748551579504e-07
-3.46067056318285e-05
-1.32838470583688e-05
-6.3456896100822e-05
-2.06069657766909e-05
-3.55089179209731e-05
-4.76528362791071e-05
-4.10871165614443e-05
-3.80549336710259e-05
-3.64196471208762e-05
-8.42627767132635e-06
-2.96745221606621e-05
-3.33860092577459e-05
1.13529178978876e-05
-3.05582726834033e-05
-2.86317112634085e-05
-3.25523555061253e-05
-2.30599228199833e-05
-2.86696460414301e-05
-9.28787956774431e-06
-3.22318216682137e-05
-3.07423285504308e-05
-2.76747093185502e-05
-1.83582845654484e-05
-2.42781773494422e-05
-2.80915458253683e-05
-4.13734097447693e-05
-2.34586934328469e-05
-4.30800705136855e-05
-2.08361292725029e-05
-1.82964865100221e-05
-3.39093125110287e-05
-9.79531666449585e-06
-8.27820576275473e-06
-1.97783496677504e-05
-3.40667806233105e-05
-9.73435544642907e-06
-5.50252352055669e-05
-1.19148624695799e-05
-6.48756920413627e-06
-4.41003491034585e-05
-6.02560951337231e-05
-2.37602888212985e-05
-2.40227927357796e-06
-1.68443744240981e-05
-3.64188960901733e-05
-2.23012633836262e-05
-2.03268833436529e-05
-5.27986595911205e-05
-1.12984999686388e-06
-3.36010735432458e-05
-6.02797970538702e-05
-1.95477191793583e-05
-1.66224526196199e-05
-6.67015261578536e-05
-3.72540221567998e-05
-3.20849987194224e-05
-3.55228869181785e-05
-3.31644171663464e-05
-1.55338832179936e-05
-4.12694506835293e-05
-2.98427444116869e-05
-1.94877392879507e-05
-5.95675291219137e-06
-3.70412616518298e-06
-1.54216127593005e-05
-3.78236819423045e-05
-2.56225506504414e-05
-3.62868444807274e-05
-1.23956609037772e-05
-6.2738269761726e-05
-1.39108981409423e-05
-3.36176938825257e-05
-2.17432534657132e-05
-7.24437371698928e-05
-1.73001637561778e-05
-3.6570150756643e-05
-2.75596057891333e-05
-1.08718195432222e-05
-1.09845891944113e-05
-2.03005562259282e-05
-6.94268846717159e-06
-1.98094078121839e-05
-4.62556782125724e-05
-2.5473551302514e-05
-1.39488033634163e-05
-1.96718073188285e-05
1.02545459082611e-05
-1.30235738349846e-05
-2.1704787495925e-05
-1.53781201521128e-05
-2.25888753279748e-05
-2.83580143313294e-05
-5.08788759394315e-05
-1.12818218361113e-05
-3.92347288337466e-05
-8.2735338622076e-05
-2.59524678655387e-05
-5.1389713056586e-06
-5.66912858653643e-06
-4.38750770293131e-05
1.25801531669176e-05
-1.05909930004999e-05
-3.86780031938711e-05
-1.10255213393785e-05
-3.80827114809613e-05
-2.78759726427328e-05
-7.05892051196959e-06
-2.12674929803288e-05
-5.00338867840697e-05
1.7682756808404e-05
-4.1473595681063e-05
-2.69275277732445e-05
-3.77374470729783e-05
2.9591711008412e-06
-2.57304432375314e-05
1.21655014800964e-06
-3.78026969566711e-06
-3.62114054635942e-05
-3.23736379334493e-05
-3.64935459434153e-06
-1.86574772484586e-05
-3.40059882598294e-05
-1.40990535789759e-05
2.84985635511932e-06
-2.50218357970518e-06
-1.92311233701834e-05
-3.82499085501486e-05
-3.5813989250532e-05
-2.36653251118396e-05
-3.0079608892267e-05
-3.68477949447038e-05
2.55903507735439e-06
4.59944687918715e-06
-1.31493452778168e-05
-2.91022768347443e-05
-1.69289372246953e-05
1.24325451382953e-05
-3.13613709150198e-05
1.60598368059994e-05
-1.77086355937746e-05
-5.6549798527547e-05
-3.50829946394625e-05
-1.45139487861113e-05
-6.25904348482007e-05
-5.02519328499246e-05
-4.79712967947837e-05
-4.57246070373877e-05
-5.19196380857659e-05
2.60724305700434e-06
-6.75286666264745e-05
-3.41765480949516e-05
1.15227809134583e-05
-2.35795546334481e-05
-1.6458874664465e-05
-5.55070609637322e-06
-4.02262379678539e-05
-5.51854902375716e-05
-2.37042857802884e-05
9.2933638352576e-06
-4.79839359234634e-05
-6.57728932487134e-05
-1.58187071806004e-05
-7.69215524482109e-05
-3.42729334961394e-05
-1.72657643136635e-05
-4.3641803743572e-05
-3.54601457775931e-05
-9.39974311925782e-07
-4.3125606011501e-05
-4.31163492403415e-05
-1.69223005031735e-05
-2.81079840492347e-05
-2.30976923630829e-05
-3.75984058152687e-05
-1.96357169091017e-06
-3.00049271676642e-05
-3.87122686103445e-05
-2.6179508455367e-05
-1.02298414777913e-05
-2.02033020893214e-05
-2.27028097367821e-06
-5.66153939385309e-05
-5.50563268024008e-05
-3.47468267071091e-05
-5.42811044887623e-05
-6.14523091834948e-05
-2.53668908421934e-05
-2.62779681649431e-05
-4.52748794717978e-05
-1.77123456727604e-05
-4.74027325558721e-06
-3.23694442142419e-05
-3.46870123724616e-05
-2.49966029445579e-05
-1.86534861546555e-05
-9.86970869493218e-06
5.08354586677051e-06
-3.72891815749605e-05
-1.46428219480012e-05
-4.53262629974654e-06
-2.71965303255014e-05
-1.9334433935993e-05
-1.36162176499523e-05
-2.56589056078557e-05
-3.82604989898221e-05
-3.6279815656032e-05
-4.34756577557079e-05
-4.00037586086652e-05
-3.50615030116365e-05
-3.45344380824403e-05
-3.35605165164759e-05
-3.65200047338499e-05
-1.35395672925396e-05
-1.29571834938266e-05
6.14615367183553e-06
-2.81635463361668e-05
8.6711336994777e-06
-9.53157518061326e-06
-1.93951562515477e-05
-5.20942837801775e-05
6.28825387723174e-06
-1.15089909449e-05
-3.44996783363592e-05
-5.14931594011377e-06
-3.38983460399161e-05
-2.48117155780422e-05
9.27508098226456e-07
-3.61948304728192e-05
-2.81832827413168e-05
-1.23322124712617e-05
-3.35478860088933e-05
-1.35266176130927e-05
-5.18822830356695e-05
-7.29738282246581e-06
-3.08039025334273e-05
-2.03839476185568e-05
-2.10030131403287e-05
-2.44286888457851e-05
-2.16240870171118e-05
-1.10772839196802e-05
-3.15574121446172e-05
-2.45961553108054e-05
-1.22304591215152e-05
-4.63645878748012e-05
-2.1737465542871e-05
-3.35107465129124e-05
-1.12196141301689e-05
-1.78052839575656e-05
-2.29810626837471e-05
-3.33137153684823e-05
-3.09559776821689e-05
-2.66171149488634e-05
2.91059437056416e-06
-2.62272637841085e-05
7.42484577089834e-06
-9.83995045030835e-06
-6.70324247477885e-06
-5.99812226522334e-05
-6.76798881834713e-05
-5.53278197808301e-05
-3.56108735063414e-05
-3.84826728259039e-05
-3.18873478669776e-05
-3.22045666718539e-05
-4.09680941813329e-05
-1.40973033098206e-05
-3.72511293218379e-05
-2.27019983887889e-05
-4.93833667815875e-05
2.79687970588221e-06
-5.12805422985518e-05
-1.30881226771375e-05
-2.378234761502e-05
7.35890450078567e-06
3.18067190103222e-06
-1.38549227343399e-05
-2.98834849103344e-05
-1.89023567118661e-05
-5.25677931560311e-05
-4.13059381663123e-05
-1.3460440339995e-05
-9.93305104399699e-06
-2.78028985973414e-05
-1.20547229633383e-05
-1.49032447261289e-05
-2.79740105312128e-05
-4.99730867671736e-05
-1.11125507792764e-05
-4.18562442414098e-06
-4.8527747417707e-06
-7.92699909302071e-06
-8.33529686690976e-06
-1.51338904625477e-05
-2.75700000784913e-05
-1.23810723405225e-05
-1.56412450468335e-05
-3.14677379797801e-05
-2.1747887296086e-05
-1.42367681912384e-05
-2.02491999954195e-05
-5.56655101479925e-05
-2.96323026389425e-05
-4.91085423195913e-05
-6.17871645667984e-05
-1.07500662025559e-05
-5.20792616158998e-05
-2.93668441870367e-06
1.18900410339284e-06
-3.29547778389547e-05
-2.19424095045774e-05
-1.89353445527417e-05
-1.2412421889108e-05
-1.23302639544355e-05
-3.4069797640005e-05
-3.72736997381124e-05
-1.81018624723288e-05
-2.62263175905307e-05
-1.78148641405568e-07
-4.33723258714053e-05
-3.39757532691223e-05
-2.09359095786332e-05
-1.84832197422081e-05
9.42863829326101e-06
-1.83334337373361e-05
-1.54759171324521e-05
-1.03518541206761e-05
-2.957212851095e-05
-2.42162397878114e-05
-2.42880514803195e-05
-2.85837725085212e-05
-4.23222222968798e-05
-5.27239512174211e-05
-2.35399194555775e-05
-3.13113791584827e-05
-4.4504049506583e-05
-2.55101073207739e-05
-1.70444645706602e-05
-4.96628216662484e-05
-1.89399425428391e-05
-5.12336746966455e-06
-4.87379927241402e-06
-2.02943565384307e-05
1.09988947257508e-05
-2.27951557630615e-05
-3.50354347221808e-05
-5.28045192072223e-07
-1.03485497178295e-05
-4.01540763511448e-06
-1.88551045769903e-05
-3.57477233714125e-05
-2.26707620421221e-05
-5.19605042591726e-06
-2.45439136431254e-05
-3.0390758330291e-05
-3.9494162136136e-05
-9.6934819986974e-06
-4.51572900541637e-05
-1.651394593636e-05
-1.11006177291554e-05
-3.99646202394945e-05
-2.3763122969751e-05
-1.18050191529021e-05
-3.85308312996299e-05
-1.71466260345255e-05
-4.34321004612261e-07
5.06156446630593e-07
-2.82884964062088e-06
-1.38160492955017e-05
-2.4511332692525e-05
-4.64007863225823e-05
-2.34874505327346e-05
-1.72468122430364e-05
-2.35264574024001e-05
-1.61603882129077e-06
-3.28882297881395e-05
-1.29850528449525e-05
-4.22822278386908e-05
-1.44133306765604e-05
-1.86017969383101e-05
-3.90025580776898e-05
-1.83304075767625e-05
-8.39892001634487e-06
-2.97880265341946e-05
-1.47673476892832e-05
-4.31837574998506e-05
-5.4355787812602e-05
-3.08848169126967e-05
-5.37422124091733e-06
-1.41359597661746e-05
-3.89863660988483e-05
-1.35156663611235e-05
-5.50543665923389e-06
-4.90348337470699e-05
-2.96712053338524e-05
-9.34063158015634e-06
-3.86139276767105e-05
-3.65292935727271e-05
-3.14255173371882e-05
-4.77041061884659e-05
-1.88217728946573e-05
-4.88942765682897e-05
-4.39053793173139e-05
-2.47887082763125e-05
4.97936258547772e-06
-5.65683034304931e-05
-3.73675752120084e-05
-2.52072233060312e-05
-1.673525705842e-05
-3.0221747850038e-05
-1.29873271455179e-05
-5.32115079755158e-05
-1.9299042676665e-05
-3.36792135823399e-05
-3.32360161922472e-05
-1.95448600830764e-05
-4.81718226451601e-05
-5.08458940888475e-05
-2.18134633495733e-05
-2.95666799970695e-05
-4.08471902388553e-06
1.810764778471e-07
-1.39191426146284e-05
-4.61204695762558e-05
-1.09751092771805e-05
-1.05814050112553e-05
-3.18210162661311e-05
-1.33083308959924e-05
1.63428361133011e-05
-2.72264057278913e-05
-3.31877496242203e-05
-4.65114968415852e-05
-2.77691093387386e-05
-4.66549675229656e-05
-3.88234750119818e-05
-1.51783931970624e-05
-3.47198946675562e-05
-3.56690722627654e-05
-1.67435120313125e-05
-2.69869042692434e-05
1.34130947165643e-07
-1.33945765302313e-05
-4.57589344644468e-06
-2.60530390352655e-05
1.29224902947336e-05
-3.92489236949052e-05
5.12007054148835e-06
1.14424313139094e-05
-2.85166925407426e-05
-4.61457057626229e-05
-1.49835821790577e-05
-3.74417098220175e-05
-7.21695405484738e-06
-2.2386094709717e-05
-4.22260335213884e-05
-4.17923595471928e-05
-2.71644469269349e-05
-2.91939041837142e-05
-2.94981882268012e-05
-1.10099813001651e-05
-1.85388000823461e-05
-5.20014387774559e-05
-1.11296790877547e-05
-2.47926260346501e-05
-3.03914495167549e-05
-3.30682989758329e-05
-4.28654334834487e-05
-3.95638597434062e-06
-1.69240269328734e-05
-2.70126664073514e-05
-3.96810901739971e-05
-1.862232568702e-05
-9.94388781230484e-06
-3.3624191360509e-05
-2.92118051225364e-05
-2.04480566559971e-05
-3.52053989528401e-05
-6.07903127784985e-06
-3.39899357347146e-05
-4.81741294188863e-05
-1.70547955077794e-05
-5.41159302624451e-05
-1.36935457653293e-05
1.88873174090489e-05
-8.86072946012395e-06
2.47782560574057e-07
-1.68262412769184e-05
-2.08413456505153e-05
-2.81564395791041e-05
-4.18256366003192e-06
-3.15110895052133e-05
-3.84861156219363e-05
-3.83796962798848e-05
-4.66082126429417e-05
-3.09720977526841e-05
-3.43778637627013e-05
-1.28503435721195e-05
-1.21130946770208e-05
-2.15152501407276e-05
-1.47785130902798e-05
-1.2160038749348e-06
-2.53411028048073e-05
-5.17413474622112e-06
-1.80563881095062e-05
-4.37982776255095e-05
-1.66682070072708e-07
-2.38940047636472e-05
-2.94263660282159e-05
-5.45363989123612e-06
-2.48883946065594e-05
-5.39091205928669e-05
-3.79352169894194e-05
-1.76387260895309e-05
-4.88272072790818e-05
-5.64864199633209e-05
-5.31824426642847e-05
1.80500287902837e-05
-1.27706970870295e-05
-1.21325308219065e-05
-1.93230991025401e-05
-4.68315854741987e-05
-1.63190061687596e-05
4.95864551179289e-06
-1.6121635701569e-05
-2.59148875765901e-05
-3.55885363079811e-05
-2.05372723421545e-05
-3.10395872120656e-05
-1.74329833403829e-05
-3.74604788806537e-05
-7.33111152658355e-05
-5.33036764378595e-05
-6.16545116366249e-05
-2.65317228362627e-05
-1.49713095226144e-05
-1.53781725401286e-05
-4.90173119421115e-05
-3.3373442231831e-05
-2.65842076808319e-05
-6.24650426493924e-06
-7.53020974623038e-05
2.6652499320505e-05
-1.87613497258132e-05
-2.65483781987112e-05
-1.44831746718581e-05
-2.59357163020943e-05
-8.54936734664967e-06
-2.6403315822425e-05
-9.43339392549498e-06
-2.45916865633945e-05
-2.09377385421933e-05
-5.58495334257033e-06
-4.62271903722849e-05
-3.49742642880337e-05
-4.13320325462832e-05
-3.08391278914054e-05
-7.41566376334525e-05
-8.14375306951704e-06
-3.25011998587922e-05
-1.47258410122607e-05
-3.8315880363388e-05
-2.52621532687274e-05
-1.68915307813883e-05
-2.23786667415925e-05
-3.64719668180974e-06
-2.4307781935229e-05
-4.27259857790131e-05
1.52963782235761e-06
1.15140789838891e-05
-2.06615763415447e-06
-8.91624133852779e-06
-5.09220939449473e-05
-1.31736205970081e-05
-1.14704584939377e-05
-4.45057215286757e-05
-3.84636188217723e-05
-2.95001160769413e-05
-2.94889061236436e-05
-3.21831135703094e-05
-2.33182611857664e-05
1.03323583878531e-05
-4.30824165762871e-05
-2.06062290808573e-06
-3.48690187139826e-05
-3.80360258556774e-05
-2.62530328151397e-05
-5.29003548777162e-06
-3.00281828815666e-05
-3.15188817201362e-06
-1.55922794925084e-05
-2.93218777380714e-05
-4.88167110382033e-05
1.51781610750742e-06
3.89644489060941e-06
-3.25151876807977e-05
-3.01088046131716e-05
-1.47127158934329e-05
-2.01134803859772e-05
-5.91361263730388e-05
-5.03563698044964e-05
-3.67453036933671e-05
-4.00091001260787e-05
-4.41374212861572e-06
-1.66057284214497e-05
-4.60318684933309e-05
-3.38842726481774e-05
-2.43894196314372e-05
-6.0070268841777e-05
-2.22940462952091e-05
-2.48831362872726e-05
-2.56216019577906e-05
-3.03275267715817e-05
-3.14956012456527e-05
-2.47088632852729e-05
-8.53337790755707e-06
-4.71134912897282e-05
-9.27760510951111e-06
-2.3836362918942e-05
-1.92831400054023e-05
-1.75272615795154e-05
-4.77450206558192e-05
4.65589668551513e-06
-4.18575227866293e-05
-1.57226975359203e-05
-4.64900386156197e-05
-4.82054252598064e-05
-2.84996905455181e-05
-1.50149184211028e-05
-5.23481271043604e-05
-5.25919522278108e-06
-4.87607829536592e-06
-7.02499034409601e-05
-1.49520103143992e-06
-8.55890081199439e-06
-1.80833652944925e-05
-4.87434556526671e-05
-6.23480238671679e-05
-1.3357020360165e-05
-2.98220046626224e-05
3.52510862504195e-07
-1.7549637242258e-05
1.08737693035663e-06
-9.20311260432408e-06
-1.83506930691134e-05
-2.14281002169626e-05
-4.41246152891013e-06
-1.06791581455847e-05
-4.52174703210557e-05
-3.26632849865868e-05
-3.70106679616686e-05
-7.03422840345456e-06
-6.17662789793401e-05
-1.17168839793381e-05
-2.8517362436494e-05
-2.72674522273751e-05
5.5891534619694e-06
-1.06989520202957e-05
-2.19616669053356e-05
-3.21004754281142e-05
-2.06738053540617e-05
-1.18527479144921e-06
-3.08701561445954e-05
-5.58979894880122e-06
-1.16738182943998e-05
-1.76721681891242e-05
-2.65149572439924e-05
5.90145061522438e-06
-2.08345776633852e-06
8.11156604088406e-06
-3.20182633457246e-05
-1.90182244925448e-05
-4.47956644596082e-05
-1.8227655302153e-05
-4.8689105613693e-05
-3.60470663224745e-05
-1.07763439337413e-06
-5.03036921341148e-06
-4.20211743510513e-05
1.13199040538629e-05
-6.23113317242663e-06
-1.26268235248447e-05
-3.49963731619208e-05
-8.42559159357302e-06
-3.53055483325344e-05
-4.18574574474337e-05
-3.59722767783395e-05
-3.12151628675426e-05
-3.02941470423657e-05
-2.31373687382411e-05
-3.25276186811762e-05
-2.36313181225313e-06
-6.78672857027725e-06
-5.63955763887134e-05
-2.60871584515793e-05
-3.13377201940851e-05
-3.84700660465301e-05
-3.62679557761549e-05
-3.06233120670702e-05
-2.43127394510516e-05
-1.55102441835102e-05
-4.02423515930312e-05
-2.7297399401835e-05
-5.27605634738348e-05
-1.1809580031596e-05
-5.00544007788566e-05
-4.58881000325567e-06
-4.56239101587843e-05
-2.14914073527461e-05
-3.79973810066601e-05
-4.56950333069175e-05
-4.36398791059362e-05
-1.70003383526037e-05
-2.92675292822059e-05
-3.78018366971196e-05
-2.01991086884166e-05
-6.36750889959046e-07
-4.27282467214265e-05
-6.74960278420161e-06
-5.03250761865768e-06
3.40984897360298e-06
-9.65636952370133e-06
-9.59303457161389e-06
-2.24173775195026e-05
-3.42631184349771e-05
-1.55213521858342e-05
-4.02553178648744e-05
-1.84170579404716e-05
-4.66186663385972e-05
-4.92896794646174e-05
-3.5768202283381e-05
-7.26774251751283e-05
-2.81202526257643e-05
-1.59398659677664e-05
-1.9915614287823e-05
-1.23630157693187e-05
-2.07213050684194e-05
-5.46157764541866e-06
-4.19292387848458e-06
-8.14744890920664e-06
-1.44853960844116e-05
-1.24839749677508e-05
-4.09127392624724e-05
-1.00318079699368e-05
9.66074340216766e-06
-2.74178117268244e-05
-3.03383924987648e-05
-4.06273361359567e-05
-4.02420530508479e-05
-3.28814648893016e-05
-5.02055320806278e-05
-3.9224501360647e-05
-4.18610053276955e-05
-3.05706655293262e-05
-5.56459920213539e-05
-2.10692616614818e-05
-2.59477765449304e-05
-3.28372156712973e-05
-2.90664303847971e-05
-1.21243889318615e-05
-1.63663689683232e-05
-5.1737445636777e-05
-4.49837310665468e-06
8.5214817093771e-06
-2.24750340504663e-05
-1.3423048001783e-05
-7.62559467193097e-06
-3.2072688157603e-05
-5.87160547114933e-05
-5.53277597338364e-05
-6.22360935926886e-05
-2.0284516431704e-05
-4.98464416203734e-05
-1.3181346288138e-05
-5.03144261627919e-05
-3.08520168129609e-05
-4.47265301227006e-05
-1.24399431199827e-05
-2.37452686354337e-05
-1.4383993395058e-05
-4.34141977805975e-05
2.31804057813803e-05
-1.46328656430203e-05
-2.35272760854312e-05
-3.51073349328274e-05
6.01881860314782e-06
-1.21990728345954e-05
-5.58898307647443e-05
-3.21365145217106e-05
-3.17953019443003e-05
-3.68160614042556e-05
-1.64518383115376e-05
-2.28559230364309e-05
-5.38094236824175e-05
-2.80227338513025e-05
-1.98484462018379e-05
-3.0899813122634e-05
-2.33691261198003e-05
-2.29310556634012e-07
-2.08738858482092e-05
-4.52921065440655e-05
-3.5628433679201e-05
-1.7245753025707e-05
-1.55803415169551e-05
-2.09697609666469e-05
-4.4391000045429e-06
7.77926947293474e-06
-1.62802777428853e-05
1.24316234760982e-05
-3.63690062084353e-05
-1.03051008085785e-05
-1.66966166430524e-05
-7.56249779574788e-06
-2.48985005998341e-05
-1.75834252848146e-05
-4.46929959814473e-05
-3.95838630656073e-05
-1.63531079916619e-05
-6.60093033065022e-06
-2.19526806007079e-05
-3.09039994966535e-05
5.20692464974162e-06
-2.98057074514813e-05
-2.5005863523959e-05
-1.82005400938858e-06
-1.18058633816903e-05
-3.10658876315243e-05
-2.59968312250838e-05
-2.2219916971737e-05
-3.11464136085623e-05
-9.21674087772135e-06
-1.61918058118542e-05
-2.87964182318527e-05
-5.51225992289717e-05
-3.25768123645433e-05
-3.84674197627675e-05
-4.55784898194297e-05
-3.81251438077849e-05
-5.26841838232185e-05
2.72294721688324e-06
-3.48504893653393e-05
-4.26628620954382e-05
-3.56720514816312e-05
-3.12465930465225e-05
-4.74661753713933e-05
-1.97106733240919e-05
-1.71765358186395e-05
-7.96767246717585e-06
-2.63576514361189e-05
-9.60773894408208e-06
-1.05586433962193e-05
-8.6334287618855e-06
-1.44966535691505e-05
-1.37397094130661e-05
-3.28602253392022e-05
-1.67041139084932e-05
-2.97799489105741e-05
-3.62463472172817e-05
-1.87403644403674e-05
-2.19495867314654e-05
-3.53585409267603e-05
-5.28578372154157e-05
-1.84299626094914e-05
-4.13471004320566e-05
-3.63722171547652e-05
-2.76649319721214e-05
-2.60759810160039e-05
-2.01965258012822e-05
-2.23359067832494e-05
-3.30874452701445e-05
2.8595030295471e-05
-2.28062748702354e-05
-6.53216007429571e-05
-1.87578343134876e-05
-3.43982984633892e-06
-2.65837023777898e-05
2.58676688677838e-06
-3.94639541358315e-05
-6.93240330930401e-05
-1.16202581155727e-05
-4.39344830810562e-06
-3.18202209859725e-05
-1.74123118899266e-05
-4.31357798408794e-05
-4.2299517251793e-05
-4.85379803194028e-05
-1.14490816198658e-05
1.2295158579697e-05
-4.73202273041522e-05
-2.86236650837214e-05
8.13956486574106e-06
-3.18976917032774e-05
-1.45102624463694e-05
-3.52599900879559e-05
4.77462653535117e-06
-1.80068063519077e-05
-3.27816252308716e-05
-3.31583534472195e-05
-2.2500223482632e-05
-9.48005316503387e-06
-3.57195011303767e-05
-2.78488169589187e-05
-1.40315013096675e-05
-4.57057781075785e-05
-1.50222455328819e-05
-1.0392551994053e-06
-5.25266576003581e-05
-2.06581860344483e-05
5.76583896877052e-07
-4.09076169879694e-05
-5.97502082158108e-05
-5.89333528044225e-06
-2.62412674467467e-05
-3.8781632242134e-05
-2.41843425431646e-06
-2.84363906646644e-05
-4.20381649595461e-05
-3.37392660861004e-05
-2.13314110200072e-05
-6.3401292519258e-05
-2.31863878616635e-05
-4.2026455647122e-05
-4.05539508851839e-05
-6.17887999746374e-05
-4.02692178795249e-05
-3.00663614375632e-05
-5.29878749553218e-05
-9.35385450197703e-06
-3.19259154391184e-05
-1.33881096192855e-05
-9.35071272492475e-06
-1.65627777574656e-05
-2.17954381009874e-05
-1.104690487708e-05
-1.9679151429358e-05
-2.03925147067545e-05
-3.07646811226433e-05
-6.18880002633856e-05
-3.21925142839152e-05
-5.9664180773916e-05
-2.68448979268117e-05
-4.88941691975107e-06
-3.21514896936161e-05
-3.48859747347697e-05
-4.29009385428248e-05
-3.45137436383994e-05
-3.44482805488801e-05
-1.84286166773038e-05
-4.20192771630457e-05
-2.62408953845962e-05
-1.10908175214766e-05
-2.34885273029161e-05
-2.62825105188873e-05
-1.61909311786851e-05
-2.75447848028318e-05
-2.00743887497365e-05
-3.17679369636623e-06
-1.6218632797162e-05
-1.22554583488719e-05
-3.02262455403167e-05
-6.69920413356322e-06
-5.19986610633894e-05
-3.3152818884222e-05
-3.40808278107578e-05
-4.35945448902627e-05
-1.23207206290341e-05
-4.69319729198881e-06
2.4081377893239e-06
-2.16403608489596e-05
3.24074984652732e-06
-1.59909260211088e-05
-3.71823725319379e-05
-3.49148486091331e-05
-2.1447165628667e-05
-7.59893342087671e-05
-2.65105432802147e-05
2.74935339790687e-06
-2.38930282189853e-05
-5.98598419567275e-05
-3.571846673833e-06
-3.12147597634766e-05
-4.93837564587198e-05
-2.82333261409703e-05
-1.95332368602701e-06
-2.8195255069722e-05
-3.53367300116957e-05
-6.20424588211984e-06
-2.71594359941808e-05
-1.54664070021717e-05
-4.22722580406745e-06
-1.92786873453327e-05
-3.39644032360629e-05
-1.06688879492263e-05
-2.94428631536036e-06
-1.9134326474957e-05
-4.37214291327904e-06
-8.62302270360426e-06
-3.15936845577733e-05
-1.02109857940609e-05
-2.49639507721341e-05
-4.66880000685991e-05
-3.65894164236629e-05
1.20686195482961e-05
-7.97044204179577e-06
-6.03862791757236e-07
-2.00077676758137e-05
-5.82567313248802e-06
-3.00096437024843e-05
-2.08239528672627e-05
-1.75867444766007e-05
-5.79428850846593e-05
-1.08803479713102e-06
-3.81463266601256e-05
-4.67379813662584e-05
-3.1295182739114e-05
-5.16529960047763e-06
-3.17496672766501e-05
-1.58484893893925e-05
-2.97138886646987e-05
-1.57143537440094e-05
7.42349882793715e-06
-3.52751079719275e-05
-2.99168132405761e-05
-3.57894528140551e-05
-3.72531734211766e-05
-1.8241418087874e-05
-5.86095085389633e-06
-2.29354643590043e-05
-1.76392067535526e-05
-9.00281044438979e-06
-2.93591521355355e-05
-3.49975528989636e-05
-4.83820694240765e-06
-1.6916105405144e-05
-3.68293104468803e-05
-6.71192883708899e-05
-4.1626256268711e-05
-4.50228348408373e-05
-1.64287624142106e-05
-2.35392220573612e-05
-3.33956829743789e-05
-1.53837682068951e-05
8.08322022951139e-06
-1.45334526392619e-05
-1.67161600126561e-05
-3.23696798043447e-05
-3.88153869019696e-05
-3.93270710034799e-06
-2.21247243183816e-05
-4.24166541809642e-05
3.33137619308418e-06
-2.43108987460123e-05
-1.60353285531566e-05
-5.22278470672417e-05
-1.6009460190095e-05
4.79958406323974e-06
-3.74102176845146e-05
-9.44273547467787e-06
-5.207599600404e-06
-3.03729444334384e-05
-5.84650276617663e-05
-2.39023611380083e-05
-1.63955908752016e-05
-3.90893450572946e-05
-2.02264302218977e-05
-1.85175125508379e-05
-1.55405933522502e-05
2.38812887975242e-06
5.27509288809075e-06
-4.41238425069032e-06
-3.48381717461988e-05
-3.55724613177069e-06
-2.16209387314778e-06
-2.90637652164356e-05
-3.18193293720332e-05
-6.80567402227642e-05
-4.07033472420483e-05
-1.2504927946744e-05
8.71638641280596e-06
-5.23540575957315e-05
-3.95656607608764e-05
-2.16334686690171e-05
-4.1893105992982e-05
-8.73115301693157e-06
-9.03791053022457e-06
-6.3959203388827e-05
-3.7552005036612e-05
1.63877337620453e-06
1.31047402236947e-07
-3.96244385892219e-05
-4.11192773756176e-05
-1.07967775736844e-05
-3.41608606307016e-05
-9.10065855846144e-06
-1.16222243819503e-05
-2.31670165953606e-05
-1.3695068395769e-05
-4.98361503324615e-06
-2.4239267898891e-05
-3.20656995168278e-05
-3.09088795989256e-05
-5.97820530693992e-05
-1.88162383136576e-05
-1.31467272289905e-05
-5.44921747559147e-05
-1.90046785040438e-05
-4.34469092815178e-05
-3.52528212930165e-05
-2.96318435771133e-05
-3.97985247230992e-05
-6.43621939996881e-06
-1.33305524511765e-05
-7.00752148553965e-06
-2.95690179142573e-05
-3.91051880895028e-05
-3.5248446834119e-05
-3.15254984184006e-05
-5.03370344682199e-05
-3.9825834082941e-05
-3.53367704097825e-05
-1.53046723024627e-05
-9.22703724049332e-07
-9.18389093039764e-06
-2.60868744991684e-05
-2.46157372711837e-05
-1.56270273628493e-05
-3.84389654764017e-05
-3.10399842924666e-06
1.69491777415665e-05
-1.25321581139679e-05
-2.94830039769576e-05
-2.75081794131507e-05
-2.93293919280748e-07
-5.74967436671642e-05
-2.12587269777852e-05
-2.57155944360133e-05
-4.02311073413053e-05
-4.48735846344375e-05
-9.60103109760514e-07
-8.76146333388821e-06
-4.09887871601347e-05
-8.76087378623475e-06
-8.4934352759815e-06
-4.13438056855455e-05
-1.54339629161696e-05
-1.88679859545405e-05
-4.73132996252047e-05
-2.68913767224872e-05
-4.9018932208016e-05
-2.73649031106349e-05
-4.2031300578569e-05
-3.25453582075723e-05
-3.33611250016349e-05
-2.19221904000207e-05
5.76832381031071e-07
-1.96296449734494e-05
-1.57599162273843e-05
-3.7131315056937e-05
1.6013326587624e-06
1.09835718501047e-05
-1.56391928933217e-05
-1.35678515478525e-05
-3.41420625218536e-05
-1.87290546594199e-05
-3.59388626699681e-05
-2.57182856358431e-05
-2.99707783430916e-05
-3.38984725154292e-05
-3.4044378958873e-05
-4.14176012384457e-05
-4.20512198162667e-05
-4.007837834248e-05
-1.37774104482779e-05
-3.2403016070493e-05
-3.43887380095309e-05
-2.97059285208589e-05
-2.88669760886545e-05
-2.52346778888652e-05
-2.26928894514926e-05
-1.15651227450435e-05
-1.9052969115348e-05
-2.75579976519194e-05
-3.82251164082065e-05
-7.18196467762793e-06
-4.29578185523794e-05
-5.00198144204206e-05
-7.71610458640372e-06
-2.05009963894516e-05
-4.14039026566791e-05
-1.43273738767742e-05
-2.29017256025229e-05
-1.71010493836423e-05
-2.27979106403796e-05
-3.80164942425183e-06
-1.21898346162422e-05
1.14870543330097e-06
5.88073699288471e-07
-5.665929553184e-05
-4.72393443477317e-05
-4.75595130666516e-05
-2.17115130593695e-05
-1.50193972254475e-05
-5.73221234275907e-05
-2.13640421068524e-05
-4.57024495563078e-05
-3.99725734582127e-05
-5.30455305639375e-05
-1.51494189343766e-05
-1.24464318675206e-05
-2.21632238053305e-05
-2.04530578677022e-05
1.26056289789633e-05
-1.56576729194365e-05
-2.72846411714848e-06
-1.24237990099127e-05
-2.5057974592298e-05
-1.25211966863007e-05
-2.58812826539659e-05
-1.44055617350845e-05
-2.00170595830927e-05
-1.45252098810507e-06
-2.01692305824775e-05
1.12593264694986e-05
-3.07628473284509e-05
-3.08246183642922e-05
-3.78728902365384e-05
-1.63411286860407e-05
-2.33386450747538e-05
-1.71245977098418e-05
-1.92713733700297e-05
-2.48438472703248e-05
3.4101505081727e-06
-2.09594129306924e-05
-2.9158295784484e-05
-4.79514755545133e-05
-7.81717081922083e-06
-7.33670545677897e-06
-4.22950953141575e-05
-4.18284297923063e-05
-9.21689598871367e-06
-1.5793166414035e-05
-3.48775649870738e-05
-4.82902812812921e-05
-1.85638391151043e-05
-2.42859969169288e-05
-2.62016022603016e-05
-1.93747949828685e-05
-1.48123977945272e-05
-5.20965808465117e-05
-1.95769326871301e-05
-2.80854062181223e-06
-2.84031292237196e-05
-1.26614734562669e-05
-4.12169691140497e-05
-1.7958219451684e-05
1.25211400399755e-05
-3.94845290908514e-05
-9.8218933154142e-06
-2.44551445080437e-05
-2.77716210685464e-05
-2.86580946578403e-05
-2.69100017979559e-05
-7.3611786362055e-05
1.92537306939382e-06
-4.73515751751544e-05
-7.77351801330722e-06
-2.89372953484004e-05
-3.36170168279552e-05
-2.47026189451029e-05
2.77568794952467e-06
-1.1446133743945e-05
-4.66814111763721e-06
-3.69306134679736e-06
-1.08096986460395e-05
-2.00413742844548e-05
-2.71630567886701e-05
-5.57462234538902e-06
-2.65103092302344e-05
-4.42778921133995e-05
3.18134681364848e-06
-5.84583367692318e-05
-3.21434491325078e-05
-4.7520925457732e-06
-3.24660149586432e-05
-7.14207419264366e-05
-3.63459288367346e-06
7.16681295564866e-06
-1.32296210120959e-05
-4.17586636754111e-05
7.07536970139586e-06
-1.33096825995765e-05
-3.57156999479769e-05
-8.50763882449609e-06
-1.09254347126453e-05
-2.50065305583379e-05
-1.0214419714132e-05
-8.1822012537083e-06
-6.25769212929516e-07
-1.21229584099107e-05
-1.0555400561925e-05
-3.58339472294204e-05
-2.02826325310112e-05
-4.11082276051047e-05
-2.67181899114327e-05
-6.7155628116507e-06
-3.033047698945e-05
-2.57502889432638e-05
-4.72234407883751e-05
-5.85379239521352e-05
-2.33351453364432e-05
-4.64596941759831e-05
-5.62391336518593e-05
-1.40716207701622e-05
-2.58103196864275e-05
-7.19071517333175e-06
-2.40711736815365e-05
-1.87170646129245e-06
-1.08351288832264e-05
-1.85448602633703e-05
1.0308315948033e-05
-3.82034936793164e-05
-4.66625706608588e-05
-2.59227437118734e-05
3.14243725663695e-06
-3.31384894058025e-05
-6.57483079710865e-06
-5.26102558228409e-05
-5.74975840730863e-05
-2.92504056773212e-05
-3.99525109652211e-05
-2.56871438374701e-05
-4.09970723346337e-05
-1.64620989691837e-05
-4.26882578151909e-05
2.08042795137131e-07
2.46072910083422e-05
-1.29711617103177e-05
-2.11745011068033e-05
2.71322931051584e-06
-2.94072041766897e-05
-2.42161861197485e-05
-1.14674794171102e-05
-2.24071367421285e-05
-6.57937458637148e-05
-4.48679565617401e-05
-5.46704199564432e-05
-4.41061485019118e-05
-2.61929412691133e-05
-3.45637066247856e-06
-3.51593325126407e-05
-4.6410604011746e-05
-2.05691075670838e-05
-4.84677899383314e-05
-2.26535762719154e-05
1.2520140896727e-05
1.3561037693526e-05
-3.18399637877122e-05
-5.44709739982285e-05
-3.10556535267132e-05
-5.04909902101426e-05
-6.13169486637416e-06
-3.25011786145581e-05
-4.97953105315523e-05
-4.78006738639432e-05
-4.10579217756542e-05
-3.18084190054841e-05
-4.93581067281187e-05
-3.01430432245784e-05
1.65572471939823e-06
-2.94525463655743e-05
-9.97322873374896e-07
-1.63958608562683e-05
-1.12680972329834e-05
-1.86166556831715e-05
-3.56449184554797e-05
-1.56653864272609e-05
-1.57481558182092e-05
-2.3302342751956e-05
-3.27912350782037e-05
-1.12096549113817e-06
-2.09640043600835e-05
-3.1213479614627e-05
-2.52316581336808e-05
-4.32898595414696e-06
-3.4080879885502e-05
-3.85954781515562e-05
-2.02878760140163e-06
-1.08017225688895e-05
-2.01369604790751e-05
-2.65160368095918e-05
-1.84960291102299e-05
-1.69509891158144e-05
-1.83721982249737e-05
9.79387078262209e-06
1.27599980756071e-05
-3.84665593585004e-05
-1.21937074214616e-05
8.05068388326161e-06
-2.97977628382293e-05
-1.36017167182439e-05
-2.58507790016869e-05
-7.1196805997185e-06
-2.69114080974217e-05
-5.8435887766332e-05
-6.53074837614244e-05
-2.4927062683917e-05
-1.47195953696449e-05
-4.12988521111375e-05
-3.51961889577312e-05
-3.01069889335369e-06
-3.61542844085721e-05
-2.67844567330579e-05
-1.11134239732963e-06
-5.23797146950453e-05
-3.62949270562906e-05
-3.42821557431416e-06
-8.94165475055958e-06
1.40237918328062e-06
-2.63307103771733e-05
-1.33856567641237e-05
-2.29384167060036e-05
-3.02960168199853e-05
-3.98331684837919e-05
-1.32408477391914e-05
-3.36313758289804e-05
-5.12806243293279e-05
-2.93116704080493e-05
-5.81729698742773e-05
-4.63506159745916e-05
-3.16181949901678e-05
-4.39494292270307e-05
-9.91231862428845e-06
-7.97356470938662e-06
-2.45497533724097e-05
-3.63144684090664e-05
-3.05254066783958e-06
-3.17017801549173e-05
-2.46467398397908e-05
5.68951427584577e-06
-3.69018932453104e-05
-3.95410093395441e-05
-2.36632245143645e-05
-4.00430167795379e-05
-6.01781610652577e-05
-2.84247898663572e-05
-4.14406007478701e-05
-4.15174926521591e-05
-3.16599619251539e-05
-3.97218942011019e-05
-4.72417734079217e-05
1.63363104783482e-06
-1.03952082050079e-05
-1.19538642947625e-05
1.58951654822355e-06
-5.04236051607761e-05
-1.2838191865601e-05
-5.44562469597331e-05
1.15493931101049e-05
-2.50980013977442e-05
-1.6492059642114e-05
-2.95626188833306e-05
-4.50070822921111e-05
-2.94349396515863e-05
3.30762309407488e-06
-2.61500857379154e-05
-2.04413237304588e-05
-1.47943195465477e-05
-3.24229208978914e-05
-3.48947717542706e-05
-4.12444746904962e-05
-1.28652630497951e-05
-5.97523239380267e-05
-2.29205044371938e-05
7.6166723054552e-06
-1.41473542320741e-05
-3.17001051739212e-05
4.66362548348499e-07
-1.33401404418119e-05
-3.77925365133205e-05
-5.49714307660536e-05
-3.14199812517464e-05
-3.91564515117544e-05
-2.99280648741856e-05
-4.23822567341563e-05
-1.19766349367348e-05
-3.27728290665494e-05
-1.56260897606976e-05
-1.72233504751568e-05
-2.96931354962748e-05
-1.70308207080637e-05
1.52319960574229e-05
-2.57052938082619e-05
5.74355499790774e-06
-2.89347873243809e-05
-4.51907018325552e-05
-2.72875707314389e-05
-1.99662336473163e-05
-1.19974195400262e-05
-4.15827762096841e-05
-2.59537293190151e-05
-2.49198521852312e-05
-5.64981118398669e-05
-5.58752915387261e-05
-3.03468843219309e-05
-4.30113930963258e-05
-4.48454718415611e-05
-1.68810777447024e-05
-9.52058994110874e-06
-5.26965787906886e-06
-4.33375216002653e-06
-3.11089031557529e-06
-1.48622242772441e-05
-2.5671025495527e-05
2.60479484721791e-07
-1.16429489680298e-05
-1.85828327397941e-05
-1.7260871334152e-05
-1.48480499977387e-05
-6.41155473738399e-05
-2.34562911284327e-05
-3.03006381238921e-05
-4.76409910322107e-05
-2.48921529960994e-05
-3.02341977794772e-05
-7.00263975545659e-05
-3.05978571695226e-05
-3.10539867182578e-06
-4.86321788250017e-05
-8.12852936952752e-06
-1.38532250161149e-05
-3.45575479947219e-06
-1.16789540516014e-06
1.64564676904072e-05
-1.95110485930898e-05
-4.11753258066728e-05
-4.09286562436862e-05
-4.73711676642514e-05
-7.88622171225232e-08
-6.51303175324643e-06
-2.25480149401436e-05
-3.65157904910415e-05
-7.9382011885519e-05
-1.50156355998537e-06
-2.09379940710154e-05
-3.22681354751926e-05
-1.6657982110737e-05
3.17996274410682e-06
1.91202436251383e-05
-2.41117841383047e-05
-2.14945443209903e-05
-3.27769816420924e-05
-2.09412515717565e-05
-5.53140009248566e-05
-7.00803363916823e-06
-5.03058566963947e-05
-2.41973129205852e-05
-1.97280874659017e-05
-2.86610708392043e-05
-1.53275637425098e-05
-3.74567178947905e-05
-3.38725425466889e-05
-1.02009146284022e-05
1.83386580806611e-05
-1.80045797510536e-05
-8.73992568478606e-06
-2.37709515936856e-05
-1.63676643869203e-05
8.38963456476587e-06
-1.96054016644864e-05
-1.94488152680672e-05
5.43303888603999e-06
-2.13111955804136e-05
-7.14675432081532e-06
-3.84994049452977e-05
-2.48489235988892e-05
-1.72485984043231e-05
-5.53969563897492e-05
-3.57344189071302e-05
-1.41344940922914e-05
-5.20009526185946e-05
-9.18786281634415e-06
-5.10377470490757e-05
4.03380798011718e-06
-2.09787330888054e-05
-3.06217764055912e-05
1.74571311094038e-05
1.71376719894458e-06
-3.21703849014927e-05
-1.80339674614085e-05
-1.56392913524546e-05
-8.81147104592964e-06
-1.16963453106824e-05
-3.4342368101608e-05
-3.92599322140402e-05
4.66740729270516e-06
-4.00323572171497e-05
-4.49687464759208e-05
-5.29271879510329e-05
-2.05502230885682e-05
-2.47388297154128e-05
-1.48229807847678e-05
-1.83317523794847e-05
-1.11400494552308e-05
-2.31989303549948e-05
-1.51536992717344e-05
-4.29034224855383e-05
-4.019916576666e-05
6.69287350307094e-06
-2.58914440496148e-06
-2.28922127894349e-05
-3.46973365122837e-05
-2.36498830997683e-06
2.25529177384733e-06
-5.32998703995474e-06
-2.57685506180549e-05
-1.86628391769095e-05
-2.53353972313737e-05
-1.5778884090479e-05
-3.08019976881098e-05
-3.94415350019923e-05
-2.95340963604744e-05
-9.86193101123555e-06
-2.61215190851147e-05
-6.94966624588028e-06
-8.67358470007232e-06
-6.30986028230998e-06
-2.96662378540493e-05
1.45620693732575e-06
-5.0773303045409e-05
-1.83759899725996e-05
-1.02312043851336e-05
-4.51578392629697e-05
-2.25285508951916e-05
-5.9040346617055e-05
-1.02733273699241e-05
-1.98861526833435e-05
-5.30219753813774e-05
-4.5883818860855e-06
-2.85659273089074e-05
-1.35800663900639e-05
3.16110874666956e-07
-2.65334133428925e-05
-3.60110182303458e-05
-1.52182072948104e-05
-2.40825479255295e-05
-2.4406726178989e-05
-1.77840674304857e-05
-2.02702243428653e-05
-4.45494751981627e-05
-1.52636436184952e-05
-2.51949682624025e-05
-3.32631911793707e-05
-3.02578589158834e-05
-3.47574583828773e-05
-2.58411183683778e-05
-2.6448533729047e-05
-3.28032879865997e-05
-1.69753328399559e-05
-1.64856039590565e-05
-5.62184648632078e-06
-1.46555647637557e-05
-4.60458152912477e-05
-1.27596194579185e-05
-4.10010552300946e-05
-3.29493222784993e-05
-1.74434432554686e-05
-3.26626929398573e-05
-5.66371420074268e-05
-1.46538553147145e-05
-2.08803856358156e-05
-2.18298339372528e-06
6.5086757557081e-06
-4.35275229080312e-05
-9.94499450077671e-06
-4.70498349800231e-05
-8.3580948276781e-05
-3.19130697432398e-05
-6.15602468369456e-05
-6.17513308104993e-06
-4.48452258006636e-05
-2.46965301968011e-05
-1.08028599138788e-05
3.52551903343596e-06
1.13387233250929e-05
-3.37943780594091e-05
5.72692403512722e-06
-2.72701660734097e-05
-3.03267227830597e-05
-2.51141636316889e-05
-6.20651196175224e-05
-3.47810986758781e-05
-2.11231242026867e-05
-3.79164408830924e-05
-3.66535115875401e-05
-8.31020448872061e-06
-5.69402211140664e-05
-2.11875845529588e-05
-3.51969072830188e-05
8.43688284238922e-06
-1.77561401697611e-05
-4.23518319660759e-05
-3.12121199462365e-05
-4.38450163573285e-05
-4.74584709835914e-06
-6.51468527370116e-06
-4.20174628322493e-05
2.63971049274082e-05
-2.77994339854586e-05
-2.22854249030885e-05
-2.29273280790872e-05
-1.01756047235444e-05
-3.13439531642959e-05
-1.19112901811255e-05
-3.10695954043212e-05
-3.88512472141673e-05
-1.11583615189126e-05
-5.64191219929092e-05
-4.79819584782971e-06
-3.46810816311108e-05
-2.53893394198589e-05
-2.31484697499658e-05
-4.48124606329103e-05
-3.94304117127911e-05
-2.44576416034036e-05
1.29568153047532e-05
-4.00419652799015e-05
-1.1086255571575e-05
-2.74350843412382e-05
-2.42533695914228e-05
-3.83144623992742e-05
-6.04149027579842e-05
-2.60383994486993e-05
-4.40804525461847e-05
-4.76926314872101e-05
-3.10576062832915e-05
-2.51774053125419e-05
-1.25081870271538e-05
-3.4716022318885e-05
-5.61988324526298e-05
-1.79211897935541e-05
-2.22233725789968e-05
-2.37621780650915e-05
-1.76780165074151e-05
-2.74709319656832e-06
-5.36451937362683e-06
-1.63050692069542e-05
-1.18587229084882e-05
-1.06548294639505e-05
-1.51360226337167e-05
-5.39025764458804e-06
-5.52304775851877e-05
-3.6413528933867e-05
-3.52504884782488e-05
-2.31861242017763e-05
-4.81677002924141e-05
-1.66373837678119e-05
-3.97526970948832e-05
1.36759896041344e-06
-4.71821909750455e-05
1.07910125269357e-05
-1.00490852316138e-05
-2.96721222892771e-05
-1.22129867424247e-05
-3.02111952640869e-05
-2.89442030343996e-05
-1.87061992285744e-05
-1.19015920638716e-05
-1.69767450245232e-05
-2.88415956603032e-05
-2.14650017227778e-05
-2.42002783777982e-05
-4.05900573670711e-05
-5.14735399331809e-05
-6.19828730381863e-05
-2.79205252048922e-05
-1.25549820838027e-05
-5.0082299513651e-05
-2.28568473918017e-05
-1.78305379908353e-05
-2.21694644391664e-05
-1.92925229691766e-05
-1.3362897787468e-05
-1.64010483195778e-05
-1.60922467396803e-05
2.09381661385897e-07
-4.59828699907318e-05
-3.15700627642862e-05
-2.56438580612968e-05
-2.85662415718795e-05
-5.7701835780124e-05
-5.45137011745317e-05
-3.08106780103403e-05
-4.78505064406839e-05
-1.23879772955381e-05
1.0925572132818e-06
-8.84792176455194e-06
-1.08147179691062e-05
9.37932442800312e-06
-2.65682080902789e-05
-1.98423745945087e-05
-9.63563691753877e-06
-1.41360070601288e-05
-3.30052363693974e-05
-3.11231334005666e-05
-4.63451242451099e-05
-2.34994201729131e-05
-2.38637782800375e-05
-4.38035139869103e-05
-3.78418162843218e-05
5.883166330645e-06
-2.90790902137417e-05
-4.91022400833968e-05
-3.35890939535009e-05
-1.26382911964739e-05
-4.79182106475877e-05
-2.01875564586362e-05
2.85788349027045e-05
-1.15219189507198e-05
-4.1322270384648e-05
-1.13949004896518e-05
-6.40020143763124e-06
-2.2004462372091e-05
-1.71656754082655e-05
4.14036931444483e-06
-3.57187150338131e-05
-6.18295437884896e-05
-2.31311231985061e-05
-4.07962568741176e-05
-4.69542817695685e-05
-1.42652025286171e-05
-5.04344219374639e-05
-4.94905392979251e-05
1.20056161281109e-05
-4.24915969333736e-05
-2.9511884691698e-05
-9.94631404583397e-06
-3.26862580863102e-05
-8.80530882756983e-06
-2.83866482301741e-05
-3.55194580268404e-06
-2.78800928594208e-05
-3.25892997379036e-05
1.53578834254543e-05
-2.52598448307758e-05
-3.97210555805854e-05
7.27154481816438e-06
1.85459747484566e-06
-3.0039011640912e-05
1.53774386415981e-07
-2.86887040439858e-06
-3.6173528825894e-05
-5.07401596262517e-05
-1.71851233021633e-05
-5.96554283242511e-05
-3.93922474457289e-05
4.44670640118283e-06
-9.967484412861e-06
-4.39540755891904e-05
-1.16550071316258e-05
-1.79572057037154e-05
-2.70849051251803e-05
1.01778095040132e-06
-1.12025591660131e-05
-1.27173702920893e-05
-2.26680575665478e-05
-4.89785156855865e-06
-4.20930486130691e-05
-1.28358017454742e-05
-1.13675007131339e-05
-3.92333590920275e-05
-4.5791931400154e-05
-2.15652356192027e-05
-2.90164412119622e-05
-7.33621797649225e-05
-4.00008161941017e-05
-7.60392175836833e-06
-2.67335995372915e-05
-1.59019819976693e-05
-2.31216956912722e-05
-5.02917759009198e-05
-1.00865229180117e-05
2.21968053949027e-05
8.8827151574095e-08
-1.65068042878014e-05
-2.59219928665828e-05
-3.36029836260976e-05
-2.80664703989834e-05
3.09560426322425e-06
-2.14135078755467e-05
-6.41605017623079e-05
-1.26564705579578e-05
-4.17521853988699e-05
-4.48717763686397e-05
-7.9714227188524e-05
-1.80123217250188e-05
-3.42386266052552e-05
-3.30723991954989e-05
-5.6169900322598e-06
-7.79742994506292e-06
4.19479215719304e-06
-3.2323744849715e-05
-9.1862841548855e-06
-5.64105833874138e-05
-2.90644718340566e-05
-2.24930883321952e-06
-3.04709041418232e-05
-5.78640833917898e-06
-2.66188262073431e-05
-3.85432162032478e-05
-6.52105491636583e-05
-3.54946488671291e-05
-6.5112404177409e-05
-1.87178473850878e-05
-3.89680659176731e-05
-2.30412567620535e-05
-4.32156102962286e-05
-2.06367200528307e-05
-1.42210663425878e-06
-2.1262609680328e-05
1.74500798908714e-05
-6.39271886948219e-06
-1.35976124048167e-05
-6.43894329534402e-06
1.31896722258211e-05
-7.7941767715124e-06
-4.91274107844113e-05
-2.25206047674431e-05
-3.37287199167149e-05
-4.22057742589412e-05
-8.18087318274831e-06
-6.26138897325964e-05
-9.64680137925262e-06
-2.54956816833983e-05
-1.07621047960919e-05
-1.6779675219053e-05
-7.99474408179245e-07
4.88218840729342e-06
-2.73736847837228e-05
-3.02433021210652e-05
-5.27943148350986e-05
-1.45931746284629e-06
-3.1236036383373e-05
-1.63571636620008e-06
1.3463051980783e-05
-1.36994839413973e-05
-2.5441657204285e-05
-7.1890625597875e-06
-2.7064229624327e-05
-4.07984649825328e-05
-4.17408543930517e-05
-1.99201374926459e-05
-2.85092963527778e-05
-3.219059531028e-05
-4.50642731901763e-05
-2.1488333370927e-05
-4.23108816010283e-05
-2.01471751025803e-05
-3.43081274325943e-05
-1.39976031909564e-05
-1.3785903439248e-05
-1.24059588790383e-05
1.10886735968729e-05
-8.64670503033779e-06
-1.4486421479802e-05
-2.30645866205749e-05
1.33785006379444e-05
-4.61338067472566e-05
-5.13942062935838e-05
-1.56780655306181e-05
-2.92459103459074e-05
-5.79711248594932e-05
-1.24528561270615e-05
-2.72612097804894e-05
-6.54084321046787e-05
-5.13920964253299e-05
-3.05745715725617e-05
-3.04943039631383e-05
-2.94491447513784e-05
-1.85899289454572e-05
-2.44906955739507e-05
-3.58709729986919e-06
2.14935181629186e-05
-1.47906375478239e-05
-5.66391459385614e-05
-4.52879577432244e-06
-9.97706457296336e-07
-1.01713115199849e-05
-3.88522751251281e-05
2.2400792417738e-06
-2.45459679092076e-05
-3.67663563035455e-05
-7.08993353986738e-07
-5.40271699713149e-05
-4.14145170610486e-05
5.50934384966768e-06
-2.77374053452448e-05
-2.86671888591132e-05
-1.79642843275597e-05
2.22696379615473e-06
-3.90894689084844e-05
1.63095599881649e-05
-1.06289362313581e-06
-4.19341842818408e-05
-5.00884216561998e-05
2.34726224319592e-05
-2.55803682302883e-05
-6.59926044805238e-05
-7.74685213140043e-06
-5.68974259357905e-05
-5.88993043639713e-05
-2.06143461097301e-05
-3.93439159973463e-05
-4.0419698712179e-05
-2.75640641065516e-05
-4.79681926534027e-05
-6.66424240045724e-05
-8.6741408319308e-06
-4.42405540632581e-05
-2.3781237566231e-05
-3.2063066647648e-05
2.31767253278975e-05
-4.72205016673976e-05
-4.06834499194245e-05
-9.3678220989197e-06
-1.35514243683129e-05
-1.72668262699059e-05
-1.45019032675838e-05
-1.78582574499336e-05
-5.41381281342422e-05
-4.20771421595074e-05
-3.80151194127408e-05
-3.48458221047282e-05
-8.35806246132182e-06
-3.90717725389204e-06
-3.02236207838538e-05
-4.02454535998334e-05
-1.9158928648891e-05
-2.3387927189333e-05
-7.70771368072058e-06
2.61329716329346e-07
-2.33893910453445e-06
-3.06559534957308e-05
-1.30273656479258e-05
-2.63690844394681e-05
-3.92263940925971e-05
-1.96455410249294e-05
3.06428233758651e-07
-6.34674646213346e-05
-2.44477042389591e-05
-3.66171859309274e-06
-5.68417516257538e-05
-6.29971172865207e-05
1.02090701622081e-05
-1.63268707252189e-05
-3.64711373700334e-05
-1.32411060615626e-05
-4.11594526892351e-05
-4.20265506402244e-05
-1.76268833609363e-05
-2.33580833963023e-05
-4.87978557122183e-05
-4.31690380529433e-05
6.25375855166926e-06
-4.34071669280639e-05
-3.85047343662587e-05
-1.0944866336586e-05
-2.57511318079483e-05
-1.63391199981457e-05
1.67432060492647e-05
-4.92993459622363e-05
-3.73054587910474e-05
-3.13368996660288e-05
8.59940364648346e-06
-7.19925748994217e-05
-1.04782780498344e-05
2.61543620421235e-06
-4.65658917680504e-06
-2.49289945763278e-05
-1.92650902940075e-05
-3.68455884023285e-05
-2.24153791318484e-05
-1.63073685125257e-06
-1.76640225414936e-05
-7.59519300596676e-05
-1.28644764386736e-05
-4.50547387454378e-05
-3.30002941601641e-05
-1.39360477206098e-05
-1.47188512909666e-05
-1.64287311398324e-05
-3.65247314469346e-05
-1.98405869278424e-06
-2.06632573455272e-05
-2.87508805011781e-05
-1.69728392315094e-05
-1.95537329627161e-05
-1.29400963332046e-05
-1.35358809608519e-05
-4.41072419152824e-05
-7.59448938889445e-06
5.63479250720179e-06
-4.2386990458728e-05
-3.37351987413253e-05
8.32183437759143e-06
-2.27027179914443e-05
-9.79800992617828e-06
-2.04325730691757e-05
-4.106491274384e-05
-3.94636770867173e-05
-1.25956955357785e-05
-4.20666854337213e-05
-3.80113671514326e-05
-5.61543195071633e-06
-2.69918234301319e-05
-3.16570102242208e-05
-3.56916701762575e-05
1.08340910003228e-05
-2.79585220752831e-06
-1.29484725684487e-05
-3.41786413322634e-05
1.06386535806071e-05
-2.51464571753431e-05
-1.54749441528155e-05
1.0532876954961e-05
-3.47595837457121e-05
-1.66521566748746e-05
-1.67920984826372e-05
5.24922523923579e-07
-3.63136237515889e-05
-1.53997074678182e-05
-3.95379833389682e-05
-3.77666767060486e-05
-2.16646073475084e-05
-5.19933134665365e-05
-4.80733330234468e-05
-3.90662123387299e-05
-2.53463355248585e-05
-2.95861942771162e-05
-3.07517681808816e-05
2.21833295807298e-06
1.10892921167945e-06
2.65364558414518e-06
-2.01683013792159e-05
3.47248236092211e-06
-1.82849947762506e-05
-2.34612704134751e-05
-3.98561903530364e-05
-8.65419484630608e-06
-1.12582453034054e-05
-4.65513884094998e-05
-3.72758728903005e-05
-5.96794245262689e-05
-1.05946135777836e-05
-3.83801823595148e-05
-5.7318316534074e-05
-1.55505187819566e-05
-4.36567776347753e-05
-2.55328708167716e-05
-6.75729332424883e-06
-3.29629159494366e-05
-2.23453482673412e-05
-2.22014506335753e-05
-2.87140538275841e-05
-4.26137808690501e-05
-3.55792072834312e-05
9.66203661953763e-06
5.1840313824265e-06
-1.94472063436473e-05
-3.37782902381942e-05
-1.86449480402623e-05
-5.65949182562026e-05
-2.05186613572462e-05
-3.53873063280102e-05
-5.36071905636323e-05
-1.68126952352733e-05
-2.51398133032038e-06
-4.20784652257893e-05
-1.05578027835377e-05
-2.55392772828169e-05
-3.90459775257249e-05
-2.2140974590642e-05
-1.28857672303954e-05
-4.94702198179721e-05
-2.37478532729668e-05
6.01086113735245e-06
-1.66532212741147e-05
-4.33160850312716e-05
-5.03328847876173e-05
-2.19565210007601e-05
-3.72498037252998e-05
-1.83119709336986e-05
-3.54407605837022e-05
-1.66095789478828e-05
-1.92116221466879e-05
-6.7517333009247e-06
-3.67453141304874e-06
-3.61792309490489e-05
-3.46579011935775e-05
-8.56408180641e-06
-4.04206718862938e-05
-3.89221571660726e-05
-2.3473713977318e-05
-2.8804305860674e-05
-4.48924898508605e-05
-2.90723385065889e-05
-2.57879869938537e-06
-3.43890613742804e-05
-2.03191243024525e-05
-2.27041044350644e-05
-1.47804028883835e-05
-4.66178659161044e-05
-5.56281961935416e-06
1.16827754433633e-05
-5.93125775163156e-06
-3.94538642271123e-06
-3.31061859328745e-05
-4.39865901436045e-05
-2.48757826953593e-05
-3.21928788078809e-05
-1.74049655861847e-05
-4.61141510391478e-05
-3.57699765290918e-05
-3.00378333864583e-05
-3.9077792092965e-05
-2.27160510667365e-05
7.07205006592607e-06
-4.5711993654504e-05
-2.72487674021987e-05
3.79453790350699e-06
-5.03557441758643e-05
-1.62511430799163e-05
-5.34988749957134e-05
-1.58652633441709e-05
2.10601488038167e-05
-2.37721436831047e-05
-1.19578100427169e-05
-8.40202136908339e-06
8.8355503081941e-06
-7.87979251638973e-06
-1.10159569527445e-05
-1.47176069168685e-05
-4.09675558795863e-05
-2.39770631708401e-05
-9.2854984302999e-06
-3.22012851052387e-05
-4.26128186888421e-05
-3.27313293866527e-05
-2.2126724300142e-05
-3.79981880329753e-05
-9.99976273596498e-06
-3.02150200048282e-05
-2.31160564892621e-05
-3.53442763806354e-05
-1.28713751596132e-05
-6.58813575819244e-06
-2.02452183167944e-05
-3.88699883907556e-05
-3.39334702191906e-05
-1.19380310948182e-05
-2.88116984025467e-05
-2.24620539877958e-05
-1.33626256318875e-05
-3.17308950778147e-05
-3.30649608379219e-05
-4.08954287577588e-05
-4.06580288948098e-05
-2.49701419274959e-05
-1.5750129840183e-05
-3.13312043295632e-05
-5.29424210842788e-05
-2.45076544339751e-06
-2.19154273427179e-05
-4.49287808019835e-05
-1.67599283606109e-05
-2.06050710177699e-05
2.89678311663493e-06
-1.10457298440385e-05
6.87095949390448e-06
-1.04882685665933e-05
-3.30532538104609e-05
4.99282512356614e-06
-5.23718674005709e-05
-2.95193148245147e-06
-1.37050606151812e-05
-3.10741407684356e-05
-3.95787606273639e-06
-1.17941958908305e-05
-3.68279414597651e-05
-4.26114784147974e-05
-4.59468853541854e-05
-2.20570602775568e-05
-1.88264911714338e-05
-1.39431924755855e-05
-1.56383953734723e-05
-4.82992776855887e-06
-3.48830182603021e-05
-1.05882504573609e-05
-2.9572736503496e-05
-4.90672301296154e-05
-1.17401368229434e-05
-1.38999446997046e-05
-6.50322931501595e-05
-1.6857311873094e-05
-4.07311234245384e-05
-4.0143846132251e-05
-4.57466037967506e-05
-2.59913864134861e-05
-1.68133013822869e-05
-2.74898229881291e-05
-1.40333755330451e-05
-4.60513317103618e-06
-2.24888220026619e-05
-7.8053190113822e-06
-8.10998466604968e-06
-3.29959634380956e-05
2.97603434182065e-05
-2.71256759506302e-07
-3.01060730231136e-05
1.49038631535453e-06
-2.01775991535462e-05
-3.39327703734594e-05
-1.63427001133812e-06
-2.53875386299092e-05
-1.84406315311044e-05
-2.06999112028294e-05
-8.60763947332448e-06
-3.6670236524207e-05
-3.91225452534156e-05
-7.7202356364676e-06
-5.96040984386138e-05
-2.14013323855645e-05
-3.72176286570544e-06
-1.63503681398901e-05
-9.85306967870415e-07
3.05797212514533e-05
3.38091507193859e-06
-3.8441825350343e-05
-2.56468687798065e-07
-4.0775289517489e-06
-1.15838089678775e-05
-1.87825000237776e-05
-3.31603329890338e-05
-5.93863386023885e-05
-4.18686874647617e-05
-2.64294887337696e-05
-4.70439710523859e-05
-6.04641977196942e-05
-3.3538059718106e-05
-3.26321919445864e-05
-3.07404386410985e-05
-1.71042496366939e-05
-1.28267947643369e-05
-2.05154050208058e-05
2.26898482090034e-05
5.68534044047371e-05
-1.81854455695822e-05
-1.35366913776178e-05
3.03875540489979e-07
1.89211600913465e-05
-4.21928775323367e-05
-2.50996755862573e-05
-4.33207438915531e-05
-5.86017204106326e-05
-5.17006423983793e-05
-2.789230043045e-05
-5.34761762711008e-05
-5.14548904944277e-05
-4.80132978542566e-05
-2.94675611913329e-05
-4.22693229913554e-05
-3.18170891624687e-05
1.42389825118595e-06
-1.81136808180258e-05
-1.33887946218842e-05
-8.42695505732468e-06
8.47995494488534e-06
-1.17986920248589e-05
-1.63199526435475e-05
-6.05522520989242e-05
-1.33512667075147e-05
-4.57234931010612e-05
-2.92900183072934e-05
-4.94294552674546e-05
-2.46974695150497e-05
-3.77214122055029e-05
-3.10675216447505e-05
-5.45583872638011e-06
-3.29571536571809e-05
-1.14026083206656e-05
-1.44517228205035e-05
-2.78183925495369e-05
-2.08370272461488e-05
-7.34669019838944e-06
-3.95498756538942e-05
-3.25428963081888e-05
3.17748323755797e-06
6.66763930588207e-06
-3.67062370095409e-05
-5.68653884953047e-05
-1.85136294383654e-05
-5.50770438895773e-05
-7.65359853172238e-06
-3.18161315421672e-05
-2.81199230566307e-05
-2.70023257358875e-05
-3.17132704257746e-05
-1.86701913599753e-05
-3.91334337376923e-05
-2.30721724638943e-05
-3.09481262649165e-05
-8.188088135096e-06
9.46792965013965e-06
-2.94926781347196e-05
-1.88714544534628e-05
-2.01276518048549e-05
1.29930608042324e-05
-1.20097930538489e-05
-1.62121406032744e-05
-1.05562000673405e-05
-2.91206532424323e-05
-4.29811547009355e-05
-5.45300815064526e-05
-5.32728811052357e-05
-3.57887956408499e-05
-3.51089721594346e-05
-4.43388281039937e-06
-5.33263749105572e-06
-4.71237447814905e-05
-2.84468495605758e-05
-2.94505148142835e-05
-2.3812783221116e-05
-1.50389853600881e-05
-2.82387265274435e-05
-3.84094213709307e-05
-6.75551082271762e-06
-1.49793310790359e-05
-2.2642945758919e-05
-2.65916400080385e-05
-1.08340377107713e-05
-2.5511995853225e-05
-3.87161095675114e-05
-2.77680696313827e-05
-5.38186390001438e-05
-6.81411690063627e-05
-3.06492687799981e-05
-2.87151534430511e-05
-2.76290212302691e-05
-2.27729821686682e-05
-7.88313094972088e-07
-6.30209058392439e-06
-1.96674424855227e-05
-3.24710983122617e-05
-2.11185546403059e-05
-2.90485865260109e-06
-3.80592894772973e-05
-4.47599697689097e-05
-4.36128087929291e-05
-3.34750705462328e-05
-2.85349430718502e-05
-2.60822548275816e-05
-4.31440463356267e-05
-3.87012584413676e-05
-2.37349146185251e-05
-6.04414843106926e-05
-1.16040451089458e-05
-7.23609310032246e-06
-5.20396293446197e-05
-1.77151625008876e-05
-1.11393195884134e-05
-2.49110119184696e-05
-2.17740249434817e-05
-3.64669875914995e-05
-2.87461374866223e-05
-2.66250064312813e-05
-3.13100035708897e-05
1.20071328595001e-05
-3.51960761490461e-05
-2.76624238162607e-05
-1.98453425412453e-05
-1.60814434996055e-05
-3.9212787473405e-05
-4.22752219554925e-05
-3.32954357260615e-05
-3.89958320388024e-05
-2.04994635383958e-05
-3.27313651023277e-06
-2.63068979257795e-05
-1.87624664576996e-05
-2.65976843531021e-05
-3.05585286631779e-06
-4.06238846764896e-06
-1.56275460420721e-05
-7.07709104515555e-06
-2.37897013530555e-05
9.37954193756021e-06
-4.58586556483966e-05
-1.55145246096775e-06
-3.77010846253486e-05
-4.67934092699722e-05
-5.59672105788452e-05
-2.15578089642681e-05
-1.49677239082982e-05
-2.15518849078526e-05
-3.38145145358601e-05
-3.09033509472928e-05
-6.59146850618474e-06
-9.73931404611376e-06
-2.04677498273369e-05
-2.08288314188734e-05
-1.92738398561679e-05
-2.49103587145657e-05
-2.45615826587126e-05
-1.29591378760825e-05
-1.99352184277312e-05
-2.50284564698651e-05
-1.34499958125853e-05
-2.76229762242864e-05
-5.99636325158532e-05
-4.48148165374176e-05
-5.16879388895468e-05
-1.8656231247875e-05
-4.8155182268411e-05
-4.74974240929954e-05
-1.12045134781223e-05
-3.64803447633958e-05
-3.96456547038532e-05
6.79448413775532e-06
-1.05364574427614e-05
-2.37847564177274e-05
-2.7578024573354e-05
-4.3253907798222e-05
-3.18874275627818e-05
-1.33520163446569e-05
-3.59339072524037e-05
4.72812879959015e-08
-2.21484188981746e-05
-1.92019802428109e-05
-7.1336281574929e-06
-2.31992378918722e-05
-2.37644352468026e-05
-2.82161037418178e-05
-4.98909617921138e-05
-1.68613428875786e-05
-6.59384366589928e-05
-3.84802825245349e-05
-4.40407475486843e-06
-1.99928441737133e-05
-3.67312506479361e-05
-2.40481106527233e-05
-8.26560686921084e-06
-2.05919382305478e-05
-2.75050744649969e-05
1.35650920862469e-05
-1.08884137331908e-05
-4.31771049147943e-05
-1.76513749299067e-05
-7.95100664469453e-06
-2.27173094433949e-05
-2.01058148989801e-05
-5.75513875609098e-06
-3.87606297351723e-05
-1.64504624887069e-05
-1.92858923710919e-05
-1.43369595574996e-05
-2.58818414773813e-05
-6.10063187925237e-05
-5.81063258648196e-05
-5.63985810180989e-05
-2.43056714694302e-05
-5.15717830208142e-05
-4.5617704555285e-05
-1.25174304088668e-05
-2.48631526413818e-05
6.22932006350788e-06
-8.45750064655204e-06
7.64242199800588e-06
-1.84292467051811e-05
-1.77477505171898e-07
-8.22867878533134e-06
-2.15910026273883e-05
-4.45961941559236e-05
-2.54710408940285e-05
-3.57654837326917e-05
-3.65461308971024e-05
-3.71569125888227e-05
-1.85039093570205e-05
-3.98152299053434e-05
-4.7783848508697e-05
-2.24685355092868e-05
-2.99793218175753e-05
-7.05359652326824e-06
-3.02844038389976e-05
-2.73872296818429e-05
3.32576767321187e-06
-1.61227775186932e-05
5.31302131780471e-06
-9.46748346812948e-07
-1.95167900196202e-05
3.23684804975728e-05
-2.47294591774762e-05
-3.72968395764204e-05
-1.471917123578e-05
-4.7511102024083e-05
-4.315738479597e-05
-1.53468976404249e-05
-1.38280061782716e-05
-4.17501333408718e-05
-1.72213876037728e-05
-2.83839180330035e-05
-5.26237766981406e-05
-3.56389328357642e-05
1.22070400581534e-05
-3.33410915419087e-05
-2.35995236448487e-05
-1.92276427061242e-05
-2.34184341441376e-05
-4.33313601442728e-05
-1.83395087930206e-05
-1.42663937908757e-05
-5.73517231018733e-05
-5.93469859049796e-05
-2.9571458021977e-05
-3.18238816541322e-05
-2.501327417144e-05
-4.83455547151701e-05
-3.34980704603964e-05
-2.0501347784106e-05
-2.28666004865301e-05
-2.21853480727683e-05
-2.0603562913353e-05
5.29052538037731e-06
-4.06006496394933e-05
-4.55276716159887e-05
1.31805548252789e-05
-8.23303324841702e-06
-1.42020126650306e-05
-2.31748805507723e-05
-1.55231417754648e-05
-3.07008116129698e-05
-5.61281282240642e-05
-4.38495901544276e-05
-5.94799449488e-05
-3.56814620730858e-05
-2.06015953257378e-05
-2.02678360760104e-05
-1.76527475565978e-05
-1.80417417986597e-05
-1.00435347855595e-05
-1.40694001906933e-05
-5.03112670334276e-05
-2.84032786921803e-05
-1.14526157360544e-05
-2.22521432107831e-05
-2.18320492817815e-06
2.69531629422394e-06
-1.29811229563983e-05
-4.49016681024325e-05
-2.43392165056164e-05
-4.49540796642544e-05
-2.85139241000192e-05
-1.59917983023758e-05
-4.65891482301693e-05
-1.38476790932256e-05
-1.51002032123886e-05
-1.49659331951651e-05
-1.60926405674316e-05
-7.86092970383953e-06
-1.99048454724373e-05
-3.65667569238113e-05
5.68703967521455e-06
-2.24490245801267e-05
-5.80113756712755e-05
-2.20752474621036e-05
-4.35560757491738e-05
-1.7386441402289e-05
-2.77157919258892e-05
-2.41403614573996e-05
-3.86245758139383e-05
-3.4312877773363e-05
-2.04316400870914e-05
-1.28750413766409e-05
-2.25938608736397e-05
8.74183325337768e-07
-5.30457127017581e-06
-7.74004557335479e-06
-4.32740856852993e-05
-4.01335230734666e-05
-1.98969835254147e-05
-1.91283329794099e-05
-1.65887362094952e-05
-2.28440007584278e-05
-1.77422791459991e-05
-1.39482702164366e-05
-3.86218353702402e-05
-3.3810014310182e-05
-1.05249863165632e-05
-1.1905024844583e-05
-1.72792285174667e-05
8.33990783400615e-06
-2.61670151413482e-05
-4.01891063639052e-05
-3.93856162876952e-05
-4.13079935829666e-05
-5.41956739398642e-05
-2.63683839518476e-05
-1.78335340148429e-05
-2.11190073713324e-05
-2.20618932085823e-05
-2.28362748760138e-05
-2.18937773541184e-05
-3.98637211030376e-05
-2.24836728975634e-06
-2.64737931578432e-05
-5.05915173125671e-06
-8.54866199946828e-06
-2.52624665052931e-05
-1.61404413090579e-06
-2.44570984118856e-05
-4.40222529530911e-06
-2.79643735128083e-05
-4.25088499978635e-05
-1.05660671785786e-05
-1.22522214469424e-05
-4.14543101718779e-05
-5.82334910723655e-05
-1.6535009262693e-05
-5.57689954971375e-05
-5.48701359040908e-05
-1.96521367932398e-05
-2.41370322002401e-05
1.05289915279483e-05
-1.49479776722377e-06
-3.40571814097422e-05
-2.31603280467473e-05
2.82648664950437e-06
-1.60561175321348e-05
-1.1376810735586e-05
-2.63810778012886e-05
-4.58800192643529e-06
-2.1701062749771e-05
-2.91336958012812e-05
-1.45053677450687e-05
-2.90158033321861e-05
-1.86741633055048e-05
-1.00957448094472e-05
-5.57753972708354e-05
-1.1210137305494e-05
-3.16378058974671e-06
-4.28494083658213e-05
-2.08746766480268e-05
-3.70201145958326e-06
-2.18876756189269e-06
-2.14405156479393e-05
-2.09818187048435e-05
-2.90902705814733e-05
-2.76463296113287e-05
-5.73847644421273e-06
-4.35919075359526e-05
-2.77966332764995e-05
-2.97051389783669e-05
-3.36491223185972e-05
-4.40299122368333e-05
-1.1238107724856e-05
-3.11295730350907e-05
-1.78008009692755e-05
1.15500541487178e-05
-4.70252799220895e-05
-2.73068552514838e-05
-1.7014141387988e-06
-4.29903625533064e-05
-2.61492011349969e-05
-3.37784369482e-05
-4.60200747672861e-05
-2.00867015722122e-05
-2.4682916318558e-05
-4.04416582680639e-05
-1.72595397468616e-05
-1.35425786068933e-05
7.26108090861151e-06
-2.64002730487245e-05
-2.20846784577489e-05
-3.87845438133819e-05
-3.8735348591382e-05
-2.1807602047725e-05
-3.19841103284289e-05
-7.94888953127904e-06
-2.04983295469154e-05
-1.44203456935179e-05
-1.14052787662041e-05
-1.68647835585923e-05
-4.02089358640675e-05
-3.67677578746994e-05
-2.06726774172552e-05
-3.16029627277074e-05
-3.34218840629267e-05
-3.26562363881566e-05
8.41889616996367e-06
-3.06928666672714e-05
-3.33133572411953e-05
-5.03125864537825e-05
-2.26552442393285e-05
-3.15467075323336e-05
-1.14023898546001e-05
-5.60587907326166e-05
-3.07500371561344e-05
-4.00448192778843e-05
-5.16094192295645e-05
-1.73521986474673e-06
-4.59659727353105e-05
-3.08311910602581e-05
-4.53322303380077e-05
-2.94889318877867e-05
-6.73975732975306e-05
-4.31682630948852e-06
3.43052869124376e-06
-8.42462940908549e-06
-4.51812289728971e-06
-3.05933930894848e-05
-1.87624440394407e-05
-3.12627260621943e-06
7.81945871267712e-06
-3.4075675953265e-07
-2.99024823844176e-05
-1.7818784883206e-05
-5.11296249027397e-05
-5.65454088546581e-05
-1.03355620318577e-05
-3.77781082240998e-05
-4.05723846654966e-05
-1.56157968169815e-05
-1.00858681350325e-05
-2.4807470598539e-05
-1.0909713665423e-05
-1.09408949549099e-07
-8.3158350591331e-06
-2.71538641235035e-05
-1.50515741409884e-05
-2.19652801745551e-05
-2.56637052447972e-06
-7.75332056564145e-07
-2.05951310322441e-05
-2.01582374533576e-05
-3.0641439477972e-05
-1.8992125318308e-05
-5.53563503376994e-05
-6.54483367225857e-05
-4.7378832691136e-05
-4.32207179008597e-05
-3.68658340851263e-05
-1.82610054141235e-05
-1.57548890968149e-05
-3.44152595510307e-05
-3.06111651206837e-05
1.05746437374006e-06
-3.60840809342513e-05
-9.14600705346769e-06
-3.04108071051153e-05
-2.7277671874623e-05
1.08296708668644e-07
-2.20638639873367e-05
-1.97438251335329e-05
-1.95988335945061e-05
-1.25421562712646e-05
-2.98157243217802e-05
6.70173826581061e-07
-4.30981105648449e-05
-5.78102875200759e-05
-2.93323532299181e-05
-2.56372132273176e-05
-5.26747492898183e-06
-4.37792871041229e-05
-4.93338191412022e-06
-4.07996230703678e-05
-4.41321612977306e-05
-4.49252226250494e-05
-3.67555894225494e-05
-2.30577760801072e-05
-3.58636847924454e-05
-4.52594104150309e-05
-2.93384728944476e-05
-1.14376720719529e-05
-1.9497941714579e-05
-1.54371009370192e-05
-2.68657410346456e-05
-4.43126853371847e-05
-4.84220544992576e-05
-3.25827822697193e-05
-1.20862941271266e-05
-1.23403493854544e-05
-1.40632549300199e-05
-1.492529970512e-05
-2.0232871021249e-05
-1.91401649623479e-05
-1.97622834073984e-05
-2.78185785603893e-05
-1.80819774858823e-05
-2.93349436782308e-05
-4.07917940164578e-05
-2.36316611454832e-06
-3.21882722785944e-05
4.75365677441747e-06
1.08720150434208e-05
-1.540312437747e-05
1.48290057180623e-05
-1.22373856502339e-05
-1.76900117738774e-05
-2.48588845844645e-05
1.80077353422088e-06
-4.70087487525775e-05
-9.24235145379648e-06
-3.80892620543892e-05
-4.95208616868862e-05
-5.70015363487972e-05
-2.67050041095212e-05
-5.24215416357411e-05
-3.37510590716346e-05
-2.78969811538648e-05
-4.52913174364855e-05
7.37322564962255e-07
1.22272588513199e-05
-1.91407718153609e-05
-2.27212451736704e-05
-2.49860633003383e-05
-3.05481411167084e-05
-1.06136421006389e-05
-3.67152243179773e-05
-1.48793241856246e-05
-2.55048287226729e-05
-3.6134500936501e-05
-3.05139741800167e-05
-4.6708861568952e-05
-5.93311641893299e-05
-3.03459599492699e-05
-3.61338429014136e-05
2.54236458946547e-06
-3.98800694883646e-05
-3.18345507537612e-05
-1.89434569141187e-05
-2.88944868697534e-05
-3.12138153929986e-06
1.73831935733085e-05
4.58457335952972e-06
-1.82423085414218e-06
-3.40422469796855e-05
-5.0269440666906e-05
-2.36893502415906e-05
-3.4649761741277e-05
-4.0798408452327e-05
-5.0003842026649e-05
-3.43410591303788e-05
-4.37434677388678e-05
-4.2235716053226e-05
1.50008136400245e-05
-3.81365355343989e-05
-1.40822215573384e-05
-2.91364307570873e-05
-2.37012969203776e-05
-3.49056353601821e-07
-1.69717019705842e-05
-2.94403649435349e-05
-4.86659508144808e-06
-3.71110718999902e-05
-2.28937417762247e-05
-1.94546074073065e-05
-3.3036592638292e-05
-3.4087777555866e-05
-1.07671712499854e-05
-2.78277019707843e-05
-2.40015333383914e-05
-7.57461291785261e-06
-7.32854351036337e-06
-2.98167464871932e-05
-1.04788718108609e-05
-1.99540164722561e-05
3.21377459704523e-06
9.41748397011185e-06
-7.21712663616935e-06
5.47284458794857e-06
-3.99366026988515e-05
-2.74741642784889e-05
-2.49100091950094e-05
-3.6626491183864e-05
-9.92222913781797e-07
-3.44343294641274e-06
-2.61734216469834e-05
-2.89119347000396e-05
-2.76778465769154e-05
-3.47577231218076e-05
-1.90562685580767e-05
-5.03277724355579e-06
-5.31469499412128e-05
-8.85951941733945e-06
-1.42290493087029e-05
-2.58931067528116e-05
-2.38731662083598e-06
-5.77181803162236e-05
3.09125739208061e-07
-2.42976618162469e-06
-5.46332581000598e-05
-3.21566737013574e-05
-3.59660649361016e-05
-6.37057717728852e-06
-1.241036378776e-05
1.03822892986811e-06
-8.739996985991e-06
-2.22449586712657e-05
-2.60141190594038e-05
-2.31346855492082e-05
-4.4422097173653e-05
-3.34937360217251e-05
-3.78626310807879e-05
-5.14880030846324e-05
-2.69497821123834e-05
-1.97383196923137e-05
-2.96862643157007e-05
-1.35726376412059e-05
-5.36261632163355e-06
-1.39288353583376e-05
2.85695576044372e-05
-2.83103076697512e-06
-3.83962844452509e-05
-2.63864455905421e-05
-6.38615056985611e-05
-2.14763573203509e-05
-2.82116396415742e-05
-2.91316253847692e-05
5.7352879408913e-06
-3.86658570532861e-05
3.740756755672e-06
-3.66606794568493e-05
-3.08568274398911e-05
-2.44073215567732e-05
-1.50742800945919e-05
-2.45709243514e-05
-5.22754766787039e-05
-3.68294732808536e-05
1.13311950444001e-06
-4.55406303482955e-05
-3.68048868977245e-05
-1.46801423983176e-05
-4.45980013186133e-05
-5.91732598898894e-06
4.27203038673145e-06
2.64779658177303e-06
-2.35421880730158e-05
-3.34113764055079e-05
-1.22943899575803e-05
-2.79388528902162e-05
-3.69996958094134e-05
-9.01147003682354e-06
-3.71968369095402e-05
-5.11258979182645e-05
-9.12852561666079e-06
-1.33519946270848e-05
-3.95152203769156e-05
-1.99512129642827e-05
-1.16922605070517e-05
-4.4898448394677e-05
1.25105255130391e-05
7.55312131061403e-06
-3.68408751543999e-05
-9.03246395077133e-07
-9.71430050889647e-06
-6.39491337080428e-05
-3.31399387318158e-05
-2.82273027892016e-05
-2.85122030287913e-05
-6.20386974273112e-05
-8.58638083493018e-06
-4.02507202466913e-05
-2.34924037356288e-05
-2.70803045825732e-05
-3.2439389454465e-05
-1.99705109108897e-05
-4.3887445820524e-08
-3.63474329943832e-05
-5.36065797833369e-05
-1.51649297974962e-05
-5.46980369416573e-05
-2.93459263073503e-05
-5.25438997175649e-05
-1.28918926901473e-05
-3.33104191341236e-05
-4.60911512156828e-05
-2.23331595806473e-05
-1.36074778929412e-05
-1.40928743231042e-05
-6.74141964721521e-06
-3.8137116987552e-05
-4.07156088705e-05
-2.07365711926361e-05
-2.62344865418641e-06
-5.6074531643809e-05
-2.94469772074588e-05
-1.06017086336622e-05
-1.71564955537934e-05
-2.84458669984626e-05
-2.12174974051337e-05
-4.99205894497971e-05
-3.13299379838169e-05
-8.7427403189796e-06
-3.23535237214041e-05
-4.96480799696337e-05
-1.44529959131463e-05
-4.69172678766969e-05
-4.64646781490552e-05
-3.20062257291478e-05
-1.50289409175587e-05
-4.82875219049487e-05
-3.08791984068896e-05
-1.87973020498643e-05
-2.19210763571942e-05
-4.43192934700716e-05
-4.24165232792635e-05
-1.76026812290745e-05
-2.59209798391096e-05
-2.94881378471082e-06
-2.44627156563015e-05
-8.28855817524144e-06
-4.38911971491828e-05
-2.04081468909254e-05
-4.52322330389976e-05
-6.36715379843685e-06
-3.64336111145913e-05
-1.71470810138546e-05
-1.86543444485244e-05
-3.30916420576181e-05
-5.03105780443136e-05
-1.21026418026359e-05
-2.67084411973997e-05
-2.61428163983174e-05
-3.14808707622497e-05
-2.19722044415489e-05
8.07277631289542e-06
-3.59160710263749e-05
-1.89473959752696e-05
-1.584372062533e-05
-4.16639778793509e-05
-3.08329321588827e-05
-6.96216271798108e-07
-1.92217038495135e-05
4.83460044758941e-06
-7.38261559355275e-06
-3.06952045127547e-05
-3.9067445088917e-05
-1.19991471148426e-05
-1.75221124672712e-05
-1.70968731528461e-05
-3.73471204869044e-05
-5.73431621153587e-05
-2.46731047233115e-05
-7.26421584431616e-06
-1.65542964883439e-05
-2.09741725827244e-05
-3.35361513121142e-05
-1.0107742445631e-05
-1.79286009498341e-05
-4.84052508057847e-06
-1.98336383959189e-05
-2.3193722601262e-05
-2.70536665528784e-05
-4.23836261946268e-05
-3.90009813470547e-05
-6.29132856228081e-05
-2.16506913187615e-05
-2.60933697681379e-05
-4.19993441329234e-05
-4.27156191355329e-05
-1.02287747018146e-05
-3.29315614883404e-05
-2.69423006983387e-05
-4.95349933295825e-05
-1.99985611229979e-05
-2.21467578266342e-05
-4.0627696763258e-05
-8.97279008512231e-06
-3.83098993422605e-05
-4.33563477176013e-05
-3.45611662902707e-05
-5.48731422905998e-06
-2.91903667707813e-05
-1.65062873343493e-05
-3.75903767188694e-05
-4.62724581743404e-05
-4.1934981344782e-05
-2.47085171657631e-05
-2.25319372949831e-05
-2.95951800165206e-05
-1.50509349527147e-05
-1.15119364189064e-05
-3.42242306490092e-05
-3.77170518879777e-06
-1.95688654036196e-05
-2.25865926704093e-05
-5.83023984857183e-05
-4.56540620727157e-05
-2.69740345222672e-05
-3.55818307156763e-05
-5.01834845967817e-05
-2.71829369898209e-05
-2.48201250491023e-05
-2.39312653024843e-05
-1.13511549282721e-05
-3.88138381354687e-05
-3.30357049944003e-05
-3.37738955001199e-05
-2.18722194973936e-05
-3.24005686020109e-05
-1.59813633149373e-05
4.31875410540516e-06
-3.78190371633494e-05
-1.50965298779528e-05
4.96538083403735e-06
-1.08438129883805e-05
-3.42914809529319e-05
-3.82795538757348e-05
-2.6537294914797e-05
-7.91234160691282e-06
-1.31560133602318e-06
-1.47343866417437e-05
-4.4658580031301e-05
1.3149004386605e-05
6.76542739690048e-06
-1.90841580387934e-05
-2.04121790255104e-05
-2.14768739083443e-05
-6.20419735806866e-05
6.13933705451242e-07
-1.80818882467685e-05
-4.39430186203425e-05
-3.5127905481094e-05
-3.08421752520468e-05
-2.25470027973701e-05
-4.53530231602147e-05
-1.55508848618161e-05
-1.53863188010751e-05
-3.02943958555421e-05
-2.24554411573306e-05
-4.20327696290233e-05
-1.15204193286754e-05
-3.14440077680066e-05
-2.41310610374491e-05
-5.25541811434297e-05
-2.20653661192754e-05
-2.78516782991711e-05
-4.68954204408711e-05
-2.7856806631787e-05
-1.4832130385339e-05
-1.40355533917883e-05
-4.32458905036902e-05
-1.99879112157809e-05
-3.77206544048824e-05
-6.17391636987571e-05
-6.87030404971404e-05
-3.46157079258956e-05
-6.78897404227764e-05
-1.43284007127823e-05
-1.48136592611576e-05
-4.78410669386033e-05
6.3108269056788e-06
-6.04779877041994e-06
-1.26790166931852e-05
-5.55044967167184e-05
-1.74446745094314e-05
-5.00780304149032e-05
-4.59638399506191e-05
-1.70009777070211e-05
-2.93039111519331e-05
-3.1489682089239e-05
-5.92092040890816e-05
-3.30383911511781e-05
-4.72379605800649e-05
-3.47392319077007e-05
-1.64824183400999e-05
-2.65786464763546e-05
-5.2973770934892e-05
-1.29527601312736e-05
-1.73760160657858e-05
-3.69962444519669e-05
-1.334123942755e-06
9.35614036761206e-07
-1.78329526057651e-05
-5.59224862565094e-05
4.81951748787953e-08
-5.28731829158431e-05
-8.86559764688635e-06
-1.2487719778613e-05
-6.17575895402965e-05
-4.88730633690951e-05
-2.73458337615007e-05
-4.52762194962221e-05
-4.72798860199739e-05
-1.99939267551233e-05
-4.05607064070064e-05
-3.80358979988003e-05
-1.93770801993238e-05
-7.00177217575294e-06
-4.68187491671178e-05
-1.46925611826402e-05
-2.67246762070331e-05
-5.73202854786762e-05
-5.27692363376637e-05
-7.66708053175667e-06
-3.28107035847037e-05
-1.4515190815624e-05
-3.27988366721768e-05
-2.46344504520228e-05
-7.48749911431563e-05
-2.61963646206407e-05
-2.51273926501045e-05
-2.28159497240249e-05
-3.19753695848469e-05
-2.30153560223698e-05
-3.28973201616787e-05
-3.5868574751484e-06
-2.43746387999704e-05
-2.78851769466989e-05
-1.68707623111683e-05
-2.49883009953932e-05
-2.85517747968133e-05
-3.53277213918936e-05
-3.02145641930654e-05
-5.41706063370652e-05
-3.40116553400305e-05
-1.86235434601226e-05
-2.66464463946518e-05
-5.22688712165352e-05
-1.13394866899706e-05
-1.73592744561333e-05
-4.54105684491898e-05
-1.80068052159916e-05
-1.91800187406527e-06
-3.11690850707864e-05
-3.19272624044373e-05
-7.83599829803259e-05
-4.03526070324811e-05
-3.83033110018658e-05
-4.6330054245981e-05
-4.59574386078524e-05
-2.19003605406561e-05
-4.14267524632795e-05
-8.27352052207731e-06
1.03854232034142e-05
-4.00161999630081e-05
1.18184723188098e-06
7.02508640211139e-06
-2.79060183416136e-05
-1.48221028308708e-05
-4.68673181733019e-05
-3.71460306149243e-05
-6.82652846533522e-06
-3.38996576567417e-05
-2.52535082199016e-05
-4.75170032301336e-05
-1.78852078901951e-05
-4.05137010836528e-05
-3.99282827510392e-05
-2.61959029546986e-05
-5.4064928760475e-05
-2.69504872233748e-05
-1.39244783215995e-05
-3.5356550860859e-05
-2.81534743596147e-06
-1.14026504906082e-05
-3.28673991832697e-05
-3.8239689568043e-05
-2.78450695391351e-05
-1.79780072538555e-05
-3.35696743731471e-05
-3.22878109687991e-05
-4.24872763116781e-05
-4.98008552672967e-05
-3.90003283137248e-05
-1.71720832447844e-05
-4.81700315516922e-05
-3.91376535931473e-05
-1.35615138712599e-05
-4.05799389387076e-05
-6.45200132171113e-05
-1.46827279663597e-05
-3.86203331312588e-06
-2.43913796567594e-05
-2.93221880649655e-05
-7.14721631212008e-06
-1.69775400765905e-05
-3.37120628500314e-05
-1.88975800089703e-05
-3.15566355537259e-05
-3.99691145451571e-05
-5.14078590708291e-05
-4.21039107867707e-05
-3.86586309287107e-05
-3.51703398457324e-05
-2.64951229650433e-05
-3.45004616695524e-05
-4.10428677327345e-05
-3.97525392037514e-06
-6.12628881942398e-05
-2.4661863594212e-05
2.53590823867202e-05
-3.98710789260546e-05
-3.66041114615339e-05
2.41330616257663e-05
-3.15110646401905e-05
-4.0809833367169e-05
-2.88735837268609e-05
-5.18014658491722e-06
-6.49007796331236e-05
-1.49208879551862e-05
-3.98155481850328e-07
-4.45150153805099e-05
-2.00648985851699e-05
-2.04223123904645e-05
-5.20409621670537e-05
-5.98653628847796e-05
-3.0105422108837e-05
-3.22395106386214e-05
-1.14352402860765e-05
-1.10691232913637e-05
3.43420699317703e-06
-2.69507929702393e-05
-3.5961627007589e-05
-3.28069302937929e-05
-5.89633493784354e-05
-2.35008144754822e-05
4.93394724508422e-06
-3.68922425552614e-05
-2.14952720958907e-05
-3.43009775375701e-05
-3.47989145017213e-05
-4.87383319191047e-05
-1.10884817799694e-05
-3.3370339934745e-05
-4.06096730417443e-05
