# Supplementary material for: Research on computational propagation and identification of mine microseismic signals based on deep learning
Source: PLoS One. 2025 Oct 22;20(10):e0334641. doi: 10.1371/journal.pone.0334641 (PMC12543183; doi:10.1371/journal.pone.0334641)
Supplement: S7 Data — (ZIP) [file pone.0334641.s007.zip › 000100900001454.xlsx_0.txt_24.txt.txt]

-3.12111876765081e-05
-3.770251193259e-05
-3.21185049176864e-05
-3.41007287674877e-05
4.35452128263509e-06
-4.87694101477508e-05
-3.04034798093127e-05
-2.28417418787994e-06
-2.638938258528e-05
4.3287913196524e-06
-6.2001099254117e-06
-2.64985107798187e-07
-3.99903900151134e-05
-8.48197462890178e-06
-9.16217475702912e-06
-4.54889483715804e-05
-1.91129910499694e-05
-6.4583100684031e-05
-4.65649554338816e-05
-2.71562165851012e-05
-7.19260413879983e-05
-8.2909229517149e-05
-4.28978075746772e-05
-4.10612331629759e-05
5.46383469816897e-06
-2.75113979341687e-05
-4.2014501227536e-05
-1.17575817492788e-05
-3.80952938069604e-05
-1.29247635218007e-05
-1.3454214599653e-05
-6.1085925792974e-05
-3.76728983945086e-05
-8.85173986665891e-06
-6.27241753702579e-05
-9.93216484173771e-06
-2.34991766599593e-05
-2.0809195835228e-05
-5.25082468074246e-05
-2.78944808581789e-05
-3.02939800119665e-05
-2.55045650668251e-05
-4.18745552436068e-05
-5.56423426911212e-05
-5.8230999063013e-05
-3.59415730429659e-05
-2.70351367687267e-05
-1.74176114418583e-05
-1.42649318446233e-05
-1.25970585204046e-05
-3.14709821520515e-05
-4.2916805292864e-05
-1.02090867825314e-05
-3.83712685115996e-05
-4.57218064165862e-05
-3.31564187529376e-05
-2.79921022773045e-05
-5.68602894009279e-05
-5.53998193823431e-05
-1.70525878527035e-05
-4.98422981638202e-05
-4.6173762412574e-05
-1.47099732760281e-05
-1.8423069764147e-05
-2.40421490226609e-05
-1.05331614469811e-05
-3.33158669574296e-05
-2.73309218317009e-05
-1.2026928056501e-05
-1.9184390833747e-06
-2.04642635548601e-05
-1.46449817863887e-05
-6.23441931547585e-05
-4.12160210028182e-05
-5.32432811667801e-05
-3.50969257942029e-05
-2.5524793738715e-05
-2.89619232791708e-05
-1.30415830267467e-05
-2.65120939067235e-05
-2.89485758555667e-05
-4.80934818446842e-05
-2.80039810280648e-05
-4.10052396145847e-05
-3.55151686157237e-05
-1.77402301990383e-05
-8.0222960166289e-06
4.69034161956018e-06
-2.2436492184869e-05
-6.78115409046382e-05
-1.28047132935406e-05
-1.93648405384244e-05
-2.21056445322482e-05
-7.41632918412154e-06
-2.45616104371724e-05
-2.88631072926304e-06
-6.0618333602511e-05
-5.71222424909321e-06
-1.38463634813772e-05
-2.44722815447844e-05
-4.04011131224654e-05
-7.06420807896023e-06
-9.65237017209645e-05
-1.9080055096698e-05
-2.81373849670651e-05
-2.19376002096224e-05
-1.58684389852951e-05
-2.05478862195179e-05
-8.22735515128854e-06
-4.19059091960391e-05
-3.29241829766039e-05
-2.02800866925208e-05
-3.97392562479338e-05
-1.63901609869126e-05
-7.31137259290589e-05
-3.47780165330437e-05
-6.13426709130494e-05
-1.17922462002585e-05
-4.38790803181196e-05
-2.93266563981167e-05
-5.70371757765341e-05
-3.71040686165258e-05
-1.7126530500923e-05
-5.79791578095398e-05
-5.02004364080274e-05
-1.89228602063998e-05
-4.86640015462401e-06
-5.15613868785093e-05
-1.40171777614126e-05
-4.41674755476965e-05
-2.3508170779355e-05
-3.48431274402664e-05
-2.29109930410058e-05
-2.85385699747537e-05
-7.30020182919099e-05
3.42278830424468e-06
-9.35748075504535e-06
-6.49459250020527e-05
-1.8012930318012e-06
-7.14516726370578e-06
-3.34074411517983e-05
-2.40615694621729e-05
-3.4642683499806e-05
-1.85436651415749e-05
-4.37647351323864e-05
-6.35535164952789e-05
-1.63689799372599e-05
-4.52145447586429e-05
-3.63286682494273e-05
-1.95548837557955e-05
-3.49634591876397e-05
-1.96521033402423e-05
-4.16034955418552e-06
-3.75741090837272e-05
-1.65583644807834e-05
-1.42564124980629e-05
-3.97586362425996e-05
-4.11209259810258e-05
-1.18015941064647e-05
-4.04162385768251e-05
-2.54081029730673e-05
-5.33968141138738e-05
-2.28371993656518e-05
-4.82548767163605e-05
-1.11863530223959e-05
-4.84651640297668e-07
-3.09819923657856e-05
-2.90396637986049e-05
-3.53413392667392e-05
-5.16430577242695e-05
-3.83755545463578e-05
-2.66294973772577e-05
-3.88877565237157e-05
1.22996475120064e-06
-3.09304646907756e-06
-1.25699624947981e-05
-4.26548027366336e-05
-5.18757709821274e-06
-4.90681782621571e-05
-2.50760911372788e-05
-1.67357625743258e-05
-4.67003341422193e-06
-5.34890570023893e-05
-3.54588985702807e-05
-3.56285587423404e-05
-4.09058963914711e-05
-4.20952810429024e-05
-3.26306410492922e-05
-1.58852164953626e-05
-4.5662273574477e-05
-1.37901123314561e-05
-1.96499128706055e-05
-3.32416097871251e-05
-8.44878207193334e-06
1.75190060643538e-05
3.47472790416612e-06
-2.83864553916237e-05
-1.22521529777298e-05
-3.25392949135536e-05
-5.10342301912848e-05
-2.93032210454414e-05
-4.07139405229277e-05
-5.10284463807811e-05
9.60406463997286e-06
-8.81839822811107e-05
-5.57441399537653e-05
-4.84458337225597e-05
-4.83399931989124e-05
-2.77429258044383e-05
-1.93189602799981e-05
-4.35520582371243e-05
-2.03878101957591e-05
-2.80056914100908e-05
-2.35691262695035e-05
-2.67127933475567e-05
-3.30121569992718e-05
-1.3970130962971e-05
-2.60500282410533e-05
-6.19241047640476e-05
-1.01731981551067e-05
-3.04350551750907e-05
-1.62734064770001e-05
-2.22474955316802e-05
-3.51341823203215e-05
-3.22704436059159e-05
-6.53153405470341e-05
-2.05870934946166e-05
-1.53582339844496e-05
1.28786138662709e-06
-2.48961714921496e-05
-2.16250584189573e-05
-3.42468880919953e-05
-1.69345971942822e-05
7.01895860940338e-06
-4.22208546253543e-05
-9.98791495327129e-06
-3.73684231319447e-05
-1.45929774441707e-05
-6.51784067002332e-06
-3.44061133961548e-05
-3.16069978135785e-05
-2.39085161124572e-05
4.34281976734611e-07
-2.07072518048808e-05
-1.29803597313184e-05
-1.94916081840846e-05
-2.32827880237719e-05
-5.92366003503329e-05
-4.51092953941484e-05
-1.78622889680892e-05
-3.67091149195778e-05
-4.58080649894728e-05
-3.16656793386595e-06
-2.3739303553603e-05
-4.32551106816091e-05
-4.32222275882682e-05
-1.22584000535461e-05
-4.29735482301067e-05
-3.37311347869875e-05
-7.14852895501447e-06
-4.67141001063741e-05
-2.09448134760748e-05
-2.50963757725351e-05
-6.33350475606853e-05
-2.62208891993047e-05
-3.62638000630915e-05
-2.33507513840028e-05
-5.60904887235258e-05
-8.56022909087256e-06
-5.65229099957098e-05
-1.25936764988254e-05
-8.84428689949297e-06
-3.461204306467e-05
-4.8401291866493e-05
5.33966373026913e-06
-1.59420895965656e-05
-4.29465214362399e-05
-2.19999317065046e-05
-3.15957848831521e-05
-6.55266607272035e-05
-5.71825799379731e-05
1.17700420304119e-08
-3.23783918554457e-05
-6.87770052889954e-05
-5.63460790523435e-05
-4.10870582613584e-05
-5.91068202009866e-05
-2.83185536641413e-05
-6.16558516202827e-05
-2.85975776009564e-05
-2.0510137431036e-05
1.61281382745523e-05
-4.92879562643627e-05
-1.23239389195008e-05
-1.58885905631137e-05
-3.61863705679374e-05
-2.70118978983029e-05
-5.67629147477239e-06
-2.66700717514363e-06
-2.5880762041107e-05
-2.38337625938108e-05
-4.75056703054207e-06
-6.78687961425089e-05
6.08162210769346e-06
-1.94037927209257e-05
-7.97593631667697e-05
-4.31087548436504e-05
-2.8967962305973e-05
-3.11094981609209e-05
-5.68189019797823e-05
1.78624467355837e-06
-5.51749251752103e-05
-4.24615658302614e-05
-3.0670436759636e-07
-2.96869796041481e-06
-1.2840912006878e-05
-1.75569179414646e-05
-1.46649216595393e-06
-3.99092327009912e-05
-2.18906630565841e-05
4.43723900019245e-06
-4.92050100596236e-05
-4.23780024566036e-05
-2.45653731917043e-05
-3.85846240677538e-05
-6.06741978078319e-05
-1.33791402203777e-05
-3.8800943470938e-05
-5.89121673881654e-05
-1.00169240896057e-05
-4.9060177197815e-05
-2.76712728166529e-05
1.919740056568e-05
-1.47932901878936e-05
-5.60541227060696e-05
-3.70701136074154e-05
-5.83363806571414e-06
-5.61582976472069e-05
-6.1129483725952e-05
-2.77718404278684e-05
-5.1726029694812e-05
-6.69634822260344e-05
-4.14143347112402e-05
-4.85039535595557e-05
-2.20046392723107e-05
-1.05513756680889e-05
-5.40464134966475e-05
-3.97657848394063e-05
-2.07095559209058e-05
-2.00995565194025e-06
-4.73361799085442e-05
-2.47822917240336e-05
-4.3332749007782e-06
-3.30956721711823e-05
-2.64502367493935e-05
-2.41067330822868e-05
-2.12918536787186e-05
-3.57800748491416e-05
-4.48598333793178e-05
-2.68761390666249e-05
-1.80187091172071e-05
-3.0977358602499e-05
-1.67696057641435e-05
-2.58696789767513e-05
-3.53261825518643e-05
-2.31831546019958e-05
-2.55429399948014e-05
-2.69691128851725e-05
-4.04482156423571e-06
-4.76892196173561e-05
-3.83118183868769e-05
-2.20974801973435e-05
-2.65463603529678e-05
-1.89544042095702e-05
-3.39177223652442e-05
-4.92004774655781e-05
-4.26102788632357e-05
-3.96418814672215e-05
-2.87517578023294e-05
-5.21661079450688e-05
-1.81311050664324e-05
-3.54542202973683e-05
-1.5586088358484e-05
-3.35313194244113e-05
-2.66693909930623e-05
-1.29891131300674e-05
-2.95973163978786e-05
-4.19263493457671e-05
-4.04290606612289e-05
-1.88494969994106e-05
-7.70811382738887e-06
-1.43313050128491e-05
-7.36020808720439e-05
-3.00452138626809e-05
-5.16647953472295e-05
-3.7750022105319e-05
-2.75706752542976e-05
-3.34260211876716e-05
-3.34564603169335e-05
-5.2384649812529e-05
-4.04949001489722e-06
-3.14056474160611e-05
-4.19018505605193e-05
-3.38143246436786e-05
-2.38157755585681e-05
-4.15626686209878e-05
-3.02745507308805e-05
-4.31554699235628e-05
-5.86475469750989e-05
-2.67531613204118e-05
9.954441129344e-06
-5.13968664204776e-05
-1.02825664742799e-05
-1.50273760108362e-05
-3.71124396130083e-05
-5.293383034178e-05
-3.17464674149409e-05
-5.86857410080187e-05
-5.04292065368643e-05
-1.74332946063481e-05
-2.23991720700041e-05
-2.56310212102046e-05
-4.20193645359682e-05
6.74920979552061e-06
1.9037052420762e-05
-1.43707824383284e-05
-1.63295820788059e-05
-2.63203570262907e-05
-4.45425026995458e-05
-1.92501837410564e-05
-4.97364742248334e-05
-4.31465768481088e-05
-3.3114938618303e-05
-2.98731332123218e-05
-6.37917279617659e-05
-3.73749516855452e-05
-6.75066338614135e-05
-3.24544989340263e-05
3.58371369473524e-06
-4.95465618808902e-05
-4.84305767607636e-05
-2.78942036022732e-05
-2.85959746158631e-05
-5.42961228162681e-05
-5.47997171169847e-05
-2.30734085107478e-05
-2.83584186253906e-05
-2.30275584910239e-05
-3.01596637585599e-05
3.94443580496547e-06
-3.77470943821369e-05
-7.74131717436825e-05
-1.90189494166744e-06
-2.95527928383307e-05
-5.32233962059946e-05
9.96498086723502e-06
-2.31211075371999e-05
-2.58096973680439e-05
1.01530687810386e-06
-1.09695808865716e-05
-1.24879344344002e-05
-1.58338988676451e-05
-1.35628458215199e-05
-2.26327348931063e-06
-2.66497145153279e-05
-3.39794053040858e-05
-2.59522166240856e-05
-9.34070159472583e-06
-4.15588566479686e-05
-3.05710934784244e-05
-3.82501484576937e-06
-3.78430771373889e-05
-6.17019764559466e-06
-3.37321694769886e-05
-2.3260022850975e-05
-2.43302152933775e-05
-7.03845142911362e-05
-3.95393948569566e-05
-4.23391847769738e-05
-2.79158247561108e-05
-4.67116619865701e-05
-5.49504364426349e-05
-2.25863169669993e-05
-3.7066165645059e-05
-2.92207116234794e-05
5.75219238962285e-06
-1.79604715438019e-05
-9.94383909181962e-06
-1.16393780336493e-05
-1.51796669748777e-05
-4.4030113395628e-05
-2.60264496889792e-05
-3.57779308677375e-05
-3.72450889932458e-05
-5.0901825639225e-05
-2.56765351591849e-05
-1.34343741675637e-05
-3.33790354248744e-05
-7.12308312318346e-06
-1.4188162385384e-05
-3.58611096709477e-05
-3.99985293303189e-05
-4.15219265370293e-05
-5.46004872609684e-05
-1.10955987871373e-05
-5.07315407269966e-05
-5.11138438681811e-05
-3.63184361088931e-05
-4.99482842131136e-05
-4.18889461089159e-05
-6.27427804473693e-05
-4.83747292966356e-05
-4.73399031400696e-05
-7.99922952848971e-05
-5.70577218143045e-05
-5.07834786609998e-06
-4.23750734414071e-05
-2.90834378303766e-05
-4.78444867460626e-05
-2.44937595684991e-05
-1.43851165029357e-05
-3.19447360300575e-05
1.66026231350186e-05
-1.6112148411484e-05
-4.96799047031066e-05
-1.01520534003226e-05
-2.94885780547047e-05
-2.89016735225727e-05
-3.2338089561491e-05
-1.71578612970725e-05
-3.70663707138729e-05
-4.16436359429085e-05
-4.00316609972709e-05
-2.14953970716539e-05
-4.78024011555128e-05
-2.43670873988463e-05
-2.34586105465572e-05
-4.99391215940067e-05
-2.98318261867658e-05
-4.47480586631756e-05
-1.54625309161002e-06
-2.514228307406e-05
-2.25764106092875e-05
-3.94182191908487e-05
-2.29466408666313e-05
-4.63744218584415e-05
-1.4109615358246e-05
-7.31378591435626e-05
-4.54392208084659e-05
-5.85360045490756e-05
-4.00200425098477e-05
-2.26544739438334e-05
-2.31284586382066e-05
-1.96284518188777e-05
-2.60635622997773e-05
-3.8284837622208e-05
-5.22879048734271e-05
-4.73021273041838e-05
-3.2370197540254e-05
-4.48277882458377e-05
-3.20806851760826e-05
-2.73895863397729e-05
-1.14343225843752e-05
8.51500606923437e-09
-3.88245848223096e-05
-2.74260556580797e-05
-2.96222177441027e-05
-1.70911256505356e-05
-3.10143016629997e-05
-2.65454721521478e-05
-2.27103711172595e-05
-4.41417451798777e-05
1.77381467455741e-05
-4.34070820605283e-05
-3.6468646279802e-05
-3.65309133128522e-05
-2.79756030077179e-05
-2.73140498508582e-05
-8.43517435704936e-06
-4.35267118084584e-05
-2.05768838538006e-05
-4.64769571473983e-05
-4.4063730511215e-05
-4.59466338954421e-05
-2.08313838177383e-05
-1.19617156256295e-05
-1.98526905980009e-05
-3.56338201310379e-05
-3.38505444160184e-05
-2.30999238308715e-05
-3.3490604016677e-05
-1.99334580544153e-05
-5.47647248679313e-05
-1.62152725959679e-05
-4.12414970234715e-05
-3.52487750248551e-05
-4.29427210906672e-05
-5.43106646018658e-05
-2.74279445678659e-05
-4.2295949748652e-05
-5.71652950256432e-05
-1.88652754091273e-05
-3.17643941392184e-05
-2.40491834347332e-05
-3.2159903041383e-05
-2.6307254308616e-05
-2.94416013429554e-05
-3.72519659748469e-05
-2.72764191351365e-06
-2.1865870460019e-05
-2.31007826518108e-05
-2.11143750738194e-05
-2.44408068276797e-05
-2.0094649653207e-05
-7.9011599007444e-06
-2.16898977712265e-05
7.71897640142163e-06
-3.53404163321521e-05
-3.6955668289036e-05
-4.22703527040405e-05
-4.09856611256337e-06
-5.86119660648479e-05
-5.15378852950752e-05
-2.13238335793471e-05
-7.49282465938327e-07
-2.70109979648032e-05
-3.20807625976253e-05
-5.04461783910941e-06
-5.25186991478327e-05
-3.67539364934348e-06
-3.45070682128489e-05
-3.69349863938519e-05
9.71440316722101e-06
-3.35959309126628e-05
1.00366152508858e-06
-1.20168507782558e-05
2.07465823713963e-06
-4.1668240501709e-05
-3.55855787780009e-05
-4.20313976764569e-05
-5.29110642229245e-05
-8.01744907380139e-05
-3.15738988342245e-05
-1.41645427526417e-05
-1.51064167977825e-05
-5.83033885681955e-05
-5.25236030652221e-05
-2.42211477852591e-05
-3.39950897726033e-05
-4.82272270772937e-05
-1.24639292660218e-05
-3.63276994720691e-05
-1.94798699699897e-05
-1.43362683471513e-05
-3.15763826347783e-05
-3.14118126862979e-05
-1.75757528116331e-05
-1.26686927199109e-05
-4.87685733088986e-05
-5.39640038324313e-05
-4.7307014747452e-05
-5.21785897469567e-05
-2.5977194021333e-06
-3.26633866565529e-05
-4.8530509215783e-05
-1.60343983764853e-05
-2.60499316626778e-05
-4.63570022316693e-05
-2.06718467311345e-05
-3.37883739356712e-05
-8.22647392141931e-05
-3.55315582166712e-05
-2.70205634815382e-05
-3.61933747055788e-05
-5.00734949423028e-05
-3.84726717054297e-05
-4.55787542144625e-06
-6.2125181938169e-05
-6.50043081739217e-05
-3.95474595339491e-05
-2.43637249103993e-05
-2.62333053684282e-05
-3.32895777345573e-05
-2.57852064048976e-05
1.46936729733178e-05
-1.63258039265182e-05
-1.44610310547064e-05
-3.3432740925759e-05
-3.07667963643334e-05
1.85310290264803e-06
-1.79288479954894e-06
-5.08837160817442e-05
-2.902151069209e-05
-8.94558807779658e-06
-4.93345502917268e-05
-3.14292772822991e-05
-4.16345685725111e-05
-6.60312047561501e-05
-5.44893651918507e-05
-3.27930276104964e-05
-1.33457572852069e-05
-2.80120515334721e-05
-5.16749407188367e-05
-2.952609241822e-05
-1.2798414987122e-05
-4.42337921693721e-06
-1.64031247292475e-05
-3.05694038850507e-05
-2.84730652966903e-05
-1.16027825874894e-05
-1.01197356428162e-05
-1.76252174690271e-05
-1.17023623999121e-05
-9.33192482904042e-06
-1.31511455445651e-05
-2.63972450461713e-05
-9.05839957462849e-06
-3.12342355946002e-05
-3.61542266734134e-05
-2.2651907717909e-05
-4.1476717757643e-05
-2.14329271006854e-05
-5.60013270476191e-05
-5.01762625232062e-05
-5.9485203329496e-06
-3.50304818795197e-05
-2.78596622100601e-05
-2.55060762431533e-05
-1.33176521340076e-05
-3.15433102724896e-05
-1.81507409880584e-05
-3.10274838070551e-05
-3.43851596414466e-05
-5.7133403653789e-06
-1.37977759735674e-05
1.61699485586644e-05
-1.51300627417018e-05
-3.16629632384614e-05
-3.87002426292004e-05
-1.05778889218705e-05
-2.28399692231984e-05
-5.31112458199775e-05
-3.3035653699118e-05
-3.00905033421525e-05
-1.67240980366396e-05
-4.66006179331232e-05
-2.9642205443758e-05
-8.1021766627432e-06
-3.89577517958929e-05
-2.21535128398653e-05
9.69551144292785e-07
-5.27226416256306e-05
-1.62385858821011e-05
-2.76815890287215e-05
-1.92533258880048e-05
-1.35851046968139e-05
-2.88901151549514e-05
-5.34604806461776e-05
-3.24728990675751e-05
-1.98381187809614e-05
-9.64604700487054e-06
-1.91229467427068e-05
-6.12669184507071e-05
-2.00666474686868e-05
-4.21128385223639e-05
-5.2757004830141e-05
-3.05324387882482e-06
-2.63299288393858e-05
-5.36960256660713e-05
-4.16301384838291e-06
-2.21492644336248e-05
-2.3642246492858e-05
-3.19781763177321e-05
-2.7964202930952e-05
-3.70305248843272e-05
-4.66012757887839e-05
-2.80687827689325e-05
-5.96331546104035e-05
-4.40527065995033e-05
-2.36780387245269e-05
-5.60907557946129e-05
-2.6384708818458e-05
-6.24303530151967e-06
-3.31193594897468e-05
-4.54033621719542e-06
-3.1794260731894e-05
-5.25475795695938e-05
-3.43244531496573e-05
-3.20532011025605e-05
-5.1550205077751e-05
-5.04946997834704e-05
-1.97003741753929e-05
-1.99793982777003e-06
-5.45955991780874e-05
-6.48315605038496e-05
-2.45043600479265e-05
-2.74868975257548e-05
-5.72275866637807e-05
-1.9297902377316e-05
-3.4062886928706e-05
-4.25942664079487e-06
-1.10484009082274e-05
-2.77632586192257e-05
-2.47129489264581e-05
-1.70572029003732e-05
-1.96638270467037e-05
-4.05258653226947e-05
-1.58149002873782e-05
-5.41244619660101e-05
2.54713856962066e-06
-3.33079787195964e-05
-2.90587647705904e-05
-2.79119344916926e-05
-6.37251256828401e-05
-1.05224821539682e-05
-1.17214261301602e-05
-4.81440315659544e-05
-2.38935344718869e-05
-2.9860651257223e-05
-2.32428071591263e-05
-1.53752008013895e-05
-4.29724017478734e-05
-2.55030483252069e-05
5.05643897691127e-07
8.66253619810395e-06
-3.31831786489345e-05
-2.15266679931779e-05
-4.38589445614553e-05
-5.17769873195083e-05
-1.00355744670346e-06
-2.22581213429043e-05
-1.62810629963942e-05
-7.73022681284451e-05
-6.79353516270314e-05
-2.32519270680151e-05
-2.60055851340566e-05
-1.21845741765279e-05
-3.37108135258621e-05
-1.15879315185258e-05
-3.4432451434477e-05
-2.73271415820775e-05
-3.89248420070745e-05
-2.60018216707151e-05
-3.77085801495894e-05
-1.00581656025989e-05
-7.1393629716286e-07
-3.80761365306422e-05
-3.95825366618136e-05
-3.76932056630568e-05
-3.5257340354631e-05
-4.21183711713011e-05
-1.8481714165212e-05
-2.01946807922134e-05
1.58717891594658e-06
-7.90305774861158e-05
-3.10855915059174e-05
1.85367546561782e-07
-4.31136045345216e-05
-1.07219359202956e-05
-6.28030727911039e-06
-2.12882279306044e-05
4.84307940698264e-06
-2.09980920087259e-05
-5.16968649217822e-05
-8.30103524196092e-06
-5.1153955480873e-05
-4.78654617939223e-05
-2.88273988255816e-05
-3.44783013351182e-05
-3.01131403208853e-05
-2.41232520813147e-06
-3.12657961096156e-05
-3.38305845936338e-05
-3.80181773407449e-05
-2.33459177525095e-05
-3.17272296107675e-05
-2.18953437480254e-05
-2.20245078611981e-05
-4.52676390933743e-05
-6.93963263997115e-05
-9.58697760157666e-06
-2.38663915370197e-05
-2.93058487451581e-05
-2.43112403949694e-05
-8.00501427625452e-06
-3.39064691253817e-05
-3.64909007417513e-05
-1.26041114404366e-05
-3.96794022581069e-05
-4.78151070341622e-05
-7.81428415374556e-06
-2.47589243298623e-05
-1.69992849505493e-05
4.81180502598487e-06
-4.92377055357844e-06
-3.89139420324011e-05
-5.9065892661595e-05
-5.21741392652879e-05
-3.82208145933376e-05
-2.13411412014658e-05
-6.92774537042611e-05
-4.23188549007689e-05
-3.65013913227327e-05
-4.22898930964566e-05
-1.18580771828411e-05
-5.06438674596363e-05
-2.50040229274482e-05
-2.59390039737106e-05
5.2624303823131e-06
-3.61626281857903e-05
-3.65616732213333e-05
-3.50164036779139e-05
-3.3060963500607e-05
-1.63321521265001e-05
-3.88255268593398e-05
-3.99429873696813e-05
-4.83435379698982e-05
-3.78534851990584e-05
-8.6901738410987e-05
-4.66198399469025e-05
-4.31851299430619e-05
-6.48363071509815e-05
-5.39940871477045e-05
-5.64168468194007e-05
-2.04452674966143e-05
-3.91897599642644e-05
-1.99577318420166e-06
-1.76733289575263e-05
-4.34483656171844e-05
-5.91821118721165e-05
-4.02179362779583e-05
-4.88257801040837e-05
-3.79513064269208e-05
-2.41021851052387e-05
-6.11995962710049e-05
-1.48744378289023e-05
-5.68892406247302e-05
-2.2884165786025e-05
-4.15982038314223e-05
-1.02597326305512e-05
-5.11132381027032e-05
-1.9097948206811e-05
-2.2342225673873e-05
-3.24691267945877e-05
-1.51454108093407e-05
-1.64570869257783e-05
2.3727071910435e-05
-2.27443715464908e-05
-1.58709516348729e-05
-7.88011949470988e-08
-2.11074322518286e-05
-1.62064301621665e-05
-3.52204276135762e-05
-3.89638185128222e-05
-6.57386493396682e-05
-2.32635271230177e-05
-3.7895101552997e-05
-3.40292843670292e-05
-2.27863321058031e-05
-3.82341281230775e-05
-1.17655826382958e-05
-5.12151170691757e-06
-3.16283269361079e-05
-2.65452139699911e-05
-2.51650976973684e-05
-3.57493830309121e-05
-1.40648823286359e-05
-2.93645968220201e-05
-1.62782917794943e-05
-1.52049137036085e-05
-5.49095529840832e-05
-4.02369571230238e-06
-4.63798436071453e-05
-5.10793981908829e-05
-5.15883801608455e-06
-7.6829627205494e-05
-3.08606367536907e-05
-5.09933569366678e-05
-2.21202369660068e-05
-5.15100562623625e-05
-2.05815494743719e-05
-1.68813086881954e-05
-6.25080031552733e-06
-2.84885268521885e-05
-4.59093408619564e-06
-2.15763562120307e-05
-4.12709065886727e-05
-4.51362744550347e-05
-2.79503698237414e-05
-2.20452496773983e-05
-4.08001350127909e-05
-2.40177850663379e-05
-4.09307775033597e-05
-2.60648212713794e-05
-2.79944339255147e-05
-3.53983537986888e-05
-2.55877170680969e-05
-3.3699259510695e-05
-1.2591850240997e-05
-5.38590907992494e-05
-2.53281814709964e-05
-1.65026022334053e-05
-2.07089481537652e-05
-3.74031708894218e-05
-2.13154941937596e-05
-3.36000963112967e-05
-1.98638711129193e-06
6.79525436452394e-06
-4.48717259975508e-05
-3.7200156440217e-05
-2.94105831698464e-06
-3.41077798719713e-05
-2.36358963513743e-05
1.79478681408135e-06
1.1079979999114e-05
-8.31917104198123e-06
-1.49326607772349e-05
-4.20058733852907e-05
-5.41405701215277e-05
-3.63264930583698e-05
-3.75698394596257e-05
-1.38242332240515e-05
-3.86305274201236e-05
-3.29289937674871e-05
1.12754174823793e-05
-3.5647924738805e-05
-1.38062437550383e-05
-3.82063288253342e-05
-4.44205609977384e-05
-4.72595612286405e-05
-1.226794902395e-05
-3.90226481916133e-06
-1.6238175279511e-06
-2.20904479193805e-05
-3.43529771214888e-05
-1.61259734127702e-05
-9.4866889661202e-06
-1.46664223890282e-05
-6.79004845627688e-05
-5.72506309891119e-06
-1.72690645661916e-05
8.45544133470625e-07
-7.11426677073084e-05
-6.02493818487471e-05
-2.00138016362063e-05
-1.90299274860498e-05
1.0014529244139e-05
-3.5465333071631e-05
-2.39196467225756e-05
-1.35155333976536e-05
-3.19748363868268e-05
-9.95813681240774e-06
-2.37632832247308e-05
-1.57058089011408e-05
-8.18695294210964e-06
-4.04958040700535e-05
-2.48483609511252e-05
-4.0685261691066e-05
-5.32578018673014e-05
-5.08206683021529e-05
-4.14950741170151e-05
-2.59713737209303e-05
-5.14720617009172e-05
-8.22195702719044e-06
4.17062433335807e-06
-5.65353344997614e-05
-1.54495695156412e-05
-3.16030410079662e-05
-2.83729821201162e-05
-2.61893566168817e-05
-2.37461784509948e-06
-4.46677797138027e-05
-1.54405625436933e-05
-2.29924877845267e-05
-5.01766099011655e-05
-8.18672501240107e-06
-2.66347563119241e-05
-3.97951473759553e-05
-3.354023162962e-05
-1.64510557671269e-05
-1.45456042842443e-05
-2.51785216615307e-05
-1.84570713131096e-05
-7.39244167629745e-05
3.17682991565882e-06
-2.06963454498553e-05
-3.42964647307859e-05
-2.61796443308777e-05
-4.69907023938022e-05
-5.10976952943371e-05
-4.17975102513354e-05
-2.71024320039882e-05
-4.57193998053545e-05
2.8377132248581e-06
-1.24858282115724e-05
-7.50407791361578e-06
8.37614520422152e-06
-4.38082006018303e-05
-4.45536963143698e-05
-4.7635698870161e-05
-2.97069331519252e-05
-2.85790376378359e-05
-4.36379710397578e-05
-4.83262858624613e-05
-3.68135772238635e-05
-5.03598698880951e-05
-4.44570076351092e-05
-4.36523499317777e-05
-4.21876140857863e-05
1.65764718415627e-05
-4.93756998078481e-05
-2.67752858888841e-05
-2.96490376632262e-05
-4.16982703273016e-05
-1.83023821069897e-05
-3.15083441687023e-05
-3.92697600844359e-05
-8.25803998680821e-06
-3.31629374324394e-05
-2.64610545550411e-05
-2.61380055339849e-05
-5.21822323345272e-05
-2.42673217469439e-05
-1.13043451069937e-05
-3.60167299957594e-05
-4.04052371468839e-05
-2.42938928220817e-05
-6.00908659103648e-05
-4.48185034259996e-05
-2.02095331530744e-05
-2.31431037999882e-05
-5.98821023537229e-05
-3.13054940836113e-05
-6.29701696827178e-05
5.56099030433337e-06
5.45094146929896e-06
-3.28936081211565e-05
-3.25652426051909e-05
-8.4904478683882e-07
-2.85868871222159e-05
3.64919225273077e-07
-4.30965222745286e-06
-6.36070753415157e-06
-6.41570433501059e-05
-6.69402710161364e-05
-5.90163982501084e-05
-5.32103573941593e-05
-3.81086982304034e-05
-1.8888087402717e-05
-1.09252293404052e-05
-3.64321170979292e-05
-3.47076758435267e-05
-1.02136688463386e-05
-9.95413863238153e-06
6.01482849661743e-06
-2.54689868403133e-05
-3.54683143738451e-05
-1.30805162787766e-05
2.57694155403966e-06
-1.35484849341794e-05
-5.24510625039895e-05
-4.39996913150192e-05
-2.70782188846791e-05
-3.61193599055663e-05
-2.72040804881147e-05
-5.80231773253132e-05
-1.49997459789728e-05
-9.93589598014156e-06
-4.76911311612549e-05
-4.89113095089655e-05
-2.77407940261401e-05
-3.05336593698489e-05
-3.05332390710457e-05
-2.9087008187288e-05
-7.24876622521734e-06
-3.58802195120192e-06
-2.96176272331581e-05
4.99977718842987e-06
-1.88706901870615e-05
-3.3716779680241e-05
-1.13467426528884e-05
-4.61853260199708e-05
-1.78286347526459e-05
-3.96672032681238e-05
-4.31796154179593e-05
-5.84280740837897e-05
-6.56167117922505e-06
-6.19557277782956e-05
-6.46983597400079e-05
-1.57129306159512e-05
-8.73723569868453e-06
-2.18278361937809e-05
-1.4406313501078e-05
-7.64224753096627e-06
-3.45448226120499e-05
-1.4695911162886e-05
-5.97731452661442e-06
-6.12409073179062e-05
-3.18351844163699e-05
-5.13998525214058e-05
-3.69625406316963e-05
-2.54662705776422e-05
-5.67695708924761e-05
-1.81122457552475e-05
-6.4889241138683e-05
-6.1827358725887e-05
-2.47206346671418e-05
-3.05993136731005e-05
-1.57569644137632e-05
-4.53114343384783e-05
-3.39414286958814e-05
-1.38788562250356e-05
-2.53418266867035e-05
-6.22444646756063e-06
-1.22366934317179e-05
-2.80718675106562e-05
-4.06087338734223e-05
-3.94260250367922e-05
-9.88647728512549e-06
-1.32588974115129e-05
-5.16020503674786e-05
-1.68929752804578e-05
-4.61851975326894e-05
-4.48266153688895e-05
-4.13977495582801e-05
-3.36127079988377e-05
-7.98568673053029e-06
-4.41436540838961e-05
-1.09430264796389e-05
-5.58574006261105e-05
-1.64539803263439e-05
-2.74038055647295e-05
-4.98817367580489e-05
-2.71241729113778e-05
-1.20407777690509e-05
-1.24052154702509e-05
-3.59720378260968e-05
-9.09610693031752e-07
-6.18044152791903e-05
-4.71393446238249e-05
-1.17133863644515e-05
-2.47960809546208e-05
-3.1854003347505e-05
-4.48386119472586e-05
-1.81635002205846e-05
-3.85424597827703e-05
-1.38272831311114e-05
-4.11746070030615e-05
-2.27485371065409e-05
-8.95879461309372e-06
-2.59959982308494e-05
-2.08517780416213e-05
-6.89924492199823e-05
-9.37000286304219e-06
-2.5581685428073e-05
1.80409525818424e-05
-9.78588493271576e-06
-1.67948882868511e-05
-3.60916560933295e-05
-3.28154291978274e-05
-7.511897836768e-05
-3.25612714912939e-05
-3.08495224418148e-05
-1.18835327572385e-05
-1.53555576337827e-05
-6.51556636250234e-05
-7.22293112680288e-06
-2.50533544155689e-05
-3.56429102161138e-05
1.0220811545108e-05
-2.49264432165846e-05
-2.4395404598097e-05
-5.85723817385331e-05
-5.04572367563534e-05
-3.32114179638086e-05
-3.93088876174215e-05
-1.89443258368867e-05
-4.34709903098133e-05
-1.46035400020259e-05
-1.70518802414239e-05
1.54863539007844e-05
-2.12300422485622e-05
-1.39300023068108e-05
-2.01484851063819e-05
-2.3400390595853e-05
-3.40473159848479e-05
-8.52863966107928e-06
-4.20679123338078e-05
-4.41416064796841e-05
-3.08537832723415e-05
-3.89537746291477e-05
-1.39762871436034e-05
-3.02428982965831e-05
-8.69182168740062e-06
-1.98135149917726e-05
-4.60340279012474e-05
-4.25728863638232e-05
-3.80691446735661e-05
-2.48649047064921e-05
-2.99347027198922e-05
-1.55356488859369e-05
-1.92534017440852e-05
-3.68490393681316e-05
-2.410162071789e-05
-4.3410555252272e-05
-3.26998795441729e-05
-5.36963932693689e-05
-6.48188618619096e-05
-5.7614943742797e-05
-2.97698501451101e-05
-5.6444541778444e-05
-3.89197019581735e-05
-4.80929831306944e-05
-2.73232140042728e-05
-3.1058444031696e-05
-1.99478649304355e-06
-1.83398419893143e-05
-1.90402001053591e-05
-2.81140835403561e-05
-9.22097902075754e-06
-2.69600818888524e-05
-3.65138121293793e-05
-1.40335798752479e-05
-5.10746540308909e-06
-1.0696318541949e-05
-9.04567786775725e-06
-5.06173255728624e-05
-5.80288800409282e-05
-5.26549318588541e-05
-1.13884802827201e-05
-1.5134085756844e-05
-5.04239280517127e-05
1.4467815475133e-05
-1.50665293186664e-05
-4.03897771883148e-05
-3.93322682176052e-05
-1.97486883599814e-06
-5.42213965261062e-05
-9.75421995128082e-06
-2.90191270881053e-05
-2.29524720619702e-05
-2.44957407420094e-05
-6.12315648595222e-05
-5.34457608442515e-05
-3.62704603089346e-05
-4.05696623632262e-05
-9.15972361859547e-06
-1.10792243964175e-05
-5.84570257283494e-06
1.24885798211818e-06
-2.40518203570016e-05
-3.82928977646269e-05
-4.13019442626703e-05
-3.82726257314026e-05
-3.37339261207644e-05
-5.48897376810465e-05
-6.1869608982694e-06
-6.34973954373426e-05
-5.55916342068008e-06
-4.91119059606756e-05
-2.52764780296343e-05
-2.40447587758332e-05
-1.44114294601133e-05
-4.03238686234816e-05
-3.14124243657393e-05
-2.04926637328485e-05
-2.75894489864976e-05
-3.59256117550423e-05
-2.89844844143564e-05
-5.05970713533349e-05
-3.53174410439362e-05
2.24598158099539e-07
-1.96490590624233e-05
-3.00487488230344e-05
-4.22425264291062e-05
-1.84185099243632e-05
-1.25074333148794e-05
-4.78022942683034e-05
-3.82984793062014e-05
-4.98889531609483e-05
-4.13441835512513e-05
-1.79760917497181e-05
-2.48236209952691e-05
-5.52031556852963e-06
-4.94399690666502e-05
-2.32720324170779e-05
-3.23546862810712e-05
-3.37451597765472e-05
1.02678444571383e-05
-4.71384878958386e-05
-2.41334488082728e-05
-3.55190067918263e-05
-1.30625819850259e-05
-1.16578880357955e-05
-4.79993111241294e-05
-6.04825900865508e-05
-4.17081208814187e-05
-4.11434661278318e-05
-1.46449054216369e-05
-6.2494150499064e-05
-2.59746151274773e-05
-1.7769736738879e-05
-6.7383505359211e-05
-6.84106935191191e-05
-1.43049610246234e-05
-4.60012716866508e-05
-2.58295317892798e-05
2.66952477459516e-05
-1.63571131929144e-05
-7.78843857226937e-05
-3.78515895779679e-05
-8.12384242996829e-06
-3.46640820813782e-05
-2.63437530044119e-05
-7.32716008091944e-05
-3.06632948045881e-05
-2.7058196759803e-05
-4.64001240773872e-05
-2.94314757323937e-05
-5.07552548452246e-05
-4.49923344310989e-05
-3.52735257330089e-05
-6.03983310051247e-05
-5.14551831489608e-05
-3.34045735562483e-05
-2.77124847160577e-05
-1.92900547295002e-05
-4.48551724723944e-05
-6.28312268813754e-05
-4.67974443283385e-05
-4.01489070682768e-05
-4.00849531573504e-05
-4.68288600292047e-05
-4.5486686687558e-05
-3.85614961601284e-05
-2.53348340394494e-06
-3.2819790359572e-05
-5.10814059983784e-07
-3.46838780423279e-05
-4.34126490610652e-06
-1.91163120898517e-05
-3.60643654556332e-05
-2.08928285475707e-05
-4.0464327389245e-05
-3.436209097014e-05
-1.09818960584595e-05
-2.09278495057111e-05
-4.72951895639877e-05
-5.48905718412366e-05
-4.37540277379542e-05
-1.85058309859844e-05
-3.54734474229612e-05
-2.44689953785521e-05
5.54364004458233e-06
-3.02914912189774e-05
-1.04909879886605e-07
-3.35718850701017e-05
-4.22415371463937e-05
-1.78306394130913e-05
-8.24692835968816e-06
-1.02610632803485e-05
-9.70441890717251e-06
-7.01071366766228e-05
-2.41708049825935e-05
-3.18796472047812e-05
-2.30086266512095e-05
-4.03074013816063e-05
-5.85354401876495e-05
-4.33284549893271e-05
-5.78926811871335e-05
-1.7415417684806e-05
-3.77311740998808e-05
-5.39187770396304e-05
-5.73570215138468e-05
-1.90519848941641e-05
-4.21343533442425e-05
-3.19052788741093e-06
2.14973756078806e-05
-2.52403214174567e-05
-3.83560404933146e-05
-2.45660641674789e-06
-4.10654622884535e-05
-3.5051694070974e-05
-2.93517333335828e-05
-1.51484170727998e-05
-6.38386008155345e-05
-6.77678003700653e-05
-3.20980826129631e-05
-4.32704716775909e-05
-9.38439288995308e-06
-2.71192375662415e-05
-2.73171651206048e-05
-3.51078819817172e-05
-1.19789676789428e-05
9.13726741660137e-07
-1.30100141386256e-05
-1.01343093016872e-05
-1.26061510726868e-05
-1.27951377872178e-05
-2.64989890671345e-05
-2.4247757044419e-05
-4.5680355683773e-05
-2.48889799514476e-05
-3.46139201936595e-05
-5.77285935832961e-05
-3.42742861036094e-05
-4.45099445380875e-05
-3.77783886030554e-05
-2.73696421503595e-05
-2.01265712802381e-05
-1.20587283029003e-05
1.73965198313088e-05
-1.90235954427435e-05
-1.32502596897263e-05
-4.8452948415962e-05
-3.06960011532673e-05
-1.04927837566336e-05
-3.28092084973152e-05
-4.17564359345285e-05
-5.9793243592118e-05
-2.61231393665835e-05
-4.5468200274031e-05
-3.84361193773103e-05
-4.23461408223207e-05
-4.19876040917807e-05
-2.66821933720199e-05
-4.06920835875489e-05
-3.22971715952935e-05
-1.92278150114268e-05
-3.00573016787391e-05
-3.42377027916854e-05
-4.01152949181113e-06
-3.02098056270466e-05
-3.5318262365829e-05
-2.69764470065554e-05
-4.1716466396855e-05
-6.95137660719038e-06
-2.72879058624662e-05
-2.83466849266098e-05
-4.73528552005042e-05
-4.33745563094118e-05
-4.15142720873165e-05
-4.99245674770145e-05
2.24750093660128e-07
-3.31020293721198e-05
-4.78985782176736e-05
-7.01885296807675e-05
-2.61773409134699e-05
-1.79948953653571e-05
-2.47872978964213e-05
-5.10966428129328e-05
-3.36283136825532e-05
-2.78827411467189e-05
-5.02090870022716e-05
-1.27751574349731e-05
-5.86751695998671e-05
-3.27639370923283e-05
-9.09389817849268e-06
-3.05732251021464e-05
-1.49880866592721e-05
-3.22745074435137e-05
-3.69997115500575e-05
-5.51375592480325e-05
-3.83307185914846e-05
-1.98320622923534e-05
-6.01617496140661e-05
-2.93760380673443e-05
-2.52723383853334e-05
-1.18280025268427e-05
-1.16532008791823e-05
-1.91527933407706e-05
2.48883297926731e-06
-6.45556958130004e-05
-1.42033422112065e-05
-3.9773757255406e-05
-1.28405806868554e-05
-6.02000570893342e-05
-2.4929530348072e-05
-9.45440615451356e-06
-3.94940397880643e-05
-2.49854582220165e-05
-3.41823459839135e-05
-4.91150165889398e-05
-4.12888645064777e-05
-6.29405525171024e-06
-3.01082639167569e-05
-3.67582070044661e-05
-4.3099224853935e-05
-1.84889948611003e-05
-5.75838821026719e-05
-2.53357863828743e-05
-2.15634237001734e-05
-3.79928753794215e-05
-1.70281411197808e-05
-1.16045146170328e-05
-2.61625489647132e-05
-3.24201151522096e-05
-5.81883045359789e-05
-3.52747654772847e-05
-4.90598218543734e-05
-3.97698532836544e-05
-2.18919038153886e-05
-7.31368041053791e-05
-5.3670589183365e-05
-3.255271554467e-05
-4.01333570979767e-05
-1.91362804193456e-05
-4.68192282489394e-06
1.45547868189915e-05
-5.22730829677651e-05
-3.73575649713549e-05
-3.53475632675266e-05
1.53350819524855e-06
4.24038790303314e-06
1.89147657058479e-05
-2.56128697789471e-05
-1.73658998235131e-05
-1.45807505008549e-05
-4.33963368207822e-05
-4.39247715770348e-05
-8.44180346474783e-06
-7.09243101418438e-05
-4.39999724855837e-05
-3.22255989697718e-05
-2.09939738290643e-05
-5.52278507453864e-05
-3.41688232998763e-05
-7.68751744166589e-06
-3.09489726657687e-05
-6.87674433277282e-06
-8.3007445237147e-06
-3.35055894555091e-05
8.71709738562934e-06
6.61604671731702e-06
-3.54863439656451e-05
-1.88876172227583e-05
-3.84801308487836e-06
-3.12209193809907e-05
-4.69633229394023e-05
-7.36653372323326e-05
-4.25708380818218e-05
-3.0659492539484e-05
6.93213855090827e-06
-4.6371235170661e-05
-2.90585627106775e-05
1.20508528638865e-05
-1.75700135590905e-05
-4.06438146884883e-06
-1.55430117772285e-05
3.05331035923479e-05
-4.62700340228448e-05
-2.83482307109722e-05
-7.80704439177594e-06
-2.57293876366404e-05
-2.52771651196613e-05
-6.89015577722833e-05
-4.75786210176582e-05
-4.92090243295402e-05
-3.94052890465178e-05
-6.84500390455868e-05
-2.23923826100143e-05
-1.62948390741138e-05
-3.57685126834435e-06
-3.60601884271228e-05
-4.05311677272077e-05
-2.14408469429137e-05
-4.90894390896906e-05
1.56064370970746e-05
-5.26629711927668e-06
-1.93278888035733e-05
-2.73115467163752e-05
-1.04010008276258e-05
-3.54183680797757e-05
-3.59611635714717e-05
-6.49897624298112e-06
-1.47075687268275e-05
-8.53591339660985e-05
-3.55281296740759e-05
-3.17162519736431e-05
-6.45143256649669e-05
-2.31457475107733e-05
-3.98446644082404e-05
-4.80792207070436e-05
-3.59957992517485e-05
-2.10994198863558e-05
-1.41044034960124e-05
-4.43822934177791e-05
-1.19856257449205e-06
-1.11203176452269e-05
-1.41102018344851e-06
-5.06987249577197e-06
-2.7259898242828e-05
-9.96198321454233e-06
-2.53079046276879e-05
-1.90093944260603e-05
-5.47044324682826e-05
-4.02607902318661e-05
-7.982662288871e-05
-4.04790435566578e-05
-5.08227562286707e-05
-2.95672953860022e-05
-3.80034930208001e-05
-2.68369690572854e-05
-1.81423587505458e-05
-2.47529857556401e-05
-4.12076874590553e-05
-2.5289258458425e-05
-1.00372323852509e-05
-3.2496547201253e-05
-1.67054104253402e-05
-1.95604325870204e-05
-6.53317732893766e-05
-3.23149998218478e-05
-6.48746762798464e-05
-5.61252079402306e-05
-7.91319379369658e-05
-3.99092295599492e-05
-4.27760554162682e-05
-2.17621249737553e-05
-2.55569588375565e-05
4.02962905153856e-06
-4.20207821921433e-05
1.39806986001853e-05
-1.9209808573555e-05
-1.83404679178211e-05
-1.02101509555073e-05
-1.85762992873642e-05
-1.41301267381556e-05
-8.1010613908015e-06
-1.34088939706737e-05
-6.89341633784637e-05
-7.63210846437883e-06
8.79395832176555e-06
-4.91430842754796e-05
-3.73685974151144e-05
-6.8238893711469e-06
-3.00908209258931e-05
-5.45867806770041e-05
-2.98249747321296e-05
-4.32242149167062e-05
-3.47641590675901e-05
-1.74507885293658e-05
-5.13717137820687e-05
-2.18827561673974e-05
-3.0109230035303e-05
-2.19130325721591e-05
-7.92782319783312e-06
-1.58559867606999e-05
-2.29812889354413e-05
-2.6249502948749e-05
-4.01880131574321e-05
-3.73969171740395e-05
-3.37469091633426e-05
-3.98919105867464e-05
-2.21798038319907e-05
-2.17634802864162e-05
-2.46250410978909e-05
-3.64484469356688e-05
-1.59776312107637e-05
-5.04795624601643e-06
-3.34801897441784e-05
-2.10246570145241e-05
-4.38566376039995e-05
-4.46968413710509e-05
-3.55670155769234e-05
-4.08110445744234e-05
-3.21510475655032e-05
-2.99165090293906e-05
-1.99483021742723e-05
-3.58867696407009e-05
-4.55093030427389e-05
-4.38151623424946e-05
-7.49570789093859e-06
-5.16047749804874e-05
-2.23138479620105e-05
-3.05178028781568e-05
-2.30984108772707e-05
-5.96621095024829e-05
-2.29706608282182e-05
-1.50797515086016e-05
-3.03757646400818e-05
2.68153571167951e-06
-5.84255594518557e-05
-7.49029762511334e-06
-3.66092623906769e-05
-2.97404461647983e-05
-4.80545472201355e-05
-5.25997303660159e-05
-3.72403715378973e-05
-4.66350732595089e-05
-2.25539814264622e-05
-1.70646811809644e-05
-4.02899871401917e-05
-5.02617679452134e-05
-5.66022991966971e-05
-3.49364243061643e-05
-2.93824744387573e-05
-2.59736045536128e-05
-2.70936481812866e-05
2.62195132424547e-07
-4.26850341731963e-05
-1.87957030608346e-05
1.56162890144976e-06
-1.89778542419751e-05
-2.16663970184463e-05
-5.07123055767741e-05
6.19463720558734e-06
6.19688649532373e-07
-2.18841497397313e-05
-2.92188665998451e-05
-3.56339527450158e-05
-4.74048243286877e-05
-4.31380265728561e-05
-3.88781840304558e-05
-3.6114172803722e-05
-2.20508374767919e-05
-3.90997960363696e-05
-5.58988321249658e-05
-4.52393105110492e-05
-2.90329214424488e-05
-3.61544673633394e-05
-9.42872495147191e-06
-1.55527353747851e-05
-4.78651809494617e-05
-1.08711297511294e-06
-3.90339616873878e-05
-6.19768865815719e-06
-8.12832165616329e-06
-1.11504913581181e-05
5.14611658556754e-06
-3.04571732502128e-05
-6.52342713777011e-05
-5.91241570942789e-05
-9.15459557783825e-06
-1.8755601859096e-05
3.00691341761775e-06
-2.25716048580185e-05
1.40544667065495e-05
-5.89702571541812e-05
-1.39507481518767e-05
-4.0139760731509e-05
-3.30310717077013e-05
-4.33844312454941e-05
-4.0996418321581e-05
-4.72026349333871e-05
-2.88169779011296e-05
-3.88525713335297e-05
-3.0354333153866e-05
-4.51142392663884e-05
-8.63415193356236e-06
-1.92521773093611e-05
-5.07203101520049e-05
-4.15716055178976e-05
-2.23203983026805e-05
-2.34516618345577e-05
-1.10888241709882e-05
-1.70396797946598e-05
-7.86109591473418e-05
-2.89202854365792e-05
-4.36706540908045e-06
-3.2818491575746e-05
-1.02323106567899e-05
-2.35310265964493e-05
-1.04242396991574e-05
-3.94528828637859e-05
-3.43719339949546e-05
-4.72266081392851e-05
-5.87649950651192e-05
-2.47739506289274e-05
-2.8625748863384e-05
-2.93104054610157e-05
5.782922937184e-06
-1.8147755467896e-05
-2.36910105992929e-05
1.78409505383688e-06
-1.59346746283138e-05
-3.21327435351117e-05
-3.14335475151852e-05
-2.774739456358e-05
-3.15194838132753e-05
-2.27187978759877e-05
-2.61988509945416e-05
-3.30218071496238e-05
-4.40640496040181e-05
-1.59255669096221e-05
-8.18799182286669e-06
-3.44821202302175e-05
-4.08006180569858e-05
-6.97925168724483e-05
-5.76743855339688e-05
-1.9919345052095e-05
-3.00709264415324e-05
-2.64379398788102e-05
-2.24848714819374e-05
-7.7843551895744e-06
-2.05632363163359e-05
-3.63170732979358e-05
-2.0723149775685e-05
-5.60608253608143e-05
1.76855864797327e-05
-2.29744977747459e-05
-1.26559295517157e-05
-8.8460611065194e-06
-7.38901666913795e-06
-6.43405316522921e-05
-1.55455346097891e-06
-5.15936308919982e-05
-3.36161832861478e-05
-4.11785991134488e-05
-2.57696554568578e-05
-5.42329959154623e-05
-1.54847942261004e-05
-3.28621625711133e-05
-1.33862569986724e-07
-2.3926105882239e-05
-4.3549017199047e-05
-2.10363305404125e-05
-2.59849811247692e-05
4.48310348397433e-06
-1.60838013889827e-05
-1.4573147359227e-05
-2.31325630620228e-05
-4.14879918175428e-05
2.68120102961043e-05
-3.86300928556917e-05
-3.79206355326444e-05
-4.7155059614872e-05
-5.22246525508846e-05
-2.84262278704565e-05
-3.55558994710301e-07
-3.46426830209594e-05
-2.11976303040546e-05
-1.22084895205294e-05
1.02525986257259e-05
-3.71279084916975e-05
-4.33397211439246e-05
-3.672052708485e-05
-2.1045088969353e-05
-9.27186601499445e-06
1.04021251636904e-05
-2.74184445674763e-05
-3.69186793028339e-05
-4.63159827949231e-05
-5.97577828684621e-05
-3.31765910546444e-05
-5.11480765530676e-05
-8.45052539676477e-06
-3.67996717870635e-05
-2.10625373923564e-05
-4.22254730734015e-05
-3.07234555109227e-05
-1.58822056616098e-05
-2.61007982917024e-05
-3.75670316979439e-05
-2.07580997403698e-05
-1.99613232819489e-05
-3.18114709745758e-05
-5.26292075416654e-05
-2.96402534522418e-05
-3.50175850164336e-05
-3.90532539958003e-05
-3.18674218768737e-05
-3.89094921567661e-05
-5.52789391499346e-05
-3.84526676480081e-05
-4.20427835688658e-05
-6.9679099655522e-06
-4.68357586279424e-05
-4.09299406634938e-05
-2.78100805573627e-05
-4.61461540503547e-05
-2.29407846403156e-05
-2.78963044030122e-07
1.33502112453143e-05
-2.09455022285212e-05
-2.32803717467238e-05
-3.68811714329258e-05
-2.52037424193725e-05
-3.90358081047054e-05
-4.70560196233348e-05
-4.94241263583226e-05
-3.52105611623391e-05
-1.73703025760427e-05
-3.73332434273247e-05
-2.4196615825809e-05
-2.79794473960241e-05
-6.28742452037672e-06
-1.23060000334267e-05
-2.705275266068e-05
-4.47181569075995e-05
-3.63241431004647e-05
-7.30364276174908e-06
-6.98771340841522e-05
-4.69182378200748e-05
-1.11622902411211e-05
-3.35564799709533e-05
-3.47339017577083e-05
-2.37996280066239e-05
-1.08537353594888e-05
-3.95189323195147e-05
-3.18751624546997e-05
-5.17513515204e-05
-4.6479589228176e-05
1.13191291737867e-05
-1.8754637211299e-05
-1.45240496840135e-05
-4.75686356019347e-05
-2.93031185701996e-05
-5.06324565466464e-05
-1.56251100975005e-06
-5.63374238148883e-05
-4.90997208234697e-05
-4.8244174464643e-06
-4.09122444626306e-05
-1.88068516078881e-05
-1.70770179509464e-05
-2.37544666485868e-05
-1.19107750030156e-05
-2.53004670663464e-05
-4.87699299432956e-05
-5.67289013866024e-05
-4.2782171254019e-05
-1.88613487637719e-05
-1.31544076868403e-05
-1.07112236218625e-05
-6.97957529837345e-05
-4.44399126381364e-05
-4.24716610410005e-05
-4.77703662126454e-05
-3.24848818621547e-05
-4.4035134601433e-05
-7.20074592718001e-05
-3.01104728660731e-05
-1.68546185076587e-05
-3.09334272620561e-05
1.50910306841427e-05
-1.07267543831267e-05
-1.04365411580607e-05
-1.94609138345776e-05
-3.99578027995967e-05
-3.98590701879721e-05
-2.94421334407186e-05
-1.35094770291531e-05
-3.87564515363787e-05
-3.53279046484965e-05
-3.51611246496424e-05
-4.41398146844626e-05
-4.95863211853369e-05
-2.90316990223175e-05
-3.78225242102607e-05
7.17077768702357e-06
-1.64819769861696e-05
-2.91059264428314e-05
-2.38850847841578e-05
1.87645735111192e-06
-3.06101382476284e-05
-1.11249268907258e-05
1.14129614548131e-05
-5.84183138425174e-05
-3.2821319514058e-05
-2.84258422947949e-05
-1.70272437762289e-06
-3.17587140326835e-05
-3.81454652264593e-05
-2.73240243810214e-05
-2.70983438466702e-05
5.86258181477275e-06
-3.80005025895305e-05
-4.40680970503221e-05
-3.81260371455406e-05
-4.00914347740047e-06
-1.90305038865387e-05
-4.30300428590582e-05
-4.03120315424746e-05
-3.52441271721237e-05
-4.06116359199665e-05
-6.48634970629549e-05
-3.11213845967127e-05
-2.07593432516711e-06
-2.90507809183787e-05
-2.27047598803616e-05
-2.82435640133569e-05
-3.5148813527763e-05
-1.42167413424129e-05
-3.23826090795442e-05
-5.12611381081126e-05
-2.04960265457836e-05
-1.37681154200187e-05
-1.30616060921946e-05
-3.54926340132136e-05
-2.68476978646845e-07
-2.0969836140304e-05
-4.72060959435254e-05
-3.115370059912e-05
-2.63647950991998e-05
-4.29835462446827e-05
-2.94865358805803e-05
-1.74668184266653e-05
-4.29537302023564e-05
-1.92160375678868e-05
2.59834331348358e-06
-3.50563271896859e-05
-5.79126871822973e-05
-7.42402711149446e-05
-4.29372787170462e-05
-7.08544464765441e-06
-3.94907186131226e-05
-3.23661290787574e-05
-2.94286100794396e-05
-3.50442200941386e-05
-3.4710834322355e-05
-3.20181393159519e-05
-4.29295338280173e-05
-5.60048214337423e-05
-3.22766159230476e-05
-6.66970240433207e-05
-1.8711759998956e-05
-2.89737996103227e-05
-4.75929652715405e-05
-2.33529622536817e-05
-2.13801522477419e-05
-7.08492037785269e-06
-1.27104589010067e-05
-2.45395390620703e-05
-2.0239699241159e-05
-1.5566062460776e-05
-2.59728600337788e-05
-6.26034829184509e-06
-4.62938855189553e-05
-2.8047019346134e-05
-2.45500291298344e-05
-4.95804737442701e-05
-3.47214685413529e-05
-2.3965129820356e-05
-3.64476155612469e-05
-5.90037155466774e-05
-6.91682307540235e-06
-4.14725413948344e-05
-3.65499423092886e-05
-4.39317964049842e-05
-3.92060242128149e-05
-5.22450187235755e-05
-2.76699088404728e-05
1.00212126982267e-05
-5.82212459203895e-05
-1.56410721407473e-05
-1.50087461450227e-05
-4.24474614178651e-07
-2.24741724917284e-05
-2.19191799362117e-05
-3.22773630973076e-05
-3.61100610138443e-05
-4.25470081569236e-05
-2.75957066157179e-05
-2.74625234661834e-05
-4.01644366652314e-05
-4.11556626189532e-05
-5.02640296991865e-05
-3.40687835727955e-05
-2.65305945774195e-05
-2.79575306256765e-05
-3.42317455933945e-05
3.95723124087998e-06
-1.04871547023126e-05
-1.13807715529977e-05
-2.88899664694557e-05
-4.51065617956015e-05
-4.71238374140293e-05
-5.84357720923849e-05
-2.68237851462481e-05
-4.17447078965533e-05
-2.44690669321098e-05
-1.5445503605696e-05
-3.57839718939536e-05
-3.83289030214406e-06
1.34629791597729e-05
-4.61784513445284e-05
-3.22716543074302e-05
-3.14612757013356e-05
-5.70238409634687e-05
-3.46033649553317e-05
-2.51924972621253e-05
-1.63491657278981e-06
-1.34924042521148e-05
-4.14390899667433e-05
-6.13116122807103e-05
-5.23827158868773e-05
-4.98255115462578e-05
-5.02343784190122e-05
-6.21429908367768e-05
-1.86121301381579e-05
-2.22056096445774e-05
-3.56179069577037e-05
-5.83566585465719e-06
-4.84737580929536e-05
-5.098625160212e-05
-4.8592551263309e-06
-3.34337371827584e-06
-3.61132347601075e-05
-4.95930697764532e-05
-1.00961953064152e-05
-6.12111497476748e-05
-3.61415134272755e-05
-4.63483858998112e-05
-5.53892689718528e-05
-2.39559612608847e-05
-2.5167919805481e-05
-6.74201854821508e-05
3.18136265616337e-06
-4.60141606744048e-05
-4.26753538231312e-05
-2.13839440485543e-05
-5.03212203004864e-05
-2.31799317131684e-05
-3.35132585427361e-05
-2.81464806251257e-05
-4.73087217237464e-05
-2.18634445294173e-05
-1.49902014221282e-05
-3.31915743177584e-05
-1.5199104512219e-05
-2.75693564017106e-05
-4.32523088049073e-05
-7.54967712763243e-06
-4.18497593207946e-05
-4.91600743731577e-05
-1.24343916216219e-05
-3.44038106680927e-05
-6.62520638830513e-05
-3.68025774082509e-05
-4.04506580543286e-05
-2.60004441289424e-05
-3.69213743149975e-05
-1.37567994634919e-05
-6.4251426304146e-05
-2.3395475389405e-05
-6.69560609060557e-06
-1.82250145594074e-05
-4.60802360544687e-06
-3.44234261458156e-05
-2.12345436327941e-05
-1.78433908702578e-05
-2.47687619889211e-05
-2.16764287000669e-05
-5.46907635167028e-05
-9.76144406754597e-06
4.0446151277524e-07
-2.66008045360901e-05
-3.26174365026423e-05
-4.76969976920722e-05
-3.69550375105437e-05
-2.99144551772821e-05
-2.44669182183095e-05
-3.17341484269938e-05
1.12086491611508e-05
-1.98443370850385e-05
-3.3487542930748e-05
-3.5033366787303e-05
-2.85360148510005e-05
-2.50382259274561e-05
-4.74541221922898e-05
-6.06601906186603e-05
-7.19382836449057e-05
-2.48265775708197e-05
9.81756844014842e-06
-2.36211122366566e-05
-1.04912869342851e-05
-4.72379874019545e-05
-2.86612918620926e-05
1.07550329568607e-06
-2.91465413533717e-06
-1.69770023492479e-05
-4.48901581290665e-05
-2.01158600172164e-05
-4.19777012882542e-05
1.24645958237976e-05
6.36559951214229e-06
-2.50444563997958e-05
-1.9480271685691e-05
-3.79941409534901e-05
-4.90530427628934e-05
2.96244558022565e-06
-4.75392162188218e-05
-1.23344548461214e-05
-1.06181447212107e-05
-4.72532036651023e-05
-1.94458198390029e-05
-3.01833714527573e-05
-3.47622473250087e-05
-3.70222797567852e-05
5.63126329075745e-07
-3.01168607182719e-06
-5.52954889193539e-05
-1.9967139626109e-05
-1.73046701198009e-05
-2.27926076804315e-05
-2.12166345288778e-05
-4.61349041399639e-05
-4.1084979512369e-05
-2.54683846362e-05
-2.62540113055996e-05
-1.57715074528797e-05
-8.55062747825709e-06
-5.58383125219405e-05
3.18397347212896e-06
-3.98605326099643e-05
9.73974721987806e-06
-2.96146536593422e-05
-3.82009713885558e-05
-4.95302206667222e-05
-2.89851295274311e-05
-1.93280541623013e-05
9.16660177818581e-06
-2.05306578843833e-05
-8.30274311582642e-07
-4.54847452851541e-05
-2.51597025067755e-05
-6.38921320379496e-05
-2.41021440373249e-05
-3.55391812223199e-05
-1.80218341069754e-05
-1.1433896443144e-05
-1.13408031168485e-05
-4.34647386713788e-05
-2.16969388714087e-05
-4.29962646251121e-05
-8.84502939578164e-06
-3.83520392643566e-05
1.44935851514941e-05
-1.25706916010624e-06
-1.8352568425904e-05
-1.9234380194434e-05
-5.71942269395549e-06
-3.98354485039841e-05
-2.30931235081497e-05
-4.19971757583947e-05
-3.31423269460855e-05
-6.63612075050417e-05
-3.85835689694671e-05
-6.69028840852771e-05
-6.47726652254291e-06
-2.51063984230146e-05
-3.0749119101619e-05
-2.03364195372374e-05
-5.64362098423738e-05
-1.06410708862885e-05
-5.09344504920961e-05
-1.45806129935269e-05
-2.87910235375361e-05
-8.54730930596908e-05
-2.90975172986798e-05
-1.00068601374785e-05
-2.41396576486551e-06
-4.29440452705568e-05
-3.29655224217588e-05
-2.79447333721011e-05
-1.70910466790487e-05
-3.83544634156745e-05
-1.87179442975956e-05
-4.47098257401237e-05
-5.94605320874681e-05
-3.80737339380165e-05
-4.35706820465649e-05
-3.18433004720228e-05
-3.54878817988522e-05
-7.57919821462358e-06
-4.77196939580066e-05
-4.33909002706291e-05
-4.5897398514954e-05
-3.08633835389112e-05
-4.36655850752798e-05
5.06272226543301e-06
-3.56000076471205e-06
-5.29961665299667e-05
5.33013049974028e-07
-1.41112657549178e-05
-5.18739157032219e-05
-6.71517217333863e-07
-1.03245618272729e-05
-1.64239143468576e-05
-2.9776969280001e-05
-7.52389278593929e-05
-2.77363941867828e-05
-1.77125720882491e-05
-2.28332042652528e-05
-7.33493186979742e-05
-2.69583124994868e-05
-1.80985343806708e-05
-1.79702205900033e-05
-1.79195392286856e-05
3.90233848030528e-06
-3.0639103984954e-05
-4.06444741875162e-05
2.67580061987844e-06
-4.61595428429476e-05
2.41251893209161e-05
-2.01010291108925e-05
-2.25575325800143e-05
-3.97492082898744e-05
-2.68807689955357e-05
-2.39618591493259e-05
-6.95768018900491e-05
-2.91220728272022e-05
-3.55849612851674e-05
-3.90022899927754e-05
-1.78709116061136e-05
-3.62900857377441e-05
-1.9433108087528e-05
-8.31456674091651e-06
-2.2550597299542e-05
-3.69985726236426e-05
-3.42654218512352e-05
1.31027074298638e-05
-2.17581408347155e-05
-4.50162668955187e-05
-4.13492528062212e-05
-3.05947767771806e-05
-2.53135358281871e-05
-4.11873443102473e-05
-5.25999619623599e-05
-2.55456565512492e-05
-3.49092839875183e-05
-4.67531510577421e-05
-4.3353632523743e-05
-5.94442948930127e-05
-4.20978083930245e-05
-5.12769400797602e-05
-4.66591264857831e-05
-1.79986647476179e-06
-2.09331431719429e-05
-1.91993043915524e-05
-3.64785843315823e-05
-4.79759285787859e-05
-4.017189368787e-05
-5.75495365858181e-05
-2.63117139270765e-05
-1.571836938758e-05
-3.61050711392427e-05
-4.97464980306378e-05
-4.95990801674667e-05
-6.42565475577947e-05
-4.82604759057094e-05
9.98801538149112e-07
-4.23062836611413e-05
-2.7631072047661e-05
-1.06148429034328e-05
-1.08641602783724e-05
-2.48630905256403e-05
-2.04870128044934e-05
-3.62627283829455e-05
-2.84785810283221e-05
-2.97594318640669e-05
-2.45461175476609e-05
-4.48270806338246e-05
4.04755824577921e-06
2.54378074198025e-06
-6.15335595320591e-05
-5.54110732724878e-05
-1.25786984491043e-05
-3.2107583945309e-05
-3.11952905895935e-05
-5.15218429921813e-05
-6.6726799397963e-05
-4.88946892657246e-05
-2.618509957013e-05
-2.82530193045118e-05
-2.47833443039083e-05
-5.1695768685866e-05
-7.73674314885306e-06
-6.03001628049927e-05
-2.52788902784102e-05
-9.90219672120311e-06
-4.43029776794832e-05
-2.10428748123157e-05
-3.56822629934112e-05
-5.25947202093731e-06
-2.15111437211797e-05
-1.06899314591676e-05
-4.63646519460257e-05
1.5923502358545e-05
-7.74743443654896e-06
-1.57285638134026e-05
-8.40183771496409e-05
-3.64318656271916e-05
-4.09121822411106e-05
-4.98345471963442e-05
-2.92943900825249e-05
-2.9684495851747e-05
-5.33664278425816e-05
-4.40847508967377e-05
-3.46781426611779e-06
-3.1944535075386e-05
-1.32948082170574e-05
-7.15981277220839e-07
-1.29652784793203e-05
-6.15776932059603e-05
-2.54442665083528e-05
-4.9368495016729e-05
-3.7576498862036e-05
-1.71840502020831e-05
-1.54543926264081e-05
-4.71748314686017e-05
-4.87966232791818e-05
-4.20289238427885e-05
-4.83130194543417e-05
-3.63087298267673e-05
-5.24046985792329e-05
-5.2224151457044e-05
-1.67787290238987e-05
-1.51057411838824e-05
-3.89839947696379e-05
-1.89584528496104e-05
-1.68135402781905e-05
-1.80557837427965e-05
-5.83059556783243e-05
-1.8328823029142e-05
-1.36071218352874e-05
-2.80791351383315e-05
-3.32697194866512e-05
-4.94816570660491e-05
-4.29455595211305e-05
-5.91040098205205e-06
-1.29099605667364e-05
-4.41775585797511e-05
-5.64647883434802e-05
-2.10461835919946e-05
-3.52203299978572e-05
-9.33311330586635e-06
-4.34420688074858e-05
-2.87936707288932e-06
-3.91964501959953e-05
-5.01479079179479e-05
-9.49997374753244e-06
-4.1136746877909e-05
-2.96663343937808e-05
-4.24753584955247e-05
-7.35372951426465e-05
-3.04851660827876e-05
-3.18920294427901e-06
-3.70826138394332e-05
-3.91491510973941e-05
-1.61379443434607e-05
-3.42537421096472e-05
-2.91415311795194e-05
-4.20805403364515e-05
-3.25065772311852e-05
-3.78515736835757e-05
-2.83320027382352e-05
-3.22865261006353e-05
-1.93183611840221e-05
-4.09326137624509e-05
-3.722167027767e-05
-1.44677359212484e-05
-2.56096253126812e-05
-4.42887589625791e-05
4.6397511776106e-06
-3.66477320832794e-05
-8.15981138203181e-06
-4.19259463184226e-05
-4.43419850808991e-05
-2.30657300708306e-05
2.49984135606693e-06
-6.11681626789002e-05
-4.12011891424968e-05
-7.66470453441363e-06
-5.43135348396965e-05
-2.10462471078809e-05
-1.6714893316491e-05
-2.86223313798305e-05
4.62937621811601e-06
1.23846956024956e-05
-5.47441099940048e-05
-3.27011298969837e-05
-2.30597199667339e-05
-2.65982156012876e-05
-7.56567342930083e-05
-1.20805641066831e-05
-1.57403856106337e-05
-2.06036996161925e-05
-5.83975950630575e-05
-7.26752910553502e-05
-4.26572845674945e-05
-2.7795233468048e-05
-3.09553942112521e-05
-3.83530304514853e-05
-3.88009141274858e-05
1.74037813283874e-05
-1.98376014817396e-05
-1.36851785301164e-05
-4.02337079851718e-05
-3.25646035180488e-05
-3.03689871037276e-05
-3.44979669729184e-05
-1.16195076719693e-05
-2.38505263302983e-05
-3.18060575376134e-05
-3.22752003295518e-05
-2.67346595738107e-05
-5.64397539590059e-05
-4.21149176703196e-05
-2.8720117191613e-05
-3.92442619187072e-05
-5.49668462639648e-05
1.67242371458574e-05
-2.20916211489406e-05
-3.44845524825973e-05
-4.289570129874e-05
-1.50327518091745e-05
-1.78910839205438e-05
-5.0530879712099e-05
2.2787557296705e-06
-2.30997632325967e-05
-2.05860629965507e-05
-1.51842167297482e-05
-2.49606962563805e-05
-3.92261528820715e-05
-3.19429522358364e-05
-4.24651602089667e-05
-6.65387885888207e-06
-6.3737631313789e-05
-5.15167986460344e-05
-3.49090561703534e-05
-1.07197897039232e-05
-2.85826687071405e-05
-1.9491317255609e-05
-1.44003734043293e-05
6.74245074409294e-07
-1.99267081845858e-05
-2.97378528203381e-05
-1.05360650882022e-05
-1.94778493674725e-05
-3.53188081599771e-05
-2.78227078284286e-05
-2.6009041800047e-05
-6.34038384834523e-05
-4.16620128787432e-05
-2.95353205324234e-05
-3.2156538003815e-05
-4.81230297537513e-05
-2.13905292160594e-05
-5.91186352659635e-05
-4.20152833625926e-05
-4.39210094860231e-05
-4.0769697576818e-05
-3.64877271693518e-05
-3.20995798277051e-05
-3.51396360585597e-05
-2.04717669406901e-05
-4.51621883545041e-05
-2.77468744959363e-05
-4.15638348974414e-05
-1.44018729546496e-05
-3.82697337569302e-05
-5.17251421262169e-05
-3.28638731458304e-05
-4.25664030941438e-05
-2.82372816146034e-05
-7.82205200337804e-05
-3.03550877430553e-05
-3.98633235439317e-05
-4.74107814123771e-05
-3.28799332849503e-05
-1.53284297643656e-05
-5.06479361753488e-05
1.40142545608333e-05
-8.61112588595525e-06
-1.82711323251157e-05
-1.53448167409964e-05
-7.64887901398801e-06
-8.15049848910363e-06
-4.40234644585578e-05
-2.13812633336003e-05
-6.81143025127659e-05
-2.51198504118121e-05
-2.67012425845427e-05
-6.77541707784231e-05
-5.2893328669501e-05
-4.28800694566149e-05
-3.1779854249417e-05
-2.17184322110251e-05
-1.58044289306569e-05
-4.28866477631516e-05
-5.28633957911562e-05
4.46480953775309e-07
-2.06501143967287e-06
-1.56694722578726e-05
-3.96243505017151e-05
-3.1485113132122e-05
-2.07422667226878e-05
-1.37334348810622e-05
-2.97608242484397e-05
-5.67446807406313e-06
-3.92226893541822e-05
-5.71314839663511e-05
-4.29498862523388e-05
-3.3928120272953e-05
-5.20960202050045e-05
-4.43091088566564e-05
-2.56910014688549e-05
-1.81132482899309e-05
-2.82177515034018e-06
-4.41000725950965e-05
-3.319109068342e-05
-4.59413562121065e-05
2.85204382352034e-06
-3.57015078475417e-05
-2.27597053278258e-05
-2.29388688630475e-05
-4.20698120296568e-05
-3.37655613307424e-05
-4.31730810034067e-05
-1.5831841569258e-05
-1.88390646192277e-05
9.13234569748231e-07
-2.37055412941723e-05
-1.02518983174903e-05
-4.01152190621055e-05
-1.07290231374738e-05
-9.12101710956909e-06
-2.83681382375625e-06
-2.35532246398201e-05
-3.86322355161078e-05
-2.70478434454162e-05
-2.8489162425042e-05
-3.25435532700724e-05
-4.40913869305439e-05
-4.50355781618855e-05
-2.87390553978816e-05
-3.05731343799162e-05
-2.26894141038471e-05
-5.26322230446698e-06
-3.18751186597376e-05
-3.66566652167169e-05
-4.91355406407739e-05
-3.42027996462e-05
-5.21310444893114e-05
2.73846746949403e-05
-1.42974282467651e-05
-6.26055227176117e-05
-1.90988170161137e-05
-6.89295982775978e-06
-4.96895299453548e-05
-2.04186368112025e-05
-4.0672168261523e-05
-2.43440411860057e-05
-5.93699941710322e-05
-7.62431812844537e-05
-3.5065343131921e-05
-9.66001244702749e-06
-4.38041557564352e-05
-5.03846463833945e-05
-1.80673829654991e-05
-9.53646971941381e-06
-6.66915761145913e-06
-5.02087945782325e-05
-8.15859377954069e-06
-1.57903934199231e-05
-1.55094245743528e-05
-3.20461903467505e-05
-2.55920814830103e-05
-2.71316739617607e-05
-1.13237813872484e-05
-2.4395260165586e-05
-4.2081079382826e-05
-2.66923212420813e-05
-4.66532432881598e-05
-2.8844567102942e-05
-5.86259462807146e-05
-2.06122969542446e-05
-4.22943997182537e-05
-3.34648728067943e-05
-2.99691729585728e-05
-4.1762131660139e-05
-3.23131819340752e-05
-6.7687122190072e-06
-3.13284997248452e-05
-4.27593268078288e-05
-6.88429968245152e-05
-2.453006719076e-05
-5.17173851647573e-05
-1.62419440990942e-05
-4.61706349221925e-05
2.98852407255698e-06
-5.09960843694486e-06
-4.15649751498958e-05
-4.44970070122787e-05
-4.17437372157706e-06
-2.67670947218276e-05
-2.33975881033295e-05
-4.64680704349732e-05
-1.98607846376251e-05
-7.63943075200579e-05
-1.80057599366791e-05
-1.56271851880672e-05
-3.09840450274615e-05
-5.1770675900249e-05
-3.30387690691507e-06
-5.7178430381113e-05
-2.87021919773135e-05
-5.25036926214773e-05
-3.6754331427445e-05
-5.85031355211469e-05
-3.2768739242747e-05
-1.91923659841159e-05
-1.32008068690655e-06
-1.82558526946201e-05
-5.99178480833333e-05
6.41297663399547e-07
-8.47199504359533e-06
-4.75119414764584e-05
-4.91653405559282e-05
-5.69134845029556e-05
-4.08513864265869e-05
-2.74312916905101e-05
2.33312573430242e-07
-3.46935898896853e-05
3.59501733711689e-06
-3.50581004676732e-05
-3.98163454379775e-05
2.11469690951023e-05
-2.52674843438825e-05
-2.66381388938084e-05
-1.66158697301704e-05
-1.51501402339113e-05
-1.90508090587518e-05
-2.44450216635767e-05
-2.08201295569511e-05
-7.60126207190709e-06
-2.09929341312859e-05
-6.87793261639735e-05
-5.91225663488803e-05
-6.7020845715267e-05
-4.08304484335349e-05
-3.32500040842704e-05
-2.42510807524198e-05
-4.36876784195778e-05
-1.65961063876946e-05
1.98075888031756e-05
-3.27322822408064e-05
-3.54085780256141e-05
-1.00177833507972e-05
-2.62561478904174e-05
-2.24013700186363e-05
-1.70793019593455e-05
-5.43688600489238e-05
-3.11467924148627e-05
-5.68018223551761e-05
-4.33596931211516e-05
-8.26980874162742e-06
-3.1462977720595e-05
-4.03943938673658e-05
-1.32033069452533e-05
-4.37933096394593e-05
-5.57119649655119e-05
-4.01933439089695e-05
-4.40019590008737e-05
-3.19490254165121e-05
4.31757706550277e-06
-2.15726662333414e-05
-9.40448568895804e-06
2.70727202910793e-05
-4.3993909291707e-05
-8.93714714000457e-06
-1.7503461096809e-05
-3.3879416497839e-05
-5.13302090957758e-05
-5.44213290072545e-05
-5.39057583052985e-05
-1.16368465639534e-05
7.74171303496022e-08
-3.82656612698906e-05
-4.47328358894136e-06
-1.95356635248522e-05
-2.90990919537511e-05
-2.89804276086387e-05
-9.29092215521961e-06
-3.47494582496492e-06
-1.97131792396459e-05
-5.1681479450533e-05
-5.05378358377859e-05
-1.13111521672305e-05
-3.61183927614025e-05
-5.26426664282119e-05
-3.8795622310958e-05
-1.50112554197967e-05
-4.52369690800996e-05
2.54152357381768e-06
-5.53888349888076e-05
-3.37527727020401e-05
-7.27027494510593e-05
-1.37806905216526e-05
-5.06491802174664e-05
-5.19785833841077e-05
-4.26118550481171e-05
-2.18113069989792e-05
-7.09683816178475e-05
-2.23394831138594e-05
-1.13922711792432e-05
-3.58185725721044e-05
-3.26633988219453e-05
-7.55820970797858e-05
-6.90026362615736e-05
-3.65490079021047e-05
-1.8329283283736e-05
-7.29468074539902e-05
-7.19907637542284e-06
-1.32975896957593e-05
-4.32510176973131e-05
-5.19601045600119e-05
2.31431535914578e-05
-3.74672958378253e-05
-1.60567035328166e-05
-1.35004730689492e-05
-3.95473505322148e-05
-1.59101794288202e-05
-9.45933641178586e-06
-2.12980497131921e-05
-3.39840703875135e-05
-3.22485698973676e-06
-6.76395981021023e-05
-3.19425669199789e-05
-4.27929182292424e-06
-5.99189354789625e-05
-2.16628387358064e-05
-6.4515192396851e-05
-5.01167011248442e-05
-5.70255338987625e-05
-2.1475157644733e-05
5.61610491374807e-06
-4.15944872775627e-05
-7.35815433221231e-05
-6.25779809783199e-05
1.29411207481273e-05
-1.36918155824735e-05
-9.49590473168563e-06
-7.97700025770363e-06
-9.85974020778221e-06
-3.69735911319655e-05
-1.71375513943104e-05
-4.3904358771803e-05
-3.84634034736178e-05
-2.11742094029417e-05
-2.83754576289121e-05
-5.83673085127155e-05
-3.43346952723437e-05
-4.18434067304526e-05
-2.96239573401933e-05
-1.79667872206436e-05
-3.13774259704264e-05
-4.99825349940894e-05
-1.5844864113172e-05
-5.82139780170125e-05
-4.07012783582346e-05
-4.4389704684454e-05
-1.71771665523724e-05
-3.40093003566428e-05
-3.89409152074682e-05
-3.9076676097764e-05
-4.09884901205977e-05
-2.25097512496936e-05
6.82540067059951e-06
-1.27219911278486e-05
-2.37572075560575e-05
-3.26599192381177e-05
-1.33925759508116e-05
-1.46810516087492e-05
-1.84616941180493e-05
-4.52511041861514e-05
-4.3827768251896e-05
-3.8341606719125e-05
-1.88429635277601e-05
-3.57795512086853e-05
-3.47654334280162e-05
-4.66806259882701e-05
-4.0843280821754e-05
-7.15243032108638e-06
-4.05038567701318e-05
-2.2651854648246e-05
-3.5458086174067e-05
-1.31284751155065e-05
3.39945718251727e-05
1.66868344653066e-06
-2.3078189921308e-05
-4.52507498826359e-05
-2.69285863343005e-05
-3.11370414425998e-05
-2.16739968993264e-05
-4.62279809954673e-05
-4.14002767611362e-05
-1.67804946133573e-05
-4.00151669537162e-05
-2.86245978067249e-06
-2.28134188442695e-05
-5.3065666204148e-05
-4.15672571071622e-05
-4.32674480266122e-05
-2.54740448612314e-05
-4.3335077050473e-05
7.20240859000605e-06
-2.1129254181606e-05
-2.54244299773551e-05
-2.39049211008374e-05
4.46087862830908e-06
1.90604922747516e-05
-6.43128299428298e-05
-6.65674729477449e-05
-3.78324768071519e-05
-3.5724566377726e-05
-4.48473027888655e-05
-5.63364292490078e-05
-9.56149733747188e-06
-2.47055002180101e-05
-4.27448958004011e-05
-2.06911414488893e-05
-2.42789273215127e-05
-2.29966577068141e-05
-7.92152582024409e-06
-3.06193217213302e-05
1.07951706947692e-05
-1.05167535598436e-07
-2.45603609258126e-05
-9.95252666846676e-06
-1.50817260490454e-05
7.22913727922058e-07
-3.93834287637001e-05
-3.62996543216595e-05
1.6102913715166e-05
-4.14431920743653e-05
-3.70351092433798e-05
-1.1101668185425e-05
-5.54359914831323e-05
-5.55319753316863e-05
-3.45033939047227e-05
1.82769681877416e-05
-2.28880744598485e-05
-4.60962021173334e-05
-2.85897469503862e-05
3.50510247671143e-06
-2.50161676093173e-05
-2.69437693500567e-05
-3.19793700363468e-05
-1.96971121974986e-05
-2.52259099989214e-05
-4.31965034113163e-05
-5.90522555562612e-05
-5.33009270913778e-05
-3.69334198187227e-05
-5.46907860509933e-05
1.59436985431886e-05
-4.22577422468899e-05
-5.02295229180462e-05
-1.10912781814351e-05
-2.81739786163949e-06
-3.95905562485005e-05
8.47975079049637e-06
8.57755472923984e-06
-2.97124245741716e-05
-3.13019041067325e-05
3.88906972420179e-06
-5.1667527146632e-05
-3.53815119038643e-05
-1.31335650339929e-05
-3.50960849263374e-05
-7.53900278874301e-05
-2.26260783985812e-05
-5.98761184901579e-05
-7.09574851998177e-05
-4.69195814674264e-05
-8.09996668823643e-05
-3.51841767621558e-05
-5.20292094722502e-05
-4.80486999146594e-05
-8.31124163840815e-06
-3.20214872608315e-05
-4.72565348228191e-06
-2.45632763213488e-05
-1.43644751856569e-05
-1.8449783860683e-05
-2.26069786651606e-05
-1.33045579497445e-05
8.36206525704257e-06
-1.33838686087257e-05
-4.6331616146833e-05
-6.99175605244947e-05
-2.93760512571166e-05
-4.49454684196439e-05
-4.72385672711461e-05
-3.16981978401811e-05
-5.65741715073928e-05
-1.90674036038108e-05
-1.46663605902531e-05
-3.38343733799298e-05
-5.00702335917801e-05
-2.80789155794014e-05
-4.50490648030274e-05
1.31753712300309e-06
-9.99939436390235e-06
-1.0186139983332e-05
-2.54980528097662e-05
-4.08724874080894e-05
-1.22230033965661e-05
-2.98377140152493e-05
-5.535003622764e-05
-2.88922682657601e-05
-1.52462918159076e-05
-2.60086371737746e-05
-2.1377992217547e-05
-2.84069192335549e-05
-5.43161372635557e-05
-3.12457865692118e-05
-4.10340511105108e-05
-6.12598583574831e-05
-2.48890243733219e-05
-5.9497048942408e-05
-1.70210314148628e-05
-4.11124029424306e-05
-8.1387249518978e-06
-1.67312001064697e-05
-1.25425232265498e-05
-2.39878633550285e-05
-3.49524224941122e-05
-6.15702707771244e-05
-3.62100368668088e-05
-4.9974551556609e-05
-4.48141383948148e-05
-3.14396449278392e-05
-5.30783135548623e-05
-4.93569322394264e-05
-2.90477226828744e-05
-2.30393985590125e-05
-3.86415711068935e-05
-2.83075524022895e-05
-3.84327712552749e-05
-3.19769780635064e-05
-1.56305985623304e-05
-2.66660258009788e-05
-3.11900259993901e-05
-5.93388142922978e-05
-3.30331147941183e-05
-1.35271841654833e-05
-4.45866147406603e-05
-3.92719934421564e-05
-1.98674488517298e-05
-5.47400781023974e-05
-4.43660969455384e-05
-4.2685295295414e-05
-5.84058380122218e-05
-6.0681375020889e-05
-3.69439419056432e-05
-5.73852235413686e-05
-5.31184957132859e-05
-5.16751823944428e-05
-6.29954152632631e-05
-3.88618657614672e-05
-5.60087758287079e-06
3.5064014328698e-06
-5.59340103734866e-06
-5.56403410065206e-05
-9.72888196556399e-06
-8.91739436874953e-06
-3.71394839791855e-05
-1.07298144750061e-05
-2.63318400888871e-05
-3.0357427942123e-05
-1.32783904255388e-05
-1.51072203845044e-05
-5.38589834519319e-05
-6.16025979913177e-05
-3.58948880156871e-05
-2.88034735734126e-05
-3.79823705573833e-05
-4.27559052266093e-05
-7.40505026982376e-05
-2.71679830164579e-05
-5.11089840449561e-05
-2.83521459745819e-05
-4.08246072110886e-05
-1.13176774262253e-05
-2.33546848683148e-05
-2.2751829242423e-05
-3.41797605333249e-05
-3.22004214840402e-05
-4.40511033542682e-05
-3.03685201291125e-05
-2.707551386344e-05
-3.17917763483913e-05
-2.59532821562778e-05
-4.50112563544156e-05
-1.37693200135983e-05
-1.50748762128753e-05
-2.3682039454093e-05
-3.44029697215638e-05
-5.03423295916444e-05
-1.3048146691115e-05
-3.09494272694349e-05
-2.34020804676277e-05
-4.74547397663455e-05
-9.95995535706324e-06
-1.63332225081133e-05
-1.71178414127732e-06
-1.96405276676727e-05
-7.88661677026983e-05
-2.63930659223946e-05
-6.17465080258494e-05
7.81980477754434e-06
-2.80326072174499e-05
-4.34834771797778e-06
-3.02055917838999e-05
-1.5512585327575e-05
-1.49645441473774e-05
-1.69216942991575e-06
-1.84479661606875e-06
-8.44852327381075e-07
-1.40594985245762e-06
-3.34975270273516e-05
1.09358961772201e-05
-1.52050949849835e-05
-3.9139539402728e-05
-2.22309170208527e-05
-4.86010929486777e-05
-3.85534030737426e-05
-3.74964617842395e-05
-3.40991748218828e-05
-3.57887645550311e-05
-6.64260563073328e-05
-5.58720991200036e-05
-1.86873792277081e-05
-4.49743561402402e-05
-1.3614047631171e-05
-1.41043073257035e-05
-1.69384386674979e-05
6.80882311113624e-06
-2.58808258969537e-05
-2.19589255180049e-06
-2.50247803982647e-05
-1.63922292334666e-05
-2.78168496191323e-05
-2.20733397623092e-05
-5.43625326495251e-05
-2.74769886448686e-05
-4.04904888821094e-05
-2.48759308616061e-05
-8.54216273185316e-05
-5.59508622772167e-05
-2.8310624085137e-05
-2.53155469791384e-05
-1.03394738736423e-05
-4.41323108828106e-05
-2.07027916462075e-05
-3.74404516032723e-05
-1.6453095264672e-05
-1.96555447865754e-05
-1.83658989316016e-05
-3.3563440112263e-05
-1.64117772553066e-05
-4.95284571645693e-05
-6.77627372868416e-05
-1.85851304564884e-05
-2.7212843830235e-05
-4.00709655154065e-05
-5.3393413477881e-05
-6.67619206592221e-06
-3.09488499711887e-05
-2.78441383516941e-05
1.85994281026588e-06
-3.02330896172126e-05
-5.05123308193588e-05
-5.81927997114623e-06
-1.74177115892337e-05
-2.16496406186195e-05
-7.05960281738147e-06
-4.21507602647216e-05
-1.43010418538702e-05
-1.952062581821e-05
-2.10720413203997e-05
-2.32079865407261e-05
-3.50378269407159e-05
-3.66487947128635e-05
-3.06251060605516e-05
-3.97337552094543e-05
-4.02642504052109e-05
6.24194478250127e-06
-4.04044137180351e-06
1.20675015562301e-06
-6.21938556607605e-06
-3.38681131692661e-05
-2.0042927957159e-05
-7.31647480745723e-05
-1.154350838703e-05
-1.72493992532246e-05
-4.03711247047905e-05
-5.4186183732494e-05
-1.0080337632274e-05
-4.02588440213021e-05
-3.35093180192343e-05
-1.99747310647772e-05
-2.65331929476047e-05
-2.25857901203061e-05
-5.29345296865489e-05
-3.63782949771805e-05
-4.26698025758248e-05
-2.42131679102743e-05
-3.83227299419377e-05
-2.81633024167256e-05
-1.47834420940174e-05
-6.74464507181272e-05
-6.21470140721118e-05
-4.49802767749051e-05
-3.86443993927958e-05
-6.1808628269036e-05
-4.01546314436004e-05
-7.95697578300565e-06
-4.26458631325167e-05
-7.72252833125216e-05
-3.3151669263194e-05
-3.66172985622932e-05
-4.02263728736136e-05
-3.73819693771152e-05
-5.97946930341249e-05
-4.29914617948961e-05
-4.37353097624623e-05
-3.66547948312347e-05
-4.60131868355053e-05
-5.45711679010187e-05
-2.55065048907844e-05
-4.09451932509946e-05
-5.19314568270772e-05
1.47162159484021e-05
-4.52144298378025e-05
-4.65113314640428e-05
-3.13696687101321e-05
-2.33979521051301e-05
-3.61376392673125e-05
-1.626064883287e-05
-2.13307116255689e-05
1.77226264962933e-05
8.62566127459249e-06
-3.71644893833649e-05
-3.42203626131051e-05
-9.25623325158551e-06
-3.22843322168119e-05
-8.61148373455246e-06
-4.09330350069416e-05
-3.28714641980478e-05
-1.87177766174887e-05
-3.14599791457347e-05
-4.60281289460846e-05
-1.36361441520794e-05
-5.93807088260861e-05
-2.47245457581128e-05
-1.16667109772036e-05
-3.82870155871779e-05
-3.54415425583526e-05
-3.29244140011676e-06
-2.8792513346324e-05
-4.02558810250687e-05
-3.2165943556177e-05
-1.36901022016993e-05
-2.87579191480614e-05
-1.00301083926194e-05
-1.10874623692228e-05
-4.2470496055861e-05
-4.5794439442239e-05
-3.69190341586644e-05
-4.28400153628635e-05
-3.90242082526374e-05
-1.73258060165436e-05
-5.94827011448679e-05
-5.20365533218182e-05
-1.24209533538695e-05
-3.51545142756775e-06
-2.92107610192308e-05
-3.92287787959685e-05
-6.50647968706086e-06
-1.18264415555327e-05
8.88782088805407e-06
-2.69160540305759e-07
3.33397540318944e-05
-8.96318407138896e-06
-4.60898609850867e-05
-2.38918623043969e-05
-7.16701013360035e-05
-6.03896080050991e-05
-2.11526573029079e-05
-5.79115896935533e-05
-2.19748463606448e-05
-2.46727281232915e-05
-5.24855859824305e-05
-1.75093192278894e-05
-4.58901388685018e-06
-3.60667697964957e-05
-3.03617360375902e-05
-1.54358399220362e-05
-4.26513576338025e-05
-4.68670188694411e-06
-2.72502808298573e-05
-2.51652828282957e-05
-5.18973203506341e-05
-4.68108187849062e-05
-2.24135542757641e-05
-5.23618587844692e-05
-5.74128730350892e-05
-3.87468015189938e-05
-2.13136903740275e-05
-4.32604202083635e-05
-7.05637180624111e-05
-6.22642309690886e-05
-4.55069796158098e-05
-2.83507114429264e-05
-2.37223213451933e-05
-2.06479096855989e-05
-2.97941634523651e-05
-2.53975794508674e-05
-3.42697929171913e-05
3.06212968251887e-07
-1.30293484791952e-06
-5.27390544055935e-05
-1.36153634894301e-05
-8.75885168372155e-06
-1.09872556284443e-05
-3.3586836902538e-05
-4.96941061072677e-05
-3.82619536677908e-05
-4.75527716915529e-05
-2.80297932948967e-05
-4.90044112474653e-05
-3.99916440351178e-05
-2.67704667953285e-05
-5.44327161106573e-06
-3.07221561019316e-05
6.19362375052466e-06
-1.5148153192662e-05
6.41669193708472e-06
-2.50157134805529e-05
-3.24200859569985e-05
-2.69061501996205e-05
-4.05844388326216e-05
-2.83143077767315e-05
-4.69123233002446e-05
-1.91796380023571e-05
-6.19446494847782e-05
-3.35472635444841e-05
-6.35061841276845e-05
-6.31873395662326e-05
-5.04962933534168e-05
-2.10516713433489e-05
-8.60733772140328e-06
-1.32372546403991e-05
-1.31145358203507e-05
-3.48049259863741e-05
-1.51577886724303e-05
-5.60035537670624e-06
-2.47767316414299e-05
-2.12714732144777e-05
-5.5347449367868e-05
-1.8257281101752e-05
-5.8596866370918e-05
-1.75409697057795e-05
-2.32211357779947e-05
-5.15597202853724e-05
-5.539122345968e-05
-4.98445183933719e-05
-3.83714333846757e-05
-4.54864707644568e-05
-4.69293415935177e-05
-5.99510360405967e-07
-1.21065602526494e-05
-3.59752510685166e-05
-5.12368822742281e-06
9.10019566265931e-06
-1.89608576246018e-05
-4.18321942399879e-05
-4.08203884991777e-05
-7.8417859914696e-06
-6.02525708374003e-05
-9.085926279285e-06
-3.47574850803244e-05
-4.34104915777976e-05
-1.81516489987959e-05
-3.38033471228352e-05
-2.65730755972901e-05
-1.69472317712827e-05
-5.74422734623566e-05
-4.80305939707509e-05
-2.05370426749413e-05
-3.51319792981741e-05
-4.46732835036995e-05
-8.05079766230152e-06
-2.74704195716513e-05
-4.55844516300009e-06
2.29644707507802e-06
-1.89049242949341e-05
-5.6325104087745e-05
-1.10829060731005e-05
-3.03476401479477e-05
-3.33419711289594e-06
1.16322637887496e-06
-3.58449945932398e-05
-6.01788280431102e-05
-4.1777216946152e-05
-5.10618166888535e-05
-4.93632506825961e-05
-4.52436578138803e-05
-3.04136711414139e-05
-2.78088391045142e-05
-2.31226210825459e-05
-4.36498737250207e-05
-2.45403222170984e-05
-7.51291690064923e-05
-2.13691819823402e-05
-2.00048796724729e-05
-2.34478696297922e-05
-4.65203696733731e-05
-1.64607832393897e-05
-4.70955844101424e-05
-2.18056375914344e-05
-1.56626620035763e-05
-1.49362572641837e-05
-6.62929083440217e-05
-4.53942374495076e-05
-2.15478753284359e-05
-2.00111801487708e-05
2.31672156226864e-05
-8.04168711759183e-06
-6.91908532279144e-08
-7.88090253131571e-07
-7.10051895946841e-05
-4.83108848522437e-05
-9.09996552742201e-06
-4.04012027661712e-05
-4.71858955777533e-05
-5.73419491155463e-05
-7.57739471919684e-06
-3.57347064356392e-05
-3.80759857113776e-05
-3.36940755788449e-05
-3.37907171004732e-05
-2.01776293010468e-05
-3.11626462970514e-05
-3.02855364308771e-05
-2.58698163687048e-05
-5.47046869417615e-06
-2.64519428345486e-05
-4.60216262003478e-06
-3.12790068040342e-05
-6.46150351238278e-05
-3.11327725692481e-05
-3.15078170642291e-05
-4.43185439198796e-05
-3.84728484506773e-05
-2.07610813861022e-05
-4.98003661459531e-05
-4.93016132438486e-05
-3.7257318702689e-05
-5.07286562110801e-05
-3.94376532385322e-05
-1.89759840299702e-05
-1.84519997062442e-05
-1.41587344924273e-05
-4.46833893316793e-05
7.2392689811255e-07
-8.26203637683165e-06
-2.59094191234406e-05
-2.97892007267646e-05
1.89166330857379e-06
-3.08960125008975e-05
2.04329841911826e-05
-2.42027569914615e-05
-6.45873362809398e-05
-4.82787932746249e-05
-9.75661864973072e-06
-3.29900474869858e-05
-3.50826944030649e-05
-4.87048561233612e-05
-3.31621437979065e-05
-3.76680022575906e-05
-2.0103325161156e-05
-4.99405621924135e-05
-5.7317696380007e-05
-3.73497690032909e-05
-4.51146262181375e-05
-6.5777303148948e-05
-2.80976979373156e-05
-4.25855228902147e-05
-3.84838189608856e-06
-1.8697465822618e-05
-3.40486097311015e-05
-1.7048334380801e-05
-3.16585375256534e-05
-1.03115158473326e-05
-1.32651592575727e-05
-2.64165143197253e-05
-4.43580575609975e-05
-4.77228965137056e-05
-1.37894542693667e-05
-8.86882583818842e-06
-5.20112760550731e-06
-2.6200129268956e-05
-5.17474711444251e-05
-2.54254998116568e-05
-4.41248846283678e-05
-4.93670873207545e-05
-3.18224899626919e-05
-2.16639463958679e-05
-3.56199646407169e-06
2.59825853939581e-06
-1.63919339926656e-05
-2.3912373812923e-05
4.32017136407389e-06
-2.95989291583833e-05
-1.23691570764591e-05
-1.85820389774924e-05
-3.57935976496994e-05
-3.3208855610943e-05
-1.61559582612751e-05
-6.22059908959756e-05
-4.63054752562799e-05
-4.63839312207723e-05
-1.45854423926845e-05
-5.13889507436924e-05
-2.89570485838917e-05
-4.42354275681815e-05
-2.96535812955182e-05
-4.34948721031503e-05
-1.89291733972174e-05
-2.82894293666665e-05
-8.29080931081658e-06
-1.14101010752297e-05
-3.55485519132452e-06
-3.26509912948461e-06
-1.96506236358985e-05
-5.55691925314429e-05
-8.10385839877215e-06
-2.16457737600634e-05
-5.35069005828114e-05
-5.17072971310162e-05
-9.37946267531545e-05
-3.86197455867336e-05
-3.44192835744994e-05
-1.62503433424448e-05
-2.86826963857037e-05
8.39739450370892e-06
-9.39872122573821e-06
-2.49614040266854e-05
-2.72769158080868e-05
-3.74102998457479e-06
-9.94077045975632e-06
-4.25934449566828e-05
-2.982118148174e-05
-5.44423837472441e-05
-5.13223865203023e-05
-2.51750673576287e-05
-4.84463984617765e-05
-3.4174804866066e-05
-1.64784396422205e-05
-2.64720496862177e-05
-3.92052320164473e-05
-1.27089684314889e-05
-2.30634264967871e-05
-4.36196037047718e-05
-1.98617648933604e-05
6.08202204479228e-06
-3.28934710878934e-05
-8.45568436763104e-06
-9.26415897339716e-06
-2.44135068063759e-05
-2.14628558830291e-05
-3.2323301876395e-05
-3.21076319662851e-05
-8.73978477351344e-06
-2.46706548619268e-05
-3.96303759260747e-05
-7.7716725952606e-05
-3.46143273731617e-05
-3.13212697237077e-05
-1.02580566814018e-06
-5.95954818108227e-06
-4.02046767666653e-05
-2.57373753821442e-05
-1.87300860557422e-05
-1.33677492160633e-05
-2.36468094104603e-06
-4.47396870416655e-05
9.14954470970699e-06
-1.60166772458374e-05
-4.0205383607284e-05
-1.98292728110522e-05
-3.80209636693754e-05
-3.07003679212381e-05
-4.17569986475629e-05
-7.64007060795103e-05
-6.13872265575889e-05
-7.07586988905412e-05
-2.29477468786238e-05
-1.50717840664061e-05
-1.55085009592391e-05
2.52548794585658e-06
-1.33555452748045e-05
-4.16034924163915e-05
-5.28483746399059e-05
-5.25309875950037e-06
-2.81204803782889e-05
1.35196234008774e-05
-6.0690561898368e-05
-4.33092254499465e-05
-1.92600267083042e-05
-3.10826511189655e-05
-3.42888971824945e-05
-3.06299236111814e-05
-3.28124495033522e-05
-4.4938540070201e-05
-2.96985071304703e-05
-6.83832621504896e-05
-2.65695513652944e-05
-2.82267889528338e-05
-2.13008456300172e-05
-9.19427766721337e-06
-7.47121833387463e-05
-1.50420277158667e-05
-2.66264838392566e-05
-4.81478518102067e-05
-3.21141506172658e-05
-3.31595758747124e-05
-1.46192314268228e-05
-6.19537094220352e-05
-9.06184207157775e-06
5.26425454643096e-06
-4.41311016682788e-05
-4.46638286732668e-05
-5.15081705866406e-06
-4.37013291068641e-05
-1.26607458766461e-05
-3.84749992810751e-06
-4.53127952010832e-05
-3.11471817786122e-05
-5.27131493388986e-06
-5.70122885469018e-05
-2.53115735563614e-05
-2.54017798321879e-05
-2.49527794390408e-05
-2.39656759391184e-05
-2.61165162311515e-05
-2.02758721003258e-05
-5.07894543599727e-05
-2.02549320500937e-05
-3.07423328645531e-05
-5.52173799260968e-05
-3.7915947196153e-05
-3.68086722416222e-05
-2.68140361123678e-05
-4.0211246518944e-05
-8.66079714595014e-06
-3.15730742686243e-05
-2.4790887858159e-05
-2.92927110148336e-05
1.9863295887399e-06
-5.54580463208408e-05
5.58241072345958e-07
-3.93806313403885e-05
-6.24122997129639e-05
-4.12101500254199e-05
-4.19703116542125e-05
-3.04464580713342e-05
-5.48245397814444e-05
-1.0747882016902e-05
-3.60414554979107e-05
-4.39370696460208e-05
-4.58577961068242e-05
-4.27902365175425e-05
-5.26468259530413e-05
-3.96261091768206e-05
-4.58160192152688e-05
-5.42627701247546e-05
-2.5357811045383e-05
-4.04716533620267e-05
-5.89639858754028e-05
-3.92459226976051e-05
1.24323547610309e-05
-3.75448373202077e-05
-6.13861068615307e-05
-1.82002595340256e-05
-4.59866645840415e-05
-6.2977419872757e-05
-1.74235165962908e-05
-7.51670786534581e-06
-3.01156246812925e-05
-1.92439920147424e-05
-1.02516682367593e-05
-2.15784581435485e-05
-2.27450840110939e-05
-1.88967708962725e-05
-3.94447379051359e-05
-3.08202850865101e-05
-3.53136013258358e-05
-5.17693722871089e-05
-4.62454525384715e-05
-2.53180430007482e-05
-8.96567991266344e-06
-2.69933471054364e-05
-4.56366458837562e-05
-2.76310748935626e-05
-4.014600960995e-05
-3.71854081314602e-05
-2.97504822462099e-05
-5.04486071456195e-05
-6.17863016160876e-05
-4.67922636284152e-05
-4.02228973586759e-05
-5.30814205724543e-05
-8.36787531633952e-06
-5.42519767689052e-05
-5.53200557614691e-05
-2.29455729288414e-05
-4.48432543409469e-05
-2.8058160213515e-05
2.29714232582081e-06
1.06383911250205e-05
-1.5778889806963e-05
5.33280950681495e-06
-2.57978414285894e-05
8.68217477596064e-06
-3.36430950356315e-05
-1.9947177533492e-05
-4.38754685072467e-05
-2.5137930782024e-05
-2.10207663720648e-06
-4.86617507993623e-05
-5.41405747753689e-05
-5.35500241034253e-05
-4.32391726774697e-05
-3.42397452914634e-05
-2.94864706897436e-05
7.95800401781185e-06
-1.98336347367147e-05
-5.52498370967793e-05
-1.92549635505351e-05
-2.7079950291078e-06
-5.41630865536053e-06
1.13601983359148e-05
-3.12675973246107e-05
-6.25224773364294e-05
1.9262231337351e-05
-3.58919512993109e-05
-2.43794182380706e-05
-6.95810434393814e-05
-5.28508105548578e-05
-6.06144978682522e-05
-2.79209718726771e-05
-3.00574386849767e-05
-5.47386720309513e-05
-5.5904914335244e-05
-4.22513244812176e-05
-6.94693107894445e-05
-1.79969635632499e-05
3.79180638027389e-05
-3.48973669221887e-05
-2.86170822224717e-05
-2.54192476350178e-05
-2.93193418391778e-05
-6.92948090052357e-05
-7.39655044517095e-05
-4.87622742856212e-05
-5.84541721251004e-05
-1.10981292891881e-05
-1.49843113135872e-05
-6.89816362149107e-05
-6.52257515657766e-05
-2.53265229712e-05
-2.08109657099882e-05
-2.81854831138319e-06
-3.29278954813476e-05
-3.46243059956739e-05
-3.95264276982715e-05
-6.59127298040001e-05
2.61076315689294e-06
1.57045015940847e-07
1.79230322256958e-05
-1.95492837589022e-05
-3.71674069170214e-05
-5.18489573211148e-06
-1.89818916131387e-05
-3.79297875160898e-05
-1.96007208613808e-05
-3.37154595906159e-05
-1.95762950952187e-05
-3.10529530027504e-05
-3.23617225478905e-05
-3.93189379385592e-05
-5.40493409291906e-05
-5.41640807660088e-05
-3.48386438684336e-05
-3.29572710823937e-05
-5.69802206235813e-05
3.04403789846284e-06
-1.62258753861629e-05
-2.2977654331427e-05
-3.38551103257059e-05
-1.42385871388002e-05
7.60342890212021e-06
-1.51414420552331e-05
-1.57300824489983e-05
-1.19680965441044e-05
-5.08096217496306e-05
-2.548605399755e-05
-5.07957627874146e-05
-5.39983480520266e-05
-2.92775084697146e-05
-2.01053180502467e-05
-4.07145794669715e-05
-6.05675326656806e-06
-5.13183071001688e-05
-4.80646073550906e-05
-2.278871571289e-05
-4.93737827344575e-05
-6.12046963874598e-05
-6.2690729362189e-06
-2.44250319403551e-05
-4.58338833381035e-05
-4.59570189701983e-07
-4.09690580230246e-05
-3.16282130539168e-05
-5.26234674731048e-05
1.25650299564831e-05
-2.6650373235052e-07
-3.62511978692822e-05
-2.39422950166172e-05
-5.27764260346156e-05
-5.27217724426408e-05
-6.73073663714571e-05
-4.37801590512065e-05
-5.56945588897842e-05
-5.32276718490641e-05
-4.76773029149769e-05
-4.46185648980377e-05
-3.14358807869596e-05
-8.69907512084927e-06
-1.15184721035714e-05
1.35845209920148e-05
-1.33139178289245e-05
-1.24324112514906e-05
-3.19499168575756e-05
-1.0029626067921e-06
-2.94295326069973e-05
-4.1413702388136e-05
-5.60824532613087e-05
-4.2027522401431e-05
-4.62035023616031e-05
-2.54673019315998e-05
-6.79108183487332e-05
-2.21934107792456e-05
-4.42480757339531e-05
-6.59135409532176e-05
-1.50898035367397e-05
-4.92375859708901e-05
-4.19475159804927e-05
-2.30092844288422e-05
6.07157303776306e-07
-2.2591987531249e-05
-1.74877980355116e-05
-1.29700015291915e-05
-4.31161833709588e-05
-4.98389883793445e-06
2.6044907246477e-06
-2.57660183507425e-05
-2.51541764831238e-05
-1.14419346654548e-05
-3.42347466702633e-05
-6.09120731439847e-05
-7.22796226112709e-05
-2.5809444962952e-05
1.31565616561441e-05
-4.67674067157634e-05
-3.00078147301338e-05
-4.99827028680792e-06
-1.94912747847859e-05
-2.3193049635387e-05
8.22065174750853e-06
-4.61448107405606e-05
-2.93763477985543e-05
-1.12114738972855e-05
4.93410519997004e-07
-5.10355805928291e-05
-3.01967542491204e-05
-1.33947645399069e-05
-7.76826621367219e-05
-5.31695352663812e-05
-6.30406833484293e-05
-6.23567642204913e-05
-5.2799481446709e-05
7.07890773063762e-06
-2.08259477958048e-05
1.74238302298399e-05
-1.09364178192262e-05
-9.36010769513215e-06
-1.29396338604355e-05
4.03050684830349e-06
-2.01341642145318e-05
-3.1274772763474e-05
9.16652383195561e-06
-2.44151074695056e-05
-2.86395618715833e-05
-2.12953901715425e-05
-2.66979873980889e-05
-2.6978587021293e-05
-6.72995359590254e-05
-1.76334306344678e-05
-3.59554363275689e-05
-3.71384516207975e-05
-3.82274175945946e-05
-4.02555808691625e-05
-1.70625042899261e-05
-1.26295105899196e-05
-2.37162984782096e-05
-2.30950289444054e-05
-3.17940160331514e-05
-3.32789206292161e-05
-2.90472343271155e-05
-2.70155589361376e-05
-1.3534255258623e-05
-1.5188177213267e-05
-7.48679976935835e-06
-2.47370638465555e-05
-2.77737875601078e-05
-4.05536063244897e-05
-3.83377865184901e-05
-6.44400191298342e-05
-6.10983859356866e-05
-5.18646964376743e-06
-3.38686791066873e-05
-2.12339219128345e-05
-2.93589643264573e-05
-5.71470750535082e-05
-6.69200556876984e-05
-8.58544091715065e-06
3.53270383320186e-06
-3.67132757319968e-05
-5.98688068038534e-05
-2.45938845612651e-05
-2.24416921259541e-05
-3.55149681813962e-06
-5.08708715988042e-05
-4.15024612534545e-05
-3.42902922348105e-05
-2.34672078677356e-05
-4.7457101660601e-05
-7.0447882906704e-05
-7.92215065566257e-06
-4.33144813236592e-05
-6.18216367766782e-05
-4.6476599744287e-05
-5.27317457238338e-05
-3.94117647591267e-05
-1.71958216439204e-05
-1.85236006236139e-07
-2.85113670755203e-05
-2.54653309007531e-05
-6.76943660201346e-06
-1.6966443224763e-05
-2.47467827472806e-05
-2.32494364633377e-06
-2.94635076051236e-05
-8.83846459082305e-06
2.18625075291773e-05
-9.37844340225943e-06
-5.15189514668256e-05
-5.9399668954428e-05
-1.13042546667134e-05
-3.90014683400352e-06
-2.30616541131658e-05
-2.18877371308704e-05
-1.01705334637579e-05
-1.67342005156001e-05
-2.47913762216081e-05
-1.04535993621221e-05
-3.76329202238994e-05
8.37844855630584e-06
-4.61908315599766e-06
-3.76856320348458e-05
-3.0369741527734e-05
-1.76233121819621e-05
-7.72219474555934e-05
-2.83770626414171e-05
-2.67716087770779e-05
-4.70167572479499e-05
-6.22728426917399e-05
-6.03167070535027e-06
-5.39597756359583e-05
-3.91657222047318e-05
-2.12826989599859e-05
-1.60884831372367e-05
-6.11598104808735e-06
-4.33865645605579e-05
-4.12932668149722e-06
-3.64660482229976e-05
-2.23744250193631e-05
-8.68680553269898e-06
-1.70373553357672e-05
-3.48280969941906e-05
-8.79132345588071e-06
-3.66191456264091e-05
-1.81147945060456e-05
-3.29947596850155e-05
-2.53809495026618e-05
-4.62956682567703e-05
-5.05579815759633e-05
-6.52811293023887e-05
-5.96437314218365e-06
-5.79016387922483e-05
-4.74621469078355e-05
-3.85538335584331e-05
-3.67491258383505e-05
-2.91271856144732e-05
-4.25881295558727e-05
-4.80128360146257e-05
-1.73285862716489e-05
-1.13267713937217e-05
-2.68105655337218e-05
-4.42961464863597e-05
-1.43453943163055e-05
-2.05885348188951e-05
-3.58202976599738e-05
-2.16157395338694e-05
-2.58424100636203e-05
-3.64384661167077e-05
-3.1313580489413e-05
-5.48892267970647e-05
-5.79338366263394e-05
-3.61164883855056e-05
-2.94046672697006e-05
-2.67952380811966e-05
-2.44750932676387e-05
-4.5561895846066e-05
1.18481789981825e-05
8.17374847583645e-07
5.72396277244143e-06
-6.39913552972345e-06
-6.70948723676468e-06
1.27353615203834e-05
-2.51681380190382e-05
-2.8786629910858e-05
-2.22028258329924e-05
-2.70414630353394e-05
-6.95389198245043e-05
-2.48827823798603e-05
-2.42029004213292e-05
-2.42343905230999e-05
-4.90122198464831e-06
-2.62935335475065e-05
-2.04572464425048e-05
-1.45618267904922e-05
-1.62339242796084e-05
-4.60343980239024e-05
-4.45844972088318e-06
-1.79137999939379e-05
4.02259992349637e-06
-1.74064261837804e-05
-2.28067055734696e-05
-1.28215544607448e-05
-5.74114134557688e-05
-1.4243860558555e-05
-3.05251595412154e-05
-5.22502674565093e-05
-3.1637133953232e-05
-3.23557147766408e-05
-3.16545263040027e-05
-5.98814560431579e-05
-3.08647399153725e-05
-5.78357612894334e-06
-6.49328345090923e-05
-1.30603741529394e-06
-2.78882090338587e-05
-7.93927889271291e-06
-3.56191395646683e-05
1.31336105522486e-06
-3.7344079735089e-05
-2.35261869924416e-05
-1.65157318393374e-05
-2.8703647078135e-05
-2.69801188883797e-05
7.89443512312566e-06
-2.78870515999185e-05
-1.6000089043271e-06
-4.03381439112621e-05
-2.68815392080104e-05
-2.90839026636287e-05
-3.94493724750984e-05
-3.7043356712383e-05
-5.79834183893377e-05
-8.5432155798008e-05
-1.65812831804316e-05
-6.37981574960874e-05
-1.01788207240395e-05
2.03845018482591e-06
-1.73681896188131e-05
1.62913683704524e-06
-6.26724657789677e-06
-2.29581216975151e-05
-3.07586027876939e-05
-3.26142456486811e-05
-1.50126858221605e-05
-4.13863081690252e-05
-2.54030486761921e-05
-4.55526837008782e-05
-4.76977273060801e-05
-3.99328745709421e-05
-2.49017550868221e-05
-4.48927313211697e-05
-1.32074255933843e-05
-1.51028696776307e-05
-3.11829268212096e-05
-6.02386622910442e-05
-2.63597625903322e-05
-2.02193006066352e-05
-2.14851116127638e-05
2.77995010710185e-05
-3.68677177205744e-05
-5.65679161019116e-05
-2.71999351772846e-05
-2.68320138802559e-05
-3.00538775753265e-05
-4.08584733167154e-05
7.74410851525669e-08
-2.13842898231373e-05
-3.49114297393539e-05
-7.30496459319097e-06
-4.38754974872374e-05
-5.67348512458635e-05
-1.02667646362998e-05
-1.20384199760273e-05
-4.37679054587937e-05
-3.210578017147e-05
-4.23173822706723e-05
-4.07867947918955e-06
-3.33868654812938e-05
3.07504016044202e-05
-3.28227295322972e-05
-2.58306290457211e-05
-3.64106066749707e-05
-7.5743067293968e-05
-2.34162346695494e-05
-2.65960426087355e-05
-2.63007016777489e-05
-6.79873869122239e-05
-3.83903882543683e-05
-3.92616239396624e-05
-5.38307683186482e-05
-3.67083003636276e-05
-2.13825207204646e-05
-3.98758041492268e-05
-3.13344495060813e-05
-2.91151391303706e-05
-4.9928783019289e-05
-1.26781070000811e-05
-2.15039216868003e-05
-2.67706841961756e-05
-1.33346114211007e-05
1.01249627103982e-07
-2.67101590915089e-05
-3.61047232067092e-06
2.76664250547761e-06
-3.29219137009332e-05
-5.09908337392429e-05
-2.1269509385861e-05
-2.65675887855626e-05
-3.04509257608863e-05
-5.61979478621282e-05
4.86689205826254e-06
-3.69971340321624e-05
-3.84775129060511e-05
-2.37530057065896e-05
-3.64152261947413e-05
-5.29798087849131e-05
-4.6184009909074e-05
-4.1014686289507e-05
-6.4091811734427e-05
1.38881627763525e-05
-4.38462781076684e-05
2.18370447760023e-05
-5.21102781132211e-06
-1.73531019222715e-05
-4.43580860714838e-05
-4.17678994248136e-05
-5.87125209057474e-05
-6.02464037476258e-05
-5.35980564098844e-05
-5.46359959681139e-05
-4.50399688542666e-05
-4.35345759116376e-05
-2.99405912414025e-05
-1.49601926839791e-05
-2.99541765112675e-05
-7.80689228393372e-05
-2.79184079022256e-05
-1.72785392562796e-05
-2.29984957552425e-05
4.86756554111375e-06
-1.3471056149238e-05
-4.5208258382709e-05
-1.5944251735032e-05
-4.56041786593176e-05
-2.47652496037468e-05
-3.23499125827469e-05
-9.2069421516911e-06
-3.57150678320549e-05
-2.9397656912331e-05
-4.98722379660213e-05
-1.6179335895493e-05
-3.29169712196607e-05
-2.20438271696526e-05
1.1773007675501e-05
-1.52222228562557e-06
-1.06581148523e-05
-4.51010906337213e-05
-3.71755266805052e-05
-4.69973203971587e-05
-2.4797980799125e-05
-3.14397579776722e-05
-1.45904261821293e-05
-5.07640902123837e-05
-4.73443966766453e-05
-3.60773730443342e-05
-3.01669262192548e-05
-3.95388440840742e-05
-2.18519950705284e-05
-1.63552370301673e-05
-1.38893455533973e-05
-2.00757160248173e-05
-3.59899698619276e-05
-4.49448702538905e-05
-3.38903074083458e-05
-2.98235945351348e-05
-5.08297707938641e-06
-4.86120778690866e-05
-3.08765742482765e-05
-4.99773878528893e-05
3.68310102996701e-06
-5.98481293339468e-05
-5.56303140853919e-05
-3.94445047581229e-05
-2.57065554214767e-05
-7.70802878984081e-05
-2.21968900814038e-05
-6.19950881134758e-05
-2.78088817966175e-05
-3.87869087676283e-05
7.6910256475469e-06
-2.86168187721586e-05
-2.51933226199319e-05
-3.58859500546555e-05
-4.72384720666703e-05
-5.415514953822e-05
-1.23799382558034e-05
-2.81936542578577e-05
-4.19759629453459e-05
-1.52679038586111e-05
-1.56811403603507e-05
-3.8704825693187e-05
-2.0621164337625e-05
-9.26669841003327e-06
-1.30519690549199e-05
-1.57711175217924e-05
-5.030783392996e-05
-2.85597863359176e-05
-3.36467859218052e-05
-5.69721691262246e-05
1.84110346325554e-06
-3.28409281387175e-05
-5.18746596915289e-05
-4.47109421926722e-05
-2.08023290636071e-05
-3.59144198180967e-05
-3.95690914326467e-05
-3.66137624964337e-05
-4.75282974117966e-05
-3.19176210300136e-05
-8.0779771893648e-06
-1.33097627692554e-05
-4.32569741202345e-05
-4.70265679556734e-05
-4.08592767359582e-05
-3.0861698126976e-05
-2.55123104564764e-05
-3.27216978859968e-05
-4.7543426453438e-05
-1.79416580495283e-05
-2.28882578480112e-05
-4.50298730972894e-05
-2.55718376288573e-05
-2.71132980270478e-05
-2.38727235318225e-05
-2.13218025597028e-06
1.81621696844736e-06
-2.97263665914995e-05
-3.0966508125528e-05
-4.6415009651431e-05
2.85621773910913e-06
-4.78655886166252e-05
-1.77023141840316e-05
-8.62428585353614e-06
-5.62812092540083e-05
-1.96675018144704e-05
3.18478054197157e-05
-4.66507084370412e-05
-1.28229384689107e-05
-2.20311488764835e-05
-4.09746796740501e-05
-9.56930660714251e-06
5.67338414705125e-06
-4.01882075704731e-05
1.86569984691445e-05
1.06378952064331e-05
-4.42476932851585e-06
-3.79318780202126e-05
-4.55667062846038e-05
-3.65740304678441e-07
-4.74722739186293e-05
-5.24677264587455e-05
-2.6445398933472e-05
-6.5392290268159e-05
-3.20374131289708e-05
-3.3644839979717e-05
-4.70517697559343e-05
-6.40395563675401e-06
-8.09098857413735e-06
-5.11140615460428e-05
-2.12852382000863e-05
-1.45858884675287e-05
-3.27633830140981e-05
-4.59305580101128e-05
-1.01556401755592e-05
-3.70590300745305e-05
-6.38248034005472e-05
-5.94594438906152e-06
-3.4795888053764e-05
-4.81379917417557e-05
-6.52614212724564e-05
-3.19768431741815e-05
-9.3336372059996e-06
-1.71948190474244e-05
-3.43003166055447e-05
-4.05090637872623e-05
-4.21449982092747e-05
-5.70087052627295e-06
-4.90178420356935e-05
-6.65105736752215e-05
-2.25273637125575e-05
-3.62711359459157e-05
-3.19025525754649e-05
-3.68518636772779e-05
-3.451830358442e-05
-2.81405878718741e-05
-2.42640412195993e-05
-3.05222168943051e-05
-6.0540446669144e-05
3.32074230090814e-06
-1.75977834089092e-05
-5.08620144886649e-05
-3.74588907606249e-05
-1.65381327157376e-05
-2.57746142986494e-05
-1.67755348470809e-05
-1.40079375719038e-05
-3.85602973159935e-05
3.8493248865259e-06
-8.63090531684338e-06
3.53977257504178e-06
-2.74440402224628e-05
-2.11762139894092e-05
-3.6665196381559e-05
-3.85451545243241e-05
-3.17697873589783e-05
-1.48603900344173e-05
-3.87693423029258e-05
-4.95445927830221e-05
-4.3450887916945e-05
-1.44752607634917e-05
-4.08694270719325e-05
-3.61054381817408e-05
-1.94074544592588e-05
-1.23550621214951e-05
-2.86020556788325e-05
-1.86026804364196e-05
-8.71647409213512e-06
-2.48719376185832e-05
-2.81829811409156e-05
-4.06722972801345e-05
6.06228607384482e-06
-2.38811050325102e-06
-3.69498465398829e-05
-5.28798349832675e-05
-3.01842590386675e-05
-1.00372780197067e-05
-6.37481958844102e-05
-3.98562104983328e-05
-2.70076769108939e-05
-2.74545290030618e-06
-2.92604171599507e-05
1.01527862654473e-05
-4.20675196613266e-05
-8.8267019664663e-06
-1.25035649091079e-05
-1.02384237399723e-05
-5.76558185952629e-05
-1.9857190793241e-05
-1.71044726182994e-05
-5.77589043789185e-05
-4.39434422724981e-05
-2.99872722108716e-06
-3.55488846655101e-05
-4.45134144849187e-05
-7.75313214333523e-07
-2.76937362873056e-05
-4.90424269282828e-05
-2.95700006722817e-05
-2.71786990490894e-05
-6.0066038679373e-05
-3.41504859874496e-05
-1.68062182082718e-05
-3.08312361203238e-05
-1.49329881295659e-05
2.27736278490993e-06
-1.3453878264726e-05
-4.32559975395624e-05
-2.67538145138674e-05
-4.51932502593086e-05
-4.93063642924371e-05
-1.86045826631028e-05
-1.78133907163693e-05
-3.33575169600546e-05
-5.67867729283918e-05
-3.07497818686004e-05
-4.34086317037597e-05
-2.26584152289092e-05
-5.08312812428044e-05
-3.19538106556726e-05
-6.41044573079841e-05
-8.01548122549256e-06
-4.18431686295217e-05
-2.57512937396479e-05
-5.1576564904606e-05
-5.27546848511736e-06
-1.79559784683641e-05
-5.11479976983941e-05
-1.69934142456765e-05
-2.66540590333987e-05
-5.25429253930049e-05
-1.51681788745699e-05
-4.34649774194868e-05
-1.24396157802317e-05
6.80369810254038e-06
-7.90659939897303e-05
-4.3535730970609e-05
-5.9488104896011e-05
-1.81967752492511e-05
-2.8391980714589e-05
-1.22406191372164e-06
-3.69018536923938e-05
-2.01267584138431e-05
-1.26883461014073e-05
-3.4023950522486e-07
-3.76475992337005e-05
-1.65201397074736e-05
-2.28719112101421e-07
-3.14741986205351e-05
-3.81705090659681e-05
4.00142038838876e-05
-2.13022556255745e-05
-6.62459963172264e-05
-6.08212878151963e-05
-2.14122486926837e-05
-5.15641422780812e-05
-1.84673497432123e-05
-2.75601483643018e-06
-4.43072758012779e-05
-1.34031884406219e-05
-2.32030996048809e-06
-3.97886000656486e-05
-3.41585530314995e-05
-3.07871706614847e-05
-8.08213712324089e-05
-4.84156756719529e-05
-2.49488585010594e-05
2.15902827954045e-06
-5.17869675244849e-05
-1.55209096324679e-05
-2.4119242934562e-05
-3.61684834161218e-05
-2.70488976995406e-05
-1.82697627920853e-05
-3.08496682656194e-05
-4.5409169776329e-05
-1.76279171486433e-05
3.60077451696889e-06
-5.68840728547778e-05
-4.58850473845392e-05
-1.25007412186215e-05
-3.54180895616854e-05
-3.52484864128937e-05
1.29444954247446e-05
-4.33682322356265e-05
-3.56940152091382e-05
-1.77875772161199e-05
-3.52090922142546e-05
-4.47095076761078e-05
-4.98089912300071e-05
-3.56359257899438e-05
-2.70733666470586e-05
2.36474889658837e-06
-3.20587774234727e-05
-4.59646860080126e-05
-1.82593541563103e-05
-6.19294437504924e-05
-3.93348228150608e-05
-2.34139891633013e-05
1.04034325811113e-05
-2.69099222159777e-05
-2.37125257019547e-05
-4.23357235611466e-05
-3.79875150929478e-05
-2.39806638637096e-05
-3.08860852411126e-05
-1.27450167125613e-06
-4.06974802723421e-05
-1.98939647012307e-05
-1.15572044445372e-05
-2.77724691451082e-05
-2.56664256523211e-05
-8.00638712786955e-06
-4.19116150270063e-05
-3.74922227368185e-05
-1.48346183447853e-06
-3.48169312860457e-05
-7.26202910644308e-05
-1.13025208222845e-05
-5.76103931840831e-05
-2.58133814043557e-05
-4.39828369646788e-05
-1.92292228585386e-05
-5.19512925273821e-05
-5.37006251181735e-05
-4.77278419942761e-05
-5.0148413126009e-05
-5.06971818702204e-06
-4.71159037173628e-05
-2.61585460701917e-06
-4.76855866097817e-05
-2.65888948259232e-05
-3.56192602285164e-05
-3.51352877314758e-05
-2.76058189397343e-05
-5.0848583209858e-05
-1.65338899472749e-05
-2.0401561031719e-05
-3.97907773625569e-05
-7.65180090748527e-05
-6.62528885184932e-05
-2.94584130101744e-05
-1.45134684559177e-05
-3.81779247485526e-05
7.51547861359506e-06
-3.83241785143446e-05
5.07759517665702e-06
-2.38249250679312e-05
8.80412987976283e-06
-2.74180601600166e-05
-2.1308197241004e-06
8.296050459316e-06
-3.39535297331976e-05
-5.59124666665386e-05
-2.30550069543375e-05
-4.98982603909349e-05
-5.70638899114136e-05
-3.73574403126386e-05
-3.88609640627506e-05
-6.71883148005523e-05
-4.04197324609063e-05
-4.5420076418865e-05
-5.10895529200981e-05
-2.61319126953749e-05
-1.78209599164032e-05
-3.57362948782573e-05
-7.7217639685333e-06
-2.91649904172029e-05
-2.17648555214488e-05
-1.0668582814038e-05
-4.65371911469243e-05
-1.39951897076111e-05
-3.43160612143584e-05
-2.78176582132219e-05
-4.17697544974818e-05
-3.83617808396887e-05
-3.92640360825905e-06
-3.95311008925642e-05
-5.34465061243678e-05
-1.33832559438621e-05
-1.43210768933059e-05
-3.49941802797937e-05
-2.32779096772459e-05
-2.68939536991298e-05
-4.21928446175908e-05
-3.48939681465848e-05
1.69494552485186e-06
-5.43161636436999e-05
-5.09331936076269e-05
-6.91378766269763e-06
-3.21083826707818e-05
-2.10771256840061e-05
-2.92547028954022e-05
-1.37419171640312e-05
-3.5726018184654e-05
-3.64235597846293e-05
-4.11305813276285e-05
-4.24253170847214e-05
-3.7492931671271e-05
-2.32998224265668e-05
-5.48769512907012e-05
-6.72332078091365e-05
-3.60404486111597e-05
9.07890439558931e-06
-5.26773272347582e-05
-2.98352534813584e-05
-4.26430337946101e-05
-5.31074292258305e-05
-1.40760947981807e-05
-1.06920257835046e-05
-1.24633549205984e-05
-4.41941589056239e-05
-1.17827375077176e-05
1.18683127580446e-05
-2.83778628447253e-05
1.29287128765437e-06
-4.02304204353343e-05
-6.99461537994427e-05
-2.98201713878027e-05
-5.03502427384373e-05
-7.0965294541532e-05
-4.59649668018682e-05
-4.42346622778566e-05
-0.000111890365503984
-4.56156416057019e-05
-2.26294118064003e-05
-1.0974990580242e-05
-3.72138006509754e-05
-3.7936911258395e-05
-3.8900252427239e-05
-2.0404488357659e-05
6.03498426831628e-06
-3.45576608294066e-05
-1.66248539856885e-05
-5.56410978796036e-05
-8.46943775532451e-07
-4.23701403744613e-05
-4.06405562620049e-05
-2.28879757355966e-05
-4.71092914859637e-05
-6.48424434661727e-05
-5.35926780913077e-05
-6.46960265137717e-05
-4.65893184874917e-05
-3.82207359006294e-05
-1.34337107532467e-06
-2.34520743912852e-05
-1.54027053507079e-05
2.15363263784855e-05
-1.70036405636556e-05
-2.68173531702453e-05
3.32551321265357e-06
5.28039655765712e-06
-3.56725487874411e-05
-2.50220256755538e-05
-2.65512378295314e-05
-4.62675271062931e-05
-9.15907602175019e-06
-3.91425453203197e-06
-3.55886324953008e-05
-1.85273286953356e-05
-1.29299210958682e-05
-2.16240704921936e-05
-1.27080273627797e-05
-1.72483246600776e-05
-3.11455864291221e-05
-3.09577002854361e-05
-7.93357067664871e-06
-1.46638442272407e-05
-4.18130592431224e-05
8.9018891415628e-06
-1.66502543803794e-05
-3.19583407317651e-05
1.28882728026929e-05
-8.98593440965038e-06
-5.817276120216e-05
-2.13888652619446e-05
-3.94784267444695e-05
-9.48477843488981e-06
-4.41063051488291e-05
-4.7978927197047e-05
-3.86578328761732e-05
-3.95501627549043e-05
-6.34159375146164e-05
-3.13689498543802e-05
-3.40339358387344e-05
-4.36019238660595e-05
-1.75706902760703e-05
-3.94420819497883e-05
-7.10795800147503e-06
-6.20197076530859e-06
-2.83049078987352e-05
6.62272851078774e-06
-5.860628709609e-06
-2.56706079066916e-06
-3.38986542250211e-05
-2.675570664526e-05
-8.46560256558101e-05
-9.20594034456916e-06
-4.00405338865148e-05
-3.65781680956089e-05
-2.11405384870963e-05
-2.88274656295723e-05
-3.01367239343638e-05
-2.74913399561992e-05
4.18812690866639e-06
-6.16710941776817e-06
2.32055238004672e-06
-2.8612918044566e-05
-4.47660654381849e-05
-1.31418150115389e-05
-2.53921148213612e-05
-1.93322185135075e-05
-6.30696199974127e-05
-2.14478917200851e-05
-2.68626090645812e-05
-4.06633281106738e-05
3.03747975317908e-06
-5.57493488218453e-05
-2.7816720842409e-05
-6.28751702783557e-05
-3.24700449195223e-05
-1.30519269204168e-06
-5.26222853889382e-05
-3.70452344477903e-05
-2.91057847742213e-05
-3.31461819676415e-05
-1.24743319938289e-05
-2.97222334533257e-05
-3.71246794286469e-05
-1.58159256574034e-06
4.3248031232354e-06
-2.95788964655191e-06
-3.70462332843067e-05
-2.2982310916732e-05
-2.81804212785204e-05
-4.73175348123471e-05
-2.8282898374487e-05
-5.10395627384305e-05
-2.92326355293429e-05
-4.39841157945441e-05
-5.85995053390871e-06
-3.84403903426362e-05
-4.06446192480869e-06
-2.80752937909743e-06
-2.22757005236291e-05
-2.90104181955214e-05
7.54603044324492e-06
-9.08347143645142e-06
-2.78105636175847e-06
-1.03135539434381e-05
-3.87655176991651e-05
-2.90048543608106e-05
-1.38068124626735e-05
-2.2198220843826e-05
-4.95737068006046e-05
-3.58679330538215e-05
-3.26015826609438e-05
-3.57126558671963e-06
-2.09001699931645e-05
-3.8242182019041e-05
-2.62342568198306e-05
-1.23885737950903e-05
-5.27384910875745e-05
2.9099762668728e-07
-1.66378698175649e-05
-2.86060070768467e-06
-1.69622222185991e-05
1.98769485391614e-05
-3.60202373365861e-05
-1.82918111255312e-05
-2.10963263257136e-05
-3.75037549618539e-05
-5.24930235845163e-05
-5.29866166199829e-05
-4.0978755535009e-05
-4.18292569337567e-05
-4.48528932906113e-05
-4.61831848045756e-05
-3.54087424672546e-05
-2.92858181757141e-05
-3.91009351976534e-05
-6.19427214390668e-05
-3.65860410741387e-05
-3.23124989375893e-05
-3.50353159575583e-05
2.19974741674109e-06
-2.43948222745981e-05
-2.09499570484322e-05
-2.25533161876716e-05
-3.55475001653923e-06
-4.5020772469719e-05
-4.01001735293747e-05
-2.66910786051033e-05
-4.67152301209189e-05
-4.61668247325332e-05
-3.91277600901593e-05
-4.18755413897961e-05
-1.0371468047111e-05
-6.25530810818655e-05
-4.32500375648478e-05
-3.21958741947932e-05
-3.29721772516973e-06
-1.2037067517071e-05
-3.05650127237457e-05
-2.42470756400602e-05
2.5026772389609e-06
-2.3768784404111e-05
-3.13502013007779e-05
-1.02980753918227e-05
-1.81590211369023e-05
-7.86526179121024e-05
-4.15957000103347e-05
-5.4463358672931e-05
-4.07116045698891e-05
-4.35025297216819e-05
-5.6704794793512e-05
1.283171554932e-05
-5.14995666266081e-05
-5.27061102920313e-05
2.76828530155154e-05
-1.79372452516926e-05
-1.92604256660291e-05
-2.23588438865733e-05
1.93803650356799e-05
-4.04777471145374e-05
1.55499520690768e-05
-1.23768616452009e-05
-9.5606514946135e-06
-5.46385640701475e-06
2.39894263012332e-06
-1.20348016905226e-05
-6.74049087543987e-05
-5.95675850670218e-05
-5.48129089522031e-05
-2.79092478026952e-05
-3.15100761665192e-05
-4.62605279166576e-05
-5.05698426203169e-05
-5.8132039929228e-06
1.0597883773264e-05
-3.33416060919158e-05
-3.28426551136046e-05
-3.01843508052375e-05
-1.62376233293605e-05
-3.25039477106682e-05
-4.65498773575906e-06
-3.91486343301997e-05
-4.39455161990746e-05
-3.96522071436955e-05
-2.68694906302878e-05
-6.71917285469701e-05
-2.76569020305799e-05
-3.1018642477676e-05
-1.01259166085158e-05
-2.54875820520036e-05
-3.48657778507603e-05
-2.62857629544992e-05
-6.11682087765787e-05
-3.25038854904765e-05
-3.06812972046358e-05
-2.75024869319879e-05
-2.6255509746608e-05
-1.78020429790333e-05
-4.1960798853496e-05
-2.36513929187832e-05
-1.59898385355377e-05
-3.57003130518024e-05
2.69988472595214e-05
-2.06890310989138e-05
-1.53228361390396e-05
-6.77103041820792e-05
-5.1381277107145e-05
-2.75581590589449e-05
-6.41316160667885e-05
-5.13132168045114e-05
-3.6853408400476e-05
-5.68284787928899e-05
-3.28797125543595e-05
-6.75193618650583e-06
-3.39526632250448e-05
3.37099122427722e-06
-2.99253591181895e-05
-1.33151512700476e-05
-4.1329209675421e-06
