# Supplementary material for: Research on computational propagation and identification of mine microseismic signals based on deep learning
Source: PLoS One. 2025 Oct 22;20(10):e0334641. doi: 10.1371/journal.pone.0334641 (PMC12543183; doi:10.1371/journal.pone.0334641)
Supplement: S7 Data — (ZIP) [file pone.0334641.s007.zip › 000100900001455.xlsx_0.txt_24.txt.txt]

-3.14939691355694e-05
-3.51519050995988e-05
-3.83963198358116e-05
-4.80041034920763e-05
-2.03606769479617e-05
-4.10600954234704e-05
-1.47616838592206e-05
-1.9216182026099e-05
-6.05830888788963e-05
-5.21951488278677e-05
-2.79964965134356e-05
-4.23199961724724e-05
-1.93308071788283e-05
-3.94315123591625e-05
-5.90961316857765e-05
-4.18352049624952e-05
-3.54037601880449e-05
-2.0122846041225e-05
-1.82561076655566e-05
-2.74983247348062e-05
7.40482078419952e-06
-1.90582543595104e-05
-3.85303074927958e-05
-2.75399742932762e-05
-1.33975657151716e-05
-4.36728735989526e-05
1.17699782360715e-05
-2.58966209849455e-06
-3.74412668447696e-05
-2.13348090172713e-05
-3.27463376088536e-05
-1.07230048055778e-05
-5.53523197403714e-05
-5.5761619773696e-05
-1.2615197860621e-05
-6.16019842166441e-05
-3.58980430626998e-05
-4.37695620348488e-05
-4.66069995613318e-05
-1.28337611627409e-06
5.4407814953588e-06
-6.84770503138999e-05
-3.93225920575502e-05
6.14899203492775e-06
-2.04164692306809e-05
-5.54348022498067e-05
-3.06208612137128e-05
-5.77081789792831e-05
-3.68734432554583e-05
-2.10475951525147e-05
-4.08058322121691e-05
-3.72563836053826e-05
-4.57292171342838e-05
-3.6744031315409e-05
-4.9401993789926e-05
-7.18276147856962e-05
-3.76445898293226e-05
-3.72780199330846e-05
-1.84841637438835e-05
-2.70374450991663e-05
-2.98545529442764e-05
-4.79131450847523e-05
-3.42329320758571e-05
-7.58584656619576e-06
-4.76961740527428e-05
-1.66901259075926e-05
-2.07903982899491e-05
-4.17153820978159e-05
-3.20924978953726e-06
2.01382025033664e-06
-3.39830281614691e-05
-3.12474490388383e-05
7.94359529053632e-06
-2.43584033943814e-05
-4.87918530525625e-05
-2.51741671308667e-05
-4.08255361607583e-05
-2.70335054375695e-05
-1.75594184048251e-05
-4.06352865081134e-05
-5.29864194036199e-05
-4.6067705607048e-05
-2.74233250596722e-05
-4.94625548466924e-05
-1.22089771233361e-05
-1.70143895323285e-05
-4.75452192406567e-05
-2.95637104716282e-05
-1.27159845566357e-05
-2.42424139775355e-05
-4.55679057250309e-05
-3.03702004149232e-05
-4.50869158342636e-05
-2.01158734187119e-05
-9.21198373804875e-06
-3.10512314563226e-05
-8.73869465948034e-06
-5.23175300405994e-05
-4.44057188766277e-06
-7.19402524334099e-05
-5.89865390865802e-05
-8.35123701415304e-06
-6.44296385382408e-05
-6.40988204856501e-05
-1.93625654161022e-05
-1.1756494239895e-05
-4.95934676265012e-05
-3.14128157245146e-05
4.35589453758008e-06
-1.73941454491153e-05
-2.3578661866427e-05
-1.97399040395434e-05
-4.93866618616343e-05
-3.6519352761931e-05
-2.23480868633492e-05
-4.47361267085091e-05
-3.76962304139029e-05
-9.96845571606097e-06
-4.6126073075119e-05
-6.3391386186167e-05
-4.24012032271332e-05
-4.12380943009792e-05
-4.05907308746475e-05
-3.2466974132876e-05
-1.04419669322733e-05
-2.12027853610617e-05
-3.83646575704196e-05
-1.89260925931795e-05
-4.03048209791214e-05
-3.22198252151809e-05
-1.33247616543866e-06
-3.35484660522411e-05
-5.17805479833165e-05
-2.41412532867905e-05
-3.47532710388249e-05
-2.00888434075758e-05
-2.73294375218181e-05
5.9430984140759e-06
-2.25259669993171e-05
-3.16880019394276e-05
-1.21689147667698e-05
-5.29369845910823e-05
-4.09352669882503e-05
-2.72938057191391e-05
-2.5634447652082e-05
-6.07163137340041e-05
7.05691426651088e-06
-2.03936558451948e-05
-5.07217064599684e-05
-2.21454378612472e-05
-3.86690965294623e-05
-2.53306115033755e-05
-3.02660127784499e-05
-4.94087873091068e-05
-3.73800753002769e-05
-1.63151314552077e-05
-1.88928245175981e-05
-6.03542701125618e-05
-4.81689598211468e-05
-2.82191991444809e-05
-3.59037284490659e-05
-4.84097579073223e-05
-1.43400188519895e-05
-3.57558197798417e-05
-4.85120728290425e-05
1.08220927697143e-05
2.90058583792077e-06
-4.80346235897977e-05
-5.23322752890764e-05
-3.45582515127673e-05
-2.38687681171243e-05
-3.65085849738857e-05
-2.21669859306567e-05
-7.15848134962539e-05
-1.85815978054457e-05
-2.62991500656199e-05
-4.30302907922588e-05
-4.23698794513013e-05
-1.30969776618992e-05
-4.85039148452021e-05
-1.99781300718957e-05
-3.91391690825267e-05
-1.82110289989304e-05
-2.8606921020839e-05
-6.54791198020045e-06
-7.35096376231653e-06
-1.74009293808886e-05
-4.06497414268655e-05
-2.09289035468969e-05
-5.92980936899334e-05
-5.97957203373091e-05
-1.41064869161627e-05
-5.91142865652467e-05
-5.54612817559275e-05
-5.01000496012254e-05
-5.09496196965313e-05
-7.23114182853573e-05
-8.43790199786585e-06
-2.45464654301588e-05
-3.40133425093428e-06
-3.96141186342445e-05
-1.42165099395613e-05
-1.263397064413e-05
-4.11060210616146e-05
6.67852164158488e-06
-2.1209075276013e-05
-1.95771507571567e-05
-3.64042458000163e-05
-6.48324119021715e-06
-4.30598288400512e-05
-3.25421471113969e-05
-3.48171079914214e-05
-4.57347169348257e-05
-4.29207267941705e-05
-3.27741160164219e-05
-4.21899612267668e-05
-2.78245212264955e-05
-4.5210971428211e-05
-1.70237164478584e-05
-4.87100944036291e-05
-2.73798129641558e-05
-3.3363849086115e-05
-2.47858939792796e-05
2.94047067717055e-06
-4.32955268244381e-06
-9.94845556837338e-07
-1.35114707074376e-05
1.9408622644335e-05
-1.04171637949367e-05
-3.79998165432798e-05
-4.21057081044128e-05
-2.78881286796055e-05
-4.0549799038972e-05
-7.12517117289623e-05
1.21513546487371e-05
-4.33662340886631e-05
-2.30189379646827e-05
-7.39487682465604e-05
-4.15735159509654e-06
-1.56912865730694e-05
2.16517319500143e-05
-1.64156801993003e-05
-1.22281709219036e-05
-2.0127583742283e-06
-1.15515299255872e-05
-2.56342403268399e-05
-1.9624021940826e-05
-5.87227618510762e-05
-1.07920096273109e-05
-3.97123957205415e-05
-6.45130193365501e-05
-3.08093915885437e-05
-3.89747691251581e-05
-9.71244686104373e-06
-4.38381362007296e-05
-5.29667969246326e-05
-3.08383914145113e-05
-4.97698817410578e-05
-2.96310727019654e-05
-2.67756198067177e-05
-3.90683083116665e-05
-1.9776301551033e-05
-3.95398399923702e-05
-4.529063989812e-05
-1.09302790421439e-05
-2.85349288098274e-05
-3.85762948953476e-05
-3.97414450050282e-05
-3.9493220811402e-05
-3.79127911477581e-05
-3.72633504396898e-05
-3.34608250713959e-05
-3.23998241751686e-05
-7.35180610938882e-06
-2.83831056922242e-05
-2.91370461501697e-05
-5.0256048604706e-05
-5.09987681146228e-05
-7.52333287233102e-05
-2.10264338052722e-05
-1.72680470983536e-05
-4.15268463138267e-05
-2.97302058792125e-05
-2.7585975966567e-05
-1.53427691619428e-05
-5.11442769298075e-05
-1.51746176779285e-05
-4.01531899818067e-06
-4.39356681542255e-05
-1.47441584193428e-05
-4.77035562079143e-05
-4.23110145607595e-05
-2.83757842813607e-05
-1.32480415321893e-05
-4.29227886010233e-05
-1.72686333426482e-05
-2.70916261607442e-05
-3.0009720024277e-05
-5.90272889001402e-05
-3.14494360664339e-05
-2.20817074022111e-05
-5.69173162661168e-05
-7.87645122134072e-06
-3.95010781080028e-05
-6.21265180034448e-05
-5.87921934712076e-05
-8.45897727288178e-06
-1.97178451988771e-05
-4.13684875631073e-05
-2.4611307249687e-05
-3.14843013162382e-05
-1.20307599343911e-05
-2.49083428931985e-05
-1.25755061671427e-05
-4.19174062509148e-05
-6.58884635139623e-05
-3.48544704987446e-05
-2.85775254278141e-05
-5.80362568174987e-06
-3.74247728148501e-05
-2.70114397945509e-05
-2.4961254908744e-05
-3.44716137889325e-05
-5.5618059806162e-05
-4.3567493545163e-06
-3.07783239071066e-05
-4.02764577535116e-05
-4.262664256305e-05
-3.06555758091718e-05
-2.50572186776655e-05
-1.92885235646693e-05
1.77757402567384e-05
-3.73972694088197e-05
-3.03379388164108e-05
-2.99593060386683e-05
-4.59106733785582e-06
-3.19252013850355e-05
-3.93252167480614e-05
-2.54664800394139e-05
-1.11015725888411e-05
-4.28841248779788e-05
-3.94807456948617e-05
-3.01751893868515e-05
-2.21752829025251e-05
-2.139315767463e-05
-3.3862581295599e-05
-3.43664967302708e-05
-3.02864709233732e-05
-2.88699363403878e-05
-3.84913519543122e-05
-4.24552825532738e-05
-4.70814981108066e-05
-6.69524360331802e-05
-3.4427184947392e-05
-5.00778973792385e-05
-6.9026056535717e-05
-3.37101008387216e-05
2.77702084950761e-06
-4.45743703241634e-05
-4.33843153336596e-05
-3.78363794475778e-05
-2.74511863997997e-05
-3.57593450712512e-05
-9.87293857032204e-06
-1.45102811528909e-05
-4.98343406851279e-06
-1.7943674167167e-05
-1.3730809612089e-05
-1.2810192581951e-05
-7.09061042781752e-05
1.17818345480148e-05
-2.7895900939867e-05
-3.33219552698708e-05
-4.74433741231667e-05
-3.21856935602978e-05
-3.00142888887416e-05
-2.50343970669484e-05
8.9086126840263e-06
-4.13652578042567e-05
-2.54603560527206e-05
-2.69531956652869e-05
-2.00739908700037e-05
1.49112140941523e-06
1.00212999154166e-05
-4.02443602660194e-05
-3.86847145820325e-05
-4.46756284775207e-05
-3.84103436288917e-05
-1.9894947997075e-05
-1.36827325288732e-05
-9.94270572043607e-06
-5.76350500696047e-05
-3.90906559442186e-05
-3.83059042589384e-05
-3.34878545233163e-05
-1.10654172450274e-05
-3.21648961219236e-05
-2.44924473167024e-05
-2.91601793291315e-05
-2.82983419945795e-05
6.26146151372869e-06
-3.47728123534464e-05
-1.52575579711986e-05
4.91750120126457e-07
-1.56315344085117e-05
-3.56863832800075e-05
-2.68919806918526e-05
-1.68511846449368e-05
-2.55191267449266e-05
-2.39704488167028e-05
-2.34330567050216e-06
-3.66503888871092e-05
-7.69362029415381e-06
-2.50707016765495e-05
-3.74140765529466e-05
-9.10774466165331e-06
-1.85464866858846e-05
-2.8992746225486e-05
-4.55745916208401e-05
-4.12368519964259e-05
-1.14038321536865e-05
-2.10411049590308e-05
-4.49182596502281e-05
-2.98427120966833e-05
-4.05417960999147e-05
-5.93947646336861e-06
-3.92454873850017e-05
-2.990004527708e-05
-3.74170979718026e-05
-9.63024559090638e-06
-6.92141728670116e-05
-4.01075309988751e-05
-1.81237830857932e-05
-5.44733857992386e-05
-4.31349695576396e-05
-1.97579696959391e-06
-7.46474317744241e-05
-5.63994434679298e-05
-5.71728205998438e-05
-3.10902465913987e-05
-1.90841772216594e-06
7.01475658794134e-07
-4.90397537182032e-05
-3.73600472620292e-05
-1.61719428621887e-05
-1.90476437978762e-05
-2.86720289148243e-05
-6.46720314756222e-05
-2.25623629187983e-05
-3.59586100879879e-05
-4.26695343698356e-05
5.23810794613788e-06
-2.31326986201764e-05
-2.16852274170102e-05
-1.70112311769054e-05
-1.87532378556641e-05
-4.36366261017103e-05
-4.85032742934543e-05
-2.29357657834095e-07
-2.61840694486071e-05
-3.70120801016901e-05
-1.39777532775471e-05
-7.14815917370979e-06
-3.11528686824702e-05
-1.25745351273629e-05
-1.92075322027507e-06
-3.82041796332416e-05
-1.66380354985685e-05
-3.48696306591061e-05
-5.20212175627228e-05
-1.09572283084292e-05
-9.4017150424884e-06
-3.02859087153156e-05
-1.56069116206293e-05
-5.73898823196446e-05
-4.48498660756235e-05
-4.61278259300422e-05
-1.6429253862577e-05
-4.62536116247506e-05
-5.15651642156246e-05
2.042585269327e-06
2.12863145614987e-05
-1.07632867406507e-05
-1.14320013741902e-05
-1.08777817665584e-05
8.10336614834342e-06
1.51091398734615e-05
-3.32751742088385e-05
-3.64877154925651e-05
-1.73456449306404e-05
-8.84922819844625e-06
-2.75377481272805e-05
-3.93210890015917e-05
-5.75250446604707e-05
-7.9283045868718e-05
-2.72947140047137e-05
-4.11822759441697e-05
-4.85174375247228e-05
-5.19500289428446e-05
-1.14082395876909e-05
-4.33022682457062e-05
-2.69498930533197e-05
-1.81693846294404e-05
-2.19003824812968e-05
-1.47672340178353e-05
-1.43063048988441e-05
-9.09215735889163e-06
-1.79793710076844e-05
-3.32833781240144e-05
-2.22582566286688e-05
-3.78426887814913e-05
-8.90269418095782e-05
-4.04676798570808e-05
-5.54639189858369e-05
-6.47455281547639e-05
-4.59831039334872e-05
-5.87070466403872e-05
1.21725833372451e-06
-4.03369728168843e-05
-3.92144378178595e-05
-1.30044451275922e-05
6.00267248163244e-06
5.06158014809826e-06
1.54792155033942e-05
-2.66460887838912e-05
9.12692873720174e-06
-1.236169250795e-05
-2.47773685014382e-05
-4.09580243080311e-05
-3.94712918104663e-05
-4.96529557997651e-05
-4.77098725048857e-05
-3.46998456697669e-05
-2.27763378692125e-05
-4.52739954952417e-05
-1.26355596447904e-05
-4.13818069362788e-05
-4.36251296494603e-05
7.57665862207277e-07
-4.26475605585145e-05
-1.02225633532131e-06
-2.7937097174776e-05
-2.3198048058791e-05
2.60786238765761e-05
3.46243892879424e-06
-8.39315188427671e-06
-3.36815559957483e-06
-2.96844189568213e-05
-4.46895050845657e-05
-4.77456656050829e-05
-6.0996619476695e-05
-5.60911926697418e-05
-6.14658801160129e-05
-4.32639958234866e-05
-2.62222732399228e-05
-4.5545397294394e-05
-2.73110056534722e-05
-4.70755836779006e-05
4.85239111210356e-06
-1.43736256565908e-06
-1.59116651357569e-05
-4.31071209105856e-05
-2.31255924633368e-05
-5.20873911400719e-06
-1.07047054688718e-05
-1.86822954275899e-05
-1.3428271593171e-05
-2.93107184696349e-05
-5.47695570862147e-05
-3.20253984762502e-05
-3.09169776082685e-05
-3.3431480100586e-05
-4.03513107665757e-05
-1.52801501708698e-05
-5.49333875659108e-05
-5.15039094351005e-05
-3.11078174254092e-05
-3.9765217118556e-05
-1.50676558236842e-05
-1.44111296892218e-05
-5.64478429817358e-05
-3.72402141799697e-05
-2.39192367259553e-05
-3.12359602565997e-05
-2.02420869067868e-05
-3.14947583703493e-05
-2.94290746800861e-05
-1.99677640361473e-05
2.17091787167921e-06
-2.21512323158669e-05
-4.82847510292652e-05
-1.13587305540676e-05
-6.73069964454188e-05
-2.89928273539345e-05
-4.11038912380343e-05
-2.16825464729424e-05
-5.23716909268643e-05
-3.83274493268806e-05
-2.63656470650389e-05
3.009018333565e-06
-2.42330685657667e-05
-2.66247349051438e-05
-3.42332036664481e-05
-3.96188014915801e-05
5.61018054275899e-06
-4.06034487358432e-05
-4.85972524251979e-05
-4.01112036773936e-05
-2.10205462675318e-05
-3.4808091634515e-05
-2.68349173313004e-05
-4.1994687009128e-05
-1.60598928664529e-05
-3.05084798957959e-05
-1.49350746796551e-05
-2.56845384653383e-05
-3.41623891422866e-05
-4.00905781974486e-05
-4.08851843367107e-05
3.64881359534224e-05
-1.26085891286575e-05
-1.96081022641794e-05
-5.36718416837873e-05
-3.27876529326135e-05
-6.39276458033395e-07
-2.60357519009763e-05
-1.92422851773615e-05
-1.07890392594832e-05
-3.42322211091482e-05
-4.24760331233517e-05
-2.37961205291642e-05
-3.23161488419799e-05
-3.6851953739165e-05
-2.46962938389558e-05
-3.15141471148246e-05
-1.75093481665608e-05
-4.86851587394146e-05
-4.09227327164132e-05
-4.32150113265034e-05
-3.45555744990266e-05
-3.29804905455997e-05
-2.47739602565859e-05
-1.96195692259374e-05
-2.88091101126899e-05
-1.41491118348398e-05
-6.46823090763891e-05
-2.60641116273172e-05
-7.80986495143808e-06
-3.48033051696338e-05
-3.37562085961881e-05
-1.05555880876249e-05
-2.15915737585074e-05
-3.58853551928088e-05
-2.18478194726833e-05
-2.59760227102851e-05
-2.0768103747036e-05
-5.38259797362763e-05
-1.67054913484658e-05
-5.37120151841522e-05
-2.14072708088819e-07
5.78053257326836e-07
-4.12692254903553e-05
-3.04548556292689e-05
-2.19475283863987e-05
-4.3944247088114e-05
-4.57717833461191e-05
-3.69803650481101e-05
-2.93778712842995e-05
-6.14771045526384e-05
-1.80345545607954e-05
-1.92773090250471e-05
-2.23687771025697e-05
-2.11856939107131e-05
-3.65104351505396e-05
-1.47372008316573e-05
-1.97559870244255e-06
-5.82249770344302e-05
-4.17750371293191e-05
-4.4673377057746e-07
-4.0101890775031e-05
-4.88340026350184e-06
-2.85778199707953e-05
-2.06741657484753e-05
-1.8743630933746e-05
-4.79198549313288e-05
-3.56519558649156e-05
-3.32923234288936e-05
-4.10234066681301e-05
-1.8127904340094e-05
-7.79256319853555e-06
-2.9588266206589e-05
-1.06786112892043e-05
-4.87091853097558e-06
-4.19712161612708e-05
-2.31728684517461e-05
-3.66213119299314e-05
-5.792725419978e-06
-2.29231168212223e-05
-8.83279201448904e-06
-3.13112575590112e-05
-4.15341303483359e-05
-3.30795669951487e-05
-2.24386019579065e-05
-3.73220230380282e-05
-2.60340842411505e-05
-4.95660502938604e-05
1.20927744550384e-05
-1.81935093305964e-05
-3.10671994602937e-05
-4.22565018474182e-05
-4.40484858123152e-05
-3.70745708638384e-05
-3.23668998888649e-05
-7.54971742870592e-05
-1.32254811689665e-05
-1.95282510673712e-05
-1.47688419929201e-05
6.78096773808946e-06
-4.42556811309224e-05
-3.46298547934725e-05
-3.15772153909603e-05
-2.22301577826765e-05
-2.65750960236198e-05
-2.98285900304533e-05
-3.84087801938028e-05
-3.91751744580247e-05
-1.93490959481627e-05
-5.05314509838014e-05
-2.42066513109337e-05
-2.98557774661125e-05
1.89058650720392e-06
-4.31668441844147e-05
-5.64353913950474e-05
-2.57793430341522e-05
-9.76174019083496e-06
-1.24644143823603e-05
-4.78498107292908e-05
-2.56194883117489e-05
-7.28170151097203e-05
-3.3302996977355e-05
-4.54759406277043e-05
-2.37068318348246e-05
-1.55005562297519e-05
-2.48096125788375e-05
-5.23775947907602e-05
-4.78803017449496e-05
-3.63273302317356e-05
-4.01369449587852e-05
-3.37542394797743e-05
-3.83184559306507e-05
3.73070139290215e-06
-3.23620152325896e-05
-3.04512564745537e-05
-3.9716519724884e-05
-3.62473934392006e-05
-1.71851999208546e-05
-2.58910997040711e-05
-3.48025131907309e-05
-3.35298374476169e-05
-1.27031940313559e-05
-2.86090701827375e-05
-3.17269950367908e-06
-3.14064111187485e-05
-3.56185232315235e-05
-5.1061955268402e-05
-3.4393314326828e-05
-2.35240910620414e-05
-2.58176803998026e-05
1.05729228459144e-05
-4.19340504525982e-05
-5.14988743423906e-07
-9.96878892538066e-06
-4.28131688591164e-05
-2.84581346116584e-05
-1.32559436313207e-05
-5.26964416407474e-05
-2.15727829912836e-05
-1.43344213447108e-05
-4.29459989883522e-05
-2.98652641630435e-05
-2.51540402252571e-05
-3.70658136737119e-05
-2.7804259542261e-05
-4.9970015873495e-05
-2.65606709291082e-05
-4.07198424910193e-05
-3.01593715739756e-05
-1.29392650826145e-05
-5.68732923466248e-05
-6.44070410432999e-05
-3.56218553610208e-05
-3.25067646265726e-05
-4.66693549850228e-05
-8.43640291606062e-06
-5.20881463515188e-05
7.82957056791926e-06
-2.14967293234853e-05
-2.7098732155755e-05
-5.09510371831154e-05
-1.09831362665824e-05
-3.02210520044893e-06
-3.14385405735695e-05
-3.34100567154435e-05
-3.92088042876496e-05
1.43905246354441e-07
-1.83804967160233e-05
-5.96544143167919e-05
-5.60741029747517e-05
-2.5798069946291e-05
-2.80008307839279e-05
-1.48925091941026e-05
-2.15713996123782e-05
-5.40759280179574e-05
-2.54928571322374e-05
-3.01135155285434e-05
-2.20181788757608e-05
-4.26510678605644e-05
-5.65858249352263e-05
-5.31490693217978e-05
-5.22900552655165e-05
-5.77748171222037e-05
-1.35166256032753e-05
-3.26340149885548e-05
-3.71964587680163e-05
-1.7021862744632e-05
-2.04334431289194e-05
-4.42053060094303e-06
-5.78708549857064e-06
-4.49981963982904e-05
-3.46934573725488e-05
-4.54371259338438e-06
-2.05458569372998e-05
-4.8266709725581e-05
-3.15915065949682e-05
7.12898577386483e-06
-2.76722211025894e-05
-2.52501316738399e-05
-4.94934408275012e-05
-2.93695791166151e-05
-1.28646646317124e-05
-6.14540586696703e-05
-2.03805589309721e-05
-4.96739403270445e-05
-1.27105064563889e-05
-7.64489815703814e-05
-3.1303351569174e-05
-1.14255378494294e-05
-4.36663287231905e-05
-3.70688648594435e-05
-2.86499112002676e-05
-3.38015516270833e-05
-3.23525246982713e-05
-2.52470231078263e-05
1.4313664287407e-05
-3.07209125495377e-05
-1.34913889012217e-05
-5.75337797820477e-05
-2.81129901220983e-05
-3.30021550496389e-05
3.31779571642125e-06
-4.39689596240241e-05
-3.67987422255742e-05
-3.06597264156132e-05
-1.19579447362883e-05
-2.0403855582036e-05
-7.41251588709326e-05
-4.72059218846822e-05
-6.55887980363035e-05
-4.30115802710952e-05
-1.476942161341e-05
-3.2001589357486e-05
-1.67701241770852e-05
-1.07414049535958e-05
1.35846855069275e-05
2.85451251856967e-06
-2.64948643740979e-05
3.25290357933225e-06
-2.21086128137325e-05
-4.60660829814593e-05
-3.63715062569613e-05
-1.55166946712657e-05
-5.4440335819244e-05
-3.69784506201054e-05
-4.00564062445521e-05
-3.83746461079785e-05
-3.04839476717033e-05
-2.82416612618766e-05
-5.71892865437268e-05
-3.32400479920892e-05
-4.33492376506537e-06
-2.07932849278008e-05
-6.2788173696617e-06
-4.1569186784839e-06
-1.66418709550943e-05
-3.12635301391586e-05
-4.20229828804668e-05
6.55578949471845e-06
-5.06580004870681e-05
-3.7201181318503e-05
-4.19148992610551e-05
-8.38629041407381e-06
-4.77322861486346e-05
-1.75350802190988e-05
-1.06758945745997e-05
-2.68753751343267e-05
-3.33865128906735e-05
-4.3506406945762e-05
-3.79188728494945e-05
-1.45757846537352e-05
-3.08092917688254e-05
-3.71998782114187e-05
-7.0852358149816e-06
-1.2787392587063e-05
-3.20401986376195e-05
-4.69986345944994e-05
-1.57523513005885e-05
-1.977983225076e-05
-3.14172009662285e-05
-3.97517259632413e-05
-3.33279375056557e-05
-2.10284043790603e-05
-7.13440350957602e-05
-1.7590509703148e-06
-2.5404851787725e-05
-3.46458047969992e-05
-5.98610377111325e-05
-7.07636818004583e-05
-3.60684794139918e-05
-2.65629496875404e-05
-5.08912903564332e-05
-3.02305622514486e-05
-4.89641290882242e-05
-2.66454570449364e-05
-1.11775999022782e-05
-4.09848875603443e-05
-1.86036072605823e-05
-2.83268328518501e-05
-6.17339907152029e-05
-2.42834486146084e-05
-3.34241995004646e-05
-7.93818629448914e-06
-6.10188793691683e-06
-9.35733956512977e-06
-5.06634503494782e-05
-4.18089333451452e-05
-3.78285130940952e-05
-1.00808348576743e-05
-3.42396559129766e-05
-1.06036965684323e-05
-1.57330162114067e-05
-3.52602899751674e-05
-1.45491755829385e-05
-1.51436843619024e-05
-3.13923364355715e-05
2.81810243632878e-05
1.64170042321681e-05
-2.55169135361521e-05
5.1216174246871e-07
-4.41941234175438e-06
-4.25644463476887e-05
-3.6675271667838e-05
-2.46525543854237e-05
-6.47564234041995e-05
-4.36256685555754e-05
-3.18685356832737e-05
-4.99145270279418e-05
-4.49656054366972e-05
-1.95926567246817e-05
-1.4339532881275e-05
4.18690418004352e-06
-8.09947941161445e-06
-2.31936072157456e-06
-2.26368682350784e-05
-3.38274882998722e-05
-1.73477883907446e-05
-3.87871547526032e-05
-6.77947144007246e-05
-3.17745935301066e-05
-1.94844617677309e-05
-5.1470968693469e-05
-4.05310549953689e-05
-3.00615033652496e-05
-5.84685492726609e-05
-2.12225185576698e-05
-2.10211118056615e-05
-3.34441388684078e-05
-4.96574992891011e-06
1.42439748457378e-05
-9.51108177550749e-06
9.37477082015924e-06
-1.70846337839433e-05
-3.04151908942699e-05
-2.13030349520584e-05
-3.21551896389457e-05
-2.7997826317919e-05
-5.68746010537033e-05
-9.51402383393631e-06
-3.95398433562617e-05
-3.03687371892296e-05
-3.92562983211824e-05
-3.21000140841661e-05
-5.83364842243205e-05
-5.27023260049446e-05
-1.89626881369702e-05
-6.46157362831311e-06
-2.21183062894893e-05
-1.41588009349763e-05
-1.06804267004391e-05
-3.9921866476645e-05
1.17935125108524e-05
-3.75652536548481e-05
-2.54026920419696e-05
-2.93453823606015e-05
-9.71938378352067e-06
-9.56833591760692e-06
-3.46447884744425e-05
-3.3391893840268e-05
-5.19788392136507e-05
-6.68462791620483e-05
-4.74722570738995e-05
-4.62918916632404e-05
-2.90807391807e-05
-7.06127854637736e-05
-1.32335454448e-05
-4.96564400253212e-05
-2.06478481027466e-05
-1.65183514467761e-05
-6.05868225187186e-05
-1.76566852900347e-05
2.24617777050782e-06
-2.96149591676406e-05
1.63996694836679e-05
-1.8553935470905e-05
-7.4080611645279e-06
-3.35767863007605e-05
-2.08072361035127e-05
-4.46867202491044e-05
-4.26871515816698e-05
-3.84731178171181e-05
-2.3895577039936e-05
-3.80313403198774e-05
-7.78791037332746e-06
-3.63187823098876e-05
-1.09318364338245e-05
-4.30418273752718e-05
-4.91510339958916e-05
-5.47061305856658e-05
-4.84334319399595e-05
-3.98763880073145e-05
-9.31556733738191e-06
-2.29422469973936e-05
-4.32967367837594e-05
-2.85929466823103e-06
-8.25850550680485e-06
-4.38785488284716e-05
-1.97825148499212e-05
-2.37663605200781e-05
-4.44885300183228e-05
-3.18530615654476e-05
-2.36412894911969e-05
-3.81170509949822e-05
-2.48997014222811e-06
8.76645383709978e-07
-4.02037195409777e-05
-2.9394657056625e-05
-5.30504851808073e-05
-1.91876182395126e-05
-4.85769937783679e-05
-6.90714014071751e-05
-2.89360520326999e-05
-7.71232785128669e-06
-4.65516693590039e-05
-4.59835957787548e-05
-6.69233481322075e-05
-4.10779030139987e-05
-6.54898311998396e-06
-7.05578203621705e-05
-3.06078091161313e-05
-1.98231008064849e-05
-2.99590479504852e-05
-4.26104960717182e-05
-3.95073387753182e-05
-1.77998107222523e-06
-1.93418106667155e-05
-3.22248905046941e-05
-1.78205901411865e-05
-9.33396637178182e-06
-4.72554277488875e-05
-3.00622758166685e-05
-4.40768457734858e-05
-3.54881394719521e-06
-5.46189518277125e-05
-4.67815970169947e-05
-2.57245197448707e-05
-1.25385194361142e-05
-4.48686909535663e-05
4.08978310756422e-06
-1.8316092633427e-05
-2.06005923709644e-05
-1.71754164687581e-05
-2.30568374247181e-05
-3.14454419957207e-05
-3.64302569118743e-05
1.46617526786695e-05
-1.46819850747097e-05
-1.81676615119064e-05
-2.25417006866668e-05
-5.91314096096273e-06
-4.27755910950538e-05
-4.39475211529841e-05
-4.26472843629695e-05
-7.72793195550477e-05
-5.1500642505399e-05
-5.27326400106358e-05
-5.51214663513489e-05
-3.34289507468476e-05
3.43710887590468e-06
-3.55760072672075e-05
-2.46322197476328e-05
-2.22604593871764e-06
-3.78451308004987e-05
1.50540280283526e-06
-4.94009106723101e-05
-3.61124800263914e-05
-1.96831550291772e-05
-3.93233010382112e-05
-1.7329131094686e-05
-3.6451938640205e-05
-1.32947444061878e-05
-2.47765918963462e-05
-1.68264104494494e-05
-5.70893037944078e-05
-1.95252596751249e-05
1.2688017949178e-05
-3.31552485078562e-05
-1.21218956607205e-05
-4.88527079209901e-05
-4.9786605413433e-05
-3.05365449938128e-05
-5.55721631166195e-05
-2.59574113027945e-05
-5.06854704651405e-05
-2.46752905398037e-05
7.80044329592607e-06
-1.84420109794646e-05
-2.60624906619124e-05
-3.92518367924987e-05
-3.57305793301495e-05
-4.00393020867447e-05
-4.72230585069678e-05
-4.06448446224192e-05
-3.70329289290284e-05
-8.66278141088774e-06
-1.58187633997721e-05
-3.85054703262835e-05
-1.85953835509283e-06
-1.42303603676577e-05
-2.07330117469958e-05
-1.9683130952398e-05
-5.53801597345266e-05
-1.69535650503563e-06
-3.04294530282836e-05
-5.17628837909264e-05
-2.40648304750576e-05
-3.86267062185577e-06
1.09555742169471e-05
-1.03079472766671e-05
-5.66370239237976e-06
-6.73732659251358e-05
-2.5047568308811e-05
-2.12215809315531e-05
-2.67661849924923e-05
-3.51123200278573e-05
-3.38612761631594e-05
-5.03775915794077e-05
-4.76073643710656e-05
1.29445766241503e-05
-6.23735527183355e-06
-1.49150496773713e-05
-2.33730128191534e-05
-2.7260812866321e-05
-1.68303095843452e-05
-1.73717135378984e-05
-4.35782018189653e-05
-4.39687385193429e-05
-1.68038141433718e-05
-2.36730244063888e-06
-5.3365049191771e-05
-2.22061155474906e-05
-3.60450377372919e-05
-3.48762792126991e-05
-2.60322915758586e-05
-1.87672060155438e-06
-1.74218226732954e-05
-3.27640012770142e-05
-4.09582799062254e-05
-6.21800380519352e-05
-4.02105006553512e-05
-4.03932239784696e-05
-1.28629726793201e-05
-9.54924910535336e-06
-2.89103509791287e-05
8.0857873267574e-06
-3.01682724998462e-05
1.73561298108343e-05
1.11756458965078e-05
-5.29923195112268e-05
-2.56009254234908e-05
-2.32071660898847e-05
-7.26620942378814e-06
-5.1796806669977e-05
-3.70141596279444e-05
-4.20401762809501e-05
-1.30329246411198e-05
4.8188472172936e-07
-4.61116221395684e-05
-3.80630387678996e-05
-3.28459453519793e-05
-3.59649136553056e-05
-2.55818679631542e-05
-3.64805465302198e-05
-1.99050773068878e-05
-2.52282256385804e-05
-1.78076244085446e-05
-2.43534389136729e-05
-1.01661871551704e-05
-3.40101922656936e-05
-5.22671728681734e-05
-3.16682334497961e-05
-3.40035979243013e-05
-3.98793214750991e-05
-2.76010210083568e-05
-4.98278962051925e-06
-3.63462926412917e-05
-3.51838112580904e-05
3.71435093851044e-07
-3.31499222445754e-05
-6.26775720767096e-05
-4.13846662861939e-05
-4.81681661997357e-05
-4.19403964711196e-05
-3.01612894675658e-05
-1.1486128664014e-05
-2.76089353823818e-05
-7.12650350647078e-06
-5.83398612676242e-05
-3.23338848385995e-05
-1.92447398209917e-05
-3.15159084339744e-05
-8.52688644363912e-06
-1.6997670179563e-05
-3.10697180401541e-05
-2.83942558614556e-05
-2.59221547151244e-05
-1.0125316003768e-05
-8.04231848861609e-06
-3.24757370963367e-05
-1.4321131714232e-05
-2.51912200680197e-05
-4.24359204696063e-05
-3.58219326246747e-05
-6.50473179561995e-05
-6.18750131337364e-05
-2.39245034442901e-05
-3.63219978530017e-05
-3.70283051588401e-05
-4.34188918586199e-05
-4.26118891841837e-05
-5.61546067605547e-05
-1.73521920560132e-05
-3.01823999636842e-05
-3.18594925918306e-05
-7.94045403618832e-06
-2.11903038080558e-05
1.19436630076756e-05
-2.93233858198265e-05
-1.79390710623203e-05
1.72380003094115e-06
-3.82443718936115e-05
-2.55081207926409e-05
-4.04693587447175e-05
-6.00225918181667e-05
-1.4702093267435e-05
-4.66596673649707e-05
-2.26290300087169e-05
-2.18660249475364e-05
-1.49507450302218e-05
-2.36892563385106e-05
-2.23688028316091e-05
1.4176164373644e-05
-8.33994827671382e-06
-3.58823335929332e-05
-2.5501378713867e-05
-2.92096373299265e-05
-1.31488225619097e-05
-4.10224472269585e-05
-9.49563250996547e-06
-2.70643672507607e-05
-1.85268117547512e-05
-4.47620275398714e-05
-3.6340041357609e-05
-3.63939418292357e-05
-1.93620618182756e-05
-5.53210475761808e-05
-4.70328783192733e-05
-3.10391483885941e-05
-3.66556645089999e-05
-4.72522506990854e-05
-8.30328250993044e-06
-3.90623201787043e-05
-2.13321915158814e-05
-2.87514745388647e-05
-6.38244414896932e-05
-2.74935172811429e-06
-2.25261474906748e-05
-1.95554756106318e-05
-3.55196212788544e-05
-2.32404483954299e-05
-6.77958411950367e-05
-5.0743180786182e-05
-1.43396869323166e-05
-3.20613581542375e-05
-6.09440904581719e-05
-3.33917098891109e-05
-3.04353397595696e-05
-5.2439949561804e-05
-3.9881814181968e-05
-1.74784360222688e-05
-8.62287072409432e-06
-4.12790344612022e-05
-6.09169740798319e-05
-4.51440181546022e-06
-2.00246982455462e-05
-1.40906744861841e-05
-2.64985269362253e-05
-1.8094234397675e-05
1.99839289267264e-06
-5.60488618215979e-05
-1.82833467849696e-05
-2.81848781147037e-05
-2.97234396540061e-05
-1.31324784320809e-05
-2.41811837123963e-05
-1.48697310955827e-05
-3.02954275353056e-05
-2.29070828984673e-05
-2.16108215625145e-05
-5.49231501273159e-05
-3.80037040937159e-05
-3.55007417822751e-05
-2.51605018586186e-05
-3.25932405733652e-05
1.2364768941436e-05
-1.59516686549304e-05
-1.64645886403149e-05
-4.82429180807741e-05
-4.03757270605526e-05
1.62009451143189e-07
-8.47494440307207e-06
-4.33950036796944e-05
-2.42716989872989e-05
-6.75158274785755e-05
-2.44534093193145e-05
-1.71100122842777e-05
-1.67661556576136e-06
-2.35159128818154e-05
-1.81521417532266e-05
-2.49329410754802e-05
-3.79180992308939e-05
-3.80017218611336e-05
-7.94835768043336e-06
-3.18552843505294e-05
-9.81779041312921e-06
-5.4282720274635e-05
-1.92522671964932e-05
-5.97277586058559e-05
-1.60343505960472e-05
-2.24757639099374e-05
-1.46388984153077e-05
-2.35664677996725e-05
-5.27188427815053e-05
-5.74076020055552e-05
-1.74334572173077e-05
5.45654607414973e-06
-3.66112459100685e-05
-9.53494312460117e-06
-2.52676374137579e-05
-4.02486702876132e-05
-7.36855475586645e-05
-2.43987306972579e-05
-2.83648984111907e-05
-3.4216696727823e-05
-1.69462567519508e-05
-7.71560538298905e-05
-1.65021534788749e-05
-4.59640647361997e-05
-4.80773191061407e-05
-6.05900987454457e-05
-4.05536507731348e-05
-3.73634956448238e-05
-3.05623208572188e-05
-6.63165501276215e-05
1.33217245355759e-07
-3.61167992457713e-05
-2.09657030051989e-05
-3.40589555844136e-05
-2.41887895336335e-05
-3.91660014456467e-05
-2.51980063886692e-05
-3.44214654197685e-05
-4.49644611822113e-05
1.39533243913527e-05
-3.50829071521232e-05
-2.65620176794736e-05
-2.32294719123546e-05
-2.57107758518869e-05
-7.48340075237499e-06
-3.91398590392168e-05
-2.20694258469364e-05
-2.30838763051506e-05
-4.94475330151477e-05
-5.53151202180504e-05
6.0156660850757e-07
-2.21388866770629e-05
8.77891713574862e-07
-3.36195248522225e-05
-4.83049534724144e-05
-8.16636999261263e-06
-2.28911192278374e-05
-1.57205186303857e-05
-3.04178016357323e-05
4.31997550859651e-07
-9.39955876642014e-06
-2.50090897680721e-05
-3.44632824753421e-05
-1.90262440014796e-05
-4.01825023209408e-05
-3.95808443879569e-05
-6.31199287447514e-05
-3.63532247973811e-05
-3.18677645501685e-05
-2.43782437555736e-05
-3.62759284329136e-05
-5.08939726454603e-05
-4.07973582935711e-05
-3.45723630128804e-05
-1.67565896769015e-06
1.29293257877977e-05
-2.33914014284871e-05
9.96504357495157e-06
-1.49835666473086e-06
-2.9965765160596e-05
-2.66174968530607e-05
1.19321436601766e-05
-5.18660221960346e-05
-1.03389546618981e-05
-1.30915427391623e-05
-6.58842303915848e-05
-9.3957671840212e-06
-3.92757493810716e-06
-5.31880254479228e-05
-3.05584625481128e-05
-3.08934119119297e-05
-5.67980480883301e-05
-3.61947757751015e-05
-2.92460745798296e-05
-3.50787650910705e-05
-2.0839674276765e-05
-3.89226581474101e-05
-3.93276243524166e-05
-3.15149407928524e-05
-7.87820134369284e-06
-6.03071345745537e-05
8.22211861134649e-06
-7.28193293310109e-05
-4.90754939724103e-05
-9.91161537413724e-06
-1.54171097213589e-05
3.38268221713372e-06
-4.07919757417503e-05
-2.88928902030308e-05
-2.53823243678948e-05
-4.22899607158532e-05
-1.31194660306698e-05
-4.17404883596498e-06
-2.08226205695954e-05
-2.1747281427625e-05
-4.57288023855426e-05
-2.9306169229385e-05
-5.57942763203533e-05
-1.56302780038038e-05
-5.97500145495411e-06
-1.49495813877253e-05
-2.52470611973462e-05
-6.35685547721064e-06
-2.69411682015417e-05
-5.5015657894104e-05
8.96985186282528e-06
2.33637866899715e-06
-3.70205544745751e-06
-2.34158878923332e-05
-2.56676567451911e-05
-1.56763165017407e-05
-1.78987510403927e-05
-3.66335380194244e-05
-7.51433124689832e-05
-5.23834091019401e-05
-2.94655107670282e-05
9.64121412650304e-06
-9.79718858413826e-06
5.07950133349959e-06
-4.5984447305143e-06
-4.50236128056914e-05
-1.53494717904367e-05
8.96256608103324e-06
-4.52100434083517e-05
-2.46006069616685e-05
-5.58909113543048e-06
-1.74542269092263e-05
-5.88142358057045e-06
-4.38195582717718e-05
-4.17854747958692e-05
-1.04792899666209e-05
-4.10971206994561e-05
-2.09721189354443e-05
-7.72002841490509e-06
-2.77263641680983e-06
-1.2454773441352e-05
-4.46718620772247e-05
-2.21810021054384e-05
-2.7921117232298e-05
2.16397258251785e-05
-1.28325431565449e-05
-2.0894581391702e-05
-1.09700883663164e-05
-3.95757697513836e-05
-2.29199441153774e-05
3.13789248889083e-06
-2.54995233810273e-05
-2.94357924243661e-05
-5.99519494144068e-05
-4.23375597863672e-05
-5.70672943252743e-06
-1.15951231131968e-05
-4.09505203742708e-05
-5.19296784722332e-05
-1.12992476159847e-05
-3.55585066178348e-05
-3.46096377216246e-05
-3.77180812998856e-05
-2.25159114733796e-05
-3.0510683960141e-05
-6.31272818681438e-05
-3.01982239381439e-05
-4.77282004556626e-05
-2.47075551107508e-05
-7.03856360519014e-06
-6.97196498390077e-05
-4.70681914998167e-05
-2.68197538030756e-05
-3.20516419390764e-05
-2.58874795740284e-05
-2.1224553825464e-05
-2.30264883991885e-05
-1.83026215630438e-06
-4.58397714348014e-05
-2.03881481544692e-05
-5.46399155908467e-05
-3.60194999889199e-05
-1.3488285217506e-06
-2.55419778008103e-05
-6.91256132585614e-05
-3.90856534466064e-05
-4.22658703156214e-05
-3.03980058842132e-05
-5.80146886541213e-05
-2.54316247163271e-05
-5.38929434615837e-06
-6.0512415523605e-05
-3.4562455759578e-05
-2.07683006850226e-05
-3.0186489065753e-05
-3.61978235384359e-05
-1.8514222316509e-05
-8.31503785792331e-05
5.4553329296107e-07
-6.65925914696787e-06
-3.36216314251477e-05
-2.31365856913539e-05
-3.95860147364098e-06
-2.51302716949935e-05
-2.66173385706513e-05
-8.42665751786062e-06
-3.55345476528138e-05
-4.72097125783484e-05
-1.953036926005e-05
-2.94700967828249e-05
-4.55650951949718e-05
-5.63710565935483e-05
5.55379735903899e-06
-5.43963054804149e-05
-4.46736559273526e-05
-1.36482256793676e-05
-2.78476900262645e-05
-2.78849184580045e-05
-3.23676475748627e-07
-1.22189177074049e-05
-4.56639948140926e-05
-4.78921975153891e-05
-9.49442195018544e-06
-3.34029466352308e-05
-3.94102848560309e-05
-1.85625388926127e-05
-3.57011817719333e-06
-2.43172871201715e-05
-3.72568730263043e-05
-4.31794674843701e-05
-5.69722857001073e-05
-3.12986680122712e-05
-3.67857830807763e-05
-6.42344970960113e-06
9.36748924929064e-06
-6.18885538496631e-05
-3.993026550324e-05
-1.86058543120456e-05
-3.13785677619444e-05
-4.54055774662233e-05
-3.90038287326096e-05
-8.2628836838667e-06
-2.58377490552844e-05
-5.36821740325544e-05
-4.05867326784515e-05
-4.95033728945279e-05
-1.67253991105369e-05
-1.94315091575583e-05
-1.83642870824453e-05
-2.82772051411641e-05
-2.31265149138318e-05
-5.78814179870159e-05
-4.48273698497187e-05
-3.12882111319878e-05
-5.70080294591428e-05
-5.98182514122831e-05
-1.73048781109316e-05
-5.34803233430105e-05
-5.0737862938141e-06
-1.43813753522071e-05
-1.46095458619984e-05
-3.83029106719406e-05
-2.53858039583907e-05
-6.19448294233828e-05
-4.549059837019e-05
-3.81401576810545e-05
2.70029186007035e-06
-3.25401371454102e-05
-4.87095960623313e-05
-4.18917347245969e-05
-4.7581280231492e-05
-3.67735311074167e-05
-3.1961946913263e-05
-3.84619963360298e-05
-5.04892452589819e-05
-3.35336362767725e-05
4.98747188368281e-06
7.20458345801858e-06
-3.5928027273039e-05
-7.1185067373288e-06
-2.13204176863369e-05
-1.63016125854336e-05
-3.30691302142722e-06
-1.46620922049205e-05
-5.13391087106707e-05
-7.31932480236336e-05
-4.82908930023624e-05
-2.65878206285371e-05
-5.83472211482786e-05
-7.81557506149159e-05
-3.79335050424245e-06
-3.50624022372804e-06
-5.02765759498357e-05
-3.63869376810582e-05
-2.52257194037681e-05
-1.83434244457618e-05
-6.03917471000458e-05
-5.39598060181038e-05
-2.99938643557232e-05
-2.2809133222675e-05
-3.13778117136994e-05
-2.4325084733519e-05
-1.52955589631025e-05
-1.42146823836288e-05
-1.87241953674758e-05
-3.66711780459744e-05
-1.11810653348769e-05
-8.89263463196013e-06
-1.98073122404593e-05
-3.6128920093622e-05
-4.58987365400659e-05
-4.22582650634737e-05
-4.48190354095516e-05
-5.86012328458124e-05
-5.14322021466774e-05
-6.26015329057057e-05
-4.09175746687373e-05
-5.18335441528074e-05
-2.26308882830658e-05
-3.67987462021174e-05
-1.25678031813934e-05
-1.53381490389432e-05
1.26567640044711e-05
-3.38443258520935e-05
-3.67623144203895e-06
-1.24360315187203e-05
-5.14543641042696e-05
-3.42328572010648e-05
-1.84975131333841e-05
-3.51442063667324e-05
-6.64036692509614e-05
-3.8822062679531e-05
-1.4667625332972e-05
-1.42563277590285e-05
-4.06084770538995e-05
-2.61212050974945e-05
-3.66859820392627e-05
-1.38256069942846e-05
-1.18617700101231e-05
-1.92463918328889e-05
-1.77566540092318e-05
-5.69594425955067e-05
-3.83192753526616e-05
-4.74909488864344e-05
-5.8339584932509e-05
-3.07840347258726e-05
-3.89858453007008e-05
-3.13219461500705e-05
-2.42894387692239e-05
-1.03575354752418e-05
-4.56888272736705e-05
-2.20467934732432e-05
8.23755124746324e-06
2.27713066163646e-05
-2.23444468806126e-05
-1.17772767788175e-05
-9.51190218225607e-06
-2.09932252907622e-05
-4.1987881834002e-05
-7.06291479362836e-05
-4.68872129616409e-05
-2.84827521394568e-05
-3.24688435077384e-05
-1.63616213112653e-05
-2.01820456991422e-05
-2.61994062505879e-05
-3.15204903745362e-05
-2.04423248019457e-05
-2.66593268920143e-07
-1.51066073295832e-05
-1.2669353661184e-05
-1.26614900265355e-05
-8.82265216856331e-06
2.46650818161206e-06
-4.33972448156871e-05
-7.30655286533122e-05
-3.00992894023563e-05
-2.341725727668e-05
-7.11025988281901e-05
-2.33457780191718e-05
-5.97474056146788e-05
-4.4016465495622e-05
-5.55742109326078e-05
-1.06878023778377e-05
-3.52299804319948e-05
-4.22408875937568e-05
-2.46583665042139e-05
-3.56443896530127e-06
-4.83641459499482e-05
-5.19409956029589e-05
-7.73284896165085e-06
-1.96272199814838e-05
-5.07216854890525e-05
-4.9046164380429e-07
-3.80699545939329e-05
-4.66178598146529e-05
-2.21718099560987e-05
-3.42176453430677e-05
-2.44339414077437e-05
-4.19122800244063e-05
-2.8187620642854e-05
-5.37294422961157e-05
-2.53910477251146e-05
-2.39673026779762e-05
-2.30287067701147e-05
-3.03368448228213e-06
2.93332096478889e-05
-2.65280774772116e-05
-3.75923141916624e-05
-2.07746347053641e-05
-2.94740832494651e-05
-1.59625299521197e-05
-3.26424027395049e-05
-3.66220740176246e-06
-4.48670076995885e-05
-5.57406047761936e-05
-3.50372046449314e-05
-3.39221810090642e-05
-5.41201195100095e-05
-2.82898251283523e-05
-3.69035863272494e-05
5.93383420724128e-06
1.33193031425023e-05
-2.15322862960595e-05
-3.41349577659108e-05
-4.13445013381182e-05
9.31239659624491e-06
-1.03799267131371e-05
-2.34082074002644e-05
-1.78064393345489e-05
-4.96195471787548e-05
-2.09502366039644e-05
-3.11617041142489e-05
-2.22541847320051e-05
-2.99403318622625e-05
-2.83904994551332e-05
-2.05006216342027e-05
-3.60172069240507e-05
-2.35379589510272e-05
-2.1365881758651e-05
-5.61202093996417e-05
5.28110716405554e-06
-3.73351365486347e-05
-2.59001437536418e-05
-4.04226599750081e-05
-4.61855137469623e-05
-3.28092761867562e-05
-5.37323951978277e-05
-3.50104683004297e-05
-4.41285908568522e-05
-3.85185678444136e-05
-4.52016044611314e-05
-6.4378889237264e-05
-1.97849273384014e-05
-4.20062591556064e-05
-1.89701611554519e-05
-9.80261923167681e-06
-4.95585214933864e-05
-1.76457384885328e-05
-4.63414294706269e-05
-1.41202272893778e-05
1.2053627660656e-05
5.67490173842891e-07
-3.26636173253729e-05
-1.79568186985571e-05
-3.03770491143457e-05
-4.93105366334859e-05
-3.87230881536043e-05
-3.95113213644429e-05
-2.7322437164471e-05
-2.58223309521959e-05
-3.0676278930717e-05
-5.76311988609717e-05
-1.51007430849693e-05
-3.30522088560038e-05
-3.19419894151094e-05
-2.62003076881608e-05
3.77058967772043e-06
-1.39507716316918e-05
2.87819465653868e-06
-6.92038244067651e-06
-1.51550177375046e-05
-4.0357782755201e-05
6.52530403692464e-06
-3.32333996853109e-05
-2.71918196328054e-06
-2.13210883981988e-05
-5.06060896914542e-05
-5.0213110905341e-05
-4.72626524646348e-05
-5.25117580224672e-05
-4.67029036678888e-05
-1.03179358603157e-05
-5.78302611979914e-06
-1.78557304496288e-05
-3.83149532831971e-05
-1.05372164762924e-05
6.28108107487551e-06
-2.74689197533679e-05
-1.88242790108495e-05
-3.07047707943859e-06
4.91232197553895e-06
-5.06376377354555e-05
-4.51945776482354e-05
-3.26568057609291e-05
-3.49277280991987e-05
1.65935359290378e-05
-4.60855918266372e-05
-1.34780037062554e-05
-4.62832738713012e-06
-4.08027319857861e-05
-5.57693534969624e-05
-5.23157671413551e-05
-5.54531478977796e-05
-6.89790413197557e-05
-2.06825575094481e-05
-4.09054495479494e-05
-4.92898187920373e-05
-4.40492231185906e-05
-3.58573981953721e-05
-2.4011205188586e-05
-3.98598467091245e-05
-3.26032766370621e-05
-1.27737504149651e-05
-3.85629436521906e-05
-3.15309366804088e-05
-6.89062897960402e-06
-2.2254749934846e-05
-4.43871312703566e-05
-1.93440484739047e-05
1.10474544697082e-05
-2.27322252458882e-05
-1.45157180130375e-05
-4.28655823646801e-05
-2.82162069184804e-05
-2.75681651097342e-05
-2.97810759442839e-05
-4.90147929188486e-05
-1.84650731735851e-05
-2.55776024088614e-05
-4.1023329467984e-05
-1.56336456803582e-05
-1.07155664531671e-05
-1.55785449463574e-05
-3.8616541527284e-05
-3.91074972014315e-05
-1.72387198131931e-05
-2.94934746937127e-05
-4.5827576132574e-05
-5.10698739068321e-05
-2.48632696804988e-05
-5.20584605893738e-05
-2.73023449650565e-05
-3.86202118162136e-05
-5.6906863166253e-05
-5.9454138550047e-06
-4.33066780078879e-05
-4.00697356712641e-05
-3.69262605963769e-05
-2.37282854469445e-05
-2.10665019496998e-05
1.12005676747919e-06
-1.75913084683386e-05
-1.03839179766528e-06
8.23790434387621e-06
-1.8826042365814e-05
-4.18166500211464e-05
-2.19644026641066e-05
-1.9401287519061e-05
-5.40829203206909e-06
-1.99359016114825e-05
-4.31501386445766e-05
-3.74356155613959e-05
-3.44742599607046e-05
-5.31267293710721e-05
-3.41806194077891e-05
-3.02221559168825e-05
-3.67859878634449e-05
-2.37089506707701e-05
-1.93495346848817e-05
-4.0859141059752e-05
-2.11994430076458e-06
-2.07591664823879e-05
-6.47133395969986e-07
-4.41463380176491e-05
-2.01069145823156e-05
-2.09093594326938e-05
-2.30443188586121e-05
-2.97830567655063e-05
-3.19188229642082e-05
-2.89230613165914e-05
-1.68856412339267e-05
-1.35531916147054e-05
-3.50919033486324e-05
-9.75632971445112e-06
-1.17602867093842e-05
-3.15779898071188e-05
-2.47859630213499e-06
-3.49525394821791e-05
-2.27876414349286e-05
-1.85253920378246e-05
1.15203366121073e-06
-2.28804607449497e-05
-2.0410380704313e-05
-3.59502181594676e-07
-5.24455868804464e-05
-1.94059076803845e-05
-5.68637108222618e-05
-1.48494462055486e-05
-2.893391540919e-05
-4.86371969992667e-05
-3.38300326030058e-05
-3.44140508753593e-05
-5.55210377020785e-05
-2.44874191022317e-05
-5.4909861467624e-05
-3.12194072940054e-05
-3.95202330460156e-05
-4.1479576577945e-05
-5.13029249095948e-05
-4.74652249818006e-05
-3.05470540759237e-06
-3.44958303934698e-05
-4.23172428618847e-05
-1.56262673249994e-05
-1.5271201873732e-05
-2.82037359574466e-05
-2.24877787946442e-05
-2.61638056706598e-05
-9.37006085072307e-07
-2.00665517632949e-05
-4.35532651010662e-05
-3.35497480432458e-06
-3.7143151621643e-05
-4.77403883670652e-05
-4.95121289131348e-05
-7.40621856038065e-05
-1.66787712781255e-05
-2.48767784347999e-05
-5.55767796375116e-05
-2.87131762131131e-05
-1.74799731743674e-05
-2.91710138770032e-05
-4.07595550687927e-05
-1.0996003468088e-05
-5.09388344598738e-05
-2.83525188791717e-05
-4.14036701829892e-05
-2.3330714534149e-05
-1.59290735350428e-05
-3.3260335450694e-05
-1.14429401926965e-06
-2.48181807923636e-05
-2.4954615590577e-05
-1.40986133784016e-05
-4.36756746415076e-05
-2.74069015588954e-05
-4.45984824790636e-05
-3.02928944644389e-05
-2.29548288581891e-05
-1.43782713444221e-05
-3.49680190216221e-05
-2.94826140454694e-05
-7.79509711741824e-06
-8.49118189994461e-06
-2.24032008648091e-05
-1.55367665746938e-05
-2.83505877150142e-06
-4.04863867253016e-05
-2.91454560524019e-05
3.27591037028436e-06
-4.98347536494784e-05
-2.39306927093705e-05
-1.43663107079124e-05
-6.7535116610759e-05
-1.83120429551689e-05
-3.71769960121401e-05
-2.93011817766281e-05
-2.66150776957117e-05
-5.29037168178164e-06
-3.80638139332633e-05
-4.25799167827895e-05
-2.29879160551304e-05
-1.83479174560137e-06
-2.17008415958602e-05
-1.48657096072372e-05
-1.19024952297295e-05
-5.68253608863479e-05
-3.3684236099893e-05
-6.82553252835725e-06
-6.54654757401949e-05
-3.07097383603088e-05
1.86870767458951e-06
-3.37728476109024e-05
-2.0049960262048e-05
-2.70344303726926e-05
-5.16696310026436e-05
-2.23685610807939e-05
-4.28024169718095e-05
-1.70142269030212e-05
-4.95756672506699e-05
-2.43291278701127e-05
-1.80519661734989e-05
-4.26849592578409e-05
-4.24825158526549e-05
-6.68114945560785e-05
-3.40817352225125e-05
-2.06855784419947e-05
-1.92164081640663e-05
-4.00023273273273e-05
-2.90315474060831e-05
-2.05541276751626e-05
-2.95228339086848e-05
-2.18840915724588e-05
-1.93374971341342e-05
-3.69506808809682e-05
-3.08997848657519e-05
-4.57437024721211e-05
-2.93788822125158e-05
-4.8128895089229e-05
-5.16972102976926e-05
-4.03579177305606e-05
-3.27905508620196e-05
-3.03213645169935e-05
-5.30907970989869e-05
-2.48835340097013e-05
-2.94588446473032e-05
-2.62019560757129e-05
-3.14670930492562e-05
-3.11461979766196e-05
-4.74618792600825e-05
-8.28466825465681e-06
-4.98830539929515e-05
-1.89176203614358e-05
-1.37326506156767e-05
-6.4811046495813e-06
-1.58537583732766e-05
-1.44929985347183e-05
-3.62738922902552e-05
-4.42942534434678e-05
-3.11934437456141e-05
-2.99830207482917e-05
-4.8139183155121e-05
-4.80148196873549e-05
-3.00661918205152e-05
-3.61540547014824e-05
-6.35208235480426e-05
-3.13476811205148e-05
-1.01099443776723e-05
-3.58253475249242e-05
-4.03718034070309e-05
-3.98254063723479e-05
-3.07826796673341e-05
-3.85947461651007e-05
-3.6564246245155e-05
-2.25927765970984e-05
-5.67897535652847e-05
-3.55867959586089e-05
-7.30650627102851e-06
-3.04138878351812e-05
-1.29601469246916e-05
-3.95412733242533e-05
-4.18330156052392e-05
-8.65406458788304e-06
-6.33746832082863e-06
-5.68906207337904e-05
-1.14926642192094e-05
2.65620608187641e-05
-3.37732885004419e-05
-4.66208041696703e-05
-1.33204104275583e-05
-1.95659264948784e-05
-4.80006341134385e-06
2.67134703085249e-05
-1.66970683994435e-05
-4.11607273141473e-05
-1.49630263212862e-05
-2.69835384697111e-05
-2.71193687654557e-05
-1.97719443974312e-05
-4.79529804551317e-05
-3.03963486939813e-05
-5.17490077717357e-05
-4.38137726130865e-05
-1.9526734237072e-05
-3.4855943806514e-05
-2.35666411743458e-05
-3.82034299662415e-07
-4.43280375799672e-05
-4.35009918230829e-05
-3.57947865993283e-05
-1.9165594722163e-05
-2.59582739395159e-05
-8.35758409007848e-06
-2.66654826408112e-06
-7.30196593530245e-06
-9.75396744119958e-06
-3.45961565088302e-05
-3.7836442664049e-05
-5.6888325634659e-06
-3.5647565952786e-05
-3.98696954047213e-05
-2.64075605326607e-05
-2.48869008257247e-05
-1.6594299176341e-05
-3.44584477643837e-05
-6.37834867861226e-06
-1.63595043524935e-05
-1.93176465688345e-05
-2.77395618794066e-05
-1.40358043464332e-05
-2.40128657063747e-05
-3.5670606044731e-05
-3.06020204615384e-05
-4.83075067546983e-05
-1.81469864475767e-05
-5.00094152170718e-05
-4.37054622121181e-05
1.45735086152972e-06
8.35146245584246e-06
-1.72035752225965e-05
-2.92774348911263e-05
-4.12530419739964e-05
-2.83056670707002e-05
-2.02175592170665e-05
-4.84278772311605e-05
-3.1841963159266e-05
-4.60334037420088e-05
-4.20994835244951e-05
-1.00715845806081e-05
-3.16557027571389e-05
-1.75055809483382e-05
-6.56200389263894e-05
-1.83491207539175e-05
-1.39068072872993e-05
4.49051027363272e-06
-2.82512353072816e-05
-2.47830432938999e-05
2.94079127388438e-06
-3.72066327750765e-05
-1.89358872458754e-06
-2.62826731975189e-05
-3.10150548715951e-05
-5.8238556370131e-05
-2.28877719786929e-05
-2.49271371909086e-05
-4.26034032920348e-05
-2.0099644879977e-05
6.54891581649874e-06
-4.01538411469185e-05
-2.78350943598616e-05
-2.15341582618577e-05
-6.27612465744432e-06
1.06097979323449e-05
-2.2459437483415e-05
-4.80997472476699e-05
-3.40322809670202e-05
-4.57352888154323e-05
-2.31586984642194e-05
-2.47821493340396e-05
-2.21908729978509e-05
-6.82726447345121e-05
-3.95874553915146e-05
-1.38149427579269e-05
-2.19115877923723e-05
-3.48258803620248e-05
-3.160099523371e-05
-6.21311007573979e-06
-3.20960950530583e-05
-2.73064064981988e-05
-9.61357843873963e-06
-1.0752867867969e-05
-1.38498188439999e-05
-2.73145859644436e-05
-4.1057918041652e-05
-1.11219791828094e-05
-8.36766288157447e-06
-2.79392090704928e-05
-1.72064965694991e-05
-8.27805205993389e-06
-2.63088472230083e-05
-1.52606848212797e-05
-2.68359271433718e-05
-2.79136310387257e-05
-3.37599404005095e-05
-1.6647915611665e-05
-6.66833040359653e-05
-2.27805892384421e-05
-4.37994775310047e-05
-4.18130024345671e-05
-2.59801845775152e-05
-3.76088025367895e-05
-3.53503144238933e-05
-3.18786235323234e-05
-5.71703114740808e-05
-3.99256729772649e-05
-1.87270119101999e-05
-1.78814276233453e-05
-4.14013337980572e-05
-2.91522158725015e-05
-1.69648394221231e-05
-5.7600902177356e-05
-2.82186932371786e-05
-2.89766649033884e-05
-2.37569610434934e-05
-3.91372575556247e-05
-2.91269935158334e-05
-1.40185882983913e-05
-3.92572011351818e-05
-3.39280146717462e-05
-1.53668288171214e-05
-3.2178886411368e-05
-3.85213978225903e-05
-6.98660752601321e-08
-9.91118004450542e-07
-1.56501562154097e-05
-7.72402650639114e-06
-5.81272861472503e-05
2.66736605301004e-06
-2.89370452158671e-05
8.03913961348507e-06
-3.45603011888964e-05
-6.74318743797054e-06
-2.80207406476665e-06
-5.74473699125497e-05
3.14350597710973e-06
-2.54309335447185e-05
-5.45019909049621e-05
-5.41408152681261e-05
-2.06451129596195e-05
-4.06318275869854e-05
-4.7701238919091e-05
-1.97162097664922e-05
-5.1382125803781e-05
-4.73734071226335e-05
-6.51589791119301e-06
-1.6583488396875e-05
-2.42893076082116e-05
-1.70786014587786e-05
-1.39226004336926e-05
-3.00304206105599e-05
-5.07763183206798e-05
-2.83233389163518e-05
-3.65642228869213e-05
-4.45289876149055e-05
-4.02053314426784e-05
-1.15119123101842e-05
-6.10268695086345e-05
-4.89366175732609e-05
-4.64442572478945e-05
-4.69448736165054e-05
-6.45890493028211e-06
-1.438282187168e-05
-5.42959138794363e-05
-4.731412938744e-05
7.89410160094069e-06
-1.97189234429991e-05
1.81887540494533e-06
-3.31490132231659e-06
-3.14481236686768e-05
-3.93938686554979e-05
-1.95363158148849e-05
-2.36137153106868e-05
-2.39991226900867e-05
-1.85230649000742e-05
-2.99317931383969e-05
-4.61627680034963e-05
-3.13966078877917e-05
-5.75426520147409e-05
-5.60136513359338e-05
-3.08562387598804e-05
-3.62246389131e-05
5.33931732452249e-07
-1.33200537533887e-05
-2.41564349412094e-05
-3.6581898252564e-05
-5.61285935822019e-05
-2.91687426948743e-05
-2.41764003833292e-05
-3.30611024400689e-05
-5.61599977681655e-06
-3.32928053750892e-05
-3.79539620622431e-05
-4.07613826920579e-05
-1.85591039959844e-05
-3.93874464134038e-05
-3.0652242891489e-05
-6.98526369190727e-06
-3.17101456461961e-05
-4.94398655570493e-05
-1.10592318391777e-05
-3.85301245576207e-05
-1.70038591925372e-05
-3.84413078331103e-05
5.37124588848399e-06
-3.1500656266171e-05
-3.94936176229393e-05
-3.06503245318761e-05
-6.51831985811388e-06
-2.63731318618228e-05
5.02214967320755e-06
-1.93937946080918e-05
-5.60895171125615e-05
2.69023072732157e-05
-4.96618683891707e-05
-4.63099670353312e-05
-5.14495278583147e-06
-4.14320740089342e-05
-2.00127261984694e-05
-3.90491259097446e-05
-3.03734569245784e-05
-2.32366466224617e-05
-1.43470395120646e-05
-5.01604697681381e-05
-5.88922802365626e-05
-4.30460624861111e-05
-1.34208419360877e-05
-2.87535585611474e-05
-4.45225974713358e-05
-1.85630038156289e-05
-1.91390244773384e-05
-1.83081953725863e-05
-1.91822902360839e-05
2.2156065373479e-05
-3.9848751683203e-05
-5.76741047608507e-05
-3.78751176464216e-05
-4.33539737592102e-05
-3.08910611444214e-05
-3.76776279181692e-05
-8.32168288703131e-07
-4.5705095587267e-05
-1.07140941751668e-05
-3.8380830347108e-05
-4.85462116464657e-05
-2.06753412575778e-05
-5.66222340487369e-05
-1.86202028263019e-05
-2.99868114734527e-05
-4.02485660410366e-05
-2.14227601597098e-05
-2.75298189367529e-05
-3.27696584623026e-05
-2.95703656298801e-05
-3.54889470786159e-05
-2.63233697237634e-05
-2.95942872632513e-05
-2.37567414177088e-05
-5.69356324608644e-05
-1.34442602328403e-05
-4.53317616346274e-05
-7.9847341474509e-05
-4.07593577614459e-05
-4.6462036412975e-05
-1.53812485550116e-05
-2.64113608548042e-05
-4.49781182831992e-05
-3.46543639625763e-05
-3.09675484618776e-05
2.18221136745749e-06
-2.28060875324259e-05
-8.9980001516295e-06
-3.10947705241109e-05
-2.98811309598127e-05
-6.10699114684942e-05
-9.89351707258144e-06
-2.6313241089971e-05
-2.85525510627095e-07
-2.16453950939703e-05
-3.6939174220949e-05
-2.71829298071404e-05
-1.34650269363895e-05
-3.4332179923898e-05
-6.11229559597251e-05
-5.24715030719773e-05
1.7487034452551e-05
-1.85726702293718e-05
-6.56411318268351e-05
-3.39470451717949e-05
-4.86808179942871e-05
-1.25009473738242e-05
-2.11907247459106e-06
4.96088835882407e-06
-3.23687324507368e-05
-1.20888342779559e-05
-5.4808384770219e-05
-2.37201667694059e-05
-3.62496898195014e-05
-8.24512911512108e-06
-1.59068072817468e-05
-1.75880243572947e-05
-5.07664495907063e-05
-1.7437766957571e-05
4.76681189862272e-06
-3.27508394384641e-05
-7.16277706230476e-05
-1.81307262014402e-05
-4.26568248052251e-05
-3.7218503542301e-05
-2.6496891394533e-05
-3.04289801261974e-05
-3.26081479391574e-06
3.55367455211158e-06
2.16953792352269e-06
9.29779605735415e-06
-1.02507547997345e-05
-1.37829377096791e-05
-4.00879768298939e-05
-3.45919228329541e-05
-4.20529052545364e-05
-3.47789082185755e-05
-6.59922732740313e-06
-6.89199495694811e-05
-4.90643802533305e-05
-1.50163682643742e-05
-5.11163536222238e-05
2.84110656947501e-06
-3.35489185343908e-05
-2.70967167161299e-05
-3.78041728437384e-05
-4.00405644709517e-05
-2.87718301515451e-05
-4.08974394523259e-05
-1.16434827777889e-05
-3.38600079447312e-05
-2.67258164564211e-05
-6.76482455389828e-05
-4.19453573887252e-05
-2.21000735650077e-05
1.07359784720657e-05
-6.24109856696519e-05
-3.3518858165474e-05
-4.49072153415422e-05
-4.02008127732891e-05
-3.12680705731476e-05
-2.22164379891023e-05
-4.41776819832577e-05
-9.14539030134048e-06
-5.39984566459355e-05
-2.10373096845602e-05
-2.43869417377943e-05
4.89600671100133e-06
-1.73968668128532e-05
-4.47650653287646e-05
-4.37528550095594e-05
-3.48266038033972e-05
-3.78735578177163e-05
3.96203236952144e-07
-3.77152102832813e-05
-2.8289681167921e-05
-3.11221283427273e-05
-6.37166540886981e-05
-3.29036476511873e-05
-5.01659441896631e-05
-1.61366605459525e-06
-1.85476484047656e-05
-1.10652257768952e-05
-8.5661567012404e-06
-5.3224589616378e-06
-1.83257391468853e-05
-1.93831078350191e-06
-1.16073751786601e-05
-2.55982888006515e-05
-2.89119505812248e-05
-1.89448779041044e-05
-5.03304545251745e-05
-4.30212166420354e-05
-5.06008736109811e-05
-3.83329145500063e-05
-1.90896800513897e-05
-5.22503925652997e-05
-3.44270518571312e-05
-3.40651052109189e-05
-3.64030750801496e-05
-5.18655479944905e-05
-9.82695095237457e-07
2.25363033236422e-06
-4.4696546596645e-05
-3.72587395249105e-05
-2.61013551411714e-05
-1.19258948588993e-05
1.62453882692779e-06
-2.00473487794253e-05
-9.21217909431925e-06
-3.68291337777383e-05
-3.13404624918798e-05
-1.02104033454752e-05
-5.67046479901302e-05
-4.96841314799483e-05
-6.71975085274204e-05
-4.21160456523214e-05
-3.31329052471742e-05
-2.08306625797614e-05
-2.47263478999504e-05
-6.1867811776475e-05
-2.80655569371525e-05
2.19926846162216e-06
-3.65032880583247e-05
-3.14855233570433e-05
-8.62012642991186e-06
1.29025405748422e-06
-3.98012762530101e-05
1.98139272983354e-06
-3.63060243563591e-05
-1.90083406943327e-05
-8.69396017650073e-06
8.63719647124004e-06
-3.49560341384961e-05
-6.57487329514833e-06
-4.88456951945589e-06
-4.33103873582656e-05
-6.00872334079343e-05
-2.8657416146209e-05
-2.42900171424752e-05
-5.14421580115549e-05
-6.42846063378668e-05
-8.72579018607856e-06
-4.41634658461432e-05
-2.40267310939641e-05
-1.97407782356582e-05
-4.95711584345219e-05
-2.8756631128936e-05
-2.63015895502194e-05
-3.17473368005831e-05
-1.9045702697665e-05
-1.4678527186787e-05
-4.09693885525681e-05
-3.71670696045771e-05
-1.65305008484469e-05
-3.5350451268667e-05
-4.35783423430302e-05
-6.67881472517092e-05
-5.55220743686867e-05
-4.19947391912561e-05
-3.12061701977257e-05
-1.1307954965698e-05
-4.24793368896358e-05
-6.13051272368101e-05
-1.86909661177828e-05
-1.65268785619192e-05
-2.62877135692838e-05
-2.07680127993488e-05
-1.65503270119935e-05
-3.96659295709971e-05
-3.05767593763958e-05
-1.80649051269912e-05
-4.03704644135187e-05
-3.05987415757991e-05
-6.39955848193572e-05
-3.78259183940171e-05
-3.67904036507446e-05
-6.35015042166372e-06
-5.7319995998444e-05
-2.26123201516689e-05
-3.14499129928405e-05
-4.18938286191354e-05
-4.29893083730155e-05
-4.26771634385204e-05
-2.78882291495707e-05
-3.59853102899815e-05
-1.92994119317796e-05
-2.12585720501804e-05
-4.10020768369732e-05
-1.92515578378728e-05
-3.07062227508039e-05
-2.06200695754709e-05
-4.3635237466901e-05
-1.54014882488077e-05
-3.66142895060127e-06
-6.1407980448253e-05
1.013096511062e-05
-5.41482723796694e-05
-4.00788873456652e-05
-1.06852092258129e-05
-2.86738863109772e-05
-5.08382660486002e-05
-6.34294817622361e-06
-5.41838238223709e-05
-3.99811157042477e-05
-4.27271145644824e-05
-1.2341555425176e-05
1.27032260639328e-06
-3.86469879386488e-05
-8.48299128369617e-06
-4.74556350789745e-05
-3.63081989261601e-05
-3.90180746170239e-05
-3.28663676856825e-05
-3.32032519961274e-05
-3.91851996755499e-05
-2.20646430798844e-05
-3.06321472202012e-05
-5.72600041393011e-05
-4.17402706936855e-05
-3.11204705224363e-05
-2.44627888741396e-05
-3.61375782805458e-05
-5.43409545314122e-05
-3.15684762705083e-05
-1.18202424651725e-05
-2.19502207693968e-05
-5.12357559660273e-05
-1.28838224672671e-05
1.10323083269601e-05
-4.89497639835853e-05
-6.14185044674121e-06
1.80218755666431e-06
-3.99321753081073e-05
-4.03691938558212e-05
-4.10726488521479e-05
-7.81918067469235e-05
-1.64779037811599e-05
-1.7497003259683e-05
-1.27854718889844e-05
-4.06947534944139e-06
-2.55676709677776e-05
-2.26199310803615e-05
-2.65245141713372e-05
-9.54411858199899e-06
-1.42919944878399e-05
-8.78537627930561e-06
-3.06802989609798e-05
-2.18841207310816e-05
-3.14720244070545e-05
-3.67027399925474e-05
4.12960537572624e-06
-3.22752137702742e-05
-1.89370374654897e-05
-3.13241695091925e-05
-3.65276736231218e-05
-3.41048799325675e-05
-2.7424861232553e-05
-4.56692081939147e-05
-2.56145345727707e-05
-4.13226093470219e-05
-5.93660496187861e-05
-4.92892670316247e-05
-3.04656085692493e-05
-1.62167977130979e-05
-5.42030536104061e-05
-2.72122641459992e-05
-4.75166709792152e-05
-4.11043546241284e-06
-1.03289807976974e-05
-2.47053542002686e-05
-2.50545107057611e-05
6.70176319015691e-07
-1.66438006752535e-05
-1.13629094879514e-05
-7.47001842538795e-05
-1.4905970473976e-05
-2.35015413525074e-05
-3.43338736953443e-05
-5.79614049220608e-05
-2.44588063657377e-05
-6.49961350799773e-05
-4.80130151092768e-05
-3.74545120675934e-05
-5.6751763737186e-05
-4.15757886636698e-05
-3.69341413535294e-05
-1.52410948541979e-05
-7.33230925243589e-06
-2.70339859567001e-05
6.74608966713087e-07
-1.0538835907361e-05
-2.57697482822009e-05
-1.71776051225656e-05
-1.38936787934841e-05
-4.48154641469356e-05
-3.1761099718866e-05
-2.19892786722224e-05
-3.77114173626256e-05
-4.07134512864732e-05
-3.56980445657065e-05
-5.37239486139002e-05
-3.03272483389777e-05
-2.5819095514892e-05
-3.54870949003085e-05
-6.80457346233875e-05
-2.38712141768072e-05
-1.48341332438822e-05
-2.43417320305524e-05
-3.36031162005454e-05
-1.95264882754453e-05
8.19120597651333e-06
-3.27853802357538e-05
-4.63846814462979e-06
-1.58750100246442e-05
-2.75995170529991e-05
4.34402601829328e-06
-6.90449152560393e-06
-2.66908980086131e-05
-3.68470687610412e-05
-6.45711846646003e-05
-4.26329947977494e-05
-7.17122506311316e-05
-3.87874229242075e-05
2.70735460250855e-06
-5.92030228576898e-05
-4.13106639494066e-06
-4.20139845196301e-05
-3.11559656896248e-05
-1.51871852774842e-05
-1.81705070750686e-05
-5.54381618223537e-06
-3.85192899557094e-05
2.01267644603893e-05
-1.31814465061905e-05
-3.03807557724753e-05
-4.90030811603802e-05
-4.11569549303609e-05
-9.36554783531118e-06
-2.92759387180837e-05
-1.75263997319072e-05
-4.12270262690204e-05
-4.10935114607418e-05
-1.89720413864575e-05
-5.93097443768072e-05
-3.41564190981305e-05
-5.64383588826067e-05
-5.93710056235459e-05
-3.15239394802317e-05
4.34838161478134e-06
-4.9326172918474e-05
-3.94394126541785e-05
-1.85114699814886e-05
-6.15441303027722e-05
-2.79962405371535e-05
-4.34379132006435e-05
-2.45842978803752e-05
-3.45232938244683e-05
-3.26787923881006e-05
-4.61689342158598e-05
-2.73198354711693e-05
-3.22451303456813e-05
-2.61164149438813e-05
-3.34476946843157e-05
-1.02830703800027e-05
-2.69186525261516e-06
-1.70548659578162e-05
-4.07971562964677e-05
-1.049789889644e-05
-1.83545063371721e-05
-3.45635582770299e-05
-2.42768776608823e-05
2.32549260798475e-06
-6.37226436865538e-06
-3.43929710402275e-05
-1.76945382786692e-05
-4.1457238549512e-05
-5.88600435629428e-05
-3.43622334386822e-05
-4.83429664077495e-05
-2.28307666077756e-05
-6.98599587888958e-06
-2.75901909408859e-06
-8.13011575799472e-06
-5.12111963033491e-05
-2.68806111869518e-05
-1.89797107554828e-05
8.68548390806942e-06
-9.2771632851959e-06
-2.4519739864492e-05
-3.04219975341061e-05
-6.33646592673452e-05
-2.62487461399202e-05
-3.49464283329953e-05
-2.10631039314865e-05
-3.75484687391814e-05
-3.47384594328432e-05
1.6436208016539e-05
-9.43958592006944e-06
-3.0428742079949e-05
-2.25054929697738e-05
-1.71182789147661e-05
-2.57248874087686e-05
-3.74492203075529e-05
-1.72063808826283e-05
-5.15054860693795e-05
-5.70619309653988e-06
-1.32312181803831e-05
-5.16653171792933e-05
-1.6192202640582e-05
7.19056887067589e-06
-4.93907801474898e-05
-3.83359262505539e-05
-9.68940397088188e-06
-5.02956472309223e-05
-2.29129764410354e-05
4.80033319436008e-06
-4.72569783555132e-05
-2.27685513514146e-05
-1.05750610207261e-05
-2.88110680480263e-05
-1.46924224959648e-05
-3.42048424380606e-05
-1.34023351863602e-05
-4.51561873568858e-05
-3.32245911747156e-05
-2.3616262461439e-05
-9.14005581018636e-06
-3.41332358213878e-05
-3.06394294632803e-06
-1.15467779699531e-05
-3.86802833352616e-05
-5.75980476545939e-06
-3.0770511787564e-05
-2.43978989806963e-05
-1.7701170208784e-05
4.68051917966061e-06
-2.7619813833846e-05
-2.0815884568113e-05
-1.95537544603644e-05
-5.18790343167981e-05
-5.9062116237998e-05
-3.60541807213913e-05
-4.87696768916334e-05
-5.47066380408092e-05
-2.33316841260814e-05
-6.62252831595861e-07
-4.02930789549834e-05
-9.59474166303903e-06
-4.40639198057945e-05
-6.3517659350754e-05
-4.47430752248054e-05
-2.29439183532642e-05
-3.58566994231688e-05
-5.2086643040036e-06
-4.53603195850781e-05
-2.04556194844555e-08
-5.49408053442372e-05
-3.13487082796146e-05
-5.37230819306133e-05
-7.58428915292061e-05
-2.45422108077661e-05
-5.78390730655583e-05
-3.88810728388934e-05
-4.70242970319303e-05
-4.68189572685635e-05
-3.8119823564157e-05
-2.84682329968984e-06
-1.93761565208816e-05
-1.09055474625999e-05
-1.82292941506811e-05
3.72292694638738e-07
-2.76718762780114e-05
-3.76269068449546e-05
-1.67337974400884e-05
-2.63277228635461e-06
-3.43193157212045e-05
-3.13490724222148e-05
-5.11504199453784e-05
-4.19841517468965e-05
-2.4200414526487e-05
-6.2086436650311e-05
-5.67052957319329e-05
-2.20026948090601e-05
-3.11843171189223e-05
-1.61776735375501e-05
-6.32666953815843e-06
-1.93891663890825e-05
-3.46196207958668e-05
-2.00253096418617e-05
-1.45950972315404e-05
-9.47874899918849e-06
-3.80295070095177e-05
-2.51907566231551e-05
-2.04082346581835e-05
-8.32623928236192e-05
-3.06563727792474e-05
-9.13990115478227e-05
-4.08923891234788e-05
-4.13994897794101e-05
-1.21272111076036e-05
-3.31410530695985e-05
-4.83095537538968e-05
-7.6900554534803e-06
-5.16465480093894e-05
-1.49711035020201e-05
-1.60751115416205e-05
-5.67146542662334e-06
1.24295193908233e-05
-3.16255815213366e-05
-1.87056817915866e-05
-1.88745561703507e-05
-1.36941861078741e-05
7.38913203512669e-07
-3.24399291367213e-05
-3.14670789235461e-05
-4.96594415020711e-05
-5.41078121440482e-05
-5.15644717182615e-05
-2.50531647853931e-05
-2.48991123161756e-05
-5.34297405533649e-05
-2.38421799479487e-05
-2.8133067152958e-05
-1.95872068967098e-05
-4.33398616078628e-05
-3.01104229194592e-05
-1.17009879929316e-05
-2.8887003339719e-05
-2.63710117563809e-05
-9.28346871188128e-06
-5.99017959794531e-05
-3.25918138675682e-05
-5.58096396533987e-06
-2.63408513730297e-05
-2.39257552273047e-05
-3.8655529147577e-05
-4.41637375501015e-06
-9.96570917857148e-06
-2.99800143186685e-05
-2.99588922322236e-05
-2.25550239590172e-05
-5.84805943474975e-07
-2.09143961045652e-05
-1.6682001831373e-05
-7.60470691476972e-06
9.69213161525737e-06
-3.32065098032766e-05
-4.53092872093385e-05
-5.90118374740959e-05
6.01017270062852e-06
-4.43578067225189e-05
-4.79483708767737e-05
-3.08118990588906e-05
-3.10246168165347e-05
-5.24007066353454e-05
-3.70756179226147e-05
-4.93074468657328e-05
-1.99104818716702e-05
-4.77375081869121e-06
-6.76089154940463e-05
-1.22550960765283e-05
-9.12348150937511e-06
-9.30678429855683e-07
-2.27594702856514e-05
-2.63656138859271e-05
-4.7223089377594e-05
-9.45930586550597e-06
-1.19402925509107e-05
-4.92088932641616e-05
-4.7994296524716e-05
-2.50447564284712e-05
-3.29429255354347e-05
-3.62170518824624e-05
-9.0980309946561e-06
-2.12905784636867e-05
-3.4727439835458e-05
-3.81181890517936e-05
-4.78986111752842e-05
-2.86893747871272e-05
-2.68815570552639e-06
-1.02856247171243e-05
-3.93292597210903e-06
-4.12838508589049e-05
-2.91017958140317e-05
5.51474076340346e-06
-1.35356980190888e-05
-4.54316105281554e-05
-3.65831066221759e-05
-2.78961852101403e-05
-5.2293100619527e-05
-1.09874570548194e-05
-2.77800629395402e-05
-3.46869837816676e-05
-4.45766883362559e-05
-2.24820122632829e-05
-2.8969721655451e-05
-4.65949962979003e-06
-1.64273284626167e-05
1.88305966914892e-06
-2.38069105334048e-05
-2.24707601975007e-05
-5.86329542858726e-05
-1.94841899624194e-05
-1.84039842646751e-05
-2.32705417442052e-05
-2.89988851256346e-05
-2.32436121921658e-05
-3.84300455177523e-05
-9.57508101545038e-06
-2.74461423820608e-05
-2.66486472810874e-05
-5.04578923835805e-05
-7.32106710455688e-05
-4.29095574725128e-05
-4.58326454116989e-05
-5.65857422958126e-05
-4.53771093343488e-05
-4.62172062558024e-05
-2.77158979722213e-05
-1.39569012573101e-05
-4.72017707715663e-05
-1.83173751707175e-05
-1.61493930076201e-05
-5.73564225561281e-05
-3.09586330916138e-05
-2.99678986123178e-05
-4.5791986285707e-05
-2.1322101011692e-05
-3.58929314045299e-05
-2.6530916667901e-05
-4.55043219213606e-05
-3.7957233822618e-05
-3.2684260958105e-05
-1.67296621807547e-05
-4.86332346282366e-05
-3.97168841481536e-06
-2.70332247962199e-05
-2.02593450272646e-05
-1.04014474386495e-05
-3.13240092149963e-05
-1.92860707025167e-05
-3.67420449746478e-05
-5.0710083693837e-05
-1.55790863769245e-05
-1.54395756176564e-05
1.43599224708185e-05
-3.79827297546279e-05
-2.44143845376139e-05
-4.50825961354649e-06
-2.40027504073572e-05
-5.47975628055353e-05
-3.32726122162808e-05
-8.7181620008565e-06
-2.53236195958665e-05
-6.07494406299584e-05
-2.26511524694997e-05
-2.06324166507668e-05
-2.47543993878252e-06
-1.53011178849461e-06
-4.65667032823347e-05
-2.27596328497111e-05
7.39131107149439e-06
-5.69781665411784e-05
-3.89130047373338e-05
-2.46084946820349e-05
-3.80299355476208e-05
-1.9779980265802e-05
-5.92110352440301e-05
-3.88775503313508e-05
-4.31500804089564e-05
-1.02241665451091e-05
-3.81387045958556e-05
-5.73957376575093e-05
-2.92825379428204e-05
-3.61418239987165e-05
-4.35556947377844e-05
1.30679202006667e-06
-3.9005004666993e-05
-2.81037074849582e-05
-2.3303971542074e-05
-1.66716977245518e-05
-1.85571063682349e-05
2.28691674989358e-05
-2.92124710229475e-05
-2.7329218359495e-05
-4.52912288295622e-05
-5.2531936885305e-05
-6.4131397179215e-05
-5.29055865467094e-05
-4.89518801166485e-05
-4.92930368720823e-05
-1.03264297165582e-05
-4.3832504173004e-05
-1.38285839632726e-05
2.08199694253234e-05
-1.90599519569393e-05
-2.45784392611687e-05
-6.29235440878309e-06
-3.56383289698914e-05
-2.24692958897968e-05
-2.14322562594144e-05
-2.22372993517804e-05
-6.13820306508184e-05
-4.68351694522639e-05
-5.22129879399317e-05
-2.283600900253e-05
-2.58403361566426e-05
-2.04604327742379e-05
-8.48713512559634e-06
-3.74937492866233e-05
-3.42509762585288e-05
-2.14568443460564e-05
-2.86944787807875e-05
-1.89093350041623e-05
-3.11842596206862e-05
-1.4488803620948e-05
-1.61708193831733e-05
-8.60538810662226e-06
1.43423665084439e-05
-1.46529462385629e-05
-3.83199603066142e-05
-2.73204914336201e-05
-7.35723640341056e-05
-6.3653808015672e-05
-3.55016396153949e-05
-2.32791649457306e-05
-6.16885845332249e-05
-2.59670244757133e-05
-1.38203299551437e-05
-5.73648047350013e-05
-6.65752658326344e-06
-7.3135352032585e-06
-8.15578382474764e-06
-1.39645235925385e-06
-1.10059380331145e-05
-6.63855564690111e-06
-1.58262897290911e-06
-1.15033205482048e-05
-5.28360137171375e-06
-6.87762308591386e-06
9.53934624956275e-06
-2.14952543998797e-05
-5.88552438674619e-05
-3.75211447971557e-05
-4.87004190412427e-05
-4.55857549379003e-05
-4.08427222714484e-05
-4.16892198798263e-05
-2.05919622340224e-05
-2.13732875613093e-05
-1.56750872550477e-05
-1.29045035432505e-05
-6.79942706891018e-06
-1.79034667796867e-05
-2.32414711419278e-05
-3.12691259894508e-05
-3.22789863076711e-05
-4.8937135133488e-05
-3.54717046196156e-05
2.79352702736035e-06
-3.18745823553841e-05
-3.69190517605636e-05
-2.07602703612069e-05
-2.00166544039103e-05
-3.74831088980427e-05
-3.59353315956979e-05
-3.82736278766904e-05
-3.93013456390202e-05
-3.23157462852797e-05
-4.09333890171418e-05
-2.66022543992873e-05
-6.66703074735201e-07
3.52707570994469e-06
-4.39278898838676e-05
-3.72088620018582e-05
-4.47646496953508e-05
-2.50217806806257e-05
-3.28401620662111e-05
-1.8074286611745e-05
-3.76180814928128e-05
-4.73220135681262e-05
-2.97387686605369e-05
-4.99468585980708e-05
-3.84140806119683e-05
-3.42828457627616e-05
-2.0829914437325e-05
-4.63913905040943e-05
-2.67182329852098e-05
-7.34609457186822e-06
-2.14819220503952e-05
3.24035886105805e-06
-1.01575645916973e-06
-2.20085233938697e-05
-9.72126464524692e-06
-2.25429895685235e-05
-4.49674431885871e-05
-3.56141074691118e-05
-8.83779733354363e-06
-6.08708021761032e-05
-4.09470495291515e-05
-1.2011577310731e-05
5.59923052524798e-06
-6.72987692928309e-06
-5.32781990483919e-05
-3.10808363677788e-05
-5.38038258882278e-05
-2.41136595901619e-05
-1.2331818212293e-05
-4.60807068977855e-05
-3.31306876881083e-05
-5.00949698093698e-05
-2.50257519393856e-05
-2.76082694270796e-05
1.25024076013849e-05
-1.34143861902544e-05
-1.35443395899438e-05
-2.38726088292954e-05
-6.93221464548338e-06
1.67788406250769e-05
-1.41219784503837e-05
-3.3813775610459e-05
-4.40661829831638e-05
-3.24745228783709e-05
-5.87638817551024e-05
-5.43255306802449e-05
-3.19878071491527e-05
-4.64024555112938e-05
-5.61362182351413e-05
-4.61586490246233e-05
-4.57936558219466e-05
-2.61920808961432e-05
-9.49933968115268e-06
-9.66129394710542e-06
-2.65124288928981e-05
-8.26206160990731e-06
-2.61999158156573e-05
1.73228674102292e-05
-9.19436061759257e-06
-2.00886152095181e-05
-2.29608919786455e-05
-1.91584576742683e-05
-7.76340695074242e-06
-8.14311907824868e-05
-4.37636791948207e-05
-5.76174312055846e-05
-2.36652057568297e-05
-4.14936092891647e-05
-2.81314806727997e-05
-1.47705860222784e-05
-1.90874420105851e-05
-6.58893724630313e-05
-5.55975402494876e-05
-5.49958456378145e-06
-6.51806095259669e-06
-2.61350670849458e-05
-3.75266827626799e-05
-6.2943213893444e-05
-3.35524172894948e-05
-3.77232855115536e-05
3.48068129113656e-06
-2.32856373646247e-05
-1.86362330946359e-05
-2.46800066789124e-05
-1.62953853309504e-05
-8.96612669883165e-06
-1.81505070106888e-05
-3.90670735703432e-05
-3.2832443060476e-05
-1.51285757265274e-05
-6.51117928723384e-05
-3.31573558909968e-05
-3.67350336768722e-05
-7.87019767578649e-06
-3.84628999297368e-05
-3.05170083465819e-05
-5.18973099179141e-05
2.06040329714598e-06
-2.39695832927586e-05
-2.62406463798908e-05
-1.03189229273407e-05
-1.16555634112692e-05
-2.60514795943777e-05
-5.73129184780541e-05
-2.13871696675381e-05
-4.06994647393868e-05
-1.56799972157274e-05
-2.17582479213912e-05
-3.85708607998355e-05
-3.75771534685405e-05
5.97142684092902e-06
-2.55033109395302e-05
-2.45198579997501e-05
-2.19534924944272e-05
-3.53478731146645e-05
-4.41274611316803e-05
-3.5055212075348e-05
-1.58394034753088e-05
-4.03417908893987e-05
1.48329089788835e-05
-2.0494373480883e-05
-3.48221995639505e-05
-2.90291232899229e-05
-3.29039270801376e-05
-3.41655810663999e-05
-9.60335000265806e-06
-1.86744052552842e-05
-5.66355962101751e-05
-3.1936408465821e-05
-2.31397413142218e-05
-1.83182706358319e-05
-3.10126653549456e-05
-4.28404557404531e-05
-2.983813517727e-06
-4.94191928842362e-05
-2.82570302944112e-05
-1.56854455813697e-05
-5.80592695234364e-05
-3.55333187111227e-05
-4.30227342180191e-05
-4.40440100652209e-05
-4.27450076630301e-05
-5.06789389423447e-05
-2.67720137864877e-05
-7.60725639126657e-06
-3.53524065664565e-05
-3.7196428139532e-05
-2.99628553012118e-05
-3.75344561190394e-05
-4.51135113092124e-05
-5.99272238614254e-05
-6.15587468399211e-05
-5.32379766875667e-06
-4.39439487266656e-05
-2.19343647610439e-05
-2.56786690046368e-05
-2.55006384006748e-05
-4.85434751783215e-05
-4.79027863879893e-05
-3.68441376068515e-05
-2.86936378670142e-06
9.96835557320934e-06
-2.92878199902217e-05
-3.09602313114144e-05
-3.10059552450144e-05
-3.14179309159919e-05
-1.68754210849786e-05
-5.22748241842525e-05
-5.85236855093465e-05
-3.97759855126089e-05
-4.85717497756722e-05
9.70395696401653e-07
-3.3797926051778e-05
-3.37660357748391e-05
-1.1494925042251e-05
-1.34711453129381e-05
-6.26557678210048e-05
-1.81609409088688e-05
-2.55981009618592e-05
-1.32679266355838e-05
4.40710094723797e-06
-1.10511266721582e-05
-6.36615485022214e-05
-4.92416372714849e-05
-5.25345089842405e-05
-3.82798340076216e-05
-9.80059645731276e-05
-4.07932612813887e-05
-2.81222387941129e-05
-4.90303286365787e-05
-9.04795279403897e-05
-3.61214439852493e-06
-6.12415648897874e-05
-1.34289163883233e-05
-1.65063792710483e-05
-2.97390599158998e-05
1.44522874951715e-05
4.99779679241409e-05
-3.00624720912791e-05
-4.07205091816267e-05
-3.69012825473348e-05
-3.97733754029612e-05
-5.04534586081166e-05
-3.39287179703178e-05
-2.23253628542581e-05
-4.15034599138984e-05
-5.41242666275894e-05
-4.5968861648791e-05
-5.9759425005768e-05
-6.53183791222856e-05
-4.57711275421233e-05
-4.7967828109797e-05
-4.3997796695813e-06
-9.99411764686035e-06
-1.03215648397897e-05
-2.3545824557614e-05
-1.12749249856456e-05
-2.63546972468274e-05
-1.47570031922255e-05
-5.97243663486214e-06
-2.26760370121105e-05
-7.1547038892943e-05
-2.26046182120961e-05
-3.38498936763544e-05
-1.93805766310878e-05
-4.6399263376327e-05
-2.64761946830391e-05
-5.53959678855117e-05
-6.29013561443433e-05
-4.43885198833082e-05
-2.98418662323482e-05
-6.79019124416905e-06
-1.05790512185827e-05
-5.0773704049556e-05
-1.83411841306381e-05
-1.22061567710231e-05
-4.38842759443152e-06
-6.32520366864651e-05
-9.42744098174129e-06
-5.59522123940316e-05
-3.1288243086403e-05
-3.62027368782506e-05
-6.31705969543514e-06
-1.97482847452352e-06
-4.92131408645253e-05
-3.0238667959754e-05
-1.6772175604063e-05
-2.01634181606491e-05
-2.30868885864024e-05
-2.25083525458073e-05
-4.18591602963308e-05
-2.33851825467236e-05
1.75257254921648e-05
-3.78675372910306e-05
-3.76538788709116e-05
-3.73225970957622e-05
-2.66801163404343e-05
-3.93832103824115e-05
-1.8338365540175e-05
-4.06563822900278e-05
-1.39916485684353e-05
-2.9543266465965e-05
-2.88238872696563e-05
-5.31958938836711e-05
-4.02976281050441e-05
-3.1580689603946e-05
-2.1624501975294e-05
-1.93887921975316e-05
-7.46573935780258e-06
-6.88996387940622e-05
-4.4304398195604e-05
-4.18734387634403e-06
1.07275960894461e-05
-2.89872983793389e-05
-3.38160926932018e-05
-4.9431939215649e-05
-6.08565545181009e-05
-5.86619503766988e-05
-2.65061121121643e-05
-4.1535644774107e-06
-5.85034235953766e-05
-5.87149829591549e-05
-5.38342813435303e-05
-5.89513071684702e-05
-1.37529480459107e-05
-2.42643121319725e-05
-2.02655673559744e-05
-4.78994126237949e-05
-5.08605603100958e-05
-3.46516584346136e-06
-1.90296361403126e-06
-2.37663722703979e-05
-3.31251905661076e-05
-5.57092032122078e-05
-3.30821217258243e-05
-4.54674152360514e-05
-3.26950912231946e-05
-4.47750741507075e-05
-2.53997703724693e-05
-4.17332072014553e-05
-2.80832981219003e-05
-6.58154517537463e-05
-3.33809043089956e-05
-5.89568345443229e-05
4.30230532989963e-07
-2.71956956346573e-05
-5.40003105624455e-05
-3.99323215155764e-05
-1.52904491217747e-05
-4.54567293096551e-05
-3.5672689161413e-05
-2.85501087703519e-05
-3.2344506085989e-05
-2.0293917285193e-05
-4.4919680120327e-05
-4.26521972676736e-05
-4.56598844374627e-05
-8.40596435497115e-06
-2.61342566235915e-05
-3.65616802880511e-05
-4.0048622239568e-05
-4.24387043221979e-05
-1.59217093854407e-05
-3.70810870432204e-05
-1.94591785133864e-05
-3.06399377163165e-05
-5.20438995290724e-05
-3.94996012511769e-05
-5.34929847917081e-05
-2.85049231135724e-05
-3.43483877926262e-05
-2.18811742392815e-05
-5.53442879879877e-05
-3.08280649377299e-05
-3.53956007550199e-05
-1.52912439375372e-05
-6.42481748545228e-06
-4.86821406829104e-06
-4.01464857755073e-05
-4.7537289699895e-05
-5.53581175034063e-05
-4.32401604498746e-05
-2.00732200579826e-05
-6.46852233368061e-06
-4.12424693208459e-05
-4.94223004388449e-05
-2.90904385006757e-05
-4.05506355887777e-05
-2.78294002269476e-05
-2.53455386046963e-05
-2.00026957730308e-05
-2.95658204599402e-05
-1.50129040827316e-05
-6.28797511845005e-06
-2.47257179447243e-05
-1.1402295128644e-05
9.30961971128889e-06
-2.37932688578284e-05
-5.64521692545627e-05
-3.48737326930873e-05
-3.89994367581855e-05
-1.62414988018763e-05
-3.43626467728817e-05
-3.3845225783993e-05
-5.21327537694323e-05
-4.938664962668e-05
-7.27632332474351e-06
-3.42773487111881e-05
-1.55147841062257e-05
-3.76142225629607e-05
-9.6775905757868e-06
-3.1853509973096e-05
-2.74421776166177e-05
-6.10741324568399e-05
-2.58048772404302e-05
-2.91793872771065e-05
1.13538006759823e-05
-4.35016579276976e-05
1.81360174152221e-05
-1.32399389236952e-05
-1.48311381320498e-05
-4.45141862199215e-05
-1.74690047892643e-05
-3.10179593440579e-05
-7.11669209786745e-05
-1.22726842601963e-05
-5.46045910233914e-05
-4.84303289183293e-05
-2.31433138334455e-05
-2.83083579826527e-05
-1.45363461347234e-05
8.46116985124672e-06
4.58272097354363e-06
-2.6339375767469e-05
-2.07855085645509e-05
-1.90424768429985e-05
-1.89112889837763e-05
-4.71146696341948e-05
-2.76592659662804e-05
-5.92632594853455e-05
-5.58895073560928e-05
-2.57885311967548e-06
-2.63605393465955e-05
-2.46806564868492e-05
-1.18097231045421e-05
-2.0421264441847e-05
-2.94379419335321e-05
-1.38752356729556e-05
-1.41561993585916e-05
-2.69556200413574e-05
-2.94314068425727e-05
9.8968620218401e-06
-3.21512348527652e-05
-2.86640832510042e-06
-6.83518978419251e-06
-2.15889982527424e-05
1.37286091208824e-05
-4.00889675058549e-06
-3.87033853709453e-05
-2.72962275877122e-05
-3.7427881449299e-05
-5.73264690456669e-05
-4.13926640104718e-05
-5.07499459683326e-05
-5.92662260580257e-05
-3.45086486748276e-05
-2.05655751656935e-05
-5.13640475406039e-05
-1.74695287820237e-05
-3.66766401220554e-05
-1.98537336764993e-05
-2.76621121679579e-05
6.09254372257062e-06
-3.96649810578533e-05
-9.38917951091639e-06
-6.66413335148404e-06
-2.8425222875496e-05
-4.03233290172068e-06
-1.26751321377538e-05
-3.62683725858758e-05
-1.75136425425291e-05
-4.17416354602926e-05
-3.01684767139485e-05
-3.36752106259163e-05
-2.91755463887332e-05
-6.21789187351429e-05
-5.04977613467527e-05
-2.16208255274374e-06
-6.4696991136611e-05
-3.72617789061163e-05
-3.48663024179253e-05
-2.58607877187429e-05
-4.13779771023423e-05
-1.74561279381173e-05
-1.03716912388545e-05
-4.45983331371405e-05
-3.14936778126206e-05
-3.41979380017025e-05
-2.94920492627552e-05
-3.10552458975154e-05
-5.38396963691075e-05
-3.83519288652803e-05
-4.93265088594598e-05
-2.73119001917615e-05
-6.88804232299596e-06
1.19663276222826e-06
-4.20372962403421e-05
-2.65070657970865e-05
-1.85658931761864e-05
-2.90144506187336e-05
-3.94051217824125e-05
-2.6732183628816e-05
-3.50800811823351e-05
-3.18478767841391e-05
-6.50513213075467e-06
-2.64467127831393e-05
-2.4623139281244e-05
-1.02511853289223e-05
-4.08593159224769e-05
-3.79565108269413e-05
-2.31553800621449e-05
-4.87650591544038e-05
-3.28742921020533e-05
-3.64246866786444e-05
-1.70298347565781e-05
-4.06274160052982e-05
-1.95734907144943e-05
-3.30947099968353e-05
-1.84909198225882e-05
-3.50458888737951e-05
-1.10606386268864e-05
-3.14386370863134e-05
-4.84119829440841e-05
-3.11392730893214e-05
-3.46816169216774e-05
-2.24309040402858e-05
-3.37667415066949e-05
-5.47508558783162e-05
-4.53715035962681e-05
-6.21020714655012e-05
-6.38507093532932e-05
-1.34593036652041e-05
-3.00901929278506e-05
-2.79583451701889e-05
-4.53869546531528e-05
-1.85995780638772e-05
-3.13684475630543e-05
-2.45676383222952e-05
-1.4277545889181e-05
-5.19699082601218e-05
-1.0916487536055e-05
-1.72899717601481e-06
-1.59692838345025e-05
1.36522686903159e-05
-3.86078971871554e-05
-3.76906173473055e-05
-2.62839390625209e-05
-3.02430340409502e-05
-2.82744013520206e-05
-2.22146680211235e-05
-2.45077694911544e-05
-3.60441612511397e-06
-2.77595480697771e-05
-3.80211242948545e-05
-2.0809275511169e-05
3.37566908694836e-06
-6.03993243915612e-05
-2.52299621791304e-06
-4.17821216865369e-05
-3.9208450424765e-05
-2.66908398070451e-05
-1.15593964072077e-07
-2.98107041210566e-05
-2.51647066990654e-05
-8.71532524974749e-06
-1.57496074390772e-05
-2.34894217341623e-06
-2.61095800154918e-05
-4.58065471260548e-05
-1.59519487523974e-05
-3.37470880691166e-05
-3.20671487657874e-05
-5.87110973318014e-05
-4.45662475028087e-05
-3.19402706955734e-05
-4.23884961880455e-05
-1.57012621022571e-05
-2.81068882408825e-05
-9.41488944928079e-06
-4.07854996737325e-05
-6.51165824364256e-06
-1.75452922239587e-05
-2.74320453753934e-05
-2.6578526408497e-05
-3.8532733453027e-06
-2.41732932315982e-05
-2.26423065831884e-05
-6.04130582927839e-06
-4.79079151647206e-05
-4.31334052843262e-06
-4.7679899852398e-05
-5.32092792639938e-05
-1.93787449775742e-05
-3.80948778344096e-05
-3.90605548153317e-05
-4.95877583443963e-05
-2.40871590718536e-05
-3.36573524934504e-05
-6.43082589698299e-05
-8.76157465938454e-06
-2.36347612384878e-05
-5.22005151304017e-05
-2.14250761123829e-05
-3.00170419543143e-05
-2.22474364939257e-05
-2.18380854747825e-05
1.21865624398371e-06
-2.70806552898889e-05
-1.74533884950121e-05
2.98328829089988e-05
-1.99945121833875e-05
-4.0050731288762e-05
-2.58428436470043e-05
-3.2319561116758e-05
-2.70458667960271e-05
-3.06757523515669e-05
-6.09444860012326e-05
-7.78927997403161e-06
-1.88986432378749e-05
-3.88964313114731e-05
-4.34983132557228e-05
-1.01621681172149e-05
-3.14635551912783e-05
-1.79026522974129e-05
-1.47178589798721e-05
-6.19756809196074e-05
-4.29316526177949e-05
-3.03356829079465e-05
-3.29078561923168e-05
-3.42524284915694e-05
-2.7430845655598e-05
-2.892428836641e-05
-5.67659237635691e-05
-3.51793190583865e-05
-2.35156149044934e-05
-3.91257430916573e-05
-3.03517332952926e-05
-4.16948770982012e-05
1.67739718379492e-05
-5.13236741083752e-05
-8.07736446118311e-06
-3.5176582725117e-05
-2.78862623221225e-05
-2.93902926533412e-05
-5.33527483322857e-05
-3.19560465437248e-05
-3.18030967988779e-05
-1.77704170877863e-06
-1.85133629419466e-05
-3.67429859921626e-05
2.51264509061098e-05
-2.54673698549491e-05
-3.91636477748622e-05
-5.00346663998511e-05
-6.05698838799832e-05
-4.006857600954e-05
-2.48529420631239e-05
-2.15329090772246e-05
-3.15724150772786e-05
-2.22567419760685e-05
-2.69328393784807e-05
-5.25311050277762e-05
-3.82827925284813e-05
-3.08049559842081e-05
-5.38430089185369e-05
-2.83649057786698e-05
-3.40612565889879e-05
-5.08738638140126e-05
-5.36908518118635e-05
-2.53142751479312e-05
-4.83731119648675e-05
-4.91461774613814e-05
-5.0628210107309e-05
-2.63505386991817e-05
-1.4148466072618e-05
-2.97467453827285e-05
-1.87660943621887e-05
-3.19446999217741e-05
-1.76712130732876e-05
4.50930179052136e-06
-2.69727952913627e-05
-6.30165700773612e-05
-2.31203929562885e-05
-4.36271292328886e-05
-5.07171199095714e-05
-2.94349838670237e-05
-4.05835249980975e-05
-1.93248611250295e-06
-2.75706339221529e-06
-3.41453933073247e-05
-7.30945225859386e-05
-3.44123522710012e-05
-4.66959291193492e-06
-4.39513036761021e-05
-7.64309861941393e-05
-4.21034292299301e-05
-3.94753777365239e-05
-5.3914698565959e-05
-4.57128690676874e-05
-2.95165758079877e-05
-1.04698012200656e-05
-1.28167410852479e-05
-3.54205656719003e-05
-4.18142630089008e-05
-9.43254731681951e-06
-8.68595431857604e-06
-2.40050908214695e-05
-7.68243806225965e-06
-5.19532611104973e-06
-3.09046481197806e-05
-4.91616265586475e-05
-4.8049121664261e-05
-5.97791969234786e-05
-4.12875252574762e-05
-4.02921952253478e-05
-7.68328585749286e-05
-1.76243134933583e-05
-3.35186553724347e-05
-4.49944211847662e-05
-6.48723296829265e-05
-3.51097813152617e-05
-9.4388220319019e-06
-2.41635648606015e-05
-2.3056271350612e-05
-1.32234741974185e-05
-1.08843800627924e-05
-2.8035051045938e-05
-1.38696927510476e-05
-2.72506725791421e-05
-2.52943475396431e-05
-3.04196854035961e-05
-3.05620587486617e-05
-4.29004412732675e-05
-5.88479802211183e-05
-2.03448680588659e-05
-4.48551617377895e-05
-3.41050254753494e-05
-5.09831180641633e-05
-8.41330346973e-05
-2.50495266097761e-05
-2.17648986578445e-05
-3.58260333996731e-05
-2.90036808275119e-05
-1.95184766943747e-05
-2.60633356147228e-05
-2.42993161623431e-05
-2.27488030830158e-05
-6.99043071992298e-06
-4.39077826467458e-05
-9.46313062342653e-06
-1.12525428655923e-05
-1.64090260988339e-05
-1.17145517667498e-05
-1.17410558010609e-05
2.14567239513546e-05
-7.97064018862354e-06
-3.89488118208901e-05
-1.28462401578421e-05
-3.80982810463428e-05
-3.60043064268188e-05
-3.83502048201401e-05
-4.45641151594437e-05
-3.86945876790666e-05
-2.8910901377158e-05
-2.59355147744408e-05
-3.39768350541883e-05
-1.48212286300609e-06
-3.560418931893e-05
-2.75043823467001e-05
-2.32118980818075e-05
-7.85588363911792e-06
-1.68533146006627e-05
-1.0363626772702e-05
-5.82835710086575e-07
-4.15032842455022e-05
-5.05905863535577e-06
-3.61303929215527e-05
-5.31814474270448e-05
-2.29161512584041e-05
-4.20817071404658e-05
-8.48144538139493e-05
-2.07756938380853e-06
-4.16604262204886e-05
-3.39347622033002e-05
-7.4639476930341e-05
-2.52064503161876e-05
-4.94582522964117e-05
-2.07213040636914e-05
-2.68501823775981e-05
-1.21722825834721e-05
-3.50367092619879e-05
2.55147528494696e-05
1.58519856591602e-05
-4.9576566052062e-06
-1.61988873970853e-05
-2.74844892767336e-05
-1.1146813471222e-06
-6.21399959012722e-05
-2.69368934957947e-05
-4.43798192808463e-05
-5.27805559818104e-05
-3.85168138234888e-05
-3.95358793758404e-05
-4.01048912078877e-05
-2.71451938548091e-05
-3.27294934657663e-05
-4.49276559092397e-05
-2.9187178523825e-05
-1.09158601461234e-05
-1.57931498152728e-05
-4.62918067180733e-05
-3.11874883553257e-05
-1.90065268825959e-05
-3.77525213558604e-05
-2.19006541815787e-05
-4.13019479411969e-05
-4.10905059017525e-05
-1.21944920958852e-05
-1.62786689630272e-05
-5.43763588666312e-05
-2.67055891094257e-05
-2.704586019163e-05
-3.21119122476866e-05
-7.41925311281262e-06
-1.92359708042916e-05
-1.59146196667528e-05
-7.3781409370283e-06
-6.38046467722841e-06
-1.93934150456374e-05
-1.53931531336677e-05
-4.02492199368624e-06
-5.31995617359242e-05
-2.45059756211985e-05
-4.00800794870536e-05
-2.99249476520638e-05
4.0934106944133e-06
-3.93534195875444e-05
-4.59190717959095e-05
-4.24208388678293e-05
-3.2382670964902e-05
-3.90688500068969e-05
-3.37374198552017e-05
-5.05179647107726e-05
-3.32606459532717e-05
-5.54366223583109e-07
-2.1583811653529e-05
-4.84914737673579e-05
-1.28775599367947e-05
-3.61804045038944e-05
-1.90372683346915e-05
2.92526270661584e-06
-2.48394454835822e-05
-3.59349820277769e-05
3.69861294113587e-06
-3.41434510106784e-05
-4.61338805227104e-05
-2.71262563350589e-05
-3.24954425912915e-05
-5.88159487891459e-05
-3.02549961586805e-05
-3.17576747213379e-06
-2.91373140478079e-05
-2.55715341316976e-05
-1.46863622576779e-05
-3.22216649669431e-05
-1.99034575581204e-05
-2.21979706927274e-05
-2.87757874221827e-05
-7.50279248694138e-06
-8.65161237013891e-06
-2.39102998682984e-05
-3.31092057442446e-05
-2.84681055392779e-05
-1.9526508403115e-05
-2.19800889185794e-05
-4.17352040774685e-05
-1.90920730790802e-05
-3.36336906518585e-05
-5.17826103643462e-05
2.99650828617828e-06
-1.13423603933339e-05
-6.97066750874659e-05
-2.25987111061126e-05
-5.87345129031791e-05
-1.75329421828171e-05
-4.42386585952659e-05
-1.52664815968478e-05
-1.75167104214497e-05
-1.61183417985062e-05
-3.50910313342241e-05
-4.21889878084208e-05
-3.14113205716922e-05
-4.55536304284511e-05
-3.08047163591549e-05
-3.81076925252593e-05
4.08258202328385e-06
-1.93826000326227e-05
-5.30724315709913e-06
-3.05751095077726e-05
-1.74024010104944e-05
-4.58940294801121e-05
-3.03433995524237e-05
-2.95623809058713e-05
-3.77265485918404e-05
-3.51123890154373e-05
-2.64563348124086e-05
-7.00688316984013e-05
-2.94429978288871e-05
-2.77354365838433e-06
-9.85872642266366e-06
-3.15263451436857e-05
-9.02812298980479e-06
-2.06442984523497e-05
-3.41778213583946e-05
-5.35075773285556e-05
-1.51408441319815e-05
-6.83495135043663e-05
-6.83599580873482e-05
-3.24597371864036e-05
-2.91642394822533e-06
-4.27867478984222e-05
-4.26558505769839e-05
-1.38035900281792e-05
-3.96199004821833e-05
-2.40385118568058e-05
-5.02372150318356e-05
-9.25753712613044e-06
-3.26216760115196e-05
-4.10585829804466e-06
1.41730783052154e-05
-3.8646004757579e-05
1.13257523628265e-05
2.36655266804163e-05
-6.09484566829756e-05
-9.8578210666591e-06
-3.05594128003868e-05
-2.79625990060961e-05
-1.17836611818352e-06
-2.1870068538222e-05
-3.13581319257104e-05
2.54089060888504e-05
-1.98838802207854e-05
-3.34909066435406e-05
-4.23934006068191e-05
-3.2789563344505e-05
-4.3383799823354e-05
-3.8815503640016e-05
-3.09945887456022e-05
-2.58532124824758e-06
-6.79658735318991e-05
-7.67660095112146e-06
-5.00026165960132e-05
-2.63411690510138e-05
-5.20734380215676e-05
-1.11486391180741e-05
-3.47581764341064e-05
-2.95425598706823e-05
-5.28383276011426e-05
-1.07655690285416e-05
-1.99101141878982e-05
-1.32646173839183e-05
-4.32608892181534e-05
-3.82164942274875e-05
-2.85596057659735e-05
-3.43176957261022e-05
-2.34871566061525e-05
-5.7596716538057e-05
3.26530220900546e-06
-2.86858069605338e-05
-5.16734190867822e-05
-2.36238112744318e-05
-4.35099110353017e-05
-9.68012551781463e-06
-1.50801657443833e-05
-3.07984230885233e-05
-2.4835584886648e-05
-3.1018919347832e-05
-3.68791759819304e-05
-4.18930162869463e-06
3.20120235456946e-06
-2.74379522153713e-05
-4.25788498647748e-05
-3.43636357620213e-05
-2.91735730398847e-05
-5.2371500472758e-06
-4.11711677920501e-05
-2.83862438747318e-05
-3.55488815919129e-05
-5.46253647209941e-05
-2.7903205340929e-05
-2.94666455775923e-05
-2.97521572971904e-05
-3.72744361277051e-05
4.06476696348711e-06
-5.35392786136264e-05
-2.84586359145653e-05
-4.70334595986658e-05
-5.46083479504529e-05
-2.83682878031089e-05
7.35679214212078e-06
-5.20754451670063e-05
-3.32712558186834e-05
-4.12558852632724e-05
-2.71567278725783e-05
-2.81443730414399e-05
-3.57564510201166e-05
-4.94990828945877e-05
-8.82986785811381e-06
-5.61301113684782e-05
-1.65663908337946e-05
1.93500760883061e-05
-9.21079895304185e-06
-2.48478718862652e-05
-1.63133660219289e-05
-4.58972619694191e-05
-2.88493786368069e-05
-4.11710364620641e-05
-4.14073872710611e-05
-3.59325853953123e-05
2.74080130724128e-05
-6.69936198263673e-05
-4.07069765722188e-05
-3.10474224190578e-05
-5.55212319297319e-05
-6.56807105891776e-05
-1.24368810192579e-05
-1.18998491547915e-05
-6.9849761871832e-05
-2.15452235461122e-05
-1.32339111345198e-05
-1.56481311354139e-05
4.9219470157806e-07
-1.4918156814135e-05
-1.3766012699742e-05
-2.06089929088625e-05
-3.74742714836505e-05
-3.71851278010854e-05
-3.52068094074484e-05
-3.35235801201432e-05
-3.91040858073067e-05
-3.54052232203764e-05
-1.24968070765813e-05
-1.75292853207018e-05
-4.47298158283967e-05
-2.70541549107189e-05
-2.05669181332562e-06
-4.20390431116075e-05
-3.11252727499359e-05
3.73896905395206e-06
-3.24929349354176e-05
-4.79507446443518e-07
-2.32188135013066e-05
-1.89048849012592e-06
-2.25970871341752e-05
-1.84858863738396e-05
-2.10302900306927e-05
-1.95903992060477e-05
-4.64207978500819e-05
-4.15976008619333e-05
-4.41299578668126e-05
-1.22665567689111e-05
-5.0428474496267e-06
-3.84860742292297e-05
-2.78151672203384e-05
-1.49399301731864e-05
-1.75594626705963e-05
-4.18474907254077e-05
-2.68996229290452e-05
-3.64786776351422e-05
-1.56797722640334e-05
-2.85763069919693e-05
-5.40984182260865e-05
-2.25952216887057e-05
-4.79065139718241e-05
-2.60066597354841e-05
-2.23982606414277e-05
-6.59147511328361e-05
-4.14625857378847e-05
-5.33333012759537e-05
-7.05461934692789e-05
-9.6744899183197e-06
-2.25147992318933e-05
-2.78245947332616e-05
-3.08505456313756e-05
-1.19681929139425e-05
-2.01157930644569e-05
-3.220240241506e-05
-3.10459213718667e-05
-5.20051901632102e-05
-5.85060793014445e-05
-2.16676392593655e-05
-3.72722467590993e-05
-2.68846959836839e-05
-1.66490120789575e-05
-6.9326324520013e-05
-4.0356380497173e-05
-1.73025167105974e-05
-1.76153191007588e-05
-4.89396142333449e-05
-3.17947230090638e-05
-1.38568144999346e-05
-1.41391122955405e-05
-1.37264815940917e-05
-1.38522785152007e-05
-8.17611530061186e-06
1.78185616510987e-05
-1.84232187423183e-05
-2.02422741551373e-06
-2.1738223483789e-05
-4.09256588016863e-05
-6.11332566176839e-05
-6.14504933685564e-05
-1.9334874090633e-05
-1.78326815674688e-05
-3.83502597323832e-05
-4.1231884607727e-05
-5.38866273584966e-05
-3.15778466965283e-05
-1.05800291718225e-06
-4.8829330858098e-05
-4.48387243617607e-05
-1.74165412562417e-05
-1.73331083761224e-05
-2.7556295266942e-05
-5.22757466570379e-06
-1.49912062254732e-05
-2.33351572107245e-05
-3.53436320827788e-05
-3.83077650549992e-05
1.49488104103868e-06
-1.04551408017093e-05
-2.4830055391926e-05
-3.25970987215412e-06
-4.25558220096534e-05
-2.46320860040398e-05
-2.03855355458514e-05
-2.5073928557145e-05
-2.16406062192376e-05
-4.32407744697167e-05
-3.75157874143561e-05
-3.84886293024975e-05
-5.4190956598319e-05
-1.99491902554812e-05
-3.14992330249255e-05
-4.78848742824086e-05
-5.17397847284968e-05
-4.17569372953494e-05
-3.33848888568063e-05
-2.45885194597907e-05
-3.76635433747041e-05
-2.74167077358625e-05
-4.49127502179454e-05
-2.65911194546868e-05
-5.65922572630106e-05
-4.10820413272981e-05
-3.74450830199736e-05
-5.91459226713103e-05
-3.05697785466669e-05
-4.16800218612824e-05
-3.81328286183158e-05
-3.20250007886649e-05
-4.35645021188903e-05
-4.70064188273544e-05
-3.61705337978839e-05
-4.86905221429416e-07
-2.07635679534192e-05
-6.04732168748184e-05
-3.33099710108072e-05
4.06581037404543e-07
-2.21798327637857e-05
-2.46171803735405e-05
-4.10354637597144e-05
-4.60291157191352e-05
9.54872914434872e-07
-4.05078998928573e-05
-2.93894354997004e-05
-4.24800372548531e-05
-2.62556518006087e-05
-5.08949887299069e-05
-1.94488024507452e-05
-3.48218323455613e-05
-3.90133674045154e-05
-6.0309576265674e-05
-9.45175491945335e-06
-2.09452570965595e-05
-2.7055226083574e-05
-1.06366625176692e-05
-1.65195616208097e-05
-2.42708931870875e-05
-5.30504532779449e-05
-2.44933360893925e-05
-2.63419673894029e-05
-5.61375817984214e-06
-1.85240222731317e-05
-3.02147576709718e-05
-4.75978045404555e-05
-1.57707165084209e-06
-3.81067394404763e-05
-5.02829754678571e-05
-1.85885958957262e-05
-2.08072795031823e-05
-1.49639613135597e-05
6.73676163576453e-06
-3.19221568004044e-05
3.43012384713728e-07
-7.60815243883924e-06
-4.18466269355762e-05
-3.34918036468833e-05
-3.00244108791437e-05
-2.07490763090954e-05
-3.62977947320142e-05
-5.006920631889e-05
-3.8644786062463e-05
-7.01628037910732e-05
-7.28785018054388e-05
-4.6185161746933e-05
-7.58346238618172e-05
-3.53603702733501e-05
-2.12776224352778e-05
-2.20027324138405e-05
-3.70376003927922e-05
-4.46038208370141e-05
-9.02451895596614e-06
-4.31460251678185e-05
-2.69912465971616e-05
-1.50408701667249e-05
-2.25765646233469e-05
-4.07555557937506e-05
-2.56401847070006e-05
-6.17416192216063e-05
-1.9403870542401e-05
-3.7333788176382e-05
-3.74705782730145e-05
-2.91046300352062e-05
-1.38249702943946e-05
-4.43809806647167e-05
-1.29178016829154e-05
-3.72039395427467e-05
-1.64501524598189e-05
-4.8795514132574e-05
-4.98973022644485e-05
-1.77771737199496e-05
-1.82620764224833e-05
-1.97616378252296e-05
-1.37206710893759e-05
-1.5242640854666e-05
-2.8575593142485e-05
-1.46590392873317e-05
-5.02725952310143e-05
-2.63820259261542e-05
-2.78292751124832e-05
-3.09364588411479e-05
-1.1211146853593e-05
-3.35646902020852e-05
-3.6545741064345e-05
-1.48957537170584e-05
-2.59447565428651e-06
-3.20236656590161e-05
-3.13643839915128e-05
-1.19835355624208e-05
1.61992543413066e-05
-3.47202902270447e-06
-3.69241903827225e-05
-8.68944615379315e-06
1.55079387528576e-06
-6.07238024176964e-05
-1.46553181134424e-05
-1.55956585998113e-05
-4.64299612431719e-05
-2.81290011489121e-05
-4.5145207685645e-05
-3.83624120027279e-05
-5.24338560660066e-05
-1.25423890293822e-05
-6.44218876445313e-05
-4.53728995359979e-05
-1.82729959019951e-05
-2.42753925156335e-05
-2.29837393858049e-05
-5.47337345780839e-05
-2.91450747950102e-05
-3.80227542986495e-05
-1.81989023026322e-06
-2.90345757474553e-05
-1.5460831760525e-05
-3.96690937497381e-05
-1.76326115751384e-05
-3.16502076405946e-05
-3.461358640916e-05
-2.53423535552637e-06
-1.67776440763828e-05
-2.60133629805612e-05
-3.69149420680776e-05
-2.4088595503432e-05
-5.20615324856833e-05
-3.19635486053477e-05
-6.44131950413408e-05
-4.00516341095746e-05
-3.92870849833825e-05
-1.82807390209863e-05
-4.97590550996119e-05
-1.05941531234492e-05
-1.38432296035988e-05
-4.89279904381542e-05
-5.29586903284119e-05
-2.72453620606735e-05
-2.72893575325166e-05
-4.05603939664352e-05
-1.67707106492381e-05
-5.76237419170409e-05
-6.9985469468706e-05
-4.45102796692477e-05
-3.7008693319829e-05
-3.00907702394439e-05
-3.12320824544993e-05
-3.31009686164745e-05
-1.7320500837714e-05
-1.64821833187133e-05
-3.76913026812003e-05
-2.51708084437578e-05
-1.75189961095903e-05
-3.20724500444444e-05
-1.07212375547123e-05
-3.40456651125533e-05
-2.78493988152805e-05
-3.4892345292238e-05
-6.97208675254599e-05
7.65282925059979e-06
-1.1129724755744e-05
-4.02782880881575e-05
-3.83849277310537e-05
-9.26328628444848e-05
-5.01990587688206e-05
-3.47998451017217e-05
-1.24742081757547e-05
-5.32246234592731e-05
-4.60923613052149e-05
-1.831090104251e-05
-2.09717482653148e-05
-2.83054117946221e-05
-3.75408161951974e-05
-4.93010367321749e-05
-2.21258334719103e-05
2.78803786330416e-06
-3.30302951538735e-05
-1.15729708097253e-06
-1.73322229627553e-06
-1.11751973872379e-05
2.03630495068664e-06
-3.99925599082242e-05
-3.71975059352925e-05
-5.26976784256789e-05
-9.28631408002604e-05
-3.88211244208299e-05
-4.55648006109323e-05
-4.5447860097733e-05
-5.08336709009323e-05
-6.33676757491521e-06
-1.79751421610066e-05
-1.15092545963872e-05
1.06599798680463e-05
-1.62094171934627e-05
2.48023699806333e-05
6.88097535340239e-06
3.27982335814691e-06
-3.5914521678465e-05
-1.62906364066923e-05
-1.82362573995009e-05
-5.68634334380295e-05
-5.6868448917035e-05
-5.94897603454391e-05
-4.40975604749943e-05
-4.43676340466524e-05
-1.67564566712034e-05
-1.89972712559802e-05
-5.7152877016446e-05
-4.16524957054909e-05
-3.39086724110838e-05
-1.46015466915781e-05
3.23415413122528e-07
-3.05248028462805e-05
-1.26278088776418e-05
-6.38995749764905e-06
-1.37300277662601e-05
-3.98943247262318e-05
-1.28994489143428e-05
1.34695131006471e-05
-1.04100918008628e-05
-4.26724265631404e-05
-2.82389802041304e-05
-1.66443116103049e-05
-6.73874209094221e-05
-1.70899774169501e-06
-3.38211232526737e-05
-4.42347613864016e-05
-1.97983785575333e-05
-2.89541090356366e-05
-4.53876208391993e-05
-2.46511232725302e-05
-2.42013631577735e-05
-7.90333326805358e-06
-2.33162828492586e-05
-3.85055909633888e-05
2.15081405638696e-05
-3.05247883650027e-05
-1.29667563154925e-05
-2.5458426143236e-05
-4.11257326108696e-05
-6.06261620181105e-05
-1.39527096098206e-05
-3.533712682633e-05
7.63857801104704e-06
-2.36403150051668e-05
-5.64638729181585e-05
-3.2481454519639e-05
-3.02209635242133e-05
-3.39012709545391e-05
-3.32641037542128e-05
-3.81951702503055e-05
-1.64267617338372e-05
-2.94747791864431e-05
-3.79843212547745e-05
4.38780426386239e-06
-5.89814348307812e-05
-2.95072072888296e-05
-3.22670322160289e-05
-1.479959562552e-05
-1.7098993665429e-05
-3.36644326526648e-05
-5.16965507195542e-06
-2.29940081044039e-05
5.98387997700827e-06
-5.34236047746874e-05
-6.54912182127019e-05
-6.19107987717003e-05
-4.1302791507292e-05
-2.94986966995041e-05
-4.4706596953569e-05
-5.69392085195859e-05
-2.50212659964887e-05
-5.55615186643769e-05
-2.05310351632725e-05
-1.74259055811989e-05
-2.97015637632714e-05
-1.34787788791114e-05
-2.6574665483465e-05
-2.85290143188183e-06
-3.57139210934428e-05
-1.58253348215531e-05
-1.43856543803216e-05
-5.66947401148475e-05
-1.95620109924275e-05
-2.67953401990405e-05
-1.22453906549954e-05
-4.81881234667931e-05
-6.24851928212907e-05
-4.14379401845719e-05
-2.26625598397349e-05
-2.8683943152746e-05
-3.46326511326076e-05
-1.95871775929529e-05
-2.07205891036977e-05
8.36627077006699e-06
9.97972675000751e-06
-2.89843680445698e-05
-1.79430195570511e-05
-2.50520053536748e-05
-2.30247180004117e-05
2.88776989794475e-06
-4.59655749683748e-05
-3.28691687769248e-05
-4.10992286274969e-05
-3.69217252738177e-05
-3.6902708189225e-05
-1.23178349786552e-05
-3.03833400897834e-05
-3.25442618034525e-05
-2.31093455711593e-05
2.62409347056598e-06
-1.56687427692345e-05
-4.11309124468641e-05
1.63164566136767e-05
3.53596229865768e-05
-2.47893876189159e-05
-2.97470971666749e-06
-5.13461591972368e-05
-1.73164722057837e-05
-6.10433942588242e-05
-5.36555879432756e-05
-4.35340693238379e-05
-2.93735173913622e-05
-4.70852357385565e-05
-1.35639733576619e-05
-6.95417124465219e-05
-4.58399850381294e-05
-2.03963480210665e-05
-2.38873201408883e-05
-3.55078006364298e-05
2.10923440038456e-05
-3.11050768634045e-05
1.01060059462015e-05
-2.19260641119511e-05
-4.67573569465885e-05
7.79581521114584e-06
-3.51702239043447e-05
-6.43881081789164e-05
-5.19905773105827e-05
-4.50429348349834e-05
-3.0308675018744e-05
-6.70193109473771e-05
-4.22734584986038e-05
-2.82454997885736e-05
-5.69234876219991e-05
-1.00143665931596e-05
3.39158136920226e-06
5.81516017405582e-06
-1.51218098733221e-05
-2.50603194988394e-05
-1.86403729739255e-05
-4.66287662009506e-06
8.82398826943025e-06
-2.94943259967754e-05
-1.47945749278478e-05
-5.1983573164134e-05
-4.33135982909905e-05
-5.82225239920948e-05
-5.50071695463672e-05
-3.50221853609346e-05
-3.41122101041724e-05
-5.8579975790511e-05
-3.21638814670369e-05
-2.7291954011115e-05
-3.36830750937739e-05
-5.44148188699838e-05
-2.84492115784097e-06
-1.01092595874006e-05
-3.34552571153243e-05
-5.90987788622567e-05
-4.26473003065676e-05
-1.90764013835792e-05
-6.29717445273074e-05
-4.73865249985516e-05
-3.94045083310003e-05
8.01597281561884e-06
-7.04275659068109e-05
-4.02042066522821e-05
-2.37230628037256e-05
-1.92553435654223e-05
-1.28937504065227e-05
-3.70851855967903e-05
-3.61185180701406e-05
1.41351319072559e-07
3.47766834918804e-06
2.12475129277095e-05
-2.63880849824182e-05
-1.91311403553653e-05
-1.73472394335175e-05
-2.03868753032647e-05
-4.06854063184106e-05
-4.20899000188278e-05
-4.79098365963657e-05
-3.12492118815045e-05
-5.62268590413015e-05
-6.11852812931847e-05
-2.04963574489875e-05
-3.201606350607e-05
-1.97075360856536e-05
-6.58763915146807e-05
8.70086865965081e-06
-3.80883280423795e-05
-3.44032650503866e-05
-1.50617187913855e-05
-2.64059153596594e-05
-1.30683118400767e-05
-4.44999782400938e-05
-4.74240183111663e-05
-3.27605681371882e-05
-3.50967747475161e-05
-5.12327404869035e-05
-3.72459522159758e-05
-5.05837272335397e-05
-2.99926685282723e-05
-2.1430268919192e-05
-3.64843739590002e-05
-4.64483706985314e-05
-2.25448065255047e-05
-3.27994089716336e-05
-1.90433926371645e-05
-2.22028255670187e-05
-3.42554363783241e-05
-5.56019198196664e-05
-9.49477791603638e-06
-1.21621697095694e-07
-3.26536449558076e-05
1.96648700107312e-05
-5.34211973294588e-05
-5.69004818647338e-05
-9.24511584503064e-05
-4.74385637756122e-05
-3.51236960078564e-05
-3.51936546456351e-05
-3.2486737176168e-05
-5.75185976029732e-05
-3.00373505377764e-05
-4.80193309038967e-05
-1.97045941208569e-05
-1.38045891193518e-05
-2.21166717032071e-05
-6.76425975174406e-05
-6.57221053352272e-05
-3.50550922907345e-05
-2.23589546332204e-05
-5.77591709117039e-05
-5.53066824872574e-06
-1.85534035451869e-05
-4.29050401173423e-05
-3.76764653994438e-05
-5.54301804126764e-05
-3.91187196924612e-05
-2.38759766015114e-05
-1.31642743375518e-05
-2.73308714190229e-05
-1.32778583552873e-05
-4.94259841740537e-05
-5.16848702192916e-05
-4.16009439160955e-05
-2.24925652487093e-05
-2.93725665684861e-05
-6.73256495852267e-05
-5.41135786443423e-05
-9.66269961646243e-06
-3.77116799933038e-05
-1.2484494710836e-05
-1.95300319848743e-06
-3.96496382646702e-05
-2.29756511485965e-05
-3.11966760647426e-05
-4.94546918919547e-05
-5.16352349640201e-06
-1.92682421004057e-05
-4.25032489750224e-05
1.36434361996779e-06
-3.18291273883311e-05
-1.01263910294491e-05
-2.71563367174228e-05
-7.07056573524464e-06
-2.20259887989073e-05
-3.60872609225409e-05
-1.43290113027063e-05
-2.13653523292173e-05
-6.56077912525924e-05
-4.32847637952059e-05
-3.8997958518056e-05
-9.23399048395802e-06
-2.65274316717829e-05
-2.42444458342558e-05
4.19392920883808e-06
-2.89608823234716e-05
-2.38434488354163e-05
-4.53286914424196e-05
-6.92972882232481e-05
2.3367389175158e-06
-2.01584017990183e-05
-4.47437543824406e-05
-3.02924500206631e-05
-3.79849566761817e-05
8.96303729884704e-06
-5.67369811366502e-05
-1.22733436581784e-05
-2.72759986591833e-05
-4.11601463269117e-05
-2.87503606689519e-06
-8.3940350948419e-05
-3.40690227684636e-05
-3.84347820578961e-05
-1.70905797500841e-05
-6.73501636873403e-05
-8.72362373410242e-06
-2.49756442137492e-05
-7.39427745424446e-05
7.36980928852877e-06
-3.70083001873668e-05
-2.53231683032615e-05
-4.0384147314538e-06
-3.52713301220716e-05
-5.79685828388579e-05
-4.66622644150263e-05
-1.11942579290498e-05
-5.44728936959173e-05
-4.28285857196858e-05
1.7148060008997e-05
2.03604943815656e-05
-3.21859584773562e-05
-2.02812033892998e-05
-3.57289645497174e-05
-5.57792189572619e-05
-8.53937469153e-06
-3.84386425503779e-05
-4.78647899237803e-05
-6.53855555529865e-05
-5.83163513804605e-05
-7.68015534800986e-05
-4.90214613931232e-05
-1.83278229311304e-05
-3.41975925786089e-05
-5.64024110328693e-05
6.68715787197811e-06
-5.46415858671065e-05
-1.18832139824714e-05
5.72087677870084e-06
-2.70088438700752e-06
-2.57283158345423e-05
-8.08791390288039e-06
-1.98363967184752e-05
-6.31233065906472e-05
-1.36803993138151e-05
2.81322175117064e-06
-7.92134703945418e-06
-6.31262927740395e-05
-3.22397681227677e-05
-4.76161866950942e-05
-3.19477866882914e-05
-2.99232814628311e-06
-4.07436226772166e-05
-2.73314150867533e-05
-4.12627982923683e-05
-2.26300484474711e-05
-5.77228694651046e-05
-9.01836622651915e-06
-1.94596774414682e-05
-4.4617643375939e-05
-2.92588739190508e-05
-1.24111297000485e-05
-4.0513450651509e-05
-1.61534722511375e-05
6.07729057394152e-06
-1.69086221231439e-05
-5.75691194776385e-05
-1.58295266376975e-05
-2.62303445953744e-05
-4.37977662890271e-05
-2.94291457507139e-05
-2.58943636757271e-05
-5.81184559714171e-05
-6.13753597169094e-05
-2.39848585276954e-05
-4.9377590428974e-05
-3.60032935875155e-05
-3.88811221088608e-05
-5.40545651981465e-05
-4.90477468197311e-05
2.9192187250746e-06
-3.20824747846973e-06
-3.25164329094109e-05
-1.16821618961718e-05
-2.58348953437981e-05
-4.56535439686233e-05
-6.96522181777824e-05
-2.2222377621508e-05
-1.31589956229031e-05
-1.28664744415894e-05
-2.34946101261618e-05
-5.43500845800429e-05
-3.97815229565018e-05
-2.09342966521566e-05
-5.26750390206308e-05
-6.92600486153944e-05
-2.75291016834293e-05
-4.46509380695542e-06
-4.45627730259965e-05
-2.2372066938313e-05
-2.72933098517314e-05
-4.79716575505017e-05
-2.50408904904445e-05
-2.4275424247714e-06
-1.14991577301839e-05
-1.75109305303113e-05
-9.67271966405322e-06
-6.41842696002743e-05
-3.81869003124687e-05
-6.46298256614475e-06
-4.39520888618982e-05
-2.23774212835648e-05
-4.63030580444419e-05
-1.20495038522596e-05
-3.39901809856535e-05
-3.00910782811191e-05
-3.88394476839299e-05
-5.12053079877944e-05
