# Supplementary material for: Research on computational propagation and identification of mine microseismic signals based on deep learning
Source: PLoS One. 2025 Oct 22;20(10):e0334641. doi: 10.1371/journal.pone.0334641 (PMC12543183; doi:10.1371/journal.pone.0334641)
Supplement: S7 Data — (ZIP) [file pone.0334641.s007.zip › 000100900001457.xlsx_0.txt_24.txt.txt]

-2.5832153318242e-08
-3.56181577362826e-05
-1.64505412406428e-05
2.63555479727441e-05
7.78201346743048e-06
-3.86392855021359e-05
-2.15185444166443e-05
-5.57528664977915e-05
-4.11183924830886e-05
-1.98050906956012e-05
-3.18963607955526e-05
-4.99335878120661e-05
-4.59265489618744e-05
-3.69852985466487e-06
-5.29104438837992e-05
-4.5758792050893e-05
-2.83106694859846e-05
-2.57314514358219e-05
-4.91183186663056e-05
-5.80171065699703e-06
-2.17951684914678e-05
-3.90660249173216e-05
-1.18116567230719e-05
-3.70280754251731e-05
-1.68353099175507e-05
-2.59248821934545e-06
-8.31902604164245e-06
-3.37799689140534e-05
-2.59073988326828e-05
-1.33134076379547e-05
-1.89499363167561e-05
-3.56720127432615e-05
-1.93262359102338e-05
-3.1515409972197e-05
-3.60331662350538e-05
-1.4080951586318e-05
-9.05633284459224e-06
-7.44914304827342e-05
-2.86945728962475e-05
-3.49733747024399e-05
-5.39548316184326e-06
-1.53111153232605e-05
-1.18264731035753e-05
2.55023143365208e-05
-3.17692321061746e-05
-3.39735189337249e-05
-4.13766855381156e-05
-5.0472975790684e-05
-2.66266896008209e-05
-1.33987887751747e-06
-6.40638710971656e-05
-3.38023128262345e-06
-3.1597045284986e-05
-1.53509016402017e-05
-3.70865101786677e-05
-9.62476830418983e-06
-3.63121034263893e-05
-2.88786484273853e-05
8.22864776886687e-06
-6.73148333197249e-07
-1.70244709546005e-05
1.33275607719548e-06
1.97021098202973e-05
-2.83581193304487e-05
-7.84046882642673e-06
-2.61272804838532e-05
-4.10811643235972e-05
-4.23679652442094e-05
-6.32354608091192e-06
-2.46028990721809e-05
-7.4095952900604e-05
-1.65559328291426e-05
-1.54515834746301e-05
-2.55321376682372e-05
-3.49393198080891e-05
1.02176177947222e-05
-3.70812945847951e-05
-2.09736994179529e-05
-1.80492927408957e-05
-4.84415567269527e-05
9.14805829451708e-06
-1.64546366627747e-05
-9.45370709471796e-06
-2.12790473326472e-05
-3.63403571996793e-05
-1.85473390525718e-05
-5.47093092816885e-05
-4.1069758473454e-05
-6.79632754605269e-05
-4.9093375372994e-05
-5.08896694200079e-05
-4.11634684303551e-05
-1.50819166907011e-05
9.09591048591639e-06
-1.15304946738105e-05
-1.96589233666411e-05
-2.09471521731521e-05
-4.07273316978899e-05
-4.52056450054499e-05
-2.9708261077962e-05
-1.37998633512202e-05
-2.94175610176334e-05
-2.1644248852024e-05
-2.57359959501233e-05
-6.90165667478772e-05
-1.20086778073692e-05
-7.87723801340915e-05
-6.27002115249758e-05
-2.86799403406997e-05
-2.73430635606557e-05
-2.92524037709307e-05
-1.56311960180213e-05
-3.63302692769265e-05
-2.79174825850462e-05
7.2055040376567e-06
-1.50405428230646e-05
1.64625117083886e-05
-1.84970491705041e-05
-1.97912115232262e-05
-2.39474201790257e-05
-3.9966146752225e-05
4.74165127898444e-06
-2.75909490692837e-05
-2.41813190998329e-05
-2.99900946485176e-05
-1.78903560204146e-05
-3.23691556471798e-05
-4.60590982727585e-05
-5.79838262910538e-05
-6.34578798133685e-05
-1.99783217796245e-05
-4.24394468846622e-05
-2.76784184437903e-05
-1.04968646835388e-05
2.09681693962806e-06
-9.02047775242952e-06
-1.82717459173722e-05
-2.47471268332513e-05
-1.7814447746801e-05
-3.55988820238423e-06
-1.78598371580276e-05
-5.4530218482632e-06
6.50275287683519e-06
-1.29997473293961e-05
-4.09997715485428e-05
-1.53234479055681e-05
-3.02547031817685e-05
-4.27474276583874e-05
-4.7013264380206e-05
-7.84221200995699e-05
-3.67953287108743e-05
-2.24569463203626e-05
-2.86640691890422e-05
-2.67608462747234e-05
-3.44385275957931e-05
1.58105862639836e-05
1.91826799941296e-05
-3.13880174698858e-05
-9.64509118368969e-06
-1.9230124876172e-05
-1.37555773323789e-05
-5.2405854043896e-05
-1.78587675972874e-05
-3.56650583850667e-05
-7.44028477129642e-05
-3.18043172748738e-06
-2.59270028868029e-05
-5.36123425356547e-05
-1.65840225423407e-05
-4.57012559414927e-05
-5.12334421131362e-05
-4.57352137221874e-05
-1.94347270448046e-05
-2.29653215884515e-05
-1.51158694060018e-05
4.8895144347326e-06
-1.44457465904249e-05
-3.67922427461804e-05
-3.00553148235921e-06
-1.11033090757647e-05
7.80434689526668e-06
-2.36466264235149e-05
-3.18295327594083e-05
-5.98022114796499e-05
-3.61806037775727e-05
-6.0470123510757e-05
-1.90598033846766e-05
-2.96550851358518e-05
-3.90724645755001e-05
-4.27590246853918e-05
-6.62563306185718e-05
-2.27098381127924e-05
-3.42624287592504e-05
-2.24409605219587e-05
-3.42648603405773e-06
3.17200883216466e-05
-2.29272194439062e-05
4.7411785367079e-05
6.50523776534092e-06
2.17984622326967e-06
-2.03981480922873e-05
-1.39007865537855e-05
-1.69119881168183e-05
-3.78227348264997e-05
4.74657599780025e-07
-4.88894445349001e-05
-3.61756507145243e-05
-2.82022671081273e-05
-3.56227183176144e-05
-7.67676240209731e-05
-6.10902745150142e-05
-3.64398205553927e-05
-2.59575880598652e-05
-3.52784781896643e-05
-1.42088447807587e-05
-2.39411852483461e-05
1.27202997132555e-05
1.8615234559386e-05
5.36305425714536e-06
5.23899582966302e-06
-2.23512255086187e-05
-2.92012495272953e-05
-3.92223779835052e-05
-3.84558937258999e-06
2.38512859840298e-06
-2.20215943363595e-05
-1.94080596121509e-05
-2.50728600884517e-05
-4.57454472673563e-05
-4.44261315681997e-05
-2.95913261044969e-05
-2.98478432221757e-05
-1.37784765871804e-05
-2.51535285185201e-05
-5.31941885684533e-06
3.19853336692792e-06
-2.89647352508828e-06
-2.24463301219185e-05
-2.62126688871797e-05
-4.52923877627291e-05
1.25948614252516e-05
-4.3615809301763e-05
-5.75141961412375e-05
-5.38567141258961e-06
-4.3006782454393e-05
-1.99099837033735e-05
-1.11361474460469e-05
-3.12883686209444e-05
-3.36694907290795e-05
-4.45094258924736e-05
-2.22644595801082e-05
-4.4402232711637e-05
-2.13262615602074e-05
-2.26332468550081e-05
-2.72661156892437e-05
-6.93169605964791e-05
-2.50202909366168e-05
-1.29784307518052e-05
-1.65144122196429e-05
-1.98160734867334e-05
-4.27958010172387e-05
-5.2542378967097e-05
-8.05761899320192e-06
-2.04872154214276e-05
-4.12690020890686e-05
-4.86112021488625e-05
-4.26126960398627e-05
-7.19503027694314e-06
-2.19977009045196e-05
-6.26918687151677e-05
-8.93753146202413e-06
-2.51290607377168e-05
-5.05062740572553e-05
-5.1225138778085e-05
-7.5402886449339e-05
-7.36743069213075e-05
-2.58993686172258e-05
-3.80955166282023e-05
-4.83009948890167e-05
-2.97241475926762e-05
-1.5448905678767e-05
-5.50792529353511e-05
-2.96092030385227e-05
-4.30336078439835e-05
-3.52691747272574e-05
-3.88535572115243e-05
-1.87804901407546e-07
-7.96630889208984e-06
-2.08555207403712e-05
-3.45951146177064e-05
-7.61667178430043e-06
-4.70616613058001e-05
-1.38191728336515e-05
2.08976101608655e-06
-6.94868900818558e-06
-2.27433299374925e-05
-6.15993591646463e-06
-2.27668562401676e-05
-3.85855049117995e-05
-4.58414229635869e-05
-2.32467437630834e-05
-3.03879178191495e-05
-2.00861141660832e-06
-5.49436236621093e-06
-5.3716379498054e-05
-1.05497154392321e-05
6.71435309205555e-06
-7.00296979847227e-05
-3.86118528366966e-05
2.80099048234903e-06
-4.20543857368339e-05
-3.26361123423235e-05
-5.46005312726304e-05
-1.30363193375763e-05
-1.67473903494843e-05
-1.99855060617467e-05
-1.94941917241152e-05
-1.75814206266226e-05
-5.02469531645265e-05
-2.30215849104049e-05
-4.53254967410418e-05
-4.95705241329901e-05
1.66411497310596e-05
-3.30942409908383e-05
-6.24692833552987e-05
-2.43784927695552e-05
-2.33661199327011e-05
-3.91157042027738e-05
-3.61327008287916e-05
-3.8268311723039e-05
-4.89583702027192e-05
-2.3634988897861e-05
-3.87203019043656e-05
-2.80604836109826e-05
-7.90696795337454e-06
-4.85831310110168e-05
-7.58985813486172e-06
-2.00846382986113e-05
-1.12207539221093e-05
-3.70503506237447e-05
-4.45554518484821e-05
-2.14615512297984e-05
-2.59033061476602e-05
-5.65893895662736e-05
-4.45624601825897e-05
-9.0124739336317e-06
-1.71544868544295e-05
-5.42001576339818e-05
-3.42658981604739e-05
-6.59788061747811e-05
-3.31306871731645e-05
-8.95256148658026e-06
-5.07723707531206e-05
-2.89560366572772e-05
-3.06951236470334e-06
-4.14782578522169e-05
-4.35324943925943e-05
-3.51923331761905e-05
-9.2005200823621e-06
-3.31043450813936e-05
-6.12364602847123e-06
-3.43636022131812e-05
-2.56437545969234e-05
-5.5904515951349e-05
-4.21733702191435e-05
-6.96799723466757e-05
-3.62262122665403e-05
-5.97439936613817e-05
-3.70052090086588e-05
-2.91137726991413e-05
-2.13478462578072e-05
-3.54944436241085e-05
-9.66953078958415e-06
-1.74674249819843e-05
-3.35204686326945e-05
6.56365253687744e-06
1.15177270489357e-05
-7.02172012508149e-06
-4.42833464001553e-05
-2.25608864247988e-05
-4.25531466344678e-05
-6.17802452978512e-05
-3.24645410364752e-05
-4.62807852531046e-05
-2.24577002968979e-05
-2.83409293540875e-05
-6.96291264094397e-05
-2.95007434618087e-05
-3.75706049842239e-05
-1.60480155409852e-05
1.67552057163745e-07
-1.90784890588418e-05
-3.38125637294797e-06
-3.90753583389846e-05
-4.56336628762014e-06
-2.86660678483562e-05
-2.00901476382965e-05
-4.05012836741296e-05
-3.00985707195563e-06
-3.41848102042417e-05
-8.34891839994957e-06
-4.90989539195664e-05
-5.58711772086682e-05
-4.53764049746048e-05
-2.82356269046311e-05
-4.04223725596178e-05
2.04253690994502e-05
-5.09278463663146e-05
-5.56119379603338e-06
9.79147466657921e-07
-2.31020994370074e-05
-1.74280139698435e-05
-2.37055877502441e-05
-3.6122267012913e-05
-3.14204020502812e-05
-5.08802053525652e-06
-3.77957941320013e-05
-2.54137352364845e-05
-6.08988133604189e-05
-4.10750806316362e-05
-4.48370756396714e-05
-2.86734553328211e-05
-5.51693445703791e-05
-4.1515809468936e-05
-1.75503859280448e-05
-2.56814924800403e-05
-2.68405367487742e-05
-2.41681727315359e-05
-5.45637515881645e-05
-1.00574722668475e-05
-3.15413971435123e-05
-1.19042585842177e-05
-2.52460584786e-05
-4.90951720214658e-05
-3.53394697838576e-05
-3.35652699036381e-05
-1.82994533259221e-05
-1.87954728286378e-05
-2.96823258895419e-05
-2.60241626093024e-05
-4.44311943575048e-05
-2.29733234077338e-05
-4.13452255585533e-05
-2.47634889873084e-05
-4.05534244020181e-05
-2.402432592615e-05
-2.7376669698616e-05
-4.7147017762982e-05
-1.62273994311202e-05
-2.02481407767461e-05
-2.4004429140168e-05
-4.2070858663858e-06
3.02543839520588e-06
-5.76869650169994e-05
-1.72323869792558e-05
-2.26468478472199e-05
-1.65682578215463e-05
-3.4074561691551e-05
-2.95682190018763e-05
-1.72281444166937e-05
-3.19149090161153e-05
-2.36222260212682e-05
-1.80513766594121e-06
-3.02753588083857e-05
-7.64900159238952e-06
-1.46778532483836e-06
-1.38702041859721e-05
-1.06201302430864e-05
-3.37096376599102e-05
-1.32568091036254e-05
-2.57852216228153e-05
-1.98268952254873e-05
-4.57340825347474e-05
-1.68756061719303e-05
-1.94112503686824e-05
7.2379368121789e-06
-3.666089888921e-05
-6.36632646676175e-05
4.47142096853368e-07
-2.16556036503506e-05
-5.14748456951705e-05
-2.11374778387011e-05
1.0328773632912e-05
-5.55612640582994e-06
-5.03707012883384e-05
-4.01784768343342e-05
-4.85831385554936e-05
-3.88565986505918e-05
-4.04931082521175e-05
-3.86363681786888e-05
-1.83292491624177e-05
-2.09829946850168e-05
-2.60078368863727e-05
-2.14909149957684e-05
5.04049924453096e-06
-9.88273194615762e-06
-3.76702422593614e-05
-2.74279991130678e-05
-1.63406878858647e-05
-4.35207394162022e-05
-5.60701934757308e-05
-3.13694947196326e-05
-5.1913159371234e-05
-4.37586044220958e-05
-2.71501743915699e-05
-2.10113313616145e-05
-2.64869877612235e-05
-5.94044580786137e-05
-7.00418034294884e-06
-1.68731728088148e-06
-6.49231106382277e-06
-1.88390312558235e-05
-1.98361942547147e-05
-2.29166370088441e-05
-3.63582332102171e-05
-3.6798775530193e-05
-1.65583714589551e-05
-2.01712332123762e-05
-5.52383681735409e-05
-6.70266982758248e-05
-2.78186236294414e-05
-4.89657861288113e-05
-2.49890966992526e-05
-1.97148967784075e-05
-6.33245205482845e-05
-2.93610781952811e-05
-1.54803201925095e-05
-4.6060363657946e-05
-2.85325017764163e-05
2.29271730732423e-05
-1.32278165099136e-05
-1.25440422851309e-05
-2.64600766301678e-05
-3.14124474591204e-05
-1.49940160078889e-05
-3.82749363881869e-05
-5.95659085037311e-05
-3.19213587630856e-05
-4.66592125126505e-05
-7.92907598245996e-05
-4.88924067484681e-05
-1.13682790660728e-05
-4.42756822518349e-05
2.31051890506685e-06
-3.29024472069643e-05
-1.11912461285142e-06
1.31364117557374e-06
-3.38983304276542e-06
-8.19462985999343e-06
1.49996130006891e-05
1.12968504735841e-05
-2.86570678259517e-05
-4.07431610521596e-06
-4.01031772830901e-05
-9.08696544806571e-06
-5.04805815521903e-05
-6.25390768836695e-05
-7.12890052295896e-05
-1.13307043065295e-05
-3.71886606612277e-05
-1.24980538124356e-05
-1.17287976825828e-05
-3.38855508376254e-05
-1.29222565513986e-05
7.56564596980755e-06
7.49511232098515e-06
-2.539855757682e-05
-2.39217232086724e-05
-3.551785180479e-05
-4.60821459712425e-05
-8.37423531544825e-06
-5.48979786956903e-05
-4.59573920891014e-05
-7.72504085084685e-06
-2.83402011104871e-05
-3.87147848144997e-05
-3.20349262439226e-05
-2.79715437488127e-05
-4.14457517616875e-05
-4.59655980783316e-05
8.8579784949624e-07
-1.11965959653821e-05
-3.71723472174872e-05
-2.3787663611038e-05
-2.32328814217319e-05
-5.57145398463663e-05
-1.78978490152312e-05
-2.73061122497657e-05
-6.56520435232266e-06
-3.98041949410597e-05
-7.09171138134879e-05
-2.80086599453231e-05
-1.95518875044597e-05
-1.66530068590162e-05
-5.76262416427154e-05
-6.8888261873721e-05
-5.13317313674275e-05
-4.17148487001905e-06
-4.12299303155699e-05
-2.92752620576433e-05
-5.68160568947898e-05
-4.65139866279249e-05
-1.68978979440233e-05
-1.05081797902269e-05
-1.95730632900493e-05
-3.59159771778663e-05
-6.35791777457686e-06
-5.22863984846789e-05
-1.45040845172753e-05
5.88846547025314e-06
-4.93376054561179e-05
-3.27805673184821e-05
-1.14856768094754e-05
-5.04001582529115e-05
-6.41067507111151e-06
-5.03536355136074e-05
-5.67793599427794e-06
-1.58525569040158e-05
1.23484037779429e-05
-4.00627740671256e-05
-4.24685920113685e-05
9.68338379241549e-07
5.30327851238619e-06
-1.05753779539266e-05
-3.56318686251651e-05
-2.72745355761618e-05
-6.31781380725985e-05
-3.16141441470097e-05
-3.22284237306443e-05
-5.09271633893494e-05
-3.24887102582711e-05
-1.55844818300643e-05
-5.39203306869802e-05
-3.00967816145678e-05
-1.20686639369887e-05
1.00897449869914e-06
-2.07791155481045e-05
-3.50091763160387e-05
-2.63196166104648e-05
-6.40111684168598e-05
-3.54138955722412e-05
-4.22121909564383e-05
-3.43753021863009e-05
-5.86300676770135e-05
-5.08547742082743e-05
5.65272949435918e-06
-2.99815942458216e-05
-2.94570518364526e-05
-2.58120814096337e-05
-2.33054219027779e-05
-4.33099177037345e-05
-2.99225364392792e-05
-1.52671302636465e-05
-1.06422565395195e-05
-1.94074890073242e-05
-2.12013459489279e-05
-5.7581218246601e-06
-1.26135078372807e-05
-4.52863915424035e-05
-4.78531578499814e-05
-3.68052274210321e-05
-4.79100944261958e-05
-6.03511453179323e-05
-5.49754748765431e-05
-2.68454282529019e-05
-4.12043229802158e-05
-5.77858646867856e-05
-2.86709461469427e-05
-5.25557203698962e-05
-4.84460427235568e-05
-2.44370720563331e-05
-1.66526506989289e-05
-6.86028179545898e-05
-2.07651190296356e-05
-5.57706658746769e-05
-4.56963955254164e-05
-6.01472616270169e-05
-3.56701494887668e-05
-5.0132460258741e-05
-3.7127623624315e-05
-4.99089920950883e-05
-6.06205025512933e-05
-2.15522143602062e-05
1.34802951285851e-05
-4.2402689764185e-05
-1.17006598714149e-05
-3.12009317568137e-05
-1.7851705486973e-05
-1.28610109275712e-05
-3.00594810057166e-06
-1.88410659968407e-05
-5.74688144039945e-05
-4.01017210525322e-05
-3.00015862807907e-05
-5.78563907139181e-05
-4.00821819542967e-05
1.52953664097569e-07
-3.36328322349164e-05
-4.32094255577235e-05
-1.9954664317503e-05
-2.99209476245564e-05
-2.5214700655075e-05
-4.73681395952734e-05
5.31731193075911e-07
7.39978012931668e-07
-2.40300565920972e-05
-2.34948506481512e-07
-4.3998821196772e-05
-3.37825258545105e-05
-1.69576038734205e-05
-4.52754630398005e-05
-4.97240270573688e-05
-8.48930505688144e-06
1.34921846746006e-06
-1.38835021288421e-05
-2.8270479231247e-05
-3.75063681947985e-05
-2.42178685270504e-05
-2.61854249251e-06
-4.64639940039288e-05
-3.15443226675174e-05
-2.64335605234542e-06
-5.45816121985897e-06
6.5394668385062e-06
-1.21690635969387e-05
6.29901393564106e-06
-3.09785472476931e-05
-2.889560123819e-05
8.10649162359434e-06
-3.35628045168728e-05
-3.70239147580833e-05
-7.95127671965379e-06
-6.4547710053222e-05
-2.50390563873383e-05
-6.06122707936088e-05
-4.03642216887239e-05
-3.03274001720344e-05
-3.90414833610175e-05
-1.16058789456486e-05
-1.49812830667039e-05
-2.75030998337948e-05
-9.2402278352482e-06
-1.58654201889626e-05
-5.44155176817027e-05
-4.40932597489927e-06
-2.61418707349938e-05
-4.62543143300125e-05
-2.86974028343183e-05
-1.35016997420731e-05
-8.70592020565963e-06
-6.58736294233717e-06
-2.0564288224278e-05
-5.52387488159721e-05
-5.97597100824606e-06
-1.38833688712939e-06
-2.91146311517883e-05
-3.71697503147024e-05
-5.43232359717753e-05
-1.92790991451805e-05
-1.31920980746083e-05
-2.57604445166613e-05
-1.12784382273565e-05
-5.64194669226632e-05
1.19032005772073e-06
-9.84209162989955e-06
-4.48864287534441e-05
-6.10298313830138e-05
-2.68925724429221e-05
-2.10380148032277e-05
-5.19612009203767e-06
-5.23302572783374e-05
-1.96920553561706e-05
-3.84974291606395e-05
-3.91294103776618e-05
-2.84952056912165e-05
-5.37889331109398e-05
-7.53997295943821e-06
-5.13146680519897e-05
-2.91946928892209e-05
-2.75541157876474e-05
-4.72831754715186e-05
-6.05170224565162e-05
-3.15744903589966e-05
-2.94824762268835e-05
-2.09429397434866e-05
-3.69732335116783e-05
-3.88596262670421e-05
-3.18761838939739e-05
-1.05474218750506e-05
-3.33681393908915e-05
-3.84605234798031e-05
-9.93396134807937e-06
-6.5362160479608e-05
-3.31318824270759e-05
-4.04897572464094e-05
-3.1114175168257e-05
-5.05496318733517e-05
-5.48624846106857e-05
-1.71313629416615e-05
-2.56586778995332e-05
-2.07209593836467e-05
-3.78710920044974e-05
-3.46331741473296e-05
-2.5169615981678e-05
-2.62802833465874e-05
-2.16964391061483e-05
-2.65559655474658e-06
-8.05638417579843e-06
-2.64465090376939e-05
-2.77433756092472e-05
-4.64975462793432e-05
-2.46071048693604e-05
-6.82034278239628e-05
-3.83920058465667e-05
-3.90243977868902e-05
-4.54839179378037e-05
-6.30614166104554e-05
-3.8355110813486e-05
-1.93084908630212e-05
-5.227021149714e-06
-3.24704449186651e-05
-1.98642677578719e-05
-2.74089948595785e-05
-3.87024684146871e-05
-1.36088540758254e-05
-4.76168808233021e-05
-5.31879095056256e-05
-8.17501612930971e-06
-1.40527592756501e-05
-4.20673668690756e-05
-1.80115384457097e-05
-5.46212863869241e-05
-4.87538251717124e-05
-3.34031168582988e-05
-4.23034935425563e-05
-3.73965186845921e-05
-3.24774963252934e-05
-1.71271365832089e-05
-2.73985807480271e-05
-5.14066509998081e-05
-8.85606283500933e-06
-1.20312758952323e-05
6.90468732409132e-06
-5.88248662773184e-06
-2.71994592839503e-05
-1.56150586807047e-05
-5.64091661289324e-05
7.75551324425182e-06
-1.93301345621098e-05
-5.26683467295739e-05
-5.60514686499782e-05
-6.08113458474914e-05
-7.60412726850907e-05
-3.31802734233143e-05
-2.63830091938496e-05
3.43145740860465e-06
-3.7581897932027e-05
-2.86958013968437e-05
-2.2173176947964e-05
-4.19233486529289e-05
-1.37361922096106e-05
-1.4103297842311e-05
-4.83405514951162e-05
-3.62357091299986e-05
-2.80704234372554e-05
-9.98362372661569e-06
-1.67595567125639e-05
-7.18175991472557e-05
-3.58121396964867e-05
-4.1846883091828e-05
-6.52019786926858e-06
-7.54571131965373e-05
-3.54539174999479e-05
-2.65469196657132e-05
-1.52066576435081e-05
-1.84447702081901e-05
-3.10430486826536e-05
-1.49769806138238e-05
-1.94511197371202e-05
9.72666474563925e-06
-3.4607770863945e-05
-2.1361559058426e-05
-1.1271778169478e-05
-1.00635226761635e-05
-2.20040136298455e-05
-2.20805844648421e-05
-2.0732247767792e-05
-2.82861206642985e-05
-2.03282083440137e-05
-3.11231531395817e-05
-6.76100835936779e-05
-4.83421670697468e-05
-1.67865222150732e-05
-3.70486325156275e-05
-1.58148365484952e-05
-7.03392975625793e-06
-1.17811864807629e-05
2.08433414622897e-05
-2.84242389132003e-05
-3.39645026258797e-05
-3.06472511966649e-05
-4.07116338397399e-05
-3.65718180750414e-05
-7.05846093431146e-06
-3.8475319501025e-05
-3.13922985476784e-05
-5.02746152236573e-05
-1.72611852875919e-05
-2.59240142982651e-05
-2.43986278818463e-05
-4.38136245402075e-05
-2.45802522491709e-05
-4.279377695919e-05
-1.33933442670554e-05
-1.18796400805989e-05
-3.49132733749941e-05
-3.7477891265434e-05
-2.02126586898292e-05
-1.05823758136176e-05
-3.3260922786493e-06
-4.75412724250064e-05
-8.70688033213993e-06
-5.84607571260703e-05
-4.6242923226778e-06
-5.48842106146463e-05
-3.93965325619613e-05
-6.28343973716843e-05
-1.51481438079758e-05
-3.54549759847421e-05
-4.67805969830467e-05
-5.72215277859224e-05
-1.44249913392751e-05
-4.58624231863744e-06
-3.85370161693264e-05
-3.75507248237297e-05
-2.13354601135167e-05
-1.16837840951414e-05
5.26489469052174e-06
-4.74071830380698e-05
-6.10215904128608e-05
-1.61118317786235e-05
-4.48243075198948e-05
-2.99380152772971e-05
-2.50364892446548e-06
-2.44635720386733e-05
-1.28180282707382e-05
-7.02166739050193e-05
1.52636732410071e-05
-3.06930262136401e-05
-1.57287830534607e-05
-1.46470819541618e-05
-3.60588024546105e-05
-3.84650983189257e-05
-1.9228146748269e-05
-3.653570433565e-05
-3.84149621942538e-05
-6.8567945331293e-07
-6.04058401252306e-05
-5.11463071918159e-05
-4.12009220699608e-05
1.00851131191782e-05
-4.75551378135013e-05
-4.05307207580502e-05
-2.38565638885944e-05
-6.45990505479506e-05
-1.69928547492714e-05
-9.09781597683434e-06
-1.5613983359183e-05
-6.00245441551933e-05
-5.15373226228218e-06
-4.6144555199087e-05
-4.44379275669713e-05
-2.31625425432509e-05
-4.88082745890375e-05
-5.93474667709433e-05
-4.22291929114692e-05
-3.10461886789886e-05
-3.76293859100088e-05
-4.33579420714155e-05
2.50064062483247e-06
-4.50517230886069e-05
-2.76187300482462e-05
-1.03626107727301e-06
-5.72745927244149e-06
-3.89824238309156e-05
-2.02298516927766e-08
-1.99450535466186e-05
-2.83776028886714e-05
-1.36281825055711e-05
-3.85541279349184e-05
-5.22706769829078e-05
-7.14066596697348e-05
-2.82150452069404e-05
-2.73182278323463e-05
-3.73968745668042e-05
-1.91778781138521e-05
-2.57799931816412e-05
-3.72295200252919e-05
-4.9396732504603e-05
-1.70249997353853e-05
-2.55518506056391e-05
-2.21282788168071e-05
-3.0537967356081e-05
-1.49134876540389e-05
-2.26734004289141e-05
-1.10110393420394e-05
-2.15954357168474e-05
-3.30146893481463e-05
-3.21244252192628e-05
-1.98590052177561e-05
-3.24592312886327e-05
-3.6021475696635e-05
-6.85436415138071e-06
-2.47067495642842e-05
-3.27131359455575e-05
-2.51987275929391e-05
1.16293605969299e-05
-2.81194330927407e-05
-4.1928273312938e-05
-2.37011356205655e-05
-5.75202947402959e-05
-2.52735505269763e-05
-1.28340626493969e-05
8.446398607881e-06
-1.51309082969356e-05
-2.74509462779395e-05
-6.99841374265867e-05
-1.13506733990202e-05
-4.12072801021478e-06
-2.7134000489793e-05
-5.00700482484613e-05
1.86241208514789e-06
9.06983472167003e-06
-3.94518085093367e-05
-3.11089860049691e-05
-3.52515250348234e-05
-1.7522953711358e-05
-3.0012982100127e-05
-7.37806715804667e-06
-5.20707429106262e-05
-2.16810805639287e-05
-1.32525907948958e-05
-3.50372404155869e-05
-3.55257971218799e-05
6.35411212945095e-06
-2.72528737333707e-05
-1.93085691230188e-05
1.27586195217675e-06
-2.7593932988961e-05
-3.72982812963487e-05
-6.58549756394198e-06
-4.63357843292977e-05
-3.40646836769658e-05
-3.92486788119151e-05
7.17231616064215e-06
-2.12831701154672e-05
-4.53241682852725e-05
-5.69250375517755e-05
-3.62472739944818e-05
-4.68484045473713e-05
-2.89636292029914e-05
-4.01902047143572e-05
-3.18980700545521e-05
-4.03495078246553e-05
-3.7776675759865e-05
-2.80806170012272e-05
-4.16062012836882e-05
-5.03314271161452e-05
-2.61695720535964e-05
-2.96442758027371e-05
-1.29292784163809e-05
-5.10022923605762e-05
-5.35220194737012e-05
-3.66526978392729e-05
-4.30392894423373e-05
-5.64590603064157e-05
-2.54322048783547e-05
-7.73629734446203e-06
-9.82283509822282e-06
-3.88398399383888e-05
-2.13246349853001e-05
-3.08571132276373e-05
-6.96330127433826e-05
-3.27537482170872e-05
-4.07164894197836e-05
-4.0562237588747e-05
-1.62949267633905e-05
-6.98758486162736e-06
-3.83936738779949e-05
-3.44578959840044e-05
2.97721989655792e-05
-2.93992340105934e-05
1.67469342204294e-05
-1.73646644687223e-05
-1.21446972719107e-06
-6.63094436374675e-05
-2.41291806248072e-05
-1.84602612141746e-05
-4.2970781965602e-05
-4.54852965726963e-05
-3.09928940778997e-05
3.69779865866683e-06
-2.41708113832531e-05
-2.88270304065753e-06
-2.5157934631728e-05
-2.16284240942505e-05
-8.10442576215719e-06
-3.85638558102656e-06
-1.86838481126165e-05
-1.75714620582208e-05
-5.81174902999802e-05
-3.77453213515246e-05
-3.12615786852969e-05
-3.70477607688183e-05
-6.72567750352585e-05
-2.66482704604041e-05
-3.62347153115464e-05
-4.33120706924204e-05
-1.53415207053271e-05
-3.07798261714563e-05
-3.32608763538274e-05
-2.30706359244957e-05
-2.23033652953624e-05
-4.35546074563719e-05
-4.77121845349262e-05
-2.65772590092174e-05
-5.22759204389091e-05
-2.91029943638613e-05
-3.78510990125252e-05
-1.4945511134539e-05
-5.43736882973611e-05
-5.10022779352949e-05
-4.3766652609795e-05
-5.71385964753221e-05
-3.45150745789781e-05
-4.37104593838489e-05
-5.44886667984277e-05
-1.43171005288712e-05
8.62580316318568e-07
-9.42377889020693e-06
-1.85852988173747e-05
-1.39253403283841e-05
-7.79220343389115e-06
-1.83528993828516e-05
-3.20239150627751e-05
-5.01013136020015e-05
-8.92903859247033e-05
-3.88902675438652e-05
-3.51958764973506e-05
-5.45865970392323e-05
-2.74251269316644e-05
-6.45651265975329e-05
-4.09608267573959e-06
-3.71086785891487e-05
-2.33985188244283e-05
-2.12947325057265e-05
-2.51236321321703e-05
-1.85399371961798e-05
-4.37258146689874e-06
2.604093985532e-05
-1.68567567565292e-05
-3.00670792864128e-05
2.18850605695739e-05
-1.63584324305688e-05
-3.22039236506452e-05
-3.47985392881708e-05
-7.12352775743788e-05
-2.29312492884291e-05
-7.19120191478858e-05
-5.82194873396681e-05
-6.04156139513425e-05
-2.30395163895233e-05
2.0383954308326e-05
-3.54111798174467e-05
-1.8311995679223e-05
-3.50860705158517e-05
-3.36541877504145e-05
-1.73637895918053e-05
2.96745812040599e-06
-2.0579617925632e-05
-5.15027586255083e-05
-4.92213310214688e-05
-2.46058368038341e-05
-4.90278148511438e-05
-9.8997826794732e-06
-1.6887355923578e-05
-1.87879552493117e-05
-3.8121122495939e-05
-4.8397736014108e-06
-2.47154565584946e-05
-2.84447787593785e-05
-1.64558688879525e-05
-2.07041785489412e-05
-3.26206776809236e-05
-6.15227692786669e-05
-2.04187502561553e-06
-3.25311560154479e-05
1.76844041765535e-05
-2.71282047393724e-05
1.81934792532911e-05
-4.83405851197941e-05
-1.30467020853574e-05
-3.40112811018655e-05
-5.38552225463214e-05
-5.31222343564306e-05
-2.32488209778769e-05
-5.87739265127835e-05
-5.53742664584685e-05
-2.51905793330217e-05
-2.98898348699177e-05
8.61523658205541e-06
-3.66561556610284e-05
-3.17884836413912e-05
-4.12447341929553e-05
-2.88365325059833e-05
-4.30132891524303e-05
-2.30958301481492e-05
-3.21166987001934e-05
-6.58605388861774e-05
-2.50587953099529e-05
-2.86430289787344e-05
-3.35788762056021e-05
-2.24962979367331e-05
-4.37141314219248e-05
-3.32411936060874e-05
-2.33110157478757e-05
-6.62522021663144e-06
-1.2112644750436e-05
-5.36105240697375e-05
-1.71920972695142e-05
-2.08378768302959e-05
-6.80347915618526e-05
-1.99026378082645e-05
-3.26288681032344e-05
-7.70811964396161e-06
-2.71024435456508e-05
-3.10188834650519e-05
-4.33905355352839e-05
-3.17695114473777e-05
-2.94745724357177e-05
-6.15446454869636e-05
-2.34011286322783e-05
1.675749225792e-05
-3.54070410585668e-05
-3.69847689028442e-05
-2.12466063813565e-05
-4.83206556891477e-06
-5.25532432429863e-05
-3.83123854748048e-06
-2.32728904115206e-05
-7.49539065318828e-05
-1.92255494193706e-05
-2.62821751472793e-05
-1.14417452990522e-05
-5.00371445343895e-05
-1.17560423771656e-05
-4.64679863567436e-06
-6.22506192861155e-05
-2.22532582703618e-05
-4.21936845016783e-05
-1.78340729201536e-05
-3.68252278637825e-05
-7.90262276333942e-06
-1.59656152291939e-05
-4.56810159555776e-05
-3.86749291600445e-05
-2.98803329894439e-05
-2.57786372629218e-05
-3.07132941751251e-05
-4.01395984353465e-05
-4.1931354561239e-05
-2.82373153800264e-06
-2.41481264594583e-05
-1.631052641089e-05
-3.91230355422302e-05
-1.53777357130803e-05
1.98626025134256e-06
-1.06724512468344e-05
-3.70514283503228e-05
-4.1918811769691e-05
-3.31251285199418e-05
-8.59034612787129e-06
3.82414462578108e-06
-3.89920933971066e-05
-9.3172969940427e-06
-2.96845123965839e-05
-3.23630211905401e-05
-3.16293613867802e-05
-6.65931639003013e-05
-1.14799067349719e-05
-5.35761560643176e-05
-3.25165843574226e-05
-5.23827098129047e-05
-5.86408728345213e-05
-1.48149296101427e-05
-2.27547663121258e-05
-6.43370630937411e-06
-1.70449070610305e-05
-2.8036150985277e-05
6.37809678802582e-06
-6.60606110063884e-05
-3.73933023116888e-05
-7.36594544480739e-06
-2.27335715427979e-05
-6.78922811370041e-05
-1.6114184255035e-05
-7.46445272367388e-05
-4.65576877862758e-05
-2.18675676351053e-05
-3.6971448183892e-05
-3.82587176547944e-05
-1.74343959260835e-05
-3.5454039551501e-05
-5.60243862801195e-05
-4.51760078470858e-05
4.41829600369701e-06
-3.83051296697685e-05
-4.79321456087079e-05
-5.40974020481036e-05
-5.53115245732107e-05
-2.0766095640293e-05
-1.39332980977543e-05
-4.05950207920493e-05
-3.74355657484915e-05
1.15685648109151e-05
-1.08045465337971e-05
-3.82412020786435e-05
-1.45414778593259e-05
-1.86486269475854e-05
-5.19981924112532e-05
-1.55545208642618e-05
-1.9331643063648e-05
-6.22213315203823e-05
-5.88479853578202e-05
-2.05630392587434e-05
-1.58169492591837e-05
-1.31544109914644e-05
-2.40761914128486e-05
-2.32094197272913e-05
-2.65557829413588e-05
-2.54125269599771e-05
-3.85313178172823e-05
-6.30261279055405e-05
-9.50465996817386e-06
-2.69352549480764e-05
-6.9022970181706e-05
-3.74050335397779e-06
-4.44337905037694e-06
-3.81393808396595e-05
-1.86392958447134e-05
1.50738106232958e-06
-6.30524343926068e-05
-1.00918184528066e-05
-1.34637730803715e-05
-3.32437119855696e-05
-5.05934181940931e-05
-3.17712298420568e-05
-2.85887836178395e-05
-3.83099104935838e-05
-2.06002323837204e-05
-3.02183703041825e-05
-4.76632204531261e-05
-8.98410623761219e-06
-4.70439198615879e-05
-2.85615340695947e-05
-3.08513160903856e-05
9.88006321661921e-06
-1.29452199295835e-05
-3.88146386650998e-05
2.25994440166046e-06
1.89238172042562e-05
-4.75843575013232e-05
-2.76544044373931e-05
-1.47711964028472e-05
-4.07630870523065e-05
-5.01166331581815e-05
-5.19808887885246e-05
-8.84102651604893e-05
-4.41037971658995e-05
-4.86056043736465e-05
-1.43926439162774e-05
-4.76196760584935e-05
-1.91140380561402e-05
-3.63571439209839e-05
-6.04584481174216e-05
8.37361825012711e-06
-7.46770203075133e-06
-3.20182772283171e-05
-3.45501027962023e-05
-3.60428505940094e-05
-2.35373695587631e-05
-4.22142944089979e-06
-1.74106265760708e-05
-5.91389014195346e-05
-3.11875767634258e-05
-3.48177001229709e-05
-5.28508321405578e-05
-4.09464245248617e-05
-4.58685868334184e-05
-3.41005912996049e-05
-1.98603272560749e-05
-5.20426508655931e-05
-1.54558321275278e-05
-3.40273585524115e-05
-5.75771551374235e-05
-5.96409078755869e-05
-2.5245229460135e-05
-3.81565017181096e-06
1.74305110842047e-05
-4.31329187463344e-05
-5.98458566383068e-05
6.35503346306934e-06
-1.80952811487937e-05
-1.79990620632498e-05
-6.83679413250825e-08
-5.91878877954695e-05
-3.45506368397593e-05
-3.57180281576998e-05
-1.51199158515178e-05
-3.29624877082882e-05
-5.63507058578125e-05
6.00437300102455e-07
-3.82045806651843e-05
-4.82432318764576e-05
-5.22326500576608e-05
-4.24392869410985e-05
-1.30240912441723e-05
-3.6056264891256e-06
-2.32945209414859e-05
-2.19242341392604e-05
-1.98821851638103e-05
-2.04539233311706e-05
-2.81293066723932e-05
-2.17034866598684e-05
-1.78512642044591e-05
-4.25043122718903e-05
-4.15961131540147e-05
-3.48559129437253e-05
-1.47423509292606e-05
-5.20442775334443e-05
-2.25598967967767e-05
-2.79012913075919e-05
-3.96943807108458e-05
-5.94501304318146e-05
-3.09958226941842e-05
5.88187295815426e-06
-3.99011937492317e-05
-3.85133709975449e-05
-2.68766684871658e-05
-1.08138590283755e-05
-1.05857339424463e-05
-2.8167100415735e-05
-4.10362115792053e-05
-2.98380260285031e-05
-1.50241597537889e-05
-2.35536967329837e-05
-1.05586475124757e-06
-2.93448206197237e-05
-4.31493680230415e-05
-2.20865429228107e-05
-2.69837813333521e-05
-4.03783071330735e-05
-4.19791148547326e-05
8.97484554689836e-06
-5.05578942271538e-05
-2.29694061977779e-05
-4.11072925015858e-05
-1.55837358997171e-05
-3.61621033101789e-05
-4.48508371121272e-05
-5.42454112436743e-05
-3.37712739888429e-05
-6.54446688119819e-06
-3.63969115131541e-05
-1.86786586410004e-05
-1.30207930014798e-05
-2.78240267226825e-05
-9.79245628699029e-05
-6.56070030117437e-05
-6.90983731328253e-06
-1.40463175699957e-05
-2.52983128751344e-05
-5.71414104004917e-05
-4.05767791071392e-05
-4.0637148755439e-05
-3.17412809756498e-05
-1.66880336231149e-05
-3.00683771203092e-05
-3.4568021639435e-05
-2.75298774347807e-05
-3.77155151828506e-05
-3.7293078993054e-05
-2.9937841213465e-05
-4.69933661814267e-05
-4.48566267073356e-05
-2.78521356650819e-05
-1.77567440252693e-05
-6.1106619944275e-05
-5.54598694977288e-05
-3.80972527281249e-05
-5.41186672752165e-05
-2.35746603312355e-05
-3.83068481559879e-05
-2.02498908756097e-05
-4.25602661918854e-05
-1.2397031938013e-05
-3.3304532403899e-05
-1.29477402777131e-05
-2.59438650773311e-05
1.6763996931814e-05
-2.54327971228099e-05
-2.92929791176333e-05
1.33960490017524e-05
-2.70712629359269e-05
-1.35178024004675e-05
-2.39876325096568e-05
-3.9283296834088e-05
-6.32139829076615e-05
-4.6554581193408e-06
-5.70150803925291e-05
-3.37806605401929e-05
7.22895656673007e-06
-1.80336366941375e-05
-2.01396414441246e-05
-1.46982593861806e-05
-2.51456333102729e-05
-3.01922864314671e-05
-6.1370912736875e-05
-4.90843848768762e-05
1.00590037498638e-05
-1.49730159351885e-06
-2.09576915710174e-05
-6.24026879321924e-05
-2.30277858782426e-05
-1.11814956602155e-05
-2.7244662629437e-05
-2.47296866049216e-05
-4.80508120905651e-05
-1.533709588195e-05
-6.93841640233013e-05
-3.07667271103088e-05
-3.1137140979401e-05
-3.33488064575851e-05
1.66679212332486e-05
-6.54915803065914e-06
-1.94956006589622e-05
-2.12404605378981e-05
1.61915283328728e-05
-2.89218022459543e-05
-3.72451675935208e-05
3.21648539901252e-06
-2.79771020685151e-05
-2.5761677514506e-05
-4.67117138421622e-05
-7.82707575173855e-05
-7.29448019215987e-05
-4.65697488889598e-05
-7.32128487681352e-05
-4.25904638822353e-05
-5.8172575937435e-05
-3.52329391023237e-05
-3.04171729655797e-05
-7.347541742844e-05
-4.34795221511266e-05
8.76192667600429e-06
-3.59361184761607e-05
-3.75681033821323e-05
-2.19337085612255e-05
-3.25852096936556e-06
-1.75763382974723e-05
2.53724172856774e-06
-7.0829625182621e-06
-6.20470649888254e-05
3.434563457478e-05
-3.71137871960926e-05
-5.66063767110859e-05
-5.16961719904743e-06
-1.79670956676898e-05
-4.42717867502369e-05
-2.34266631861089e-05
-3.58901226287606e-05
-3.48448599496096e-05
-5.25968154922703e-05
-4.33967830113521e-05
-2.64152195826908e-05
-1.93004270912599e-05
8.47473051258357e-06
-1.50958170277853e-05
-1.17513383286001e-05
7.09745096570322e-07
8.41638023162964e-07
-8.13254303297677e-06
-5.41549622233382e-05
-5.15297608899632e-05
-5.09785503233852e-05
-3.7939269515703e-05
-2.27692256236218e-05
-2.56740862968511e-05
-1.65132901627557e-05
-2.87446211883632e-05
-1.84260672541338e-05
-2.95787413900041e-05
-1.15013229304419e-05
-2.33514307072633e-05
-1.44347414814914e-05
-4.05350068114256e-05
-4.78951294457105e-05
-4.90112412903246e-05
-2.31140676664363e-05
-3.88566909677174e-05
-7.99493208545388e-06
-3.38627994228489e-06
-2.17061692835699e-05
-2.75455823270688e-05
-8.98181212983416e-06
-1.89572377635516e-05
-1.2151926641299e-05
-1.92417656871699e-05
-5.4444185337035e-05
-4.99415618969633e-05
-5.49559910321816e-05
-2.54815270369149e-05
-2.39940195734206e-05
-3.51029504981617e-05
-6.34848602559805e-05
-2.80592692530577e-05
-8.19069308942357e-06
-9.15796275302288e-05
-4.4291205876491e-06
-2.34962282713536e-05
-2.52579574235474e-05
-6.20824772248032e-05
-1.09842301853664e-07
-5.20229393462024e-05
-3.29428077375536e-05
-2.76620005316213e-05
-4.34577265773199e-05
-2.69183646977617e-05
-4.85387211662951e-05
-3.50387501686605e-05
-4.38131533635119e-05
-6.36002144907258e-05
-2.44915968809181e-05
-4.66278528261782e-05
-4.12746483297669e-05
-3.64536164158485e-05
-1.86299204630644e-05
-4.43062946393272e-05
-2.37033848483706e-05
-6.72740732983681e-05
-2.92005997998044e-05
-7.56776773653844e-06
-3.46818536702843e-05
-1.14812248853115e-05
-1.23343591460013e-05
-3.06147597303883e-05
-5.30032462438403e-05
-4.34372905269222e-05
-2.86139400391949e-05
-4.18755113669641e-05
-4.78701636840751e-05
-3.82636334854921e-05
-3.91237222627719e-05
-1.78547821028449e-05
-2.07561429606001e-05
-3.29819913632415e-05
-4.17143792126375e-05
-4.65372658290985e-05
-2.44319628501739e-05
7.68368502249587e-06
-4.30699141608403e-05
-1.7552140819068e-05
-3.17308570308398e-05
-2.17253988890965e-05
-3.49711102726838e-05
-3.58619967410085e-06
-4.98485213835874e-05
-2.64002636242683e-05
-4.09221810854227e-05
-3.00853223433434e-05
-5.96288140492342e-05
-4.22692453210515e-05
-3.39470981784451e-05
-9.94501790327289e-06
-2.25364791757329e-05
-1.71114866228283e-05
-1.6449579053333e-05
-2.61889861044212e-05
-5.79041745996763e-05
1.02579651145496e-05
-3.09224662479899e-05
-1.34148548437508e-05
-1.70498130658189e-05
-4.55416157602867e-05
-2.16297976061288e-05
-4.61962933911603e-05
-6.47108408037839e-05
-3.3958436670727e-05
-5.75658707621801e-07
-1.00834466752587e-05
-2.3851339676392e-05
-2.36152958208172e-05
-3.83965909377858e-05
-3.04321994176655e-05
-3.02488034931789e-05
-4.79240122712109e-05
-2.19637318862366e-05
-2.4331265767722e-05
-2.67484252401242e-05
-1.69158329197806e-05
-6.03427765872179e-05
-8.70168946494466e-06
-5.96607272230994e-05
-4.74653259066854e-05
-5.14124673467098e-05
-5.26188265578783e-05
-3.62822460343868e-05
3.66195652683655e-06
-6.18331675078179e-05
-3.934891285393e-05
-1.83152707699686e-05
-2.07726553417201e-05
-5.15901845751249e-05
-2.88688076403879e-05
-3.90587984573425e-05
-1.33736100766729e-05
-9.27085922656931e-06
-6.17121217252425e-06
-1.85932533551555e-05
-1.67006270252142e-05
-2.4170152989997e-05
-3.99653668964698e-06
-3.00184672337554e-05
-3.19111168643311e-05
-4.69210104338446e-05
-2.38240062069893e-05
-2.07564038435732e-05
-2.32897043157524e-05
-3.0920906325087e-05
-5.06883118988362e-05
-5.67582742864505e-06
-2.28438260993398e-05
-1.76419938076176e-05
-2.33922366957595e-05
-7.23109247495783e-06
-2.91161965335732e-05
-4.85737232954331e-06
-4.86116488160617e-05
1.86751416321509e-05
-1.9085646808242e-05
-2.26187329732957e-05
-4.1987941956996e-05
-2.59607648862201e-05
-4.43025684215026e-05
-8.22765605767984e-05
-1.55598391753971e-05
-3.36982659852669e-05
-6.11632083566973e-05
-2.53556167553823e-05
-5.18591365518267e-06
-9.63237369849175e-06
-3.36285140590569e-05
7.28167430609017e-06
-6.11689759221376e-05
-4.65566682754519e-05
-9.09804298883251e-06
-1.50982335360721e-05
1.22004788533714e-05
-5.58795689481143e-05
-2.25410571907573e-05
-4.46835474166894e-05
-2.20813961212527e-05
-5.42869289250164e-07
-6.62518445297314e-05
-3.4651127463551e-05
-3.28907921535779e-05
-5.13781623880891e-05
-6.29119447747159e-05
-1.18461860954121e-05
-1.0790672988622e-05
-5.17148334269395e-05
-5.05780699576368e-05
-1.5403119618054e-05
-3.53835395332804e-05
-1.89840106408806e-05
1.24823198585375e-05
-2.1752612479869e-05
-2.44784526186362e-05
-2.51290981178138e-05
-8.78031248435413e-05
-6.10848663306568e-05
-2.81762760086364e-05
-3.76737813562617e-05
-5.31332223553862e-05
-9.22638481248909e-06
-3.90289746859069e-05
-4.632715536893e-05
-2.32688781809897e-05
-2.949519256976e-05
-6.89013931090004e-05
-9.37700377261015e-07
6.58039186379086e-06
-3.14393331626992e-05
-4.50380066405556e-05
-8.02454364147913e-05
-3.75942630774385e-06
-2.87909307601231e-05
-6.36231342655664e-05
-5.00350206036565e-05
-4.29342590498514e-05
-2.98406170002278e-05
-3.41816952195586e-05
-4.32736531228301e-05
-4.03373826175638e-05
-4.44978823371504e-05
-3.70476242496897e-05
-3.4825348310872e-05
7.79388093327862e-06
-5.40675123714236e-05
-2.02043385937941e-05
4.77668742599796e-06
-4.90673860387455e-05
-3.38697509007192e-05
-2.67870698147407e-05
-3.18493299881688e-05
-4.99391445863478e-05
-5.17564868901465e-06
-1.37832596626276e-05
-6.66330800662736e-05
-2.67180172802791e-05
7.05106873381811e-06
-3.0304972231494e-05
2.26144016867258e-06
-2.49479285513067e-05
-1.25892208717361e-05
-4.66541709517324e-05
-1.53790852239422e-05
-3.27411202240978e-05
-3.62975040934597e-05
-2.05591319108385e-05
-3.75956791373022e-05
-2.78226223560444e-05
-2.44669563557688e-05
3.20593372904613e-06
-2.73545863959655e-05
-4.34235391163376e-05
-3.11225718054455e-05
-2.69229403397012e-05
-1.752199670137e-05
-1.09353689124139e-05
-6.83372943069022e-05
-6.54075382791061e-05
-3.93191507035657e-05
-2.36602278207335e-05
-4.46916379840341e-05
-1.65848151802715e-05
-8.29797542762224e-06
-5.74187264501198e-05
-2.60474821714992e-05
-1.32764304748959e-06
-2.4434447798044e-05
-1.90948974120319e-05
-1.77895344420468e-05
-4.87171318109762e-05
-1.39579726439004e-05
-2.49070084079377e-05
-7.57114208711985e-05
-3.95772245503179e-05
-3.42742904337145e-05
1.19368124248115e-08
-7.25693983752039e-05
-3.90421363030871e-05
-6.87729881345306e-06
-7.3277607499411e-05
-9.90286064299417e-05
-2.79456895356455e-05
-5.63629991431425e-05
-5.39896715511417e-05
-3.29745200307114e-05
-7.9518796306553e-06
-2.58351417150022e-05
-8.14267904396738e-06
-6.1185423687472e-06
-1.50529838824996e-05
-2.90509575848278e-05
-2.69463798319287e-05
-4.53696898063929e-05
-4.44427145429774e-05
-4.09076977116251e-05
-4.86290658220439e-05
-3.57046960754113e-05
-4.47726974389683e-05
-7.09969857626874e-05
-3.87387081789037e-05
-1.01781686641291e-05
-4.34826689857695e-05
-3.12550760499426e-05
3.31904975207554e-06
-1.73418930848731e-05
-3.74650920501569e-05
-3.63125621804341e-05
-2.9442521920975e-05
-2.74704089372152e-05
-1.8318085245946e-05
7.95539419012757e-06
-1.2744218920192e-05
-3.39957384280129e-05
-1.42299023123506e-05
-2.5288954509869e-05
-3.85236694108089e-05
-1.52169055942671e-05
-5.594109600593e-05
-5.10827875875331e-05
-2.57469017685315e-05
-6.54072132843631e-05
-1.3657736314414e-05
1.80093029616786e-05
-9.11891126242013e-06
-3.18962989605582e-05
-4.28602936029836e-05
1.41515448325783e-06
-3.40213272482693e-05
-2.60595647694009e-05
-1.91505345455033e-05
-4.48296386100634e-05
-2.4335407319952e-05
5.66094692394077e-07
-1.19018465307761e-05
-6.33314250207051e-05
-3.98892561030573e-05
-1.01009321945142e-05
-5.46781039850383e-05
-4.0288808751418e-05
-2.14620654921964e-05
-5.21333624401265e-05
-2.72581471173673e-05
-4.20423544540585e-05
-1.04283424091375e-05
4.80732060343373e-06
-1.16506668079819e-05
-2.84924652193953e-05
-6.69249754930222e-06
-6.04901530246773e-05
-7.76056418491338e-06
-4.64670477773265e-05
-4.8175441352041e-05
-7.75384361043918e-05
-5.76467934693604e-05
-5.45741376977881e-05
-5.91324906726673e-05
-4.09572982517772e-05
-3.32179962087163e-05
-4.42188954235549e-05
-3.31805343920932e-05
-2.08219220418721e-06
-7.95963778156209e-06
-1.74619985121244e-05
-2.41236239108627e-05
-1.30288049104392e-05
-2.73497087779127e-05
-5.17138431807743e-05
-4.00763201637368e-05
-4.14343345544902e-05
-4.23285199269547e-05
-2.9337123309536e-05
-3.9501472686818e-05
-3.59925990814048e-05
-5.91932291570171e-05
-5.82192440013043e-05
-6.932822274635e-05
-6.47866142637129e-05
2.4594752705088e-06
-1.58387056638907e-05
-2.72892170397732e-05
-1.64326818738353e-05
-2.16764740850702e-05
-1.63304692281228e-05
-3.51955137853823e-05
-1.03173663737592e-06
-3.51041731347963e-05
-2.54283633561741e-05
-2.81407815438951e-05
-1.92594518295672e-05
-5.14598609280613e-05
-9.46072044921204e-07
-6.09081455412872e-05
-1.64418824336588e-05
-5.93557179872517e-05
-2.76148337683439e-05
-2.73999969988282e-05
1.03181858540587e-06
-4.66587896349194e-05
3.59022150179776e-07
-3.02160952185722e-05
1.67374085047525e-06
-1.63480609768342e-05
-3.04949685549316e-05
-4.72890358407609e-05
-2.42352936350157e-05
-2.33607070658412e-05
-6.50731116339065e-05
-2.13875183737418e-05
-2.73926869648569e-05
-3.46769650267851e-05
-4.20121052374671e-05
-5.14880884679125e-05
-6.46589313328186e-06
-4.51622970446093e-05
-4.10325277061395e-05
-1.88334056236647e-05
-1.70368442749124e-05
-2.46930368657669e-05
1.61525266374804e-05
-2.27682765284994e-05
-5.4873420615497e-05
-4.50228484134495e-05
-5.08022376348657e-05
-9.64118817765213e-05
-2.36819225669267e-05
-1.63738512524366e-05
-6.74170718848267e-05
-4.83131131816132e-05
-2.04328796872212e-05
-8.53940897453656e-06
-1.51216870701759e-05
-3.51460998759404e-05
-2.65317794902924e-05
-5.35993255533509e-05
-1.67248375697935e-05
-1.60939942915176e-05
-3.04705786569083e-05
-2.42300895088843e-05
-2.98048520727211e-05
-2.77758457935611e-05
-6.11842105018697e-05
-4.74401358155615e-05
-3.69334139657166e-06
-3.06459813303241e-05
-1.16368176704051e-05
-4.52610532130845e-05
5.41274846724886e-06
-3.36601529498612e-05
-2.19501008905515e-05
-1.01032487249353e-05
-8.52071649839959e-07
-1.7144398799282e-05
-5.18644339264457e-05
-2.98162994095284e-05
-2.08485429583884e-05
-1.93679986246333e-05
-1.38387370536933e-05
-2.46407230234235e-05
-5.42735483367684e-05
-4.64063320997485e-05
6.84829600449324e-06
-4.16993796941083e-05
-6.04537746113977e-05
-6.0945250918669e-06
-1.93461947166703e-05
-5.9323100962264e-05
-1.02175152876813e-05
-3.59875655764168e-05
-2.57935130453917e-06
-4.47376756760142e-05
-1.00227574026111e-05
-4.59328555962245e-05
-3.86587295334412e-05
-5.33428955306465e-05
-2.03145514455008e-05
-6.40088592123302e-05
-6.84982519834323e-05
-1.85022122612177e-05
-1.52819415751515e-05
-3.94653756268342e-05
-2.35166921517568e-06
-3.21740513997824e-05
-3.58747161343494e-05
1.28492594927098e-05
7.22605587036239e-06
-1.08593564708695e-05
-2.17748545923466e-05
-2.62647057818919e-05
-5.38544226075583e-05
-7.51596364006097e-06
-2.33587986844836e-05
-3.92016712876018e-05
-4.81140585246096e-05
-3.42882389323602e-05
-6.62707375174143e-05
-2.36372549473123e-05
-6.74065683852438e-06
-4.12664210508965e-05
-5.77036812069386e-05
-5.37148220119941e-05
-3.59391209344339e-05
-1.76638886105745e-06
-4.31419863276463e-06
-4.52736635002715e-06
-1.70001516703026e-05
-1.34025707395988e-05
-3.3098174632045e-05
-5.98108887835723e-06
-7.89259697036405e-06
-2.92225499177693e-05
-4.8941821499472e-05
-6.37715645741502e-05
-3.53774226792623e-05
-5.17899309593116e-05
-2.6325461766191e-05
-6.47087427951604e-05
-3.86306257099983e-05
-5.11791131551076e-05
-2.85875396077029e-05
-4.53399090243079e-05
-2.55049232212938e-05
-3.22741466084182e-05
-2.14495901189557e-05
-5.08334909513575e-05
-3.41675557908357e-06
-2.08891434074523e-05
-2.4570694717603e-05
-6.10385801214422e-06
-2.43175011979225e-05
-1.07470862223368e-05
-6.32492356843154e-05
-4.77424838853021e-05
-4.93965771268517e-05
-5.90605659391369e-05
-3.8898159235927e-05
-3.28060498317287e-05
-3.46854024664818e-05
-4.08584320319379e-05
-1.99549714706391e-05
-5.23164359079064e-06
-2.73634500808553e-05
-2.45021700963477e-05
2.84522840053563e-05
-5.53979124747074e-06
-2.82466542046859e-06
2.82655608766246e-06
-4.58849557203196e-05
-2.52277759498689e-05
-5.60845827203664e-05
-2.04740076746116e-05
-2.06499051251186e-05
-3.24468801047389e-05
-4.91335914647873e-05
-7.97761742531022e-05
-7.62121096194914e-05
-2.93932820224025e-05
-1.95797299533621e-05
-3.54148380294803e-05
-8.39967418537323e-06
-1.23591455412002e-05
-4.56514891686975e-05
-5.22896602167963e-06
-1.91690269783196e-05
-2.45381188503319e-05
-1.83425419858911e-05
-1.96156010438311e-06
-4.82474660262121e-05
-3.72297390053355e-05
-2.13919595957932e-05
-5.09866078983039e-05
-6.89762091778226e-05
-3.84102057185152e-05
-4.85878224252242e-05
-1.47557483244453e-05
-4.21772603389002e-05
-4.3297943332532e-05
-5.45866329547376e-05
-3.72278387802502e-05
3.0689147155116e-05
2.00656696477916e-06
-1.31313948601055e-05
-1.85824576147807e-06
-2.56693950992939e-05
-2.27834305495948e-05
1.97360374525938e-07
-1.41543795133761e-05
-1.82513687830135e-05
-1.03035331290282e-05
-5.45155249371712e-05
-5.7473796509325e-05
-3.48138675524752e-05
-5.18828497763159e-05
-5.91709059578767e-05
-2.17309201922961e-05
-4.90680739408874e-05
-5.36185600286608e-05
-2.51944017939842e-05
-5.69259287106869e-05
-5.3658922219308e-06
-2.34822257268764e-05
-8.84012908554572e-06
-2.49430338399669e-05
-9.38219181407553e-06
-1.69454550920132e-05
-8.57745884479376e-06
-3.63721125202872e-05
-2.61179583845707e-05
-3.57829784186558e-05
-6.61418681847257e-05
-3.84644670950151e-05
-4.46716276894901e-05
-4.30041320352695e-05
-6.68043079948164e-05
-1.75789058118555e-05
-2.17476940077054e-05
-4.69418850955322e-05
-2.85091241954377e-05
-7.53416601580413e-05
-7.59957797062888e-05
2.40181545300357e-05
-2.7126204741239e-05
-3.04466859149604e-05
9.95623019397528e-06
-3.39737351986865e-05
-4.69673177613239e-06
-4.49059264501401e-05
-9.87281250572504e-06
-9.49905174409588e-06
-3.03913403272751e-05
-2.89081887940834e-05
-3.35724146694005e-05
-4.89205333647902e-05
-3.77404431887333e-05
-2.84291016193591e-05
-4.92589602112044e-05
-1.98733026943309e-05
-2.25996893966082e-05
-3.8653647569036e-05
-1.71690054431411e-05
-4.06866389457506e-07
-1.14813436512158e-05
2.8930951488952e-06
-2.24740707126082e-05
-2.86659638418617e-05
-3.8754739720243e-05
-5.11955902701305e-06
-1.5117280293513e-06
-2.66790685136728e-05
-6.33898140353102e-05
-1.3205952769062e-05
-3.6031136921806e-05
-3.82389384450394e-05
-2.22556427158192e-05
-3.63964227489619e-05
-4.8570365432025e-05
-6.45856879492354e-05
-3.54727847313633e-06
-3.52824113838947e-05
-1.84991247839746e-05
3.6723675421462e-06
-4.82074680002935e-05
-4.07373113936257e-06
3.97238965883105e-06
-7.25000288824739e-06
-3.81861984919436e-05
-1.92435511565833e-05
-2.14323266207425e-05
8.09706502713197e-07
-2.68764593675467e-05
-3.96289352577586e-05
-7.99123218108487e-05
-5.58397597609007e-05
-5.64632634252555e-05
-1.74244157414436e-05
-5.10082664733839e-05
-3.98089724193191e-05
-5.69735949491361e-05
-2.5205271963481e-05
-3.15733656549665e-05
-1.63574038597776e-05
-2.07397289545879e-05
-3.1636497586427e-05
2.69394565003814e-05
-2.03352295547434e-05
-3.34079716784965e-05
-2.22785333310292e-06
-5.637890103368e-05
-2.41409676458434e-05
-3.40713507421176e-05
-3.40306066188008e-05
-3.08236039999242e-05
9.05353541583737e-07
-4.09538138296218e-05
-4.17326135055008e-05
-3.06313203843722e-05
-2.00961726887777e-05
-4.32616410917748e-05
-1.23298097694261e-05
-2.03728178677493e-05
-2.80374412483245e-05
-2.40016045437455e-05
1.08570746933441e-05
-3.72667113117809e-05
3.8884529917833e-06
-1.8028255051234e-05
-2.02597229380188e-05
-7.40878682556201e-05
-3.6085501149964e-05
-2.30284513038982e-05
-5.94946914689726e-05
-5.20696588110595e-05
-2.89178122435653e-05
-4.8773418564507e-05
-5.52386342915732e-05
-1.01610097084931e-05
-4.90137533309214e-05
-3.46282641168645e-05
-5.84047887358037e-06
3.94174738085061e-06
-4.09140726904063e-05
-1.56571655171945e-05
1.33338574361132e-05
1.2302118761464e-05
-2.75417986163588e-05
-5.02430355943812e-05
-4.23031381138544e-06
-4.66392322084004e-05
-2.51747595808871e-05
-5.05508152218423e-05
-7.96335653765976e-05
-5.55804238179049e-05
-3.46268366453646e-05
-3.20603248734119e-05
-3.61084507037632e-05
-1.84592862399263e-05
-4.10906974639955e-05
-1.44891425410171e-06
7.39706657930901e-06
2.45482812105184e-05
-1.77594669188171e-05
-2.54501270132681e-05
-5.80138440468347e-05
-2.8976319019916e-05
-3.91720424161213e-06
-1.76593616481374e-05
-3.20296175596234e-05
-1.86554611466614e-05
-4.13956560894767e-05
-1.91460344202811e-05
-4.15132365130442e-05
-5.70110733041918e-05
-3.72718788576126e-05
-1.63779152157543e-05
-3.13180919879407e-05
-2.39884095493755e-05
-4.0356209027284e-05
-5.39029833817542e-05
-2.60304726995935e-05
-5.55973047582708e-05
-3.84236690355211e-05
-1.05032516961575e-05
-3.1132464249568e-05
-5.69368651474054e-05
-2.59022261219773e-05
-3.25975737550197e-05
-5.23043767494378e-05
-5.5901589894428e-05
-3.43313405545234e-05
-4.41493616247795e-05
-3.4245307294157e-05
-2.84264409836761e-05
-2.58634104552734e-05
2.42846100420896e-05
-9.31708138935545e-06
-3.21111530315681e-05
-8.85189730125629e-06
-1.13943811120192e-05
-3.40154935418233e-05
-3.19938880525201e-05
-3.13871668040911e-05
-4.05802082355274e-05
-4.07386285943399e-05
1.31017852319266e-06
-1.81244423198073e-05
-4.6096456410163e-05
-3.77528030143033e-05
5.69668398589007e-06
-4.53305880257825e-05
-3.57950307274444e-05
-4.05709149558491e-05
-4.95648741275752e-05
-3.80638796080146e-05
-1.35562305045347e-05
-1.67366107093464e-05
-1.93234212429541e-05
-2.58843895807415e-05
-2.53165601294985e-05
-3.96062424092666e-05
-1.95431054238844e-05
-2.24156202893867e-05
-1.0532544371161e-05
-9.39049582754268e-06
-3.20592764043444e-05
-4.55357607474916e-05
-3.45648236097817e-05
-4.1219019691133e-05
-1.90119999840771e-05
-3.57760401013998e-05
3.70910746671561e-06
-3.80218293808772e-05
-2.31975530899556e-05
8.00580690396503e-07
-2.05003914960045e-05
-5.85640199033544e-05
-2.49789751588332e-05
-1.67386850700935e-05
-3.52643738788407e-05
-1.73521474645437e-05
-2.77886467954967e-05
4.51350328080128e-06
-2.28266332511867e-05
-2.88392549950689e-05
-2.38433723001526e-05
-2.80353691710129e-05
1.08026906458086e-05
-6.3571622043634e-05
-2.08237429735167e-05
-2.29760663988021e-05
-3.50953573941481e-05
-5.07608908011017e-05
-4.7748406349725e-05
-2.69900836163557e-05
-4.88027595875382e-05
-8.91128676207536e-06
-3.7262169467151e-05
-2.52557664964474e-05
-5.20052329239212e-05
-2.68155988900493e-05
-3.69417784003908e-05
-8.85465765859834e-06
-1.32314141244917e-05
-2.6121094164453e-05
-5.01697645679726e-05
-5.06353525504861e-05
-1.44685991284547e-05
-3.76430547019271e-05
-9.28107155959601e-06
-3.04062072940022e-05
-4.20546708002462e-05
-3.27852548317936e-05
-5.07327893927876e-05
-5.17383246317421e-05
-7.75479433131343e-06
-9.18542609011928e-06
-4.71215109497378e-05
-3.43832168638388e-05
-1.3491314036633e-06
1.48484102698343e-06
-3.17076097073089e-05
-9.04929400075824e-06
-4.63034260296794e-05
-5.52421932565628e-05
2.51527954833632e-06
-4.42569384538843e-05
-1.39023455969035e-05
-4.49600665838809e-05
-4.02119641802675e-05
-5.48889431459669e-05
-4.89458251837161e-05
-1.48610064132053e-05
-4.98324045016595e-05
-4.13636300247004e-05
-3.20243232878034e-05
-3.401643674512e-05
-5.29285340997193e-06
-3.5492178870458e-05
-5.18135734765851e-06
-6.40545713186887e-06
-1.93785634325454e-05
-2.80844780150052e-05
-3.27256384532574e-05
-3.79842158494312e-05
-1.20260835789084e-06
-8.88459888474514e-06
-1.4688167823803e-05
-3.87266247943524e-05
-6.93289069367943e-06
-1.06925428273302e-05
-4.90503200379884e-05
-5.36398816377101e-05
-3.82295995541915e-05
-2.33012741304252e-05
-1.78245982395401e-05
-4.16284315248238e-05
-4.98905197281849e-05
-1.28497712440721e-05
-4.6088786549431e-05
-1.34003271265591e-05
-3.64137728922228e-05
-1.88566363240269e-05
-1.16466762397108e-05
-2.15685167799526e-05
-2.5673666141327e-05
-1.50373668105119e-05
-4.68383345188394e-05
-3.56339433891254e-05
-3.43003764412183e-05
-3.88104150573961e-05
-4.84095613134828e-05
-6.69677019968078e-06
-1.37022938904151e-05
-3.52948688541837e-05
-4.79218111312506e-05
-5.24610540772222e-05
-4.56445680087451e-05
-1.33182025051822e-05
-2.16159648039538e-05
-6.00189135992622e-05
-4.85463276247342e-05
-3.44508713618851e-05
-5.12773109181951e-05
-4.41573015018431e-05
-4.49085204210881e-05
-2.8466398955281e-05
-3.83414533667461e-05
-4.54034017644495e-05
-1.36550874814018e-05
-2.74674179307028e-05
-5.56875464540476e-05
-9.99493575623807e-06
-5.38711167795773e-05
-4.19136657616575e-05
-2.16435449675677e-05
-4.05119733104039e-05
-5.92659990065787e-05
-4.45807365425505e-05
-3.54843116817973e-05
-2.48388404622837e-06
-3.90397959184097e-05
-1.04826720918949e-06
-4.74201661884703e-05
-1.702997172231e-05
-6.39927964420994e-05
4.36642780189176e-06
-2.89394648058104e-05
-2.67115884365968e-05
-1.11587698313556e-05
-2.72956483207163e-05
3.18190421160624e-06
5.94708266839299e-06
-6.44686145089708e-05
-2.07409654793266e-06
1.32072005932467e-05
-3.61184243035896e-05
-4.26900686268383e-05
-2.64918873354971e-05
-2.19365386825892e-05
-3.63758075804135e-05
-9.95697690371563e-06
-2.99572773735656e-05
-6.67577105276604e-05
-2.91413793787806e-05
-1.67935000838749e-05
-2.71121630891035e-05
-4.29217834016324e-06
-1.68215432970288e-05
-4.25658211303457e-05
-7.49723303416534e-05
-5.8609728326851e-05
1.30456048998128e-05
-3.33665815383117e-05
-3.35790514786253e-05
-4.41839663736657e-05
-2.6138833607657e-05
-1.40073948719581e-05
-3.22095952755871e-05
-3.00917274019023e-05
-2.20694710613485e-05
-3.7460065649961e-05
-2.71324261786507e-05
-2.16210237818338e-05
-3.88738953648877e-05
-7.20915888157867e-05
-2.80224423868661e-05
-1.92521393663041e-05
-9.18074100553336e-06
-2.23910851708948e-05
-1.17817441769599e-06
-3.22378269041404e-05
-5.1280678345118e-05
-2.6634684582464e-05
-4.45233805426245e-06
-3.06383606075791e-05
-2.66031396498762e-05
-2.20596532368126e-05
-4.868143424401e-05
-4.29817935689764e-05
-4.78159324853107e-05
-4.08161374013594e-05
-4.49889788482211e-05
-5.25054819679512e-05
-3.61451968142493e-05
-4.09854972379864e-05
-3.30394062427752e-05
-5.27009620814279e-05
-3.24300096673274e-05
-1.35956137382016e-05
-1.55833099556876e-05
-2.56209513974749e-05
-2.66152984198418e-05
-2.59750695214911e-05
-4.88559319178089e-05
-2.98483603417951e-05
-2.27370528894093e-06
-5.6351901838711e-05
-4.70684738226349e-05
-3.33587896967865e-05
-9.32267662421583e-06
-6.44365900623024e-05
-1.74046679883643e-05
-4.46719893797636e-05
-1.69240007982321e-05
-4.88819940253136e-05
-6.0359512855786e-06
-3.81489131260695e-05
-3.8633320938738e-05
7.19468120329798e-06
-2.28221823611115e-05
-2.35935107954665e-05
-1.47754570576804e-05
-1.31538148447723e-05
7.11933432384607e-06
-1.46305004877508e-05
-1.538663866475e-05
-1.80239331212295e-05
-4.40526174654774e-05
-3.17478823815309e-05
-4.57858470247821e-05
-1.92113313981576e-05
-2.6800599518981e-05
-4.83399369391539e-05
-2.64752999964546e-05
-1.18564179237615e-05
-3.94525354677705e-05
-2.22931557543514e-05
-4.54638526064157e-05
-1.03978546265538e-07
-4.08576834792949e-05
-1.68059020402909e-05
-1.85401993583053e-05
-9.87261067657765e-06
-2.01698554014229e-05
-1.23222432599613e-05
-4.40480154367727e-05
-2.5700330225103e-05
-3.2266323153251e-05
-4.22226899006757e-05
-4.6966797174161e-05
-1.47034415789051e-05
-4.7415001749546e-05
-5.6151556408838e-05
-5.27428121726499e-05
-3.04367359890134e-05
-3.35681877177981e-05
-6.39238372766381e-05
8.4683793431907e-06
-4.477327721421e-05
-7.61952457608441e-07
-3.74770763650434e-05
-7.64936512119271e-06
-1.96439150271716e-05
-2.8812694102909e-05
-1.67362078717908e-05
-3.81375024280025e-05
3.54339761844942e-06
-2.58086955497463e-05
-4.82488808214586e-05
-2.55310825763884e-05
-4.99588579430456e-05
-5.83732219543259e-05
-4.52222513781991e-05
-1.31211384608647e-05
-2.65653934454539e-05
-5.1746673628623e-05
-1.55540101643964e-05
-3.02067669692781e-05
-1.58386352826016e-05
-1.52397387768011e-05
-1.40732408150516e-05
-2.17039243843716e-05
-6.61066057571821e-06
7.54468420183535e-06
-3.67171242647365e-06
-4.98596818980178e-05
-3.67401580360404e-05
-1.56125857600043e-05
-4.41340517137263e-05
-5.27977652615269e-05
-5.96889332122014e-05
-1.96671574685739e-05
-2.23216621374713e-05
-5.61461584657745e-05
-2.44517160141873e-05
-4.72729076021182e-05
-1.41229344957263e-05
-3.37630101298129e-05
-1.74186173031869e-06
1.01928860638548e-05
4.84948604826685e-06
-1.93507464813408e-05
-2.06744976830266e-05
-2.20985566940542e-06
-4.70369900487984e-05
-3.08382250422662e-05
-3.17901397084703e-05
-3.72867324789274e-05
-6.20720053590563e-05
-2.49716976055953e-05
-2.32158195250929e-05
-8.3493314303167e-05
-2.7963467421494e-05
-5.88812602130816e-05
-1.816060727396e-05
-2.46503934091648e-05
-4.50998996395584e-05
-3.94854270777245e-05
-3.21981454348167e-05
1.70824670739207e-05
4.2836550804549e-06
2.95880046078471e-07
-1.78296810577874e-05
5.96174035753916e-06
-2.18715665539913e-05
-3.41239788434517e-05
-2.31037505400311e-05
-2.51154652264594e-05
-4.76384544172825e-05
-6.34920289573392e-05
-4.14934102965834e-05
-1.21000885781431e-05
-6.65722409483633e-05
-2.60663578545376e-05
-2.54461993259991e-05
-2.08217213638597e-05
-5.25686379410141e-06
-4.15255260827235e-05
-1.43071142835897e-07
-3.20042315092988e-05
-2.16349638825413e-05
-1.43961327826656e-05
-8.84254559375397e-08
-1.48224276908525e-06
5.93247640159585e-06
-5.88025859027565e-05
-5.25271269088705e-05
-5.24478560107798e-07
-2.81642976778284e-05
-6.51588817625294e-05
-3.98378129773278e-05
-3.1721915401268e-05
-6.07705324583781e-05
-3.99567326620842e-05
-4.52484001326439e-05
-1.78039244088024e-05
-3.59494160612634e-05
-4.94789907602426e-05
1.28420761553232e-05
-1.4456057521985e-07
-4.96748797314091e-06
-1.6942873339098e-05
-2.54751786796444e-05
-3.2979633299342e-05
-2.24631424172529e-05
-4.69466744218643e-05
-5.75718410417592e-05
-5.63092965353608e-05
-1.7947322310817e-05
-4.1611433218097e-05
-3.10413148147824e-05
-2.71780939601733e-05
-6.08019513047185e-05
-3.77382588101089e-05
-3.63456511503189e-05
-4.33949243244085e-05
9.71150052228873e-06
-4.35109619558192e-05
7.35569533452682e-07
-6.69392742149422e-06
-3.18000118928854e-05
-1.77780945707378e-05
-1.33482932814514e-05
-3.90450292229658e-05
-3.95091838149089e-05
-4.65539943741767e-05
-4.43913825233762e-05
-1.25224362522838e-06
-1.00762684381609e-05
-1.5368643563526e-05
-5.92485926472417e-05
-5.73831653781045e-05
-4.04874132375421e-06
-5.21336580528454e-05
-3.02002564630489e-05
-3.76090118434126e-05
-1.74499600655452e-05
-4.82863303001087e-05
-1.89113312481146e-05
-1.86534083851484e-05
-2.74988417861264e-05
-2.97449741635758e-05
-1.6340881115079e-05
-2.00051964499894e-06
-2.25502124056578e-05
-3.81561936740716e-05
-3.62655130320422e-05
-4.0857338650969e-05
-1.94501692819799e-05
-4.11549336709191e-06
-7.07213180318108e-05
-5.81586582457267e-05
-4.99871496973136e-05
-3.49114823396807e-05
-1.94810477388483e-05
-3.51998047387814e-05
-5.39548310964042e-06
-2.76308514055759e-07
-2.69655488955952e-05
-2.11877152385967e-05
-2.52754546563601e-05
-4.50394631247853e-06
-3.85557646721471e-05
-2.72812557341961e-05
-2.59420510021426e-05
-4.30923380385434e-05
-4.02298227357838e-05
-1.98225185171101e-05
-5.61262585929459e-05
-9.40210910622837e-06
-2.105416205514e-05
-4.39643103617401e-05
-1.12823820773565e-05
-2.52861579315268e-05
-4.16396738710229e-05
-2.52983640524733e-05
-4.75862537854632e-06
-4.64989868987409e-05
-1.62273167086173e-05
-5.1469464721721e-05
-4.04582108293915e-05
1.13366134695558e-05
-6.6957099987578e-06
-1.72660380161607e-05
-2.32268943385222e-05
4.36214995872907e-06
-4.0367064033183e-05
-4.61788159003995e-05
-4.15771108197005e-05
-4.77946182897267e-05
-6.07442633065334e-05
-5.00081844493806e-05
-3.2158538401356e-05
-4.26288895286804e-05
-4.94037505441352e-05
-4.83409976154738e-05
-6.05117340806465e-05
-3.22704268641628e-05
-7.53729382972661e-07
-5.22213944173679e-05
4.80340702115504e-06
-3.26331751660026e-06
-3.79643848447189e-05
-1.57662643940323e-05
-1.32363255615323e-05
-1.47088230722568e-06
-4.07188808390458e-05
-2.62141494673406e-05
-6.7848889049604e-05
-2.69353443981157e-05
-4.26641635462954e-05
-3.03115853543401e-05
-6.10001870274334e-05
-3.78836850326687e-05
-4.08467990678445e-05
-4.16663784065681e-05
-2.93087337366599e-05
-6.41418335505913e-05
-2.44345292947271e-05
-5.85738209151309e-06
-1.22232031501571e-05
-1.14126163476662e-05
-9.31748507170308e-06
-1.68830636735356e-05
-2.65400941791977e-05
-2.990463479698e-05
-1.19704212162914e-05
-4.60660335485668e-05
-3.86464583044921e-05
-6.28734273262954e-05
-5.15554527436893e-05
-3.12601901719819e-05
-4.47352434383235e-05
-4.37396028320026e-05
-1.01073116760838e-05
-7.02578130346485e-05
-4.39695410681933e-05
-3.2938708736581e-06
-3.34436937888244e-05
-2.48054620573319e-05
1.37738496233735e-05
-2.52515494527145e-06
-3.37455946237098e-05
-2.32406723884958e-05
-2.46227299712716e-05
-5.7566661635897e-05
-3.32359771522714e-05
-3.22386778161668e-05
-2.42090195562663e-05
-2.72099771844222e-05
-3.26721188258424e-05
-5.0532643055123e-05
-3.6207468964887e-05
-5.50488237273259e-05
-5.87157362311149e-05
-2.55357749579964e-05
-4.69998651577289e-05
-4.89605694030088e-05
-2.87301594453666e-05
-8.69582702476284e-06
-2.33478529641557e-06
-1.24736699723281e-05
-8.09822676274856e-06
-1.2898253343329e-05
-2.29129036851191e-05
-2.37285028793622e-05
3.56390274092757e-06
-2.27438551258467e-05
-2.95183184642028e-05
-3.35507516593353e-05
-4.8141889946851e-05
-5.07069026768531e-05
-4.1524950311716e-05
-1.17407253143548e-06
-4.63001495588049e-05
-2.83771433519038e-05
8.29902084556032e-06
-1.46031019766064e-05
-4.26822363941637e-05
-1.23014784215798e-07
-2.42323731072711e-05
-1.97404636314243e-05
-2.36764312544806e-05
-4.08362538920991e-05
-4.78214503598903e-05
-1.80595655717452e-05
3.43105777139058e-06
-2.48109132751535e-05
-2.41908006787433e-05
-3.61975831478507e-05
-3.58924438777058e-05
7.90636001485133e-06
-2.0348972123373e-06
-2.22308198717783e-05
-1.25988633730583e-05
-4.90638260717596e-05
-1.70808593251757e-05
-3.13446619739493e-05
-5.48356307592664e-05
-3.9785997053318e-05
-2.88077614910065e-05
-2.96743735760107e-05
-3.03289756926228e-05
-1.19088347539162e-05
-1.53697008938188e-05
-2.32772022204481e-05
-1.3803103136598e-05
-5.20748220013233e-05
-4.60125784009348e-05
-1.34135992677757e-07
-2.63537037460998e-05
-3.40847445485007e-05
1.40361324898004e-05
-4.38871789666628e-05
-1.31470778389599e-05
-1.76372604632761e-05
-4.28261781576293e-05
-4.32281001354804e-05
-3.98428986149679e-05
-4.41880205356487e-05
-6.04320653103547e-05
-5.96456127179978e-06
1.95809518487756e-07
-2.1161295624319e-05
-2.00834723525345e-05
-1.64220245304974e-05
-1.38479447766422e-05
-4.00527793564672e-05
-5.61428172270799e-06
-1.22626523435505e-05
-3.26971605557979e-05
-1.49943887339883e-05
-6.74221457492165e-05
-2.44490699267116e-05
-2.24632066319552e-05
-3.64971833351541e-05
-1.71918335119839e-05
-5.03481266283527e-05
-4.19160480844776e-05
-1.92470125836329e-05
-2.3203155355443e-05
-3.75668093643887e-06
-2.96531523675958e-05
-4.6332823722368e-05
2.5418946546231e-05
-1.80821424021865e-05
-1.84738246664881e-05
1.521992919304e-05
-4.22916317269525e-05
-5.75128536949403e-05
-6.81509494119392e-06
-5.60895277437124e-05
-6.25088647865294e-05
-4.64192772194825e-05
-1.31763547302834e-05
-5.06846612633068e-05
-3.2713021379606e-05
3.61655240219861e-06
-2.08424220350133e-05
-4.31023885351142e-05
-1.153011334932e-05
-7.90668776782709e-06
-3.32809189166974e-05
-2.10817072669096e-05
-4.64367774247998e-05
-4.03114372365044e-05
-4.10689472277999e-05
-3.53159660386281e-05
-6.38230240066744e-05
-4.90797767831653e-05
-4.87643174817575e-05
-4.99805058107001e-05
-3.86145498628918e-05
-3.94599980220246e-05
-2.38669973785413e-05
-5.24313549106128e-05
-8.03601591041459e-07
-5.73054111225692e-06
1.57222597907012e-06
-5.48517596733705e-07
-1.91894362103573e-05
-2.32238638555381e-05
-3.12212339403001e-05
-1.9066347277572e-05
-4.0037065670548e-05
-2.70366103731825e-05
5.38643335447591e-07
-2.8011852382882e-05
-4.98650893796123e-05
-2.91491946704694e-05
-7.40025106906903e-05
-0.000115505237962152
-2.2095516277433e-05
-3.55359127609304e-05
-4.93228938671747e-05
-2.71951283634123e-06
-1.86509024299998e-05
-1.32721934703229e-05
-4.85164427483843e-05
-5.98559781719977e-07
-3.16360508120756e-05
-2.147447101495e-05
1.0621634015553e-05
9.308202720006e-06
-7.47613840081678e-05
-3.03651826117441e-05
-1.70698455469938e-05
-2.18303823432473e-05
-1.33021939382701e-05
-4.08234753219646e-05
-3.85418443810641e-05
-2.16204938623724e-05
-3.85178997096893e-05
-4.41647133585619e-05
-4.57846865512211e-05
-3.76856109480734e-05
-5.00557235373133e-05
-6.26732551834616e-05
-3.2932949941319e-05
-3.35626808638389e-05
-4.70372584572835e-05
-3.6112803417764e-05
-6.01080367502175e-05
-8.70196287686585e-06
-1.89396021900582e-05
-1.53828777966399e-05
-4.66817090376815e-05
-2.70396989796042e-05
-9.06739181992219e-06
-4.1472649152008e-05
-5.00452447343644e-05
-3.24036314745111e-05
-2.71934486698739e-05
-4.24998787925157e-05
-1.13211443414591e-05
-4.85636109693482e-05
-6.50086897091648e-05
-2.96223262464914e-05
-4.26566910986825e-05
-3.34167126647132e-05
-3.37945344858203e-05
2.8992758362227e-06
-2.96094379417528e-05
-2.13619024621849e-05
5.68210814703418e-06
-2.56727034819263e-05
-4.99914794711534e-05
-3.02969913610761e-05
-3.10211433984561e-05
-3.06477902111071e-05
-1.06602077487111e-05
-4.09939146825306e-05
-4.5695291595187e-05
-4.84471482197204e-05
-9.32801191540937e-06
-7.21820956863357e-05
-2.08037872613992e-05
-1.94172650761359e-05
-2.08585437506608e-05
-5.3518682808291e-05
-2.90890275819103e-05
-3.36890259344556e-05
-3.99834313969043e-05
-1.9091176999941e-05
-4.67147855376394e-05
-4.32305039208023e-05
-5.16389514060885e-05
-2.80631981802039e-05
-2.46832866098622e-05
-2.82060193693893e-05
-6.73804825043881e-06
-3.14736901367613e-05
-3.16921469613887e-05
-3.96966999850729e-05
-2.76747674554743e-05
-2.34755317196438e-05
-2.0979194844366e-05
-1.31645334325962e-05
-3.33414344710703e-05
-1.14449613677317e-05
-3.6218195883821e-05
-2.79879927410102e-05
-1.53004729242269e-05
-1.89582279347853e-05
-4.51706853852868e-05
-6.88188235641666e-05
-1.17873028146189e-05
-3.76695663108364e-05
-6.26838043450396e-05
-4.60647341784305e-05
-4.52145197932277e-05
-3.99345587974848e-05
-4.11532524842044e-05
-2.17849015232058e-05
-7.0064356275702e-05
-4.15933525119201e-05
-1.1263469444426e-05
-1.73397717441792e-05
-4.2676387040925e-05
-5.63483954516051e-06
-9.49501117003103e-06
-5.49550482611809e-05
-1.99622303027753e-05
-3.87431980792334e-05
-6.43447145520395e-05
-3.58161994320529e-05
-1.29940439710219e-05
-6.15285644085317e-05
-7.28006124087477e-05
-1.84665253006061e-05
-4.31627551334065e-05
-9.94102841426311e-06
6.74441160596023e-06
-4.1524642629641e-05
-3.33872139188194e-05
1.05479188936189e-05
-2.93663433399919e-05
-4.12673885982683e-05
-3.12228833431898e-05
7.96422715350644e-06
-1.57529648496786e-05
-4.45545967669235e-05
-1.73011088057892e-05
-5.98743168991872e-05
-2.07982985317685e-05
-2.05445591406157e-06
-7.16703605228863e-06
-4.25926529372192e-05
-5.55945305843806e-05
-6.11537378875425e-05
-2.97776699585902e-05
-3.91669870299652e-05
1.1750640419402e-05
-1.63883396317662e-05
2.37847625544373e-06
-7.25703978418344e-06
-3.07737793173322e-05
1.40371131997389e-05
-2.66162788929541e-05
-3.35236504178164e-05
-3.76806305706891e-05
-6.17034830868556e-05
9.28723794873806e-06
-3.55386560354871e-05
-4.80837213924971e-05
-3.40318385064469e-05
-2.5821410207311e-05
-4.38931619216726e-05
-4.32911523229689e-05
-2.25946951205385e-05
-7.25839013836159e-05
-1.89341685476466e-05
-2.12497758172761e-05
-2.89607563179853e-05
-2.8441246076664e-05
-2.77530287605079e-05
-3.31693970276067e-05
-4.16880864153857e-05
-3.25122364452385e-05
-4.03988607954693e-05
-4.46483929228264e-05
-4.44140722765201e-05
-6.07860365041904e-05
-1.3827013382307e-05
-5.32522056165151e-05
-2.53377724116314e-05
-8.2412627358887e-06
1.4070334249745e-05
-4.74159108410109e-05
-2.62020876071183e-05
-3.81573912376182e-07
-5.39798889728328e-05
-5.08360303073284e-05
-4.15192386218849e-05
-4.33340764274536e-05
-6.99149739430257e-05
-1.94482020006869e-05
-1.54380503824339e-05
-6.75468056385209e-05
-3.30238391021433e-05
-3.78004638026968e-05
-3.44086928095126e-05
-2.93479772953996e-05
-2.16463367569877e-05
-2.14583455803845e-05
-8.04952478125147e-06
-1.32608238331639e-05
-1.79985235033468e-05
-4.19300731009587e-05
-8.95042282276231e-06
-4.12249493573065e-05
-4.26220450682699e-05
-4.25995756816028e-05
-3.03868971975665e-05
-4.7257293262294e-05
-3.81868064974009e-05
-4.28934431173221e-05
-5.13754108484939e-05
-3.12113376383442e-05
-3.04013013347598e-05
-5.72700071164374e-05
-9.79287260288438e-08
-2.27656515069967e-05
-6.12700053049181e-05
4.13702390745254e-06
-5.45020929194228e-05
-7.24626419818844e-06
-1.51843148833774e-05
-1.38658504544432e-05
5.14306107640037e-06
-2.97887846772953e-05
-1.47430617345645e-05
-3.55422518442074e-06
-9.61846525764111e-05
-1.8411544110847e-05
-1.15261583478836e-05
-3.06712044552673e-05
-5.8571395173477e-05
-5.27797809647742e-05
-2.42048175925812e-05
-1.10240494430313e-05
-2.53942922453605e-05
-2.1296235518044e-05
-5.52157476740612e-05
-3.06973232858411e-06
-8.5933706166954e-06
-1.10836609308717e-05
-2.95531190186853e-05
-3.74335333276473e-05
-4.76034459087038e-05
-5.44439993950165e-05
-2.09652473083396e-05
2.41989362718471e-06
-1.90557896774353e-05
-3.02276034546148e-05
-3.69306589911547e-05
-4.51860870512951e-05
-4.44490574976691e-05
-1.82346293041456e-05
-1.88099490655647e-05
-4.41352496560935e-05
-3.10455859525702e-05
-3.21337576564113e-05
-4.1956140204852e-05
-6.48024728950468e-05
-4.50179054641909e-05
-5.38853897283769e-05
-1.91064382839502e-05
-1.5722561744028e-05
-2.02218934249938e-05
-1.05873084611903e-05
-4.78458500807541e-06
-5.29122640229146e-05
-5.47438658585847e-05
-5.21304175117442e-05
-2.64756681832837e-05
-5.61580313366583e-05
-2.94388569244915e-05
-6.14951938083245e-06
-4.99925081640218e-05
-2.29711906929912e-05
-2.9165852364626e-05
-3.4902532582285e-05
-5.68812934388574e-05
-2.19872061049482e-05
-2.23951020278885e-05
-3.5893773475719e-05
-6.34405291747324e-06
-5.8204718905856e-05
-4.10289488977404e-05
-3.77946590598095e-05
-1.57406504074269e-05
-4.08911262325062e-05
-3.46489238692519e-05
-3.12614338106066e-05
-1.61656055759869e-05
-3.83367939031681e-05
-3.76613814250843e-05
-6.18953667768413e-06
-6.3514157734423e-05
-3.12989627855987e-05
-1.03635815867201e-05
-4.33297277641888e-05
-1.83560038382817e-05
1.86635441735101e-05
-1.38287252025064e-05
-2.04882474106387e-05
-1.19001685215078e-05
-3.66579128283171e-05
-2.62766181071085e-05
-1.14291222737892e-05
-4.56911447262499e-05
-3.52921005153209e-05
-4.31543991035767e-05
-3.82205965591369e-05
-1.24219342935965e-05
-2.48606267141075e-05
-3.29424154158637e-05
-4.91863457440934e-05
-3.30848030481299e-05
-3.58613838254414e-05
-3.27080640227458e-05
-3.48236493022465e-05
-4.8955903554169e-05
-5.06432952365163e-05
-3.88309195918194e-05
-6.70732009797068e-06
-3.19585879495176e-05
-3.40522025605635e-06
-3.34162891270122e-05
-2.904281073363e-05
-1.55078987652828e-05
-2.70826260011667e-05
-7.5821576247549e-06
-2.94728196843551e-05
-4.87674078937756e-05
-1.43598513405541e-05
-5.64894396802434e-05
-3.25269516260143e-05
-3.36145198026327e-05
-4.35737022929166e-05
-2.43785187868057e-05
-9.68287101655972e-06
-2.25177565181977e-05
-3.28952586584562e-05
1.23744880910381e-05
-4.688492651976e-05
-2.54589041554512e-05
-4.73751190371804e-05
-2.7096795588594e-05
-6.90647538998568e-05
-2.94651641175631e-05
-1.98484547060249e-05
-2.14322966870597e-05
-5.06202745462824e-05
1.7461008725868e-06
-7.17196851498185e-06
-7.03567308606426e-05
-4.59252354613984e-05
-6.8618612157314e-05
-5.0861510240047e-05
-4.70828119930024e-05
-3.15537316336096e-05
-4.52308968585309e-05
-4.66533455810429e-05
-1.74979500448985e-05
-4.68269737978338e-05
6.86459423927178e-06
1.61041292647e-05
-1.83644015074361e-05
-2.54072975404627e-06
-1.20479127259511e-05
-1.14174255310689e-05
-5.5583435892687e-05
-9.8836726121317e-06
-1.2946458409633e-05
-8.8138031826987e-05
-5.29546101706276e-05
-3.58240140770742e-05
-5.27972004601109e-05
-3.2001475023612e-05
-6.61255895682475e-05
-3.8510753739283e-05
-3.70176692993414e-05
-3.86116090585536e-06
-3.90338891421794e-05
-1.22308707085462e-05
-2.40037166018112e-05
-1.76314030030559e-05
-1.62710548110538e-05
2.3581756561173e-05
6.31821444249807e-06
-3.16791328959601e-05
-5.39120171813688e-05
-1.14686596731553e-05
-3.52731146696804e-05
-3.50272445548697e-05
-5.15479201530494e-05
-6.5320141804702e-05
-4.90568733259593e-05
-5.99242173187606e-05
-4.63248745962064e-05
-5.10648436074081e-05
-3.33001957652387e-05
-4.4049257535733e-05
-5.24182153528918e-05
-1.93158979443368e-05
-4.07941669633026e-05
1.33752899776178e-05
4.3742776814873e-07
-7.3231711855872e-06
-2.01411185833723e-05
-7.21011621832398e-06
-2.71271062477518e-06
-3.25663412035791e-05
-3.42980770531686e-05
-4.32923855588141e-06
-2.95666456189881e-05
-3.69999729101356e-05
-3.40613073243099e-05
-6.23734894289269e-05
-8.35804727768633e-05
-4.06050424464883e-05
-3.60505043823539e-05
-4.538749838465e-05
-1.66400034996303e-05
-3.20003229664493e-05
-5.96986230520117e-06
-4.87460153384168e-05
-2.64651102450088e-05
-7.4141809209143e-06
-1.68002802703828e-05
-2.075580566606e-05
-1.4870348355131e-06
2.61567834960063e-06
-1.86180973154185e-05
-5.51672851599898e-05
-6.5280976508663e-05
-4.41700492724679e-05
-6.30170687069747e-05
-6.40557396162533e-05
-1.8407002704257e-05
-4.07275923115531e-05
-3.43257022740163e-05
-1.74520521134634e-05
5.04313968862387e-06
-2.93124418672693e-05
-8.45683634787402e-06
-1.3526733361922e-06
-2.97565737269768e-05
1.25143020644327e-05
-2.57554236203946e-05
4.62084536571535e-06
-2.18948071316444e-05
-5.7206626741364e-05
-3.47405376989707e-05
-6.15471370343179e-05
-4.16518442453003e-05
-4.19114803391426e-05
-3.74132431170228e-05
-5.24326031490773e-05
-4.3951257995949e-05
-1.37758467690968e-05
-2.22283773779411e-05
-4.47760033880301e-05
-2.15134830046477e-05
-4.30149153373092e-05
-8.84223267346691e-06
-2.33664138151578e-05
-9.23076882224264e-06
2.79971421431051e-05
-2.71332613077297e-05
-5.57770719440141e-05
-3.58186408839604e-05
-1.89237431909418e-05
-7.05225445327579e-05
-5.62782199394146e-05
-3.50768543556763e-05
-4.63887632252001e-05
-5.06044558048069e-05
-3.46159117295352e-05
-2.16865628512387e-05
-3.20075203169028e-05
-3.23453007372536e-05
-2.68314800939178e-05
-1.25657063252792e-05
-1.37296063228132e-05
-7.11885308699703e-06
1.20238702410428e-07
-1.00225957501921e-05
-3.5209080625276e-05
-3.66325455429604e-05
-4.29361588609005e-05
-4.42264319414101e-05
-3.24948679355356e-05
-4.82573532091798e-05
-5.61468133015818e-05
-2.61212324127409e-05
-7.08083973986642e-06
-5.54135855938662e-05
-3.80814229645309e-05
-5.98611235295899e-06
-5.62603685253556e-05
-2.12024335550172e-05
-1.73644285952395e-06
-3.34495185670536e-05
4.70343828800272e-06
7.92369022962603e-06
-4.22880303871447e-05
-5.39039898316625e-05
-2.60354358258061e-05
-4.13093257349487e-05
-2.02610182161892e-05
-4.28571857719695e-05
-5.08223890362477e-05
-3.52568314692643e-05
-6.93413531637663e-05
-3.48721139997263e-05
-4.99823426890059e-05
-2.49599827237995e-05
-3.59657175088027e-06
-2.99867910070737e-05
8.65353023990032e-06
-5.83262916002468e-06
-5.5421889633915e-05
-1.17864797888532e-05
1.11806665411212e-06
-1.2776014820622e-05
-5.08883798525319e-05
2.03649754041308e-05
-5.43226840939936e-06
-5.20795261190483e-05
-3.5607371352556e-06
-4.04330161822658e-05
-5.54000143172996e-05
-1.34516921053973e-05
-9.61675017477799e-06
-5.7984618824696e-05
-3.81425186824893e-05
-7.66677136213434e-06
-7.09788349629404e-05
-4.08401079974869e-05
-1.89844149726508e-05
-8.67076447979304e-05
-5.55504393218903e-06
-4.82619002233738e-06
-4.43845110003864e-05
-4.90725688978369e-05
1.29691324890378e-05
1.05113573945647e-05
-4.98706050562213e-05
-2.14498786133043e-06
1.46168345064282e-05
-3.59479249167046e-05
-3.84957549125282e-05
-3.25325764755906e-05
-3.63990541359505e-05
-4.43677237998731e-05
-3.64753130091661e-06
-6.39541337839467e-05
-3.69288502814571e-05
1.10671026184721e-05
-1.9575743040923e-05
-3.99663008791648e-05
7.00795071513078e-06
-3.73474172005922e-06
-4.28183116307843e-05
-8.2777917271083e-06
1.10710980421383e-05
-5.12890142687426e-05
-2.32802868222204e-05
-1.31711145965143e-05
-3.3790376227696e-05
-1.04255884939119e-05
-2.7274847965151e-05
-1.01856063588376e-05
-4.40455606880355e-05
-3.50622062476135e-05
-2.11378839725952e-05
-8.18569628619811e-05
-1.71784820975935e-05
-2.68218670638478e-05
-6.02645635190065e-05
-2.91472054230147e-05
-3.11566715869937e-05
-4.96957848312744e-05
-2.98744463178068e-05
-4.61832636751711e-06
-6.83746461346773e-05
-5.45164088975271e-05
-3.11082084829166e-05
-2.82325900407986e-05
-5.9006142665242e-05
-1.74730587798691e-05
-4.19339307749979e-05
-2.7258922246042e-05
-4.01974513764218e-06
-1.89418021091368e-05
-2.85942002703356e-05
9.85843641905832e-06
7.237390157692e-06
-5.78283771748351e-05
-4.56518291979615e-06
8.88783406971283e-07
-2.25402767801069e-05
-3.62083077607066e-05
-2.14348725728351e-05
-3.28512498742677e-05
-4.9384600831181e-05
-1.83435870205077e-05
-2.93351309804802e-05
-6.22387105936765e-05
-3.24436271660406e-05
-3.41367602000772e-05
-3.77220599069616e-05
-5.48954606955477e-05
-1.43456746050935e-05
-3.05104674485061e-06
2.35916339935463e-06
1.74007209701077e-05
1.79391886286933e-06
-2.37239162307789e-05
-4.68842717418489e-05
-3.11828366947526e-05
-7.52704574961292e-05
-2.49401544041587e-05
-2.16680544108422e-05
-4.91589030485035e-05
-5.1280341158189e-05
-3.8205577499638e-05
-3.5984294713915e-05
-3.36796453868766e-05
-3.95067603657821e-05
-3.20189535641731e-05
-4.35545345361285e-05
1.00389882777296e-05
-3.99092552086591e-05
-1.10144328587535e-05
-4.13088409829285e-06
-3.44336605616425e-05
-2.6360727637897e-05
-2.51273473263655e-05
-3.95455846462608e-05
-3.85896897594057e-05
-4.15961097901514e-05
-1.55115304951377e-05
-3.03142057101127e-05
-8.28097379028589e-05
-6.15670780378785e-05
-4.53898709109161e-05
-5.01741719659691e-05
-3.3263218310899e-05
-3.41083861234097e-05
-2.28563502145652e-05
-4.00228478967128e-05
-3.60030063986337e-06
-1.79730701011558e-05
-2.12155430855101e-05
1.706961848241e-05
-5.0983233629303e-05
-2.63187684432681e-05
-4.84634386674451e-05
-2.20165477649792e-05
-1.76887580547013e-05
-1.41959862251658e-05
-2.9613148191032e-05
-4.46089624409921e-05
-1.95108754794047e-05
-4.25163500438688e-05
-5.01496950894337e-05
-5.09686965660651e-05
-2.56778791951555e-05
-2.42073152979009e-05
-4.00126280508996e-05
-2.79779745189331e-05
-4.09911197230674e-05
-2.5268268791262e-05
-2.04677147969822e-05
-7.27897227988769e-06
-7.35516467839109e-05
-6.23484321747416e-05
-2.55406905512783e-05
-3.90613047430718e-05
-2.2834036626608e-05
-3.07307556999876e-05
-6.58539111044709e-05
-3.20832638022056e-05
-2.6912661596092e-06
-2.29461673963714e-05
-2.79120603144054e-05
-1.32471039425785e-05
-1.33131707460538e-05
-4.14320526946564e-05
-3.98646276894664e-06
2.01261744041661e-05
-3.20906939619236e-05
-4.35666981025572e-05
-1.26385987176089e-05
-7.93271877327667e-06
-3.43722489302359e-05
-3.59094896444728e-05
-2.4030542924667e-05
-5.04383581282656e-05
-4.09505833423804e-05
-4.84303481924936e-05
-4.13307244678794e-05
-2.19587257667901e-05
-1.61029626548552e-05
-3.18305439611943e-05
-2.46101633321858e-05
-5.49219630435544e-07
-1.4336353035521e-05
1.35114107062887e-06
-3.74593483863363e-05
-2.04006457882467e-05
-4.69240402178429e-05
1.15571918445586e-06
-2.34811717419675e-05
-3.98036351382219e-05
-2.60242050005135e-05
-7.00857754062706e-05
-6.65951244902418e-05
2.01820482755216e-06
-3.15818580049434e-05
-6.9645202921372e-05
-3.96235063588132e-05
-1.40122630592392e-05
-5.01454464070239e-05
-1.45926419800252e-05
1.09033812572084e-05
-4.26730763373974e-05
-1.40414370393807e-05
-1.09200470071175e-05
-2.83135609438794e-05
-2.80764709435054e-06
2.47551222005028e-05
-3.32919425544552e-05
-6.90685367328691e-05
-4.81916860401674e-05
-1.08190198984625e-05
-3.12571848459392e-05
-2.11160759218996e-05
-5.30852722621062e-06
-7.26188889957655e-05
-4.4958435292414e-05
-5.79234041611752e-05
-3.72137856995731e-05
-4.7058684469493e-05
-4.85342415328098e-05
-2.8518850112746e-05
-4.05286452863663e-05
-1.43266151180466e-05
-2.93540381507081e-05
-2.47729858598734e-05
-4.41380939871193e-05
-2.28004634377638e-05
-4.01312184557243e-05
-5.67075875668477e-05
-4.4238288524491e-05
-3.05395901245993e-05
-8.21682928225586e-05
-5.04196046247543e-05
-5.74404501163204e-05
-6.17580767443254e-05
-5.99092959699255e-06
-4.7217733186447e-05
-6.71820135196467e-05
-3.09281542522692e-05
-2.3445030629364e-05
-5.78933622180451e-05
-3.39867036133788e-07
1.92636962375121e-06
-4.20436006157423e-05
-2.17018355537025e-05
-4.72988013414678e-05
4.76484666576099e-06
-2.26449128409005e-05
5.72600110906775e-06
-1.52572616562961e-06
-3.03380023170565e-05
-5.23477030940217e-05
-5.1128629970619e-05
3.24010040249279e-06
-1.21047190122193e-05
5.06730662523999e-07
-5.9500999716688e-05
-2.6469306529747e-05
-2.35892920010553e-05
-2.76147407635869e-05
-3.7230615579353e-05
-4.98691804128911e-05
-3.62731668850665e-05
-3.4186665739417e-05
1.43311256317873e-05
-2.6999686922635e-05
-8.33729275448232e-06
-1.12288509826217e-05
-4.28893134060896e-06
-2.6164326106406e-05
-1.26156268097148e-05
-1.36912448045897e-05
-6.87523237143101e-05
-4.72086903577679e-05
-5.83014182065102e-05
-4.02340817689523e-05
-3.80546652347993e-05
-5.87769543144809e-06
-2.13369986006601e-05
-2.22583355423636e-05
-3.67877232771402e-05
3.63146286125128e-06
-2.62960984670699e-05
-7.73818516260079e-06
-9.55313961468391e-06
-7.24715464704343e-06
-4.31442815084544e-06
-8.93879533047324e-06
-4.37031270634894e-05
-1.80749081363199e-05
-3.19428739331968e-05
-3.55805277213416e-05
-5.19206250123044e-05
-5.89500681055578e-05
-2.62791424664414e-05
-5.48700215423527e-05
-4.65643915537382e-05
-3.18585333805897e-05
-2.42895392190803e-05
-3.63601927422331e-05
-2.66657298617714e-05
-5.11942970136411e-05
-3.87577636144279e-05
-1.69101046291687e-05
-5.7353337115949e-06
-2.11305928613482e-05
-3.32441795032768e-05
-6.80353131689033e-05
-4.93266585972272e-05
-2.26656561552652e-05
-4.25985657293158e-05
-5.49266876286552e-06
-2.05085732329968e-05
-1.82723892516679e-05
-5.92284821873371e-05
-5.35760677258018e-05
1.8154403163444e-05
-5.47737087173354e-05
1.24297395988884e-06
-1.62222241271329e-05
5.1682138139595e-07
-4.83421290579023e-05
-3.00072015656035e-05
-3.49747018931404e-05
-2.42144452217337e-05
-5.06309839105023e-05
-7.45155188878113e-07
-3.41674198032663e-05
-3.00173542346429e-05
-3.89319700351683e-05
-2.92008927567264e-05
-1.91357868235604e-05
-2.11637605785637e-06
-1.43116373861251e-05
-2.81068877395277e-05
-4.02699798836205e-05
-3.12105594710755e-05
-3.36103082955542e-05
-3.25130377312416e-05
-5.86346955899678e-05
-4.06708031918171e-05
-1.65022544239634e-05
-3.39474608264084e-06
-3.42421723676235e-05
-3.31138290940377e-05
-2.95834696483878e-05
7.71132146744092e-07
-5.75607738466119e-05
-2.5143621032622e-05
-1.02803959083043e-05
-4.43024886766116e-05
-3.41165492538357e-05
-9.46319340601135e-06
-9.31915518015861e-06
-4.99445372049779e-06
-2.17080474035359e-06
-3.91556422129436e-05
-3.74939626493428e-05
-6.15792194107268e-05
-4.13461988760908e-05
-1.29204817784943e-05
-2.31105323118436e-05
-1.31657475535675e-05
-4.30256194995387e-05
-2.35602728385143e-05
-3.70737571272334e-05
-2.13074876686463e-05
-2.96597183298695e-05
-6.47465278500727e-06
-2.45196523759208e-05
-5.42965724990743e-05
-3.61501757023754e-06
-4.7887544267622e-05
-6.4908456182859e-05
-2.16148613946952e-05
-4.04019365160675e-05
-7.13282668482632e-05
-5.54092731856933e-05
-2.08158883983852e-05
-4.11131541520372e-05
-4.0998920612855e-05
1.53629419397092e-05
-4.94678689110374e-05
-1.18951622436289e-05
-5.55764739324199e-06
-3.42525036947034e-05
-2.39704685896677e-05
-1.63276922924757e-05
-5.03125193505934e-05
1.70076223647271e-06
-4.15077900735235e-05
-1.8547551475707e-05
-5.9294781420274e-05
-4.97636597861122e-05
-4.6819949759569e-05
-7.1608262012549e-05
-5.45150891577825e-05
-1.66072649484413e-05
-3.35600729824569e-05
-4.39540650043559e-05
-2.50970986320673e-05
-2.10578579993339e-05
-1.13004440081869e-05
-2.23838376650343e-05
-1.9623178823573e-05
-4.42098525157241e-05
-1.85369016546036e-05
-1.84027010184526e-05
-3.53838878132138e-05
-3.11263920029137e-05
-4.37485113442541e-05
-2.76313552873475e-05
-1.76609549229878e-05
-1.74813716324011e-05
-2.94750383426228e-05
-5.16169560867761e-05
-1.72473593001692e-05
5.02037760307672e-06
-6.08668657255803e-05
6.63016698824225e-06
-2.57092665267104e-05
-1.36764583305182e-05
-3.33765313238057e-05
-7.24757768601064e-06
-5.21364119078866e-05
-4.74060232519875e-05
-7.09967831556003e-05
-3.85710597367275e-05
-2.97408520316887e-05
-6.54188626316189e-06
1.32626040722041e-05
-3.6091594705697e-05
-9.90382283887008e-06
-5.11255369831855e-05
-4.30602532289696e-05
-2.73900629968482e-05
-9.36204147795043e-06
-2.61596180490229e-05
-9.91601114043993e-06
-1.77594995363332e-05
-1.23286421131335e-05
-2.84008060463628e-05
-2.63623354825195e-05
-1.53623961258642e-05
-2.16120023418475e-05
-3.21532483901939e-05
-4.94848877347122e-05
-2.35408236614269e-05
-2.24772281830643e-05
-3.31645043024986e-05
-2.46012310018325e-05
-2.76721099419573e-05
-1.33201418281389e-05
4.9857884561713e-06
-2.02346078267201e-05
-3.42280990607987e-05
-6.58263684397677e-05
-9.61012810654897e-06
-3.12402803493157e-05
-2.69873030758515e-05
1.2152030486541e-07
-1.61162159870649e-05
-2.52899232913679e-05
-2.52232626608442e-05
-2.55554581969132e-05
-3.32813012667989e-05
-4.84414132295334e-05
-4.76722753366804e-05
-5.11569543305274e-05
-3.67600558797915e-05
-1.27291246018402e-05
-1.00287669365463e-05
-3.27958448392104e-05
-4.21208285258707e-05
-5.69720748105901e-05
-1.02847742705279e-05
-3.99288005726619e-05
-2.32012437777539e-05
3.45814847092096e-06
-1.59871560460651e-05
-3.37177108753883e-05
-4.09195322825903e-05
-3.5027905568292e-05
-4.32913542742879e-06
-2.86083005693878e-05
-3.60011943898808e-05
-3.84004367518681e-05
-3.86849146493807e-05
-2.55570391407369e-05
-9.81430430298306e-06
-6.43475531770017e-05
-6.00699625440246e-05
-3.3910069273144e-05
-5.38812907992559e-05
-2.63900650969747e-05
-1.83500221421604e-05
-5.21785623655728e-05
-2.00131806167663e-05
-1.32939409511248e-05
-3.2662421942793e-05
-1.3328949655959e-05
-2.34153587021724e-05
-3.12944886787952e-05
-4.36589930736755e-05
-2.73610996128089e-05
-2.76148425755433e-05
-3.97894718895625e-05
-2.13585125583852e-05
-1.54847315814309e-05
-1.65443893765261e-05
6.49570469161859e-06
-1.00568307101026e-05
-1.43800857496709e-05
1.28599003806358e-05
-1.63340505266754e-05
-1.10234816793484e-05
-3.24455260798676e-05
-1.67204282402835e-05
-1.61697283401276e-05
-2.37835394312847e-05
-9.27641099786752e-06
-2.44429526318043e-05
-4.41207794169109e-05
-3.48411853322547e-05
-2.81961758436627e-05
-4.94688822132912e-05
1.3546971992891e-06
-2.15786443263485e-05
-2.69534568974651e-05
-2.93565673996251e-05
-4.32242408394571e-06
-3.26308932962035e-05
-5.48353927635777e-05
-3.57689323837971e-05
-9.14998298086237e-06
-2.26879104660231e-05
-2.50091890329126e-05
-1.95568508574281e-05
-4.47650599959335e-05
-4.90081408229871e-05
-4.41508235401928e-05
-2.02037611847319e-05
-2.85345015102001e-05
-1.98203837130259e-05
-4.07827080760267e-05
-4.59722610939546e-05
-5.4908051218629e-05
-6.80001682588696e-05
-5.81877676474928e-06
-5.04317234926991e-08
-1.19070872224335e-05
-7.27029732766364e-06
-2.99875020491516e-05
-5.47785163941612e-05
-2.29084299450074e-05
-3.65388944170807e-05
-1.90246544699773e-05
-3.26365895686917e-05
-1.67899512923492e-05
-4.43258501370677e-05
-4.09135793487077e-05
-2.90612118494784e-05
-1.81638954417117e-05
-5.28998216576919e-05
-2.18847293841038e-05
-3.47587974018311e-05
-4.97394261612078e-05
-2.50611377710723e-05
-2.50252533591618e-05
-5.43741564308467e-06
-4.66340051726174e-05
-3.49830011152612e-06
-3.68630426766489e-06
-7.59321521722189e-06
-1.25745167380744e-05
-1.03441434815372e-05
8.18438151885941e-06
-1.47446163171487e-05
-3.83787256107993e-05
-1.62873390105489e-05
-3.14997702963578e-05
-2.437913126455e-05
-3.58027857546036e-05
-2.93033858552262e-05
-1.28523447710245e-05
-1.64820711982139e-05
-3.53495180977448e-05
-3.37759058111752e-05
-2.65396401106443e-05
-3.65577844391762e-05
-1.23946020036042e-05
-1.07689985394389e-05
-3.65366901461679e-05
-1.12513888467394e-05
-2.21622326227061e-05
-4.58441543744094e-06
-2.48924528637621e-05
-4.15147108929841e-05
-2.24292853831158e-05
-2.69253634458304e-05
-1.91774788816432e-05
-1.3283424484686e-05
-5.03105475611596e-05
-5.40057414610873e-05
-1.65470010424292e-05
-4.20680321106981e-05
-2.981236861031e-05
-4.74665593954434e-05
-6.71147040499963e-05
-4.60753904666978e-05
5.88202238960191e-06
-2.50226258705065e-05
-2.76921649941706e-05
-1.51346774484148e-05
1.1252963456416e-05
-1.68775225327442e-05
-7.93128802205296e-06
-3.57626913776434e-05
-3.95706083859544e-05
4.05764411144103e-06
-2.22625343975491e-05
-2.81723074035527e-05
-3.99711289545952e-05
-2.14779456354485e-05
-5.95082455334617e-05
-8.86294896136177e-05
-2.29702644195864e-05
-3.90650764879717e-06
-4.04412027153694e-05
2.99706883829307e-06
1.66915045809961e-05
-2.88168556072487e-05
-4.31042345136708e-08
-9.67497886342679e-06
-9.01839026326457e-06
-3.02220988660001e-05
-7.99565539845654e-06
-2.54252948136563e-05
-1.28822147197195e-05
-4.94309766393294e-05
-3.06323823311337e-05
-3.93104500292921e-05
-1.86656823952034e-05
-4.0916997306038e-05
-2.68844938396245e-05
-4.94694167045687e-06
-2.12643190045093e-05
-5.60582614011433e-05
-4.46538538167706e-07
-2.68951083721299e-05
-7.19710649147708e-05
-3.62655970741354e-05
-5.47201800840706e-06
-5.83907868165731e-05
-3.23516313197481e-05
7.41252576479147e-06
-4.84984699528194e-05
-1.88496439379742e-05
1.32355335000399e-05
-4.23219474047359e-05
-4.70849959880625e-05
-3.18144611643511e-05
-9.19575726776271e-06
-3.05459222854221e-05
-3.03485586621822e-05
-4.64557345048496e-05
-3.02630478288714e-05
-5.16920015312845e-05
1.71903512893482e-05
-3.79597993680452e-05
-9.80241632263083e-06
-1.18132334569577e-05
1.61782614028269e-05
-4.96846859719466e-05
-2.38747959409058e-05
-7.32961017851783e-06
-1.73729753105546e-05
-3.68144488597364e-05
-2.20449881532584e-05
-3.45213593748042e-05
5.85259086859416e-06
-3.00216786566814e-05
-6.05803820388316e-05
-4.55890704280562e-05
-6.78619239010625e-05
-6.39131080226149e-05
-5.96347060808114e-05
-2.99619853247113e-05
1.68833768995119e-05
-4.41467581885202e-05
-4.2533517790465e-05
-2.07314248701579e-06
-6.56120420630511e-05
-2.54862264896043e-06
4.41440049365634e-05
-2.09310623179525e-05
-4.56553581427464e-05
-1.04512664674247e-05
-2.50236278678518e-05
-2.97498708819223e-05
1.41179236646698e-06
-4.51539088082377e-05
-3.39946523401115e-05
-7.48019355538014e-05
-3.58515801618619e-05
-3.51341838538868e-05
-5.11236188684143e-05
-2.32578673204032e-05
-4.03641379113221e-05
-2.04132455520554e-05
-1.7493483238344e-05
-4.45332318342333e-05
-2.1308887523333e-05
1.47483789309885e-05
-3.19485944993486e-05
-1.70680455584637e-05
-2.86654420556872e-05
-5.12601847270102e-05
-1.9668730211468e-05
1.99766757247792e-06
-1.46631932808881e-05
-3.93694226897865e-05
-3.35814429497776e-05
-5.13242726391052e-05
-6.48958981635498e-05
-2.5466021031749e-05
-3.04456911121573e-05
-3.61669831421417e-05
-3.72347556512165e-05
-2.68947728520607e-05
-1.03979869530246e-05
-1.9758537011703e-05
-3.97050855874639e-06
-7.78343567774562e-06
-3.27573982369445e-05
-4.06603968393288e-05
-1.704543019677e-05
-3.78046282272184e-05
-4.67622700001803e-05
-2.70256721903735e-05
-2.58009059012716e-05
-4.15106582982372e-05
-3.46277797438143e-05
-3.88689412277818e-05
-3.03114072553469e-05
-5.22165302243918e-05
-2.89218742210436e-05
-4.91626737362486e-05
-2.46609552776843e-05
-3.92817988764549e-05
-2.85745959538404e-05
-1.28813254805725e-05
1.05504683428157e-05
-1.77105705842634e-07
-4.30252300316297e-06
-6.97030324506415e-06
-2.65988548531862e-05
-4.95119509522639e-05
-4.71903856638314e-05
-3.997529985147e-05
-1.16447349164423e-05
-1.07344533218023e-05
-1.35404877681073e-05
-1.49911219611574e-05
-2.75604538865127e-05
-7.82583973175024e-05
-3.11825131112487e-05
-5.09663770723121e-05
-2.16092109301908e-05
-2.54039903841255e-05
-5.1946437719236e-05
-8.68270417509092e-06
-3.17031199961339e-05
-1.31651203944179e-05
-5.42484815002116e-05
-4.89513669727657e-05
-2.62727191031468e-05
-2.49556952855473e-05
-1.72215456768162e-05
-2.82957322301227e-05
-5.12512804238669e-05
-3.19625243463837e-05
-4.49189967674424e-05
-1.97399747014328e-06
-3.10670561169574e-05
-2.42107610697637e-05
7.30776887458077e-06
-2.89523522865608e-05
-5.92242852997821e-05
-1.51381110278725e-05
-5.45795339163505e-06
-2.03139119986847e-05
-1.55337730794246e-05
-1.37364529248794e-05
-1.63701439254985e-05
-1.60756961457388e-05
-2.1596306922449e-05
-1.73817907415741e-05
-2.29892418290898e-05
-4.45093204351772e-05
-1.43358870261798e-05
-4.39898142514004e-05
-2.62016951695403e-05
-1.80021276140602e-05
-2.03366474823216e-05
-3.0288527303511e-05
-4.90372415610633e-05
-4.56793355596907e-05
-7.79432516343613e-05
-2.54019520794943e-06
-1.01798272001689e-05
-1.98069166485194e-05
2.20527229766253e-06
-5.56830672213234e-06
-9.15245490291939e-06
1.42694694563477e-05
-3.36141165126502e-05
-2.23544849034873e-05
-5.00713339464697e-06
-2.88142768451226e-05
-3.62197877496724e-05
-2.81852942025607e-05
-1.96761639356563e-05
-3.14936025451694e-06
-4.12794744488801e-05
-3.42907999087823e-05
-1.55298017803835e-05
-1.45244238638619e-05
-3.14404866610883e-05
-9.78263363436836e-08
-2.08742596936896e-05
-5.18069846387935e-05
-4.9740018946599e-05
-1.18005812610014e-05
-1.53543454965357e-05
-4.42661314252924e-05
-3.43422665784991e-05
-2.19923915973123e-05
-3.37983126096264e-05
-2.38063368105559e-05
-3.51178052627988e-05
-2.45077440155728e-05
-3.15712983180872e-05
-5.22832771801469e-05
-5.11127619440013e-05
-3.92922584784744e-06
-3.94331899189304e-05
-6.01935026297864e-05
-3.62833623670427e-05
-5.71072895304867e-05
-4.3875655259705e-05
-3.46929841177073e-05
-8.23926265192988e-06
-4.02015047933482e-05
-3.11069402478436e-05
-2.71893502240559e-05
-2.8421384637779e-05
-4.812189618315e-05
-2.7333827937112e-05
-2.09816643005986e-05
-3.74551726908576e-05
-3.73759072321893e-05
-4.525593095962e-05
-6.56479507996679e-05
-7.06448272540647e-05
-7.19883474795966e-05
-8.3222683515861e-05
-2.68740683755126e-05
-2.46965135842293e-05
-4.8893640424331e-05
-4.58018130499e-05
-3.95699728445054e-05
-6.49013292741857e-05
-3.27231424413078e-05
-2.23746556960422e-05
-2.51994736692475e-05
-3.89424045431129e-05
-4.42950197168006e-06
-2.10261562665585e-05
-1.23445777276874e-05
-6.4804624231222e-06
-2.7842998807006e-05
-3.58223733313801e-05
-3.46023035954569e-05
-1.93550284682001e-05
-2.96963134812843e-06
-1.53868678439771e-05
-3.24570791295341e-05
-3.24044379760398e-05
-3.80408278463948e-05
-2.26343660228426e-05
1.14441418965765e-05
-5.73365755711896e-05
-9.17724181975142e-06
-1.89041740900648e-05
-1.36151242014444e-05
-1.21707198308059e-05
-5.32443648679522e-06
-1.22045281784515e-05
-4.04717930322882e-05
-2.23955936904089e-05
-4.28494269682521e-05
-4.5078452987865e-05
-7.0731315120659e-07
-5.37346004485925e-05
-4.99595635984525e-05
-4.16605819715692e-05
-2.73174650294013e-05
-6.04756057191427e-05
7.96650038178704e-06
-1.51929251160524e-05
-3.4758100261075e-05
-1.70086657531426e-05
-1.5859733129176e-05
-1.80976838867398e-05
-2.103209548507e-05
7.16913914320354e-06
-2.10055218699442e-05
-4.49514858682529e-05
-2.52760102976451e-05
4.03679324774589e-06
-2.37074494311393e-05
-2.95396315301268e-05
-1.6785575784384e-05
-5.6328163129305e-05
-2.17183553061509e-05
-4.07884483197592e-05
-6.75251505548773e-05
-6.34957252179028e-05
-3.53839183083066e-05
-4.6425712885102e-05
-3.49361204534355e-05
2.19250237834143e-06
1.28597592152814e-05
-7.05876174558611e-05
-1.18009932549573e-05
-5.27617069352057e-05
-5.11230979133767e-05
3.74097338261685e-07
3.5372847135307e-05
-4.01308199820878e-05
-2.02426377215083e-05
-1.23304787184693e-05
-5.12699204706155e-05
-4.92287228468844e-05
-1.88542661592441e-05
-2.92574438471973e-05
-6.28146099658954e-05
1.79355817135808e-05
-3.50563804542417e-05
-5.24716874030864e-05
-2.82585276739482e-05
-4.03233068745206e-06
-3.77493772716723e-05
-9.82032232507539e-06
-4.12798131502981e-05
-6.55999254833038e-05
-5.30060509455605e-05
2.45618722461158e-06
-2.46053374099171e-05
-2.64724909554851e-05
-3.26246815882257e-05
-2.66637161545509e-05
-2.85220715342052e-05
-1.89460561555893e-05
-9.29519827296226e-06
-1.18131807711741e-05
-9.77690462029047e-06
1.077345087967e-05
-2.77024691421067e-06
-3.36626393312647e-05
-2.43788466649139e-05
-1.36156279093061e-05
-3.31960445039073e-05
-1.0964159441049e-05
-3.69897931485306e-05
-3.37187440865572e-05
-2.39883209933705e-05
7.90807808305402e-06
-6.30819345355022e-05
-1.96335267524406e-05
-2.98267842079661e-05
-5.28196049429883e-05
-3.61641150015445e-05
2.35403882588103e-05
-4.20776386908369e-05
-5.16912813739961e-05
-2.6206667354056e-05
-6.65918088148404e-06
-5.75397619148052e-05
-2.53376333493711e-05
1.35771987579764e-05
-2.21170916670921e-05
-1.64763211898955e-05
-7.62674412470441e-06
-3.77203559779916e-05
-1.5226201874049e-05
2.71138179628833e-06
-2.56882831267956e-05
-2.85884775533531e-05
-1.19871652982888e-05
-1.60694947711977e-05
-2.8128364866351e-05
-3.69704771475024e-05
-6.65323303322864e-05
-6.8847485220766e-05
-3.65544108685294e-05
-2.74170099337195e-05
-5.90293108855978e-05
-1.8798166043047e-06
2.3355057344815e-06
-4.92410022889664e-05
-8.37859328365415e-06
-4.06878884273429e-05
-3.26207432502632e-05
-2.18040452753031e-05
-2.91610356498289e-05
-3.97159887190596e-05
-6.39466514612757e-05
-5.55518759244313e-05
-3.99782617976331e-05
-2.3647131359055e-05
-6.98637225866876e-06
-5.57618039298326e-06
-4.71267932765736e-05
-4.18563504181262e-05
-8.88868098053684e-06
-4.09123750005065e-05
-1.58018551577732e-05
-4.98009056010669e-05
-3.45430822337111e-05
-6.53817270190735e-05
-1.69094606042071e-05
-5.9192358990759e-05
-6.33025617462974e-05
-4.86328013931596e-05
-3.38159736879418e-05
-6.17418419614808e-05
-1.50974496764241e-05
6.1123252081635e-07
-1.19837965092214e-05
-3.74008436045763e-05
-3.27564139586074e-05
-3.01882521572108e-05
-5.0375621738771e-05
-3.70094154915214e-05
-2.3265489599009e-05
-4.41139364437545e-05
-1.34582061490842e-05
-3.27563721108776e-05
-6.8253759330726e-06
-2.20376292649389e-05
-2.51414078759632e-05
-2.56156585127765e-05
-7.2904823648773e-05
-3.06551932999065e-06
-1.03937185836412e-05
-4.75322777771798e-05
-2.71047132549561e-05
-1.12937371937414e-05
-6.90688730296678e-05
-4.50775844085189e-05
-1.13396899019401e-05
-3.36732769934253e-06
-3.07173329084816e-05
5.93867870807674e-06
-4.65710262878123e-05
-6.76565643589402e-05
-3.71525176217512e-05
-2.84475817164985e-05
-3.01143439300486e-05
-2.48078095017598e-05
-3.75045206479989e-05
-2.63803929895418e-05
-3.49170229004019e-05
-2.52373058657204e-05
-6.45166726160235e-06
-5.162626903994e-05
1.22587370676936e-06
-3.00031481106375e-05
-1.59272203199423e-05
-3.47758672338339e-05
-4.80384195814081e-05
-3.34041977566288e-05
-3.88201467358195e-05
-3.15666576194563e-05
-3.59340921636853e-05
-3.12426756202606e-05
-2.14828003000326e-05
-1.01838384831095e-05
-3.87293042700721e-05
1.00106383934275e-05
-5.34950364393948e-06
-3.246532556858e-05
-8.13263065331958e-06
-3.59033968601262e-05
-5.68688974816634e-05
-3.00552024938251e-06
-4.95335718045038e-05
-3.80825542158814e-05
-3.18403213313948e-05
-1.90517748889025e-05
-4.89493572149853e-06
-4.7175417622099e-05
-8.03373372814548e-06
-1.67663627197818e-05
-3.76291913711747e-05
-6.16704832351066e-05
-3.26096325859765e-05
-3.26281072814149e-05
-4.53324849924089e-05
-2.16282929750393e-05
-2.69769285559462e-05
-5.32220038151691e-05
-4.73876163829102e-06
-2.56032873835297e-05
-4.08422472563434e-05
-2.92678191985829e-05
-7.4213171130518e-05
1.92966611810772e-06
-4.25001297663054e-05
-3.51340368691444e-05
-3.07285109612811e-05
-8.02393541727087e-06
-1.06696967547233e-05
-2.01523952265081e-05
-6.24245808025814e-05
-2.63378866211783e-05
-2.74785087981611e-05
-3.97571478157452e-05
8.83474114398243e-06
-7.19307397504906e-05
-7.28135813642579e-05
-1.88381425297294e-05
-4.24613508678455e-05
-2.40240543159896e-05
-1.54382328393398e-05
-9.26745529093612e-06
3.25435027845167e-06
-2.70727011497868e-05
-2.48881918382946e-05
2.09876194950635e-05
-1.89176073401671e-05
-3.21740140791508e-05
-2.18534620226826e-05
-2.60890909921119e-05
-3.60940223627823e-05
-2.90351344377268e-05
-1.99375100013418e-05
-5.82844665884028e-05
-1.27796263206499e-06
-4.03704482927172e-05
-3.05335288465771e-05
-2.40562657167046e-05
2.21445258027478e-05
-4.52314171835069e-05
-7.81729722963393e-06
-2.70477083341338e-05
-6.10747036826504e-05
-1.19744744153071e-05
-2.9596650164301e-05
-3.3248018351161e-05
-5.27905267647123e-05
-2.76190024670061e-05
-7.38776185047182e-06
-5.1276088117271e-05
-1.46724706829328e-05
-2.69160690247419e-05
-3.43329786539376e-05
6.62221157772909e-06
-2.27207609140102e-05
-1.08270570670878e-05
-3.52029001946084e-05
-2.66765808530173e-05
-2.78447114052436e-05
-3.07250476028643e-05
-3.58417470111836e-05
-4.37930212701248e-05
-2.53978610151016e-05
-3.42184841199001e-05
-2.16514893117506e-05
-3.29354625156941e-06
-1.14671334602973e-05
-5.33834039490183e-05
-3.79070473930408e-05
-1.44504162232332e-05
6.77690878873134e-06
-4.56608773340222e-05
-1.40043726258244e-05
-4.84339213287209e-05
-4.30430671516707e-05
-1.55366654880753e-05
-3.89517865942681e-05
-6.71847770095693e-05
-3.79084628192819e-05
-2.90948901263017e-05
-4.2412100782396e-05
-1.81365974440907e-05
-3.54162256141934e-05
-4.33609552923341e-05
-2.95140408278819e-05
-1.20977550839681e-05
5.883966983793e-06
-7.65142527469907e-06
-1.2601893956143e-05
-5.12323613428458e-05
-3.53830034131e-06
-6.27196707483539e-05
-6.84211501608801e-05
-3.97206307424606e-05
-5.89267043359957e-05
-1.76745826051418e-05
-3.92739751999167e-05
-6.18874256640502e-05
-4.48735475198755e-05
-2.86686287013206e-05
-4.63295531873641e-05
-2.80070339086671e-05
-4.69226662392152e-05
-1.16178764124779e-05
-2.23807966588494e-05
-1.55376948808543e-05
8.94385912537982e-06
-4.57596010555076e-05
-3.63569847347472e-05
-2.10833654442077e-05
-7.7144258291856e-06
-5.63238627949959e-05
-6.78429124628905e-05
-8.21762190310232e-05
-1.70186418540562e-05
-1.64700487925579e-05
-5.74180328071541e-05
-2.98215031265678e-05
-2.20833000667763e-05
5.76945947981196e-06
-2.19725903813111e-05
-1.23898613779414e-05
-2.90400194507657e-05
-4.33009740874883e-05
-6.25088627148901e-06
-9.25899969845074e-06
-2.3256715523126e-05
-2.31189592023779e-05
-1.05070753009582e-05
-2.4462308163416e-05
-5.29798890444922e-05
-6.97852613839989e-05
-3.32686709472555e-05
-2.10553806792826e-05
-1.59885576480507e-05
4.27082308090948e-06
-4.29960335777094e-05
-2.79529855993847e-05
2.62711599940859e-05
-1.23998241530879e-05
-4.56296388617109e-05
-1.07235013045004e-05
-3.09163224900279e-05
-2.90952350847152e-05
1.22953647403358e-05
-2.98764679868658e-05
-5.64057010710469e-06
-6.56495900616829e-05
-7.66205410179649e-05
-6.14237887993496e-05
-7.34661505616663e-05
-2.96886396871875e-05
-3.32480473669401e-05
-4.35953102103201e-05
1.43303238770367e-05
-3.95396895894822e-05
-6.01193754891474e-05
-1.49118884700377e-05
-2.14570975783042e-05
-2.73729072305587e-05
-1.80955188138453e-05
2.95962025498223e-05
-2.86694800491961e-05
-2.36530710896861e-05
-3.05298478570061e-05
-5.64603788943669e-05
-6.56892044399128e-05
-3.79671972334986e-05
-3.62619200831691e-05
-4.37974207850775e-05
-2.08110501265919e-05
-4.2220306258749e-05
-5.0215434687354e-05
-2.14177244772407e-06
-8.90910809852191e-06
-4.20114023220375e-05
1.50232733289231e-06
1.24951263201528e-05
-2.84645540186963e-05
-1.13291052283353e-05
2.5511155648669e-05
-1.08809589720922e-05
-2.77362923601749e-05
-5.30805134292491e-05
-7.33598364063205e-06
-2.67422490600284e-05
-4.65931219260647e-05
-3.24062370478907e-05
-2.66098772562919e-05
-5.70000524635736e-05
-2.62601080009712e-05
-4.86878430292967e-05
-6.89322282592483e-05
-2.5344217725615e-05
3.12009865548508e-06
-2.95463699024437e-05
-1.58452456550996e-05
1.43002010499491e-05
-4.54461515957624e-05
6.6942558328172e-07
-3.99270759481864e-05
-1.95496397741337e-05
-1.71638080160661e-05
-1.51343453580968e-05
-4.0166507159902e-05
-3.52906004114767e-05
-5.4817314550521e-05
-5.52997515666451e-05
-9.40728949413986e-05
-4.18637807516306e-05
-2.54017844914394e-06
-5.31876026085402e-05
-4.74282016871133e-05
-3.57283085824789e-05
-2.78780669880152e-05
-9.83375219521332e-06
2.22944378171998e-06
-7.75154379338708e-06
-1.86654273647166e-05
-1.70459705155406e-05
3.16753651572106e-06
-5.35498862854604e-05
-4.57371301705042e-05
-5.73229189161729e-05
-4.74195651034213e-05
-7.48234527149259e-06
-4.06960592980082e-05
-5.03160432975661e-05
-5.72045846208384e-05
-5.24644063689718e-05
-3.20586775920536e-05
-4.47647200019792e-05
-3.64800881611264e-05
-5.34121902219678e-05
-7.05414524943749e-05
-3.5304816478215e-05
-1.86027816986278e-05
-1.80959171939449e-05
-1.95598302626141e-05
1.88459727131062e-05
-5.24615409733037e-05
-9.35105524421602e-06
-2.01928396255739e-05
-3.01673665062984e-05
-2.33413386970889e-05
-1.66889368242251e-05
-3.48838844552418e-05
-6.41018073120874e-05
-5.12465867337044e-05
-4.45137286720425e-05
-8.5762046394786e-05
-4.7689842110057e-05
-3.63769895484258e-05
-4.04234035723863e-05
-2.49177749007287e-05
-2.64583017196749e-05
-1.946012318607e-05
-3.30766087919537e-05
1.06876057136538e-05
-3.07166044279331e-06
-1.8711360529839e-05
1.42415589042859e-05
2.30930899093418e-05
-7.40460256877357e-06
8.28392263658318e-06
2.33896488641742e-05
-1.36431950747787e-05
-2.76206017140463e-05
-1.90752898003464e-05
-4.0004536832901e-05
-7.29725043888929e-05
-4.31052644007384e-05
-4.22253801806201e-05
-8.10074543727465e-05
-2.59859871392262e-05
-5.39826140743914e-05
-3.76543623554082e-05
-2.77008114819588e-05
-5.5240896793938e-06
-3.83746883966105e-05
-1.83980772520092e-06
2.02736343482724e-05
5.01569413558477e-06
-3.7200818937308e-05
-2.29505624226815e-06
-3.55412720137031e-05
-4.04222605978112e-05
-4.8301864353927e-05
-3.23954024192962e-05
-6.99709689118571e-05
-3.64714230779347e-05
-1.68718665559736e-05
-2.89637697011466e-05
-4.21090878167671e-05
-2.58540021446721e-05
-3.60064039102146e-05
-3.51048775813009e-05
-2.56618863351643e-05
-2.04979381467212e-05
-1.21297138635925e-05
-1.55701731338207e-05
-2.61784821956678e-05
-4.74375769628493e-05
-9.07196845956118e-06
-3.01424290875756e-05
-4.59148202441696e-05
-3.1680443484518e-05
-5.22480342587445e-05
-3.84341252440767e-05
-3.23866980970503e-05
-5.34277901752509e-05
-3.55085696999642e-05
-1.5241798344429e-05
