# Supplementary material for: Research on computational propagation and identification of mine microseismic signals based on deep learning
Source: PLoS One. 2025 Oct 22;20(10):e0334641. doi: 10.1371/journal.pone.0334641 (PMC12543183; doi:10.1371/journal.pone.0334641)
Supplement: S7 Data — (ZIP) [file pone.0334641.s007.zip › 000100900001458.xlsx_0.txt_24.txt.txt]

-4.51743952701623e-05
-3.38011885129036e-05
-2.78242052191514e-05
-1.49799690792378e-05
-1.16541577772088e-05
-7.60972106709729e-06
8.31210622649253e-06
-2.82599374128287e-05
-3.30101336291619e-05
1.35509191480194e-05
-5.87046681839373e-05
-8.49321478362386e-06
-4.19813145166595e-05
-1.81106080079881e-05
-5.34606116420322e-05
-7.79517172818371e-06
-5.73196477054174e-05
-4.62578399803758e-05
-1.70540055985896e-05
-4.09881815057469e-05
-7.45395319103854e-05
-1.42418775258042e-05
-3.66542990041859e-05
-3.39108766305954e-05
6.68671474899032e-06
-3.94520752379357e-05
-9.39167989255248e-06
-1.54224354993705e-05
-3.568691130722e-05
-4.1633615117058e-05
-2.94698348030225e-05
-2.16738538242752e-05
-3.81601948494542e-05
-6.88136582218831e-05
-3.12939394484746e-05
-2.6810745200736e-05
-4.2601007996189e-05
-1.34456789586356e-05
-5.84643061984989e-06
-2.41960718256636e-05
-3.83842785354618e-05
-1.04400342731084e-05
-2.1616996608304e-05
-7.85583605589826e-05
-3.59404109224137e-05
-4.48801143773976e-05
-5.19662162562301e-05
-2.25421124689299e-05
-1.84094044172578e-05
-9.11472327067265e-06
-3.68635294677717e-05
-1.51028117847068e-05
-2.40309547799077e-05
4.91038746129853e-06
-2.51091374412008e-05
-1.2480222855299e-05
-5.30004592079825e-05
-6.82642556250169e-05
-2.02706749312306e-05
-5.87389664617646e-05
-1.28477261327915e-05
-2.05023640160362e-05
-8.45811449727537e-05
-2.66482675215292e-05
2.64159443667922e-06
-4.15874396031449e-05
-3.13802978678614e-05
-2.75933047009622e-05
-2.05827103486784e-05
-3.63763432511386e-05
-1.46909324531573e-05
-2.86940110030427e-05
-5.15953753498802e-05
-3.36474877966395e-05
-1.20547460558774e-05
-7.15433602604818e-05
-4.052317623898e-05
-2.28801696402619e-05
-1.90928283828572e-05
-2.1239443780957e-05
-6.9391780468469e-06
-4.14035350093913e-05
-3.35829151859104e-05
4.23814568736972e-06
-4.87716075133872e-05
-2.19046344449012e-05
-2.76417149608522e-05
2.64594056578321e-05
-7.0779666770558e-05
-3.18121610910425e-05
-1.59393168814374e-05
-5.95106489695766e-05
-1.28912697608591e-05
-2.34338106085606e-05
-9.82525121196918e-07
-2.7564820593523e-05
-2.22064357517589e-05
-7.73132422674308e-06
-6.39668767024856e-05
-2.34668574421478e-05
-2.70037569002117e-05
-2.19800283768266e-05
-5.78960535786517e-05
-1.96473641512228e-05
-4.77859101235641e-05
1.04852437375257e-05
-2.30148671380686e-05
7.57860102609449e-06
-2.08543065226476e-05
-4.80783223738366e-05
-2.27847837712842e-05
-1.57231457096521e-05
-1.83436624236637e-05
-3.67742443390667e-07
-5.72874854605778e-05
-5.24787678308977e-05
-4.81158275903145e-05
-6.19239080174887e-05
-4.70532910229834e-05
-2.91355059740007e-05
-3.00196890571936e-05
-2.92171032266096e-05
-3.34782810750962e-05
-3.3197887178721e-05
-2.90952096511365e-05
3.04418162647123e-05
-1.82939550027788e-05
-6.85358612356937e-05
-8.9993494612572e-06
-1.57662634966222e-05
-2.01240519904141e-05
-3.15498439936487e-05
-4.35517552361359e-05
-3.1375139372444e-05
-2.63575006698802e-05
-3.84165311666127e-05
-2.04305702448921e-05
-3.14640833726583e-05
-5.18865807169727e-05
-5.19847812727542e-05
-5.41330062088141e-05
-9.36883345658101e-06
-2.74764455210328e-05
-5.69574213970362e-05
-2.49210711701258e-05
-6.68732498382325e-06
-1.80760889322222e-05
-6.14118605017139e-06
-1.05930171574246e-05
-1.48360600594101e-05
-3.91924042403853e-05
-4.65237545973335e-06
-5.71317242907474e-05
-4.70722871802093e-05
-1.7479105752666e-05
-2.20821881682888e-05
-2.83614553482604e-05
-2.13115970854925e-05
-2.57817869661572e-05
-3.40322929160938e-05
-2.76566332528545e-05
3.28876933334509e-08
-6.33770520985396e-05
2.28817006766954e-05
-1.01345539358701e-05
-2.35724065375675e-05
-5.12065361234746e-05
3.23670676282232e-06
-3.1565944669127e-05
-6.87596877658451e-05
-2.68714390182639e-05
-2.55749917596291e-05
-3.15946523957733e-05
-3.06354870658286e-05
-2.07431006175855e-05
-3.53389774737466e-05
-4.40616957197967e-05
-1.34396631784499e-05
-3.63625024300429e-05
-5.5597127755418e-05
-4.04082861281291e-05
-1.53078097481592e-05
-4.82875306423655e-05
-2.94957623719155e-05
-6.80914825192811e-06
-2.49494357959764e-05
-1.97574341177658e-05
-1.09588376833222e-05
-3.50163411908961e-05
-5.40575889105303e-05
-3.25018240999044e-05
-5.64714902318405e-05
-8.24154169112883e-05
-1.12334019954283e-05
-1.94258271481151e-05
-5.05125344584892e-05
-2.067876005977e-05
-3.29583563234824e-05
-5.31894340686168e-05
-4.31168645987902e-05
-4.00911764636351e-05
-2.24152895092482e-05
-5.12556288645224e-05
-3.89297317161464e-06
-2.7208446902179e-05
-6.85975562694546e-06
-3.28200483418344e-05
-3.25260300620978e-05
-5.86671800806492e-05
-2.28610409579266e-05
-4.48324015392786e-05
-5.52431395351976e-05
-1.25304223416979e-05
8.4822717049883e-06
-6.41224314694661e-05
-2.15495454700534e-05
-3.99922656454896e-05
-3.66722638856163e-05
-4.13618953834157e-05
-1.35094605207594e-05
-7.15366502305376e-05
-4.85917422524709e-05
-3.81168280169755e-05
-4.32908718892127e-05
-4.13293568995985e-05
-4.01829666040384e-05
3.79160704135377e-06
-4.28626605232133e-05
-3.200060250836e-05
-1.69122937066194e-05
-3.15281569708399e-05
-1.953761374242e-05
7.57067253742258e-07
-6.62933651980785e-06
-3.95208525989724e-05
-1.5848723787756e-05
-2.54444737153766e-05
-6.05446361749295e-06
-1.23849980439334e-05
-4.72650862886118e-05
-3.14046115633145e-05
-2.76829440898515e-05
-1.07552725880489e-05
-7.50394318351356e-05
-2.65311201044927e-05
-3.96268263388298e-05
-5.21681079000132e-05
-7.5481460595254e-06
-8.64539095068293e-07
-1.99074589243582e-05
-1.88365046335446e-05
-6.39457959450153e-06
-9.24339978756038e-06
-2.10713038730804e-05
-3.79791128967524e-05
-1.64698894378019e-05
-2.08268708790171e-06
-5.31296153122612e-05
6.26428243405425e-06
-1.6913201637093e-05
-1.95528564440259e-05
2.60239334291281e-06
-3.20310696745851e-05
-3.51489521930636e-05
-1.53731456649851e-05
-4.54158990708078e-05
-4.17224147023903e-05
-1.46192104162844e-05
-3.00635269289981e-05
-4.97757869691963e-05
-1.45822673235363e-05
-1.35903952609439e-05
-2.93834608971466e-05
-4.08023450144745e-05
-3.9403979230269e-05
-1.58184287355987e-05
-3.2593622191852e-05
-3.18437006615398e-06
-2.49126587983217e-05
-6.44224906613094e-06
-6.90812176519112e-06
-4.03780546458531e-05
-3.70530237756979e-05
-4.51313650048733e-05
-3.35985071157316e-06
-5.91530271405021e-05
-5.5811202784519e-05
-1.00445309241299e-05
-7.60269336000536e-05
-4.8696004272776e-05
-7.73687912389811e-06
-2.37650600454006e-05
-2.02392890407419e-05
-4.37021811470283e-05
-2.66888953583346e-05
7.90117076089654e-06
-6.03511285177988e-05
1.05515668457707e-05
-2.60952921333528e-05
-2.94266600815406e-05
-3.50191929488521e-05
-4.04742707975982e-05
-3.616193873359e-05
-1.13530380681552e-05
-5.32916056900798e-05
-3.60397522750174e-05
-3.41807030438777e-05
-1.92411692248587e-05
7.44766281024766e-06
-2.0582344491356e-05
-2.70352198441355e-05
2.32598266449957e-06
-2.45166488949128e-05
-1.44981181530686e-05
-1.52168611909067e-05
-1.47951160768417e-06
-5.55173703604677e-05
-5.93834442316894e-05
-4.85301780450725e-06
-1.26102481442377e-06
-3.62656948266938e-05
-6.92985275975976e-06
-9.49638533300191e-06
-4.98588367757711e-05
-1.96258326802121e-05
-2.06840406933098e-05
-2.31431276741666e-05
-1.66308424548793e-05
-4.11570981330846e-05
-2.09955957990032e-05
-2.98243038891468e-05
-2.61841788830316e-05
-2.63494931435927e-06
7.27615459672867e-06
-1.94031513415696e-05
-3.06978777025904e-05
-2.71106159670711e-06
-5.90835920041712e-05
-3.00051214752816e-05
-2.21180148880107e-05
-2.69023054475108e-05
-3.41669303676386e-05
-5.27348701816141e-05
-2.80242231031384e-05
-4.23184575467783e-05
-7.16544236103183e-05
-3.48391260054266e-05
-5.46834362587859e-05
-3.13160449780406e-05
-3.21675092475764e-05
-8.50803984580652e-06
-3.53591061852424e-05
-8.17345862753911e-05
-4.08923763615998e-05
-3.43818605485826e-05
-5.25878074133306e-06
-2.41749444987835e-05
-1.66175099127596e-05
-1.36457039948194e-05
-3.61362047675619e-05
-2.37667697985983e-05
-4.83197192745657e-05
-1.68556946668341e-06
-1.85277648066132e-05
-3.48561559896128e-05
-5.8426522897717e-05
-1.99383252560773e-05
-1.51218844855085e-05
-3.59732976165988e-05
-3.32033226362056e-05
-3.0181634709099e-05
-4.24559336870733e-05
-3.05102150262295e-05
-6.16065768470954e-06
-5.72864003036859e-05
-5.12950275292115e-05
-3.464302415352e-05
6.88792681378269e-06
-8.64302187834746e-05
-4.59531953673196e-05
-2.50158623183026e-05
-3.27371278758101e-05
-3.36437068018569e-05
-2.54174177660399e-05
3.95588120305917e-06
-2.92642898903932e-05
-3.24940230722672e-05
-1.0370441017994e-05
-1.2256350721543e-05
-2.48827960954957e-05
-3.02306332608182e-05
-1.82230264625506e-05
-3.74711536777426e-05
-2.47259552731313e-06
-6.42453053039962e-06
-7.71139061153175e-06
-4.35981244274399e-05
-5.81500494501315e-05
-3.20944142636185e-05
-3.75962251810446e-05
-2.38192484797644e-05
-1.69550827610842e-05
-5.32332660436147e-05
-2.82342136051018e-05
-3.93834249963691e-05
-3.64345661274767e-05
-1.4352591913932e-05
-1.51453650236057e-05
2.07805558048496e-06
-2.51299197662522e-05
-1.43568432259681e-05
-4.95900812246685e-05
3.36540120848717e-06
-1.80113155542626e-05
-3.53315605458228e-05
-1.67946276071529e-05
-2.69481801889635e-05
-4.65724988390152e-05
-2.0810852999862e-05
-3.35983810577545e-05
-6.14466265473199e-05
-3.55434708619802e-05
-3.15752919585497e-05
-3.75819727553894e-05
-6.11672972258232e-05
-3.74993751041192e-05
-2.16457945570322e-05
-4.84081145695898e-05
-2.70701764998456e-05
-2.72112945986569e-05
-2.68633321981935e-05
-3.2784969573682e-05
-2.09040243209929e-05
-5.90063911977538e-05
-3.42367712010128e-05
-1.98819991541398e-05
-1.25374009870533e-05
-5.81503035860585e-05
-6.50717433044271e-05
-4.5637525651228e-05
-7.6676143987171e-05
-4.69318719764123e-05
-2.68518729458268e-05
-3.47788772765178e-05
-3.22758927469172e-05
-2.44612178122718e-05
-4.2482686005582e-05
-5.84298515392231e-05
-2.54521354088561e-06
-4.50412444562716e-05
-3.06626376861551e-05
-1.15325995213905e-05
-5.05831274460211e-05
-1.80899570495011e-05
-7.16948123360138e-06
-4.1517033028242e-05
-2.3728705188816e-05
-1.68401349029278e-05
-3.27940079373217e-05
-3.60525030850939e-05
-1.88820683467773e-05
-1.72680221324577e-05
-6.06230707220091e-06
-1.89948170832485e-05
-3.37390054177773e-05
-4.93123589073486e-06
-3.50642217844827e-06
-9.3492795238175e-06
-4.16113750178762e-05
-2.19211167677893e-05
-2.17643130180872e-05
-2.23188314033598e-05
-6.42948829961073e-05
-4.39606232759577e-05
-5.31559842688103e-05
-4.34012844485304e-05
-1.107280675296e-05
-5.08311292365761e-05
-3.28060882798481e-05
-3.68737459829938e-05
1.34932693572126e-06
-4.21840221546092e-05
-1.20027605943963e-05
-2.81294672143326e-05
-1.08024427943533e-05
-6.36506096165475e-05
-6.47735165960986e-05
6.34576040509002e-06
-2.23301311248348e-05
2.80282108199981e-06
-1.20867339216278e-05
-3.68957384385856e-05
-3.57841080776397e-05
-4.12750451285971e-05
-3.19820312286192e-05
-5.11038530442233e-05
-1.82229323632391e-05
-1.11749630446298e-05
-2.67356175065725e-05
-4.00091439820326e-05
-2.68596973440548e-05
-4.52596205330081e-05
-3.31802909367079e-05
-5.04561647335778e-05
1.58326971075508e-05
-3.01193169287514e-05
-2.72990310607781e-05
-3.83332277844255e-05
-2.74971209058102e-05
-4.16767413412644e-05
-4.38124626155322e-05
-7.51384196352127e-05
-6.20653268281475e-05
-2.59554771167378e-05
-4.49776016970867e-05
-2.12774865344995e-05
-4.09496426816135e-05
-3.48218095861769e-05
1.083390418092e-06
-1.46624002553199e-05
-3.33323034453593e-05
-3.90437103256002e-05
-2.50632671619908e-05
-2.37993905902988e-05
-3.45011561224135e-05
-4.41512444276833e-05
-4.03015202932126e-05
-7.28094460845541e-05
-3.22501469853957e-05
-4.35337202530498e-06
-5.67202189658684e-05
-4.86891067522578e-05
-4.41043824261108e-05
-2.71810093369243e-05
-2.0033058757618e-05
-2.37684888137493e-05
-1.51039966752821e-05
-2.63947268442271e-05
-1.63792493959892e-05
1.007798554247e-05
-3.29158182136247e-05
-2.23125470911166e-05
-3.6860209977938e-05
-2.34640808912687e-05
-4.19080223330214e-05
-1.10573674539768e-05
-4.14733514119544e-05
-5.0233480026667e-05
-3.67470048433322e-05
6.34760907426647e-06
-6.67070654203687e-05
-2.97335305274729e-05
-3.1668456647106e-05
-2.89885299890604e-05
-2.37180228154652e-05
-4.65835071166017e-05
-9.38368523287256e-06
-2.96695758236183e-05
-4.41710097247896e-06
-2.26926207182732e-05
-9.82815254040747e-06
-5.2479851274163e-06
-3.57832058565184e-05
-5.6388724647576e-05
-7.657936689711e-07
4.56307772175724e-06
-3.08751500294354e-05
-3.83879640611786e-05
-2.85531817089584e-05
-6.4133956873051e-05
-3.04458948332273e-05
-4.25610223747417e-05
-5.53045385252516e-05
-5.73701332072937e-05
-2.81119600380721e-05
-6.62321885607357e-06
-4.75034042281111e-05
-2.45168057372902e-05
-2.79351982938143e-05
-4.01295292255438e-05
-2.10742993991744e-05
-4.65127189657918e-05
-1.1560479919821e-05
-1.41841983687539e-05
-3.52746419942036e-05
-5.35117562194299e-05
-2.89131080095843e-06
-2.88495336625548e-05
-3.40478941701688e-05
-2.1084505410412e-05
-1.8782540451583e-05
-9.47824285911486e-06
-2.19040138736949e-05
-3.04297404871997e-05
-1.25358230784488e-05
-4.35241348595411e-05
-2.37604384190801e-05
-1.20637514911394e-05
-6.86999612673761e-05
-6.50190467608747e-06
-3.61085636937372e-05
-2.42078310419467e-05
-3.00811235349346e-05
-2.29849025684291e-05
-5.74606878605115e-06
-3.83456775198143e-05
8.51033910334586e-06
-2.12848810269441e-05
-2.8002270913477e-05
9.04238949537848e-06
-3.89353176663395e-05
-2.90896746570133e-05
-2.29806810383438e-05
-3.86392728998032e-05
-2.60480656400135e-05
-1.6118714285426e-07
6.00803322955942e-06
-3.80261012688544e-05
-9.42566764326464e-06
4.99433289625976e-05
-3.09824180026909e-05
-2.20485062948721e-05
2.31276177484785e-05
-1.84577023122028e-05
-5.25316644587667e-05
-1.55481225305324e-05
-2.41940354939291e-05
-5.14347950234603e-05
-1.73621344959368e-05
1.49482613536736e-05
-4.58232720423962e-05
-4.42316681035954e-05
-2.8220135776383e-05
-3.80035801226601e-05
-1.85255756864487e-05
-2.4877448632678e-05
1.06768841290875e-05
-5.46483822993887e-05
-2.32351723232332e-05
2.6537218573335e-06
-8.27743564721408e-06
-3.6466284971333e-06
-1.96664375048016e-05
-4.01027429352317e-05
-3.79065522004066e-05
2.29358396560392e-06
-5.04843305371425e-05
-2.40031300601058e-05
-4.55393795588604e-05
-3.61654537105945e-05
-3.25349464416895e-05
-2.13075319484063e-05
-1.54556711597758e-05
-1.47434978109889e-05
-2.48227106523839e-05
-5.55113657713026e-05
-3.39642828064867e-05
-2.28960858547122e-05
-5.35880521703104e-05
-2.66779293611243e-05
-1.1759690541088e-05
-4.37681639437325e-05
-1.81124535993468e-05
1.45020358597782e-05
-2.56033255191182e-05
-7.26354580877085e-05
-1.70087466742104e-06
-2.02201080355778e-05
-5.10912944987899e-05
-2.44299365663288e-05
-3.72238128913684e-05
3.17884002523106e-06
-3.06970997658509e-05
-4.8477115821676e-05
-3.87025375913919e-05
-5.8599404338809e-05
-2.01232492659268e-05
-4.08443870717495e-05
-6.74451709742961e-06
-5.25136742515565e-05
-1.16545504622092e-05
-4.10802524262242e-05
-2.61794441463109e-05
-5.84955030454148e-06
-2.81046584091037e-05
-2.07899106797663e-05
9.36148808647241e-08
-2.41284776211905e-05
-5.19945600760802e-05
-3.77382448685048e-05
-2.39298693220754e-05
-1.40580292568309e-05
-1.34462440774043e-05
-2.13530866211323e-05
-2.73599603320632e-05
-9.64566805400563e-06
-4.20514562251803e-05
-1.66236990967449e-05
-7.38642063130474e-05
-2.11997589821108e-05
-3.1698893473175e-05
-4.27006413896993e-06
-2.15515782028335e-05
-3.86938024146857e-05
-3.05386944378865e-05
-5.97618606230091e-05
-3.19853830529328e-05
-2.20599009014386e-05
-2.43391078938191e-05
-4.45051929382829e-05
-3.49616091883196e-05
-4.54755190257503e-05
-3.79391147171738e-05
-1.10978973056037e-05
-3.99998651262894e-05
-2.73255844155511e-05
-1.74976562078803e-05
-2.48619754172909e-05
-3.13773209717863e-05
-3.44665433163645e-05
-3.89772372152187e-05
-4.75896920371065e-05
-3.03504251509203e-05
-1.04185102568711e-05
-2.99938700459915e-05
-1.86483836081317e-05
-1.1010041032846e-05
-1.99798032213819e-05
-7.40034748483469e-06
-4.11822420408004e-05
-5.18212655265327e-05
-5.41830821881377e-05
-5.16517789940395e-05
-2.26836000220871e-05
-4.926514865393e-05
-4.97475932607814e-05
-4.22220394856653e-05
-4.38844449004034e-05
-1.15511178135105e-05
-3.6474316312469e-05
-2.71140191265548e-05
-2.09275719205149e-05
-1.59212136451893e-05
-1.80616007690735e-05
-1.96185125380554e-05
-1.8775756101463e-05
-2.54688806265193e-05
-5.32434303828651e-06
-1.95171967967046e-05
-3.14518472873037e-05
-1.34977624602244e-05
-2.71202694058305e-05
-4.41835888557518e-05
-3.52279173240858e-05
-3.20944833576917e-05
-4.37494311352043e-05
-3.28591874561938e-05
-1.570505205896e-05
-3.0812594229395e-05
-1.44585198458062e-05
7.97156522390329e-06
-3.23742386418717e-05
-3.48179789278924e-05
-2.2436430846227e-05
7.52806512777308e-06
-5.9111902892882e-06
-1.30820042598724e-05
-2.53217102811888e-05
-2.60538880126359e-05
-4.35374307623042e-05
-6.44735638587196e-05
-1.99984054105666e-05
-1.20899248599879e-05
-4.76967794290743e-05
-6.55337774493357e-06
-7.79773479782942e-05
-3.53983713172972e-05
-4.48593375213772e-05
-3.04333244842574e-05
-5.35687120651755e-05
-1.42433125672012e-05
-3.10369791686348e-05
-4.14446907574323e-05
-1.56628290767981e-05
-4.73434715517728e-05
-3.47163115301205e-05
-3.63179039276324e-05
-2.02987529553721e-05
-3.76757443188076e-05
-4.09748469873885e-05
-4.04850807829792e-05
-3.83402038713852e-05
-5.88581257626449e-05
1.02471637984618e-07
-7.36011449150093e-05
-2.26702546197892e-05
-2.30391578935286e-05
-1.77039787411046e-05
-2.44168612213165e-05
-2.82241897020244e-05
-9.83327711216183e-06
-3.01758768468949e-05
-2.31047945735885e-05
-1.06043068039629e-05
-3.7712897527292e-05
-1.8236462053061e-05
-3.64506759512536e-05
-5.29779170620595e-05
-3.89276747161308e-05
-4.31590185271264e-05
-3.65262745561869e-05
-6.69888542679511e-05
6.12146663140065e-07
-4.67916406598819e-05
-5.66293764253895e-05
2.5836128952602e-07
-3.76801976468773e-05
-3.13963235223785e-05
-3.2198233112912e-05
3.24371164650895e-06
-5.86544233523731e-05
-1.63019668751156e-05
-3.59918308339353e-05
-2.60054956853104e-05
-4.55034167240347e-06
-3.08530861349226e-05
-2.93506180636676e-05
-7.65486111119533e-05
-2.2303144239998e-05
-2.53801500028619e-05
-4.78184599114877e-05
-3.5467443200259e-05
-4.46392268853314e-05
-7.80812711534765e-05
-2.97773478523806e-05
-9.32149757442841e-06
-5.78739718234305e-05
-2.96514615362897e-05
-1.06720833255458e-05
-2.61261967720693e-05
-6.52892279630424e-05
-4.74417188014908e-05
-6.72811328790095e-06
-8.97077022963791e-06
-1.29460092972458e-05
-2.04647334729767e-05
-7.72317581340087e-05
-4.05335541180493e-05
-3.78352339294325e-05
-6.55598982502691e-05
-5.72093460695575e-05
1.07010418413779e-07
-3.76452607247803e-05
-1.39043713198168e-05
-9.83124182666931e-06
-3.19144064819532e-05
-4.30672925687546e-05
-3.13373905265658e-05
-2.89961702091411e-05
-3.49432025162925e-05
-1.59405475728408e-05
-2.75302726348472e-05
-2.05782150474062e-05
-4.29638127943144e-05
-1.80228017679492e-05
-4.07324796103211e-05
-4.99916003233269e-05
-2.9880868001848e-05
-2.52829784617955e-05
-4.10411170054016e-05
-6.15296191170039e-06
-7.29580549279537e-05
-1.27249545965885e-05
4.42102849027939e-06
-6.21920408528973e-06
-1.33715769146048e-05
-2.16629717212887e-05
-1.26485204852397e-05
-1.91807576679064e-05
-5.44993705782978e-05
-1.28515565500364e-05
-1.84090488911755e-05
-1.84177770933153e-05
-1.02447183660828e-05
-5.05014504115876e-05
-5.24538220977428e-05
1.12670262851308e-05
-2.24397937277751e-05
-5.66105419330781e-05
6.47437987941273e-06
-3.0078392939195e-05
-7.43006239059568e-06
-5.25587639620619e-05
-2.51800018036277e-05
-3.48281396999056e-05
-4.20292329817848e-05
-3.47402256512119e-05
-2.77625335580584e-05
-9.14438939868233e-06
-6.72462400151096e-05
-6.02348608131008e-05
-1.6610611116336e-05
-4.64500946856242e-05
-3.12775698657987e-05
-2.77796601584963e-05
-3.17249193221394e-05
-2.85595260266348e-05
-3.80434938101501e-05
8.69931560049994e-07
-1.48714851923417e-05
-8.77802779907458e-06
-3.21931460763351e-06
-9.01305763273538e-06
-3.59605939100217e-05
-3.24460484702325e-05
-3.82924068814186e-05
-2.19230738613625e-05
-3.20477420289673e-05
-5.30426438091517e-05
-2.45667549633376e-05
-2.36761817261383e-05
-4.57856556505732e-05
-3.46299525825971e-05
-4.01500511113658e-05
-4.31280484485707e-05
-3.5096529053162e-05
-2.40700894433109e-05
-2.62888248435119e-05
-1.26181020035487e-05
-1.57584390979763e-05
-3.27712102082576e-05
1.5113515581959e-05
-5.25795793818765e-05
-1.03485452723479e-06
-1.33220538552888e-05
-3.77802319665173e-05
-3.36913127781105e-05
-5.09355076618762e-05
-4.31774309546574e-05
-6.63698811706188e-05
-2.84682120829707e-05
-4.88551909400489e-05
-3.97322058636139e-05
-3.99035412244125e-05
-2.16298010255357e-05
-3.35776709975902e-05
-1.6785261395165e-05
-2.96894906056482e-05
-2.42832213014772e-06
-1.86621927991668e-05
-1.79585250912504e-05
-2.63790715840179e-05
-2.52996678828e-05
-1.83884812300959e-05
-2.17577176579436e-06
-4.17426054843074e-05
-4.21681157879862e-05
-2.61677793537713e-05
8.07769901450352e-06
-3.97826518745217e-05
1.7648860203535e-05
-3.60467103780766e-05
-9.04419387557441e-07
-4.49849952502349e-05
-2.45689811828637e-05
-4.42184639748998e-05
-3.16755817569011e-05
-2.13855544828478e-05
-1.6619606206812e-05
-2.47504870819762e-05
-1.34802178711073e-05
-1.79088536760632e-05
-2.30152409809129e-05
-3.9452964086707e-05
-2.08237258464448e-05
-2.53097059447577e-05
-2.51913784212273e-05
-3.85535174955194e-05
-4.69553147233945e-06
-3.84171463057654e-05
-4.979220145503e-06
-4.18631687515345e-05
-3.23962930164783e-05
-3.36267186772877e-05
-2.62768229253165e-05
-7.45989251940876e-05
-4.39112303050541e-05
-8.25620778325132e-06
-3.7434890733611e-05
-3.54872001584893e-05
-2.66234159079664e-05
-3.25468893254899e-05
-5.92969250085472e-06
-2.47522859757866e-05
-6.50694085628876e-06
-2.90927715816726e-05
-3.00929106724853e-05
-1.66236027217416e-05
-4.54183001083296e-05
-2.67937855326468e-05
-2.611009752795e-05
-5.13322977975223e-05
-3.4042847386491e-05
-2.09068932713867e-05
-4.026094076705e-05
-3.04093903791486e-05
-7.62671478167608e-08
-1.11703379438903e-05
-3.39162036383815e-05
-4.25737048713746e-05
-3.62174291559465e-05
-1.70336271196203e-05
-4.51314022290868e-05
-2.1775453056315e-05
-1.32983407755221e-05
-2.50364677669539e-05
-1.04626615357013e-05
-9.21184886436674e-06
-6.4215195889879e-05
-3.34482783450521e-05
-1.97971537808315e-05
-3.44387455682518e-05
-2.7227341982301e-05
-3.37114287150925e-05
-1.32445043240863e-05
-1.06831388440593e-05
-3.30587018791212e-05
-1.15904376380607e-05
-1.33968518302326e-05
-1.2410954192805e-06
-5.24638033844122e-06
-3.10289677545071e-05
-2.72513081727412e-05
6.05335139074301e-06
-3.07099808473967e-05
-5.10706624108511e-05
-2.79345375734012e-05
-4.51162304543656e-05
-5.30625485386664e-05
-4.13011152690446e-05
5.34388552308859e-06
-1.99134513835271e-05
-3.70607087815906e-05
-9.3777442757591e-06
-3.21863618422377e-05
-4.95639027386523e-05
-1.74866983341491e-05
-3.05731411171326e-05
-4.75759782937489e-05
-2.18550507717105e-05
-1.87790220315836e-06
-6.63314559692988e-05
2.0626182164889e-05
-5.87865986088622e-06
-4.16701116767807e-05
-2.54094433434913e-05
-4.3114345214839e-05
-4.91427111636224e-05
-6.45433021225259e-05
-5.74618907324461e-05
-5.69192801608812e-05
-5.60057556707248e-05
-2.37045444009037e-05
-3.24822038116132e-05
-9.89031287468533e-06
-1.41477102922455e-05
-4.05116199256538e-05
-3.95409447414264e-06
5.34364899077388e-06
-1.80177106120093e-05
-2.6752387651765e-05
-2.86608251467699e-05
-2.74029671159172e-05
-6.09249331758954e-05
-3.04662990329773e-05
-3.02042739764683e-05
-3.30456437546799e-05
-6.36486275422891e-05
-3.02429522335631e-05
-7.5666270796603e-05
-2.55907653937244e-05
-4.11962847914334e-05
3.64388783935208e-06
-1.42530487435073e-05
-2.66020713795053e-05
-2.47098062024717e-05
2.23313670484031e-06
-5.46271520985298e-05
-6.3985422336293e-06
-3.96804813489326e-05
-5.38854955061667e-05
-3.54925090567476e-05
-1.12831878994381e-05
-5.14760227396816e-05
-4.18422234254306e-05
-5.05553505029688e-05
-5.22941645045028e-05
-7.51196352267648e-05
-1.18675797555577e-05
-7.42153847998696e-06
-6.26134541324723e-06
-3.27670986543798e-05
-3.41131213417082e-05
-2.86098099925792e-05
-1.41206905870134e-06
-7.71750352136033e-06
-4.57229770263169e-05
-5.39228928334754e-05
-1.38166262266405e-05
-6.00844150751841e-05
-4.48540862878265e-05
-3.394189242832e-05
-5.56777491774218e-05
-4.67998573236757e-05
-4.6154635823482e-06
-4.37395275291795e-05
-2.79404936619819e-05
-6.00648430477338e-06
-2.29942744386992e-05
-2.80968673528983e-05
1.99205965253603e-05
-1.09415770426103e-05
-3.64642968780233e-05
-2.65969393075433e-06
-4.8597759110417e-05
-3.61550674840843e-05
-2.55766953476308e-05
-8.49626098421358e-06
-2.221190221151e-06
-3.56778476414358e-05
-9.88291686909461e-06
-1.83693616763729e-05
-3.62752203406757e-05
-3.74519679303862e-05
-5.52671751481758e-05
-4.30643263372411e-05
-4.10735773530229e-05
-5.63404807395918e-06
-3.28937736417818e-05
-3.81355419558148e-05
-2.37547230977206e-05
-6.16965938377517e-06
-4.49447001620483e-05
-5.2535298532935e-05
-4.48075040252394e-06
2.26534239975681e-05
-2.17951118212693e-05
-2.76184985784427e-05
-9.73054590660214e-06
-4.9285692422635e-05
3.72146897993024e-06
-3.72328447704017e-05
-4.58551374900165e-05
-4.6001478031978e-05
-4.06672099358882e-05
-5.47018465225837e-05
-1.81204341688285e-05
-2.76488889961997e-05
-6.35843452193146e-05
-5.47764171806397e-05
-2.29277829421467e-06
-2.24122645959086e-05
-3.84145973095788e-05
-6.06604186361541e-05
-4.3280324421534e-05
-3.37264407188416e-06
-2.29114458835316e-05
-4.62614761419752e-05
-1.59586156486037e-05
-2.03347195521422e-05
-2.00017196726657e-05
-4.26830377408919e-05
-3.08665600704851e-05
-3.19052769322946e-06
-4.30437381028196e-05
-2.85205177704187e-05
-2.43885500432287e-05
-4.9234413589961e-05
-4.35349329970256e-05
-4.42203377080149e-05
-4.7942043131738e-05
-5.08238729947969e-05
-2.02215737528053e-05
-7.87966665093904e-06
-2.27926567297304e-05
-1.47700270634309e-05
-1.74699037297651e-05
-3.81455466396196e-05
-4.03648116359727e-05
-1.41796650519225e-05
-1.39025992659228e-05
2.70306846102427e-05
-1.24989538929436e-05
-1.19435174299397e-05
-2.4385737599294e-05
-1.72056237181302e-06
1.18271906463234e-07
-2.54323232569113e-05
-4.18376108152132e-07
-2.33903284767883e-06
-4.72001048646212e-05
-7.41027830228115e-05
-4.85541992974321e-05
-1.08718612429769e-05
-2.525914242284e-05
-3.01600618758181e-05
-2.15832274301989e-05
-5.25553428067107e-05
-4.56601812335765e-05
-2.59981722531128e-05
-2.11079149642151e-05
-1.45472731313089e-05
-4.30300880927969e-05
-5.94965541862596e-05
-3.03443857011784e-05
-1.88043571951906e-05
-1.32533878415071e-05
-2.09451655576601e-05
-2.2253458667009e-06
-2.38039697296955e-05
-1.52379298263251e-05
-2.71201656604586e-05
-3.76921381207883e-05
-1.35740568674361e-05
-6.19580554975841e-05
-8.98380022009937e-06
-4.89110848483134e-06
-4.02445780476851e-05
-2.21672369033099e-05
-2.11793847764731e-05
5.02683629010515e-06
-2.44031126564747e-05
-1.09904683695324e-05
-4.52089004607909e-05
-2.04784585334464e-05
-4.8471363321544e-05
-4.38872610833034e-05
-2.67895109545876e-05
-2.63760765083825e-05
-1.83029898788054e-05
-3.82732015989675e-05
-2.6062946040584e-05
1.06250022943982e-05
4.83126828171933e-06
-4.82153395311332e-05
-2.92143388667148e-05
-3.33982937624121e-05
-2.87818763574836e-05
-1.09804071792079e-05
-4.38689851131407e-05
-3.01943696738025e-05
-2.66820990558144e-05
-7.41775545985082e-05
-4.70147382034072e-05
-4.69785250595542e-05
-3.32093157111737e-05
-3.56106210941937e-05
-2.43156768744306e-05
-3.2973175919738e-05
-3.24225370394888e-05
-2.85743075542721e-05
-8.10413477566515e-06
-5.54772707656808e-06
-2.26636343283228e-05
-5.86150177469993e-06
-1.6028199309098e-05
-4.50598075967609e-05
-4.21174290878545e-05
-3.2700098768736e-05
1.1983495756522e-05
-2.10000567405794e-05
-3.56465436968906e-05
-1.8020939874116e-05
-2.83226734341482e-05
-2.6013288981787e-05
-4.10427393575438e-05
-4.83442401991255e-05
-3.04242542540176e-05
-3.82208610105526e-05
-1.4875980238818e-05
6.08285133606105e-06
-2.37305889928775e-05
-1.55064864044465e-05
-4.55838131371912e-05
-2.00683404993518e-05
-4.87362199161705e-05
-2.84259854661699e-05
-3.11855640176484e-06
-6.62175564325547e-05
-2.81632846115187e-05
-3.6589805764429e-05
7.51018256807294e-06
-1.18392764877916e-05
-1.55435333293966e-05
-5.82161671794479e-06
-4.743146569388e-05
-2.63094320926155e-05
-2.21726183692335e-05
-4.3245448256947e-07
-2.51933967177476e-05
-7.739536567471e-06
-5.53033047207393e-05
-1.04393448995288e-05
2.09025072969723e-06
-2.05922338369087e-05
-4.99218724984566e-05
-3.57124758178525e-05
-3.51154156355802e-05
-1.48082008247572e-05
-3.19457135278782e-05
-5.54343430517943e-05
-3.73357003921896e-05
-4.26480480801978e-05
-6.09703708278488e-06
-3.84521464773919e-05
-6.26089324296675e-07
-4.21578154628034e-05
-6.15999951984487e-05
-2.44996009399532e-05
1.44997074272192e-05
-3.49498351273286e-05
-1.01324015280686e-06
-1.15884443702047e-06
-3.07244957859846e-05
-3.35542591582813e-05
-8.58972929638775e-06
-2.21975139610576e-05
-2.71212962093522e-05
-2.68618227245498e-05
2.05936597569753e-07
-5.45987852563885e-05
-3.39542418587894e-05
-7.28500022818177e-06
-3.41078500974579e-05
-4.8529400873902e-05
-5.35922636771304e-05
-3.34565679273432e-05
-2.08874451354741e-05
-7.21195374050509e-06
-2.83015391966129e-05
-2.34193940111494e-05
-7.24677667074485e-06
-2.67983409142708e-05
-2.97193232258053e-06
-2.76955520669697e-05
-3.70836971638959e-05
-3.54644735293096e-05
-2.14771408892022e-05
-1.6796627494976e-06
-3.84833162960951e-05
-3.96945991536957e-05
-6.62588259430525e-06
-2.53502311880778e-05
-4.01692076298695e-05
-4.40921203946173e-05
-4.48872893100076e-05
-1.93804444166858e-05
-3.28136384796955e-05
4.66832937815369e-06
-2.63328750173168e-05
-1.63639768036796e-05
-4.6009729204806e-05
-7.18924815303713e-06
-2.96136944628106e-06
-2.43887913451684e-05
-3.45308454068345e-05
-5.1827951730928e-05
-3.57344270962786e-05
-3.49362701818205e-05
-7.25986281419651e-06
-4.57336934963368e-05
-3.5810830633083e-05
-2.56304470518822e-06
-2.84879925531687e-06
-2.17018356192335e-05
-4.88688346446346e-05
-5.23348234302956e-05
-2.97305763130609e-05
-2.29179012428894e-05
-5.67578112858064e-05
-6.12275133439484e-05
-4.51941059664745e-06
-2.03621598050436e-05
-4.2723542383758e-05
-2.38485120995829e-05
-9.99264738963765e-06
-1.25261190295724e-05
-1.9670655047077e-05
-7.72399023366231e-05
-3.32306683131884e-05
-7.69529907635688e-06
-3.23609722685761e-05
-2.32176398690916e-05
-4.05663916449604e-05
-1.08185240478472e-05
-2.8037034418053e-05
-3.97875193839088e-05
-2.0348782526097e-05
-1.33999700551497e-05
-2.88014480962246e-05
-1.39681542438544e-05
-4.2322840624852e-05
-5.13095070771762e-05
-4.59276241399617e-05
-2.60190177292875e-05
-3.57734173429235e-05
-5.32922323145277e-05
-4.29632333109105e-05
-3.78250722770889e-05
-2.23520999214674e-05
-3.48485359485131e-05
-4.09790355498687e-05
-4.84912690173983e-05
-3.68436915567858e-05
-3.11451113341162e-05
-6.19061902858012e-05
-5.40850856077783e-05
-1.16318132755009e-05
-2.24508158804567e-05
-1.85881610266824e-05
-2.74197075992164e-05
-9.93001766209438e-06
-2.77119464204362e-05
-3.56986559962204e-05
8.0915545661372e-06
-5.03462650764579e-05
3.3063067249183e-06
-3.6160964895456e-05
-4.2847810162381e-05
-3.73346630915912e-05
-2.68729170272559e-05
-4.44049914601436e-05
-3.08800458435237e-05
-1.47797993388072e-05
-4.04404686974304e-05
-1.45275843108838e-05
-5.39625004620848e-06
-1.8872157504579e-05
3.14842868585919e-06
-2.97797838421251e-05
-2.95820876056522e-05
5.02112036912207e-06
-3.44197310454773e-05
-4.48601205319393e-05
-3.28468825987198e-05
-4.19758511922606e-05
-2.42070898953401e-05
-1.15620842897545e-05
-2.49405856817723e-05
-1.08222355371711e-05
-5.06894828922314e-05
-6.97359778151441e-05
-5.98981614233325e-05
-2.69261990422396e-05
-8.8889200136608e-06
-2.637390887694e-05
-5.23422195234216e-05
-4.55933110491023e-05
-3.42083619271059e-05
-1.92323493992819e-05
-1.11169131772698e-06
-2.03386417382949e-05
-2.05279824803797e-05
-3.15053058420014e-05
9.00229832050792e-07
-2.1706393196221e-05
-2.30473078871784e-05
-1.48091087731527e-05
-2.39690122825551e-05
-6.74462069447907e-05
-5.73520527267904e-06
-3.00061393685997e-05
-3.11086460272176e-05
-5.88266997741494e-05
-4.29386016444052e-05
-5.18756719940829e-05
-2.02535233199871e-05
-5.79979687271647e-05
-2.56853176151283e-05
-2.8601432009127e-05
-2.94039448363501e-05
-1.67766904797705e-05
-3.606469203498e-05
-3.9598727577467e-05
-2.2326770291397e-05
-3.16244900792656e-05
-2.74133532695387e-05
-2.39706801626531e-05
-3.41223286379595e-05
-2.58329725374792e-05
-1.6223188475302e-05
-2.93310207871371e-05
-1.95133675273712e-05
-4.56747199079245e-05
-3.45843606905889e-05
-4.92843818532645e-05
-3.9073638041294e-05
-3.84445872461489e-05
-7.28140947564419e-05
-3.83530171573514e-05
-5.41243134161193e-05
3.95748435652985e-05
-2.43784459647517e-05
-4.37678412859419e-05
-3.61911243891657e-05
-2.93512418810033e-05
-1.6517106338671e-05
-2.32806915258571e-05
-2.59720374549293e-05
1.49252302144737e-05
-6.22014781646919e-05
-3.2078871407073e-05
-3.26194702942686e-05
-2.77763022313099e-05
-1.72588575375479e-05
-4.22048728376469e-05
-4.17737455702727e-05
-1.99544542767846e-05
-3.61578713282307e-05
-5.59153372552724e-05
-2.07947141801546e-05
3.77819476731262e-05
-8.48054112300014e-06
-2.05347117950952e-05
-2.22842515335182e-05
-3.03940876764861e-05
-1.11982228499543e-05
-2.56841820011411e-05
3.92869610371841e-07
-2.40125597321332e-05
-3.65334552243948e-05
-3.48790154076588e-05
-5.0882289231555e-05
-2.40375633412357e-05
-5.17497861016365e-05
-7.37050325280939e-06
-6.83866970008233e-05
-2.54950378468434e-05
-1.55332461127716e-05
-6.09494448232081e-05
-6.03866896689595e-05
-2.55039751562174e-05
-1.26895197185676e-05
-5.61171991183039e-05
-4.10600698281914e-06
-6.04771043053403e-05
-3.23877574005616e-05
-1.0974280560943e-05
-7.60406486410884e-06
-7.59525585041802e-05
-2.15742990279494e-05
-3.22722124465259e-05
-5.84095958567269e-05
-1.94334470696504e-05
-3.43511214808895e-05
-1.72278968576093e-05
-4.98679763741665e-05
-4.86629204708909e-05
-3.8845198167167e-05
-2.46562454345995e-05
-2.53054358315868e-05
-3.04241319313743e-05
-4.78299418021326e-05
-1.97447521215616e-05
-2.83954296717887e-05
-5.30736992889793e-05
-3.71005988873803e-05
-2.5149443369301e-06
-1.28524539881697e-05
-3.30231109635176e-05
-9.08374462660692e-06
-2.23374322265351e-05
-9.57957740370199e-06
-1.37446611091305e-05
-3.16409331024309e-05
-5.82889714870311e-05
-5.03930312200964e-05
-3.28481490445398e-05
-5.57570811187595e-05
-1.68590173487297e-05
-1.59370491054513e-05
-7.77020639463376e-05
-6.3110609440667e-05
-1.11474029798779e-05
-5.62110183368366e-05
-3.72916585527318e-05
-2.21164500709609e-05
-3.90656889662751e-05
-5.55797084584202e-06
-4.23470217726941e-05
-1.0787322967353e-05
-4.07018823411255e-05
-2.32270187017697e-05
-5.75539984871181e-05
-4.12815383632743e-05
-2.3495923655388e-05
-3.01791416136766e-05
-1.60531870870578e-05
-1.09532249159752e-05
-2.5948343605915e-05
-2.41570585804205e-05
-3.43453980565496e-05
-2.42386361997896e-05
-1.80975401127927e-05
3.7147817420219e-07
-3.5431637831531e-06
-4.66734547304414e-05
-2.34199555838463e-05
-5.45339145695835e-05
-4.32004297060917e-05
-3.71066519690401e-05
-4.75469413062134e-05
-3.83932646405113e-05
-2.3995048795815e-05
-3.09656165354838e-06
-2.79503750046247e-05
-8.87176817303605e-06
-6.93165180186204e-06
-2.01887777939095e-05
-2.22260023258577e-05
-5.30922726222835e-06
-1.51048526054131e-05
-4.06271100205521e-05
-1.99508135590253e-05
-4.11624898739905e-05
-3.97101406768847e-05
-2.02879162317488e-05
-4.8239378758608e-05
-1.58344728274886e-05
-2.61816839270344e-05
-6.6959945098536e-05
-4.86958306165779e-05
-3.92960372143466e-05
-4.01813018043998e-05
-4.9861951503935e-05
-4.15567134485468e-05
-2.31973519785012e-05
-3.13977841594006e-05
-3.59015529807785e-05
1.5277190222129e-05
-5.5137316335702e-05
-6.29567601033713e-05
-2.73015062363159e-05
-3.65166690085431e-05
-6.23438609006945e-05
-1.32378139724639e-05
-3.6569046826089e-05
-5.20763916217343e-05
-4.34271150793951e-05
3.13560843296617e-06
-8.59970047336631e-06
-2.04700374885821e-05
-1.40625178645361e-05
-3.20890255470884e-05
-5.53934894691702e-05
-6.34981911635029e-06
-6.41998071458165e-05
-2.58479654370244e-05
-3.64411552698392e-05
-3.04338416134745e-06
-3.90491499303017e-05
-2.44114660167062e-05
-4.53840886867593e-05
-2.56247118664582e-05
-4.36738811626422e-05
-2.6988954145877e-05
-4.34367384835165e-05
-1.50903445411876e-05
-2.21880525516169e-05
-1.88479625061684e-05
-1.46851718705451e-05
-2.82741684293051e-05
4.85875128560883e-06
-2.67530049028536e-05
-2.43427281489827e-05
1.12019244349145e-05
-4.06558223094796e-05
-2.8895821210351e-06
-3.48871816196473e-06
-1.58285692910371e-05
-4.48631423360207e-05
9.09896123589305e-06
-1.61777557614642e-05
-7.42493415956602e-05
-3.71639032420092e-05
-2.4533264284753e-05
-4.72458209399866e-05
-4.06844317756193e-05
-3.29206519642106e-05
-4.03690354166835e-05
-1.16066159958237e-05
-8.18653345665073e-06
-2.76205599245831e-05
-1.52468812337716e-05
-4.66869051054229e-06
-1.54912871596269e-05
-2.12018826880246e-05
1.11285221434711e-05
2.98310724333702e-06
-2.88032612323999e-05
-6.89605509740616e-06
-3.5235367153934e-05
-4.01390971433756e-05
-1.66971303170652e-05
-3.46935904155153e-05
-7.83300477447472e-05
-6.47704524015459e-05
-1.23001490777046e-05
-6.48721929559224e-05
-4.50905625656491e-05
-3.26136603270852e-05
-2.32483315869369e-05
-2.90538886531322e-05
-2.42095456464145e-05
-4.84066981037209e-05
-2.01235373092955e-05
-3.62678163064256e-05
-3.06580988668035e-05
-6.71858217448707e-05
-6.28357384438113e-06
-2.33168962980758e-05
-4.30984248429664e-05
-2.57753943306406e-05
-3.45478263968002e-05
-3.19275319638018e-05
-4.05734874886403e-05
-2.90568241431843e-05
-4.85554835133277e-05
-2.47979661305312e-05
-3.18560835559075e-05
-2.31525624080722e-05
-1.89944350453487e-05
-2.7716064568623e-05
-2.57801650705315e-05
-3.27584161943206e-05
-2.01701917696626e-06
-1.44632996307151e-05
-2.48221434975731e-05
-5.0929822085209e-06
-1.79661712721894e-05
-2.85698258518765e-05
-4.0923066851442e-05
-5.46324294307856e-05
-2.58102854214308e-05
-9.06288871685484e-07
-3.00331006183842e-05
-1.54290932960876e-05
-4.75258400865409e-05
-3.20237097738915e-05
-1.69367079047623e-05
-3.22118841162673e-05
-3.9730463455664e-05
-2.33465883029785e-05
1.93909752904332e-05
-5.03031623419688e-05
-2.85478774802401e-06
-7.0867144579148e-06
-3.09402961899619e-05
-2.54822507476581e-05
-4.14082223995318e-05
-2.76725311529535e-05
-3.74214021353195e-05
-9.41483046779745e-06
-3.70507728710543e-05
-5.41025626132935e-05
-3.24341018798078e-05
-4.5759831948398e-05
-5.09292908005378e-05
-5.76230446145736e-07
-3.73700901074924e-05
-3.28971714457512e-05
-4.8210100019006e-05
-1.034177593659e-05
1.00800458879708e-05
-4.99271582030629e-05
1.88547185058321e-05
-3.37453618800407e-05
1.81191723691202e-06
-4.24103015805096e-06
-1.96065329843291e-05
-4.87840875057141e-05
-5.40455148408727e-05
-3.30177815707286e-05
-7.20285473426512e-05
-4.75923719215e-05
-6.72988743941737e-05
-7.46726177088707e-05
-2.64119964918178e-05
-2.077740441899e-05
-3.29803426855494e-05
-4.24721516451846e-05
-5.10568125756668e-05
-1.49698915566942e-05
-3.46845015913339e-05
-3.93511553949346e-05
-1.20957207265563e-05
-5.15226300979271e-05
-4.00424004795093e-05
-3.95974132154854e-05
-2.16726451633309e-05
-2.16659955740293e-05
-3.99724141251206e-05
1.25264851941395e-05
-4.22720878962191e-05
-4.46808110331504e-05
-9.00540237684389e-06
-7.01849560680214e-05
-6.34926954560845e-05
-3.60184018700476e-05
-5.59643392700876e-05
-4.88424550043386e-05
-3.99946136710529e-05
-1.48908101929631e-05
-1.08357888287733e-05
-4.94889826113686e-06
-2.21156625490749e-05
-3.59467611593267e-05
-3.60801902901648e-05
-2.89044574440576e-05
-3.77887898962624e-05
-2.13035949556909e-05
-2.50121421978586e-05
-2.17257369629238e-05
-5.94473957857925e-06
1.4120073848216e-05
-4.26761166439438e-05
-2.67895912900923e-05
-1.27070982823793e-05
-9.05226496953841e-06
-2.10138589944331e-05
-4.24811033820281e-05
-4.97636123526882e-06
-4.55638975103112e-06
-4.60820292829558e-05
-1.45482137367077e-05
-4.75945491660208e-05
-2.30640805166295e-05
-8.46372055166294e-06
-1.55273493967417e-06
-3.23145198652706e-07
-2.94863879766793e-05
-3.41863875282798e-05
-1.39026974534139e-05
-3.2027531087448e-05
-4.77620627552957e-05
-2.40685831491449e-05
-4.91556181115939e-05
3.44702653970172e-06
-4.21877358984887e-05
-4.54594147699371e-05
-3.03551695152999e-05
-4.91412596051324e-05
-2.18021473284942e-05
-3.63289904783785e-05
-4.13957064351893e-05
-4.35483003654277e-05
-2.0801622251876e-05
-4.44563753563246e-05
-3.97672552484217e-05
-2.05578925575791e-05
-1.21220663673611e-05
-2.97891614300154e-05
-2.2600527185652e-05
-3.89253017972717e-05
-6.23925964617414e-05
-4.5932646229387e-05
-5.13186012281459e-05
-3.85545125134801e-05
-1.45419895594117e-05
-2.71501802678046e-05
6.95358036443593e-06
-1.30006868439183e-05
-1.4057964419258e-05
-4.75898049159859e-05
-2.72960341696449e-05
-4.89106625140074e-06
-2.3861123155549e-05
-2.65723417860736e-05
-1.28947226093473e-05
-6.09403789458348e-05
-3.89345381013739e-05
-7.45204570951088e-05
-6.25615914051558e-06
-2.44038646529272e-05
-2.28710240721372e-05
-4.22508193148102e-05
-5.03848469159583e-05
-3.61425717057639e-05
-3.30529407204253e-05
-3.2537201374477e-05
-2.07285735174226e-05
-2.27184427504986e-05
-4.99772693969818e-06
-1.01483040181703e-05
-4.94411142832502e-05
-1.55510302125487e-05
-4.47918867187439e-05
-2.36375919748702e-05
-6.54418269067963e-05
-1.84578611694128e-05
-9.46893842167223e-06
-5.33723529670894e-06
-2.97771794101253e-05
-3.49229691052781e-05
8.98793121095612e-06
-1.69390770147177e-05
-2.54336472018313e-05
-4.6858735913362e-05
-3.07550100451285e-05
-5.02462130335585e-05
-2.54961668862544e-05
-5.7702605842579e-06
-3.06056610758104e-05
-2.39120265472142e-05
-3.76848229580497e-05
-3.48177669164352e-06
-1.19030424483043e-05
-1.08445613896687e-05
-3.09134812743426e-05
-2.53732708916037e-05
-1.99241518661212e-05
-9.7830576736524e-06
-3.08314456789086e-06
-2.33217314687344e-05
-2.06652628362334e-05
-4.21133952052051e-05
-5.13040707749975e-05
-2.4461286640123e-06
-4.21969252876249e-05
-3.04199217817649e-05
-2.57629675299903e-05
-6.77925500244185e-05
-5.87438755019165e-05
-2.43925788425555e-05
-2.12486792291841e-06
-5.81137949784499e-05
-1.69336844132206e-05
-5.60740000389507e-06
-6.78511620426761e-06
-5.22849234818161e-06
-2.49707708440418e-05
-3.13307028826392e-05
-2.48573453694636e-05
-4.05148643406581e-05
-5.79067973866591e-05
-3.69610244021587e-05
-5.12160953451917e-05
-6.30022876133852e-05
-6.37275805795706e-05
-4.70948150059384e-05
-5.898344909372e-05
-3.95055314973514e-05
-2.12679192553607e-05
-8.17002580744826e-06
-2.61450016138114e-05
-1.29595974537431e-05
2.32600901836527e-06
-5.24225663834621e-05
-2.63162252486017e-05
-1.67931303241887e-05
-1.82287800043963e-05
-1.5223896961312e-05
-1.76483970533408e-05
-1.4575705246481e-05
-2.3659230625223e-05
-4.39525861718571e-05
-4.72159775327479e-05
-4.85619263071791e-05
-8.2923159054587e-05
-7.21376842202566e-05
-6.12952691707171e-05
-4.21049559714339e-05
-3.29308929211057e-05
-4.60989774170866e-06
-2.49238897634788e-05
-3.65384091608023e-05
-3.97027824562776e-05
-2.18242401647537e-05
-1.0078016007663e-05
-1.6668367935958e-05
-3.66560531214054e-05
3.94685045110547e-06
-1.39402134609195e-06
1.82656793088638e-06
-1.67561282840343e-05
-2.77364842807165e-05
-3.32543389426926e-05
-3.27470834794313e-05
-5.51644152845937e-05
-6.01203612535225e-05
-1.07506017804363e-05
-3.13436474568126e-05
-1.9625543458219e-05
8.44288005875491e-06
-1.97853111277026e-05
-1.74851809789068e-05
-3.59425427784629e-05
-5.6465088903987e-06
1.81128491050914e-05
-4.66540556531136e-05
-2.56434642657135e-06
-2.43573117705837e-05
-2.00353974635811e-05
-2.39781846385937e-05
-3.81307155335491e-05
-5.58350850082647e-05
-4.93195886892559e-05
-1.33493060481762e-05
-5.73994541685496e-05
-5.10392598624011e-05
-1.52979416659503e-05
-4.89820359003486e-05
1.57446966534823e-06
1.44988436073932e-06
-2.58463853103675e-05
-1.55422084751295e-05
-2.11211760101968e-05
1.31590929801953e-05
-2.57495511788553e-05
-2.58244199154082e-05
-3.60041664015696e-06
-8.31851499813498e-05
-5.09625591732469e-05
-3.29743499225225e-05
-5.61043434137828e-05
-4.44867019823755e-05
-5.47578502161521e-05
-1.50198883931374e-05
-4.52738191382517e-05
-2.37651607213592e-05
-3.23086368015238e-05
-3.78944553604858e-05
-1.9231798442137e-05
-2.74827561674595e-05
-5.54009691470395e-06
-8.75093286314586e-06
-2.57191712277812e-05
-7.08558827316613e-06
-5.62743462299655e-05
-1.67202699869009e-05
-3.00068933198919e-05
-3.2881636816934e-05
-1.96423124674161e-05
-4.14824073742704e-05
-7.57714880059654e-05
-1.83765284339752e-05
-8.22267224318171e-05
-6.04859130223965e-05
-4.19160248424798e-05
-2.81631834266025e-05
-4.70050485460178e-05
-1.31486952420612e-05
-1.17846535510178e-05
-2.1747856453532e-05
-4.78944382506534e-05
-4.01330637748347e-05
-2.02454726425267e-05
-3.91241481678136e-05
-4.40027237856243e-05
-4.24251494326231e-05
-4.14132959326788e-05
-7.84822476201393e-06
-4.7564663990057e-06
-5.50264083016521e-06
-3.8838936461903e-05
-2.36018774255553e-05
-2.36238310714727e-05
-4.17949056761637e-05
-8.33328661556965e-06
-4.74077340246403e-05
-6.57026215182768e-05
-4.99553703635219e-05
-3.89373424836935e-05
-1.83716809977533e-05
-6.09252862679124e-05
7.43002896783734e-06
-6.29337787828804e-05
-3.69598362157285e-05
-6.67233010127269e-06
-6.52356118299576e-06
-2.67510950455393e-05
-6.73415892421446e-06
7.90811439821098e-06
-2.54417365589133e-05
-1.06934541885334e-05
1.3493385866056e-05
-4.56785334680291e-05
-1.52203653649881e-05
-2.62686106703283e-05
-5.09404171188041e-05
-2.77961789284423e-05
-4.45683287154858e-05
-4.82816277206757e-05
-6.59564856670192e-05
-3.39710240706931e-05
-1.59014111860238e-05
-2.05879626606354e-05
-1.83804213413426e-05
-2.59145451589177e-05
-4.6920253684901e-05
-2.35477167170099e-05
-8.19156164137794e-06
1.38609493122996e-05
-4.82379520168583e-05
-4.06462923252447e-05
-3.57778151501607e-05
-7.44471376596927e-05
-2.00384124613795e-05
-3.33090227452817e-05
-4.21417489081636e-05
-1.27559805307939e-05
-1.48788574945655e-05
-6.45020477433936e-05
-2.89354636743533e-05
-3.14851089947819e-05
-3.16485520404005e-05
-4.58049485242729e-06
-2.67540597867005e-05
-3.60676858234667e-05
-6.83630816508078e-05
-3.64029824457797e-05
-8.5217161731667e-06
-2.97158567790159e-05
-4.08986084728625e-05
-5.56253054605253e-05
-5.21035251538883e-05
-6.2891447442499e-05
-1.46672298451776e-05
-6.67099920449644e-05
-1.21162945189112e-05
-6.98424390258734e-05
-1.30205049331017e-05
-4.02405044372176e-05
-4.79733489152822e-05
-1.86325057996788e-05
-7.02042158851584e-05
-4.56550785540407e-05
7.61437785025302e-06
-4.75309810731851e-05
5.38462622520354e-06
-1.40212063917107e-05
-1.32984633632889e-05
-8.31356507709701e-06
-1.29173429099199e-05
-1.89472158916631e-05
-1.6599249048019e-05
3.0012859332841e-05
-4.80868605888488e-05
-4.69737265626326e-05
-3.58775210616481e-05
-3.52657748005062e-05
1.11671729025041e-05
-3.84132482279844e-05
-3.25297389542419e-05
-3.90337177232215e-05
-5.74401178815238e-05
-2.46593762348346e-05
-5.39826393731129e-05
-3.53058731706887e-05
-3.13069398481431e-05
-4.76158815995612e-05
-5.51127819567598e-05
-4.0574808224227e-05
-2.41714122832715e-05
-1.21064417260562e-05
-1.05520175075365e-05
-1.26137987469019e-05
-1.38666853755079e-05
-3.40148350185303e-06
-2.25944393407291e-05
-1.92090224713523e-05
-2.55215169964129e-05
-2.9249461310391e-05
-6.97481021801923e-05
-2.11158971020925e-05
-1.09740268884782e-05
-3.71609371328932e-05
-2.7453979163734e-05
-2.81303095273422e-05
-5.89024424576147e-05
-3.94729698019203e-05
-9.01357126199832e-06
-1.37944379354976e-05
-2.46756382467072e-05
-3.78518868478813e-05
-1.30498017679516e-05
-5.18205675642688e-05
-1.04498032095284e-05
-2.75857999721611e-05
-2.95502735522265e-05
-2.30310106882433e-05
-1.9400504037267e-06
-3.94922064303108e-05
-7.37207847879549e-05
-3.45226203964746e-05
-1.54476507740367e-05
-0.000100154980585288
-6.44958920394462e-05
-1.71441878157746e-05
-5.80129822584009e-05
-2.82982826307491e-05
-2.58400524840815e-05
-3.31245703055738e-05
-3.33390818978053e-05
2.40452432547945e-06
-1.0270882602688e-05
-4.98231345004226e-05
1.97307563615618e-05
-2.33910199667636e-05
-2.51797489234322e-05
2.04899133875501e-06
-8.12479559277648e-06
-8.09884613616004e-05
-7.21447046795086e-05
-2.4825287726193e-05
-4.04547063836604e-05
-4.00371278911593e-05
-2.76125310809552e-05
-3.97974864329174e-05
-5.94191034879317e-05
1.9290628224921e-05
-4.27298321800417e-05
-4.26244192353846e-05
-6.41612727090602e-06
-4.1954002030697e-05
-4.85236571493726e-05
-2.68708052944147e-06
-4.89337291788043e-05
-3.95471518195079e-05
-4.40694878163805e-05
1.50191159757905e-05
-3.99732545759213e-05
-4.69707353001577e-05
-3.60633764670006e-05
-3.64203863133619e-05
-6.31248089918543e-05
-8.37540543788031e-06
-1.70967822508614e-05
-3.00046173473455e-05
-2.47612248236173e-05
-3.26792866104111e-05
-4.13372278262438e-05
-1.06153575318813e-05
-6.80529893211423e-06
-3.56690102309054e-05
-1.6214319589861e-05
9.36878990394307e-06
-3.42578936661117e-05
-1.15561223161714e-05
-2.49708446312593e-05
-6.39980543179632e-05
-6.42787066130565e-05
-4.76430510844079e-05
-2.27809010262139e-05
-1.13824247437616e-05
-3.86786613255908e-05
-3.71152785251305e-05
-3.34140268372893e-06
-1.13097392922715e-05
-9.72314204577935e-06
-1.96065664489815e-05
-4.669903683701e-05
-3.34969583268667e-05
-3.73775816080589e-05
-2.45452228886703e-05
1.72748009684457e-06
-3.36719776885567e-05
-2.17384963583164e-05
-4.31957567708288e-05
-1.92059731146078e-05
-5.21326825831368e-05
-4.82303977726675e-05
-3.44952344692549e-05
-2.55289618408287e-05
-2.84832575471144e-05
-1.61787695270526e-05
-3.08186356563299e-05
-3.54373125614824e-05
-3.95467513549332e-05
-4.30883545197705e-05
-3.26072847032911e-05
-2.12309167654829e-05
-3.66431797043546e-05
-4.08758695767918e-05
6.44205198392057e-06
-7.14990134729712e-05
-4.35735022253416e-05
-1.69892307045404e-05
-2.37889680308867e-05
-2.37183799488175e-05
-4.27173520571635e-05
-4.80100807788627e-05
2.28179173260083e-05
-4.08492483965826e-05
-3.01138165123596e-05
-2.01427183133407e-05
-4.90418548261174e-05
-1.75091110735824e-05
-2.19068095509393e-05
-2.04009587749433e-05
-4.66239218948707e-05
-3.49463303995503e-05
-3.29462201573713e-05
-1.16152433452846e-05
-5.41411420762063e-05
-3.68529690827613e-05
-1.40041676283817e-05
1.18976212928896e-05
-3.05786814829616e-05
-5.00037608090592e-05
-6.83386592037699e-07
-1.30199493531653e-05
-3.16892152621194e-05
-9.21242163684378e-06
4.64690104723779e-06
-5.6890235302714e-05
-3.13205117852704e-05
-2.62510138285548e-05
-6.38309355108245e-05
-9.09095484384626e-06
-2.12495679171734e-05
-4.48363786831247e-05
-6.06814078035469e-05
-1.75345252388289e-05
-1.46433460781945e-05
-2.4635413112517e-05
-3.88035375383128e-05
-1.66847061759252e-05
-9.64058433640416e-06
5.9314463810021e-06
-1.09369146405932e-05
-5.79123664152573e-05
-2.05344063473432e-05
-4.55696338785233e-05
-6.05850093993627e-05
-4.48932483451461e-05
-3.19499294825448e-05
-1.67405545002324e-05
-9.64661186283053e-05
-2.02877408400771e-05
-3.85388957921782e-05
-4.13161973578345e-05
-3.37271490272201e-05
-2.72270416476888e-05
-5.36276768582486e-05
-2.49322325617915e-05
2.61121106569385e-05
-4.55195164336791e-05
-9.28166999047471e-06
-3.09371607860098e-05
-4.58462786027231e-05
-1.81094117495345e-05
-4.649172179027e-05
-3.55444960731915e-05
-5.85530716808338e-05
-5.42439780170827e-06
-2.85638989077246e-05
-5.68993125956834e-05
-1.77788074760828e-05
-1.45343624197116e-05
-4.7951256602129e-05
-1.97810102423301e-05
-1.48751390662321e-05
-4.00492895191002e-05
-1.40689840919524e-05
-2.82324785588094e-05
-1.15599391770827e-05
-1.96673577021457e-05
9.37732037314001e-07
-1.31582235873184e-05
-5.56814902740782e-05
-4.45541248950879e-05
-4.850878275468e-06
-4.05684987511241e-05
-4.72845263972534e-05
-3.28291565148391e-05
-3.17510741454685e-05
-6.23173717846165e-05
-4.0083070831286e-05
-5.97467125670785e-05
-5.59554537142495e-05
-1.63878529574343e-05
-2.20831828961789e-05
-7.85290229501769e-05
-3.99584857122924e-05
-3.0587973879725e-05
-2.44463263928108e-05
-5.55592078532118e-05
-4.46384486084528e-05
-2.60128544623857e-05
-7.02746819653424e-05
-4.69747379360736e-06
-1.28932490108293e-05
1.74737359093393e-05
-1.153241952723e-05
-1.9250655980993e-06
-5.69550897104578e-05
-1.94799053184568e-05
-2.48536317073977e-05
-8.89541894790388e-05
-2.36738685293819e-05
-7.74012308670384e-06
-3.33118728364218e-05
-6.52175270834761e-05
-3.14286429323451e-05
-1.74618700352848e-05
-3.82083852472204e-05
8.33472430593154e-06
-5.64020437901457e-05
-8.35309580496579e-06
1.46232548763179e-05
-2.47155445038626e-05
-5.27903652877018e-07
-4.98471366519495e-05
-3.55905633182048e-05
-1.49050069365193e-05
-3.48934814060062e-05
-2.99313012341016e-05
-4.15795102669439e-05
-1.05574649276269e-05
-4.58086003439489e-05
-3.74695800611934e-05
-4.44862567673696e-06
-3.34606167369616e-05
-3.85220980793993e-05
-2.1634217437541e-05
-6.80046489601991e-06
1.23027599207487e-05
-4.76685098436594e-05
-5.9782842340337e-05
-4.32177414358837e-06
-4.01345777469946e-05
-1.34904334866647e-05
-1.53463555906048e-05
-4.92846032509714e-05
-3.79635197733032e-05
-2.85945237786855e-05
-4.99425358869183e-05
-9.26448796476018e-06
-3.81468507090999e-05
-5.10194265383758e-05
-5.27118843904383e-05
-2.40417017742518e-05
-1.74451364145111e-05
-6.73825924795946e-05
-2.51919210664522e-05
-2.66865190356384e-05
-1.88136206433872e-05
-1.78626273242038e-05
-2.33204188698715e-05
-6.25262282144976e-05
-3.72416176368787e-05
-2.19566820751377e-05
-3.321177340863e-05
-6.52687794020351e-05
-1.29617666549316e-05
-3.43606947569949e-05
-5.40886590834853e-05
-4.22412467509567e-05
-4.16160446941794e-05
-2.85384462627212e-05
-5.68994647026969e-05
8.87365455445155e-06
-3.80656647576074e-05
-1.52631621086889e-05
-2.21801996916276e-05
-3.08298349878399e-05
-1.13538847341462e-05
-7.17056213185301e-06
4.95356824607372e-07
-3.98747406236968e-05
-3.23614969481048e-05
1.01551498929743e-05
-3.98240711768818e-05
-3.35302851106059e-05
-1.52497346860484e-05
-5.63550778979141e-05
-2.12352829207314e-05
-2.50705558282223e-05
-6.30420289847474e-05
-6.35205701558874e-05
-6.81147131734148e-06
-4.94595465691977e-05
-2.22919175927265e-05
2.08780382742774e-05
-2.89504505109503e-05
-2.72062931281623e-05
-1.2418785542844e-05
-1.55202467688445e-05
-8.89697188653957e-06
1.19273922678994e-05
-3.85538762585762e-05
-4.65622265994698e-05
-4.90635531265006e-05
-3.53779981388297e-05
-4.81172157714196e-05
-4.20421426811325e-05
-2.79037248094894e-05
-4.2927024565661e-05
-7.42431268286007e-05
-3.60556255889661e-05
-4.52324248515557e-05
-1.74356784917957e-05
-1.40574095566678e-05
-7.62279883818637e-06
-1.35750997489446e-05
-3.4518593271911e-05
1.33345988676039e-05
-2.88213719982428e-05
-3.95562912502602e-05
-1.73074894395569e-06
7.88083747008216e-07
-7.35610217374895e-05
-1.38266156069773e-05
-1.72043684034289e-05
-4.82130244947388e-05
-2.80258151548041e-05
-3.99020822901115e-05
-7.76740221039547e-05
-4.18275965093129e-05
-2.08299957840075e-05
-5.70943960075351e-05
-5.69652598498825e-05
-3.70366474169302e-05
-3.51900643503243e-05
-4.91057764003923e-05
-3.86380290972821e-06
-1.74427886388437e-05
-2.6011794458361e-05
-2.13274331488438e-05
-4.53062962142499e-05
-4.23802238917833e-05
-9.12999871861207e-06
-1.00871940152841e-05
-3.02691233615135e-05
-1.84344722935217e-05
1.48796418235724e-06
-4.00203757410375e-05
-5.63480724794647e-05
2.77589404980283e-06
-3.03054963553048e-05
-2.95189154137839e-05
-4.84922306407752e-06
-2.39054409832306e-05
-3.19340990311103e-05
-2.71167515065413e-05
-1.61314876020577e-05
-3.73490035360664e-05
-5.44832416412971e-05
-4.18583773045463e-06
-2.55184093930643e-05
-5.08597499835023e-05
-3.60822858240632e-05
-1.50849728618154e-05
-2.38821948543686e-05
-1.71126038979499e-05
-3.59830110280345e-05
-1.8256025833479e-05
-4.62127312928363e-05
-1.78410947590205e-05
-6.44129627942494e-05
-3.91330557622598e-05
-2.82613227599604e-05
-4.89263704507516e-05
-3.60200686347765e-05
1.49144553968917e-05
-3.82829973564558e-05
-3.81785023359868e-05
1.40354501153035e-05
-3.95322100369506e-05
3.46784595372254e-06
-2.38689729973324e-05
-1.62546375253169e-05
-3.66740890342775e-05
-1.68309556383694e-05
-3.35403950011267e-05
-2.46087563341655e-05
-5.05578716959766e-05
-2.88074788465793e-05
-2.03248150256133e-05
-3.68454924760007e-05
-6.30267907701672e-06
-4.84002104558449e-05
-3.34563554701365e-05
-2.48168239712008e-05
-2.00325909295833e-05
-2.43396345067138e-05
7.65225719630587e-06
-7.52986730217618e-06
-2.98428838071098e-05
-2.26309053519105e-05
-1.25722018627969e-06
-1.72830632655209e-05
-1.67323916553723e-05
-3.89979481439492e-05
-2.86543767732393e-05
-3.13275050454005e-05
7.22645260840602e-06
-2.84030018419346e-05
-4.72833836718318e-05
-3.38972868388884e-05
-3.42659510230579e-05
-1.9273942024921e-05
-2.20131683302155e-05
-2.32296154692293e-05
-1.48320679302892e-05
-4.14048816464609e-05
-2.10672654576987e-05
-4.04046934664722e-05
-2.89141528855097e-05
-3.04208665588816e-05
-9.43077369472421e-06
-4.75787628598511e-05
-2.58622003098623e-05
-2.25222340909939e-05
-3.87663181773341e-05
-1.22495325859462e-05
-3.03682480231631e-05
-8.32854489540024e-05
-1.95871979227062e-05
-1.63841552624609e-05
-6.56778524423259e-05
-9.3295475983696e-06
-1.61277665913475e-05
-2.73197878085862e-05
-6.62951651850082e-06
-2.03154975354672e-05
-2.39977966074622e-05
-3.75305508255605e-05
-3.09159435490238e-05
-2.21252565944221e-05
-2.1675352511973e-05
-2.95962443421722e-05
-1.98678937520211e-05
-2.24098015346291e-05
-1.63842540431613e-05
-1.5592252184518e-05
-3.68845602375783e-05
-5.20063721179204e-05
-4.54824521693611e-05
3.84622203279923e-06
-2.5679257265702e-05
-4.33165759463589e-05
-4.66466092458526e-05
-5.70000912382805e-05
-3.1506022534687e-05
-3.43630542251868e-05
-3.6812388126342e-05
-4.20285962253062e-05
-7.32935291458223e-06
-4.91958029437669e-05
-1.77516127723366e-05
-2.9185883505547e-05
-1.98304345815905e-05
-1.07704475753626e-05
-2.07165009423216e-05
-2.88236463498195e-05
-4.32912917553485e-05
-5.76996230955122e-05
1.04531101383454e-06
-3.76635178822092e-05
-5.26953114566597e-05
-2.31572470715505e-05
-2.21089916777958e-05
-5.43302432785981e-05
-6.52474458030359e-05
-4.61276733322592e-05
-4.64889856107244e-05
-4.10333952809001e-05
-3.28184786632255e-05
-3.90690758369908e-05
-1.80273101136041e-05
-2.05856261785392e-05
-1.8747675792673e-05
-9.19239654883293e-06
-3.66263853821594e-05
-3.36516894035325e-05
-2.13244916166896e-05
-5.10581563926537e-05
-3.10336819419776e-05
-1.00273896386893e-05
-2.38997302879636e-05
3.28846390506062e-06
-2.80771762284243e-05
-3.12670490440676e-05
2.30236819292027e-05
-1.44622912673456e-05
-9.20207310884749e-06
-1.9568345863182e-05
-4.19729290143758e-05
-2.76653479651539e-05
-2.0773252035571e-05
-3.76821727211949e-05
-1.22992730458668e-05
-1.97283045581215e-05
-4.81019874408411e-06
-1.02884156107473e-05
-4.61799890532341e-05
-3.81313379975581e-06
-1.59135942415331e-05
-2.24743864928035e-05
-5.90940961642848e-05
-1.1276791006531e-07
-2.90790829834759e-05
-4.66604889748067e-06
-2.71005727339128e-05
-5.38561708706396e-05
-1.19700055087505e-05
-1.34721261441275e-05
-3.10522581794035e-05
-2.52161326084974e-05
-1.98822540998538e-05
-3.30732820549467e-05
-9.87017534696087e-06
-3.6976067253923e-05
9.55425217856225e-06
-3.51980980025176e-05
-5.41512837042565e-05
-3.94234274080501e-06
-3.59558650430166e-05
-2.63241992701725e-05
-2.7633450796795e-05
-3.03491910361967e-05
-1.79999174512752e-05
-3.7253071630384e-05
-2.68412734519276e-05
-2.33549526788668e-06
-8.94414826906225e-06
-3.66067212829259e-05
-3.06595493308627e-05
-1.22906100693185e-05
-5.33506234196141e-05
-2.2634897290855e-05
6.04258116504919e-06
-2.07438446546201e-05
-3.57556680982274e-05
3.1376692500083e-06
-4.12621352395297e-05
-4.86590424325271e-05
-7.77448920196804e-06
-5.62986419373076e-05
-4.50914919205226e-05
-1.93247930728149e-05
-2.2279232658704e-05
-1.26328647547527e-05
-1.76832271395585e-05
-3.42239492357738e-05
-3.64977409387311e-05
-2.82762116274383e-05
-8.89678664834729e-06
-2.03022017227005e-05
-8.44723577462291e-06
-2.03995937115679e-05
-2.3907464796691e-05
-2.34070218726579e-05
-9.945482919674e-06
-4.68168873859984e-05
-3.15045958928135e-05
-1.46288626921195e-05
-5.05746945142716e-05
-3.89095272038899e-05
-6.32678892019504e-05
-5.410842499489e-05
-3.25394498212515e-05
-2.21587050481261e-05
-1.69754203969513e-05
-3.34471577974606e-05
-2.23948700356679e-05
1.03004394605034e-05
-2.74722792062368e-05
6.27217389406248e-06
-4.20041513230799e-06
-2.10276576532475e-05
-7.88925908908756e-06
-7.22920430540785e-05
-2.30543039968007e-05
-3.93891771130086e-05
-3.57338957365408e-05
-1.73800795460874e-05
-5.62806879893532e-05
-5.37817567681241e-05
-2.69188841185401e-05
-5.20617935827849e-05
-3.8871253276912e-05
-4.35780095299585e-05
-2.01859332694873e-05
-1.66989168448587e-05
-1.16291524251839e-05
-5.69415080437297e-06
-2.91519921379639e-05
-3.66297156429877e-05
-4.22540115598584e-05
-1.11441684653309e-05
-2.85911696219604e-05
-3.48835340889814e-05
-3.75445101760871e-05
-5.02361542232017e-05
-1.49265487720061e-05
-2.87606334317989e-05
-5.32345606890339e-05
1.0976809669244e-05
-3.3266915712395e-05
-2.00404781896119e-05
-9.19548822465141e-06
-2.88281525204235e-05
-3.77557025769082e-05
1.22121938317821e-05
-9.62369054042408e-06
-1.14279282191717e-05
7.74618819117596e-06
-3.46561839252452e-06
-3.80595913376393e-05
-2.26125881396764e-05
-2.38124521267943e-05
-4.29614863206065e-05
-5.43160648434738e-05
-2.7326720612354e-05
-1.62254076337264e-05
-5.16225804939608e-05
-5.47513096154621e-05
-4.63069109195543e-05
-3.12724620857497e-05
-2.25520288167083e-05
-4.07697139635693e-06
-1.16827015519402e-05
-8.67387464674369e-07
-1.49935384390571e-05
-1.29604716946685e-05
-1.65710009025839e-05
-2.90349996023566e-05
-6.22093496735877e-05
-5.76415046550578e-05
-1.10061307105479e-05
-3.2144629014774e-05
-2.19248041544542e-05
-7.34671570968223e-05
-1.59732746300964e-05
-4.6618343219357e-05
-1.43674824382103e-05
-4.82257239356015e-05
-1.63456764778671e-05
-1.32297612851719e-05
-1.00808341531132e-07
-1.7849214578512e-06
6.7180834345055e-07
2.17385261368435e-06
-2.54361588099771e-05
-2.93715376040687e-05
-3.4243826693585e-05
2.21889485211329e-05
-7.09900753072577e-06
-7.31883450999497e-05
8.82763267276137e-07
-5.49947392605278e-05
-8.7174987598758e-05
2.86027935592116e-06
-3.79779979878729e-05
-6.01751853783063e-05
3.43496135134178e-06
-2.15968176148681e-05
-1.03969280384356e-05
-3.59984716980235e-05
-1.94184929468881e-05
-3.75877426979008e-05
-2.95941815248742e-05
-6.74510679699718e-06
-4.78387024018347e-05
-1.52276240914066e-05
-2.20790095509976e-05
-1.82288559609401e-05
-4.37855043994782e-05
-1.02316084007381e-05
-3.79045318682898e-05
-3.26722558169349e-05
-1.59029611972636e-05
-5.79464078034334e-05
-1.28194574093466e-05
-4.27205562100463e-06
-2.54413336933177e-05
-8.58227064673331e-06
-4.13930423250215e-05
-3.15686711901156e-05
-6.20322883855851e-06
-3.20742601798825e-05
-3.44232509839881e-05
-2.43329323326044e-05
-4.67133727435814e-05
-4.34985550383562e-05
-1.92480371866639e-05
-4.47394091867083e-05
-2.87439991178295e-05
-9.03649239450976e-06
-2.61285812628396e-05
-4.77210923120864e-05
-2.21025131137062e-05
-8.75804633684947e-06
-3.42068216235588e-05
4.82058321504482e-06
-3.10035729499998e-05
-3.99894382544815e-05
-5.45777264082327e-05
-1.59974908255574e-05
-2.47048799329417e-05
-3.8584507623226e-05
-7.60613460470934e-06
-1.31476031405813e-05
-3.95592962258107e-05
-3.64522427566347e-05
-3.8392059446524e-05
-3.61960168100282e-05
-1.63885144259424e-05
-4.62293065727704e-05
-1.99087376944373e-05
-4.05506072645028e-05
-4.60834584349819e-05
-7.69534062627743e-05
-4.3491224906816e-05
-4.5438693804972e-05
-2.50298982825622e-05
-1.18577272173112e-05
-1.71141423601727e-05
-2.08775026986814e-05
-1.09411616896373e-05
-3.83591095475383e-05
-6.89385761602396e-05
-3.86632372823367e-05
-3.39227368219175e-05
-1.61458902454495e-05
-3.97881566951515e-05
-7.21537214855016e-05
-1.4261544036716e-05
-4.6603069886037e-05
-6.04059839050572e-05
-3.13018492137906e-05
-3.46709194505597e-05
-4.76572303975978e-05
-7.60688839178119e-06
-3.6438511613468e-05
-1.53693694667238e-05
-8.68262988765693e-06
-3.18716154266679e-05
-2.31992504071977e-05
-4.41730686085185e-05
-3.88346712373198e-05
-6.32219669348499e-05
-3.87292702827351e-05
-1.88486539620379e-05
-3.36025013993208e-05
-4.54382244952538e-05
-1.32092266449416e-05
-2.45721693540058e-05
-4.42389503276567e-05
-2.99044694386343e-05
-1.67037742731547e-05
-2.88900167545539e-05
-4.00220708169923e-05
-2.2475952269648e-05
-4.61631045496642e-05
1.39597104446277e-05
-2.80441302463096e-05
-6.67102287372527e-05
-1.50700482856252e-05
-1.36446315453177e-05
-4.69727852993234e-05
-2.42953501131236e-05
-3.31545226558851e-05
-3.20521149315283e-05
-4.57287615948025e-05
-3.28226978943466e-05
-2.85033857432474e-05
-4.42659992993487e-05
1.28495429286026e-06
-1.48948884117401e-05
-5.87394443880107e-05
-4.07137328315934e-05
-1.34701001059382e-05
-2.90456293299286e-05
8.87743212637701e-06
6.42366042128756e-06
-3.55095822624662e-05
-8.21339616587014e-05
-1.72536374198514e-05
-3.84926168505701e-05
-7.14416122647623e-05
-6.06477815269988e-05
-3.64067960499563e-05
-1.39740245062729e-05
-5.56190908198067e-05
-3.99271230756042e-05
-1.33419061047379e-05
-6.05748356481793e-05
-1.55445416098415e-05
-1.38784363823716e-05
-2.90869418415391e-05
-2.52432146265139e-05
-1.21645103473367e-05
-3.3073699440803e-05
-2.13268724950395e-05
-3.0427836284698e-06
-3.9695051398836e-05
-5.66875594863705e-05
-1.02280552108727e-05
4.08427464867645e-07
-5.26055424808139e-05
-4.34949455627448e-05
-1.47008654311615e-05
-4.82598051350293e-05
-1.56291508407975e-05
-3.97656751828202e-05
-4.24966572761225e-05
-2.76910788046941e-05
-4.30898157673641e-05
-2.81143797358546e-05
-3.91600561957823e-05
-1.09104941980574e-05
-2.01173529120126e-05
-4.18088387849797e-05
3.74761668318151e-06
-3.74572178809229e-05
-2.37832438136499e-05
-3.60759221971538e-05
-2.7617130148258e-05
-3.31834869362944e-05
-2.38977488661139e-05
-2.95994120708285e-05
-6.17345398526638e-05
-4.17558982494579e-05
-2.66867342632034e-05
-3.64369096563971e-05
-5.7978197136267e-06
-3.12251388802794e-05
1.18928565890449e-06
-1.69825717939246e-05
-2.29677146506973e-05
-1.13787142314008e-05
-2.95472381239251e-05
-9.81781585792773e-06
-1.5242293458445e-05
-4.67712361832489e-05
-1.08688745527338e-05
-1.99282354718691e-05
-5.38357622355809e-05
-2.48615330862432e-05
-2.31030409571165e-05
-4.7424755771492e-05
-3.17288553883644e-05
-4.55435726320794e-05
-4.67929820767028e-05
-1.9263202081683e-05
-2.59319454633431e-05
-1.71932812690992e-05
-5.44696595319451e-05
-2.40070614544528e-05
-3.66891012766351e-05
-6.37167715290259e-05
-3.45609978901728e-05
-2.6278256658387e-05
-4.88792383950082e-05
-3.1113954459261e-05
-3.82338779862326e-05
-3.57746731912914e-05
-3.90956898849105e-05
-1.87554430471616e-05
-3.785371602685e-05
-3.34069654763129e-05
-5.74546968381591e-05
-3.34570616517428e-05
-4.31973832360882e-05
-2.72024756310293e-05
2.54275502516199e-05
6.71031216042648e-06
-4.85724967610186e-06
-3.2383943441018e-05
-3.88055533474522e-05
-5.57851572564122e-06
-1.49294242332163e-05
-2.12886130365339e-05
-1.8459000704069e-05
-4.27841295805652e-05
-5.35505198322258e-05
-2.99448824521264e-05
-2.39649722808142e-06
-2.72485760822904e-05
-3.47320440641619e-05
-5.06863634369757e-05
-1.69401245287389e-05
-2.18878332987614e-05
-2.24093724491738e-05
-2.03537799535178e-06
-4.17071268800341e-05
-1.69887797734446e-05
-4.61021111172694e-05
-2.04723930177892e-05
-2.5709750788905e-05
-2.72888391461496e-05
1.93031740400753e-05
-5.52606701814416e-05
-3.85817242751045e-05
-3.73418748722276e-05
-5.58031966936992e-05
-3.25487395324181e-05
-3.67794309878032e-05
-3.2736278142797e-05
-1.88084581961503e-05
-2.6713286071197e-05
-1.38519698956227e-05
-2.15708356258557e-05
-3.5246245835811e-05
-1.41870156683519e-05
-5.01848505087773e-05
-3.56587643336754e-05
-4.26339278980701e-05
-1.91836048424266e-05
-1.26717968781338e-06
-3.9641670852932e-05
-3.10431648163817e-05
-3.16280835943174e-05
5.92109359501117e-06
-2.70011987199647e-05
-1.59609910424574e-05
-5.1973763101674e-05
-3.44276231716118e-05
-5.83496300108011e-05
-1.68120313542507e-05
-1.39266107637328e-05
-7.65241566852685e-06
-4.81754518822641e-05
-5.31519002050835e-06
-5.73762499756194e-05
-1.39325525565392e-05
-4.15073331835073e-05
-5.79147472013207e-05
-4.66856504682709e-05
-2.47514879523398e-05
-2.34393656915475e-05
-6.089745013407e-05
-3.30681176228309e-05
-3.06567856751131e-05
-2.88066286524919e-05
-3.801728084875e-05
-1.91767247898701e-05
-7.1281800230306e-06
2.56987754058728e-05
2.80860407807015e-05
-8.95232306370072e-06
-1.50106343900073e-05
7.71534673031756e-06
-1.72006037104947e-05
-3.51881065827025e-05
-6.08158059303616e-05
-9.02453990655786e-06
-7.53065901414419e-05
-5.90826959905428e-05
-1.37688095732069e-05
-4.08814161730233e-05
3.63656755438874e-06
-3.77356654061978e-05
-1.04509311722035e-05
-4.73486561446503e-05
-1.05718082075287e-05
-1.7618942758351e-05
4.35209295899939e-07
-1.95971966991645e-05
-4.8530822208366e-05
-4.04573450780585e-05
-3.01165275906115e-05
-1.716077972869e-05
-5.63743979479242e-05
-7.63554158496023e-05
-4.88343925403438e-05
-5.52376141225458e-05
-1.17973049380989e-05
-2.94193704286346e-05
-4.88631740685187e-05
-3.19058431980951e-05
-1.76429925825218e-06
-1.87396275150182e-05
-1.138558912156e-05
-3.6713088460687e-05
-2.56651218967125e-06
-1.21020555718332e-05
-3.58922763871095e-05
9.29633412425465e-06
-4.67543085298079e-05
-3.1404951859225e-05
-6.44175308064299e-05
-3.55961139699519e-05
-9.72604039958883e-06
-3.46858355598055e-05
-2.14628149447897e-05
-2.86470925847561e-05
-3.89813252922328e-05
2.31891590537931e-05
-5.8998319139748e-05
-2.99224993599314e-05
1.92910633220054e-05
-6.56201839999446e-05
-2.47184644067422e-05
-1.41377055180437e-05
-3.39825294748805e-05
-2.02362936676792e-05
-4.63408660723557e-05
-1.57925649042548e-05
-1.86578663466343e-05
-5.07442459787449e-05
-5.3059848280832e-05
-1.02857476089784e-05
-4.5804430440665e-06
-1.25023962416359e-05
-2.91611890348217e-05
-4.49589051566133e-05
-4.49695739240012e-05
-8.01654739741404e-05
-1.36449301912927e-05
-1.75064991832805e-05
-1.12012631246708e-05
-6.41286270809947e-06
-5.7803032486576e-06
-3.38080471542877e-05
-6.54938063833866e-06
-2.71952776069533e-05
-3.17298528171722e-05
-4.59813427060146e-05
-5.43846495528136e-05
-2.15928108877786e-05
-7.56065069048306e-05
-2.3203437541847e-05
-4.82992230072748e-05
-4.31282009331909e-05
-6.12649364923336e-05
-2.76582171414361e-05
-1.01640388535163e-05
-2.48793580947827e-06
-3.79247962822808e-05
5.06394296019288e-06
-6.24451385297229e-06
-1.84035524329896e-05
-5.3613667322562e-06
-4.53469662935117e-05
-2.1782059559872e-05
-4.60164393863648e-05
-1.46959453409085e-05
-4.54479892216091e-05
-5.82924248700822e-05
-6.60527744333619e-05
-1.52397545705342e-05
-4.74663912634878e-05
-1.57981966690129e-05
-3.2494720750762e-05
-8.43306739204758e-06
-1.30973934806067e-05
-4.0694274144502e-05
-3.04250179508793e-05
1.65055454790384e-05
-1.11798510092075e-05
-5.4721926724447e-05
-6.64629568002297e-05
-3.43658968240565e-05
-4.06711193414111e-05
-1.49183049702355e-05
-2.25841328615253e-05
-4.71404722818371e-05
-1.77880328588446e-05
-1.84020991884126e-05
-2.44130408016018e-05
-6.40518511475595e-05
-4.11584184340198e-05
-2.26955038372255e-05
-3.24565980620109e-06
-4.11043227547598e-06
-3.30046280061359e-05
-3.34592484061186e-05
-5.10127758424065e-06
-3.01923313272074e-05
-5.06082086840152e-05
-3.16765223756114e-05
-3.2037017663151e-05
-1.22313584706487e-05
-9.59037168361185e-06
-2.31932661864809e-06
-2.0619885196297e-05
-3.3141497800666e-05
-1.61211959633123e-05
-5.71989913162721e-05
-4.02875357266191e-05
-4.73055159846703e-06
-2.08255866908462e-05
-4.81785433954976e-05
-3.45168710086152e-05
-4.45269436676731e-05
-2.77557538919257e-05
-5.48088451951301e-05
-1.19183228675959e-05
-2.4701001243903e-05
-3.63761376739386e-05
-2.31897469194754e-05
-9.7181230563951e-06
-1.10956426733758e-06
2.32872432149867e-06
-4.79607901445383e-05
-4.92054024509603e-05
-3.40773508168913e-05
1.04547796299167e-05
-1.50540275502114e-05
-3.890578729799e-05
-3.88287839350432e-05
-5.85653539720726e-05
-4.32530230814036e-05
-5.26404920065274e-05
-6.17020718906896e-05
-8.39382303264294e-05
-4.42344323060344e-06
-7.66604841083869e-05
4.24395378103385e-06
-3.77971006732237e-05
-4.5126472332336e-05
-1.84674464841874e-05
-1.48850978731929e-05
-2.41866655539443e-05
-3.94643512006245e-05
-1.67171254770237e-05
7.41873010254445e-06
-5.09479439552121e-05
-2.94006397888198e-05
7.40652851196292e-06
-5.51810491322022e-05
-4.00104277989836e-05
-2.23178971076057e-05
-8.38232556214745e-06
-6.48890816243325e-05
-4.32073050998576e-05
-2.83029539972795e-05
-6.09365768060824e-05
-4.97181554917932e-05
-4.00880737066522e-05
-5.80405728899498e-05
-5.77779723532639e-05
-3.33713588284732e-05
-5.04792182935343e-05
-4.15426050499654e-05
-8.57677304275877e-06
-2.32801018619959e-05
-2.58840610821103e-05
-3.11366763308763e-05
-7.15647979226285e-05
-3.41447667285068e-05
-1.42440860133419e-06
-3.09319180895396e-05
-4.42511482717685e-05
-3.7834241472423e-05
-5.04816081750621e-05
-2.1848581860114e-05
-1.0681629814689e-05
-4.42157406696551e-05
-6.49068368601324e-06
-3.05407917287283e-05
-7.08116532269499e-06
-1.94702005215112e-05
-4.46742957880036e-05
-3.23016130018337e-05
-3.94961259691535e-05
-2.71187488014728e-05
-4.65107834037537e-05
-5.47638603301222e-05
-2.78726684315046e-05
-1.99794442115641e-05
-2.91987149163505e-05
-5.92371254813354e-05
-3.10912898793716e-05
-8.70451193204818e-06
-1.53669683768203e-05
-5.6328410282404e-07
5.29354799748681e-06
-1.03196364579968e-05
-3.11295576296834e-06
-2.16417770641065e-05
-1.36239677044363e-05
-3.65816107760875e-05
-5.81692786934827e-05
-3.03139933371368e-05
-3.14951947213545e-05
-3.36470462695929e-05
-2.34894230482347e-05
-4.94734325444128e-05
-4.51080914664871e-05
-2.70291584008037e-05
-5.29369578903161e-05
-4.97422555100399e-05
-2.57952627998671e-05
1.06688939405607e-05
-2.14640328826481e-05
-9.89010539639661e-06
-1.33386723771881e-05
-3.42848533350541e-05
-5.90486023200377e-05
-2.90427310840752e-05
-6.75992062793739e-05
-6.97975266153343e-06
-3.68636760042916e-05
-3.63167682232874e-05
-4.83969194004401e-05
-4.86561299735194e-05
-2.69331069675797e-05
-1.57803668913877e-05
-3.47724656624253e-05
-6.24862900426554e-05
1.51037495027625e-05
9.205042015799e-06
-1.76658715251492e-05
1.55950726159794e-05
-1.58551010502472e-05
-3.51796591630213e-05
-3.58602524329019e-05
-6.4429635225533e-06
-2.50661029313966e-05
-1.92523681370975e-05
-5.0122390361894e-05
-4.82844895892429e-05
-3.24319983699896e-05
-2.54096338728949e-05
-1.51464095968933e-05
-6.57322978567075e-06
-3.28551181748772e-05
-7.05984298422978e-06
-2.04985504381048e-05
-4.14123643511497e-05
5.60377711661144e-07
-3.06428521014637e-06
-1.01990016243339e-05
-5.2704503015107e-05
-1.68087737398011e-05
-2.17445153929304e-05
-2.03809526556447e-05
-2.26445095449037e-05
-2.20443201085336e-06
-7.62115980958194e-05
-2.90980236307531e-05
-3.86618762025533e-05
-9.26341437939073e-06
-1.77471838138974e-05
-2.64517739926025e-05
-1.10730221060927e-05
-4.1764951998774e-05
4.05786718885411e-06
6.86133114906858e-06
-3.54895531730708e-05
-3.71304435165059e-05
-2.50111542929013e-05
-7.68676577243188e-06
-3.23021240171939e-05
-1.96090545711612e-05
-2.828905279675e-05
-5.54143078689748e-05
-1.40719733291256e-05
-4.88537067930638e-05
-1.24569628034229e-06
-2.45569658481238e-05
-5.37820963579519e-07
-4.77531543577218e-05
9.37712079107077e-06
-3.49854316673403e-05
-2.46528427346491e-05
-2.10367190707386e-05
-3.42897219999384e-06
-5.45597582685613e-05
1.80467163468071e-06
-3.94854731126297e-05
-2.60088621593401e-05
-4.15148910170733e-05
-5.34453672968174e-05
-3.37993678494817e-05
-5.69853989536421e-05
-4.21165938905358e-05
-2.72352471168301e-05
-6.20345172839733e-05
-3.35828828075076e-05
-4.31458530869516e-05
-7.40821366909427e-05
-3.09402910990492e-05
-2.94767352699796e-05
-3.66584500281439e-05
-5.11093768517467e-05
-3.7916801446289e-05
-6.69135756943099e-05
-1.85026769811107e-05
5.06441533880094e-06
-9.38870967622402e-06
-5.95388423532272e-05
-4.67725082743044e-05
-2.8224117832983e-05
-4.50041803729393e-05
-5.2237745711564e-05
-2.44639305387934e-06
-1.71623899809522e-05
-2.37746677302453e-05
-3.24710349674264e-05
-2.06293910201585e-05
-1.64065506790616e-05
5.9845118532518e-06
-5.99953122133911e-05
-2.88953702251471e-05
-1.53849676176015e-05
-2.28199869745046e-05
-1.53460003624183e-05
-5.20916675956426e-05
-3.35104635319337e-05
-4.12706773788208e-05
-1.27647767459965e-05
-3.5222714121561e-05
-3.73854817093728e-05
-7.17149672413e-06
-3.08328698176369e-05
-4.04808657784332e-05
-7.8279293372506e-06
-4.46398788669275e-06
-3.8494825936661e-06
-2.5389261719357e-05
-2.05024090171613e-06
6.51012841111252e-06
-4.56544809679084e-05
-2.53523697826994e-05
-4.62002934923267e-05
-2.23515146267492e-05
-3.89791538420289e-05
-5.42672207065189e-05
-5.19255441266852e-05
-5.71817595650123e-05
-1.06813030417764e-05
-4.21056726591606e-05
-1.08414271769623e-05
-2.16741458659394e-05
2.00205976193099e-06
-4.35373358226239e-05
5.56021442042036e-06
-2.55709388166477e-05
-3.06833663049774e-05
-2.29114303731093e-05
-2.38318087934991e-05
-3.55362180128809e-05
1.19309873482828e-05
-3.7497141616595e-05
-6.20980631748503e-05
-4.45876577655017e-05
2.76854308770512e-05
-4.81209180396832e-05
-2.61378066485561e-05
-6.82516074791127e-06
-3.21506180326461e-05
-1.29466988998238e-06
-4.03204742277442e-05
-4.96147898974378e-05
-4.45259430315766e-05
-2.14900250761532e-05
-2.47621481370731e-05
-3.7701350536418e-05
-4.73478329027756e-05
-3.91655394242899e-05
-2.90697240692291e-05
-5.19014813088675e-05
-2.16407489628088e-05
-3.04592114781424e-05
-2.51814991732948e-05
-1.81442735000647e-05
-3.49416702099847e-05
-6.10681343115429e-05
-1.75847506487137e-05
-3.44556880969959e-05
-4.3126520208356e-05
-2.2787848618885e-05
-1.50665587819998e-05
-3.69990719631463e-05
-3.05351065958526e-05
-2.9120319147295e-05
-6.31863572924468e-05
-4.05058645981899e-05
-2.64040469303051e-05
-1.63391795363547e-05
-1.6695941788909e-05
-2.06887502143371e-05
-9.88147102343988e-06
-3.0843659819311e-05
-4.07812807223745e-05
-2.92203866681132e-05
-2.53660427800736e-05
-8.07657361480796e-06
-3.50861362272917e-05
-1.78898763794033e-05
-3.72165277760767e-05
-2.42659668944131e-05
-2.1480201345822e-05
-4.89430124709803e-05
-3.11134725163546e-05
-5.36367169015958e-05
-2.84480684604439e-05
-3.86411773457437e-05
-3.25116674600265e-05
-3.23550920485067e-05
-2.41600618692459e-05
-2.76434454175278e-05
-1.67191166922246e-05
-1.97396341893373e-05
-2.50121389000576e-05
-2.27831902316018e-05
-1.90766073782455e-05
-3.30085047079635e-05
-3.91387180336975e-05
-4.8833138424166e-05
-2.75744729854463e-05
-6.43226367236054e-05
-2.85066576800556e-05
-4.83288073728248e-05
-5.42397733197441e-05
-4.8702408298136e-05
-2.57055833204169e-05
-1.78858457914106e-05
-3.979212105606e-05
-2.16018318547191e-05
4.82228341287122e-06
-1.06851327306772e-05
-1.02469320017891e-05
-1.73613046574986e-05
-4.42616315801291e-05
-4.63623315948799e-05
-3.56937335673814e-05
-5.2667800148813e-05
-5.13035876487063e-05
-2.14063464281774e-05
-3.16257464454957e-05
-3.25664773293617e-05
-3.16840593830601e-05
-2.41883093666361e-05
1.68149898590299e-05
-1.03762826089227e-05
-2.92887413772025e-05
-6.19924879737084e-06
-1.4400060171742e-05
-2.73184930625581e-05
2.45451122684685e-05
-2.05680108932039e-05
-3.51487793509868e-05
5.36133088082191e-06
-4.75128006697914e-05
-4.49965440875983e-05
-4.91894893149792e-05
-5.00003783971327e-05
-4.94953480558058e-05
-4.35539020497173e-05
-9.19811425424222e-06
-3.18538759928417e-05
-2.59745067865022e-05
-1.38742264431921e-05
-2.69614437033876e-05
-2.38768200399824e-05
8.88941500840942e-07
-2.92240210949232e-05
-4.32404094161081e-05
-1.86022786433073e-05
-3.88711941597176e-05
-3.5990498559607e-05
-4.84793352590861e-05
-5.78448672602962e-05
-4.15970333297361e-05
-5.39198326969215e-05
-3.17472226487078e-05
-3.6513130679433e-05
-1.82010895516603e-05
-2.11902708607822e-05
-1.21792288371134e-05
-8.64385975834528e-06
-3.89577813546396e-05
-1.52310882557094e-05
-1.66553785930469e-05
-1.54379026382543e-05
-8.71993902056547e-06
-1.63346976340624e-06
-2.76118148513728e-05
-4.69384898672917e-05
-4.42735467979065e-05
-3.02798299028723e-05
-5.00973728725155e-05
-4.97947540240134e-05
-2.44373667370587e-05
-1.95446710898704e-05
-3.51125039243178e-05
-5.01042382748681e-05
-3.30528701145121e-06
-2.54687862906194e-05
-1.73140238394371e-05
-1.05642346284207e-05
3.02926700478759e-06
-4.88498928325091e-05
-9.15313462065446e-06
-4.70331586370778e-05
-1.45957469127507e-05
-5.18577822415283e-05
-3.21162566341474e-05
-3.70357073407386e-05
-3.20945919376282e-05
-7.39807751617173e-05
-2.63663258871409e-05
-3.52736899814477e-05
-4.98459209747478e-05
-6.31564323661687e-05
-2.2681267959052e-05
-2.88097147686544e-05
-3.57010570248344e-05
-6.09799236910967e-06
-3.93051610542796e-05
-7.36436800707086e-05
-1.99867891529368e-05
-4.0626443509392e-05
-1.44085541805562e-05
6.55164056283648e-06
-3.39558990417588e-05
-2.86626993944347e-05
-3.95432820498136e-05
-5.84005511452317e-05
1.66856141028137e-06
-9.71060989761638e-06
-2.34569261578511e-05
-5.93305569152045e-05
-5.46436242312581e-05
-2.86372439561979e-05
-3.61762391950241e-05
-8.04288964087482e-06
-1.90332406957987e-05
-2.89901911930688e-05
-5.88188177026405e-05
-2.59190386849913e-05
-2.79367690001656e-05
-4.98052248230197e-05
-1.51581817393246e-05
-5.05195916578282e-05
-2.84443413419961e-05
-3.76743806669968e-06
-2.09227670047117e-05
1.66908640551581e-06
-3.40527181261323e-05
-1.58113881599668e-05
-2.31043463078989e-05
-2.61149859276072e-05
-4.3896398329613e-05
-3.9415888629829e-05
-2.09522718051953e-05
-3.45776983725622e-05
-2.94854434917213e-05
-3.70615683430038e-05
-4.18552006096357e-05
-1.67599378520348e-05
-1.94356936331499e-05
-4.24874831702256e-05
-2.09265317396468e-05
5.45778973111176e-07
-3.04589106979236e-05
5.0760854667316e-06
-3.18615309874131e-05
-3.40144651150106e-05
-5.99712726829082e-06
-4.03050280511642e-05
-2.30689269623708e-05
-6.12133974719818e-05
-4.50056290396989e-05
-2.24650393608375e-05
-3.43741960255796e-05
-1.40485044488398e-05
-2.05561073335649e-05
-1.61951570321106e-06
-1.57565648215005e-05
-4.16841379606457e-05
-3.83875757889504e-05
2.32434107706566e-05
1.19192502173025e-05
-4.23973993020437e-05
-2.18341272229746e-05
-1.7106561762296e-05
-4.43398246642169e-05
-2.20536983291504e-05
-4.35601639079909e-05
-2.26700871680795e-05
-2.67942543544858e-05
-1.31473804414605e-05
-4.8089867183486e-05
-6.19410454430993e-05
-5.53115281740825e-05
-1.82270101127491e-05
-3.73424041707689e-05
-1.96500670799723e-05
-5.30421432326827e-05
-2.04582936123884e-05
-5.12467400838275e-05
-3.61637829359734e-05
8.16021623609792e-06
-4.37681784842145e-05
-2.91588941541226e-05
-7.09527114024328e-06
-1.72981557958545e-05
-9.9121099269692e-06
-1.38489057051799e-05
-6.76531994817612e-06
-4.17047247088026e-05
-1.41856927362859e-05
-3.05460213519832e-05
-4.2670252798625e-05
-4.86882711220597e-05
-4.49402616978701e-05
-2.31589722745492e-05
-3.92297549797861e-05
8.63741545902078e-07
-5.18004633807422e-05
-3.9844488945834e-05
-9.8924208402455e-06
-7.25364599749008e-06
-2.19538077330413e-05
-6.43353637997718e-05
-2.75441267771569e-05
-2.01262704708167e-05
-6.54419489992227e-05
-5.76992037666869e-05
-2.68971214880635e-05
-2.94204028937201e-05
-9.94502609092185e-06
-4.10406790995313e-06
-1.09313814176668e-05
-3.5964424588405e-05
-4.77176976971731e-05
-4.28936619411215e-05
-4.47613100099275e-05
-2.7460772179792e-05
-4.0882700434407e-06
-2.91861163323123e-05
-5.02554428336191e-05
-4.9770166683636e-05
-3.97680207835046e-05
-2.25836190205625e-05
-2.79762316438227e-05
-4.99710529635954e-05
-3.60086194995709e-05
-4.60680773605305e-05
-4.28319680669339e-05
-3.024857555199e-05
-2.86600126142706e-05
-1.00219338574193e-05
-3.65647152070399e-05
-4.00920289058862e-05
-6.44917326248684e-05
-2.33768599293806e-05
-6.25779317184858e-05
-6.02854601390704e-05
-6.85591752263472e-05
-3.26945480910315e-05
-2.36460199312307e-05
-1.78983614874631e-05
-2.2157308092505e-05
-2.02381451662527e-05
-3.44781625711712e-05
-3.19141017467971e-05
-8.43792527525383e-06
-3.7271010309958e-05
-2.86465952617231e-05
-1.74987041470613e-05
-7.6234550522285e-06
-5.47241900566947e-05
-3.38087182258599e-05
6.45086771322896e-06
-5.56176094729438e-05
-3.02198787002695e-05
-7.81695348902378e-06
-4.65124580339087e-05
-3.50504206667633e-05
-6.48078660363906e-05
-6.58205153051203e-05
-3.20834254395503e-05
-2.72564029055369e-05
-6.51953978587317e-05
-3.10954830165159e-05
5.3493058257564e-07
-2.66269771175782e-05
-4.72876528239262e-05
-2.11032515504731e-05
-1.11163499968151e-05
-2.7688363957686e-05
-4.01492857290192e-05
-3.12564329496316e-05
-4.19433020274439e-05
-3.00742523749445e-05
-8.68825443149748e-06
-6.22974863435175e-05
-1.93584983200385e-05
-5.32630250292021e-05
1.66458583656376e-05
-8.62184942465066e-05
-2.63454057675869e-05
-1.74192706840614e-05
-2.82502484819614e-05
-1.1156165842407e-05
-1.42077160347903e-05
-4.48211842624274e-05
-1.31554187040224e-05
-1.79352831719649e-05
-4.78145415188096e-06
-2.96935924309732e-06
-2.90396691979969e-05
-1.62448171635918e-05
-4.41530493949353e-05
-1.41482057433718e-05
-1.06497601021706e-05
-5.58917783983439e-05
-3.91318915545499e-05
-8.22892022208194e-06
-6.13889727117246e-05
-5.13347437213146e-05
-9.61104221839845e-06
-2.95362561919508e-05
-3.6220809610248e-05
-4.84383686513602e-07
-3.22621232914026e-05
-2.24478954274508e-05
-3.10912050699799e-05
-3.28731908350042e-05
-1.16615561328195e-05
-1.84431041392171e-05
-2.99529899754257e-05
-3.15895472064731e-05
-3.88392093804423e-05
-1.59506358780695e-06
-5.98913326923427e-05
-7.25401644459523e-05
-3.86037469639195e-05
-2.24856560918648e-05
1.58965603885095e-05
-3.1504662916182e-05
-2.51334171946712e-05
-4.77029941675723e-05
4.30316312697463e-06
-1.93006241034643e-05
-2.84068424613065e-05
-1.95177548755494e-05
-1.48810474320222e-05
-3.60304606858082e-05
-3.361862081085e-05
-6.04495348787569e-05
-4.37439401457669e-05
-3.15110049380889e-05
-1.56740417521476e-05
-4.36404591603334e-05
-2.96012455499409e-05
-1.65398622110409e-05
-4.12349178991504e-05
-2.36026659476445e-05
-3.47805440547337e-05
-4.60594608782369e-05
-3.1802822290407e-05
-4.53281705916523e-05
-2.1309430943745e-06
-1.44248704016997e-05
-6.06486749858994e-05
-1.58290593492884e-05
-2.62545974841063e-05
-3.8119615568639e-05
-4.28448078348259e-05
-7.04915100645569e-05
-4.77558085324458e-05
1.78437608633074e-06
-9.26249010567646e-06
-2.89009805298361e-05
-3.64550416262471e-05
-4.3671274983581e-05
-4.19307153874323e-05
-5.24881477441442e-05
-6.38092007987965e-05
-3.9016948588923e-05
8.29053405821013e-07
-3.65809071165273e-05
-2.12998892718721e-05
-1.34441596518928e-05
-5.85692259284416e-05
-6.62163655576584e-06
-2.09109669653017e-05
-4.32552139608291e-05
-3.23167788393211e-05
1.33747443926765e-05
-2.97189891981425e-05
-3.44667206951684e-05
-3.17479853006961e-05
-5.1854425510595e-05
-2.73117263830766e-05
-3.75635711556024e-06
-6.64549402618455e-06
-4.66535579836528e-05
-7.02324906183806e-06
-1.6335561229246e-05
-1.85225224707791e-05
-2.49409460528836e-05
-2.14793786474926e-05
-1.78076307555812e-05
1.3882827967906e-05
6.15310361090616e-06
-3.37275056247231e-05
-1.47041224654596e-05
-3.77780228151391e-05
-4.02228442486532e-05
-3.74597888359191e-05
-4.45996971667006e-05
-1.92881280145673e-05
-4.90308693596576e-05
-1.82029269960855e-05
-2.99687300528145e-05
-4.39413176505178e-05
-1.79335782268294e-05
-1.39551965137234e-05
-5.71142494271354e-05
-1.47140410810923e-05
1.19851108661696e-05
-2.90913493079704e-05
-1.31652795136148e-05
-8.20805601197546e-06
-8.28711996210238e-06
-4.92339378229429e-05
-5.87124908852203e-06
-1.71879121391862e-05
-6.20677947973737e-05
-2.9573153052532e-05
-2.48054931361559e-05
-5.3448896710115e-05
-3.81490393132808e-05
-2.91701958171044e-05
-6.15316581019413e-05
-7.01079653788842e-05
-1.87194690234554e-05
-2.46360762693914e-05
-4.53487914683434e-05
-2.15931698416283e-05
-1.03590621025501e-05
-2.23229467072022e-05
-3.22294043550429e-05
-1.94342989172813e-05
-4.92720065005008e-06
-4.54990714947669e-05
-4.78085916602663e-05
-2.59414599024641e-05
6.20254215207987e-06
-2.15864254901574e-05
-3.14045304295727e-05
-2.21940601702093e-05
-2.24345013500862e-05
-1.27530118698632e-05
-5.49227174794245e-05
-3.15933176683864e-05
-3.40171418732799e-05
-4.98549326611881e-05
-3.30733851776796e-05
-1.97254276388055e-05
-1.43115713807476e-05
-6.12739281010062e-06
-2.02665316655997e-05
-1.89034694334431e-06
-3.79449935102189e-05
-4.91646411815053e-06
-6.26418850027916e-05
-4.12225857869377e-05
-2.69643385044558e-05
-5.99227777476654e-05
-4.60275693235541e-05
-2.16038653943939e-05
-5.5038431364672e-05
-1.30218611703253e-05
-5.2562306719999e-06
-4.78625981299908e-05
3.36424662106122e-06
1.06517142659947e-06
-3.84677518638085e-05
-6.5550427487219e-05
-2.80673093342143e-05
-2.54000319448526e-07
-4.676999282165e-05
-4.40655067156905e-05
-6.16374322119335e-05
-4.89674602333284e-05
-4.73243598226958e-05
-2.48695915151027e-05
-5.35958597957906e-05
-4.09807887979861e-05
-2.16498791367196e-05
-2.95488261576072e-05
-2.67178841623561e-05
-3.24608891998902e-05
-4.31395057053075e-06
-3.6025810146033e-05
-1.528230578103e-05
-2.81636302805059e-05
-8.38325908924963e-06
-1.58932449933142e-05
-1.19446088758965e-05
-3.60183023980314e-05
-4.76542606984743e-05
-2.80017592775537e-05
-4.27815837051464e-05
-3.80359306443329e-05
-3.22795342461192e-05
-3.97961470912089e-05
-4.00352998025034e-05
-2.76897731752836e-05
-4.49873820023419e-05
-3.01672192822862e-06
1.63397116756569e-05
-2.3396045125271e-05
-3.48241641640133e-05
-1.61412432804355e-05
1.81435855255954e-05
-1.1435985997347e-05
-5.03334728799124e-05
-3.09752760887107e-05
-7.47327908639256e-06
-5.14334868082324e-05
-3.60319388113172e-05
-1.34683721634362e-05
-5.59101165615926e-05
-6.77849869733441e-05
-8.84581160761524e-05
-4.12410312091061e-05
-1.1275845764782e-05
-1.88619842667935e-05
-1.58405832364299e-05
-1.88399158396715e-05
-9.95935175095548e-06
-8.12677610857481e-06
-3.14199254271182e-05
-2.96663251218089e-05
-2.98857197068004e-05
-1.14309682563422e-05
-4.11626318311333e-05
-1.78057521992101e-05
-4.42217235421162e-05
-5.99141955152701e-05
-5.18381027250647e-05
-3.98427387446456e-05
-5.44251318728816e-05
-2.55459780806033e-05
-3.74846907356351e-05
-3.19443141931181e-05
-4.05878722447986e-05
-4.43463927684416e-06
-2.64705275373601e-05
-1.66820643538863e-05
1.34622139915262e-05
-4.55701952607952e-05
-2.07656772102841e-05
2.6991360901051e-05
-3.80548580847097e-05
-1.018730992298e-06
-8.11925249811717e-06
-5.65198201013865e-05
-2.28999872055789e-05
-4.60377028457125e-05
-1.48483149384869e-05
-5.74458892010811e-05
-4.30174971623567e-05
-2.940890238687e-05
-2.23439850463666e-05
-3.39996371488887e-05
-2.85169901226725e-05
-7.20182739549878e-05
-4.3972900532433e-05
-5.86777846599336e-05
-4.24702805234683e-05
-5.63382721173507e-05
9.15419196418025e-06
-4.15325918733946e-05
-6.06493689983651e-05
-3.67914344620414e-05
-3.6277362602359e-05
-3.28919588790805e-05
-5.5555186565185e-05
-1.96579588519186e-05
-5.03232685548106e-05
-3.92100876782518e-05
-6.90690545786645e-06
-3.10799780446364e-05
-2.59845536643248e-05
-1.2515031728559e-05
-2.04488537891718e-05
-3.20486892005257e-05
-1.72837900784025e-05
5.99736972474852e-06
5.26458835868645e-06
-4.6298130493214e-05
-3.14208823366408e-05
-6.78491434114804e-06
-4.28762669056459e-05
-2.15554030538103e-05
4.52134486983965e-06
-8.11565171511384e-06
-5.13040339551571e-05
-4.94098294668526e-05
-2.23494580440052e-05
-7.45903580496407e-06
-1.57980832458516e-05
-4.42088387304895e-05
-1.25371701340429e-05
-2.64970431758011e-05
-3.58462755851289e-05
-1.22661566820669e-05
-2.58398405066547e-05
-5.47083042007664e-05
-2.94417447838059e-06
-3.81949565765579e-05
-3.53574938321975e-05
-3.76656983782754e-05
5.66259091341692e-06
-2.12482037476367e-05
-2.92195942620227e-05
-3.37735555706043e-05
-6.79874109976023e-09
-3.62720017564994e-05
-4.28368712824423e-05
-1.86797803498121e-05
-5.49537237269965e-05
-6.56144975122467e-05
-2.39927883098848e-05
-2.60906752757609e-05
-1.86987942832416e-05
-2.05699495112419e-05
-3.1019398224807e-05
-3.45140234575883e-05
1.52264512477196e-05
-7.74772093257334e-06
-2.42626179353401e-05
-4.38384971756421e-05
-2.12031117484499e-05
-6.40083631340285e-05
-3.63556742404265e-05
-3.78578297656775e-05
-5.89408018334635e-06
-5.36023194941048e-05
-4.45608408221843e-05
-2.51723107989031e-05
-2.78616150414162e-05
-8.23344896546301e-06
-1.34196699555165e-06
-5.7967374327648e-05
-2.66545557730607e-05
-3.54547916540173e-05
-2.76826669878222e-05
-2.25244474906309e-05
1.63327173376036e-05
-1.17970604332793e-05
-2.67069465730818e-05
-3.57743582298361e-05
-3.23361525149767e-05
-3.69584477844873e-05
-3.03838211175207e-05
-3.09850853266193e-05
-4.40155626141863e-05
-4.00541779668312e-05
-1.56020343200755e-05
-4.26560827859489e-05
-4.0962825160839e-05
-1.85294914382087e-06
-4.06385428954946e-05
-7.02465240525098e-06
-3.3512946403465e-06
-2.51394209084143e-05
-2.04846229084515e-05
-9.69937950103312e-06
-2.93306876221734e-05
-2.7818553397352e-05
-2.96306091739229e-05
-3.42399017962899e-05
-2.87528910098757e-05
-1.40533088134596e-05
-2.84182599305957e-05
-3.62713919463414e-05
-2.16274215966057e-05
-2.66790845455497e-05
-3.50378077937696e-05
-5.47387112581101e-05
-3.48064890046347e-05
-4.40262500726372e-05
-2.29647959077358e-05
-7.43116613042779e-06
9.04951844796951e-06
-4.56700283590163e-05
-5.79869819080658e-06
-2.13954084512913e-05
-3.60093051775471e-05
-5.2533417617814e-06
-1.30144239097085e-05
-3.51806992452079e-05
-3.21800017946231e-05
-4.80219167020042e-05
-1.59106213030109e-05
-7.75805882936079e-05
-1.76157009011951e-05
-5.89198077954817e-05
-7.04597779906101e-05
-4.8974143655442e-05
-3.78280182287135e-05
-4.73025555647588e-05
-4.34265573640664e-05
-3.73956984022918e-05
6.87191762512046e-06
-2.5295475724847e-05
-2.66698362566772e-05
-1.93696782265515e-05
-3.03396592118909e-05
-1.05473214979185e-05
-3.67978878880609e-05
-3.87336377625531e-05
-2.14848173887361e-05
-2.15484720978903e-06
-1.681548836103e-05
-4.52423652714712e-05
-5.47304925302362e-05
-3.5403731859738e-05
-3.38174778826361e-05
-3.6352018181069e-05
-1.0106147430289e-05
-5.36608323260892e-05
-1.185047201364e-05
-3.72385417161138e-05
-4.80118258414834e-05
-8.41286632117037e-06
1.73101349020868e-05
-2.59533119289802e-05
6.93449183964769e-06
9.09521242646919e-06
-3.17462142433818e-05
-2.15424538588734e-05
-2.14112835703815e-05
-1.69249210814243e-05
-4.46920989761803e-05
-1.08775829904114e-05
-5.33289884583397e-05
-2.28301766905897e-05
-4.60691583864978e-05
-5.80137019182143e-05
-6.43834409824245e-05
-2.59273461255671e-05
-3.09200440592485e-05
-3.60004063055893e-05
-3.09345205420479e-05
2.75957374952235e-06
-2.96117596467488e-05
-2.89619913338412e-05
-3.85298995049006e-05
-1.89933689739062e-05
-3.64679625632854e-05
-5.04055133213026e-06
-4.824503375226e-05
-3.80625011470469e-05
-6.74271114998415e-05
-2.53921502084951e-05
-1.63736323220157e-05
-3.81011365946413e-05
-5.60967704090838e-05
-5.22839505147153e-05
-6.27051598421133e-05
-4.44841765104537e-05
-3.7883663756133e-05
-6.50278372841317e-05
-2.76387653489833e-05
-1.1103319036669e-05
-1.80889969991537e-05
-4.05437195023286e-05
-2.70871648885759e-05
-1.99623586377468e-05
1.17632643604035e-06
-3.09724128897835e-07
-1.36832866192674e-05
-2.9975885477851e-05
-2.79818229799636e-06
-1.97639524515823e-05
-4.22133100330646e-05
-3.8804973590467e-05
-1.1010971929809e-06
-4.24616690770097e-05
-7.34002211965695e-05
-2.84581695973779e-05
-2.67644670528135e-05
-5.40913289678669e-05
-5.75518838181962e-05
-2.47560206843613e-05
-3.42820279095917e-06
-1.65672344068609e-05
-6.13863396030065e-06
-1.71175971358554e-05
-3.51653703571624e-05
-2.29346883007846e-05
-7.11874295120604e-06
-1.63629516079628e-05
-1.72426941926054e-05
-4.35867796432923e-05
-3.67709739874798e-05
-5.91071589897032e-05
-5.27127471810634e-05
-5.05916502960202e-05
-6.77854451350401e-05
-3.22353182038207e-05
-7.62126870020714e-05
-3.33103118746313e-05
-8.32645530919684e-06
-4.88132401923749e-05
-2.27024403643925e-05
1.41622836233927e-05
-7.46260617170477e-06
-3.80149877914456e-05
-6.62149231259885e-05
-4.82987893402148e-05
-3.88510251898245e-05
-5.699595864972e-05
-8.3296206103888e-06
-1.83349983483731e-05
-2.43322190431305e-05
-1.70716912780324e-05
-2.31670249041395e-05
-4.45214232148205e-05
-5.27976965526018e-05
-1.28189206059013e-05
-4.9652037339545e-05
-6.14860729724278e-05
-3.85488484804654e-05
-1.87657868931448e-05
-4.7255481662458e-05
-1.73150892913234e-05
-4.00887561466631e-05
-6.99534069688355e-05
-6.01891948438106e-07
-4.02819738034145e-05
-4.16235284564746e-05
-2.64362677807242e-05
-2.94197673668962e-06
-2.69695827229488e-05
-3.77369868984546e-05
4.61813833320698e-06
-3.6315168421151e-05
-5.41192726536483e-05
-2.62905758114028e-05
-3.92644699834826e-05
-6.83687536025174e-05
-5.21513996313352e-05
-7.51323765850839e-06
-3.84544695691727e-05
8.77121029250643e-06
-6.13938041923348e-06
-3.62062763425571e-05
-2.75889343476825e-05
-7.7366614528945e-06
-3.55756327254181e-05
-3.0526405973737e-05
-4.59887483791352e-05
-5.31088920893818e-05
-4.88836154569513e-05
-4.70720762626893e-05
-4.60185524914389e-05
-3.14496446728153e-05
-6.16143126824094e-06
-3.38461276063442e-05
-2.75400152801511e-05
-5.41199204518201e-05
-6.44673825118749e-06
-1.04519271371667e-05
-4.10270295599647e-05
-2.4943645032547e-05
-3.35535311397589e-05
3.19606716892051e-05
-3.02056854851149e-05
-2.07115832536715e-05
-4.03494076892848e-05
-3.16718494682234e-05
-3.597520314531e-05
-5.14821901768235e-05
-2.55517071838424e-05
-2.02089818752499e-05
-5.33775031957973e-05
-9.04317259197162e-06
-5.5564230843266e-06
-1.10407935176342e-05
-1.6761160768245e-05
-3.31546537959737e-06
-6.56736443827611e-07
8.54675746689863e-06
-2.03942563876355e-05
-2.70347850451984e-05
-1.32544725869011e-05
-6.39239372219187e-05
-1.64754262596935e-05
-3.6084612019803e-05
-3.56710932694049e-05
-2.14446945424044e-05
-1.34990564002847e-05
-4.64869708022927e-05
-2.07583599121286e-05
-4.4747700784057e-05
-2.05463490153627e-05
-2.63457907436621e-05
-2.99693243669286e-05
-2.04844169063306e-05
-4.59104396487697e-05
2.84226639279529e-06
-3.97968179268828e-05
-2.42870828924122e-05
-1.29439964748792e-05
-3.09702419598952e-05
-4.93030806218601e-05
-4.9349943030595e-05
-4.32427287603131e-05
-4.364339877638e-05
-4.61311408565851e-05
-1.12554661165865e-05
-5.80488895419401e-05
-6.18590427086543e-05
-2.06571526926219e-05
-4.510378538688e-05
-5.27301064884741e-05
2.40235951985277e-06
8.28079715285669e-06
-3.34765975568274e-05
-2.76076739734705e-05
-6.27269791402465e-05
-4.03375999588175e-05
-2.1837509189187e-05
-1.66758950106605e-06
-6.82715454724375e-05
-6.93856215306393e-05
-2.42744860313627e-05
-3.48757527826151e-05
-5.93534251324408e-05
-5.06803852769375e-05
-5.83780551250165e-05
-9.75990907745706e-06
-4.98313532029038e-05
-7.23486243822959e-06
-3.42070977824473e-05
-4.06076355244195e-05
4.46441534291236e-06
-3.84322735762986e-05
-1.89559161363309e-05
-3.94591545981143e-05
-2.64636967430556e-05
-6.04571266556912e-05
-7.14871417990136e-06
9.77592924787488e-06
-5.27886738197766e-05
-2.64172695927529e-05
-2.86823746510328e-05
-3.7052532421642e-05
-4.68132648474782e-05
-3.23364613813326e-05
-5.25616198335394e-05
-3.05788548715912e-05
-1.82228180596224e-05
-7.51645130290575e-06
-1.81709878701618e-05
-5.22347454156552e-06
-3.23611289098527e-05
-3.17498368882355e-05
-2.49272883223518e-05
-1.63348811464066e-05
-4.07661403167498e-05
-2.20919113652505e-05
-5.27097163750399e-05
-3.31508398606974e-05
-5.84691669314663e-05
-1.34244442788137e-05
-2.69007326231533e-05
-4.476530845452e-06
-1.38126053437424e-05
-2.71382457851814e-05
-5.90000242670053e-05
-3.83941627161942e-05
-1.62311251373395e-05
-5.66337188709079e-05
-2.19883243593137e-05
-8.19196133035497e-06
-1.80635404317345e-05
-4.34564743685658e-05
-1.13062649183468e-05
-1.43416464397412e-05
-5.69219410530288e-05
-3.45649574419815e-05
-1.04261160072987e-05
-3.12869772171501e-05
-2.74681998130941e-05
-3.48764134447655e-05
-3.4836859618486e-05
-2.42938876364807e-05
-1.34863432759531e-05
-6.08850654006327e-05
-5.75877308222245e-05
-7.77226877010152e-06
-3.53205901355106e-05
-5.57549479524035e-05
-1.38974121008651e-05
-3.33838943474043e-05
-2.31260430298726e-05
-3.13915476050466e-05
-4.10979525252492e-05
-3.52661246183445e-05
-1.41855047795122e-05
-2.84765225996019e-05
-3.73212431423668e-05
-5.11336654277503e-05
-4.87636304182686e-05
-7.84747591688292e-05
-3.69643643986225e-05
-2.50791238452062e-05
-2.86535324222015e-05
-5.45110510299035e-05
-1.81081138484929e-05
-1.1028890503114e-05
-3.31406430201245e-06
-2.09684152113603e-05
-4.19047024039746e-05
-4.81670515872048e-05
-4.20813400229023e-05
1.07786027883966e-06
-9.41450453665898e-06
-2.00341498121072e-05
-3.43831368045813e-05
-2.42958804358467e-05
-4.09219188608568e-05
-4.6648705755415e-05
-1.39320851667546e-05
-2.73361839261417e-05
-3.47548330512993e-05
-2.84122826955127e-05
-7.494193196215e-05
-6.31470131502475e-05
-2.70640621048789e-05
-2.28260125873675e-05
-1.23825366341126e-05
-3.48026008225334e-05
-2.65633804291991e-05
9.55607871352756e-06
-4.79277704257086e-05
7.8091780199361e-06
-3.35581998582017e-05
2.63109307616285e-06
-4.02640246492088e-05
-3.01048882847441e-05
-2.77689044435065e-05
-2.07652454006679e-05
-2.88896065207155e-05
-2.80828971314007e-05
-2.20429520985789e-05
-7.37382270667108e-06
-2.98301368510951e-05
-8.80061416381501e-06
-1.12270459726215e-05
-5.60104325019497e-07
-8.29884248958888e-06
-3.22142654000578e-05
-3.70209540310048e-05
-1.69045224020582e-05
-2.71095310236116e-05
-3.18465368774177e-05
-4.2178942660092e-05
-2.15973520931601e-05
-3.55943492115366e-05
-2.59868763224712e-05
-2.30193903069839e-05
-2.38030524067382e-05
-4.54883188515353e-05
-3.0873434120762e-05
-2.26646227659363e-05
-2.45928984761438e-05
-3.76931015421049e-05
-4.13483535861532e-05
-9.8345950223957e-06
-3.35979359897803e-05
5.6472934067509e-06
-5.00012523285652e-06
-3.80672860766664e-05
-2.87510332206263e-05
-3.90546726844491e-05
-5.59988950971229e-05
-5.43649691574216e-05
-3.5764189333746e-05
-2.24542216468841e-05
-1.61254072712578e-05
-3.04164650491991e-05
-4.5987983586151e-05
-5.19784550751633e-05
-2.09001375144535e-05
-3.92544868049631e-06
-2.77623720544194e-05
-4.09967424133533e-05
-3.83573018377107e-05
-3.2506753162207e-05
-1.97030478478699e-05
-1.84895614966846e-05
-2.02953045942449e-05
-7.1256785584684e-05
2.10068642455761e-06
-3.98444388880637e-05
-1.71190299905539e-05
-3.36138906380317e-05
-1.63489170272645e-05
-7.86496262815388e-06
-9.78704744367907e-06
-7.32745372033073e-06
-2.14132152003672e-05
-8.66107466394952e-05
-6.57532366937421e-06
-4.61493202069814e-05
-5.36243580114121e-05
-3.02639955736978e-05
-3.0702913445393e-05
-4.81042500652718e-05
-8.00288438556407e-06
-3.54358715348331e-05
-4.22700638845237e-05
6.6697095505552e-06
-1.05609004431322e-06
-5.19046194259695e-05
-1.45072018642516e-05
-1.68850854813046e-05
-3.61075067664824e-05
-5.51154382033071e-05
-1.91328612114e-05
-3.56425421834093e-05
-1.33284779614009e-05
-1.21817113420315e-05
-3.45456109705858e-05
-2.72534625802267e-05
-4.58160926272926e-05
-4.1283559721289e-05
-5.39504774328193e-05
-4.64027314756059e-05
-2.90954038745498e-05
-4.68541599589596e-05
-4.64536336693507e-05
1.19914149811756e-06
-3.04588842297497e-05
-3.18730293890881e-05
-1.91804198267064e-05
-5.36265648710922e-05
-4.8918010036906e-05
-1.13176612776507e-05
-1.91524786321285e-05
-5.56160381162296e-05
-2.51348853046334e-05
-4.22522261639764e-05
-7.94728648503507e-05
-7.88494042751741e-05
-1.80968636968285e-05
-7.56891660480664e-05
-4.85169512318534e-05
-6.0762862463654e-05
-5.82833122196811e-05
-5.22621415961914e-05
-5.11971090889967e-05
-3.59802991894731e-05
-1.96285669095549e-05
-1.44228161836553e-05
-9.45093825149751e-07
-1.4491787322667e-06
-2.80595685013475e-05
2.21981489657458e-06
-2.06642519554137e-05
-4.51660507908313e-05
-2.8621412032156e-05
-5.38536438422457e-05
-3.84742952784985e-05
-4.13717220704277e-05
-6.60076262563698e-05
-5.99206762908893e-05
-4.92755749923111e-05
-1.44437865739486e-06
-3.97806862371195e-05
-3.00513019207249e-05
-1.52954345886247e-05
-9.37372016811418e-06
-4.41707225619946e-06
-1.10758187895862e-05
1.06200770063327e-05
-2.63240051475425e-05
-7.8721241998172e-06
-5.55561565833427e-05
-5.43346606910621e-05
-3.79679177537241e-05
-1.80532362285574e-05
-8.92352317343887e-06
-4.48521074039796e-05
-4.35557476438911e-05
-1.71894867206821e-05
-3.57422782704733e-05
-4.51337186574104e-05
-4.11956833796493e-05
-1.75727498619244e-05
3.96902466510382e-06
-6.08723984101531e-06
-3.82692165864775e-05
-3.55088776077495e-05
-1.04976181328897e-05
-2.16268752802085e-05
-2.5076928673339e-05
-1.94684889419128e-05
-4.13834610201099e-05
-4.63827851820001e-05
1.47223162675573e-06
8.56442334555364e-07
-7.34751902810685e-05
-4.76792353667822e-05
-8.68637625940244e-06
-3.7226164292392e-05
-1.69410584992872e-05
-3.10040655825715e-05
-3.80480661853057e-05
-6.59028993106956e-05
-2.8425449182732e-05
-2.87541815800217e-05
-2.97580933286139e-05
-3.9726840044328e-05
-2.21638562726326e-05
-1.61509672628305e-05
-3.57632860600996e-05
-3.12039780626135e-05
-2.73248389934098e-05
-4.8902291307935e-05
-1.71741562203406e-05
-5.56982480274665e-05
-4.17668153862112e-05
-4.15535044743851e-05
-2.97913600626758e-05
-1.93323490062142e-05
-3.7373848251055e-05
-2.00850708616808e-05
-3.19568083187187e-05
-4.34518491441168e-05
-3.95516663959766e-05
-4.62822489412636e-05
-3.74196213319103e-05
-1.77194460638533e-05
-2.75263301528749e-05
-3.7948982096454e-05
-3.14232025108644e-05
-2.41444792289181e-05
-3.22539662737954e-05
-2.37469770702284e-05
-4.80131206431552e-06
-3.0891545187201e-05
-1.8225274385347e-05
-4.62526382517614e-05
-2.53388463519189e-05
-5.07194146086023e-05
-4.53843526684919e-05
-3.83649263127201e-05
-2.18525342947824e-05
-4.93496269946612e-06
-2.78047555840872e-05
-5.33366986245501e-05
-1.89678104553034e-05
-1.53193227658726e-06
-3.78419928295164e-05
-3.19288963973101e-05
-3.06461225076805e-05
-2.05424572435362e-05
-3.94935990172448e-05
-7.96884398359744e-06
-4.4892785761188e-05
-3.60657923831123e-05
-7.58479209862847e-07
-5.78752735789483e-06
-2.91424023499065e-05
-4.88679364092474e-05
-2.50236215016537e-05
-4.43377379550849e-05
-1.67149505646416e-05
-3.85874762399036e-05
-2.35102354110054e-05
-3.82638228488332e-05
-2.66512583684714e-05
-5.95778244528062e-06
-6.05284223226543e-07
-1.64918718910386e-06
-2.32377792492564e-05
-3.39205604218845e-05
-2.5580443152268e-05
-1.48385779759615e-05
-2.27714853829822e-05
-4.43263845057964e-05
-5.74093091475486e-05
-2.79696710919194e-05
-4.55310755714098e-05
-2.52652866122472e-05
-2.18051304817575e-05
-1.9988308194497e-05
-2.99969910436393e-05
-2.89164974926755e-05
-3.95757183374714e-05
-6.37102618663416e-06
-6.09019378365816e-05
-5.47748120680614e-05
-1.02010422084139e-05
-4.67036434825838e-05
-5.75137064637807e-05
-2.08244769165306e-05
-4.77939460953075e-05
-4.72031168458236e-05
-4.33619305263118e-05
-3.30083723545551e-05
-4.50858560892893e-05
-4.2943150426269e-05
-4.85428830482173e-05
-2.97785792806993e-05
-2.20672840676694e-06
-4.92228165628624e-05
-4.76117058562041e-05
-5.30355798619297e-05
-3.21223411684922e-05
-8.27440934289151e-06
-2.11478555832018e-05
-1.41163467428919e-05
-4.86230550564003e-05
-1.54121285207444e-05
-1.53657328034009e-05
-6.33429962573558e-05
-3.79487516032796e-05
-6.15254529556634e-05
-3.4805592807039e-05
-4.43377914814274e-05
-6.13352646520556e-05
-4.92744022233583e-05
-1.97178655128046e-05
-4.77965172941518e-05
-5.31334960648379e-05
-3.94042545103615e-05
-4.74882288341437e-05
-6.29135931231286e-05
-1.89528651454768e-05
-8.4716651631595e-05
-6.71542165223404e-05
-3.8995521865739e-05
-3.6000400837135e-05
-3.11970546863033e-05
-3.87473746147196e-05
-4.04920777692202e-05
-4.69168282186132e-06
-4.9897126678455e-05
-1.27157742317833e-05
-2.63250467090748e-06
-2.36633829967049e-05
6.72537015370916e-09
-1.807894712097e-06
-2.6301629940727e-05
-5.03055676909286e-06
-3.72317883425848e-05
-5.20781676580915e-05
-3.87498557958797e-05
-5.58101514995384e-06
-2.97893116277404e-05
-3.20387021041915e-05
-4.10815416920955e-05
2.60146083132265e-05
-4.97408403742924e-05
-4.29389227337861e-06
-2.7361479707002e-06
-2.04624793692592e-05
-6.46121257691524e-06
-2.35647140837319e-05
-1.637134821022e-05
3.42212376184161e-06
-1.15830881835099e-05
-3.19231132577783e-05
-2.36720618928593e-05
-1.79151727623312e-05
-3.47754121644928e-05
-3.46922514668902e-05
-3.15966523279729e-05
-3.99713718329912e-05
-5.49650269627682e-05
-3.16373226728992e-05
-5.49352841684938e-05
-2.75261777215957e-05
-9.08513891616216e-06
-3.44561210866357e-05
-3.64172974709402e-05
-4.26646078801174e-05
-3.32806162511494e-05
-4.21508222763719e-05
-4.74353460001557e-05
-3.93146434514197e-05
-2.49455786007465e-05
-2.68613111744642e-05
-7.35996452262606e-05
-2.92303900600622e-05
-1.60847734895634e-05
-3.21612828973322e-05
-1.45493669469744e-05
-5.53915941072382e-05
-4.18333178032218e-05
-3.25196259929154e-05
-5.23239853225339e-05
-6.46398152598404e-05
-1.72492624548447e-05
-4.64687380139393e-05
-1.44698507036945e-05
9.71061613357982e-06
-2.74473694251311e-05
