# Supplementary material for: Research on computational propagation and identification of mine microseismic signals based on deep learning
Source: PLoS One. 2025 Oct 22;20(10):e0334641. doi: 10.1371/journal.pone.0334641 (PMC12543183; doi:10.1371/journal.pone.0334641)
Supplement: S7 Data — (ZIP) [file pone.0334641.s007.zip › 000100900001460.xlsx_0.txt_24.txt.txt]

-5.32142254485604e-05
9.65521149310652e-08
-5.31293087814061e-05
-5.06294699667458e-05
-2.07803907174749e-05
-2.4850790159861e-05
-3.38362352800069e-05
-5.73669447141487e-05
-5.36823037971031e-05
1.87600639545088e-05
-6.38616122610917e-05
-3.09402328878313e-05
2.76061505632057e-06
-3.94028861327858e-05
-4.34816202271911e-05
-5.55229957472232e-05
1.91000784937133e-06
-8.03430802926218e-05
-3.6352654369069e-05
-2.62703328855693e-05
-4.90396164491871e-05
-3.45706316641856e-05
-3.7977341984681e-05
-7.95275867212107e-06
-2.4003790021459e-05
-2.38718639049049e-05
1.93510483942654e-06
-4.96007711117059e-05
-2.01826142508795e-05
-2.28378247136895e-05
-4.0055460549869e-05
-6.11408433026473e-05
-3.358338766368e-05
-6.69564849712229e-05
-4.83020496580726e-05
-2.63418690042505e-05
-3.86471494928798e-05
-4.42767227085792e-05
-1.88762742690561e-05
1.1271519917591e-05
-3.66670557528879e-05
-4.01203705561326e-05
-3.39014452675808e-05
-3.72946834271716e-05
-4.97206337221146e-05
6.74635387403611e-06
6.40155406346321e-07
-6.74845106849598e-06
-2.85218035762039e-05
-4.09782904101294e-05
-4.63564763289042e-05
-3.76406698660315e-05
-2.99324466771547e-05
-5.12086789650757e-05
-2.86875891119111e-05
1.94067879640286e-05
-4.91374302000048e-05
-3.36533025826915e-05
5.86631871780418e-06
-1.09961014400404e-05
-8.3455006085762e-05
-9.96990722414095e-06
-5.6820876226023e-05
-1.51750743112101e-05
1.60752310907277e-05
-7.54365902363531e-05
-5.76356125010578e-05
-1.27279920727843e-05
2.79863890020193e-05
-4.69596306129357e-05
-4.95588344582013e-05
2.01374412176323e-06
-5.78191264381266e-05
-5.49652927642899e-05
1.47077172548812e-05
-1.19016143930607e-05
-3.12889089875419e-05
-5.97596990784371e-05
-2.14511954685054e-05
-6.67905953690528e-05
-3.99552994321711e-06
-7.35319333295808e-05
-3.76145833930758e-05
-4.38388207057145e-06
-1.92425006607289e-05
-6.58945916596382e-05
-1.87508469411918e-05
-1.25317159951514e-05
-2.12165746293488e-05
-5.12318408079889e-05
8.3402364487091e-06
-4.68237028372521e-06
-6.52847920532437e-05
-1.16361394868073e-05
-3.67780640571714e-05
-5.30118806298344e-05
-3.80614201331503e-05
-1.16553891848152e-05
-3.82534594670365e-05
-2.1284137039925e-05
-3.70799464575343e-06
-4.52741773539374e-05
1.54818882108689e-06
-5.89678990718704e-06
-5.79017127764188e-05
-2.40133342217822e-05
-2.66506079098784e-05
-4.56126308609996e-05
-2.04479454966813e-05
-1.02788955907646e-05
-4.55646407053372e-05
-3.39531921319021e-05
-4.71164599756225e-05
-1.73581554971562e-05
-3.41081217617115e-05
-2.23740889252628e-05
1.93984269605947e-06
-4.10829891565857e-05
-6.30546574530475e-05
-1.953197618752e-05
-4.36031965313158e-05
-4.57137971882922e-05
-9.33864360251755e-06
-3.79833538218178e-05
-3.26087797912518e-05
-2.19113028797405e-05
-5.16765958635762e-05
-4.05898089267677e-05
9.76146891178926e-06
-2.54451707514718e-05
-7.41536027049871e-06
-6.70382445459012e-06
-6.53821710123832e-06
-8.3731346845265e-05
-3.16550775124129e-05
-2.50397978730403e-05
-4.05743242244248e-05
-3.77964336838219e-05
-4.30598457750434e-05
-5.47433177484031e-05
-2.66748904703329e-05
-7.70878753447196e-06
-7.4495792610452e-05
-2.99411223952213e-05
2.73194441153747e-06
-1.33792802664256e-05
-5.58214997281582e-05
2.72584627185505e-05
-1.22810248970142e-05
-1.98091588761033e-05
-1.53856988464133e-05
-3.61598106654282e-05
-2.49097753165849e-05
-5.97483743923532e-05
-2.7213361283292e-05
-2.96715786378533e-05
-6.4952315335205e-05
-1.10192441427848e-05
-1.33425674396213e-05
-2.10673181517045e-05
-5.52821316961593e-05
-7.25485410140591e-06
-2.74842601501814e-05
-1.50802235343685e-05
-1.32990635130532e-05
-3.30344959585151e-05
-7.78018550158086e-05
9.0167625428071e-06
-3.37134316635259e-05
-4.24420138308044e-05
-3.94909808442134e-05
-3.96115617859637e-05
-6.34692140931943e-05
4.18934179059113e-06
-1.45098354018823e-05
-3.75991866347001e-05
-5.30853082072596e-05
-2.10657880072195e-05
-4.0941053738081e-05
-8.47992789288257e-06
3.07076851641826e-06
-4.24104852405896e-05
-2.72395971215064e-05
-8.83187338733185e-06
-9.58367962205095e-06
-3.3695084523289e-05
3.83898769361611e-07
-4.01886060710156e-05
-7.03582047165337e-05
-1.2967856884164e-05
-5.52802047222837e-05
-7.33459797211517e-05
-3.77981794702429e-05
-3.50935906235898e-05
-1.60126750164386e-05
-3.3382278045527e-05
-4.59693955884867e-05
-2.01251060520392e-06
-2.13917319067603e-05
-1.70334896357295e-06
1.32267388196649e-06
-1.29143893851328e-05
-1.68923554468535e-05
-1.28491101475101e-05
-4.03463460352929e-05
-3.43948496547783e-05
-4.60905462115029e-05
-9.15204993057195e-05
-2.57848219550226e-05
-2.68986751073152e-05
-5.52848391470925e-05
-5.09864771726892e-05
-1.19069690312253e-05
-2.25510969264899e-05
-2.45414350028985e-05
-3.66357154208438e-05
-1.86407125951641e-05
-4.89848216225626e-05
-5.27666919323625e-05
-3.39793124852635e-05
-1.80554838189769e-05
-7.00080401833939e-06
2.16173773448382e-05
-5.08851386742065e-05
-2.3163973238069e-05
-1.23734252498185e-05
-3.73777322374746e-05
-3.1328931701224e-05
-5.50751073535361e-06
-6.07685601898187e-07
-3.42186492285482e-05
-4.88957011417532e-05
-4.44650467362278e-05
-2.12804552595608e-05
-6.007783897557e-05
-2.44802767020727e-05
-3.87118828918789e-05
-4.65048177927948e-05
-3.1265877524788e-05
-2.99130182483907e-05
-9.9553916334404e-06
-3.1968389866374e-05
-2.19588103180695e-05
-5.95303025839249e-05
-6.08712595535102e-05
-2.90991500539061e-05
-1.21580191915354e-05
-2.22425276657046e-05
-3.37833095926645e-05
8.86595930599533e-06
-3.05815389759476e-05
-3.0334759767516e-05
-5.13777884342958e-05
-5.65726334137177e-05
-1.54712553865112e-06
-6.89259386981485e-05
-3.36111107651046e-05
-3.58319934902954e-05
-1.24295530580183e-05
-1.40789000668342e-05
-5.96932611102289e-05
-2.62718208570816e-05
-7.05335511383005e-06
-3.81234443530555e-05
-5.72960165180897e-05
3.38536663165821e-05
1.64494977890281e-06
-2.11454981108176e-05
-2.90477077982918e-05
-2.8299930461619e-05
-4.27256918587549e-05
-3.61313661267075e-05
-9.45339625058168e-06
-4.84978653836955e-05
-4.5634109749061e-05
-3.19699402329504e-05
-5.64011445862784e-05
-3.69751888883135e-05
-2.16033978726473e-05
-1.60616734559299e-05
7.77895799479689e-06
-3.99242019458595e-05
-3.64312780028435e-05
-2.12058726997038e-05
-3.92293637214625e-05
-1.23961781965835e-05
-4.13876732000883e-05
-1.68611542762743e-05
-2.95706187221549e-05
-7.1582684436174e-05
-7.13251756114845e-06
-4.20854136415728e-05
-2.76072844176378e-05
-2.67787779931157e-05
-1.67347661693325e-05
-4.5729454993747e-05
-3.8250719619854e-05
-2.2173868837757e-05
-3.83054795848422e-05
-3.20882367969353e-05
-1.60148231600283e-05
-3.04562533279934e-05
6.73108658785235e-06
-1.66220236854594e-06
-2.84486953786633e-05
-9.64927853823593e-06
-1.51296252355754e-05
-1.53524252664507e-05
-4.52624150785256e-05
-4.56733582868052e-05
-1.62534361022067e-05
-3.50674007835309e-05
-3.90612874975515e-05
-1.83982296255082e-05
-4.1387949902303e-05
-2.18416761743925e-05
-1.34961314386441e-05
-1.91351604621235e-05
-1.26667551847348e-05
2.88276419573809e-05
-2.31956558532561e-05
-1.55087643942979e-05
-3.96890420263872e-05
-2.02772309205331e-06
-2.76293251069403e-05
-2.01932362866129e-05
5.18795444951378e-06
-3.19914414527856e-05
-2.36162969119258e-05
-5.73107844858821e-05
-2.78124216825707e-05
-6.99564707767731e-05
-4.00414306719566e-05
-5.66206220243932e-05
-3.22371469435639e-05
-1.8544831949639e-05
7.86474513918646e-06
-4.39022290985116e-05
8.71827489284114e-06
-1.40325128675352e-05
-1.64136709358851e-05
5.06679742538381e-06
-1.71759223906441e-05
-5.74210173652096e-05
-4.95653788896157e-05
-3.42543496492778e-05
-6.2968083064218e-05
-3.99640600681903e-05
-3.11710663905058e-05
-6.2140695597084e-05
-3.15540335251887e-05
-1.78585963122527e-05
-3.07825726923974e-05
-4.68271279304655e-05
-5.34317991827425e-06
-3.47488739531732e-06
-2.8005042971951e-05
-2.30311796942171e-05
-1.23112889899198e-05
-3.35646015850133e-05
-2.85933526813957e-05
2.15443663297943e-05
-3.90612623346153e-05
-3.63835200323529e-05
-3.56989281503897e-05
-2.52721120760549e-05
-6.41324744406462e-05
-5.12838636002423e-05
-3.04138493262943e-05
-3.26410188927451e-05
-3.97017769163525e-05
1.27082826461943e-06
-4.58659166641466e-05
-0.000100292130093431
-1.9404478833665e-05
-3.43055246887969e-05
-4.88235337621596e-05
6.27876881777906e-06
-2.7056351040056e-05
-4.61853195326376e-05
9.67393004473113e-06
1.07955946662096e-05
-4.60094701723168e-05
-2.20164290124604e-05
-2.40382816046837e-05
-5.5792216375137e-05
-4.59187922204886e-05
-1.81972529905642e-05
-7.84210141804611e-05
-1.47012432222232e-05
-7.53951455950217e-05
-3.29185245574652e-05
-2.6741766394266e-05
-4.39809354723557e-05
-8.02740214832519e-06
-3.19820739055815e-05
-9.65752175670894e-06
-2.4182366525306e-05
-2.00364965331586e-05
-3.20619538960302e-05
2.92382589941371e-05
-3.9724093460903e-05
-1.29681488230777e-05
2.33024806717245e-06
-1.68294527324971e-05
-1.08757788698765e-05
-4.96467908144453e-06
5.16143076955264e-06
-2.4256891740817e-05
-4.22353157782674e-05
-5.65432051123785e-08
-2.6247416564547e-05
-4.15137807189405e-05
2.46510797154891e-05
1.28492237793862e-05
-2.89539425101411e-05
-2.67302028141763e-05
-4.0158228531178e-05
-3.76703256103167e-05
-4.00107026355991e-05
-4.88672494537533e-05
-6.07954078460063e-06
-8.48030408284812e-06
-5.69393995113735e-06
-3.31159765394484e-05
-5.28796892096376e-05
-3.05945069492527e-05
-2.38622973063939e-05
-3.37474774507049e-05
-4.63073864462027e-05
-2.76262135832588e-05
-1.79481422399205e-05
-3.73323901925336e-05
-2.44699019786079e-05
-1.65805456583172e-06
-2.79300428160736e-05
-5.78864383801987e-05
7.83487325281355e-06
-2.85982420025315e-05
-3.88558299972715e-05
-2.83965666224569e-05
-4.16882003284721e-05
-3.04765009189032e-05
-3.83347269454489e-05
-6.40924543677862e-05
-4.75852318181193e-05
2.0152010765054e-05
-1.55034271525812e-05
-2.38489558441587e-05
-6.05291575829878e-05
-3.81934524402045e-05
-3.92308372458516e-05
-7.26211736742585e-06
-4.71571075127104e-05
-4.04075032909407e-05
-2.27928037258512e-05
-2.40700611701091e-05
-5.08483489227276e-05
-6.35973100877732e-05
4.33023906178787e-06
-3.89896045252899e-05
-3.78229248073923e-08
-4.096699770521e-05
-6.23183124393583e-05
-3.94149164440162e-05
-5.46289295656817e-05
-2.95512046909699e-05
-5.91685678344802e-05
-4.07729519787706e-05
2.36180788604861e-05
-8.95479981773727e-06
-1.76557492572215e-05
1.45503360619455e-06
4.05373416261136e-07
-5.47466421495199e-05
2.7439347251759e-06
-5.57594245172905e-06
-2.42935518237034e-05
-2.00155763896898e-05
-1.87616646567469e-06
-2.19404906052428e-05
-4.5614271724295e-05
1.58984856912638e-05
-2.81076440720338e-05
-6.50351213468305e-05
-3.26019283249659e-05
-3.78575231176638e-05
-5.96851558974853e-05
-9.29252899962267e-06
-4.5490389141312e-05
-6.72472173909649e-05
-1.25836777521462e-05
-2.74618945976498e-05
8.05519472847457e-06
-4.26815944122711e-05
-2.91898994193423e-06
-5.33223579814863e-05
-2.08006281600055e-05
-4.14880963643837e-05
-2.48377341990158e-05
-2.92118771038629e-05
-2.86950616299696e-05
-4.2694890663711e-05
-1.82631434646438e-05
-3.8177767788429e-05
-5.17293227257851e-05
-6.97264022906011e-05
-4.49770691219769e-05
-4.97765253842301e-05
-1.80295613814635e-05
-3.0065788144459e-05
-6.60271648416174e-06
-1.94892584729922e-05
-1.52431188145337e-05
-1.55281789198049e-05
-2.83822380564335e-05
-2.23816012766766e-05
2.1094941238037e-06
-6.28944543009082e-05
-5.32345218425436e-05
-1.67549153820324e-05
-2.47663265863024e-05
-1.11671033759796e-05
-4.33820168666419e-05
-1.59795185775663e-05
-3.52562022524254e-05
-1.38734939388341e-05
-1.98841376696211e-05
-3.91672266544312e-05
-4.60417905172969e-05
-2.06287839153429e-05
-3.75834203326164e-05
-1.53726678968419e-05
-1.28121639370319e-05
-5.2835215600958e-05
-3.22486431159246e-05
-2.50260505536387e-05
-3.41302944291378e-05
-4.29785000660462e-05
-1.99088365619553e-05
-4.34443185006023e-05
-7.56211189546017e-05
-2.89089332436798e-05
-2.50298501324176e-05
-2.96917207657998e-05
-1.3872751228717e-05
-2.3964899111514e-05
-4.1473156633985e-05
-5.93440427183278e-05
-4.32557081889097e-05
-2.52931891957401e-05
-4.86417999339838e-05
-1.35053849044202e-05
-1.08512366762792e-05
-5.11928980077132e-05
-1.59519742803789e-05
-1.39133805503386e-05
-6.54321048865511e-05
-5.10415869762859e-05
-1.52668231112921e-05
-7.81668286223701e-05
-2.98026726699322e-05
-3.35871765625666e-05
-1.4086330891741e-05
-2.19525806721033e-05
-4.10706936465942e-05
-2.84052319594892e-05
-2.91968424155337e-05
-4.8047003090949e-06
2.34763407165648e-05
-3.61494959764808e-05
-2.6267341598592e-05
-7.79601762571593e-06
-3.20746642796661e-05
-4.0624392637733e-05
-4.154416046609e-05
-3.60533466914469e-05
-5.95918982825614e-05
1.5231620156581e-05
-1.77760948101924e-05
-2.46486519178131e-05
1.81893641007509e-06
-3.09553672908903e-05
-3.85719045926304e-05
-4.37073377921582e-05
-3.40022232374247e-05
-3.72970510077362e-05
-2.148238764927e-05
1.36768710209993e-05
-1.52585172006844e-05
-3.05981771189791e-05
2.30031526321529e-06
-4.12692949898927e-05
-5.77666593632199e-05
-3.37919022152342e-06
5.01642534215611e-06
-2.75422389948073e-05
-2.14747981585608e-05
7.18880152707233e-06
-5.39497977577752e-05
-1.21234970936341e-05
-4.50901387594845e-05
-4.68886669450915e-05
-3.90373455947641e-05
-1.46054988368418e-05
-2.01561713541642e-05
-5.70808022055784e-05
-3.88082296749331e-06
-9.62469582445637e-06
-6.29121949333605e-06
-2.85064739253658e-05
-3.93814163900165e-05
-7.2197958833033e-06
-3.35297487671403e-05
-1.95852636153562e-05
-2.3652998357604e-05
-2.5256012565169e-05
-1.23895942453425e-05
-2.45360516594532e-05
-4.36460127714126e-05
6.69782848061349e-06
-2.17078766617337e-05
-4.7181109935037e-05
-1.64516267357368e-05
-5.25655438938855e-05
-4.729901034997e-05
-2.68989993139032e-05
-4.47038819003942e-05
-9.0140628129115e-05
-3.30200943892384e-05
5.69903707353388e-06
-6.10468801172697e-06
-4.49836819138248e-06
2.33759409377853e-05
-3.37146912265868e-05
-2.00260909694444e-06
-7.79210198464248e-06
-3.58737370682977e-05
-3.23651681689929e-05
-4.45246693747517e-05
-3.25384570547638e-05
-7.35740756895454e-05
-5.61548932548171e-06
-2.42334622995784e-05
-4.67094156171481e-05
-2.74495166551573e-05
-5.68757517228821e-05
-2.21561653446756e-05
-6.12268712125093e-05
-2.29915341294693e-05
-5.91793704284696e-05
-9.53826399070587e-06
9.30346485682337e-06
3.70826437353225e-05
-3.80279447398829e-05
1.94671478552716e-06
-5.21882357464674e-06
-4.83999433831625e-05
-2.18680950568207e-05
-3.90331710782533e-05
-6.32521565065106e-05
-1.49482239703457e-05
-5.03951058971554e-05
-4.30955515390876e-05
-4.10855535470692e-05
-5.13155912600379e-05
-5.78746006327924e-05
-3.09609265986975e-05
-3.11384117552387e-05
-1.29086644548411e-05
-6.8097793321224e-05
-2.55310876960098e-05
-9.5998721785506e-06
-2.26044301453925e-05
-1.11795007530818e-05
-4.47829930107843e-05
-1.07841269256275e-05
-7.83508023064559e-06
6.34122300413652e-06
-6.62182700995447e-05
-5.15668260823374e-05
1.0285286312361e-05
-3.30279243047714e-05
-6.31835103841692e-05
-2.61843686541648e-05
-7.14432244345845e-05
-4.23633364218423e-05
-3.63110492505296e-05
-4.85003165826346e-06
-4.28164090081546e-05
2.02822379577574e-05
-3.63674818319255e-06
-4.36336191406756e-05
-3.45625293635237e-05
-3.90043377323632e-06
-2.04108061155595e-05
-6.07570441121898e-05
-3.48037591739098e-05
-1.76408774927629e-05
-3.33964030774008e-05
7.83877071342276e-07
-9.20863486487257e-06
-2.21127089074314e-05
-2.84382010256762e-05
-5.48118799135104e-05
-2.43063457825894e-05
-4.9459572408478e-05
-2.38801110667981e-05
9.4497070277974e-06
-2.76903057424452e-05
-2.88032754433617e-06
-4.79280204482148e-05
-2.36060936876561e-05
-9.68373462889944e-06
-3.2107463561016e-05
-2.47119088092217e-05
-4.3374002374486e-05
-2.43213410380971e-05
-2.84937152709032e-05
-2.83106167243276e-05
-4.15658434157073e-05
-2.45649727744687e-05
-2.86838629710286e-05
-1.23345741312171e-05
-4.46185028667305e-05
-3.54272491315524e-05
-1.91456278979565e-05
-3.66724669837108e-05
-1.05629616616086e-05
-1.57203018944071e-05
-4.82280441063975e-05
-3.30171106121625e-05
-2.07461866255445e-05
1.60892902413128e-05
-1.6393967349087e-05
-4.02562868423302e-07
-1.51590205319385e-06
-5.02045247831326e-05
-8.57482572704434e-06
-3.31238045491222e-05
-2.44552605292387e-05
-2.35017845779205e-05
-2.71763037796788e-05
-8.30174763010993e-06
-5.05793532870555e-05
-2.54839753510502e-05
-1.12555845418433e-05
-3.89832154842812e-05
-8.99793028637729e-06
-3.80419281507749e-05
-1.956262854085e-05
-2.23194699433948e-05
-1.88951266080465e-05
-1.2554660352595e-05
-2.79264680868075e-05
-9.38909124134452e-06
-3.41305604887879e-05
-2.200465875781e-05
-2.73004013653969e-05
-8.20861989734855e-05
-6.57767108062975e-05
-3.97401603361799e-05
-6.28578154473085e-05
-5.70551319081343e-05
-8.75433436292506e-05
4.88665464446009e-06
8.27438647512406e-06
-3.61645422958494e-05
-6.34481931840749e-06
-5.45904600244685e-05
-1.88778886572587e-05
-1.658604772191e-07
-3.47150690819782e-05
-4.48149565797113e-05
-2.22769426009221e-05
4.95153753469416e-06
-4.34806223183161e-05
-5.95047952805371e-05
-2.03252824857963e-06
-4.79395574152171e-05
-1.97239820660265e-05
-2.4628772818006e-05
-5.1016239742165e-05
-7.62045152332395e-05
-3.96798685023043e-05
-1.18846707852537e-05
-1.2534145300676e-05
5.68823401309314e-06
1.52154243424444e-07
-2.30798978466469e-05
1.2591178657055e-05
-3.19176545035008e-05
-4.70960055157427e-05
-3.20171731877242e-05
-2.67880206155846e-05
-1.32308923105372e-05
-1.98660375285525e-05
-4.68015762237237e-05
-1.14103240472647e-05
-4.35281915851087e-05
-3.83487615241089e-05
-3.89554804575839e-05
-4.87301151076489e-05
-1.44452505225184e-05
-2.49874957749387e-05
-3.50833809952341e-06
-4.02747642703578e-05
-2.43014266271824e-05
-4.46516280686431e-05
-8.04635680322703e-06
1.98907062717455e-06
-1.57977774785335e-05
-1.18596074802206e-05
-3.25671431716712e-05
-1.98885150470167e-05
-2.821450664634e-05
-5.95661292603275e-05
-5.77456653538727e-05
-3.50932037836555e-05
-2.66853172291066e-05
-3.52595581956955e-05
-2.91191085769162e-05
-3.57886281744157e-05
-6.1982247618239e-06
-2.12276271866267e-06
-3.44867610702886e-05
-3.89806658518629e-05
-5.01038577383234e-05
-5.26393555883034e-07
-3.30066371434822e-05
-2.21795227114314e-05
-5.21634138678126e-05
-2.32921556844823e-06
-4.07795331257472e-05
-4.28373476468654e-05
-2.16910689676114e-05
-3.20229299204826e-05
-2.22912687331521e-05
-5.44638096149871e-05
-3.76310245940853e-05
1.54683632155031e-05
-4.57052817418577e-05
-2.06850690515667e-05
-3.02191180275316e-05
6.54226236557837e-06
-3.23409077080195e-05
-1.81492593891301e-05
-2.27402049843042e-06
-1.10874968691571e-05
-1.10807178754839e-05
-2.23743282955589e-05
-4.9942286223997e-05
-4.01720803160025e-05
-2.11909201593914e-05
-2.59831557040096e-05
-2.57950089815583e-05
-3.2455434396078e-05
-1.18254300533331e-05
-3.79952547169278e-05
-1.7833856493553e-05
-4.06900315973566e-05
1.43234472663691e-06
-5.21345990447936e-05
-3.30865215309111e-05
-1.3174113975748e-05
6.50832213215078e-06
-4.40489394725833e-05
-4.53368177493984e-05
-4.20304516389463e-05
-2.68532079387012e-05
-3.5465179069421e-05
-2.2712554811477e-05
-3.44102711158043e-05
-3.00209038649169e-05
-1.56040242809246e-05
-5.44994853874589e-05
-5.78382751066171e-06
-7.27397168394034e-06
-1.73533024619068e-05
-1.04110062023917e-05
-2.33844425832628e-05
-1.21159302275892e-05
-3.7641330007443e-05
-1.89496395310867e-06
-4.23936761636599e-05
-4.15212826581641e-05
-5.71954449656894e-05
-4.86964843043304e-05
-2.72077733052441e-05
-4.48115436218726e-05
-3.23179998959487e-05
-5.93663447130725e-05
-2.46800316200884e-05
-3.57335616857553e-05
-2.86687656194875e-05
-2.48571211496456e-05
-1.61243160889169e-05
5.2181826928507e-06
-2.11787849766436e-05
-3.23398116508614e-05
-2.14047965148667e-05
-2.39823686565355e-05
-6.93016027913239e-06
-4.24942489448719e-05
-2.69245716922337e-05
-9.70384216966444e-06
-3.6453696149092e-05
-3.30004545707688e-05
-2.47228303426714e-05
-5.93999953376889e-05
-3.25011242961883e-05
-4.24321332268473e-05
-2.74051303258042e-05
-3.14030507007145e-05
5.13115107430674e-06
1.39228379711298e-05
-4.36916814789176e-05
-6.41197569890526e-06
1.31543945832005e-05
-3.27888335459608e-05
-1.61044680515992e-05
-1.05985006525989e-05
-5.02648347697834e-05
-5.57686234274764e-05
-4.4645564856622e-05
-4.51097130934389e-05
-5.46149721981223e-05
-5.2915062729397e-05
-7.56408103214503e-05
-3.49251147504415e-05
-1.8029632979255e-05
-4.33420704476659e-06
-4.26565037302017e-05
-3.50022936573823e-05
-2.26762520733021e-05
-1.20627933974513e-05
-1.59672820070734e-05
1.83692835981861e-05
-4.25414451819405e-05
-3.46376422963893e-05
-6.55895657073495e-06
-2.2710905542705e-05
-2.57993805758403e-05
1.66263774033425e-05
-1.30557472763207e-05
-1.58076315644753e-05
-1.56006780153807e-05
-2.32049547802163e-05
-3.87341091978952e-05
-3.86609746692514e-05
-5.27090502110161e-05
-4.10912574646779e-05
-9.71256678219481e-06
-1.58774829834792e-05
-6.48992624884378e-06
3.38780566520086e-06
-1.63677481261971e-05
-1.09993545844936e-05
-5.35500133421393e-05
-5.60289735892338e-06
-5.52978909575097e-05
-1.976920169448e-05
-3.98925419178258e-05
-2.13277704391872e-05
-4.42937179922491e-05
-5.02677855243099e-05
-6.02951318908046e-06
-4.89172814368153e-05
-4.1692689834746e-05
-5.82785115160342e-06
-4.18954722260969e-05
-3.76138106775319e-05
-2.48084151354742e-05
-3.36256486789719e-05
-2.20354874471456e-05
9.47107081392736e-06
-2.23127525323283e-05
-3.16162240246655e-05
9.95359577241867e-06
-3.37452466587994e-05
-4.33137576463158e-05
-1.57869305857428e-05
-1.30816134121268e-05
-6.55288627386102e-05
-5.26144091391146e-05
-3.54117759764918e-05
-3.17098061607704e-05
-4.77069183945196e-05
-4.23309189268904e-05
6.98055290900549e-06
-3.0848817534717e-05
-2.79368169972942e-05
-1.74165265943099e-06
-4.67377875435276e-05
-3.94905462837184e-05
1.20635126909175e-06
-8.79322669484316e-06
-1.45343801781731e-05
-6.48488681373868e-06
-4.20829868910547e-05
-2.41969150610866e-05
-1.35725938049339e-05
-2.78646444671578e-05
-4.42368267095187e-05
-2.07197369061966e-05
-2.50445341139066e-05
-5.69086791417078e-05
-2.54504277209341e-05
-3.22587053624905e-05
-1.16418784114512e-05
-7.04058484469847e-05
-2.83537468921582e-05
-4.49455948271771e-05
-1.12614602298785e-05
-1.58379014527648e-05
-3.55472089620756e-05
-6.22189186350261e-05
-5.0516319303759e-05
-5.63928627043691e-05
-2.08210024542498e-05
3.8802512351398e-06
-3.08411512418738e-05
-3.6731465486814e-05
-4.25377808026824e-05
-1.15995683543986e-05
-3.26060965247696e-05
3.37988456946178e-05
-2.8099230720444e-05
-1.21810712907459e-05
-1.51396798402174e-05
-1.20678081396958e-05
-3.07782951131516e-05
-5.43484657759043e-05
-3.95740691278197e-05
-3.93202790521193e-05
-4.80947022477708e-05
-2.3099339900086e-05
-3.56790201720985e-05
-2.34170664186879e-05
-4.96642271551905e-05
-7.08878820334652e-06
-4.70384971937635e-05
-6.4731919824053e-06
-4.06435865506553e-05
7.17485784108768e-06
9.52863054949688e-06
-6.30482754079735e-06
-9.61890743907499e-06
-4.12897590794786e-05
-1.05746901429993e-05
-2.59195687629358e-05
-2.50052147825163e-05
-4.32468781875877e-05
4.88479022410965e-06
-3.81632834525414e-05
-3.09988405865031e-05
-5.2205739319046e-05
-7.8122425910454e-05
-7.43977311886325e-05
-1.52569464845386e-05
-1.32529528714066e-05
-1.83484935409864e-05
-1.99665792011427e-05
-8.98360756589115e-06
-4.26733816479623e-05
-2.41998523829853e-05
-1.31808233998762e-05
4.70850024142551e-06
-4.56570496705824e-05
-2.61273170334768e-05
-3.54115646158536e-05
-3.44962034286075e-05
-2.46657515601324e-05
-6.00939217669366e-05
-4.60502351413502e-05
-4.1414837872739e-05
-3.48528214803235e-05
-3.94937286928058e-05
-1.97090472910385e-05
-3.64537258009078e-05
-4.80630011873648e-05
-4.5839047208255e-05
-4.77750447749852e-05
1.015621133273e-05
4.96457357520443e-06
-2.94038439435217e-05
-1.97394680576562e-05
-5.6147251307818e-05
-3.3024084797821e-05
-2.41373725074791e-05
-5.30099426937634e-05
-6.66107137669551e-05
-3.10148842885123e-05
-3.18826231990424e-05
-5.40759091667784e-05
-2.60606841200293e-06
-5.41079138234732e-05
-3.85560184187053e-05
-1.30238154027415e-05
-3.25470124705618e-06
-6.70811844366149e-05
-4.08254307705821e-05
-1.47471609186219e-05
-4.45443031620447e-05
-4.67868519422313e-05
-1.5886559631184e-06
-1.2060745439729e-05
-3.7234641439054e-06
4.44461049174243e-06
-3.6992121356997e-05
-5.17955935863326e-05
-2.04760877430552e-05
-3.46096742521922e-05
-5.68332694412916e-05
-1.56283374482075e-05
-1.87896198354182e-05
-3.90643954859424e-05
-3.92546996578305e-05
-6.13331366077504e-06
-7.95158559403056e-06
-3.30075303120078e-05
2.00377523165953e-05
-8.18023045364039e-06
-4.3024498695116e-05
4.66381634271065e-06
-3.9264419398207e-05
-1.78153176657155e-05
-2.26630799647222e-05
-8.49686815078427e-06
-7.38339691081937e-06
-5.21975305588015e-05
-7.63703468196833e-06
-5.37959681091426e-05
-3.00296814361268e-05
-2.87004541191084e-05
-1.58652876925326e-05
-6.02915267873612e-05
-3.40580877724942e-05
-6.12810484071904e-05
-3.39799836538934e-05
-2.05343211731544e-05
-1.58717162291034e-05
-1.97508191784611e-05
-4.82473873792243e-05
1.47507949365063e-05
-4.0618315455447e-06
-2.28397103926737e-05
5.07783306462892e-05
-1.06932707186422e-05
-1.22002012012092e-05
-3.97586623664434e-05
-4.73787817451535e-05
-6.25783164264084e-05
-3.2048021519391e-05
-6.40485711170073e-05
-7.34710964605728e-05
-3.45056411000049e-05
-2.19716763829186e-05
-6.22435079574438e-05
-3.77622562343245e-05
-4.7182901609123e-06
-1.56129070927395e-05
-4.45856729330984e-05
-4.17256826822064e-06
-5.92738357710285e-05
-2.01867715893583e-05
2.05913442024717e-05
-2.84955938104419e-06
-2.78229403670607e-05
-2.75440114490588e-05
-2.69044258843242e-05
-5.61232243230976e-05
-3.56670007112752e-05
-3.05092680312659e-05
-3.70707532351755e-05
-3.75306892826264e-05
-5.34713445928072e-05
-1.47538739891041e-05
-5.55187969332774e-05
2.36455941791766e-06
-2.79290339683882e-05
-5.87024294401692e-05
-1.09606953091076e-05
-2.82494688077299e-05
-3.00908398256618e-05
1.2686098730329e-05
-2.51729796010114e-05
3.42136488243989e-06
-3.27739694109592e-05
-1.88258315390788e-05
-7.34305522518252e-06
-5.44503586904858e-05
-2.77784115206704e-05
-4.07061300705302e-05
-5.18578020433672e-05
-5.88171532795741e-05
-4.22872221256384e-05
-1.45970617401894e-05
-3.70032717285025e-05
-3.40733034811939e-05
-3.20200303410753e-05
-1.56207081333584e-05
-4.50111450569541e-05
-1.24738042580231e-05
-4.20589866660792e-05
2.25925390867231e-05
-2.20690794889318e-05
3.96954140198367e-06
-1.87440276144473e-05
-6.78875059311611e-05
6.29075679302364e-06
-4.45464936774296e-05
9.31670338424439e-06
-1.66541455153316e-05
-6.33036840900443e-05
-4.62606154544919e-05
-6.31988353647048e-05
-5.19234201588614e-05
-7.94797070615974e-06
-2.06326711109895e-05
-2.34979582919811e-05
-6.92467664857784e-07
-1.27323169110461e-05
-2.51367427469082e-05
-4.21030556015603e-05
-2.47973933917827e-05
-4.66791267893909e-05
-6.26964852407478e-06
1.56720369695867e-05
-4.25607572878383e-05
-4.87346119405515e-05
1.52214115906747e-05
4.56575377301196e-06
-6.13508841416343e-05
-2.19845940233152e-05
-5.08479807070624e-05
-7.34044313327861e-05
-2.53422935204081e-05
-4.75880990228969e-06
-3.95565600234655e-05
-2.58701886666874e-05
-3.5132833598278e-05
-2.55422003119348e-05
8.70014668396342e-06
-1.15815149213327e-05
-1.7558160829201e-05
-1.74070291831332e-05
-3.17472400917664e-05
-5.19894050097164e-05
-4.12246606288622e-05
-2.23001293934675e-05
-2.34401989255315e-05
-5.26814568001392e-05
-2.25103990559797e-07
-3.32578304279729e-05
-3.21506157083214e-05
-3.82995980449187e-05
-2.93242359816438e-05
-2.22195667481385e-05
-5.96280475628269e-05
-9.84244798004759e-08
-5.15251296414586e-05
-3.22508949507436e-06
-4.30449066010294e-05
-2.25637300866049e-05
-4.364299849401e-05
4.48634514434737e-06
-2.64457078159914e-05
-4.74708439027999e-05
-9.84458626536551e-06
-4.56829219956249e-05
-4.36383794664116e-05
-1.14690821023867e-05
6.41417538566191e-06
-2.12882633823474e-05
-1.24250615486647e-05
-3.29994088965252e-05
-2.00063937562288e-06
-6.87459616087916e-05
-2.32593372060511e-05
-5.80469299464826e-05
-2.2472958091264e-05
-2.82301030335858e-05
-2.34904187034965e-06
-3.86820044217271e-05
-5.02925184049278e-06
2.60337941043393e-06
-1.32989613364766e-05
-5.26493241314238e-05
-5.21935366435679e-05
-5.57047750277211e-06
-1.85419713601975e-05
-5.32126849128677e-05
-9.84217395936681e-06
-2.84014066026683e-05
-5.07833845353298e-05
-2.10655361729646e-05
-1.29410691020351e-05
-7.98268288702789e-06
-2.49183679834158e-05
-5.10400449105788e-05
-3.05386933189908e-05
-1.08274240821162e-05
-3.08293407628379e-05
-4.97135669420782e-05
-3.32737420289379e-05
-6.12841783672737e-05
-6.10612373136334e-05
-2.9392664717193e-05
-2.91791111522388e-05
-5.85046586770289e-05
-4.68459647303525e-05
-1.09529724912354e-05
-4.89440399890497e-05
-5.98493651307749e-05
-3.43620811894958e-05
-2.27475168389511e-05
-2.18568217932833e-05
-2.25984099509922e-05
4.72286307191896e-06
-3.64190148844074e-05
-2.50993162842388e-05
2.63780637467551e-07
-5.3216409286269e-05
-2.37969288771821e-05
-3.75825921161195e-05
-4.16675480481663e-05
-6.63931821809145e-05
-1.93468150196879e-05
-4.11376307731862e-05
-6.53585422918481e-05
-3.15200280319078e-05
-2.95904751999682e-05
-4.01140093974147e-05
-2.59937928977347e-05
-4.05918510220906e-05
-2.53157510313382e-05
-7.91953397949161e-06
1.03959613488478e-05
-1.97027677198598e-05
-4.7882001336413e-05
-5.18365243524475e-05
-2.18163534387815e-05
-3.61232444592012e-05
-2.26561725717431e-05
-5.41054659276804e-05
-7.27444444089239e-05
-4.27326293474077e-05
-3.26411138394988e-05
-1.98368378008826e-05
-5.67674765371926e-05
-1.67013027468723e-05
-3.8887211680688e-05
-6.95972560447301e-05
-5.72253944388264e-05
2.52775998259711e-06
-2.69988449616415e-05
1.62523464149479e-05
2.43407818580413e-05
-2.65515185753986e-05
1.89519413956023e-06
-3.51738451188114e-07
-3.09647166544854e-05
-3.4483049903263e-05
3.14023639945654e-07
-4.9434962010836e-05
-1.64203596481269e-05
-1.39284777875979e-05
-5.05168979437336e-05
-3.20841833693371e-05
-3.21661596596967e-06
-1.21637895979103e-05
-4.36051034675968e-05
-1.71319701039644e-05
-2.57395671295265e-05
-4.24584541782225e-05
8.27957579426625e-06
-3.75834576146264e-05
-5.66514876368812e-05
7.1076077836491e-06
-1.70459363340915e-05
-4.14811807672396e-06
-4.36807623672671e-05
-2.01589958955798e-05
-1.0726633469973e-05
-3.18441398574095e-05
-4.65138023619926e-05
-3.82590029030241e-05
-2.68050736506107e-05
1.24161617423011e-06
-3.57139856120934e-05
-5.13805841656482e-05
-4.58999354804453e-05
-1.22266686492452e-05
-1.82261041108371e-05
-2.5925478228969e-05
-1.7196975612976e-05
-1.35522056939065e-05
-3.85409292338446e-05
-2.83743816091543e-05
-2.14320267649861e-05
-2.4533532230234e-05
-2.09236790866733e-05
-3.94821716002278e-05
-5.06834525887042e-05
-5.00136450384452e-05
-2.74747753468259e-05
-3.85144373641805e-05
-6.42461630870607e-05
-1.25468440535375e-05
-7.24881520596611e-06
-5.25647636223784e-05
-3.33141669722433e-05
-5.39176195152439e-05
-3.10673989195335e-05
-1.5759132500824e-05
-4.55034541197068e-05
-2.69982494959288e-05
9.81401126093382e-06
1.2613078573307e-05
-1.81563671632313e-05
-6.61635452004224e-06
-4.57685197367633e-05
-1.39232838271609e-05
-3.33758608411313e-05
-4.98323125052153e-05
-5.6871788897302e-05
-3.66941553136117e-05
-3.3801669044754e-05
-4.10116664875841e-05
-6.06396813345054e-05
-2.51085821797663e-05
-5.47419179018435e-05
-2.89147786451864e-05
-9.53394527602496e-06
8.79684939570518e-07
2.61390377411687e-05
-7.30600596851138e-06
-1.6678753897793e-05
-2.63040791673702e-05
-2.43224937519191e-05
-2.82689456950628e-05
-2.69043540650644e-05
-5.74113625355641e-05
-5.52053496935802e-05
-1.6142025615345e-05
-6.51941797417859e-05
-2.88149572201044e-05
-1.8826428955612e-05
-5.39496855098594e-05
-1.697540502868e-05
-3.49354169476728e-06
-3.67318958184776e-05
-5.05921755237281e-05
-5.75499880163864e-05
1.30006751526925e-05
-1.79428193907168e-05
1.42438285974245e-05
-3.26642742619477e-05
-4.49230912561513e-05
-2.31989471927569e-05
-3.41777731122243e-05
-1.42242192729789e-05
-5.55227025021231e-06
-1.9555540105629e-05
-5.04039179316915e-05
-7.96728566846155e-05
-3.17134822089684e-06
-1.3440669631247e-05
-3.49090128727781e-05
-9.19001473297991e-06
-1.40788575207226e-05
-4.02776658746146e-05
-2.21548023469855e-05
2.05475668714622e-05
-5.47871997737712e-06
-3.8834005199874e-05
-6.00934270663289e-06
-1.38534912983363e-05
-2.75264137234285e-05
-2.48808554212799e-05
-2.99642045162469e-05
-6.34026020257657e-05
-1.66305280037993e-05
-5.61510955575174e-05
-3.20992391098065e-05
-4.41984267863106e-05
-8.93920768038913e-05
-2.56628833798331e-05
-2.14003054858211e-05
-4.78995822379707e-06
7.89257909676454e-06
-3.29612805696671e-05
-2.33724848617601e-05
-1.61426434079525e-06
-3.31088127992748e-05
-2.83872487775496e-05
-1.79699262008026e-05
-5.86069195188032e-05
-5.0515221732509e-05
-3.18948090161914e-05
-3.50698115045005e-05
-4.79039183674588e-05
-7.91894271929338e-05
-4.28941023555086e-05
-3.85741317368466e-05
-1.36341458056504e-05
-3.04881483436143e-05
-3.12466765612851e-05
-6.02970023653467e-05
-5.36557478904381e-05
-3.26060673203066e-06
-4.55468589138598e-05
-2.50585184502085e-05
-1.29733490124154e-05
-4.53967887614554e-05
3.52650057405177e-06
-6.70865711699244e-06
1.51286302227818e-05
9.63857791692441e-06
-2.89944231208814e-05
1.92017857808305e-05
2.46912520795683e-06
-2.53267307118644e-05
4.88482345649927e-06
-3.2953392156887e-05
-3.75888543112157e-05
-5.51069618270982e-05
-2.24435883528044e-05
-7.11605213806386e-05
-1.10064013677052e-06
-7.56830301241601e-06
-3.46613068013514e-06
-1.61896731782436e-05
-8.37831553741351e-06
-1.28948612899598e-06
-1.72241111907785e-05
-3.41644263145203e-05
-5.17011492709455e-05
-3.15236052130588e-05
-1.21394988948328e-05
-5.02714990105502e-06
-1.52451768531532e-05
-2.81579733670154e-05
-5.0336055145984e-05
-3.70961499048492e-05
-4.92585687180457e-05
-3.37633075251998e-05
-3.93680890697959e-05
-5.51829004021874e-05
-3.46329556751737e-05
-2.34716114441407e-05
-4.40635455087919e-05
-3.93454167258046e-05
-8.81560390679425e-06
-2.39011566357499e-05
-2.72906369030071e-05
-4.83250398402712e-05
-2.89805734450697e-05
-2.60580464441462e-05
-6.2307428883713e-05
-3.80354786614424e-05
-5.8248690803e-05
-4.5905599220255e-05
-8.03219207976499e-05
-4.35517452858096e-05
-4.42526758258675e-05
-3.57779883011498e-05
-5.27873447069414e-05
-1.57065652903822e-05
-3.48482690591287e-06
-5.05352730082092e-05
-1.99844134599409e-05
1.12372064262761e-05
-2.0978213926456e-05
-4.61741069525684e-06
-2.47980356841771e-05
-4.2958013354298e-05
-5.15562764979167e-05
-4.29614304622999e-05
-3.05029013556685e-05
-7.10964329553533e-05
-7.61110297955554e-06
-1.73789281287014e-05
-7.71317790304068e-05
-4.52639938597526e-05
-3.94709597117217e-05
-3.16984085637941e-05
-1.4037085349351e-05
1.26528111532849e-06
-2.69554453228953e-05
-4.63757162848364e-05
-5.11483571130215e-05
-2.99534086841669e-05
-2.18209708396994e-05
-4.65974017768822e-06
-4.03654816477431e-05
-6.91276728673345e-05
-5.4854236160595e-05
-5.91175384251883e-05
-4.27816345278611e-05
-2.80381150450561e-05
-5.81221635460406e-06
-5.85729573675809e-05
-4.77890669157264e-05
-5.1220614404678e-05
-3.618696878426e-05
-4.33170939212787e-05
-1.90719558774989e-05
2.08400059799958e-05
-4.59514445138483e-06
-9.446762424865e-06
-5.57131423079348e-05
-6.37030800901883e-05
-5.15094543894287e-05
-6.03475998823857e-05
-5.11721152242895e-05
-1.68480082172908e-05
-2.12329717740628e-05
-4.63558551733732e-05
-5.65576184510369e-05
-4.15762311600067e-05
-2.03226986148189e-05
-6.04999480465231e-06
-5.53162092858916e-05
-1.86639530733222e-05
-2.35121965761005e-05
-2.06320644483223e-05
-1.5551944898539e-05
-2.29648353217997e-05
-2.38708870872042e-06
-1.84462863585433e-05
-4.3734670876134e-05
-4.93413350783255e-05
-5.98599338209967e-05
-4.57332941125786e-05
-3.35332396916876e-05
-2.85362077172762e-05
-2.50175866224888e-06
-1.88308921132211e-07
-7.09629418754941e-05
-2.20205198736363e-05
-8.70290234560448e-05
-2.53968494575102e-05
-1.64557022987407e-05
-1.60757378560204e-05
-3.40423231372698e-05
6.10938534283953e-06
-1.69891598942155e-05
-4.77074134711193e-05
-2.84358970553651e-05
-4.61330978206598e-06
-4.98692863802198e-05
-7.42383401539174e-05
-4.5921762081422e-05
-2.50872180234675e-05
-4.3197954296125e-05
-8.22336405198414e-06
-2.79753148076171e-05
-2.57337896303309e-05
-2.15989986996583e-05
-3.46721150877986e-05
-5.4560575750834e-05
-3.70504951111802e-05
-3.16439489346065e-05
-2.19405866702554e-05
-1.90470419546233e-05
-6.33415649692412e-05
-7.35246264007121e-06
-1.55188542180739e-05
-3.54932964527722e-06
-3.45923832025492e-05
-5.90511614433308e-05
-5.65551483513777e-05
-2.29436608867895e-05
-6.79228390510606e-05
-1.59871035829381e-05
-7.64750115667907e-06
-5.66469607204414e-05
-3.90307837089324e-05
-2.93520116188412e-05
-8.2577750452542e-06
-4.21811665559918e-05
-2.27510396912519e-05
-4.11601096847351e-05
2.57316222017668e-05
4.22973453457279e-05
-4.23489487353168e-05
-1.96942066191998e-05
1.34971100430897e-05
-1.2704234215427e-05
-2.36593154310237e-05
5.3440989059964e-07
-2.7880951241012e-06
-4.26598560909877e-05
-2.83450549494349e-05
-5.02985258668325e-05
-5.80445716250446e-05
-4.75078652524612e-05
-2.78797393313475e-05
-5.65762342308048e-05
-4.15656002875466e-05
-9.13707845418245e-06
-1.91865914888985e-05
-2.35648653460719e-05
-3.85058280626989e-06
-3.57854481064534e-05
-1.31175576107764e-05
-3.14427641343722e-05
-2.20120536143621e-06
-7.76452641125203e-06
2.56243779421273e-06
-1.41105362904243e-05
-4.41002969418975e-05
-1.3397193606058e-05
-2.72068113424113e-05
-3.05646374878074e-05
-8.04352494227204e-05
-4.66210278839478e-05
-2.9905807345256e-05
-4.8458755757448e-05
-3.34589708486258e-05
3.02806743354253e-06
-2.25359225622573e-05
3.1094299895489e-06
-2.78254670994877e-05
1.35210495855464e-05
-1.30449954702058e-05
-1.37630036476594e-05
-2.81807941904355e-05
-2.33128331538129e-05
1.74479530645986e-05
-1.9677296618985e-05
-5.58175649594328e-05
2.40724737876408e-06
-2.55141306642746e-05
-5.34621577850815e-05
-7.27254738780778e-05
-2.20811567647963e-05
-4.21552373693065e-05
-3.73538479536148e-05
-2.46031119430215e-05
-2.16909135618969e-05
-2.6901210215123e-05
7.24045304085205e-06
2.3135355161865e-06
-4.03063055261886e-05
-2.02260281723514e-05
-3.62241331178502e-05
-2.98754776856981e-05
-2.68810880846984e-05
-2.37951794860975e-05
-2.1068998940366e-05
-6.84390682869866e-06
-2.62165013744186e-05
-2.10430659671445e-05
-4.05198532123217e-05
-3.43222509943492e-05
-1.22904252570108e-05
-3.91909701628911e-05
-2.66497691013514e-05
-4.37618675549371e-05
-9.57100914331493e-05
-2.29817181420783e-05
-3.05450703203911e-05
-4.48423063806317e-05
-3.42406003206496e-05
-2.17230176958751e-05
1.49473044433307e-05
-2.10074554218891e-05
-2.82639041293324e-05
-2.84190069948364e-05
-3.57965342725152e-05
-3.50743157988034e-05
-3.86943657647555e-05
-3.99575771483693e-05
-1.88227422500986e-05
5.54498518300402e-06
-8.83842681986455e-05
-5.71810459844575e-05
-2.4845647377686e-05
-5.02706567963489e-05
-3.65706650857362e-05
-5.89997654938011e-06
-2.86063022714407e-05
-5.91610828633645e-05
-1.13838014431379e-05
5.18500994194949e-07
-5.1513974571845e-05
-1.88654048171132e-05
-2.93133514072462e-05
-5.99734687317915e-05
-4.89588375172636e-05
-6.23002212989233e-06
-2.41944507039459e-05
-2.31849350845823e-05
-3.4741373352731e-05
-5.6113155928791e-05
-1.98350123999306e-05
-1.68493043281295e-05
-2.85927809510874e-05
-2.75682223275972e-05
-2.95925637071361e-06
-4.06841332923966e-05
-3.94453424189705e-05
-4.16451977527491e-05
-4.93916602944433e-06
-3.5340383023789e-05
-4.83793014804174e-06
-3.40584873271428e-05
-7.46731499431608e-05
-3.96464509316537e-05
-4.55290752865073e-05
-5.92428938258596e-05
-4.20834374418096e-05
-6.07361812509222e-05
-6.07513654313784e-05
-2.77147702528172e-05
-5.78869205994304e-05
-2.92215940370698e-05
-2.67243016831327e-05
-4.40555077963761e-05
-5.18292541062907e-05
-4.93413929952704e-05
-2.97583145423605e-05
-2.59523983699903e-05
2.44361926633471e-05
1.21436553578648e-05
4.05416414904281e-06
-1.62130399980512e-05
-7.16716734682855e-06
-3.91217299690399e-05
-1.91905013171197e-05
1.55057113242636e-05
-2.42306277031806e-05
-5.88300472166754e-05
-4.3765906941894e-05
-5.00142362606421e-05
-6.88901159703922e-05
-2.88015149775982e-05
-2.19127997005365e-05
-2.3956130175333e-05
-1.23167133899251e-05
4.39321295522544e-06
-1.78192314925052e-05
6.92945992930178e-06
1.7018723447262e-06
-1.6500740383584e-05
-1.01195101971561e-05
-1.18350636842473e-05
-4.43279822310164e-05
-4.66114160043127e-05
-4.22196587276635e-05
-3.13744198874774e-05
-4.86726950361483e-05
-5.84026632340971e-05
-4.32304200550012e-05
-4.30310960235597e-05
-4.55122343912117e-05
-2.71770912527908e-05
-6.7015240480363e-05
-2.74887295690665e-05
-1.76250430450225e-05
-4.83543519394261e-05
-3.07833622035736e-05
-2.72624450943311e-05
-2.55677820037115e-05
-1.1658432177559e-05
-2.1044678080249e-05
-1.10134921532333e-05
-5.36736979632537e-05
-3.37857381681006e-05
-3.47793847804355e-05
-1.02979786896295e-05
-3.40773359367924e-05
-4.21905565651284e-05
-3.62288247515617e-05
-3.14031954679719e-05
-3.81127024324314e-05
-2.70862957976215e-05
-3.71947887181896e-05
-4.90929082055034e-06
-4.70362909905922e-05
1.03959639112515e-05
-1.25847607202385e-05
-1.03382893779576e-05
-2.56375077546952e-05
-3.69593898550971e-05
-8.51075222080937e-06
-6.06902510466665e-05
-2.25916894659124e-05
-8.18806096130869e-06
-3.10309636305627e-05
-1.56066178130489e-05
-5.24048119975313e-05
-8.38386742831155e-05
-2.01055468584477e-05
-1.01175234678681e-05
-4.02419307095851e-05
-4.8080029217409e-05
-2.9575195591115e-06
-3.14617697151488e-05
-5.38578268993177e-05
-2.75263204999948e-05
-8.02698719045167e-07
-4.62894308342098e-05
1.97617601644125e-05
-1.08830072133113e-05
-1.14862577772437e-05
-2.16937721900373e-05
-7.54521705571286e-07
-5.84696464809003e-05
4.67684644291205e-06
-2.57529100519406e-05
-1.31783976059468e-05
-4.9435065559489e-05
-2.40236386645718e-05
-6.41106328425092e-05
-8.74575503776037e-05
-4.85950223025237e-05
-3.67210045380931e-05
-3.60425379301591e-05
-4.72825411618468e-05
-3.1565071733075e-05
-5.59473594212939e-05
-3.38601532515782e-06
-5.15778757273458e-07
-1.40199032860626e-05
2.66108658846296e-05
-3.24830490501493e-05
-1.38531056794685e-05
8.85011508841973e-06
-3.83541523266509e-05
-3.37916416072129e-05
-2.79314261055217e-05
-6.2886450807629e-05
-4.45725921403713e-05
-4.8251735126437e-05
-3.59163484524996e-05
-7.23337822107948e-05
-4.04767394987952e-05
-5.2790496529812e-05
1.99124864377207e-06
-2.77404147691023e-05
-3.29110856876451e-05
4.81496444176621e-06
5.10451359290777e-06
-3.49399079133636e-05
-3.90007495910747e-05
-2.45450301502319e-05
-3.12226507098213e-05
-2.66632510193255e-05
-2.35472197441903e-05
-5.11942445786918e-05
-1.66094079384717e-05
-1.0962210685906e-06
-4.13740849495214e-05
-5.37159987857114e-05
-5.93531326632966e-07
-5.96492146848689e-05
-2.48415302950391e-05
-1.97492389073898e-05
-2.93343247289938e-05
-4.9139902459953e-05
-1.59170725396699e-05
-3.16972401631995e-05
-4.33924429021806e-05
-5.71576118258272e-05
-9.91741213612885e-06
-3.81902712832165e-05
-7.27462969408955e-05
-6.41074756737239e-05
-4.18194036406019e-05
-2.70988488354989e-05
-5.2883073014849e-05
-7.2002930560013e-05
-6.8014865005063e-05
-3.42835177423112e-05
-4.17367941278566e-05
-1.50478763890841e-05
-4.09225612798025e-05
-2.67154086722602e-05
-4.7921762436594e-05
-2.09577114783416e-05
1.08912983337955e-05
-4.19834496276499e-06
-4.10281547518127e-05
-4.00445804899524e-06
-1.20403145669995e-05
-3.27845158714504e-05
-3.97990416163093e-05
-2.4239436014084e-05
-5.07144068880945e-05
-3.11745776514671e-05
-3.55138993455876e-05
-5.60214753413697e-05
-5.2077887787175e-05
-2.55426561152997e-05
-3.84916488555261e-05
-2.5320980650337e-05
-3.64719813593271e-05
-1.62826571930487e-05
-4.79213074544326e-05
-2.19645955034076e-05
-1.45444779193433e-05
5.27556486998716e-06
-3.27820899011246e-06
1.77871677744157e-07
-2.01816560839153e-05
-1.41658109429219e-06
-4.46723535039632e-05
-3.24350046639209e-06
-5.4847393139647e-05
-6.96563183874282e-05
-3.81894520911423e-05
-5.09850727071144e-05
-2.26376602468449e-05
-1.32976561980209e-05
-4.51693347129679e-05
-4.99687903235574e-05
-2.0009375228005e-05
-6.00436360535944e-05
-2.00492717735105e-05
-3.55345346473913e-05
-9.67795599260937e-07
-1.58472967419996e-05
-1.77019057465739e-06
-2.92283205495256e-07
-2.89353072905612e-05
-3.70727275234613e-05
1.00537181476158e-05
-3.07645718505577e-05
-1.24769940430744e-05
-4.11189909328633e-06
-2.37160707854111e-05
-6.51476373415054e-05
-3.44632355810274e-05
-2.60432070286693e-05
-2.95601744170605e-05
-1.86602391086891e-05
-2.11811955294509e-05
-6.11510604265092e-05
-2.39940522970973e-05
-3.7228553295665e-05
-6.84017813686325e-05
-6.2094567454811e-05
-2.11961467071887e-05
-3.0404034086432e-05
-2.69345224829356e-05
-2.13417327219497e-05
6.98690860391211e-06
-4.44350350072006e-05
-1.7647573972893e-05
-2.16584328464712e-05
-6.93909992246917e-05
-1.50797007653849e-05
-3.25839156719118e-05
-2.5148298059525e-05
-4.82987114090906e-05
-3.77113473569929e-05
2.98642567151728e-06
-7.02973172983953e-05
-3.75049758506392e-05
7.89587457525884e-07
-3.5130271949878e-05
-3.10381287625958e-05
-4.07884881159622e-05
-1.49997803936053e-05
4.17364203170424e-06
-2.95402641885167e-05
-3.53518345400639e-05
1.76045191518931e-05
-1.8975383199212e-05
-4.28080632790737e-05
-2.17421582587402e-05
-3.16757750891018e-06
-1.97545603155468e-05
-1.8779467696349e-05
-4.00248451833276e-05
-4.37292148585074e-05
-3.56178253966529e-05
1.29511030299729e-05
-3.53607504422896e-05
-6.10268856643776e-05
-3.00120442042156e-05
-1.42618504424575e-05
-4.66482189442318e-05
-1.91338664323707e-05
-3.1232252368855e-05
-3.17744340340285e-05
-3.82499664259249e-05
-1.07772472745654e-05
-1.36286133713967e-05
-2.5207070672575e-05
-1.18009319700095e-05
-4.96496223435148e-06
-5.62954269427047e-05
5.84066805860408e-06
-4.81559187563973e-05
-4.12261160134131e-05
-4.62957809425543e-05
-6.35609684927135e-05
-4.63561998444563e-05
-2.69471886148965e-05
-1.09722522938088e-05
-4.18788241888836e-05
-2.91585677402308e-05
-2.17769531496695e-05
-4.37806092397137e-06
-5.67896676472049e-05
-4.98961129961847e-05
1.89116844757639e-05
-4.96600174937584e-05
-1.32618157256602e-05
-3.58461818075766e-06
-4.52205651307875e-05
-4.75778063446258e-05
-1.33699147444571e-05
-6.44264332529613e-05
-4.30518940674775e-05
-2.54453791000214e-05
-4.81101141078335e-05
-2.17327337984929e-05
-8.60925517078989e-06
-4.47249248618562e-05
-6.43833556397574e-05
-7.09916772915796e-06
-2.01425885253479e-05
-2.98892453440964e-05
-2.31653436275941e-05
-2.02457363304117e-05
-2.1004200995714e-05
-4.1700140913986e-05
-6.88715581836139e-06
-3.2889478155637e-05
-4.24546524972465e-05
-1.72058366628981e-05
-1.37387116241628e-05
-4.53276648300774e-05
-3.1910708777306e-05
-2.06924460740219e-05
-4.49954923158374e-05
-3.37687252544551e-05
-3.48290569246475e-05
-1.19840034614189e-05
-2.3161520189658e-05
-1.07544842527512e-05
-5.69303836911366e-05
-6.22878276577158e-05
-1.53988554849948e-05
-4.73052890570885e-05
-5.27570082573531e-05
-5.23674444118287e-05
-1.97407441512934e-05
-4.66937263764214e-05
-4.98644232485236e-05
-1.1926607993813e-05
-5.34993560300095e-05
-3.42379948826519e-05
-3.27352832664294e-05
-2.1046900623082e-05
-4.95402924999664e-05
-1.56933800478864e-06
-8.98141623135275e-06
-3.76410865954433e-05
-2.93477817066327e-05
-3.77130810587749e-05
8.14341663436066e-06
-2.84482769343009e-05
-3.10098037999767e-05
-3.30882253988933e-05
-2.22878844960475e-05
-1.11551982637022e-05
-1.06751657496147e-05
-1.6838841259399e-05
-1.37686168080974e-05
-3.71541880556125e-05
-3.6774900433802e-05
-3.32578099122787e-05
-3.59345839369322e-05
-2.93387330845899e-05
-9.68416117907769e-06
-1.96297768349345e-05
1.52973968454003e-05
-4.55119234540037e-05
-4.06913607432029e-05
-7.21723000673296e-05
-3.80772501797215e-05
-2.9636733743137e-05
-1.67281198983312e-05
-4.36068663992176e-05
-4.83998249512346e-05
-3.71175153179712e-05
-4.85557845892607e-05
-3.28630084936636e-05
-1.21868037853604e-05
-3.52523139174789e-05
-3.63323120336622e-05
-2.04267208228671e-05
-2.96157634206491e-05
-3.01906273450325e-05
-4.4542298816551e-06
-1.03478377728692e-05
-6.23353478169314e-05
-2.26013056487954e-05
-1.88812612385119e-05
-1.11328375825399e-05
-2.34379624094732e-05
-6.49419205392856e-05
-3.82455890523468e-05
-4.38502690881237e-05
-2.48890548335884e-05
-2.55234582102902e-05
-2.31942834754604e-05
-4.22968440665868e-05
-1.41438267638189e-05
-2.60561743752807e-05
-5.88448729097882e-05
-2.54873666203745e-05
-4.31238814892387e-05
6.36668077022662e-06
-7.63926143049132e-06
-4.40084321548218e-05
-3.69519655175314e-05
-3.02033416210916e-06
-6.46136097379596e-05
-5.20380883082692e-05
-1.65052933644497e-05
-2.21618901088463e-05
-5.62294051954933e-05
-3.4397308109871e-05
-2.63934561042255e-05
-1.2071025089332e-05
-2.57621253229264e-05
-2.09628911365121e-05
-2.1330140612566e-05
-3.09452077542315e-05
-2.47398208100938e-05
-3.90559666343005e-05
-2.87977453071527e-06
-7.16821343655161e-05
-5.90586474151386e-05
-2.31076298602919e-06
1.22945674057085e-05
-5.00132337082326e-05
-3.69389781126102e-05
-4.6084938012122e-05
-4.15541320946537e-05
-4.21006760906137e-05
-1.18672035997183e-05
-4.41503534240633e-05
-4.27457071716283e-05
-1.59382392716906e-05
-1.1638049887783e-05
-3.12679253186469e-05
-5.51538712703454e-06
-2.02281059429824e-05
-2.42086763132855e-05
-9.28193133695834e-06
1.35335876298957e-05
-4.53660301174594e-05
-5.71869644757129e-05
-4.70628994330685e-05
5.93989358659866e-06
-5.08266807018129e-05
-6.11599215251095e-05
-4.33246106846843e-05
-5.59108244632831e-05
-3.3564026985599e-05
-5.08911252239438e-06
-3.4873813890866e-05
-6.10488700231443e-05
8.01152829499774e-06
-5.7970662775649e-05
-3.38673842637266e-05
-1.8319492056596e-05
-3.892328300971e-05
-2.71501742988644e-05
-1.02668083096519e-05
-5.09392416858903e-05
-7.33216332459549e-05
1.75254629534073e-06
-3.61770131469814e-05
-6.08802399284195e-05
-4.94437102367625e-05
-1.33249173914163e-05
-1.18208241538405e-05
-5.92920947658412e-05
-1.53509205381042e-05
-3.97234997354164e-05
-4.29709900767853e-05
-2.39684103275578e-05
-3.33683941604381e-05
-7.29155204171064e-05
-1.30450849132144e-05
1.18887837287804e-05
-3.24140724598268e-05
-4.17659632170017e-05
-3.63395243664281e-05
-2.97234261759606e-05
-2.0881858544068e-05
-4.97308666708771e-06
-4.91307583155062e-05
-5.51304420336394e-05
-4.41632460695311e-05
-1.47053162583187e-05
-4.20173881069757e-05
-5.35554173561082e-06
-1.67170971787656e-06
-4.10811542826441e-05
6.12688174774693e-06
-9.21813105748319e-06
-4.65072840805701e-05
-3.16263694676151e-05
6.60860872059165e-06
-5.32417673404082e-05
-4.706368845813e-05
-6.20495215784552e-05
-3.49674342368678e-05
-5.66885394320009e-05
-2.41601084214138e-05
-4.59732265622669e-06
-7.05443042104153e-05
-2.84670379719302e-05
1.61290356299868e-05
-2.1769605172311e-05
-3.77713674587234e-05
-6.10284629393233e-06
-5.64802707295989e-05
-2.02699895228902e-05
-2.63313539593876e-05
-4.46717678849917e-05
4.50052993310905e-06
7.25924575262396e-06
-4.52359903240545e-05
-3.60358903955995e-05
7.12174191458773e-06
-1.17728880494072e-05
-6.58482636556822e-05
-5.84731990442695e-05
-2.93540602780917e-05
-4.4252385662819e-05
-3.61384304637272e-05
-4.05690234244835e-07
-3.55629401995888e-05
-5.95886740825087e-05
-6.44224050205209e-05
-5.49566375183525e-05
-7.40634751756445e-05
-3.00060382034453e-05
-3.25486718565018e-05
-3.21339651272976e-05
-3.43463781955884e-05
-1.08798167848472e-05
-1.31472330266657e-05
-1.75156211925751e-05
-1.85772328903497e-05
-1.46388726302415e-05
-2.48108162225495e-05
-2.27203705298648e-05
-2.05406406025214e-05
-4.36183404553776e-05
-1.7292963226941e-05
-5.95841470650494e-05
-5.47341198250585e-05
-3.06651834103481e-05
-5.65355767411629e-05
-9.70824740633893e-05
-3.80037603397415e-05
-2.87719375570104e-05
-4.01282461732208e-05
-2.92503226623076e-05
1.45127079475296e-06
-2.07823955073567e-06
7.07710425939741e-07
-1.81777649876035e-05
3.15655290199776e-05
-8.87230071307157e-06
-1.69912276024911e-05
-5.08855211058247e-05
-2.21521573616914e-05
-3.71933604171779e-05
-9.99806904193881e-06
-6.4943842379518e-05
-0.000101613463988081
-2.43344132902082e-05
-7.81254680692656e-06
-4.37283136497344e-05
-2.46692652478725e-05
-9.35188052542501e-06
-3.53323795031141e-06
-6.88245033050511e-05
-1.94867223302293e-05
1.93593579894566e-06
-4.83597630928456e-05
-1.07458434660087e-06
-3.28634595196879e-05
2.87278062854842e-05
-2.16643585851847e-05
-2.55122460726331e-05
-7.49912938688609e-05
5.42908677850482e-06
-1.54125714134163e-05
-6.23046933955317e-05
-4.61644450717546e-05
4.80481882935429e-06
-3.14808617620746e-05
-4.94353314756666e-05
-2.85604780653053e-05
-3.53822081990048e-05
-4.07972057391637e-05
-1.24134925076788e-06
-4.46653617548036e-05
-7.90684970585621e-05
2.14340554822531e-05
-1.11286827264644e-05
-4.20735729668672e-05
-4.07485633411792e-05
-7.97694810580608e-07
-6.90059235352659e-05
-4.28777898361406e-05
-4.19382054433577e-05
-4.00592987420579e-05
-1.55366135975945e-05
-3.29654612156922e-05
-1.74653566059922e-05
-6.72843695341329e-05
-3.99355363943782e-05
-3.36875131218345e-05
-6.57500090090912e-05
-3.14278646871213e-05
-5.65190611696597e-05
-3.49430990995852e-05
-5.53624384805683e-05
-1.90617237222225e-05
-2.38264650786667e-05
-3.5301699297936e-05
1.76853674077173e-05
-5.72597095904549e-05
-3.72276922033208e-05
-9.09147874745829e-06
-2.25276990917072e-05
-3.81129589194235e-05
-1.2376825567056e-05
-8.03844441719191e-06
-5.9572885796103e-05
-7.33512410341835e-05
-2.22623725822751e-05
-3.62210522070579e-05
-1.59409263322562e-05
-2.38312144118999e-05
-6.28223233001549e-05
-5.92216291549633e-05
-2.52033452220032e-06
-2.25369931645103e-05
-2.70173984946884e-05
-1.12468744829731e-05
-2.11754967348e-05
-1.91762905278661e-05
1.29623082456354e-05
-1.05450753806999e-05
-2.31047542217344e-05
-2.40902307871335e-05
3.29246381555882e-06
-3.76947785762269e-05
-1.51724649300463e-05
-5.84151418343726e-05
-3.28650210459513e-05
-4.5255436491242e-05
-9.01351395398907e-06
-3.77506799594539e-07
-4.43261206934081e-05
-1.6412100365301e-05
-2.8849772734343e-05
-3.9908113335855e-05
-4.29552574418881e-05
-3.09634516702682e-05
-3.97508672991421e-05
-6.11107478288368e-06
1.36739151499919e-05
-3.27835900244618e-05
-6.85310468216372e-05
-2.69676519901115e-05
-4.10334340498003e-05
-2.54829744131921e-05
-1.47277158566367e-05
-1.00439813359857e-05
-5.84462215808328e-05
-3.31662431149659e-05
-1.99617335128386e-05
2.2405588233455e-06
-4.78684967092775e-05
-1.99972756767431e-05
-3.11901046318655e-05
-3.18725779533513e-05
-2.56985933390188e-05
-3.30474565285272e-05
-7.22512471020644e-06
-2.97115661770614e-06
-1.97285566822056e-05
-3.06468656093858e-05
-2.33023611179306e-05
-2.03892969724877e-05
-4.2881174787635e-05
-5.10744750064763e-05
-3.73015348121464e-05
2.64933949239788e-06
-6.51962485274977e-05
-3.81076048081941e-05
-3.7556724177286e-05
-1.50597830034675e-05
-2.19466403496817e-05
-2.88814033820154e-05
-3.55085696871737e-05
1.15881466359189e-05
-1.27649912696705e-05
-1.03120922192884e-05
-2.27596892551583e-05
-3.50583180292701e-05
-1.60013190261276e-05
-4.18024543542835e-05
-6.01414042758808e-05
-2.95629281052439e-05
-4.37665764353694e-05
-4.52330215408733e-05
-5.52149776499039e-05
-3.08264593975982e-05
-6.7854007529449e-05
-4.033418455787e-05
-5.39833410927079e-05
-2.83660780294466e-05
-3.29204791203853e-05
-3.32899195028318e-05
-1.77069499842777e-05
1.18350222909882e-05
-5.54666683559583e-05
-1.06193723444939e-07
-2.49667829424521e-05
-3.84295011882595e-05
-2.88228974055967e-05
-1.70775992011797e-05
-7.91677013834754e-05
-2.21968088799267e-05
-4.65019031750608e-05
-1.15702558043535e-05
-5.65534426905802e-05
-1.88001269923407e-05
-5.00046109692336e-05
-4.89128088919573e-05
-4.8759026101147e-06
-4.09070627800247e-05
-7.26503342019889e-06
-4.03248780255252e-05
-1.19058892400189e-05
-2.84314195171282e-05
-1.71406193994852e-05
2.65088464037992e-05
-4.22621613867404e-05
-3.05983192495692e-05
2.86716408932243e-05
-4.08739430369205e-05
-3.37302434588079e-05
-1.70705287352902e-05
-2.48485836988041e-05
-4.51579987582877e-05
-3.07262189374197e-05
-1.87398345913128e-06
-4.54627824489239e-05
-5.50639150693924e-05
-2.96436429188371e-05
-2.0407157681431e-05
-4.18635491496672e-05
-3.019902686826e-05
2.40163409404867e-06
-2.23401007869143e-05
-2.93974762270563e-05
-2.97839979204167e-05
-4.82064014632326e-05
-2.58814722297657e-05
-4.62913795563283e-05
-1.52238695826708e-05
-3.13538674355709e-05
-2.41221041198751e-05
-3.75706450435608e-05
-5.0575686569146e-05
-4.76443221832237e-05
-1.56624617003648e-05
-8.33911843594524e-06
-5.56296123386158e-05
-4.9147935154016e-05
-5.98789117769654e-05
-2.97042069751424e-05
-4.16339134888925e-05
3.43959570759432e-06
-5.29611517820665e-05
-2.67897629921392e-05
-4.22344396503811e-05
-2.28310986118268e-05
9.78163021424334e-06
-5.96481901855252e-05
-2.98892531711665e-05
-2.5857851918168e-05
-4.92932812173982e-05
-5.57747440893749e-05
-1.17717767970193e-05
-3.83010669029417e-05
-7.95295913551334e-05
-3.28348025440055e-05
-4.1666504824799e-05
-6.39759093599664e-05
-3.01353791044205e-05
-5.32307088819604e-06
9.26583320878197e-07
-2.93439683511317e-05
1.44433640383137e-06
-6.63977050929406e-05
-3.66796909928452e-05
-9.54396061648445e-06
-3.1187840955917e-05
-3.02925997921768e-05
-1.18078876783551e-05
-2.1934619862062e-05
-6.80258282622766e-05
5.85564609096235e-06
-3.87437613731958e-05
-5.85383819285259e-05
-3.76270173639546e-05
-1.33352477560412e-05
-2.29504425169678e-07
-1.97384299986153e-05
-2.79633584683177e-05
7.35568333733329e-07
-3.02827542856694e-05
-1.7272937705598e-05
2.25610961470027e-05
-6.08214260449928e-05
-3.06910871574778e-05
-2.9122562922447e-05
2.75488802314966e-05
-7.18802350087229e-05
-3.08138028469472e-05
-4.54932896861347e-05
-2.06190020880176e-05
-3.23538969432286e-05
-4.31400738410762e-05
-3.34525879150127e-05
-2.8514026243208e-05
-2.42488986510141e-05
-5.06409055833774e-05
-1.76299733760758e-05
-2.7552170909273e-05
-3.28074773881373e-05
3.7724476614847e-06
-3.18710655318256e-05
-5.52791957819281e-05
-2.87538053240739e-05
6.1281365924342e-06
-6.50722985844016e-05
-2.76428834053501e-05
-1.62766783638066e-05
-4.49400613139282e-05
-1.01031486460458e-05
-1.53123607248758e-06
-5.65483027438927e-05
-1.23961152500067e-05
-2.15349937784695e-05
-1.42547117589019e-05
-1.67200904017396e-05
-4.3085545085398e-05
-8.73957127932503e-06
-9.9292868871352e-06
-3.40211213329062e-05
-1.10671091699673e-05
-3.42707546517996e-05
-2.40274793322186e-05
-2.50353656793642e-05
-2.17098058842602e-05
-1.48795059120257e-05
-1.63405209420025e-05
-2.21386869023942e-05
-3.71283334151109e-05
-5.79755021103638e-05
-4.49335723027997e-05
-4.86539053256078e-05
-4.99982375178448e-05
-2.5418234652223e-05
-3.14610668890139e-05
-3.80548801443129e-05
-2.34968047796556e-05
-1.41510368610906e-05
-8.16974505416009e-06
-4.76847373076356e-05
1.26025311018071e-05
-1.95115864343686e-05
-2.91181718971622e-05
-4.67171660573157e-05
-6.28703284578142e-05
-2.46822567210368e-05
-6.18419863146463e-05
-7.67324394248891e-06
-5.65645161554989e-05
-2.0420152005223e-05
-3.44672364140339e-05
-1.63475196671693e-05
-3.13665180821381e-05
-1.0950562794095e-05
-3.52412405324536e-05
-2.9209110826397e-05
-7.903284071762e-06
-1.75230935027831e-05
-3.3228788464586e-05
-3.90712250545722e-06
-2.28513416729071e-06
8.45286140484387e-07
-3.41418797411398e-05
-4.30216791540387e-05
-4.00036268381191e-05
-3.31483957556199e-05
-5.04703591538387e-05
-3.80532621698958e-05
-5.6029989064358e-05
-3.99674319978948e-05
-4.09278167537829e-05
-1.54640385427625e-05
-1.33824336527963e-05
-1.24827335413155e-05
-4.44064831476135e-05
-5.71292318141576e-05
-1.03752965116825e-05
-1.89388754357557e-05
-1.82252323138242e-05
-8.30273333249375e-05
-7.04177744253194e-05
-3.58473276338836e-05
-6.31578282743756e-05
-4.3217584988255e-05
-1.72319997309947e-05
-3.87382416127554e-05
1.63500285833093e-06
-1.46350579670621e-05
-1.02744880483991e-05
-4.28112704927718e-05
-5.05275871285563e-05
-6.33658133197095e-06
-4.13090951058526e-05
-1.36584324264046e-05
-2.31271617281434e-05
-2.16279447775701e-05
-4.45942900646471e-06
-2.46577108835245e-05
-5.0243072039497e-05
-2.38100389730335e-05
-7.07255486231254e-05
-2.46855267018887e-05
-4.01776724646922e-05
-3.64772671800397e-05
-5.76984891795472e-05
-4.61637874359978e-05
-3.66799186790004e-05
-5.43500734867007e-05
-4.7887814497778e-05
-2.72300987071576e-05
-2.42868850534598e-05
-2.42643846735969e-05
-1.63750134705901e-05
-4.25872894016118e-05
-1.15278451825587e-05
-3.48143578992278e-05
-1.34574756709722e-05
-2.24712412982099e-05
-5.6179262277475e-05
-4.60566049734587e-05
-3.93385682239856e-05
-2.47719327629795e-05
2.9341535785105e-06
-4.97704352163136e-05
-2.29611672733824e-05
-2.79058100538225e-05
-5.53253552570102e-05
-3.93700629733189e-05
-2.54921280377471e-05
-3.0218204089979e-05
-1.16541234871401e-05
-9.47934689428737e-06
-3.09400376292912e-05
-3.36202301914422e-05
-1.68488092542754e-05
-2.45626169006153e-05
-3.97538814904143e-05
-6.44859961060763e-05
-2.32841012339794e-05
-4.2529463730698e-05
-1.51656636845838e-05
-5.46269008672794e-05
-3.80606799256894e-06
-4.0190763327702e-05
-4.05314486951977e-05
-4.31970658463066e-05
-4.96882199247126e-05
-6.99825791268971e-06
7.52755996932256e-06
-1.88946880676686e-05
1.98668871973495e-05
-6.09539653298628e-05
-2.41815858444576e-05
-6.36878281467879e-06
-4.52493850714929e-05
-3.49561806798701e-05
1.05307724939754e-05
-1.06648312423364e-05
-4.7445717514264e-05
-2.6539202791003e-05
-3.01218203294463e-05
-7.0775687970909e-05
-5.07985588202434e-05
-2.75977012906438e-05
-2.03408307917253e-05
-1.33372313670247e-05
-8.01690820195222e-06
-4.07719012039817e-05
-4.73162997589659e-05
-2.76762107505678e-05
-9.31032241977089e-06
-2.87089923684549e-05
-2.20548092111728e-05
-1.97639124721867e-05
-5.13794842407773e-05
-4.60941974444956e-05
-2.07933283017629e-05
-1.53037667586789e-05
-3.91838283376172e-05
-3.12093458461345e-05
-3.01669603544716e-05
-5.39294728731895e-05
-3.68143242888212e-05
-2.86303409532475e-05
-2.90523270559722e-05
-1.0512505804535e-05
-2.83336364467782e-05
-5.47701707450973e-05
-2.72256119224238e-05
-1.40693038372914e-05
-7.10690329070283e-05
-3.71405056978043e-05
-3.19700414503025e-05
-3.87606265784257e-05
-2.7077862366215e-05
-1.97924120328865e-06
-9.88751148298312e-06
-3.85836514198841e-05
-3.31361923594199e-05
-1.21493602809249e-05
-8.67234656899831e-08
1.56529957972617e-05
-1.02575408942821e-05
-4.99726899377882e-05
-6.14962783222312e-05
-3.01944808158647e-05
-5.31961135244436e-05
-2.65859821296091e-05
-3.51404528855935e-05
-4.27350256069499e-05
-2.77520249267131e-05
-2.81111993457297e-05
-8.56731572383268e-06
-3.99118070482096e-05
-2.57414172145377e-06
-1.06417155028198e-05
-4.34466279773079e-05
-1.70890635267233e-05
-2.76776685880876e-05
-4.31442401692624e-05
-1.13249547629454e-05
-1.01693268050815e-05
-4.49098913875889e-05
-5.17016755077098e-05
-4.91507111440869e-05
-3.13252851597716e-05
-3.82563397661024e-05
-8.27299447985812e-05
3.30021862723003e-06
-3.80838936900676e-05
-2.21770057638561e-05
-4.62184507694774e-05
-1.6785474738533e-05
-3.63776481253372e-06
-1.34668792391654e-05
-1.65611431572359e-05
-3.84252437072371e-05
-1.86114195657777e-05
-2.5260112036255e-05
-3.20891626617295e-05
-3.79231800950636e-05
-1.21145738609069e-05
-5.74316034233574e-05
-5.68982658429891e-05
-5.37393032412191e-05
-2.66550533214766e-05
-4.16059334903376e-05
-7.8238042548967e-06
-5.36288362226299e-05
-4.18542479608652e-05
-2.00425207612147e-05
-2.29522716667368e-05
2.82957735508358e-05
-2.94176486556264e-05
-1.38532407666688e-05
-2.26697595807779e-06
-3.68321128737862e-05
-4.20408414141567e-05
-4.79176721801203e-05
-3.39648387873528e-05
-4.19768776781362e-05
-2.21178345040799e-05
-3.70521419441755e-05
-4.56898326881619e-05
-5.82388807265792e-05
-5.57514975264047e-05
-1.28912425646497e-05
-1.00186332844074e-05
-2.84984504756701e-05
-4.47147129424158e-06
-4.3001297694814e-06
-1.55572837611113e-05
-2.28917326484446e-05
-1.7223866849478e-05
-3.31059734440646e-05
-2.01782946532137e-05
-7.6379100135886e-06
-5.4693679284502e-05
-4.20780452805403e-05
-3.39340686143338e-05
-4.86202234287333e-05
-2.2428604066825e-05
-2.58028478563054e-05
-2.73711924939387e-05
-3.58754003307798e-05
-3.59948732468169e-05
-1.50570716584963e-05
-5.4960863832641e-05
-5.14348379673571e-05
-1.33184505255184e-05
-2.62801671562519e-05
-3.65544465238132e-05
-6.04738158041184e-07
-1.05520850651124e-06
-5.05805733258304e-05
-2.58730435429274e-05
-1.9248498021249e-05
-5.83626342558604e-05
-5.32022154114866e-05
-4.30751664588993e-05
-5.05982536538744e-05
-3.36243168571699e-05
-2.96281295450653e-05
-3.0785674711222e-05
-3.93382089968075e-05
-2.32447994381955e-05
-7.29436672914293e-06
-3.86684674631649e-05
-9.24247694304295e-07
-1.90809973865863e-05
-2.52404791553823e-05
9.63608735917153e-06
-2.19793095406268e-05
-3.3620121275651e-05
-4.9957147824202e-05
-1.3268070320994e-05
-5.8700403599567e-05
-2.73410372405163e-05
-2.52952564620792e-05
-2.17991934820347e-05
-3.64893870880667e-05
-1.14085853270866e-05
-3.62511300318906e-05
-3.01903652527771e-05
-1.06450842007226e-05
-1.14531926535653e-05
-4.61818957802833e-05
-4.4931927894305e-05
3.59644745484058e-06
-3.22735543849398e-05
-3.851413251514e-05
-2.85462251719393e-05
-2.89134978150662e-05
-4.24897127273914e-05
1.36204096423114e-05
-3.06207093133549e-05
-8.04523756749515e-05
-1.34593225581616e-05
-2.9972932458099e-05
-4.1637621546025e-05
-2.26147303809311e-05
-5.07955325684944e-05
-3.4903801889843e-05
-3.60351312049394e-05
-4.66123308987857e-05
-6.69000079093697e-05
-4.3729843459135e-05
-1.14656161548027e-05
-3.06099443975784e-05
-2.81001577803764e-05
-4.51373751034342e-05
-3.40791772086581e-05
-5.27332104738759e-05
-2.7717677151938e-05
-4.94712632526546e-05
-5.45515159877321e-05
-3.97206110426867e-05
-7.51591872188432e-05
-4.12587218884662e-05
-3.18576694709878e-05
-3.40548306153141e-05
-5.71944960903316e-05
-1.52555278438646e-05
-2.7882972817714e-06
-6.56769379061265e-05
-2.32588113806781e-05
-1.30618798927169e-05
-4.74852814277658e-05
-3.6283571407513e-05
-9.41338238721323e-06
-1.44466789338676e-05
-4.18479855098476e-05
-6.17795435190734e-05
-3.36830078172432e-05
-3.15119688343492e-05
-2.29368651982569e-05
-2.70169909466688e-05
-3.76682803310807e-05
-6.62276812271453e-05
-6.78903839578529e-05
-5.66972379893195e-05
-3.01058614676494e-05
-3.28009443965962e-05
-5.32346239815175e-05
-3.65957068252936e-05
-2.94379296801701e-05
-2.27948672805259e-05
-3.31106171347291e-05
-1.42212805989805e-06
-4.96011406641828e-05
-1.38200581756898e-05
-2.45505173087669e-05
-2.79374300702974e-05
-7.55879747335494e-05
-6.13232879667638e-05
-1.79031936767369e-06
-4.12774137655507e-05
-6.73404240629764e-05
-5.61813259990405e-05
-3.26545178650996e-05
-2.41784599089203e-05
-2.26943947822337e-05
-5.20258797824246e-05
-3.32663105156037e-05
-2.63995515780349e-05
-4.11837588697036e-05
-2.34001870414759e-05
-5.98190022344237e-05
1.25271177126874e-05
-3.40114470732467e-05
-2.81006859093311e-05
8.05378310806669e-06
-4.06368190785482e-05
-3.45101794478564e-05
-2.57582002135527e-05
-2.41940836586379e-05
-4.26905294386295e-05
-4.94249437572292e-05
-4.04107574772456e-05
-4.49455546650243e-05
-3.00692274248454e-05
-7.08445253084751e-05
-4.69098711829132e-05
-4.10190757574702e-05
2.80308580764234e-05
-1.57581110201668e-05
-3.54515551907399e-05
4.47607317791201e-06
-3.99751836050857e-05
-5.0304584380826e-05
-3.13008485069001e-05
-6.15689749675064e-05
-5.04495044335462e-05
-3.25127468447705e-05
-5.38781409166237e-05
-5.83881491508417e-05
-2.76611782574719e-05
-1.51185605046378e-05
-3.08912436496314e-05
-3.34971578298761e-05
-5.67225024129154e-05
-5.11425288634886e-05
4.56042963488385e-05
-2.04505893691811e-05
-2.56388675966124e-05
-3.50349705040303e-05
-2.48693079717788e-05
-3.52374357789523e-05
-3.91108085292617e-05
-4.93246295648479e-05
1.05288982866611e-05
-7.56445941814781e-05
-4.28839910557803e-05
-1.43341486592821e-05
-1.60848175864512e-05
-3.80805696892171e-05
-3.71552948051165e-05
-4.85850117489808e-05
-3.14159258305413e-05
-3.75981899226882e-05
-5.16682724207467e-05
-3.45936905919103e-05
-3.08159821428309e-06
-5.24369433678963e-05
-3.54830481361201e-05
-3.81850085409901e-05
-2.94489288142558e-05
-4.29657645310238e-05
-3.94997731764462e-05
-2.34129688437065e-05
-6.38020754595418e-05
-6.08505476031698e-05
-2.871052532493e-05
-4.37384284936996e-06
-4.87554113197047e-05
-6.50193930232161e-05
-3.55018121073325e-05
-6.23620650573323e-05
-4.27342518335372e-05
-4.03140427023461e-05
-5.36280723391125e-05
-4.02883700215345e-06
-1.77059818288858e-05
-4.50174677808661e-05
-4.34106572479366e-05
-3.10967683061768e-05
-3.38768191301279e-05
-5.35217622517145e-05
-1.69578007944248e-05
-1.28744901789368e-05
-7.10352815139752e-05
-2.86615912020119e-05
-5.15810355107998e-05
-4.41422632558196e-05
-2.42883578159681e-05
-4.96265533516817e-05
-3.91163924835052e-05
-1.23005467480972e-05
-3.39146534914245e-05
-5.47002835956916e-05
-1.68643113281993e-05
-1.03262272661235e-05
-7.37298375907295e-06
-1.21546526283898e-05
-4.88769773692843e-05
-3.08015133391471e-05
-6.42986967741372e-05
-4.18336279194656e-05
-2.77697559185753e-05
-3.75492919543638e-05
-7.35341660499961e-05
-2.63692358308866e-05
-4.04314512017667e-05
-3.93390667832015e-05
-2.3917528694159e-05
-4.13421072335522e-05
-4.63170903954461e-05
-3.76438844552407e-05
-3.46974656204906e-05
-7.66511846034038e-05
-4.80912721059369e-05
-6.2469274274189e-05
-7.39123761327431e-05
-1.56783731167637e-06
-1.78342465481171e-05
-3.15483293521375e-05
-4.35627289208415e-05
-1.49889467714283e-05
-5.42145483744214e-05
-5.04949604453875e-05
-5.70731746796215e-05
-3.20354971267696e-05
-2.5528495332938e-05
-2.4995131196413e-05
-2.77882055764692e-05
-7.54221153115828e-05
-4.15507835980758e-05
-1.18865774337119e-05
-3.74168511118373e-05
-5.51697758287252e-05
-5.0713230816436e-05
-3.00774355498487e-06
-2.99221075933741e-05
-2.54344764789052e-05
-3.67498422531612e-05
-1.19930580195991e-06
-1.14144515183706e-05
5.73601906296066e-06
-1.13863360657267e-05
-5.23282004658223e-05
-1.19235140505227e-05
-3.75886533684381e-05
-3.58332296189624e-05
-5.25102483097586e-05
-7.1094684440359e-05
-3.79679348518613e-05
-4.68960362924327e-05
-5.16731857118382e-05
-6.14256487149264e-05
-6.07318050836914e-05
-2.58688438278714e-05
-2.90824871197491e-05
-3.56478974181112e-05
2.88340148785796e-06
-3.17570327546048e-05
-2.38120475719227e-05
-3.12548223222516e-05
-5.41736250464614e-05
-2.01783513288345e-05
4.79971681940823e-06
-2.77320560769564e-05
-1.06256510905125e-05
-4.37142444640109e-05
-4.14924857866067e-05
-5.80838334677824e-05
-4.82962235351979e-05
-3.17351666511306e-05
-6.69063457141635e-05
-4.11532341426058e-05
-2.42047314030102e-05
-3.56438514679627e-05
1.31931832889787e-05
-3.61303368144411e-05
-2.89713768143492e-05
-2.4259643068947e-05
-2.29443773665744e-05
-2.11616552098015e-05
-2.24259362881246e-05
-3.07431251725041e-05
-7.99154916540106e-06
-2.24961165763333e-05
-1.05272559827562e-05
-7.78465386113549e-06
-1.23645085830683e-05
-4.51964778006468e-05
-7.61603432997318e-05
-2.97420779107382e-05
-5.64715277598489e-05
-4.92671613798516e-05
-5.33505867225224e-05
-4.97074986504706e-05
-2.7221291227269e-05
-1.82784873666007e-05
-2.23087298403569e-05
-9.03558500400647e-06
-2.87925422872168e-05
-4.79192657711741e-05
-5.24441181289622e-05
9.21990927616656e-06
-4.49787798866142e-05
-3.71323132397246e-05
-2.41094832186489e-05
-4.82334794631325e-05
-3.08962443742049e-05
-4.84514096666898e-05
-5.28462856048248e-05
-3.38052962330806e-05
-1.21760152068564e-05
-5.59987581537456e-05
-4.33027544812326e-05
-1.98826961649624e-05
-4.38050530648503e-05
-1.68544678721356e-05
-3.17985995814961e-05
1.41564860295802e-05
7.96231189402733e-06
-7.56388130892653e-06
-3.29975679593683e-06
-2.41509262235303e-05
-5.18567549438011e-05
-1.58133901827313e-05
-5.3896156913445e-05
-5.51682330283844e-05
-4.32791205054781e-05
-6.56346028496626e-05
-2.65008838580405e-05
-4.08574383147851e-05
-3.91298214644175e-05
-4.61166183468354e-05
-3.7989822831802e-05
-2.82963357313284e-05
1.26343256304647e-05
-8.08858409281796e-05
-2.12041948485482e-05
9.95854976431588e-06
-4.1444621048872e-05
-4.99876731724024e-05
-1.99071641970499e-06
-5.43392866551439e-05
-3.39856232563305e-05
-9.71302756033904e-06
-3.19493657053396e-05
-3.92826145845702e-05
-6.06832115732827e-05
-4.84251773264455e-05
-8.89181813659423e-05
-6.18789200393078e-05
-5.63317196772451e-06
-3.16730852410356e-05
-2.34171446410931e-05
-5.39293116427009e-05
-4.177201809663e-05
-3.1988256580752e-05
-2.11083971844986e-05
-3.79111274599386e-05
-2.47894501746756e-05
-4.84541268329518e-05
-2.77997908308738e-06
-6.09732172641561e-05
-3.88852073979487e-05
-3.83280814280246e-05
-4.89235993325928e-05
-5.42309754524881e-05
-4.36041172428469e-05
-5.59800818108278e-05
-3.31574435591191e-05
-2.2622511670431e-06
-4.52343786836158e-05
-4.57268634321497e-05
-3.43065550367057e-05
-1.52291164231202e-05
-2.75413783401765e-05
-5.1054843580943e-05
2.51122561182445e-06
-5.33335718738962e-05
-1.5470926207919e-05
-3.20392927086892e-06
-4.09606339631262e-05
-2.34158505177345e-05
-3.10357488495716e-05
-3.9804988100642e-05
-3.68616911500384e-05
-6.24352775264148e-05
-4.14319432567262e-05
-4.6963256832656e-05
-2.81833577699366e-05
8.07267484483053e-06
-4.21857834869585e-05
-2.43761071164377e-05
-3.69934073927715e-05
-3.30141736494458e-05
-1.91324899845623e-05
-3.00524417734757e-05
9.75872174792169e-07
-2.27834711817785e-05
-2.31993927220111e-05
-9.61602965171904e-06
-2.49894956417382e-05
-3.88662943856031e-05
-1.11554629846927e-05
-2.56677532009411e-05
-4.85846826099276e-05
-2.90810609337459e-05
-5.27909734899173e-05
-5.37856054370589e-05
-1.27863113976416e-05
-4.15644882951551e-05
-3.10810948940768e-05
-2.80037507167135e-05
-4.6895789847207e-05
-4.6036486338344e-05
-2.02178021422292e-05
-2.65666300363356e-05
-2.90379772598269e-05
-2.52194045132831e-05
-4.10320059872959e-05
-1.76941124660645e-05
-2.44550664749073e-05
1.25885225394483e-05
-4.6662614781759e-05
-3.61378028459325e-05
-4.33829304588305e-05
-2.66097683708524e-05
-3.51450787542964e-05
-3.20824557635803e-05
-6.28888913003137e-05
-2.6097989604676e-05
-4.80187444211826e-05
-4.06251402980326e-05
-5.53458996029508e-05
-3.00685058509729e-05
-2.48081139403546e-05
-2.72296803776067e-05
-3.66987787727815e-05
-9.00183368113508e-06
-4.29992116226376e-05
-4.10372596555147e-05
-1.59521902399356e-05
-3.42370983638945e-05
-2.08543067233588e-05
-5.23586646015857e-05
-3.37313391035327e-05
-5.91433648331397e-05
-6.4649688651638e-05
-7.31068943992909e-05
-4.10209149688845e-05
-4.65401907936888e-05
-5.69746210050264e-05
-6.48340021569138e-05
-5.46713751210245e-05
2.74127477879699e-06
-3.71104671316604e-05
-4.60505238811033e-05
-7.50057432820654e-05
-2.13833193872907e-05
-2.23278871874447e-05
-3.94524843423691e-05
-6.54322528099169e-05
-4.83332421654196e-05
-3.62384314324648e-05
-9.94510742391062e-06
-2.41378800013909e-05
-3.34184742686732e-05
-7.09978708026565e-05
-2.69527693613262e-05
-3.89432876462549e-05
-4.42887874666605e-05
-3.92793411464438e-05
-4.9045309578936e-05
-3.7052681354806e-05
-3.12746670314609e-05
1.37989763175075e-05
-9.68880683966775e-06
-3.49380432934905e-05
-6.76700746145846e-05
-1.61156600207832e-05
-4.1239604101323e-05
-4.12997742290123e-05
-6.38302442731106e-05
-3.31417608244471e-05
-2.87887300584131e-05
-4.07229295322425e-05
-3.86727251479878e-05
-3.49498007361127e-05
-3.80604573268016e-05
-3.5428156403416e-05
-4.57194417119411e-05
-3.3358772812169e-05
-3.31406964731077e-05
-2.8472583341149e-05
-2.3622264259212e-05
-5.03037010285645e-05
-1.11934850636212e-05
-4.72060890162822e-05
-5.4118315237569e-05
-3.95838584262022e-05
3.54189197032554e-06
-2.83064786809642e-05
-5.5686364333895e-05
-5.71419248571697e-05
-4.6160328718645e-05
-3.42796939964809e-05
-2.46395820849637e-05
-2.05338682347237e-05
-2.67259597930755e-05
-1.48649634298665e-05
-1.52394522293749e-05
-6.62666428275623e-05
-3.04830787548501e-05
-3.68493936560252e-05
-5.25622831060789e-05
-3.08018365327164e-05
-3.86536136205744e-05
-1.82745636221448e-05
-2.21169378226975e-05
-5.52209420322377e-05
-8.4283796491977e-06
-1.6216023368685e-05
-3.24351342191129e-05
-4.67600600591722e-05
-4.18315081064276e-05
-6.0844422206634e-05
-3.0522329717986e-06
-3.19241403696119e-05
-2.22250604069894e-05
-3.99528357216802e-05
-2.88112293502733e-05
-9.22634142033654e-06
-6.3594759299571e-05
1.20623993769689e-05
-4.47652798419628e-05
-3.19810117650755e-05
-2.17793517099426e-05
-5.18220653838543e-05
-2.68701639402689e-05
-4.56762162798445e-05
-4.60017131507763e-05
-1.35122720005274e-05
-4.22438984653546e-05
-5.08060015779965e-05
-3.34270313537962e-05
-3.63626094523734e-05
-3.4073415348531e-05
-4.86369682513252e-05
2.00746725766259e-05
-2.01583854769191e-05
-1.00214172152361e-05
-8.79169235877647e-06
-4.5212844711524e-05
-6.57180946882048e-05
-5.25454996628478e-05
-3.79195805255613e-05
-3.72053903092968e-05
-1.09747079809543e-05
-3.39523501515156e-05
-6.00734092913069e-05
-1.3899981726161e-05
1.81255882453773e-06
-5.50244636060193e-05
-2.40836519502681e-05
-2.58287430604792e-05
1.68451800447082e-05
-1.17783633964481e-05
3.83039615293059e-06
-4.52506627349162e-05
-1.28003655328797e-05
-2.65329075190533e-05
-5.06887094908128e-05
-3.07521722346091e-05
-4.90037879144924e-05
-6.8434310456172e-05
-2.83474928536433e-05
-5.93630549393383e-05
-3.52631877473453e-05
-2.71881419530276e-06
-4.45139477180825e-05
-4.43146099054586e-05
-2.64817285715552e-05
-4.79931068009916e-05
-3.74710206650008e-06
-5.29768331096873e-05
-2.92192799851994e-05
-3.91215986526242e-06
-4.17533046539195e-05
-4.37276051883788e-05
-3.55959518160851e-05
-3.07150250489744e-05
-2.19585957054224e-05
-6.47620524795923e-05
-5.44775287223231e-05
-2.68034935588274e-05
-3.91235829062293e-05
-8.60224987433614e-06
-2.41950463630816e-05
-5.8954637588462e-05
-3.76105847076359e-05
-1.76407032706566e-05
-5.49233519086721e-05
-1.28919077813418e-05
-2.67769390887997e-05
-4.24665663199192e-05
-2.50785742751038e-05
-4.5249310420199e-05
-1.27260344964561e-05
-1.16326425863242e-05
-6.25058142862054e-05
-1.20122984668857e-05
-1.3129446008165e-05
-1.57058858202266e-05
-2.11764762585778e-05
-3.33836694774626e-05
-5.97440897573164e-05
-2.01545401307518e-05
-7.82198706445411e-06
-3.46527178988815e-05
-2.92284365829193e-05
1.4106987763128e-06
-5.59524509032843e-05
-4.9758827607472e-05
-2.42024986928146e-05
-2.14029915164866e-05
-5.176100963084e-05
-4.86572749352688e-05
-3.82066623652937e-05
-3.7363173184406e-05
-5.84874712786661e-05
-3.57727562973609e-05
-2.06008607001318e-05
-1.68789291597131e-05
-3.52851146856027e-05
-2.28687133250898e-05
-2.67296278493309e-05
-1.71722124868655e-05
-4.11502705149422e-05
-2.17072362628902e-05
-5.56675320151762e-05
-6.65743314207104e-05
-4.52174094491551e-05
-6.9154069854972e-05
-8.29900256109074e-05
-7.7968165311759e-05
-1.89290842427426e-05
-3.3507539232597e-05
1.75471812900749e-06
-1.22583353053076e-05
-5.55428689836922e-05
-2.68919282110106e-05
-2.39798096255464e-05
2.49580507240565e-07
-6.54015420592368e-05
-7.18659270122988e-06
4.01169872239848e-05
-5.24252241763086e-05
-3.55680050489072e-05
-3.75646957602074e-05
-6.50742501963467e-05
-9.13351090116794e-05
-4.20794960449173e-05
-4.01127760774849e-05
-5.71472889491051e-05
-4.42015398158268e-05
-1.6091767867504e-05
-3.39586406079819e-05
-2.97533848975308e-05
-4.56058068432158e-05
-2.90696891081188e-05
-2.41268139038037e-05
-4.06000937018929e-05
-2.15960559242213e-05
-1.17356843100379e-05
-4.44179530410759e-05
-5.11142145553549e-05
-3.26999053749667e-05
-4.41810529995882e-05
-3.930437209441e-05
-5.88213915691888e-05
-7.06634318842224e-05
-6.13431365569025e-05
-4.34236315581188e-05
-3.56638484711161e-05
-3.29184213546983e-05
-2.17451752256231e-05
-3.16165340445663e-05
-5.39832784057322e-06
-2.42767466402638e-05
-3.9240775641695e-05
-2.24318267533838e-05
-8.10441884848262e-05
-4.75564334159305e-05
-2.89978316364143e-05
-3.05244237812702e-05
-3.18910473651325e-05
-1.49838421353273e-05
-3.74234750856461e-05
-7.33582999138038e-05
-3.63027259083429e-05
-2.5593819396024e-05
-5.55255483328212e-06
-4.06915729766489e-05
-3.78548858370088e-05
6.15642453938128e-06
-5.49432239534229e-05
-6.37008465801324e-05
-5.58414481859083e-06
-5.43062308466883e-05
-8.91892475299853e-06
-3.95122902395375e-05
-3.89447172607174e-05
-3.43440854784055e-05
-3.30977471719557e-05
6.00195461120499e-06
-2.94865988693486e-05
-7.80711448584049e-06
-2.22109116569306e-05
-2.2917776444009e-05
-4.55778248918475e-05
-2.67251668254142e-05
-6.89602530543179e-05
-2.74033002952354e-05
-3.17075815449084e-05
-2.66082655302368e-05
-1.21830296714447e-05
-1.21800223715069e-05
-3.22024799809623e-05
-4.25190963964231e-05
-6.49957873537425e-05
-4.4966619594979e-05
-3.8177306427473e-05
-7.66817235625841e-06
-5.78581079851022e-05
-3.64466740711716e-05
-4.24231370836355e-05
-4.45787334321991e-05
-3.95607881560019e-05
-2.91837213596689e-05
-2.85738654579191e-05
-4.7966425118768e-05
-4.61625893439567e-05
-4.81943108276236e-05
-3.37585305222273e-05
-8.7197743679956e-06
-8.78389930308934e-06
-1.36725315872631e-05
-4.29048084327633e-05
-3.75308470536514e-05
-1.81060469939241e-05
-3.19738150625903e-05
-2.98904403553973e-05
-3.23413126766494e-05
-2.72581059941364e-05
-2.60098486250492e-05
-1.74494940019495e-05
-6.40302041891618e-05
-6.6912092212303e-05
-4.31312599155362e-05
-6.15632170606568e-05
-6.2022830044503e-05
-8.01518053383228e-05
-3.68326068804654e-05
-5.57981329651016e-05
-3.44530355990861e-05
-3.70101455590927e-05
-5.44071514745912e-05
-3.02665628696919e-05
-3.14862691968179e-05
-2.34984330836782e-05
-3.50131358996785e-05
-3.70792253957676e-05
-3.56593920982369e-05
-2.58596111247473e-05
-2.4219214490131e-05
-4.56659197941895e-05
-7.69561451246185e-05
-4.94434299288843e-05
-3.70838016557223e-06
-7.18944724912535e-05
-6.68071039164892e-05
-4.98632605780955e-05
-6.6257239188663e-05
-4.85978270491117e-05
-6.56732936047912e-05
-6.28583980269039e-06
-3.2311622152683e-05
-9.4191548690159e-06
-1.92986527285151e-05
-2.00746321302272e-05
-7.13682976867681e-06
-4.64759258731458e-05
-1.85993131986859e-05
-5.48296951294118e-05
-5.61230252333658e-06
-5.0868057699523e-05
-3.19711140916808e-05
-6.22465974052072e-06
-1.85616939224868e-05
-2.52877875332291e-05
-4.2695637365272e-05
-6.08174052999786e-05
-4.05593269516978e-05
-7.30876094256908e-05
-3.16786350471355e-05
-6.46891049984957e-05
-5.28708223867212e-05
-4.80589037509191e-05
-3.57750213565374e-05
-3.29494961784134e-05
-1.65740129790712e-05
-3.05715190723073e-05
-3.11848789181415e-05
-1.48975899102833e-05
-3.74146340503146e-05
-3.35371518753204e-05
-5.35978609253136e-05
-6.87960769722496e-06
-3.80813613215465e-05
-1.32420319317636e-05
-2.59860164076569e-05
-3.17619705950776e-05
-2.76796101527742e-05
-3.88703981606137e-05
-1.99074064918253e-05
-3.28947291657108e-05
-3.661583901813e-05
-3.12202325304706e-05
-9.45451665511468e-06
-3.80852312987066e-05
-5.02750518617274e-05
-3.07193090305591e-05
-3.75849211908434e-06
-1.60178979473943e-05
-6.93587416514764e-05
-3.87392853667852e-05
-2.28883144157882e-05
-4.29958392283871e-05
-4.19296531264518e-05
-1.06417694061002e-05
-9.67301282923096e-06
-6.39392824392144e-05
-3.18210174481612e-05
-3.14219763669473e-05
-5.05143642523709e-05
-7.57870303808491e-05
-4.96236543241165e-05
-2.55247291981194e-05
-2.71204270682904e-05
-6.80890176367392e-05
-5.12675211904904e-05
-3.26669637948871e-05
-1.00623304419295e-05
-3.19930079336875e-05
-2.02923918495671e-05
-1.8525339833535e-05
-7.32444167564505e-05
-4.79170357973828e-05
-9.62798645863745e-06
-2.02271430391442e-05
1.28619224702544e-05
-3.7823559441127e-05
5.96700749523554e-06
2.12511408650816e-06
-2.1500573125331e-05
-3.38089377367182e-05
-4.87808496898273e-05
-2.91265005280405e-05
-3.82675301285102e-05
-3.72537279537263e-05
-1.46705753760562e-05
-1.701487001544e-05
-6.33853513462441e-05
-1.16323775891146e-05
-3.89637197913094e-05
-5.07150940573783e-05
-2.15789557518199e-05
-3.98318682740598e-05
-3.48790225741989e-05
-5.10250642902998e-05
-2.65565075466586e-05
-5.11524918715148e-05
-4.21277818606809e-05
-4.08514947337513e-05
-3.11682935532729e-05
-5.10890166741329e-05
-2.81949902783208e-05
-3.50575264531892e-05
-1.49326805419533e-05
-3.31266084867183e-05
-1.35650313059779e-05
-2.78674463670099e-06
-2.75738695996256e-05
-1.10457948278613e-05
2.52592186175199e-05
-7.57792368659659e-05
-3.27862401233123e-05
-4.82818284486493e-05
-6.23006156598221e-05
-4.07738904127663e-05
-5.67757070568577e-05
-7.22770577926024e-05
-4.22793788963731e-05
-3.97049174465648e-05
-5.33474827009142e-05
-5.78247098375881e-05
-1.33555363095608e-05
4.30222504745404e-06
-1.80724008810298e-05
-1.79398607816383e-05
-1.83844094179646e-05
-3.07476208258378e-05
-3.00964572489561e-05
-1.35587012052905e-05
-4.38498223717779e-05
-4.1025523021235e-05
-3.67361245121516e-05
-1.27496233682853e-05
-6.88738041496362e-05
-6.24501568509815e-05
-4.9096793439587e-05
-5.10110479860753e-05
-4.35841422834798e-05
-7.5393843385314e-06
-4.33671417655128e-05
-3.01990601683265e-05
-2.85713557564082e-05
-1.15092015851794e-05
-3.7251827701174e-05
-3.56278976335818e-05
-1.83570779402012e-05
-5.12671941428975e-05
-6.0045872214257e-05
-3.08658786454526e-05
-3.1556763993872e-05
-1.8361729561099e-05
-2.67475965910075e-05
-2.41292441946036e-05
-6.96613796933789e-05
-1.40681221909291e-05
-4.895812002859e-05
-3.54255270205628e-05
-3.01590920204115e-05
-3.35167177122687e-05
-1.47452282529747e-07
-3.28828764087273e-05
-8.72459066279156e-07
-2.83674259353613e-05
-5.62604420887845e-05
-2.68931524783981e-05
-1.67977646947465e-05
-4.53460791831056e-05
-3.16640087084497e-05
-7.7976951408675e-06
-1.50293882803604e-05
-5.3755208118869e-05
-2.58684393016056e-05
-2.83429397509399e-05
-3.76718131159096e-05
-2.15752634401495e-05
-3.37673495851267e-05
-3.39331811280925e-05
-1.90555239144174e-05
-3.29012837262673e-05
-2.78794361723197e-05
-3.86106140783609e-05
-3.19524519317222e-05
8.09912309263695e-06
-2.78142318561313e-05
-2.9203125637286e-05
-2.64572542888152e-05
-7.5688182976758e-05
-5.74453159835281e-05
-6.58236591300468e-05
-1.74684084758439e-05
-4.21266259270609e-05
-4.6479388924307e-05
-1.20398040219018e-05
-3.20528726828658e-05
8.73435211347891e-06
-3.78416597620572e-05
-1.49901584486527e-05
-5.0772412956118e-05
-2.10631054937263e-05
-5.20381388698336e-05
-1.91549628788652e-05
-5.30501349464901e-05
-3.36641719163821e-05
-1.80195610149837e-05
-9.71845582279748e-06
-3.73059117828617e-05
-5.24658702946851e-05
-4.19091288863048e-05
-3.83235274452908e-05
-5.28251563860074e-05
-4.22337660445702e-05
-3.30508131363642e-05
1.02187471988344e-05
-2.06759771367138e-05
-1.44604753432088e-05
-9.80442069100932e-06
-3.60902945219762e-05
-3.17220910108251e-05
-2.1697347215574e-05
-5.44645039484953e-05
-5.7622847102668e-05
-5.21462777276671e-05
-5.34880660710221e-05
-6.40383745063812e-05
-4.3231898115698e-05
-8.32248309502958e-06
-4.15472657117413e-05
-4.17383411924341e-05
-3.56139394025587e-05
-5.43151284936017e-05
-3.16786944618568e-05
-2.66162317080491e-05
-1.66096258705409e-05
1.68548959377575e-05
-2.59711521658317e-05
-5.47297394135626e-05
-1.64459954412945e-05
-3.9598378122829e-05
-1.07367164674523e-05
-6.39910417059183e-05
-8.12369025425372e-05
-5.09658851231044e-06
-5.4988874865339e-05
-5.7411017297483e-05
-2.48990303355036e-05
-1.07778271936883e-05
-2.75595497732052e-05
-4.24649508614635e-05
2.72180258024133e-06
-3.23996488711666e-05
-5.18080009227211e-07
1.73846628708191e-05
-3.46013877004804e-05
-2.59937236647872e-05
-7.83468862078488e-06
-1.80511974248767e-05
-1.8972993978779e-05
-2.81095743842064e-05
-7.27724407531871e-05
-2.49079167875425e-05
-4.84222983093588e-05
-3.58382930733223e-05
-2.85815621937443e-05
-5.53758619862143e-05
-2.37241617003999e-05
-2.62354510083024e-05
-4.88175850052764e-05
-3.55328425355563e-05
-1.56584907042602e-05
-3.45394219293306e-05
-1.6172978295342e-05
-3.79256630815273e-05
-2.26689848225008e-05
-4.33936669220159e-05
-4.57078531114619e-05
-3.36452036021629e-05
-6.24302631649677e-05
-6.10544448599923e-05
-5.18540572067498e-05
-5.69747781918429e-05
-3.17436132044059e-05
-3.08383050308025e-06
-5.35161618062834e-05
-3.76117681213191e-05
-4.58675672449527e-05
-1.13840071677294e-05
-4.81995248419425e-05
-3.44320952778647e-05
-2.08598344201248e-05
-5.08153723860515e-05
-3.32745153679003e-05
-2.15339586328847e-05
-3.49736927055891e-05
-6.21774767117393e-05
-1.12677788313655e-05
-2.57161026358777e-05
-6.1144218303146e-05
-1.33542263165003e-05
-2.27061308745515e-05
-2.43753804832376e-05
-5.81871908761882e-05
-6.02024271105791e-05
-4.35771300841969e-05
-1.5925433841508e-05
1.07210871693479e-06
-5.00047358586694e-05
-3.75046107757731e-05
-1.13213093398811e-05
-5.04961383494489e-05
-4.14098728339349e-05
-3.10123723673371e-05
-1.44400970715843e-07
2.60488639164416e-05
-2.65111437324047e-05
-3.66787653854757e-06
-3.23377492212794e-05
1.56874518451046e-05
-2.80221143228905e-05
-3.22624518622197e-05
-8.67115612945664e-05
-3.14866397568483e-05
-3.60569101020337e-05
-1.2423589830368e-05
-6.51124446155034e-05
-5.57180118785531e-05
-3.8799823651202e-05
-3.59382000615267e-05
-1.45184873976868e-05
-6.47647666000272e-05
-1.0354916253706e-05
1.14035782550851e-05
3.43222752609486e-06
-2.26289117647956e-05
-1.09766517284187e-05
-5.01585471117192e-05
1.0710788484118e-05
-5.8482822169712e-06
-3.38065559494867e-05
-5.30123006532046e-05
-6.27314502535332e-05
-2.94750391516004e-05
-2.608495664535e-05
-6.22901073881381e-05
-2.17534709199206e-05
-3.93207928892931e-05
-4.55990826115982e-05
-2.23697792695289e-05
-4.54420996467065e-05
-5.07931620399303e-05
-5.07638303020365e-05
5.74076864011244e-06
-2.56416618310959e-05
-2.81459234916298e-05
-1.8170055964498e-05
-1.57678245225291e-05
-4.2891227284691e-05
-7.22142401520141e-05
6.73773835140543e-06
-3.64975858761017e-05
-4.8060940614657e-05
-9.97837483911568e-06
-3.8631110127844e-05
-7.55196294519582e-05
-4.10271542782161e-05
-9.14223417407462e-05
-2.97648236864609e-05
-7.46512338565788e-05
-4.18597830151687e-05
-5.20829619446734e-05
-3.83882722210688e-05
-2.22590815735513e-05
-1.78608697258871e-05
-4.58451364157091e-05
-3.15549674464521e-05
-5.54434654814093e-05
-1.9093729330629e-05
-1.55225404277792e-05
-1.27108880304087e-05
-7.72928648189493e-05
-3.74311568770411e-05
-2.12209318178741e-05
-5.5602595909741e-05
-7.71325075295146e-05
-2.0701697047568e-05
-4.86989942496895e-05
-3.60600332775758e-05
1.51119816302071e-07
-2.07211400576178e-05
-1.38233595870995e-05
-6.03629259991035e-05
-5.15068545869275e-05
-4.0670092356704e-05
-3.65050004583965e-05
-4.18948540159232e-05
-2.0223462964031e-05
-4.93972033937677e-05
-8.38301739043465e-05
-0.000101914427051707
-4.92956770834051e-05
-5.37456899662563e-05
-3.32170894769445e-05
-2.1310964232265e-05
-2.87801548567266e-05
-2.44678289750475e-05
-4.62994378939511e-05
-9.92487596735582e-06
-2.70231738628568e-05
-5.11018462324043e-05
-4.53488219351224e-06
-5.73494766418651e-05
-4.35089866270777e-05
-6.51219085875593e-05
-4.75685639712219e-05
-2.69033810794103e-05
-2.30565053936358e-05
-1.45638907980552e-05
-3.46368128533629e-05
-4.91643520049533e-05
-2.48519281028944e-05
-4.37303130807575e-05
-2.06919243412256e-05
-2.98777007116084e-05
-3.39527608052929e-05
-2.54233939289941e-05
-2.94256882965364e-05
-5.61148304436845e-06
-2.2559788047527e-05
-3.52427070384252e-05
-4.15668901471493e-05
-1.51587820721385e-05
-2.52706945441484e-05
-3.1577194974449e-05
-4.43177547920369e-05
-4.56427044759051e-05
-6.38135440705818e-05
-4.22471942276181e-06
-7.49167488693711e-05
-6.64828864276653e-06
-1.4431618796308e-05
-4.98018929982865e-05
-4.26646619023716e-05
-1.9646094243641e-06
-2.97782088397101e-05
4.52377788119036e-06
-3.97923254578237e-05
-1.39139867710787e-05
-5.80964052431806e-05
-7.82501941342331e-05
-5.56378843489482e-05
-1.0750999942713e-05
-3.35436375386046e-05
-1.82493130890978e-05
-5.29265194052128e-05
-5.87312618565728e-05
-5.61499369307496e-06
-4.69387375384827e-05
-2.56118837799046e-05
-2.77508013736721e-05
-3.14439741224678e-05
-7.74709000183205e-05
-9.74805424670458e-06
-8.11347180858321e-06
-3.70586751837505e-05
-4.319102706835e-05
-5.00556687570336e-05
-7.76138735252849e-05
-5.35573660079862e-07
-1.70691328605618e-05
-2.38488301953307e-05
-4.29954402176325e-05
-2.64407926797374e-05
-5.87696539495737e-05
-2.22510032003064e-05
-4.38175404351513e-05
-5.30947236964282e-05
-1.8039066106375e-05
8.34008705913694e-06
-7.55337069957488e-06
-3.60200213785709e-05
-8.99180084705184e-06
-2.51911660739868e-05
-2.42156687844476e-05
1.76600433787819e-06
-5.35588598276426e-05
-3.27061581425987e-05
-4.22023976802179e-05
-3.08640918974197e-05
-6.98263703985188e-05
-5.08246751870062e-05
-1.85829519697401e-05
-5.06868705039037e-05
-5.4841116188665e-05
-6.89165282458075e-05
-4.56374336390981e-05
-3.76142307176881e-05
-4.91316827300129e-05
-4.35130604173335e-05
-6.49953528543181e-05
-9.11750442996731e-06
-1.50718342304099e-05
-3.46710994133845e-05
-2.69700216079022e-06
-1.49565713032618e-05
-3.24084275142881e-05
-4.00331124070615e-05
-2.70031669954609e-05
-3.73620746785657e-05
-6.36845508740018e-05
-9.40696898576688e-06
-5.26198357692277e-05
-8.59433162067392e-05
-2.37265219543767e-05
-3.06051138060865e-05
-6.12775925273434e-05
-4.03230189113612e-05
-4.42702938369205e-05
-3.70387499655272e-05
-3.50668003723387e-05
-2.40063694901933e-05
-1.10982310020376e-05
-5.11776861442601e-05
-3.50663833390906e-05
-7.73285911193203e-05
-8.32790650643551e-05
-4.60899538821362e-05
-1.8287211902605e-05
-4.30596767926829e-05
-3.97656477480125e-05
-5.50529391525497e-05
-2.00612685515422e-05
-5.17407061412282e-05
-1.99661470540273e-05
-5.69029353863682e-05
-8.35594691235833e-05
-9.7024121178556e-06
1.58148496396383e-05
-3.69333877644508e-05
-4.92427481031851e-05
-2.34064498261647e-05
-4.41473476221029e-05
-2.3095970996029e-05
-9.72146878966688e-06
-5.31171696185405e-05
-5.10184885882012e-05
-5.27663816660233e-05
-5.41612659346117e-05
-2.85497161555277e-05
-3.85955124220481e-05
-3.91976195113877e-06
-3.20881726314997e-05
-5.02624532527357e-05
-4.44272313238764e-05
-4.09649556159787e-05
-2.10105362146857e-05
6.92472268907498e-06
-7.3790545558468e-05
-2.86222876561212e-05
-1.73277579157687e-05
-4.55681410526056e-05
-2.10754193905846e-05
7.61609146206807e-06
-2.37654434771735e-05
-1.58676416479035e-05
-2.90164783596918e-05
-6.36445843707201e-05
-4.41216254643153e-05
-5.31721833073624e-05
-4.07655373651934e-05
-3.81410042217202e-05
-5.10747623214554e-05
-4.36446190312501e-05
-2.05383066542657e-06
-1.70996076348491e-05
6.05627366580443e-06
-2.78426031377734e-05
1.02952486582876e-05
-1.95611959222456e-05
-6.57985440355031e-06
-1.56042007053516e-05
-9.65868468184405e-06
-5.75829166287823e-05
-2.23074490434075e-05
-5.28039763979576e-05
-4.50976624955142e-05
-3.89340356850787e-06
-6.0921497457647e-05
-5.25518663845071e-05
-4.59889667066373e-05
-3.69119077920405e-05
-4.30254636729284e-05
-3.71149452127543e-05
-5.33515415667007e-05
-2.38265540255152e-05
-3.25021085071655e-05
-2.80106489040927e-05
-1.43582738737766e-05
-2.8776480626162e-05
-6.63623811733646e-05
-5.22704864533545e-05
-5.12670430160713e-05
1.08979315029814e-05
-5.22807529061451e-05
-2.14195392600516e-05
-2.98406165742647e-05
-2.19682187183304e-05
-5.46564387775917e-05
-2.51044054878435e-05
-6.26847861985268e-06
-1.4222403683824e-05
-2.00649770684668e-05
-6.63168681644607e-05
-4.85618562258416e-05
-2.96703322620564e-05
-1.64616174938453e-05
-1.31867632995055e-05
-4.9666162856132e-05
-4.10466952181384e-05
-6.1329458440633e-05
-6.23255114298268e-05
-4.84547658533613e-05
-5.19444800552087e-05
-4.78050915373572e-05
-3.49141934180165e-05
-4.04168817837715e-05
-4.96913130153293e-05
-3.77272216134197e-05
9.60410849105017e-06
-4.17619917285504e-05
-3.37492271287154e-05
-2.54110790500911e-05
-4.25116925053398e-05
-9.75225076495839e-06
-3.81740636802119e-05
-2.80643254654291e-05
-1.40028915420364e-05
-2.26267348661962e-05
-3.66356977045184e-05
-5.18169786170252e-05
-2.50566795091555e-05
-4.68926639434428e-05
-6.42611236617474e-05
-4.17777938278438e-05
-2.3065644337442e-05
-4.91848295126075e-05
-3.65281067424668e-05
-3.7645481449667e-06
-3.71156227972871e-05
-4.8560249019162e-05
9.9197814260122e-06
-1.06105274471934e-05
-6.45345370765676e-05
-3.18529278743137e-05
-5.1204204211893e-05
-5.1779318085559e-05
-4.40941990030575e-05
-6.37037268879805e-05
-4.54304609202902e-05
-4.67753911733534e-05
-3.83753478907361e-05
-2.66661836644245e-05
-3.5722328457826e-05
1.14599897232036e-05
-1.10682884095996e-05
-3.58093105340395e-05
-5.22977513091193e-06
-2.0329213597598e-05
-3.57026269012611e-05
-2.70000903366205e-05
-3.16824737557451e-05
-6.65418041922645e-05
-4.9633456973689e-05
-7.07885894162494e-05
-5.06364495165787e-05
-4.86878942217004e-05
-3.09603061367054e-05
-3.777329381648e-05
-2.08329749092121e-05
-5.80108900139025e-05
-7.27438102660281e-05
-2.80682047446823e-05
-2.64509858294215e-05
-2.36628859392617e-05
-1.543067169662e-05
-5.64428499242721e-05
-2.09233516404958e-05
-3.31843729577499e-05
-4.25282366536983e-05
-6.84958311548849e-05
-8.08810712456313e-06
-3.17425362500449e-06
-3.62043480697402e-05
-5.53253378058505e-05
1.47883844467983e-06
5.91682015377341e-06
-5.09394661870297e-05
-1.63769102638663e-05
-6.34195224185365e-05
-3.77730788723116e-05
-2.53707637105674e-05
1.05535239133528e-05
-2.18733169750692e-05
-4.22649830568269e-05
-1.81619815611571e-05
-3.284049502472e-05
-2.42781919021248e-05
-5.57129878173008e-05
-1.75364689763798e-05
-2.369243962249e-05
-4.61815644971372e-05
-5.20361398537878e-05
-2.40776759464766e-05
-1.2223206239576e-05
-7.38833549664386e-05
-2.98232678908252e-05
-3.18282319455486e-05
-3.42932845996477e-05
-4.99147400631688e-05
-6.31637245048407e-05
-3.00247055455222e-05
-3.63447497450331e-05
-4.11691905425813e-05
-4.97441566128859e-06
-2.59932644378434e-05
-3.76764320490551e-05
-7.73553001369619e-06
-4.91291048630533e-05
-5.48989785412767e-05
-4.08212136663693e-05
-3.02652092824098e-05
-6.22087685150245e-05
-2.01973237876256e-05
2.0230911792313e-05
-7.45067514444276e-05
-3.11043543535101e-05
2.20555088707801e-06
-2.118161305693e-05
-3.94780163996552e-06
-4.04891408494667e-06
1.4534920920383e-06
-5.03448351414329e-05
8.09622567512846e-06
-4.99798781100889e-05
-2.88693394709069e-05
-2.18118030631434e-05
-1.96919174414641e-05
-3.77078720897388e-05
-1.30733168077923e-05
-3.34978100174295e-05
-4.86761900591079e-05
-6.30607925167383e-05
-6.19217367212506e-05
-3.21004344388571e-05
-4.23350117831107e-05
-4.65683234096038e-05
1.25782126227519e-06
-4.82482681654629e-05
-2.47656809790006e-05
-2.80761569092062e-05
-4.06100503050199e-05
-1.67016412919134e-05
-6.72943070016467e-06
-5.66542855887937e-05
-2.39862000533785e-05
-8.83313006237834e-06
-3.66575579810522e-05
-2.14470636400307e-05
-1.84875307839505e-05
-4.89617489905127e-05
-3.29615630691866e-05
-1.59093033660961e-05
-5.37066760781408e-05
-3.86081995423858e-05
-6.87276390934114e-05
-7.13544207481742e-06
-5.78836447247624e-05
-4.72843383104202e-05
-2.23734596008706e-05
-1.51948684332394e-05
-4.03928966554986e-05
5.17332917528932e-06
-5.47311433129939e-05
-7.13735177836345e-05
-2.24187894441511e-05
-4.55547756688229e-05
-7.89649366077101e-05
-3.30339202585328e-05
-9.04455325414215e-06
-8.68693353667089e-05
-4.74708235477988e-05
-1.43646023951666e-05
-7.13458290432214e-05
-4.12848395244364e-05
-4.40857439119675e-05
-2.91315180806788e-05
-3.86894698793042e-05
-2.92352706911638e-05
-2.95192453801722e-05
-3.47604186147606e-05
-3.04265036554494e-05
-4.0483116716196e-05
-2.53250583483493e-05
6.15230102326915e-06
-2.84168180696368e-05
-3.21409064941395e-05
-7.9296177924536e-05
-2.58998091273826e-05
-1.98340095496001e-05
-7.4679926878e-05
-3.25756142126961e-05
-6.92073906745299e-05
-3.01279314748244e-05
-1.91006420131659e-05
-3.96182403312256e-05
-8.02314398491783e-06
-2.45462178193041e-05
7.12409548846179e-06
-5.97635521386987e-05
-1.20277525356536e-07
-1.94502614843106e-05
-4.39005955643716e-05
1.58250861264995e-05
-2.50614205608635e-05
7.72797728860199e-06
-3.53045776209017e-05
-7.47292166627336e-07
-7.24895861629726e-05
-2.14638646892388e-05
-4.85248995965086e-05
-3.33389621231751e-05
-1.61283138091585e-05
-6.21481491535705e-05
-2.64738400258092e-05
-2.52559085849401e-05
-4.33937801030011e-05
-1.68549064563482e-05
-5.35801553777364e-05
2.90010364327552e-06
1.07198865370863e-05
-1.14967320741431e-05
-4.68925410013869e-05
-2.34459264192222e-05
-3.37670313217623e-05
-1.81808583038483e-05
-5.66309874973281e-05
-4.03768664773411e-05
-6.97702649807e-05
-5.12624132260379e-05
-9.07401735011829e-05
-4.0604527724851e-05
-1.96968551577013e-05
-1.92610458759342e-05
-2.11993124384922e-05
-1.65952359527027e-05
-1.51661375103043e-05
-3.42124762081189e-05
-3.68458373055196e-05
-1.49364752915732e-05
-1.91109619901315e-05
-2.5713259397181e-06
-2.44128874142368e-05
-7.55505811444608e-05
-5.18286157030267e-05
-4.7294227862609e-05
-3.71468349978785e-05
-3.16501478390562e-05
-2.47781413823327e-05
-1.40402064999182e-05
-4.68979894741032e-05
-3.33128705035728e-05
-4.60142846585149e-05
-6.33082282748824e-05
-4.60300107843865e-05
4.398327685407e-06
-9.63829576894143e-05
8.06739280768529e-06
-1.10998370074751e-05
-3.08063402476955e-05
-4.2659196135697e-05
-1.41191912523919e-05
-1.30626218030071e-05
-2.28564629097267e-05
-5.26618265862424e-05
-4.40595934553812e-05
-3.55112224858206e-05
-5.14546648937362e-05
-6.51134447678225e-05
-6.42711666546857e-05
-3.67506030936617e-05
-2.16308452304443e-05
-2.36811748539201e-05
-3.55264769163933e-05
-2.37420002311705e-05
-4.07915966796294e-05
-3.36573312714544e-05
-2.2859804721404e-05
-2.74837830505582e-05
-5.29304999216511e-05
1.34411829108832e-05
-5.81202421353005e-05
-4.33405226366607e-05
-3.21711221122644e-05
-2.82186128457613e-05
-3.1970095265144e-05
1.7520944588638e-06
-4.03715197187811e-05
-5.26074720574283e-05
-4.05599895067377e-05
3.07763853079149e-06
-4.52788677622817e-05
5.11603726340407e-06
-1.00994726490122e-05
-7.25517963925125e-05
-2.70422399688047e-05
-4.33178588663272e-05
-1.89122864906864e-05
-4.80395673966905e-05
-4.9946280914237e-05
-3.384558834168e-05
-7.49491548916835e-05
-4.77654226963931e-05
-3.40142008737466e-05
-4.18897207769218e-05
-3.34003188607519e-05
-1.83179046605689e-05
-1.82707167518667e-05
-5.49059770209838e-05
2.01579529053041e-05
-2.77610900816582e-05
-1.61947425280589e-05
-2.24360655260667e-05
-6.55178900729373e-06
-2.7907896865021e-05
-7.92752148481865e-05
-6.67570446329446e-05
-0.000107524556512823
-9.18478059041889e-05
-4.8770951036099e-05
-4.41842587758665e-05
-6.29115642542135e-05
-4.46398736112364e-05
-2.29162573328948e-05
-3.89921645574239e-05
-2.63723491169344e-05
-4.54794221483885e-05
-3.68659777069162e-05
-8.54551306919312e-06
-2.22933978171955e-05
-3.82163360633838e-05
-6.26115586974649e-05
-6.12004050297711e-05
-3.70534091764518e-05
-3.66780712446986e-05
-2.28892480845237e-05
-1.93047921043683e-05
-3.95378128728004e-05
-4.00763544800589e-05
-3.24340721978354e-05
-3.14014292374901e-05
-6.0611184341921e-05
-3.67223077536222e-05
-3.14283748524298e-05
-2.34142938289865e-05
-6.68016189650859e-06
-2.43265325584556e-05
1.67697478951565e-05
1.56242015829003e-05
-1.26104890768782e-06
-3.10784515403222e-05
-3.31320198349824e-05
-9.86331426224965e-06
-4.29234594189e-05
-2.47955337332659e-05
-2.44438287155742e-05
-3.95019119178377e-05
-4.23946241069638e-05
-3.71406841371374e-05
-6.4556776562118e-05
-4.51056416678908e-05
-8.71957078270261e-06
1.29332555562877e-05
-2.00192467554482e-05
1.91704895275955e-05
-2.97451178332035e-05
-2.87480300582675e-05
-2.95510396362637e-05
-3.49137384992984e-05
-3.70365724295968e-05
-1.68998476875564e-05
-3.02042222322001e-05
-4.25002807876052e-05
-3.92360111711689e-05
-3.33912082009887e-05
-3.83537505036043e-05
-5.3314942542552e-05
-3.88408016136831e-05
-1.4016725703277e-05
-3.88145766091235e-05
-4.1163842253058e-05
-5.03807183577817e-05
-4.09408271844594e-05
-3.0108987953874e-05
-8.14427743546577e-06
-4.04642058953635e-05
3.45069859533467e-06
-5.86174473431291e-05
-1.3334796509074e-05
-8.98451916588685e-06
-4.6418407336779e-05
-4.44554736991692e-05
-3.46957270037925e-05
-4.09670948592048e-05
-1.23763428106675e-05
-3.47122648773129e-05
-3.28774682440476e-05
-2.61386683816743e-05
-7.17061211117623e-06
-4.73801262952583e-05
-7.75156397687203e-05
-4.60525279812265e-05
-6.6279493907304e-06
-1.76407436794286e-05
-5.03108732240759e-05
-4.00597599807792e-05
-2.10388364410155e-05
-9.27329544331762e-06
-2.19167028825108e-05
-8.43144909428254e-06
-4.90266312867904e-05
-6.59189429756716e-05
-5.46103868656293e-05
-6.36545257908404e-05
-7.61301218387723e-05
-4.44511713846059e-05
-5.75725725094764e-05
-7.73154464224445e-05
-6.06778333000038e-05
-2.89392198947316e-05
-2.93636395200909e-05
-5.69516954870708e-06
-2.44397631924416e-05
-3.37796560633328e-05
-1.7007732170896e-05
-3.93383357153531e-05
-2.44962888543723e-05
-4.00958175338563e-05
-2.97452368756212e-05
-4.29682264495699e-05
-4.78251326778371e-05
-1.12741061828094e-05
-7.03544961686329e-05
-4.06020348266534e-05
-2.14341717766666e-05
-2.47243877939115e-05
-4.68082399298269e-05
-7.58708819952473e-05
-4.46350859306819e-05
-4.19129497351809e-05
-5.88561416676043e-05
-1.53885023897861e-05
-1.04743681941963e-05
-1.54739104561028e-05
-3.57892312275776e-05
-3.45861539082753e-06
-3.49662118224675e-05
-3.28609537512381e-05
-3.97583325462891e-05
-2.22613755594992e-05
-3.75463292570149e-05
-6.58922853240396e-05
-7.16963874275526e-05
-5.32392566884824e-05
-5.33032282719803e-05
-3.66285013373166e-05
-7.33553074793227e-05
-5.20171096034537e-05
-6.6885786197983e-05
-4.52533660194001e-05
3.65112975998483e-06
-3.68499815108936e-05
-3.72589021043522e-05
-6.49988733918379e-06
-9.56019798022171e-06
-4.21930694482553e-05
-7.11862085316049e-06
-1.00700871601722e-05
-4.48754359192511e-05
-8.49161772165985e-05
-3.76883762568843e-05
-4.49826047351719e-05
-4.65825206412685e-05
-5.53121189878969e-05
-1.96983871711838e-05
-2.87557538808007e-05
-7.70629679229085e-05
-5.42544942303417e-05
-4.55387422880101e-05
-5.54997041116771e-05
-3.6758038942654e-05
-2.1656959853493e-05
-4.6879004540047e-05
-2.57799652947471e-05
-1.28857670977311e-05
-2.40639326570547e-05
4.8627725360495e-06
-1.51502599881549e-05
-7.01596415586839e-05
-4.29906918697958e-05
-6.56877875526628e-05
-8.08574939931086e-05
-7.83918555971234e-05
-4.80488256266108e-05
-6.12437933842827e-05
-4.5436458968381e-05
-1.12264925074548e-05
-8.62497689141776e-06
-2.06435180598338e-05
4.0499582104222e-06
-8.15151662274832e-06
-3.12791699252716e-05
-1.02112119808674e-05
-8.66363279998836e-07
-5.07243417330649e-05
1.52384058194737e-05
-4.91617921829047e-05
-5.66060956794116e-05
-4.00976405058775e-05
-3.74599866702283e-05
-4.79846221786112e-05
-6.53769810085326e-05
-3.24181448606518e-05
-1.3602512184926e-05
-4.27641026646765e-05
-4.3222591990588e-05
-2.55409012806375e-05
-2.27305949374949e-05
-2.53053350999553e-05
-1.98029188068166e-05
-5.57140649308959e-05
-2.17776977051499e-05
5.92108671103639e-06
-5.61445225821433e-05
-4.37295124866967e-05
-6.5620128423119e-05
-6.43374964511429e-06
-6.09269362781478e-05
-4.30971827804508e-05
-6.82436623469766e-05
-7.37680417439862e-05
-4.84307788613271e-05
-3.70672845643577e-05
-4.63592274906898e-05
-7.52346519325868e-05
-3.48088854802962e-05
-3.52033906526594e-05
-2.83878332180524e-05
2.05532586069768e-06
-7.25584013643567e-06
-3.60964170822238e-05
2.37284781775838e-05
-5.31416994364815e-05
-5.94153798437747e-05
-2.90790642556483e-06
-3.23653173711818e-05
-6.48854659378659e-05
-5.00729232111004e-05
-2.35678154118255e-05
-3.87715752090008e-05
-5.39618009777031e-05
-6.16567946429178e-05
-6.22791486644946e-05
-3.85542362660694e-05
-1.56602355499388e-05
-3.88677107302724e-05
-5.99578702861442e-05
5.11273264333494e-06
-3.93947520010049e-05
-4.00904946086586e-05
-1.33662070135077e-05
-1.07781750337789e-05
-5.25023047110547e-05
-4.83652544502395e-05
-2.20371113369298e-05
-7.38083831315614e-05
-6.44605590342328e-05
-4.43941168938434e-05
-4.3316017008604e-05
-2.72865659177956e-05
-4.06025195517995e-05
-4.22280516651317e-05
-3.70745426226371e-05
-5.49311643088149e-05
-2.17251056982196e-05
-3.82495010802263e-05
-7.72132043156965e-05
-6.83959469672919e-05
-3.8706187142262e-05
-2.5275944178158e-05
-2.92125009530668e-05
-3.4053528426706e-05
-4.68368961489273e-05
-1.50758614034323e-05
-5.37034290147356e-05
-5.5188233095091e-06
-2.44435410106296e-05
-1.28630351710604e-06
-2.4769135766596e-05
-1.69772729752724e-05
-2.34493165426138e-06
-5.37483289037844e-05
-2.44859802965676e-05
-2.72575772649824e-05
-1.29561574449884e-05
-2.56649337432359e-05
6.94775085683826e-06
-3.80825647104485e-05
-4.01086124278635e-05
-2.78107019875381e-05
-2.81094767318525e-05
-4.38557767963631e-05
-4.54154587365669e-05
-1.51998221170932e-05
-1.27248754236618e-05
-8.64061041459446e-06
7.60501115561244e-07
-1.68460454152598e-05
4.45544331006393e-07
-6.52658941570423e-06
-5.47479420106853e-05
1.35203728644486e-05
-5.24891186960089e-06
-1.73499089062695e-05
-5.41180221724522e-05
-3.26566026231658e-05
-6.66441253588161e-05
-5.56769563866898e-05
-5.07813169215134e-05
-3.2091696306096e-05
-2.71379944612067e-05
-2.21174246204463e-05
-2.80459993481441e-05
5.8275150009023e-06
-1.60505108297555e-05
-5.78094649042876e-06
-3.81511311936755e-05
-1.32728820861562e-05
-1.33258868290225e-05
-2.58025759970384e-05
-4.34075546235686e-05
-4.60512425499078e-05
-8.35944823368717e-06
-7.14990797056868e-05
-3.72101145049145e-05
-4.29596596290507e-05
-2.80679424528191e-05
-5.97109895720686e-05
-5.5795968000717e-05
-1.36209177063812e-05
