# Supplementary material for: Research on computational propagation and identification of mine microseismic signals based on deep learning
Source: PLoS One. 2025 Oct 22;20(10):e0334641. doi: 10.1371/journal.pone.0334641 (PMC12543183; doi:10.1371/journal.pone.0334641)
Supplement: S7 Data — (ZIP) [file pone.0334641.s007.zip › 000100900001462.xlsx_0.txt_24.txt.txt]

5.19882562098298e-06
-2.56279757229168e-05
1.37544884497066e-05
-7.68065232564347e-06
7.4973570048422e-06
-8.49204437281515e-06
-3.42846555275185e-05
-6.50911579684561e-05
-3.29195767172328e-05
-6.99287214734168e-05
-4.57566641267271e-05
-2.61064279212024e-05
-4.52733825124511e-05
-1.68506697675855e-05
-7.30922791046522e-05
-4.95228167163757e-05
-1.51162917538825e-05
-4.31219171971641e-05
-4.37234081137616e-05
-1.26604213524128e-05
-1.74055396486209e-05
-3.76634356546914e-05
-3.55041266421489e-05
-3.2894565468661e-05
-3.1462977580285e-05
-5.59722236959867e-05
-3.37224488425707e-05
-3.89793166745515e-05
-5.18881369641281e-05
-6.31205308537743e-05
-4.59899119372016e-05
-1.62275604727736e-05
-3.52389372099128e-05
-3.55005873874498e-05
-6.62936067483849e-05
-4.66554684661497e-05
-2.86907027136454e-05
-5.82796713034655e-05
-5.72488878084664e-05
-5.12872888016355e-05
-4.30057596670323e-05
-5.13980945610464e-05
6.70190309351542e-06
-2.79614966580232e-05
-3.14153227154024e-05
-1.78281078643782e-05
-1.73182352131339e-05
-6.48046260479655e-05
-2.38500532188309e-05
-4.3324213467005e-05
-2.6411800696438e-05
-1.89101581667289e-05
-3.45119292259154e-05
-7.02475397886208e-05
-3.95469000169557e-05
-4.15180637433168e-05
-8.04551579948376e-05
-1.6486969777247e-05
1.73190898841594e-05
-2.47222846068894e-05
-3.53181078918598e-06
1.33850266731774e-05
-1.67943885504509e-05
-5.20736903848484e-05
-2.49521355802033e-06
-5.15640685466043e-06
-5.11935722104059e-05
-4.01867053541815e-05
-2.94256983796784e-05
-2.25865222685009e-06
-3.6342021796818e-05
-2.13500213579866e-05
-5.45259929197442e-05
-4.45449664665845e-05
-1.62185569202191e-05
-4.27851905487359e-06
-4.85252164050501e-05
-4.30587497216009e-05
-6.59443384694159e-06
-4.98956980101423e-05
-2.34354867717776e-05
-1.84860646163538e-05
-1.74890480097307e-05
-5.13349454142594e-05
-2.93948606168237e-05
-3.06059623583434e-05
-2.91889487832111e-05
-1.08475593606362e-05
-1.52230112694128e-05
-9.50806978729453e-05
-4.40897257525197e-05
-3.98678902775388e-05
-3.1094962526133e-05
-4.46645792217858e-05
-7.18220947854903e-06
-3.72318667863565e-05
-2.73820534061799e-05
-2.72208209661536e-05
-2.74115555452086e-07
-6.012279197103e-05
-3.49267069443595e-05
-1.55102670426018e-05
-5.07631882184945e-05
-4.76813846081883e-05
-5.04831905910146e-05
-7.07495331879211e-05
-3.74997236312311e-05
-2.17727745238979e-05
-0.000106554803972556
-5.9173528226182e-05
-6.20033758068585e-06
-1.58657777801477e-05
-6.13253077204634e-05
-1.56933101732104e-05
-4.9478226310934e-05
-4.23803280134532e-05
-3.98303451358342e-05
-5.7599588131277e-05
-3.24231014204351e-05
-4.9917408528391e-05
1.76370728743232e-05
-1.82214672661058e-05
-5.22197963931632e-05
-1.78704605216532e-05
-2.05595811902072e-05
-6.19983529896802e-05
-3.02400962935984e-05
-4.12261687254932e-05
-5.32718730210933e-05
-5.06633961286354e-05
-7.35698066552198e-05
-2.2621554793922e-05
-1.61829698297547e-05
-7.07664649062602e-06
-2.14438818743016e-05
-3.78488020649919e-05
-2.17767465527943e-05
-4.26133960712144e-05
-3.61816434427172e-05
-3.24548848657222e-05
-1.78774361638445e-05
-2.73452888426705e-05
-3.69134823762398e-05
9.48473234440972e-06
-4.54933715996916e-05
-6.61903821909162e-05
-3.31798466253829e-05
-4.34574243761054e-05
-4.44700683592449e-05
-4.40403290635466e-05
-3.15075836271308e-05
-7.78167476350814e-05
-8.5327436581153e-07
-4.2421710171212e-05
-3.17043511824472e-05
-3.0664920648318e-05
-4.4994052196635e-05
-1.1768946510028e-05
-3.06213225217848e-05
-3.47910735665733e-05
-2.11837682048995e-05
-2.54877073364764e-05
-3.32065929562756e-05
-3.47326167154082e-05
-3.65224145448764e-05
-5.02171531744984e-05
-5.12521936979173e-05
-1.1116244550382e-05
-3.18243913252695e-05
-4.38189745900732e-05
-5.05065798733161e-05
-6.9896967895686e-05
2.48388848383791e-06
-3.59941846066095e-05
-8.08044644723051e-05
-1.34057588732909e-05
-3.75694727054983e-05
-1.2243954937345e-05
4.26900574246353e-06
-1.03798082236342e-05
-1.43701175627392e-05
-1.26895273257873e-06
-4.30118146529759e-06
-2.86646890740943e-05
-4.55172908334052e-05
-4.46492899952603e-05
-8.78786203893242e-05
-2.00297704605939e-05
-3.62522681590652e-05
-7.36671187123156e-05
-2.83588686766388e-05
-3.60921935602956e-05
-2.88745990021522e-05
-2.09680986176667e-05
-3.12724048091981e-05
-5.43446779966595e-05
-6.67454684809265e-06
9.3024748888823e-06
1.36717929061064e-05
-3.78542634366453e-05
-1.31865305520096e-06
1.61801123893399e-06
-4.7468494519957e-05
-6.39283823968683e-05
-2.54411086619126e-05
-3.69800122222223e-05
-9.46225105032079e-05
-8.00977999432975e-05
-2.39947543165536e-05
-0.000106001612618304
-5.43462818912268e-05
-3.00923136112989e-05
-4.50206882582397e-05
-2.75866352705897e-05
-1.60074525308037e-05
-2.14288953128413e-05
-5.70836675420899e-05
-7.97088972792369e-06
-3.98683601212442e-05
-4.56819861101785e-05
-4.4920939279027e-05
-4.58969754788762e-05
-3.74197786838605e-05
-4.68080676032846e-05
-2.90087537368772e-05
-7.85926206200043e-05
-3.90230430228237e-05
-5.18675365544592e-05
-5.1535243885249e-05
-5.99764820576712e-05
-9.9767735374584e-06
-2.8150519105898e-05
-3.90647978142593e-05
-1.54116861642839e-06
-6.5263892067015e-05
-4.03625470567494e-05
-1.86154925266504e-05
-2.02099549151202e-05
-4.58384464275353e-05
-9.45921098133662e-07
-1.27089342063637e-05
-3.74915676255112e-05
-4.55649893704192e-05
-3.64821701256333e-06
-3.29469831596287e-05
-4.08611420796897e-05
-3.3377502664933e-05
-2.28007465584673e-05
-2.48764674059431e-05
-6.22694215977093e-05
-4.25684293782001e-05
-2.03896636462565e-05
-1.14374605140643e-05
-7.50878435634896e-05
-6.26645288472216e-05
-4.4676590304759e-05
-6.18302307888654e-06
-1.33460493883343e-05
-5.06117538289083e-05
3.11820456284324e-05
-1.7211402256694e-05
-2.15570697257015e-05
-4.96468982586137e-05
-4.81135153144998e-05
-3.66642717501889e-05
-1.6329852780915e-05
-4.78525342260846e-05
-5.18482619816531e-05
-5.32086587430157e-05
8.83839449576291e-06
-5.67044876929997e-05
-6.98053227010956e-05
-4.70405939591678e-05
-7.20483916150424e-05
-4.04308041842057e-05
-4.70952845245522e-05
-2.84513636538835e-05
-5.85303739373523e-05
1.46447034371091e-05
-1.20717522484314e-05
-9.12758910052531e-06
-7.73646218703057e-05
-2.79420363649015e-05
-5.01740532001079e-05
-3.04295692523351e-05
-6.40717101540664e-05
-3.73201618582687e-05
-7.92394202163964e-05
-4.06441596653086e-05
-3.04357315519168e-05
-7.20035248324419e-05
-4.86667873047751e-05
-5.01219716502445e-06
-1.8979323980946e-05
-1.16398748845577e-05
-5.9862305467897e-05
-5.56865820192055e-05
-3.8707517811887e-05
-3.42841482925645e-06
-9.86939723083553e-06
-5.72417365209261e-05
-5.22763319497524e-05
-2.66307154769123e-05
-4.11779002791404e-06
-1.46001611316856e-05
-4.37914173066746e-05
-4.69439907452949e-05
-2.73430609207263e-05
-2.75900992895379e-05
-5.53583284529196e-05
-7.91548376724481e-05
-6.36217424810082e-05
-2.91498192294931e-05
-9.68723361022146e-06
-1.41783341431638e-05
-9.11663261410839e-07
-7.55678559933633e-05
-6.07790818590303e-06
-4.70529265745461e-05
-3.29090841676427e-05
-5.71354272785593e-05
-4.40143424738e-05
-2.51231739412007e-05
-3.34705843354562e-05
-3.34372835107e-05
-4.54809614034418e-05
-3.20062760117331e-05
-5.03106867060734e-05
-7.56731649741275e-06
-5.87953710737216e-05
-5.99252539624396e-05
1.68623956832061e-05
-3.84710248582473e-05
-4.99678739113646e-07
-1.34984164536684e-05
-3.61498784615471e-05
-7.883651539558e-05
-3.15059246024723e-05
-4.66603993762951e-05
-3.25301870150112e-05
-2.55949281710573e-05
-8.70159224624428e-06
-6.24054025245942e-05
-2.50151033686605e-06
-4.04420612936836e-05
-8.73449372709927e-05
-3.50152697817166e-05
1.16356272775304e-06
-1.83012942733893e-05
-2.13488738365014e-05
-2.64500841071314e-05
-1.48065197107617e-05
-5.89926485008841e-06
-1.00682038771316e-05
-3.59229233095635e-05
-5.56379657804859e-05
-2.90027770192937e-05
-5.053296727557e-05
-6.1712587173431e-05
-2.66154126324469e-05
-5.71737227465169e-05
-9.89033030643848e-05
-6.96895655910852e-06
-6.82852870372809e-05
-0.000105070253599405
-4.99609423495465e-05
-5.24410497371215e-05
-7.76654107062366e-05
-3.49753384133656e-05
-2.84559044216449e-05
-1.60124164175609e-05
-3.433006419156e-05
-3.53721166467719e-05
6.98535579565917e-06
-1.0822892820249e-05
1.67335541383541e-06
-2.69144189324754e-05
-4.12880416319743e-05
-1.84477642591538e-05
-5.42097084379255e-05
-1.11549858041181e-05
-3.52138873775955e-05
-1.44410171976952e-05
-4.78084134389728e-05
-1.74540202083901e-05
-7.83356602898538e-05
-1.20193572532903e-05
-4.98079628824267e-05
-6.77736526118455e-05
-5.18716619178876e-05
-3.44919380340891e-05
2.26622401237656e-05
-4.54650137692587e-05
-3.3666444109381e-05
-3.91233937103733e-05
-4.11785680872244e-05
-6.57918601458606e-05
-4.92795227417534e-05
-1.56080275246885e-05
-7.1528704199211e-05
-6.07846659130829e-05
-3.6916236427389e-05
-3.93827133619515e-05
-6.82133613359908e-05
-3.4598826333605e-05
-2.79749521046397e-05
-5.6048167698289e-05
-9.96080929193144e-06
-6.33234982060883e-05
-6.05213063107218e-05
-4.89382460429443e-05
-3.73860698967728e-05
-2.38489784584319e-05
2.99752972072898e-05
8.67361048010568e-06
-3.63088618133974e-05
-1.47529426704052e-05
-2.82792400084291e-05
-2.9415688828419e-05
-3.8357580065566e-05
-3.77848187276677e-05
-4.95209062565732e-05
-6.76448515332259e-05
-6.34697034982883e-05
-7.45110757854521e-05
-4.79218355525785e-05
-5.6596632510249e-05
-4.88097683286463e-05
-2.13393163901592e-05
-1.77059733178717e-05
-2.92987201970706e-05
-5.48547168157494e-05
9.82515313749515e-06
-1.56527769493838e-06
-3.11970134926558e-05
-5.41902688775459e-05
-6.82883021390172e-06
-3.21527103959405e-05
-2.37202074208785e-05
-4.15700809188573e-05
-5.21948255654731e-05
-5.18403627830393e-05
-2.05794522615168e-05
-4.60657052245809e-05
-7.332531965484e-05
-4.5519091679631e-05
-3.65005013058915e-05
-2.239742690845e-05
-3.85329157545691e-05
-3.06286894379378e-05
-6.12834276819341e-05
-9.06467953284093e-06
-1.84505245920247e-06
-1.02668323218273e-05
-8.67658015989721e-06
-6.43760978694823e-05
-9.03928170458005e-06
-2.68920201419452e-05
-8.69668637634096e-05
-7.84280196569924e-05
-7.28027421495838e-06
-6.77680083379794e-05
-5.8284559456261e-05
-4.8514743531619e-05
-3.80595098770108e-05
-3.70900962482958e-05
-1.62913917731167e-05
-6.16478680609527e-05
-8.24327778112322e-05
6.95147191352473e-07
-2.58959482910353e-05
-2.1329180364766e-05
-7.698982602219e-07
-4.00856787417227e-05
-1.52127522738856e-05
3.41728258900909e-06
-2.21833146003439e-05
-7.16518995307829e-05
1.10332875104882e-05
-3.51649150709758e-05
-6.97241062624555e-05
-2.46789527939951e-05
-5.17337585094582e-05
-5.24663673445086e-05
-4.35904271824592e-05
-2.1896093083019e-05
-6.65999306573537e-05
-4.48433144521598e-05
-3.55292204237853e-05
-1.78375205939375e-05
-2.70933717970243e-05
9.30678704598823e-06
-1.72499047444227e-05
-6.0072867883108e-05
-9.56263424988398e-07
-9.34348407469871e-06
-4.13201890761089e-05
-2.62801774442024e-05
-3.98305891109259e-05
-5.72925039405109e-05
-9.23012071662057e-05
-5.33839573204294e-05
-3.38498760576618e-05
-3.76470166448534e-05
-3.76991681681961e-05
-1.10768028163177e-05
-7.85759656685816e-05
-1.67297766662483e-05
2.27808554420337e-05
-6.42863583774096e-06
2.60950657720466e-06
-1.37072401926668e-05
-2.0659382223273e-05
-2.90069517442085e-05
-1.56441155162172e-05
-1.18043693106459e-05
-4.56863826051408e-05
-2.06354387601786e-05
-5.56498958968194e-05
-6.86004126726547e-05
-3.25690063249717e-05
-4.23794615284217e-05
-8.15906281200393e-05
-5.06093317122474e-05
-1.78619128875552e-05
-2.59124006232381e-05
-3.88872978236268e-05
-2.13710391876609e-05
7.45654422845813e-06
-3.0199136857432e-05
-2.10873459409674e-05
-4.07682183957741e-06
-4.71718247432723e-05
-6.59349374196726e-07
-4.68643554611265e-05
-3.54070314398109e-05
-7.40373313105205e-05
-4.87701841419478e-05
-2.66508477635393e-05
-7.04370800946035e-05
-4.52556453916499e-05
-4.3154062864499e-05
-5.39874783991982e-05
-4.78563601055083e-05
-5.19966528237978e-05
-4.52992813739196e-05
-7.98455676763259e-06
-4.97500335085196e-05
-5.66860650889729e-05
-1.9397121790186e-05
7.27634457231505e-07
-3.59477100580786e-05
-3.46093641144867e-05
-5.75851939093309e-06
-4.211034621631e-05
-1.65467937063243e-05
-8.85839892042605e-07
-7.1247121438052e-05
-4.78404974716296e-05
-2.97972659372316e-05
-3.87893056152594e-05
-3.48114874496155e-05
-2.13150974707408e-05
-3.66079088793603e-05
-3.85620608212453e-05
-2.94891321099509e-05
-6.60031718910785e-05
8.51259083543298e-08
-6.24540428663542e-05
1.67928347067668e-06
-2.43958259822869e-05
-1.72763386060818e-05
-1.11794894748822e-05
-2.60040385500442e-05
-1.27465305299804e-05
-2.37477333949583e-05
-6.2325086456216e-05
-3.83022582432981e-05
-7.71240838017294e-05
-2.79761832646237e-05
-9.03271709992981e-06
-7.52533257504121e-05
-2.96611841107092e-05
-5.50293129135081e-05
-3.28731779981276e-05
-5.04962654261827e-05
-4.58878448024532e-05
-4.11979157616144e-05
-2.04772219824407e-05
-5.4134175906298e-05
7.02164134908942e-06
-1.44832317481085e-06
-4.00397339033492e-05
-2.99111681776736e-05
-1.44799781575561e-05
-1.7827327545891e-05
-2.63132520621044e-05
-3.79522050997717e-05
-4.08087618383047e-05
-1.02365807345986e-05
-2.03232806928105e-05
-2.02172785077477e-05
-6.77098372503276e-05
-2.26882954736031e-05
-3.568627386957e-05
-4.97446978880475e-05
-6.30366235696131e-05
-4.35272688670519e-05
-3.01057443677696e-05
-2.49309869343498e-05
-4.10752504413505e-06
-1.62447758633256e-05
-2.24855799283992e-05
-7.91650429214852e-06
-3.61675713625468e-05
-5.48902940356852e-05
-3.29094472249371e-06
-1.79623536212077e-05
-4.72818358610826e-05
-3.16129025871447e-05
-9.82168477349353e-06
-2.70499864770732e-05
-3.93592245929437e-05
4.73354420333142e-06
1.97522170898376e-05
-4.14860808333907e-05
-4.69048245399939e-05
-3.17269908434803e-05
-5.47971853131921e-05
-4.10792854216836e-05
-3.36396299631109e-05
-3.66391307897717e-05
-6.47942424987523e-05
-1.06897268160141e-05
-4.53248391316966e-05
-1.72336595858674e-05
-8.10462652823937e-06
-7.25495274997358e-05
-2.393724297149e-05
-3.71001969257946e-05
-3.54823470798674e-05
-5.80377437093117e-05
-3.29084678141972e-05
-4.56273303483532e-06
-3.7132498500614e-05
-4.39894523558408e-05
-7.59630732430162e-05
-3.65968326528013e-05
-7.61058353388856e-05
-5.44432373747643e-05
-8.39159024058254e-05
-2.92830185563216e-05
-4.92384323937872e-05
-5.21808824713436e-05
1.15409891385129e-06
-2.62232596801655e-05
1.98787745178663e-05
-1.71700149004455e-05
-3.91716994267711e-05
-8.87035792114226e-06
-1.61882782742157e-05
-6.53844572371964e-05
-1.43032909268445e-05
-2.89512740534175e-05
-0.000108573189217317
-6.41420364137417e-06
-1.97356387808431e-05
-3.31974188998459e-05
-7.74109102533565e-06
-5.36528654898232e-05
-6.71160979268463e-05
-2.77442567335831e-05
-1.96961437174721e-05
-6.01361003238621e-05
-4.41078381728772e-05
-2.8992905209608e-05
-8.33859843421625e-06
-4.06358099412503e-05
-1.21477363229835e-05
-1.01947047285172e-05
-1.28909253995164e-05
-1.00367220411441e-05
-6.53405674342628e-06
-7.90453898201254e-05
-6.19707002170666e-05
-3.74364374497706e-05
-5.64071770100401e-05
-4.0991120948797e-05
-3.24967838435879e-05
-2.25897750483267e-06
-4.98634271003589e-05
5.87529140362468e-06
-1.76959736526324e-05
-3.35984950509221e-05
-1.38718562612794e-05
-2.89047292589034e-05
-1.19777493004218e-05
-8.35073282467617e-06
-1.13763876996939e-05
-2.47944198665362e-05
-2.03822886796051e-05
-4.89720484064268e-05
-6.63243904585903e-05
-9.43298425991783e-05
-7.2205094488902e-06
-4.31965041879486e-05
-5.74789661929228e-05
-2.05101285981319e-05
-5.25150013258926e-05
-4.56304793228777e-05
-3.37254009526989e-05
-5.62089117273069e-06
-4.38704139871048e-05
-8.13131048161524e-06
-1.35570873314565e-05
-5.37293132069552e-05
-2.88574608088592e-05
-8.31879902775793e-06
-1.3686839655335e-05
-2.2720593747805e-05
-9.08195534715751e-07
-5.58770611518736e-05
-3.18140336279294e-05
-5.19881107911927e-05
-4.81086572365663e-05
-3.18205273494359e-05
-1.36481127033218e-05
-6.80988987727562e-06
-5.02315637576171e-05
-4.32048328768318e-05
5.70966369871369e-06
-8.12403293472042e-05
-3.98397129947158e-05
-3.36444599565295e-05
-3.82475768904233e-05
-6.20251896239958e-05
-4.17727333243029e-05
-1.02945786701105e-05
-1.45279741825823e-05
-1.94956262192234e-05
-1.37574222325588e-05
-1.88550474730704e-05
-1.34507562800676e-05
-2.66679574552093e-05
-4.76688456521311e-05
-3.622173138866e-05
-5.47258000508239e-05
-3.98147778640787e-05
-7.53618763513795e-05
-3.88966885098713e-05
-5.1736609839735e-05
-2.0501628109569e-05
-5.77256395462942e-05
-3.67348246180608e-05
-2.64954034537091e-05
-3.03948368585287e-05
-2.00811154873631e-05
-4.28013037675132e-05
-4.15939835580765e-05
-5.68098376114184e-05
-9.7043773289623e-06
-5.39911861611819e-05
-4.51406438615994e-05
4.5621890748964e-06
-7.39070203596421e-05
-2.36544637179166e-05
-1.37457000511715e-05
-5.58050442244667e-05
-4.93376990026841e-05
-3.56213911473432e-05
6.63344853688019e-07
-3.51616483295906e-05
-2.4350632417303e-05
-2.06960812861621e-05
-7.41765246915022e-05
-1.8400439460191e-05
-2.27829787040988e-05
-2.49438460619436e-05
-5.80841957356246e-05
-5.04564058155682e-05
-7.16449176073951e-05
-4.53030503996142e-05
-8.76660964358001e-05
-5.17052802885911e-05
-5.77213515612639e-05
-4.48666934551372e-05
-3.75239793964198e-05
-4.03976538031361e-05
-3.72762423606653e-05
-3.76624711467566e-05
3.73253261734291e-06
-4.53203834151124e-05
3.30208880263565e-07
-1.01781392216502e-05
-3.319234191597e-05
-3.19403748254084e-05
-9.42276620758336e-05
-2.78332575780176e-05
-6.10019599877328e-05
-5.13789622791819e-05
-3.74588906098852e-05
-4.98334056276442e-05
-5.298548751681e-05
8.44725653391542e-06
-3.39474816744088e-05
-3.45064063179837e-05
-3.17789778708402e-05
-1.29971689228075e-05
1.07938762410242e-05
-4.03871170873456e-05
-2.77831907790259e-05
-3.39488029394931e-05
-2.06376249715418e-05
-1.44231232313566e-05
-1.92310531634321e-05
-4.43868484592969e-05
-3.37539948423156e-05
-1.87885314284668e-05
-5.696629789473e-05
-4.65163563473703e-05
-3.53769427820607e-05
-3.86645068338438e-05
-3.06935142253781e-05
-3.83196365594683e-05
-2.98600277036285e-05
-8.36530652341442e-06
-8.75735188572669e-06
-2.7145807238744e-05
-3.29928983370152e-05
-4.0239472494965e-05
3.73618331429923e-07
-2.90057037623676e-05
-3.50177991213871e-05
-7.07044202284261e-05
-4.21121140747439e-05
-4.6964244835952e-05
-5.3387445397615e-05
-8.16967947053797e-05
-5.57229604088627e-05
-5.35213449149369e-05
-3.34935807502892e-05
-8.21593572202533e-06
-4.88125666916388e-05
-2.80037816020336e-05
-3.5737621935785e-05
-1.49319579172375e-05
-4.60988005061962e-05
-3.26055515396992e-05
-2.94675171195613e-05
-4.56830245336197e-05
-3.20314239812118e-05
-6.59150194363308e-05
-1.94941257793857e-05
-1.99185978781174e-05
-5.94244890834538e-05
1.80107484816284e-06
-4.42200303521562e-05
-1.02150954352336e-05
-8.73229578703809e-05
-2.87127497019123e-05
-3.4943600309171e-05
8.49379052210814e-07
-1.76724123029589e-05
-2.4386924358158e-05
-3.51168199177746e-05
-6.06427865542903e-05
-2.90300025123857e-05
-1.54995148524415e-05
-1.17382384398616e-05
-3.1529574560322e-05
-3.01487064397975e-05
-6.60378148196753e-05
-4.02372477419033e-05
-3.7424655074783e-05
-7.26207061736754e-05
-7.60425239223666e-05
-5.73960484489354e-05
-5.47816484676875e-05
-2.73323464708577e-05
-1.27116658849439e-05
-4.34342522483404e-05
2.12124972147534e-05
-1.40787886246344e-05
-2.99540932007444e-06
1.83813708767509e-06
4.57391544773847e-06
-1.43404744665067e-05
-3.78898579385271e-05
-4.85173184632408e-05
-2.34497360680344e-05
-6.87235959162644e-05
-5.89189303065483e-05
-4.91327045250968e-05
-4.66534974274671e-05
-6.48969498358733e-05
-4.17251740698045e-05
-8.77177731142679e-05
-4.19676802121736e-05
-4.42576003349485e-05
-4.48756436484506e-05
-4.8543469515351e-05
-8.29824363491049e-06
-4.08798667911559e-05
-5.46727805831604e-05
-1.66940778469042e-05
-1.42825919903763e-06
-3.26906556995463e-05
-2.61109013914879e-05
-1.768681910383e-05
-5.25315871528517e-05
-3.95809428853397e-05
-6.08969401785813e-05
-3.52269969979662e-05
-5.6644017496894e-05
-5.40698163277965e-05
-4.68933210238004e-05
-3.48871968344371e-05
-1.54254813639776e-05
-2.13817016327407e-05
-5.26930843026417e-05
-4.74231871500644e-05
-4.14564613340736e-05
-3.0646647136303e-05
-4.15124123748393e-05
-5.54995365275848e-05
-1.62452360611798e-05
-2.34785343095736e-05
-2.22967698427485e-05
-6.78441687802817e-05
-2.17407200105767e-05
-3.87174506531216e-05
-4.95749938314013e-05
-5.88283488474951e-05
-1.93064169868703e-05
-4.75924407516308e-05
-6.22748517412566e-05
-2.16778413681501e-05
-3.01746495340549e-05
-4.44694315367405e-05
-5.57528671591417e-06
2.21176099947762e-05
-4.20779521433076e-05
-3.30739801647091e-05
1.82620313509796e-06
-3.0218288500644e-05
-4.1522348424072e-05
-3.19136615820395e-05
7.21561964987677e-06
-1.61210735765122e-05
-6.31293453516966e-05
-3.6833432996888e-05
-2.20485401904763e-05
-6.22828114308083e-05
-2.50187559856001e-05
-5.65346597847238e-05
-5.69521154530092e-05
-4.28323616271772e-05
-5.13787412174934e-05
-3.75145848261746e-05
-5.43812100589227e-05
-1.20077538149361e-05
1.47736339588642e-05
-4.34323779326068e-05
-3.73094481196021e-05
-5.64866456481595e-05
-3.67513623149446e-05
-1.02005020703318e-05
1.51804335424989e-06
-7.08373186067357e-06
-4.81595836166168e-06
-2.11671084222991e-05
-5.67261942037017e-05
-6.05035038829731e-05
-1.63752429339517e-05
-7.14198045803084e-05
-4.48793915556709e-05
-4.18653578824751e-05
1.16874476955414e-05
1.30898971664131e-06
-2.88253699900159e-05
-1.74070699501058e-05
-6.95469654161338e-05
-2.67721481727779e-05
-2.51234770354556e-05
-6.82026145132203e-07
-7.31356780524258e-05
8.50876029901754e-06
-1.68590312387134e-05
-6.4005506341486e-05
-5.11858361097558e-05
-5.76552155398867e-06
-6.58748656042995e-05
-5.35297518718199e-05
-3.37081848625383e-05
-4.29461148003483e-05
-6.93934687592738e-05
-5.51232466649824e-05
-1.7612369595586e-05
-8.91250070622743e-06
1.65417018776728e-06
-6.33193961302255e-05
-3.83727549203048e-05
-3.31811687507134e-06
-2.0415096132947e-05
-2.57266894354945e-05
-3.61350115202416e-05
-6.59450457736038e-05
-7.29360110997137e-05
-5.69919079136558e-05
-3.72737999368892e-05
-6.77029630942791e-05
-5.60804270293666e-05
-4.25465502555585e-05
-3.00867960694866e-05
-0.000114059529844388
-4.1455901325161e-05
-3.35157172215105e-05
-5.78323426341702e-05
-1.88377316900308e-05
-1.9076822050565e-05
-1.05477120195616e-05
-2.25790362979817e-05
-2.36079634147078e-05
3.59151765073003e-06
-1.56398316957143e-05
-3.67662981252317e-06
-3.17425159589828e-05
-6.4286727256154e-05
-5.45171048419955e-05
-3.14998270865201e-05
-5.566087374792e-05
-3.59916650473503e-05
-2.25708886663044e-05
-5.8669118467192e-05
-4.06751360008146e-05
-4.51913065983931e-05
-2.77779542130759e-05
-3.68779843181496e-05
-1.43685461335724e-05
-6.58720454221577e-06
-1.10123962809719e-05
2.85195969734954e-05
7.37982939096902e-06
-2.63563890302079e-05
-4.78369422619978e-05
-8.37027124660427e-06
-7.61664256331137e-05
-3.35797447061693e-05
-4.70979457029319e-06
-5.50085145998249e-05
-3.7273523010699e-05
-8.09414137755324e-05
-3.16880732164521e-05
-4.96680458950212e-05
-6.6335833178186e-06
-2.63697128883281e-05
-2.32312176960763e-05
-1.95918914156952e-05
-2.24687233675574e-05
-4.18175652000263e-05
-3.45535886204188e-05
-2.59815200168552e-05
-5.15870953742452e-05
-5.01078397908505e-05
-6.16079748785492e-05
-6.14992204674996e-05
-5.63476555527e-05
-3.30627873039373e-05
-1.86676654437353e-05
-4.04920563728663e-05
-1.87504637153135e-05
-3.12580108735476e-05
-6.18453937817561e-06
8.86765531818879e-06
-1.14299800376333e-05
-5.17160632546741e-05
-1.68027743654299e-05
-3.27885578917415e-05
-4.13293917404767e-05
-3.63924896858601e-05
-5.61570168394882e-05
-5.77270961737215e-05
-2.93405302873299e-05
-1.15017687727245e-05
-2.0504279990742e-06
-7.10380678399906e-06
-4.66907237053016e-05
-2.49553092703175e-05
-6.13033229728096e-05
-3.88525692278707e-05
-2.69692310576152e-05
-3.45677233681856e-05
-6.24359939799442e-05
-3.59309564526563e-05
-4.67617325874533e-05
-3.01405532568873e-05
-1.12073814320801e-05
-2.58739446806361e-05
-3.03482790961577e-05
-3.18066260169043e-05
-1.18633703135554e-05
-1.77226260049046e-05
-5.09783711486276e-05
1.2482376629539e-05
-4.34424306903241e-05
-3.47201990081531e-05
-3.40668718875179e-05
-2.6557518630974e-05
-4.86716175041507e-05
-3.75546413042705e-05
-4.61836416211364e-05
-3.72977210122507e-05
-1.88569721731991e-05
-2.82587869577535e-05
-5.4780550741762e-05
-5.31630119166982e-05
-3.95764153726219e-05
-4.64097703186381e-05
-4.23391427149237e-05
-7.97806918251816e-06
-6.35503729070028e-05
-2.09816391490498e-05
-3.71374750355047e-05
-4.32575900617507e-05
-1.30437660758267e-05
-3.18562553820342e-05
-4.47078103695803e-05
-6.44037419823941e-05
-1.68558820059214e-05
-1.94424377811055e-05
-2.56474363556658e-05
-4.95331187046123e-05
-2.34693541851309e-05
-2.67297836601044e-05
-4.25093905506414e-05
-2.41419659770023e-06
-3.35229058061374e-05
-3.19136444170774e-05
-9.29072448734878e-06
-1.13968315427039e-05
-5.30370790146836e-05
1.00038070881398e-05
-3.19760866420929e-05
-4.91626518945594e-05
-5.56459970230722e-05
-3.42425899087062e-05
-2.33606734664752e-05
-4.83549147020097e-05
-4.42525807975934e-05
-6.35404107070274e-05
-3.85050668285603e-05
-4.41106557278737e-05
-6.56831361782962e-05
-6.22207842319563e-05
-1.06592134173963e-05
-1.79795953983939e-05
-1.6547874197881e-05
-2.98891217290594e-05
-1.68553816375474e-05
-1.63570205078013e-05
-2.35919229873924e-05
-3.92704058641527e-06
-1.60162493685025e-05
-3.1078476976789e-05
-2.26022223095269e-05
-7.8593541086911e-06
-3.96422331591433e-05
-7.43201892487145e-05
-1.93007146705932e-05
-5.61279464585093e-05
-8.62404174413893e-05
-4.12424756991516e-05
-6.28686202682221e-05
-3.87963669252108e-05
-7.84583968369056e-05
-2.43676693463525e-05
-4.66665412669304e-05
-3.58805112653554e-05
-8.85753986325496e-06
1.74447887190336e-06
-9.36991968350034e-06
-1.15952825373896e-05
-4.26366828726384e-06
-7.88116283632641e-05
-3.83501787560221e-05
-4.63279399453778e-05
-5.65474126958754e-05
-4.5819837642481e-05
-5.53014438523022e-05
-3.97195802226166e-05
-7.00750640650298e-05
5.69720527080564e-06
-4.07883680163876e-05
-5.15802780764273e-06
-2.167139413047e-05
-2.76038439392996e-05
1.50405024202674e-05
1.19089191695935e-05
-3.29220585612884e-05
-5.05923081381081e-05
-2.35029500208361e-05
1.99875444609964e-05
-2.68192420278819e-05
-2.66024134982703e-05
-2.3205806686037e-05
-4.87727484302198e-05
-5.79181980855274e-05
-3.72379118364343e-05
-5.82796747534071e-05
-3.32902171263671e-05
-3.3904772805738e-05
-3.24569816317409e-05
-5.63384996656249e-05
-2.11707794207515e-05
-2.32268015873963e-05
1.06467893172269e-06
1.7823900754645e-06
1.39695702519909e-05
-1.07324002691572e-05
-4.86994689769339e-05
-1.41229510856914e-06
-5.65780826303427e-05
-3.15883955055467e-05
1.38956496993598e-05
-3.31113436137814e-05
-4.10978545526981e-05
-4.21901919359354e-05
-5.4368500778822e-05
-3.82736236452884e-05
-1.88251489390382e-05
-1.27895413399501e-05
-8.40120443357411e-05
-3.94728951048748e-05
1.24906244154889e-05
-2.14407378245099e-05
-5.37900843727848e-05
-1.5885097250827e-05
-2.26277903762289e-05
-6.45986530824149e-05
-3.23522828757001e-05
-1.37972084984807e-05
-4.56114790429342e-05
-2.66109609925568e-05
-1.80555877422256e-05
-7.26572495530791e-05
-6.27175641609426e-05
-2.47876117382484e-05
-2.52849104376786e-05
-3.59864790151803e-05
-1.39004257097286e-05
-6.57168071002751e-05
-5.47598603678687e-05
-2.01554453225896e-05
-4.95465203357409e-05
-6.61038912360633e-05
-2.96254697687863e-05
-8.44183831375012e-05
-7.72579442737987e-05
-2.83671474927493e-05
-3.19324083433859e-05
-6.4998824678827e-05
6.04075083066144e-07
3.15067810414089e-06
-2.46264646772244e-06
-3.15686999956332e-05
8.55936312685604e-06
-2.94494749537272e-05
-4.23156704258005e-05
-5.64798530566478e-05
-8.49801987901313e-06
-8.98120611658626e-05
-4.35554118804661e-05
-3.85524757414569e-05
-9.11574122233907e-05
-3.86877940751187e-05
-2.28484579824122e-05
-2.96611693502315e-05
-2.75655289014745e-05
1.15913656312212e-05
-7.80853253140687e-05
-5.60798250722278e-05
-1.16799358838049e-05
-1.33177025868933e-05
-6.16229225709104e-05
-3.1861419675042e-05
-3.7331303946296e-05
-7.33077615518092e-05
-2.61658030751138e-05
-5.23181937752681e-06
-5.14169070170014e-05
-1.81507394990357e-05
2.94157052188586e-05
-3.148781708089e-05
-2.39509737116464e-05
8.8937069173169e-06
-2.91684859225744e-05
-3.26907476456685e-05
-3.44984837579017e-06
-3.27010253635272e-05
-6.82384079559357e-05
-1.54080968985736e-05
-6.99590674306395e-06
-7.05757962738601e-05
-3.85727707956751e-05
-4.75090685362039e-05
-5.48090806561471e-05
-6.40395228869576e-05
-3.23244344834953e-05
-8.34951309563918e-05
-3.3001154809331e-05
1.23779906786091e-06
-7.37567292309073e-05
-4.77922143010892e-05
-7.93845600189008e-06
-2.06991674487573e-05
-1.19027845515653e-05
-2.42764095056316e-05
-1.50450457446767e-05
-6.03648060118123e-07
-3.1539481096789e-05
-2.24175787679797e-05
-5.52884397561267e-05
-6.2393117172546e-05
-3.40554500630669e-05
-3.73310516815144e-05
-6.20587948412403e-05
-2.38275828044678e-05
-4.58961168272101e-05
-4.47472993506259e-05
-3.51307105026025e-05
-1.55776641007333e-06
-7.64989436777779e-05
-2.47588457055358e-05
8.31757929414959e-06
-2.70480217081894e-05
-4.97533427682804e-05
-1.58355315287946e-06
-4.81963631313673e-05
-3.84162046138716e-05
-3.3515320485383e-05
-4.34447565413896e-05
-4.63929133947407e-05
-2.41568849404085e-05
-9.141978089989e-05
-5.26320214016441e-05
-7.61640984156279e-05
-3.79655270076795e-05
-2.58055215392586e-05
-4.48182103473444e-05
-2.62322297484584e-05
-5.95917862672833e-06
-2.14255104761644e-05
2.8704500400688e-06
-3.09535591955004e-05
-5.41715100584542e-06
-3.67297315771733e-06
-4.26553499273321e-05
-2.92582180560748e-05
-9.91902499015312e-06
-1.46513261000144e-05
-4.24796336210989e-05
-6.20686664539884e-05
-4.64268889469061e-05
-2.05204208082601e-05
-8.92992614879362e-05
-1.79636376675526e-05
-3.05843286936787e-05
-8.73207660260523e-05
-3.37449444189485e-05
-4.47992487484645e-05
-4.14782448090734e-05
-1.55021363993091e-05
-1.11877125147331e-06
-2.76307445486004e-05
-5.20402679338968e-05
-1.35470326907884e-05
-3.14535992024343e-05
-3.46925676151375e-05
-1.51608658300576e-05
-2.90362817806818e-05
-4.92376668191807e-06
-4.22214819635961e-05
-2.27422730835618e-05
-3.75011277289389e-05
-5.63802901476534e-05
-7.06179251729883e-05
-5.47162546888569e-05
-4.12427481394628e-05
-2.99010870737614e-05
-7.12807769141187e-05
-3.03394805249186e-05
-6.19120021159402e-05
-5.81120239057401e-05
-4.9463108996126e-05
2.70368696989549e-05
-2.4444789404608e-06
-4.0136410428571e-05
-3.49455932335199e-05
-2.23019493496379e-05
-3.67654989167124e-05
-5.88397338237678e-05
-1.45221442994208e-05
-4.18084033142763e-05
2.64155843498298e-06
3.6658168288561e-05
-2.8965380223353e-05
-5.648058646668e-05
-3.71827046329235e-05
-3.27675060773819e-05
-5.64094079387543e-05
-8.78153412305287e-05
-4.9330790507389e-05
-6.42391817586198e-05
-7.5141460101368e-05
-7.97183527954309e-05
-1.1349664180825e-05
-4.75738483624847e-05
-1.55362766566848e-05
-4.54813113815445e-05
-5.07066872112275e-05
2.03367268631341e-05
-1.87083083694208e-05
-5.21638996194158e-05
-3.77474516245102e-05
-3.45729121537312e-05
-5.29168562911713e-05
-7.52292952579983e-05
-2.90283939763893e-05
-4.7523378129601e-05
4.50278152045404e-06
-1.14733725473691e-05
-4.7722607550483e-05
-6.03362269017676e-05
-4.17096470905854e-05
-3.08519097645611e-05
-4.89954868766419e-05
-5.70408235533618e-05
-4.8546756495449e-05
-2.44365866402848e-05
-1.27865385607441e-05
-1.03653199851327e-05
-5.35560869818183e-05
-2.279624182633e-05
-4.26536746530945e-05
-5.0194766944067e-05
-5.69937567724822e-06
-3.58027959097731e-05
-9.83956191001416e-06
-5.29759660973507e-05
-2.16163802648444e-05
-1.94258333838922e-05
-4.68906482169129e-05
-2.40452982286016e-05
-3.317390551804e-05
-5.76627345085892e-05
-3.40887855295332e-05
-4.44688088572873e-05
-2.70652467108042e-05
8.74253189429041e-06
-5.19073052926419e-05
-1.39242180100216e-05
-3.3925093897458e-05
-3.59191118921968e-05
-3.22757119284672e-05
-4.71757905314932e-05
-3.49848885508901e-05
-4.59822093835856e-05
-7.52100775116295e-05
-2.79277779348431e-05
-2.92864045042587e-05
-6.18501064041932e-05
-5.06765010900888e-05
-2.77412333866315e-05
-3.20261168025125e-05
-1.06805585892119e-05
-1.33202168324357e-05
-2.68865878209214e-05
-2.23054024290448e-05
-2.51405776715385e-05
-8.22090128887655e-05
-1.98506221590385e-05
-1.29462036192487e-05
-3.48808462123644e-05
-5.53806600848025e-05
-4.84975341536788e-05
-3.8447601799964e-05
-3.78424128563246e-05
-4.08170524008459e-05
-8.2287054450917e-06
-5.02762924867126e-05
-5.82694080302861e-05
-4.02479041376772e-05
-1.56241313728462e-05
-3.089640727159e-05
-1.28627341021704e-05
-5.9824977756353e-05
-6.74132455181813e-05
-2.40303108987481e-05
-1.85613505394932e-05
-4.74893412225764e-05
-4.5126511308484e-05
-3.32345340044271e-05
-2.24331274913072e-05
-4.45137169602858e-05
-2.67060384139316e-05
-5.587622184381e-05
-2.94661817492343e-05
-1.33800879835227e-05
-2.33046758815975e-05
-4.25238920652551e-05
-1.79862858711718e-05
-3.61330116839984e-05
-4.64620196813093e-05
-1.57388741064526e-05
-4.31640026212245e-07
-4.92541088862648e-05
-2.14988018020916e-05
-6.59296120490707e-05
-5.79863786845275e-05
-3.58494793950074e-07
1.5254917400572e-05
-4.28625417784232e-05
-4.06170880364194e-05
-7.18256755060518e-05
-2.2956575192772e-05
-4.06514392405006e-05
-2.25434663793029e-05
-1.42849698449173e-05
-4.78740025300323e-05
-6.48625339295912e-06
-3.83141648772515e-05
-9.4396791806925e-06
-2.88686461044845e-05
-4.78933640214387e-05
-2.06942641634769e-05
-3.41313804010758e-05
-5.61312166034195e-05
-5.38386576336507e-05
-5.86306306710626e-05
-7.1720120245534e-05
-5.91539447398484e-05
-1.1234800978692e-05
-6.10725280421187e-05
-3.58137421289062e-05
-1.87393869948937e-05
-7.32956761514823e-05
-1.59515494494258e-05
-5.00875715723818e-05
-2.24021337760422e-05
-1.91867339409568e-05
-4.00954153371534e-05
-8.30908580548626e-06
-3.89667266615667e-05
-1.51521810183271e-05
-4.35929104209779e-05
-5.9673665598629e-05
-3.96577045014944e-05
-4.51990411720352e-05
-2.62307785282451e-05
-8.63259493257491e-05
-4.69020000044357e-05
-7.18137777536401e-05
-4.85214391555849e-05
-4.49071944956368e-05
-1.91972385710397e-06
-2.59371812174512e-05
-3.81350556662275e-06
-3.8283443841706e-05
-5.87107817493166e-05
-4.99187264994856e-05
-3.50606998414682e-05
-4.80766128887822e-05
-6.90663184964762e-05
-3.59674274545998e-05
-4.06333544094541e-05
-6.23256339251297e-05
-3.15116037419075e-05
-2.22731458393857e-05
-4.40749673130112e-05
-2.99814769866731e-05
-1.19572540683292e-05
-1.9514323944235e-05
-4.96969717411388e-05
-2.46422215546454e-05
-2.36356594886281e-05
-6.6547849055677e-06
-2.82845320830884e-05
-3.1554903841169e-05
2.7285090080499e-06
-4.46490467149296e-05
-3.84868322525299e-05
-3.11492115021527e-05
-2.84328979765831e-05
-3.48553653867738e-05
-3.56044905408035e-05
-2.69130584261595e-05
-3.53223912685509e-05
-7.74852074935923e-06
-4.23290054805064e-05
-6.01960076672857e-05
-2.37089434014478e-05
-7.2698280689373e-05
-6.38184736727598e-05
-2.94445965768122e-05
-2.95614495612896e-05
-4.65854756355709e-05
-5.55676920479334e-05
-4.58173650335667e-05
-4.55905646738826e-05
-3.89272854943075e-05
-3.65642887909071e-05
-3.34894897183151e-05
-2.94385770797919e-05
-2.83983296009117e-05
-1.18886338201164e-05
-5.60548374634745e-05
-4.30935324009967e-05
-2.60236044496152e-05
1.76001578464091e-06
-4.82974867556934e-05
-3.00539504341387e-05
-5.92170763520723e-05
-2.79603113362771e-05
-4.00191106447943e-05
-3.76113430710897e-05
-5.83693374914882e-05
-2.09230477513374e-05
-3.85794552508739e-05
-4.91915938475028e-05
-1.49137879927208e-05
-3.93563417489434e-05
-3.573032500883e-05
-1.71381494483896e-05
-2.94832277040929e-05
-2.04524903755501e-05
-6.44627218732012e-05
-4.55346932818636e-05
-1.66090777410829e-06
-8.56308101702288e-05
-4.07711425194215e-05
-7.54100550058491e-06
-5.03621557861692e-05
-7.6999185471531e-05
-2.04504446015731e-05
-1.01225769585309e-05
-5.45460878265665e-05
-2.51703505295201e-05
-3.35848020724403e-05
-2.48761103866522e-05
-4.86486087301908e-05
-5.52941459940506e-05
-3.63554712210069e-05
-3.69970927026163e-05
-5.5244798893278e-05
-5.8636673184123e-05
-4.97537655166096e-05
-3.73008955027171e-05
-4.61692123439963e-05
-2.81942656494326e-05
-5.32072681810166e-05
-3.70640703534102e-05
-3.42336631448603e-05
2.61017559054761e-05
-3.71703151057092e-05
-5.20539657092648e-05
-1.55880429100632e-05
-4.26943661445544e-05
-3.06547905664697e-05
-2.79578550059951e-05
-1.61480511200483e-05
-6.70167395549081e-05
-7.18086334663948e-06
-2.93191942523849e-05
-4.0104439906034e-05
-3.37707767808956e-05
-2.73708722509491e-05
-5.06881766520651e-05
-6.29944352663524e-06
-2.81869485150525e-05
-4.662934000537e-05
-3.54842134741766e-07
2.29998478428508e-06
7.01289894940725e-06
-3.84547796098964e-06
-1.61768198163021e-05
1.28295435073725e-05
-4.75665188572762e-05
-1.99542203975369e-05
-5.62946408761007e-05
-2.18994173485156e-05
-3.17473824917008e-05
-5.65806983118995e-05
-3.38172749704073e-05
-3.69168312382501e-05
1.10668165489312e-05
-4.47504399358251e-05
-6.02660508087439e-05
-3.22415244608517e-05
-1.43508663636056e-05
-1.73747696957526e-05
-2.05837310466781e-05
-2.9393000003117e-05
-2.24244281789932e-05
-8.39985815502647e-06
5.85346113800034e-06
-2.60194245543633e-05
-3.88915525660447e-05
-5.41276431000459e-05
-2.56295533558268e-05
-6.52164608422804e-05
-8.53564206594451e-06
-4.61099045602571e-05
-6.07959901959212e-05
-2.45358101046215e-05
-3.52841762564617e-05
-6.02172347320432e-05
-1.76260382443376e-05
-2.86788830217614e-05
-3.87076176984451e-05
-3.41515370112697e-05
-3.26993310861476e-06
-8.09744499317095e-06
-3.98392486013332e-05
-6.03758450345302e-05
-3.71293648754783e-05
1.43245747754722e-05
-1.58165365871943e-05
-1.03768131792931e-05
-3.85561410791084e-06
-4.04017495690769e-05
-5.3198103450243e-05
-2.96453442312999e-05
-6.00719764206811e-05
-6.96351151691596e-05
-4.42351609605342e-05
-7.22265943775945e-05
-1.43437227915683e-05
-3.33492647997782e-05
-3.55978292868026e-05
-2.39659588936096e-05
-4.32348788047579e-05
-3.02521908918608e-05
-2.33995078333545e-05
-1.48417755130691e-05
-7.93273783192204e-05
-2.68125723702215e-05
-4.19719944647665e-05
-1.74728754866343e-05
-9.20089645458892e-06
-4.90061720636072e-05
-1.90950613615408e-05
-4.46426948161921e-05
-6.17748349990049e-05
-4.2568359347795e-06
-4.07425232931573e-05
-4.12909524529717e-05
-2.10557906237919e-05
-9.23755833037973e-06
-3.75755597188926e-05
-5.58375413049614e-05
-2.54114242696748e-05
-3.51652217601029e-05
-4.271185866575e-05
9.02450701299937e-06
-5.48286061901002e-05
-2.90336923664644e-05
-5.82585545647849e-05
-1.6398536031355e-05
-4.70502703872132e-05
-2.77733079063788e-06
-1.2192875212386e-05
-3.79176947012482e-05
-5.84927433913827e-05
1.05838388068314e-05
-2.78152696788669e-05
-1.55466125502792e-05
1.12558524566821e-05
-5.14814755118281e-05
-6.91671465946212e-05
-1.81317634370937e-05
-6.2551138047772e-05
-5.51602105170934e-05
-2.83853179263455e-05
-5.30671735246722e-05
-3.51409268820269e-05
-7.14142014956559e-05
-5.99435066442758e-05
-7.80311276901003e-05
-6.85795564623056e-05
-3.61850909675781e-05
-3.6637640722691e-05
-4.10186460557429e-05
-3.94580951674675e-05
-1.73283989026994e-05
-4.16110141505061e-05
1.84003688749725e-05
-4.02797459747776e-05
-2.18689647750781e-05
-3.14072426944236e-05
-4.21387792917952e-06
-5.36468611465382e-05
-2.7528606081607e-05
-3.81167146819047e-05
-5.18673483523613e-05
-5.53799968739697e-05
-2.31253807905711e-05
-4.3571583130698e-05
-2.89196887240535e-05
2.52592171464007e-05
-4.63478339020404e-06
-3.35056720501593e-05
-5.1852106399129e-05
-2.27344174625327e-05
-2.72420542629101e-05
-4.31044688438492e-05
-1.29954664960994e-05
-2.53363240023366e-05
-3.49802663421603e-05
-1.60473474750501e-05
-4.56626321272199e-05
-3.3447234242736e-05
-6.33446372425965e-06
-1.61964760631083e-05
-3.30610121646811e-05
-1.31630893511803e-05
-5.128332300175e-05
-1.23305833109471e-05
-4.61548046587093e-05
-3.82887019146835e-06
-5.44622588935834e-05
-6.57198495574639e-05
-3.3217616996221e-05
-4.12451998952956e-05
-4.05446711947019e-05
-4.55671054145205e-05
-3.754378208092e-05
-4.29754893990108e-05
-5.12302198653523e-05
-3.40185702814169e-05
-4.96129840432015e-05
-2.30277174098255e-05
-3.49582368087426e-05
-1.32638506967207e-05
-1.71106372105434e-05
-2.29921683396139e-05
-4.301918706202e-05
-3.74528651321999e-05
-2.88813226695099e-05
-1.59885745259635e-05
-4.90598508683032e-05
-2.07783865398767e-05
-3.81144122564778e-05
-1.96002939005342e-05
-7.74230338369068e-05
-4.86881716110552e-05
-4.93761156989707e-05
-2.24142240081595e-05
-5.08126663304617e-05
-3.52220609248662e-05
-3.60481596421667e-05
-9.78367842668493e-06
-4.46619451661514e-05
-2.03206456468956e-05
-6.91665075472843e-05
-2.09023766117643e-05
-3.56616493920753e-05
-4.49364665712691e-05
-2.78951193345558e-05
-1.43860840113618e-05
7.6263248506232e-06
1.4838002486519e-05
-1.74413332247396e-05
-1.98562595472702e-05
-4.88034543345853e-05
-4.13328519781356e-06
-7.68145874160036e-05
-3.34480229294781e-05
-7.90614714784846e-05
-4.29393460789525e-05
-3.40683838739037e-05
-3.39699438037645e-05
-1.84361777988417e-05
-3.25928402117719e-05
-2.58498026617118e-05
-1.37017972668554e-06
2.38204580620818e-05
1.97358933497555e-05
-3.26069944873899e-05
-5.09514464471777e-05
-1.87901986794278e-05
-1.44075122513116e-05
-6.21478168204128e-05
-5.31931653974488e-05
-4.11026374330292e-05
-4.2117241772934e-05
-4.70322820003675e-05
-4.08443830811048e-05
-4.85680673977523e-05
-2.5645466403907e-05
-5.82643913101709e-05
-4.16492351076309e-05
-2.57632417999914e-05
-2.07214953481407e-05
-1.76095505355975e-05
-3.76649280412114e-06
-2.89735249725829e-06
-1.11378148927023e-05
-3.39513211452008e-05
-4.14253400924086e-05
2.67002542578089e-06
-2.77118472337488e-05
-3.80914945646646e-05
-4.32390303104955e-05
-4.3052701436686e-05
-8.58081007196415e-05
-1.30229805043281e-05
-1.18047479539917e-05
-6.4359982004236e-05
-4.69687891627568e-05
-9.96794180722948e-06
-8.40994982651673e-05
-2.5885977277229e-05
-3.7465573689668e-05
-5.79436300250837e-05
-2.90951436756027e-05
-3.15242201182635e-05
-6.68505946463389e-05
-2.96932696807418e-05
3.68400365057049e-05
-4.20128562719284e-05
-2.389281869155e-05
-2.65137497981188e-05
-7.41676627955398e-05
-5.62766038426991e-05
-5.72090119195531e-05
-3.78171449800595e-05
-4.95448573604161e-05
-5.25917124265799e-05
-4.74364485716884e-05
-3.57793141786095e-05
-5.09808538109554e-05
-4.4806852745234e-05
-5.5733158377482e-05
2.1746679528983e-05
1.10826111890727e-07
-1.90090433012786e-05
-1.28326551166486e-05
-3.2869923921569e-05
-1.92420635805235e-05
-2.65081576388675e-05
-3.62637100899708e-05
-3.45290649667241e-05
-3.30896848863549e-05
-2.31752470339116e-05
-4.51495788733246e-05
-9.61485824005501e-06
-3.34278739089078e-05
-4.35578135816534e-05
-2.81956067970925e-05
-6.62299508931359e-05
-2.95855804522712e-05
-2.13717637710905e-05
-5.96131452838129e-05
-5.09720095255216e-05
-5.12185835776079e-05
-2.82080389563803e-05
-2.64542565332468e-05
-3.97249381942267e-05
-4.11190906789555e-05
-1.9608843446908e-05
-6.692828412754e-05
-6.2403460228694e-05
-4.80047913896576e-05
-3.38085289159273e-05
-4.86550879103424e-05
-3.17148771259955e-05
-7.79526006517115e-06
-5.74977040223134e-05
-4.47729617100614e-05
-3.66696553371796e-05
-5.53416574682119e-05
-3.89201056623567e-05
-1.37357505886423e-06
-3.86398954507939e-05
-6.35530917866655e-05
-5.53181250658917e-05
-1.43129153827345e-05
-4.39752107733873e-05
8.73511103726452e-06
-3.13610604176507e-05
-7.14607838446694e-05
-3.89392621892552e-05
-3.22082117773667e-05
-4.63903886969722e-05
-4.3069652816246e-06
-1.92748654665739e-05
-1.58733461869852e-06
-2.34542227397149e-06
7.08767847087361e-06
2.5852026725735e-05
-3.76640819135278e-05
-4.50778402823396e-05
-1.20706604555473e-06
2.29172510591997e-05
-3.51053687320208e-05
-4.45645699828016e-05
-5.39719021889701e-05
-4.31196122216013e-05
-4.79276570149804e-05
-7.1475055740566e-05
-4.74988391951797e-05
-5.98970827180571e-05
-2.97329260567056e-05
-3.85355343939824e-05
-5.85666528018036e-05
-3.15255798457862e-05
1.74873994784677e-06
-4.81833642316824e-05
-4.77363177448433e-05
-3.54028273489324e-05
-1.58522674401559e-05
-2.4903906271232e-05
1.24150323967044e-05
-3.11705513541206e-05
-3.56495759900091e-05
-3.61898513480759e-05
-4.51438082671e-05
-2.39097774309943e-05
-6.28388697926836e-05
-6.10803260128019e-05
1.12884759051869e-06
-4.10903406906403e-06
-2.67070425778827e-05
-5.49180961394194e-05
-4.75473793861002e-05
-5.12986453733549e-05
-6.87755816058101e-05
-3.64905182111682e-05
-2.71557268010222e-05
1.61475933356244e-06
-1.67298360275853e-05
-3.07054692177675e-05
-4.64570552168678e-05
-1.79458310413698e-05
-6.76126029512168e-05
2.22092242683021e-07
3.05034196891499e-06
-3.43115564319101e-05
-3.73753228327773e-05
-7.36548382402238e-05
-5.52393896797667e-05
-3.26194036090915e-05
-2.79756721551825e-05
-3.8451264391103e-05
-6.36326080240984e-05
-4.3817664994691e-05
-4.10118609744233e-06
-3.94431567321031e-05
-1.14420048890232e-05
-6.08933115330206e-05
-5.88186231410775e-05
7.25983287148343e-06
-3.1379273402701e-05
-8.76739187196654e-06
-2.30876246985192e-05
-2.54786137046515e-05
-1.9542912717169e-05
-1.97824337996559e-05
-2.11960745519953e-05
-6.09089577479332e-05
-5.67572600613482e-05
-3.51944091338251e-05
-6.74573995223217e-05
-2.94356077926898e-05
-2.50539602289478e-05
-3.64868342317115e-05
-6.16646017093118e-05
-1.17141277429074e-06
-1.85407633676795e-05
-2.68461960868666e-05
-5.46171937147429e-05
-2.53876940324272e-05
1.54742300047978e-05
1.30312165236587e-05
-2.90879606770214e-05
-5.35787180719068e-05
-3.91228707929916e-05
-1.26910132010773e-05
-2.4067709592514e-05
-3.04784873468951e-05
-3.22219351313096e-05
-1.87868856984343e-05
-3.99210577839862e-05
-1.68295911279212e-05
-2.27050776352555e-05
-4.49880266713599e-05
-5.32141552227501e-05
-4.72989482922806e-05
-3.61079592370743e-05
-4.57908597786797e-05
-5.07052133932418e-05
1.36222438286212e-05
-4.24605619634638e-05
-6.28229672950358e-05
-5.04961463787389e-05
-3.09318492177076e-05
-1.6299969937239e-05
-2.0541995948701e-05
-3.7966742686455e-05
-5.78300118739001e-05
-3.2314585077123e-05
-5.09503173269368e-05
-2.09810296425066e-05
-4.4823934467701e-05
-3.86179237781489e-05
-5.24688247320042e-05
-3.38403542538621e-05
-0.000106262026517433
-5.30398318075184e-05
-2.62072866197272e-05
-3.3503687246335e-05
-4.76575967745856e-05
-6.78539956084649e-05
-5.47969398993166e-05
-6.2117970839148e-05
-1.72574526062509e-05
-4.23507470239368e-06
-1.0749813604822e-05
-9.84753984618815e-07
-6.09736254092234e-05
-2.39819580756143e-05
8.77419690699406e-06
-4.51665362964083e-05
-6.03411755774988e-05
-1.97188912374942e-05
-7.54327480790174e-05
-3.25627431995058e-05
-3.91042882860434e-05
4.81252891150035e-06
-4.51780783788335e-05
-4.86975669789228e-05
-3.43915280889443e-05
-4.22612999548656e-05
-3.58632275572568e-05
-2.93803127101257e-05
-4.10461357069696e-05
3.46054982934092e-07
-6.61206100842565e-06
-2.87682834545862e-05
-1.98466102682102e-05
-4.3848650647424e-05
-4.02893807171933e-05
-4.10865598500258e-05
-5.43279029878795e-05
-4.7438833651923e-05
-3.71840969319132e-05
-3.23337714738742e-05
-1.80322084715194e-05
-1.17039151556269e-06
-2.7838289781686e-05
3.35788885647023e-06
-1.02705815139324e-05
-1.53287895596994e-05
1.4817233348875e-05
-1.3331189199114e-05
-4.30049758190808e-05
-4.02568685717402e-05
-5.53688159587796e-05
-4.11868036051136e-05
-6.15232791415178e-05
-5.05783174812317e-05
-2.76568083324057e-05
-4.56041898578312e-05
-4.96928948889131e-05
-3.90900293177908e-05
-3.2879161869586e-05
-3.10532497579005e-05
-9.09007733631566e-05
-6.44851088185667e-05
-9.09293547666013e-06
-8.15421815415802e-05
-2.93489729015021e-05
-2.3073436061099e-05
7.66589398723633e-07
-3.8442938961125e-05
-1.16729183536931e-05
-2.61650879241779e-06
-2.01654081864284e-06
-1.38881551111602e-05
-2.91783840913902e-05
-2.95497660966518e-05
-3.08507242414642e-05
-2.55063656549227e-05
-5.07211239159541e-05
-3.52456967975094e-06
-1.10216618471508e-05
-5.32363274770265e-05
-4.71879672190233e-05
-2.53998069081507e-05
-2.05636994137976e-05
-4.68323612588384e-05
-8.24181639953032e-06
-6.55301238866193e-05
-2.64288912649006e-05
-5.22149282348589e-05
-3.58298822631337e-05
-1.28889082302573e-05
-1.50206436153504e-05
-1.86048890265479e-05
-4.4497656912655e-05
-2.77983414682926e-05
-3.88035878036237e-05
-7.08285949842129e-05
-4.96876955762485e-05
-6.11511142607845e-05
-4.75387150280183e-05
-1.8188451849954e-05
-7.97223232386921e-05
-4.09667357949553e-05
-3.11098819184586e-05
-3.86345208053704e-05
-6.48045827104591e-05
-1.79417294722383e-07
-4.20090310640295e-05
1.12940679713869e-05
-2.94839795839608e-05
-3.1083125128362e-05
-1.27319745436304e-05
-5.48052111002011e-05
-2.08572235199074e-05
-5.95288420126867e-05
-2.00954483626363e-05
-4.41189996570173e-05
-6.74860105433778e-05
-1.98560478715456e-05
-1.76849474681212e-05
-4.08113887970071e-05
-4.07287044524615e-05
-1.51556441172563e-05
-2.23967960971587e-05
-2.18362839245758e-05
1.38411641788853e-07
-1.65728268039782e-05
-4.55716838934317e-05
-3.10559476577666e-05
-2.63295726734717e-07
-7.02279476083968e-05
-5.63843266772493e-05
-9.46786769389488e-06
-5.82784464859322e-05
-4.79322971919674e-05
-5.27924222784177e-06
-6.36665668333076e-05
2.87477042776691e-05
-1.49426190397905e-05
-3.62554914715076e-05
-5.58827209134371e-05
-2.22074532022653e-05
-2.43869851432891e-05
-4.39751037313784e-05
-3.31055961374428e-06
-3.54730188825231e-06
-3.96536391119186e-05
-2.30698158056099e-05
-4.07700370920405e-05
-6.90631092856113e-05
-1.6662279357752e-05
-2.09843502788741e-05
-5.29700626566749e-05
-6.62232922656016e-05
-3.43762027446434e-05
-2.24404570382132e-06
-1.05089518780459e-05
-5.77429482106098e-05
-6.11486485405067e-05
-5.17103384613625e-05
-4.80597525210215e-05
-1.23059884843461e-05
-7.25029978388322e-05
-1.86183548022597e-05
-3.87757760336455e-05
-4.51852978766032e-05
-1.75889551671578e-05
2.73294327638326e-05
-3.90792499260274e-05
-4.01557442502991e-05
-4.15059763386826e-05
-1.01573354108103e-05
-5.96275434949749e-05
-5.65279906138204e-05
-4.48574681138971e-05
-5.7644040953337e-05
-2.57841181602748e-05
-7.46693261053726e-05
-6.31388761033029e-05
-9.13960311389967e-05
1.05302202883785e-05
9.88513650970153e-06
1.57971283158819e-05
-8.16506765023481e-06
-3.79553455840163e-05
-3.16813572400285e-05
-1.5145463302626e-05
-1.28890811524123e-05
-5.56306991835435e-05
-1.30346926314214e-05
-1.4291328668055e-05
-6.5984357132286e-05
-4.61690196698888e-05
-2.08090362347503e-05
-2.37162030048733e-05
-5.95070741612168e-05
-1.7939672173497e-05
-1.95065641173655e-05
-2.3725938271024e-05
-1.52458180075227e-05
-4.91698272868691e-05
-1.54396407852901e-05
-1.70858683897981e-05
-4.90766164216826e-05
-4.60034771098168e-05
-3.59430168808998e-05
-2.88806229050606e-05
-6.86689422735626e-05
-4.83022570077641e-05
-4.02260718989657e-05
-5.19722494766398e-05
-1.82840049931817e-05
-3.70241738593891e-05
-6.1658124447307e-05
-6.86841457410899e-05
-9.8215485550271e-06
-4.8191272205866e-05
-7.18985455138813e-05
1.61829912367024e-05
-3.56971603091646e-05
-1.53267668244859e-05
-3.35817720407532e-05
-3.04705222945369e-05
-2.84644439914378e-05
-3.19215502720667e-05
9.60147432320951e-06
-3.47118210999899e-05
-7.25937715043646e-05
-6.89758445428313e-05
-4.7053479078079e-05
-6.96740533067244e-05
-3.30210741489959e-05
-5.45094567284589e-05
-7.32643632909658e-05
-5.2844165886041e-05
-4.40105020675017e-05
-7.70877989767743e-05
-3.9403619325295e-05
-2.82198300617541e-05
-2.4945727442783e-05
-2.12464479178894e-05
-2.7853669823211e-05
1.84165739048601e-05
-5.33143792610498e-05
-1.93231316204505e-05
-2.19415991935908e-05
-6.02648106058237e-05
-1.08259525885102e-05
-5.67439567376607e-05
-3.5017819710314e-05
-2.94756375084658e-05
-3.49777996612188e-05
-7.92146905236543e-05
-3.56907598545766e-05
-2.09483171885256e-05
-3.65060089951079e-05
-3.92350692461458e-05
-9.9765936212402e-06
-1.79300169097746e-05
-2.26126136943538e-05
-3.11556905221098e-05
-2.6949569294752e-06
-2.83713342561479e-05
-2.81457116938603e-05
-5.16769205106869e-05
-1.47925408804118e-05
-3.31915534163329e-05
-3.34406373961694e-05
-1.77838271871178e-05
-4.20193756670589e-05
-2.81692159025121e-05
-4.63852297090079e-05
-8.26380483964645e-05
-5.31218071902024e-05
-4.22994960630958e-05
-3.24909294043406e-05
-1.3085888612254e-05
-3.3362566740811e-05
-4.3083273622185e-05
-3.45246239757221e-05
-2.12971365754763e-05
-7.6639201871387e-06
-7.48642239851248e-05
-3.13011617210953e-05
-9.7208581063297e-05
-1.11069997621267e-05
-3.62527884771817e-05
-1.36860471940615e-05
-4.3034345693693e-05
-1.97424305177671e-05
-1.49738816746896e-05
-6.73353566355997e-05
-4.56313664613022e-05
-2.67493060722336e-05
-5.41943605504306e-05
-6.41863915172714e-05
-3.44944712847361e-06
-1.74864464244524e-05
-1.59480174734049e-05
-2.26987033109761e-05
-4.3736048470105e-05
-4.75031654383536e-05
-5.49466126367195e-05
-8.2860605023826e-05
-6.06613663825532e-05
-5.17447235206074e-05
-3.71749775607015e-05
-8.0309569029844e-05
-5.31270256767233e-05
-3.60984016464456e-05
-2.02757405407375e-05
-8.83281855568011e-05
-7.70787877239655e-05
-4.98248321698174e-05
-3.96720348564722e-05
1.16596483523968e-05
4.1721700159432e-05
-4.42046062117798e-05
-2.81730400812158e-05
2.94667449247534e-07
-3.35762303212918e-05
-3.59656247634467e-05
-2.93459704851084e-05
-6.18319510562521e-05
-5.37309801665588e-05
-3.07380105922042e-05
-5.81336170826673e-05
-8.40737088848953e-05
-4.00455504731783e-05
-5.15885804395242e-05
-4.6660277096135e-05
-5.00996490380168e-05
-2.36768282130501e-05
-1.10189249441233e-05
-4.63568111259518e-05
-2.26906163319044e-05
-1.95108828471756e-05
-6.6442891584031e-07
-2.36335371137208e-06
7.8720772546307e-06
-1.78147978902055e-05
-4.6881397121535e-05
-6.73819783718089e-06
-4.48275019458137e-05
-4.78800068683236e-05
-2.26537182506938e-05
-8.39863811935219e-05
-4.19827562485715e-05
-3.97190214308989e-05
-6.51916608154449e-05
-6.48477969063718e-05
-3.98374447936123e-05
-1.42794462968252e-05
-1.53457302544944e-05
-4.81128859113461e-08
-1.22181928442051e-05
-2.7140855912662e-05
-3.62703060830464e-05
-1.74373481456338e-05
-1.9898395387916e-05
-3.83394873782155e-05
-3.70171916627409e-05
-3.73094504188955e-05
-2.17319122937891e-05
-1.19746836011598e-05
-4.04295794352309e-05
-7.2594977791691e-05
-6.00516591516777e-05
-3.46788785710762e-05
-4.46622853222187e-05
-4.64907185603299e-05
-3.1733871271972e-05
-4.37529741347314e-06
-4.05122835458181e-05
-1.02262357887343e-05
-4.60511623174884e-05
-3.21901730016743e-06
-2.18251659148497e-05
-1.46876557237793e-05
-3.77917054909096e-05
-2.73926548953232e-05
-1.08420481867409e-05
-5.67367023630664e-05
-3.2358244212769e-05
-8.22014827194763e-05
-5.19059857863965e-05
-6.04170634873762e-05
-6.69941196805941e-05
-5.64274554447004e-05
-6.73595531893415e-05
-7.19053721074661e-05
-2.33386037863846e-05
-3.33107520725521e-05
-2.71482547693553e-06
-1.47422125485285e-05
-2.86328449713662e-05
-2.18784278696774e-05
-1.92140929976239e-05
-4.01378217742223e-05
-1.60560035404775e-05
-3.89442784352937e-05
-3.42516930894081e-05
-8.34958954970305e-05
-6.42428741141613e-05
-5.44876554999261e-05
-8.6296250884956e-05
-4.60968928699185e-05
-7.88357888543864e-05
-7.40043079751978e-05
-6.56489482606868e-05
-2.59900968640445e-05
-2.04360358081788e-05
-6.82845045235651e-06
-2.21756881645532e-05
-1.76755739220528e-05
-3.7849499233041e-05
7.92149233267192e-06
-6.51265277515149e-05
-1.18848331933126e-06
-2.11679608327086e-05
-1.55550583920191e-05
-4.66641532619422e-05
-3.83434582712706e-05
-1.38122865565603e-05
-5.73384320367232e-05
-4.60604659292174e-05
-7.18789567829984e-05
-4.55671692373695e-05
-1.94811271596365e-05
-6.56049764981972e-05
-5.29708961846519e-05
-5.49449815156735e-05
-4.47707594886879e-05
-5.01172481557497e-06
-5.9113380047349e-05
-3.53659159777574e-05
2.87797644854438e-06
-1.12233592750506e-05
-2.20774339875959e-05
-2.84254086090934e-05
-3.27513055849855e-05
-2.49778304009288e-05
-4.65967170814351e-05
-4.40548540987782e-05
-3.81068925836432e-05
-4.2618273038324e-05
-6.31959016995804e-05
-5.71304080120895e-05
-6.00233017600278e-05
-2.99309882473279e-05
-3.43876800790386e-05
-1.76403699318735e-05
-1.85256469948973e-05
-3.68765090218732e-05
-2.91520630014608e-05
-3.08062400155794e-07
-1.53626619827417e-05
-6.41503980011522e-06
-1.48208773362482e-05
-3.08089386763891e-05
-2.92811638430387e-05
-3.72410512639249e-05
-3.86354862501871e-05
-7.0316942712112e-05
-5.09739890447284e-05
-5.61091346453711e-05
-7.61163749439724e-05
-3.56485454723696e-05
-7.37260646776211e-05
-6.83528069747329e-05
-3.79846209524541e-05
-1.71416597133182e-05
-4.90229090393972e-05
-3.43838662076891e-05
-4.26400224594151e-06
-1.81049649849447e-05
-2.45016374753757e-05
-2.27735327503408e-05
-3.00383307424701e-06
-2.27678826482679e-05
-4.28651121753878e-05
-2.50054953587527e-05
-3.93446998831089e-05
-5.83834103489717e-05
-2.21253819430859e-05
-4.93977575774384e-05
-6.32642338597665e-05
-4.48196942942683e-05
-3.58046138129993e-05
-3.10152795850533e-05
-2.98822458203223e-05
-1.79743759054602e-05
-3.49426274516394e-05
-2.29248720774449e-05
-2.26448287537796e-05
-3.86158679555572e-05
5.06702854389772e-06
-4.24594461738546e-05
-1.68850983492714e-05
-5.71519085213706e-05
-2.46601025664144e-05
-8.33156571924903e-05
-4.60232708106556e-05
-2.94228987209158e-05
-6.98619470490876e-05
-3.89618585694156e-05
-5.94633397519694e-05
-3.24840733546262e-05
-5.63395525841846e-05
-1.55724156160864e-05
-3.23118789246919e-05
-2.94602616431562e-05
-1.57696775658546e-05
-2.13023910438353e-05
-4.85436432036426e-05
-1.26497879301915e-05
-1.26678991638174e-05
-3.13907042231101e-05
-2.19039964472131e-05
-3.96486310605884e-05
-2.26678624781162e-05
-4.19876406486764e-05
-4.63618993330547e-05
-2.87356794102664e-05
-3.45404343321064e-05
-6.54237617947305e-05
-2.02060102307952e-05
-3.98638164535092e-05
1.3238810203595e-05
-9.70725373837218e-06
-3.68069396004709e-05
-5.43985923906584e-05
-1.61964955119385e-05
-3.03316513186305e-05
-2.47748715069026e-05
-3.04257092962678e-05
1.78176261776782e-05
-4.50605244814884e-05
3.51786381667559e-06
-1.93391573893221e-05
-1.21577853409886e-05
-2.25411533485603e-05
-6.60630089192455e-05
-3.0132827666528e-05
-2.0388635972522e-05
-5.3216930465956e-05
-3.9084933609759e-05
-1.05826275122314e-05
-4.98364183830383e-05
-3.45964701733414e-05
-2.63374008921949e-05
-4.44192445431223e-05
-6.46232331400183e-05
-6.90456416356201e-06
-3.4911226841399e-05
-6.69427346166479e-05
-3.77660961289727e-05
-2.93282224985679e-05
-6.4995955121674e-05
1.02085533729078e-05
-3.44656553977616e-05
-3.37318771051411e-05
-4.92766301007655e-05
-5.22762372726725e-05
-3.4607758301492e-05
-4.30563794144022e-05
-5.16385779950201e-05
-6.02447982707313e-05
-6.97378248107047e-05
-1.74072191433212e-05
-2.48131745579532e-05
-4.60451639374639e-05
-5.1906133103248e-05
-1.60871830223051e-05
-3.5622743733333e-05
-8.47468397587213e-06
-2.69078302513553e-05
-3.450819969842e-05
-3.34509687772399e-05
-2.76630681039577e-06
-1.37675249001669e-05
-6.21456910400112e-05
-8.40671931010154e-05
-2.55710402162891e-05
-7.17783018932786e-05
-3.9694270052629e-05
-1.54600820801817e-05
-5.44874090781419e-05
-5.72753891962561e-05
-3.27257751536935e-06
-5.11766612369701e-05
-5.32834720300998e-07
-5.72818830698943e-05
-2.5439327681505e-05
-5.89904388414582e-05
-2.3630527915802e-05
9.65806089257003e-06
-1.37542012392132e-05
-3.68052714218648e-05
-1.2443720683117e-05
-2.38162808829183e-05
-6.34805845578158e-05
-3.8254560087396e-05
-2.52335265257185e-05
-1.7459736070982e-05
-6.26251522933657e-05
-5.03020026341197e-05
-2.67591475204253e-05
-2.76298616372272e-05
-3.02003863487401e-05
-7.20427133029659e-05
-3.71492772101469e-05
-2.6686028346075e-05
-2.39545746803076e-05
-1.95603755842916e-05
-3.24408258706647e-05
-4.98067007867185e-05
-4.69278102842946e-05
-2.66711939128828e-05
-4.85129906932433e-05
-6.53094807422327e-06
-5.56410342980551e-05
-1.79276279436175e-05
-4.37911697503621e-05
-3.78850168248367e-05
-3.41791781150622e-05
-1.61790934984208e-05
-2.0834168067115e-05
-1.44377859236364e-05
-1.06766425406703e-05
-2.54596684104739e-05
-1.27565123939744e-05
-6.50353310589117e-05
-5.50720486689513e-05
-4.1522763377347e-05
-4.50429454396616e-05
-2.68758271061361e-05
-4.5193841022301e-05
-1.20043139460826e-05
-2.93425371821843e-05
-2.92036963296138e-05
-2.85833056731421e-05
-2.29467838367197e-05
-4.71895913766755e-05
-2.37854845715823e-05
1.02185764655367e-07
-4.8886690843099e-05
-4.04901867354157e-05
-1.32706445201039e-05
-7.97993974631954e-05
-2.43204089960912e-05
-3.19904760558783e-05
-3.70646566840038e-05
-7.08557588626491e-05
-5.85146435939691e-05
-5.00880184843464e-05
-4.18364778006925e-05
-2.22034752946023e-05
-3.92080690680257e-05
-5.71772259770345e-05
7.14511372306956e-06
-4.96365673343266e-05
-3.6983237486919e-05
-3.83166290206633e-05
-4.20234653097193e-05
-6.23317464202536e-06
-1.12715214086157e-05
-6.25777071636874e-06
-3.60815108193017e-05
-6.8014657005588e-05
-3.19246677335731e-05
-4.85860437929278e-05
-3.87300258561236e-05
-5.62613179836601e-05
-3.3972272182565e-05
-3.21762526102655e-05
-5.44498135184135e-05
-3.26471299144954e-05
-2.46503823112883e-05
-3.07121313976242e-05
-3.97208068171101e-05
-5.24008533535143e-05
-6.83153706542667e-05
-1.81384164397966e-05
-3.04243334307772e-05
-5.94821673126805e-05
6.57881105308201e-06
-3.40565661284259e-05
-3.94779204728446e-06
2.31540088146606e-05
-4.67372556912892e-05
-6.62188450733621e-05
4.74081585618602e-06
-2.08190112082286e-05
-6.4503365663614e-05
-1.84407105648318e-05
-1.33476288743531e-05
-5.23571384230369e-05
-4.68326883390805e-05
-3.83519558319716e-06
-4.00171695141821e-05
-5.4190700786803e-05
-8.7856630423229e-07
-1.18650850082451e-05
-7.465074500092e-05
-4.34886750710502e-08
-3.39219394906234e-05
-5.20208469873728e-05
-2.58756777184882e-05
-2.40623879417108e-05
-6.11581302483648e-05
-5.45235826372721e-05
-1.9624139581258e-05
-2.75202374903668e-05
-4.73390112680985e-05
-4.00083031331803e-05
-2.17633218208462e-05
-1.141798615853e-05
-3.82389224904938e-05
-3.71510010083944e-05
-3.88505712942761e-05
-2.56117516484026e-05
-2.04264144794715e-05
-7.67111508584739e-05
-5.10754037049959e-05
-3.33758880017437e-05
-5.18783826647877e-05
-1.18759600634482e-05
-4.1912573305806e-05
-5.92713348494726e-07
-4.03926063024603e-05
-1.6462842259046e-05
-4.29708577755192e-05
-8.16454969729572e-05
-4.42288482320509e-05
-2.98557680204204e-05
-7.89951669792555e-05
-2.41358626972278e-05
-1.96678774895025e-05
-6.94055502615681e-05
-6.32748826807631e-05
-6.96208019637241e-05
-2.53082053041345e-05
-2.20068397430152e-05
-3.7638884905212e-05
-3.11862233943719e-05
-5.01163904477707e-05
-4.49661021492157e-05
3.9496601427496e-06
-8.0124037326531e-05
-3.59801592306972e-05
-4.30108575695843e-05
-2.72444717514807e-05
-7.23971345658119e-05
-6.96486014839501e-05
-1.09621833267338e-05
-7.48931044402084e-05
-4.2545868898727e-05
-4.20020316661218e-06
-6.22379665488561e-05
-3.45003953967826e-05
-2.31318126862897e-05
-3.48255969493137e-05
-3.37216827526107e-05
-2.95554328973574e-05
-2.36360436960246e-05
-3.45497737644835e-05
-2.03071574292294e-05
-2.29117639298635e-05
-1.03739142367984e-05
-2.30616651514652e-05
-2.29308665596818e-05
-4.35960477892825e-05
-3.32500725469307e-05
-2.10918067995759e-05
-5.07535699026194e-05
-3.50773997882796e-05
-1.72278426355783e-05
-5.45026009801243e-05
-3.16200789386441e-05
-2.6581857507479e-05
-3.23272620149301e-05
-2.94189116645794e-05
4.30243128051426e-06
1.91862419216936e-06
-2.9228431344002e-05
-2.05356770006615e-05
-1.88602163602335e-05
-1.92149100798293e-05
-3.5713813018061e-05
2.81427119682023e-06
-4.55585709885708e-05
-5.7641508218416e-05
-4.1158365810106e-05
-2.51040841781918e-05
-6.83781076076619e-05
-5.19378754999528e-06
-3.52161894454888e-05
-7.25280568586625e-05
-4.67660911379377e-05
-4.74633547967663e-06
-6.01579484194986e-05
-3.14381121942264e-05
-2.99390709589855e-05
-3.60240834212742e-05
-5.28016335298004e-06
6.67032235226946e-06
-1.89195581639903e-05
-3.42152630861201e-05
-5.0315490724397e-05
2.89492482838137e-06
-3.23942617991162e-05
-5.72228362222768e-05
-2.62509722679886e-05
-1.60293549463047e-05
-2.80533364709709e-05
-8.41519113623151e-06
-4.76984204301099e-05
-6.18275213045687e-05
-1.49403173281744e-05
-5.61051162292935e-05
-6.46711150148288e-05
-1.06555322067961e-05
-1.29790820413867e-05
-4.35533347682601e-05
-9.79493186528756e-07
-3.1625203816942e-06
-4.11285484972052e-05
-2.3774745589167e-05
-4.23037228108724e-05
-7.48490930388279e-05
-2.57218058945424e-05
-1.07820051059616e-05
-8.21853132746448e-05
1.91903869554103e-05
-3.28363159856611e-05
-7.06422442369852e-05
-2.72678602513762e-05
-2.03581309812047e-05
-8.18604329168886e-07
-9.16722406845816e-06
-3.35873569723669e-05
1.27011965311695e-05
-4.88604713969625e-05
-8.14602318255529e-06
-3.28156447021909e-05
-4.48330457139324e-05
-3.60901314096132e-05
-3.26942336738894e-06
-6.56138670835585e-05
-2.19370311657138e-05
-5.27435715644922e-05
-2.67454595985493e-05
-4.99320930287943e-05
-2.87528878781474e-05
-3.81309095154031e-05
-4.23767920173839e-05
-1.53842691326431e-05
-1.8278770231993e-05
-7.31376214601523e-05
-6.91503102951958e-05
3.19066594304455e-05
-5.30063979508068e-05
-1.69432427554572e-05
-8.54662781929263e-06
-2.48159016715063e-05
-7.00834288850099e-05
-4.07163289373654e-05
-5.26855093043916e-05
-5.68317227730691e-05
-4.49631970719078e-05
1.13480071368877e-05
-6.78739132948273e-05
-2.18066750696969e-05
-5.1951275059794e-05
-7.60908949401747e-05
-2.50050333156434e-05
-2.19887582746506e-05
-8.32009837040911e-06
-2.99605819476972e-05
-1.26772388906147e-05
-3.70995054585328e-05
-3.390330102006e-05
1.34087666198423e-05
-2.90699340138501e-05
-5.74210479203546e-05
-4.94614855881709e-05
-3.7814593938998e-05
-4.92070316655326e-05
-2.27850561779501e-05
-4.49757898821712e-05
-9.15532869053526e-05
-4.86212679328328e-05
-2.34308647158756e-05
-1.88597099441834e-05
-1.89116716939031e-05
-4.93153811117564e-06
-5.42765155403917e-05
-4.23173670457511e-06
-2.22560994108507e-05
-2.00389899120072e-05
-2.20416711307215e-05
-4.33403922678473e-05
2.41399153395973e-06
-3.79938923963765e-05
-4.1325623867549e-05
-3.02214762802882e-05
-4.69997451228379e-05
-1.94303767652475e-05
-5.58972493443863e-05
-4.3238792770567e-05
-2.60702363616244e-05
-5.59396768608642e-05
-2.4391213885068e-05
-6.92234199161548e-05
-6.10497121124892e-06
-9.23544397761453e-06
-9.15778630585175e-06
-5.5297776693617e-05
-1.76379739614592e-05
-5.68734618753123e-05
-3.75799671202245e-05
-5.57571439804813e-05
1.31172621089916e-05
-5.08862186403016e-05
-1.00900708483089e-05
9.58303878002695e-06
-4.04231073326216e-05
-9.54205140444912e-06
7.94123209678686e-07
-2.69798741353889e-05
-2.14186214290009e-05
-5.81773050944783e-05
-6.94143929045688e-05
5.80724724325973e-06
-5.92203303394806e-05
-1.37529433665251e-05
-2.73694290318999e-05
-9.98951535974426e-06
-3.08004824162886e-05
-2.72893978187633e-05
-3.83517410721488e-05
7.19697465161302e-06
-3.90815080570704e-05
-2.24968253172197e-05
-3.66731294320451e-05
-1.58765623638333e-05
-4.971598936896e-05
-3.29916625898635e-05
-5.16555567946084e-05
-4.78329310126737e-05
-6.06573305498543e-06
-4.34009045388852e-05
-4.35588811159116e-05
-3.16582456601147e-05
-3.65088257027825e-05
-4.91011883195901e-05
-4.88447080234826e-05
-2.77762413228922e-05
-5.78903044837964e-05
-3.26482076945394e-05
-2.4689563266047e-05
-3.71309988256339e-05
-4.6995057457228e-05
4.26742929954619e-05
-2.3600387918582e-05
-7.4882559055366e-05
-8.61152950935039e-06
-4.56504653901422e-05
-8.4738309585369e-06
-1.88793016902459e-05
-4.38477472764688e-05
-5.27493025578716e-05
-3.91037461984758e-05
-5.95893256995103e-06
-5.36679932073976e-05
-6.94828694645251e-08
-1.70526964801555e-05
-2.8348333334261e-05
-1.06426409717064e-05
-6.91670499062628e-05
-5.75744974916928e-05
-6.55203035160265e-05
-2.51266568730568e-05
-5.23744589879159e-05
-4.09173085935193e-05
-5.41674744343285e-05
-6.54980634063566e-05
-4.33333885508982e-05
-2.24947208403107e-05
-2.98307913128264e-05
-1.92436232263513e-05
-3.9712219634844e-05
-2.20960376495205e-05
-8.49423581845847e-06
-7.36211563361337e-05
-5.94231102396371e-05
-4.86252180136212e-05
-1.75704402061782e-05
-6.10353717138713e-05
-6.42765469380129e-05
-5.76053888029087e-05
-2.31684275439709e-05
-2.91396662343391e-05
-5.00861357290643e-05
-4.68072603100584e-05
-5.00130284754073e-05
-2.17425873901454e-05
-2.35920271952855e-05
-4.01267742802034e-05
-3.81778486615623e-05
-2.27675766450875e-05
-2.8102480827549e-05
-1.09047060814644e-05
-1.9493515665938e-06
3.6256438700438e-06
-4.89743006332062e-05
-3.33277107105488e-05
-3.73203439751336e-05
-3.33926281095399e-05
-4.47181223956883e-05
-2.43409676734905e-05
-2.14964992361629e-05
-4.67304079964888e-05
-1.66501316945291e-06
-4.7315008377706e-05
-4.52985071744883e-05
-4.17062087464934e-05
-2.63073758102242e-05
-2.32220794691592e-05
-2.81006197518006e-05
-2.73879833639324e-05
6.66367485339237e-06
-4.05597416985845e-05
-2.55746710614605e-05
7.88854746721751e-06
-7.6478901064722e-05
1.03750125487027e-05
-1.51747558168727e-05
-3.06220431347263e-05
-5.34745681141927e-05
-3.71363150995158e-05
-6.00743607774699e-05
-7.05730450040168e-05
-3.81545717880412e-05
-1.57796822676313e-05
-6.356851153737e-06
-7.71421679214594e-05
-1.50771257896505e-05
-6.77056894219787e-05
-5.8007151048778e-05
-3.73202728579145e-05
-3.11431901184571e-06
-3.22807820635653e-05
-2.21229449979579e-05
-4.32596723274383e-05
-2.30299048841617e-05
4.87535363110194e-06
-2.22450905311797e-05
-5.1943663390901e-05
-3.64291085704232e-05
-3.71157450408776e-05
-5.30039114457653e-05
2.05788990367391e-06
-5.82394598600501e-05
-5.64461737510161e-05
-4.28288096854999e-05
4.78293733042042e-06
-3.12031732530001e-05
-1.8094113719212e-05
-4.9610632110695e-05
-2.20290241247457e-05
-2.69144833570308e-05
-1.08469613724949e-05
-4.21743506968607e-05
-3.66329830252885e-05
-8.38465103607973e-06
-5.18221323681706e-05
-5.49837235314775e-05
3.28629669198059e-06
-3.66671047420138e-05
-4.17127310437188e-05
-1.24426769064449e-05
-4.34229167588197e-05
-4.12165173630975e-05
-3.2348585851515e-05
-8.51332825359611e-06
6.33308816588788e-06
-4.6955003956254e-05
-2.77149900299643e-05
-2.74611624647249e-05
1.14271076161131e-05
-5.25294098044435e-05
-4.3372839277167e-05
-8.30962072341167e-05
-4.47172234621377e-05
-5.68048711394725e-05
-1.50618782808219e-05
-4.09764990635039e-06
-5.21785648854115e-05
-4.50124212738078e-06
-2.09999952207147e-05
-3.40515969938883e-05
-1.56255382517752e-05
-3.25809737948276e-05
3.02965013932415e-05
2.70292681899983e-05
-1.75514108364742e-05
1.69094381533359e-06
-1.6336521295753e-05
-2.94972622208807e-05
-1.40104037441433e-05
-5.39870922140707e-05
-8.2996671536373e-05
-7.93672407932756e-05
-5.07190009305457e-05
-5.95139251251433e-05
-7.75258736640091e-05
-6.06318206483315e-05
-4.59581334541751e-05
-6.79579854859866e-05
8.44089986246207e-06
-4.40750072584528e-06
-6.04685044877231e-06
-6.94013419955826e-06
-4.6201301013974e-05
-2.88670408193315e-05
-7.97241121518553e-06
-4.40087203301042e-05
-2.41038726612194e-05
-5.08282488256075e-05
-3.87340329827686e-05
-4.84968454865122e-05
-2.36706722328977e-05
-4.24217774418363e-05
-4.96165877547318e-05
-5.94697893296862e-05
-5.74498679620801e-05
-5.13635736450518e-05
-5.51766870079404e-05
-2.26721309045173e-05
-1.17892117418526e-06
-4.15658348907703e-05
-4.94768349006448e-05
1.06269394866785e-07
-1.03324383668947e-05
-3.59961013010935e-05
-6.52046784409454e-06
-4.04021444342862e-06
-5.66023502366038e-05
-2.12863460349657e-05
-2.56072579108186e-05
-5.36003087612383e-05
-4.45718051756707e-05
-3.80363449550674e-05
-3.4596916059737e-05
-2.52851869690215e-05
-3.32766371955874e-05
-3.29486600604184e-05
-1.13119997676935e-05
-4.94141995270222e-05
-1.68490238937421e-05
-1.66116127921584e-05
-3.42736824990715e-06
-9.39787918022995e-06
2.5675995887285e-05
-4.82464572601269e-05
-2.66290012263759e-05
-3.6597086959839e-05
-7.3626982922588e-05
-3.24859460566901e-05
-4.38073654142233e-05
-2.72424822108725e-05
-3.98208705927091e-05
-2.75303411511094e-05
-5.61776032150217e-06
-8.13986659731048e-06
-4.92266693143298e-05
-4.58023928392347e-05
5.81892826340467e-06
-7.87615713000088e-06
9.94325875016358e-07
-1.47522875609763e-05
-7.57051455764408e-05
-3.56471322239375e-05
-5.70401053443648e-05
-8.91611844013251e-06
-5.64705276501122e-05
-2.06121611077878e-05
-4.70693587904293e-05
1.1253648366274e-05
-4.42872439111908e-05
-7.63918366512223e-05
-6.07177811940272e-05
-4.1379748180157e-05
-4.02848348870768e-05
-6.05380471564445e-05
-5.62378504264291e-05
-5.32841885918168e-05
1.20217407242375e-05
-3.40079746188137e-05
-8.3459461243957e-06
-1.67230523010134e-05
-5.3685910653038e-05
-8.87721397003317e-06
-2.03996720206737e-05
-9.25077185883809e-06
-1.95275245529541e-05
-4.93843337186948e-05
-1.84679518093824e-05
-3.9101637038174e-05
-2.1125075997e-05
-4.27163109068674e-05
-4.5489031005669e-05
-4.73399126219177e-05
-3.7727128629725e-05
-3.66711443399932e-05
-5.79853804397787e-05
-5.92853386402416e-05
7.59334419708051e-06
-1.39545989674969e-05
-2.4144382349199e-05
-1.59277634247147e-05
-3.21667518503422e-06
-2.43878371839887e-05
-6.33073531150397e-06
-3.92025758089005e-05
-5.78744702132984e-05
-1.45571343826017e-05
-9.85228940144272e-06
-5.30781681064307e-05
-8.81378139984622e-06
-3.67649182320117e-05
-6.61226084364664e-05
-5.72209129672232e-05
-3.48836579755097e-05
-0.000101802835043604
-5.92603108088333e-05
-5.91935288174166e-05
-3.61225807452721e-05
-6.48201755552603e-05
-6.23757492762202e-05
-1.87092007991922e-06
-2.83765471202846e-05
4.70340548032742e-06
-1.61378238164749e-05
-2.15076917622605e-05
4.59909562160709e-06
-4.68324758540508e-05
-2.90728327579963e-05
-3.88192685215032e-05
-5.48592410083408e-05
-2.16594459469012e-05
-3.30934336980969e-05
-2.3774547312649e-06
-3.73014223917678e-05
-6.73421504782109e-05
-2.83432662225734e-05
-3.86293356368985e-05
-6.0018228017799e-05
-4.41807478795198e-05
2.01417755957137e-05
-6.18143154247416e-05
-2.52944497855528e-05
8.99079974329991e-06
-2.01101463672959e-06
-1.80568636359583e-05
-4.09026297933449e-05
-3.16616143508366e-05
-4.49912517798971e-05
-4.8355874340202e-05
-1.8975461814217e-05
-4.90022904778029e-05
-4.91627244808648e-05
-2.22710215435486e-05
-6.48271222384268e-05
-5.72083620489816e-05
-3.84214893946678e-05
-4.20155642618332e-05
-4.2475841429031e-05
-2.69841999850629e-05
-8.362779179747e-06
-4.74849432175286e-05
-2.51148421826315e-05
-2.16385201945382e-05
-9.99265283568092e-06
-2.9349432271902e-05
9.00667630817341e-06
-3.57897363588417e-05
-4.50987623050253e-05
-3.05619205697566e-05
-1.87943075693335e-05
-6.26694372879668e-05
-6.79725039315526e-05
-3.10876331012718e-05
-1.94993478973547e-05
-3.93934167800528e-05
-3.46572765550233e-05
-2.38734989232187e-05
-4.72696838730804e-05
-6.39043624369098e-05
-4.14396005341604e-05
-6.20913882795603e-05
2.30163152348817e-05
-1.81733672884767e-05
-2.10628943641813e-05
-8.90816253678328e-06
-8.6144054273774e-06
-3.36381177203046e-05
-3.15719356182307e-05
-1.10387552544938e-05
-2.2583251526022e-05
-3.7045912852935e-05
-1.06633870418452e-05
-7.60546404595356e-05
-6.9034960331106e-05
-9.47289607673939e-06
-3.24152770509405e-05
-2.23193869587589e-05
-1.01046306125075e-05
-2.568674209108e-05
-7.19623046812521e-05
-1.64819315278536e-05
-5.38619047301217e-05
-3.4922508928107e-05
-4.0626731627904e-05
-4.03491366044971e-05
-5.06441944247134e-05
-5.38368190835834e-06
-2.47961726246544e-05
-3.15387174282198e-05
6.03799113254845e-06
1.51077466359169e-05
-1.10492609871133e-05
-4.00123854463653e-05
-5.76561768396433e-06
-1.37930520907644e-05
-3.88446992893432e-05
-1.79838686511353e-05
-3.5750954284522e-05
-3.1322753746108e-05
-5.05524770329616e-05
-4.25932776660339e-05
-5.71240009158654e-05
-4.1908703261869e-05
-5.18381790352003e-06
-9.20831635719342e-06
-2.7848851628961e-05
-2.83994031278019e-05
-5.06115916832878e-05
-3.44277921105456e-05
-2.92952284240599e-05
-3.06938050139564e-05
-4.43080713805379e-05
-2.85127954259967e-05
5.34826774701315e-06
-1.88129918124524e-05
-4.31639658931146e-05
-1.81574658606702e-05
-3.1780578205824e-05
-4.8918335130963e-05
-2.40002717042029e-05
-5.96398661096106e-05
-6.88842488156844e-05
-2.22474770058773e-05
-2.58275797402086e-05
-4.10577581865955e-05
-1.01465168642769e-05
-2.54605821245188e-05
-6.90397213964483e-05
-1.94778821030653e-05
-1.17850135764449e-05
-4.63647469493067e-05
-3.98200705253586e-05
-1.71011254937145e-05
-3.88352899983799e-05
-2.032266961555e-05
-4.16867978909141e-05
-4.44541816091378e-05
-3.73916252303393e-05
-2.31468043842736e-05
-4.15505891675933e-05
-3.26113448902792e-05
-2.96496349684562e-05
-3.12079882786509e-05
-4.45176754375297e-05
-5.95193279183685e-05
1.42801351651449e-05
-4.57489561388631e-05
-4.02431696567931e-05
-3.64325902485659e-05
-5.9041518214684e-05
-5.3590287138515e-05
-5.794425862792e-05
-3.19187893959687e-05
-3.70892935092137e-05
-4.65094997216625e-05
1.68249929565272e-05
-4.22120665706464e-05
-3.44053662280583e-05
-3.1495127991023e-05
-3.58312250094982e-05
-7.39857494878435e-06
4.80681208055175e-06
-6.03947105264927e-05
-2.20534251683779e-05
-2.50622157031647e-05
1.17796378537228e-05
-3.46216090671252e-06
-3.84902870743845e-05
-1.35352104936759e-05
-2.26001855846064e-05
-5.28349762231282e-05
-2.15884421245942e-05
-1.1482297925299e-05
-3.00858084302226e-05
-4.8877719129813e-05
-1.60497331288155e-05
-2.60483707037546e-05
-6.07772892304096e-05
-4.21430253434904e-05
-7.42313492290588e-05
-3.33675004887836e-05
-4.60516844142663e-05
-5.2395407544655e-05
-3.47287303312658e-05
-4.75049855493542e-05
-3.76145062130898e-05
-5.76883293748496e-05
-1.67076154555527e-05
-4.52781401774716e-05
-5.20387904715291e-05
-3.73864112226841e-05
-3.15290690110085e-05
-4.37406762819001e-05
-1.77145310639016e-06
-1.4832288634555e-05
-1.3700808620298e-05
-3.31102840508411e-05
7.07616493726072e-06
-5.75133596034881e-05
-3.4389080223922e-05
-4.91941856007703e-06
-4.21157836657732e-05
-1.6611180948544e-05
-2.72914191519464e-05
-4.43339639240694e-05
-2.20288233519122e-05
-7.76460332498418e-05
-3.78265033278558e-05
-4.08090167011323e-05
-5.99862607800398e-05
-4.24072680290045e-05
-5.58297351546231e-05
-3.67518745259155e-05
-7.12624253200264e-06
-1.32745722367041e-05
-4.66932327677734e-05
-3.00818429063241e-05
-3.35490759309761e-05
-3.23809748462625e-05
-1.54379197015648e-05
-7.7690894513137e-06
-4.78930234070648e-05
-3.52015575489069e-05
1.18121551994831e-05
-7.55405988533386e-05
-6.67665179781478e-05
-2.38361100920407e-05
-3.72690453767058e-05
-7.43381603310102e-05
-2.77869894227634e-05
-1.98765277297698e-05
-2.74982552006548e-05
-3.87346263901111e-05
-6.37606207411861e-05
-6.15050964368119e-05
-6.35485210500707e-06
-4.25910588459221e-05
-4.70266068140064e-05
-3.12181665357476e-05
-3.05776471097318e-05
-3.1013289672018e-05
-4.28675665061008e-05
-2.81859450022901e-05
-5.36817466764562e-05
-6.53801859605083e-05
-4.19225458559578e-05
-3.47601782767593e-05
-5.00359376339031e-05
-2.9855369204416e-05
-3.10670078164432e-05
-3.0673271541791e-05
-2.94001942039372e-05
-2.62687919929013e-05
-1.81420531553145e-06
-1.81372652706949e-05
-4.50556212184561e-05
-5.28529307355577e-05
-2.28697176584109e-05
-3.05574071363324e-05
-4.61004893832991e-05
-9.35131246645892e-06
-2.08575904239657e-05
-1.48328172854e-05
-2.69793029935386e-05
-3.69461757960681e-05
-1.55673281350622e-07
-2.87728240478776e-05
3.6939230294766e-06
-3.37514491804928e-05
-2.4681961947577e-05
-1.43896436541611e-05
-3.302910480193e-05
-7.6861294513368e-06
-4.74720994486801e-06
-5.29057203409544e-05
-1.60310230690036e-05
-6.58015967695994e-05
-2.93777792815907e-05
-7.20470111286822e-05
-2.65883442587159e-05
-4.66772767776362e-05
-2.33003021551036e-05
-7.03906613542638e-05
-4.18190157654625e-05
-3.5884226019105e-05
-6.29372869343342e-05
-4.4305629876161e-05
-2.10827002981444e-05
-2.05743178809833e-05
-3.24728429367153e-05
6.25104092309893e-06
-4.75324983502723e-05
-7.0551968570661e-06
-2.59313206925499e-05
-3.87183822148462e-05
-5.06215760598657e-05
-2.45679428694047e-05
-3.60152268049131e-05
-1.04726098339433e-05
-7.05013798328469e-06
-1.23167005903161e-05
-1.74585833323103e-05
-6.14079521497025e-05
-4.09810699145279e-05
-5.21877512001641e-05
-3.05217759645442e-05
-3.08208639181246e-05
-5.45100710349012e-07
-2.92318476162986e-05
-1.19099621075848e-05
-9.24991278062569e-06
6.70637283902941e-06
-1.9628628877328e-05
-2.87364873787161e-05
-2.99486641976047e-05
-2.2049172755547e-05
-1.78269801145631e-05
-2.53882860928355e-05
-4.94101565019539e-05
-6.43227484699889e-05
-5.15310342296629e-05
-3.61463356885342e-05
-4.19925118058041e-05
-1.98084641154507e-05
-3.28125799458958e-06
-4.79426551572865e-05
-1.56502357269788e-05
-2.15391322394271e-05
-4.45869061528936e-05
2.28026963507683e-05
-2.62521434804414e-05
9.97102848661655e-06
-4.33767736941016e-05
-3.30622806268971e-05
-3.88825439101063e-05
-6.4307636239855e-05
-5.32771268975076e-05
-3.97331352403925e-05
-2.3026204205449e-05
-4.70389299847101e-05
-8.03437871764155e-05
-9.5004677858484e-06
-3.4868942955298e-05
-5.39367225548169e-05
-3.31831877097828e-05
-3.15171880712579e-05
-5.76000457812521e-05
-3.49939450864468e-05
-5.00954692368619e-05
3.88042090345803e-07
3.69020954143119e-06
-4.80818977578534e-05
-2.63985192354958e-05
-3.44571770312831e-05
-4.28580019509709e-05
-3.85441022211621e-05
-3.30591812631077e-05
-6.33391827654317e-05
-4.92759174214098e-05
-5.18369941463316e-05
-2.40842960565529e-05
-4.2093882077064e-05
-2.6012109645366e-05
-5.24185608314735e-05
-3.75127952875396e-06
-4.68174969427764e-05
-1.7980112813573e-05
-4.25843253753269e-05
-1.67467574019765e-05
-3.1146042467047e-05
7.0375623971083e-06
-1.30933436101489e-05
-1.11882654951656e-05
-8.83317054242019e-06
-1.06160088313822e-05
8.76111889027897e-06
-6.51577991791611e-06
-4.72777820045045e-05
-5.49029606122652e-05
-6.71191604261014e-05
-4.31168653133006e-05
-8.92585118867443e-05
-3.61307249840968e-05
-7.18051552066767e-05
-2.98839720343646e-05
-2.57813906983409e-05
-4.77592855265863e-05
-4.10213138907358e-05
-5.33182899149498e-05
-1.26171659732829e-05
-5.85905544950522e-05
-3.20797404867328e-05
1.27171822791601e-05
1.20749360397345e-05
-1.52447881305783e-05
1.05873449283985e-05
-4.26002346169105e-05
-4.54590424869322e-05
-6.65490864705209e-05
-5.55211259824444e-05
-7.41008570638256e-05
-3.982555422395e-05
-3.52357346675726e-05
-2.97215295000489e-05
-8.66267799229834e-06
-4.83516516544706e-06
-3.05418744736251e-05
-9.91590104590709e-06
7.9181405852695e-06
-4.67473172300081e-05
-3.54701344786693e-05
-1.84928898108365e-05
-4.78227691570198e-05
-3.41808441086256e-06
-3.26265434820275e-05
-2.8116352889381e-05
-6.11153530691405e-05
-2.03341330608289e-05
-3.16916360294188e-05
-4.4104757874855e-05
-4.8414883402434e-05
-4.13883029204535e-05
-2.57262327013949e-05
-5.09976042434433e-05
1.08647617487604e-05
2.25792180863046e-05
-5.63750927968447e-05
-7.03699279412372e-05
-3.91120712416733e-06
-2.32817099464669e-05
-4.92169277194703e-05
-4.68893388416337e-06
-4.45173436407203e-05
-1.86688413979739e-05
-2.25292065128061e-05
-4.04084207908498e-05
-5.84052324394617e-05
-4.20244131920636e-05
-3.42666857038617e-05
-4.34869852072558e-05
-2.36679335227348e-05
-1.8019379830998e-05
-2.68723686826567e-05
2.77532582878287e-06
-3.16475908975334e-05
-1.8022904180903e-05
-2.08754477788186e-05
-2.66237245906109e-05
-3.81325626208704e-05
-5.51117475773391e-05
-6.6245756286407e-05
-1.532606030924e-06
-2.03374221717573e-05
-3.27338468671177e-05
-7.04516855759719e-06
-3.94951041084662e-05
-6.20302248530284e-05
-5.20682814572686e-05
-9.8194614172509e-06
1.01371318022729e-05
-3.8073445564361e-05
-3.8619305241668e-05
-4.8850294404725e-05
-2.74673661501536e-05
5.52151697375525e-06
1.19933430753193e-05
-2.02233154042028e-05
-2.3269575652018e-05
-4.31095463115754e-05
-4.64740361792586e-05
-2.58942724328919e-05
-3.94703504095648e-05
-4.92499691097598e-05
-4.56944214706028e-05
-1.8228314367188e-05
-2.34123636471131e-05
-3.04163935530167e-05
-5.45957843415385e-05
-3.55047820244158e-05
-4.1254994116794e-05
-2.73263458543263e-05
-2.23938224201395e-05
-1.52911585982509e-05
-4.81248864094965e-05
-1.9389686579846e-05
-5.08591780272324e-05
-3.15943635088444e-05
-3.94496280726255e-05
-2.92151532221935e-05
-3.48602459597385e-05
-2.09203610186786e-05
-1.74826850339237e-05
-2.49010923920889e-05
-5.90286411399461e-05
-3.44620977706395e-05
-1.01215382421198e-05
-2.51200409160293e-05
-4.16880910731047e-05
4.53693139228104e-06
-3.66695864637362e-06
-8.95083910467412e-06
-1.37529904731774e-05
-7.9829377933692e-06
-1.58053187435995e-05
-1.68790043763786e-05
-6.05288855891712e-05
-3.18664203758303e-05
-2.33164746880225e-05
-2.40939521081304e-05
-2.50955881849118e-05
-5.59419611280862e-05
-4.80699129773172e-05
-2.82323166772101e-05
7.02533918423956e-06
-3.82352715323578e-05
-5.51376278884128e-05
-1.46758720624906e-05
-1.77048821709712e-05
-4.85385805297904e-05
-2.30546680107552e-05
-1.23209055770103e-05
-2.75033858082514e-05
-4.69734533523674e-05
-2.22286582563489e-05
-3.12258730717741e-06
-4.27193380439036e-06
7.05111067700144e-06
-3.90796390586151e-05
-6.06844560736118e-05
-4.01756397946761e-05
-4.61531769535321e-05
-5.08386194614978e-05
-8.44981523178745e-06
-8.34789626083927e-06
-1.97075421321506e-05
-5.18275113824477e-05
-1.17308146319223e-05
-1.69560918670756e-05
-5.11309833281784e-05
-6.71534447678333e-05
-2.67470708232013e-05
-4.0383965666039e-05
-2.0438119146537e-06
-2.74252101740082e-05
-2.35626563267966e-06
-3.33663942077616e-05
-3.41766043076853e-05
-2.12542589529663e-05
5.02087313669935e-07
-2.02305680997549e-05
2.71138294586508e-06
-5.49214758291101e-05
-1.37721577438068e-05
-3.77585785884772e-05
1.252646468762e-05
-3.72231451164345e-05
-5.73870926819724e-05
-3.84487985636586e-05
-3.10022572422927e-05
-3.23765116146177e-05
-3.87157210721846e-05
-1.34500914915797e-05
-1.35629867723382e-05
-7.75272979320126e-06
-2.74231205833126e-05
-4.00319078236546e-05
-8.56792688964698e-06
-5.72857696009984e-06
2.23878193482983e-05
3.84208528838037e-06
-4.73712198125585e-05
-6.81175287221965e-05
3.08296762144519e-05
-1.66348137076795e-05
-3.26463167856253e-05
-4.4071162262416e-05
-3.58541024278398e-05
-1.5387912030945e-05
-2.90219793974832e-05
-2.06510422651969e-05
-1.56092136734229e-05
-5.38319637280832e-05
-4.75323061062112e-05
1.78915819610935e-06
-3.48119661330156e-05
-1.07595457025737e-05
-1.46783199259524e-05
-5.07210283687884e-05
-4.51898785554127e-05
-5.039748873889e-05
-5.34338380380152e-05
-1.83670013781477e-05
-3.2741235323061e-05
-4.89086245488979e-05
-5.36936489876636e-05
-3.85903948454969e-05
-1.91069323360485e-05
-6.74383451822319e-05
4.28307226938195e-07
-4.71130901409332e-05
-1.32835433679105e-05
2.28942516021432e-05
-1.45629725231867e-05
-8.78668121398379e-06
-3.32692616357635e-05
-2.54532595648744e-05
-9.20179965779319e-06
-2.53322520473942e-05
-1.86435193187702e-05
-2.20053917920124e-05
-2.24136163917784e-05
-8.09575444337499e-06
-2.74961417437876e-05
-4.69031015871585e-05
-6.62914508769174e-05
-1.56472884197317e-05
-3.73217134657876e-05
-3.78912970369801e-05
6.40840222150854e-06
-7.32760871545433e-06
-3.99902620787039e-05
-5.19695758077218e-05
-2.84114317772077e-05
-5.19549735743597e-05
-5.90539536860591e-05
-2.87003269728258e-05
-1.13258548624582e-05
-1.63172706404936e-05
-5.43953049858956e-05
-2.56838766548225e-05
1.00293837085369e-05
-2.15618441020737e-05
-4.72722232778968e-05
-3.22398986919397e-05
-5.73982153700476e-05
-3.42465870498772e-05
7.18710806426061e-06
-4.6328075227696e-05
-1.89258754464543e-05
-4.31119587012054e-05
1.55145326301148e-05
-8.49202494761123e-06
-7.3449873173231e-06
-4.02201583878053e-05
-5.69155085041236e-05
-4.50677846919831e-05
-1.46467578406527e-05
-2.82788812718326e-05
-4.72797361465846e-05
-2.49820439171242e-05
-1.5443813493039e-05
-3.37368417110421e-06
2.0098479319329e-05
-2.82000090162803e-05
-2.89022019663004e-05
4.47022454183348e-06
1.97590766351874e-05
-7.08488007176051e-05
-5.74686644881943e-07
-9.88653918784828e-06
-6.30272991340048e-05
7.80885710106851e-06
-3.44785403882669e-05
-3.8101026352714e-05
-5.92537680048205e-05
-1.0841755789091e-05
-6.00596682698849e-05
-4.59195258008207e-05
-6.12804303233078e-05
-4.41210173954419e-05
-3.24751447073532e-05
-1.62339702523886e-05
-2.98592148790241e-06
-2.46720315775096e-05
-6.49843790572849e-06
-6.46324504356744e-06
-7.08436797629043e-06
-1.26360569992251e-05
2.09830289531561e-05
-1.60733215493574e-05
9.50777387705118e-06
-4.54825411479807e-05
-2.41967000933216e-05
-5.95317183270775e-05
-2.37817903014284e-05
-2.89958509235223e-05
-4.49820389702038e-05
-5.60902220946723e-05
-1.35707569898776e-05
-3.92911238387435e-05
-7.11899489825579e-05
-3.76034431701394e-05
-1.83464867046876e-05
-5.13724020477724e-05
-6.02733796623733e-05
-1.75412725648978e-05
2.48165034950596e-06
-4.8474639056034e-05
-9.53113258717429e-06
-1.45371476390345e-05
-2.14352048564176e-05
-1.77378738192798e-05
-9.98579545326553e-06
-4.58182394180566e-05
-3.36385198052887e-05
3.98804476217448e-06
-2.62380919182432e-05
-3.66796153760699e-05
-3.67393581714154e-05
-9.07475752969068e-06
-3.91959518423742e-05
-7.5494552426635e-05
-5.87495689958918e-05
-3.06245035879212e-05
-2.19591864179963e-05
-6.49138001528342e-06
-3.14948322514739e-05
-4.00769883443299e-05
9.81925880739327e-06
-1.30557150961735e-05
-2.37590847261753e-05
1.29045391283112e-05
1.22168927368138e-05
1.20022983655533e-05
-1.91644176117174e-05
-9.94437043846643e-06
-4.50311417835102e-05
-4.59571711709204e-05
-2.48045348228507e-05
-5.6380721615812e-05
-4.48696423251682e-05
-2.98484150056146e-05
-2.45498920527322e-05
-1.77149895237203e-05
-8.22243663427789e-06
-2.40952351566292e-05
-5.89190764392363e-05
-6.31650753085998e-05
5.85831874914529e-06
-4.0940172780315e-05
-9.55219083142881e-06
1.63910914628537e-05
-1.2944734884922e-05
-6.70006189460158e-05
-3.33220030523666e-05
-6.6541771140001e-05
-8.28882794950479e-06
-3.08797386027283e-05
-2.91210172035897e-05
-5.15306978686797e-05
-5.26217843695804e-05
-1.03423114754066e-05
-2.69170228070909e-05
-3.27081047510958e-05
-2.678235963214e-05
-2.88690238357119e-05
-3.78386385637839e-05
-3.68894608141833e-05
-2.59886633219935e-05
-2.73166979234065e-05
-1.05674617445851e-05
-4.2614727513398e-05
-2.3232183238962e-05
-7.33000621215839e-05
-4.58877508299618e-05
-6.65436803526379e-05
-5.04542458843069e-05
-4.45984427371056e-05
-6.24826388611447e-05
-3.34973478837526e-05
-5.89742345889691e-06
-1.23212102275417e-06
-2.35525119085013e-05
-3.22907032787399e-05
-1.64777889607013e-05
-2.40550976589254e-05
-1.70684245440224e-05
3.14254745755423e-05
-3.45746117708463e-05
-7.03980133345707e-05
-3.51536691274059e-05
-2.64929709479272e-05
-2.5431616859723e-05
-3.84600795301166e-05
-4.71548717109272e-05
-7.83997055264044e-05
-4.26311481349293e-05
-5.93670566439855e-05
-3.90017223647575e-05
-6.75434263861132e-05
-9.43510087513138e-06
-7.32704523070435e-06
-4.39983733693132e-05
-6.69590313369397e-06
-3.30433297786337e-05
-1.84530887073462e-05
-1.63450992822619e-05
-1.04527693376015e-05
-1.80673881616533e-05
-5.01603576744818e-05
-1.60917908420281e-05
7.3702263026132e-06
-1.33675532940281e-05
-4.64051717664843e-05
-3.18524439303548e-06
6.65047442135486e-06
-4.71073363721956e-05
-4.42517776495374e-05
-1.14169515050348e-05
-7.47248878500923e-05
-3.7762200296793e-05
-3.07770048715259e-05
1.48871610196495e-05
-4.27565652336922e-07
-2.92131080725839e-05
-3.20101463449812e-05
-2.39042202277969e-05
-7.37863106448741e-05
-4.2374963350404e-05
-5.80936706690835e-05
-1.1122704018873e-05
-1.91705156833837e-05
-6.21287895592726e-05
-3.76519744578793e-05
1.49208467618034e-06
-5.91940267331259e-05
-2.48580594200289e-05
-5.57275519622032e-05
-1.33860260738527e-05
-2.52038051499797e-05
-1.00017845319206e-05
-1.54322765921596e-05
-3.85630433825377e-05
-3.36758163904471e-05
-9.89098587536501e-06
-1.32785651663716e-05
-1.59113608100799e-05
-1.81421926293274e-05
-2.66235034825657e-05
-1.72104161331477e-05
-1.79488191307979e-05
-3.91734922743968e-05
-1.32695261300472e-05
-2.84977734274318e-05
-1.93872879394912e-05
-3.32419966438702e-05
-4.92419771005727e-05
-3.29343108840399e-05
-7.01490774018722e-05
-1.14584100081492e-05
-4.94019807316766e-05
-2.97907079502645e-05
-4.17574015297121e-05
-2.58076710372593e-05
-2.92919156529867e-05
-1.58403734681417e-06
-1.84496719137321e-05
-1.47138515971095e-05
-3.13295452056503e-05
-1.44920055052838e-06
-3.8578997275924e-05
-4.24904927813003e-06
-6.3758343176227e-05
-5.10098091540703e-05
-2.79093212493681e-05
-6.24486571725151e-05
-5.44861119748421e-05
-5.15402276302899e-05
-5.13104884010177e-05
-2.29611582286074e-05
-6.45455793990319e-05
-4.36587587261254e-05
1.0411211247577e-06
-3.31254960227955e-06
1.03304872821613e-05
-7.26526005890658e-06
-7.62127565277492e-06
2.10688498893292e-06
-2.48314113048905e-05
-2.90308599900194e-05
1.20299845051231e-05
-3.92866666758476e-05
-5.57146279732947e-06
-3.41327879064936e-05
-2.75735206369514e-05
-6.05340383382636e-05
-3.59935008587561e-05
-6.26185980377485e-05
-9.4542360169988e-06
-3.55291729919398e-05
-2.42534143119364e-05
-4.60309774460662e-05
-5.90999476130053e-08
2.7508932484612e-06
-7.44414756298437e-06
-3.72450865982197e-05
1.0947266259794e-05
-4.32310571957511e-05
-2.06932535208761e-05
-1.43719436487001e-05
-4.23539825720235e-05
-9.0122236176993e-06
-4.1594482400993e-05
-3.53312615012407e-05
-2.12395657465946e-05
-3.73418897283235e-05
-9.8878800380005e-06
-3.93659563309316e-06
-5.07119993284255e-06
1.11792576897393e-05
-3.2109400025564e-05
-2.80388065770362e-05
-2.80930824814345e-05
-1.05147243020346e-05
8.09276834000036e-06
1.34948474320027e-05
-2.08136796735533e-05
-2.13167442705578e-05
-4.55697328075724e-05
-2.56007625717708e-05
-6.50261315368051e-05
-1.54208561699146e-05
-5.37941793159375e-05
-6.08259261529346e-05
-4.14325642247e-05
-5.77154610776168e-05
-4.84552890859412e-05
-3.16250354273838e-05
-2.32042046628485e-05
-3.25613041990605e-05
-9.607134413377e-06
-3.23605367359458e-05
-1.41173345162035e-05
-5.50074102393049e-05
9.56102585721481e-06
-1.22811367208266e-05
-7.16686033438852e-05
-3.61766700231945e-05
-3.40256343703915e-05
-1.23925921843522e-05
-2.73895257909561e-05
-5.20006147714428e-05
-7.75336667914476e-05
-3.16479477010864e-06
-3.5674012414266e-05
-6.34180005967701e-05
-5.9960969244898e-05
-4.70280839431111e-05
-7.17665161294348e-06
-7.09109219622308e-05
-2.72111065663966e-05
-7.45136142014189e-05
-3.8055424949667e-05
6.26759899322536e-07
-1.75548513322371e-05
-1.98519487115101e-05
-3.6098548586242e-05
-2.80996407778767e-05
-4.74388406268219e-05
-3.97561820911892e-05
-2.30081003816996e-05
-1.69404993792737e-05
-3.39737026813849e-05
-1.60866264732666e-05
-4.64397393923193e-05
-4.04431721401668e-05
-2.21457244274478e-06
-4.89655935126278e-05
-1.1486017952012e-05
1.7621797112978e-05
-2.929369606358e-05
-1.67446381367119e-05
-1.99799531706042e-05
-1.24163375805248e-05
-3.48295803821162e-05
-1.30338091752165e-05
1.55323874378022e-05
-1.44165972583126e-05
-2.4570592414092e-05
1.42645216384627e-06
-3.99880054419729e-05
-7.28761158941666e-05
-1.55681638009919e-05
-4.62396857687814e-05
-3.74065259085799e-05
-3.01278048950602e-05
-4.66580900531221e-06
-2.79154958250188e-05
-2.57325613768994e-05
1.52295685790511e-06
-1.89257611987699e-05
-7.94830819007132e-05
-4.22412919753513e-06
-5.74753289768141e-05
-3.74989530882601e-05
-1.87620064384892e-05
-2.21224912434492e-05
-3.77051385180645e-05
-5.41344235493027e-06
-1.79990572418603e-06
-5.51596486363824e-05
-3.47484870506127e-05
9.91832087962409e-06
-2.32313874148411e-05
-6.69569499031771e-05
-3.48868598323826e-05
-9.0691203577845e-05
-5.63957266161702e-05
-4.66189171275226e-05
-1.40683764755309e-05
-3.48035796077762e-05
-6.61321381946245e-05
-6.78310086610506e-05
-3.87965730663879e-05
-1.28074130441735e-05
5.11406831763229e-06
-4.4439894217626e-05
-3.31405728918276e-05
-3.98809589218116e-05
-2.67311100440316e-05
-5.95632846446181e-05
-1.33277714565102e-05
-2.31986139037147e-05
-1.59309756771024e-05
-3.08573856139628e-05
-4.48111839889314e-05
-3.13879026100644e-05
-4.04548469259602e-05
-5.17320592248189e-06
-5.058939470155e-05
-4.703932308403e-05
-2.44043527196544e-05
-6.23630024045792e-05
-2.43298561430129e-05
-7.26066639826518e-07
-2.5653644230529e-05
-5.03376465068542e-05
6.48682163725213e-06
-4.35714571174879e-05
-6.09666184754432e-05
-6.78627175102863e-05
-3.11208035979592e-05
-4.9890528891969e-05
-8.92840202190202e-06
-4.79703364913027e-06
-4.71576256408469e-05
-8.21436015153796e-06
-2.97669890368552e-05
-3.77452531295456e-05
-5.15597290501135e-05
-3.1147363469879e-05
-2.84388337195418e-05
-2.54211577435043e-05
-1.36273303780601e-05
-4.83768545533699e-05
-9.79317608340714e-06
-5.12376436726451e-05
-2.27015494125967e-05
-3.6552705125239e-05
-2.91865693221405e-05
-1.79645425643099e-05
-5.2719856225385e-05
-4.71800229459729e-05
-1.82053711603532e-05
-4.46539949397398e-05
-5.29382830515454e-05
-4.53095697083549e-05
-3.12068490818397e-05
-1.537557259933e-05
-3.58086936723109e-05
-1.92221787293326e-05
-6.64138889690584e-06
-4.64279801660361e-05
-3.64790067158919e-05
-3.82108982938419e-05
-5.08652036241072e-05
-4.93509192646898e-05
-3.71343801163038e-05
-2.17558066894633e-05
-5.40439192077518e-05
-3.94332025358643e-05
-6.25029695683628e-05
-4.21944653802838e-05
-4.59585831940956e-05
-6.02296738352936e-05
-5.44463813693672e-05
-1.05703512511186e-05
-5.40689946609308e-05
-5.79540251172949e-05
-1.28607299422746e-05
-1.13734122611922e-05
8.26594573764255e-06
-3.1096878569683e-05
-4.06130189617868e-05
-2.36464768930213e-05
-2.47282307535299e-05
-3.21453494978192e-05
5.8119759208494e-06
-3.53099639252227e-05
-7.15512875448466e-07
-3.43646211845612e-05
-1.58991513293802e-05
-3.26810335689173e-05
-5.30984233282718e-05
-2.26810032178111e-06
-2.90226689813127e-05
-8.73195327527093e-06
-2.76610975064556e-05
-1.92400306086822e-05
-4.16544736394449e-05
-2.31197640780581e-05
-1.73167505025768e-05
-5.07827907700879e-05
-2.32026799245637e-05
-5.0318157466684e-05
1.50567057742065e-06
-1.87059307125316e-05
-2.37924637843593e-05
-3.98843014372648e-05
-1.41502639985968e-05
-5.28465762116313e-05
2.55497338584938e-05
-3.75881676870858e-05
-2.41261459462137e-05
6.52163230401135e-06
-3.971789930161e-05
-4.30876209691302e-05
-5.94983499196165e-05
1.77962151599516e-05
-1.43258948598962e-05
-4.17720496777104e-05
-4.38788140404396e-05
-2.20801059152169e-05
-3.75288601402256e-05
-3.53877965198236e-05
-2.28812271358882e-05
-7.18007141593808e-05
1.20027323729894e-05
-5.501822446944e-05
-8.27103799394172e-05
-3.58011380332513e-05
-2.04612370736482e-06
-4.93039144734067e-05
-3.73594947083795e-06
-1.14703486232008e-06
-2.83988972587899e-05
-4.3240955745345e-05
-1.57699285363991e-06
-4.30800788321261e-05
-7.72137534917285e-06
-1.87714291089845e-05
-3.8019724724828e-05
-6.35361909383262e-05
-2.08556085154733e-05
-2.75632510545263e-05
-4.67653066560362e-05
-2.5889377264739e-05
-8.16669261626881e-05
-3.44246722558227e-06
-6.04021708369699e-05
-4.04394986800813e-05
-3.76825497734782e-05
-2.96447377624527e-05
-3.35387836508899e-06
-2.50964311815505e-05
-2.00136204237766e-05
-2.50744840705323e-05
-3.3809594465515e-05
-6.96012279556374e-06
-2.84906788650746e-05
-3.58945647409339e-05
-1.83653942949949e-05
-4.54096231775772e-05
-5.98579755644559e-05
-6.10507524131588e-05
-6.21035553451811e-05
-3.32153078496301e-05
-5.14344544965665e-05
-5.46995461991632e-05
-3.87811909388798e-05
-1.83356601839663e-05
-9.88615742428498e-06
-2.2363344487023e-05
-2.51585652924524e-06
-2.60717515551474e-06
-3.36219490990814e-05
-3.08779298162965e-05
8.14942930744167e-06
-2.34462111535352e-05
-1.14771643595219e-05
-4.14451033348722e-05
-4.27133046720091e-05
-2.55975383655381e-05
-4.71106424285771e-05
-5.78660579980657e-05
-7.02581752656046e-05
-6.04235010986255e-05
-3.97592292732384e-05
-6.43070787483187e-05
-1.96211385611516e-05
-3.78035520006624e-05
-2.9502430162219e-05
-2.64414342673888e-05
-2.21962395640288e-05
-1.09260791549692e-05
-1.92849506775201e-05
-2.16642513335871e-05
8.50498576064727e-06
-9.53799304735941e-06
-2.41403324161906e-05
-3.79267527836853e-05
-6.42584069241795e-05
-2.12723359842855e-05
-4.80753038907773e-05
-3.37349421479413e-05
-4.44542798782985e-05
-6.05443706336519e-05
-8.82623505842135e-06
-3.57221343860855e-05
-3.65240484679851e-05
6.60518246992256e-06
-2.37092855195314e-05
-4.95824071788443e-05
-4.33563462074158e-05
-4.07263619907012e-05
-6.17569293118275e-05
-4.47358334462688e-05
-2.5019565324958e-05
-6.92800593396399e-05
-2.79800156849996e-05
6.02902764085777e-06
-1.80760812599572e-05
-7.42580829023662e-05
-2.70321527129358e-05
-1.82925275981814e-05
-3.34198809025257e-05
-1.16455106413211e-05
-2.97837352165155e-05
-4.8530382814214e-05
-2.37528155136625e-05
1.19943904412253e-06
-1.99447335221134e-05
-1.33140169365992e-05
-1.62815138702548e-05
-3.54133769666395e-05
1.64784797307247e-05
2.44664823849482e-05
-3.77846006502039e-05
-5.98448766260593e-05
-3.32710301150702e-05
-5.56233408606335e-05
-2.93999333132679e-05
-4.00969571009408e-05
-1.43216256388256e-05
-3.89477954059542e-05
-5.30756539054753e-05
-3.89194860311401e-05
-6.80147311531213e-05
-3.01605341702855e-05
-2.18707636414719e-05
-5.29398961834141e-05
-5.55652390861341e-05
-3.40161806666791e-05
-4.60170292752869e-05
-3.28119922066924e-05
-5.22434366620155e-05
-4.71690713848069e-05
-4.24962811415093e-05
-4.23003918973267e-05
-2.17208534803471e-05
-6.82314451781431e-06
4.1337039188743e-06
-2.68670328342599e-05
-1.97873804881896e-05
-3.65544565360638e-05
1.46271306072643e-05
-6.04992602968229e-05
-4.08335514899936e-05
-3.06773246819054e-05
-5.14121255227969e-05
-2.81049792178275e-05
-8.91907189965361e-06
-2.41742878542681e-05
-1.57641253894867e-05
-1.37826383446307e-05
-4.40554202110657e-06
-4.91032002995462e-05
-2.30085780444131e-05
-5.1821650107729e-06
-3.95726941751817e-05
-3.80605048812342e-05
-4.73581309584997e-06
-6.13895408824862e-05
-5.25266004018474e-05
-5.66235750903331e-05
4.12407194374982e-07
-2.66341017335735e-05
-3.92160560462416e-05
-2.4050032978571e-05
-1.49010000689804e-05
-6.01931984636347e-06
1.72028507941842e-06
-4.72931358081098e-05
-3.63842869922591e-05
-7.79470063057965e-06
-1.93721979128855e-05
-5.57736087405288e-05
-2.00438307714647e-05
-3.14849079816183e-05
-2.34735064808838e-05
-4.0735748977714e-05
-3.35620212270743e-05
-4.47193761668455e-05
-4.45721862085874e-05
-1.52916683199571e-05
-2.51625639621803e-05
-2.46163686522768e-05
-2.15169818284548e-05
-1.90418279477721e-05
-3.71842971785377e-05
-3.96660346704028e-05
-3.33063230747181e-05
-1.95106229807519e-05
-1.38125142925141e-05
-4.68926914243367e-05
-1.50721699258733e-05
9.52823169784246e-06
-2.94816819833631e-05
-5.0866710775189e-05
-8.23643494404354e-05
-1.09382247388907e-05
-3.50219488052236e-05
-1.47718518120871e-05
-6.3879985892973e-05
-5.92626245148713e-05
-5.44442023213083e-05
-1.34395841195066e-06
-2.38206388250755e-05
-2.18413203081754e-05
-1.72401708569979e-05
-3.3037439247873e-05
-5.97066473446896e-05
-6.38591800860179e-05
1.0594621757968e-05
-7.90531497825062e-05
-2.42014948812631e-05
-2.40225454740241e-05
-3.72305717121011e-05
-3.96457867172316e-05
-3.44302806586776e-05
-2.79475793239398e-05
-5.45887395260373e-05
-1.35480507395405e-05
-3.0348235921473e-05
-9.84357836995012e-06
-3.01251281861958e-05
-4.62077068051604e-05
-4.43088930661253e-05
-2.28773405127119e-05
-3.75329994084763e-05
-2.88807051836531e-05
-3.57512850540277e-05
-4.61270444366714e-05
-1.86648368101293e-05
9.90499878843465e-06
-3.17500159824927e-05
-2.56540298868061e-05
-1.2008565812343e-05
-2.45481788658108e-05
-8.11055155749446e-06
-2.47568921290626e-05
9.72183623621597e-06
1.6545182036742e-05
-1.25287043732165e-06
-5.44384923601589e-05
-4.63700456021365e-05
-5.91704560727461e-06
-4.97743119940914e-05
-5.39344685734952e-05
-1.04730914979618e-05
-6.58221256154202e-05
-4.70372238904576e-05
-3.8101964475031e-05
-2.21026972542389e-05
-1.93419101189557e-05
-3.6623520668172e-05
-4.9529697517152e-06
-4.14939380978279e-05
-2.37773122166773e-05
1.7734340564276e-06
-9.85353003423835e-06
-3.45088558693484e-05
-1.73667038648353e-05
-2.88263660363662e-05
-1.77646876785244e-05
-8.66829788838142e-06
-7.41443633635775e-05
-3.52512023921336e-05
-3.90169577368021e-05
-1.77969695387677e-05
-3.63498499408731e-05
-5.05238357522963e-05
-1.7869736498338e-05
-3.70423569277802e-05
-5.22709103167751e-05
-2.95678588219482e-05
-1.86934758654167e-05
-2.21968783069704e-05
9.13344781772035e-06
-1.04323892037028e-05
-6.00433676193926e-06
-3.75144629357023e-05
2.53868681072607e-06
-4.53673711518511e-05
-3.34488712388412e-05
-1.13051133896669e-05
-7.35183847891569e-05
-6.55584625080979e-05
-4.88995739482094e-05
-1.9192393563753e-05
-4.74370192635964e-05
4.3950254731058e-06
7.85111115070127e-06
-4.36293176419085e-05
1.45819916956202e-05
2.07406536276816e-06
4.88664815182613e-06
-5.74075501620471e-05
-6.66206762446814e-06
-1.21155296424012e-05
-7.78193925671299e-05
-3.30529789205785e-05
8.68414097467476e-07
-6.14584543482861e-05
-3.08104348227298e-05
-7.24297642923955e-05
-3.7498161613893e-05
-2.73252471735235e-05
-1.95120272676423e-06
-1.51708654519452e-05
-2.77299821992201e-05
-4.64825946289367e-07
-5.67501299990516e-05
-5.93509175068632e-06
-1.35454931090584e-05
-3.52900922469516e-05
-4.78243101004321e-05
-3.0022912269335e-05
-5.22200965110925e-05
-7.79478389504228e-05
-4.0555918940514e-05
-3.46802813176788e-05
-4.06468910474235e-05
-6.48122584140866e-05
-4.80256349152413e-05
-5.13167027701403e-05
-4.74311151383299e-05
-5.82208479147781e-06
-4.34994998561263e-05
-4.16417776947434e-05
-3.9608618668704e-05
-1.7213538467948e-05
-2.19748033909682e-05
1.35374559895298e-05
-4.04964028899597e-05
-4.97379685923185e-05
-4.59010630810968e-05
-1.5606711946345e-05
-3.5744664185334e-05
-4.13085171149181e-05
-4.24899583310175e-05
-6.62008937034705e-05
-5.43976363836275e-05
-5.16936831918302e-05
-2.86245172330953e-05
-4.29165996659664e-05
-1.36356707281111e-05
-4.47272904594805e-05
-2.55402903294448e-05
-1.44881088632036e-05
4.95305294932714e-05
9.78051470470152e-06
-5.87470016916819e-06
-1.41444463409754e-05
-2.7856820705052e-05
-3.50321068320477e-05
-6.05560903165797e-06
-2.66309752376074e-05
-4.98193964224943e-05
-5.62697584290539e-05
-2.1435984628581e-05
-5.66838763958324e-05
-6.74270617133455e-05
-1.68445852791452e-05
-7.60109113703976e-05
-4.88799516445797e-05
-2.53864388116803e-05
-5.27510034253966e-05
-6.32823448774117e-06
-2.47518837539318e-05
8.82063763506664e-07
-4.70623947615896e-05
-3.82700591932825e-05
-1.89427980394592e-05
-1.39687249130513e-05
-1.98292180987636e-06
-2.30547574006732e-05
-5.83053830854759e-06
-1.61555857626773e-05
-2.87035851108077e-05
-8.28672380248787e-05
-2.73112008380344e-05
-1.87383507780413e-05
-6.73118571238852e-05
-6.03401643865189e-05
-1.1622455370231e-05
-3.00574433552076e-05
-3.28981084405032e-05
-4.14091257941623e-05
-2.54533990972246e-05
-2.56093296024601e-05
-2.98021473342652e-05
-2.08309361648672e-06
9.46508741195207e-06
-3.03317420909733e-05
-2.16301060600977e-05
-4.03441324232028e-05
-2.9782232695104e-05
-1.84254696428205e-05
-4.4894817193042e-05
-7.60612571616754e-05
-4.25054353714112e-05
-5.57050850244445e-05
-4.79432717081165e-05
-6.31769760537669e-05
-6.9439962426058e-06
-8.7441200774132e-05
-4.15766101345684e-05
3.59702154218111e-05
-3.80839054654051e-05
-2.34868363062497e-05
-8.83411710762518e-06
-2.50096599548886e-05
-5.24806002300101e-05
-2.85771633308154e-05
-3.50693529822376e-05
-4.79675559176454e-05
-5.10293386499547e-05
-2.34170597683469e-05
-1.14758368504923e-05
-3.13826590783977e-05
1.0102766676613e-05
-6.45753510743187e-05
-6.35158912691282e-05
-3.00935148980738e-05
-6.75492324500113e-08
-7.2927604628406e-05
1.15988949180806e-05
-1.63533064723552e-05
-7.72116659403436e-05
-9.91140119088497e-06
1.17922894458968e-05
-3.91611940527453e-05
-3.69585039381304e-05
1.38894054932733e-05
-3.87780148079451e-05
-4.74125916329833e-05
9.45961121180115e-07
-1.26033735551901e-05
-4.37835338942292e-05
1.96017596855863e-06
-2.0902106036618e-05
-8.87683219921864e-05
-3.60314049277125e-05
8.71408662848615e-06
-5.8890223363273e-05
-4.46340787178342e-05
-1.54556300701194e-05
-3.78038016025148e-05
-6.03702045571642e-05
-6.08839248799679e-06
-4.5808934843582e-05
-2.90595696089821e-05
-1.3020611879841e-05
-1.44553275299043e-05
-4.34837185891796e-05
-2.9146685154354e-05
-2.80162970033928e-05
-2.6405202347601e-05
-8.96784151077714e-06
-1.23691982690659e-05
-2.05078897604111e-05
-4.80495528885416e-05
-9.95229153349159e-06
-1.60169481408691e-05
-7.07634742352694e-05
1.78567948977805e-05
1.48053277544539e-05
-6.01619907774098e-05
-2.30653723709196e-05
-2.28149650487696e-05
-8.34533732627989e-05
-1.00915511580797e-05
-2.02115985369616e-06
-5.09315591332308e-05
-5.11925138817732e-05
2.24516457340463e-05
-4.51486811870923e-06
-4.28311149611312e-05
-2.38227519405023e-05
-3.48604432887995e-05
-4.59281249133278e-05
1.12801590089771e-07
-2.00578746352655e-05
-9.12282796826127e-05
-2.50832883941003e-05
-1.39959806559575e-05
-5.17980005614113e-05
-2.62969781498202e-05
-1.42533418926219e-05
-4.32264716484374e-05
-5.05909870767439e-05
-3.45839183591951e-05
-3.34224382891848e-05
-5.55198343331772e-05
-3.68269070200627e-05
-2.59657836290653e-05
-6.7825749803657e-05
-3.47494601731951e-05
1.19460008115114e-06
-2.12526216339051e-05
-1.51301062182178e-05
2.12822117888542e-05
-1.35759263116173e-05
-2.8023427303796e-05
3.65621896220595e-05
3.13911096026919e-06
-3.21590550246527e-05
-2.75994978163599e-05
-2.60933983033369e-05
-7.68197794754121e-05
-4.18478719244992e-05
