# Supplementary material for: Research on computational propagation and identification of mine microseismic signals based on deep learning
Source: PLoS One. 2025 Oct 22;20(10):e0334641. doi: 10.1371/journal.pone.0334641 (PMC12543183; doi:10.1371/journal.pone.0334641)
Supplement: S7 Data — (ZIP) [file pone.0334641.s007.zip › 000100900001463.xlsx_0.txt_24.txt.txt]

-1.28610658555742e-05
-4.91584560620386e-05
-1.17789409789755e-05
-3.7977944196283e-05
-2.1059933414122e-05
9.85461351653276e-06
-2.6296857792641e-05
8.56954530947159e-06
-5.20813291212698e-06
-5.03759213079084e-05
-8.65942320607304e-06
1.52913698669944e-05
-3.37108581367791e-05
-2.39329102747758e-05
-4.66382631175128e-06
-6.43913844660317e-06
-1.29294033712934e-05
-4.00080824265881e-05
-6.35938676908121e-05
-3.50813820899293e-05
-2.62109788937358e-05
-2.98200268802141e-06
-5.19443765509305e-05
-4.69828294561941e-05
-4.84370852162083e-05
-2.2906525819642e-05
-3.51273205517808e-05
-2.74271456035437e-05
-1.65784279995649e-05
-4.71667062449561e-06
-3.95508457851202e-05
-3.12885083520932e-05
5.16301305975186e-06
-2.49674441813014e-05
3.07787818152112e-06
3.00036133137665e-06
-1.08593443113308e-06
-1.81859900872733e-05
-2.95716069771639e-05
-3.37478544642835e-05
-5.24729910666662e-05
-3.84696812968682e-05
-5.34347470323525e-05
-2.31633930053331e-05
-6.41224181757924e-05
-8.41763963772691e-05
-6.81359182944825e-05
-3.57706111021058e-05
1.57938304319022e-05
-4.50700124337212e-05
-1.23435050729828e-05
-3.7565081171497e-05
-8.43000103384972e-06
1.08564524850084e-05
-4.05131386179311e-06
-4.28696492845722e-05
-3.05960565953621e-05
-5.01706395970382e-05
-4.73875483392466e-05
-3.02000940699414e-05
-4.0405016358029e-05
-4.56556269794455e-05
-2.48438560190809e-05
3.41740272122284e-07
-2.23490865086531e-05
-6.05970231762726e-05
-3.1410636067633e-05
-9.95656261962993e-06
-2.58488035440634e-05
-1.78013509645987e-05
-2.18862494620923e-05
-1.54173812780761e-05
-2.51549309281112e-05
-2.45386653446953e-05
-6.35318386409936e-06
-2.90692869379357e-05
-3.22447207751237e-06
-5.10673147452641e-05
-2.28793026678437e-05
-2.38464969726522e-05
-5.29239793393843e-05
-4.97044631901737e-05
1.8480770804555e-05
-2.48344722661917e-05
-5.9036845179476e-05
-4.01507615587912e-05
-1.9040935906392e-05
-5.89550914587053e-05
-3.59446121763897e-05
-1.52988192715735e-05
-1.66906189672771e-05
-3.92534291949839e-05
-1.42160664420176e-05
5.56798711996295e-06
-3.40488894778088e-05
-3.31052498032628e-05
-3.01321163816226e-05
-1.49524620526824e-05
-2.33828512425974e-05
-2.10753243778627e-05
-4.97658952530238e-05
-3.73408059172767e-05
-3.92502682436406e-05
-2.7515474363871e-05
-4.49845998415e-05
-2.47918154780035e-05
-5.432875175788e-05
-2.21074000862881e-05
-3.7679810649452e-05
-5.87552363422144e-05
-3.56936606097278e-05
-1.75874232017403e-05
1.90728387577391e-05
-1.71470141693506e-05
-2.06959932204682e-05
-3.14636048560882e-05
-3.22482651034635e-05
-6.42246475507364e-05
-4.19148721566428e-05
-4.43565439695131e-05
-1.70550844621639e-05
-5.01225718133412e-05
-3.12867212989103e-05
-4.29604849154522e-05
-5.30622328059887e-05
-7.67499535039775e-06
-7.63146011690561e-05
-2.22711406720237e-05
-6.30657938083323e-05
-2.21599944572504e-05
-2.96170614372886e-05
-3.70185139313164e-06
-2.77949162890718e-05
-5.38722715379398e-07
-1.60300541785128e-05
1.98196764184282e-06
-2.77311802764348e-05
-1.43954931259431e-05
-1.27286235006467e-05
-4.81945287850169e-05
-3.41697900635623e-05
-7.93211259446614e-05
-2.89373636044526e-05
-5.94305753675341e-05
-3.43609688839969e-05
-1.19965140827738e-06
-1.96969059945612e-05
-3.39488398561739e-05
-4.13548431955732e-05
-2.21439802084399e-05
-4.74564535479082e-05
-1.67710663783609e-05
1.770543965964e-06
-5.03608955041591e-05
-1.85957839321929e-05
-3.22107706332182e-05
-6.12227507739779e-05
-5.15450177794284e-05
-1.81347047455279e-05
-1.61002503803458e-05
-4.75191565082641e-05
-2.33728450344289e-05
-1.95223898196075e-05
-8.57371475666244e-06
-2.79778216883652e-05
-1.09937422049443e-05
-4.3408149450299e-05
2.08458189089985e-06
-9.88870086875531e-06
-5.21437566331517e-05
3.66307441234485e-06
-1.50995256317158e-05
-2.53912447476854e-05
-4.51937071838531e-06
-5.26198472432691e-05
-1.30072873054817e-05
-5.63174994009672e-05
-4.2634529728884e-05
-7.37873110776989e-05
8.4007929504802e-06
-5.15674069260509e-05
-5.53357904793474e-05
-4.8291286845921e-05
-1.41497324405887e-05
-2.0932574905848e-05
-4.04925090387379e-05
-2.71739509225995e-05
8.35909540268052e-06
7.65402665921565e-06
-5.54981289676623e-05
-1.69173426560989e-05
-6.0473077736927e-05
-2.85386983421783e-05
1.01156482751007e-05
-4.74713561037379e-05
-5.69968023420131e-05
1.77359608776713e-05
-3.77651561685437e-05
-4.22069428139269e-05
-3.50470257487849e-05
-5.44590600176964e-05
-5.16327454786296e-05
-2.9026047766004e-05
-5.17924453694104e-05
-6.67394850308389e-05
-2.1229192105505e-06
-7.89031166260204e-06
-2.23163711749566e-05
-8.31785235045296e-06
5.50437194691715e-06
-3.73489977048046e-05
-5.16214598505623e-05
3.2409495598921e-06
-3.22479462352964e-05
-5.15326106011122e-05
-4.4812807159542e-05
-4.73243609593614e-05
-3.3934674627882e-05
-3.24718901887935e-05
-2.48458021324278e-05
-3.68334499560798e-05
-2.9087533970591e-05
-2.71958290798981e-05
-4.34662095960723e-05
-1.21834892636366e-05
-1.78194732025809e-05
-4.44044408185745e-05
-3.37818897724293e-06
-1.18004559812891e-05
-4.08838566966687e-05
-2.65321017457701e-05
-3.34381410937086e-05
-4.96925541050057e-05
-6.07952283236939e-05
-6.1122596612231e-05
-1.85246094369548e-05
-4.62559369647148e-05
-4.16275490645696e-05
-2.12557720842121e-05
-6.90450892376746e-05
-9.75764898949734e-06
3.28045397751577e-05
-1.56958757344888e-05
-4.19066696306086e-05
-7.93215486020314e-06
-4.72809562545181e-06
-5.93291795215807e-07
1.53607652687714e-05
-1.17900694256938e-05
-2.08916836738406e-05
-2.51176513547372e-05
-2.11456231903016e-05
-1.76696248598635e-05
-3.38199719526993e-05
-2.284594287857e-05
-4.1337874857558e-05
-4.85376901462064e-05
-3.73934056866123e-05
-5.32577371884055e-06
-2.87781438132333e-05
-8.8910228774253e-06
-2.64112304968121e-05
-2.734989578467e-05
-2.39980821517999e-05
4.80448380013693e-05
-5.39404018568126e-05
-5.02617913519539e-05
2.22523568331814e-06
-5.92819254230226e-05
-3.88643581392625e-05
-1.2685667653625e-05
-3.36836163628901e-05
-6.04874544777422e-05
-2.5417051155782e-05
-5.8011124524563e-05
-3.18430437285084e-05
-3.0390101813246e-05
-1.37754338692777e-05
-3.47445412052141e-05
-5.96618689562935e-05
-1.94274048817291e-05
-3.14420206968693e-05
4.13846889297476e-06
-4.275120692e-05
-2.266918898736e-05
-8.47338100270191e-06
-1.36378149891683e-05
-3.26899005837638e-05
-5.43638694781703e-05
-5.67133146084604e-06
-1.7288394057072e-05
-5.11612657692395e-05
-4.05888790231747e-05
-3.2642405600272e-05
-6.55041612670994e-05
-6.99277701028559e-05
-4.72689713242279e-05
-4.89636415379748e-05
-5.48191637529408e-05
5.09513785447944e-06
-2.11366634125537e-06
-6.34244176831201e-06
-8.64852330066897e-06
-6.74509157899332e-06
-3.15106317522233e-05
-1.93283696261647e-05
-3.07117328443175e-05
-1.99873722208495e-05
-3.2142006103136e-05
2.48836957352592e-05
-3.08559022768178e-05
-5.94443554505228e-05
-2.39823781856661e-05
-2.93056376828778e-05
-7.32625122686277e-05
-9.02368947672379e-06
-1.74446117537382e-06
-5.53887855543833e-05
-1.12190126824956e-05
-1.68204040244308e-05
-1.95753938903639e-06
-3.10677020295867e-05
-8.40296626964449e-06
-4.27314632244156e-05
-4.69761003040261e-05
-1.19066488742826e-05
-4.52064004600936e-05
-5.3193575169933e-05
-2.47510662000717e-05
-1.82048827340306e-05
-1.57636979583119e-05
-4.08205538863847e-05
-4.64519064387331e-05
-2.37708679759825e-05
-3.78890070825342e-05
1.87289502528529e-06
-3.79160592523245e-05
-2.75956119116911e-05
3.0629003528565e-06
-1.37895810152033e-05
-9.60572604057164e-07
-1.31489677774142e-05
-2.23418934360846e-05
-3.3519022087606e-05
1.38569832661686e-06
-3.89213065472747e-05
-4.10672256489906e-05
-5.17644411895302e-05
-1.4181159316378e-05
-4.53028943411348e-05
-4.67406432819166e-05
-5.69827483814544e-05
-2.56077387286651e-05
-2.95761804837201e-05
-1.21529772690424e-05
-2.15045417008939e-06
-3.18664042973112e-05
-2.02547563888344e-05
-7.86061835679951e-06
-3.0340448506414e-05
-3.57428405885468e-05
-4.41369257749396e-05
-4.16866978383736e-05
-3.58602993822284e-05
-3.90503124060069e-05
-3.86359554005148e-05
-4.17979584313028e-05
-1.8005715839228e-05
-4.37669992387008e-05
-2.13944657230151e-05
-7.10855686641016e-05
-3.68760656218437e-05
-4.33809371050858e-05
-2.2662171565598e-05
-1.89258610546394e-05
-2.48224980021126e-05
2.30329953057148e-06
-5.38772512093803e-06
-2.47772836399138e-05
-4.40733350450588e-05
-1.13870778293567e-05
-1.3940627227297e-05
-3.60651892758499e-05
-2.55324975005279e-05
-4.98733428314279e-05
-6.33718287403218e-05
-5.15357998118339e-05
-5.3796149643176e-05
-3.66600656823065e-05
-1.37175822014575e-06
-3.90613154731073e-05
-2.99664346239148e-05
-3.10628662347909e-05
-8.20827265451181e-06
-3.74627839519376e-05
-3.64155735890218e-05
8.07808370154284e-06
2.0190686479766e-05
-3.92518621608629e-05
-3.4806689945872e-05
-5.02743005581743e-05
-3.44282844733644e-05
-2.0012722003506e-05
-3.98681030320159e-07
-1.28531046976246e-05
-4.44435823327471e-05
-2.67233758555724e-05
-3.9544915676222e-05
-4.13170249458355e-05
-3.35847490970641e-05
-4.40741860354556e-05
-1.89850923522387e-05
-1.29378859390094e-05
-3.13965543820261e-05
-2.69259611858206e-05
-1.02845766788403e-05
-2.44059480402362e-05
-2.96533500248635e-05
-4.16858565011299e-05
5.7520639220102e-06
-3.3787148119319e-07
-5.48659119450646e-05
-1.29654246890485e-05
-6.44641920338677e-06
-3.64255515472063e-05
-1.4516576986475e-06
-2.32039458611895e-05
-1.31024390686e-05
-3.06614367110649e-05
-3.83026492307511e-05
-4.3603850759198e-05
-5.95198207382302e-05
-6.7065609351569e-06
-2.99291453333495e-05
-3.12361596982587e-05
-2.76043106073991e-05
-1.18536541622858e-05
-4.39784218960799e-05
-2.84454013728515e-05
-3.05211224782665e-05
-5.30630747360373e-05
-5.45922983554065e-05
1.60751092070469e-05
-1.08605470788262e-05
-1.27975740375273e-05
-1.95978505738142e-05
-4.31478008215916e-06
-1.61387110895712e-05
-4.1344762323097e-05
-2.55033660094819e-05
-4.6826427273262e-05
-8.23172811306446e-06
-2.46834928636517e-05
-3.17759671936199e-05
-5.82763842556417e-05
-6.10987685497787e-05
-2.14300028482269e-05
-2.79851057641571e-07
-3.35040160224975e-05
-5.66873520252157e-05
-3.37199825816242e-05
-3.57977907999396e-05
6.52780774651842e-06
-1.20294611904672e-05
-2.99329270671757e-05
-2.43122854942369e-05
-1.55575845985671e-05
-2.78162774929059e-05
-1.62700970472964e-05
-3.62246435731463e-05
-2.45062731359057e-05
-3.20138377892626e-05
-3.43808639657451e-05
-1.17878264402618e-05
-3.38289832465634e-05
-4.18849144064909e-05
-4.3479883816878e-05
9.22201307826504e-06
-3.80673353124756e-05
-3.82212025901786e-05
-2.51202461933872e-05
8.09209149624012e-06
-3.9775682627281e-05
1.95201847268917e-06
-1.68695842002035e-05
-3.00118652781688e-05
5.86148303431348e-07
-3.16916465432304e-05
-2.17406505757361e-05
-6.44137579706193e-06
-4.73062355636276e-05
-4.05404918670865e-05
-1.54307783729549e-05
-5.75469318110771e-05
-3.47550211566583e-05
-4.44492681517557e-05
-5.9249378408699e-05
1.04435800062133e-06
-1.26182144046792e-05
-2.49619053068923e-05
8.68951451107574e-06
-3.65377451602308e-05
-3.12986364454385e-05
-4.22163556528497e-05
-3.0191394828723e-05
-4.1017815324344e-05
-1.42723738364249e-05
-5.68679767678855e-05
-3.80282951294801e-05
-1.62400255039421e-05
-5.58463552536009e-05
-3.20673108869625e-05
-3.81040952647226e-05
-1.54929366735282e-05
-3.03238238969673e-05
-1.17961998576551e-05
-4.61615429407297e-05
-5.29417432209102e-05
-7.04407559710456e-06
-3.36113580002317e-05
-2.44146627072837e-05
-2.28971194829828e-05
-3.34350601986708e-05
-7.94920793360273e-06
-3.17203388931057e-05
-4.03917417099475e-05
-5.06589286923974e-05
-5.37081691065033e-05
-6.99412811066035e-05
-2.57642886514226e-05
-3.52174936874657e-05
-2.36967596497987e-05
-4.04690538095129e-05
-6.14958794868409e-05
-4.73535889608156e-05
-1.58766522547243e-05
-6.37289135849423e-05
-5.56569549479092e-05
-4.97557827265011e-05
-2.47030780779134e-05
-4.36812590570975e-05
-1.60646240916635e-05
-4.63655637778612e-06
-5.8030714047733e-05
-1.76125322331463e-05
-8.58813729489537e-06
-3.8726891898765e-05
-3.23124880212163e-05
-2.47702032069947e-06
-2.70708069710701e-05
-3.39413271663864e-05
-2.96313993737342e-05
-4.03449026561682e-05
-4.52798238855823e-05
-6.58721572296334e-05
-7.28068524139706e-06
-4.22482817561171e-05
-1.17749255371116e-05
-2.93495798929161e-05
-2.88793937796794e-05
-3.14147790229601e-05
-5.28272808176117e-06
-1.63945493443556e-05
-4.8925937474995e-05
-5.73159104586123e-06
3.20319132135935e-06
1.63180229825584e-06
-1.56801887011619e-05
-1.76029724843297e-05
-4.66798994260732e-05
-1.85796320295324e-05
-2.04046487882228e-05
-4.57030122417663e-05
-1.37374081390502e-05
-6.69607187224818e-05
-4.4922182566569e-05
-5.43432942496719e-05
-2.1452121519558e-05
-1.74041937419726e-05
-3.30900129679896e-06
-1.67001133348557e-05
6.60170034493016e-06
-4.84422371562394e-05
-3.24644886975052e-05
-2.46278120130567e-05
9.04181249334443e-07
-1.98790144191257e-05
-7.76411549289839e-06
-2.13771956438737e-05
-1.01226133738671e-05
-1.71661797926868e-05
-4.07195799078607e-05
-6.388597325755e-05
-1.33752498559481e-05
-5.52962767728845e-05
-5.53971461537977e-05
8.03690057301571e-06
-1.25727306468267e-05
-2.94127082652624e-05
-2.29926803765333e-05
-1.51932272293543e-05
-9.92420228407295e-06
-2.20488332905218e-05
-2.81117404146264e-05
-2.4407568613605e-05
-4.02452074904892e-05
-3.40282581784029e-05
-2.30791652320057e-05
-3.38767325180531e-05
5.40030197251166e-06
-2.2643731891971e-05
-4.08194670653887e-05
-2.53809384131803e-05
-4.39262681673721e-05
-3.17121278598311e-05
-5.41876180070586e-05
-2.41862699936916e-05
-3.07890327680833e-05
-3.31280613947849e-05
-3.93433815270953e-05
-1.60291439605948e-05
-3.78747338130656e-05
-3.55934529098906e-05
-2.2531377282588e-05
-2.95188230291613e-05
-4.3840524905107e-05
-3.59937935728077e-05
-2.67312270988369e-05
-1.42837130415778e-05
-4.08421285427428e-05
-2.76791057804179e-05
-3.68090010154872e-05
-5.04960206713662e-05
8.708540864056e-06
-3.5763226145533e-05
-3.77790158313179e-05
-2.76227038179273e-05
-4.33899854028151e-05
-2.9557939908687e-05
-2.70916796654153e-05
-5.56024225090713e-05
-2.41625469532484e-05
-4.6898316873341e-05
-3.3051806841436e-05
-4.6702462433599e-05
-4.81045469704542e-05
-1.68966618164204e-05
-4.1178143819943e-05
-3.67600462957811e-05
-1.35545979134599e-05
-2.68076618197944e-05
-2.72111941504732e-05
-1.01237359762953e-05
-4.44414618061825e-05
-6.60482137908831e-06
-8.88657062791334e-06
2.24504293631704e-06
-3.3823784359258e-05
7.0796971414543e-07
-4.02580187724394e-05
-2.05666845667708e-05
-1.95866807472964e-05
-1.37202695337877e-05
-2.56807402832608e-05
-2.35341995161447e-05
-3.08793217835651e-05
-3.43075521136331e-05
-3.04298362146733e-05
-3.77578589551534e-05
-1.22920771931326e-05
-2.51826548082835e-05
-2.83057848844435e-05
-4.58515918179817e-05
-2.81975050503779e-05
-7.9492938678532e-05
-6.02782127212098e-05
-1.65971012090661e-05
-3.7788504045875e-05
-3.29166491604976e-05
-1.66664005118733e-05
-1.51436104851488e-05
-4.13250542049131e-05
-2.85966296368321e-05
-4.70849509096067e-05
-4.18458031621903e-05
-1.46453863284386e-05
-1.76451541883854e-05
-3.6521027349873e-05
-4.81410170696563e-05
-4.8941786407439e-05
-4.94044691191375e-05
-3.22589644929982e-05
-2.51861773040479e-05
-4.0400928657912e-05
-3.48409063972753e-05
-3.44675797868007e-05
-1.80060066311329e-05
6.09297350824485e-07
-3.64628987946037e-05
-1.99320064073977e-05
-2.16445794127744e-05
-1.04829471085496e-05
-3.19519123344685e-06
-5.34839019520125e-06
-1.13224758748723e-05
-1.88078809038713e-05
-4.13101844269665e-05
-4.11442870895001e-05
-1.71424039634512e-05
-9.77764497998107e-06
-1.22887852348235e-05
-2.6553002765382e-06
-6.93149816119177e-05
-2.67059177620401e-05
-1.22735367617888e-05
-2.3462922546408e-05
-7.53311598292523e-05
-2.62267871787442e-05
-7.06754562202799e-05
-1.30614883397067e-05
-4.61807155517801e-06
-2.95859536951241e-05
-4.59767429492942e-05
-6.22807136957923e-05
-6.26664027326868e-05
-5.72923245771397e-05
-4.88862035859596e-05
-4.7421898916465e-05
-7.27012572688631e-05
-3.77995996079485e-05
-2.28248311168829e-05
-4.86165426616073e-05
-2.07124833411718e-07
-1.40376918134411e-05
-3.89987552893746e-05
-2.40927779275436e-05
-2.79102326975069e-05
-2.58970159958617e-05
-1.8154015452433e-05
-2.5147737965559e-05
-3.48511863948658e-06
-6.41611147991436e-05
-3.83833476858139e-05
4.02222410848529e-06
-2.88949978045928e-05
-3.96851410192511e-05
-1.94646293470084e-05
-3.21930044672332e-05
-3.335346197439e-05
-8.00355453179565e-06
-4.52613841887697e-05
-1.6697774781701e-05
-2.62897785485591e-07
7.457109354576e-06
-4.0764660582173e-05
-1.75266565721326e-05
2.97864699486055e-06
-3.94841952240088e-05
-5.55634066842452e-05
-5.3597817677495e-05
-6.4180945929217e-05
-7.03266337318112e-05
-5.55859669949987e-05
-8.01698824979037e-05
-6.40716023288028e-05
-3.62329505385587e-05
-5.04351875009797e-05
-2.68789990883317e-05
-1.43909402403589e-05
-2.14294088537988e-05
-3.27739404726563e-05
1.35427217569257e-05
8.88926672587294e-06
-5.27935125368435e-05
-6.39804474940642e-06
-3.33883706630364e-05
-5.84277911242517e-05
-1.81780017865111e-05
-2.59437624578994e-05
-2.6637311427011e-05
-7.82539022672028e-06
-2.93667378155744e-05
-2.47057722863466e-05
-5.48285456175776e-05
-1.98540296464376e-05
-3.13299502242294e-05
-3.89851824261189e-05
-2.07092224400684e-05
-1.54912956594689e-05
-1.9227915708658e-05
-1.1759160787406e-05
3.33383403151973e-06
-3.51541864747209e-05
-3.41534752239663e-06
2.54391174368193e-05
-1.88610703252965e-05
-3.0512369908173e-05
-9.15036408643624e-06
-2.73677474961062e-05
-6.27628565494681e-05
-1.90111354502277e-06
-2.02097089244234e-05
-3.08627899437433e-05
-2.15063660817853e-05
-2.26686686975002e-06
1.17407778232524e-05
-7.07383621540336e-05
-1.77450273137934e-05
-7.24619011259776e-06
-1.8800219437179e-05
9.100957349391e-06
2.15957952901152e-05
-2.9317230277786e-05
-2.98602852524824e-05
3.78763212572501e-06
-5.42646797430917e-05
-2.56552812381846e-05
-2.04081305764668e-05
-6.0952649546851e-05
-4.72787643250661e-05
-4.28886558261289e-05
-7.75245926874866e-05
-7.40064491981769e-05
-3.84367672925285e-05
-1.21898205383618e-05
-2.31536834135045e-05
-1.79875002131458e-05
-1.02553018897967e-05
1.11917035032331e-05
1.02192880211937e-05
-4.2552162023218e-06
-1.14078551392512e-05
1.0541565094147e-05
-1.79623249957388e-05
-2.79906357153008e-05
-2.05476731341924e-05
-4.36313491070598e-05
-6.59850413030703e-05
-6.13479826570462e-05
-3.98655535042453e-05
-3.71607846188175e-05
-1.54777540358144e-05
-5.60713723432935e-05
-3.52801159619052e-05
-4.88288610541726e-05
-2.59584079382017e-05
-3.22428049958678e-05
-4.85354623798603e-05
-4.38174681803258e-05
-2.18347543528217e-05
-2.59663248444443e-05
1.00769092825191e-06
-4.41321973133207e-05
-4.45803973968878e-05
-2.85020241260208e-05
-3.28904925564952e-05
-4.18325067938206e-05
-2.84837905410237e-05
-6.23393325437517e-05
-3.51269282149948e-05
-4.88372727106947e-05
-2.55613797794732e-05
2.00879648468829e-06
-2.29503823258728e-05
-3.16495178333201e-05
-4.55222756559095e-05
-2.82975148345568e-06
-3.17506532468877e-05
-6.25069789019056e-05
-6.78589148809094e-06
-1.88235108148778e-05
-4.4934102818793e-05
-1.25786114884746e-05
-2.85740840978923e-05
-3.88581029348547e-05
-1.30391838359884e-06
-3.51398124716758e-05
-2.6444416867511e-05
-3.6308864339893e-05
-8.9361258081009e-06
-1.95437116514352e-05
-1.99034344297978e-05
-7.02963930664511e-06
-3.01638770298114e-05
1.15789727516091e-06
-2.42371324423976e-05
-5.78800358178367e-05
-2.15805279467385e-05
-2.10032572860512e-05
-2.6347373889666e-05
-3.0270949005797e-05
-2.96595711112431e-05
-4.65953125186822e-05
-3.92946779779196e-05
-1.74251454071628e-05
-5.76096762583661e-05
-3.06320454994035e-05
-2.75635040096716e-05
-3.54002143640095e-05
-8.27234591742309e-06
-3.01783498892368e-06
-4.92799932773689e-05
-4.08145989452928e-05
-3.74023782990948e-05
1.00211873388216e-05
-4.71215552480331e-05
-4.19354736023293e-05
-2.07888416479882e-05
-3.39753213825384e-05
-2.54246472276415e-05
-6.54068895816179e-05
-4.60974583071271e-05
-1.95410170140953e-05
-1.39439936133527e-05
-4.24605756290811e-05
-4.23049677927365e-05
-2.92380463797769e-05
-2.88211464447032e-05
-4.79045576813404e-05
-3.37347392214867e-06
-2.75704973774023e-05
-2.48474387176948e-05
-8.80802089087734e-06
-8.95386302866933e-06
-3.5409670905107e-05
-2.37352523176354e-05
-1.81159933907342e-07
-7.42156288202625e-06
-5.14519001922902e-05
-3.66480211280571e-05
-5.01270672210646e-05
-3.0634596967508e-05
-4.66944267345227e-05
-3.27060472128557e-05
-2.02718322499262e-05
-3.06153244198334e-05
-4.5929649754758e-05
-6.51413332649149e-05
-2.91918738037575e-05
-2.54527075523754e-05
-5.88318083912973e-05
-3.78671166994745e-05
-3.27772684539091e-06
-4.54403301553713e-05
-5.86173704973037e-05
-1.49795689748305e-05
-3.04954502131531e-05
-2.14545910959605e-05
-3.92878573146636e-05
-2.36554294142791e-05
-4.81583445972173e-05
-3.86558547027262e-05
-2.0501866358095e-05
-6.86444704249885e-05
-2.1494297120243e-05
2.05108310370787e-06
-1.55626523458431e-05
-4.08093669771043e-05
-3.00348227991327e-05
-2.30984364714262e-05
-2.64379131493743e-05
-1.57979933079888e-05
-2.18353283940608e-05
-4.73065072857067e-05
-2.64525937831841e-05
-4.43590573697523e-05
-4.32288418666087e-05
-5.52493112490471e-05
-4.73154874328147e-05
-2.16800213191115e-06
-4.41794064219371e-05
-4.53405973190962e-05
-7.61288249291868e-05
-2.51148044908005e-05
-1.76637040580699e-05
-1.74368090087417e-05
-5.39489522404203e-06
-9.05212374851548e-06
-2.42569372366873e-05
-5.19724337907534e-05
1.5331664157613e-05
-1.23721756022919e-05
-8.15969272243073e-06
-2.38521072003046e-05
-2.44824311408569e-06
-2.3000494571045e-05
-3.9545599821894e-05
-1.32571603015066e-05
-3.96000916986472e-05
-7.16651751112364e-05
-3.53133723247682e-05
-4.90682121479089e-05
-2.95911066460082e-05
-1.56397978654355e-05
-2.18988358603365e-05
-5.20919204492677e-05
-4.21964347738822e-05
-6.97863494031089e-06
-4.68001334558522e-05
-4.79834932306307e-05
1.55651429860875e-05
-5.85324401259759e-05
-2.15306917746118e-05
-1.74145654407454e-06
-1.87874065053615e-05
-1.60043898907457e-05
-5.41334125870623e-05
-4.77613112149825e-05
-3.11805274975826e-05
-5.56561887101688e-05
-1.87820245356238e-05
-3.06187941424127e-05
-2.64835004163385e-05
-2.20523622810663e-05
-5.13455350448338e-05
2.96430558851924e-06
-7.17097230279601e-06
-2.87658889508621e-05
-9.63261089043042e-07
-4.10560746308076e-05
-2.86991974480894e-05
-4.02930508520067e-05
-3.65504225691715e-05
-5.86329534323078e-05
-4.12926156699794e-05
-3.63568529388629e-05
-2.63732869190528e-05
-8.87480384022154e-05
-6.69651971010665e-05
1.87680173810684e-06
-4.08502417558306e-05
-1.48499845234919e-05
8.10391982647532e-06
-4.72971855637612e-05
-7.57942451311878e-06
-1.06804794575002e-05
-1.04592588506122e-05
-5.50203332195147e-05
-1.28227982929857e-05
1.66816793968137e-05
-2.51120718191054e-05
-3.97436354880524e-05
-1.68104713317398e-05
-4.75481211363519e-05
-6.71872177899956e-05
-2.73794652683465e-05
-3.80227769321593e-05
-5.51842394650505e-05
-1.96558006121108e-05
-5.98449125109979e-05
-3.66415331852881e-05
-1.70743935877025e-05
-2.47931931623159e-05
-3.52615425311614e-05
-1.44419927159429e-05
-6.59242911946019e-06
-3.98332742965758e-05
-2.39222122253049e-05
-3.34982711662805e-05
-2.04239421884609e-05
-5.00557198807176e-05
-6.97373720505577e-06
-3.51686925134437e-05
-5.20231856198803e-05
-1.11393361190326e-05
-3.7226985404248e-05
-5.5979571275898e-05
-1.49449332761404e-05
-2.47229735126049e-05
-6.65590959606728e-05
-1.63373228595127e-05
-3.0332461744098e-05
-5.56295872934351e-05
-3.59905992727899e-05
2.86708348677897e-05
-5.49127415470317e-06
-3.8524979528437e-05
-3.56553165358394e-05
3.43088944963895e-06
-2.92234599015469e-05
-3.41147693470586e-05
-2.22786872164392e-05
-4.98069058362042e-05
-4.60291236810224e-05
-2.61836583281239e-05
-4.44801831532953e-05
-7.02213607199629e-05
-3.92314733953698e-05
-3.41426030441997e-05
-4.87476642462752e-05
-4.0663221598931e-05
-2.10488757672495e-05
-4.61737468264419e-05
-1.89753183068106e-05
-4.3747295097696e-06
-2.33276194267312e-05
-2.32635234370567e-05
-4.12019652405143e-05
-4.33123635838394e-05
-4.07855285630128e-05
-1.00679558324619e-05
-5.38763834692305e-05
-5.01597461817158e-05
-2.99976883315579e-05
-4.91310258114308e-05
-4.07702889837587e-05
6.6821062750056e-06
-3.54964250739368e-05
-4.13793901610468e-05
-1.74804125904543e-05
-1.05911653728877e-05
-4.00762945204304e-05
-2.38483987222481e-05
7.53983564573358e-06
-5.08301551472543e-06
-2.99472261681797e-05
1.14537380737701e-05
-3.62304145183489e-05
-6.98673923383774e-06
-1.64925376480469e-06
-3.34763591858907e-05
-4.30131314984629e-05
-4.42720955851264e-05
-2.21772584478431e-05
-5.45609648750868e-05
-2.50514150743496e-05
-9.84757934513215e-06
-6.61480015009543e-05
-2.65067879318217e-05
-4.00958066774804e-05
-5.90825218265455e-05
-1.73682172152345e-06
-1.00430019581752e-05
-3.11776020854259e-05
-2.61288210320003e-05
-4.2055774855302e-05
-2.79473122074256e-05
-1.99469038733176e-05
-2.51750116929323e-05
3.19222769678506e-06
-4.80122942441813e-05
-4.48485840333316e-05
-3.59173073398313e-05
-5.08785386877394e-05
-3.91100695285338e-05
-1.67226483624499e-05
-4.73555376721755e-05
-5.65420023974585e-05
1.81193564264125e-06
-1.27602271655119e-05
-3.49784613000229e-05
-2.82519370905359e-05
1.22160519652941e-05
-1.09872123362549e-05
-2.27054810689379e-05
5.39064259360198e-06
-6.78852869691044e-05
-3.36319567601365e-05
-3.01942412786045e-05
-5.8914379452339e-05
-8.25484026511518e-05
-2.34266562154515e-05
-2.56176587016779e-05
-4.01194906557891e-05
-3.04495267112888e-05
-4.87040282384458e-05
-4.62188981179125e-05
-2.23798946866979e-05
-6.82547583010447e-06
-3.64253200434676e-05
-1.48528474783541e-05
-2.11099822912846e-06
-2.82393056760459e-05
-3.26608629265873e-05
1.58278993343013e-06
-4.57604840776983e-06
-5.53170703860295e-05
-2.24969948236032e-05
-9.90343002955034e-06
-8.77750782859619e-05
-5.03216759108324e-06
-4.33961352910885e-05
-7.31610083153935e-05
-4.94185530984399e-05
2.67714547463077e-06
-2.3357656531042e-05
-3.40963335101413e-05
-1.4882276259115e-05
-1.02941939037864e-05
-2.08444488405362e-05
-3.10369289015841e-05
-6.28442302138929e-05
-2.82355305250327e-05
-2.46989052355209e-05
-3.15917761049095e-05
-7.59434036822907e-05
-1.85991522691374e-05
-8.15620820955412e-06
-5.01835458156782e-05
-1.05315931248508e-05
-3.05248265961281e-05
-8.09181181026909e-06
-4.56090014472307e-05
-3.24085921544469e-06
-3.36527600103732e-05
-2.74407248428793e-05
2.30620317728013e-06
-2.63006394783402e-05
-3.76685808761106e-05
1.43417347649728e-05
-4.21473511207755e-05
-3.24943081128444e-05
-2.87040454964396e-05
7.88630797807338e-06
-5.47166985482357e-05
1.15275326361399e-05
-2.31349198286947e-05
-2.83019155812402e-05
-3.33301567463102e-05
-5.27014689570713e-06
1.43823515446508e-06
-5.20302776229701e-05
-3.63482945486696e-05
-2.31432373280481e-05
-2.06268930308432e-05
-2.11807684617747e-05
1.03548460247563e-05
-6.19169463649481e-05
-4.31034176488822e-05
-2.30984088798465e-06
-4.33824534148691e-05
-2.8774366195113e-05
2.04848241472623e-05
-1.12689894895029e-05
-6.59130326888124e-05
-5.71919479423504e-06
-1.18906893479709e-05
-4.48498505841803e-05
-2.00536160610031e-05
-2.25786445061122e-05
-4.33707088619445e-05
-1.61722705534228e-05
-2.38390151161675e-05
-4.150287176952e-05
-5.31318360254575e-05
-2.09560177253694e-05
-4.33687641639757e-05
-5.14447641280018e-05
-6.06050725703092e-05
-3.89343998503676e-05
-4.68493923397793e-05
-4.84333385572332e-05
-3.43680377152485e-06
-4.13168959061615e-05
-1.8229450605183e-05
-6.45621346627812e-06
-1.26660895044726e-05
-4.89218071408574e-05
-1.612149400892e-05
-2.89686393364935e-05
-3.63303577348295e-05
8.19147995156755e-06
-2.94408719464026e-05
-3.52961588552437e-05
-4.24396768077559e-05
-5.92468696086087e-05
-1.59004643461197e-06
-4.16401422540702e-05
-2.03956882547268e-06
-1.82071250078808e-05
-4.03185202965951e-05
-1.75809071118073e-05
-1.31753345184653e-05
-5.82443798272327e-05
-2.52275781090745e-05
-2.93456928487524e-05
-2.21763090482154e-05
-5.76855234703049e-05
-3.87495831857558e-05
-5.77433437964966e-05
-5.54397877689034e-05
-1.97824842808518e-05
-1.08297782141526e-05
-4.93236691923874e-05
-5.62252718070797e-05
-4.78624024139267e-05
-3.92929057292612e-05
-2.28857075849009e-05
-3.48035104581771e-05
-2.09894782928122e-05
-1.55319924137674e-05
-8.64131658212096e-06
-2.34838560973818e-05
-5.37940135969907e-05
-4.71980971325778e-05
-1.89117189267645e-05
-4.06817188952154e-05
-2.63971932607354e-05
-2.64089906508934e-05
-1.8285657957946e-05
-3.68686583064774e-05
-4.03884839227187e-05
-1.19348940660433e-05
-3.31904194568194e-05
-3.5351497038974e-05
-4.87839723245114e-05
-4.00209531734285e-05
-3.39761477546649e-05
-1.24684457254095e-05
-1.23455543305678e-05
-2.0414451131392e-05
-3.2378307837322e-05
-2.85244527923688e-06
-1.49521861163765e-05
-4.27560936151185e-05
-6.27793239444698e-05
-1.7011329068802e-05
-3.36994438604454e-05
-5.10369847163266e-05
-4.462730686177e-05
-2.39552398288955e-05
-3.57950260583535e-05
-5.54279632308639e-05
-3.17160746741467e-05
-3.51391992986813e-05
-4.97885524211899e-05
-4.15084207455419e-05
-1.49345146789929e-05
8.97007380953643e-06
-9.7761164987835e-06
-3.28258714445376e-05
-4.43912411199344e-05
-5.64660236572844e-05
-2.38653590300585e-05
-8.79263312661477e-06
-4.54573909590388e-05
-2.53742361568276e-05
-1.63327906872755e-05
-2.92779724924348e-05
-4.61066363471523e-05
-3.7903747239301e-05
-6.38019037802606e-06
-5.22513742539784e-05
-4.26716492373751e-05
-2.90917558570565e-05
-1.18105954132105e-05
1.29652063164831e-05
-4.34019719496904e-05
-9.74765688955602e-06
-3.75563909661838e-05
-1.529886924227e-05
9.36796377473535e-06
7.82788077376174e-06
-3.02339919973733e-05
-1.89861879990571e-05
-2.50807480687826e-05
-6.57408184028983e-06
-1.5425218768929e-05
-6.7286695123476e-05
5.02728254958853e-06
-3.00609228546436e-05
-1.75669208045952e-05
-3.25224295548272e-05
1.26171759560311e-05
-1.59284923914008e-05
-3.40499659943822e-05
-6.67575606286586e-05
-4.93971690266827e-05
-3.99413471920561e-05
-7.41464429911682e-05
4.46359834400339e-06
-1.86561816872455e-05
-7.85039623731112e-05
-2.43722756315167e-05
-2.53392696301725e-05
-2.70102207081301e-05
-3.36923664142161e-05
-1.20641191607728e-05
1.7961003535514e-06
-1.05984897098844e-05
-1.26043708930253e-05
-3.57074875692644e-05
-3.12685455148208e-05
-4.2613729619409e-05
-5.50631645335137e-05
-4.00645056432749e-05
-6.63131753916563e-05
-5.69624264919823e-05
-4.39379464493122e-05
-6.23604672036272e-05
-2.05690933799433e-05
-4.65998752888578e-05
-8.90548683819091e-06
-2.81790529919368e-05
-3.91496368199305e-05
-3.72644863339065e-05
-8.32281580209878e-06
-2.99891918607392e-06
-4.36784140820423e-05
-4.70089834841025e-05
-5.5845349987112e-05
-3.6969299222274e-05
-4.75230161841726e-05
-6.31576397027968e-05
-3.68174272514003e-05
-2.53417347845865e-05
-1.83189155401744e-05
-1.9244520527368e-05
-5.27999116859537e-05
-2.69116875185561e-05
-4.15250188827555e-05
-3.31362877115403e-05
-4.27847471929426e-05
-2.73393203128747e-05
-2.17886183721631e-05
-2.04460381777981e-05
-2.21289136573769e-05
-1.2187621921583e-05
-3.46245993621574e-05
1.56354826463975e-06
-2.22903481517359e-05
-3.96916041632374e-05
-6.09412221733357e-05
-4.21207760263327e-05
-2.85539212519228e-05
-3.39409269442593e-05
-8.71279759142797e-06
-4.28975279036679e-05
-3.03531013038977e-05
-1.37979430559595e-05
-2.61609754273268e-05
-2.48261922256808e-05
-2.84714148554429e-05
-2.35148893341375e-05
-5.63372343321689e-05
-4.80645643316795e-05
-2.62990573728719e-05
-5.11642853165136e-05
-2.33927093496808e-05
-3.36958189301826e-05
-4.13562344234088e-05
-3.47729066398896e-05
-1.58145070065222e-05
-4.81290611912908e-05
-3.42521294847522e-05
-2.89393113690754e-05
-2.60294145505639e-05
-4.72528971950861e-05
-1.63412293102373e-06
-4.84422882778742e-05
-1.95006679444443e-05
-5.13320302248489e-05
-3.60374261788697e-05
-3.05204385369666e-05
-2.61104399478416e-05
-4.01561926757792e-06
-5.33287151369678e-05
-1.92948866368285e-05
-3.74676023003635e-05
-8.16054219769136e-05
-3.64238670046464e-05
-3.51074827841538e-05
-2.1448085006131e-05
-2.65592829727747e-05
-1.94457894786105e-05
-3.07434261172287e-05
-5.25145813939719e-05
-2.5890983715688e-05
-5.43702862031041e-05
-6.25110677825038e-05
-1.38353155270028e-05
-2.3388365292422e-05
-3.39492754736434e-05
-3.39983357343872e-05
-2.43165446299134e-06
-3.97973455057078e-05
-2.52895297295702e-05
-3.25951444951021e-05
-1.51959054905093e-05
-2.02519268892565e-05
-1.60439525392056e-05
-3.23941238799491e-06
-4.1214439859457e-05
-2.81386145387688e-05
-2.54095601247769e-05
-1.64976680400888e-05
-3.13382980088653e-05
-7.27280923290063e-05
-3.2049789090809e-05
-4.92493096388816e-05
-4.10570252349558e-05
-4.45365966408942e-05
-7.25634436766078e-05
-3.04970031812583e-05
-3.0170072898383e-05
-3.02938981461576e-05
-1.19049267455708e-05
-1.59851341524287e-05
-3.75057359179118e-05
-6.78711956116138e-07
-6.88480084223791e-05
-3.54671868857382e-05
-4.80733167267266e-05
-3.37320239708377e-05
-1.49417695057313e-05
-7.37162346302e-05
-5.56318304748962e-05
-3.56027869493952e-05
-5.26475884246935e-05
-3.32590125429368e-06
-4.81730287288748e-05
-7.18184460044994e-05
-1.34649216471017e-05
-2.84435818852314e-05
-4.47460597359518e-05
1.84662738028587e-05
-3.51704445215452e-05
-6.16915463393582e-05
7.27681806916198e-06
-1.59101346994631e-05
-7.50544581741622e-05
-1.60394513886771e-06
-4.01153991831968e-05
-4.36942364276713e-05
-4.19626327131957e-05
-2.39717863520754e-05
-5.97787819200446e-05
-3.70998533575964e-05
-5.52372279262089e-08
-1.23547900106754e-05
-4.70031820088228e-05
-1.49949440737477e-05
-2.27495276148566e-05
-1.00251870407166e-05
-2.23783330861677e-05
-2.85518856400106e-05
-2.98259602763956e-05
-3.9940352231047e-05
-5.23625716926325e-05
-4.71552723695958e-05
-2.64086208800654e-05
-2.04689479787175e-05
-2.78562140899551e-05
-7.52666076227403e-05
1.3483721890085e-05
8.97149130842754e-06
-1.97844708980315e-05
-4.18731572593663e-05
-1.85396520666682e-05
-3.75942952073689e-05
-4.18001187293942e-05
-1.08335754006472e-05
-9.23952221816127e-06
-1.92619658318296e-05
-4.67031039532913e-05
-2.76101335359789e-05
-1.59345067386331e-05
-2.82549499512063e-05
-1.18659609009241e-05
-4.13327103261167e-05
-2.88508252570862e-05
-5.9195236377529e-05
-7.6594972315158e-05
-2.17030368650211e-05
-1.72024018814503e-07
-1.24364845095727e-05
-2.8471766488024e-05
-1.55449950325053e-05
5.29552786123847e-06
5.64944709588145e-06
-4.52198264103035e-06
-3.23960081032439e-05
-1.00952993685767e-05
-1.50076624961994e-05
-4.23402505349461e-05
-6.12750285577155e-05
-3.19138802981478e-05
-5.94117196598509e-05
-2.99253082809824e-05
-4.18163882501237e-05
-4.20984425407067e-05
-3.13101591184681e-05
-6.27360858655978e-05
-5.87537411237261e-05
-3.23940456703992e-06
-1.78539528408907e-05
-1.39913089306312e-05
-2.38290519031361e-05
-9.95014808740598e-06
-3.98786224567876e-05
-9.88556731785014e-06
-1.68425947630804e-05
-4.20559384004519e-05
-5.94899481595788e-05
-4.15847334579628e-05
-1.11280303061772e-05
-5.69101417410823e-05
-6.55263334057525e-05
-7.67431557982072e-05
-3.25322196395095e-05
-2.43446257922209e-05
-6.70827625880354e-05
-2.35386290731496e-05
5.06088831433933e-06
-3.60032278754377e-05
2.50657492970055e-05
6.87218571105579e-06
-3.0460854543928e-05
-1.55891623989597e-05
-3.00269140096449e-06
-1.68084700205946e-05
-3.79142027215827e-05
-3.23584585165733e-05
-2.99892509319333e-05
-4.96960345264864e-05
-5.80394961569071e-05
-3.64965847767491e-05
-6.18942446223781e-05
-3.6187323411888e-05
-2.25789813753492e-05
-3.97143602823895e-05
-4.05781846056323e-05
-1.68962597017481e-05
-7.23285584914188e-06
-3.89432818796886e-05
-4.55094418918087e-06
-3.97983141250726e-05
-5.66392128546112e-05
-1.16840200103196e-05
8.33956166875512e-06
-3.05314483418864e-05
-1.63500394258293e-05
-3.6343144531887e-05
-8.771055471438e-06
-3.79502970558464e-05
-6.76427828128219e-05
-3.10213904536882e-05
-3.5712768463243e-05
-9.82079360609211e-06
-3.24913933990937e-05
-4.18004219857557e-05
-5.75859849283799e-05
-8.21300923265904e-06
-2.70555509142363e-05
-1.67207030477076e-05
-2.77662044114219e-05
-7.11344515148351e-06
-6.06728553049312e-05
-3.47332079737701e-05
-5.01187461583867e-05
-2.88062085480216e-05
-9.53401835240748e-06
-1.74625331262339e-05
-2.58495646822808e-05
-2.83971452823055e-05
-4.48177310256405e-05
-3.85298410603198e-05
-3.44721302033983e-05
-2.57677304287165e-05
-3.29403231098668e-05
-3.09140837088732e-05
-3.08103706274283e-05
-4.34712902907229e-05
-3.49002044679316e-05
-3.62378915559349e-05
-3.74799929894515e-05
-6.1354170370505e-05
-3.7070479033353e-05
-2.79039163796712e-05
-3.93742655535205e-05
-4.08321457133278e-05
-3.53506618830918e-05
-1.84937355991188e-05
-5.88117013185665e-05
-2.93942490904789e-05
-4.39301164241513e-05
-5.6969560255429e-05
-2.8519099358099e-05
-4.57570520561735e-05
-5.57147173734499e-05
-4.65238182038365e-05
-2.18185739895955e-05
-2.3900550868396e-05
-4.56983547864649e-05
-3.422382110763e-05
-4.33490781348366e-05
-2.06666900219086e-05
-2.36803917572382e-05
-3.86128705252636e-05
-1.87044285967361e-05
-3.80906828152404e-05
-4.59748380755206e-05
-4.90509585328226e-05
-3.1165683340131e-05
-3.27292184240728e-05
-8.06344945355158e-05
-2.3440246730168e-05
-5.18801728751798e-05
-9.56098885888223e-06
-5.29076790854937e-05
-2.48014582518916e-05
-2.20952793648404e-05
-3.9254513784011e-05
-4.07576117048397e-05
-1.30786229911383e-05
-3.75704433264405e-05
3.39638451049038e-06
-1.55337588179845e-05
-3.37968129335658e-05
1.48708581763218e-06
-4.10477258120117e-05
-5.49969595068302e-05
-4.25750025383964e-05
-2.19576896296207e-05
-3.97745374263004e-05
-7.31627657925097e-05
-5.42168034260917e-05
-2.50605903878121e-05
-4.3742695946185e-05
-2.35655310722417e-05
-3.41192058151824e-05
-4.86422736474607e-05
-1.51740312413975e-05
9.3186904983452e-06
2.4871480190326e-05
-4.09866937753319e-05
-1.7437857049511e-05
-1.22681786541911e-05
-4.44134525596412e-05
-4.15596877512418e-05
-6.80154075724464e-05
-3.71541904823102e-05
-4.18881672044555e-05
-3.26306576176331e-05
-3.00316993996561e-05
-1.47045177482082e-05
-6.42098386280168e-05
-2.55455178151476e-05
-4.55886465044461e-05
-1.44820995115478e-05
-1.83281549102291e-05
-2.53116341170043e-05
-2.82933005298207e-05
-1.22900123364492e-05
-1.06511665968281e-05
-2.07031354572326e-05
-3.85111133257287e-05
-2.16027856156454e-06
6.66013014362294e-06
-1.08277699985333e-05
-9.11649689343532e-06
-3.30710934459693e-05
-1.28677758544444e-05
-2.83535375467763e-05
-4.42089480740739e-05
-6.69342747449666e-05
-3.80468805950536e-05
-3.80676107493655e-05
-2.97113579177252e-05
-5.14331105322472e-05
-4.08923603981992e-05
-5.55699959289892e-05
-1.4815178502811e-05
-4.50119708694614e-05
-2.65098713074159e-05
1.0178908580048e-05
-6.09530089380349e-06
-2.31290895691386e-05
-3.01680442567019e-05
-3.66915530750775e-05
-2.71550558723475e-05
-1.41844657233956e-05
-4.85129010170367e-05
-5.89752967161502e-05
-5.07166407842084e-05
-3.00718570151065e-05
-3.10514578800764e-05
-2.09186872598359e-05
-2.19601406384408e-05
-7.42139579367093e-06
-3.80118014940826e-05
5.1318746506947e-06
-2.77782127671079e-05
-4.53887085636837e-05
-1.53671369349929e-05
-5.27631245477014e-05
-4.02444365195685e-05
-1.23192366173693e-05
-9.68361259879316e-06
-4.38507142909534e-05
-7.08961370929266e-05
-3.74810707179437e-05
-1.42772203186249e-05
-5.02551537052382e-05
-4.01128425266037e-05
-7.23742948522642e-05
-2.28034034220815e-05
-2.97797004624554e-05
-5.80401798122659e-05
-2.64984848027104e-05
-3.52969636001871e-05
5.03260270856348e-06
-2.19176344857602e-05
-5.33104319752268e-05
-2.17017733967552e-05
-4.18659822318541e-05
-3.90066703012874e-05
-2.30137221614756e-05
-6.92552601903427e-05
-1.6859303208607e-05
-2.96696160512402e-05
-5.11574499253819e-05
-6.36079235439235e-05
-2.40610349422355e-05
-3.94546177729466e-05
-4.19544719126162e-05
-2.46857518061039e-05
-2.39047626507493e-05
-4.19370993860409e-05
-2.30030025637223e-05
-5.48278811827516e-05
-3.80802488321549e-05
-2.80922965697696e-05
-4.77718852192066e-06
-3.16923363358478e-05
-2.03694946038045e-05
1.72362818914155e-06
-1.58889033898647e-05
-2.24167959735301e-05
-1.64548882800882e-05
-3.71159392408273e-05
-2.80981050168491e-05
-4.10276626937475e-05
-4.17674208788258e-05
-6.52650789159808e-05
-7.68469670970493e-05
-2.40836147190434e-05
-6.38003872092117e-05
-2.36893651075298e-05
-2.64488665150508e-05
-2.24246528186325e-05
-5.99123335617543e-05
-5.20127689653664e-05
-1.26957138121658e-05
1.40324817199075e-06
-9.56747983076837e-06
-1.65686542189385e-05
8.78899796882817e-06
-2.63847614599509e-05
-9.96007565512865e-07
-1.65504509305254e-05
-3.70488343634564e-05
-1.3194338869398e-05
5.27145911511481e-07
-4.82106109457375e-05
-4.92940765733774e-05
-2.83027286487745e-05
-3.91203920027237e-05
1.1785782155867e-06
2.35342214666382e-06
-3.22817074673359e-05
-5.1786710691588e-06
7.74596211741433e-07
-4.11141006724389e-05
-7.24942891368741e-06
-9.80727920785733e-06
-1.45328295181475e-05
-2.41814264379968e-05
-2.75538968352993e-05
-3.01343016947668e-05
-3.81503579620171e-05
-2.50930137145172e-05
-1.75768221130166e-05
-3.6090024174377e-05
-2.04541797927656e-05
-4.06007661240847e-05
-1.99974000982954e-05
-6.11480840287171e-05
-1.29215326662973e-05
-1.86699628100138e-05
-1.37916172416425e-05
-3.29038788004358e-05
-3.44210520648895e-05
-5.13862026115696e-05
3.51321989547933e-07
-2.63488044847655e-05
-3.36707848447097e-05
-3.83740576623018e-05
-8.82338342181047e-05
-2.67723623971161e-05
-2.57172766833045e-05
-2.59668859054506e-05
-3.16914458483672e-05
-2.36194939054511e-05
-3.65656184731082e-05
-4.28824553990335e-05
-4.35757857937098e-05
-7.48473046059188e-06
-8.43386887109816e-06
-4.23382742525848e-05
-2.65715072319292e-06
1.33988583451267e-05
8.27673465157333e-07
-1.50258086933153e-05
-2.13421123217883e-05
-2.74980193497967e-05
-3.67427171018005e-05
-5.01638819315546e-05
-2.33987565080038e-05
5.37992898920039e-06
-1.16308791966215e-05
-2.4558679374276e-05
-4.67854120465807e-05
-5.61288446480402e-05
-2.42239325446632e-05
-2.86774045180296e-05
-2.54197852267635e-05
-1.56319412155341e-05
-1.93070907647173e-05
-7.80521874888141e-05
-4.43424975109189e-05
7.78684881734315e-06
-2.31881096363311e-05
-6.47012216237381e-05
-3.54437195559726e-05
-2.16806845002869e-05
-5.1279982094752e-05
-1.15988981612548e-05
-7.96254581287921e-06
-2.54401706698317e-05
-6.57226136076013e-05
-6.97515655664736e-06
-2.99976921542157e-05
-3.83088120338346e-05
-2.3283044088457e-05
-2.61055880532629e-05
-1.58559287565004e-05
-2.58661107711581e-05
-3.3142392941838e-05
-1.74052554333554e-05
-3.01137390011288e-05
-3.0384351619748e-05
-4.18328080787039e-05
-3.33190832577858e-05
-1.26275834922365e-05
-5.02994362908499e-05
-6.00027120325187e-05
-2.01129208934287e-05
-3.84758055482142e-05
-1.37786788314006e-05
-2.58024579998777e-05
1.02351396276881e-05
4.28083294928124e-06
-2.93403345909578e-05
-1.49965402861874e-05
-1.56347155437498e-05
-3.51788182487678e-05
-3.49994202690506e-05
7.34496839462521e-06
-4.97619459327509e-05
-3.98828223747885e-05
-2.49636897727085e-05
-3.48328659485447e-05
-2.52955334554711e-05
-1.49474661578631e-05
-2.85786036348567e-05
-5.44250317623777e-05
-1.06018860105298e-05
-5.98951838656597e-05
-2.69883397280711e-05
-4.65941354166744e-05
-1.46557419999988e-05
-9.11770351062447e-06
-4.55399699722361e-05
-2.233863854478e-05
-5.18276280012019e-05
-8.9350504934091e-06
-6.00351554342801e-05
-4.30726607678419e-05
-3.33159689820836e-05
-4.81911408297515e-05
-3.17987731964835e-05
-3.10828011625763e-05
-7.04278644221592e-05
-3.04452539720878e-05
-2.67099213574648e-05
-2.20335275212925e-05
-4.31032127257227e-06
-2.36642814357376e-05
-6.35639007733037e-06
1.36522356969975e-05
-1.4147105983384e-05
1.08518863366369e-05
-4.6619030545628e-05
-7.45255722909592e-06
-4.50427443012068e-05
-1.53329414454289e-05
-2.72658202111794e-05
-4.73265028670845e-05
-4.01251992606714e-05
-2.25487294873876e-05
-5.86357716677824e-05
-5.64972133603878e-06
-6.22628998869882e-05
-1.52011512612777e-06
-1.41300498066662e-05
-2.98492830880886e-05
-6.06375481597401e-05
-4.15387092610733e-06
-2.48390108045115e-05
-2.05614928541451e-05
-4.98744228555217e-05
-2.77117636163029e-05
-3.89355943751798e-05
-2.90979265302821e-05
-1.00047552772451e-05
-3.29606066735702e-05
-5.583626576423e-07
-3.36328457972276e-05
-6.93846401103107e-05
-5.59007235934926e-05
-4.82844182908942e-05
-6.15992086072577e-05
-5.20352798315984e-05
-4.20160911454538e-05
-2.16399094931592e-05
-1.12288951923e-05
-3.56232479747252e-05
1.13896129023155e-06
-1.67418756997507e-05
-2.99967236524378e-05
-4.5759315775455e-05
-4.3663149660171e-05
-3.5117801457609e-05
-2.42896110241299e-05
-5.50821024386668e-06
4.56933280432138e-06
-4.4066811010178e-05
-3.56704857468443e-05
-3.91998291191707e-05
-6.582284695875e-05
-1.98261595797337e-05
-2.57079689563854e-05
-3.93541645310341e-05
-4.75928666419601e-05
-5.9464241756115e-05
-4.62590837331025e-05
-4.83429425663449e-05
-3.2616802464547e-05
-1.80811275944319e-05
-2.95608275798607e-05
-4.83431430022193e-05
-3.80979311594023e-05
-1.40019156978713e-05
-1.6616842074588e-05
-1.53114730264665e-05
-5.79534011067016e-06
-3.71506277658485e-05
-3.72973416440741e-05
-6.3651873185851e-05
-3.88633425082256e-05
-2.75079838334167e-05
-1.84270765647938e-05
-4.37354119713973e-06
-4.34245331680848e-05
-4.16693999070191e-05
4.76205698164065e-07
-9.84776640893115e-06
-8.4115767669405e-06
-3.63649473196084e-06
-7.53092260265395e-06
-3.65932605987514e-05
-2.56149501830954e-05
-3.65830218272451e-05
1.50178772255188e-05
-2.79232141203054e-05
-9.04342984844843e-06
-2.83919261230011e-05
-7.04079680328287e-05
-2.45011449213179e-05
-3.29853152151969e-05
-3.17872558799669e-05
-4.90801242751646e-05
-4.02690226709489e-05
-3.08135659556994e-05
-5.96214519644701e-05
3.39462935785071e-06
-5.16232795800634e-05
-3.3536680759263e-05
8.27405115783443e-06
2.47875992074138e-05
-1.49735327007157e-05
9.41668925669192e-06
-2.29903278533398e-05
-3.7100212937591e-05
-4.90204164212091e-05
-5.47351372908793e-05
-2.7417877022958e-05
-3.71772328065396e-05
-7.12237490759498e-05
-3.13964434243051e-05
-2.86906881919678e-05
-3.64538037746113e-05
-5.27994849619058e-05
-1.27232418004891e-05
-3.61703783792955e-05
-3.34205792285659e-05
-1.14212596136077e-05
-3.40881143356853e-06
-2.07171869276531e-05
-3.38691094341332e-05
-5.2289997731672e-05
-6.20679395878357e-06
-3.85809904583448e-06
-1.0773847802208e-05
-6.54306479015344e-06
-6.13376170203079e-05
-4.34415053442491e-05
-3.82184658328144e-05
-3.72790980857411e-05
-3.15781779968888e-05
-3.10853274553695e-05
-3.33240381358477e-05
-3.00313617556745e-05
-3.31155041238189e-05
-5.57667982863904e-05
-4.70415683699562e-05
-3.06998888567357e-05
1.11465650197524e-05
-3.42456955523191e-06
1.34318071513101e-06
-4.48355452063042e-05
-2.42333623580092e-05
-5.85715782783193e-05
-6.2694993706247e-05
-1.73490891798195e-05
-8.4612562666318e-06
-2.99735017152328e-05
-5.08180728772589e-06
-2.63154955139901e-05
-4.25847320235517e-05
1.03076881183184e-05
-3.60937658833348e-05
-2.85128676024058e-05
-2.92531861437716e-05
-3.00099524903209e-05
-2.35927159288153e-05
-3.53048169210588e-05
1.20270528937982e-05
1.8229882764697e-06
-4.20984463050159e-05
-3.00931445391101e-05
-3.6756488457898e-05
-4.15478083566382e-05
-5.01989748145971e-05
2.76321078165203e-07
-1.99461069998451e-05
-4.64540483046939e-05
-1.5857663408655e-05
-6.00157275670303e-06
-4.09840611907483e-05
-7.07932435646228e-06
-4.77048794049589e-06
-2.12707807936678e-05
-2.43974655776005e-05
-3.87974365604924e-05
-2.59339060805498e-05
-3.38821823860947e-05
1.03204055515182e-06
-3.04645942029748e-05
-5.84333786012905e-05
2.81484018938832e-06
-3.45401767982471e-05
-5.41418939259892e-05
-5.36641031539349e-05
-2.76161214988875e-05
-8.36139321611123e-06
-3.85347406476998e-05
-7.04319463741398e-05
-4.20577073876446e-05
-3.17847113069917e-05
2.0015570063185e-05
-5.44228411326831e-06
-2.21296937945596e-05
-2.61842426378877e-05
-5.06965245066013e-05
-6.07840764834042e-05
-1.54217743834638e-05
7.29123690020343e-06
-6.79403933637232e-05
-1.07253877661563e-05
-1.9410668937468e-05
-1.22000956321012e-05
-4.12347465864852e-05
-3.32080198929266e-05
-1.62720378618801e-05
-5.31764992790802e-06
5.10277668135012e-06
-1.903464928891e-05
-5.0489853218944e-05
-1.7019187259933e-05
-1.6703420398259e-05
-1.74503553698955e-05
-2.57955214217767e-05
-1.06454412522683e-06
-2.49223701585335e-05
-4.26923770003049e-05
-4.5461618133537e-05
-3.1679241728576e-05
-7.11539283474557e-05
-1.91857670223311e-05
3.8145042485584e-06
-3.08689058839998e-05
-2.03468705768409e-05
2.16703751594984e-06
-3.67193513364233e-05
-5.98578960511274e-05
-3.65606595415312e-05
-2.87930037004562e-05
-1.92586634514485e-05
-2.84276677188538e-05
-3.33190406292735e-05
-3.05783403331415e-05
-3.29538183077401e-05
-8.29534826553614e-06
-2.99147765263469e-05
-5.2948660083385e-05
-4.91427120752279e-05
-3.60812161392428e-05
-2.92915571079118e-05
-1.90424713924252e-06
-4.41223486560107e-05
-5.14190518574171e-05
-1.54822819219847e-05
3.14713227520458e-06
-4.70556268212638e-05
-2.22251443323921e-05
-9.05135022208908e-06
-2.2218479277063e-05
-3.16363592149756e-05
-3.9593537641412e-05
-4.2300617831444e-05
-2.70785415297362e-05
-3.25318825318853e-05
-6.90309330513983e-05
-4.00386414806671e-05
-1.37512311689161e-05
-3.96859116128792e-05
-6.35778183886679e-05
-5.89094053650194e-05
-2.79495982871553e-06
-1.7275637315656e-05
1.15934652513192e-05
3.67142564418195e-06
-5.07092972532421e-05
-2.73738187138119e-05
-2.90000216494911e-05
-1.99206710838615e-05
-7.19557185963763e-05
-2.98395148361332e-05
-6.81620950423035e-05
-6.03008615923011e-05
-5.669780562369e-05
-2.5350535462963e-05
-2.16639505958848e-07
-2.93060427194429e-05
-4.10405380945872e-06
-7.25384415026725e-05
-4.30475571139428e-05
3.12911959062809e-05
-1.0000753325413e-05
-2.2313800606923e-05
-4.42310238884464e-05
-2.56689815320279e-05
-5.94457562851897e-05
-2.66265141781093e-05
-4.61349378838212e-05
-3.09396582772493e-05
-4.20036245921098e-05
-3.68935703131953e-06
-7.09703110913713e-05
-1.57399415990872e-05
-2.53700119076972e-05
-4.83785460610545e-05
-4.04557252464265e-05
-4.86434427753444e-06
-5.35281713645654e-05
-2.69836858033326e-05
-3.14987457649113e-05
-5.33609190150764e-05
-5.82984180638668e-05
-1.7529076690428e-05
-5.82500833371304e-05
-3.53485628836206e-05
-2.28096693624662e-05
3.39988633602398e-06
-6.01683464980404e-05
-6.11763243655085e-05
-3.26887185150184e-05
-5.02453064151646e-05
-7.05140878198066e-05
-5.21337139136813e-05
-2.58946739170714e-05
-3.05057920933446e-05
-5.0188222660204e-06
-4.26226446524436e-05
2.42040654670062e-05
-4.86576933839477e-06
-2.24178967826872e-05
-5.13619802952784e-05
-2.88138107060082e-05
1.87256347511707e-05
-3.75318894209425e-05
-2.35080550322088e-05
-3.12483458206445e-05
-4.53245793349527e-05
-4.4148126078707e-05
-2.67386010299941e-05
-3.80240765320068e-05
-3.19175753364771e-05
-1.786767786619e-05
-2.01010690157279e-05
-2.29994806158509e-06
-1.67620802677946e-05
-3.51270306850119e-06
4.17116292784744e-06
-2.04245602249957e-05
-1.83486236952837e-05
-1.86319394842414e-05
-5.45061946970653e-06
1.83276874618808e-07
-3.93234162650266e-05
-2.17366898335846e-05
-1.89778652779568e-05
-6.41130108484365e-05
-4.08811544962196e-05
-2.68269200051441e-05
-2.85837765472956e-05
-5.58330379911379e-05
-1.65309230967244e-05
-3.66164227511623e-05
-4.38295994598141e-05
2.2228213133802e-06
-2.33015441132232e-05
-1.35104509092543e-05
-3.04778931004297e-05
-3.28356863414764e-05
-5.60599085360059e-05
-5.90130666898765e-05
-8.01211206184008e-06
-3.76542919036859e-05
-3.52322543298676e-05
-3.34028936042885e-05
-3.81994525121911e-05
-5.63936321043736e-06
-4.41308171520764e-05
-5.08078988953365e-05
-2.363821713039e-05
-1.36183014141532e-05
-2.93999405725297e-05
-2.95172357365264e-05
-4.39884690874114e-05
-1.96476833721271e-05
-3.57466555623332e-05
-4.0280764698819e-05
-6.01023381863074e-05
-3.07510332476565e-05
-5.10497032659256e-05
-4.87476505689725e-05
-1.84424459142803e-05
-5.96201576671689e-05
-9.29504220376766e-06
-3.22620841091726e-05
-1.50600618351163e-05
-5.4553306029344e-05
-2.549037910003e-05
-3.71750707584872e-05
-4.90331651738866e-05
-2.51781643650556e-05
-5.50307393983526e-05
-3.99996095435123e-05
-9.1301031789604e-06
-2.88812072488232e-05
-6.9539428171412e-05
-2.02485954301265e-05
-1.63427840966583e-05
-2.69776448564298e-05
-4.35094465941647e-05
-3.44043171336314e-05
-2.0497261882349e-05
-5.73482996090125e-05
-2.6482817172399e-05
-3.6136283294183e-05
-4.76111034025027e-05
-5.07043086605311e-05
-2.66382771768014e-05
-5.33978476548658e-06
-1.66478127213027e-05
4.83620940985324e-06
-1.64812663569942e-05
-3.9738916990995e-05
-3.81102943976622e-05
-2.63624967023972e-05
-2.85613666950684e-05
-4.00905741669685e-05
-4.5590272669836e-05
-1.66082682816611e-05
-2.8194293173313e-05
-5.84316538284186e-05
-4.35929831746852e-05
-8.64497387554818e-06
-1.47614662295073e-05
-4.17330224184132e-05
-5.06632232350995e-06
-2.58366305052026e-05
-1.03763768430776e-05
3.21188114912477e-06
-2.88244096351542e-05
1.28280831234285e-05
-1.51386660759836e-05
-3.24639476636346e-05
-4.99600203551556e-05
-6.05136384925546e-05
-1.02066232959825e-05
-6.43373647152434e-05
-2.39937338230849e-05
-2.73638446115199e-05
-2.53778421722033e-05
-5.35827845804027e-05
-4.63806069356138e-05
-1.20344541701658e-05
-3.77880966945839e-05
-2.65765719738574e-05
-2.13597171699834e-05
-3.38905884881218e-05
-5.37038859790796e-05
1.80173479825589e-06
-4.0093560402416e-05
-2.18745781063287e-05
-1.69238692306337e-05
-7.91932418086924e-06
-6.461570098327e-05
-1.81009825856948e-05
-2.72890256571941e-05
-5.35583241185132e-05
-6.21646981973363e-05
-5.32906720134659e-05
-1.81025517306541e-05
-2.64052685242452e-05
-4.72208590238081e-05
-4.5958981783848e-05
-1.93021392451534e-05
-1.50146862593804e-05
-4.35847387052083e-05
-3.06299893139153e-05
-3.17440547335487e-05
-4.3610239591338e-05
-2.49462602214412e-05
-3.21804471578362e-05
-2.70904069388421e-05
-4.25742671619476e-05
-5.77519504650725e-05
-2.46916464277517e-05
-2.00168162097256e-05
-1.93002914809431e-05
-1.25530422266382e-05
-3.31159917289674e-05
-4.42450737752984e-05
-2.95872495958924e-05
-2.01839875427562e-05
-7.82282775990043e-07
2.8906813016458e-06
-3.29549518470642e-05
-3.32311758641059e-05
-1.42205096120009e-05
-3.09270332089591e-05
-5.89402881216129e-05
-6.70198592457211e-05
-2.90039802375599e-05
-5.86471590285856e-05
-8.17582963933101e-05
-1.45126224284002e-05
-6.04221535439003e-05
-4.64975483215235e-05
-8.80581344043676e-06
-4.35987659910813e-05
-3.63511951624782e-05
-3.66544146380378e-05
-2.02297948538519e-06
-1.90545542249893e-05
-2.48543942430945e-05
-4.87120637817131e-05
-3.69050222514495e-05
-1.39887466920761e-05
-3.92770185647224e-05
-7.08630750888775e-05
-6.1726654357732e-05
-3.55346860278951e-05
-2.57804975984945e-05
-4.32904960642916e-05
6.95003266460364e-06
-2.03974844966922e-05
-4.18130828564428e-05
-5.86219397794748e-05
-3.61169253944958e-05
-2.55330594106755e-05
-2.9688767121899e-06
-1.23479476864172e-05
-2.51360578064299e-05
-1.11732461280244e-05
-2.97261406719483e-05
-6.21213139252913e-05
-4.73400144003704e-05
-2.90985922978347e-05
-1.06272073731871e-05
-5.66133333167864e-05
6.5287082052982e-06
-1.77069942868653e-05
-4.95334759728411e-05
-1.06329854659602e-05
-5.82268421817208e-05
-4.87904872318543e-05
-4.13364837683737e-05
-2.95916048659838e-05
-4.58667817186685e-05
-1.76246059777763e-05
2.03294213421294e-06
-3.16524454987295e-05
-6.36441387975085e-05
-2.54012083018753e-05
-4.39606689812191e-05
-5.02815456260577e-05
-4.36982217199845e-05
-2.78824272793837e-05
-3.93916758043212e-05
-1.54262515788092e-05
-6.10055739832157e-05
-5.66493625354116e-05
-3.59114502825053e-06
-2.43580448195633e-05
-3.98030625250123e-05
-3.53309247643237e-05
-5.48641397000701e-05
-3.42069715338835e-05
-4.433022991725e-05
-3.6109006546589e-05
-3.33135826159355e-05
-1.85147153171258e-05
-5.28315782457993e-05
-3.60932179146795e-05
-2.64569244375432e-05
-2.45416873930958e-05
-3.94253230270082e-05
-3.33908755173103e-05
-5.6400519423563e-05
-3.68322683980295e-05
-5.66628080241521e-05
-1.86795362099234e-05
-2.79873725798322e-05
-3.80805934428645e-05
-5.52181339962165e-05
-7.07166490795356e-05
-1.03177608011421e-05
-1.11440528698577e-05
-3.85993899589876e-05
-3.00967166056296e-05
-4.80057522560328e-05
-1.69428234171193e-05
-1.40940684921315e-05
-2.62620154263526e-05
-4.5182387749596e-05
-3.02652904937335e-05
-2.33233824129301e-05
-1.22791888690215e-05
-1.32427747573784e-05
-4.11479911890689e-05
-4.9128118078963e-06
-3.60656924454735e-05
-7.88467911825923e-05
-6.81210217152548e-05
8.02840886890768e-07
-7.70190528939408e-06
-2.477446871416e-05
2.40293490416832e-05
-1.99579695688747e-05
-1.94792042001378e-05
-3.7201320872814e-05
-3.77364070741493e-05
-1.36180507608415e-05
-2.95921347104805e-05
-4.38157409396502e-05
-1.51484879700931e-07
-4.02574619045753e-05
-4.15365789192039e-05
-1.82154367517125e-05
-4.64349978829737e-05
-3.23666556465841e-05
-1.61192600817628e-05
-4.68230314311875e-05
-1.62727595599616e-05
-3.56967362710469e-05
-2.76521803773805e-05
-3.36386827605118e-05
-3.66546521740804e-05
-2.02505900620623e-05
-3.9538591414914e-05
-6.25878208487354e-05
-3.24001531720578e-05
-2.0009454916893e-05
-3.07414248419357e-05
-5.43802780363606e-05
-2.28745463624335e-05
-4.59272827462437e-05
-5.12563343833988e-05
-1.6555243966309e-05
-3.71397282010099e-05
-5.33287615087945e-05
-3.14766754263373e-05
-2.01470268620887e-05
-1.06449414616031e-05
-2.26997382757604e-05
-3.96115257406319e-05
-1.08100124806617e-06
6.66262554749041e-06
-3.356416551518e-05
-4.35495441926365e-06
-1.02412142902564e-05
-7.8398244639025e-06
-1.65464249440588e-05
-5.34398760737948e-05
-3.43029212151581e-05
-4.87695132123406e-05
-2.80185090230506e-05
-1.71524606626132e-05
-5.96727027096562e-05
-1.83552315657418e-05
-3.08835463485394e-05
-1.1067461457537e-05
-2.97228549256951e-05
-1.53092595989807e-05
-4.36860878116049e-05
-9.64342165267249e-06
-5.83072427770659e-05
-2.53212829844804e-06
-5.41577566088615e-05
-4.44183094276657e-05
-1.96523034904736e-05
-1.31224757546989e-05
-4.92279488393389e-05
4.88328899675877e-06
-2.02460621190115e-05
-3.66099075007759e-05
-3.57138249657297e-05
-2.64641728080576e-05
-1.57227125628912e-05
-9.04755711889251e-06
-3.14946893137656e-05
-2.78402326656886e-05
-3.76397510218891e-05
-3.35653822709941e-05
-2.75538423513998e-05
-3.41693216947754e-05
-2.79773645295067e-05
-3.58578705966274e-05
-3.61110648084524e-05
-4.49129821961812e-05
-4.33780615857189e-06
-2.06099732067314e-05
-2.686550489415e-05
-1.42144783036341e-05
-4.81707379006021e-05
-2.21566517039484e-05
-2.03411236590288e-05
-3.2014705177738e-05
-2.92616174401688e-05
-1.36349598842694e-05
-2.26474752784936e-05
-1.82433480781539e-05
-7.12189829211314e-05
-3.59170106670539e-05
-2.81042885412336e-05
-1.02805050711e-05
-4.89452321298351e-05
-5.37004422726978e-05
-9.56815105987107e-06
8.52449337197236e-06
-3.92534275082097e-05
-1.33426185406204e-05
-2.00365082069994e-05
-4.85242253856747e-05
-3.1186136193487e-05
-2.61535898538434e-05
-4.28306853746809e-05
-5.97937670626939e-05
-1.30266210234727e-05
-2.08753179552929e-05
-2.48516997856085e-05
-3.94045236492699e-05
-1.5314618469523e-05
-5.15537527201258e-05
-5.92725419101496e-05
-3.00424692539892e-05
-9.77633000569046e-06
-4.01646630754613e-05
-3.51287989758622e-05
-3.18505439949099e-05
-6.17639847901098e-06
-3.79090672753649e-05
-2.39808185715551e-05
-5.68754324414142e-05
-4.54588030447205e-05
-9.79511351824775e-06
-2.30224412487848e-05
-2.26585852099076e-05
-2.25441624973346e-05
-1.6722496733699e-05
-3.15246927346842e-05
-2.96442558515423e-05
-2.9722172800871e-06
-5.24900537382429e-05
-2.57966463495841e-05
-4.24016719909266e-05
-2.06058451167238e-05
-3.99747096205695e-05
-1.18794991984062e-05
-2.13905962792182e-05
1.18703971708706e-06
-1.80322904142791e-05
-1.85351329673897e-05
-2.02927870691924e-05
-2.80197926586841e-05
-4.87492849818857e-05
-3.45424637369432e-05
-1.52839492616006e-05
-1.28974355922895e-05
3.31830959829244e-06
-3.96328670357805e-05
1.24641116807919e-05
-2.7202805746984e-05
-4.8365682752928e-05
-3.30922844834504e-05
-3.5571736015093e-05
-1.37518640822075e-05
-3.03461504915466e-05
-2.23846025440752e-05
-4.7587501886087e-05
-3.3072195083559e-05
-1.34246418899793e-05
-4.47516145845471e-05
-3.25916170534137e-05
-4.99473456195067e-05
-3.61078642180449e-05
-1.18778848141888e-05
-2.7655627922153e-05
-3.73070658102041e-05
-1.15004440813579e-05
1.21252754702874e-05
-2.79083693804965e-05
-3.55237253740309e-05
-1.86962607021376e-05
-2.25233200441452e-05
-3.67634000623074e-05
-5.16883020531977e-05
-9.88727378102025e-06
-3.3242312052433e-05
-2.86692366218743e-05
-7.14973342101887e-06
-3.07358822321626e-05
-2.88161192794028e-05
-4.04828676954186e-05
-3.57626464682196e-05
-2.8651266253932e-05
-3.69301754470749e-05
-2.93317806862422e-05
-5.84888682876244e-05
-5.26079718362734e-05
-4.85748419681743e-05
-3.63671124930462e-05
-5.02867669728165e-05
1.11226870534949e-05
-2.86562435917709e-05
-5.14662475547038e-05
-2.26403626011399e-05
-3.8786529201315e-06
-4.81962526234606e-05
1.93596556127932e-06
-1.54387986747008e-05
-3.67105091606793e-05
-9.93360034420854e-06
-4.11148837508968e-05
-1.06328048186735e-05
-7.52863927035417e-05
-2.94852939821844e-05
-3.50963540024787e-05
-3.26720248393642e-05
-2.72520795401495e-05
-2.90649690262496e-05
-6.47075337494757e-05
-6.5496682233334e-06
-1.23020064677857e-06
-1.59574508049841e-05
-5.0623611047715e-05
1.56331375410101e-06
-4.94996551723708e-05
-2.10273472649789e-05
-4.13078939063708e-06
-2.68424547165657e-05
-2.64711246292758e-05
-1.79185209468387e-05
-2.58596436081128e-05
-6.7950014103148e-05
-2.89634873665184e-05
-1.62893432215403e-05
-3.97998191401646e-05
-1.5712940515453e-05
4.40610072116973e-06
-3.68561777483151e-05
-5.85470002099512e-05
-3.75960661891502e-05
-1.80969958665179e-05
-4.15974898849143e-05
-3.6801619433967e-05
-2.56575018477135e-06
-5.15827476982311e-06
-1.99686625624925e-05
-2.37941876679065e-07
-1.51824295000152e-05
-4.98416678527464e-05
-6.3425049235474e-05
-3.24005593452692e-05
-3.59242199200825e-05
-4.36890304090225e-05
-3.21379249244438e-05
-2.12774460764301e-05
-8.20852770885836e-06
-4.86980978248118e-05
-1.45786047662496e-06
-5.41106567109219e-05
1.90299343453026e-05
-2.50831469359369e-05
-5.83351047560631e-05
-4.13038278969269e-05
-5.82133341351288e-05
-2.88053332099135e-05
-7.83684590082998e-06
-3.89703928118206e-05
-2.55192329424905e-05
-3.55343536084002e-05
-6.63518554066776e-05
-1.01009373596582e-05
5.97333670706026e-06
-5.05009282993941e-05
-5.10320393277929e-05
-6.36663787166064e-05
-3.9662074701695e-05
-5.84260986338959e-05
-4.67115223156078e-05
-5.88098309565078e-05
-3.94837811771371e-05
-6.13886377841011e-05
-3.41875815988111e-05
2.46410030242381e-06
-3.22724021602859e-05
-1.55519971906498e-05
-3.5424716757577e-05
-5.38303855795146e-06
-2.47319255321279e-05
-2.06703128560816e-05
-1.56933174140438e-05
-3.6514775167151e-05
-1.38342975986352e-05
-7.51756239504898e-06
-1.96564337232039e-05
-4.54604878572406e-05
-4.63421306589683e-05
-2.86705549518969e-05
-6.01932839043116e-05
-2.717874341953e-05
-3.02394322556746e-05
-1.51147963238128e-05
-5.17640516543039e-05
3.99291948290308e-06
-2.54749479631357e-05
-2.33777200148932e-05
1.15593099598179e-05
2.87461965862232e-05
-2.24745268243321e-05
-1.52971495098312e-05
-8.65466781280951e-06
-7.33366358974217e-05
-1.89356454439914e-05
-4.99233255256843e-05
-1.3072014663054e-05
-4.81255411437586e-05
-3.66855856203538e-05
-5.29593176726265e-05
-4.5652908167584e-05
-3.93024267607228e-05
-3.27375952301427e-05
-1.07929527508835e-05
2.59852870903875e-05
-2.68673701647786e-06
-3.3397164983469e-05
-2.951030447219e-05
-9.36583690118916e-06
-1.54854441665781e-06
-3.01506684904373e-05
-7.25603880828359e-06
-6.18357004214638e-05
-3.14090557107119e-05
-6.7173525228254e-06
-3.88135513244552e-05
-5.92356636751654e-05
-4.67728871221916e-05
-3.18344175670544e-05
-3.69149753657729e-05
-3.83013630510591e-05
-3.60686893712984e-05
-2.06739599676456e-05
-2.4578517130079e-05
-2.39150109755335e-05
-6.29337744678915e-06
-3.36581615720681e-05
-1.76279905477494e-05
-6.32256032432811e-05
-3.23604147457687e-05
-3.59825534847881e-05
-3.16252346430309e-05
-2.49899827830935e-05
-3.10999202393255e-05
-5.30355755140562e-05
-3.47857872982214e-05
-1.71064589994039e-05
-2.96290828707099e-05
-4.17208638087116e-05
-3.91838052092379e-05
-2.01616163252807e-05
-4.79190377640115e-05
-4.63254689757812e-05
-4.17796360535585e-05
-1.33211750427358e-05
-1.753118550403e-05
-1.05979281451599e-05
-4.55776225202742e-05
-4.19170739453041e-05
-3.55982753522722e-05
-4.98484407857595e-05
-9.51846256609837e-07
-2.36418335498314e-05
-2.52894993390339e-05
-6.13218613460354e-05
-3.38362573952151e-05
-2.84012706975843e-05
-5.19035709300557e-05
-2.36238310383607e-05
-5.49449994444859e-05
-1.31478994627407e-05
-2.17418152772498e-05
-4.04970451797349e-05
-4.57208301711413e-05
-4.38461551327904e-05
6.92549765344125e-06
-4.45094801275926e-05
-2.27756589460973e-05
-4.16155904144199e-05
-2.10447509493119e-05
-4.02620399468974e-05
-8.83377264436894e-06
-1.63390525909748e-05
-6.02748012675266e-05
-1.46422148212935e-05
-2.89168785775879e-05
-1.05465442859047e-05
-3.74456732643906e-05
-1.58521191210754e-05
-5.8213186484723e-05
-3.48470848884606e-05
-3.60927799763898e-05
-1.86961952889733e-05
-2.21356148722093e-05
-2.44445745009956e-05
-5.20599301566532e-05
-5.43385183900681e-05
-3.13876125043222e-05
-3.87061017661904e-05
-5.44764555858486e-05
-3.96629024652001e-05
-2.12946011206067e-05
-4.68093104609975e-06
-2.60642481198955e-05
-4.80604652924283e-05
-1.43371150512421e-05
7.43129210849953e-06
-1.91493627529869e-05
-1.99476467463146e-05
-7.45647987730038e-06
-6.40247056269398e-05
-2.59782567391276e-05
-2.50216585228928e-05
-4.83734459849347e-05
-5.12480465054135e-05
-5.67313060525875e-05
-6.25724522860162e-06
-2.29179866062212e-05
-5.60686018816724e-05
-5.00252047090163e-05
-2.72676396180273e-05
-5.26146002324696e-05
-1.78176904940089e-05
-3.63429607350318e-05
-1.94276088114674e-05
-2.44989834697021e-05
-1.75845281328225e-05
-1.83964399149119e-05
-2.57529777511741e-05
-4.41358269159449e-05
-5.14910484595253e-05
-4.4045808052232e-05
-4.33636972254048e-05
-7.6212764045308e-05
-7.35594542306024e-06
-5.16637619838985e-05
-3.06617364694619e-05
-1.62071124004472e-05
-4.34193186457839e-05
-1.59685344935613e-05
-1.85505942096366e-05
-3.12083210178107e-05
-2.37341629851976e-05
-2.57591174658426e-05
-3.55567506671382e-05
-1.74116978606256e-05
-3.32498532801302e-05
-4.17437337468282e-05
-6.69667713201098e-05
-3.20825715565604e-05
-5.25969082298836e-06
-2.65229651399688e-05
-4.83018681284144e-05
-1.31478337802287e-06
-5.46144514303088e-06
-4.54086930926535e-05
-1.03409902276958e-05
-3.20192074345916e-05
-1.68014372116335e-05
-1.68223145203183e-05
1.64676059728068e-05
-4.08887800456894e-05
-4.13635886657332e-05
-3.10259169466492e-05
-6.0746691462561e-05
-4.81842815134762e-05
-1.18253300037807e-05
-4.32314821102155e-05
-8.65189929934114e-05
-3.40585127045587e-05
-3.72370228166674e-05
-5.82109042188483e-05
-3.16642066786244e-05
1.64623665263552e-05
-5.05172622034851e-05
9.71990111957657e-06
4.6797821845371e-06
-3.09735776249446e-05
-2.38729684460704e-05
-9.23043633716971e-06
-1.79821152672167e-05
-5.6376351822891e-05
-1.1996237544133e-05
-4.80945400216911e-05
-2.58098351544899e-05
-3.63183133195915e-05
-1.34803105344102e-05
-7.39607965096134e-05
-5.1572952046253e-05
-6.63435894716948e-07
-4.26709614491763e-05
-1.22624506467777e-05
-3.12143809029307e-05
-5.50149660914221e-05
-4.20937055739059e-05
-2.06395616962357e-05
-5.6614546042891e-05
-4.81109731005919e-05
-2.85790131737881e-05
-3.95643393296021e-05
-5.3024963708558e-05
-5.60355595103427e-05
-2.08979237715172e-05
3.34179093293906e-07
-1.15357052234565e-05
-6.93074050012613e-06
-7.28853698626753e-05
-5.84615916450162e-05
-1.6610365968046e-05
-1.21686320129488e-05
-2.09953211521455e-05
-3.67584378911623e-05
-2.22065029337894e-05
-2.14717235986431e-05
-4.30800933704952e-05
-1.74198416455863e-05
-6.22127628300101e-05
-2.96002055002895e-05
-1.46692539720697e-05
-1.421649560927e-05
-9.79837960935654e-06
-6.17382746871642e-06
-5.11748350227644e-05
-2.84423723457633e-05
-1.34740714674648e-05
-1.87027077764879e-05
-3.83615863594918e-05
-3.17363673490333e-05
-2.59759000828467e-05
-1.05311383681551e-05
-1.24465810268132e-05
-4.53797642676258e-05
-4.98302796698972e-05
-5.11008500205101e-05
-1.33281509977417e-05
-1.5694519050724e-05
-4.36727934087306e-05
-2.55361856326545e-05
-4.05464940738015e-06
-3.16981635510275e-05
-2.45066596312051e-05
-1.91076493676593e-05
-4.77339294459174e-05
-4.54359849711703e-05
-5.4044084659665e-05
-1.90014368954009e-05
-4.05041859286458e-05
-3.74924455242404e-05
-3.77114792616227e-05
9.78379350178064e-07
-2.38287306940213e-05
-5.84030860503209e-05
-3.29567547081992e-05
-5.2259547608316e-06
-4.03073146062323e-05
-7.97421674144102e-06
-2.76889628046178e-05
-3.71435190249253e-05
-3.74139256664473e-05
-1.26586369882146e-05
-1.82788894181421e-05
-4.23824556480749e-05
-3.1981361079815e-05
-4.3579778511425e-05
-1.15383598097699e-05
-4.22335314873604e-05
-3.40910632234494e-05
-3.99111060047493e-05
-4.58617900352932e-05
-2.29499213635861e-05
-5.39355987401314e-05
-6.31771136897088e-05
-4.72336210287615e-05
-4.82492981289225e-05
-1.64112921340985e-05
3.62251686826205e-06
-2.24625894397199e-05
5.71546482413686e-06
-3.60256742839079e-05
-9.68946749833414e-06
-3.50888427436715e-05
-6.31907202120333e-05
-3.87404217536248e-05
2.69782414764112e-06
1.16746819529753e-05
-3.81719915666859e-05
-1.81545090197207e-05
-4.19105492256852e-05
-2.06512711979875e-05
-1.78018708723184e-05
-3.67022168767708e-05
-5.70977496447365e-05
-1.5369487406193e-05
-3.4705632994552e-05
-4.60123565469735e-05
-6.08629819465518e-05
-2.19487578470239e-05
-5.33119119525567e-05
-1.62975854373552e-05
-2.15517038205033e-05
-2.6527379679233e-05
-1.87569839585662e-05
9.31042452106377e-06
-2.30241693063182e-06
-5.271308792165e-05
-2.65625559890432e-05
-4.47515920004092e-05
-1.45076857065541e-05
-4.31281830898307e-05
-1.76061140187649e-05
-1.05422299339008e-05
-1.29746751242237e-05
-7.14757313750156e-05
-3.00387274026112e-05
-2.41685509706369e-05
-3.18614665317184e-05
-4.65973835730794e-05
-1.6021057402093e-05
-1.35095674455353e-05
-5.90290787707264e-05
-3.61650028164589e-05
-6.85409584443767e-06
-5.47894593486517e-05
-5.6966211077768e-05
8.99471755040119e-06
-2.61258194281935e-05
-2.98324896987286e-05
-6.81401436779452e-06
-4.2171983084612e-05
-2.45832890999723e-05
-3.65872986701942e-05
-3.81124891907634e-05
8.54738077351029e-06
-2.44863567846345e-05
-4.66647625763262e-05
-7.74090280513938e-05
-4.12111710769641e-05
-2.00643018485592e-06
-4.07047103661675e-05
-1.58092783261995e-05
-3.23483220839296e-05
-2.99797786439699e-05
-7.08717425984365e-05
-1.54137911103473e-05
-2.31252703627906e-05
-4.83848536097273e-05
-4.22484321400439e-05
-1.21575871826058e-05
-3.46887495981208e-05
-2.98839612439382e-05
-2.53504358497944e-05
-3.75388473660679e-05
-2.27603127093077e-05
-9.06918685588781e-06
-4.5274154944707e-05
-2.01062620116343e-05
-6.54538125403868e-05
-1.26681870075963e-05
-1.92797313889828e-05
-1.14632164574166e-05
-2.44220433865069e-05
-5.76137426462471e-05
-2.64375754599152e-05
-4.44565301990316e-05
2.39604991777035e-07
-3.11156438898349e-05
-3.64395696547896e-05
-1.94155937448937e-05
-1.42215544092327e-06
-5.71868632687934e-05
-1.74099944511279e-05
-2.585698749712e-05
-2.23215418342113e-05
-6.1664654758665e-07
-4.98259569562342e-05
-1.25838388220895e-05
-4.90332443032159e-05
-6.09279057276736e-06
-1.15821570721752e-05
-6.31435057964256e-06
-3.8083762729031e-05
-2.64367069260929e-05
-4.04246477089001e-05
-5.06798950454562e-05
2.00382818290172e-06
-3.92236703924227e-05
-3.5300359830486e-05
-3.97839456890515e-05
-6.22846726082865e-05
-3.91851793602413e-05
-2.03762535606047e-05
-5.48251881592318e-05
-3.70877302067919e-05
-2.59733284818671e-05
-3.41916571202886e-05
-4.12870193598203e-05
-3.54597256237063e-05
-1.62266638769521e-05
-2.3872862965019e-05
-3.74148917263976e-05
-6.14003942751722e-06
-2.34267639709801e-05
-3.23781557507072e-05
-3.04687358673768e-05
-4.07194267655361e-05
-2.51838890117916e-05
-2.03287653409658e-06
8.28215093184857e-06
-1.43757354924334e-05
-2.13730253685563e-05
-3.17244970447957e-05
-3.92442996607708e-05
-4.38231806657886e-05
2.59881045387705e-06
-2.82144330481817e-05
-3.78095981323178e-05
-3.16065528887485e-05
-1.43637475312318e-05
-3.68008309031478e-05
-1.82075689586055e-05
-4.43199561280713e-05
-2.3962917292699e-05
-3.2870095306709e-05
-9.01985973726316e-07
-6.08590692682764e-06
-5.85125765100159e-05
-5.47459817228983e-05
-2.35837626297864e-05
-2.62781171862038e-05
-3.91429026573536e-05
-1.78921041469571e-05
-4.97189733721265e-05
-5.90333444162158e-05
-4.05657372227891e-05
-3.3536292490447e-05
-4.81477246708379e-05
-1.15444382853907e-05
-1.92260539329876e-06
-4.81857513118417e-05
-2.12476272477026e-05
-5.00037865494878e-05
-3.12356490303323e-05
-2.46071576439324e-05
-3.84735315262793e-05
-8.60827049668173e-05
-3.23427997991835e-05
-7.31794733877334e-05
-3.76829100263563e-05
-6.06079081730886e-05
-5.26319747638845e-05
-2.97784038666817e-05
-5.09335945278203e-05
-2.49994737782587e-05
-4.2683356754032e-05
-1.3522153156169e-05
-3.19252601063419e-05
1.81969256808331e-05
-5.97670894074893e-06
-1.42101159298794e-05
7.8885079990677e-06
-5.92622551055727e-05
-5.23093397365377e-05
-2.2762193496449e-05
-8.64702189106439e-05
-3.83204193467123e-05
-1.56302908867293e-05
-3.12678566480797e-05
-5.76128019565909e-05
-5.44095912858149e-05
-1.44956453765579e-05
-4.49833854214821e-05
-5.19883136607398e-05
-1.56390268860203e-05
-4.1922518994094e-05
-1.99237796039657e-05
-1.68795184786065e-05
-6.35365640174454e-05
-4.23094211637079e-05
2.22734907965501e-05
-4.42688821214781e-05
-1.25741008010053e-05
-2.67227746775243e-06
-1.76796420132464e-05
-3.25378271784487e-05
-1.28480882270177e-05
-2.99364933262619e-06
-3.44579121860994e-05
-2.48492017347038e-05
-4.31309275196151e-05
-3.38233685007096e-05
-3.24346176929464e-05
-1.82649394864173e-05
-3.27484841132972e-05
-1.2635885789924e-06
-1.6470632336172e-05
-1.30078790696545e-05
-4.08620015294383e-05
-1.62600770187212e-05
-1.28826568547196e-05
-1.00075549269526e-05
-3.01660419189689e-05
4.62746546152933e-06
-3.09713898734877e-05
-2.2265490210408e-05
-3.51621534104371e-05
-3.55968245240016e-05
-5.14145669476587e-05
-2.89492410847996e-05
-1.46987077793033e-05
-1.49068883121594e-05
-4.75542501484384e-05
-1.25413817073531e-05
-4.74004541368004e-05
-2.92765085901509e-05
7.73276329281128e-06
-4.59808563994713e-05
-4.74091303730864e-05
1.43930148119213e-05
-2.49608135256219e-05
-6.55552121457589e-05
-2.78647796583936e-05
-1.88537760194914e-05
-4.83777496067899e-05
-2.4875105829387e-05
-1.51442139223976e-05
-4.47060982030379e-05
-4.63935875546646e-05
-2.95101358178938e-05
-7.31565574519205e-05
-2.77027597941799e-05
3.94780012792232e-07
-1.83905847552163e-06
-4.86029672121685e-06
-1.62070663697068e-05
-2.25503730971939e-05
-4.52905361922381e-05
-2.04927981892962e-05
-4.00799033966846e-05
-3.64329119755591e-05
-3.80590542441986e-05
-1.55968364803148e-05
-3.12285146376859e-05
-1.81101156285545e-05
-3.95911571256064e-05
-2.72117366513356e-05
-2.32128765888063e-05
-2.51168677927731e-05
-2.51144732697483e-05
-3.88440182610173e-05
-9.9268354964267e-06
-5.01226613181174e-05
-3.45200859109887e-05
-2.73502315026344e-05
-4.08144803331991e-06
-3.57628350967694e-05
-2.12603644114413e-05
3.17853551454719e-05
-3.74148381956561e-05
-3.11752039322959e-05
-8.79870407149676e-06
-4.36039713582768e-05
-5.01266627889801e-05
-3.27349707567656e-05
-4.70116530393747e-05
-5.28965250832869e-05
2.1161589921113e-06
-9.03510418183119e-06
-2.09297566610724e-05
-2.4388227311791e-05
1.00096525312107e-05
-4.11920183971103e-05
-3.49212763677328e-05
-2.53445522730135e-05
-1.29114500976754e-05
-2.06014792932852e-05
3.44439500147404e-06
-5.29654801093006e-05
-4.76965648784584e-05
-1.31131699025577e-05
-3.35109249511066e-05
-4.3654836907796e-05
-4.78964618476964e-05
-2.07967728063859e-05
-3.3460590878492e-05
-3.12861549939921e-05
-2.68847312607692e-05
-4.13543487360205e-05
-3.02038339522167e-05
-2.4183892557524e-05
-6.55777884371015e-05
-1.77670495528632e-05
-1.14338854905136e-05
-3.60840166295013e-05
-5.09471301800083e-05
-1.20825298178496e-05
-2.28191248668208e-05
-3.40202253542436e-05
-1.18018257100992e-05
-1.60792208933519e-05
-3.60713010082125e-05
-1.02638462913081e-05
-1.05302043732819e-05
-2.79769049099533e-05
-3.73566570992023e-05
-2.75244199899837e-05
-4.43100469564714e-05
-1.21884319265652e-05
-3.22303386043782e-05
-3.34392399386507e-05
-6.94222992365154e-05
-1.8050798016255e-05
1.60563510086061e-05
-5.4424871198509e-05
-3.36772671970773e-05
-2.37965022827029e-05
-2.24397914306699e-05
-3.69474894735568e-05
-1.07284617281825e-05
-3.20760585638825e-05
-3.62371662396723e-05
-4.74838449571051e-05
-2.21476298549099e-05
-3.69578951488835e-05
-4.90479198203275e-05
-3.88560492178994e-05
-2.02569826082548e-05
-4.87747457099966e-05
-4.71795583851609e-06
-9.64480307343531e-06
-1.26322314418886e-05
-2.10250748861523e-05
-3.68138390523158e-05
-4.26314740949166e-05
-1.65083902551164e-05
-3.10042963212041e-05
-4.62462991523102e-06
-1.69474364394624e-05
-3.83534448660016e-05
-5.51382780357386e-05
-4.62554673959711e-05
-2.90356801957071e-05
-1.87438760563184e-05
-4.39810185103498e-05
-3.22852353469677e-05
-5.06828329558693e-05
-6.67055677713188e-05
-1.039034766541e-05
-1.91481329322822e-05
-3.74634321715351e-05
-1.55651846015537e-05
1.32327998269176e-05
-5.17347570168107e-05
-4.11665787272043e-05
-3.86133218595265e-05
-3.6402807989378e-05
-8.56316103603334e-06
-9.52008335176096e-06
-4.60012135796103e-05
4.61586717260466e-06
-5.17571015353283e-05
-5.44630043554734e-05
5.08864708700004e-06
-2.374560258321e-05
-3.96903215839446e-05
-1.23292692678922e-06
-1.85821469100615e-05
-1.86411048529454e-05
-3.91044738623074e-05
-4.83215391572804e-05
-5.34141934547298e-05
-4.61577293566752e-05
-3.64018308429789e-05
-4.20189460528991e-05
-6.6897039796552e-05
-2.04235599287494e-05
-3.12985479366924e-05
-5.00921224505505e-05
-6.13886148530788e-06
-4.01868658872996e-05
-3.79946334296288e-05
-6.60919828915642e-05
-3.23786095461209e-06
-2.17550138189038e-05
-5.94818004675744e-05
-1.56661605168713e-05
-6.51839349922913e-05
-7.30358742503461e-06
-3.36473788699547e-05
-5.22324382729487e-05
-3.11652352345066e-05
-9.63837645908475e-06
-3.33684871534534e-05
-3.06657227888937e-05
-5.8770195933592e-05
-2.38330988334882e-05
-3.17743580847629e-05
-5.80490563879814e-05
-4.92188073987031e-05
-9.01551771574212e-06
-3.63259962074335e-05
-1.26639650521112e-05
-4.5902494383037e-05
-2.96789554527589e-05
-2.22265199459845e-05
-5.02493342823503e-05
-2.451026261408e-05
-5.89904266404747e-05
-1.33199369005647e-05
-5.89796297748605e-05
-4.82382627078396e-05
-3.16901889505055e-05
-1.94978479832869e-05
-7.37317779330624e-07
-4.02522176218123e-05
-2.9057511700732e-05
-3.3635922823681e-05
-3.33593076513121e-05
-4.48052935387397e-05
-2.38536373986186e-05
-3.80383148110795e-05
-2.07839541565042e-05
-3.51379270488475e-05
-1.53562952047167e-05
6.9404896723483e-06
-1.33915371215745e-06
-3.81609969137395e-05
-1.26533561290895e-05
-4.2913487989874e-05
-5.57795474635324e-05
-5.75834058478077e-05
-1.9328388623903e-05
-3.25682291077634e-05
-2.08008076606677e-05
2.01068915994356e-06
-2.9367476783836e-05
5.87275441275009e-06
-1.95428593408838e-05
-1.13239831458104e-05
-2.7213958692951e-05
4.98007585560157e-06
-6.35045730456691e-05
-3.98158169984889e-05
-5.32053701678387e-06
-4.04339427242699e-05
-5.45759793484263e-05
-9.83077429852019e-06
-6.3785339744663e-05
-4.55029436977145e-05
-2.36087104232366e-05
-1.66881011211309e-05
-3.00348747076078e-05
-3.08185132717535e-05
-2.06589423774884e-05
-2.41316707669218e-05
-5.62257366353834e-05
-3.75481706284616e-05
-2.49306546498088e-05
-9.07139974813596e-06
-2.20207670008044e-05
-2.24266048252449e-06
-1.01029996288507e-05
-7.45787867823022e-06
-5.30092658646905e-05
-1.14856914897292e-05
-2.6044273044668e-05
-1.80953474454489e-05
-2.60557227479311e-05
-5.93023316707245e-05
-5.22252491743176e-05
-4.41707715340544e-05
-5.79077930538226e-05
-4.69275698262011e-05
-3.42603204493834e-05
-5.62730755770423e-05
4.03011765770628e-06
-5.62884753078501e-06
-7.54394661795845e-06
-4.5565469685005e-06
-2.74063398575563e-05
-5.1301356354635e-05
-3.21000367821735e-05
-2.49693062600511e-05
-2.28860522794285e-05
-2.4754708145871e-05
-3.54857470665482e-05
-3.91252775706814e-05
-5.778429181738e-05
-2.97282678055168e-05
-1.70529428088269e-05
-3.10131520508583e-05
-3.92465505048116e-05
-3.05384734665167e-05
-6.85451602401389e-05
-5.06497285380651e-05
1.30371890868179e-05
-1.44862582129212e-05
-2.64541621086173e-05
-2.25660133679553e-05
-4.92110112542489e-05
-4.16339865221494e-05
-1.11508633418963e-05
-2.77664794484776e-05
-2.55036557665528e-05
2.60102390444633e-05
6.92551484021329e-06
-1.32441590666577e-05
-3.43146535990704e-05
-1.98979172154243e-05
-7.02250403457202e-06
-4.92783254337261e-05
-1.09402959562347e-05
-4.09439655671126e-05
-3.50600507012662e-05
-3.74287661643952e-05
-8.48647066878174e-05
-4.47681053108996e-05
-1.87727880884297e-05
-4.00026038184938e-05
-4.84114054337095e-05
-1.8081336855184e-05
-3.33894291100092e-05
-1.3859126021906e-05
-3.6017447599565e-06
-2.82643994233536e-05
-4.51307582238799e-05
-4.1084524065881e-05
-3.01655450933316e-05
-3.07006263189533e-05
5.76561315063591e-06
-1.62626598449417e-05
-1.99415852698023e-05
-3.15042575186266e-05
-4.74562592124614e-05
-4.50430732915718e-05
-5.34133360144159e-05
-2.03348031319812e-05
-3.72611512602188e-05
-4.08748889188648e-05
-4.24275118810447e-05
-4.09912394785993e-05
-3.20273905026326e-05
-4.56306142739992e-05
-4.99942653103919e-05
-6.30641615549858e-05
-4.95173319469662e-05
-1.19695857444627e-05
-1.52365724591674e-05
-2.10189524070741e-05
-3.07390096554332e-05
-2.49854945833722e-05
-2.85911361864e-05
-2.73134857902042e-05
1.71564330465244e-05
-5.76216401483375e-05
-2.37266986257569e-05
-2.97382326140121e-05
-2.56577291984792e-05
-3.39847862202836e-05
-1.61609048573995e-05
-1.8313997582871e-05
-3.80382266308868e-05
-6.02106226332644e-05
-4.01593645689878e-05
-2.47648648788374e-05
-2.87698875309259e-05
-3.23133403070188e-05
-3.27336867632505e-05
-3.21213862406196e-05
-6.26311060166741e-06
4.98731317771899e-06
-7.10576846993519e-05
-2.45227458037147e-05
-2.79100910415014e-05
-2.6232925486681e-05
-3.98383292533949e-05
-3.30922985538374e-05
-4.38027603625545e-05
-5.0255046724402e-05
-3.7402562041603e-05
2.07812856789244e-05
-3.04803792653914e-05
-7.53578703697119e-06
-2.11400632776304e-05
-8.20927652158182e-06
-5.28627383785488e-06
-1.30438140731441e-05
-4.75886087579114e-05
-3.37588867821553e-05
-6.71778295839596e-05
-5.08370369324383e-05
-1.74915490104423e-05
-2.83080084960811e-05
-4.04074286906789e-05
-2.9338652081742e-05
-1.3503820910746e-05
-3.88338240862979e-05
-4.63273851070644e-05
-2.39177542086818e-05
4.50886824964079e-06
-5.71612063808451e-05
-1.35459473820766e-05
-1.3673841576908e-05
-2.25424576970719e-05
-2.39252587619111e-06
-4.37887339803274e-05
-4.46396549753863e-05
-5.91373378021529e-05
-7.15652864256049e-05
-3.18619464899556e-05
-6.13376267480127e-05
-3.24919709998667e-05
-5.58959787038134e-05
-2.02515564084725e-05
-2.20041929693994e-05
-3.01777008962881e-05
-4.89938848881407e-05
-1.51209819536984e-05
-1.93183178259913e-05
-4.3302401654995e-05
-2.56286703412384e-05
-1.78115671525603e-06
-5.90976271278007e-05
-3.95635087696723e-05
-3.41772334319684e-05
-1.23716132929982e-05
-4.84249456545344e-05
-3.71274513175822e-05
-6.53401028791092e-05
-5.88807634235589e-05
-3.31676693292729e-05
-4.57713571811561e-05
-7.45212770430668e-05
-7.63348155957045e-06
-4.47181415888893e-05
-1.71918106645798e-05
-4.82506713194281e-05
-1.48658045926958e-05
-4.05928425867001e-05
-5.09900782366467e-05
-2.00992766693008e-05
-2.73190569983396e-05
-1.85399959067269e-05
-3.42526536821745e-05
-2.64705836265808e-05
-4.45897144517945e-05
-3.21286344925888e-05
-3.22503818974647e-05
-2.33557283446524e-05
-2.30144051025076e-05
-3.45464438691479e-05
-1.62155926302694e-05
-5.26565752253193e-05
-3.31262479245915e-05
-9.22377698113488e-06
-1.93639347429017e-05
-4.56836256396545e-05
-9.39539700003125e-07
-4.22194178666528e-05
-5.88523050463389e-05
-1.16697147743942e-05
-5.03443932377214e-06
-5.24795038222975e-05
-2.54934018901759e-05
-1.75005474635063e-05
-2.65013588321302e-05
-3.89309596158439e-07
-3.95876197492199e-05
-2.95947480461736e-05
8.57293919390355e-06
-2.93165491367636e-05
-2.2241096639869e-05
-4.21334669724675e-05
-1.44104098850308e-05
-2.27717191653145e-05
-6.04387017801436e-05
-4.91130637040661e-05
-5.31181656406407e-05
-7.42562551333859e-07
-1.64676150928709e-05
5.73721124528379e-06
-1.76954967875472e-05
-4.0669174702484e-05
-1.28050813167384e-05
-4.22752249594416e-05
-3.13538492476565e-05
-1.42995893188683e-06
-5.45745770530403e-05
-1.78933960287232e-05
-3.16845363314372e-05
-2.57312435057484e-05
-8.95943872894674e-06
-3.59118809215703e-05
-4.66956721448992e-05
-2.7482776410287e-05
-3.74531470393815e-05
-3.02162571346888e-05
-3.24735934204819e-05
-3.10631067300372e-05
-1.15477449319594e-05
-4.97725110978245e-05
-4.44433649714945e-05
-1.90278696555628e-05
-4.01818975093831e-05
-2.766438926823e-05
-1.22365256932743e-05
-3.33408798177773e-05
-4.13071126245526e-05
-6.31419709637077e-05
-2.14813850690614e-05
-5.39094842176523e-05
-1.35236160519164e-05
-3.67036227895919e-05
-3.3304002226308e-05
1.88305863667987e-05
-2.73577054482438e-05
-5.77314738707408e-05
-2.62542747981119e-05
-1.55792917599406e-05
-2.89614993935262e-05
-4.52184825293434e-05
-3.74052003433739e-05
-3.4723564014709e-05
-5.00626421101062e-05
-2.94556209903918e-05
-3.12879047125896e-05
-6.09678506631516e-06
-1.59563592771616e-05
-4.23368094267879e-05
-3.12910736410161e-05
-2.15175468872224e-05
-1.65075510591876e-05
-1.49212456397202e-05
-6.97653888031155e-06
-2.50854994821709e-06
-5.9048890081497e-06
-2.85490122086947e-05
-1.99163139922408e-05
1.44185521300477e-05
-1.33719960234759e-05
-2.46940404736726e-05
-3.36086636617554e-05
-3.46215272799093e-05
-6.18645083156214e-05
-1.79868850409852e-05
-6.11165713502023e-05
-3.88087111658622e-05
-2.62647353265276e-05
-5.83439621380026e-05
-2.50687647295372e-05
-1.95863386999101e-05
-9.63523144987051e-07
-2.67098193510109e-05
-5.77119621653659e-05
-9.85256872177893e-06
-3.75169979765754e-06
-5.70938338486322e-06
-2.78871520487313e-05
-8.84404803732106e-06
-7.01834682393497e-06
-2.36017870376056e-05
-7.59340516304004e-06
-2.45859571391654e-05
-1.94495444775278e-05
-4.73864549641678e-05
-1.91356446635213e-05
-4.24486221407645e-05
-4.33599774988705e-05
-4.8837261797382e-05
-4.3308028502667e-05
-3.56548760414008e-05
-3.17610308741981e-05
-1.77513695197222e-05
-5.07497249016783e-05
-5.99641189886149e-05
-2.78981655457199e-05
-3.18497805815897e-05
-2.0550278167936e-05
-1.15126265647025e-05
-4.5274652898849e-05
-2.85978639363021e-05
-5.07422449815433e-05
-2.50842462449826e-05
-2.7743472536824e-05
-6.54662931575026e-05
-1.07026147508282e-05
-1.63652671013661e-05
-5.07632003114228e-05
-2.18275160136588e-05
-2.9904706915521e-05
6.93493612641341e-06
-1.80091596798382e-05
-2.53040452331714e-05
-3.38353360497216e-05
-8.36354617340177e-06
-3.87698885794292e-05
-3.65633343502955e-05
-3.35062139919222e-05
-3.14818173019597e-05
-3.33279950242346e-05
-1.96697582309029e-05
-7.12892836726594e-05
-5.36191248552066e-05
-4.45624447767083e-05
-1.16039108205902e-05
-4.8948814673169e-05
-7.86391167334692e-05
-2.18594775595556e-05
-5.23888892877686e-05
-2.48696623247184e-05
-3.64070153124502e-05
-1.02516382488686e-05
4.09800247710023e-06
-1.21489568183465e-05
-2.58659677136934e-05
-3.32731011561691e-05
-1.27544595027621e-05
-2.16332199804193e-05
-2.80278459872131e-05
-2.98499810976481e-05
-3.99645782750221e-05
-1.23604529575972e-05
-2.93905949629338e-05
-4.74580057606054e-05
-5.05502373312816e-05
-5.96398293247293e-06
-3.62533471114287e-06
-1.90752470604173e-05
-3.37928199537686e-05
-3.98328849108032e-05
-3.95527162709214e-05
-4.74455333363674e-05
-3.09376102611515e-05
-2.0814854202699e-05
2.33667585813747e-07
-4.77221907895949e-05
-2.37112418712428e-05
-4.3825230008026e-05
-2.35559742874365e-05
-2.14275420299071e-05
-2.33066824448819e-05
-4.82626093176173e-05
-2.29010725627206e-05
-1.18281785648766e-05
-2.715418731146e-05
-4.11033462884877e-05
-6.54539617235482e-05
1.47008736666969e-07
-3.19925053542805e-05
-1.45635714246707e-05
-1.11359461379023e-05
-2.15075840155979e-05
-2.88454387127961e-05
-3.70738947827261e-05
-3.21206519827844e-05
-5.97636261035588e-05
-1.4550458258408e-05
-4.04289517245886e-05
-3.02050305547398e-05
-2.1929521913454e-05
-4.36154780219996e-05
-5.5038364243752e-05
-4.97612783918629e-05
-3.55985239222182e-05
-2.46333045366934e-05
-4.31788575676607e-05
-4.28022605803315e-05
-3.86873776095498e-05
-4.25282262075819e-05
-4.49228980667396e-05
-2.21475622288765e-05
-3.37079209713799e-05
-4.58126915488479e-05
-4.3541789756756e-05
-5.19637886077805e-05
-6.33790117624358e-06
-1.34180360192098e-05
-2.78381799675225e-05
-5.48109448530693e-05
-1.16475019371804e-05
-3.23899915121816e-05
-3.71476890843877e-05
-6.05549641407709e-05
-1.41349568132249e-05
-2.86306231286123e-05
-5.85125316570662e-05
2.68128140512503e-06
-5.37521505738226e-05
-2.40346877394903e-05
-4.09188840546013e-05
-4.90896151634128e-05
2.35168750943431e-05
-1.0996786873239e-05
-2.7272280227551e-05
-3.45213849743189e-05
-3.09934339740312e-05
-3.96556146147861e-05
-4.89669988615366e-05
-9.79495596499105e-06
-4.87092267907495e-05
-1.43115340739125e-05
-2.54082977539229e-05
-2.43503547851405e-05
-4.82392510606263e-05
-3.07873553142099e-05
-7.22056551482666e-05
-6.37677988610909e-05
-4.56090599243904e-06
-4.42377005946916e-06
-3.16627580704808e-05
-3.30054924340557e-05
-3.94497279853585e-05
-1.47188112927727e-05
-2.56448455039836e-05
-8.54790802480427e-06
-4.04698281181199e-05
-3.60568317764866e-05
-4.75828224071534e-05
-6.71626512244958e-05
-6.16188105009509e-05
-1.93778250461605e-05
-2.91378305331862e-05
-5.3067301216287e-05
-4.56502059887451e-05
-5.45539855610523e-05
-2.11445050244563e-05
-2.71867109251366e-05
5.54024726423338e-06
-3.61851843024373e-05
-1.19380860025462e-05
-4.23631272539341e-08
-4.87339845201599e-05
-2.95555866113429e-05
-9.35908382214161e-06
-2.74077969961241e-05
-2.3650582654442e-05
-4.31111241355313e-05
-5.35349746698213e-05
-4.11136047386225e-05
-1.82809695908442e-05
8.28237657264303e-06
-2.73610861921572e-05
-1.34344629777393e-05
-3.94702904297328e-05
-5.76920558304179e-05
-5.8360759536537e-05
-2.9085740217724e-05
6.84717724384372e-06
-4.59243542054581e-05
-2.07116800222832e-05
-4.89233307293453e-05
-5.65046266733975e-05
-2.54249909891294e-05
3.30331904825583e-06
-1.65756876984581e-05
-3.055825704249e-05
-4.84552016343191e-05
-3.65121013355e-05
-5.00566218871996e-05
-3.03150945848685e-05
-2.85868067099244e-05
-5.55637821869852e-05
-1.31363672607474e-05
-2.01017421116848e-05
-4.72421671984231e-05
-3.59956259029255e-05
-3.88755131314245e-05
-4.00784805382077e-05
-1.10775718960918e-05
-1.82093011967403e-06
-3.4618005694421e-05
-1.20894211989702e-05
-1.6163388314461e-05
-3.55590966910205e-05
-1.92073011601598e-05
-3.8229508327615e-05
-3.08657573056217e-05
-3.11030289218831e-05
-8.57463897214935e-06
-4.64119979371563e-05
-4.47560538132107e-05
-4.4666424174768e-05
-3.21951807640894e-05
-2.7225277420208e-05
-2.55474490460843e-05
-1.47047570675905e-06
-2.52765889980194e-05
-4.52175075778491e-05
-1.19656393421327e-05
-3.37044795854399e-05
-3.59275560136444e-05
1.49036390716222e-05
3.07155636340668e-05
-1.86996123880834e-06
2.94379338410646e-05
-5.14842951669504e-07
-2.81787029536171e-05
-3.23242664628896e-05
-1.70276941182728e-05
-6.60182280685205e-05
-2.5937804966509e-05
-3.4027844855025e-05
-3.93366451141843e-05
-5.30629384088001e-05
-4.31717422175884e-05
-3.2895702639105e-05
-3.6369134782022e-05
-5.08986614166523e-05
-4.62796056692181e-06
-7.43441838746426e-05
-5.09282673301838e-06
-2.73121378597529e-05
-1.59974672593607e-05
-1.52418024704474e-05
-3.43540489273664e-05
-2.46139531899284e-05
-3.85349426200979e-05
3.96505009404623e-07
-2.89023934372092e-05
-3.27192383047813e-05
-2.3836450186624e-05
-5.87115634981471e-05
-3.63048724239952e-05
-1.03259582834107e-05
-7.92867253439674e-05
-3.5172878478443e-05
-3.76669064618378e-05
-5.05132872434902e-05
-3.54035088536623e-05
-5.42520387702118e-05
1.35192262905053e-05
-2.62977718758651e-05
-1.61971840966716e-05
-1.88886955473851e-05
-3.33655240863284e-05
-3.06830447790148e-05
-1.75030119023789e-05
-3.02220670275886e-06
-3.90618949938149e-06
-3.72821474393297e-05
-3.75897917615186e-05
-5.11493198862187e-05
-6.61538032650233e-05
-3.71986887687228e-05
-5.16919346998386e-05
-2.51229457231695e-05
-4.1488212731982e-05
-2.06506413590106e-05
-2.04643115087695e-05
-1.42730358686379e-05
-1.667608236211e-05
-3.2496689070845e-05
-3.6042842503651e-05
-8.4706183364587e-06
-3.47205250487024e-05
-3.00324605327321e-05
-5.5804339453389e-05
-2.87052682327282e-05
-3.50537078882928e-05
-5.46062630047314e-05
-4.56104975123485e-05
-2.89252892687247e-05
-3.11283952235193e-05
-2.13163644637584e-05
-4.30343899605156e-05
-3.10701779723233e-05
-2.6358909394256e-05
-3.51127296440845e-05
-2.19905549301267e-05
-2.40885559529733e-05
-1.00576470740867e-05
-4.02815295100711e-05
-2.70857348999018e-05
1.31247308640048e-05
-3.95223909160681e-05
-1.53075026391845e-05
-4.03603933314125e-06
2.21938103126123e-06
6.43844159469115e-06
-3.69583771208653e-05
-5.06282680293117e-05
-7.27001826743008e-05
-2.93708189438317e-05
-3.01398467913511e-05
-2.84860451170255e-05
-2.56128266327674e-05
-9.42267426061209e-06
-3.28199937956803e-05
-4.25670690677835e-05
-2.27757187640036e-05
-4.00337750569819e-05
1.57011076366512e-05
-1.16220948693849e-05
-3.12338632215432e-05
-1.76693015758405e-05
-2.81286049244235e-05
-1.52105143154642e-05
-4.80789735019333e-05
-1.87423061263581e-05
-4.94365403637431e-05
-5.9532835356325e-05
-3.07684570708008e-05
-3.06660361477678e-05
-1.55242736250582e-05
-5.7576808780777e-05
-3.52423127323914e-05
2.17775376442318e-06
-2.44121454748294e-05
-3.01613071922133e-05
-1.57581181138422e-05
-3.8535452986027e-05
-3.82335922808789e-05
-4.33974701966655e-06
-8.08328512697723e-05
-4.14911915491793e-05
-1.62986258738554e-05
-7.11311975993648e-05
-6.04480458587822e-05
-1.64442283226426e-05
-1.87176869935569e-06
-4.21888336117694e-05
-4.57121548084998e-05
-2.74777819772705e-05
-3.21032403669719e-05
-4.80074596284467e-05
6.34692006510337e-06
-1.43582079437219e-05
-3.60837986029369e-05
-1.40810832337784e-05
-2.14217004639277e-05
-3.0370424697667e-05
-1.90461732994878e-05
-2.29647395945016e-05
-1.97624672371166e-05
-2.8108074051401e-05
-2.55913911094517e-05
-2.2603443598911e-05
-4.7064373492041e-05
-6.36276726666614e-05
-2.63224995312976e-05
-1.68369459463038e-05
-3.8069919259065e-05
-1.51896751406138e-06
-3.99909604511443e-05
-1.35683490253971e-05
-2.31999259196621e-05
-6.45777440120817e-06
-3.56665782951111e-05
2.14931171834191e-05
-1.20524961492218e-05
-1.35355427709768e-06
-2.67040925663864e-05
-1.41559458946186e-05
-1.34240493432332e-05
-1.54676935720577e-05
-3.52252762551831e-05
-2.18883105999114e-05
-3.26302203030582e-05
-3.73619487066425e-05
-6.1264987829981e-05
-1.67305864737056e-05
-6.76664590777576e-05
-4.98147687545491e-05
-1.83893483525846e-05
-9.75845574040019e-06
-1.54811412396493e-05
-4.02847296633517e-05
-3.57433416427673e-05
-2.47758181923792e-05
-4.93579208360996e-05
-4.99703037435247e-05
1.24165247824302e-06
-2.4241122177091e-05
-2.02894745696723e-05
-3.58165501666207e-05
-1.01522089142703e-05
-5.5007567486802e-05
-1.74142977375103e-05
-4.99903818971139e-05
-3.87275048463465e-05
-4.95274179017717e-05
-4.902029660812e-05
-2.95442514410906e-05
7.56981067761309e-06
-4.32349433467876e-05
-3.21860955992756e-05
-3.9271933705604e-05
-3.51394549132451e-05
-5.44824049194125e-05
-2.34882455994885e-05
-3.5273241592371e-05
-5.42111066925376e-05
-5.25206278092391e-05
-1.57117424211638e-05
-2.01391884720363e-05
-4.12410508207214e-05
1.17629168308682e-05
-3.08451570005277e-05
-4.27530144325752e-05
-4.3016538420293e-05
-4.19374799266038e-05
-3.09539168795013e-05
-5.13855862909812e-05
-8.98747090621755e-06
-2.98687964050628e-05
-2.10604304313503e-05
-4.94977303812727e-05
7.85922325450443e-06
-3.55484241165952e-05
-1.33198535316071e-05
-2.61584788731535e-06
-9.44983137873918e-05
-4.13494519916357e-05
-1.0183655086857e-05
-4.76695011871392e-05
-2.72733127952624e-05
-1.57136309770385e-05
-1.75043719078934e-05
-2.13670401627724e-05
-4.33563681406154e-05
-5.33407352552765e-05
-5.02860379603519e-05
-2.3983935700627e-05
-2.98154361766389e-05
-5.20396639272403e-05
-1.92455059589213e-05
-7.58162299279453e-06
-3.28862075764794e-05
-4.06255433078785e-05
-1.01379465799351e-05
-3.09696732751399e-06
-3.22741145188848e-05
-3.81566772669514e-05
-1.97972440998948e-05
-1.4751205112843e-05
-5.83784986919031e-05
-3.36196010272446e-05
-2.39299674949843e-05
-4.05290731847969e-05
-4.2152344826836e-05
-6.82295635457382e-05
-1.95936173594234e-05
-1.39130985610412e-05
-4.91880472567116e-05
-3.31388611778467e-05
-5.90763085000486e-05
-2.34710763218225e-05
-6.965579367135e-05
-1.37948939152774e-05
-2.41703588304782e-05
-3.68391941018471e-05
3.68236584827335e-06
1.21873477950064e-05
-1.5814537119022e-05
-2.25764834167828e-05
-3.04681414015772e-05
-7.94393666916846e-05
-4.16033444110959e-05
-5.43511446024187e-05
-2.77007724956107e-05
-7.36744684799511e-06
-1.48809297178275e-05
-7.55743619100922e-06
-3.30810623034633e-05
-2.20142085192056e-05
-1.00549776282357e-05
-2.16956380120142e-05
3.84227577650212e-05
-1.53066422683031e-05
-2.06399724347413e-06
-3.19414874024473e-05
9.2080018876704e-06
-2.44568043130665e-05
-8.50869995266085e-06
-6.15529793048414e-05
-7.09798768077652e-05
-5.01524475077768e-05
-2.57076586949782e-05
-6.88862818164531e-05
-6.17117317872298e-05
-2.56683307541213e-05
-2.60053389447703e-05
-2.04354290009564e-05
-1.26308810290324e-05
-3.11582115844593e-05
2.8497546173539e-06
4.79582383656662e-06
1.92302620263475e-05
-6.84854631626722e-05
-4.43521820343435e-05
-2.57826470610535e-05
-2.6754646931055e-05
-5.88969784858453e-05
-5.65306204683531e-05
-5.43323584268323e-05
-5.4567521645489e-06
-2.15176279151845e-05
-2.29048509661595e-05
-5.3231476717173e-06
-1.30045351319619e-05
-1.35818921728548e-05
2.97614401982169e-06
-2.06654358561334e-05
-1.64065923489359e-05
-3.59753525812252e-05
-9.01519507742308e-06
2.38033475013759e-05
-3.71820777850433e-05
-2.87567648115654e-05
-5.16278328249516e-05
-2.40214449586323e-05
-6.04247500309642e-05
-4.08184291575125e-05
-3.09931136220001e-05
-5.75286497691023e-05
-3.62382574411315e-05
-3.79020711822719e-05
-3.38461908666558e-05
-5.08892502590218e-05
-6.70623145978156e-06
-2.10959532738405e-06
-4.57480808250104e-05
-3.65126634152962e-05
-3.23730356856786e-05
-4.11809408994039e-06
-1.28276792846977e-05
1.48161670520769e-05
-4.27957462191797e-05
-1.25789513876215e-05
-3.44335369007994e-05
-3.15984531233006e-05
-2.82070697647928e-05
-3.88166241922035e-05
-3.05399249277782e-05
-6.55188884176211e-05
-3.5608528133372e-06
-1.82284495700575e-05
-3.12890113637918e-05
-2.80496042909924e-05
-4.52780371997061e-05
-5.72982468764208e-05
1.14769268162246e-05
-3.32654584087273e-06
-3.32029729455905e-05
-3.90551597638517e-05
-3.3481122923213e-05
-1.76315378216472e-05
-4.28823413094307e-05
-2.43692115482312e-05
-2.09549368118825e-05
-4.22534703361981e-05
-1.41385206628338e-05
-3.62881067297374e-06
-8.86114172852696e-05
-3.23945768817132e-05
-1.19949709894227e-05
-4.60693694845435e-05
-6.07814136211636e-05
-1.06021965060914e-05
-1.95421264105023e-05
-3.16954443001438e-05
-4.5952961636794e-05
-1.2366749165208e-05
-6.15618184801523e-05
1.67629005484991e-05
1.84756224484875e-06
-3.01514642314673e-05
-1.1809531539997e-05
-2.0711773113395e-05
-2.78271416434051e-05
-2.22222956147616e-05
-2.34270128566654e-05
-2.49299175770469e-05
-3.50924384530966e-05
-1.66113841628644e-07
-2.0032660415933e-05
-4.73889651189391e-05
-4.45963918952473e-05
-3.39560599872512e-05
-2.59682455559185e-05
-7.5301212962156e-06
-9.72549071393946e-07
-1.94781724775972e-05
-3.3283023432882e-06
-1.52464636826777e-05
-1.91302058789976e-05
-3.52042220499707e-05
3.66285045838048e-06
-4.71104871299774e-05
-1.84036227652677e-05
-7.52987401823682e-06
-4.52644814530955e-06
-3.93841459452055e-05
-1.1430197479214e-05
-5.89839378966071e-05
-5.71879886631704e-05
-3.47484216396372e-05
-1.21633419465725e-05
-5.39878570447438e-05
-4.48996901670602e-05
-5.65676012408454e-05
-5.45691053681085e-05
1.01775790643276e-05
-1.82974754514527e-06
7.96548385475113e-06
-2.8384131337312e-05
-2.19876981077486e-05
5.08246000928901e-06
-4.19595083972408e-05
-4.08198059507243e-06
-3.87639505077136e-05
-7.98421704448366e-05
-4.41478922559329e-05
-3.80699707118998e-05
-2.26295595194012e-05
-4.59050848893623e-05
-2.53793230067403e-05
-5.19072220392181e-05
-6.09242795816401e-05
-3.94418715794821e-05
-2.50527873802051e-05
-6.62417403254393e-05
-3.02675871388568e-05
-3.00046633704622e-05
-3.82526661660803e-05
-2.2810336822197e-05
3.04941591222707e-06
-4.53085793552373e-05
-5.32184726311444e-05
-3.55837192506785e-05
-5.74609799090553e-05
-4.74043124581456e-05
-3.19623575803739e-05
-1.22776143901705e-05
-5.90730090568301e-05
-4.41207334387387e-05
-5.04594734098656e-05
-3.27981902082433e-05
-3.70807109475363e-06
1.15694122889317e-05
-3.93913778962418e-05
-2.40407693467286e-05
-3.24153727845478e-06
-1.79883496895115e-05
-5.01368516056485e-06
-4.00524784763457e-05
-4.08745158972172e-05
-5.84894084450727e-05
-1.65559160695172e-05
-5.25468875424533e-05
-3.514877527513e-05
-8.88552334697432e-05
-3.33894892171976e-05
-3.42703224181606e-05
-2.36680157116068e-05
-2.39831260140083e-05
-3.15662822778575e-05
1.38860195552191e-06
-1.32938257349961e-05
-3.88472962460218e-05
5.93587695222991e-07
-3.35024824330805e-05
-3.86671707042045e-05
-4.29502260669896e-05
-4.02548892755673e-05
-2.6819353618809e-05
-3.95958129040275e-05
-3.02705240606832e-05
-1.43888952508444e-05
-5.83787724662459e-05
-3.46229647912937e-05
-4.45098925584542e-05
-4.10017739501379e-05
-1.61323984316322e-05
1.94867619550788e-05
-2.56411729284345e-05
-2.06507303587302e-05
-2.33202641103743e-05
-2.62891690073724e-05
-3.09136780543914e-05
-1.97908972590763e-05
-2.79132598546903e-05
-1.5926462613488e-05
-3.57945119528694e-05
-1.51522337438311e-05
-3.16004963969268e-05
-3.27952154337636e-05
7.26781972116806e-06
-2.03831391280911e-05
-2.44676416414852e-05
-3.87179631075894e-05
-1.07566709823194e-05
-7.39580651542133e-06
-3.76318032594968e-05
-3.61813424009679e-05
-3.58459512101155e-05
-3.91411536218896e-05
-2.89898018787373e-05
-4.26423817156427e-05
-4.75744472947557e-05
-4.60306363609024e-05
-8.36137155388133e-06
-5.09007541527632e-05
-1.43239642087978e-05
-4.67553211255555e-05
-5.69388189286101e-05
-6.19094040975346e-06
-3.02195617948229e-05
-2.40163144489238e-05
-2.14903926258071e-05
-1.08281271138015e-05
-3.90386951587621e-05
-1.82976899778342e-05
-2.8437172784954e-05
-4.5474245140238e-05
-4.68489929762953e-05
-4.16597941675612e-05
-6.24753061683722e-05
-1.63004720808834e-05
-4.70318698993568e-05
-1.77216749978428e-05
-6.00600606827153e-05
-4.64791468565132e-05
-1.15960378434089e-05
-1.5189287516506e-05
-2.54393930704616e-05
-1.49352015282186e-05
-3.19353304749326e-05
-4.49846799608659e-05
-3.76257629110384e-05
-1.0995660739009e-05
-1.85908090733455e-05
1.12558733516645e-06
-3.8733806632119e-05
-2.05876423524463e-05
-2.09141717972445e-05
-1.42313365226519e-05
-3.60869753509169e-05
-2.89839243067391e-05
-3.39320895515361e-05
-4.51030340786367e-05
-3.7213179138537e-05
-6.92175557639405e-05
-5.99570768701158e-05
-2.865000670595e-05
-1.74183604834813e-05
-3.15309138371536e-05
-2.36050031723368e-05
-5.48156223809585e-05
-3.05038392333543e-06
-2.3445996431587e-05
7.94223620295376e-06
-2.38880318460747e-05
-3.4286559424924e-05
-3.06932745492641e-05
5.73739037709834e-06
-1.58627762072294e-05
-3.63005045495121e-05
-3.5615257392541e-05
-7.92986355253582e-05
-2.03344194280488e-05
-4.13137562028302e-05
-2.18450290778287e-05
-2.64808998082669e-05
-6.6229242412566e-05
-4.80640511713233e-05
-5.63015117131616e-05
-7.36062400748153e-06
-1.92816586177375e-06
-1.82138512654136e-05
-1.22216169994939e-05
-1.70787103587638e-05
-6.60016635075354e-07
-1.50992035567712e-05
-3.72883200947253e-05
-1.33633656979978e-05
-4.32079427404425e-05
-2.62724809260394e-05
-5.25758046949086e-05
-6.30660655823923e-05
-3.0605556295702e-05
-2.45065534492983e-05
-3.61662856855125e-05
-3.47298189599088e-05
-9.45994073661005e-06
-2.82974602411974e-05
-2.34831855823174e-06
-8.89792232757661e-06
-3.57941334581204e-05
-4.59991502148153e-05
-2.56041240661556e-05
-3.70321893665241e-05
-4.16991224536877e-05
-1.46691784793748e-05
-3.12920692951916e-05
-5.47048057028132e-05
-4.97828863806371e-05
-4.56239687252976e-05
-6.52324317748092e-05
-2.99385713953204e-05
-5.06376308105804e-05
-5.13420052002485e-05
-4.32175093110622e-05
-7.76453377858631e-06
-2.43956173064381e-05
-3.85081465969154e-05
1.48869295348652e-06
-6.1003651329201e-05
-1.71257268514272e-05
-2.73214744974162e-05
-1.51149582080777e-05
-4.05962886571097e-05
-1.08284472099062e-05
-1.76992344464227e-05
-2.46251676235093e-06
-2.79926927150741e-05
-2.66782450448223e-05
-2.56368953216361e-05
-3.46283434086126e-05
-2.35919585873792e-05
-4.78513071192873e-05
-3.7044801460228e-05
-3.05830690608835e-05
7.76267134581998e-06
-1.26648960637748e-05
-3.08074956245848e-05
9.86074333386525e-06
-6.43076042416491e-05
-3.07707750732657e-05
-2.86550034922212e-05
-8.35574565833157e-06
-6.42112222681701e-05
-3.73667816418365e-05
-3.97265980298847e-05
-3.8157589930508e-05
-5.03204895319053e-05
-4.90050150968575e-05
-4.85137163576778e-05
-2.10422679719918e-05
-5.46923404161824e-07
5.7309242217995e-06
-7.42511606694212e-05
-2.98274807210215e-05
-3.71910729947825e-05
-2.29644614457183e-06
-2.94252781266814e-05
-1.56405441619118e-05
-4.54696917556013e-05
-2.41370163335865e-05
-1.68586065564649e-05
-5.07246265426516e-05
-4.34085533151996e-05
-3.62124143120457e-05
-5.95745390064226e-05
-5.83599033458543e-05
-1.25475050467024e-05
-2.31845886237952e-05
-3.32963746661132e-05
-5.15374555920916e-05
-1.45086722889878e-05
-2.6530487315289e-05
1.82835947266666e-05
-4.27125454423165e-05
-2.03432313526567e-05
-4.88412177168309e-05
-2.01284467395986e-05
-6.87703329898152e-05
-2.29538564527684e-05
-3.0454920046215e-05
-1.91053136633229e-05
-6.18434891767569e-05
-3.0625269434667e-05
-4.31754091186131e-05
-5.88198521363351e-05
-3.15455669506348e-05
-8.68911312104935e-06
-9.18325595280653e-06
-3.58726031051695e-05
-1.88012221758929e-05
-6.82463598463622e-06
-3.65183047910401e-06
-3.23373975794432e-05
-1.37745877814084e-05
-3.70585615052327e-05
-3.55367899653327e-05
-3.05376297350022e-05
-3.87230554428987e-05
-5.33041295786889e-05
-5.37926142465838e-05
-7.26186680448617e-05
-4.90035915097566e-05
-2.16032164110506e-05
-3.0755801270228e-05
-4.23627190086033e-05
-5.56859413696768e-05
-6.0263230761838e-06
-3.46660896339765e-05
-2.68018280058763e-05
-3.40912811430943e-05
2.09883685762762e-06
-1.6644663514838e-05
-5.14684910099181e-06
-1.9608116502612e-05
-3.00706925359098e-05
-3.50956561603056e-05
-3.92581312239259e-05
-3.87349657051293e-05
-6.76472894481627e-06
-2.89323055432513e-05
-2.78152485839148e-05
-4.30588186908862e-05
7.95443734942608e-06
-3.33883008072872e-05
-1.99647559883202e-05
-4.98366171598147e-05
-3.00628008808851e-05
-2.1418143053776e-05
-3.6925157713329e-05
3.28776730754533e-06
2.06560784791375e-05
-7.28135784488868e-06
-2.7721408343163e-05
-3.91051706530363e-05
-6.77609313102021e-05
-2.26388323732174e-05
6.17752156162925e-06
-2.13880502606127e-05
-8.99692668687056e-06
-2.12638187710348e-05
-1.40692762628155e-05
-2.5433523233454e-05
-3.81735208986706e-05
-1.62507271352902e-05
-8.24913177186015e-06
-1.42153394880271e-06
-6.62459831340391e-06
-1.2715062254254e-05
-2.49645798261475e-05
-5.66039860207627e-05
-4.50862346663079e-05
-1.6314967474684e-06
-1.95715639093184e-05
-2.57462215161259e-05
-1.98591950341662e-05
-2.99899129412681e-05
-4.45125050562499e-05
-2.73918015478702e-05
-2.88436652510705e-05
-4.36691386119974e-05
-2.88389153346777e-05
-3.84571626500945e-05
-5.26838450567535e-05
-3.78740452771351e-05
-4.51394402039999e-05
-3.22433358438651e-05
-6.83869355873502e-06
1.44323922964244e-07
-2.52797755985131e-05
-5.20849103539431e-05
-4.62549993296708e-05
-1.59788468877889e-05
-2.04544173415453e-05
-2.19517804337504e-05
-3.30949680080148e-05
-4.09260613718866e-05
-2.25719429976517e-05
-6.03901103484401e-05
-4.81488254749495e-05
-6.70854495975466e-05
-2.7277483676699e-05
-7.50176424090621e-05
-4.66286246786588e-05
4.70756508870506e-06
-2.65307564339115e-05
-1.51224163138434e-05
-4.36116236406804e-05
-2.11148872381432e-05
1.31062813233656e-05
-4.23655880911896e-06
4.42717861057178e-08
-3.26170664519197e-05
1.22982730853353e-05
-1.17233025787307e-05
-5.10521492291901e-05
-3.79667510600196e-05
-1.71075594548721e-05
-4.07804529898777e-05
-7.62512753605935e-05
-4.54703679470989e-05
-7.83359970447148e-05
-2.76124858429432e-05
-7.0705819327003e-05
-4.48273401548428e-05
-2.4731760183087e-05
-1.35700746022958e-05
-6.85791778065436e-05
-2.95837917531044e-05
-2.03859150341572e-05
-4.5978419442805e-06
-3.43586191671533e-05
-3.2597079813404e-05
-4.82281838461879e-06
-2.56412270206251e-05
-2.3729584871183e-05
-9.32350713953186e-06
-2.60798497748836e-06
-3.59255848972368e-05
-4.3494988963232e-05
-2.68552797468521e-05
-6.04847125101047e-05
-1.85341138991322e-05
-1.36733626075774e-05
-4.59448658158739e-05
-2.32699068981458e-05
-1.39791184131312e-05
