# Supplementary material for: Research on computational propagation and identification of mine microseismic signals based on deep learning
Source: PLoS One. 2025 Oct 22;20(10):e0334641. doi: 10.1371/journal.pone.0334641 (PMC12543183; doi:10.1371/journal.pone.0334641)
Supplement: S7 Data — (ZIP) [file pone.0334641.s007.zip › 000100900001464.xlsx_0.txt_24.txt.txt]

-2.12616747798815e-05
-1.137362596894e-05
-4.56227296253747e-05
5.01369253010509e-06
-2.60301983621408e-05
-2.68956235284654e-05
-2.09091471172647e-05
9.74863606220221e-06
-9.75356114458266e-06
1.06179517036761e-05
-4.4514025707351e-05
-2.65049614347138e-06
-3.9883315049731e-05
-2.41706811165547e-05
-4.7325423109345e-05
-3.48058979490326e-05
-5.7655161903769e-05
-5.03994576645679e-05
8.95513656468769e-06
-5.52947542833387e-05
-4.67301634198026e-05
-3.19473424170718e-05
-4.7903317761812e-06
-1.44410688585327e-05
2.00458229650407e-06
-3.78239366584601e-06
-2.52168808172144e-05
-3.73577566101463e-05
-3.30969727169358e-05
-4.31963234059923e-05
-6.98669418470638e-05
-1.04157408910432e-05
-5.72226298067601e-05
-4.06556382995472e-05
-3.42808061237379e-05
-2.90895530191661e-05
-1.17799713347389e-07
-2.98736666988871e-05
-2.94464937263174e-05
-4.27690699758547e-05
-2.417288230478e-05
1.5796288525422e-05
-5.36852878313101e-05
-4.62636871273411e-05
-1.13041075634946e-06
-4.67377556723319e-05
-2.03989502520856e-05
-3.1071622725812e-05
-4.93685338741054e-05
-3.2909025392484e-05
-1.69752482056548e-05
-2.12304172588436e-05
-5.48695577727438e-05
-3.44643890197179e-05
-3.13556341963488e-05
-5.97202067827287e-05
-2.18978435753173e-05
-2.15791265780733e-05
-4.40231863827907e-05
-1.50416542102586e-05
-1.53149543293947e-05
-1.68792605599393e-05
-9.90785097707033e-06
-3.6292827092127e-05
-3.62813364146534e-05
-4.48801605018825e-05
-3.73839635405882e-05
-2.49590635353424e-05
-3.16932651622307e-05
-4.40582296909867e-05
-1.29521851856273e-05
-2.12499236551438e-05
-4.45838921491179e-05
-1.74251779260738e-05
-2.93004766213441e-05
-3.79883151361527e-05
-3.35012331512916e-05
-2.24865546436133e-05
-2.14559509569841e-05
-9.235137201084e-06
-5.31906894368319e-06
-3.06277532203552e-05
-1.62436552227657e-05
-5.8390138895389e-05
-2.16908346257656e-05
-3.02588141062221e-05
3.64868921656512e-07
-5.68651584327641e-05
-9.90530937488077e-06
-2.83664559316504e-05
-2.21978897943517e-05
-3.25408899480212e-05
-5.13693412570509e-05
-2.00857087291337e-05
-1.94326062176929e-05
-1.67052054219725e-05
-2.48330018353131e-05
-5.7938988517495e-05
-1.84192902710901e-05
-2.64462261827534e-05
-1.07146754387675e-05
-2.9665133544909e-06
-3.91376562346942e-05
-4.12428893007018e-05
-2.34719563357215e-05
-2.21889928745349e-05
-1.57244913606195e-05
-3.71386805994041e-07
-5.51171709039835e-05
-3.80965250120098e-05
-3.22410245224203e-05
-4.49621620749754e-05
-1.95799975358958e-05
-4.25178959374645e-05
-1.34557443455171e-05
-3.88704006302975e-05
-2.53689413970849e-05
-1.46446758709566e-05
-2.62544371912931e-05
-6.36812905933944e-05
-3.60629381653734e-05
-3.19712260255904e-05
-2.335838438226e-05
-4.64996479294836e-05
-3.08684935665567e-05
-1.39486152604918e-05
-9.6954543962553e-06
-5.29438728381227e-05
-1.50939721700548e-05
-6.70391397045848e-05
-4.21554427875195e-05
-1.52185723171117e-05
-3.12352379247422e-05
-3.74478258228409e-05
-2.16290955111876e-05
-2.51423109803439e-05
-6.12560536620574e-05
-9.12555003555828e-06
-1.94928204140131e-05
-4.46525930872097e-05
-5.3627345033739e-05
-4.3651607202212e-05
-2.53185872018444e-05
-5.80514203050621e-05
-3.45245639732807e-05
-4.09553260211521e-05
-2.43826089097759e-05
-4.05945761001191e-05
-5.41328171160832e-05
-2.20467652198071e-05
-1.93374125207167e-05
3.18729198500606e-07
-4.35833789531989e-05
-1.05518922187454e-05
1.38184443445552e-06
-2.35167232676797e-05
-4.88661112481149e-05
-1.42116549142184e-05
-2.07432351477377e-05
-5.99191396754974e-05
-3.21558792981522e-05
9.42916011218015e-06
-2.3658175966808e-05
-2.54518155856903e-05
-2.73132767230867e-05
-5.77825288404714e-05
-6.28924959634935e-05
-4.78248400227451e-05
-3.56303901814336e-05
-5.11038989124841e-05
1.35190021616883e-05
-3.45039917610807e-05
-2.04311472652295e-05
-2.20906208168859e-05
-2.695736186121e-05
-9.789992310643e-06
-4.99748701607825e-05
-7.29331060428153e-06
-4.83074087866924e-05
-4.70327416440246e-05
9.07400892425333e-06
-4.8387678626061e-05
-4.932767306476e-05
-2.18272294217006e-05
-1.93939329275366e-05
5.10829227507456e-06
-2.56010619047523e-05
-2.41433261229651e-05
-3.64385154171407e-05
-2.4355810059621e-05
-2.56363792724955e-05
-3.91155097132266e-05
-3.54137900737385e-05
-1.51361013841192e-05
-1.13783976133821e-05
-3.58331494645374e-05
-3.18302902837081e-05
-5.07526068929809e-05
-1.37463591315012e-05
-2.78517824295599e-05
-6.29489135655135e-05
-3.78015809249256e-05
-2.86639456329048e-05
-1.93647002094009e-05
-2.19357601768232e-05
-3.96197682541399e-05
-2.40384676988432e-05
-7.80892974037241e-05
-1.13561259119403e-05
-1.10501990116212e-05
-4.62299409665732e-05
-3.37881782506085e-05
3.35434031712052e-06
-1.81405145985705e-05
-7.21316819345104e-05
-9.46611085169847e-06
-2.97808235153622e-05
-5.25335404791822e-05
-6.45559308266457e-05
-2.1782945092569e-06
-4.43528247727184e-05
-3.82102641905553e-05
-3.65080475766788e-05
-2.352455064636e-05
-2.27249881560446e-05
-1.08049588280025e-05
-4.8989334204959e-05
-1.05893013780119e-05
-3.01193907418218e-05
-4.0119844829281e-05
-2.89864020110847e-05
-2.99613652011121e-05
-6.39668462927624e-06
-4.66084151013796e-05
-2.35744228825713e-05
-3.60164336748151e-05
-6.49767344552737e-05
-4.95736180764831e-05
-4.21301013340245e-05
-3.01127011985293e-05
-2.93590670030541e-05
-2.31298710653237e-05
-1.40627749071756e-05
-2.4140168716774e-05
-1.70878195239685e-05
-6.97688619972651e-06
-4.44854389073906e-05
-1.09453298533879e-05
-3.34186609365257e-05
-2.71776123978517e-05
-2.43902737369061e-05
-1.94552112350875e-05
-4.59094259341762e-05
-1.05943226037486e-05
-3.92845620067368e-05
-2.50175648275971e-05
-5.61244516850068e-05
-6.24469432352857e-05
-2.86284633942028e-05
-2.19036675178061e-05
-3.18700351263254e-05
-1.63074401370124e-05
-1.70166155028325e-05
-3.38120627479261e-05
1.76043206650316e-06
-5.94798036394474e-06
-3.68788128484593e-05
9.90938913842413e-06
-3.80691242172199e-05
-7.93142106851573e-06
-2.55367358276636e-05
-1.67971082780644e-05
-5.35034810626856e-05
-4.64970404030774e-05
-4.50299428960248e-05
-7.07348536009308e-05
-4.31773672201961e-05
-5.01398922359812e-05
-4.54778058406844e-05
-2.64205378702476e-05
-3.37840967127001e-05
1.38724972465353e-05
-5.48608440387472e-05
-2.44112538411028e-05
-5.13537529298449e-05
-5.31377155073065e-05
-1.87936708439657e-05
-7.4484558886727e-06
-6.16195763804778e-05
-4.11976786011077e-05
-1.20876427342612e-05
-1.44991134039257e-05
1.89418779035437e-06
-3.36900504442659e-05
-1.99430047314511e-05
-4.68633488656322e-05
-4.34158849908312e-05
-2.06484597177178e-05
-2.35215432183664e-05
-2.56435299453934e-05
-2.57562114190638e-05
-3.37075950498516e-05
-4.21230719630727e-05
-2.0775156861429e-05
-3.34560482473506e-05
-4.70701349617103e-05
-7.40242981048572e-05
-3.50941912730892e-05
-3.33522225451446e-05
8.16713875095404e-07
-2.97324542501121e-05
-3.74123693562318e-05
-2.85224126488839e-05
-3.43608859146587e-05
-2.39958306935938e-05
-6.24125183778721e-05
-1.23666702291194e-05
-2.51329804404197e-05
-2.51400003433385e-05
-1.02555013903284e-05
-3.13228057621234e-05
-2.13555870154967e-05
-2.43436022838459e-05
-3.30041765208127e-05
-4.52356484596184e-05
-1.40426390528713e-05
-6.25055062016212e-05
-9.74150765291843e-06
-3.51988727109066e-05
-2.13293592431301e-05
-4.83576214648576e-05
-1.3002575109955e-05
-2.74467134707238e-05
-4.29734483004915e-05
-1.96968561960661e-05
-3.80499595351443e-05
-6.2164580671627e-07
-4.8010108847442e-05
-1.66360127185756e-05
-3.33407381222222e-05
1.54763255414697e-05
1.98460711010925e-05
-1.55640034271016e-05
-1.54140481814423e-05
-4.99779272928483e-06
-7.86459812299457e-06
-6.24690126959188e-06
-4.76327959222513e-05
4.49099787384431e-06
1.1031651746131e-05
-2.38725706982221e-05
-5.03511622596788e-05
-1.501220623508e-05
-4.40537865751354e-05
-6.19097136798109e-05
-4.26392427780512e-05
-1.38810647803714e-05
-2.86283234923763e-05
-3.60359236210608e-05
-4.61804582273369e-05
-5.51387085830847e-05
-6.34675695795489e-05
6.15361486510789e-06
-4.38839994157351e-05
-3.32975316483055e-05
-5.432673925907e-06
-3.91908817375409e-05
6.02052850942544e-06
-3.38812469388152e-05
-3.94339303877646e-05
-4.14775861397254e-05
-1.06703180245226e-05
-6.01354405079087e-05
-6.06825417424966e-05
-2.25845284992485e-05
-5.00880233892686e-05
-4.8692739985368e-05
-7.26031755725158e-05
-1.62629241656371e-05
-2.65939480537104e-05
-3.64596380468709e-05
-1.81508735722309e-05
-2.49935010220997e-05
-3.64994209144043e-06
1.99497121826495e-05
-4.64819338059714e-05
-3.75773016139712e-06
-4.191103926051e-05
-1.36428381202315e-05
-4.09222775030393e-05
-3.1336034886331e-05
-2.14855659093948e-05
-4.37238045263955e-05
-6.3140480206195e-05
-2.85202348906497e-05
-4.91101419992771e-05
-2.2820316113442e-05
-2.00175393265682e-06
-3.12891689696771e-05
-1.79447279894273e-05
-1.96704061837239e-05
-2.16921755995315e-05
1.53998206503321e-06
-2.57344090478773e-05
-1.62427630007866e-05
-1.52003955973426e-05
-8.22648016719285e-06
-2.46096548930065e-05
-3.80224502099186e-05
-5.77665964302176e-05
-2.86797515646207e-05
-1.41731457535974e-05
-2.66494829462346e-05
-2.68725970917914e-05
-8.38185822339642e-06
-3.98614813803349e-05
-7.17868693250506e-06
2.77399169375421e-06
-9.7700662352603e-06
-2.05134506659151e-05
-2.15795181292611e-05
-1.83400598140207e-05
-2.29156042754395e-05
-7.0461823685566e-05
-5.30916569062122e-05
-8.42085458947505e-05
-4.69597908355301e-05
-5.2420016161415e-05
-4.2332777176784e-05
-4.77120256775367e-05
-5.99617299209845e-05
-2.45277504533433e-05
-1.74792098103146e-05
-3.9910174902067e-05
-4.12657214405385e-05
-1.00996365552132e-06
-9.32366047097438e-06
-2.99918234689451e-05
-2.56842769477314e-05
-6.4748453854321e-06
-6.18986435801427e-06
-6.85997563664032e-05
-5.6522486789559e-05
-4.36452817201126e-05
-4.91691530867318e-05
-3.02621056660944e-05
-2.58142048924554e-05
-4.14337668490651e-06
-6.29099052570236e-05
-3.00666708452447e-06
-1.65857123546225e-06
-4.55382884962887e-05
-1.62607493274722e-05
-2.5469345584238e-05
-3.76712916725896e-05
-7.83728195745933e-06
-1.97480440286113e-05
-1.72442160098453e-05
-4.51121008922293e-05
-2.7216525950013e-05
-5.00967219608027e-05
-2.49566496131915e-05
-4.8622356385778e-05
-9.09309344843711e-05
-3.56342726208615e-05
-6.3158549889143e-05
-3.16626585941499e-05
-5.98802537885415e-05
-4.60193269577047e-05
-1.8995536627305e-05
-1.63177838356704e-05
-1.80287777433777e-05
-4.45807171521622e-05
-1.26345510620229e-05
1.63774029553059e-05
-1.66398172402766e-05
-6.66825300790571e-06
-1.15675068182532e-05
-4.23190655895923e-05
-4.9774707073887e-05
-6.47238274932769e-05
-2.43830663520023e-05
-9.12343907035338e-06
1.02811971314738e-05
-4.8564321524769e-05
-3.26390919242491e-05
-6.72804064992998e-05
-2.90804874413851e-05
-4.70155130655798e-05
-3.75829016009338e-05
1.43055321480817e-05
-2.07892114266379e-05
-4.77135084553473e-05
-5.86466209629602e-05
-1.247173240405e-05
-9.78652681078871e-06
-2.18534621768628e-05
-5.25908045336136e-05
-2.57304832604583e-05
-4.01240748666956e-05
-4.15202410072497e-05
-6.63700568293609e-05
-2.9036862806545e-05
-2.77352405923015e-05
-2.58526374430545e-05
-3.97528982185673e-05
-2.38140301958414e-05
-4.66529555159718e-05
-4.91641214105881e-05
7.59639679351617e-07
-4.29034404355399e-05
-1.61183000133405e-05
-3.91779991659228e-06
-3.35532582069866e-05
-4.69839920029791e-05
-2.41390362938965e-05
-2.37919662751663e-05
-6.72311438920071e-06
-5.12147800991042e-05
-3.90820597612699e-05
-1.06115279122351e-05
-6.73122044380143e-05
-3.04726155397491e-05
-2.44641461810956e-05
-3.46272234412168e-05
-3.80244121543357e-05
-4.99446655326931e-05
-4.4328919838272e-05
-4.12855814951054e-05
-3.13016863176294e-05
-3.19683193507153e-05
-5.02300959574058e-05
-2.99416635860245e-05
-3.41791934071173e-05
-2.07471694491035e-05
4.7796462669888e-06
-2.94894655639254e-05
-1.08958576560563e-05
-1.33145076105034e-05
-1.71431804309383e-05
-1.77074079563128e-05
-1.54550472994562e-05
-4.00062703852405e-05
-7.97903549089124e-05
-5.52854808340678e-05
-3.69323274582005e-05
-3.25605088578357e-05
-4.78840124704377e-05
-4.67431853031094e-05
-5.00778567238874e-05
-3.62897339886414e-05
-5.59411917983461e-05
-2.58270892616025e-05
-1.42195764874552e-05
-2.34818422556275e-06
-2.63721778923533e-05
-5.34126905508056e-05
-3.09737598272604e-06
-2.02536113857578e-05
-3.29217408232782e-05
-3.12565817001375e-05
3.01094473689567e-06
-5.99798576179841e-05
-3.49794021811152e-05
-5.1893251762962e-05
-1.93032677181232e-05
-4.17446578892405e-05
-5.25308488355543e-05
-6.24139408304793e-05
-3.04677701078847e-05
1.49354075055726e-05
2.43115723040396e-06
-1.38284720029014e-05
-5.75922435583256e-06
3.08174789449027e-07
-1.03447324632899e-05
-3.62406112124472e-05
1.1316285374151e-05
5.187385138113e-06
1.76607583343874e-05
-4.70455087245488e-05
-3.80820276863716e-05
-4.54429750412476e-05
-4.42595561028614e-05
-1.63604050772348e-05
-2.56078736353981e-05
-6.4898536718558e-05
-3.15494572911757e-05
-2.10170862967176e-05
-4.42964236919583e-06
-2.58513744402683e-05
-1.64872605614657e-05
-4.34869982532317e-05
-1.57384393010262e-05
-1.31114853264805e-05
-1.5178496339903e-05
1.17689150999783e-06
-3.61128021358204e-05
-3.71819502380436e-05
-2.54152983176092e-05
-4.4641219458857e-05
-1.96134920499843e-05
-3.49808836404217e-05
-2.01351854029912e-05
-4.42348573271078e-05
-4.45424596286757e-05
-4.04058211364879e-05
-5.75753455354757e-05
-4.96550459996765e-05
-1.35625155907452e-05
-3.92373204162158e-05
-4.29126964648518e-05
-2.80997671263026e-05
-6.54681230955771e-06
-3.74971132033573e-06
-6.22058031248689e-07
-1.75811629363171e-06
-5.34113706020173e-05
-4.21866416656109e-05
-1.73324214757034e-05
-1.04881997069816e-05
-3.74829817818423e-05
-1.17524970268656e-05
-1.59851781872564e-05
-3.97113717969878e-05
-2.32673520259093e-05
-2.93941984402731e-05
-2.0313745871387e-05
-3.90271977731041e-05
-6.08061527053717e-06
-2.85373235247019e-05
-1.83410223148475e-05
-8.4744034093552e-06
-6.18151386381495e-07
-4.95850885559523e-05
-5.7885967217455e-05
-4.48074700916118e-05
-3.49775688845856e-05
-5.21590001345224e-05
-4.78766526448753e-06
-3.34586165567798e-05
1.10084602435108e-06
-3.6964034035525e-05
-4.35684512609065e-05
-4.44060478522867e-05
-2.96795873521698e-05
-4.44382592156851e-05
-3.82291024925305e-05
-9.25184479429061e-06
-1.57493263219331e-05
-3.60514051354209e-05
-3.70496277274255e-07
-2.66877995948316e-05
-6.37374267417154e-05
4.22632574795047e-06
-1.91182645655175e-05
-5.38547972826209e-05
3.93965789656575e-06
-1.49457345851951e-05
-2.76393399402755e-05
-2.95091721046579e-05
-2.19970787383612e-06
-4.80325564504139e-06
-5.26841259059135e-06
-1.83031762033689e-05
-3.15244443771128e-05
-3.88947917503999e-05
-4.82132675386019e-05
-3.97895586292059e-05
-4.35726571601209e-05
-1.21353283184273e-05
-3.18300373900231e-05
-4.62545466483276e-05
-3.46370106985238e-05
-2.65189350429949e-05
-7.57846349543839e-06
-4.23810493566101e-05
-3.43940396112756e-05
-1.82101132206823e-05
-3.62537696264215e-05
-1.33105597132658e-05
-2.6476106977519e-05
-4.82171513223078e-05
-3.6190393824483e-05
-1.16728161652412e-05
-3.26209801079809e-05
-2.40904609162118e-06
-3.15379638360926e-05
-5.78929448615984e-05
-4.48959929061094e-05
4.93310214824036e-06
-2.42015079134632e-05
-4.83830668848021e-05
-1.71721762667839e-05
-3.58344468433284e-05
-2.88167929269412e-05
-7.04740113684514e-06
-4.48401543940551e-05
-2.35517825764457e-06
-4.22672129578984e-05
-1.26481998328114e-05
-4.43065660412998e-05
-3.25930521479353e-05
-3.26052317946092e-05
-3.76650186307453e-05
-3.90707837483395e-05
4.14973842500923e-06
-3.44942896276255e-05
-6.90048360288156e-05
-3.28871366309702e-05
-3.89321327506091e-05
-6.12896778936144e-05
-3.09287449750677e-05
-3.24786839472721e-05
5.90346232755347e-06
-5.5301877167133e-05
1.81962121104666e-05
-2.24037749117587e-05
-5.77013505829075e-06
-4.10382320925835e-05
6.58163002974884e-06
-4.01504718455096e-05
-2.12985914226476e-05
-6.00659900274393e-06
-5.2468245216666e-05
-6.72973081761883e-05
-2.29175807494547e-05
-4.20019432195848e-05
-5.71161473504576e-05
-3.21321579629324e-05
-3.6179960937796e-05
-7.47510717046093e-05
-1.62101562116076e-05
-1.30347306268393e-05
-4.1021534847508e-05
1.43264750061554e-05
3.51461011345281e-05
-1.11753262982448e-05
-3.3331820313796e-06
-1.43565349807332e-05
-6.24042090698389e-05
-1.51799354971752e-05
-2.24573855691215e-05
-5.92176122732289e-05
-5.58529266265393e-05
-8.21328259075322e-06
-2.76806414224668e-05
-4.39904034220387e-05
-1.65072869099855e-05
-3.54210018470064e-05
-2.85329758414354e-05
-1.74858118229139e-05
-4.69041547999807e-05
-2.01441633680492e-05
-2.26203520161312e-05
-6.00424436072118e-06
-2.07955127219133e-07
7.28879581437519e-06
-3.27144887300866e-05
-4.87099237773323e-06
-3.8907569102794e-05
8.3878737289039e-06
-6.2383858065e-05
-7.98058812574265e-05
-3.02659372213386e-05
-3.34631343420583e-05
-3.77832410128372e-05
-4.38576569677892e-05
-5.47124360110315e-05
-8.56769749443862e-05
-3.86228316793595e-05
-1.36375600787326e-05
-5.03556520088733e-06
-4.88618955297479e-05
1.81739271676509e-05
-5.21752537629885e-05
-3.72939997900298e-05
1.04505620297607e-06
2.39971230098013e-06
-2.89470605274138e-05
-1.43133827658773e-05
-4.4139790052085e-05
-2.99493510699219e-05
-2.41704945292916e-05
-5.29577567510186e-05
-4.83182115446559e-05
-6.74956167907535e-05
-2.074879141082e-05
-6.13568746481428e-05
-4.88142453014697e-05
-3.5108149993367e-05
-1.96562748650251e-05
-3.53977165957432e-05
-2.53192112971185e-05
1.78610620250382e-05
-5.02896022135522e-05
-3.53856608623125e-05
-5.19886921617222e-06
-4.93892348526857e-05
-4.16764420624407e-05
1.16620604572279e-05
-2.51707815391997e-05
-1.17241884916743e-05
-4.41376353060443e-05
-5.1569315878664e-05
-4.43145260153823e-05
-6.38613536650722e-05
-6.06612836612256e-05
-3.86646511788356e-05
-1.09990902930312e-05
1.56159975402294e-05
-2.86406176461299e-05
-2.75713499306002e-05
6.96804136131645e-06
-6.14185038852581e-05
-1.72357669979266e-05
-7.80285796374477e-06
-3.33785446128689e-05
-4.10709689085175e-05
4.31223349473867e-06
-4.06644715251389e-05
-1.90440206059816e-05
-4.39383571860499e-06
-5.29651810721254e-05
-3.8575021741501e-05
-7.19315137579751e-05
-1.70114208273621e-05
-5.01636058759972e-05
-3.19567765603761e-05
-1.18981435010219e-05
-3.62215427323772e-05
-3.43114217336274e-05
-3.23927107851241e-06
-1.42574170731899e-05
-2.05340220859597e-05
-1.72862257849111e-05
-2.39084319535723e-05
-3.0852122237313e-05
-6.77945156008397e-06
-7.56862992327151e-06
-4.51712727458769e-05
-9.0381651172695e-06
-1.29899807196321e-05
-3.80567221509061e-05
-1.63606322996815e-05
-1.43007342122015e-05
-6.09475239505788e-05
-5.84832645870362e-05
-4.04201097424207e-05
-4.22871506848572e-05
-5.6003579781039e-05
-2.80042919831526e-05
-3.8013686513976e-05
-3.65907033181147e-05
1.7816894481581e-05
-4.51639233386685e-06
-7.06279550854833e-05
-3.61966208289533e-05
1.58846243201957e-05
-4.26667394985999e-05
-3.78093717511444e-05
-1.25714301465958e-06
-2.40930809749999e-05
-2.81298755342305e-05
-6.20351805021316e-06
-5.93916190484816e-05
-4.96445287929846e-05
-4.42142288676007e-05
-3.6795899844368e-05
-2.45987130842935e-05
-3.81460570822674e-05
-4.4732964067791e-05
-6.25242346021803e-05
-3.39432396660901e-05
-6.5671045876323e-07
-5.80284971552264e-05
-2.70618572032208e-05
8.48600444558373e-06
-3.11604253246505e-05
-5.3057794650166e-05
-3.11470165191545e-05
-2.27949885345867e-05
-2.30231681540067e-05
-3.43601524345631e-05
-2.11039372369506e-05
-6.18913950791914e-05
-2.46409805865069e-05
-1.59855447630334e-05
-4.540155892518e-05
-5.17981300671248e-05
-3.31536942245383e-05
-2.31026106448196e-05
-3.57297167887522e-05
-2.73095232145645e-05
1.0445308605707e-06
-3.4290806537742e-05
-2.49858423237561e-05
-6.2580675649061e-07
-1.66297229426053e-05
-5.95589364562149e-05
-3.99032650758781e-05
-4.54727699625554e-05
-4.06021207544672e-05
-2.75851885673046e-05
-2.72613937371563e-05
-1.74180033710534e-05
-2.73021884141363e-05
-3.00137989739287e-05
-1.51051894183967e-05
-6.01340410395826e-05
-2.59139941647578e-05
-1.73983045180131e-05
-4.15494485815423e-05
-7.20270456789415e-05
-4.61979414508995e-05
-2.6698744700025e-05
3.79426818342677e-05
-2.37714000711148e-05
-4.78096193155595e-05
6.0415945071855e-06
-2.21543621780498e-05
-5.29698099207653e-05
-3.78549588202755e-05
-2.26032743317239e-05
-4.08394601647622e-05
-1.17102786904284e-05
-2.82329143895727e-05
-6.88185132432272e-06
-2.77315200051768e-05
5.03920086179031e-08
-2.25097253708735e-05
-3.52883665662814e-05
-5.49483831627502e-05
-3.57053682835366e-05
-4.6087023619344e-05
-5.18531495711573e-05
-4.94053496454231e-05
-1.85210382625994e-05
-4.67161015189459e-05
-2.85152525925269e-05
-4.62350879353906e-05
-3.07970007069022e-05
-2.76571158308786e-05
-4.11550698595447e-05
-1.45073110722107e-05
-2.11320460605889e-05
-7.39081911907535e-06
-4.62858551044882e-05
-8.61819412456175e-06
-3.18320749589481e-05
-4.24380998219996e-06
-7.28998139065994e-06
-3.89663044802236e-05
-3.39141648751074e-05
-5.07357144760207e-05
-1.74996539680144e-05
-2.96752921882987e-05
-2.7964849763042e-05
-2.86128314983243e-05
-6.95896760304738e-06
-3.67424697666521e-05
-4.16821945865398e-05
-2.14751083697242e-05
-5.80770466183881e-05
-2.58012705128683e-05
-9.38396246971097e-07
-4.77776022861688e-05
-2.67146860089893e-05
-3.26837162820309e-05
-6.51788574346081e-05
-5.45564956355934e-05
-3.4010323057025e-05
-6.30857063507016e-06
-6.34024298582872e-05
-2.24719780897521e-05
-5.4098101206994e-05
-3.64810134565461e-05
-2.12097301859265e-05
-4.66438088624943e-06
-5.86524621643804e-05
-2.19294580227577e-05
-1.4203399561664e-05
-2.74422393382842e-05
1.16246097147525e-05
-1.0206653536057e-05
-2.98182733716131e-05
-1.25141011062101e-05
-2.73090121423255e-05
-2.8608134702965e-05
-5.69704531679597e-05
-4.00457172978221e-05
-1.21290798340563e-05
-1.75454347405249e-05
-1.07629293266819e-05
-1.15935723950186e-05
-4.27881332159689e-05
-2.80644855569358e-07
-9.47511530823829e-06
-3.33247505923379e-05
-1.92636492310364e-05
3.86977175794749e-06
-3.57960553297474e-05
2.80303097328466e-05
-1.46839839519259e-05
-2.75376807768705e-05
-2.14718867963151e-05
-2.73304475086986e-05
-3.48921478001091e-05
-3.86800109580629e-05
-4.75852987300953e-05
-4.73727570844666e-05
-5.97722095011776e-05
-3.48636709718556e-05
-4.62334693329969e-05
-4.03072911342875e-05
-4.61111789985728e-05
1.13163598220078e-07
-1.41272930229879e-05
-2.91788204054745e-05
-1.60171322329697e-05
5.06998022494941e-06
-3.6080165615738e-05
2.19493962231957e-05
-6.01947115323606e-06
-2.01684103180387e-05
-3.90852407842663e-05
-1.4689544180454e-05
-3.3189583704845e-05
-5.15503034987625e-05
-5.29027029611468e-05
-2.80561654625955e-05
-7.13743276306835e-05
-4.43394076315778e-05
-8.46618654274265e-06
-4.71117391628111e-05
-4.84005341770278e-05
-7.79784590183512e-06
-1.92453410651358e-05
-2.14832952666354e-05
-2.19448134560977e-05
-2.71141749561916e-05
-1.27775607988314e-05
-1.1473410905977e-05
-3.64510356207758e-05
-3.12292710426211e-05
-2.19689129448518e-05
-4.35170639224908e-05
-3.07849130976459e-05
-1.43715665955884e-05
-4.21455233823757e-05
-1.68169243795167e-05
-3.63613155158001e-05
-5.75159388728291e-05
-4.03711081240788e-05
-2.61757398892365e-05
1.51305940400902e-05
-2.34699579548399e-05
-7.70528569112876e-06
-2.38298370610598e-05
-4.14458456366479e-05
-3.72105484087513e-05
-4.60873250625271e-05
-2.02061226034503e-05
-1.1268555356582e-05
5.15849679581633e-06
7.53070472956422e-06
3.94549748139855e-05
-3.30647290742891e-05
-4.35673977350449e-06
-4.20182154931447e-05
-5.447267458326e-05
-2.47572741376428e-05
-3.53532259488215e-05
-2.13655022387472e-07
-4.4179890426642e-05
-3.46862067391522e-05
-4.59515599432238e-05
-3.0458100410806e-05
-2.21696105219014e-05
-3.1628143735256e-05
-5.37814219845581e-05
-3.9164426099104e-05
-2.95106957602971e-05
-1.98879396102586e-05
-1.42445764122508e-05
-4.89890395785454e-05
-2.3678834467097e-05
-4.52502128611049e-06
-7.92996695297934e-06
-1.80822027554921e-06
-3.07809691523934e-05
-2.68420773849142e-05
-5.48136196811775e-05
-3.46156430985554e-05
-4.99810511871166e-05
-2.57472229707055e-05
-2.05675962848718e-05
-3.58677269027053e-05
4.0072156885992e-06
-4.53789005431756e-05
-2.51003156820368e-05
-2.62712750572065e-05
-2.35870512308013e-05
-1.60397432042697e-05
-2.55710408812181e-05
-5.78350277961829e-06
-2.62224376557717e-05
-6.00812618490577e-05
-1.07817589599492e-05
-4.5780701104766e-05
-3.04340693855245e-05
-2.4759256554892e-05
-3.80115681532767e-05
-5.8792700385517e-05
-7.39568459811398e-06
-4.68958377530223e-05
-8.79253763291715e-06
1.47414407387194e-05
-3.65069540715101e-05
-2.02391878163529e-05
-8.36274428848512e-06
1.51903243125988e-06
-2.86702574429796e-05
-3.4687289163472e-05
-1.57517115575113e-05
-1.53208517530391e-05
-1.92732707737644e-06
-2.30207346409129e-05
-2.19788443598066e-05
-1.77471256600551e-05
-4.30331796499128e-05
-3.03839644859107e-05
6.67755663986651e-06
-3.5611187978099e-05
-5.10864737537052e-05
-3.51975229045008e-05
-5.95609476301564e-06
-1.28214257287043e-05
-3.83237325836236e-05
-7.33494859211117e-05
1.12497079319719e-06
-5.00588108054222e-05
-3.05444623136913e-05
-4.58546753917354e-05
-6.12546214336051e-06
-1.98357994811103e-05
-2.8410723041706e-05
-2.5744385385788e-05
-4.17656315903728e-05
-5.03700062428052e-05
-4.05965388473584e-05
-3.11835066033405e-05
-2.4395771072079e-05
-2.83025988144712e-05
-2.60814772407192e-05
-4.33324132649388e-05
2.02567375941823e-06
-2.71040080938944e-05
-3.8434834330765e-05
-1.02626553788066e-05
-5.65813175892522e-05
-5.40156784791023e-05
-3.73409473074638e-05
-3.71676101588242e-05
-4.22091117591861e-05
-4.0680328745941e-05
-1.67940275472588e-05
-3.3657478823412e-05
-5.28195138349537e-05
-5.48784643763492e-07
5.23122559881397e-07
-3.72691141750909e-05
1.0682632903791e-06
-2.49326117810685e-05
-4.57725843188915e-05
-2.27441132809029e-05
-2.21817632418231e-05
-4.34589248258544e-05
-5.89299455987095e-05
-3.52395194330932e-05
-4.98377611951278e-05
-4.22794989564457e-05
-9.65264155038057e-06
-3.43030805221667e-05
-4.82232522739037e-05
-2.51175901146974e-05
-4.63576843833851e-05
-1.81392251729818e-05
-4.12425508864614e-05
-4.11849501218501e-06
-5.21053272216877e-05
-3.87189289249023e-05
-4.04573982453759e-05
-3.0495872161174e-05
-4.43700490444267e-05
-3.09281274672667e-05
-4.82512193868486e-05
-3.07544464794232e-05
-5.12364252382328e-05
-3.91285752166081e-05
-4.30305186636877e-05
-5.32020198740755e-05
-3.05263502443625e-05
-4.51898198220509e-05
-1.88054736599206e-05
-4.03869714871783e-05
-2.86863952095605e-05
-1.24004912396645e-05
-4.55880932930046e-05
-1.61324650826146e-05
-2.46143611602507e-05
-3.51814591805482e-05
-3.65322589759262e-05
-5.37058834370881e-05
-3.45120489598626e-06
-4.6445447320908e-05
-7.9880160671309e-05
-3.70866243356189e-05
-3.55803199066388e-05
-6.03456086674304e-05
-6.03568298547588e-05
1.08958144639061e-05
-1.17629012489881e-05
-3.08942146159188e-06
-3.12416840488642e-05
-2.09509163529843e-05
-2.67985450281042e-05
-4.55288011485801e-07
-1.87246516425849e-06
-8.9316096213764e-06
9.88986664285394e-06
-5.39247755985141e-05
-4.24950185528093e-05
-2.69380283823556e-05
-4.62312187864307e-05
-5.37426458655826e-06
-1.19205453519364e-06
-6.56299880804821e-05
-3.31775794459113e-05
-6.19215272682637e-05
-2.56626667279374e-05
-1.89215285811596e-05
-2.35850067894284e-06
-2.03573186194003e-05
-2.55421933425487e-05
-1.27487412622939e-05
-2.15011837966237e-05
-6.60016874672933e-07
-1.44963719006356e-05
-2.23286114343084e-05
-1.835649944973e-05
-4.50498750151114e-05
-4.02148180845767e-05
-4.63504921833617e-05
-6.35063044143333e-05
-7.09503248476469e-05
-3.52284258980006e-05
-3.2772862819056e-05
-4.33446681339619e-05
-1.15718150372931e-05
-2.77080254264192e-05
4.05935753834704e-06
-3.86892375953646e-05
-9.02027836044381e-06
-2.57047917872805e-05
7.06617323071578e-06
-2.88526646710192e-05
-2.37087218117254e-05
-7.01147480673352e-05
-5.07214829675364e-05
-2.14228037051689e-05
-4.72781631253842e-05
-4.26070074982548e-05
-1.90487251394797e-05
-6.69330797187976e-05
-3.45198303103843e-05
-2.08328704190629e-05
-4.40267394199349e-05
-5.46056776279728e-05
-2.88927378117189e-05
-1.33847464611098e-05
-4.14386431811086e-05
2.05133270565369e-05
-1.47674968738674e-05
-4.83965918564346e-05
1.78864430747944e-06
-2.12350400313532e-05
-6.43281584682221e-05
-8.48372593713343e-06
-6.33192950599754e-05
-3.13263419310216e-05
-1.3485522431919e-05
-5.44616650345377e-06
-6.47272433344542e-05
-3.66947101820978e-05
-1.1347221740889e-05
-5.41926225716309e-05
-2.41751305608086e-05
-2.41690049432555e-05
-4.20924258747652e-05
-6.29835732500667e-05
-5.49030753699151e-05
-1.94177033894252e-05
-3.8004596585631e-05
-1.57837554175618e-05
-4.91667781474233e-05
-5.49241750105147e-05
-4.97614441011811e-05
-1.02894184857646e-05
-5.22809812720306e-05
-3.56087434949104e-05
-3.8248240750334e-06
-4.56671033825954e-05
-9.2934596369315e-06
-4.78514757358166e-05
-2.22003924665949e-05
-5.08479761318358e-05
-1.51322859046489e-05
-2.17493309950239e-05
4.36126022149907e-06
-8.57652861034468e-06
-3.13956319776896e-05
-3.45743101467927e-05
-2.71942703944433e-05
-3.75969702515122e-05
-3.2361763533029e-05
-5.48915546440966e-05
-4.448421352785e-05
-4.95335879691559e-05
-5.5197371825984e-06
-1.95537136516984e-06
-3.60976727548348e-05
-8.30704548619726e-06
-3.71596914581756e-05
-1.58933122983833e-06
-4.60391561614128e-05
-3.54516704185331e-05
-2.41308203884935e-05
-7.81318218810021e-05
-3.99236677990625e-05
-1.76521755679953e-05
-3.06872849927252e-05
-1.34648250822709e-05
3.17963365708184e-07
-3.32308534933162e-05
-3.36195281432737e-05
-3.43226943776552e-05
-1.58377962979632e-05
-3.32369259595192e-05
-3.13189729966165e-05
-5.95851210823802e-05
-9.05571384837595e-06
-5.17308232288884e-05
-4.99233451836922e-05
-4.40009327752771e-05
-4.68736044923823e-05
-3.08880647082115e-05
-4.65281509645899e-05
-4.9358729180359e-05
-1.14281437715331e-05
-2.11892367194356e-05
-4.83523155746281e-05
-4.75782970403414e-05
2.6941242686365e-07
-2.10737920564435e-05
-4.80040363018545e-05
-6.76221518512767e-06
-4.19764437048581e-07
-1.14402111374813e-05
-1.42989305996534e-05
-2.0932061458474e-05
-4.28375130443057e-05
-3.17016711988361e-05
-2.04933145584149e-05
-1.45827040441694e-05
-2.26341875832952e-05
-8.11367478931894e-06
-3.96420012698243e-05
-3.81688215563439e-05
-2.6221389144153e-05
-2.77671570035324e-05
-3.42708239944657e-05
-2.02406380278933e-05
-3.30057583381305e-05
-1.15274810833052e-05
-3.62119204973242e-05
-6.50297913682602e-06
-1.9921824334085e-05
-3.74492507673427e-05
-4.40191347384359e-05
-4.45594130000509e-06
-4.97151788308062e-05
-4.24360964083549e-05
-3.86274048631175e-05
-1.90742603700286e-05
-4.35613755862979e-06
-4.48177306866625e-05
-2.13871102230845e-05
1.4798689432285e-06
-2.13130719091243e-05
-1.8119458755463e-05
-3.3372078358461e-05
-4.60603978228922e-05
-1.46050332828794e-05
-3.76363447646175e-05
-3.42687293432776e-05
-2.50129561354618e-05
-7.18842876290267e-05
-5.79643055983859e-05
-6.08689085359269e-05
-5.02475628752744e-06
-8.06546551749967e-05
-1.15122142635845e-05
-3.97302918805538e-05
-3.48272046902417e-05
-6.23031624890726e-05
-1.84802090311607e-05
-1.52355784714082e-05
-3.82771685741619e-05
-3.51847683870934e-05
-2.62606407016556e-05
-3.23359401115704e-05
-4.05927773809533e-05
-5.38777442736788e-05
-6.66823097876248e-05
-3.08748985168298e-05
-6.43266016675282e-06
-2.27240356900142e-05
-2.85655880600604e-05
-4.64090693509379e-05
-3.4237030418905e-05
-4.88832468128806e-05
-4.3565004347901e-05
-5.49950203055211e-05
-4.09292251183665e-06
-3.02539853155043e-05
-3.29162275888601e-05
-1.11936703110992e-05
-4.23998601054169e-05
-4.41904674905471e-05
-6.85376756143288e-06
-2.29474231708156e-05
-1.32847496320706e-05
-3.30906460814833e-05
-4.19599530026014e-05
-1.07199649385256e-05
-5.51522258635006e-06
-3.30140443969995e-05
-3.50528358905415e-05
-4.25285059062672e-05
-2.27259522159759e-05
-1.24659885180488e-06
-1.74115509735042e-05
-2.95670690672007e-05
-3.78392348868523e-05
-2.71312165292589e-05
-3.72805483251543e-05
-2.44828118383513e-05
5.72425280103823e-06
-2.58857001469601e-06
-2.81737102787826e-05
-5.41315060180407e-05
-1.77948177510969e-05
-2.84323574082913e-05
-7.05388036190512e-06
-4.46728976051309e-05
-2.02552487678015e-05
-1.61778627376206e-05
-2.71324778242721e-05
-2.82779294002393e-05
-2.04430613723752e-05
-2.52820405043051e-05
-1.56149334535827e-05
-1.56256801674677e-05
-4.22545799006735e-05
-2.74045058563002e-05
-5.69634735523177e-05
-9.54425509265864e-06
-5.58315322600455e-05
-8.40178560555289e-05
-4.67560065416516e-05
-2.27104808700799e-05
-2.23820924294928e-05
-6.84256526235838e-05
-3.39421130657756e-05
-2.15693677337613e-05
-5.27938659053487e-05
8.46198048876811e-06
-2.22397033180045e-05
-3.46578711711175e-06
9.74870707707175e-07
-4.23606532630798e-05
-1.40639438793534e-05
-7.55757358294931e-06
-1.44509871944058e-05
-3.53504772845933e-05
2.34431126797477e-06
-4.52657413175587e-05
-1.7111885752836e-05
-2.35301822472754e-05
-2.92300158489988e-05
-5.33131529653878e-06
-5.56837032747979e-05
-2.52698637739314e-05
-3.21107850911234e-05
-5.18662463449174e-05
-3.41663479597995e-05
-3.23274517085585e-05
-1.82057994841938e-05
-2.9391822392031e-05
6.24557137641252e-06
-1.62258142914792e-05
-3.81522395240979e-05
-4.00404010764822e-05
-1.58952481147705e-05
-5.27593097835309e-05
-2.70827775254619e-05
-2.30279648217796e-05
-4.95912415934968e-05
-4.41686604705811e-05
1.62885094408967e-05
-3.93334921320254e-05
-1.61149225058448e-05
3.46588427464777e-06
-4.19380205493097e-05
-3.45230362522274e-05
-5.8495972573088e-05
-3.21254585618941e-05
-4.25942409831267e-05
-4.91522770357597e-05
-3.21786503026145e-05
-3.62564359502782e-05
-4.95960069063649e-05
-1.09933608396699e-05
-3.58867499451738e-05
-1.67783804679805e-05
-3.08492266560793e-05
-4.87803381740632e-05
-5.07059270518407e-05
-5.68066729821928e-05
-3.15154011836146e-05
-3.58153222261089e-05
-4.70428242458176e-05
-4.70784790493714e-05
-2.69973025252158e-05
-6.59788118048867e-05
-4.7154612296381e-07
-1.26769679877911e-05
-1.2951367904331e-05
-9.19754205678265e-06
-4.00580901092636e-05
-4.65999575920179e-05
-2.45923142913298e-05
-1.17485991576909e-05
-3.95242888925373e-05
-1.6228778932178e-05
-4.41265546537722e-05
-5.73788517687116e-06
-1.44531508889418e-05
-5.32903368726148e-05
-2.14767888773052e-05
-6.32742315412704e-05
-1.78237724980262e-05
-5.56210494064651e-05
-2.74247863177785e-05
-2.17919819529153e-05
-4.98696804341581e-06
-4.07810430854397e-05
-1.48280127767767e-05
-2.66364608420615e-05
-5.09742106791929e-05
-1.26352543950029e-05
-2.77554146341459e-05
7.85329782269081e-06
-4.95165610554875e-05
-2.75491714418023e-05
-1.1269725552789e-05
-1.45363583823478e-05
-6.18390729672712e-05
-1.77647151802702e-05
-2.52089208867033e-05
-7.46702390884619e-05
-3.26876142143646e-05
-7.84409555840752e-05
1.96883749878565e-07
-5.04831287629546e-05
-3.16403621070847e-05
-4.47039235037316e-05
-4.10462830969699e-05
-4.06978258714792e-05
-3.38510247657183e-05
-2.61777794137907e-05
-1.68228221310902e-05
-2.87082533513847e-05
-2.23353458076164e-05
-2.85510593243587e-05
-5.62999615943711e-05
-7.23034901950412e-06
-5.38793343170196e-05
-3.85664765493572e-05
-3.97753832123421e-05
-3.20754263491577e-05
-1.95181856041486e-05
-4.45994271797667e-06
-1.08165175032888e-05
-3.18339466012495e-05
-2.18568548382942e-05
-2.13212363507699e-05
-5.74996028215559e-05
-4.52144919422609e-05
-3.89938379390982e-05
-1.29388039562805e-05
-4.66152523344224e-05
1.11564916558428e-05
-3.06514060238224e-05
-2.71289752368749e-05
-1.97592800939325e-05
-6.56788566635164e-06
-3.7364502946346e-05
-3.66510821603024e-05
-5.15829272469576e-05
-1.54993328829082e-05
-6.50574545940463e-05
-4.17547438515485e-05
-1.25845044725468e-05
-3.30722815654726e-05
-5.94766259843775e-05
-3.72806815230748e-05
-4.16185434737012e-05
-1.96347168276764e-05
-2.518370389961e-05
-4.59485703424405e-05
7.89240872491128e-06
-8.74187712570755e-06
-1.33228827660984e-05
-4.07442486033508e-05
-4.15870375503545e-05
-1.70234577626805e-05
-1.59169140676051e-05
-2.71889390152037e-05
-6.39407629044908e-05
-2.10147114291226e-05
-1.42028029812819e-05
-5.87279164086685e-05
-2.71905649992128e-05
-2.73007908173834e-05
-1.77270133159418e-05
-8.5842491695047e-06
-5.20042054405553e-05
-5.35393288652886e-05
-6.55067929046974e-05
-2.16216745690442e-05
-4.92521872375801e-05
-1.54422521877496e-05
2.89883551600468e-06
6.75374817265257e-06
-6.49444226173914e-05
-2.41586913224081e-05
-2.66118923378423e-05
-1.57358759859398e-05
-7.51267240208844e-05
-1.04138247742557e-05
-1.93027507594967e-05
-4.32777632369642e-05
-1.9087611800516e-06
-1.84318022106485e-05
-2.04260552102796e-05
-3.30908575120397e-05
-5.29746572864952e-05
-1.53880251921391e-05
-3.17401908956884e-05
-3.46748060942734e-05
-7.86475879631574e-06
-3.94694253762376e-05
-4.22630981866176e-05
-1.89626816971582e-05
-1.63457863150477e-05
-1.30294700463479e-05
-1.18098004075485e-07
-1.94896335629281e-05
-3.89180055334485e-05
-1.9213833866998e-05
-1.46967788543747e-05
-4.1806776517123e-05
-4.79100494341731e-05
-2.58688204598899e-05
-4.16763967426488e-05
-2.16947920949018e-05
-5.66870609725637e-05
-2.47309518317472e-05
-3.01929556803646e-05
-2.70059975794939e-05
-3.0197131649184e-05
-1.6707836056672e-05
-3.24340321938711e-05
-1.51676895178157e-05
-9.11349954709572e-06
-3.11001517058866e-05
-9.63848867496343e-06
-1.45540531340185e-05
4.23522081297012e-06
-1.39162030253688e-05
-4.91437901479475e-05
-2.0796572674992e-05
-6.63477142035389e-05
-3.76567566932063e-05
-7.81423263145974e-05
-2.32215294870293e-05
-4.04059016516465e-05
-1.53680097722245e-05
-3.23828901440113e-05
-4.35063859403325e-05
-1.04370202613824e-05
-4.53892644239203e-05
-2.2486764426095e-05
-5.70737898962236e-06
-2.88018427031466e-06
-3.00349422946154e-05
-3.1075743377153e-05
-3.18979033143206e-05
-3.38787449204149e-05
-8.23102781962854e-06
-1.73083040295485e-05
-3.08854338739885e-05
-4.45720419449322e-05
-3.47634716381273e-05
-6.38734182630295e-05
-2.41753697101183e-05
-8.55210810148075e-06
-5.56184592532395e-05
-5.46155150652879e-05
-1.56567122689598e-05
-2.94086225870658e-05
-2.63049702247281e-06
2.72978723818829e-05
-3.02214724024362e-05
-1.17748612169551e-05
-1.67674132976781e-05
-2.9182242342415e-06
-6.15139036830493e-05
-4.51064284376612e-05
4.68830533683273e-07
-5.97749655313824e-05
-4.01326139159585e-05
-4.17033918675204e-05
-5.25635730815107e-05
-5.58506770109535e-05
-1.89968547169553e-05
-6.04293051957085e-05
-1.93420576118638e-05
8.04461432036421e-07
-3.79911255999531e-05
-4.13858286914941e-05
-3.04726998023524e-05
-1.52463306231881e-05
-1.64610441390398e-05
-9.21647839102693e-07
-3.78027031251238e-05
-5.15070953513828e-05
-3.38666800569577e-05
-3.39078251782938e-05
-4.34003356139772e-05
-5.90968551059662e-05
-2.39367168165852e-05
-3.4445751332924e-05
-4.3080501188648e-05
-3.63238917073093e-05
-3.36170541493078e-05
-2.34292614963774e-05
-2.89355356254931e-05
-2.69053786410943e-05
-1.45729295273318e-05
-5.19438842831963e-05
-4.95601798910524e-06
-3.18320308618916e-05
-9.24481630655334e-07
-4.40366609663551e-05
-4.01896400891795e-05
-4.89036408957232e-05
-5.64732543484202e-05
-3.19273409263456e-05
-5.23579400837276e-05
-3.57738415874795e-05
-4.67766175001554e-05
-2.69150187630947e-05
-8.21417358342146e-05
-2.09963718700694e-05
-3.69271456207783e-05
-1.87810138253262e-05
2.20747508160986e-06
-1.18489479778002e-05
-3.88743161716333e-05
-1.45484178709215e-05
-1.97898620992148e-05
-5.1619587527268e-05
-1.71678980652353e-05
4.9554331372513e-07
-3.60223626860824e-05
-4.30942922265832e-05
-1.4793348392181e-05
-4.20186028049695e-05
-3.20308532393827e-05
-7.94627778521853e-06
-2.53611398117155e-05
-6.76592684506575e-05
-3.14236571701627e-05
-5.43788230510442e-05
-4.60411280689366e-05
-5.37514424467951e-06
-2.37792633085862e-06
-1.88123849296079e-05
-1.70196664793442e-05
-2.6845753380637e-05
-4.69201436867567e-05
-5.05699625638473e-05
-2.75323623590916e-05
-3.30716593481336e-05
-2.14843080833254e-05
-6.6169274426601e-06
-7.42239620213549e-06
-4.3131491705136e-05
-2.17578454341856e-06
-2.98237246008454e-05
-4.3114536744582e-05
-1.23593080693332e-05
-3.53208458063994e-05
-1.21207683448207e-05
-6.6053067125088e-05
-7.35185192003575e-06
-1.91230780546865e-05
-2.95147836772997e-05
-4.84501145113056e-05
-2.7931423303006e-05
-1.10663861386838e-05
-5.66401575150113e-05
-3.82164687208647e-05
-3.51522708126389e-05
-4.47853683553689e-05
-1.48407269894529e-05
-2.78713331395302e-05
-1.76198201452425e-05
-4.69965273293562e-06
-3.3375217640091e-05
-2.70993272525893e-05
3.68913794058492e-06
-2.11081527690757e-05
-4.85916751169318e-05
-1.06354749764252e-05
-1.06853895534909e-05
-2.66100360910371e-05
-4.69324613579757e-05
-2.56532623529112e-05
-4.58535080056889e-05
-3.46109218298952e-05
-2.89305547864247e-05
-3.69592635815022e-05
-3.30542651896842e-05
-3.09884368289585e-05
-1.74665548546924e-05
-2.80787830984224e-05
-3.74144195154459e-05
1.30213564162535e-05
-1.06372107204231e-06
-9.53014636520525e-06
-2.0369309901209e-05
-2.00561353882313e-05
-3.82402541606455e-05
-1.17355423503536e-05
-4.89215321948351e-05
-4.54635790740835e-05
-3.38964716555098e-05
-6.09623033471962e-05
-4.59601370537007e-05
-5.29813553776988e-05
-7.47001190225218e-05
1.29356341676022e-06
-4.09303923487132e-05
-4.50162578017035e-05
-9.40524824353444e-06
-1.55232007058285e-06
-9.51452768314753e-06
-5.81854460295139e-06
-3.20506647445282e-05
-3.347045304166e-06
-2.20881183566079e-05
-4.61932751108703e-05
-1.89148556197874e-05
-4.06954787470512e-05
-2.99958703925895e-05
-5.52386723120943e-05
-2.5244410960799e-05
-3.84798617944324e-05
-4.69601894101752e-05
-3.32767796411397e-05
-3.0341172780331e-05
2.67714228330849e-06
-2.61518538544967e-05
-1.82399738474787e-05
-1.25866535110422e-05
2.69603635248402e-05
-3.43412901367497e-05
-1.71224130365778e-05
-4.41597098052552e-05
-1.36642256214769e-05
-2.83665132937958e-05
-3.25428421066528e-05
-3.99218446510385e-05
-1.02569784057218e-05
-3.8302190471946e-05
-5.55515658438875e-05
-1.77632705585497e-05
-6.17290743281788e-05
-3.20716394667136e-05
-1.54614025616044e-05
-3.79524217315191e-05
-1.40996988571464e-05
-1.25977246149515e-05
-3.12520412719163e-05
3.04842619790762e-05
1.89584686164196e-05
-2.33649189968082e-05
-3.62611922945375e-05
-3.25275189968657e-05
-5.24873419393964e-05
-2.75823205332084e-05
-4.30034785866725e-05
-7.20597934587714e-05
-2.86106599751158e-05
-2.65495874423545e-05
-5.92251175016387e-05
-3.10678302373755e-05
-6.60247740030796e-05
-4.84563174319229e-05
-4.03640832837529e-05
-7.57526396608299e-06
-3.25258129426889e-05
-4.1015436299466e-06
-3.05628855594049e-05
-3.95883514768616e-05
5.00056606811777e-06
-3.56957411660227e-05
-3.17218144723261e-05
-6.12561785034501e-05
-3.3061316508946e-05
-4.76920950481166e-05
-6.05634988287723e-05
-6.17472468772249e-05
-3.47410649583323e-05
-4.87276960748311e-05
-4.41419459438401e-05
-2.86685828402389e-05
-4.40403082514919e-05
9.45754919055337e-06
-6.28842700819653e-05
-4.46968525065786e-06
-5.89675370423449e-05
-5.26807753427714e-05
-2.44445080555309e-05
-1.26075774109357e-05
-3.95566870758293e-05
-2.80598358728928e-05
-3.91095400027381e-05
-6.05056877451088e-05
-1.80306923490429e-05
-1.81391097426189e-05
-2.77069076104185e-05
-2.26559292481112e-05
-2.14280247588136e-05
-1.81735479068311e-05
-5.11506140851133e-05
-3.00994427911263e-05
-2.6965640701786e-05
-3.37472765119039e-05
-3.44383075688698e-05
-3.67794543013569e-05
-1.93887887756264e-05
-1.94750288068148e-05
-3.37197788538553e-05
-9.64621530021133e-06
-6.17400828333728e-06
-2.23959902986452e-05
-4.95477668630169e-05
-3.35183136161541e-05
-5.95342859615289e-05
-3.27632494931103e-05
-3.63673434072588e-05
-3.57333349527589e-05
-2.16230879113392e-05
-3.69279550249819e-05
-7.73722894102528e-05
-1.12879619146819e-05
-2.52905075672454e-05
-4.43850439234592e-05
-2.22454400333914e-05
-7.03978263817603e-06
-1.42900598957322e-05
-2.24317323097995e-05
-2.11832039366756e-05
-3.66957562838849e-05
-3.35580694194752e-05
-3.30768586111092e-05
3.39075817222221e-05
-9.38636275545686e-07
-1.4441687735528e-05
-3.44465365108064e-05
-1.87383837892686e-06
-5.08887154445035e-05
-4.4962697403761e-05
-2.33380670675642e-05
-4.69121415246503e-05
-4.26167269682894e-05
-1.75375649147007e-05
-3.58388373384064e-05
-3.46092193467592e-05
-3.79621656987568e-05
-5.47822648425034e-05
-5.67159959117293e-06
-4.96880214732335e-05
-5.61386612878764e-05
-5.99141851049507e-06
-3.68775199193867e-05
3.85455008420627e-06
-1.86783807523857e-05
-1.10674895878015e-05
-4.59131492423232e-05
-4.67621097408049e-05
-4.14318022109357e-05
-4.36618515251721e-05
-4.32397413005122e-05
-1.61810458564754e-05
-1.92874214543485e-05
-2.42856509124351e-05
-1.2406162455281e-05
-1.70917584755189e-05
-9.25130457113643e-06
-1.65434532728515e-05
-3.18911571563375e-05
-3.84872079405086e-05
-2.9144001376156e-05
-1.91158097146132e-05
-2.50092290148908e-05
-5.12730768368994e-05
-5.80264917909221e-05
-2.72100008628569e-06
-5.35685794049117e-05
-2.53083315660053e-05
-3.67984366825206e-05
-5.3719907230331e-05
-2.16185508748274e-05
-4.48321331209655e-06
-2.66002443820744e-05
-3.85806692629515e-05
-5.44949657444906e-05
-1.32829693621223e-05
-4.39043826471684e-05
-2.33095840530776e-05
-3.21835698806405e-06
-4.59188528357001e-05
-3.12200824976005e-05
-5.79498255890885e-06
-1.9312561583227e-05
-4.45924799192951e-05
-2.8725600454301e-05
-4.10888120633072e-05
-4.97732332289005e-05
-4.55431921780001e-05
-6.38248523817029e-05
-2.14085473663818e-05
-5.13525279236111e-05
-2.77759361487671e-05
-1.04658272289238e-05
-4.82492096493915e-05
-1.26088134286314e-05
-3.04465602440588e-06
-2.24023485807535e-05
-4.07903868950403e-05
2.98657283501169e-06
-2.60513926649049e-05
-5.89557986725153e-05
-1.89611157752049e-07
-1.43518305019657e-05
-3.29195626294648e-05
-3.68940446988957e-05
-4.71850610348572e-05
-1.56115876750985e-05
-4.31399996266348e-05
-1.05418529636294e-05
-1.84945886713106e-05
-1.43220214861695e-05
-1.79628006142442e-05
-2.08018790990984e-05
-3.89853000479078e-06
-3.25554973932744e-05
-4.81636061733253e-06
-3.75516156124372e-05
-4.5071742362468e-05
-4.18775620895642e-05
-5.22202487684892e-05
-5.71968756291974e-05
-8.42534569463327e-07
-5.89680270297067e-05
-4.12022248215365e-05
-9.30163492619885e-06
-2.52915308897973e-05
-1.71816394481812e-05
-3.80718942167795e-05
-3.48341025330586e-05
-9.16379819442898e-06
8.26499964945297e-07
-1.79444938020927e-05
-3.75902433472919e-05
-4.30566165949021e-05
-1.36511943639343e-05
-2.01774446028102e-05
-4.97306434378898e-05
-2.85245367769589e-05
-4.6221584247968e-05
-5.0261729956549e-05
-5.36868637076313e-05
-3.49387304477358e-05
-5.32971704855577e-05
-3.0122397880115e-05
-4.80552027354506e-05
-6.39536708636906e-05
-2.29585222701775e-05
-8.26598006112789e-06
-3.44907984974268e-05
-1.65943218310116e-05
-3.36985901733403e-07
-2.82747328829063e-05
-2.76394396787522e-05
-2.04250132183207e-05
1.6751695816793e-05
-4.64125327698404e-05
-1.48460587766127e-05
-1.54944048385482e-05
-4.66973372987968e-05
-5.88412730439827e-05
-7.41162478477413e-05
-4.74270705884399e-05
-5.55896160054995e-06
-7.70363139265666e-06
-2.89559517494885e-05
-3.95878914509527e-05
-2.60209788966319e-05
-5.58524932122465e-05
-2.80848299714026e-05
-2.92583866641692e-05
-1.88356919769205e-05
-6.62505263452511e-05
-2.7802584005711e-05
-1.05809529316557e-05
-1.64673967882507e-05
-5.05477609795461e-05
-9.85109017385489e-06
-4.13672296321213e-05
-5.87030547243609e-05
-5.30851032583758e-05
-8.1225474292255e-05
-1.57471970427022e-05
1.43538256910246e-05
-3.35214340566727e-05
-5.16350107273742e-05
-5.51025141409986e-05
-2.63903059869547e-05
-1.60984887576525e-05
-1.98231665800747e-06
-1.59801124883096e-05
-2.74784154621478e-05
-1.5911650352575e-05
-1.63381766842753e-05
-2.33333348397806e-05
-2.8386987910011e-05
-1.92561549132628e-05
-2.57202609358717e-05
-1.57423794940905e-07
-4.02397189984328e-05
-4.49061576944507e-05
-3.60057802759923e-05
-1.35683979859998e-05
1.36806246013646e-05
-2.39863881538094e-06
-2.92943312462955e-05
-3.25604214812345e-05
-4.53892709735905e-06
-1.03183601880781e-05
-5.52710043482811e-05
-7.40141873118959e-05
-5.79976655207163e-05
-1.08526101473589e-06
-1.90215682728295e-05
-4.29129168396267e-05
-6.37499100974667e-05
-2.75035588571579e-05
-5.28173681861719e-05
-5.16983344316047e-05
8.01108020482947e-08
-3.5802044864485e-05
-4.43179031042587e-05
2.15430892404728e-06
-4.10171201784098e-05
-2.03563416336841e-05
1.36280090709069e-05
-5.05870448597879e-05
-3.04022486341171e-05
-3.30000187307205e-05
-5.19952895336716e-05
-1.60649476726955e-05
-5.36772696514175e-05
-3.16399707357715e-05
-8.49038689705024e-06
-4.0416117895128e-05
-5.88133271615804e-06
-4.53474031135197e-05
-6.37302018437847e-05
-1.94865501898185e-05
-1.06975667551404e-05
-6.06292366304513e-05
-1.56734715238351e-05
-4.13924682203454e-05
-4.28611471401701e-05
-1.66734888086426e-05
-3.39770340554754e-06
-6.45115948399404e-05
-2.55046628173585e-05
-3.36376429300222e-05
-2.67767715095105e-05
-5.11936131086535e-05
1.67382471731706e-05
-3.49646204102474e-05
-6.66495562151379e-05
-3.96247020539107e-05
-5.94877574470338e-05
-1.65278988743315e-05
-6.15514503398539e-07
-3.51905648745446e-05
-6.40377255551538e-05
-2.19472109815915e-05
-1.15269625721853e-05
-2.75259246345516e-05
-4.68415824479732e-05
-5.25278272722139e-05
-1.96459384194369e-05
-3.43197131805618e-05
-5.97498914060427e-06
-2.92235394687534e-05
-4.80091651462254e-05
-2.46252415605309e-05
-7.00375581923164e-05
-3.75911686254158e-05
-2.67481375748897e-05
1.05647774203527e-06
-5.71102271207499e-05
-1.91392284616126e-05
-3.61876327651835e-05
-2.89452219738023e-05
-2.77638637696936e-05
-4.00115951656672e-05
-3.90334445474631e-05
-5.64826230562662e-05
-1.22813968805155e-05
-6.2361017245393e-05
-3.88876804026646e-05
-1.15612148697927e-05
-4.08026064840181e-05
-3.12494477575688e-05
-3.05814105236936e-05
-7.37120813203399e-06
-4.57627460763847e-05
-1.7932803354186e-05
-9.3955719428421e-06
-6.02074594866653e-05
-2.45331089187592e-05
-4.45136269205124e-06
-2.73090226042703e-05
-2.27879532257195e-05
-2.21382900295825e-05
-3.84022556352294e-05
-3.61204885204531e-05
-3.10314496493695e-05
-2.39826549126801e-05
-2.00627199428691e-05
-1.95151277730183e-05
-9.64656430455036e-06
-4.42096924386308e-05
-5.70066560622602e-06
-2.97202849164704e-05
-5.73194059227e-05
1.57545229069411e-05
-1.64516539460718e-05
-5.78112895379698e-05
-4.49248630659799e-05
-3.6100211367346e-05
-5.6557968883351e-05
-3.30406387128564e-05
-4.358717724603e-05
-5.34875947086634e-05
-2.32893551694971e-05
-4.21507230170973e-05
-4.46971924721648e-05
-2.25747101584206e-05
-1.88387060149541e-05
-1.17147865488016e-05
1.31380023248382e-05
-2.18176986744663e-05
-1.92423810749122e-05
-1.45919061041604e-05
-2.11929818930716e-05
-4.63580003534118e-05
-7.22841240508701e-07
-1.77991339701254e-05
-1.23684169736641e-05
-4.35991496839595e-05
-5.30462377000939e-05
-8.25080616708894e-05
-7.66408588460273e-05
-6.50730642661908e-05
-4.00198022774419e-05
-1.31309489463399e-05
-3.86687121316913e-05
-5.95693392580268e-05
-1.69743510083875e-05
-9.50167180242791e-06
-1.65676341567957e-05
2.8155055508425e-05
-2.44643276580348e-05
3.79939565547369e-06
-2.40148640288987e-05
1.07357909430115e-05
-2.07166507852845e-05
-4.15680713155857e-05
-1.74933725020257e-05
-3.90521874077486e-05
-4.05425501511915e-05
-2.95258417108149e-05
-4.26352278527307e-05
-2.78686499010832e-05
-4.20821458434496e-05
-3.81052291831711e-05
-1.67626820060828e-05
-4.37100710085064e-05
2.06775163695417e-06
-3.07662318121055e-05
-3.637571935643e-05
-1.60029459043296e-05
-3.84071452546344e-05
-2.9068018199006e-05
-6.06998513922658e-06
-3.96924874948942e-05
-4.54478335937979e-05
-3.1818695777741e-05
-4.36334687668901e-05
-5.38469205120215e-05
-5.74653693979321e-05
-3.19244120500776e-05
-7.42189409302476e-05
-7.08479015672678e-05
5.74644974173214e-06
-1.81915918077624e-05
-5.20486130372029e-05
-5.41857680180553e-05
-1.82849558588137e-05
-2.60512181145664e-05
-3.15041295313394e-07
-4.71318649746529e-05
-8.36895299389492e-06
-2.42000896896109e-05
-7.10384544623841e-06
2.94426454901313e-06
-3.87506243416377e-06
-3.30682543658725e-05
-5.83016813615511e-05
-2.51324843433596e-05
-2.67462564871026e-05
-1.44342454495595e-05
-5.95680625556231e-05
-2.66288774122959e-05
-1.84215637065855e-05
-6.6477626597351e-05
-3.92796320207857e-05
-2.43948943162277e-05
-7.19283444122414e-05
-2.25478793265832e-05
9.45061411906784e-06
-3.05008772375618e-05
-5.92337364964599e-05
-2.90878096261272e-05
-4.65947940962674e-05
4.03755062017863e-06
-6.73731601218083e-05
-3.11936058849232e-05
3.59298838578836e-06
-1.79060124224765e-05
-7.99661488277838e-06
4.30030405659764e-06
-4.43694376923163e-05
-3.44049059553379e-05
-5.72005914018276e-05
-6.36319635488073e-05
-3.28731714820065e-05
-3.72338825404473e-05
-5.91965351873221e-05
-1.41388298433164e-05
-3.93909880482854e-06
-4.08662289713589e-05
-1.90675528659206e-05
-9.29295808155503e-06
-4.38459893622854e-06
-3.28413300472109e-05
-3.0295285567218e-05
-3.10433279912309e-05
-4.11300865290719e-06
-7.04453545545817e-06
-1.12647950327509e-05
-3.36352565945034e-05
7.75849884182783e-06
-6.56818291109416e-05
-6.14185364418543e-05
-2.66760336883126e-05
-3.7885625920226e-05
-3.49690512355128e-05
-6.5364509730592e-05
-1.37300794984204e-05
-4.0153604321944e-05
1.1908569000332e-05
3.89533758318671e-06
-2.21738780742932e-05
-4.7862571110844e-06
-1.67921816975493e-05
-1.57769022170568e-05
-2.76072641552767e-05
-3.76670056289771e-05
-4.5085525969941e-05
-6.66591134292626e-05
-1.74483156684015e-05
-3.30242859626586e-05
-5.84244738657066e-05
-4.51848733630015e-05
-1.50299276247651e-05
-3.06504592078574e-05
-3.42982025205049e-05
-4.6575926209218e-05
-3.28783020589523e-05
-1.63129512755979e-05
-2.43636107875058e-05
-3.29649492332808e-05
-1.11740336504494e-05
-2.42384650491406e-05
-4.80953801457123e-05
-3.10412700208397e-05
-1.40477251939286e-05
-5.96806429808456e-05
-1.43524807884338e-05
-4.24599958077014e-05
5.91230869282341e-06
-9.17417565841159e-05
-5.69107549933824e-05
-5.54048938808593e-05
-5.04403273182786e-05
-1.30108048273414e-05
-4.78800895498231e-06
-4.15602541629533e-05
-1.44211284935214e-05
-2.14642578088472e-06
-2.12329021139977e-05
-6.32787530183102e-05
-7.64316863875135e-06
-8.8241169287696e-06
-5.89991297682192e-05
-2.39516799144921e-05
-5.23901844870633e-05
-5.17720566046917e-05
-3.31808181228931e-05
-2.98150430800675e-05
-4.86997917977479e-05
-8.14611553545088e-05
-1.16755276467508e-05
-4.65054905954491e-05
-3.43034569002963e-05
-3.28647832591818e-05
-4.66637593532241e-05
-4.2848024954933e-05
-5.64300469877223e-06
-5.36921713018288e-06
1.52964123077772e-05
-3.4641127687125e-06
-1.02094108409912e-05
-3.66324957783177e-05
-3.22368192298932e-05
-1.67895482614723e-06
-2.94273934814246e-05
-1.77117319408674e-05
-1.42775506115738e-05
-1.5554857199426e-05
-5.8139213930588e-05
-6.16008842281249e-05
-2.46104588554688e-05
-5.96827675990163e-05
-1.27738467794111e-05
-1.92280514588604e-05
-5.11109758581323e-05
-1.08710051002012e-05
-9.68104161564237e-06
-4.52880781475755e-05
-1.70802708583889e-05
-1.85686510848486e-06
-5.228144332323e-06
-5.92690771791133e-05
-4.56189523620796e-05
-2.73029341186129e-05
-3.67866639271833e-05
-4.62261008667328e-05
-8.52283573273039e-06
-6.89496933016713e-05
-6.89620478297267e-05
-3.49109971983469e-05
-4.08930057693363e-05
-3.95543823369129e-05
-1.31897544154312e-05
-1.78840591305735e-05
-6.20546503327155e-05
9.61950133333498e-07
-3.05061815342973e-05
-4.64775561894119e-05
-1.79979468409815e-05
-4.61532488814124e-05
-4.93696052368074e-05
-3.03375929225202e-05
-1.31465603431344e-05
-3.79759651011784e-05
-6.22129960404759e-05
-1.3118934543598e-05
-5.05442202913336e-05
-2.22990241832944e-05
-2.50129633916916e-05
-4.59857291176606e-05
-5.07125157573951e-05
-4.89290875152058e-05
-4.95261725547985e-05
-5.11585702101781e-05
-3.53699065709416e-05
-3.84851497652778e-05
-4.6621247494987e-05
1.39591824225824e-05
-4.11488509026602e-05
-3.63925118382532e-05
-3.28015960877127e-05
-2.39426895683297e-05
-1.89865674388726e-05
-3.3775467228233e-05
-6.44839311340249e-06
-1.75257979186817e-05
-6.14579047981216e-05
-3.55567988359679e-05
-2.87810488368263e-05
-4.53369902054303e-05
-7.34181705299332e-05
-2.56340725163181e-05
-5.68556873038791e-05
-6.02230624376225e-05
-1.59388225858361e-05
-5.1701501788684e-06
-2.28604418966984e-05
-3.000609376037e-05
-1.65836160652549e-05
-5.76873893020557e-05
-7.66847989611111e-06
-2.08617485846309e-05
-4.84600670166663e-05
-8.87716529626886e-06
-2.23738302333673e-05
-6.60220746251277e-05
-2.09647681708584e-05
-3.8590482145572e-05
-2.93409502736622e-05
-4.07690886881001e-05
4.79334187670187e-06
-2.84519723455095e-05
-3.45191877690573e-05
-1.12685193200347e-05
-1.29325632642839e-05
-1.77109249852767e-05
-1.79322903699842e-05
-2.96228205909139e-05
-3.47179681770188e-05
-5.67781108911429e-05
-4.53576117598667e-05
-3.11581654846237e-05
-7.80511905591672e-05
-4.2393378573767e-05
-9.44634501201087e-06
-2.82063628258959e-05
-6.3585799492525e-05
-3.62281911550362e-05
-2.59966868827232e-05
-1.87058375557736e-05
-3.01276694975741e-06
-1.84267023762707e-05
-7.11457632144573e-05
-6.29874364198048e-06
-3.17291668999631e-05
3.20649299366394e-06
-2.53863767138067e-05
2.06829348939034e-05
-1.67551150206037e-05
-7.58167608033034e-06
-3.99968219702742e-05
-2.37748710740652e-05
-4.93089255788894e-05
-3.24845618077868e-05
-6.50252880858714e-05
-7.45451857357736e-05
-4.60516143636817e-05
-6.41424565889815e-05
-3.2761617586004e-05
-1.58763244274948e-05
-1.8963008374806e-05
-3.2441664022931e-05
-1.77907830230911e-05
-3.14817766710241e-05
-1.07872815405033e-05
-9.4534210500447e-07
-1.00346337824379e-05
-3.65214977933355e-05
-1.72194674372215e-05
-5.570421624989e-05
-3.8941661142994e-05
-3.75342321038951e-05
-7.40714698206095e-05
-1.16617674234612e-05
-3.15273121374795e-05
-5.02037239934874e-06
-5.16753972047938e-05
-1.67473124991608e-05
1.82931317392613e-07
-3.65524781158883e-06
-6.38233595079013e-05
-4.26449535656432e-05
-3.74691802369843e-05
-2.05493079218074e-05
-4.10377425884008e-05
-4.76233438482227e-05
-4.99073611341857e-05
-1.71147952576304e-05
-1.38066708255945e-05
-3.57479330528302e-05
-9.0871779443974e-06
-5.58996495168248e-05
-3.82161080511502e-05
-4.77530805071315e-05
-1.40440921793597e-05
-5.79042489578963e-05
-4.85059305176423e-05
-4.37818347825985e-05
-2.93919512611191e-05
-2.71401207436756e-05
-2.32515111836354e-05
-1.85368228717911e-05
-2.14396207314541e-05
-3.9604628905294e-05
8.77535138869942e-06
1.03470370166429e-06
-2.60478592766377e-05
-4.76399351759281e-05
-1.54757409726473e-05
-4.13654332143593e-05
-1.76351660187569e-05
-4.81139761562567e-05
-1.01238056456217e-05
-5.77347083194734e-05
-4.67970195375599e-05
-2.0347456905204e-05
-2.15308253674613e-05
-5.70737969650715e-05
-6.13651396835908e-05
-2.41826295674938e-05
-1.60404688443954e-05
-4.37130770986619e-05
5.15913357763865e-06
-1.63577925496044e-05
-6.49384240312667e-05
-4.31616969899636e-05
1.3207876342267e-05
-2.7718699254062e-05
-4.72592989299052e-05
-3.38198213241215e-05
-2.41046691575293e-05
-7.12357918381921e-05
-2.2556589453228e-05
-3.26360604158583e-05
-3.72756832876264e-05
-1.86707685919893e-05
-4.43068337591614e-05
-1.38925595126318e-05
-3.33745212422069e-05
-5.43025206221836e-05
-3.78690193910624e-05
-3.18297298431644e-05
-2.58870772310062e-05
-1.61672090792327e-05
-5.34113041955516e-05
-2.77440737285988e-05
-5.96013944923897e-05
-2.46616868501911e-05
-3.7862148701784e-05
-1.0257646814032e-05
-3.43263870263147e-05
-4.12889199550434e-05
-6.51550071220028e-05
-3.95067050328623e-05
-2.74447256089906e-05
-6.3826425436609e-05
-4.89344747340676e-05
-9.25566564047553e-06
-3.64494579470445e-05
-2.59488397094754e-05
-3.31643887817755e-05
-4.1415040716022e-05
-2.3917847529205e-05
1.95829071329025e-05
-1.37494386053497e-05
-4.67896568934714e-06
-2.25127337915536e-05
-4.40575168152475e-05
-1.80017855718576e-05
-4.19469248812414e-05
-2.33223313881291e-05
-2.50653073900915e-05
-5.61028275239159e-05
-4.91181624385213e-05
-4.57422368168406e-05
-7.42714752966282e-05
-3.63844669187154e-05
-1.80365345180599e-06
-3.94877312284438e-05
2.1818575235185e-06
-5.53012691963194e-06
-4.46448837131823e-05
-2.93509095618496e-05
-3.29433988684173e-05
-2.6542073079035e-05
-2.02669161071115e-05
-1.67538906255759e-05
-4.62314332893155e-05
-6.9471473301696e-05
-4.76647948598937e-05
-4.4146304444611e-05
-4.22540031403004e-05
-4.09938699168138e-05
1.85336078577798e-07
-1.7267983742426e-05
-6.44667334905005e-05
6.53269523277635e-06
-3.47371870816722e-05
1.76237284013501e-05
6.02361496184829e-07
-1.38709356242941e-05
-8.34556280467459e-06
-5.20622867181687e-05
-1.07528126189747e-05
-5.40236980764332e-05
-4.22402840714628e-05
-2.13052460612202e-05
-2.0975743694697e-05
-4.05733923437791e-05
-4.28466907058879e-05
-6.38817305355227e-05
-1.38146210417507e-05
-4.79492364046389e-05
-5.88665084824075e-05
-7.14204349180564e-05
-4.95334023738732e-06
1.26922763157919e-05
-1.62479111310481e-05
-2.01515760878992e-05
-1.73310722571455e-05
-2.79819526189833e-05
-3.57405230161391e-05
-6.91326840098656e-05
-9.94402108887065e-06
-8.34915409280784e-06
-4.49354723006013e-05
-2.12272852315947e-05
-4.65574598292592e-05
-7.1117431861279e-05
-2.72032038671399e-05
-4.38626594981189e-05
-7.81789524963406e-05
-4.29008641426634e-05
-3.12571226335044e-05
-4.738792921654e-05
-1.47658496968072e-05
-1.52420751429091e-05
-5.36316840430305e-05
3.3359241753101e-05
1.45709839895818e-05
-4.30261944092301e-05
-4.80263473889921e-05
-3.3365290105463e-05
6.96861479920042e-06
-2.75367391293804e-05
-4.55609817499142e-05
-2.58514243686864e-05
-6.33869417081393e-05
-4.95203239497375e-05
-3.11989524286142e-05
-7.66249519290893e-05
-2.10754614634207e-05
-1.62952173863464e-05
-6.46504556864504e-05
-6.68192690458486e-05
-6.00735420823503e-05
-1.51582726270539e-05
-3.70305714278364e-05
-2.02978417257209e-05
-1.50521722496243e-05
-1.76201286921692e-05
-1.5089303571461e-05
-5.13711685260044e-05
-3.34690319844333e-05
-1.69262739221348e-05
-1.3599955031109e-05
-1.88782161058571e-05
-2.52998986822252e-05
-3.24820515174681e-05
-3.89941041393308e-05
-6.63510119151881e-06
-5.25835689777483e-05
-3.57005120070274e-05
-5.34793251551704e-06
-2.68586282144619e-05
-6.17890253407705e-05
-4.41537412355613e-05
-3.74152680315185e-05
-2.76776212548104e-05
-4.64359280009564e-05
-3.31565504843584e-05
-5.24376776091888e-05
-2.41273561077402e-05
-2.09040705509241e-06
1.78288764238374e-05
1.91959221508207e-06
-6.37948282461938e-06
-2.62107841395412e-05
-2.01741848375999e-05
-2.06055479352387e-05
-5.92068387276924e-05
-3.1077307539546e-05
-1.88285720383344e-05
-2.77372390671164e-05
-7.41363726294798e-05
-8.38702808825943e-05
-3.64527841769173e-05
-1.0494606843454e-05
-2.8284519686734e-05
-3.96249690830828e-05
8.63172885446176e-06
-1.64226839803934e-05
-1.75867803270836e-05
-1.29407774924803e-05
-2.59936831827293e-06
-2.35229338625859e-06
-1.27725849680471e-05
8.77084930939263e-06
-4.01345972875661e-05
-9.45870958564082e-06
-2.50203596263672e-05
-4.08124748115781e-05
-6.7189389106965e-05
-4.32123720510585e-05
-9.3769447282761e-05
-4.06608953807633e-05
-3.84923478343468e-05
-4.33056075588621e-05
-3.28834319027893e-05
-2.81999654709243e-05
-2.23067510707709e-05
-2.36787475717122e-05
-1.27723041259563e-05
-1.99543502412262e-05
-4.06369273429614e-05
5.95207097992682e-06
-4.60021563086554e-05
-1.56163360904097e-05
-3.38258201234946e-05
-1.41973650248497e-05
-1.33299518297929e-05
-5.88036799978349e-05
-4.65312876036677e-05
-5.45526060843835e-05
-5.73630604451342e-05
-2.12854282767406e-05
-1.53729732638934e-05
-3.72225799399616e-05
-3.19951005877341e-05
-1.24650183991051e-05
-3.22689147085556e-05
-4.82779986678407e-05
-1.90575623864108e-05
-2.52239890174259e-05
-2.83485483554576e-05
8.52855575413372e-06
-3.78394620059428e-06
-1.6468629151601e-05
-4.21953061659104e-05
-4.94829685135375e-05
-5.16688619333756e-05
-8.1502994500806e-05
-5.10142347035867e-05
-2.04870081439147e-05
-5.24727496422433e-05
-1.51796442501482e-05
-6.56057582508818e-06
-3.68480631844948e-05
-1.65869584078059e-05
2.26082724347597e-05
3.33067755104935e-06
-1.39219794674377e-05
-2.55217605401107e-05
-3.20343563354873e-05
-4.39671946305992e-05
-1.87395056752286e-05
-1.11923898279455e-05
-8.17818945508262e-05
-4.19850430852816e-05
-1.54158812432441e-05
-5.27605532257962e-05
-3.56036814924186e-05
-2.1658616801638e-05
-5.98946883949528e-05
-1.6783728549821e-05
-1.26719832119424e-05
-1.89213822202803e-05
-5.06853974015253e-05
-1.82875729515056e-05
-4.42915459804296e-05
5.62564992811709e-06
-1.8971476343875e-06
-2.84282868133623e-06
-4.12985165318021e-05
-1.24732026999597e-05
-2.31178759876357e-05
-3.02191984772257e-05
-5.75415819912116e-05
-3.22200164346345e-05
-7.06693062918305e-05
-5.90193143148483e-05
-2.97418128969436e-05
-2.21520394033959e-05
-3.79271401379856e-05
-2.75414415812634e-05
-2.41978035457993e-05
-2.72985290270791e-05
-5.16300593811908e-05
-2.49779834677603e-05
-5.35961978129565e-05
-2.96927886487852e-05
1.27548918141901e-05
-3.03828620124775e-05
-3.09083782087242e-05
-2.04110533998147e-05
-4.24446376344033e-05
-1.9573547338566e-05
-2.64412828382852e-05
-6.72595835245751e-05
-5.23449992910025e-05
-5.57322963152811e-05
-6.25331109886571e-05
-4.27254628566982e-05
-2.95583540687982e-05
-7.15530443027299e-06
-3.96625543165882e-05
-1.776326123527e-05
2.96749577057557e-06
-4.08412025504249e-05
-5.04392796096973e-05
-1.17142127860279e-05
-3.17206732931327e-05
-5.41933952657321e-05
-1.74184244883468e-05
-2.77104070574638e-05
-6.86631770655958e-05
-3.52915984257591e-05
-1.10497999246564e-07
-4.61538595692969e-05
-1.21846988340618e-05
-3.49949337654029e-05
-6.08044213458813e-05
-3.4589248817872e-05
-3.5299184004966e-05
-3.39719428075074e-05
-4.45893849694895e-05
-2.47254580774354e-05
-2.71049514039667e-05
-4.94934376957754e-05
-2.28157002707248e-05
-3.58384599660164e-05
-2.88750674617198e-05
-1.40177660909815e-05
-1.37162377889626e-05
-2.85182633258998e-05
-2.19319725952533e-05
-4.71789257998817e-06
-4.31187718720479e-05
-3.64829552375615e-05
-1.67245484600539e-05
-2.20491062862894e-05
-6.20655700603708e-05
-3.26235853378486e-05
-4.37134783783358e-05
-2.8904398832726e-05
-1.55792686102785e-05
1.0746451017522e-06
-8.46411122375274e-06
-1.86294452670156e-05
-1.70564031230298e-05
-1.76838994886848e-05
-1.50078364029035e-05
8.60478099845562e-06
-1.85881261238146e-05
-6.14460438010404e-05
-3.10690706304187e-05
-4.75574970949958e-05
-8.47668724750579e-05
-3.25887642773296e-05
-3.23604178200767e-05
-8.30387087145645e-05
-4.30888129212659e-05
-3.32591928498245e-05
-6.86225479495493e-05
6.88376461430042e-06
-5.75299851446826e-05
-3.17251869744648e-05
-3.20152567091095e-05
-4.54304991232558e-06
-3.37816840051593e-05
-3.70132352893042e-05
-3.05568776289042e-05
-2.09025023382551e-05
-3.40464923378001e-05
-2.24629648148419e-05
-4.05664696752444e-05
-7.18679551839495e-05
-4.95476242310532e-05
-1.57855998078044e-05
-5.7718869386307e-05
-2.75840655140264e-06
-2.5835919618135e-05
-1.14356954031617e-05
-3.63029522851613e-05
-5.32191963973428e-06
-7.46891791847401e-06
-2.81970685810446e-05
-2.2366770940371e-05
-3.6076201605307e-05
-1.60189384612272e-05
-7.77307884371845e-05
-2.86837128701172e-05
-2.29360439301263e-05
-1.48812952235421e-05
-4.02219848408486e-05
-3.68377354887248e-05
-2.73303071808793e-05
-4.57644018501001e-05
-2.6796789937774e-05
-3.50432707688631e-05
-4.45749925834746e-05
-4.43087527639991e-05
-3.92665413338366e-06
-2.49359777915687e-05
6.68323876102457e-06
-3.5723096439225e-05
-2.54270863054004e-05
1.3527857327369e-05
-4.03940155161834e-05
-3.43783612071179e-05
-1.47967144316185e-07
-5.18749964170821e-05
-2.84362247958934e-05
-2.46808895399383e-05
-3.46134164046719e-05
-3.97962605840003e-05
-4.10133785761573e-05
-6.80076657067826e-05
-5.82022976665082e-05
-4.23782793051238e-05
-3.35813119172378e-05
-3.58353455696943e-05
-2.72774135925669e-05
-2.30921907260746e-06
-4.4560328724631e-05
-3.72741316153037e-05
-3.56225465136698e-05
1.19362211496345e-05
7.82484546613379e-06
-5.47135659470996e-05
-4.99007881399867e-05
-4.91740065572998e-05
-1.51998771649892e-05
-6.60976413814869e-05
-2.89370209245987e-05
-3.99395221908654e-05
-2.97222604112611e-05
-2.45416020945978e-05
-3.00922270640049e-05
-1.42779532461293e-05
-4.31181524932179e-05
-2.24480800866802e-06
-5.75458738400365e-05
-2.28437030412773e-05
-1.61617322027172e-05
-1.81929584453615e-05
-7.394088195884e-06
4.12082903571762e-06
-3.30212196338255e-05
-4.03021087203622e-05
-4.73858107282354e-06
-5.75988251881805e-05
-1.47148251888022e-05
-2.83484641408176e-05
-4.03499577533549e-05
-5.03394275352436e-05
-3.19902837414731e-05
-3.3074765527145e-05
-2.76314309504174e-05
-1.54200454254728e-05
-5.08224704033784e-05
-2.65515937893603e-06
-3.09722766532377e-05
-6.9747293188352e-06
-4.26068447176582e-05
-3.81559794490634e-05
-2.35761860733086e-05
-2.27624317637171e-05
-1.91490796546514e-05
-1.32291989530291e-06
-4.32431874385147e-05
-2.56892050769982e-05
-1.77495451423598e-05
-4.75144963967754e-05
-3.8259373321413e-05
-1.28583175642226e-05
-5.34496744828438e-05
-1.44717033986458e-05
-2.11764119269455e-05
-1.04029946106112e-05
-5.69506632962727e-05
-2.00180849740305e-05
-5.87543877128214e-05
-3.34260677367281e-05
-7.35862544628995e-06
1.65335438269697e-05
-4.89439971139346e-05
-2.7047697037747e-05
-3.41845378530576e-05
-1.78401525782674e-05
-3.64447464612219e-05
-2.91945226256999e-05
-2.5220253366156e-05
-4.29757518422361e-05
-3.38398676850598e-05
-5.13606012666718e-07
-1.21943391377106e-05
-3.78313300953957e-05
-3.65461699396323e-05
-1.94012886592127e-06
-3.02686368466981e-05
1.24912916223301e-06
-4.55997281147636e-05
-1.42845329485271e-06
-7.19959960649668e-05
-2.50918110896911e-05
-2.87984526769742e-05
-5.27233628068459e-05
-2.86302278782603e-05
-4.16945489455286e-05
-3.18396186313275e-05
3.1837731767136e-06
-3.89961393977303e-05
-4.30455940986555e-06
-3.69546689544343e-05
-1.18366434208909e-05
-3.63512877929962e-05
4.90811657559746e-07
-1.18865767402154e-05
-2.26492404809602e-05
-4.2502374866015e-05
-5.69105364390307e-05
-1.01456093600138e-06
-2.3057029436174e-05
-2.63978887581118e-05
-5.51358041308506e-05
-1.26269370629924e-05
-4.61865229901704e-05
-3.15919064830957e-05
-1.78911267574345e-05
-2.84637702679198e-05
-4.83344954093288e-05
-1.9117906494823e-05
-2.34803489470104e-05
-5.64548050513026e-05
-3.38463875925446e-05
-3.30268725596116e-06
-2.68534457754409e-05
-6.1548934746257e-06
-3.68804533381303e-06
3.32615291196666e-06
1.60978144096064e-05
-8.58277122543806e-07
-2.44642089717704e-05
-1.66615027287636e-05
-4.44045058052219e-05
-3.09420579438377e-05
-3.25866776813253e-05
-8.31499836990904e-06
-4.31545568711942e-06
-2.48265696066036e-05
-5.88307471998601e-05
-1.89242221627706e-05
-4.73855779363715e-05
-4.2180725867566e-05
-2.56881581968819e-05
-4.25071934980538e-05
-1.05006845025977e-05
-2.86492325771593e-05
-3.44353587948167e-05
-2.05357214224584e-05
-3.08833736545512e-05
9.03784033700141e-06
-6.6053231037241e-05
4.18747747656814e-07
-4.15891574987769e-05
-6.5250070533068e-05
-2.27967578542296e-05
-3.2067962717869e-05
-6.15817667656463e-05
-2.49359230972985e-05
-2.34524497159709e-05
-4.08157049665926e-05
-1.54429874209978e-05
-6.79012709450774e-06
-1.87960837471281e-06
-3.99174813626957e-05
-1.47086969116573e-06
-1.66489418479568e-06
-4.21260682421994e-05
-3.23479108188966e-05
-1.81167245198372e-05
-6.18743275343748e-05
2.86244726709782e-06
-3.00493664127335e-05
-6.02793712486771e-05
-4.59090558062862e-05
-3.01460742435548e-05
-2.30396195793606e-05
-5.18566540516579e-05
1.21606321032824e-05
-1.83704131085242e-05
-1.40580169727661e-05
1.78272239296195e-05
-2.31528173234737e-06
-5.99250179762811e-05
-2.92805764864728e-05
-2.21399227432566e-05
-1.49283387167028e-05
-3.09968828600693e-05
-3.24825796658791e-05
-2.60960677148455e-05
-4.52759536043807e-05
-2.59881906428858e-05
-3.391551880695e-06
-1.69327048335082e-05
-1.85502646235901e-05
-1.60645386995928e-05
-4.34733974745695e-05
-9.44624017491746e-06
-3.87001698949476e-05
-6.21785258717656e-05
-2.97873601882344e-05
-2.62908799377649e-05
-4.80863661831726e-05
-3.41108987731556e-05
-1.68178102227154e-05
8.44735767345185e-06
-3.77613110611797e-05
-2.91811386784227e-05
-3.28844996557658e-05
-1.99293787101093e-05
-1.05018000325488e-05
-7.17539435319539e-06
-3.01961502813845e-05
-5.78584893038622e-05
-1.74685418329625e-05
-4.45479937904957e-05
-5.4462228225974e-05
-3.35481102238266e-05
-3.13721339168678e-05
-5.01288499609064e-05
-4.1590050276608e-05
-6.03833413291628e-05
-4.33375316259471e-05
-4.11894546180102e-05
-3.60103271037917e-05
-2.85485284383459e-05
-4.58899533693706e-06
-2.69261498106953e-05
-3.75517292458768e-05
-1.57978460954043e-05
2.28203241429472e-05
-3.46160889813624e-05
-1.88772221928855e-05
-1.22782632067312e-05
-5.29908994781363e-05
-5.03231096986356e-05
3.02698302299453e-07
-4.60416038576599e-05
-4.15990561790902e-05
1.8904995552802e-06
-2.88907227604627e-05
-2.42432638935519e-05
-2.36019602268469e-05
-3.94141897903277e-06
-2.59127160616366e-05
-4.17510082638325e-05
-4.07377362979575e-06
-4.94796529009461e-05
-6.06269467169191e-05
-1.2584751275739e-05
-3.429291988089e-05
-3.16793860169862e-05
-1.46602290957895e-05
-1.4826389432323e-05
-3.84128417601101e-05
-2.56385387247132e-05
-2.61116825603485e-05
-1.91700038072582e-05
-6.46734467658316e-05
-3.09188420502891e-05
-4.53991582429502e-05
-2.68420360704635e-05
-4.23411971142308e-05
-2.40518291254693e-05
-1.38281297169271e-05
-6.47717003753522e-06
-1.38192990524257e-05
-2.87062288015495e-05
-2.23606814261417e-05
1.11251785743005e-05
2.44360325908502e-06
-2.55244559722225e-05
1.26749760214623e-05
-4.35531379017152e-05
-1.76653915725637e-05
-5.78042421499559e-05
-2.98796327486339e-05
-3.27106900591845e-05
-2.37300413730508e-05
-5.19051548743428e-05
-1.62079177150394e-05
-2.98109342376491e-05
-3.3101203621159e-05
-2.72378957099634e-05
-3.88275068915031e-05
-2.14421978373063e-05
-1.90079407118715e-05
-3.18247465799436e-05
1.21947008584193e-05
-8.17935688459915e-06
1.06364191801238e-05
9.2365047783236e-06
-1.82572400892042e-05
-4.37745227145957e-05
-1.94049407975236e-05
-4.59533544753085e-05
-3.43203883505871e-05
-5.8783186895116e-05
-6.6555329046722e-05
-3.61511923388875e-05
-7.01692207942728e-05
-3.75100325641148e-05
-2.94894528068302e-05
-3.64062935441138e-05
1.51915774275763e-05
1.05831922044679e-05
-7.28024662189872e-05
-1.60948808556401e-05
9.96667684799921e-06
-8.18111356679655e-06
-1.11993525867836e-05
-3.3081554970669e-05
-4.87754585808984e-05
-3.01583101776395e-05
-3.39637922551873e-05
-1.5118322648587e-05
-6.88922197335117e-05
-1.84614110588008e-05
-1.52327857450017e-05
-4.40397078608719e-05
-5.22585775675319e-05
-6.58511990127539e-05
-1.87792383850037e-05
-3.68669943817808e-05
-1.99420463373651e-05
-3.32165671483929e-05
-3.39465579808551e-05
3.71205232913647e-05
-6.7575283306146e-05
-1.70348982132082e-05
5.62918461991011e-06
-1.21869691130315e-05
-1.09976196957303e-05
-3.68920449392349e-05
-4.44156320322232e-05
-2.07143242841962e-05
-7.42304758735782e-06
-3.80228285304345e-05
-5.14502456759055e-05
-4.63101806389299e-05
-4.11095858979699e-05
-3.30798756457409e-05
-3.54614933007078e-05
-3.02403135387081e-06
-6.31694469950165e-05
-1.15063561683513e-05
-1.61791545131642e-05
-2.33041025669781e-05
-4.3291640521048e-05
-1.84886688271447e-05
-2.96959812237141e-05
-4.50720122498502e-05
-2.85260369375468e-05
-4.67438250736167e-05
-3.57172588800027e-05
-5.5334683880698e-05
-2.99666823100576e-05
-3.85490623179373e-05
-5.64944448633415e-05
-3.30405952871097e-05
-1.98304043351573e-05
-6.0878825348297e-05
-3.71449822311534e-05
-2.97729613647242e-05
-9.1985546965864e-06
3.83061404916365e-06
-2.78533728109915e-05
-1.75208276741619e-05
-2.30915358451219e-05
-4.97124235601038e-05
-4.12887773235191e-05
-5.40277419388894e-05
-9.84000994816252e-07
-3.5067592050354e-05
-5.17382027602446e-05
-3.69213784412249e-05
-1.4788760881683e-05
-2.03120139498879e-05
-3.91997163698916e-05
-8.02140419370389e-05
-2.32735803455614e-05
-3.34306018137396e-05
-4.95030929514328e-05
-3.62182180801959e-05
-1.37106414543219e-05
3.76203629423892e-06
-1.03278511190228e-05
-3.28533611144732e-05
-4.95274394911068e-06
-4.25972153186125e-05
-6.97439780221897e-05
-1.78699314253205e-05
-2.3124371953128e-05
-5.44782941192002e-05
-5.85273485975302e-05
1.55954736389878e-06
-8.55573084688418e-06
-2.47504329020215e-05
1.02841622002135e-05
1.28555794614751e-05
-2.00764433903061e-05
-1.55049765037163e-05
-3.14618528217277e-05
-5.06641034199523e-05
-1.43585660666449e-05
-1.51680693961024e-05
-3.38384414879798e-05
-5.38894658997796e-05
-1.73556755566224e-05
-7.50411127147985e-05
-3.07918229403333e-05
-4.0136690486282e-05
-4.59950927442868e-05
-5.94821582526079e-05
-3.46074478936308e-05
-5.67329389955437e-06
-9.337466112025e-05
4.88310737904434e-06
-2.14408360108729e-05
-2.67463981353214e-05
-2.19805984723554e-05
2.3246373483598e-06
-4.75986307381666e-05
-2.51642844801619e-05
-2.18985402603284e-05
-3.56460573263368e-05
-4.21852736908057e-05
-3.9531725579201e-05
-2.33795309267622e-05
-3.20205176585868e-05
-5.18113843077085e-05
-2.41914200094715e-05
-2.65241179451183e-05
-3.41357641145197e-05
-6.29284012082373e-06
-2.32242040817553e-05
-5.7672162574491e-05
-4.45336853369152e-05
-1.26720934114447e-05
-1.27601025172844e-05
-2.09070292896012e-05
-8.34063433700562e-06
-5.31181994490859e-05
-4.55289057830404e-07
-1.90674582999999e-05
-3.16645733456942e-05
5.73412759972351e-06
-2.96988579816965e-05
-1.63314902645054e-05
-2.80985107454193e-05
-1.86274833744948e-05
-5.11021168574849e-06
-5.45798539109274e-05
-5.04766810955847e-05
-3.52740145264535e-05
-3.29271562079046e-05
3.2005568067309e-06
-4.5310585600539e-05
-6.06722768344327e-05
-3.50243772870181e-05
-8.66560105181583e-06
-2.58467483579453e-05
-3.83396965451155e-05
-7.61839760030231e-06
-3.43391270913286e-05
-3.69964864876442e-05
-2.12550781917107e-05
-3.3879419959069e-05
-3.52613544802393e-05
-3.0585672324416e-05
-5.08813992736643e-05
-5.62062713260538e-05
-4.2292606924625e-05
-2.34240442847199e-05
-3.99383324098237e-05
-7.48654554604479e-05
-3.99601384167344e-05
-5.5369841511232e-05
-1.93264013420747e-05
-2.10601362072553e-05
-1.62905190080406e-05
-2.89142874715222e-05
-1.62229072862414e-05
-2.02854605550841e-05
-4.92898506356957e-05
5.05913197374899e-06
-2.9454545766286e-05
-6.57297715693596e-05
1.68378254204233e-07
-2.59448495500067e-05
-3.39730325973229e-05
-7.03164168698873e-05
-7.23621578832329e-06
-1.88686600421157e-05
-2.13579136943008e-05
-2.81206956071449e-05
-8.39594239674367e-06
1.6548435970783e-05
1.52140536194796e-05
-5.8196355324325e-06
-1.91076929112867e-05
-4.08832243121285e-05
-2.84975425548506e-06
-3.11555353029658e-05
-3.18828609311855e-05
-5.5140263853744e-05
-3.29689269076101e-05
-3.81113713424554e-05
-6.24067347881503e-05
-6.16767910167321e-05
-1.91127723685922e-05
-3.30155200225557e-05
-2.40189304504136e-05
8.77274076207353e-06
-4.3563539917348e-05
-1.15279632736833e-05
-3.85864045075965e-05
-3.39172874465352e-05
-2.52118077151556e-05
-3.14508639826055e-05
-1.31562581202503e-05
-4.53977277052797e-05
-9.35085736394612e-06
-6.72426363966328e-05
-3.13367845590941e-05
-4.8237217039885e-05
-1.25138686823503e-05
-1.26312504556033e-05
-6.40439630910862e-05
-2.91087970978356e-05
-3.13995843393236e-05
-3.89716310864492e-05
-1.85732371332398e-05
-2.4824820769212e-05
-1.91051382204335e-05
-8.40566904858391e-06
-3.80481811995144e-05
-3.72872313654489e-05
-1.3049408129394e-05
-4.75017950914443e-05
-1.22781136884024e-05
-2.55638805944013e-05
-1.44501491959915e-05
-2.90821885242497e-05
-3.89069276467952e-05
-8.876412806754e-06
-2.46460418291285e-05
-4.97494705509253e-05
-2.29793628410428e-05
-5.29349161811959e-05
-3.16072990462093e-05
-1.06735889972368e-05
-4.31876799499516e-05
-4.60556103612021e-05
-3.6353554544036e-05
-2.72361395393153e-05
-6.21486637521017e-05
-3.33338248827858e-05
-2.836436735778e-05
-5.83660411720874e-05
-4.45593507958492e-05
-2.88182340605647e-05
-2.68678443586622e-06
-5.01334093470829e-05
-2.44436377101123e-05
-5.07698998097337e-05
-4.5583076559995e-05
-6.152346979616e-05
-1.08477562697562e-06
-5.19382079941309e-05
-1.88445516507908e-05
-2.70574654322163e-05
-7.8654939204521e-06
-1.66793912897664e-05
-3.81166713296302e-05
-3.16266084937834e-05
-8.30782614802713e-05
-3.0498431570657e-05
-5.75607325066665e-05
1.99806217802774e-06
-1.75207282310359e-05
-4.49923489382638e-05
-6.40644086269771e-05
-1.72454032431927e-05
-3.34643701453475e-05
-5.25172244938416e-05
-4.21059846846566e-05
-3.02342676804539e-06
-4.54318746813141e-05
-4.00304101685778e-05
-2.67402587965015e-05
-3.09249064149552e-06
-1.59230288700488e-05
-1.34645523013126e-05
-3.05631413844668e-05
-1.6585414340472e-05
-2.92976977379286e-05
-2.00374259661092e-05
-7.15729461185574e-05
-2.76147399131581e-05
-3.51008812989892e-05
-3.50747446064246e-05
-4.69910580882753e-05
-1.99293200508661e-05
-3.09895399765895e-05
1.26848831596134e-06
-7.09161972113887e-06
7.72875839104718e-06
-5.9789084437292e-05
-2.8935739958475e-05
-3.92541674064041e-05
1.69349856030168e-05
-4.06623611772104e-05
-4.49186749548831e-05
-1.44305475554017e-05
-2.38298672664888e-05
-5.62697697928836e-05
-3.24754314033114e-05
-1.30212626737502e-05
-7.52648395354297e-06
-5.48974989820624e-05
2.3056576443197e-07
4.29171294719344e-06
-3.85356450221251e-05
-3.17529354806272e-05
-5.05018405085469e-05
-5.50609103030458e-06
-1.07200604551129e-05
-1.77380679099825e-05
-6.9077391926148e-06
-3.23999372191629e-05
-4.20147310643763e-05
-1.07425401524673e-05
5.51784573293354e-06
1.0004076346185e-06
-1.89388150192769e-05
-2.12155632490364e-05
-4.86145234959904e-05
-1.50209231114187e-05
-3.6017528982168e-06
-5.24854995087093e-05
-2.93348594700887e-05
-3.9882443177343e-05
-1.01922983000463e-05
-7.77233665970785e-06
-3.43609160317722e-05
-2.66825370968156e-05
1.60269527221902e-06
-5.31589706592004e-05
-5.68893992043841e-05
-1.44291276962698e-05
-2.86530554603081e-05
-5.31382780102537e-05
-4.08532780822325e-05
-3.03003141718167e-05
-4.41328823268642e-05
-2.86014879287685e-05
-3.49717749031926e-05
-2.68500301153134e-05
-1.52682513781434e-05
1.79337348761108e-05
-3.57601731997469e-05
-2.0266245005187e-05
1.40499912551209e-05
5.38199339926947e-06
-5.08696840548836e-05
-3.79272594502605e-05
-2.34718661137137e-05
-3.15471264104697e-05
-4.23453213771613e-05
1.09918806935955e-05
-7.72010003206356e-06
-3.37739932399076e-05
-4.87685943450283e-05
-2.2001747772848e-05
-6.56853702131443e-05
-3.4019351868833e-05
-3.21227573020638e-05
-1.77178058851621e-05
-1.22018955983528e-05
-2.24475048325243e-05
-2.72006652700096e-05
1.14875049417876e-05
-1.25180140631652e-05
-4.04806008962147e-05
-4.2025604109026e-05
-3.42268842120289e-05
-1.38329542612249e-05
-2.50682309852304e-05
-4.95892105206046e-06
-5.02407609707691e-05
-5.05695937774021e-05
-3.7082420261275e-05
-3.08692046516972e-05
-1.55301437321707e-05
1.94151965592557e-06
-6.19671043206251e-05
-2.53356320027741e-05
-1.35919846440316e-05
-3.04971982296124e-05
-1.42107424195542e-05
-1.75468753531594e-05
-3.42619006617253e-05
-2.3611525449676e-05
-3.83975885043755e-05
-2.2297107753199e-07
-6.52287331089812e-06
-2.32835575319907e-05
-4.9479620195604e-05
-1.76926302863386e-05
-2.2985254612105e-05
-3.27495903586685e-05
-2.24332463836715e-05
-5.11955380052214e-05
-6.5623022155883e-05
-4.44776092786465e-05
-4.41572658890216e-05
-7.93267595329813e-05
-5.0207774637513e-05
-1.2043867212263e-05
-3.31746334688082e-05
-8.85475035054645e-06
1.92985485650848e-06
-3.55301205199684e-05
-3.42334038096559e-05
-2.37239100155775e-05
-2.01928897753433e-05
-4.00901191407384e-05
-1.5684362697624e-05
-8.351382959783e-05
-2.36035545145422e-05
-4.33187879632523e-05
-5.10562827390296e-05
-5.28882159851495e-05
-3.65391015352789e-05
-4.2471194474423e-05
-8.80947735679732e-05
-3.8305141602112e-05
-4.48586920871645e-05
-3.15076816475827e-05
-5.16243688095657e-05
-1.85368521459012e-05
-2.92833356573684e-05
-2.61810634122008e-05
-1.22754003581009e-05
-5.14099692632342e-05
-1.40195350991464e-05
4.09887526288732e-06
-4.86079174885633e-05
-3.21446649309557e-05
-8.22881965036504e-06
-4.97058301205887e-05
-6.716520871179e-06
-5.09493419488036e-05
-3.07610475974136e-05
-5.43457322294658e-05
-2.41204003923988e-05
-2.9443220410523e-05
-1.34644804132703e-05
-4.09951151518492e-05
-1.78419223088584e-05
-3.38392210018509e-05
-3.89970857137174e-05
9.67688908494567e-07
-2.50234984747957e-05
-3.02481690301793e-05
-9.76840330389109e-06
-2.18989774200977e-05
-1.80084834035305e-05
-9.10448135145473e-06
-4.14656981200759e-05
-2.78621055596488e-05
-5.87905467737845e-05
-7.13418946004621e-05
-4.14749786877218e-05
-2.46398522120011e-05
-3.38445542555647e-05
-8.84917726633652e-06
-2.97177493696271e-05
-3.42647490712924e-05
-1.0357525188623e-05
-1.18146342959995e-05
-8.86178406690634e-06
7.30584079301991e-06
4.55231851801036e-06
-5.84241685170099e-05
-1.61831992191006e-05
-1.7916543404148e-05
-1.6169236715235e-05
-3.33039254228398e-05
-2.98757620856712e-05
-4.02312725304867e-05
-1.73279041734016e-05
-1.6015395005343e-05
-3.01557387695361e-05
4.79400530018713e-06
-1.33423418174836e-05
-5.08648547616991e-05
-2.69026293195752e-05
-3.04024907992189e-05
1.18808685036546e-05
-1.0915012078702e-05
-3.44981021575652e-05
-2.84169901615547e-05
-1.94913323682283e-05
-4.57852558787943e-05
-4.82708326467905e-05
-1.65359436021234e-05
-4.16604406344095e-05
-5.83483076863501e-05
-5.25115399883737e-05
-3.36835929676613e-05
-3.72419429911973e-05
-2.89368576180819e-05
-1.79174048128472e-05
-5.4710771943471e-05
-2.87487975328346e-05
-1.84482076936396e-05
-6.68841716721534e-05
-5.0944076992938e-05
-1.84965027016371e-05
-1.11433912384795e-05
-1.23358062818212e-05
-2.9951673712067e-05
5.47531053610634e-06
-2.48666093915635e-05
-1.34039261823951e-05
-4.24680378492327e-05
-4.56262441238243e-05
-4.15712599309039e-05
-2.50342904141851e-05
-2.97864722666644e-05
-5.49421805000164e-05
-4.04618609635823e-05
-5.57550640567827e-05
-1.0660299653981e-05
-4.86555955483442e-05
-4.3667362897228e-05
-3.56873819023723e-05
-2.65887866178566e-05
-3.05554787789194e-05
-1.59058125521864e-06
1.85785700384783e-05
-1.68807790799967e-05
-2.40821721966231e-05
-9.33066941453907e-06
-1.30266756450888e-05
-1.98772078448534e-05
5.18720317568417e-06
-6.25954783003388e-06
-4.12356464315147e-05
-2.27277182795111e-05
-6.16792584773533e-05
-5.91840343215135e-05
-8.8752002606803e-05
5.818599936014e-06
-2.47115757455236e-05
-7.00850170868706e-06
-1.50472951326827e-05
-4.30770704449467e-05
-2.21033147299991e-05
-2.27983046472545e-05
-4.11939327274904e-05
-2.24444634775371e-05
-3.11215177857874e-05
-1.06372846402601e-06
-1.9751404927622e-05
-6.28587303559417e-06
-4.45359767694691e-05
-1.56730725033637e-05
-4.41817935686462e-05
-4.48513205313125e-05
-4.45430727565282e-05
-3.52182928515019e-05
-2.2860517523193e-05
-5.43945261495094e-05
-4.05370642282124e-05
-5.36276550416762e-05
-4.47620258724864e-05
-3.77330828317253e-05
-7.45326891619901e-06
-4.47061346534164e-06
-2.47425746712773e-05
1.94333442247956e-06
-8.47935521977706e-06
-1.99992651769442e-06
-2.25216268605937e-05
-2.51990450376349e-05
-2.53299756459623e-05
-3.77345422419196e-05
-9.49475800665137e-07
-2.88029242604848e-05
-5.31497849689982e-05
-4.26839971007697e-05
-4.12872246932093e-05
-2.67556184156928e-05
-3.10673890685868e-05
-5.96805225251441e-05
-3.73181483487357e-05
-3.20272798347438e-05
-3.39866421576255e-05
-4.32606065622039e-05
-1.53212824852537e-05
-7.39232784927269e-06
-3.39082030453932e-05
-2.60537388848119e-05
-4.37380460812203e-05
-2.48161890693953e-05
-2.85209441024978e-05
-5.11966004913033e-05
-3.03644940073716e-05
-2.73522280524238e-05
-3.1135778302629e-05
-3.90476212713989e-05
-2.36028625250828e-05
-1.65129753316994e-05
-5.07277190085444e-06
-4.04101446326719e-06
-9.46652352717551e-06
-4.78146652420377e-05
-3.41909172857682e-05
-1.58039169197169e-05
-8.01030743893292e-06
-3.0621733854725e-05
-7.10494498611053e-06
-1.68910715884465e-05
-5.80676545638734e-05
-2.90133153641319e-05
-2.1898753594577e-05
-3.53217360203295e-05
-3.52440394699462e-05
-4.18172065020903e-05
-4.78814269463323e-05
-2.55698382535053e-05
-1.85563720723693e-05
-1.37201843774934e-05
-6.70079029319361e-05
-2.37410048797618e-06
-1.96334146167079e-05
-1.95828697160927e-05
-3.84990627881368e-05
-2.05921717306577e-05
-1.87548421768603e-05
-6.0639232060379e-05
-1.36530783464187e-05
-1.41734807921356e-05
-4.07733716582181e-05
-6.24273138930054e-06
-4.08446660902186e-05
-3.47724830873242e-06
-5.00114679220454e-05
-5.26917546233147e-05
-2.56382362366206e-05
-5.99048445666604e-05
-3.46829576660003e-05
1.15053552882796e-06
-4.90400534709092e-05
-3.78487152722009e-05
3.99656705721755e-06
-8.6869885781376e-06
-1.93856293995095e-05
-1.06059183449953e-05
-3.3941101212132e-05
-2.32904729128076e-05
-5.66632383088882e-05
-4.69883416073464e-06
-2.95530395218243e-05
-2.84671532359658e-05
-4.90462295702783e-05
-6.21655181797488e-05
-5.39853558191003e-05
-2.5896960024659e-05
-5.47250415029133e-05
-5.44894601191708e-05
-4.49426959530283e-05
-2.234168767426e-05
1.30733273538145e-05
-1.91851584040682e-05
-1.36939833750006e-05
-5.9639117588471e-05
-1.62234118776466e-05
-3.76507305445579e-05
-2.65934982068255e-06
-2.65191555365926e-05
-6.55043449636078e-06
-6.13567472562407e-05
-3.93556526879347e-05
-4.28586345421488e-05
-3.89507522689364e-05
-4.43779587867298e-05
-4.40911801397553e-05
-3.62692378376071e-05
-4.90614546344146e-05
-5.34016353576946e-05
-7.58633238098936e-05
-3.30707161126869e-05
1.52511725505492e-05
-2.54802673642311e-05
-9.08397350389861e-07
2.31700901260469e-05
-3.3631119543379e-05
6.69648819242542e-06
1.15801778903252e-05
-3.47250355223484e-05
-2.46708778697281e-05
-5.96741160654718e-05
-4.76848158019927e-05
-5.38768385769437e-05
-6.3210831544125e-05
-5.019697810804e-05
-4.14228835257068e-05
-2.8953169980486e-05
-9.29256519871709e-06
-1.90006180959659e-05
1.1897757941287e-05
-4.17301457280482e-05
-3.76682483969165e-05
-1.2441131804343e-05
-2.07635238978906e-05
-1.00581574240281e-05
-3.11839602304744e-05
-4.43579756880351e-05
-6.09417396097552e-06
-4.11373359431638e-05
-3.85355015690754e-05
-3.52405025085816e-05
-5.34108483101991e-05
-5.38775592665227e-05
-7.9426249446009e-06
-5.2288203449914e-05
-1.66329851180343e-05
-3.22176618641201e-05
-2.10045921148378e-05
2.02706354594233e-05
-6.26895466814318e-06
-1.57429851528709e-05
-1.72457390802036e-05
-5.03900618670882e-06
6.76847713734668e-06
6.28057048790919e-06
-4.01155049106742e-05
9.53016165721169e-07
-3.87368327922227e-05
-3.15803600773401e-05
-5.73193399237389e-05
-1.47727496995613e-05
-7.76370384806102e-05
-6.43592789684512e-05
-6.62982682563787e-05
-2.40382223917395e-05
-5.36339886906811e-05
-3.14437620540229e-05
-1.32612251325636e-05
-1.88809557914641e-05
-1.0559918493793e-06
2.10396750397478e-05
-5.9840528853649e-06
-2.84608435948934e-05
-9.64831046237815e-06
-1.9958552377647e-05
-5.84004275812551e-05
-1.06450581711819e-06
-5.03019301344548e-05
-3.7965162216192e-05
-4.37568636809541e-05
-2.26423650333615e-05
-6.29297852760234e-05
-3.90950466696163e-05
-3.00039104604763e-05
-6.16205055780455e-05
-3.00636339922614e-05
-3.23400410786578e-05
-3.86966563092909e-05
-2.97635677211562e-05
2.26927324004596e-05
-3.90519805597477e-05
-1.92978378990077e-05
-4.37280410281307e-05
-9.89176690783413e-06
-1.017800200729e-05
-1.85316223968758e-05
-2.06701069213005e-05
-2.36377721923484e-05
-2.97119968072155e-05
1.64564596247929e-05
-5.48492781326165e-05
-1.96005863954849e-05
-6.33500130885683e-06
-4.44916747613937e-05
-6.43507216850942e-05
-2.88185118301158e-05
-3.19042269293916e-05
-2.79987816776691e-05
-1.8706035086211e-05
-2.61856873020458e-05
-4.33830352153457e-05
-2.4891299166168e-05
-9.54584733132842e-06
1.05742741857158e-06
-6.38683394614787e-05
-4.47269699996708e-06
-4.04693448824365e-05
-4.66593391065976e-05
-5.66274915222231e-05
-3.7804369691207e-05
-4.15796199967862e-05
-4.19156533930767e-05
-4.38033387753522e-05
-2.19351730586542e-05
-3.94881024214076e-05
-1.34022154368435e-05
-2.97585482438314e-06
3.04143125243595e-06
-5.00261545623533e-06
-1.28794527555936e-05
-3.25297430327578e-05
-3.42565630202579e-05
-2.27113581494941e-05
-6.55548695698523e-05
-4.9042786728034e-05
-4.92961579323403e-05
-2.40548269950081e-05
-5.44737736991829e-05
-3.44343271579567e-05
-5.04815970370762e-05
-1.01080883089151e-05
-5.45621340255224e-05
-6.35607667841893e-05
-2.51365190138569e-05
-1.73495231019923e-05
-2.30486829667753e-05
-3.28018992528716e-05
1.31596810352493e-05
1.03784265567179e-06
-3.43544792564538e-05
-2.11313647882896e-05
-3.04392263175177e-05
-1.72738393270289e-05
1.10086645782894e-06
-3.46044547941963e-05
-5.6433427681474e-05
-5.0930828076339e-05
-1.82253444409007e-05
-2.84688522833417e-05
-6.87121826613356e-05
-2.63624928636546e-05
-3.93988710087852e-05
-1.5274332252031e-05
-2.39110739891261e-05
5.8646729861394e-06
-2.16055003065733e-05
-7.51419412070746e-06
-1.55853651088838e-05
1.17640935213419e-06
-9.44026083092602e-06
-1.10647134489248e-05
-6.37326212371053e-05
-4.02244346079733e-05
-5.38086250689333e-05
-4.49250939676373e-05
-7.88890666091141e-05
-3.9262753098715e-05
-8.86338841525931e-06
-7.06462067119776e-05
-1.25896353417392e-05
-2.13888440029976e-05
-1.83571482126459e-05
-1.01960034874891e-05
3.0355581270175e-05
-1.45297969726896e-06
-6.13595297145031e-06
2.98216813907967e-05
-5.03702162968206e-05
-3.00536887843243e-05
-2.07532755156806e-05
-3.22888783028949e-05
-4.20162673014994e-05
-3.91936980193533e-05
-4.07896133107077e-05
-5.67781833508933e-05
-1.6913887239674e-05
-4.64153245795092e-05
-3.45277559914874e-05
-2.63959151387599e-05
-2.34929228774508e-05
-1.96224268142594e-05
-5.25948501347909e-05
-1.14336924243454e-05
-3.45523631511779e-05
-5.4322868508732e-05
-3.52071835740246e-05
-1.37081523584476e-05
-3.32934724241828e-05
-5.49441804906182e-05
-1.81580261597424e-05
-2.17286964424162e-05
-5.67997322392549e-06
-2.82844306411942e-05
-3.22095634410673e-05
-3.23198360787444e-05
-4.30999682073014e-05
4.62377458653812e-06
-3.23415775885715e-05
-1.79705600281931e-05
-4.52843285525245e-05
-7.0403785458967e-05
-3.61917446753951e-05
-2.78004398593575e-05
-3.01731673713154e-05
-5.23458763982357e-05
-3.59707513898721e-05
-5.62180225285684e-05
-1.22023821827844e-05
-1.93332584620803e-05
3.89537913843731e-06
-4.65194669350702e-05
-4.15198513257943e-05
-3.5708508814056e-05
-2.38155288306725e-05
-5.45757847794039e-05
7.70586131062259e-06
-4.01266497553191e-05
-1.99790837611457e-06
-2.37212432574224e-05
-1.26306668429681e-05
-1.59840981586737e-05
-3.95418987578333e-05
-5.95591788086566e-05
-2.81234315926637e-05
-2.8565356672627e-05
-3.88230737313177e-05
-1.95141023213701e-05
-5.89582978032329e-05
-5.70415755748433e-05
-3.31738298081588e-05
-5.2665199745962e-06
1.83309437404345e-05
-6.48232345287503e-05
2.59600114288271e-06
-5.60354548605706e-05
-5.6494690011604e-05
-4.05187354394552e-05
-3.89919474034124e-05
-4.02718014451309e-05
-9.69111831492734e-06
-3.97289342420106e-05
-2.53916188984969e-05
-3.07209995502147e-05
-5.00754331270046e-05
-4.98891223457865e-05
-2.99122241696272e-06
-2.49785797373993e-05
-3.21258707133786e-05
4.61744681412064e-06
-2.18161750129592e-05
-1.46378653324612e-05
-1.84873882934722e-05
-3.76576369828709e-05
-3.05623916596097e-05
-4.09600415401316e-05
-1.5966746070074e-05
-5.25004548025159e-05
-3.00229589424872e-05
-3.7989925348993e-05
-8.02572575222442e-05
-4.05147800963578e-05
-5.61346375963298e-06
-1.67474070358576e-05
-2.27101501933751e-05
-3.89442925589607e-05
-1.58546080970151e-05
-2.46548282999583e-05
-7.96912361383719e-07
-4.36123773879431e-06
-1.90621329162308e-05
1.43301111028863e-06
-2.69854058056861e-05
-3.83525024065269e-05
-2.71586002207899e-05
-2.59165606376561e-05
-5.9313428181182e-05
-4.97364255311373e-05
-5.20280423122175e-05
-5.39452537262126e-05
-3.76394003476792e-05
-3.08154507761664e-05
-4.94286927112469e-05
-3.31113879343758e-05
-4.61555327577121e-05
-2.9764486656873e-06
-3.25147295337264e-05
-1.19395695920512e-05
4.35336774920609e-06
-3.51694675736721e-05
-3.35242573440232e-05
-6.58785498920754e-05
-1.79242795977176e-05
-8.19632000773685e-05
-4.67580409132518e-05
-3.55663935820895e-05
-5.02283187535469e-05
-3.09248766292995e-05
-4.45172783937634e-05
-4.15742221293901e-05
-3.80525165057603e-05
-5.06612656513166e-05
-4.62671679357082e-05
-2.47290176625498e-05
3.62936051955045e-05
8.95734232514619e-06
-3.88583222242807e-05
-1.19349853592032e-05
-3.40190895596416e-05
-2.30211228521461e-05
-3.42340669955466e-05
-3.26126377039588e-05
-2.82599042179043e-05
-2.94283082905522e-05
-3.92613431511241e-05
-4.64878077074819e-05
-1.78387059267616e-05
-4.04177846312103e-05
-4.56507894433566e-05
-4.14264355957228e-05
-2.66692002662123e-05
-3.0718615583296e-05
-4.38329076881027e-05
-2.73682122735946e-05
-2.13022180568313e-05
-3.06157895410408e-05
-1.31635564123999e-05
-4.83763967184891e-05
-2.67413902545934e-05
-2.85358735534229e-05
-2.39513740639415e-05
-4.53716048865413e-05
-2.76446338395568e-05
-5.87045260813154e-05
-1.22741499234107e-05
-1.25145102077129e-05
-4.84834663426601e-05
-7.36005870546691e-06
-1.99447804839643e-05
-4.30345086642649e-05
-2.30590302464839e-05
-1.83068926835727e-05
-4.25164773427892e-05
-3.95653556785945e-05
-4.41891854355784e-05
-6.53980960268776e-06
-4.24678534052787e-05
-5.88213047983359e-06
-6.89785831106532e-05
-5.218531265585e-05
-5.33976000225694e-06
-4.84015969785342e-05
-4.18240559839895e-05
-4.90947736575374e-05
-7.35258573696724e-06
-5.34322190343407e-05
-1.65747611224836e-05
-4.69644326091363e-05
-2.40237036392358e-05
-3.34914187372832e-05
-4.14934592435625e-05
-2.94286920533373e-05
-2.96110869625026e-05
-1.25013777056417e-05
-1.59262891982915e-07
-5.72244514294574e-05
-2.18993468885311e-05
-3.21564150632021e-05
-2.32685819605721e-05
-3.2427107471001e-05
-4.09207337620991e-05
-5.17463666925797e-05
-6.67317764728393e-05
-4.69554833026635e-05
-6.35468489880871e-05
-1.61926021933932e-05
-3.60733440262489e-05
-4.04553579718478e-05
-3.74352368133415e-05
-4.27146274565144e-05
-2.72364013512059e-05
-2.2810198838146e-05
6.77186176378947e-06
4.88919949002558e-06
-2.00199198732336e-05
-3.56447730322362e-05
-2.47430839517038e-05
-2.70227316094887e-06
-4.54162617173222e-05
-2.4273079998377e-05
-5.40838266019627e-05
-3.85985995240292e-05
-3.65278533923812e-05
1.18765178291906e-05
-3.72531064360146e-05
-4.61895005026998e-05
-5.02458031597817e-05
-2.43626545300437e-05
-4.60600458786106e-05
-2.7742851997133e-05
-3.66493645216014e-05
-2.21520684093108e-05
-2.33176751534838e-05
-2.29447401332992e-05
-1.23273106189894e-05
-4.0394587634159e-05
3.0616968414527e-06
-5.13579604591779e-06
-2.53941178591855e-05
-2.52409236998595e-05
-2.90402437526301e-05
-4.65150852012434e-05
-3.31988239015247e-05
-2.87021180929974e-05
-4.27630794968991e-05
-3.01451196042679e-05
-6.54582833625022e-05
-2.51368867176345e-05
-3.27811362375875e-05
-2.10119661496111e-05
-2.06432146186944e-05
-7.71927735136825e-06
-2.06199898849373e-05
-3.42150163285464e-05
-1.47695607514728e-05
-3.93205829490136e-05
-7.3385551354168e-05
-2.93823725810918e-07
-1.85645752501598e-05
-1.17744341154535e-05
-3.39347708749864e-05
-4.23068878364822e-05
-5.16493469883378e-05
-6.95997610335716e-05
-3.3240177963378e-05
-4.52045960531262e-05
-8.70861794547035e-05
-4.24654583465333e-05
-4.63526492269667e-05
-4.59488358532907e-05
-5.82603314607801e-05
-4.55875062583135e-05
-1.00045662818906e-05
-7.14982761174177e-06
-2.19826702530421e-05
-3.65686127738765e-05
-3.33584027774157e-05
-2.42592625328114e-05
-2.13737203747065e-05
-2.62737847007434e-05
-2.27019621661147e-05
-4.94188174023685e-06
-6.97012854090242e-05
-8.56103969850313e-05
-2.80507647671361e-05
2.80945540836545e-06
-3.72990802476579e-05
-2.01552918536159e-05
-4.16194986916794e-05
-3.08086045851268e-05
-1.42438256438983e-05
-3.56780936198531e-05
-2.62736481085015e-05
-7.45237696737729e-05
-3.11727385959749e-05
-4.14068847203605e-05
2.46677929436642e-06
-1.64300535211166e-05
-5.52874778229797e-05
-2.98054878020076e-05
-4.94827852057975e-06
-9.00142388553046e-06
-1.48030177108497e-05
-1.2320939157552e-06
-4.40250203158446e-05
-2.38667572251787e-05
-3.19947965276975e-05
-2.41920751955496e-05
-4.91457251203323e-05
-2.63457021297433e-05
-3.15129221802218e-05
-3.32878479213322e-05
-4.34350259528914e-05
-1.73481996127202e-05
-2.43646232390921e-05
-2.75406403370882e-05
1.38265720513745e-06
-1.78672594721455e-05
-3.01316098801237e-05
-2.17556623524266e-05
-2.25743416626863e-05
-1.48748148827636e-05
1.73389692823087e-05
-1.91824119332844e-05
-4.11663263699381e-05
-1.63835281098397e-05
-5.22825486225938e-05
-2.10403667965348e-05
-5.03636645331823e-06
-3.60179493621991e-05
-6.28421148373896e-05
-5.02261587289381e-05
-4.60842154141422e-05
-3.23643901042099e-05
-4.05438166306215e-05
-5.00289273459965e-05
-2.59361326595492e-05
-5.18748670450995e-05
-4.48902342804828e-06
-3.89931444722998e-05
-4.83469182529174e-05
-8.35053326802726e-07
7.45261636972328e-07
-5.07803425205925e-05
7.12964600290587e-06
-3.09679923243583e-05
-5.97738385244905e-05
-3.51431233505788e-05
-3.66543139913106e-05
-3.84567528362524e-05
-5.92600302678537e-05
-4.69219491878111e-05
-5.79406967429865e-05
-1.53799689538419e-05
-2.60395468698514e-05
-1.55410677369253e-05
-4.00540393234287e-05
4.06536447212345e-06
-6.02294380614598e-06
-2.18224295006423e-05
-2.34717487744338e-05
-1.58660584409319e-05
-2.57898463500038e-05
-4.84455479660571e-05
-4.6277081982929e-05
-5.50827358769627e-05
-4.60533587739584e-05
-2.10227157066435e-05
-6.09064416192812e-05
-7.64910620795056e-05
-3.28555417120155e-05
-2.84732817335173e-05
-6.03612483511456e-05
-4.4174135008124e-05
-4.57854705306443e-06
-3.42364404639265e-05
-4.50800052792947e-05
-4.48582321657458e-06
-3.61550880631897e-05
-2.82740434366346e-05
-2.65137000677405e-05
-3.26524886673922e-05
-3.93383952239982e-05
-8.04473644364011e-05
-4.05709710604264e-05
-3.7642123418513e-05
-1.36139603177084e-05
-3.24364827723234e-05
-3.70098487272e-05
-5.64100401433876e-05
-2.94120123995651e-05
-2.49797494321292e-05
-4.77431184343938e-05
-3.43276900249887e-05
8.54677247617857e-06
-1.23806300293588e-06
-1.2890516346408e-05
-6.20615415529855e-06
-1.53527814699478e-05
-4.35718707349673e-05
-4.90148175060973e-05
-5.74042893542574e-05
-2.58710324797063e-05
4.16908504725623e-06
-2.38434280208689e-05
-5.10223347490648e-05
-2.33567185405048e-05
-3.06487268387163e-05
-2.52551182631788e-05
-2.00878195699122e-05
-3.0838137258587e-05
-3.12568189328953e-05
-2.10755405451901e-05
-3.68751727724756e-06
-2.87632198773762e-05
-3.09214606949065e-05
-2.59709054352928e-05
9.16239830644875e-08
-5.41187152311589e-05
-4.88545841650186e-05
-3.44769901290669e-05
-6.35250364608632e-05
-5.79076133835751e-05
-2.64844448364222e-05
-5.59856510685179e-05
-5.35552149532174e-06
-1.5567069611979e-05
-6.1633435574039e-05
-6.79710060179231e-05
9.09570489755057e-06
-2.4694949844207e-05
-4.75994340870119e-05
-2.50892704706577e-05
-1.34605686116421e-05
-1.73832132398387e-05
-2.39682440012667e-05
-2.36820969098114e-05
-4.66456314518996e-05
-4.02948666470458e-05
4.11704771536346e-06
-5.71987218629771e-05
-4.91054471163491e-05
-3.86871678243422e-05
-1.16961424029414e-05
-6.62502152338435e-05
-2.01347874611609e-05
-5.23814421468481e-05
-6.60458723623215e-05
-1.47472481756856e-05
-5.13679617752088e-05
-4.6270263826966e-05
-2.8346725955181e-05
-5.0357130526869e-05
-4.49855452117583e-05
-8.22365205121553e-06
-2.66058653938285e-05
-7.6504390774111e-05
-4.40480865558539e-05
-2.21689670522219e-05
-3.05596310226846e-05
-2.74381787047852e-05
-1.32504103326425e-05
-2.68438995498539e-05
-2.88767666695215e-05
-3.2915062117008e-05
-6.23967072128842e-06
-9.15662753057129e-05
-3.05967424518637e-05
-2.20641046235267e-05
-5.14693879746229e-05
-3.14934009525742e-05
-4.0179035804372e-06
-2.77905231310844e-05
-3.11544470911664e-05
-6.17087794883531e-06
-2.86061503787103e-05
-3.06798159293434e-05
-8.75055886542773e-07
-2.21526806532427e-05
-2.14798443307259e-05
-8.60641901072673e-06
7.59116489637495e-07
-1.89424464723406e-05
-1.55746527222724e-05
-3.03258719096825e-05
-8.24577751124749e-05
-4.9629277258636e-05
-2.48752398917159e-06
-4.28194850125026e-05
-5.65691208926868e-05
-3.13016966692991e-05
2.87852787088223e-06
-1.49007858437506e-05
4.80831152157523e-06
-6.23349779748722e-05
-2.2468349505454e-05
-6.89424588092358e-06
-3.80052050171653e-05
-1.75549837512529e-05
-4.85519859173703e-05
1.21420162102906e-05
-2.0521233125187e-05
-4.96005820868743e-05
-2.19402143734163e-05
-2.78009381230788e-05
-4.30382127153676e-05
-1.19802230931521e-05
-5.3371989758188e-05
-4.93902910876933e-05
-4.99288059862104e-05
-1.72086275687189e-05
-1.87335858009667e-05
-3.86789390342611e-05
-8.07868362732242e-06
-2.98335398981571e-05
-4.41869691794854e-05
-7.45312620603178e-06
1.11306367028254e-06
-5.67035964665604e-05
-2.60101808567686e-05
-5.13962705601397e-05
-2.83105697905551e-05
-1.77693446318231e-05
-4.74410051132796e-05
-3.98231345349165e-05
-3.61451170104068e-05
-5.1257071756387e-05
-1.81261232512493e-05
-4.05845749057872e-05
-2.66624636315173e-05
-1.0585538377236e-05
-5.65363349189172e-05
-1.99204650427056e-05
-1.57621775484591e-05
-2.69896028973903e-05
-3.92628742508572e-05
-2.46006698816843e-05
-3.08399842470673e-05
-2.77708345168405e-05
-1.55909326441978e-05
-9.35136727605079e-06
-2.03127548061993e-05
-5.09267374695914e-05
-3.99105753592902e-05
-7.14238812114578e-05
-2.16845148870468e-05
-5.17780056882994e-06
-3.17694008795446e-05
-2.80663328090002e-05
-3.11506653021658e-05
-6.34749494828423e-06
-3.53704681043705e-05
-2.37254709259593e-05
-2.27276704657955e-05
-1.15197168918842e-05
-1.85474416585257e-05
-2.81491402338604e-05
-2.85507360145042e-05
-2.6104887882263e-05
-2.92661275739011e-05
-1.58643720475925e-05
-1.09450509757109e-05
-2.63041691421788e-05
-1.653534760869e-05
1.08478141556945e-06
-2.36071603235824e-05
-3.79511955615586e-05
-6.60731918520278e-05
-7.15602332218614e-05
-1.9013184300692e-05
-2.63462694179035e-05
-3.5404320296466e-05
-4.88241760166906e-05
-3.43952183498586e-05
1.71694094494822e-05
-1.72425081407653e-05
-4.41303536571435e-05
-3.65085555890109e-05
-1.15491930432808e-05
-3.31075800919647e-05
-5.95733551098825e-06
-2.82451528003383e-05
-2.65157701649826e-05
-2.01521592184718e-05
-5.81659031558487e-07
-6.4772209701977e-06
-3.05245248994479e-06
-4.19283250777108e-06
-2.41304443480448e-05
-2.35566641840531e-05
-2.88744710557689e-05
-3.61230871951821e-05
-2.38364684586208e-05
-4.59834554839752e-06
-5.21338883024647e-05
-3.66483434046939e-05
-2.3732578197469e-05
-2.12265641643001e-05
-4.44437916055087e-05
-3.18931496471348e-05
-1.81050010871877e-05
-7.43710228133785e-05
-5.80639364240363e-05
-2.27097425469196e-06
-3.85394935498355e-05
-5.03484353285188e-05
-7.92393492186949e-05
-3.96693249412851e-05
-3.90322574098648e-05
-7.31645412014882e-05
-5.72309642701922e-06
-4.4595397646664e-05
-3.11481946965451e-05
-3.18386258998533e-05
-3.97360351694973e-05
-3.1878751895194e-05
-1.59302956392765e-05
1.41328606457034e-05
-5.25932452579553e-05
-9.78221206186414e-06
-3.17934319594958e-05
-3.19338568743448e-05
-5.95255616036432e-05
-6.0873024952236e-05
-5.63095280044577e-05
-4.03315806158301e-05
-5.25774453016383e-05
-2.99536349493674e-05
-3.62207583319597e-05
-1.85792544546827e-05
-4.9367252094286e-05
-1.55241652645279e-05
-2.20511027059717e-05
-2.90199540759491e-05
-2.02709861062055e-05
-1.62031348564374e-05
2.68803404393686e-05
-1.17414401298105e-06
-1.75999013690578e-05
-2.30955136146135e-05
-3.16032817657966e-05
-4.39487335793034e-05
-5.08394174491379e-05
-2.29270184763709e-05
-4.61954809532277e-05
-2.81892670774215e-05
-6.32018995220178e-05
-5.05825623931834e-05
-2.22289006438564e-05
-1.79782232168722e-05
-2.39405821538293e-05
-2.42223213260448e-05
1.82120073392466e-05
-6.5839308561783e-05
-1.52215981101211e-05
-2.15642160294142e-05
-5.24853214659064e-05
-1.40260676540049e-05
-2.37912740252233e-06
-5.16961775058743e-05
-3.24363466425994e-05
-4.83729130194297e-05
-4.53481470264855e-05
-2.76269955113577e-05
-6.18380037619151e-05
-6.14423768115622e-06
-3.72732864115794e-05
-4.60454332343901e-05
1.89124612841116e-05
-3.87836229198587e-05
-1.94732194014741e-05
-4.6448152027784e-05
3.58229352617902e-05
-6.33252966272587e-05
-3.6695345549777e-05
-6.16058403446291e-05
-7.37231060512596e-05
-4.49903465604004e-05
-1.21113361994273e-05
-3.88776692303836e-05
-2.52826899144727e-05
-6.07342757640759e-05
-2.23700664589785e-05
-1.58170990809106e-05
-5.39559237379387e-05
-1.61453578788242e-05
-2.32565419172903e-05
-1.44260133539041e-05
-4.74633823968453e-05
-2.0257541313177e-05
-1.83874550529514e-05
-5.84833013498762e-05
-1.87159654084142e-05
-2.77958727590191e-05
-1.59455497178981e-05
-6.56593747061017e-05
-6.61652015670756e-05
-5.86302584549548e-05
-2.36627976095605e-05
-5.67957493054494e-05
-3.23252656721709e-05
-4.72898995479801e-05
-2.29938311750215e-05
-1.62496945039067e-05
-3.02911838144597e-05
-1.47918764757676e-05
-3.49389735111116e-05
-2.21581797458038e-05
-1.67360180759364e-05
-1.79445900761367e-05
-4.0997196788512e-05
-3.29397025229282e-05
-5.83047884446261e-05
-2.81963580480974e-05
-2.36023142188182e-05
-3.03913182801956e-05
-4.14683884233962e-05
-5.67493177715922e-05
-4.37927520883429e-05
-2.33256016446766e-05
-3.96505297479652e-05
-5.00559186528545e-05
-5.49789112059944e-05
-1.15061326714748e-05
-2.92588760897619e-06
-3.51803173242322e-05
-3.41319307116488e-05
-7.69984661577612e-05
-4.17485520853781e-05
-6.05675687890273e-05
-1.83549010940076e-05
-2.61385270313249e-05
-1.41615253758151e-05
-3.9797811161248e-05
-3.2023425669581e-05
-6.1783557274925e-05
6.57011956827774e-06
-5.08098864298462e-05
-2.02116971140413e-05
-2.50623373973016e-05
-4.92287248171101e-05
-1.44933116801601e-05
-4.10415408353198e-05
-3.40807443743443e-05
-2.23379078901941e-05
-7.18890388310442e-05
-1.7904581468962e-05
-3.27381746212789e-05
