# Supplementary material for: Research on computational propagation and identification of mine microseismic signals based on deep learning
Source: PLoS One. 2025 Oct 22;20(10):e0334641. doi: 10.1371/journal.pone.0334641 (PMC12543183; doi:10.1371/journal.pone.0334641)
Supplement: S7 Data — (ZIP) [file pone.0334641.s007.zip › 000100900001465.xlsx_0.txt_24.txt.txt]

2.56181411407363e-05
-1.70677905405766e-05
-2.0117561913694e-05
1.68232081477761e-05
-4.88196184079552e-06
-4.99413394589518e-05
-4.72663668147505e-05
-2.39144209147228e-05
-7.2664145000315e-05
-5.6213281787072e-05
-6.56759454066015e-05
-4.06152526587426e-05
-4.26776618705233e-05
-3.73188538012401e-05
-4.37583662953727e-05
-5.88564475808043e-05
-6.49390077867006e-06
-6.03894380066351e-06
-2.56195778719247e-05
-1.12953508249273e-05
-3.39309084192499e-06
-1.0363440483652e-05
7.51528861470595e-06
1.928442770434e-06
-2.02124665674574e-05
-6.90134676871077e-05
-5.24513235884442e-05
-9.09227014816389e-06
-9.97201797924125e-05
-2.07789853440746e-05
-6.29856120002747e-05
-5.43551725425526e-05
-2.94469748684793e-05
-4.44032270742848e-05
6.60267070183383e-06
-4.68987782482066e-06
-2.94169098643937e-05
-3.67700534040719e-06
-2.18188710822159e-05
-7.74022686949009e-06
-2.70097650929093e-06
-2.21405723159208e-05
-1.92973868532435e-05
-3.10035887901089e-05
-6.32201587209396e-05
6.96316471689568e-07
-8.73439705662192e-05
-6.29263886134963e-05
-1.11451042248755e-05
-5.87072606527461e-05
-6.12541505408822e-05
-5.06796217738123e-06
-3.24492618364677e-06
-1.03016299422575e-05
-5.34944308332596e-05
-3.68370624326765e-05
-6.67092608193024e-05
-3.78568616884715e-05
-6.03591829243033e-05
-4.68132875802603e-05
-4.04041230900183e-06
-3.30008200821185e-05
-7.49718851435528e-05
-1.03305141415715e-05
-5.97677803857518e-05
-5.15348719599124e-05
-3.63713644738507e-05
-3.97059116562275e-05
-4.63155202870529e-05
-2.65151828819419e-05
1.44795279736964e-05
-4.43721663239028e-05
-5.39423610726783e-06
-3.75371227286685e-05
-5.04217807702857e-06
-5.07773143692509e-05
-6.0812171562564e-05
-3.77298298755014e-05
-3.27162643000218e-05
1.05750425406944e-05
-5.31872339440015e-05
-3.81260746462471e-05
-1.99290799509724e-05
-3.40318712455342e-05
-4.6820839915441e-05
-1.57246372311373e-05
-3.56799653084394e-05
-3.69710271918508e-05
-4.86607025131867e-05
-4.21788089892393e-05
-2.52768538403195e-05
-2.08056661707212e-05
-6.6548268555569e-05
-2.38064901152544e-05
-1.54305747825494e-05
-5.80322682832577e-05
4.45047272686211e-06
-3.7732262542068e-05
-1.9888898837389e-05
-3.72344683259212e-05
-3.66527516201317e-05
-4.18798921288417e-05
-1.62837526262195e-05
-3.08704416252796e-05
-3.42423958945193e-05
-1.09618438265135e-05
-8.17176815896112e-06
-3.86704202201094e-05
-3.66977657237199e-05
-2.7779212211338e-05
-5.42949050601678e-05
-2.28748210452195e-05
-1.1854612128941e-05
-2.34545106418293e-05
-3.4874320354954e-05
-5.24230192554959e-05
-8.69484702066678e-05
-5.14445028220521e-05
-4.29309907197431e-05
-3.77544637354911e-05
-3.60020975545083e-05
-5.33820528444403e-05
-1.26153300627272e-05
-5.98811459130648e-05
-3.45502047695658e-05
-2.17417563933029e-06
-5.52351303236339e-05
-5.20677857771219e-05
-2.98063685198205e-05
-2.41888042166239e-05
-5.3485860550036e-05
-3.7969976407235e-05
-2.96486084037035e-05
-7.19019826185224e-05
-3.08443109183421e-05
-2.82437172010038e-05
-4.88614933886823e-05
-5.07469145324795e-05
-3.37872607590113e-05
-2.66137351790799e-05
-3.12968764616286e-05
-2.54747389332005e-06
-5.70200335117401e-06
-4.58068390934704e-05
-3.83004679164941e-07
-4.65265790900692e-05
-2.43559272816944e-06
-3.74417354994937e-05
-4.52214082158523e-05
-2.80763884108737e-05
-4.37878233176606e-05
-5.08921384872855e-05
-2.58119547016076e-05
-6.55439007094346e-05
-3.12756727739353e-05
-9.13731716118403e-06
-2.85963779557531e-05
-4.86946101114823e-05
-2.66810405823953e-05
-2.14603144637644e-05
-3.70356296213466e-05
-3.36170557544544e-05
-5.43934070458677e-05
1.14601160378658e-05
-2.88784197426916e-05
-4.0258068864863e-05
-3.75751652665075e-05
-3.23168063129555e-05
-7.11499915952145e-05
-8.73909827218167e-05
-4.87112508175882e-05
-4.81409309194208e-05
-4.47933331439254e-05
-1.25249028751407e-05
-3.85477388441733e-05
-2.17637298462402e-05
6.53489305572368e-06
-4.66608390340464e-05
-3.91916133372187e-05
3.79329375437029e-05
-1.3731878469035e-05
-4.04160642729907e-07
-4.55578082112668e-06
-7.66879501004195e-06
-3.61945583621724e-05
-9.2384885097885e-06
-1.75286685056388e-05
-3.39596044628536e-05
-2.13104648459391e-05
-4.03331137454281e-05
-2.70606188675027e-05
-1.5459084954061e-05
-3.04511322473808e-05
1.26337948954523e-05
-3.77801833511203e-05
-1.9312691347565e-05
-2.19221539668342e-05
-2.35106541735297e-05
-3.76063691924919e-05
5.94030590491015e-06
-1.69673389327611e-05
-3.59151792318612e-05
-5.45738276706841e-05
-3.28272961794996e-05
-3.06740062133977e-05
-6.50672001390246e-05
-3.39217285538878e-05
1.77516851586603e-05
-2.38496108031292e-05
-1.45893120725812e-05
-3.14543082662963e-05
-4.80718994679632e-05
-1.99087490672659e-05
-1.97597953875231e-05
-3.4190804346753e-05
-2.13317241553212e-05
-1.23076742767462e-05
-4.16181367190614e-05
-3.70521799275442e-05
-2.73369910892574e-05
-6.91352326877451e-05
-9.56045687799262e-06
-3.08653982379826e-05
-2.57208867024494e-05
-2.8345491401846e-05
-5.28976379918455e-06
-5.28239746306842e-05
-2.56700586206846e-05
-2.8434212564387e-05
-6.71696420767501e-07
-3.64882748909304e-05
-1.11441774947616e-05
-1.34227737218072e-05
-2.41957607463944e-05
-1.66803271633089e-05
-3.10864262692016e-06
-1.1535986522626e-05
-2.99395901083165e-05
-5.04750976307627e-06
-2.7628588155175e-05
-3.59176605847899e-05
-3.3823735976477e-05
-2.13812484954403e-05
-3.83759140710129e-05
1.93477335330736e-06
-1.99365730944301e-05
-4.83942544631912e-06
-1.80845954006231e-05
-1.52458493009712e-05
-3.34132976705583e-05
-4.39020989057343e-05
-6.90749140632617e-05
-4.08795558675193e-05
-5.65009820927733e-05
-4.01283178528888e-05
-5.34022871751997e-05
-2.78008700109891e-05
-2.34175796122272e-05
-1.7276028648146e-05
-3.15114599333857e-05
-1.95245908558265e-05
-3.16477077252204e-05
-3.14894237660772e-05
-2.50455742991623e-05
-3.3357482593561e-05
-3.61165029016932e-05
-2.29450253273387e-05
-3.01505664775107e-05
-6.16451667265206e-05
-2.2331104946722e-05
-5.51627529988537e-05
-2.24200149491589e-05
-1.49400025565164e-05
5.53209846270439e-07
-7.753529441144e-06
-3.01324226708518e-05
-1.4467697283484e-05
-5.64706843361134e-05
-1.55790085993382e-05
-2.8973841522996e-05
9.64512209744267e-06
-1.82224725774741e-05
-1.3493253523619e-05
-1.7980435514064e-05
-1.89874139184871e-05
-4.61267980650168e-05
-5.34716221764018e-05
-4.50970434103515e-05
-4.53267036823434e-05
-4.79788333615405e-05
-2.53268095940512e-05
-5.2103685114051e-05
-4.03607029921478e-05
-3.65208479313674e-05
-4.69514364673319e-05
-1.68169668288502e-05
-1.93808553235254e-05
-2.87197182865009e-05
-2.60727220309902e-05
-1.68425154119474e-05
7.64478896238904e-06
-4.41654574206209e-06
-3.54856885474881e-05
-2.5414430082142e-05
-1.92902037475017e-05
-7.15024750216887e-05
-2.83784474579134e-05
-8.48304179020929e-05
-2.70048051006461e-05
-2.73216647940882e-05
-7.03521536841293e-05
-3.70875896333009e-05
-3.11736698810885e-06
-4.2060228247827e-05
-3.32969111128063e-05
-8.85114472364256e-06
1.26535530971381e-05
-4.87041697990387e-05
-1.83417731955441e-05
-4.28427907298504e-06
-4.99843082975043e-05
2.50603521622793e-06
-6.11603960937858e-06
-2.71323002833956e-05
-1.22215580617282e-05
-4.07359244409777e-05
-4.97193321998574e-05
-2.68240483971536e-05
-1.00293331110821e-05
-2.15473810438644e-05
-4.74581546509368e-05
-9.56277681769394e-06
-1.46003197215124e-05
-1.30281769069479e-05
-6.47179529082908e-05
2.01891074777165e-05
-2.40006771061859e-05
-2.84587963835215e-05
-4.1471416451359e-05
-7.38453702147475e-05
-2.45478674493359e-05
-5.9315857947604e-06
-3.57687662468173e-05
-4.54678548896123e-05
-3.35912728428486e-05
-5.78468426393629e-05
-2.58459215181157e-05
-2.24330630986699e-05
-2.1795057346546e-05
-2.33640477896685e-05
-3.4548879599249e-05
-2.61033634152478e-05
-2.78567299792799e-05
-2.88530140821072e-05
1.08435306715541e-05
-1.05619729080089e-05
-2.08000377412687e-05
-3.85368270583448e-05
-9.20144586667133e-06
-3.11848894811844e-05
-3.81043194154962e-05
-7.06854784434009e-05
-5.34980534618826e-05
-6.67983422774669e-05
-3.25410297378146e-05
-5.25490995681121e-05
-1.60721835402409e-05
-6.0347027029628e-05
3.44295788344212e-07
-2.19067927617768e-05
5.54187942408741e-06
9.48408335002624e-06
-4.86889173300053e-05
-2.2886327219736e-05
-3.165282112421e-05
-3.01329087123373e-05
-6.04594152714154e-05
-4.10700076384994e-05
-3.6913297738874e-05
-5.70977240433583e-05
-3.62603563099337e-05
-6.79823230778794e-06
-6.27752484957102e-05
-4.16715218224701e-05
-1.61157755343019e-05
-5.99477875061326e-06
-4.45020645918096e-05
-4.12235793477418e-05
-2.87732482350958e-05
-1.49296894390787e-05
-3.74796518271573e-05
-1.57171979598727e-05
-3.58241408932942e-05
-6.44205894590823e-06
-4.60183027903192e-05
1.91643336349844e-06
-9.26002038748148e-06
-2.23669797045208e-05
-2.77660364413595e-05
-5.60740885663819e-05
-1.15781205495644e-05
-6.23565366934039e-05
-3.14751670590152e-05
-3.85648956022528e-05
-1.46479301579419e-05
-3.00288789274557e-05
-3.48790724721731e-05
-3.20807028000071e-05
-2.48979934979385e-05
-1.7346349289962e-05
-1.13417065993589e-05
-5.27764710926665e-05
-2.3028779918729e-05
-1.26300757396056e-05
-3.35291770376626e-05
-4.32592385016064e-05
3.15973383572275e-06
-8.58503624799372e-06
-3.14332598189207e-05
7.02941441034879e-06
-4.87284910271818e-05
-1.66133757181676e-05
-5.02703565601819e-05
-5.40692937640196e-05
-7.79040067823405e-05
-4.21431357760324e-05
-6.93367573812804e-05
-3.15566779541148e-05
1.88226760386139e-06
-3.53572519433946e-05
-3.28975830976859e-05
-3.45679287392395e-05
-2.56674321586629e-05
-4.06197010790673e-05
2.08669707089389e-05
-2.13359193511729e-05
-1.11629703737557e-06
-4.85980330693237e-05
-2.7302421158375e-05
-8.41990432980058e-06
-2.9470609000836e-05
-6.32582444186542e-05
-4.91098782114935e-05
-5.86337417405367e-05
-2.43446382782241e-05
-4.57110021456216e-05
-5.66577184057563e-05
-2.26897120449133e-05
-5.94048054805379e-05
-1.63541712474269e-05
-2.08894542264541e-05
-3.62742114131667e-05
-3.20531346406776e-05
-4.51031255364752e-05
-2.32320359140039e-05
2.60478526257298e-07
-4.26591773225865e-05
-3.3779693676101e-05
-2.76555450972946e-05
-2.79117986426934e-05
-8.67931708060703e-06
-3.00914428355391e-05
-3.47781437107004e-05
-6.97180285960598e-05
-3.46788489081911e-05
-4.35136507361718e-05
-2.87403004370077e-05
-3.61453518013263e-05
-1.84648325178691e-05
7.25202647060442e-06
8.28792370539301e-06
-2.43209079549154e-05
-8.03175533929506e-06
-2.51096788668852e-05
2.19933079583145e-07
-1.19532911767245e-05
-5.03838468238204e-05
-5.97521945560656e-05
-6.09523778452092e-05
-4.85561341261592e-05
-3.56483539301272e-05
-5.65107477596255e-05
-5.98599661099735e-05
-7.22175596926398e-07
-1.41752840390512e-05
-4.64990861416266e-05
-1.13861115971531e-05
-2.22330659346412e-06
-2.5171457968232e-05
-2.34083460983529e-05
-5.61316715423964e-06
-1.21820456359066e-05
-5.93571821478377e-05
-6.74255594667532e-05
-4.27692757707764e-05
-3.30025491425297e-05
-5.28451424153268e-06
-3.53501310207763e-05
-3.36160650747157e-05
-1.46785861599917e-05
-1.64041679566333e-05
-3.91137257013319e-05
-3.94987565809714e-05
-2.37484917085833e-05
1.16732527437728e-05
2.75926157678426e-06
-1.81099628406464e-05
-1.85194475195547e-05
-6.0850238066327e-05
-1.93256628103698e-06
-9.84099888957863e-06
5.68259223087749e-06
2.50670738595446e-05
-3.49479068184738e-05
-3.71018816586656e-05
-1.85498509899171e-05
-1.10029345455569e-05
-5.26127043191193e-05
-5.01101604310809e-05
-5.00221239398842e-06
-3.27337161833984e-05
-3.02339887550139e-05
-1.3979744958388e-05
-5.74471963700135e-05
-4.07006749054334e-05
-2.52558654801148e-05
-4.3016690767818e-05
-1.61821807708488e-05
-2.92624969768043e-05
-6.39435381474106e-05
-4.79577252089363e-05
-2.70616150045695e-06
-1.92878933625705e-05
-3.91143049244728e-05
-4.27409882349982e-05
-1.08420558447568e-05
-2.69886383710338e-05
-3.39051843768213e-05
-4.29675760193792e-05
-3.97263382229235e-05
-2.3730609760028e-05
-4.92482010117024e-05
-3.0983731256786e-05
-4.30534827410724e-05
-2.91728570712606e-05
-1.87817535916014e-05
-4.23752051248607e-07
-2.53820835995535e-05
-3.33663013856182e-05
-3.27964166552778e-05
-4.39343534512073e-05
-3.86436937740636e-05
-6.80800813365825e-05
-5.72077864990144e-05
-1.87876869585808e-05
9.0404691353951e-06
-1.42687677485563e-05
-1.15416311099471e-05
-2.7930664608569e-05
-5.55312053976609e-06
-3.39217589370505e-05
-2.53929472591887e-05
-9.66476631318892e-06
-4.38916100803285e-05
-1.66399334332722e-05
-5.13935246499376e-05
-3.52054868764212e-05
-5.59765903555308e-05
-2.89121398452713e-05
-4.35503773895067e-05
-3.58261286315649e-05
-3.23010426911403e-05
-5.27434990115131e-05
-2.2781561927382e-05
-1.05501878826405e-05
-4.03321157637055e-05
-2.30984300781065e-05
-2.50042058902567e-05
-2.29039221157373e-05
-1.87600260225985e-05
-3.29654468634784e-05
-1.56812589460359e-05
-3.15666411766502e-05
-3.15939594678159e-05
-4.06378331826037e-05
-4.80895923407389e-05
-5.2748565213325e-05
-6.93482944798121e-06
-2.84748937926931e-05
-4.69271382627667e-05
-2.17120417788855e-05
-4.11970065376948e-05
-2.358031715146e-05
6.5530992077716e-06
-3.88133162280619e-05
-2.31881749679242e-05
-2.36577977625721e-05
-4.98543264738523e-05
-1.47417986986184e-05
8.28144968326561e-07
-7.29227154424822e-05
-6.6237757017277e-05
-2.63127577178632e-05
-7.45750232859446e-06
-4.28578131382398e-05
-3.95497163171647e-05
-5.64932257539734e-05
-3.7485640054161e-05
-1.84512354015719e-05
-1.17156593622088e-05
-5.28168555925909e-05
-2.74257612408263e-06
-2.06267133135552e-05
-3.68526105409791e-05
-2.75668178960965e-05
-1.88433266078674e-05
-3.32902720872744e-05
-2.81099453601008e-05
-2.24307181596242e-05
-1.87607878964522e-05
-2.03021597544874e-06
-3.43096786678339e-05
-1.16703554636409e-06
-4.29759486128423e-05
-1.48093386227027e-05
1.00625373353123e-05
-1.84755665769737e-05
-3.93225645760093e-05
1.78919238188724e-05
-2.91710393709773e-06
-4.05861312999933e-05
-2.99225912512816e-05
-1.88510222187533e-05
-6.4434625332837e-05
-9.45715268304075e-05
-5.39076855343508e-05
-5.82725624297268e-05
-3.96217699766591e-05
-2.5745625947068e-05
-3.76450272365245e-05
-2.77643430175e-05
-2.24938173393177e-05
-1.59636362972847e-05
-1.20793188314172e-05
-2.78886754051929e-05
-2.71441472110245e-06
-5.61505624296783e-05
-9.97013801006478e-06
-5.76253747317007e-05
-1.27933888068894e-05
-8.34174845283483e-06
-1.53970875448712e-05
-5.4940613084468e-05
-4.79128172739219e-05
-4.00436091313744e-05
-4.09661047303965e-05
-2.87163018773891e-05
-7.04897621191515e-06
-2.49604014620357e-05
-5.00511419225258e-05
-1.45267074384666e-05
-5.40591285385426e-05
-3.22430294463046e-05
-4.97205032371822e-05
-1.24737316293253e-05
-1.35358437661046e-05
-3.46144211049406e-05
-1.42000189641917e-05
-4.59222101432452e-05
-4.53265880498152e-05
-4.49220438628373e-05
-5.05657567027356e-05
-5.15499092618162e-05
-1.6440465021258e-05
-3.35090403551111e-05
-5.04605360299395e-05
-1.53791835581326e-05
-2.5630860522672e-05
-2.37324729692115e-05
1.2447960376468e-06
-1.01923108741314e-05
-4.05767944985759e-05
-1.92002108973749e-05
8.19551731264534e-06
-3.23342239193049e-05
-1.67589201521577e-06
-3.43186743049928e-05
-2.65856168710314e-05
-4.52946582696919e-05
6.35461215850541e-06
-1.36474383778351e-05
-3.52970611881287e-05
-2.50626574360079e-05
-2.38858927896818e-06
-4.12431954099469e-05
-3.74549772643476e-05
-4.21451154901892e-05
-4.71358156456252e-05
-3.47928049184316e-05
-2.13475260859788e-05
-4.75479787142213e-05
-3.81543519539965e-05
-2.35563493290778e-06
-2.62947623838486e-05
-6.37269875546397e-05
-1.65247173042779e-05
-2.88342994014829e-05
-6.5875514834182e-05
-5.48737091437667e-05
-2.55977874530297e-05
-2.82282143911007e-05
-5.02831375190463e-05
-1.96126514661174e-05
-6.08490725474229e-05
-7.21943167313979e-06
-8.40767687253758e-07
-5.12478027050906e-05
7.46367347553275e-07
-4.18416384271504e-06
-3.27726446720882e-05
-3.75112165449015e-05
-9.58989525272179e-06
-3.57601534050976e-05
-1.92858823819956e-05
-2.36353695713699e-05
-5.07681283123109e-05
-6.01550936403927e-05
-2.0400167338573e-05
-1.64769793225486e-05
-4.17232585169285e-05
-1.45021824443098e-05
-3.59437629301181e-05
-6.61422780944796e-05
-3.43032885230053e-05
-4.1852197636532e-05
-4.39466619941668e-05
-3.49790262141924e-05
-9.61863190096822e-06
-4.25897356870977e-05
-2.27520511707586e-05
-3.91434882216412e-05
-1.4683540103464e-05
-2.96732873158762e-05
-4.08711685850567e-05
-3.23676793265954e-05
-4.90316439171333e-06
-4.35955274081677e-06
-2.64567142648814e-05
-3.12186540638032e-05
3.54810776404713e-06
-5.53624744369355e-05
-4.80021294207948e-05
-1.53872063100356e-05
-3.13282050778338e-05
-2.53535168953627e-05
-2.77392645362692e-05
-1.80611643302576e-05
-3.75166059513544e-05
-5.55800842085502e-05
-8.64488811693747e-06
-6.83994327540625e-05
-4.65016277862546e-06
-6.65453255812382e-06
-4.78338045127709e-05
-3.52970046774551e-05
-1.51086517584305e-05
-8.78009685272602e-06
-3.89377758379144e-06
2.45218340759279e-05
-3.3550302714701e-05
-1.90789506224675e-06
-3.21107597391309e-05
-4.98962673600675e-05
-4.3134271162369e-05
-5.13184264429374e-05
-5.34017900998477e-05
-4.2942682392995e-05
-4.13211441621501e-05
-2.66334330846024e-05
-6.46689036331018e-05
-4.73748987470696e-05
-3.2373906250215e-05
-4.27575065197656e-05
-2.79992438271775e-05
-4.36031369240863e-05
-3.9840198976779e-05
-5.30031644812362e-06
4.57640419635708e-06
-4.88461588082627e-06
-2.6926215867088e-05
-3.95513709061647e-05
-3.17088869509983e-05
-9.86716075420762e-06
-2.09339179093757e-05
-7.54050492335675e-06
1.93815667504865e-05
-5.55412777709423e-05
-2.95476798278433e-05
-6.21560757555463e-05
-5.38996139556067e-05
-7.42998938173322e-05
-4.7385602066522e-05
-4.68543371117569e-06
-4.2965358009808e-05
-9.96163016695866e-06
-2.97335883169371e-05
-4.60323924991414e-05
-4.08464156010705e-07
-5.36771075429541e-05
-3.05063191821024e-05
-2.15731039889502e-05
-2.13582530225615e-05
-1.48273152925487e-05
-5.00493840943856e-05
-3.80365485012102e-05
-1.68686428899976e-05
-3.51353564142736e-05
-3.82518388122184e-05
-2.17761855489381e-05
-2.3245977838625e-06
-6.53381853113611e-05
-7.29169762343267e-05
-3.21759365445613e-05
-1.50701498902531e-05
-4.74971796591593e-05
1.01525600063876e-05
-1.15120885755937e-05
-4.54590331376267e-05
-1.41890057374507e-05
-3.67608864462944e-05
-2.43420055839588e-05
-2.53056639207019e-05
-2.32570376893732e-06
-4.5443090721142e-05
-4.42985786430512e-05
-1.13470511554697e-05
-2.85618493525779e-05
-5.47540036746632e-06
-1.66153087270334e-05
-2.39459543235726e-06
-2.65792729855349e-05
-3.35917415431414e-05
-2.59931123560215e-05
-2.33856498599269e-05
-2.93305797456978e-05
-6.37430213683873e-06
-2.42654298360128e-05
-3.2229269532495e-05
7.22377746230349e-06
-3.09123950632624e-05
-2.52526836774859e-05
-1.45630561636178e-05
-2.60772029552179e-05
-2.53720346161343e-05
-4.61818507216056e-05
-4.58268611358749e-05
-2.66951981233097e-05
-1.19721665635759e-05
-1.26917602052266e-05
-4.48765306115325e-05
-5.46971928922503e-05
-2.64816974629752e-05
-4.07984411309641e-05
-5.32670813126672e-05
-2.18283700064299e-05
-3.80062792593942e-05
-2.74031024051218e-05
-2.84458510255993e-06
-3.28103883195719e-05
-1.15432092506423e-05
-5.95494558816922e-06
-3.27251578121238e-06
-4.50253452722003e-05
-5.38780421605338e-06
-3.66502474657406e-05
-6.2434908135534e-05
-2.9021360763763e-06
-2.09252380537468e-05
-2.20298009944939e-05
-6.38008891937943e-05
2.51277701513376e-06
-4.33365039594601e-05
-2.80108463271582e-05
-2.73343211710992e-05
-3.00183463279504e-05
-5.09590152261193e-05
-7.83930725792146e-06
-5.24052837992024e-05
-3.49659791485392e-05
-2.80513975034479e-05
-1.92779561636688e-05
-4.58689490266242e-05
-3.25786461213274e-05
-2.06561225879101e-05
-3.11243655226052e-05
-2.18376463919868e-05
-4.30186882724883e-05
-3.61512952812826e-05
-5.69015976477566e-05
-3.82527636313806e-05
-1.87055551774623e-05
-2.30272788818064e-05
-1.24300575926453e-05
-6.39521017307006e-05
-5.94656005174521e-05
-2.90250384925604e-05
-3.04715639820491e-05
-3.40089305063246e-05
-3.0858397375991e-05
-1.93720461229552e-05
-2.38236304712329e-05
-5.68781912239737e-05
-5.21176931343128e-06
-4.76995786356466e-05
-8.24149233205271e-06
-2.53518896596738e-05
-3.90993796854176e-05
-6.0485365973525e-05
-1.84179469016114e-05
-9.6694713188182e-06
-3.81722542100626e-05
-1.76406022097098e-05
-5.4792560915743e-05
-6.33278425854158e-05
-4.07519398096987e-05
-3.95403989236085e-05
-3.71302085794011e-05
-3.82911418891158e-07
2.1585875663827e-06
-4.66997265719737e-05
-5.13715318487519e-05
-6.82801577740752e-08
-4.06084858722535e-05
-3.14418499794817e-05
-2.86792962124106e-05
-4.44107804756091e-05
-3.2458397351153e-05
-1.57316772939945e-05
-1.57191965492334e-06
-4.75571027313991e-05
-3.15799563993273e-05
-4.37352736356066e-05
-3.30901536030795e-05
-3.96886445336417e-05
-3.7272933155571e-05
-4.57545903320853e-05
-1.75893914117485e-05
5.06579928735054e-06
-2.91326764160585e-05
-6.39568015887094e-05
-3.27953240457388e-05
-3.95729357586475e-05
-3.96007127419598e-05
-3.54834423684332e-05
-1.5690531905284e-05
-1.61638218816873e-05
-2.04686791608708e-05
-3.85283700486972e-05
-3.74991388971859e-05
-2.25675956252329e-05
-1.54426372467016e-05
-1.7024273845574e-05
-1.39738704210271e-05
-4.68152230960549e-05
-2.01222446425009e-05
-4.13342790726618e-05
-4.4416750789497e-05
-2.6818215488428e-05
-1.26656011809425e-05
-6.10245844442093e-05
-1.20242875638156e-06
-5.08737746639884e-06
-4.49541325668072e-05
-1.39300926983261e-05
-4.5290085021239e-06
-1.46836687931963e-05
-3.82553203788129e-05
-3.5227209282141e-05
-2.68677801934393e-05
-1.46966228235812e-06
-4.65425931108214e-05
-7.15704939181973e-06
-3.40865853303599e-05
-7.10745040544766e-05
-1.95915426469068e-05
-1.55947863235826e-05
-5.59432930623123e-06
-1.98913201520912e-05
-3.54505817626879e-05
-1.94206135342367e-05
-2.38387329968392e-05
-3.22586301694307e-05
-1.6868989447567e-05
-5.07276629787904e-05
-2.46329573217742e-05
-1.2779645552406e-05
-2.81941558936548e-05
-3.40893908121894e-05
-5.55540906929013e-06
-3.85330533436484e-05
-1.35720269312894e-06
-9.54157952644817e-06
-4.84057348611988e-05
-3.37887505389727e-05
-5.81901707554879e-05
-2.58384471171059e-05
-3.38443749023909e-06
-1.381199809332e-05
-2.22028921885063e-05
-3.85691352838479e-05
-6.74231232531806e-05
-5.74981139737891e-05
3.65136058591452e-06
-2.62166549434912e-05
-5.00304818435374e-05
-3.85743171794202e-05
-8.76534582581668e-06
-1.57947553819994e-05
-3.1943841936679e-05
-5.83565878003294e-05
-3.17583471868177e-05
-3.18885971108979e-05
-3.50755216386677e-05
-2.43524115303102e-05
-5.06387211516304e-05
-4.21444041162601e-05
-2.27926099539748e-05
-4.68210838642784e-05
-3.86301105235865e-05
-9.77949128573568e-06
-9.98641423697466e-06
-3.00760613763761e-05
-2.69473971647913e-05
-8.40127984060587e-06
1.04312415652852e-05
-1.75822887666949e-05
-2.79055701936129e-05
-4.38970322494558e-05
-4.91713082694001e-05
-4.21838753967433e-05
-1.62207283919905e-05
-1.51483282503901e-05
-4.31067728786666e-05
-4.41267146571632e-05
-1.53907237847535e-05
-8.7215528042271e-07
-1.84749501109961e-05
-1.46203137286539e-05
-6.379806031978e-05
-4.46208956991731e-05
-1.7447682334792e-05
-2.27956487627287e-05
-8.26614871694458e-05
-1.36083107021242e-05
-1.01403235666395e-05
-3.42945414341313e-05
-8.73061237675145e-06
-2.83213638982193e-05
-3.99703978725082e-05
-3.48181916968865e-05
-3.59022383231343e-05
-8.04612475571128e-06
-3.37654092792674e-05
-3.04665301935856e-05
-2.1134894954547e-05
-3.18171495853056e-05
-8.67271796190701e-06
-2.912075251426e-05
-1.73483625888279e-05
-2.81569580803042e-05
-4.09448255066283e-05
-4.84530807783277e-05
-1.24890987817693e-05
1.58984118464116e-05
-1.12223431798288e-05
-3.14494186357381e-05
-3.72716755119404e-05
-2.37818386044052e-05
-3.60667489512204e-05
-1.1573425689465e-05
-4.35274027206144e-05
-2.88459603635093e-05
-5.48151360515322e-05
-3.90962687156507e-06
-4.77297956712743e-05
-4.1688046048595e-05
-1.22533804972614e-05
-3.56410371738406e-05
-6.13789920289315e-05
-2.59147166556324e-05
-4.90662386715546e-05
-5.20089565035256e-05
-9.99240121464941e-06
-6.84642181286553e-06
-5.91670648909758e-05
-3.86540643573927e-05
-8.5232246786804e-06
-7.40122089989758e-05
-4.27218137354386e-05
-3.48523612175749e-05
-4.41312522000165e-05
-6.76274521661085e-05
1.5262344404828e-06
3.42594792033157e-06
-2.24158412945165e-05
1.49344702045788e-05
6.02320577598748e-06
-5.50638167046702e-05
-1.96263858686175e-05
-3.99312721568972e-05
-2.91076711705654e-05
-2.78038192614864e-05
-4.12789039831076e-05
-3.76597995951193e-05
-8.1467784900373e-05
-3.02757451372112e-05
-4.62024679150854e-05
-4.53110025850393e-05
-2.42924229365149e-05
-3.91615842769526e-05
-3.71193631398045e-05
1.81914305135442e-05
-1.60088218976955e-05
-3.18790017304365e-05
-1.61176356550761e-05
-4.54767284053182e-05
-4.73011985643029e-05
-7.41623672343359e-05
-1.01370488767941e-05
-1.86731791291388e-05
-3.09041430376036e-05
-2.32364518756139e-05
-2.95991288164417e-05
-3.02002072154942e-05
-2.85019948064412e-05
-3.05271208085322e-05
1.15782261786193e-05
-1.52952667949503e-05
-2.69516724208586e-05
-1.25982155912354e-05
-2.20657581032572e-05
-1.60269893397818e-05
-2.96810690943644e-05
-3.16068915356564e-05
-3.99727787901624e-05
-4.87127416819302e-05
-3.61703784204983e-05
-1.89888382206427e-05
-4.32306448413532e-05
-6.1047545710207e-05
-2.03782073081534e-05
-4.04950851945433e-05
-4.24117890424468e-05
-4.19446352964599e-05
-5.10193327091461e-06
-5.96321707619639e-05
-1.03438741094823e-05
-2.32270937210389e-05
-2.46098642864573e-05
-1.31404477432628e-05
-2.69832185670673e-05
-4.55251998920186e-06
-3.10560201686218e-05
-2.39254858691583e-05
-1.85248794571208e-05
-6.02929032689537e-05
-3.48197524029829e-05
-1.70543801483076e-05
-8.14152509237046e-05
-4.67433693751431e-05
-7.37199200137453e-05
-4.76304350542249e-05
-5.06422247524441e-05
-4.15291286539118e-05
-2.04058465497028e-05
-3.5929955987551e-05
-2.51577004682382e-05
1.25137696904809e-05
-5.35819139232133e-05
-3.86087881388539e-05
-2.44066121075477e-05
-2.65821819891327e-05
-2.27068252421246e-05
-1.91211785012564e-06
-4.51721485588437e-05
-1.56745391631337e-05
-4.90662296118228e-05
-3.25187124680553e-06
-7.90305613289137e-05
-1.08182036199982e-05
-4.84571598842381e-05
-8.31957632281177e-05
-5.74344333363337e-05
-3.65131226510366e-05
-3.41991989372802e-05
8.07625602334494e-06
-1.7271293951639e-06
-6.99584139738012e-05
-1.14187811119448e-05
-2.39376031424947e-05
-3.76430349920172e-05
-5.13647879500888e-05
-1.54895727686342e-05
-3.0652908319494e-05
-3.96698258150871e-05
6.42219520606729e-06
-1.18528116509259e-05
-1.99192417402149e-05
-3.30306323350104e-05
1.10488737511879e-05
-4.54947702529693e-05
-2.05672524453216e-05
-3.06722455403888e-05
-4.66341028971401e-05
-8.2630622011768e-05
-2.55457822643482e-05
-3.83248994277048e-05
-3.53542712420246e-05
-3.96123114531541e-06
-3.19459428757053e-05
-2.63492032265921e-05
4.76841411625537e-06
-2.2686598016483e-05
-3.65951607003297e-05
-5.73029597541328e-05
-2.86029764234052e-06
-7.45560958120702e-05
-7.90572415907102e-06
-2.32976243601189e-05
-2.61357512990967e-05
-2.52133291970387e-05
-2.77733337692737e-05
-3.84753737648333e-05
-7.51318214334235e-05
-4.6425666399742e-05
-4.46268981600861e-05
-3.20831797981592e-05
-9.51948747687681e-06
-2.48361392396468e-05
-4.09237235458665e-06
-4.64946854717939e-06
-6.20710270616906e-06
-6.17785575269716e-06
-5.8294240150748e-05
-3.31600648650737e-05
-1.83098839441534e-05
-4.61301668807965e-05
-6.44486706480008e-05
-3.523231338426e-05
-7.37897572913245e-05
-5.91427270844777e-05
-2.38381671101069e-05
-7.56461467845788e-05
-4.72169895455605e-05
-1.67136882889996e-05
-3.43284426723819e-05
-4.69432548316413e-05
-4.01126565320293e-05
1.85354247334665e-05
-2.45484402852402e-05
-1.86282130990247e-05
-5.68627632374529e-06
-3.90070447183512e-05
-3.36209044593935e-05
-5.04917536208061e-05
-4.0167629625645e-05
-5.70877057699256e-05
-3.13817463448851e-05
-2.95932008672515e-05
-5.57072095918687e-05
7.48866890518998e-06
-2.95904965371609e-05
-8.10621596663706e-05
-1.40149371469043e-05
-2.03816023753993e-05
-2.25039951054282e-05
-6.59398675775174e-05
-1.20814203583782e-05
-3.3652092868867e-05
-4.01630076149344e-05
-1.95443925673631e-06
-4.54599567253267e-05
-3.12103579019948e-05
4.70771035525815e-07
-1.8554155688395e-05
-2.69717201162582e-05
-1.99704758412521e-05
-6.2755512664586e-07
-4.55304558848665e-05
-8.37675473749434e-06
6.72895802518551e-06
-6.08657192469301e-05
-2.61581937685453e-05
-2.06834510699021e-05
-3.04546867748489e-05
-3.60051205105083e-05
-4.66498609887135e-07
-2.55039335526864e-05
-2.36392179843432e-05
-1.92008292776656e-08
-1.00596615265113e-05
-4.24259512498765e-05
-4.4671234690832e-05
-1.77819531732017e-06
-1.79180479482119e-05
-4.49334403818192e-05
-4.90917297703433e-06
-5.46272368828216e-05
-1.93283564451594e-05
1.49716784026721e-06
-7.08398991127492e-05
-2.44720349214172e-05
-4.37159209234152e-05
-6.61522980180932e-05
-7.40507686500873e-05
-4.10557293193639e-06
-6.77019327266441e-06
-6.0565819656764e-05
-1.8539584069214e-05
-6.9362257043424e-06
-5.31535338890144e-06
-3.16788804321065e-05
6.86706837718925e-06
-2.46433864302795e-05
-5.78347902040248e-05
-1.14941335272516e-05
-3.0515236436528e-05
-9.44077540268303e-05
-1.73888641373502e-05
-4.15711402478184e-05
-4.02126710763954e-05
-1.54838224667214e-05
-6.69190051321952e-05
-3.97344845657714e-05
-2.44807675396416e-05
-2.78093032767444e-05
-3.72947198596778e-05
-6.00661692718986e-05
-2.78209405163036e-05
-3.58082369974252e-05
-3.15654641388667e-05
-4.5497016839449e-07
-1.03613892097166e-05
-2.91038500906382e-05
2.05030056203108e-05
-5.59827171672772e-05
-4.36219535910984e-05
-1.5952334965851e-05
-1.58716726956656e-05
-8.55720643962747e-05
-4.54954330057082e-05
-1.25476730412895e-05
-6.17954684666519e-05
-5.99482208512552e-05
-2.72446158020899e-05
-4.54115375246085e-05
-4.88286966866457e-05
-1.78157627932937e-06
-1.66718871951504e-05
-5.67200899724315e-05
-9.37868442216895e-06
-1.60831625722403e-05
-4.47426127966102e-05
-3.53560974258317e-05
-2.73353545236793e-05
-3.18371052611434e-05
-1.10716540507458e-05
-8.97934970451606e-06
-5.75381378432593e-05
-6.39460104297028e-05
-2.54120771662595e-05
-4.52473977517925e-05
-2.16667956143933e-05
2.65882694246275e-06
-1.62626169554231e-05
-4.15600870636781e-05
-1.6103240156873e-05
-3.35773046407216e-05
-3.20307786739114e-05
-1.22486779039438e-05
-1.86395081022601e-05
-9.74533986023805e-06
-9.99556980209772e-07
-2.14400933755439e-05
-5.52005536094585e-05
-4.80543091409075e-05
-2.31378755001372e-05
-5.66267150045339e-05
-3.74455374637108e-05
-2.75974574359668e-05
-2.44287252833533e-05
-2.19946516383328e-05
-4.49955125473759e-05
-1.65062952037369e-05
-3.61412854991052e-05
-5.27100093149115e-05
-6.11107246882152e-06
-7.82256778659057e-05
-5.19383842692847e-05
-1.82273549807887e-05
-4.33635333193919e-06
-1.43359805860001e-05
-1.40423433932264e-05
-1.8236814161408e-05
-5.0049571906067e-05
-4.89996566517017e-05
-3.56041420285852e-05
-5.43035251497758e-05
-1.71952618044614e-05
-5.44715233332831e-05
-2.48390951537935e-05
-6.12412177359905e-05
1.99250348823965e-06
-5.74470461282725e-05
-4.0903390321121e-05
-2.01490253189388e-05
-6.4869440754937e-05
-5.1135413936716e-05
9.40272690364388e-06
3.34579651029328e-06
-2.86913270609676e-05
-5.23464521843488e-06
-1.96487884908176e-05
-4.64691990182924e-05
-5.09383757370953e-05
-1.29342066512398e-05
-6.18387681902655e-05
-4.08627484582593e-05
7.03005515329222e-06
-1.88837607782461e-05
-4.76012250565755e-05
3.38425894555403e-06
-2.45180359609792e-05
-4.37715545366221e-06
-4.57108351528761e-07
-5.87687156005143e-06
-6.48175884418402e-05
-2.70003365086595e-05
-2.32198822432287e-05
-5.36758081271889e-05
-2.71168757045847e-05
-7.46722473858679e-06
-2.37536733115716e-05
-3.89702360828792e-05
-1.80000185487305e-05
-2.3970512363814e-05
-5.9052186156268e-05
-1.28877107969896e-05
-1.60619759350762e-05
-3.55335740622903e-05
1.792211539994e-05
-3.42887057563893e-05
-3.57850154881663e-05
-2.4128994402074e-05
-1.98975847994174e-05
-2.52780631974752e-05
-6.92044619151581e-05
-2.59669549906856e-05
-3.77929146557674e-05
-6.89944628508893e-05
1.17018656444679e-05
-4.02280596755591e-05
-5.63870709140302e-05
-2.32324996851887e-05
-1.77728341225285e-05
-5.49696472008088e-05
-1.35932577009549e-05
-1.63691394751743e-05
-4.24695561888184e-05
-3.56846391564237e-05
8.86930555090962e-06
-5.96711661420101e-05
-5.21098336096444e-05
-1.07349984684333e-05
-1.80003757175134e-05
-5.88340054730289e-05
-2.94077057196533e-05
-4.76575237583576e-05
-5.67882954394037e-05
-2.90353314522952e-05
-1.0992697184705e-05
-3.34206590360623e-05
-4.33221536137315e-05
-1.9676160813338e-05
-1.70145977304349e-05
-6.27332340327306e-06
3.57850863150972e-05
-1.46926260287966e-05
-2.77730321906699e-05
-1.86064310474618e-05
-1.94500005888128e-05
-4.45362110944056e-05
-3.35260957746016e-05
-5.38323845141773e-06
-6.81489386082393e-05
-4.00226441063781e-05
-5.60401525369606e-05
-8.27018113892134e-05
-6.24593823964133e-05
-2.86396832660057e-05
-7.81798150316609e-05
-6.01956412543544e-05
-1.46689948613546e-05
-2.94206844086792e-05
-1.95489346872939e-05
-3.78098977562248e-05
3.66092791739917e-06
-3.13586661191645e-05
-5.59319054939212e-05
1.66459837018694e-05
-2.29170617734548e-05
-5.75997745112729e-05
-3.10665792770741e-05
-2.45256539924277e-05
-8.44220907234674e-05
-2.03169708864886e-05
-2.63891623284897e-05
-6.6872040949513e-05
-6.1082617200028e-05
-2.10656454658653e-05
-2.9771993485346e-05
-3.50938632269235e-05
-7.64110392934565e-07
6.73044163756174e-07
-2.34981550117164e-05
4.80695501546791e-05
-2.79668492428483e-05
-3.9964791521653e-05
8.53854844960269e-06
-1.21892960671791e-05
-6.80471131962853e-05
-1.31668346246253e-05
-5.52013441641422e-05
-4.18551806273642e-05
-3.35038783023556e-05
-3.86096002347238e-05
-1.76534091558902e-05
-4.53536538706147e-05
-5.04669005516616e-06
-3.34279049838914e-05
-4.25370419190061e-05
-7.65213911357847e-06
-5.9047527721147e-05
-5.1876220690729e-05
-4.55294529072232e-05
-7.85467158566809e-06
-8.66751003976398e-05
-4.68268712094554e-05
-3.09152760530911e-05
-4.70035522913354e-05
-5.03393215082502e-05
-1.69900574188996e-05
-2.38145486449209e-05
-2.00703268856274e-05
5.2222987125931e-06
-2.9030569314882e-05
-5.14502242796439e-05
-2.55177127881739e-05
-1.45506978436947e-05
-4.36301615520623e-05
-2.9068362880755e-05
5.36616110125813e-06
-5.25930701704234e-05
-3.52708558931665e-05
-1.48916868606931e-05
-7.17430393364122e-05
-4.54944811894299e-05
-2.68001853173944e-06
-3.79671982129134e-05
-1.90932752215499e-05
-1.57088253683111e-05
-2.76348443764548e-05
-2.85833882801487e-05
-1.63435582833312e-05
5.53758006463812e-06
-3.15372673373657e-05
-3.77605988460818e-05
-4.10212018258599e-07
-5.1462064648899e-05
-7.49114894817387e-05
-2.09710884694834e-05
-6.85998808191587e-05
-7.84719307984165e-05
-4.29680361320727e-05
-4.39305248083433e-05
-8.48553982820855e-05
-1.22172007165711e-05
7.15411419401239e-07
-5.85367894871348e-05
-4.75803506098667e-05
3.95657923291475e-06
-6.09760021532906e-06
-2.84683687190025e-05
2.74254269073363e-06
5.57005577120603e-06
-4.78667379956912e-05
-2.34939082495577e-05
-4.41698004550383e-05
-3.89554589013588e-05
-4.61554109601615e-05
-3.49429596346979e-05
-3.30810153582734e-05
-3.47628155197512e-06
1.70017390922973e-05
-3.35510253675138e-05
-3.10890712980093e-05
-7.16874604767432e-06
-3.46999355307646e-05
-1.48638877552545e-05
2.60367970925329e-05
-1.32440468044395e-06
-5.78910552770071e-05
-1.35607689378054e-05
-6.41813081532467e-06
-6.33729394255618e-05
1.07775132290919e-05
-2.32466327627133e-05
-3.75689786609867e-05
-5.73715838723279e-05
-4.27401540645798e-05
-7.22011545273362e-05
-4.38506455058882e-05
1.02497651287093e-05
-2.9899808266359e-05
-4.79700328002062e-05
-1.96336953800551e-05
-5.89806167047919e-06
-5.41644830320755e-05
-3.15780792680797e-05
-1.10213382434555e-05
-2.08824588556684e-05
-5.16404309607485e-05
-1.68910484031497e-05
-4.45264941244452e-05
-4.19892113196002e-05
-2.59632515743705e-05
-4.45352364267709e-06
-4.32204215224495e-05
-1.95918059984891e-05
-3.81361425317465e-05
-2.82137617974457e-05
-1.6574426647626e-05
8.40047894849895e-06
-6.3126469617997e-05
1.74271313632397e-05
-2.31486952236025e-05
-7.29770101956145e-05
-3.06909819590983e-05
-3.78127011354978e-05
-6.09095762975946e-05
-2.65146781535449e-05
5.76351626935064e-06
-5.98241779267238e-05
-2.30572359288391e-05
-1.31578890004314e-05
-4.90474685566307e-05
-4.80416587886674e-05
3.55646827038099e-06
-3.13916338053159e-05
-5.52758556848249e-05
-1.46550602685774e-05
-3.15307437195119e-05
-9.61005984536605e-05
-3.99897622681313e-05
-2.45640195657863e-05
-2.53663024749037e-05
-4.72864890172274e-05
-1.02715140592459e-05
-4.45966353560569e-05
-6.48511572819684e-05
-4.08211778695727e-05
-1.91720723451228e-05
-5.98119309291737e-05
-1.51284580693844e-05
3.49380730011044e-05
-1.30746263469094e-05
2.05338114908733e-05
2.36649048709637e-05
-2.56562591084968e-05
-3.73618733879824e-05
-1.63751056074246e-05
-3.73634577334918e-05
-5.0234305182826e-05
-8.7789790851499e-06
-5.16614359297512e-05
-4.3160868727023e-05
-7.08766967525789e-06
-4.66731273115284e-05
-1.96291161453156e-05
8.83441476766632e-06
-1.58497085627754e-06
-1.45550948732544e-05
-1.09440898895757e-07
-7.74143916898504e-06
-2.910646339627e-05
1.29415086760691e-05
-9.29217916211517e-06
-4.70190066919461e-05
-3.98626540619532e-05
-4.60141289809252e-05
-1.30178105216555e-05
-3.54530093918474e-05
-3.86258450823907e-05
-6.06813113245773e-05
-7.44461723477974e-05
-5.79391010092775e-05
-5.48258761360231e-05
-4.07134889524274e-05
-2.35778697988165e-05
-2.80956294369298e-05
-1.27161586127414e-05
-2.84791091428747e-05
-6.72066786858158e-06
-5.9194204229675e-05
-2.7121107719779e-06
-1.96464390720099e-05
-1.82328460765006e-05
-2.37481891609556e-05
2.51447504399359e-07
-1.39206365137885e-05
-3.61652212714297e-06
-2.27186028984475e-05
-4.90102476985902e-05
-5.07043126109992e-05
-1.91354788667339e-05
1.8466330120489e-07
-5.44885491833504e-05
-2.4146557916782e-05
-9.11542881457379e-06
-1.07810048505345e-05
-2.84672930610946e-05
-3.37313721971135e-05
-3.29519021872278e-05
-2.42421482632103e-05
-1.90794092652642e-05
-2.0204403017304e-05
-3.62906835719579e-05
-6.38437845317163e-05
-2.00377020842521e-05
-7.66487759751996e-05
-4.51286882978468e-05
-4.3661663028541e-05
-2.97037231036106e-06
-3.79877266907252e-05
1.6009481703149e-05
-2.52338947609746e-05
-5.51476468753722e-05
-2.29860258124222e-05
-1.89875004857752e-05
-3.61990253815926e-05
-1.71793686694483e-05
1.77950441297089e-05
-1.98048781474478e-05
-3.62971433299509e-05
-2.89831363322021e-05
-1.97349684381645e-05
-4.16571737996332e-05
-6.21742773454633e-05
-6.08436065043433e-05
-6.2612171979814e-05
-4.27694550911219e-05
-1.29119751644074e-05
-3.90319990358853e-05
-5.47113354376021e-05
3.22604171090735e-06
2.17603969136788e-05
-2.25902828600261e-06
-3.50687529641795e-06
-3.575726695754e-05
-3.07997685471149e-05
-1.66033206098868e-05
-1.93084900177233e-05
-3.40855980746312e-05
1.42134018962129e-05
7.28752184949429e-06
-3.73575069468261e-05
-5.10842989835744e-05
-3.54182574170393e-05
-5.25404746750511e-05
3.66752093054799e-06
-8.64128897520497e-06
-4.94021502558837e-05
-5.56254342003675e-05
-2.07004208024322e-05
-2.35346231573145e-05
-9.52289733496915e-06
-2.4663040042729e-05
-1.16799285752535e-05
-2.7959324018584e-05
-4.23145690257807e-05
-1.54209900729606e-05
-2.47314289126936e-05
-3.1675754796757e-05
-2.16519364755259e-05
-1.3465416991979e-05
-4.99558270560819e-05
-2.12503479591188e-05
-5.04859263087948e-05
-2.41364095616782e-05
-1.80395101387709e-05
-8.89737533434783e-06
-2.60596338577701e-05
-4.18940972184959e-05
-2.82466440309262e-05
-3.60571368348934e-05
-1.58127929895321e-05
3.97613524755621e-05
-3.47321678454267e-05
-3.1744565409016e-05
1.59105365671487e-05
3.56140814593372e-07
-5.39062219190439e-05
-3.03722834304416e-05
-4.17398719822867e-06
-5.74983143475923e-05
-4.30960672211397e-05
-1.85968335769769e-05
-3.94746946253879e-05
-5.68313513500297e-06
-4.01102949291761e-05
-2.641481848299e-05
-8.00428007598708e-06
-3.90357791521092e-05
-4.96131388445276e-05
-6.88938999579916e-05
-4.07533408941331e-05
-3.53653340740959e-07
-3.3638480594373e-05
-2.36896698372916e-05
-4.75038461324606e-05
-4.08134891597965e-05
-2.9493957541095e-05
5.07325415359319e-06
-2.73867622332255e-05
-6.33032051343622e-05
-2.68141524434322e-05
-3.75840479599502e-05
-3.19838262439429e-05
-2.71940566116881e-05
-2.43410018869081e-05
-7.89850177795683e-06
-5.28587086839369e-05
-4.53660134385633e-05
-5.71609964649214e-05
7.8441203838528e-06
-1.58349725741038e-05
-5.47280884727736e-05
-3.5192473366394e-05
-3.00561386374267e-05
-2.36752541903911e-05
-2.95442507856606e-05
2.07505416488764e-05
-1.97451269622323e-05
-7.27688454836807e-05
-6.00020141921006e-06
-8.14315734628054e-07
-4.33507160454986e-05
-1.89454359481303e-05
-1.0351612871367e-07
-7.60967332775097e-05
-9.73137020636461e-06
-1.09779460170853e-05
-4.15373151529662e-05
-6.3441410049692e-05
6.59769947833796e-06
-4.86127041598917e-05
-5.20897682574253e-05
-3.02551481040924e-05
-2.78880978596104e-05
-5.96004924311321e-05
-2.73028804306966e-05
-8.32555302398858e-06
-3.68878057317113e-05
-2.75833239117612e-05
-9.08585348591675e-06
-2.25511882469901e-05
-7.09760135456952e-05
-4.87111563009956e-05
-2.94068518753222e-05
-6.20273301966107e-05
-5.18932382978068e-05
-3.79823308785357e-05
-4.94774908754889e-05
-3.47392838736357e-05
-1.26868008256032e-05
-1.36122325418774e-05
-4.18751357892747e-05
-5.2874309888126e-05
-3.30007314859902e-05
2.09696856010858e-06
-2.47854990846138e-05
-2.8872407927911e-05
-6.0960817345589e-05
-2.048025262165e-05
-3.9849105848564e-05
-2.08756979657193e-05
-6.0330345851875e-05
-3.47818570532256e-05
-4.89329586626101e-05
-1.75201023368729e-05
-3.29301952048712e-06
-3.42509262770138e-05
-2.69908758372314e-05
-2.10610957747244e-05
-2.04054072702109e-05
-4.5648015835811e-05
-4.88925860380503e-05
-7.80196295031147e-06
-4.5981302568424e-05
-1.30074924026408e-05
-2.09693092383657e-05
-4.35544450253472e-05
-2.65838399175409e-05
-2.1756825697088e-05
-3.42354736526457e-05
-1.48266046031418e-05
-4.46799738438987e-05
-3.42347366768369e-05
-3.55989922737549e-05
-2.01114648447582e-06
-4.6851515048744e-05
-1.79400300858369e-05
-2.57210090314236e-05
-2.48931047884382e-05
-2.1272415662541e-05
1.83329668406003e-05
-3.43393959820027e-06
-5.88357783710712e-05
-1.85326206180632e-05
-3.91883358715858e-05
-2.5083205690839e-05
-7.73710584239296e-05
-3.05680330993005e-05
-1.55416290886293e-05
-2.24710227631756e-05
-1.48139670789579e-05
-1.86943770251717e-06
-4.45936282786086e-05
-2.03356428299149e-05
-1.7077820760465e-05
-2.83239214582523e-05
2.20657005741107e-05
2.46154625919254e-05
-3.48897932948035e-05
-4.48570606008934e-05
-1.61484759559134e-05
-2.04334283996992e-05
-7.8354452440123e-06
-6.20471749856676e-05
8.12090054407092e-08
-4.04190476078079e-05
-3.60526408108479e-05
-2.45372025795485e-05
-3.39585972051544e-05
1.84565931342146e-06
-2.18137432233668e-05
-2.92096089603025e-05
-5.6935699579986e-05
-1.23409004307133e-05
-1.03033197214674e-05
-5.37381392224425e-05
-2.23959476088341e-05
-2.19333282503643e-05
-4.36959071892467e-05
-4.6132270069171e-05
-4.90570744506695e-05
-6.07581187873327e-05
-3.09537209239005e-06
1.21833734790674e-06
-4.82510653614672e-05
-2.59407494121212e-05
-3.61767009721894e-06
-5.01958329569407e-05
-5.47324572214791e-05
-6.73828121258043e-06
-2.55839386204346e-05
-5.59371606870212e-05
-2.41466101997363e-05
-1.16319284372669e-05
-1.99180726240291e-05
-1.38091714706047e-05
-3.78620256606854e-05
-3.43868062995876e-05
-7.30571935955353e-06
-3.87649532156027e-05
-1.57900968252987e-05
8.22492495587454e-06
-6.98919376824266e-06
-1.52145512525045e-05
-4.31196965433239e-05
-1.90951656193044e-05
-3.80461025917199e-05
-5.46307133853445e-05
-4.24850967714958e-05
-5.54329967585602e-05
-7.86275778254752e-05
-4.00646067868556e-05
-5.17055243009895e-05
-3.0948922514161e-05
-2.58339683984438e-05
8.09278897100621e-06
-5.14061060291501e-05
-3.39408689707903e-05
-5.44207430786696e-06
-5.36243780015193e-05
-2.49273699571168e-05
-7.87664620451314e-06
-1.20136068827467e-05
-1.34465576435482e-05
-3.28149517151446e-05
-4.3791635212218e-05
-1.92194104008149e-05
-3.16720899272641e-05
-4.46122589257036e-05
-3.16269463815876e-05
-1.76585638038602e-05
-9.67905547904159e-06
-7.21837795552919e-05
-6.84189031541605e-05
-4.01358711365352e-05
-5.29937370584201e-05
-6.9099811274494e-05
-2.55508024833274e-05
-1.84111810955408e-06
-2.65022564038436e-05
-1.40985922207081e-05
-3.5381465098632e-07
-3.1786835871593e-05
-4.72842205648094e-05
7.75994593191518e-07
-8.35154336298273e-05
-8.95484981036465e-05
-1.95987817709289e-05
-1.93795548415967e-05
-6.31276474221501e-05
-4.09006506607092e-05
-5.14103263873702e-05
-8.70208283261188e-05
5.69571700290714e-06
-4.80347994656432e-06
-2.34591812002045e-05
1.58307298869154e-06
2.60017813133817e-05
-7.54707745839546e-06
-3.76418441136242e-05
1.16558374872794e-05
-1.64850964631995e-05
-2.05368308703306e-05
6.41296690089972e-06
-6.47690268931322e-05
-5.17023534325109e-05
-1.17482772214725e-05
-4.74787031510769e-05
-6.87227392120844e-05
-7.35956820280112e-05
-5.8765097878712e-05
-6.90320660076337e-05
-4.39352495905733e-05
3.77083255749179e-05
1.7070366965472e-06
-2.95721068659232e-05
1.20722511673471e-05
-3.23117971576143e-05
-1.97812771406405e-05
-5.44467064570924e-06
-4.66419666046799e-05
-2.63407794511628e-05
-2.08626717723683e-05
-2.36817254985106e-05
-6.45894264029654e-05
-5.14650215360022e-05
-2.86814773939779e-05
-4.69758472288269e-05
-3.15748463277654e-05
-3.90393580593122e-05
-7.11296714116206e-06
-4.1079304439868e-05
-3.15746166879263e-05
-3.45110999472895e-05
-2.15665028194394e-05
4.91705258891321e-06
3.46112143166531e-06
-3.23981919456397e-05
-3.08002942138445e-05
-1.1398462791245e-05
-4.72754895128613e-05
-2.5575164633942e-05
-3.60323285035203e-05
-4.51899617280544e-05
-4.61833731747672e-05
-2.47130197283273e-05
-3.14322315087916e-05
-4.95115997866334e-05
9.12873336582067e-06
-3.19937154288714e-05
-4.36294110859138e-05
1.13466391961295e-05
8.48870649089398e-06
-2.48688344499626e-05
-2.89316109034467e-05
6.3662073149022e-06
-1.9948624033782e-05
-5.84527910066628e-05
-1.26999516631675e-05
3.96005030150613e-08
-4.93274310859946e-05
-1.81707845521061e-06
-5.2641766671513e-05
-5.22632240309058e-05
-1.9767229309599e-05
-3.07567069601957e-05
-6.47269823094438e-05
-5.32732953856849e-05
-4.01494344103632e-05
-3.65935104442992e-05
-2.480772490321e-05
-2.47275532747194e-05
-4.5469814142566e-05
-3.752851427627e-05
1.17955379379867e-05
-3.31976097412134e-05
-3.33316551610858e-05
-1.21483112907636e-05
9.57152517404485e-06
2.29491263957725e-06
-1.98368052587686e-05
-1.13855663520003e-05
-4.17799000460328e-05
-2.76550160179304e-05
-2.04500281956724e-07
-5.19010438839498e-05
-4.26769275080484e-05
-6.25979670765007e-05
-6.47297943150965e-05
-5.59191088076793e-05
-2.2039590626034e-05
-4.64048929379845e-05
-5.56514009388766e-05
-3.41275928219761e-05
-2.25767792106254e-05
-3.65487212143321e-05
3.41761101020574e-06
-2.35922543185847e-05
-5.21507215897221e-05
-1.88043214620688e-05
-1.87657196128141e-06
-3.58194136114783e-05
-4.66048976295108e-05
-4.52180038096593e-05
-7.34135823137571e-05
-6.21492748677056e-05
-2.37750204029544e-05
-6.31250204005807e-05
-3.40195687299363e-05
-5.65357863385121e-05
-9.76069291774931e-06
-1.68951458269677e-05
-3.2428566808586e-05
5.90510092718178e-06
-3.05829274544026e-05
-3.79781984376988e-05
3.86244970885943e-05
-2.95727269202624e-05
-1.47468957986472e-05
-9.55920756045785e-06
2.38364674611215e-06
-7.30877144543389e-05
-3.92532082906917e-05
-4.38061794114615e-05
-4.08039633422584e-05
-6.55767658315931e-05
-3.55468688155148e-05
-9.52162727775899e-06
-3.98769419187503e-05
-2.85649644918977e-06
-1.78494567559693e-05
-2.79467399828195e-05
-2.03037153893091e-05
8.61556842602217e-06
-1.41020238568325e-05
-1.7078553133808e-05
-1.47504326135745e-05
-1.39519738772208e-05
-2.71730301388611e-05
2.22743686251269e-06
-1.11669272788518e-05
-2.33612458922642e-05
-9.5569143349186e-06
-2.09859476897478e-05
-3.81841141606311e-05
-6.66125520100077e-06
-4.08047496862932e-05
-1.97754266921813e-05
2.30798105215451e-05
3.44242737982926e-07
3.0085788073888e-07
-3.76427720463892e-05
9.81596607996709e-06
-3.94187189280269e-05
5.66274767819202e-06
-1.72705748089659e-05
-5.22054170594107e-05
-4.31308278125625e-05
-1.48572060959528e-05
-3.91093373584541e-05
-4.1396685459413e-05
-5.55540126096275e-06
-5.80559096443447e-06
-6.76561980302278e-05
-3.0401913880652e-05
-3.42110359258493e-05
-4.32792117522905e-05
-9.3685112698175e-06
1.06107386580855e-05
-3.36732099211406e-05
2.21491925457878e-06
-2.80016577905581e-05
-4.98423657731294e-05
-5.32745137040858e-05
-3.57689150552394e-06
-3.40836281255275e-05
-3.623449032887e-05
-5.33843323058712e-05
-1.15011873917479e-05
-1.30885014238096e-05
-8.01589398538693e-06
-1.32130241618494e-05
-3.11415608720911e-05
-2.47562082965505e-05
-2.18821362449578e-05
-6.48419390816915e-05
-1.43591760971282e-05
-4.50047344603023e-05
-5.63497704050253e-06
-3.82558274055668e-05
-7.06097409412523e-06
-2.29836610071094e-05
-4.45254611608489e-05
-3.79791748543714e-05
-2.10456386727474e-05
-3.41271257959379e-05
-3.16734184530472e-05
-1.51123699281674e-05
-1.29290396079933e-05
-1.92302664481084e-05
-2.77690373110955e-05
-5.29433167395562e-05
-3.18170951115558e-05
-1.45573630047942e-05
-4.69517304181189e-05
-5.46642909601352e-05
-5.68994393846188e-06
-1.70754237957478e-05
-5.20982556318315e-05
-3.35588717116653e-05
5.95410156142863e-06
-6.43234163178623e-05
8.77391980547074e-06
-3.14613411520201e-05
-2.82622924998928e-05
-4.4211042694991e-05
7.68065020382863e-06
-3.74230735614905e-05
-5.42985931298715e-05
-2.48571440695402e-05
-3.50477217850091e-05
-4.58259271177068e-05
-5.1600701555538e-05
-2.08193514866405e-05
-3.61720911358615e-05
-5.04887708580604e-05
-5.0617905619938e-05
-1.96345226629029e-05
-2.66067655005685e-05
-2.29290284913084e-05
-3.10861757027254e-05
-2.47659294738083e-05
-2.15217291468281e-05
-1.16349185114515e-05
-1.94925499425562e-06
-2.14306472705641e-05
-3.83937624267539e-05
-3.69834355779832e-05
-3.19532055254048e-05
-3.56432487542111e-05
-4.42696761293903e-05
-3.05059396329566e-05
-1.64728458571936e-05
-7.05969580953669e-05
-3.58825388976282e-05
-1.63469256112091e-05
-2.30480856376462e-05
-3.07211130966796e-05
-1.81876283310319e-06
-2.69320230852204e-05
-3.78569521031636e-05
1.64014323868452e-05
1.12015829577752e-05
-3.39226453215897e-05
3.20487384925102e-05
3.33586609459662e-06
-1.9836259503939e-05
-5.09301685551931e-05
-1.35738983579076e-05
-3.26213055642469e-05
-2.12004730687336e-05
-5.05241308142316e-06
-3.3154968504912e-05
-3.74784973352181e-05
-4.39920328717203e-05
-4.20979985036872e-05
-4.11539635525829e-05
2.84813472696581e-05
-1.26993669798734e-05
-4.71297147764027e-05
-2.58370529878034e-05
1.42972775123017e-05
-2.77199094351717e-05
-1.49787230120455e-05
-1.03622077475995e-05
-5.71755795142148e-05
-3.84819100897894e-05
-5.17091471448648e-05
-4.40088451253355e-05
-7.05935085646961e-05
-1.5912716350424e-05
-4.6305020596968e-05
-3.38698879228391e-05
-3.19243580019978e-05
1.29176479144605e-05
-5.78897525130386e-05
-2.54556800234749e-05
-6.2198607386411e-06
-1.14393429775411e-06
-3.098109800952e-05
-2.20452415313521e-05
-1.86447603690448e-05
-1.66249080249659e-05
-1.12401234212634e-05
-1.88653171797454e-05
-4.01180577148903e-05
-1.13576092328305e-05
-2.72469659523353e-05
-7.22090860406789e-05
-7.18809224070622e-05
-3.75704109053107e-05
-3.67717024325342e-05
-7.40584667426545e-06
-1.95768084715894e-05
-4.07642509250141e-05
-2.03018546168656e-05
9.6125830494983e-06
-2.98792422186534e-05
-2.04463257761148e-05
5.27511654912373e-06
-2.35899629582488e-05
-3.78853982768269e-05
-1.9047056788689e-05
1.5453307790415e-05
-5.97880985103414e-05
-5.16706724900868e-05
-2.53597404971389e-05
-5.8217264317968e-05
-5.11827776469027e-05
-5.85505736668873e-05
-5.26480621604594e-05
-4.83161665412397e-05
-1.91149017551747e-05
-2.1759793684852e-05
-6.7709181483932e-05
-1.87415462422006e-05
-1.3256006541628e-05
-2.78069619048062e-05
-3.37292588710458e-05
-1.77048973996662e-05
-5.39580973660719e-05
-2.12491488913904e-05
-2.27291505530655e-05
-4.25711936860761e-05
-7.92798896251706e-05
4.88064223436211e-06
-2.33134242017871e-05
-4.32238136396769e-05
-3.37019967406135e-05
-3.61367713785626e-05
-3.83578421333052e-05
-4.96782955905547e-05
-2.76284590003851e-05
-4.69478670431989e-05
-4.1583615055227e-05
1.77722984263546e-06
-3.9482708053951e-05
-6.11499133547329e-05
-7.45006370265313e-06
-2.23866558026052e-05
-4.9598033323751e-05
-3.02396047049855e-05
-2.8012845793439e-05
-1.57723531953601e-05
-3.96706265765796e-05
7.67532269867855e-07
-6.51901360781399e-05
1.57482611378523e-05
-1.95095473047536e-05
-5.57032036106521e-05
-4.9020784841208e-05
4.01379384853514e-06
-6.27535024752598e-05
-2.50197550012841e-05
1.80169730454839e-05
-9.41613525789067e-06
-2.53562238219563e-05
6.93927008194129e-06
-6.02717879199213e-06
-2.46704171155267e-05
-2.76522476513739e-05
-2.01798511456709e-05
-4.15315193597244e-05
-2.24622272707227e-05
-3.17495708325232e-05
-7.98693929088592e-05
-2.82762560669109e-05
-7.38819500900578e-06
-1.33475749091214e-05
-4.74426621540916e-05
-1.52086482659396e-05
-5.27364328485012e-05
-3.76203674447808e-05
-3.67161555521669e-05
-2.23702994295223e-05
-2.9192607753552e-06
-1.85912980617634e-05
-2.63941518653776e-05
-3.50588882736249e-05
-1.67752494507003e-05
-3.48643553985328e-06
-3.2928268567093e-05
-4.45663285694696e-05
-6.19136377295503e-07
-6.29055547644451e-05
-1.63393339148758e-05
-4.96569947551619e-05
-4.57690776303677e-05
-2.83932310809153e-05
-2.99124732471143e-05
-3.74728024979285e-05
-3.62844527819124e-05
-6.63608554239508e-06
-1.87643447182111e-05
-3.84921587846142e-05
-2.63887765137473e-05
4.20916591050358e-06
-3.16857972963463e-05
-5.17966281418358e-05
-3.0474232572104e-06
-9.47235869579215e-06
-2.75113729513511e-05
-5.64095504117054e-06
-2.96820559144279e-06
-3.94376229609497e-05
-6.08267392508046e-05
-2.72766460607702e-05
-7.96755580910071e-05
-4.41605425313751e-05
-3.59833044716377e-05
-3.69764543000877e-05
-4.79708965558158e-05
-1.9545681284036e-05
-2.39923696621435e-05
-1.11988198900384e-05
-2.93488918570968e-05
-5.59840420249564e-06
-4.20434682458125e-05
4.42778076890252e-06
-4.95784180326057e-05
-3.06779788281552e-06
1.47038080116959e-06
-2.08372939962488e-05
-2.33297358389346e-05
-3.02868767953007e-05
-3.92207557697196e-05
-2.7751736763986e-05
-4.02125210682641e-05
-3.71774025399353e-05
-1.62487041051957e-05
-5.08860961309028e-05
-3.23097978899041e-05
-2.50773876200323e-05
-5.80492704398064e-05
-4.21243852987484e-05
-4.61789800073753e-05
-3.45887767651723e-05
-4.53323560997855e-05
7.25564546904664e-06
1.31192781782645e-06
-3.90734822624954e-05
2.66364205312641e-05
-3.79676249480691e-05
-3.15676085750313e-05
-2.8054225627845e-05
-4.05651941551559e-05
1.96925382979396e-06
-4.43623429707375e-05
-2.30727051663759e-05
-2.63432264762482e-05
-8.55655611912479e-05
-5.45827603907087e-05
-5.36729380740409e-05
-5.73384080027512e-05
-3.87271251456523e-05
-7.729746445517e-07
-2.7221131306146e-05
-2.82314558971018e-05
-1.66135718860321e-05
-6.28993992506635e-05
-4.18924191891063e-05
-5.9044338738139e-06
-2.90464604079983e-05
-2.42974377866034e-05
-3.56179030936371e-05
-5.3242263105429e-05
-4.18885450889279e-05
-9.56556591048878e-06
-3.17851191062168e-05
-4.76374481728459e-05
-3.06868357199168e-05
-3.18037462586109e-05
-3.72193646793606e-05
-4.35442455516673e-05
-2.72658020540632e-06
-6.22970807340868e-05
-1.9213890167795e-05
-2.3096866210823e-05
-4.61268165421279e-05
-5.4159873493471e-05
-9.02513433241599e-06
-5.04909453633709e-05
-4.45834791555458e-05
-5.79743377794647e-05
-2.30558621144066e-05
-7.08535200895021e-05
-4.17004625920023e-05
-4.64879745491082e-05
-6.56369599666305e-05
-7.36942251470801e-05
2.82991124647058e-06
-4.60612873627935e-05
-3.13150031457466e-05
-6.20243534736944e-05
-3.38002680604946e-05
-5.42446874975592e-05
-2.40415621268893e-05
1.87090133799157e-06
-5.45362989362732e-05
-8.90754435472171e-06
-3.94927518333972e-05
1.39347613130539e-05
-1.4836979343895e-05
-3.16159225884053e-07
-4.43075627716243e-05
-5.05441913613111e-05
-3.74381776570372e-05
-2.99575192452847e-05
-5.44478279248796e-05
-6.36375663241452e-06
-3.33681718640606e-06
-4.89189937839697e-05
-8.56146845026914e-06
5.36348163108753e-06
-3.03498540714307e-05
-3.85411657318112e-05
-1.65767131209008e-05
-2.85876889968513e-05
-5.04488594025197e-05
-1.91702950451854e-05
-2.57025434002752e-05
-6.53884412360179e-05
-3.81206129879083e-05
-3.59120815600681e-05
-3.6763412867458e-05
-1.56898604451544e-05
-1.15182733169312e-05
-3.90484844024691e-05
-5.68916683316441e-05
-4.58108940601401e-05
-2.85891097651867e-05
-4.09705784117874e-05
-2.31164579165016e-05
-5.11959137888723e-05
-6.98958263927593e-06
1.45958535227235e-05
-3.37003859859198e-05
-4.29812076799594e-05
-2.97016058350641e-05
-2.10988090352179e-05
-7.61623110621498e-05
-7.16601511889453e-05
-7.46381095234591e-06
-2.90766230882642e-05
-1.51916575876056e-05
-2.20674831150398e-05
-4.31610730611195e-05
-1.55831566892315e-05
9.52321045655647e-07
-3.68767266022906e-05
-4.10643354277344e-05
-2.74600459906716e-05
-3.97765313140859e-05
-5.98513590180223e-05
-3.29674397289928e-06
-5.22605654876883e-05
-1.28060953277373e-05
-3.76768124533119e-06
-3.11308292523019e-05
-5.04856382720159e-05
-3.44219493941333e-05
-1.85318642336051e-05
-3.76536831663553e-05
-8.10408608787006e-06
-3.95261973141849e-05
-3.52815771572775e-05
-5.13122941060965e-05
-1.67445207595992e-05
-5.26801215019858e-05
-5.84832970932599e-05
-3.96558116954211e-05
-4.90993897714635e-05
-5.37329690117721e-05
-3.56668215666196e-05
-2.51782336625437e-05
-8.15947411461551e-05
-8.59045808375383e-05
-1.11509455258464e-06
-4.33037827278692e-05
-5.3663476954222e-05
-3.93209544422141e-05
-3.26493717850358e-05
-4.8569811372143e-05
-4.54160740745991e-05
-1.89218107842545e-05
-2.2511148125537e-05
-4.16403104124648e-05
-1.83430431779918e-05
-4.99056237006944e-05
-3.99784910688682e-05
-5.59101879255182e-06
-2.34234959797735e-05
-3.97744177872514e-05
-1.76885843551237e-05
-4.94447393728395e-05
7.14767113254013e-06
-1.25092240225125e-05
-1.65927321201635e-05
-1.25138215305564e-05
-5.15270647390523e-05
-2.36857240550141e-05
-2.51808703861048e-05
-3.45180523167897e-05
-5.44117123281517e-06
-2.5084773846206e-05
-8.08709885374885e-06
-1.9233693423907e-05
-5.06907229105329e-05
-5.30701159839098e-05
-3.45577675243029e-06
-1.62460720615235e-05
-4.26742053437255e-05
-5.32456034919141e-05
-1.10369443199476e-05
-3.16698654675361e-05
-4.32997620973376e-05
-5.26794702020212e-05
-2.52965151044508e-05
-3.40286939232528e-05
-5.2583039707154e-05
-4.33512976871456e-05
-3.11905710204275e-05
-1.18167880793094e-05
-4.75331102752179e-05
-4.01225970414287e-05
-6.62020727408987e-06
-4.12904626594552e-05
-6.62627401673631e-05
-4.06645845334651e-05
-6.16594163934667e-05
-4.55945633694342e-05
-4.35898579838114e-05
-3.32467718217469e-05
-5.31463021654685e-05
-9.99890349235518e-06
-8.14109825066165e-07
-5.72173802862836e-05
-5.5229591412313e-05
-2.18213834927571e-05
-1.9723126963277e-05
-6.93477470721795e-06
-5.45693167265512e-06
-1.87790670803668e-05
-3.82171546415383e-05
-8.88292032477509e-05
-3.97948436949944e-05
-1.82171927875081e-05
-2.15156261768694e-05
-3.03241641545589e-05
-1.77615884250619e-05
-2.57370439041521e-05
-4.35169651499787e-05
-3.60020089905977e-05
-4.90560160444572e-05
-5.4619821335461e-05
-1.56006182338565e-05
-1.43563027602322e-05
-2.56572568434979e-05
-2.83814548336587e-05
2.42079028552411e-05
-2.61552685169164e-05
1.55678530340626e-05
6.49032187695463e-06
-2.04902896037421e-05
-2.28048776252024e-05
-6.63559208808937e-06
-3.50384999487802e-05
-3.8250992077772e-05
-3.12126757676313e-05
-2.91797171419672e-05
-1.23847847346687e-05
-3.61560094276369e-05
-6.34255682237324e-06
-2.42516082907558e-05
-1.55917884106717e-05
-1.89946445067666e-05
-1.40383046673637e-05
-2.30442425455757e-05
-1.92764829143305e-05
1.24201379773285e-06
-3.08770069930961e-05
-1.66095100453637e-05
-1.08188071747252e-05
-2.16061833944367e-05
-2.71257371684831e-05
-2.539754490383e-05
2.55440543415751e-06
-2.87501430782583e-05
-2.49258813736059e-05
-3.03053414191841e-05
-3.64785654010248e-05
-2.16521545470735e-05
-3.88008971603952e-05
-3.48938857886281e-05
-4.31977625401276e-05
-2.5395584862529e-05
-3.08716267237041e-07
-2.43266316564129e-05
-7.76211146518242e-05
-8.58206699359836e-06
-2.68239311158353e-05
-2.91147251405655e-05
-2.3883872483216e-05
-5.98813755450855e-05
-5.14898300199073e-05
-6.59622130224122e-05
-6.54233311252986e-05
-5.37955264559352e-05
-2.00025472986927e-05
-3.33799947502523e-05
-2.45206417204957e-05
-3.52097783499026e-05
-1.83121709343189e-05
-4.03705230551683e-05
2.38169056178645e-05
-4.53883228740617e-05
-1.80376177930007e-05
-3.71588172620765e-05
-2.92553774643175e-05
-3.738615622733e-05
-2.14163717999296e-05
-4.26713325152795e-05
-1.02878500026498e-05
-9.53591759406578e-06
-1.5966471506457e-05
-2.10049810864122e-05
-4.10102092896383e-06
-4.60013159925218e-05
-3.64105870056776e-05
-6.46688441583853e-06
-5.36426991716465e-05
-6.64947348836097e-05
-1.61494634677389e-05
-1.38398101777896e-06
-7.03620833344032e-05
-3.8479194606832e-05
-2.85438397783078e-05
-5.15539396707131e-05
-2.64715922490103e-05
-4.79549456682604e-05
-7.74102560831849e-06
-2.0727973519006e-05
1.05691925414943e-05
-4.23556030395168e-05
-2.26784786798588e-05
-2.20621067273338e-05
-1.27145083652037e-05
-5.55856463603697e-05
3.95388801428606e-06
-1.65563242836247e-05
-3.50799744992111e-05
-3.90345020992796e-05
-2.04352718232173e-05
-6.27488702946529e-06
-9.40167849026579e-06
-3.02520445770336e-05
-4.24405770638454e-05
-2.84100209094429e-05
-4.57166003254642e-05
-1.71984896746338e-05
-2.62589144795721e-05
-4.54309686733964e-05
-1.5917132973765e-05
8.94267309526997e-07
-1.5936959857429e-05
-1.80477316865218e-05
-9.16003292662357e-06
-2.29406791733804e-05
-7.95915166941679e-06
-1.10813250600461e-05
-3.05203419491181e-05
-1.92166705029972e-05
-6.45086387318711e-05
-5.10238549098487e-05
-4.56870643095304e-05
-3.10251979059867e-05
-4.35064776414516e-05
-1.86554145998703e-05
-2.15529307083334e-05
-3.1976547403671e-05
-5.61041881669005e-05
-2.300084780057e-05
-8.6469386206069e-06
-1.1502788185443e-05
-2.0877858525673e-05
-5.57948167412826e-05
-2.1045038549723e-06
-1.30363263796592e-06
-1.51589309455457e-05
-5.68601794862926e-05
-3.22968769168993e-05
-6.89706747122671e-05
-3.8319734193971e-05
-4.59618375139572e-05
-2.09068299326423e-05
-7.21126131780501e-05
-1.44184753112447e-05
-4.87819027186957e-05
-4.47395836833598e-05
-1.05182314462523e-05
-4.36959969767936e-05
-2.3941804480331e-06
-3.40592569672066e-05
-2.08034207461343e-05
-4.31280460604713e-05
-1.57222586278212e-05
-3.36959914989371e-05
-3.26958665446846e-05
-4.23533891615405e-05
-3.44643722676895e-05
-1.40612866762304e-05
-5.24568710262651e-05
-3.07125198745057e-05
-1.47689078107019e-05
-4.04888998136501e-05
-3.60620731587991e-05
1.66177934443036e-05
-1.12648992777395e-05
-3.746857635548e-05
-3.12257771899611e-05
-2.73226828769119e-05
-1.27201366567395e-05
-3.61995934384578e-05
-5.87696486654671e-05
-3.5681545421337e-05
-7.63684073281405e-05
-1.25132008521042e-05
-4.5773181667568e-05
-1.07177432891584e-05
-2.34611754869124e-05
-2.76204133237405e-05
-1.98868582648266e-05
-8.50334571737914e-06
-4.48492928087955e-05
-3.66351179253946e-05
-8.48609392503294e-06
4.68946369156956e-07
-2.72275285574177e-05
-1.32610422405077e-05
-2.72225464781421e-05
-3.80582362503901e-05
-1.49795940543726e-05
1.16889652491257e-05
-5.58879680759178e-05
-3.60632579563664e-05
-1.12500052845408e-05
-4.099655665488e-05
-8.03886354892478e-05
-2.15255534344926e-05
-3.20971249282938e-05
-2.6915567756484e-05
-1.03789981623839e-05
-3.12836922289717e-05
-5.07585229643019e-05
1.69348797656938e-06
-1.65019841633054e-05
-2.16115240701428e-05
-3.71271004268697e-05
-3.3391755415586e-06
-1.80090613630253e-05
-2.75169614957812e-05
-2.20295833023823e-05
-3.81896534005951e-05
-2.07082295623061e-05
-1.16610901258433e-05
-6.1387453588172e-05
-6.26219567771338e-05
-7.95596941021187e-06
-2.6005527908544e-05
-5.30625859010399e-05
-2.39515678800539e-05
-1.3676103597422e-05
-1.55583824283008e-05
-2.7262089096159e-05
-4.28098860377036e-05
-5.81380663491576e-05
-5.00743471703791e-05
4.21349747450335e-06
-4.54057410858755e-05
-4.16752709954535e-05
-2.60127368798735e-06
-4.81159702971485e-05
-2.59204919544091e-05
-2.9497987640334e-05
-3.19164999580581e-05
-3.78897175690773e-05
-2.55717498121925e-05
-1.12247709056608e-05
-2.82326147598531e-05
-4.44326211439793e-05
1.1738038361801e-05
-4.20831593754932e-05
-2.26794145031724e-05
-2.75362471658715e-05
-5.9514847490125e-05
-3.70285488954897e-05
-1.03457362454462e-05
-4.86158896474367e-05
-3.47503373730571e-05
-9.2784846959285e-06
-1.5135246324163e-05
-4.55856132546752e-05
-6.85679171922637e-05
-4.4775542042153e-06
-5.60343756075833e-05
-1.60625494019637e-05
-1.50522494674574e-05
-1.08295215866298e-05
-3.30019290744716e-05
1.66190257111981e-05
-5.31227072335236e-05
-4.55834021521148e-05
5.85675533859736e-06
-2.51359138666924e-05
-4.04980703479937e-05
-3.00539721127579e-05
-4.84871004242751e-05
-3.87107196287909e-05
-2.62586221019904e-05
-2.40723755155589e-05
-2.9544002874555e-05
-1.79715420044903e-05
-1.54102593417967e-05
-4.10873736408887e-05
-5.16768779128099e-05
-3.76259877863749e-05
-4.81585851058817e-05
-5.84906542638887e-05
-4.47291812729386e-05
-3.68391185375711e-05
-4.37679251163407e-05
-2.87695955666877e-05
-2.64027470871841e-05
-2.67185973899638e-06
-3.19217286939884e-05
-3.30807572160173e-05
-4.58995957657434e-05
-5.81836450433278e-05
-6.31360095595316e-05
-3.43578077711914e-05
-1.97019647858505e-05
-3.59296295025637e-05
-4.08797938711994e-05
-3.61946910524165e-05
2.68324737314335e-06
-4.6436670870139e-05
-4.78880932998221e-05
-4.84671879785403e-05
-5.56159607003156e-05
-4.06210024693124e-05
-2.86435316061085e-05
-2.63727007284647e-05
2.12820710561679e-05
-4.82292019895782e-05
-4.2383545257962e-05
-1.57779103074189e-05
-2.611893056738e-05
-4.27153979397655e-05
-4.18056826762874e-05
-4.33968235149481e-05
-2.01309884659489e-05
-4.32096047668238e-05
-3.58453819957383e-06
-3.51976723688908e-05
-6.197469861096e-05
-8.28878317822579e-06
-5.9175148165085e-05
-1.26945719397063e-05
-7.92687391091686e-06
-4.43107819225082e-05
-3.82516688330672e-05
-2.69661660744582e-06
-4.06463601384911e-05
-2.89080541110593e-05
9.82991180470994e-06
-3.30952044537004e-05
-3.08970903616739e-05
-3.31343469649774e-05
-3.63312712945913e-05
-3.41619965344349e-05
-3.54629645710019e-05
-3.49906384817337e-05
-5.11330286351962e-05
-5.72335718079879e-05
-4.35972602177614e-05
-6.13019088211651e-05
-2.56623627593406e-05
-3.11562016894374e-05
1.74699777872727e-06
-3.26598643020605e-05
-3.055444303904e-05
-4.0081209598651e-06
-4.17859679390443e-05
-4.14331705472361e-05
1.75488192439525e-05
-6.1087900404496e-05
-2.73203795629445e-05
-4.87849295676295e-05
-6.08191452305539e-05
-2.04532374483489e-05
-3.43450573131447e-05
-3.59921792343477e-05
-3.13658752649521e-05
-5.37130606226444e-05
-2.37777527621571e-05
-4.14871180368886e-05
-4.59942541262318e-05
-3.06198319454307e-05
-3.54382483283585e-05
-9.98971566513097e-06
9.35896844244471e-06
-3.14818186822057e-05
-2.41335017081609e-05
-2.34424744779558e-05
-2.58772119950627e-05
-1.0430327159496e-05
-1.72721484076962e-05
-5.17111327736409e-05
-4.67246872583908e-05
-4.24247892728896e-05
-3.98342834276447e-05
-4.94660480493176e-05
-5.14516841648819e-05
-1.98999711647902e-05
-9.47805631638993e-06
-3.45786980805668e-05
-2.15958582531085e-05
-5.27698965404649e-06
-3.77667014686486e-05
1.95085269722873e-05
2.59156614934185e-06
-3.96350262048008e-05
-8.8188676788131e-06
4.80018141937688e-07
-7.74603919312315e-05
-5.23697802576751e-05
-3.37126636801222e-05
-1.29733771173738e-05
-3.16996016283762e-05
-5.15610225151e-05
-3.86078859052816e-05
-7.21548772851229e-05
4.09106041950117e-06
-5.09475995582559e-05
-1.70670659194938e-05
-3.35698510009399e-05
-1.71717099864916e-05
-9.87961824624754e-06
-2.6196296644549e-05
-3.98196678041035e-05
-2.73775771710291e-05
-2.9907054361077e-05
-1.63465961765114e-05
-4.87134003097905e-05
-6.2935606634121e-05
-1.63089803245984e-05
-3.6532413976187e-05
-4.78388034924933e-05
-3.48090518125713e-05
-2.95071735633293e-05
-7.7288475236665e-05
-4.46114356673497e-05
-1.59103516564665e-05
-2.14348186032079e-05
-3.43352048991462e-05
-2.86139433885595e-05
-2.60963483969299e-05
-3.09802621937675e-06
-1.07164928653902e-05
-3.5708367370493e-05
-6.40337715890209e-05
-2.01379651701354e-05
-1.21071650797345e-05
-2.29698818322682e-05
9.74878728446531e-06
-2.32602101625525e-05
-2.9169350621494e-05
-7.20221599230313e-05
-2.67535138764469e-05
-3.4573519244964e-05
-5.61866308073879e-05
-1.36832604708373e-05
-4.85879848794794e-05
-6.4388180510186e-05
-3.81699925552888e-06
-5.60028856322316e-05
-4.93419760237095e-05
-3.92609934846407e-05
-3.22069138320782e-05
-4.39495219786917e-05
-1.85212596550594e-05
1.28708441835883e-05
-2.44096789772199e-05
9.28028279152305e-06
-2.63710782170328e-05
1.53607139908642e-05
-5.15642678540308e-05
2.16597471191996e-05
-4.9469097244173e-05
-3.32292011672676e-05
-2.34273483269296e-05
-1.94993133232204e-05
-1.98282113298359e-05
-2.80336472435102e-05
-2.65952160311759e-05
-2.62373842050756e-05
-4.61155047445003e-05
-3.02950460320396e-05
-4.1165149374784e-06
-2.15624259445265e-05
4.33186046594426e-06
-2.91136761827261e-05
-1.6307664338268e-05
-3.93321823520477e-06
1.59990984017185e-05
-4.9758555979266e-05
-2.74606162055724e-05
-2.26957326254049e-05
-6.66840869558734e-05
-4.60172736374721e-05
-4.51808468583072e-05
-3.11348491954114e-05
-7.1665785972837e-05
-4.666809726599e-05
-3.32122026709093e-05
-6.79134735889393e-05
-1.66816684438146e-05
-4.97896861221489e-06
-4.85364849557569e-05
-5.98267486832657e-06
-2.65823638793553e-05
-2.41628518172395e-05
-3.43007078977039e-05
-2.2669424636928e-05
-7.36744936417741e-06
-3.49360688997656e-05
-5.89395067389259e-05
-5.81446862175136e-05
-3.5444786974908e-05
-2.76579585150167e-05
-4.71857317850148e-05
-4.64394399234285e-05
-1.10540318819272e-05
-4.19304488626343e-05
-1.68965817938925e-05
-3.4421082107772e-05
-1.11446650444439e-05
-2.48639081692931e-05
-2.22728818209805e-05
-2.61141167713081e-05
-3.15336519208594e-06
-5.65009754042871e-05
-4.06734647097466e-05
-3.02208578534208e-06
-4.28482197307081e-05
-5.96107617525916e-05
-3.86258738800849e-05
-6.07374181285538e-05
-3.9955082651383e-05
-2.9136941508237e-05
-5.93162936080736e-05
-2.60587548986103e-05
-2.48353646194809e-05
-1.48814624787444e-05
-3.41682969575181e-05
-4.98993281094506e-05
4.46823015451609e-06
-2.51841265973987e-05
1.12878086676695e-05
-2.18607886632954e-05
-3.0003289287888e-05
-3.30188622494638e-05
-2.32145254438839e-05
-3.00673947078436e-05
-6.01556099460016e-05
-3.61940974612624e-05
-6.96201452005701e-05
-5.41718056390367e-05
-6.42597782954546e-05
-8.38528633373424e-05
-1.8849902571649e-05
6.99638179574866e-06
-4.96235284520173e-05
-3.66334181924555e-05
5.74065693179302e-06
-3.9497914769588e-05
-4.47603047774371e-05
-1.52065327930362e-05
-1.39554761388335e-05
-3.11911581521502e-05
-1.43598717090411e-05
-6.26377613173134e-05
-0.000106429033510161
-2.8240055658665e-05
-1.92750316080079e-05
-5.8293668478935e-05
-5.41208255934035e-05
-4.68569375010829e-05
-2.9312132779711e-05
-5.65228278095387e-05
-4.73516776565465e-06
4.82333033175387e-06
-6.92344056224428e-06
-1.84642500144104e-05
-3.48365329951823e-05
-5.49282320455435e-05
-3.95445969600165e-05
-2.38334058985117e-05
-4.62293454679519e-05
-4.85969559498707e-05
-3.34688668104899e-05
-2.8169318712867e-05
-5.68698234118738e-05
-1.30301460728904e-05
-3.73401108633707e-05
-1.97601194774834e-05
1.0437241000714e-06
-1.69273619386177e-05
-2.81931956585889e-05
-1.79111458003562e-05
-2.33174598004823e-05
-1.9609238329607e-05
-6.07033092909314e-05
-2.17762628726336e-05
-2.2956787381096e-05
2.06059859180315e-06
-4.04106183166531e-05
-1.4904053383408e-05
-4.85350797264037e-05
-5.55418481242023e-05
-2.51130715357019e-05
-2.8290884042802e-05
-3.26114181939413e-05
-2.91216828633541e-05
-2.9600347405505e-05
-3.23912387450388e-05
-3.89894110817008e-05
-3.3914667445773e-05
-2.57459709571413e-05
-2.34043985852728e-05
-1.22537774388964e-05
-3.28588247127489e-05
-2.86187555862949e-05
-5.98713840934958e-05
-5.46351182692897e-05
1.1851823374825e-05
-2.48974741326217e-05
-1.62722388950173e-05
6.77450434890038e-06
-1.79886375392456e-05
-3.72766597683999e-05
-9.3644286647251e-06
-6.81065125898417e-05
2.08417622957554e-05
-1.98368236289536e-05
-7.653029181728e-06
-5.36657790521038e-05
-4.66427142127859e-05
-1.36612618672747e-05
-8.7521027736099e-05
-2.20112301274579e-05
-4.93234552329564e-05
-3.66942071386627e-05
-2.55810603595157e-05
-3.9176370620527e-05
-1.80196054505406e-05
-2.64201458295927e-05
1.02974040076317e-05
-6.59568807414196e-06
-3.83217456980927e-06
-2.15388915340196e-05
-2.33883675183579e-05
-2.00107171792714e-05
-4.95048695053479e-05
-1.63904228150293e-05
-3.78049416256316e-05
-2.16079081194988e-05
-6.25084826956676e-05
-1.21398093796814e-05
-7.27192859121173e-05
-7.95951526983698e-05
-2.25601920038805e-05
-7.66123494102658e-05
-1.46605844679273e-05
-3.21078471347646e-05
-1.52229403367323e-05
-4.17012135770435e-05
-1.34978814021283e-05
-2.26784064959294e-05
-3.15660380280106e-05
-4.89609516211441e-05
-2.28608798109585e-05
-2.12394300322011e-05
-2.6129749702214e-05
-3.84187957424315e-05
-3.03130445637672e-05
-5.70134458830827e-05
-3.88514277996983e-05
-2.67011039234899e-05
-4.89445719842298e-05
-1.83445882937041e-05
-6.91814126515683e-06
-3.43194438065825e-05
-3.39491938949348e-05
-1.77639113574327e-05
-1.26917714841367e-05
-3.92798318974753e-05
-1.88307118078576e-05
-4.39892547881389e-05
-1.89004295989595e-05
-2.57346541151707e-05
-1.5638540898242e-05
-3.91540943427105e-05
-3.8684059821038e-05
-2.51527413609351e-05
-4.68468862481586e-05
-3.53369824916996e-05
-1.58006060055348e-05
2.28383727252147e-06
-3.42496955285678e-05
3.1173495227962e-06
-3.94339524505241e-05
-3.59400236460664e-06
-4.90070010356552e-05
-5.06123637691589e-05
-3.80164295880664e-05
-2.171470045582e-05
-6.35865163183999e-05
8.88025459204971e-08
-3.1846326849152e-05
-5.7652917458606e-05
-6.57923110541314e-05
-3.09005221330835e-05
-5.52380923648028e-05
-4.81815308996233e-05
-3.74273573043051e-05
-1.19747261555288e-05
-5.79114133847889e-06
-1.74667824287006e-05
-1.9770676016636e-05
-6.56165565947254e-06
-1.21255333791125e-05
-2.91364128841676e-05
-2.92453742676577e-05
-6.35371479819849e-05
-5.28441832248582e-05
-4.14596807970583e-05
-5.16201813224795e-05
-3.51263668026341e-05
-4.83646009416152e-05
-5.69404931773846e-05
-6.15485932582272e-05
1.30525922691022e-06
1.55994760932145e-06
-3.50298261161101e-05
-1.78093929773592e-05
-7.31181488498008e-06
-2.75448127250476e-05
-3.59655788636552e-05
-2.91517617538363e-05
-2.48991833607051e-05
-5.65154849132046e-05
-3.65948664690232e-05
-2.34069181982407e-05
-3.37140580746717e-05
-1.70170113316166e-05
-3.50132505379533e-05
-3.44500946378005e-05
1.38030411822427e-05
-4.31025059587998e-05
-4.00096307058008e-05
-7.13319309474593e-06
-5.01160010983021e-05
-1.15464288230502e-05
-5.76185820537687e-06
-2.48746849742046e-05
-5.0529513673523e-05
-2.673901879444e-05
-2.63657872984316e-05
-1.37318153660142e-05
8.06568208566223e-07
-1.93006447712222e-05
-7.14769384267682e-05
-5.47218279539606e-05
-3.55468508512781e-05
-1.07731490871884e-05
-3.45799295275323e-05
-2.63398324164477e-05
-7.24453498554005e-06
-1.04787162751228e-05
-2.91451935296544e-05
-2.31211032645922e-05
-3.23900566492467e-05
-1.92314315408839e-05
-2.25711354671618e-05
-4.27429053210036e-05
-3.68935870149596e-05
-5.89725992351106e-05
-1.96175490670146e-05
-6.17380226293646e-05
-5.54597493284725e-05
3.50486630842994e-06
-1.7628214557198e-06
-2.63180769253663e-05
-1.82971043635133e-05
-2.13906252714291e-05
-6.21516160184089e-05
3.34203708863662e-05
-2.51806164029714e-05
-6.62066358555476e-05
-5.75421258171633e-05
-8.34266449439387e-06
-7.50234961962838e-05
-3.37009102217738e-05
-1.38516980467863e-05
-1.92169507973679e-05
-4.46012219796303e-05
-2.79498685642243e-05
-4.86894806644517e-05
-3.75824312654408e-05
3.27323404948887e-06
-6.55291226414979e-05
-4.15914731930163e-06
-2.91693571579821e-05
-3.41192798318624e-06
-2.9180545233066e-05
-3.18795278469417e-05
-2.96915874476391e-06
-2.85585446636888e-05
-2.6581303623838e-05
8.43916445720698e-07
-3.38332630621772e-05
-1.84832524351628e-05
-1.92900546720528e-05
-5.44737053918648e-05
-4.06433982734981e-05
1.66331145852476e-06
-3.25810010052644e-05
-7.37496041015172e-06
-3.39826773218993e-05
-9.20155044283343e-06
-4.36317628343456e-05
-2.60406088190204e-05
5.60056606813996e-06
-2.73358854988777e-05
-1.84546824716506e-05
-1.49950861093106e-05
-6.24726214958471e-05
-3.58491993987545e-05
-6.68822577748647e-05
1.55380239455782e-05
-3.80488872803241e-05
-1.23845894842051e-05
-2.92872558391176e-05
-4.4473064792088e-05
-5.39127225485449e-05
8.33198142830883e-06
-1.03069296821462e-05
-6.9790528649977e-05
4.487238519883e-06
-2.95752442062513e-05
-2.99179477357347e-05
-3.25948076193548e-05
-2.18915660947626e-05
-4.92026722147432e-05
2.24020502163046e-05
-1.3819903896744e-05
-4.50502158910022e-05
-3.23729419353244e-05
-1.14617934279449e-05
-3.62133076609202e-06
-9.16540632795799e-06
-1.56463276863849e-05
-2.71832272121903e-05
-1.75927105025689e-05
-1.83185649943825e-05
-4.16336551154003e-05
-2.19570065374216e-05
8.81837959422757e-07
-8.3996832037346e-06
-3.34638758405688e-05
-2.01780114206433e-05
-2.40439733353597e-05
-4.40681230075677e-05
-2.16678580942127e-05
-2.60798439652009e-05
-5.86252148031924e-05
-3.79056108021415e-05
-6.24751817349519e-05
-9.44865869334957e-06
-2.45071387639997e-05
-4.11499244695005e-05
-3.04640243103195e-05
-3.13886196189606e-05
5.48889994027386e-06
-3.01977655461569e-05
-6.53648821693572e-05
1.5105940898049e-06
-1.67429608805046e-05
-2.54008242287807e-05
-1.5411176515368e-05
-2.30993411788478e-05
-1.47751553659126e-05
-2.79328995114368e-05
-2.11156722367417e-05
-2.5158234513409e-05
-3.96349681489153e-05
-5.78207924833189e-05
-2.42097316038494e-05
-2.3757562912641e-05
4.45224685097601e-06
-2.39809941703791e-05
-2.10182291828459e-05
-4.4606260196578e-05
-1.97225760990699e-05
-4.63648642440051e-05
-1.501026115314e-07
-9.23525718940205e-06
-3.01880109244588e-05
-2.85872802695722e-05
-5.51543451163277e-06
-6.24770812377574e-05
-1.77298980441907e-05
-3.67011348580057e-06
-4.6114021016701e-05
-5.23803488427736e-05
-4.04204600871375e-05
-4.12576866843587e-05
-3.57662301374217e-05
-2.95880501004151e-05
-1.00102949478009e-05
-1.48795445706834e-05
-3.97260795326465e-05
-2.66653741225493e-05
-1.87637841879603e-05
-3.40943492292999e-05
-7.36569653221476e-07
-5.09688361029832e-05
-1.30444325978399e-06
-1.70515441724799e-05
-3.2447951817912e-05
-3.89276733976355e-05
-1.96883604705246e-05
-2.17287372102652e-05
-3.2457157888037e-05
-1.24253945026861e-05
-1.42454885220415e-05
-1.53578351599121e-05
-8.956251573273e-05
-3.91561977743855e-05
-4.31725980577847e-05
-4.10661196985104e-05
-3.25853557210633e-05
-4.4245113380006e-05
-7.20762789919421e-05
-3.35602978713962e-05
-1.0384511840649e-05
-1.24246138276799e-05
-5.10163295738506e-06
-3.32824502929977e-05
-1.82433119266786e-05
-5.87104010164177e-06
6.80320102394534e-06
-2.60944885625688e-05
-3.80140471813894e-05
-2.53002060419009e-05
3.82524668242369e-06
-3.98989974225813e-05
-2.70254458740751e-05
-1.70366932897055e-05
-6.06245816201279e-05
-3.35156480372729e-05
-5.07308025297752e-05
-2.5837380578052e-05
-4.91105216469309e-05
1.8527061409277e-05
-2.44710450274624e-05
-2.61866166890614e-05
-1.14407975729404e-05
1.47325297434946e-06
-1.43620370510852e-05
1.65290095802698e-05
-7.65393679581455e-06
-4.33748351908058e-05
-4.23627563449638e-05
-3.51358363001201e-05
-3.88955471225901e-05
-6.24920294697338e-05
-5.56233973233481e-05
-6.26616603249913e-05
-2.50665209433252e-06
-9.56582986940222e-06
-5.41076312390909e-06
-4.18143510920005e-05
-3.10099536360384e-05
-5.80404995772684e-06
-1.23276680257501e-05
-2.63537312979425e-05
-3.1276587825435e-06
-1.24112796246942e-05
-4.57773908443025e-05
-2.32747103152373e-05
-1.42206766099898e-05
-8.36336877367735e-05
-5.01706036088493e-05
-6.39127337448262e-05
-2.83988561660518e-05
-5.37905516193638e-05
9.23982867873725e-06
-6.47585315339762e-05
-5.45087319003573e-05
-2.08713043680814e-06
-8.1415776544656e-06
-4.78301791868661e-06
-1.8794270696788e-05
-4.70633535648702e-05
-3.86733227690572e-05
-4.23862626826873e-05
-1.71472412177953e-05
-4.4074920844282e-05
-1.46189499666025e-05
-3.46353735088095e-05
-4.55127183977292e-05
-3.23385865377839e-05
3.04247733622943e-07
-5.28676319625023e-05
-3.08585911950437e-05
-1.1910742604656e-05
-4.81129830174967e-05
-3.05824704103755e-05
1.46913805527855e-05
-3.58400872323404e-05
-7.9858208415462e-05
-2.81892859379826e-05
-1.10766191747458e-05
-3.7454728090815e-05
-3.61904096250211e-05
-8.57717431264693e-06
-5.00787319463757e-05
-1.61973250213571e-05
-1.37046837101674e-05
-6.03292944785564e-05
-2.94649531192226e-05
-6.51057297177421e-05
-5.29388226237123e-05
-3.90325289569796e-05
-4.08429826695712e-05
-2.39685949564604e-05
-8.93745125336945e-05
-2.7235287633349e-05
-2.59262699292315e-05
-8.13592608404213e-05
-3.70355799514169e-06
-2.32524297670415e-06
-6.38832158537974e-05
-3.10617539993395e-05
-3.26588981396332e-06
-9.17464247836793e-07
-3.63610225734504e-05
-3.60291359148605e-05
2.53013841799097e-06
-4.62504377635636e-05
-2.34323291803192e-05
-1.9507438286596e-05
-3.55993395571344e-05
-1.61533705756156e-05
-3.27130990143688e-05
-4.76183485895009e-05
-8.10155946959853e-05
-2.32770288485359e-05
1.58513361459953e-06
-6.44384468416309e-05
-4.76307214002524e-05
-3.54813312892345e-05
6.71924807874555e-07
-4.8477023372882e-06
4.5882828250751e-06
-3.0094401597299e-05
-2.46750614649757e-05
-2.30052064839636e-05
-2.36830074958592e-05
-5.1364629896266e-05
-7.987565692003e-06
-2.25572147382718e-05
-2.80947055315603e-05
-3.69277267737995e-05
-6.40368722926993e-05
-3.71088569154734e-05
-1.26890567613376e-05
-1.36966706168928e-05
-4.92326316453291e-05
-3.43040101793917e-05
-5.57240684089437e-06
-1.6230813198727e-05
-4.85647440076879e-05
-5.03810140596734e-05
-3.35126560371258e-05
-4.34160271957609e-05
-3.3433477338904e-05
-1.28394862220662e-05
-5.25707841831877e-05
-2.97473927702533e-05
-4.42665230679263e-05
-3.92170347413047e-05
-3.94597069342008e-05
-2.2497049068359e-05
-3.5988574466427e-05
-1.55018016236407e-05
-1.43064765503456e-05
-2.12254347420835e-05
-4.96548920396485e-05
-1.89951212470557e-05
-1.72452990528918e-05
-4.23733445364185e-05
-2.87107826648687e-05
8.5271355286528e-07
-1.36174702202632e-05
-3.75445636900033e-05
-5.95843204161077e-05
-4.13450170697542e-05
-3.22259861004392e-05
-3.09876749544895e-05
-3.67793863650556e-05
-4.51361383965973e-05
1.02703245995119e-05
-5.2755958891978e-05
-2.6647802104372e-05
-6.64876282490269e-05
-3.4197874937803e-05
-4.50598726088005e-05
-3.43363261551102e-05
-1.17655530579721e-06
-3.92889531070389e-05
-1.26544128425439e-06
-1.73133847293641e-05
-3.38817719131816e-05
5.4798293816019e-07
-3.16907574462425e-06
-1.40363391180004e-05
-4.45640768783554e-05
-2.76811496101687e-05
-5.00361353221472e-05
-5.25295386984264e-05
-4.62400258319435e-05
-9.91788937238795e-06
-6.22510961874712e-05
-4.07994492878799e-05
-2.76819324910513e-05
-5.14085947537823e-05
-1.64755286253149e-05
-1.34904691186475e-05
-1.24206298147409e-05
-5.57471913677365e-05
-1.11289036183726e-05
1.22704788190377e-05
-4.24256860786813e-05
-2.66994530388653e-05
-1.84716992266174e-05
-3.22112223377144e-05
-2.2600570323385e-05
-3.19956887370346e-05
-1.91962086357162e-05
-5.62398966887463e-05
-5.91960504410398e-05
-5.7983755099454e-05
-6.10833971710279e-05
-4.96876130806398e-05
-3.34350373699123e-05
-4.74347747182653e-05
-1.68658254531783e-05
-4.02647826651196e-05
-5.04963112394308e-05
-1.79051001941005e-05
-3.43707184227391e-05
-1.22666117735696e-05
1.80891682118623e-05
-9.19979880355621e-06
-2.41066617287614e-05
-5.91513382097706e-05
-2.18480770991251e-05
-2.06196275404316e-05
-6.01163648819056e-05
-1.3522351672151e-05
-2.20302949875238e-05
-4.38446302978733e-05
-4.13222109461677e-05
-1.24554698410162e-05
-3.31545833817388e-05
-3.47422262949286e-05
-9.84559644095786e-06
-4.48103961257465e-05
-3.81808469019344e-05
-2.7198740327694e-05
-3.02357482724103e-05
-3.71579778764542e-05
-3.68689891798497e-06
-3.36773680115097e-06
-3.99321389382123e-05
-8.49023561251359e-06
-3.02710576564901e-05
-3.730680082604e-05
-2.12753618072952e-05
-2.93474283988154e-07
-3.18048234520798e-05
-6.42676430571778e-05
1.15928825555447e-06
-4.73699132207702e-05
-7.829113138483e-05
-5.01737551207188e-06
-4.78214827235217e-05
-5.5754134501472e-05
-7.87454524221901e-06
-3.52408401504517e-05
-4.37950779119459e-05
-1.88544531640633e-05
-3.62030673938903e-05
-6.00677764975874e-05
-2.27151681283912e-05
-2.69848174400198e-05
-5.0205583961797e-06
-3.85351514390793e-05
-2.45618079604673e-05
-3.73301139852979e-05
-6.04705994412447e-05
-1.76031921346596e-05
-2.28403361915302e-07
-4.87268042619152e-05
-2.91519376197803e-05
2.49453490256272e-06
-5.01277961704105e-05
-2.5817949108137e-05
-1.84406868759951e-05
-2.98035315919669e-05
-8.53018044298377e-06
-1.91751434942326e-06
-5.5494657045888e-06
-2.09523552286832e-05
-2.5477931839499e-05
-5.28073050482428e-06
-3.60443117884537e-05
-1.65413514734348e-05
-8.62235124374488e-05
-4.7924991586026e-05
-4.82452264260133e-05
-5.02866593020236e-05
-1.85708457423747e-05
-5.14779326361659e-05
-4.84910472558024e-05
-2.15214749958711e-05
-6.7858451293685e-05
-1.25875335611549e-05
-2.27417074520151e-05
-3.52943731774994e-05
-3.45986647097869e-05
-2.09416053229488e-05
-4.69108883692274e-05
-5.06224431740198e-05
-3.14921694745548e-05
-3.78973484442817e-05
-3.47710271317213e-05
-7.29972849904572e-05
-4.83113929516696e-05
-1.05621024547346e-05
-3.74389206318394e-05
-4.78474361814535e-05
-5.91243848235928e-05
-4.23559189030084e-05
-4.20016612818915e-05
-2.03198401601695e-05
-7.1614222447698e-06
-2.04920803406221e-05
-2.78660195631234e-05
5.02874993958214e-06
-6.90056258694172e-06
-5.79835678367718e-05
-2.07126202587312e-05
-2.84047383479021e-05
-9.19045844376617e-06
-2.51788494425895e-05
-9.23349111352458e-07
-7.06960322490197e-05
-4.42980669023733e-05
-4.59843105693655e-05
-1.51653869922407e-05
-3.22478589281928e-05
-4.06571803463344e-05
-3.55943553606969e-05
-7.44048826995299e-06
-4.86970792412842e-06
-1.94172810513194e-05
-2.31783921957255e-05
-1.58070948770766e-05
4.93172763735044e-08
-2.7472852970324e-05
-2.67673855155724e-05
-4.00792886944044e-05
-3.95019585237861e-05
-1.91329047014984e-05
-4.8692909256155e-05
-6.2408771880947e-05
-2.219988136638e-05
-6.13158689415263e-05
-6.16178381661777e-05
-5.86051061734965e-05
-4.54840218800294e-05
-3.77695577668737e-05
-3.83854963664819e-06
-4.83713093971737e-06
-9.64221328194183e-06
-1.21316377553497e-05
2.16780337822489e-06
-3.30734737636878e-05
-3.0888304098202e-05
-2.16826140829143e-05
-9.50702331745109e-07
-4.59615070615019e-05
-7.43678095264624e-05
-2.99539850373955e-05
-4.82058280085557e-05
-3.25297845788335e-05
-2.40010974598479e-05
-4.8332006894072e-05
-3.53554879936366e-05
-5.90639762716222e-05
-3.77942241795224e-05
-4.0723257444799e-05
-1.69998135416136e-05
-2.92358542955466e-06
-1.43348162866798e-05
-6.36674545912561e-05
-2.46158098200389e-05
-7.1677079160378e-06
-3.20221964762768e-05
-4.43290544231111e-05
-4.28789389533321e-05
-6.23677605661622e-05
-5.63735064146572e-05
-1.85881022118585e-05
-1.89916682354669e-05
-4.0740182073335e-05
-5.39526847720025e-06
-3.88139591568164e-05
-1.82996950670668e-05
-4.55771951391927e-05
-6.05274103857705e-05
-7.0668758844395e-05
-2.22799057357021e-06
-4.78504401213375e-06
-3.64181478808022e-05
2.71824675188843e-06
-2.66537356645233e-05
-3.56581904612854e-06
-5.34244626621349e-05
-5.96154948006187e-06
-3.19699487569213e-05
-4.58248810421401e-05
-4.76351498356551e-05
-4.01714561672976e-05
-3.52287612670089e-05
-4.31771585961637e-05
-2.81948457077767e-05
-9.65246971424548e-07
-3.5688276424888e-05
-2.16427094664325e-05
-2.99274826723516e-05
-3.71195450401512e-05
-1.22873065925238e-05
-3.63434674526292e-05
-4.00913490503618e-05
-3.15702050956812e-05
-5.3088899102969e-05
-3.12614070880312e-05
-2.89251040964768e-05
-4.9797836839296e-05
7.21383485076147e-06
-5.98137613945757e-07
-2.77570426981098e-05
-6.13793948704272e-05
-4.69080535898709e-05
-2.19030998710879e-05
-5.75198037677339e-05
-4.76847286218657e-05
-5.59751003437852e-05
-8.64610704481554e-05
-4.04331157311488e-05
-2.7017346425919e-05
2.49081977418277e-06
-8.51705633378154e-05
-2.68707036750192e-05
-5.28869971087506e-05
3.54421687809762e-06
-2.1939349207089e-05
-2.80908349522726e-05
-1.06065618145455e-05
-4.59100203508426e-05
-7.41184537688591e-06
-8.34972506826509e-05
-2.72810295299149e-05
-6.4040964156317e-05
-4.61422657403163e-05
-2.85368466817571e-05
-2.14949324473328e-06
-5.10062067005711e-05
-1.37577925982775e-05
1.16529577703713e-05
-1.3982917816908e-06
-4.93118173364855e-05
-3.9847812173449e-05
-2.35741236977542e-05
-7.50720979598263e-07
-3.16709909008618e-07
-1.44388593292621e-06
-7.60799789504593e-06
-3.70717719284037e-05
-1.4754825883749e-06
-5.39557108931541e-05
-3.36670244231864e-05
-2.51581955557331e-05
-3.4566101442573e-05
-1.98479883497594e-06
-5.27450612827198e-05
-9.11172686069449e-06
-3.42308645707764e-05
-1.81300199307417e-05
-3.7657213819397e-05
-4.21280281998387e-05
-4.82619844516423e-05
-2.88746273443419e-05
-2.88606148709362e-05
-3.92003626472494e-05
-3.50209368316937e-05
-2.78763864164582e-05
-2.24421627152623e-05
-3.59627700059996e-05
-2.17514259874238e-05
-7.35304633748679e-05
-3.87598788481358e-05
8.67926575966599e-06
-3.16656004842776e-05
-1.68395117049084e-05
-4.79979037531046e-05
-3.15835059783198e-05
-4.95005283557508e-05
-3.3013494393592e-06
-2.60689102533896e-05
-2.14796101639657e-05
-1.41684502368473e-05
-1.7389822445106e-05
-2.81468872032146e-05
-2.85240451439021e-05
-4.46308209745119e-05
-6.04588668191664e-05
-3.61872416460251e-05
-1.17812345976429e-05
-7.09140741633476e-05
-3.57878583423311e-05
-4.02745729173893e-05
2.09093696935799e-06
-3.35275069497777e-05
-1.45326627065646e-05
7.76068980307658e-06
-1.20972590376022e-05
-3.74591005418147e-05
-1.78723184215507e-05
-4.81644717076198e-05
-3.74262676831181e-05
-4.60130017206149e-05
-1.79496075268786e-06
-1.13736278865464e-05
-2.99311956621559e-05
-3.7118043151382e-05
-3.33230761661894e-05
-2.61964412285914e-05
-4.94400754173723e-05
-5.97845332439233e-05
-5.38886432046992e-05
-3.7939917128106e-05
-4.87545446935986e-05
-3.17845199896997e-05
-3.22542336787916e-05
-1.98667396576834e-05
-2.40468942961693e-05
-1.8417057754476e-05
-3.87227925533229e-05
-1.94066330713517e-05
-2.28930735315425e-05
1.5582692905795e-06
-5.89682901205339e-05
-6.40351529933805e-05
-5.45130994817098e-05
-7.15341833848e-05
-5.22309214261905e-05
-3.06489588822058e-05
-4.85892274832525e-05
-5.69891057313132e-05
-1.82704820721398e-05
-4.38965023773128e-05
-8.69415900900882e-06
-5.20308282971684e-06
-4.06001360336033e-05
-2.68367412316454e-05
-2.7432167433494e-05
-1.36377363219771e-05
-3.76651863392919e-05
-3.17056964749113e-05
-6.51695669184623e-05
-2.89046974509847e-05
-2.85780998941326e-05
-4.85980452740729e-05
-8.05723580227785e-07
-2.35813184418244e-05
-2.46018256600281e-05
-4.24984959346902e-05
-1.15415648218793e-05
-3.81818027316727e-05
5.64158460316421e-06
-2.44035614334488e-05
-1.76996016711719e-05
-1.85936210465734e-05
-1.80867298647734e-05
-4.37327612986978e-06
-3.98038388142937e-05
-4.13794535839137e-05
-6.41318646469343e-05
-1.19798714664624e-06
-9.96320624495693e-06
-3.16010226376294e-05
-4.13250989084715e-05
-4.66892138070365e-06
-6.65921607410502e-05
-3.51372667444976e-05
-2.44737454833606e-05
1.14410786262712e-07
-4.84069526762693e-05
-6.87204677450789e-06
-2.39445914804407e-05
-2.11259345563475e-05
-3.24263868871178e-05
3.51792044335358e-06
-4.36348830385576e-05
-5.34144854969393e-05
-1.09454547222536e-05
2.96829817226339e-05
-4.91187125356021e-05
-3.59836872875419e-05
-3.52403680018626e-05
-6.47289562167903e-05
-3.9170845883929e-05
-5.57581494704653e-05
-2.41243617096702e-05
2.49280606374216e-06
-3.13109816157754e-05
-2.42364917565418e-05
-5.85751193449532e-05
-3.60040585951736e-05
-2.21649363466977e-05
-4.89957770727329e-05
-2.90021032462189e-05
-4.0162652324487e-05
-1.9405848639064e-05
-4.71482713442564e-05
-4.60157217899844e-05
-1.94233836171299e-05
-1.81279531541206e-05
-3.08315612917718e-05
-3.70549739726649e-05
-3.43467081511052e-05
-1.09417114530905e-05
-2.10965803783945e-05
1.25699063389743e-05
-5.2257746793759e-05
-3.55202185285724e-05
-4.53519209733025e-05
-4.69564601137115e-05
-4.14950287673895e-05
-5.54947345128019e-05
-7.24478907513989e-05
-5.67141951689298e-05
7.38112228726781e-06
-3.12241691953327e-05
-6.50802318996434e-05
-5.74628734958473e-06
-1.06759902929087e-05
-2.21877716465534e-05
-2.84314511779727e-05
-2.01603943412343e-06
-5.5720589996305e-05
-7.67456116595777e-06
-1.27049891370353e-05
-2.58804690087787e-05
-3.04879900535271e-05
-3.87738841187135e-05
-2.47122706871502e-05
-4.53121957246249e-05
-2.62887577458534e-05
-6.30459881570394e-06
-1.32400853717343e-06
-3.8992015216805e-06
-1.68508681323055e-05
-2.20271053477503e-05
-1.12984218914293e-05
-3.10515292245681e-05
-1.59261418507862e-05
-2.8257851797388e-05
-3.70791088146384e-05
-3.08555606340561e-05
-3.80828270974181e-05
-2.74681745480587e-05
-6.04604105730588e-05
-6.18432355082981e-05
-3.99435991351625e-05
-1.27590425973282e-05
-9.36006458373903e-06
-1.37163682615563e-05
-3.51616748379525e-05
-1.44356550660418e-05
-4.85498713825102e-05
-1.81413017393884e-05
-2.30090875689317e-05
1.26150252245136e-05
-1.46204240199879e-05
-4.32794096655249e-05
-5.00815294889621e-05
-3.48541564637199e-05
-3.0136607465576e-05
-4.37800671090335e-05
-2.62452961185733e-05
-5.65361144920317e-05
-2.38313864719731e-05
-2.69165375267769e-05
-1.31597962143317e-05
-2.74383542592902e-05
-2.00878517878857e-05
-3.08045753909584e-05
-3.67367461110566e-05
-9.67442218653223e-06
-1.54427636803141e-05
-1.3015212500069e-05
1.6814324068156e-05
-4.62278979476166e-05
-5.01273276614726e-05
-3.9981133490696e-05
6.99141983171077e-06
-8.71350441452773e-05
-4.60538602845401e-05
-3.17998116666914e-05
-3.32619103032976e-05
-3.66362968367213e-05
-4.58349971221174e-05
-6.88365196304442e-05
-1.39099514182679e-05
-7.79631439325221e-06
-2.34125514633129e-05
-2.06456248062918e-07
-2.87302463608171e-05
-2.18659316768774e-05
-5.8210834160814e-05
-5.2252371993781e-06
-2.2758410637584e-05
-6.27351686210828e-05
-1.82176122939422e-05
-2.91969174455467e-05
-3.57329788744231e-05
-4.3107308374673e-05
-1.42818059666477e-05
-5.19322647904437e-05
-3.75436333472267e-05
4.81509362532086e-06
-1.19739694433358e-05
-3.36341524809133e-05
3.43887218637397e-05
9.3183164387605e-06
-9.04199157594287e-06
-3.63730592382538e-06
-3.67152893352418e-05
-3.50818850751122e-05
-1.11990442007958e-05
1.33824161697077e-06
-2.36945791787061e-05
-7.09089264357686e-05
-3.58943937664635e-05
-4.97592386756122e-05
-1.8859298509852e-05
-2.94157726846271e-05
-2.4788074914651e-05
-5.02357383553079e-05
-1.74119513659454e-05
1.57372305480328e-05
-3.33211900737397e-05
-6.2360078010121e-06
5.29791256894609e-06
-1.36414711107677e-05
-5.33319479176292e-06
4.49542111570324e-06
-3.61150917127059e-05
-4.17003528647967e-05
-3.02929069528107e-06
-4.76592471447785e-05
-4.37384293346089e-05
-1.6927712014442e-05
-4.64262086516354e-05
-5.63518043928713e-05
-4.38484505994826e-05
-3.18239237558587e-05
-3.93628969760243e-05
-1.15967897305862e-05
1.43870298649855e-05
-3.63794378334149e-05
-3.02662380657063e-05
-1.3631412887304e-05
-5.5401340665644e-05
-2.48536075961348e-05
-3.78775167322231e-05
-2.38038263905628e-05
-2.78239724669039e-05
-3.96677739646551e-05
-2.93002431041947e-05
-5.31333496743542e-05
-4.72384969578895e-05
-3.67300957201544e-05
-5.05650683247624e-05
-2.92217058092724e-05
-4.01028056745267e-06
-4.87473591834755e-05
-5.93536004707607e-05
8.5072281016677e-06
-4.70670041565609e-05
-4.44138611914328e-05
8.05908124897509e-06
-3.24741686331051e-05
-1.61994378717838e-05
-2.2472777985568e-06
-3.05524778849757e-05
-3.19404062722283e-05
-2.46558802640528e-05
4.72859317732008e-06
-3.38077403675346e-05
-1.46515925932003e-05
-4.30414425462806e-05
-2.18490606848514e-05
-5.52293375865679e-05
-1.10800884263802e-05
-3.5341384267465e-05
-5.41729932123744e-05
1.98164505189467e-06
-4.41487788292143e-05
-5.71834542614811e-05
-1.6323495566927e-05
-2.00990668785983e-05
1.24846864609601e-05
-2.31205840606371e-05
-2.24531858689126e-05
-3.22083055551337e-05
-1.37401654558858e-05
-2.69116364261087e-05
-2.2314423809651e-05
-2.80865649171351e-05
-3.59509151115655e-05
-9.14279805553492e-06
-5.91411420162739e-05
-1.86621904707239e-05
-1.83259087718827e-05
-4.81644375741102e-05
2.9336322619291e-06
4.89506864677038e-06
-1.66708580973835e-05
-3.0802496494667e-05
-2.11319818005526e-05
-1.01803054628007e-05
-3.43400663752812e-05
-1.67736377350963e-05
-1.08813260687787e-05
-3.91204703992855e-05
-3.99042668822594e-05
-1.40678592480129e-05
-7.05164011276277e-05
-4.38964452963703e-05
-4.5627330801738e-05
-7.96597974613148e-05
-8.17821539555498e-05
-1.41465080156043e-05
-4.74628927572665e-05
-4.62168285759293e-05
-1.62527406669289e-05
-2.092864206036e-05
-3.81715337986415e-05
1.29153190195322e-05
-3.76077567973945e-06
-1.55334502907291e-05
1.74577669287508e-05
5.92414183887295e-07
-1.06073244288804e-05
-4.88693170639546e-05
1.52327379604182e-06
-1.61838148241856e-05
-4.46438590494952e-05
-4.09339745480554e-05
-3.84482400210988e-05
-7.92028376587025e-05
-3.63438577553719e-05
-5.4179465085706e-05
-5.425005327611e-05
-9.39163617837981e-06
-5.07328420090359e-05
-1.50852550650526e-05
-5.85465431026601e-05
4.13159913041582e-06
-2.1686734373033e-05
-6.80534007976557e-05
-2.64984782212067e-05
-2.03621045678458e-05
-4.19750499101793e-05
-4.84874172442118e-05
-4.15883203342049e-05
-3.72097133548209e-05
-2.28619208962566e-05
-1.5766169314674e-05
-6.32783978715242e-05
-4.4215067380226e-05
-3.03537576171857e-05
-1.65559483683273e-05
-3.3129703098135e-05
-9.91006728767138e-06
-4.40280540234119e-05
-7.27959506143873e-06
3.82049600349392e-07
-1.76338804294573e-05
-3.99205027289563e-05
-3.98482807420684e-05
-5.37966942212294e-05
-5.65143700705033e-05
-1.70903731903111e-05
-2.50137618675304e-05
-3.51742597782077e-05
-5.84209299432545e-05
-3.38027375266121e-05
-3.64400104865625e-05
-6.77724753086361e-05
1.53326920958803e-05
-1.57005998882208e-05
-6.93649941588486e-05
-2.30707541347547e-05
-3.35079711521078e-05
-1.24841825740958e-05
-1.93207114879963e-05
9.00652129816764e-07
-1.19528743401424e-05
-3.84212634214514e-05
-3.31918300359174e-05
-1.50809874571507e-05
-1.78717760899801e-05
-3.41525582470643e-05
-1.65414697584708e-05
-5.47976885349191e-05
-2.33910840775207e-05
-2.33942963611487e-05
-5.07325988504353e-05
-1.45982593827774e-05
-7.07020525220946e-07
-5.28125301370173e-05
-4.36668803221077e-05
-1.18940417768125e-05
-3.34035349720785e-05
-5.15713776298588e-05
-1.60710597301637e-06
8.90260483310511e-06
-3.15543558663839e-05
2.29367349163319e-06
-6.04722191399513e-06
-2.66177490871843e-05
-3.18211544831832e-05
-3.89162145155585e-05
-1.5703323011171e-05
-3.19738178401007e-05
4.94130779235303e-06
-5.00037999254012e-05
-7.23787354890569e-05
-3.1572518459596e-05
-1.53579702433121e-05
-4.52463605659413e-05
-4.01459485692667e-05
-2.22750605724619e-05
-5.07721741474678e-05
-2.25497271053435e-05
-8.46829907794396e-06
-4.42541075876028e-05
-2.50933329666715e-05
-4.58744669301148e-06
-1.09437095661131e-05
-3.2887767135421e-05
-1.48655242886217e-05
-5.29735870551111e-05
-4.72507047013065e-05
-3.22565448139696e-05
-6.00197265852203e-06
-2.30403872951977e-05
-1.18003051794919e-05
4.56616942248736e-06
-5.65276211774022e-05
-2.34734140344437e-05
-1.99432400638757e-05
-4.58018180727302e-05
-3.31094636710698e-05
-2.49652183491591e-05
-4.52311254765532e-05
-5.04726757564074e-05
-2.45240724948956e-06
-2.50151155560019e-05
-3.89090778956576e-05
5.656661119659e-06
-1.55534019921451e-05
-4.49553352536383e-05
-1.41288263427665e-05
-2.24472320710509e-05
-3.96688144033568e-05
-3.60505605276929e-05
8.44206136456054e-06
-3.1558497890342e-05
-3.10383881819928e-05
-9.26158496689957e-06
-5.4360893081785e-05
-2.79615268602249e-05
-5.07146791320438e-06
-1.71027049129654e-05
-4.28007895861306e-05
1.05538079095534e-05
1.32326504565829e-05
-4.05000550786037e-05
2.1586026279519e-05
1.91380728424026e-06
-3.73839669711316e-05
-1.95314422849733e-05
-1.76348407150988e-05
-5.03709712445855e-05
-3.41131749046471e-05
-5.97897228720142e-06
-3.95721816124514e-05
-7.11778598999013e-05
-2.29312785240747e-05
-3.37053646284544e-05
-1.252551124969e-05
-4.07372182618617e-05
-5.4527207943829e-06
-1.12534127991349e-05
-2.22727014401043e-05
-5.65410482969922e-06
-2.67158854679525e-05
-5.13162302787396e-05
-3.16168085862906e-05
-6.25758608579403e-06
-6.99080560746363e-05
-3.45616261052404e-05
-4.61927413207867e-05
-1.6388999029617e-05
-4.63158301190968e-05
-4.26586299311593e-05
-1.25115151529058e-05
-4.73423232884609e-05
2.69149149449877e-05
-4.86460334409104e-05
-3.44970346907081e-06
-5.33217072050644e-05
-5.06343768837141e-06
-5.35288046867626e-05
-4.05638625389543e-05
-4.13900283629443e-05
-6.75321584061011e-05
-3.65354293573874e-05
-1.25788941157084e-05
-5.10011063383184e-05
-3.4294325606593e-05
-4.03411340048594e-05
-3.97470359919522e-05
-1.97219721828148e-05
-1.37914187150702e-05
-2.3439954886952e-05
-3.6076603967572e-05
-4.76361135893646e-05
-5.14303683748538e-06
-2.54974170698923e-05
-3.92310634047966e-05
-6.20277013190288e-05
-2.91342387015589e-05
-3.23897948995819e-05
-2.35139619138065e-05
-3.11970295212041e-05
-3.61050916566035e-05
-2.40896025370137e-05
-2.53067260074532e-05
-2.77939916411719e-05
-3.53790257592293e-05
-4.86718907990409e-05
-2.69885926135685e-05
-4.09025830738615e-05
-6.88660313028192e-06
-1.52722075276749e-05
-1.23304575878259e-05
-3.64204330640486e-05
-2.43920690068539e-05
-3.47675325246947e-05
-1.00178306110414e-05
-2.71175939797178e-05
-1.3460429175956e-05
-3.53421090210641e-05
-2.27456804951106e-05
-1.51401194286124e-05
-1.23362670867914e-05
-3.1292133900592e-05
-1.32603596995803e-05
-2.52626752115705e-05
-1.66088541247124e-05
-3.02095617465575e-05
-4.37838583227026e-05
-2.07364286642684e-05
-1.696531355921e-05
-5.01576476575451e-05
-4.37154400838873e-05
-2.67165230781932e-05
-6.60979508950996e-05
-4.89779627172901e-05
-2.51190389433421e-05
-3.01184846820479e-05
-5.14830004767462e-05
-2.00471021793987e-05
-4.77550750488009e-05
-5.72784064164947e-05
-4.20864477316358e-05
-2.812858504839e-05
-3.30278288076186e-05
-4.25373104687067e-05
-2.61937117877253e-05
-2.12859009599369e-05
-3.88038242874584e-05
-8.6300788461129e-06
-4.91236882368742e-05
-3.9567118395389e-05
-3.72835559026631e-05
-3.54683982729919e-05
-2.08766148308654e-05
-6.5178096216753e-05
-4.03317333672531e-05
-1.39857410168916e-05
-1.56857598522879e-05
-5.99518018456915e-05
-2.19205392242182e-05
-4.55527351471696e-05
-2.09344962300963e-05
-6.40982381789182e-05
-7.01404204603254e-05
-4.10184576498508e-05
-2.32256359043265e-05
-6.31298879526152e-05
-3.76572993569245e-05
-3.67355644510843e-05
-3.30254568418355e-05
-1.23281558319102e-05
-2.78332208676701e-05
-2.71707884847381e-05
-5.54018009061239e-05
4.50920558359979e-06
9.94585699748442e-06
-2.00391644159658e-05
-1.83993615063424e-06
-1.86627900592901e-05
-4.79371336233934e-05
-2.66507692290221e-05
-2.65373934472413e-06
-3.41070887014607e-05
-6.33782990308117e-05
-4.94930499802332e-05
-5.09873536201112e-05
-2.18972555314794e-05
-2.01971709977721e-05
-1.61445145768146e-05
-3.67437815206354e-05
-5.1164791450998e-05
-2.8757308141907e-05
-2.81790193982262e-05
-3.88874762245009e-05
-6.45448124615692e-06
-8.28004302953454e-06
-8.18805541550327e-06
-2.65011586056884e-05
-9.74949084228072e-06
-1.52242737943193e-05
-3.4110002735328e-05
-4.10174601786516e-05
-4.21234454060018e-05
-1.17399747990475e-05
-2.7536546761291e-05
-2.48964861612163e-05
-3.47825952565522e-05
-4.24301442624735e-05
-3.05623118660026e-05
-1.52502676705404e-05
-6.01549108327523e-06
-2.39584284665688e-05
1.0546634063047e-05
-3.36151110132739e-05
-1.73638071411935e-05
-4.28107341956669e-05
1.00219623389363e-05
-4.91362420794732e-05
-4.11567270126422e-05
-2.98591031879881e-06
-2.7418343641619e-05
-2.59164375091416e-05
-3.02327361058922e-05
-7.99205036556532e-05
-3.76838952571515e-05
-1.48274709449549e-05
-3.87994417416038e-05
-8.21009202959446e-05
-2.74522820567268e-05
-2.64878825566488e-05
-1.42130707856815e-06
-1.84838667184276e-05
-3.98450461248126e-06
-1.28619051190084e-06
-3.72302967981625e-05
-2.54449036817883e-05
-2.08327354142183e-05
-4.59625594035362e-05
-4.39128224780105e-05
1.97121247637579e-06
-2.67675937232934e-05
-5.20378685753916e-05
-3.25008188530354e-05
-6.88901075938566e-06
-3.69087047760428e-05
-9.96788346160125e-06
-4.4035692812597e-05
-2.27166783925565e-05
-3.59665945192348e-05
-5.10979118425812e-06
-6.76531054485934e-06
-2.60944422252372e-05
-3.35373515730739e-05
-7.32292071437964e-05
-6.31194459302884e-05
-4.22940352788604e-05
-4.47515479080288e-05
-7.15777289217363e-05
-3.733997996986e-05
-1.94080572976588e-05
-4.1901937479347e-05
-6.37404493588634e-06
-1.39457040650855e-05
-3.28116245806584e-05
-4.04731057644568e-05
-2.16290317213462e-05
-1.95350615087485e-05
8.66283900533404e-07
-1.76514050472779e-05
-7.23197681753853e-05
-3.49572738761414e-05
-4.09547135671113e-05
-5.33407624074056e-05
-6.18868019335914e-05
-6.08668609224012e-05
-5.70649006316967e-06
-3.84672253351714e-05
-1.61488832740411e-05
1.25282466802407e-06
-4.82059723372606e-05
-4.97282887620888e-05
-3.11511478497605e-06
-1.76478720292943e-05
-5.39404750299113e-05
-1.15494079726141e-05
2.23720284743176e-06
-3.0677385239937e-05
-1.31058504138813e-05
-1.05332861888715e-05
-9.55777990137299e-06
8.807585613846e-06
-5.92591914628805e-06
-4.92504507983842e-05
-5.91825139245918e-05
-6.04195890846317e-05
-2.90782206095331e-05
-2.32923366086174e-05
-2.32086081093814e-05
-3.69266530441324e-05
-2.30626665775916e-05
-3.49554983079702e-05
-3.54519011801833e-05
-2.7226604585757e-05
-2.85086751061288e-05
-5.24057401281261e-05
-2.49719369041202e-05
2.23297648169768e-06
-3.84733124928806e-05
-2.89393039208837e-05
-1.33724590032437e-05
-4.05503177278384e-05
-6.11763508087903e-06
-4.24829493735823e-05
-3.98646164074059e-05
-2.21305714341453e-05
-1.3643416900916e-05
-3.84530865661254e-05
-4.40597349062827e-05
-9.23602609023732e-06
-2.92196344734854e-05
-5.29504249297335e-05
-2.9755080045484e-05
-6.24305224224513e-05
-2.11257359336852e-05
-1.63012681431881e-05
-3.23164141459334e-05
-1.20223624842012e-05
1.3815459859485e-05
-3.04953744131629e-05
-1.77190581330024e-05
9.51749712299165e-06
-2.21343633624881e-05
-4.6229127518865e-05
-3.23922006729449e-05
-1.02748301737004e-05
-4.16780328063144e-05
-2.91788556895432e-05
-1.2406357210448e-05
-5.27749531500143e-05
-7.56014377229451e-05
-2.61481082175314e-05
-2.24756689932183e-05
-2.48965262840621e-05
-3.70016509508821e-05
-3.63400619517466e-05
-1.87821779046432e-05
-1.50435609519523e-05
1.20337536218606e-06
-4.09875695932321e-05
-2.23929264341384e-05
-1.49726746765457e-05
-4.52504386943092e-05
-3.95278296874428e-05
-8.59919543267126e-06
-2.02085027872648e-05
-3.90205934494855e-05
-2.09981184418789e-05
-4.04101048723549e-05
-2.90596841227175e-05
-1.56398962097485e-05
-4.31916938833887e-05
1.19291832076573e-05
-1.47018633331386e-05
-7.56050350180995e-06
-6.5833744304837e-05
-3.50985817301048e-05
-1.06583685752657e-05
-9.46845551154201e-06
-2.51485548433348e-05
-2.96726868992977e-05
-1.2555188351641e-05
-2.24081790320508e-05
-1.60933278385796e-05
-3.79789691319928e-05
-8.42304720298572e-05
5.52510604636328e-06
-1.79837314938355e-05
-3.71620125214651e-05
-4.09500388476664e-06
-1.44474610365854e-05
-4.62906880688923e-05
2.94101055924988e-06
-4.50972599770374e-06
-3.84969188669803e-05
-4.44752408851246e-05
-2.53295998472131e-06
-4.87201368796242e-05
-4.15940814746927e-05
-7.76844061740783e-06
5.14945317782056e-06
-6.47384345075734e-05
-7.70208640191821e-05
6.28092977046789e-06
-5.79634458075882e-05
-1.98935939641598e-05
1.02302019153547e-05
-1.73009995824184e-05
-2.36580399404047e-05
-1.37406624830934e-05
-3.14280207133472e-05
-4.21985785717773e-05
-3.53251787486567e-05
1.30897889982454e-05
-5.37100215195153e-05
-2.73815656736576e-05
-3.31943232711964e-05
-6.55216511614535e-05
-3.03863926574569e-05
-3.86551305690418e-05
-2.80571530713205e-05
-8.72844419505525e-05
-2.62716187121129e-05
-9.8706760848887e-06
-6.52487428895758e-05
-3.65564930479741e-05
-7.05147635698924e-06
-2.01640741346469e-05
-1.84348356453456e-05
-3.23737951488427e-05
1.67174360126701e-05
-2.09374275953075e-05
7.54663936090901e-06
-2.51133264091226e-05
-2.94654962308171e-05
5.27120224707918e-06
-6.81374985842136e-06
-4.74228012707262e-05
-5.91162633528962e-05
-6.03432726272794e-05
-7.7203957204077e-05
-2.56016320928827e-05
-2.15666827069272e-05
-8.90361872618607e-05
2.92573025122208e-06
-3.08944867907528e-05
-1.61491577710701e-05
-2.29089607700917e-05
-8.9614353170637e-06
-1.62125574470511e-05
-3.8982942643567e-05
-2.40935061471246e-05
-3.78301890007014e-05
-2.38448110951178e-05
-3.95476510139421e-05
2.80946577411123e-06
-7.84694039720885e-05
-3.92828507437261e-05
-2.10537243203966e-05
-4.74035857904928e-05
-2.93662807856031e-05
-2.81722208862429e-05
-2.98607386453298e-05
-5.10514353426251e-05
-3.62061042854388e-05
-2.51067142785082e-05
-2.53009576808245e-05
2.57875831080736e-05
5.3238419047855e-06
-4.28215935632477e-05
-1.24151498265116e-05
