# Supplementary material for: Research on computational propagation and identification of mine microseismic signals based on deep learning
Source: PLoS One. 2025 Oct 22;20(10):e0334641. doi: 10.1371/journal.pone.0334641 (PMC12543183; doi:10.1371/journal.pone.0334641)
Supplement: S7 Data — (ZIP) [file pone.0334641.s007.zip › 000100900001468.xlsx_0.txt_24.txt.txt]

-2.31752203259555e-05
-4.46514862566794e-05
4.936384401523e-06
-2.08838825472904e-05
-3.98596275206516e-06
3.22946424297551e-05
-3.01183606203967e-05
-4.05029548826053e-05
6.09194789794534e-06
-1.0805989207524e-05
-6.39828274717677e-05
-4.61648634150552e-05
-1.88627819720533e-05
-5.33468426682751e-05
-4.77384884025158e-05
-3.73890141796433e-05
-2.78953428144773e-05
-1.85700665195244e-05
-3.67026024222807e-05
-1.7149565817669e-05
-3.95204763837195e-05
1.04629218749293e-06
1.70706750554097e-06
-3.26555006689867e-05
-1.63497642071613e-06
-3.21736273740339e-06
-3.88410214792512e-05
-1.77332635655332e-05
-1.51229001092736e-06
-3.14272545092758e-05
-6.12509808086517e-05
-5.1942576728888e-05
-5.741565812736e-05
-4.41697602924408e-05
-5.61394169818177e-05
-5.98073804163249e-05
-5.98130494884505e-05
-3.66225328479359e-05
-1.54704948348667e-05
-2.45212997670206e-05
-3.97222476288783e-05
-1.5805749971081e-05
-4.52328871336295e-05
-2.17270498266451e-05
-2.77106459093191e-06
-1.97181566261844e-05
-5.24009533548532e-06
7.35984470058165e-06
-6.33617784344298e-06
-4.91361938529099e-05
-3.63689043797814e-05
-5.69589814313508e-05
-1.58332315428929e-05
-1.74668239280545e-05
-6.51715341752133e-05
-6.33350423142083e-05
-6.31289075826628e-05
-1.20266175611415e-05
-1.74597868381957e-05
-3.72617527597753e-05
-1.03037815740871e-05
-8.41942475356283e-06
4.96738912142843e-06
-1.67117602940972e-06
-3.35648707830727e-05
-2.10054099736203e-05
-4.24682691128096e-05
-1.48089582901758e-05
-3.84899493181634e-05
-3.31044185002236e-05
-5.10504114244708e-05
-3.96727616931354e-05
-1.54180768124552e-05
-2.98643520460296e-05
-4.77206090933319e-05
1.90336740330806e-06
-1.1189227922175e-05
-1.77853940819381e-05
-6.35720963403597e-05
2.42154942330188e-06
-2.82294215799118e-05
-4.33244711422163e-05
-2.53210909538272e-05
-1.04231054981044e-05
-4.09701281737838e-05
-3.56416146254664e-06
-1.83390327368934e-05
-4.64922157214807e-05
-5.63034536761156e-05
-1.84764605428783e-05
-3.9765218496881e-05
-6.81419924750284e-05
-2.3884413287659e-05
-2.56177547462391e-05
-1.73537764725466e-06
-2.44648971255526e-06
-1.793155754586e-05
-1.81485580864021e-05
-2.93745099395919e-05
-2.6307145947719e-05
-3.89975810154436e-06
1.61894433050697e-06
7.3200184298644e-06
1.62379717137643e-06
-1.5786752304521e-05
-3.01880089630755e-05
-1.86909621427539e-05
-4.19362969698253e-05
-2.99941301942248e-05
-4.6768976837134e-05
-3.59490080765364e-05
-3.63327298130769e-05
-6.87771115395248e-05
-4.35168068993353e-05
-3.53231924092789e-05
-2.15049061737401e-05
-2.87225812719558e-05
-7.04647881319063e-05
-1.60296777262987e-05
-1.89458279990454e-05
-1.62293143829131e-05
-2.36944233632258e-05
1.34911842403806e-05
-1.25117744251622e-05
-3.82836606167025e-05
-5.83668914443809e-05
-4.13263596637837e-05
-2.55917867163286e-05
-8.02503832863981e-05
-6.20660260620833e-05
-4.15221533396259e-05
-4.52687807990046e-05
-9.06798513733961e-06
-3.51660555355378e-05
-4.66338635110136e-06
-4.1082491422037e-05
-3.50731748079292e-05
-2.04764735209214e-05
-3.45139027744135e-05
-3.34850285892093e-05
-3.73183286897008e-05
-2.43733510240359e-05
-2.18090312062204e-05
-2.23504457741056e-07
-9.1736653278239e-06
-5.1880628330439e-05
-1.34511492996719e-05
-2.47534439542565e-05
-5.01152515453897e-05
-3.1639058517106e-05
-1.13354734217008e-05
-4.00115422439809e-05
-8.11156051157933e-05
-2.11301931099226e-05
-1.51248285054568e-05
-5.30547634468555e-06
-6.63813112455185e-06
-4.49473354145492e-06
-3.41472414555316e-05
-2.83895434647554e-05
-3.69487902809379e-05
-4.12461888904347e-05
-2.27134264309442e-05
-3.46419100656087e-05
-5.54306136935117e-05
-3.56804057889417e-05
-1.18825443104297e-05
-2.84985390636252e-05
-5.47684770011825e-05
-4.23404794370676e-05
-1.76556097730442e-05
-6.41705456707949e-05
4.37952502410557e-07
-2.18170264611053e-05
-5.94547572179681e-05
-8.05114759455346e-06
-1.16508626972709e-05
-2.46327786951822e-05
-3.805510119097e-05
-2.46494660625133e-06
-1.65337795440262e-05
-3.59096580765004e-05
-3.01057269410883e-05
-3.22502165495555e-05
-4.90992728808056e-05
-8.13987759323253e-06
-5.55633883460329e-05
-5.46437115047352e-05
-4.55936988704264e-05
-1.92850849144853e-05
-2.21823584599099e-05
-3.59760968575001e-06
-1.32601864174684e-05
-3.40849144262727e-05
-4.5620104786472e-05
3.36957805092054e-06
-5.68366126736794e-05
-1.32559695957183e-05
-1.16329414509002e-05
3.06837917466983e-06
-2.19802860832522e-05
-6.98590054404212e-05
-1.33771634815423e-05
-7.18166960048658e-05
-3.23762528980285e-05
-5.11122814585095e-05
-6.57111036389271e-05
-4.41170616497774e-05
-5.77793818616781e-05
-3.31487378545971e-05
-2.1293293851991e-05
-2.79227226244528e-05
-2.08061724809011e-05
-2.68835067680504e-05
-8.78896995605439e-06
-2.98041183411592e-05
-3.20969441411295e-05
-4.53325265323511e-06
-1.45155128041559e-05
-3.82922834791847e-05
-4.25254040441304e-05
-1.65064326042891e-05
-3.40277651903869e-05
-5.68400715393469e-05
-2.6480272559371e-05
-3.21750016922124e-05
-3.20476188641406e-05
-2.42952522365529e-05
-4.22505402333266e-05
-4.39641742726685e-05
-4.232237555518e-05
-1.5232579011061e-05
-1.28553667479246e-05
9.24226787314182e-06
-1.32175649808536e-05
-2.32567072717649e-05
-2.91321476013041e-05
-6.88106299557306e-05
-4.29418456119168e-05
-3.13952800597409e-05
-1.64825694762687e-05
-2.42662658947785e-05
-6.37464731446788e-06
1.37902310745341e-05
-2.85581755270093e-05
-4.40418819589112e-05
-2.1392199203636e-05
-1.97192303746524e-05
-4.64414051933001e-05
-5.14761825260571e-06
-3.12405683329297e-06
-1.07953356602883e-05
-4.30014641912172e-05
-1.35368431715617e-05
-4.04453183943772e-05
4.21243849344129e-06
-2.983361145666e-05
-3.49096292465778e-05
-6.73888033632372e-05
-3.20377689515553e-05
-2.99229726853706e-05
-4.67942376296871e-05
-1.58787730567615e-05
-2.28634168424389e-05
-3.72747887524543e-05
-3.81283748402795e-05
-1.2720997579689e-05
-1.32431228446594e-05
-2.12821317136904e-05
-1.06673731692711e-05
-6.52918590588818e-05
-2.27821146118823e-05
-5.36390729028884e-05
-2.6976125643737e-05
-7.53332455603562e-06
-4.6222577625643e-05
-7.7998545676682e-06
-2.70117924316801e-05
-2.37503388955189e-05
-3.52422203835101e-05
-6.7875629707208e-05
-1.04845958569123e-05
-2.74298024558185e-05
-5.71149291704666e-05
-7.46741500838396e-05
-7.09607148380827e-06
-4.51066132287543e-05
-3.44480185655289e-05
-7.21209284954163e-06
-4.39216784752175e-05
-3.13371454465867e-05
-1.27573594450755e-05
-1.88197049413297e-05
-5.44864778140058e-05
-2.37382891895475e-05
-2.89396428112775e-05
-3.1965874247759e-05
-5.81031405009786e-05
-4.11758073449271e-05
-5.21834161992499e-05
-6.01010859716614e-05
-4.56491189069454e-05
-1.70621096745097e-05
-4.22487969318159e-05
-6.04366214433103e-05
-3.23410961084411e-05
-1.72348908617951e-05
1.20930081838581e-05
-2.66258760148767e-05
-3.57133506012503e-05
-3.23370102016665e-06
-1.91431302812201e-05
-3.88897170521638e-05
-2.48467200781209e-05
-1.74929897142132e-05
-4.78762966402578e-05
-6.48528087866024e-05
-3.1230155791666e-05
-4.67386614912243e-05
-2.9372188461982e-05
-3.32545006554289e-05
-4.10687374096687e-05
-3.24530230494467e-05
-2.49359572071071e-05
-2.8899977025564e-05
-3.95460686920243e-05
-1.40332754509745e-05
-2.29758235091221e-05
-3.76182933212436e-05
-2.46920146176255e-05
-3.68238595673864e-05
-3.55819270338985e-05
-1.33196778014988e-05
-4.03973582086962e-05
-2.44862159347929e-05
-4.41007551069087e-05
-4.48129458982626e-05
-1.24900743865144e-05
-3.29150825164928e-05
-3.40753232354455e-05
3.22848394998413e-06
-1.49583179685574e-05
6.9105415698311e-06
-1.60612181374309e-05
-1.32706860703227e-05
-5.14421567594519e-05
-5.96976420548168e-05
-4.18884220586548e-06
-5.56576675246724e-05
-4.1060289038492e-05
-5.69257043687853e-05
-1.27470025802145e-06
-2.79588420141834e-05
-5.10412066703189e-05
1.06396871534655e-05
-6.96259344236459e-05
-3.21228432866529e-05
-2.07435300924744e-05
-2.11765028795259e-05
-1.1917442960694e-05
-3.62161648932894e-05
-7.25357611755281e-05
-3.34762667969754e-05
-3.08742641045581e-05
-9.02529945350196e-06
-1.11538983396175e-05
-4.69097825517392e-05
-4.33312108077823e-05
-2.08551314978966e-06
-1.87052441360122e-05
-6.07372022073726e-05
-2.39606035732666e-05
-8.06578008115288e-06
-2.76314948669878e-05
-4.99483127492758e-05
-1.42842883960418e-05
-3.13433911812661e-05
-4.04690437478004e-05
-1.61375805819604e-05
-1.51712185702737e-05
-5.88753604305178e-05
-2.0984198345258e-05
-9.75378532047266e-06
-4.59539728650281e-05
-4.57461178857846e-05
-2.93564352020033e-05
-3.27180500810147e-05
-5.00818750062848e-05
-4.02224229617129e-05
-5.49838038821932e-06
-6.20386724805932e-05
-3.64515391339181e-05
-1.58182801618437e-05
-2.47153172603864e-05
2.83619136566483e-06
-2.62627709258566e-05
-1.61482623930833e-05
-1.64086644044737e-05
-2.12618548273942e-05
-5.52273202821605e-05
-5.01371361454064e-05
-1.16743864303141e-05
-3.24780800315991e-05
-6.34425756386437e-05
-2.44951638380219e-05
-4.67104118801717e-05
-1.26834302396881e-05
-3.05251051922978e-05
-3.30050433309686e-05
-3.20000027099124e-05
-3.00635745407151e-05
7.28771143194066e-06
-1.84180600087533e-05
-5.41776081351844e-05
-3.44769725176853e-05
-3.19382170614634e-05
-5.4625173763251e-05
-3.5814462594028e-05
-3.17468664584266e-05
-2.23569870896484e-05
-6.22911202293582e-05
-2.97920436384425e-05
-4.61538438280826e-05
-5.19799441762502e-05
-2.0319734249904e-05
-4.46021555509117e-05
-4.69281193956529e-05
-4.79954803362257e-06
-5.05895599870498e-05
-2.94439255722488e-05
-3.33581376484383e-05
-4.36325751036712e-05
-4.93372890493051e-05
8.5753894406427e-06
-4.7345197264987e-05
-2.3061413617838e-05
-3.30698197885546e-05
-4.25426790242829e-05
-6.39088955810043e-05
-3.84404421837239e-05
-2.90603534623293e-06
-2.96661201019493e-05
1.08065370492042e-05
-3.48137759365344e-05
-2.13682747512614e-05
-8.68016338376631e-06
4.55510529924171e-07
-6.69391540874072e-05
-4.35508493541114e-05
-2.57591330769096e-05
-2.37392135371152e-05
-2.77910477965034e-05
-3.12361861189528e-05
-3.10003261962236e-05
-2.63139997247054e-05
1.20956546881979e-05
-2.43882462500021e-05
-4.06521617299823e-05
-3.37934567510202e-05
-4.61869026171394e-05
-1.16481021458212e-05
-5.84887327673332e-05
-1.76318389152479e-05
-4.60067826265905e-05
-4.36547889088268e-05
-4.04565485276942e-05
-4.35439059520998e-05
-1.85207350479613e-05
-4.1568897201456e-05
-3.64691347791422e-05
-4.6420854636566e-05
-3.43720420637276e-05
-5.4063647829809e-05
-5.38539597881808e-05
-8.92135658946038e-06
-2.18620562106826e-05
-2.78964892615098e-05
-2.38366968889485e-05
-1.98211519069392e-05
-7.16690062524968e-06
-1.54266423309036e-05
-1.68182094578958e-05
-3.95615186783656e-05
-1.92323795689706e-05
-7.48500055655253e-05
-2.63363298159973e-05
-7.46826859903282e-05
-3.62634283686386e-05
-4.45213180324823e-05
-2.6331706275673e-05
-4.64067257910346e-05
-3.73369985685733e-05
-1.40829732819538e-05
-3.94025710136708e-05
-8.22933471588589e-06
-2.10745051488069e-05
-3.68804375392515e-05
-9.61279324893592e-06
-2.94952926045113e-05
-3.83513607834373e-05
-1.83453598320943e-05
-4.74494765762129e-05
-4.98278370840995e-05
-6.78341997838523e-05
-2.72362077829498e-05
-5.30725147714831e-05
-2.61768392551823e-05
7.74320935468674e-06
-6.41373925515443e-06
-5.63023549184988e-05
-1.00967875647694e-05
-2.60868552192729e-05
-2.76109868379794e-07
-1.14493069906376e-05
8.09908270734162e-06
-4.12034943157657e-05
-3.06520061840388e-05
-9.63920619305341e-06
-3.60720175781093e-05
3.69524225916862e-06
-2.9250463371093e-05
-5.42803415604607e-05
-4.80394720952093e-05
-5.21934659422614e-05
-2.39484764283434e-05
-7.56209077086318e-06
-1.62958133764908e-05
-2.72515165925329e-05
-2.52522390245395e-05
3.67505942246346e-06
-2.37163364001979e-05
-2.69175428181555e-05
-1.1797118259783e-05
-1.38801715995391e-05
-2.47209382695217e-05
-6.30805506411398e-05
-3.33842714547527e-05
-6.40707889168206e-05
-2.16097755315412e-05
-4.53834588422552e-05
-6.33070759906331e-05
-4.22556640545813e-05
-5.21577976850735e-05
-4.51336520155729e-05
-3.81461348458412e-05
-2.64149449978227e-05
-2.22913170434239e-06
-1.03290510531471e-05
2.44288647187293e-06
-1.64657474967102e-05
5.37975933429195e-06
1.27854196686831e-05
-2.31812009761612e-05
-5.40181255673693e-05
-2.50482525171941e-05
-3.50724318990404e-05
-3.2019116471774e-05
-2.19864032339865e-05
-4.03242646152995e-05
-3.57137361942586e-05
-2.95289722576254e-05
-6.95650551352483e-05
-3.07968221429082e-05
-3.57313862362235e-05
-2.31814548455034e-05
-4.68860174631454e-05
-2.14043907819115e-05
4.6624714267352e-06
-2.79895939592451e-05
-2.9851591585552e-05
-3.15729525576184e-05
-3.37464674490501e-05
-1.13370823313359e-05
-4.23392576619738e-05
-5.25194221284306e-05
-1.16051025999571e-05
-2.16416939499335e-05
-3.48700321113042e-05
-5.99206030273022e-05
-4.83084168569671e-05
-2.19578960467568e-05
-4.45392028020889e-05
1.46954616405524e-05
-2.54384648691345e-05
-4.6787608210957e-06
-4.52998421697667e-05
-2.67616723669243e-05
-8.06467070490483e-06
-1.4869914052819e-05
-3.78687914162839e-05
-2.27313973106733e-06
-2.66765720193931e-05
-1.94237543895965e-05
-4.35996753438805e-05
-2.48134500654944e-05
-3.39000417086376e-05
-5.840668123828e-05
-4.07489078887299e-05
-2.13074534442651e-05
-2.45878770948176e-05
-5.04086210947205e-05
-1.93325686421731e-05
-2.65228404386209e-05
-2.55514771166103e-05
-1.92936176467087e-05
-1.13057939266442e-05
-1.72666053946864e-05
-4.47351737580722e-05
-3.33477115327906e-05
-4.15127137780755e-05
-5.57325103233641e-05
-1.82297900110904e-05
-1.36897224854335e-05
-5.11910007956655e-05
-3.82741230083883e-05
-1.63394324454928e-05
-3.02021608017556e-05
-1.74504014499e-05
-1.34952028438318e-05
-3.78553049418737e-05
-3.61309049294504e-05
-9.2485293976627e-06
-5.07226142191111e-05
-7.16714679968239e-06
-6.37322030247002e-05
-4.86050967707633e-05
-1.24002790135133e-05
-4.2399130706821e-05
-3.85388367248042e-05
-4.46983338614715e-05
-2.83600160158256e-05
-1.38319693973496e-05
-1.93586845863777e-05
-1.04899636934494e-05
-4.52674221137157e-05
-2.69011707023285e-05
-1.73717746214684e-05
-3.79965089956808e-05
-7.09961369829973e-05
-3.97468356239961e-05
-3.67262377444446e-05
-8.55114485556926e-06
-3.44988425205091e-05
-3.46785440449532e-05
-5.97348862925039e-06
-5.92890398753837e-05
2.49152642421064e-05
-1.40780418001687e-05
-4.01189661549827e-05
-4.29264752757645e-05
-1.78383351351311e-05
-1.6147329328257e-05
-5.21862602074883e-05
-4.22209020596329e-05
-1.99455817500864e-05
-3.02102983647528e-05
-3.40446869635801e-05
-2.76953944713785e-05
-3.90946785811852e-05
-6.59490681199514e-06
-1.47695433874227e-05
-2.64089782390796e-05
-1.70003964309827e-05
-4.182796609818e-05
-3.65182015414279e-05
-6.66103460582393e-06
-3.63479648998524e-05
-2.12382544279974e-05
-8.83369017384065e-06
-9.03164566518561e-06
-1.13824726434743e-05
-3.5141619433417e-05
-6.61935859903921e-05
6.24204030742595e-06
-1.28295780246576e-05
-5.37249481195161e-05
-3.05076527531871e-05
-4.70789902341093e-05
3.35417931457024e-06
-6.42001828052146e-06
-2.30158771015548e-05
-1.63092538167706e-05
-1.59161683339323e-05
-3.48036086482706e-05
-4.53196952864964e-05
-6.23304862105786e-05
-1.46179323061187e-05
-2.65363622184392e-05
4.91511380964252e-06
-5.12553266765343e-06
-3.27079829152937e-05
-3.01067354927468e-05
-6.21669271061252e-05
-4.0645500867227e-05
-4.88751916886777e-05
2.02411927864843e-06
-4.60882110859692e-05
-4.56366261256798e-05
4.0120000448781e-06
-2.44636898460713e-05
-4.59254047824125e-05
-4.45146861555106e-05
-2.67134214613513e-05
-4.21433865601536e-05
-6.16315875624041e-05
1.08326307910406e-05
2.11510936766482e-06
-6.24987005587696e-05
-1.68652814615732e-05
-4.97629632435499e-05
-2.22605785430415e-05
-5.03483357046893e-05
-2.89549005142758e-05
-4.66262917444251e-05
-4.6596282272776e-06
-9.73805476664895e-06
-2.63480672366875e-05
-3.65772227547419e-05
3.00234121110806e-06
-2.79531312469934e-05
-1.23841950141691e-05
-3.59672053246461e-05
-3.68922706806179e-05
-2.09173100536031e-05
-4.47239453898236e-05
-4.65047492751169e-06
-2.68636633532789e-05
-1.75183264057323e-06
-3.17568660959446e-05
-4.8663862843048e-05
-9.45205809663407e-06
-1.81596669090288e-05
-3.47617843359245e-05
-3.28400758255844e-05
-4.79838524210786e-05
-3.69499806295299e-05
-3.78115588677646e-05
-3.26701409773681e-05
-2.0308588505455e-05
-6.44487838163015e-06
-6.33168936858254e-06
-2.6585884589865e-05
-3.06481110382256e-05
-1.66799752104968e-05
-6.83284457111247e-06
-4.49945421510495e-05
-4.08087161230541e-05
-1.17202208926073e-05
-1.38674306210902e-05
-5.68364861752057e-05
-1.26832092744692e-05
-3.80239809127694e-05
-1.47400407721064e-05
-1.85166205001989e-05
-6.28065967727855e-05
-3.62227959350742e-05
-1.69575883452498e-05
-2.39183261558007e-05
-3.17191006770156e-05
-4.10011403119953e-05
-2.6219460115992e-06
-2.32379363763548e-05
-3.04961581991282e-05
-3.48099423715407e-05
-1.16474664869887e-05
-5.26639240011277e-05
-6.30537446267966e-05
-3.75713194613793e-05
-2.14964562248903e-06
-4.10822244564859e-05
-1.51707828419086e-05
-6.93877887505524e-05
-2.25965672471324e-05
-3.21023593086372e-05
-6.69805916911053e-05
-5.78455254060358e-05
-2.29645942579149e-06
-2.75126535038759e-05
-1.45844832109621e-05
-1.59198776224249e-05
-2.16246137899089e-05
-1.55830822683503e-05
-7.2546947497102e-05
-4.02844960675424e-05
-3.82990580589594e-05
-6.13507619013129e-06
-1.28376639457117e-05
-5.43511875824021e-05
-1.39907837608222e-05
-1.69806376187407e-05
-1.73094873986704e-05
-4.6585836134136e-05
-1.60522425629639e-05
-3.76020364381287e-05
-3.88125538880636e-05
-4.73144646832687e-05
7.05372195418056e-06
-2.96956383647881e-05
-2.55470443209304e-05
-3.43708436585324e-05
-6.771686991438e-05
-1.66473675434872e-05
-1.95504132631275e-05
-4.14751671888627e-05
-5.64727522500734e-05
-2.99612827011204e-06
-2.00570202484616e-05
-2.50297708911179e-05
-3.61008222109647e-05
1.69427306717151e-05
-2.0205287049542e-05
-3.71219482469459e-05
-3.60817431419663e-05
-2.59919871096471e-05
-3.08701320511461e-05
-2.79208193291019e-05
-5.37788806888347e-05
-1.36821351200302e-05
-2.2575076074703e-05
-4.48900825959316e-05
-4.04789492239396e-05
-3.37480290011839e-05
-4.47660831127643e-05
-7.29930088398432e-05
-4.0479214980278e-05
-4.91221347722511e-05
-2.45759660518996e-05
-2.50877567029599e-05
-2.81724112036786e-05
-1.01003190561119e-05
-3.17626834603322e-05
2.18192617939119e-05
-7.98071853050221e-06
-3.44905697413788e-05
-3.77884406656405e-05
-2.65753466518325e-05
-3.38585509744638e-05
-2.12112529884767e-05
-2.73809377088082e-05
-2.44889316472513e-05
-3.7365716944278e-05
-2.81832796835157e-05
-2.85675795361993e-05
-5.40786271164128e-05
-8.65166884338135e-06
-3.92652480172269e-05
-5.87318969747465e-05
-3.4368314060988e-05
-4.48616019385228e-05
-2.71248778581692e-05
-4.11296057628406e-05
-5.4291265288308e-05
-3.64207658976784e-05
-7.52720012928539e-05
-5.60518838676532e-05
-6.05294175950254e-05
-5.30284296789898e-05
-3.65301343125865e-05
-3.14913935583227e-05
-2.85260831179295e-05
-2.87853563861652e-05
-4.31041993568832e-05
-3.6184087557402e-05
-2.29087992011511e-05
-3.25391542884084e-05
1.29014554737315e-06
-2.27889218175238e-05
-1.37174933974738e-05
-1.34844309326111e-05
-3.57892649048602e-05
-5.47691007307055e-05
-2.05116814867185e-05
-4.82341804396377e-05
-1.98062147032904e-05
-2.84157221962373e-05
-5.35433192495582e-05
-3.30126833221783e-05
-1.13937212468558e-05
-4.5075724336211e-05
-2.52372459527075e-05
-2.18607046363843e-05
-4.8388930361238e-05
-2.52281030283647e-05
-3.63801133078778e-05
-4.65484682835147e-05
-1.51707544796203e-05
1.41930220194969e-05
-4.22967052035814e-05
-2.60788563445724e-05
-1.77157426010015e-05
-1.56727568486263e-05
-5.18818642850807e-05
-4.09314292533178e-05
-4.94459384685503e-05
-7.89184873946243e-05
-1.50961905687896e-05
-9.55577068754377e-06
-3.09001531979683e-05
-7.32932784721009e-05
-4.26776132690841e-05
-1.88045256736847e-05
-1.52752226116532e-05
1.44379983459305e-05
-4.28461316969926e-05
-2.94168876268283e-05
-4.24547400537857e-05
5.2430950087707e-06
-1.00657353454235e-05
-2.48176078279463e-05
-5.36902506732169e-05
-3.26087019964223e-05
-2.23564028157509e-05
-5.43350567634828e-05
-8.83920652179055e-05
-1.53013200344298e-05
-2.4884145763449e-05
-3.67483930561499e-05
-2.50481817237834e-05
-3.75109237168507e-05
-2.27113535066296e-05
-3.51206866812241e-05
-4.3892991402361e-05
-6.73053069111395e-05
-1.26910278711946e-05
-2.48463957898917e-05
-1.61536931186514e-05
9.3271381697864e-07
-1.37278221396212e-05
-1.1419457544191e-05
-1.4079438470847e-05
-4.17869918299837e-05
-5.70658601292555e-05
-7.90548259576125e-05
-3.70432921970553e-05
-1.7358578499264e-05
-4.76794107179561e-05
-2.88782267491235e-05
-1.70598667070794e-05
4.30016188480994e-06
-6.0558478563488e-05
-3.52530714449322e-05
-9.88120514738578e-07
-7.00256291205549e-05
-2.02627301835858e-05
-2.04414464280469e-05
-3.16666331558768e-05
-1.88930375964118e-05
-1.63320589321517e-05
-3.41507424691525e-05
-5.52844405119949e-05
-3.64384582771338e-05
-2.94396506675071e-05
-9.81130387718537e-06
-6.65808253961947e-05
-3.91884448301263e-05
-3.34009141605936e-05
-5.83227267343906e-05
-2.76815004512008e-05
-3.52599075312569e-05
1.01005134083705e-05
1.09765919994404e-05
-3.7352467157375e-05
-1.98974555841476e-05
-3.254424175834e-05
-1.41888169772098e-05
-1.66246423267187e-05
-3.02764070295523e-05
-2.97528690499429e-05
-2.83910453407281e-05
-1.11359220944687e-05
-9.22528091063485e-06
-2.77160859842104e-05
-3.57350390319522e-05
-2.43198167677774e-05
-1.39729459983471e-05
-4.86310996172751e-05
-2.73389500102229e-05
-2.12089209295114e-05
-3.55087493829881e-05
-3.64669501595159e-05
-3.47103136079457e-05
-2.92215846428547e-05
-3.23338800717531e-05
-3.07770329187948e-05
-1.03840486115802e-05
-1.8350710775355e-05
-1.71056661229278e-05
-2.96654422301138e-05
-4.78255408901864e-05
-3.39515494388472e-05
-2.98618799223074e-05
-4.99185838795094e-05
-3.10909263400345e-05
-5.22764257822967e-05
-4.12791841307809e-05
-5.67280753532036e-05
-3.47058392286237e-05
-3.61959797228119e-05
-2.10921794197528e-06
-4.11010928678268e-05
-5.63447532484157e-05
-1.70332841465781e-05
-2.52271791040461e-05
-4.74836249572335e-05
-2.57703713195769e-05
-1.01851912706692e-05
-4.94823482566642e-05
-1.97859717389145e-05
-5.48586701616524e-05
-3.3560796309141e-05
-4.2672983616946e-05
-5.66584045516198e-05
-6.91795675276691e-05
-2.83358393692099e-05
-7.18016105409979e-05
-4.17381170633037e-05
-3.79111130978307e-05
-2.84783753391738e-05
-1.27827060097464e-05
-2.85288578335861e-05
-1.45571989146361e-05
-1.07552377214676e-05
-4.92835918738027e-05
-1.30566035007024e-05
-5.8104991767405e-05
-4.09759816987435e-05
-6.51331219582513e-05
-6.70456459669267e-06
-3.23259160234139e-05
-3.66398510013604e-05
-1.1478199473432e-05
-2.83180810282332e-05
-5.91095200498502e-05
-5.41885500065086e-05
-6.30116995433527e-05
-4.29209740767395e-05
-2.5845952037215e-05
-2.34228388653945e-05
-4.12093598463414e-05
9.41023110835725e-06
1.50934223077631e-05
-7.3742732897142e-06
-8.16293101783868e-05
-4.00651920801041e-05
-1.75663233941825e-05
-2.35290293704444e-05
-4.55475691795458e-05
-6.73792230471517e-06
-4.03710609061657e-05
-3.52686264734665e-05
-2.02635637574232e-05
-3.2340313997775e-06
-3.29323617888351e-05
-2.65570860891202e-05
-3.38435059115703e-05
-1.98511533765003e-05
-2.80498654846296e-05
-1.40276703368864e-05
-3.02482122837981e-05
4.3190939608791e-06
-1.55719996121983e-05
-3.47900310574099e-05
-2.10484752777095e-05
-1.94809778545829e-05
-6.65825570953504e-06
-6.28659145236545e-05
-4.50442895223672e-05
3.76319933484623e-07
-1.04394809628413e-05
-7.0671845153697e-06
-1.63592247083775e-05
-3.16942585620744e-05
-4.11066135934328e-05
-4.44486836882339e-05
-2.48763786779146e-05
-6.93354083720702e-06
-1.91896995877433e-05
-2.77837129557461e-05
-6.18864360285013e-05
-1.18180206740422e-05
8.32673080879804e-07
-2.3357892288869e-05
-5.35528525804726e-05
2.57801420991089e-06
-4.59272369402338e-05
-1.57788369191019e-05
-3.42829182773729e-05
-3.18195590693476e-05
-3.71815962824415e-05
-5.78106572681685e-05
-5.17428191401826e-05
-2.86657612923764e-05
-5.03495396178514e-05
-6.58222771857734e-05
-4.40240829065661e-05
1.60396408270657e-06
-3.10429715661432e-05
-1.55715887995352e-05
-1.617954436016e-05
-1.66976084643313e-05
-9.7648766398791e-06
-3.48814675913422e-05
-3.33112370887407e-05
-4.07386916632149e-05
-2.42620673716682e-05
-5.0390624701696e-05
-4.00693418825226e-05
-5.13499498383041e-05
-5.18178387272975e-05
-3.75511405279996e-05
-5.40563948013409e-05
-4.73705627505043e-05
-1.20292426152129e-05
2.70683053483107e-05
4.78922601392698e-06
-7.15423107365295e-08
-2.41730075576951e-05
1.03091782019962e-05
-1.21751062252695e-06
-4.83644432437823e-05
-2.24483960065602e-05
3.08878473831883e-06
-1.32972077139443e-05
-2.82504242788405e-05
-2.60028349222762e-05
-2.12159957560321e-05
-5.5669081541207e-05
-4.35527970611803e-05
-9.39142387159241e-06
-1.40640968117165e-05
-4.48052471582118e-05
-1.52700915210854e-06
-4.41774657159231e-05
-4.27825111798939e-05
-3.40762531006419e-05
-2.01313156905163e-05
-9.642490423067e-06
-1.48338824074358e-05
-1.47155692714865e-05
-1.15590992049385e-05
-2.59130969163976e-05
-5.13072471521734e-06
-3.61245070563866e-05
-5.12291906309759e-05
-3.8786048107183e-05
-3.01313200100154e-05
-6.47055546525624e-05
-3.3228464879402e-05
-4.87162782876938e-05
-6.72626834516665e-05
-2.76105850283822e-05
-2.47025321792703e-05
-4.86698776731307e-05
-4.0730772233149e-05
-6.04819342671268e-05
-1.9092353805667e-05
-3.37857808230618e-05
-3.79822371041413e-06
-3.22087450290303e-05
-2.05343597304261e-05
-3.43429282180548e-05
-1.71414516238457e-05
-1.13152875355712e-05
-3.8640903019083e-05
-3.81001798319033e-05
-3.85352091708634e-05
-4.58671421513293e-05
-4.91959635443227e-05
-4.46588073213042e-05
-2.63499490335703e-05
-1.19478523537319e-05
-1.21824111396344e-05
-5.42666180623386e-05
-4.72944284759458e-05
-1.78138310401071e-05
1.55083428310705e-06
-4.15075177614062e-05
-1.18874564778009e-05
-2.58327762238745e-05
-9.32677071172174e-06
-1.28050338883021e-05
-7.63030343386831e-05
-2.57311117174499e-05
-3.19101364187671e-05
-3.40120099247978e-05
-5.27240158573855e-05
-3.14518427543517e-05
-3.92181078226409e-05
-5.36185385010726e-05
-6.0784346238362e-05
-4.71892922889122e-06
-2.78721232231353e-05
-8.5403342580495e-06
-6.49906680844317e-06
-3.09185278101666e-05
-4.11681961220404e-06
-8.56808377553173e-06
-3.25857783453486e-05
-3.44188373454818e-05
-9.8422906956539e-06
-2.61122250021647e-05
-6.55894739436064e-06
-4.65767344927989e-05
-4.28575972513067e-05
-6.21316695496892e-05
-4.43145633473825e-05
-1.39632205883973e-05
-2.70647663401977e-05
-3.31569204119732e-05
-4.56182949857419e-05
-1.75162695210711e-05
-4.35531248914606e-05
-3.20051030562166e-05
-2.63722413546557e-05
-3.31217898440602e-05
-3.96036736634676e-05
-1.32911672733132e-05
-1.09387305095154e-05
-3.53368253657487e-05
-4.52478578931767e-05
-2.20045199956909e-05
-3.21137044975629e-05
-3.28788128878778e-05
-7.39959424818234e-06
-4.41302918498545e-05
-2.0661368672785e-05
-3.08844173493192e-05
-5.69945519737811e-05
-5.50093280842429e-05
-3.87407449564636e-05
-4.12565600632484e-05
-3.53541342454501e-05
-6.43251470921188e-05
-2.91214113030635e-05
-4.08113807316454e-05
-3.82235570355521e-05
-1.12325657266387e-05
-8.4895665853745e-06
7.52992762072116e-06
6.55361290247472e-06
-5.40864593553501e-05
-1.50572764146444e-05
-1.77795446922329e-05
-3.62987115817609e-05
-4.42609246009125e-05
-1.3350352277344e-05
-2.58652969010347e-05
-6.3833398132334e-06
-2.8476907075096e-05
-3.84597014773712e-05
-5.46946596016479e-05
-4.07918361575021e-05
-1.08512478548907e-05
-4.84314030047415e-05
1.05225905826206e-05
-3.17170981927399e-05
-4.85781761526965e-05
-3.90502631607301e-05
-2.62217155347356e-05
6.55181274206146e-06
-2.01886480978777e-05
-6.61748053118444e-06
-5.44184358957262e-05
-2.21934215703491e-05
-1.6078969234548e-05
-4.03901849209695e-05
-6.33561540193557e-05
-1.76986320685897e-05
-2.0212883443322e-05
-4.51604350693917e-05
-4.5401165041889e-05
-2.6277923596774e-05
-2.70611380652141e-05
-3.46024411767406e-05
1.74150516276082e-05
-4.50886951498915e-05
-2.31499642870221e-05
-1.61887713020272e-05
-1.2760781577954e-06
-4.63313943836049e-05
-3.33393046566237e-05
-2.2462301941307e-05
-3.48428321894141e-05
-4.24535427047424e-06
-5.12999348406929e-05
-4.85892838743523e-05
-9.79436491865584e-06
-5.49131184366764e-05
-3.46752184634664e-05
-1.7681458269737e-05
2.31462564725294e-06
-4.76550263955568e-05
-6.0667093924369e-05
-3.38546166042864e-05
-1.23179938575507e-05
-1.55469801359066e-05
-3.46030246505859e-05
-3.59250253335362e-05
-1.34040744291755e-05
-2.55448677009411e-05
-2.89367782270928e-05
-3.09650389015666e-05
-2.23650121405259e-05
-3.14426313720298e-05
-2.07969232346352e-05
-3.76242941231371e-06
-3.91917108830581e-05
-3.10853716379859e-05
-2.51415907706724e-05
-5.01198197523822e-06
-5.1586609621488e-05
-4.98411118493138e-05
-5.03054695182315e-06
-4.73271486445805e-05
-1.17924918844786e-05
-2.60444613657563e-05
-6.96731929829939e-05
-4.62307879252077e-05
-3.77735590308891e-05
-3.34360022721451e-05
-3.83743517945744e-05
-4.56823246345413e-07
-2.92022300715754e-05
-1.40347982364801e-05
-6.18535473255133e-07
-5.60912868490366e-06
-9.25071104816408e-06
-3.42197167792595e-05
-2.29608651276941e-05
-4.95153872990603e-05
1.06406021844301e-05
-1.42709262278122e-05
8.18252370854246e-06
-2.94471342292302e-05
-3.04394973019463e-05
-4.7227649452259e-05
-1.02562322334402e-05
-3.40837461389364e-05
-4.3160348348103e-05
-2.67760474331271e-05
3.03502265005048e-06
-4.91987844811225e-05
-1.7485246941836e-05
-2.92551773316646e-05
-6.31285929161747e-06
-1.4835813811695e-05
-4.93443018570455e-05
-1.80226555001183e-05
-2.53248453457638e-05
-4.18103254911014e-05
-7.47998118134938e-05
-1.74747215560382e-05
-2.96907504186269e-05
-3.1378353946538e-05
-1.8019408004988e-05
-1.1225417961982e-05
-5.64695070803936e-05
-3.78252885936934e-05
-2.60168634312588e-05
-2.35429677456513e-05
-1.0139559300721e-05
-2.18412669161664e-05
-3.6385942871643e-05
-4.07704299466551e-05
-4.89771997492009e-05
-4.30700542498359e-05
-1.6475592690278e-05
-4.80167748641405e-05
-3.01952388073223e-06
-3.47234094685492e-05
-2.62348553203407e-05
-4.94267320543769e-05
-3.52265466082696e-05
-2.82440874974489e-05
-3.65686998973192e-05
1.52217606846436e-05
-1.93633621920503e-05
-4.4057618143669e-05
-3.3707574215077e-05
-2.0435158413783e-05
-1.5797411587372e-05
-4.86074346983873e-05
-7.08045752796321e-07
-1.96013205230907e-05
-2.93956275797437e-05
-6.44549213773937e-05
-1.33744255272583e-05
-1.30268264224056e-05
-2.15399454096715e-05
-2.30116516983098e-05
-5.96204283946414e-05
-7.14220014499111e-05
-6.8288291179461e-06
-1.06799362401632e-05
-7.18653544630402e-05
-3.3380754266262e-05
-1.70643586750397e-05
-1.30359287064862e-05
-5.71721579600755e-05
-1.48977421278239e-05
-2.13483762906116e-06
-6.7363996255128e-05
-2.43243601311492e-05
-7.79461089603139e-06
-4.59350887468809e-05
-2.24447541557318e-05
-5.69149572732268e-05
-5.59882031188597e-05
-9.42731873702453e-06
-2.69833406677201e-05
-4.33508942468369e-05
-3.5954997381816e-05
1.41285814328008e-05
-5.54697969396191e-05
-4.93392261488019e-05
-2.21307812140323e-05
-2.02412543471239e-05
-4.15905126172774e-05
-2.90449211410396e-05
-1.02390521919207e-05
-2.27388609116602e-05
-2.96065379063887e-05
-1.55215065756105e-05
-4.40450976829745e-05
-3.20652401649966e-05
-7.45591407174715e-06
-3.94303309311814e-05
-6.50732086109433e-05
-5.03915341603147e-05
-1.17273355007547e-06
-7.65877982039106e-05
-2.79310475790547e-05
-4.2565614405606e-06
-3.15349370838944e-05
-2.95040795733846e-05
1.34604717520924e-05
-5.76503413957393e-05
-6.4136736218586e-06
-2.18618464740601e-05
-1.45267272799943e-05
-1.73101116865228e-05
-3.54091935003301e-05
-2.37450399553388e-05
-3.28794626466498e-05
-4.06461965336318e-05
-6.87697721964985e-05
-2.07768002372795e-05
-4.11907466868609e-05
-1.98344967118791e-05
-3.82775028406988e-05
-2.73006851683362e-05
-1.02888708072019e-05
-4.29695688716886e-05
-4.90527653095311e-05
3.38928745620857e-06
-3.56936443431222e-05
-5.69660419998957e-05
-6.3338007011985e-06
-4.10667331991437e-05
-4.70862647879625e-05
-1.48476905614354e-05
-7.62006822866467e-06
-4.04917694923201e-05
-3.34909457920086e-05
-4.87066499446058e-05
-2.98151701684315e-05
-5.14295632924384e-05
-2.2927287994121e-05
-4.54890944311415e-05
-2.01342628591777e-05
-2.55808979501617e-05
-2.09167406389593e-05
-1.04309263991743e-05
5.89212252364129e-06
-1.26950577383259e-05
-9.61136269239057e-06
-4.64742318458232e-05
-7.69123659382614e-06
-3.97243609946927e-05
-4.30723239551304e-05
-1.47733647403907e-05
-2.95603793202874e-05
-2.67001913251714e-05
-4.25006768067467e-05
-1.76975861489162e-05
-6.1656152614991e-05
-3.82886650250349e-05
-3.94070080054185e-05
-2.80014517857614e-05
-1.91818053507459e-05
-2.03043913832778e-05
-2.92065651154458e-05
-4.39152811923642e-05
-3.62205543370103e-05
-2.76261457189368e-05
-4.3508149414668e-05
6.71113775782139e-06
-1.51320533840277e-05
-1.72011517809189e-05
-2.31996496061291e-05
-3.36221999384774e-05
-4.01530001828383e-05
-4.3047404473659e-05
-1.26620565807794e-05
-1.02755932630726e-05
-2.3256648766126e-05
-2.30634079618426e-05
-2.71123319808685e-05
-3.11956606919628e-05
-1.11453327217776e-05
-8.37597165212337e-06
-6.89479689313901e-06
-3.65050361638496e-05
-1.80550472792997e-05
5.77546110575212e-06
-3.49507519929191e-05
-1.85730759444486e-05
-1.8939515613634e-05
-2.10063416683177e-05
-3.07752259527785e-05
-4.52661878235972e-05
-5.28828434993304e-05
-3.40940546155417e-05
-2.10979329447994e-05
-3.55512322002372e-05
-2.72763297872817e-05
-2.43323246697849e-05
-1.88636243970953e-05
-4.91563355357292e-05
-1.57398762842419e-05
-4.81941135031159e-05
-3.66802512906443e-05
-3.66849045504656e-05
1.31084155236563e-05
-1.30813075896434e-05
-4.785573254258e-05
-3.63850827941054e-05
-4.54328949741753e-05
-4.52996602902621e-05
-5.39761719592253e-05
-4.91931688161767e-05
-4.54668954302544e-05
-2.94897005141997e-05
-6.87126476967103e-05
-1.83887972502625e-05
-1.62280748357431e-05
-5.619737584578e-05
-2.10844495439406e-05
-4.70197644756673e-05
-2.27575088757478e-05
-5.73013912030095e-05
-4.8409037380667e-05
-2.78965623252892e-05
-2.844317528053e-05
-2.12273217272468e-05
-1.0356309449523e-05
-3.21507799068493e-05
-6.7536959936378e-05
-3.21257664888157e-05
-5.45784051732085e-05
-5.68838998179568e-05
-3.43422392445054e-05
-1.83691770111305e-05
-3.16575901747249e-05
-3.22085391968386e-05
-2.85810332414089e-05
-2.5079586435165e-05
-2.45371608096022e-05
-1.2001036134127e-05
-5.11527254718553e-05
-6.90317870546253e-05
-5.71157682923958e-05
-7.97541815725471e-05
-7.57506673249538e-05
-1.37555483106762e-05
-4.61988212326752e-05
-3.3259224949706e-05
-4.16069320771808e-05
-4.21581657019452e-05
-7.36915221799923e-05
-2.87393885582626e-05
-4.04220262289638e-05
-1.81489701819005e-05
-2.93567147650861e-05
-4.93538351658745e-05
-5.65459536276155e-05
-1.14298098563492e-05
-4.98312752934185e-05
-4.34144758551889e-05
-6.08170774007213e-05
-5.10766587234857e-05
-1.53572909240462e-05
-2.65216594275758e-05
-2.89185149390288e-05
-1.49492712129525e-05
-4.24423234936793e-05
-1.13764472007366e-05
-3.58735966635838e-05
-2.94117705867027e-05
-2.50640319130123e-05
-4.75581015070962e-05
-4.2240167632902e-05
-5.61174246175208e-05
9.46741761880987e-06
-2.99843634837563e-05
-3.3228257944091e-06
-1.786631265971e-05
-1.76358038783989e-05
-4.05383114156737e-05
-3.7520016761455e-05
-1.62487849943476e-05
-3.6196300073236e-05
3.97097907295442e-06
-4.62317781846291e-05
-4.780221117835e-05
-1.74195677078071e-05
-3.91758445747283e-05
-2.87327709538341e-05
-2.41489279547725e-05
2.89571927290674e-06
-7.12982740212197e-05
-2.33305849252043e-05
3.66495502190544e-06
-7.08801458010801e-05
-2.11128375723074e-05
-1.57402444515519e-05
1.74593907886761e-05
-5.30797895169049e-05
-2.42972990924445e-05
-1.11216261683136e-05
-7.46817862218822e-06
-2.64702260500457e-05
8.14049612193308e-06
-5.7890819767896e-05
-5.56510612051763e-05
-2.66435380574166e-05
-1.58959358082729e-05
-3.53418712547461e-05
-2.29987951366053e-05
-1.55414683277495e-05
-5.32002431230902e-05
-2.61044403188557e-05
-2.4791993393806e-05
-2.5970708100503e-05
-3.20780463128917e-05
-1.21089236501137e-05
-1.03446948097319e-05
-3.08038869886198e-05
-1.59287336179049e-05
-7.01087986765123e-06
-2.7812015957156e-05
-2.90611664384574e-05
-8.65366095178157e-06
-4.20893348292078e-05
-5.05225771153695e-05
-4.56805282789132e-05
-7.81369091148466e-06
-4.41047610708411e-05
-4.85738093167649e-05
-5.71105422790157e-05
-3.51463077410354e-05
-5.67545081003822e-05
-1.94194597179819e-05
-4.36868429187115e-05
-4.45000112423529e-06
-5.70719477535983e-05
-2.03950029566796e-05
-5.26397122801836e-05
-3.99542461935677e-05
-8.02706418872437e-06
-3.09410058911013e-05
-3.28682723715046e-05
-6.7386175297087e-05
-4.66076817685919e-05
-3.00814740825701e-05
-2.09899845703618e-05
-1.78900399271072e-05
-2.34842467962233e-05
-3.51261512350831e-05
-1.74291929731437e-05
-4.38973936458174e-05
-3.90953163546123e-05
1.25778882929718e-05
-2.3170080419696e-05
6.29183284438342e-06
-1.60034243333649e-05
-2.5188502474796e-05
-3.08383347113192e-05
7.88723593915767e-06
-2.12106964809696e-05
-6.55563553594643e-05
-3.88659699186243e-05
-2.5426545381045e-05
-3.00030686811666e-05
-3.83297666705546e-05
-3.36779496491031e-05
-8.88091835684732e-06
-4.32926850054451e-05
-7.07830732882804e-06
-4.94514535892701e-06
1.20566690107255e-05
-2.24041808858268e-05
-4.78590547208249e-05
-6.43754024599801e-05
-5.09991903509444e-05
-2.67547012038152e-05
-3.53644056263765e-05
-4.51818734582371e-05
-3.37300396967932e-05
-2.41197002447914e-05
-2.09433971371756e-05
-2.42881770157339e-05
-4.95572054085029e-05
-7.25679027279177e-06
-1.29300850187102e-05
-2.93195807858557e-05
-5.44624910866486e-05
-1.22071395799397e-05
-2.42640435501213e-05
-1.9040934374905e-05
-2.41525522829908e-05
-4.10787234358819e-05
-2.24009544178839e-05
-6.94857749525075e-05
-1.9679507983698e-05
-4.07629017100329e-05
-1.81932277729484e-05
-3.39695667008559e-05
-4.96177013537926e-05
-4.50806819695905e-05
-2.97536949297597e-05
-2.46325984811918e-05
-2.39351066299255e-05
-3.49819585469434e-05
-4.19273060147269e-05
-2.08018142384773e-05
-2.94398618774301e-05
-3.66497229870325e-06
-1.48019974693342e-05
-2.5793429940058e-05
-9.58387731291401e-06
-2.77212609978787e-05
-4.88942119516624e-05
-5.01900351870261e-05
-1.46044499886238e-05
-3.83450575610683e-05
-4.78959661199652e-05
-2.08155723067659e-05
-3.08692824264634e-05
-2.74629800952733e-05
-4.33414565937081e-05
-1.40746368059492e-05
-1.15040021260722e-05
2.51968809843749e-05
-2.50966321445136e-05
-2.27692849306816e-05
-3.08609872223106e-05
1.10354792993911e-05
-2.55785324703782e-05
-1.77224395945439e-05
-1.91464806837136e-05
-3.58318013138635e-05
-3.23738243492793e-05
-2.55668751826011e-05
-1.88673761659828e-05
-4.96952914855707e-05
-1.59941309744739e-05
8.54448606443009e-06
-5.39601885688929e-05
-2.35012607406822e-05
-2.35920995553717e-05
-2.09217030850524e-05
4.71139399180868e-06
-5.18185444689051e-06
-3.28256669510689e-05
-2.02190067287614e-05
-4.27305651491779e-05
-1.68368503438757e-05
-4.03264747548157e-05
-4.28020240923905e-05
-5.62362787698816e-05
6.15492925369736e-06
-3.90693106532231e-05
-2.59423234717208e-05
-2.91903587241347e-05
-5.23937807230433e-05
-6.42600174380174e-06
-4.35533136166261e-05
-4.86602996014401e-05
-3.56139340257707e-05
3.41443843000391e-06
-9.371883780685e-06
-1.94129183051004e-05
-3.55823142086753e-05
-3.10184640697033e-05
-6.20231985632867e-05
-1.60020073766146e-05
-3.78405307401527e-05
-6.39920531416434e-05
-7.2959413337841e-05
-1.88155670581865e-05
-1.8577272039207e-05
-2.68266672309963e-05
-2.33548032759857e-05
-2.91310211084748e-05
2.85826803125357e-06
-2.98933075493428e-05
-3.08675906547002e-05
-1.59843905537511e-05
-1.90492055417441e-05
-3.36727013419222e-05
-4.23456381105422e-05
-2.95547940836687e-05
-3.88842468739129e-05
-1.66142022629831e-05
-4.39609164629281e-05
-3.54369761906189e-05
-1.70046752243611e-05
-5.33376744971847e-05
-3.54147598533942e-05
-2.92562665404345e-05
-2.66969591406182e-05
-1.60320258021604e-05
-2.19368011098234e-05
-5.86313446159837e-05
4.82211437573195e-06
-7.33483464242796e-06
-3.07277793374923e-05
-2.29113278918983e-05
-2.61623473927745e-05
-1.94156360527314e-05
-2.00340190872675e-05
2.92085372898829e-06
-6.23250950068447e-05
-2.55464168602574e-05
-1.46389712122209e-05
-4.64094560116394e-06
4.77512438021028e-06
-4.41565137276604e-05
-6.13661074851796e-05
-1.05750010358131e-05
-5.5849497311609e-05
-2.53597251543274e-05
1.14196315607209e-05
8.7362965060035e-06
-5.25003599964039e-05
-9.89468448204575e-06
2.08336682650006e-07
-6.77678310272896e-05
-2.53114595794152e-05
-3.40996484516663e-05
-4.64033127427693e-05
-6.26903174616014e-05
7.10013044886414e-06
-3.94981405829863e-05
-6.44890912348046e-05
-3.21238331613237e-05
-2.60779549927466e-06
-4.94979985116664e-05
-3.64679300368349e-05
-6.14476786052191e-05
-2.63109497187937e-05
-4.50083264907109e-05
-3.93401490658843e-06
-4.60262234953911e-05
-5.27043086314008e-05
2.02373938705032e-07
-5.71043346261243e-05
-5.77792215485217e-05
-2.31888163019986e-06
-3.94413327728042e-05
-3.09634281918394e-05
-4.96810737143789e-05
9.03653831628729e-08
-2.40577570308903e-05
8.35646021274554e-07
-1.7012630268609e-05
-7.76328067773715e-06
-2.98391243877014e-05
-4.13225459202102e-05
-9.6070933381874e-06
-3.72878304406088e-05
-3.97008261383536e-05
-7.21557378075042e-05
-3.53611515447433e-05
-5.92644998198164e-05
-2.80223257861584e-05
-3.77400989924609e-05
6.132703113017e-06
-2.55576080391711e-05
-4.07904253927162e-05
-6.40698813403569e-05
8.00496528120478e-07
-3.9404021244115e-05
-6.65088696020696e-05
-9.08775967423818e-06
-1.38016734055729e-05
-7.24028143563585e-05
-1.17742631378518e-05
7.02823401795343e-07
-5.22725872643282e-05
-4.04914027584467e-05
-2.8201373133499e-05
-4.47335809493782e-05
-3.89766857994916e-05
-4.97172422537277e-05
-3.9156412562197e-05
-2.52223041919308e-05
-3.5219080815035e-05
-4.35088491052975e-05
-3.64085800682176e-05
-3.41258614137186e-05
-3.78452474520003e-05
-3.07445631584119e-05
-4.52800667054603e-05
1.27850578463599e-05
-3.78205688543884e-05
1.37263990517492e-06
3.06310116735032e-06
-1.53302045870069e-05
-5.93187047986537e-06
-2.48214010882368e-05
-2.24616421625879e-05
-3.68434811012878e-05
-3.77291763950863e-06
-3.1065016180654e-05
-4.41824892650728e-05
-6.14032709961078e-05
-4.85180255007599e-05
-4.79887211757595e-05
-7.24997531211841e-06
-1.58910674407247e-05
-4.49477291649727e-05
-1.74375269631327e-05
-1.39148160593734e-05
-2.34757186928932e-05
-3.30328895674859e-05
-3.92225640675182e-05
-2.96132762497323e-05
-2.34924926389145e-05
-2.22101345062934e-05
9.20513753143717e-06
2.54590517570026e-05
-2.70282487679014e-05
-2.6653156290183e-05
-5.00214369155065e-05
-5.30252344370627e-05
-2.55457998941187e-05
-3.49028419210689e-05
-6.43347812976222e-05
-6.98359273822314e-05
-3.56277372667631e-05
-5.4752354749051e-05
-4.46898512383654e-05
-3.25879322849961e-05
-3.26155130292766e-05
-2.06469723254078e-05
-2.69317727641773e-05
-4.96491623302389e-05
-3.23611402686151e-05
-2.18361918652962e-05
-2.94785948095503e-05
-2.25908783718184e-05
-8.04375024898811e-06
-1.40178325927149e-05
-2.49377258045099e-05
-5.20206449156773e-06
-4.31077971119711e-05
-4.55759371618584e-05
-3.19311537602718e-05
-3.8071404880129e-05
-2.69099660139065e-05
-3.88300703023586e-05
-3.13382057441421e-05
-2.93497522068145e-05
-3.43256805223183e-05
-1.75931607492559e-05
-4.28870703157569e-05
9.49732153099146e-06
4.60148807127282e-06
-3.55965498446065e-06
-2.35107810665214e-05
-1.29095636715206e-05
-2.14690914308757e-05
-5.36295914001318e-05
-5.94949184152744e-05
-5.11754280263293e-05
-3.69198790375093e-05
-4.82152353227209e-05
-6.54509478077881e-05
-4.64867834362648e-05
3.50365600800265e-06
-2.08237765387257e-05
-5.81826122227306e-05
-2.97479383398573e-05
-1.23648955692015e-05
-1.10911202453632e-05
-1.85169659408057e-05
-2.38257038323808e-05
-4.65374732349874e-05
-2.45726446435642e-05
-1.17791978811442e-06
-1.52957938107373e-05
-3.8452415901492e-05
-1.76945581448488e-05
-1.73547080378333e-05
-6.02682487898706e-05
-3.64702804180855e-05
-4.54091277759316e-05
-6.39195109965315e-05
-1.26991054967969e-05
-1.90011586209774e-06
-8.05320243712448e-08
-3.63009689404974e-05
-1.7725687311882e-06
9.92548144413223e-06
-3.730837311832e-05
-3.41314498597846e-05
-2.95031512019635e-05
-3.98977396944538e-05
-5.93351555467946e-05
-5.44173446271995e-05
-7.03750034211361e-05
-1.4969955533916e-05
-3.46414402095408e-05
-1.92180311233727e-05
-4.59221277060755e-05
1.61819364893367e-05
-2.30760074418823e-05
-1.62114476884122e-05
2.20258607935467e-05
4.13914077964411e-06
-3.8002142198326e-05
-4.16678383615712e-05
-3.60106422171935e-05
-3.07404989178773e-05
-5.64375966990462e-05
-1.08811092981143e-05
-2.75165530013821e-05
-4.40278858255117e-05
-4.68667073121114e-05
-1.83370835710001e-06
-6.12616712096322e-05
-3.31785020995907e-05
-3.91568820970321e-05
-6.03258141750311e-05
-3.15148508197512e-05
-3.3980806009477e-05
-2.52415799453939e-05
-1.54256715118207e-05
-1.8392514237512e-05
-1.51831231712024e-05
-4.0800578537077e-05
1.19304555831517e-05
-3.76735501481583e-05
-1.66560693748516e-05
-3.00314099439841e-05
-3.05924559329484e-05
-7.37367406432724e-05
-4.06854223071292e-05
-9.44158254677174e-06
-4.96463603130378e-05
-4.41938260550832e-05
2.30420859181168e-05
-6.71379862715471e-05
-1.87433576850782e-05
-2.63760732500647e-05
-7.72847178286885e-05
-7.45414087857036e-06
-3.84323685415651e-05
-1.07530478203166e-05
-1.00801311409621e-05
-3.12402136999964e-06
1.10193138674183e-05
-2.73190002893738e-05
-2.85156900463746e-05
-1.97023845894313e-05
-2.97658931470187e-05
-7.09318640147946e-05
2.07116790239193e-05
-3.12695459503705e-05
-3.05304130405008e-05
-2.99159265031396e-05
-2.11873096652772e-05
-4.60961768903437e-05
-4.38853810692279e-05
-4.44723608625845e-06
-5.70981734646318e-05
-3.94199107767729e-05
-2.4483509642303e-05
-2.38640588533092e-07
-4.15755588128816e-05
-2.5889845623027e-05
-5.33341963793222e-05
-1.21491663377459e-06
-2.74086284833361e-05
-3.3359560929939e-05
-2.13273241548429e-05
-1.33815654630722e-05
4.41252897982127e-06
-3.47730173193206e-05
-5.50389206980643e-05
-4.05153312528259e-05
-3.84147995918025e-05
-2.19237378504205e-05
-7.66389988455239e-05
-2.03440925373591e-05
-2.9210987968735e-05
-3.56866346269301e-06
-1.61644993272838e-05
-3.0599526353524e-05
-2.99412185607979e-05
6.24056110089467e-06
-3.68391934623222e-05
-3.69784666426341e-05
-1.15064358749717e-05
-4.04299976100361e-05
-3.4910468490908e-05
-3.7660626463782e-05
-2.14739978449766e-05
-4.80241794891778e-05
-3.86573340299096e-05
-1.40500870378105e-05
-4.2214515612992e-05
-4.98951764735058e-05
-3.47634904687283e-05
-4.16098464932286e-05
-1.42228722449371e-05
-2.54725684839082e-05
-2.71959733407204e-05
-2.26770459871374e-05
-3.1327980893022e-05
-3.84687097576415e-05
-3.98813092839288e-05
-2.48589690237232e-05
-5.55377099479299e-05
-3.19100647926378e-05
-3.36495814839384e-05
-3.4972919002114e-05
-4.76730548582029e-05
-1.65216719219683e-05
-3.25757495594925e-05
-2.99510141584924e-05
-1.99697498405695e-05
-2.67215488043636e-05
-5.43809214207984e-05
-4.01899516435265e-05
-6.13012692090802e-06
-9.54198864373345e-06
-5.38002637578615e-05
-4.00421513731417e-05
4.72560665494574e-06
-2.23191197763471e-05
-8.5874695529107e-06
-4.53639039297436e-05
-4.98546816236695e-05
-5.86529068944382e-05
-3.29076827010093e-05
-5.88674479040034e-05
-3.02567353303121e-05
-1.92896271652374e-05
-4.51486335643897e-05
-2.40506010814094e-05
-4.18549849346602e-05
-5.03257918213333e-05
-1.86670564445682e-06
-5.27238964001775e-05
-2.77747677876985e-05
2.69155371620674e-06
-1.88429620822597e-05
-5.54988616754773e-05
-2.9565112501279e-05
-2.19288938535709e-05
-4.3710282740724e-05
2.88304128801151e-06
-4.0223228008286e-05
-2.60918460922947e-05
-4.01430215721482e-05
-2.37845836055257e-05
-4.11163299061334e-05
-3.05245009881764e-05
-3.2670993211403e-05
-3.96354406781931e-05
-5.34632764469278e-05
-3.40740063068174e-05
-3.69977550216372e-05
-5.62079087172779e-05
-3.71535092936358e-05
-4.34218366630382e-05
-1.82783348584815e-05
-5.00017333627444e-05
-2.52790260963408e-05
-3.81605657880294e-05
-7.77659185828813e-05
-3.97326789474816e-05
-5.32823170631935e-05
1.03960904762313e-05
-7.4949044713421e-05
-1.59515008539944e-05
-3.14946091783359e-05
-2.26424577776341e-05
-1.86917341369135e-05
-5.19293927314763e-06
-2.26390713919785e-05
8.7640205431714e-06
-7.84934743462148e-06
-3.63602744763574e-05
-5.7303827067732e-06
-1.12483586780679e-05
-7.26929480609685e-06
-1.03117534706497e-05
-3.59414908924476e-05
-3.62738847581207e-05
-5.06897878263682e-05
-4.11242647665943e-05
-8.93047547419161e-06
-4.24094777376813e-05
5.39825118579837e-06
-1.31726318417674e-05
-2.27479246737608e-05
-2.35714719203228e-05
-2.40763095679321e-05
-5.17213259928963e-05
-4.870538594887e-05
-3.93842533226787e-05
-3.05102456965528e-05
-3.54137573787539e-05
-2.08996083493442e-05
-3.14438063760891e-05
-1.620618999359e-06
-1.65109035870883e-05
-4.02349364865459e-05
-3.73498679473604e-05
-3.80753933195013e-05
-2.45839638810504e-05
-2.55654252791921e-05
-4.14297220722522e-05
3.71574197314512e-06
-5.1679512109074e-05
-4.53600063020777e-05
-6.36720208555691e-05
-2.67292273295837e-05
-3.25164457407635e-05
-2.38260169010096e-05
-2.82170778189489e-05
-4.18777268313734e-05
-3.02989158718036e-05
-4.47454202911351e-05
-1.95612461527016e-05
-2.45141501548825e-05
-4.5090759415617e-05
-6.7987339924288e-05
2.05418414236129e-05
-2.11521002110066e-05
-2.02922370807784e-05
-2.30264217477678e-05
-3.32211719142645e-05
-2.15169236212288e-05
-5.22507686944055e-05
8.02978496151017e-06
-2.78521356738376e-05
-1.598658754807e-05
-2.67891613175862e-05
-1.96564239779958e-05
-5.83397256764694e-05
-2.66682948568649e-05
-6.01750342368349e-06
-2.4227690250308e-05
-1.67268222686113e-05
-1.14401856183419e-05
-3.30637614163764e-05
4.40916793281899e-06
-4.75174782546487e-05
-6.02888031466082e-05
-4.76891907982711e-05
-3.89382766790222e-05
-3.59308682380106e-05
-6.05600945383184e-05
-1.54456779640523e-05
-9.7007822176746e-06
-4.02166438464881e-05
-1.85517673378667e-07
-2.26211532084528e-06
-3.96052161219262e-05
3.50789942688335e-05
4.25580312988613e-06
-4.35146574268985e-05
-2.18637720823024e-05
-5.3831261119817e-06
-1.81650437196565e-05
-4.58233779887974e-05
-8.36891382592946e-06
-4.51284378197426e-05
-1.41619926319627e-05
-5.43096032245476e-05
-3.85207913005356e-05
-6.93735458432677e-05
-3.15440181569461e-05
-4.96288023644356e-05
-3.81337747978755e-05
-2.44386885944091e-05
-2.37701456701266e-05
-1.60656991204383e-06
-3.67305808857337e-05
-4.30127645010322e-05
-5.50011260476944e-05
-3.87149925713368e-05
-2.03402687718642e-05
-4.18050704540947e-05
-2.22881546845841e-05
-5.89651720256643e-07
-8.50944585551637e-06
-4.66499606137697e-05
-4.31736234364503e-05
-5.25791269894634e-05
-3.13980958534391e-05
-4.9116342329165e-05
-3.03576088220929e-05
-4.8844467708837e-05
-4.98790976662577e-05
-2.71812508990157e-05
-3.41656542855619e-05
-1.9776893609609e-05
-4.48244112949503e-05
-4.86146418207089e-05
-4.37764937852871e-05
-5.0790939530172e-05
-3.9430102426145e-05
-3.25168022510433e-05
-3.06188961079311e-05
-1.9293406582612e-05
-2.38908173872588e-05
-2.49293606981131e-05
-1.01779577008511e-05
1.99172241531446e-05
-1.36153274987176e-05
-3.551551863353e-05
-5.91601335086563e-05
-1.36208738472693e-05
-2.54378803671286e-05
9.09779212275684e-06
-3.44170044596023e-05
-3.48660594390523e-05
-3.73335568055771e-05
-3.9372395686863e-05
-4.38700951405062e-05
-8.15752545442002e-05
-3.25844338834247e-05
-2.34233584297119e-05
-2.39817913567642e-05
-2.26271211938428e-05
-2.48020713996363e-05
-5.13201444338664e-05
-3.48926085112156e-05
1.1229152255342e-05
-5.13953362218748e-05
-1.01889818236456e-05
-8.25139452466852e-07
-2.94409978846609e-05
-2.73644229539306e-05
6.3486939037472e-06
-2.15494134181801e-05
-9.55011477711085e-05
-3.81425066416578e-05
-3.96184594654995e-05
-6.65806617162728e-05
-2.40302870615584e-05
-3.74372922792441e-05
-5.16705281524289e-05
-3.82835025027655e-05
-2.15652709902707e-06
-1.31259707500759e-05
-2.33776727018546e-05
-6.64954787361649e-06
1.70439216978393e-06
1.51228763313234e-05
-4.87217678138805e-05
-2.98712521547249e-05
-1.63155469780835e-05
-1.66189760630703e-05
-8.39184495573186e-06
-7.02242317847479e-05
-4.56754824031384e-05
-5.5397183532757e-05
-4.77274689539174e-05
-4.52543395331384e-05
-6.39384557347604e-05
-3.21532176468104e-05
-6.61845374432529e-05
-3.84861291557402e-05
-1.13294466505876e-05
-3.37518945676626e-05
-3.62125808456949e-05
-1.26732494442418e-05
-6.07220831375728e-05
-3.43753709363609e-06
-5.12593672731416e-05
-1.6304989225247e-05
-2.27193440853783e-05
-1.12264116180546e-05
-4.01460396050268e-05
-1.31779348110532e-05
-5.45106091690352e-05
-4.92034379400219e-05
-5.3307931970835e-05
-3.62145301327058e-05
-9.9828352667681e-06
-5.32299962138405e-05
-1.90284863838431e-05
-1.85024631183262e-05
-3.5525097704986e-05
-2.38849440236674e-05
-5.44346206496141e-07
-2.45811421798212e-05
1.92358616348085e-07
-2.1052448611884e-06
-1.70169773622988e-05
-3.3807839840111e-05
-2.34717092157657e-05
-4.385892271341e-05
-4.94338599200042e-05
-1.52340240643823e-05
-2.62670928750736e-05
-2.82114545317054e-05
-2.74685179211175e-05
-4.80988304157785e-05
-3.88776658569162e-05
-5.31046092673027e-05
-3.99366372790616e-05
-3.50308740481392e-05
-4.11930407475865e-05
-3.1507756799672e-05
-1.2528848777288e-05
-1.3063499508968e-05
-3.25504003442081e-05
-5.0956450019501e-06
-2.81692082514868e-05
-1.74655212404586e-05
-2.01504903134492e-05
-1.67405301295178e-05
-4.25127041318458e-05
-2.14948799562018e-05
-3.39312450279619e-05
-4.98344715270129e-05
-1.46299400660215e-05
-2.76250739841406e-05
-5.90616427269986e-05
-2.44631857348361e-05
-3.0174992372158e-05
-3.15346939909045e-05
-4.0188877233711e-05
-4.5762880286258e-05
-2.30297667682924e-05
-5.17884336919138e-05
2.40088917010246e-05
8.4297788784773e-06
-2.59280858942521e-05
-1.74443099380286e-05
-3.66349035393766e-05
-4.3295442977828e-05
-3.51550268057708e-05
-4.60829336504401e-05
-3.10934482078558e-05
-2.00950270823752e-05
-4.10019715089262e-05
-8.92759045951832e-05
-4.58422586056762e-05
-2.43162433622605e-06
-5.71591555124974e-05
-1.74949228042514e-05
-2.4261699255618e-05
-3.47279514794183e-05
-9.9889708982311e-06
-1.8712798786761e-05
-4.38506513824416e-05
-2.50600630550566e-05
-3.40515613593343e-05
-9.91874524133542e-06
-4.86384938993342e-05
-5.90471399311061e-05
-4.22431970649008e-05
-4.41227036513179e-05
-1.31874696385191e-05
-3.55622467793844e-05
-3.35565694585869e-05
-6.5579352086267e-05
-8.81478838523118e-06
-1.67834701079805e-05
-7.80312837596163e-05
-2.33632708326963e-05
1.91942868740713e-05
-2.25381472752944e-05
2.12292840839258e-05
2.95566318496972e-06
-4.63514208818834e-05
-2.76667910105316e-05
1.09329370072223e-05
-4.88444446979418e-05
-3.87187169474578e-05
4.7305697925683e-07
-6.72912702954161e-05
-5.63362425103269e-05
-3.52343558155379e-05
-3.78423982427411e-05
-1.81764771886614e-05
-2.40095491739791e-05
-2.59154938102979e-05
-2.26481298775227e-05
-3.91809115345348e-05
-1.62573391664005e-05
-1.01402063966734e-05
-9.08973853034081e-06
1.66989345041486e-06
-1.34633648844099e-05
-4.77332765045953e-05
-2.48924349916744e-05
-2.13257160238683e-05
-5.25237144514028e-05
-1.96568976356721e-05
-4.52395791726812e-05
-4.79422471788387e-05
-4.59359321205195e-05
-5.23657610055657e-05
-4.41296993590057e-05
4.38721017905441e-06
-3.36009667878206e-05
-2.55345390282789e-05
-3.01955282641555e-05
-2.73975926470291e-06
1.5121965609632e-05
-1.57037326962545e-05
-2.63565258720479e-05
-1.3608184370535e-05
-3.19901414674826e-05
-2.12976019993066e-05
-2.30448515626076e-05
-5.81841236473694e-05
-2.20869729732606e-05
-4.76932789906435e-05
-6.36939794171106e-05
-3.93416083270421e-05
-3.07552860628997e-05
-3.54738459575083e-05
-4.36348566448067e-05
-2.79652193451117e-05
-1.32662675053011e-05
-4.80897073000128e-05
-2.8729180653615e-05
-1.96036577017958e-05
-6.29095058463155e-05
-1.2623320497347e-05
-3.30363821592485e-05
5.01186528391236e-06
-3.08164833644431e-05
-2.36190638979704e-05
-4.21993553920699e-05
-4.21821516526354e-05
-4.64003149842931e-05
-1.42140053205249e-05
-5.20406481795392e-05
-5.31551851231706e-05
-3.41009805345186e-05
1.85644780334787e-05
-1.7730679270688e-05
-3.28356927435596e-05
-2.04731424581678e-05
-1.65012504106847e-05
-2.6228808354004e-05
-4.24525727934657e-05
-4.81533994361222e-05
-4.00216357960432e-05
-3.5100707294517e-05
-5.37114075882766e-05
-6.07378178041068e-05
-4.51469779595409e-05
-3.38419183738529e-05
3.41541782526945e-07
-8.89708095616197e-06
-5.10132596743678e-05
-2.21974416864345e-06
-4.28332360128297e-05
-3.69042316660617e-05
-3.76731205976765e-05
-1.69177992437198e-05
-1.09680384135592e-05
1.18798006328957e-05
2.0601104522369e-05
-2.28368892646656e-05
-1.66622920394473e-05
-7.5689613718538e-05
-2.08992375061222e-05
-4.04090578482734e-05
-3.12384596920299e-05
-9.55611950524703e-06
-1.15454829578191e-05
-2.41941636183242e-05
-4.21971733633846e-05
5.95314739253417e-06
-2.11799617969068e-05
1.63192340319652e-05
-2.92240497901515e-05
-5.41869077290537e-05
-3.55884460670928e-05
-4.43699043263579e-05
-5.85812060017203e-05
-2.66724596271566e-05
-3.41565334145534e-05
-4.36497657709485e-05
-5.04452528370237e-05
-2.59367068626573e-05
-2.27101081117894e-05
-1.82223419827209e-05
-5.02871947779268e-05
-1.79791744876633e-05
-6.95928685061431e-05
-4.66309076801551e-05
-1.73964716197903e-05
-1.16297140741644e-05
-4.00594385769241e-05
-5.31070868404692e-05
-3.69026514374822e-05
-4.73507066645035e-05
2.36007849247884e-06
-2.04652197600062e-05
-3.97768659167872e-05
-2.29344073722625e-05
-4.60739467608822e-05
8.50204287658669e-07
2.7277670683843e-05
1.34252308654175e-05
3.03724805583157e-07
-3.24429207894687e-05
-1.86033807299401e-05
-8.14450587416309e-06
4.10662448505216e-06
-4.25376870910546e-05
-4.34277041782162e-05
-5.78022808074621e-05
-4.53814893005136e-05
-2.75088973717577e-05
-6.77041075995907e-05
-1.72860844075914e-05
-2.3320168652362e-05
-2.46179452149978e-05
-1.9025441883572e-05
-7.69437763866491e-06
-2.56036400372757e-05
1.12536192619091e-05
-7.94944645496143e-06
-1.86724650301207e-05
-3.54678857095803e-05
-1.8908007452577e-05
-5.24254463240409e-05
-4.46106010676512e-05
-2.76119506875614e-05
-4.8348435168984e-05
-3.95313125312645e-05
-4.84232110391656e-05
-4.55359333254267e-05
-2.27852236557693e-05
-4.39816428310091e-05
-4.42187737765396e-06
-2.6693323653328e-05
5.03986750445119e-07
-1.37795296930173e-05
9.43820996914083e-07
-1.29420789322103e-05
-4.43091435985316e-05
-2.76000510489484e-05
-1.72000619928489e-05
-2.50171108966775e-05
-2.92091463106688e-05
-5.1206719336586e-05
-3.59633784907792e-05
-4.49676202055858e-05
-1.69841184414978e-05
-2.79235572952836e-06
-2.35954182312012e-05
-5.26002377694125e-05
-3.003933569292e-05
-1.01559586424525e-05
-5.722054062044e-05
-6.34831498523598e-06
-2.37113864119486e-05
-1.55210817830597e-06
-1.84665960685222e-05
-1.84050641679219e-05
-4.0009939619702e-05
-2.64981389868968e-05
-4.38477590543527e-05
-6.40065638952108e-05
-3.41889608136305e-05
-3.9851451598884e-05
-3.48042044074251e-05
-2.73291539305395e-05
-3.20381381904692e-05
-2.17299528104302e-05
-3.97693983013535e-05
-1.38751005932922e-05
-1.26653307448462e-05
-2.06320981312075e-05
-4.2813433563567e-05
-4.59254743550285e-06
-3.28791153728097e-05
-2.54186600370754e-05
-1.0266669805867e-05
-3.5427923080225e-05
-5.31818821027849e-05
-2.51404047831222e-05
-5.21032616268472e-05
-6.17099080507817e-05
-7.62810694344218e-05
-5.52330503524772e-05
-5.55554814277315e-05
-2.24756974173185e-05
-1.61652242893445e-05
-2.40303434231155e-05
-2.15863860037011e-05
-1.4951025271356e-05
-4.00929732941527e-05
-1.33045181884734e-05
-9.50709576103219e-06
-2.02166409619648e-05
-3.11467155591565e-05
2.63240564993604e-06
-1.08205208501575e-06
-4.7555128235762e-05
-2.88675284274808e-05
-2.80013594866162e-05
-4.55205474461349e-05
-7.74646311991311e-05
-3.14620725266818e-05
-3.31509525125206e-05
-4.43948115566575e-05
-9.28195107445287e-06
-1.38644552940693e-05
2.93053800330369e-05
9.7224790746998e-07
-2.20182591845143e-05
-4.74616139637202e-05
-3.17104616772484e-05
-1.70790999055485e-05
-4.39716516453686e-05
-5.12768081659076e-05
-8.4842765768809e-06
-7.05528815609468e-05
-1.16718848515874e-05
-3.79557400392718e-05
-1.45361972763098e-05
-5.16066055118689e-05
-4.86049037301058e-05
-3.03394135328272e-05
-4.3097859813417e-05
-1.37228835960981e-05
7.88920197653624e-07
-2.63755177648077e-05
-4.11056972951324e-05
2.19649433251651e-05
-5.03671566891996e-05
-4.15964902277627e-05
9.61534383555698e-06
-4.38556113317209e-05
-3.44084076703039e-05
-4.74529387935229e-05
-4.26624756881155e-05
-2.89812717541853e-05
-3.87154884095305e-05
-1.75284627297378e-05
-1.23245595787021e-05
-2.59175335622583e-05
-2.78726747329727e-06
-3.21663994025933e-05
-1.56070791907384e-05
-2.01532084561581e-05
-3.73995305614942e-05
-1.04918474810941e-05
-2.08066018014943e-05
-3.49235751811969e-05
-3.73352575222792e-05
-7.20766961669168e-06
-5.85890828754827e-05
-5.76041100560938e-05
-3.98840805055361e-05
2.42242453844546e-05
-3.82903677064979e-05
-4.20550050355026e-05
-2.45686059882454e-05
-4.36821838895613e-05
-2.8723843074277e-05
-2.30659913902168e-05
-4.33254139359243e-05
-2.6771371004799e-05
-3.40060070789691e-05
-1.8710331610737e-05
-3.63266419732488e-05
-2.79065542965276e-05
-1.46787306048021e-05
-5.38829493896646e-05
-4.94287864272183e-05
-3.4920635909291e-05
-3.28120882817364e-05
-2.33245177573986e-05
-2.85335897260293e-05
-2.9710972233957e-05
-2.85345201114317e-05
-4.07977759383827e-06
-1.82275867075642e-05
-5.88064645627512e-05
-1.20808458209324e-05
-4.1865914246179e-05
-6.29402896588771e-05
-2.34706628210295e-05
-1.6742725842308e-05
-2.63411238076947e-05
-6.75309922345527e-06
4.64003335786164e-06
-1.82886035605832e-05
-8.90104702760043e-06
-7.05365627144425e-06
-2.07644595146419e-05
-2.91424518513279e-05
-5.33314452050632e-06
-1.01978060051346e-05
-1.11449805774116e-05
-2.9767175879905e-05
-1.49689696398012e-05
-6.10305381731148e-05
-2.21727304426629e-05
-2.73052959382436e-05
-5.99028201087847e-05
-5.32563423620644e-05
2.79849401204059e-05
-3.8325149584803e-05
-6.43739221948168e-05
-2.63214161785373e-05
-2.48796886408324e-05
-2.4151793442952e-05
-6.21507184557351e-06
-2.94299917928486e-05
-7.68627417471217e-05
-3.74024449799471e-05
5.52849874414369e-06
-3.52519461772353e-05
-3.31538180206317e-05
-4.22143098519933e-05
-2.75676602206779e-05
-5.20431621838511e-05
-4.30502230941657e-05
-2.72027630471625e-05
-2.96600928257077e-05
-3.57969867379076e-05
-3.21020146956787e-05
-6.0306582959811e-05
-4.72040612714904e-05
-3.64320745029673e-05
-2.19545358740799e-05
-1.52681157951737e-05
-2.39224845994368e-05
-3.03736425214839e-05
-9.01337042768758e-06
3.51591753681037e-06
-2.21963914711871e-05
-5.76036279451658e-05
-2.72974728057728e-05
-3.11440484693763e-05
-2.30321948589627e-05
-2.86004469001916e-05
-3.62037969144905e-05
-4.25952485761762e-05
-3.49913152975747e-05
-3.96248709876584e-05
-2.70080023602271e-05
-5.18042685960485e-05
-4.63533065079653e-05
-4.20757045675777e-05
-2.02371375807849e-05
-2.79061738252261e-05
-4.3899094726125e-05
-2.7431005265648e-05
-1.35032355567236e-05
-1.12976643525246e-05
-4.42604204018332e-05
-4.82523959772792e-05
-3.75265708201084e-06
-1.98802820402935e-05
-2.00238892811683e-05
-8.78428102329139e-06
-6.35405474607929e-05
3.34169691251727e-06
-3.69686947137267e-05
-4.46828457310056e-05
-3.66676472731483e-05
-3.32631911428612e-05
-2.85928287778444e-05
-3.08350351327357e-05
-5.03719282080084e-05
-2.14861598288638e-05
-1.78816307592321e-05
-3.03576128393284e-05
-3.24662699404488e-05
-4.47786342289097e-05
-3.33736009815188e-05
-1.84534130699698e-06
-2.14736830198214e-05
-2.56844904965229e-05
-4.08365376275186e-06
-4.15690796789901e-05
-5.67105684582921e-05
-7.69186321858822e-05
-1.03990044656998e-05
-3.2296732897381e-05
-2.30898845072974e-05
1.31387249433509e-05
-3.47362842364092e-05
-3.09922078790923e-05
-4.64295818633657e-05
-2.60255044966759e-05
-5.34391040235037e-05
-3.08084676581212e-05
-3.20372060835179e-05
-4.28121001643292e-05
-2.62453054500226e-05
-2.87407076473541e-05
-2.91210158441901e-05
-1.81271617597227e-05
-3.19108797232802e-05
1.22449500234002e-05
-4.08975431236988e-05
-2.20518245162242e-05
-9.99887440514895e-06
-5.58848524683879e-05
-4.24031629757197e-05
-4.6030756499491e-05
-3.66757210507729e-05
-3.33906504666315e-05
-3.58345656076492e-05
-5.00912260483551e-05
-6.32392097133472e-05
-2.90277256493619e-05
-3.51751582864953e-05
-3.74498686977521e-05
-2.72769819936123e-05
-3.37846429968166e-05
-2.47562950654778e-05
-2.3767863960223e-05
-3.28217179421779e-05
-4.71975053243471e-05
-3.02391878765755e-05
-4.28876724591781e-05
-1.71870668687694e-05
-3.00843352717309e-05
-4.43504571785365e-05
-6.44946363970804e-05
-7.64670257302002e-05
-7.50072956986e-05
-1.80806182387854e-05
-7.01966179389235e-05
-6.41120196730356e-05
-5.71462019448611e-05
-1.56161264537555e-06
-2.49182140312062e-05
-3.96070682655185e-05
-2.39502604106732e-05
1.98847102125795e-05
-2.97171294352291e-05
-2.56596170497948e-06
-3.78848453055432e-05
-7.49786977391347e-05
-1.91611550725166e-05
-5.9950389237495e-05
-1.14134467417364e-05
-4.03289232188105e-05
-5.15490996440939e-05
-3.04782541128741e-05
-3.56338635039505e-05
-1.95082265661561e-05
-1.63671879990309e-05
-4.6546292429859e-05
-2.34563165488111e-05
-1.24909941060388e-05
1.11218880676282e-05
-3.91594670246824e-05
-2.79612282449325e-05
-1.75501253386591e-05
-4.56423606890572e-05
-2.57307286046107e-05
-2.85193689506609e-05
-4.54795656273981e-05
-8.70246893985904e-07
-3.97311225744222e-05
-6.0286062598399e-05
1.55370128049485e-05
-4.58858646728372e-06
-4.26755191606299e-05
-2.21605388119047e-05
-1.5265015522882e-05
-4.95748222970418e-05
-6.26663052729135e-06
-4.08430710053837e-05
-2.43773619037708e-05
-3.95036814975344e-05
-1.05263662598413e-05
-1.96653979925808e-05
-6.14598711216676e-05
-3.17943468472593e-05
-5.0140178582723e-05
-3.25137948695594e-05
-3.9688943249533e-05
8.20703975878919e-06
-4.67570496128777e-05
-4.0188290313396e-05
-1.40227540898178e-05
-4.51531104362385e-05
-4.08490210059627e-05
-2.75464738654434e-05
-3.37433193260575e-05
-5.95244989540802e-05
-4.18467528101759e-05
-1.61857937903946e-05
-5.46357232319157e-05
2.32067736108992e-06
-1.22974784527738e-05
-1.51797759636925e-05
-2.24748776465264e-05
-2.41654677025022e-05
-8.04537616851567e-06
-7.28923345945258e-05
1.78148110788281e-05
-3.37092035542333e-06
-3.82974640236888e-05
-3.93281666245913e-05
-2.18205197998231e-05
-2.01593389603662e-05
9.46966121648082e-06
-5.35020365913713e-05
-2.99910275602025e-05
-2.02414975711724e-05
-1.83894210010901e-05
-4.38630966344106e-05
-3.96355011778752e-05
-3.64773422941198e-05
-3.51492805743861e-05
-3.88895520270837e-05
-3.97803596155786e-05
-4.30669998004079e-06
-5.18494362496612e-05
-4.31066777208309e-06
-2.24001927899045e-05
-1.38160296001331e-06
2.41819975428815e-05
-2.81886623075912e-05
-4.1080977447172e-05
-2.25911595237206e-05
-2.97431041826196e-05
-2.09862378945485e-05
-3.78319858956757e-05
-1.4370841869154e-05
-1.82974191559936e-05
-3.02118549566375e-05
-5.61565189356842e-05
-6.07037750378807e-06
-1.69110332281258e-05
1.24123957976244e-05
-3.58680635435954e-06
-3.38532788568341e-05
-5.54302062607317e-05
-4.60405241356049e-05
-2.49172183850062e-05
-2.73334773325948e-05
-3.37885064689192e-05
-3.75073175191259e-05
-4.03807579465613e-05
-1.46282956619221e-05
-3.27205348117187e-05
-2.47393139403204e-05
-1.07117690299407e-05
-1.79618358128677e-05
-4.71309846150062e-05
-4.8782632290343e-05
-3.36717579286586e-05
-5.39744000512819e-05
-3.06742967303564e-05
-2.32560745023297e-05
-1.15357314618075e-05
-1.4260907808525e-05
-4.25080484588792e-05
-4.68924031365335e-05
-5.98539883679416e-05
-6.53672902542872e-05
-3.53797299106329e-05
-9.675963726223e-05
-2.17406463329129e-05
-3.39218267481049e-05
-4.08072205186071e-05
-2.15945198101884e-05
-2.17571049940909e-05
-2.53160736656377e-05
-6.96565589803603e-05
-1.11795111323783e-05
-6.41115016380051e-05
-4.91974569967541e-05
-1.86258314413492e-05
-3.81776121350706e-05
-2.62093095213617e-05
-1.72511354384589e-05
-1.62518068267961e-05
-3.68606434095564e-05
-2.57066035619493e-05
-3.59214619323662e-05
-4.12920328507e-05
-2.68775558910934e-05
-4.08190840883964e-05
-2.07485814389592e-05
2.70156025428778e-06
-1.2042791853109e-05
-1.74828008189328e-05
-4.17087663536036e-05
-6.06028858713314e-05
-5.27402173593973e-05
-4.18034867405121e-05
-5.93648956685533e-05
-3.73552039339138e-05
-5.67948237449845e-05
-7.08074873771194e-05
-3.55352737756474e-05
-3.73011961826432e-05
-2.13940392754917e-05
-6.62809189849397e-06
-2.31401763081859e-05
-5.70989554613151e-05
-2.71747648431322e-05
-4.86218453785519e-08
-3.3672265297593e-07
-7.35978697253586e-06
-3.98902874997838e-06
-2.38844693819623e-05
-5.77000119485602e-05
-1.60799738270953e-05
-8.75843903442711e-05
-4.11778413921515e-05
6.95697467551446e-08
-2.90926191089785e-05
-4.31015626205091e-05
-7.06163948099445e-05
-3.71682295840608e-05
-2.03105391934226e-05
-1.72009071386354e-05
-2.33653080650773e-05
-2.48471904772764e-05
-2.06367429821714e-05
2.50520354250488e-05
-3.40808647061589e-05
-1.56859541771149e-05
-5.03788369971906e-05
-2.51348071457893e-05
-5.32741523407795e-05
-1.08004045022545e-05
-8.78724525462275e-06
-4.87080522516181e-05
-1.28483389586557e-05
-2.14747545133338e-05
-3.19963451922354e-05
-6.07775397663618e-05
-1.28113680091961e-05
-1.92785036071034e-05
-2.44611165316376e-05
6.83083972434902e-06
-1.16165573274682e-05
-5.21285636294247e-05
5.59017697472399e-06
-2.08417232200699e-05
-4.94729087655193e-05
-2.97500204049623e-05
-1.51078632366536e-05
-6.1194453623482e-05
-1.22017091739692e-05
-4.43049052616917e-05
-4.87330863290706e-05
-2.75520627266527e-05
4.49974023104602e-06
-2.46572509221227e-05
-2.51167921850838e-05
3.19585131346514e-06
-2.3107360162979e-05
-2.26216595375166e-05
-2.07415607859325e-05
-2.25146666691636e-05
-2.87024492649256e-05
-4.72939519454052e-05
-1.53210128594004e-05
-2.29493895460052e-05
-4.06589340327215e-05
-3.86831610956177e-05
-3.3345865155722e-05
-3.5226062526127e-05
-2.22485852895486e-05
-1.85502883730084e-05
-6.80032130614989e-05
-3.43209061793311e-05
-2.63349468767011e-05
-2.90857001641567e-05
-3.04003271099951e-05
6.42475857571116e-06
-9.82099300487417e-06
-4.28778168339366e-05
1.26316388907142e-05
-7.90404609057632e-06
-7.53155336765734e-05
-3.3895767154002e-05
-1.9025055274367e-05
-3.60585490276127e-05
-6.9105279931529e-05
-3.12420209365297e-05
-6.55108676368157e-05
-6.16927092419142e-05
-3.78449098564514e-05
-3.31546045831046e-05
-4.04703849264225e-05
-2.21170918542865e-06
-4.22220289761271e-05
-1.57817843852136e-05
5.93081190294358e-07
-1.97492150559014e-05
-4.61803390943371e-05
-4.80258111468163e-05
-2.09974177195759e-05
-3.45638401040842e-05
-2.07491988127951e-05
-2.41440476956032e-05
-5.47705810202824e-05
-4.68702325631787e-05
-4.42039813953947e-05
-4.06776293856828e-05
-3.2314301186467e-05
-5.50954507211156e-06
2.41146470872487e-06
-3.99395626746854e-05
-4.38572823885165e-05
-1.96827562680721e-05
-4.01150357293911e-05
-4.13697211030279e-05
2.09628457453065e-06
-7.11731857838251e-06
-4.74517451582425e-05
-1.7344120493279e-06
-2.25022458565071e-05
-6.186857758482e-05
-1.02023150522947e-05
-2.28277671885758e-05
-3.63402908464645e-05
-2.19174207170427e-05
-4.08461900503054e-05
-3.13200368325973e-05
-1.94299896915321e-05
-2.46507999033986e-05
-5.11481897887117e-05
-3.45693091136233e-05
1.90200034258827e-07
-4.06537851526654e-05
-5.247599754454e-05
-1.52331255437893e-05
-1.36380443080174e-05
-3.46802791482579e-05
-1.68183933245443e-05
-3.98583420762857e-05
-3.10632542001117e-05
-3.13619643162378e-05
-4.43256055831433e-05
-7.39791358516722e-07
-3.04391378704076e-05
-2.57929288577865e-05
-2.2906625692936e-05
-4.67368296846435e-05
2.08375401025182e-08
-2.8629389231295e-05
-7.06759278984676e-05
-3.56117289370661e-05
-3.43945253688975e-05
-3.49557680071069e-05
-2.04200972476693e-05
-4.00056023950355e-05
-6.39017132745304e-05
-2.70700684454605e-05
-1.44944319930423e-05
-4.03402583454904e-05
-4.52611144496384e-05
-3.12169017354007e-05
-7.25320561983171e-06
-3.19589301585811e-05
-7.68989105110217e-06
-2.67714000704831e-05
-6.14523637754513e-05
-2.65989457304515e-05
1.18019499858144e-05
-4.53456229045743e-05
1.28098910355642e-05
-3.92595964277021e-05
-2.76747046107109e-05
-7.17493180049354e-06
-1.69587973615879e-05
-2.79737679132742e-05
-3.99484252293028e-05
-5.5258666911437e-05
8.90585917534161e-06
-3.00121897186271e-05
-4.06717470806948e-06
-1.1415721717169e-05
-2.30284408117255e-05
-4.33121091458132e-05
-2.12050842488796e-05
-6.03340295262289e-05
-2.22870710328076e-05
-3.95108608693077e-05
-3.10726456374704e-05
-7.91159030522655e-06
-1.94817664930018e-05
-2.84462479341742e-05
-2.88950039500281e-05
-1.03526626840848e-05
-2.45563297190368e-05
-4.94260794759848e-05
-3.00968467954748e-05
-1.55831471686416e-05
-3.81453007126624e-05
-1.54796039068987e-05
-3.35261804625645e-05
-4.96495650538615e-05
-5.59921605138894e-05
-4.89243756605443e-05
-4.42796854796968e-05
-7.63219594487947e-05
-8.1040983651186e-06
-5.35487911423839e-05
-1.47607536646414e-05
-2.76500598126279e-05
-3.83022760281268e-05
-1.52411101240076e-05
-2.14730924470832e-06
-2.72845295246458e-05
-5.31036561258223e-05
-1.18845886884992e-05
-2.32499787750769e-05
-3.15202246775167e-05
-2.96534241719445e-05
-3.21687935402612e-05
-5.63733243325208e-05
-3.75462288694286e-05
-1.00129778789576e-05
-3.39609925554927e-06
-4.24467166650067e-05
2.26926021089462e-05
-3.20441506058383e-05
-1.67260736359045e-05
-1.60636611804995e-05
-1.3984362402564e-05
-5.41408735068991e-05
3.61368933680366e-06
-6.43292592683538e-05
-4.93608963751528e-05
-4.11255757588592e-05
-4.26287956624981e-05
-5.5146659577717e-05
-3.83183944119441e-05
-2.72887011995911e-05
-4.17160043048266e-05
-3.61695433817857e-05
-3.13467983025179e-05
-5.64811732704131e-05
-6.20698149876916e-05
-1.59952257148835e-05
1.71995484778031e-05
-2.88210024907465e-05
1.57845852174671e-05
3.33183903851552e-06
-2.8247105604255e-05
-2.6548328683282e-05
-2.58016106522244e-05
-3.94565988311863e-05
-5.53113478524865e-06
-2.62041391518978e-05
-5.40329134122162e-05
-5.21006297231208e-05
-1.36039038457499e-05
-4.73383340582822e-05
-3.95377284364909e-05
-4.64240016289536e-05
-5.09636514862464e-05
-3.03174290917012e-05
-1.45063220366563e-05
-1.3321625810868e-05
-2.88514544962494e-05
-2.34702000607091e-05
1.58920276874257e-06
-2.23393827746902e-05
-2.63251580348042e-05
-3.74478586138868e-05
-5.4415672025972e-05
-4.95016355090477e-05
-3.051899593329e-05
-7.37305938723318e-05
-4.43986806615382e-05
-3.84671976129869e-05
-3.38380890637304e-05
-7.74343545195455e-05
1.66679251795973e-05
-2.31530974847793e-05
-3.30167859584488e-05
-3.19531085653336e-05
-2.339289915168e-05
-3.75452717051904e-05
-1.47470712061202e-06
-4.2831484529463e-05
-4.1555376074366e-06
-5.11874900178701e-05
-2.46100516507326e-05
-4.69456155751138e-05
-1.45026628177959e-05
-5.59715682251404e-05
-5.13705142399292e-05
-3.9208945301547e-05
-2.43524088906524e-05
-4.8336363332901e-05
-3.90994889841506e-05
-4.37195471296071e-05
-2.56607938537652e-05
-3.29252179249428e-05
-3.13743796887967e-05
-1.21743227921146e-05
-7.13023890133172e-06
-3.95601720940001e-05
-1.87009994450813e-05
-1.31897739662699e-05
-6.09395628289744e-06
-4.27499702875545e-05
-1.76497182107376e-05
-2.03264420387374e-05
-1.16030082872776e-05
-2.05594056756409e-05
-5.83481319806509e-05
-3.90409543188468e-05
-4.43915711154889e-05
-1.51673095842648e-05
-1.7486964367038e-06
-3.12486302190163e-05
-3.55571326436369e-05
-1.62143821092143e-05
-3.58860483039258e-05
-3.28262221274654e-05
-4.2066018606269e-05
-3.4770237930094e-05
-3.98169791386194e-05
1.38674249832461e-06
-2.10359266945174e-05
-2.01107263139222e-06
-2.04541712816836e-05
-4.27021943831242e-05
9.42036072347773e-06
-6.1989092080404e-05
-2.48174023475886e-05
-3.17396097726242e-06
-2.06755687761738e-05
-5.42638884790201e-05
-1.81675868149272e-05
-2.24867866582496e-05
-2.47801519924793e-05
-8.53632372979787e-05
-4.7914599212939e-06
-3.82251382703024e-05
-6.35244190025489e-05
-5.13932043097207e-05
-7.4192150491773e-06
-1.27623469069309e-05
-3.64538531380198e-05
-3.5816079529478e-05
1.03870757308292e-05
-3.48540256836096e-05
-1.06711181542893e-05
-1.23095131155778e-05
-4.48755164231349e-05
-2.84174906187826e-05
-4.66379646076541e-05
-4.71341847621429e-05
-3.72006863887893e-05
-3.19603449684116e-05
-3.76648796034448e-05
-2.94838393402525e-05
-7.00539819079659e-05
-2.58834532235414e-05
-3.84451428137044e-05
-3.51136745864523e-05
-2.64773493580488e-05
-3.7679056111989e-05
-1.08293515121291e-05
-3.82065972670409e-05
-1.93754783119837e-05
-1.40703791450581e-05
-1.9720622214917e-05
-2.61731616571903e-05
-1.90797055166039e-05
-1.96655265036119e-05
-2.55581669640845e-05
-4.15844462674659e-05
-5.44524040894769e-05
-1.53904800012426e-05
-1.35531117182444e-05
-3.52538886390188e-05
-2.22434567577489e-05
-2.99016751501255e-05
-3.60433167824776e-05
-4.18107054844106e-05
-2.02879771845981e-05
-2.28261870443877e-05
-8.72845737199061e-06
-1.81223041549919e-05
-2.30533753914627e-05
-5.89251944045187e-05
-5.29628215966267e-05
-4.89388290073869e-05
-5.29129929625448e-05
-1.16007052125464e-05
-6.54632744629692e-05
-4.95301508091822e-05
-4.76676255888466e-05
-3.88049542450592e-05
-4.94980806225857e-05
-3.64730898217958e-07
-2.0863670254171e-05
-1.82756425632299e-05
1.46924240122021e-06
-1.43623373528566e-05
-5.4000971626763e-05
-1.11378666957063e-05
-2.17797621501153e-05
-2.7865137243212e-05
-1.58878859660955e-05
-1.11965695680801e-06
-3.41879204428215e-05
-3.29385006687992e-05
-3.04984708360613e-05
-2.50083278945274e-05
-5.37883502034449e-05
-2.22195120359637e-06
-4.47522474903488e-05
-5.69990156840432e-05
-1.02920610568956e-06
-3.64708555191222e-05
-2.22388349514375e-05
-2.8106581631363e-05
3.5585149013196e-05
-4.24276057837917e-05
4.55288611883206e-06
-1.94585152101822e-05
-2.42920683350778e-05
-2.30252100287433e-05
6.45566801754259e-06
-5.19957591140844e-05
-3.89285744152383e-05
-4.44583552818486e-05
-3.04765092518235e-05
-9.24282359047834e-05
-4.89115871871708e-05
-5.05131274442594e-05
-6.22293656104997e-05
-2.59668590554987e-05
-2.27257302336297e-05
-4.18322207940942e-05
-3.16897355525837e-05
-1.39481303518132e-05
-3.0506413173748e-05
-3.60116482758932e-05
-1.00294433254847e-06
-1.04415299077609e-05
-3.92779116623917e-05
-3.96074395721043e-05
-6.87013753192261e-05
-4.41859778180553e-05
-1.86903799710956e-05
-4.70952538132417e-05
-3.18903128782323e-05
5.19739855888661e-06
-2.08524964283123e-05
-2.44910075281595e-05
-2.83242646545319e-05
-2.78257873958933e-05
-1.14912174408047e-05
-4.224220484494e-05
-4.74746966522521e-05
-4.95072821254086e-05
-1.20151681820456e-05
-9.04359657480339e-06
-2.32161331341822e-05
-2.85976067861589e-05
-5.15569336252186e-05
-1.86617435401389e-05
-2.55724073323318e-05
-5.232365881159e-05
-4.92045866874273e-05
-9.74543499629695e-08
-4.72954191914182e-05
-3.15311400994316e-05
-7.63953713678582e-05
-1.11909216278408e-06
5.18757900114474e-06
-4.53380907176e-05
-3.69152465479489e-06
-2.78561859514031e-05
-4.87493662922144e-05
-1.18723313549077e-05
-3.80166785910697e-05
-3.69875150949181e-05
5.09521036555747e-06
-4.07930203507964e-05
-4.02791520932746e-05
1.51103342335831e-05
-2.53290225675311e-05
-3.3515898093495e-05
-3.9156696007929e-05
-4.51006298131246e-06
-4.12110371233504e-06
-3.52054732443902e-05
-3.10021673574899e-05
-4.7347021483225e-05
-4.69460293326341e-05
-1.12387560221448e-06
-3.50189693937138e-05
-2.7403991658455e-05
-2.88048677014207e-05
-6.71025702181149e-06
4.150765165453e-06
-2.6675746361161e-05
-4.80205326826897e-05
-7.87050816010862e-06
-1.26739175724026e-06
-4.61723430679224e-05
-2.89619409738936e-05
-3.35856329548708e-05
-3.71102214732816e-05
-3.53956589567131e-05
-1.09136913476849e-05
-3.3583444528788e-05
-3.0271610619578e-05
-4.3510987529652e-05
-4.70354154907324e-05
-1.48572375526774e-05
-9.87450067544661e-06
-2.03257484094672e-05
-3.02433998419495e-05
-2.97882709504564e-05
-6.34263137493107e-07
-3.23573409888641e-05
-2.28160825740195e-05
-2.2042965431329e-05
-1.7023063932138e-05
-4.30787453585528e-05
-4.90046994480865e-05
-3.35913012482915e-05
-7.66220168598935e-05
-3.18628664716458e-05
-2.14092727317452e-05
-5.22523399822321e-05
-4.79883465441263e-05
-2.48518408072021e-05
-2.91116173438256e-05
-4.05174779594828e-05
-1.33146746554577e-05
-4.98100774812774e-05
1.18964420203989e-06
-3.40545763737934e-05
1.1181750612492e-05
-2.24688009491022e-05
-4.5216880454886e-06
-7.01580853918362e-05
-3.20445710229816e-08
-3.38440661368292e-05
-6.38895184370008e-05
-5.3229181888877e-05
-3.97179760470725e-05
-2.75621320022715e-05
-5.09741887650673e-05
-6.03152542574954e-05
1.03420222141232e-05
-4.54786138785092e-05
-5.6117421667995e-06
-2.01244664844368e-05
-3.7072380271566e-05
-2.80118009540023e-05
-1.2467208083775e-05
-3.89561246710811e-05
-2.53825272747814e-05
-4.80116614512374e-05
-2.01373732780957e-06
-1.34753067534582e-05
-4.29338596195108e-05
-1.10684838544076e-05
-3.44757261290666e-05
-5.49837060319564e-05
-1.23741138695796e-05
-1.87674227967591e-05
-3.61836282806754e-05
-2.01874940263181e-05
-8.0833550988562e-06
-2.51474951593076e-05
-2.89804876953587e-05
-1.98437684305834e-06
-2.49651129862641e-05
-1.47313008701561e-05
-2.11465311459704e-05
-2.12895828854626e-05
-5.01928497654761e-05
-1.68433172125983e-05
-2.50372212117344e-05
-4.93010633305512e-05
-4.95198106225008e-05
-6.47776293615535e-05
-4.06212795823577e-05
-5.38493399652048e-05
-1.71651652056096e-05
-6.68917399786125e-05
-5.83029339069168e-05
-1.34102177143368e-05
-1.55183926823083e-05
-3.82353970412231e-05
2.1093859250014e-05
-3.60354583537749e-05
-5.02902958541163e-05
-3.51977237660648e-05
-1.94415107862353e-05
-3.14486088858474e-05
-4.47012217282004e-05
-9.31024778967271e-06
-2.39979311070074e-05
-3.57303999194518e-05
-2.4220960422048e-05
-2.81857313557664e-05
-3.91941003935675e-05
-1.71151997889455e-05
1.28239328905786e-06
-2.24378984219403e-05
-3.26703970079777e-05
-1.46617200969672e-05
-4.91871737628413e-05
-4.65149134989962e-05
-4.23434075512695e-05
-3.43816835484534e-05
-4.21655591816799e-05
-1.04338433466115e-05
-2.54331559516352e-05
-2.17624724164501e-05
-2.36754957517919e-05
2.12752076127882e-05
-3.25045810993547e-05
-2.4147508379895e-05
-4.6775779432104e-05
-3.0961414733039e-05
-3.07537546888192e-05
-3.65552140228655e-05
-2.68703722357029e-05
-4.33704309532538e-05
-2.04058942297469e-05
-2.85778034260367e-05
-8.00681974946317e-06
-8.83034698921763e-07
-5.03053551418241e-05
-4.58982664188596e-05
-2.26370398603007e-05
-6.4857195279733e-05
-1.60867661522283e-05
-2.15367223975742e-05
-3.7083467462058e-05
-4.67180513046121e-05
-5.31465337618044e-05
-2.31705039592938e-05
-3.76556616520507e-05
-3.86949257496285e-05
-8.4034583524878e-06
-4.65787721557208e-05
-2.83453825605068e-05
-1.47078322685293e-05
-1.15528013793585e-05
-4.1355016670913e-05
-1.07153261899484e-05
-4.32862923774097e-05
-4.90715295067724e-05
-3.24935020340941e-05
-2.0865688903081e-05
-3.67659702770642e-05
-1.96422714567641e-05
-3.2227105820657e-05
-1.70181965790455e-05
-4.13301461352365e-05
-2.3185855655143e-05
-2.13098284424609e-05
-4.62550264081844e-05
-1.94765540037602e-05
-3.78009944582833e-05
-3.38385050681599e-05
-2.3412206882707e-05
-2.42896340321885e-05
-3.32954759256746e-05
-4.06500714378462e-05
-2.52257700029577e-05
-3.47951924662056e-05
6.18237323514802e-06
-1.51967405482318e-05
-5.36713481022862e-05
-3.00624494048075e-05
-2.61943838827328e-05
-5.29582813321976e-05
-6.30968069643149e-05
-1.4699997251006e-05
-2.38014327867758e-06
-2.14821736143207e-05
-2.32666953111672e-05
-3.95504282249283e-05
-5.34650354022076e-05
-3.04351527930257e-05
-4.36221781802725e-05
-5.40817715291171e-05
-3.26584394984298e-05
-3.12862200862633e-05
-5.31434721245153e-05
-2.41988222837743e-06
-6.68297483914402e-05
-2.6649263016189e-05
-2.12706017878678e-05
-5.79393915383951e-05
-4.8106023633514e-05
-6.03669843635981e-05
-2.55098522677901e-05
-3.20606406759772e-05
-3.36180185336868e-05
-1.81468018947243e-05
-2.13290911788234e-05
7.2994166672927e-06
-4.09759939043949e-05
-4.24592283537472e-05
-1.04954675353534e-05
-3.40670715813543e-05
-4.90760067244958e-05
4.38389277064904e-06
-1.8632266692301e-05
-6.58373653251371e-05
-4.56391184830057e-05
-9.93967177607711e-06
-4.12053608842377e-05
-2.7393720259242e-05
-5.07441734551301e-05
-2.85600684960756e-06
-6.02829034184645e-07
-3.14488104360929e-05
-3.25345694857973e-05
-5.815779464371e-05
-4.6991247004686e-05
-1.9751849995223e-05
-1.77564068396741e-05
-6.52854877675009e-06
-6.33324008780048e-05
-3.20947695609794e-05
-4.55890696144945e-06
-3.46562068322825e-05
-4.87087736075952e-05
-3.81770203455733e-05
-4.39510204500119e-05
-1.82091157257249e-05
-7.02637057957359e-06
-2.28344147698329e-05
-5.19937555785381e-05
-3.06928354978629e-05
-2.36807724788023e-05
-2.576317083332e-05
-3.34536224252451e-05
-4.36404863559812e-05
-3.1951619538855e-05
-3.25471696178168e-05
-4.35591381964366e-05
-2.67968820826325e-05
-3.87122983014962e-05
-3.15787584638268e-05
-1.23616453186664e-05
-1.12784736869762e-05
-4.04755157708925e-05
-1.30144510415668e-05
-3.04479687179764e-05
-3.14429597408182e-05
-7.46572332656928e-06
-5.19866993764436e-05
6.00781106480347e-06
-3.17079861222062e-05
-2.73394624363486e-05
-3.18566843569483e-05
-2.21729110227386e-05
-1.18293597856232e-06
-5.5937716624199e-07
-1.85344059216041e-05
-4.59043758155379e-05
-2.53399880924795e-05
-4.19270316483656e-05
-1.10454792533357e-05
-3.33501753526757e-05
-4.06003150327825e-05
-4.03697643245501e-05
-4.42719259584083e-05
-4.70405036037786e-05
-1.38745979229371e-05
-3.19005887842811e-05
-2.94802588063821e-05
-1.55619609572033e-05
-2.10411507181386e-05
-2.82757159636762e-05
1.29041659548275e-05
-5.76708683753941e-05
-4.88234995293398e-05
-2.26482696853734e-05
-2.19439881042788e-05
-4.38802889887924e-05
-4.05834968431775e-05
8.82438256871643e-06
-2.39472659314361e-05
-1.87817478389495e-05
-4.03665329643291e-05
-3.41792301883853e-05
-1.39628398562391e-05
-5.22229381206776e-05
-1.45316775056919e-05
-2.24320425438139e-05
-1.9304794549316e-05
-2.83078205844598e-05
-1.61306473684603e-05
-1.13351509598548e-05
-7.39409259955456e-05
-1.55996431177304e-05
-4.65962743029924e-06
-4.3298629200004e-05
-3.19978757954043e-05
-4.05125232118364e-05
-1.86176930196178e-05
-2.84407302899292e-05
-7.27656530516559e-06
-2.87263860960626e-05
-1.21898781114298e-05
-3.96462601660457e-05
-2.0970021401641e-05
-3.27612487956417e-05
-2.8749076362786e-05
-3.47234310861042e-05
-6.03252557173861e-05
-8.61562817995341e-07
-2.29058269120974e-05
-3.65559524663532e-05
-1.36565807833673e-05
-3.52099959774869e-05
-3.26154421948853e-05
-2.49210145579901e-05
-6.95636287763421e-05
-5.08672772767279e-05
-1.31397034029381e-05
-4.46105498350967e-06
-2.19209170234789e-05
-2.05224937893911e-05
-4.98922319537501e-05
-4.83986036816223e-05
-4.0320773613727e-05
-2.97078899196072e-05
-6.82821690794221e-06
-4.68044545500416e-06
-3.40267847182911e-05
-1.60506396917062e-05
-4.70267562657603e-05
-2.81525419421371e-05
-2.09498849905441e-05
-3.22752380409965e-05
-3.14964247936388e-05
-2.81284919903241e-05
-2.63819307109707e-05
-2.54923791327109e-05
-3.4139137111588e-05
-2.48647252812973e-05
-1.8869484849092e-05
-6.93743657150236e-05
-1.40070607930947e-05
-1.81869308380092e-07
-7.38277409495481e-05
-5.35078346834472e-06
-4.66858732404761e-05
-2.7762387757422e-05
-5.15446262973135e-05
-6.83314336428047e-06
-2.5868861641724e-05
-2.06766104438273e-05
-3.9862733157121e-05
-2.3744482388419e-05
-1.74406556752882e-05
3.63007342212115e-05
-2.97779660480775e-06
-2.44547853500228e-05
-3.89171705066551e-05
-2.74106465427339e-05
-2.4294095063093e-05
-7.21275055020561e-05
-4.2762791365049e-06
-3.77392076529903e-05
-4.15963696282658e-05
-3.31533598159546e-05
-2.59366331291118e-05
-2.5006291085289e-05
1.30499602475531e-06
3.25140264034957e-06
1.61679351006609e-05
-2.34316911217436e-05
-1.47701069181233e-05
-3.17759602441923e-05
-5.25374042464561e-05
-3.20613108235289e-05
-2.80204304407754e-05
-1.18068781779988e-05
-3.55315294023961e-05
1.84715901225854e-05
-5.72254523824162e-05
-6.21310388025556e-05
-1.68785135695415e-05
-3.23778667529131e-05
-2.48524754637092e-05
-2.35935043030691e-05
-5.91580658105633e-06
-3.03841393893636e-05
-2.92977062637106e-06
-4.30315621448937e-05
-5.29289990670137e-05
-3.04958892958183e-05
-1.38494430702939e-05
-5.12172439487025e-05
-8.07160010801866e-06
-5.25431598122106e-05
-4.41683408564419e-06
-9.62020227784188e-06
-4.02488137920446e-05
-5.16929636680718e-05
-2.88599035126159e-05
-1.97366686492671e-05
-5.98058328467534e-05
-3.21864968614604e-05
-3.893992212939e-05
-2.40299063453679e-05
-7.48397513097384e-05
-5.37247384898023e-05
1.41984854047991e-05
-1.79209212358094e-05
-4.16921522540617e-05
-2.02967358876358e-05
-3.26066298912487e-05
-2.6007642831655e-05
-2.71753076872874e-05
-5.20350484283767e-05
1.17187604305e-06
-4.23736897910475e-06
-4.44778209311291e-05
-3.43206014600132e-05
-1.57345466110571e-05
-2.92637963109161e-05
-3.90465290118411e-05
-3.65330152547478e-05
-1.36933007983897e-05
-5.72639502990579e-05
-3.37117813971433e-05
-2.29392552930107e-05
-3.4515387660042e-05
-6.04178279063606e-05
-2.22610611934826e-05
-1.71351921896254e-05
-2.69069026717194e-05
3.24631703178469e-05
-9.99679596300701e-06
-2.67403056832625e-05
-2.86033978939729e-05
-7.33910660557871e-06
-4.86915168263899e-05
-1.70351119360932e-05
-2.85235569430926e-05
-4.77497052689341e-05
-4.4976501903427e-05
-2.64457248413791e-05
-6.63598790752659e-05
-1.7635721803562e-05
-2.38083325388693e-05
-1.18924357184014e-05
-1.60519940900675e-05
-2.37428980629273e-05
-4.38425139771052e-05
-4.67080622704452e-05
-2.85431060094829e-05
-4.7846010566855e-05
-4.00119736622609e-05
-1.72794396754104e-05
-1.94727979221429e-05
-4.85903196909538e-05
-3.54587258562262e-06
-1.58289944360525e-06
-3.57323163088037e-05
-4.23874747177786e-06
-5.33906206213622e-05
-3.78220197325162e-05
-1.99750268346696e-05
-2.59050046624058e-05
-9.88535194165594e-06
-2.56428849463158e-05
-4.19305928960503e-05
-3.9297702202676e-05
-3.4349026148692e-05
-3.32137204502468e-05
-3.05424751201534e-05
-2.58538247570626e-05
-1.63555011018446e-05
-1.02392629731623e-05
-2.67956855336339e-05
-5.9326670688514e-05
-1.15375991269867e-05
-5.07139651607947e-05
-2.54760180018792e-05
2.07158886427865e-05
-2.1175056974542e-05
-2.79003966818745e-05
-4.68210739130499e-05
-5.21703546047125e-05
-3.71837762835533e-05
-4.1425924826638e-05
-2.55767261950018e-05
-4.864781378433e-05
-3.03621244397584e-05
-2.89146851319205e-06
-5.9583216794451e-06
-3.69621754255234e-05
-2.8133720036661e-05
-1.70287470686413e-05
-4.59924730618778e-05
-6.82111764889441e-05
-4.00642259051592e-05
-3.515334215293e-05
-2.42788129133417e-05
-4.76717964025926e-05
-4.5993544930916e-05
-1.93737847369307e-05
-2.98934940469513e-05
-2.01660593760251e-05
-4.14729731065043e-05
-2.2224452120878e-05
-3.20802804928214e-05
-3.49698053763817e-05
-2.18606076257712e-05
-1.93536464271559e-05
-3.53433954923494e-05
-1.66237754226494e-05
-1.51729621857804e-05
-2.00704892428386e-05
-5.94089240054318e-05
-1.36239726258736e-06
-3.43026817049414e-05
-1.83495104266652e-05
-4.57428367239027e-05
-6.34766629620758e-05
-4.90682622609137e-05
-6.02069998193181e-05
-6.02960331718115e-05
-4.60679408609678e-05
-3.16270651400736e-05
-3.36248360012302e-05
-2.81455514295327e-05
-2.87894031367211e-05
-4.93186056017563e-05
-9.62926976663199e-06
-3.31311151712158e-05
-4.07886664495305e-05
-4.65646986255314e-05
-1.33252617715359e-05
-1.7072872160888e-05
-4.36437463824597e-05
-2.13859107940476e-05
-3.97145368093541e-06
-5.47735632776211e-05
-2.1217880281741e-05
-6.3921420647732e-05
-5.89393254943577e-05
-3.08349982326765e-05
-1.98871365631603e-05
-3.11809147337617e-05
7.49562721747201e-06
-1.31529349364108e-05
-1.91713368778405e-05
-4.17760979460936e-05
1.51864332226268e-05
-4.32267141309498e-06
-4.71861338605394e-06
1.15604665672315e-05
-3.9743016634091e-05
-3.8379723691704e-05
-3.10632890903719e-05
-2.57061316932214e-05
-4.9455368853431e-05
-3.76210344648172e-05
-1.56432306856563e-05
-2.00876473403561e-05
-2.69890555930767e-05
-4.52445438459525e-05
-4.11056903113637e-05
-2.03166639937821e-05
-2.10904778954834e-05
-3.2820336420518e-05
-2.00014164558802e-05
-3.41059300251402e-05
-2.54730615607981e-05
-3.01807105237112e-05
-3.51437203298814e-05
-6.67266960007464e-05
-4.14028771713416e-05
-1.33388666224977e-05
-9.09069419287294e-06
-4.21089679298959e-06
-3.17339116372449e-05
-2.74462060007162e-05
-3.70807368051617e-06
-2.45965377784936e-05
-2.0472807231968e-05
-9.78196335434357e-06
-3.18363834600807e-05
-4.78125683477968e-05
-4.93087077185842e-05
-2.60219877635642e-05
-1.47232532981579e-05
-4.87031422662312e-05
-5.07807145252627e-05
-4.5450588306702e-05
-2.53605415065836e-05
-1.27412047258866e-05
-3.26310209988411e-05
-3.35949972837592e-05
-2.87929830871816e-05
-2.12250517409273e-05
-5.64432381843721e-05
-3.72104571192232e-05
-4.95623489599945e-05
-1.11182564956956e-05
-6.60491338894435e-05
7.74946610731298e-07
-3.62639301818733e-05
-9.43684538014788e-06
-3.96803491459732e-05
3.29762143264666e-05
-4.58212873280265e-05
-3.14230510219048e-05
1.76844343156024e-05
-5.11588992071664e-05
-1.11090211031995e-05
-8.58461669388556e-06
-2.64209196580336e-05
-3.40742596563022e-05
-5.73670414366154e-05
-2.94084750382678e-05
-3.36144676272785e-05
-1.90457988334652e-05
9.34757379903018e-06
-2.89299289294806e-05
-5.1395438174036e-05
-2.49129513753495e-05
2.15279922099052e-05
-1.92581508659252e-05
-6.37183619904157e-06
-2.74345418770562e-05
-4.13140915629007e-05
-2.17024405260996e-05
-1.00042001557242e-05
-2.36835368907225e-05
-2.42061154153338e-05
-1.65723281083548e-05
-3.33880504986107e-05
-1.08914484332704e-05
-2.89179008736475e-05
-1.41887678237103e-05
-9.91379505906892e-06
-5.74079065501569e-06
-3.85894560776697e-05
-2.75190960471097e-05
-4.71652478705062e-05
-4.15982157489736e-05
-3.04172201049101e-05
-3.63373226795938e-05
-1.71033954773646e-05
-1.37212940122844e-05
-4.31389800195752e-05
-2.17198227176886e-05
-2.52766499449121e-05
-4.59644943658922e-05
-1.51734260842205e-05
-3.35572470866975e-05
-3.60453336681307e-05
-2.83513190837442e-05
-4.06097654729264e-05
-3.48240681739508e-05
-1.67081891094081e-05
-4.42640870705646e-05
-1.76794438522168e-05
-6.36271161582132e-05
-3.82005318805814e-05
-4.11596376342968e-05
-6.95540959708976e-05
-3.36034707388528e-06
-5.75667156910404e-05
-4.3656164089034e-05
-4.11831071704477e-05
-6.73312327953202e-06
-3.04882707968677e-05
-1.40717663298898e-05
-3.96567629808324e-05
-3.25606211309671e-05
-3.38797768160075e-05
3.29956142566831e-05
-2.72193459184878e-05
-1.92594550789568e-05
-2.42523494003112e-05
-4.12718366938106e-05
-3.53755462916494e-05
-4.31792137885919e-05
-1.82443274474826e-05
-6.85368858621691e-05
-2.49918510199496e-05
-1.68034155523585e-05
-6.3363505700849e-05
-3.73530543787864e-05
-3.97032905062563e-05
1.2515390740586e-06
-2.39432425291623e-05
-3.81678584840087e-06
-2.93547291427048e-05
-3.31968395421529e-05
1.25673189315393e-05
-1.08696419230329e-05
-2.10223360824072e-05
-1.47232603950102e-05
-6.53000377252387e-06
-2.40470055316522e-05
-3.51183535652683e-05
-3.93890180982858e-05
-1.51090242839371e-05
-4.11913300790358e-05
-4.88305313054813e-05
-5.16819645639791e-05
-8.15205751864002e-06
-3.81544336632657e-05
-3.35115828057472e-05
-4.65126681209299e-05
-1.88394666111628e-05
-2.38264332666922e-05
-3.49185945947805e-05
-4.54217822206408e-05
-4.24411089992221e-05
-4.55073346351184e-05
-4.00454775954332e-05
-8.33872396585362e-06
-6.48047097413721e-05
-3.74801204776977e-05
-8.52776499916203e-06
-4.07390471509475e-05
-3.71337762134765e-05
-8.10709282146288e-06
-2.88905978720945e-05
-7.90813333243597e-05
-4.39879220541203e-05
-5.08870234211499e-05
-4.25553535186224e-05
-5.59057390010105e-05
-2.77806722405217e-06
-3.064154554967e-05
-3.19589086581205e-05
-3.31320996584148e-05
-1.00133975399616e-05
-5.16386774940949e-05
-5.12226919867344e-05
5.1630480472148e-06
-4.68753745226221e-05
-7.38264061454902e-05
-2.12740630431236e-05
-2.53023863560521e-05
-2.27549099395601e-05
-1.55059857735766e-05
-1.9647376976366e-05
2.42769109605438e-06
-2.30628339865018e-05
-1.84309258977208e-05
-1.17639079458806e-05
-2.12421687581253e-06
-3.92673638051414e-05
-1.81436563867785e-05
-2.81768807114197e-05
-7.01430672134599e-05
-5.87673445716012e-05
-6.93851607921384e-05
-4.42578285787545e-05
-6.94712256973361e-05
-2.88659151550836e-05
-4.67444167642138e-05
-4.15392351542516e-05
-4.97336219423368e-05
-9.86228404763219e-07
-1.4559876801806e-05
-2.20952985533875e-05
-7.10964829824916e-06
-2.46940744082477e-05
-2.81020636868482e-05
-2.82714367905556e-05
-3.83161246645363e-05
-2.07125361102806e-05
-2.81891644463839e-05
-4.91166497695035e-05
-9.08640446600417e-06
-1.44542075584638e-05
-4.10453695479238e-05
-6.58542038403382e-05
-2.29987927724487e-05
-2.38917072746028e-05
-3.01286249911852e-06
-3.92509221467581e-05
-2.84030215363158e-05
-3.55218142585977e-05
-5.60002233578587e-05
-2.81868881514058e-05
-2.04958946276404e-05
-2.58172381049873e-05
-4.33561174162989e-05
7.10579870181679e-06
2.12482442001218e-06
-4.50928550214402e-05
-2.01353025651381e-05
-4.33740924456423e-05
-4.69708144116955e-05
-6.42949872719244e-05
-5.43096819409454e-05
-5.25519777523694e-05
-5.58744801753429e-05
-4.22384403285236e-05
-2.80353198816582e-05
-1.07972070296247e-05
-4.25564159786167e-05
-1.94062399845678e-05
-1.49050112797527e-05
-1.02082038977533e-05
-6.04715917738465e-05
-2.39604967783611e-05
-3.27077609506461e-05
-4.35162020898478e-05
-3.08631792451039e-05
-4.30058388837274e-05
-1.59002571069636e-05
-4.93167726219701e-05
-3.74158839832287e-05
-3.81943594828359e-05
-3.25029048055808e-05
-4.5595892103462e-05
-3.73615003937217e-05
-5.48678320150799e-05
-2.82722047273195e-05
-2.17842706137909e-05
-1.99028178768355e-05
-2.19062193573179e-05
-1.6489029429452e-05
-1.83539312432462e-05
-2.34788181318314e-05
-3.47609321691853e-05
-3.71464134349819e-05
-7.46849312458254e-05
-2.30749642665359e-05
-1.69539621792045e-05
-5.59146943594275e-05
-4.14252388611228e-05
-2.04810442203367e-05
-5.1702482704091e-05
-3.65498132071427e-05
-6.73944600622369e-06
-2.90054694637255e-05
-2.84462921541211e-05
-4.83113023807637e-05
-5.49675113814227e-05
-4.39542458030239e-05
-1.36481653991353e-05
-1.88072991351403e-05
-1.15491623797733e-05
-4.83450199564752e-05
-3.45740436054357e-05
-4.43877972867589e-06
-4.93809595731158e-05
-6.10495503476171e-05
-3.75390100966641e-05
-3.79231874759988e-05
-3.72820901406846e-05
-2.88892802911994e-05
-3.97142674728317e-05
-4.88584336922208e-05
1.0509210350956e-05
-2.28471035223279e-05
-2.65299265453428e-05
-2.68010816392001e-05
-2.91809180883844e-05
-1.40727473083341e-07
-9.79385132352518e-06
-1.99203843091538e-05
-3.54625084956441e-05
-3.13603680695698e-05
-4.15882396142741e-05
-6.93060118190133e-05
-5.00107616365242e-05
-2.40398599611739e-05
-3.23176637101109e-05
-4.4179553769597e-05
-3.84660957089548e-05
-3.57204177909346e-05
-3.37632112015681e-05
-2.8455876388531e-05
-8.89770968141356e-06
-5.06884601377082e-05
-2.37601129173903e-05
-5.15479074251219e-05
-3.68082551807656e-05
-5.41921288023419e-05
-3.59577456019643e-05
-3.12410581457285e-05
-9.69918009266888e-06
-8.63885011074227e-06
-4.23151815621458e-05
-2.36193544599687e-05
-3.21315862124679e-05
-4.70702689850326e-05
-5.65559384834211e-05
-5.35865372947128e-05
-5.04352096432257e-05
-4.3287327022569e-05
-3.01550323461581e-06
-5.33496355556944e-05
-3.72860089128805e-05
-1.50728762761739e-05
-6.36564995043321e-05
-2.40355636813331e-05
-2.81627091083156e-05
-3.39015506306934e-05
-3.93954270840034e-05
-4.13008960243877e-05
-4.11747991039567e-05
-6.14342505454521e-05
-5.90442933731423e-05
-5.16196424237762e-05
-3.99691107507213e-05
-6.02168218893352e-05
-6.13934137940818e-05
-3.42122332812016e-05
-4.78475870022621e-05
-2.13647922448311e-05
-6.18674922115748e-06
-1.18543843228651e-05
-6.06071444572199e-05
-3.47041073347982e-05
-3.6153486065851e-06
-4.22137577285069e-05
-7.54175794770428e-06
9.16635334932897e-06
-3.92064501155242e-05
-2.8531974071473e-05
-3.96785599885402e-05
-5.8477870226346e-05
-4.90412806132556e-07
-5.7040681405623e-07
-1.9498418849319e-05
-2.19460579308114e-05
-1.24361586480197e-05
-2.21842549532269e-05
-2.25713730944325e-06
-3.59445553430426e-05
-3.87647203824185e-05
-6.77446643451524e-05
-3.57242633948812e-05
-2.57893198447973e-05
-4.74795435770788e-05
-2.54836942283412e-05
-3.41869313793129e-05
-3.35882983674553e-05
-3.40057826624447e-06
-1.59198767253029e-05
-5.24357905445692e-05
-3.25208717104351e-05
1.82307180726762e-05
-3.02486557810299e-05
-2.57220249360492e-05
-2.23553893379813e-05
-4.47275909943196e-05
-4.98602606539062e-05
-4.79523936170306e-05
-1.69688487930978e-05
-2.70170513595324e-05
-3.96990865896045e-05
-2.65522514815985e-06
-2.83775355153799e-05
4.43961592490347e-06
-2.49051588564877e-05
-3.85416014189795e-05
-4.4217609819748e-05
-3.99165403954764e-05
2.2421240305704e-07
-3.85214455948182e-05
-2.79094922781313e-05
-4.02770726779652e-05
-4.80878139186867e-05
-1.27055447394886e-05
-2.8602143087541e-05
-3.79564720613174e-05
-2.92925898322616e-06
-2.32524810093208e-05
-4.43229050078307e-05
-6.13730383354661e-05
-2.82790049294772e-05
-4.6202747671703e-05
-5.84549744885305e-05
-6.17690552460676e-05
-4.4481692870608e-05
-3.36995312577474e-05
-4.56787271110795e-06
-1.71035585374327e-05
-1.32699543829104e-05
2.00019041535039e-05
-5.23817582519532e-05
-4.08327028894382e-05
-1.68377341150715e-05
-1.29603846234964e-05
-2.72008302845628e-05
-7.67006368604718e-06
1.09167666099393e-05
-2.74001667988795e-05
-1.54161727704483e-05
-4.25452597837358e-05
1.21959925407266e-06
-9.11268495964195e-06
-5.09327713032616e-05
-4.94992767218338e-05
-3.57676714069312e-05
-2.71739029136819e-05
-1.18219764293621e-05
-2.30572932133663e-05
-1.71123009164057e-05
-2.33502197310716e-05
-3.05358692074839e-05
-2.30851561104233e-05
-3.89526699874218e-05
-7.14417426196772e-06
-1.11086606150176e-05
6.68045227665016e-06
-1.33165387450532e-05
-3.20445494508933e-05
-6.53320784513723e-06
-3.44594814043222e-05
-2.97617259022143e-05
-2.26282896508721e-05
-1.17893469349473e-05
-1.50747288335322e-05
-1.78017875207322e-05
-4.97848877859784e-05
-3.63678804947232e-05
-6.9428416482144e-06
-2.90093234110334e-05
-2.99331223987716e-05
-2.89385218535613e-05
-4.26466923968354e-05
-3.88187339356521e-05
-5.47846234969277e-05
-1.5346363538921e-05
-5.43070348965349e-05
-2.00815125002651e-05
-4.02513348046938e-05
-4.51787268364708e-05
-5.77870368264e-05
-4.34692555911495e-05
-2.12232802750131e-05
-1.6057065910931e-05
-2.26808234885461e-05
-2.92666213834847e-05
-1.05743991040386e-05
-8.83733001207361e-06
-2.04196348842413e-05
-1.9466599733685e-05
-2.52787995194208e-05
-1.30446081703352e-05
-1.21253962071293e-05
-1.77196716139196e-05
-3.63419069792432e-05
-2.78394177169591e-05
-4.99721123232775e-05
-3.06922834616526e-05
-1.72049136793199e-05
-3.96425222319985e-05
-5.13077264245155e-06
-4.2355606084063e-05
2.84212544293552e-06
-1.84985945206169e-05
-2.49552475755068e-05
-2.43880985552655e-05
-4.2836993326143e-05
-1.2413313716922e-05
-8.6962270532257e-06
-5.08801071767764e-05
5.73968932538779e-06
-4.06058511448293e-05
-5.18639061421894e-06
-1.65691720631918e-05
-3.38261380115076e-05
-1.92651014751197e-05
-4.88202499408197e-05
-1.89610463484882e-05
-2.25511046263387e-05
-5.35435457895218e-05
-1.71877692204542e-05
-4.41450457424169e-05
-1.0781160086083e-05
1.84550977589684e-06
-4.53141844129752e-05
-4.37739313427186e-05
-4.12157249574779e-05
-1.12392823103703e-05
-4.10558016841217e-05
-7.61027350888336e-06
-3.54141083045101e-05
-6.19928320481865e-05
-3.23251919641652e-05
-3.86643413258567e-05
4.88384575636195e-06
-2.82380601053868e-05
-2.39805697335827e-05
-2.92025338149541e-05
-6.4995838499661e-05
-1.87795092322909e-05
-1.05288420718928e-05
-3.42192200932892e-05
6.77428490213966e-06
-1.24023151304822e-05
-3.71672441102239e-05
3.14623227430265e-06
-1.42076918175499e-06
-3.04223059135776e-05
-1.26444274368212e-05
-2.80895746252891e-05
-3.34635824450563e-05
-5.44187346763335e-05
-3.76165065165099e-05
-1.14275644987109e-05
-3.02772090909129e-05
-5.70853682375696e-05
-2.04213371069801e-05
-3.69131211716903e-05
-3.673533622455e-06
-2.43833145427883e-05
-1.48299057921469e-05
-3.50925171227867e-05
4.3331911400312e-07
-2.71315377725161e-05
-4.93074221480546e-05
-1.18333792515983e-05
-1.67770926512567e-05
-8.12292544527149e-05
-1.87376822381661e-05
-3.89991585702841e-06
-9.93231635877814e-06
-3.2712755050541e-05
1.98964430774395e-05
-3.12146842339361e-05
-3.05684995770014e-05
-4.10446263825452e-05
-2.11995626575167e-05
-4.25522370990682e-05
5.87351689716549e-06
-2.08254411819921e-05
-1.67381253110499e-05
3.93454711159364e-06
-2.25208860236772e-05
-6.86227116122502e-06
-3.74185564356964e-06
-3.52588632333345e-05
-6.71945424288507e-05
-2.79028810695863e-05
-2.67089864352062e-05
-4.36558875737082e-05
-4.72653987459473e-05
-5.12130448437354e-05
-4.76387013496006e-06
-6.07419261649148e-05
-5.25805856383583e-05
-5.3537563085841e-05
-8.9234121662809e-05
-2.13988784840181e-05
-7.34981211450236e-07
-3.80245960402924e-05
-3.89701814836864e-05
-3.20151704059106e-05
4.99369895044256e-06
-4.25516106394058e-05
9.16395637679295e-06
1.32708982475151e-06
-4.36091268723844e-05
-2.17179048136299e-05
-2.3770692295992e-05
-8.18392299103207e-05
-5.70652489620852e-05
-1.57976540048453e-05
-2.99973300468644e-05
-3.56184451338148e-05
-3.60253939925719e-05
-2.27460757695553e-05
-2.63621631640288e-05
-2.44183488820412e-05
-9.53197878248691e-06
-4.16424656567847e-05
-2.57790903125116e-05
-1.45350852767357e-05
-2.60615419757061e-06
-4.56708473829141e-05
-2.58704507459754e-05
-7.98787666990611e-06
-4.09949918229311e-06
-4.99821646711642e-05
-5.73453713546715e-05
-3.35461166493211e-05
-3.47059984942114e-05
-3.73522187848992e-05
-6.37418393011036e-05
-5.54307884228027e-05
-4.73324193189245e-05
-3.46635707350563e-05
-3.51613925247404e-05
-2.89607778239658e-05
-5.90242616975636e-05
-2.53652501847555e-05
-2.03124001872206e-05
-7.94576010365375e-06
-4.78779895903608e-05
-2.06583559084305e-05
-1.3990765876139e-05
-3.76279942375917e-05
-1.59549784838797e-05
-1.52144727888955e-05
-2.07042048884977e-05
-3.92394491688764e-05
-1.33191719911571e-05
-5.35503493517487e-05
-4.70124261284644e-05
-2.36806828851285e-05
-3.41765925143248e-05
-5.63571818391447e-05
-4.70091567206606e-05
-3.70878364845221e-05
-3.40172710660379e-05
-1.46612085313456e-05
1.49846263169688e-05
-2.32545731997762e-06
-1.24980293907953e-05
-2.11149337898643e-05
-3.36339328577621e-05
-4.00987518442501e-05
-3.01807867043673e-05
-9.32624318935843e-05
-1.94680304702065e-05
-2.0960605075321e-05
-6.38078272609368e-05
-2.4619529324012e-05
-2.68259053692274e-05
-5.99672063061605e-05
-1.87217302655308e-05
-1.40845478851763e-05
-2.18584843069444e-05
-5.46680499791876e-05
-4.48739966354098e-05
-1.84351457691264e-05
-3.77704244022869e-05
-7.42640781980737e-06
-4.91369431563035e-05
-4.09009636831116e-05
-2.90765020509245e-05
-3.73800329152148e-05
-1.68784113149985e-05
-1.57040982056897e-05
-4.53171086170695e-05
-1.93269212942311e-05
-3.72707713609566e-05
-1.18384945545247e-05
-1.09655569353901e-05
-1.37894255408221e-05
-3.54092750285033e-06
-4.73901004825766e-06
-4.73555294433091e-05
3.89894669107011e-06
-8.81448137447607e-06
-2.53726267941518e-05
-2.41523057792864e-05
1.68241296664415e-06
-5.86421384004133e-05
-3.40194558948822e-05
-2.59600326819447e-06
-2.63231116523093e-05
-6.83705898860686e-06
-4.25719942560596e-06
-4.17170652625159e-05
-5.85208769828965e-05
-4.42784446483246e-05
-7.27431795512824e-05
-8.32896165202866e-05
-3.92734053116195e-05
-2.54217744248778e-05
-3.61306354011288e-05
-2.64878498577111e-05
-4.73836408694438e-05
-3.20326230615946e-05
-4.42164810211692e-05
-1.45837757402039e-05
-1.82939056601472e-05
-8.05485026234881e-05
-3.58417169463427e-05
-3.92495949767165e-05
-4.16679561899784e-05
-4.03022941421393e-05
8.64730842996917e-06
-1.92655318227246e-05
-5.14572977345806e-05
-4.450544459257e-05
-1.40910426077869e-05
-1.53874043746046e-05
-1.49703342081977e-05
-2.86025834417005e-05
-2.7150306107896e-05
-3.81478181993349e-05
-9.77481579653652e-06
-1.5102035088726e-05
-3.36467214997247e-05
-5.93786879442524e-05
-3.63788456823845e-05
-2.43695172588949e-05
-3.54085957924591e-05
-1.86776793147719e-05
-2.03584023433944e-05
-1.74520043502663e-05
-1.25885198073534e-05
-5.17157307179573e-05
5.02356909762978e-06
-4.18488986170402e-05
-7.19756568532965e-05
-2.98690821715281e-05
-5.25528813391262e-05
-1.45745621968934e-05
-3.79581596158235e-05
-4.15990783349797e-05
-3.77894891428307e-05
-4.34950804027645e-05
1.64983922201205e-05
-9.15343338380594e-06
-9.76773994736046e-06
-9.05528913487664e-06
-3.76185105678527e-05
-1.5817148764409e-05
-3.66674241047088e-05
-4.05520624465486e-05
-4.11577820244192e-05
-4.24085237589426e-05
-3.46845267501184e-05
-4.03524523630172e-05
-3.86434450569625e-05
-4.73658834477533e-05
-6.13758746201612e-05
-2.51756425871327e-05
-3.16673689874118e-05
-3.2624672589637e-05
-2.90297284352714e-05
-1.97140795961587e-05
-7.89958907105914e-06
-1.24586136937741e-05
1.74485838191797e-05
-2.0049023856366e-05
-3.63868810989329e-05
-2.15796987531547e-05
-2.77472265077402e-05
-8.47884878231997e-06
-4.22617784640318e-05
-4.09667296636008e-05
-3.79855879014239e-05
-5.89189778132865e-05
-2.69914272398913e-05
-4.05550364882277e-05
-1.71250911514559e-05
-2.4724842984298e-05
7.30820050830518e-06
-1.13086093266254e-05
-4.02021800380421e-05
-5.25594589824534e-05
-2.87240402544999e-05
-1.16554005629956e-05
9.74232036057009e-06
-5.39713625858834e-05
-1.33542091195688e-05
-2.35541056161713e-05
-2.10546390338741e-05
-2.31305146634873e-05
-5.03728745294358e-05
