# Supplementary material for: Research on computational propagation and identification of mine microseismic signals based on deep learning
Source: PLoS One. 2025 Oct 22;20(10):e0334641. doi: 10.1371/journal.pone.0334641 (PMC12543183; doi:10.1371/journal.pone.0334641)
Supplement: S7 Data — (ZIP) [file pone.0334641.s007.zip › 000100900001475.xlsx_0.txt_24.txt.txt]

-3.94431154196522e-05
-9.22033282220819e-06
-3.48585585228398e-05
-2.83062987174425e-05
-3.94822598929624e-05
-4.42536224060188e-05
-3.838013822967e-05
1.87287692913671e-07
-5.16493738993099e-05
-1.97664117666242e-05
-5.11437523071671e-05
-3.55781507666546e-05
-1.46856071806954e-05
-4.70917867358114e-05
-3.00324790526727e-05
-2.07647917922354e-05
-3.80343734694126e-05
-2.14714702533675e-05
-3.41452260508258e-05
-2.85581061413914e-05
-2.25669328492049e-05
-1.582211747399e-05
-3.72370707163622e-05
-2.01294071533281e-05
-2.33941170560503e-05
-1.1253268160289e-05
-4.50940132362784e-05
-3.03260585929026e-05
-3.93345949974504e-05
-3.39471793761027e-05
-4.81847475199278e-05
-3.44563799307747e-05
-3.01681540838559e-05
-5.25490750841279e-05
-1.71691823739617e-05
-1.28957197013323e-05
-1.26528946020043e-05
-1.35581556363989e-05
-4.95565444345048e-06
-2.45500088689811e-05
-3.64960927076028e-05
-2.47185320353217e-05
-6.14818259874494e-06
-3.07600223650629e-05
-1.24343632647512e-05
-1.70187771328378e-05
-4.23964455878135e-05
-1.3082381061173e-05
-2.07205341438866e-05
-7.37009508156498e-05
-2.88119969835301e-05
-3.80056409209289e-05
-3.36874288191204e-05
-6.03610821289082e-05
-2.38121491723205e-05
-3.48677554483469e-05
-2.92009614145375e-06
-2.70637976861637e-05
-3.2561389882801e-05
-2.20038930456828e-05
-2.51982116947611e-05
6.92211511962029e-06
-5.51687852470822e-05
-4.52578954140601e-05
-3.46592620253431e-05
-1.18977189534198e-05
-3.81727325277932e-05
-4.86838879734039e-05
-3.55853351613474e-05
-4.36609034277331e-05
-3.23595731362989e-05
-1.11298225092981e-05
-4.72565711504992e-05
-2.93569902564865e-05
-2.67462639773382e-05
-1.49103809622863e-05
-1.84019609123786e-05
2.24802421465649e-06
-3.60146499316953e-05
-4.37138603989153e-05
-3.1027771851099e-05
-1.82708311832373e-05
-3.24963530036145e-05
-4.41507405171396e-05
-4.1932395721588e-05
-1.7690794250362e-05
-4.60826432376615e-05
-3.29232724757712e-05
-4.14543865716526e-05
-1.58781737588258e-05
-5.58366222675807e-05
-2.72407322021048e-05
-1.40761017614864e-05
-4.10824711755783e-05
-2.05889827130988e-05
2.85849227694944e-06
4.61873668916547e-06
-1.6977079400795e-05
-3.15074610877973e-05
-1.10419737559003e-05
-3.68502028607616e-05
-4.61939749708181e-05
-3.25055874462621e-05
-5.05616475653654e-05
-4.81230033274178e-05
-4.58615861658215e-05
-3.8551386925585e-05
-3.21068967957445e-05
-1.36447995098928e-05
4.65965384596161e-06
-5.80434158195165e-05
-2.31897555096675e-05
-1.18275927737296e-05
-1.78853329698539e-05
-3.57414014489339e-05
2.60433286868927e-05
-4.07235355885851e-05
-8.1420097670111e-06
-4.03769170054411e-05
-9.30126902613957e-06
-5.0179336265248e-05
-2.10454163623168e-05
-3.43118143146345e-05
-3.53279836598988e-05
-3.86284196016242e-05
-2.53021897731209e-05
-3.87303573603345e-05
-1.25486951712582e-05
-3.35332373218468e-05
-3.61427383958433e-05
-2.24327181254596e-05
-3.28532448677978e-05
1.55073814034159e-05
-2.93027317264536e-05
-2.32455687572577e-05
-2.58516819062258e-05
-9.29461151984962e-06
-1.29062805389853e-05
-5.16506900388737e-05
-1.77805007566556e-05
-1.43420706459287e-05
-2.45964343256616e-05
-4.73506586164194e-05
-5.62229604366985e-05
-3.1672217117652e-05
-4.660159971677e-05
-3.58745930320404e-05
-3.26673926512393e-05
-1.66885900619621e-05
-4.72406099608237e-05
-1.34286808944218e-05
8.5946826542406e-06
-5.75636204569095e-05
-2.37662587364366e-05
-3.25999598697686e-05
-4.09684767054373e-05
-2.59097552506645e-05
-2.24313667443484e-05
-2.04480682292413e-05
-3.26783315742724e-05
-1.19035226151507e-05
-3.70185372437353e-05
-3.16697487762587e-05
-2.74851762300871e-05
-3.48704328924066e-05
-6.88603607719874e-05
-1.42522198785231e-05
-6.51429735926454e-07
-8.53185027965739e-06
-2.36375290190544e-05
-5.7886516885529e-05
-3.15874755772893e-06
-6.27346225270402e-05
-3.47797813922196e-05
-2.53928394549364e-05
-5.36319746930406e-05
-2.4602911448369e-05
-2.40097530239992e-08
-3.94658613554362e-05
-3.29241903957645e-05
-3.98747565185902e-06
-3.72246395960812e-05
-5.31579860861671e-05
-2.99433166198825e-06
-3.22161637467208e-05
-4.8417683284053e-05
-7.16965809667156e-05
-1.45719435453586e-05
-3.74364144480289e-05
-3.40029608153133e-05
-1.87522903697233e-05
-6.30064634352804e-05
-1.97766136851787e-05
-2.52037165413259e-05
-2.89135974838409e-05
-1.2802459063745e-05
-3.02607908590908e-05
-2.50486809767963e-05
-3.35841366925848e-05
-2.66424685986105e-05
-1.36783028155495e-06
-2.53371692092373e-05
-4.81638366569849e-05
-1.29072320406702e-05
-2.03967940568808e-05
-4.99025426851412e-05
-4.87549139514248e-05
-5.05632158222813e-05
-7.31985524938299e-05
-2.78897213650766e-05
-3.11966747160986e-05
-2.35812971217701e-06
-3.57254672472152e-05
-3.56251321311964e-05
-5.01693021928395e-05
-3.81454488476314e-05
-1.52883966584115e-05
-1.08804195582591e-05
1.14517396509359e-05
-1.1774322419551e-05
-5.18272317645556e-05
-6.11925301207971e-05
-2.31473902733248e-05
-3.35904573370389e-05
1.24635349285201e-07
-1.83241630449282e-05
-5.37989915426306e-06
-5.25060123067109e-05
-1.30081066845163e-05
-3.19747234970937e-05
-4.53052315974664e-05
-4.29579072293506e-06
-1.67612029351799e-05
-4.23743456887434e-05
-3.87376429619903e-05
-9.28566209931377e-06
-1.94963020975305e-05
-3.7770537020343e-05
-2.63007158983349e-05
-3.75664885679876e-05
-2.17840680895097e-05
-1.68908760634492e-05
-2.00826255342454e-05
-1.86277691770058e-05
-5.80854899125392e-05
7.39419685765909e-06
-4.51971389076344e-05
-3.57875231511965e-05
-2.33526583228149e-05
-3.69558133072629e-05
-2.52276868517565e-05
-3.10332171115376e-05
-1.59360017522876e-05
-2.63559536995623e-05
-4.48007054312474e-05
6.9838969154922e-06
-6.58661650894949e-05
-3.19064405877819e-05
-3.12091444252371e-05
-4.68174944152967e-05
-2.97676822200585e-05
-5.42239176664123e-05
-5.45585786476837e-05
-5.58656668628984e-05
-4.46467889896338e-05
-5.13448330662842e-05
-1.45202768186556e-05
-3.59458970390472e-05
-3.91775702747209e-05
-6.43117364728026e-06
-3.14621040156937e-05
-2.22956870757656e-05
-1.46343218850261e-05
-3.09679902998111e-05
-3.18322494097806e-05
-2.37132766041139e-05
-4.67411128711903e-05
1.845680398106e-05
-1.94364070049468e-05
-3.85761839997173e-05
-3.55273543717652e-05
-3.56757107248942e-05
-6.82372123845031e-05
-3.59276050503917e-05
-2.15291692231393e-05
-1.9763728766016e-05
-5.08330018285328e-05
-1.43587975471698e-05
-2.17438368234094e-05
-3.92865499635185e-05
-9.59344402500636e-06
-6.06934197734498e-06
-1.77590039910493e-05
1.30581227213777e-05
-1.11915315381275e-05
-9.6227123478513e-06
-3.97361838515268e-05
-2.15257691039365e-05
-4.58880490766237e-05
-2.03673103029623e-05
-2.93489527742956e-05
-3.68301108180001e-05
-1.84131302415442e-05
-6.35476232430405e-05
-6.10189613625415e-05
-2.50812229338363e-05
-1.381280491924e-05
1.49185610795547e-05
-1.86908869922798e-05
-4.20071713048768e-05
-3.20726375718654e-05
-2.9965143023361e-05
-2.05229852696913e-05
-1.82059728173621e-05
-1.76310721174959e-05
-4.28019827757431e-05
-1.47716605879784e-05
-5.76995275030419e-06
-4.7984061124795e-05
-1.92842513016923e-05
-4.67101776682266e-05
-4.17540252222157e-05
-2.57581150961799e-05
-6.45297796043483e-05
-1.58999959191821e-05
-2.59746945411728e-05
-2.52044339230615e-05
-3.1334396605214e-05
-4.16250147366079e-06
1.03088993690858e-06
-6.56731661700305e-05
-5.02482099559131e-05
-5.28085349592815e-06
-4.83467700092741e-05
-3.10949896735084e-05
-2.45406924595127e-05
-2.0376830513282e-05
-4.9998797104352e-05
-6.2076902049564e-05
-5.08672265453063e-05
-7.00700550017288e-05
-4.87849728423261e-05
-3.89031013952766e-05
-4.03226534009109e-05
-6.48399751416672e-05
1.15279069417625e-05
-2.7194008557008e-05
5.84122582177849e-06
-3.15547098171035e-05
2.91094510113762e-05
1.33317393865768e-05
-2.97026062046221e-05
-1.88437607265464e-05
-3.36494436564325e-05
-3.58062331137193e-05
-4.57024810296653e-05
-3.18234185631422e-05
-2.17926842967909e-05
-1.61262710428277e-05
-5.04010302899157e-05
-2.66653118648051e-05
-4.99474721132003e-05
-1.10442455605007e-05
-1.23388103647228e-05
-5.4864656719835e-05
-2.88528296314285e-05
-8.68038431769195e-06
-6.99905948578266e-06
-6.69641161814003e-07
-3.14240314720276e-05
-4.73373008172233e-05
-8.27224547475528e-06
-3.55637213885115e-05
-5.66150192479056e-05
-4.69317198347795e-05
-2.59696066033496e-05
-5.59886209832452e-06
-3.67631495257839e-05
-4.78737465602945e-05
-6.97625945705572e-05
-2.24790547339322e-05
-5.18135332186927e-05
-5.04131069837554e-05
-1.6713235918271e-08
-2.88751146566882e-05
-2.17609056654605e-05
-1.56774493663446e-05
-2.20426731911916e-05
-6.78786903838349e-07
6.75403694335987e-06
1.7571254264696e-05
-1.95753898568291e-05
-1.71552137829638e-05
-4.34757623592388e-05
-3.77128850723275e-05
3.25866397284023e-07
-2.18621292668414e-05
-4.39382163332034e-05
-3.25184744326411e-05
-6.40167133536356e-05
-5.0023095219978e-05
-2.62543236034288e-05
-3.08042507589208e-05
-4.42480254606909e-05
-3.23542444895372e-05
1.13611286073668e-05
-2.75501654999951e-05
-6.16504315306847e-06
1.69974605417561e-06
9.90645098873553e-06
-2.80092171499027e-05
-9.91935607025431e-06
-3.69922560940677e-05
-4.77090614014608e-05
-4.70828493547895e-05
-3.61999729777323e-05
-4.80200652312488e-05
-4.1220719448791e-05
-3.72625620599625e-05
-4.10193421524076e-05
-5.20603733892888e-05
-2.57998300026568e-05
-5.01588384083486e-05
-8.90278311300327e-06
-7.77250613600813e-06
-3.68077203201461e-05
-2.67775650069654e-05
-2.65192429764423e-06
-8.4818180315275e-06
1.62213551719244e-05
-2.76971180109653e-06
-2.7172334414562e-05
-3.39159007394345e-05
-2.33827915290078e-05
-2.88010660410955e-05
-6.63045674688272e-05
-5.65671767516777e-05
-3.32758662099194e-05
-5.84679016539961e-05
-3.6138992617048e-05
-4.11025217777769e-05
-1.7635446895658e-05
-5.16385693995586e-05
-1.0813085831002e-05
-2.07202303328144e-05
-2.41917144555279e-05
-2.26392910690773e-05
3.48606380852264e-07
-2.42270657533675e-05
-2.48117767229835e-05
2.57142138352175e-06
-3.07431003446221e-05
-2.8788981487996e-05
-3.7841352036982e-05
-3.52799014697052e-05
-4.44066233825191e-05
-4.61675390268586e-06
-6.02210381522778e-05
-1.12517322789879e-05
-2.09747594798916e-05
-5.92844852898253e-05
-3.16292389490006e-05
-2.53505822936775e-05
-4.75525160704889e-06
-6.29112868773481e-06
-2.25030280437753e-05
-5.33157294189859e-05
-1.91804727816387e-05
2.03025294048168e-05
-4.13258101698348e-05
-4.54217491043639e-05
8.89630681823489e-07
-1.1023544890222e-05
-2.36501275643564e-05
-6.40893642774167e-05
-1.98164762385052e-05
-2.7926588920156e-05
-1.21951333750736e-05
-3.06601025474796e-05
-6.43548936195723e-05
-4.51862303416875e-05
-2.59522435632931e-05
2.03286642756402e-05
-2.13892748551139e-05
-1.84754616330053e-05
-6.99421407022622e-07
-2.90786844383926e-06
-4.30946350177849e-05
-2.15854152494732e-05
-1.25427581395822e-05
-2.79828787993458e-06
-5.13119714675696e-05
-4.13397462784494e-05
-3.77280077521266e-05
-9.1275674897936e-06
-6.48961918695358e-05
-2.20588021794814e-05
-2.54746487126837e-05
-3.2285170483162e-05
-7.51669086799064e-05
-3.09843294005914e-05
-2.21749044512377e-05
-3.38104446352901e-06
-1.98044025901591e-05
-1.77803984104879e-05
-2.77298268678316e-05
-4.27095096275805e-05
-1.51838360736716e-05
-1.49302818591378e-05
-4.84117111912026e-05
-3.94010038456026e-05
-4.06892304254308e-05
-1.93771420582751e-05
-2.27358186590507e-05
-1.31570661831207e-05
5.98359265182027e-06
-3.8541885001164e-05
-4.55795280586548e-05
-4.17323633148484e-05
-2.30342938995302e-05
-3.48602604750928e-05
-3.47605808523678e-05
-2.88289323730785e-05
-4.89800548867912e-05
8.46792855408405e-06
-5.76187210064657e-05
-4.44521944770453e-05
-3.08221078606659e-05
-3.51657011988399e-05
-2.08743399998614e-05
-1.09025441068476e-05
-3.37433153187421e-05
-4.8793328563774e-06
9.23190515913087e-06
-4.56279239042167e-06
-8.26118803203596e-06
-1.39386697255946e-05
-4.28592008033136e-05
-2.00555027682203e-05
-3.48521298488034e-05
-5.42980461998605e-05
-3.99868718208057e-05
-3.15949386347741e-05
-4.77746440627338e-05
-4.56732307622164e-05
-3.42843682779316e-05
-1.03391874709134e-05
-3.55162439694874e-05
-3.0597066537666e-05
-2.43634679961476e-05
-9.52829928566308e-06
-9.22180720661261e-07
-1.9993972930444e-05
-9.23368151605828e-06
1.13692654425615e-05
-2.27069474199097e-05
-5.0410075649587e-05
-2.33161936802523e-05
-8.76958505903647e-05
-1.95072227278899e-05
-3.18261790756938e-05
-3.47871380542127e-05
-6.13511594601984e-05
-2.24032759729337e-05
-5.7136111615627e-05
-5.35416869562069e-05
-3.67732467529888e-05
8.59266501949059e-06
-2.4498204084402e-05
-1.87230709319105e-05
-2.56052261921551e-05
-2.12701322446705e-05
-3.90164839794919e-05
-1.50603326498989e-05
-1.57578610175192e-05
-6.11213862969773e-05
-4.86903218072707e-05
-3.11073800123707e-05
-3.57890115858063e-05
-3.90566113751163e-05
-3.97645657588445e-05
-6.35069541316064e-05
-1.30738009251052e-05
-1.55158062212897e-05
-3.18631523470143e-05
-7.9224681600967e-05
-2.89279308913507e-05
-3.03531706834474e-05
-7.45259796370438e-06
-2.08319024180649e-05
-2.20247875256869e-05
-1.89118616980684e-05
-4.6635049917317e-06
-1.03987927923071e-05
-4.42767378124545e-05
-2.67409674611268e-05
-5.32943409200124e-05
-5.3989395323435e-06
-2.98719832308635e-05
6.49115471010755e-06
-3.6598686921872e-05
-2.13714587199939e-05
-2.01421995703837e-05
-3.97739502257369e-05
-1.06751914596162e-05
-2.77169081329743e-05
-7.91737459216766e-06
-3.39680808169186e-05
-2.12964771469444e-05
5.72489144842242e-06
-2.79528782599633e-05
-3.85986089515498e-06
2.70015744883242e-05
-2.11518505704128e-05
-2.72560638997375e-05
-1.09816151175641e-05
-4.43217143212059e-05
-2.54067431296987e-05
-2.53225424563612e-05
-9.18550698325708e-06
-2.88376894275249e-05
-3.84480706423948e-05
-2.06058578490761e-05
-4.5342356572374e-05
-2.23808055354266e-05
-1.29713420935956e-05
-3.00535844677592e-05
-3.8468352553481e-05
3.84128758295105e-06
-5.38757934129163e-06
-2.96996815944881e-05
-2.02476277693692e-05
-2.14860683495388e-05
-2.53999155348306e-05
-1.13621974650702e-05
-3.13544090128307e-05
-1.8642600322614e-06
-2.77701700343806e-05
-9.6466786991892e-06
-2.50912187729851e-05
-3.170652482889e-05
-3.55166002302413e-05
-4.7494120625204e-05
-2.18481059821748e-05
-3.37632278360996e-05
-4.61478504855154e-05
-3.92935221798308e-06
-1.97738816840141e-05
-1.6504449617849e-05
-2.72019256612416e-05
-4.68309633211731e-05
-8.23386373435329e-06
-2.83739453443568e-05
-3.91835184162634e-05
-3.82503707676492e-05
-2.73962510340761e-05
8.38676530717796e-06
-2.41128766863001e-06
-2.62445010447995e-05
-3.57975433998427e-05
-1.50860400106977e-05
-3.13353031741425e-05
-5.33150961757512e-05
-4.87377080753436e-05
-6.77833433617367e-05
-1.27324928133606e-05
-1.89458481649891e-05
-4.98085096700727e-05
-9.46919663894446e-06
-3.11549453429974e-05
-2.46373846728083e-05
-2.32373261731879e-05
-2.16077008730939e-05
-2.85776670754646e-05
-1.31990150349501e-05
-5.54123346121945e-05
-5.58034624109296e-05
-4.84949532126002e-05
-3.60679843761485e-05
-6.971858432946e-06
-9.09975934697049e-06
-2.10520430679144e-05
-2.75353610196494e-05
-5.81832111402183e-05
-4.40888039989819e-05
-2.19187589697135e-05
-2.44886695463363e-05
-3.21654679244869e-05
-3.32623715025482e-05
-2.08752271022265e-05
-3.02119075819764e-05
-4.3364182982238e-05
-4.35334241319337e-05
-1.00053540093854e-05
-4.12063600384033e-05
-2.39963090978652e-05
-1.50574363534553e-05
-6.77606106013037e-05
-3.51002028439459e-05
-4.63947578541985e-06
-3.83451343695493e-05
-1.18908850633373e-05
-3.52905939281754e-05
-1.65277570859826e-05
-1.54194237046722e-05
-1.00829045767276e-05
-3.27495610482677e-05
-1.87798289831964e-05
-2.64099649825806e-05
-3.24830931886983e-05
-4.41117856635716e-06
-1.82266973698273e-06
-2.15014868805191e-05
-2.1898893601151e-05
-2.29622437648708e-05
-2.44433323170029e-05
-3.53880535136033e-05
-4.71641295488279e-05
-3.18192322344667e-05
-1.97401067143228e-05
-1.67144359913419e-05
-3.84796475959096e-05
-3.4356984299009e-05
-3.75488145899463e-06
-1.39498991610757e-05
-2.56890530536691e-05
1.87090954960381e-05
-4.53504687204268e-05
-4.2388650130506e-05
-2.05474863862867e-05
-4.00208754931363e-05
-4.56109665715302e-05
-5.74524140268715e-05
-3.34105597413077e-05
-2.74618196389614e-05
-3.0731338262102e-05
-4.37282492447798e-05
-4.37899234674104e-05
-3.92925072352667e-05
1.17186383113098e-05
-2.79590171555673e-05
-1.89820045742374e-06
-2.54873502212508e-05
-5.34620469167881e-05
-8.10405643300675e-06
-1.87974705547686e-05
-2.58912700822887e-05
-1.90082919567174e-05
-4.06834099671556e-05
-3.79297952833697e-05
-3.44803672553644e-05
-2.57049317558551e-05
-4.33806960609996e-05
-5.11623414542876e-05
-6.11997821717758e-05
-1.80678282254833e-05
-4.86230953464705e-05
-4.2513611065609e-05
-3.43385984053839e-05
-2.04217213339816e-05
-2.725149018306e-05
-4.4648170814068e-05
-4.90087400183125e-05
-3.48574023494814e-05
-1.90250479882032e-05
-2.51287261089253e-05
-5.23178705416617e-05
-2.59178115419058e-05
-5.94889378816324e-05
-3.85068655351933e-05
7.00830209188891e-06
-1.81327610893962e-05
-7.67883414354071e-05
-4.39714623970306e-05
-3.47000443667523e-05
-1.36162974116023e-05
-2.78860511502492e-05
-3.68136264976275e-06
-4.09145669091692e-06
-1.16656894561873e-05
-2.64983287938322e-05
-5.73216328671203e-05
-1.57461153120663e-05
6.587937892313e-06
-2.10081648547153e-05
-5.17835311605163e-05
-3.05752674713424e-05
-8.98865093857531e-06
-3.90011800485482e-05
-3.77028411115336e-05
-3.47198043091862e-05
-2.03427153568511e-05
-4.77112974742825e-05
2.04686831380387e-05
-1.2071501744331e-05
-2.66463439803702e-05
-5.04579660573528e-05
-1.25684309499999e-06
-3.59949786698481e-05
-2.60522194586235e-05
-3.39828952964498e-05
-3.33147748468447e-05
-4.78435035149381e-05
-2.71943374114618e-05
-2.46857578168655e-05
-5.83863156248594e-05
-2.81641814813362e-05
-4.97476956624154e-05
-4.60738977994691e-05
-1.92234902432787e-05
-1.2491648178768e-05
-3.81282902839513e-05
-1.28533936854077e-05
4.89604311628031e-07
-9.85668155487909e-06
-3.67656259424632e-05
-7.21764149440371e-06
-2.76425082166528e-05
-4.65247030808343e-05
1.42601998439177e-05
-4.45824331732005e-05
-5.0930359080473e-05
1.1024096453758e-05
-3.57119193249024e-05
-6.23042057100301e-05
-2.81558962268135e-05
-4.04455906319383e-06
-4.68641783441985e-05
-2.04105388430802e-05
5.52592856546022e-06
-2.97564900641954e-05
-4.91972850529797e-05
-1.57926241327334e-05
-4.01987251804438e-05
-8.57185639131416e-06
-2.71887356000876e-05
-1.65448329407859e-05
-2.41314390740443e-05
-1.38541796947744e-05
-2.29751696912467e-05
-1.01788506496156e-05
-2.7125211232143e-05
-3.73616275844968e-05
-2.57331855205832e-05
-7.04754005372729e-06
-2.08886323831371e-05
1.00208631946938e-06
-4.98302578097753e-05
-5.59948309642484e-05
-4.34162658168195e-06
-4.68344089052848e-05
-3.95168981786859e-05
-7.46439789797283e-05
-8.68764311557928e-06
9.9047682454975e-07
-3.94553884393383e-05
-3.24567332528518e-05
-4.71394621073885e-05
-2.08047328967011e-05
-1.32539838850533e-05
-3.87763759225991e-05
-2.30520463447488e-05
1.5076671124904e-05
-1.27140648538883e-05
-1.63989112514475e-05
-2.85154373047721e-05
-2.35813728303852e-05
-4.35479891818233e-06
1.11382152968577e-05
-2.01486065084454e-05
-2.36036562262583e-05
-3.73265595459587e-05
-5.10923114480696e-05
-5.02273343156274e-05
-2.67498921927188e-05
-2.7723723980804e-05
-1.02808196527819e-05
-4.29189189686831e-05
-5.299175667411e-05
-1.50408961924395e-05
-1.93340035882498e-05
3.53484137115184e-06
-5.45047370292526e-05
-3.81842667048799e-06
-1.70201577726114e-05
-6.11405032886526e-05
-3.55618856231715e-05
-1.925498464037e-05
7.59059928193419e-06
-5.31299327212385e-05
-2.01690884563623e-05
-2.77814983033149e-05
-2.81624184084507e-05
-4.52822515542701e-05
-2.37884425520378e-05
-2.46176015983825e-05
-1.1392443878076e-05
-8.65202769895486e-06
-2.3413443062165e-05
-2.60496409650494e-05
-2.4639033607966e-05
-5.32790349146948e-05
-3.76826662136786e-06
-4.342050590025e-05
-2.37196633333527e-05
-9.12547847800643e-06
6.0936317405365e-06
-3.35881200781658e-05
-3.72197946996723e-05
-2.61863314504872e-05
6.45985535075527e-06
-2.89317034862775e-05
-6.50156425323366e-06
-1.54027292766459e-05
-5.96371005442024e-05
-1.29953271265877e-05
-2.27007263321323e-05
-4.3654017305683e-05
-1.73256648495602e-05
-9.16064326821218e-06
-3.5360169667128e-06
-2.9101259002453e-05
-2.62424283330842e-05
-4.45478880220156e-05
-3.56662651229452e-05
-5.2365207789083e-05
-3.58611004870879e-05
-1.5009670429599e-05
-4.59726393121685e-05
-2.07080541374036e-05
-3.55287476401777e-05
-3.30482542792766e-05
-2.4153717957259e-05
-2.20566776376511e-05
-2.48953889713636e-05
-4.26743780908188e-05
-2.08706527947167e-06
-2.58739081097231e-05
-4.56813048785335e-05
-1.20107795064572e-05
-4.73948341016258e-05
-2.52742226466784e-05
-3.03539779175202e-05
-4.43894278348638e-05
-4.6361548120103e-05
-3.81742876194199e-05
-3.42781181499462e-05
-1.8625863494055e-05
-5.55938009005931e-05
-2.2946099842149e-05
-3.57814852482057e-05
-1.69196948172622e-05
-4.10720024421913e-05
-4.24666864617708e-05
-2.59587507601545e-05
4.38721301826255e-06
4.94496463390022e-06
-1.61273490964205e-05
-2.15972827113925e-06
-2.16070312380891e-05
-3.8686627403991e-05
-1.30364781226472e-05
-3.94936209488529e-05
-4.97362699925261e-05
-3.02466268274966e-05
-1.14172533978404e-05
-3.38661445929686e-05
-1.54625897990064e-06
-1.49722787694668e-05
-2.81062807003198e-05
-2.88877898438106e-05
-5.45922309019617e-05
-3.88319617093457e-05
-3.90343365156844e-05
-4.54042426410502e-06
-5.79011675705719e-06
-2.80605101381987e-05
-1.72896676671323e-05
-1.29777649996406e-05
-2.71608262866519e-05
-4.77222296733887e-05
-2.6601801634164e-05
-4.92720047775066e-05
-9.24104770580091e-06
-4.23866704696461e-05
-4.94818631399832e-05
-5.98094205631407e-05
-1.5627640554915e-05
-3.48456618815048e-05
-3.06886091624518e-05
-3.36213560079217e-05
-3.74217533966497e-05
-5.68851760618289e-05
-1.41803479276113e-05
-5.30321002921536e-05
-4.88342156803509e-05
-3.97675685949401e-05
-1.44205384078168e-05
-6.56880492785254e-05
-4.07407933980694e-05
-1.59819923352638e-05
-3.32366165977942e-05
-2.70717607129204e-05
2.10814876211727e-05
-3.21257750547048e-05
-1.6027043144412e-05
-1.73032660276511e-05
5.48402947703059e-07
-1.86619812026848e-05
-5.16917636120755e-05
-5.3503056334504e-05
-3.77320729368623e-05
-4.73181365259576e-05
-2.23510286354749e-05
-1.92160670780441e-05
-5.10760772389505e-05
-3.39675851548264e-05
-1.66504743211584e-05
-3.73350331437543e-05
-3.38505099458943e-05
-4.61440966472816e-05
1.96871157572706e-05
1.17234780058095e-06
8.96653640025212e-06
-2.31817738864468e-05
-8.26802609613954e-06
-1.57356189997308e-05
-4.57604976497503e-05
-3.40685287526648e-06
-5.63343156483453e-05
-5.83502519306013e-05
-4.25573849998085e-05
-4.49216039872147e-05
-5.34904795637901e-05
-1.99184865635484e-05
-4.06773655890054e-06
-3.37263391510144e-05
-1.84044137900679e-05
-3.62277909728681e-05
-5.11875435393076e-06
-3.49872232690276e-05
-1.85585006847477e-05
-4.93878149887477e-05
-4.49545640579023e-05
8.87559546370077e-06
-2.86435931381012e-06
1.12754539185402e-05
2.36436713846178e-05
-7.10450670309227e-06
-7.76561951425833e-06
-3.49020642162266e-05
-4.40728040470584e-05
-2.87210183173716e-05
-1.86565442554232e-05
9.25744773390159e-08
-2.47863856477635e-05
-2.79008312822746e-05
1.05072617662524e-05
-4.04396649236934e-05
-7.43228455199254e-05
-1.10016357280306e-05
-1.90046945454721e-05
-8.73527465733712e-06
-4.74621016296146e-05
-2.58921657057106e-05
-3.31291127496109e-05
-2.20304185823473e-05
-2.86220635941154e-05
-2.77474305046e-05
-5.46803683148805e-05
-3.72665997113974e-05
-1.56003988555042e-05
-3.31486758714845e-05
-4.19029491012442e-06
-2.77981149618793e-05
-4.03147390741511e-05
-8.18722294453691e-06
2.58190953059302e-05
-3.56149633659127e-05
-1.32736919432384e-05
-3.87584173715781e-05
-2.26280877637375e-05
-3.6771509047574e-05
-2.88024375186967e-05
2.87220345413268e-06
-2.52232268910667e-05
-2.1331308929887e-06
-4.73469977615137e-05
-4.17532333674723e-05
-2.72556543027332e-05
-4.93387041746342e-05
-3.40194262438545e-05
-3.15831873259115e-05
3.7834030581871e-07
-4.91513713782527e-05
-3.83452109356955e-05
6.55774303453993e-06
-3.48792457572028e-05
-1.23859085680606e-05
-1.06684008621797e-05
-3.31309796153848e-05
-5.10874459402134e-05
-3.76538435513495e-05
-4.18770713068086e-06
-2.18830192010944e-05
-7.37605775886835e-06
-2.94514106333697e-05
-1.73221044831805e-05
-3.31838482914808e-05
-3.02999349299028e-05
-2.55535484364358e-05
-2.46156679938848e-05
-1.81628222821578e-05
-9.19890334165768e-06
-2.14174978722695e-05
-5.50236258639291e-05
-4.1158641298491e-05
-3.79357814586185e-05
-8.81227598124431e-06
-6.65872897720519e-05
-4.42742151050609e-05
-2.67960524710483e-05
-3.84460746742512e-05
-9.35766393486974e-06
-2.53506607259306e-05
-3.16191863847657e-05
-4.50561749039593e-05
-5.12591657773373e-05
-4.32908025384097e-06
-4.53347012317669e-05
-5.78787963977212e-05
-2.87759286575534e-05
-1.78991518893193e-05
-1.11004466257348e-05
-7.97295361927516e-06
-1.28281598411445e-05
-1.85556790282458e-05
-6.98582643502022e-06
-3.02466472695601e-05
-4.49970175823567e-05
-5.32228525453392e-05
-5.24626126457111e-05
-3.17027091276752e-05
-3.37363745261443e-05
-3.79826840681023e-05
-2.71101556245971e-05
-2.53198000078602e-05
-6.24852307960006e-05
-3.12849031799997e-05
-3.67839536316619e-05
-3.6107083144747e-05
-2.17933266569536e-05
-3.98447716542056e-05
-5.20189298248837e-05
-4.10328763407573e-05
-3.5293106646714e-05
-1.16821193473732e-05
-2.6522731851211e-05
-2.96723772386622e-05
-1.22142600055118e-05
-1.49873257263321e-05
-4.16419195606772e-05
-2.91207283041798e-05
-1.91583480839819e-05
-4.26471667542412e-05
-1.23015653021255e-05
-1.73714935115487e-05
-3.23858657390048e-05
-3.9111681780034e-05
-5.60857723812481e-05
-3.96902293441049e-05
-5.87055741657052e-05
-6.54661452701e-06
-3.55436931382261e-05
-8.28433786383724e-06
-5.48090092437395e-07
-1.81115789823284e-05
-1.35257720490559e-05
-2.30148379270052e-05
6.64599209351418e-06
-3.84561779131551e-05
-3.8434125412938e-05
-1.65275897747086e-05
-1.79569511289631e-05
-1.9906590407308e-05
-4.7591223825966e-05
-1.37634563455239e-05
-6.45387803044682e-05
-4.66621901981497e-05
-3.24870858755129e-05
-5.34256517346458e-05
-3.91776374808293e-05
-9.50826593315427e-06
-3.40929694873455e-05
-1.25620823902599e-05
-5.08772748876609e-05
-5.00194815239577e-05
-1.77388636277555e-05
-2.65598633749939e-05
-1.51901554136262e-05
-1.85012091402134e-05
-1.31843832028203e-05
5.6555197898609e-06
-1.32707284691991e-05
-1.83115083118757e-05
-4.77560418092344e-05
-5.17235178168224e-05
-4.71079864637535e-05
-4.40073171352901e-05
-3.96581375380886e-05
-3.56374399443349e-05
-3.43470132899599e-05
-2.16132341301118e-05
-6.1772394916407e-05
-2.28310560160763e-05
-5.91842974411105e-05
-3.58617709806563e-05
-3.82597717616593e-05
-2.55078766992478e-05
-3.73669989376071e-05
2.08973858815335e-06
-2.20488550226237e-05
-1.95146827944105e-05
-8.10523904128206e-05
-6.26202005712143e-05
-2.96340940433798e-05
-5.67719964476223e-05
-2.62695329885732e-05
-5.47591014991852e-05
-4.64150475163525e-05
-4.40246812339257e-05
-1.68374878697467e-05
-1.32929218418114e-05
-2.80424385903632e-05
-1.84516633892814e-05
-4.58498556687117e-05
-5.68913130614966e-05
-5.46539111430464e-05
-1.0908291193822e-05
-2.84923937323938e-05
-3.43522271238759e-05
-1.49589104258178e-05
-3.33296927308337e-05
-4.48686913360962e-05
-4.65282239420672e-05
-9.01766199019843e-06
-2.20962274001646e-05
-3.56850686632617e-05
-2.23493497685468e-05
-3.20641029420906e-05
-4.53658281016876e-05
-1.51436862346125e-05
-1.74832698758454e-05
-3.15391851558803e-05
6.84086478171934e-06
-2.36186295135461e-05
-1.5455884618614e-05
9.16272695337552e-06
-6.18469935041119e-06
-3.58831653641987e-05
-4.8216774326524e-05
-8.19126589985334e-06
-4.41046430770033e-05
-7.42470956948383e-05
-3.96590484357582e-05
-2.63207126248626e-05
-3.4429472909914e-05
4.85321855416926e-06
-3.46866025929597e-05
-2.37682929582517e-05
-1.77170473910636e-05
-7.98763013050471e-06
-2.95632177100307e-05
1.07001933443726e-05
-1.28178131900414e-05
-1.78207840545194e-05
-4.23166050453697e-05
-3.41688092923014e-05
-1.27337538157509e-05
-3.25669599624073e-05
-4.20868232066679e-05
-5.80964212096262e-05
-2.21274451753362e-05
-4.72979297023293e-06
-2.79768217966989e-05
-3.27951880980152e-05
-5.81837396693684e-05
-1.56666202125872e-05
-2.13532842371765e-05
-1.76467765164585e-05
-2.42310704564875e-05
-3.03408459813238e-05
-2.89340684483335e-05
-7.16718548935454e-05
1.41531096999366e-05
-4.02388274396047e-05
-3.88224137567361e-05
-4.57988540539762e-05
-2.35008933374992e-05
-1.07496746783489e-06
-1.98257342061575e-05
-5.64750242859913e-05
-1.81923546416253e-05
-4.42428547335652e-05
-3.15102100841524e-05
-2.9282587372693e-05
-1.92621785284035e-05
-4.74033727441331e-06
-4.66062361718968e-05
-3.1229473847144e-05
-5.34570077576111e-05
-2.24723982767288e-05
-7.12602044320227e-06
-3.8004850161197e-05
-2.64821378055771e-05
-2.9122149084632e-05
-3.45983984380974e-05
-2.78632875452742e-05
-2.50845711459962e-05
-3.62966549768555e-05
-1.66393080229268e-05
-4.08325855842762e-05
-7.38027792318591e-06
-4.40843396390161e-05
-1.77797548461023e-05
-5.08922994470143e-05
-7.16216361204186e-06
-4.68288610320423e-05
3.71932728033092e-06
3.89973885704726e-06
-3.71463527879278e-05
-9.10977357714511e-06
3.30281143146937e-07
-1.99993024363764e-05
-8.80372883827948e-06
-3.67598988205139e-05
-8.69924809158024e-06
-2.59856501052892e-05
-1.26619405506216e-05
-4.40792807700941e-05
-3.1489813791273e-05
-3.89096430281206e-05
-2.80697422538537e-05
-6.82625825685998e-05
-4.46996557623972e-05
-5.00159885180916e-05
-3.10104227594758e-05
8.25507929997323e-06
-2.31272528658274e-05
-6.57459659118851e-05
-3.95851745242672e-05
8.54811154522285e-06
-2.24511490732999e-05
-4.62823331743213e-05
-5.40523646204577e-06
-4.85514910270527e-06
-3.4246752106087e-05
-8.39002473500037e-06
-3.56000484003241e-05
-2.76210973704693e-05
-6.91224178845728e-05
-2.14629511178698e-05
-4.99042956114786e-05
-5.88511983889743e-05
-4.41950288102506e-05
-5.11618487160006e-05
-3.49997529142889e-05
-4.89016174569357e-05
-1.04883172321999e-05
-4.1214876745206e-05
-3.11896802883015e-05
-5.32826562708224e-06
-1.21994906083401e-05
-4.88106085190235e-06
-1.60232717700731e-05
-1.81677770155758e-05
-1.48820474510694e-05
-3.17245042889444e-05
-3.62554050407298e-05
-3.50921706729654e-05
-3.65322974450206e-05
-3.59811467845916e-05
-1.81341996578454e-05
-1.74590905415471e-05
-5.38784523111046e-05
-4.70239152938921e-05
-2.75511714936363e-05
-1.28496759695599e-05
-3.74246284365746e-05
-4.29709543618495e-05
-4.5311623853181e-05
-6.15889398434239e-05
-3.5313060330229e-05
-3.01079118127438e-05
-4.65320148778414e-05
-4.70504730081375e-05
-2.48996919529516e-05
-1.92264737196882e-05
-5.37684472622058e-05
-1.16882995116482e-05
-4.75649927505319e-05
-3.94112259151154e-05
-1.14176581072625e-05
-2.44570081450978e-05
-2.44657002666096e-05
-3.84586842809172e-05
-3.90943360733227e-05
1.4160902059975e-05
-2.90338330442082e-05
-2.09736115808774e-05
-2.84503127324695e-05
-1.43741987946218e-05
3.46918988784081e-06
1.15177297014782e-06
-2.02473908434026e-05
-1.22646398137712e-05
-2.36805831393793e-05
-4.90719956323604e-05
-2.99287359220674e-05
-3.36757431136837e-05
-2.87681437726456e-05
-3.74292274761871e-05
-4.00812079823534e-05
-4.20864965626751e-05
-2.50485415362216e-05
-3.44900944697235e-05
-3.01698417150251e-05
-4.48777966474413e-05
-4.2333934921303e-06
-1.64805788986618e-05
-3.23461850405536e-05
-2.57853418425938e-05
-1.99581743492628e-05
1.90529319210062e-05
-3.50868212885588e-05
-4.91806792056062e-05
-1.40264804486693e-05
-5.00112000265603e-05
-2.75228389780477e-05
-2.44220046773754e-05
-2.25025440939647e-05
-2.22482547969135e-05
-8.4445238770977e-05
-7.26490477144038e-05
-5.83681102524571e-05
-1.47886975096655e-05
-1.96826540074607e-05
-3.41737034915393e-05
-2.94582588684582e-05
-4.49981693393747e-05
-2.64231977379138e-05
5.37670242541492e-06
1.47429120351562e-06
-3.2985505839864e-05
-4.05052707640555e-05
-4.59929016834681e-05
-2.48738909581684e-05
-1.5963967596049e-05
-6.51142027129437e-05
-2.81869915474257e-05
-2.35667108647173e-05
-2.8060199966553e-05
-3.69615275957835e-05
-1.65144033823787e-05
-1.2876431260101e-05
-4.75283766953408e-05
-3.75728232212922e-05
1.45458772746215e-05
-8.90962699279853e-06
-1.58422216322477e-06
-2.02301647590914e-05
-4.87142946935924e-05
-7.33338723451907e-06
-8.04084755259877e-06
-3.77602959921281e-05
-3.2530659757486e-05
-5.89154799619256e-05
-3.89053344700218e-05
-3.83619365416064e-05
-4.04071054111081e-05
-3.05244202277872e-05
-6.65401276147867e-05
-4.66244269587101e-05
-4.14180860347374e-05
-2.65960359830034e-05
-1.95510759506601e-05
-1.50594953781772e-05
-2.26037927499002e-05
-5.04722595962565e-05
8.36641891040934e-07
-2.06823390310079e-05
-8.97478263615051e-06
-1.01705849761875e-05
-2.47030109043615e-05
-2.52410366994032e-05
-3.74479534922391e-05
-4.21098955097103e-05
-4.63695345589205e-05
-5.39635335333628e-05
-3.44914932979454e-05
-2.45285705347564e-05
-3.53875336791781e-05
-3.62212514135863e-05
-8.680161203729e-06
-5.70800460139089e-05
-2.07213262644038e-05
-1.38223282310165e-05
-1.03438098159052e-05
-1.11178220140937e-05
-2.27625619909037e-07
2.98917203368855e-05
-3.57733591713833e-05
-2.10570382595206e-05
-1.22390071004201e-05
-5.67094590789508e-05
-6.05844025230422e-05
-1.73875722317908e-05
-6.02812428558341e-05
-4.68318253537497e-05
-4.1449330281352e-05
-5.5564971603859e-05
-3.7435445733663e-05
-5.72183415939346e-05
-3.42305949639425e-05
-2.61034187353321e-05
-3.96335452653636e-05
1.59811666331711e-06
1.0059370927159e-05
-2.17222250634539e-06
8.18074001002732e-06
-3.48810922417059e-05
-4.98886707973787e-05
-3.32844713336249e-05
-1.75072494127684e-05
-3.24071503363888e-05
-3.03303800204074e-05
-5.04439547189936e-05
-8.07718752687638e-05
-3.90434569789835e-05
-4.61426507100241e-05
1.60577180264095e-06
-2.36051407461698e-05
-6.86948126949007e-05
-3.1465631621259e-05
-1.79838032435441e-05
-2.86176547096167e-05
-1.01281600643636e-05
-4.76194990215398e-05
-3.36868770595894e-05
-1.50432123239661e-05
-3.53533688887835e-05
-6.45308279420888e-06
-3.66679642825643e-05
-5.8442430766848e-05
-1.87961662509931e-05
-2.8991228201692e-05
-5.30456731158526e-05
-4.63398258767445e-05
-4.50222469589054e-05
-3.58725108587587e-05
-3.7506713015535e-05
-6.83948828854956e-05
-4.04153254016397e-05
-4.87715873000562e-05
-4.03417981883019e-05
-7.41317225155521e-06
-5.93975503957772e-06
-1.17628215784636e-05
-4.42726065837115e-06
-1.1267263258266e-05
-6.81577742599846e-05
-2.72208835341321e-06
-1.71618778779159e-05
-4.44547293946342e-05
-4.81235169007512e-05
-3.28584238112871e-05
-4.52418406055292e-05
-1.38980305304132e-05
1.15387814336938e-05
-2.38674866306609e-05
-6.41590470169049e-05
-3.06225099488991e-05
-4.8230079482532e-05
-2.57334138695444e-05
1.7407274368864e-05
-3.59358168039734e-05
-3.0306093983384e-05
2.40447077152574e-05
-4.10637729486001e-05
-2.01573939025698e-05
-1.10670945613779e-05
-1.67540198153229e-05
-4.95205753976611e-05
-2.06969916826388e-05
-4.1229672275395e-05
-5.51055948962472e-05
-4.33003740670266e-05
-2.93258982185377e-05
-7.4064163633184e-05
-5.755845759494e-05
-2.04081316671391e-05
-2.03870031042593e-05
-3.91275993518391e-05
-1.44119672992402e-06
-1.44627787945703e-05
-2.47184681354909e-05
-1.65592132386582e-05
1.62307758222436e-05
-4.73420636177926e-05
-1.49675152231203e-05
-3.49158860960003e-06
-5.75796084827664e-05
-4.66389192453042e-05
-9.42138571675848e-06
-2.18176223533673e-05
-1.42245993386385e-05
-1.20720153354528e-05
-4.03679094412765e-05
-3.88877905608236e-05
-4.9650973713207e-06
-1.25985197801962e-05
-4.67134173791581e-05
-2.61247757684685e-05
-1.10170950951782e-05
-5.47815582083727e-05
-2.83967929872751e-05
9.29748898973668e-07
-1.78448204088997e-05
-6.02130922141114e-05
2.58518270927097e-05
-3.09953467267083e-05
-6.44146448841873e-05
-2.31769029471702e-05
-2.400379757462e-05
-5.04543284821556e-05
-3.64650906430284e-05
-1.0436995274093e-05
-7.99248972269765e-05
-2.45555047025593e-05
7.75686339149508e-06
-2.67606837727748e-05
-2.34383629794809e-05
-5.93462672092533e-06
-3.37346344930045e-05
-5.04501344625405e-05
-2.83476339965149e-05
-1.04610449894957e-05
-2.79959170903723e-05
1.80171995526219e-05
-1.54325610368972e-05
-3.33071478514027e-05
-3.13661114387319e-05
-4.25891534899486e-05
-7.29205554750568e-05
-3.74089654722409e-05
-2.70639285290699e-05
-4.41450656114042e-05
-3.99705488950376e-05
-2.92310948618535e-05
-3.65785763659259e-05
-6.20520876951295e-05
-1.98862237097986e-05
-2.77186166080379e-05
-2.76725698574844e-05
-9.56625988180128e-06
-7.72132934738868e-06
-4.21229418651825e-05
-2.00891741280945e-05
-1.38560023597461e-05
-3.03286100097004e-05
-2.52007895057277e-06
8.53760554569402e-06
-3.30840824110838e-05
-3.55353763494641e-05
-2.22587777917455e-05
-5.97734638255677e-05
-4.17077602623983e-05
-2.46028965889414e-05
-4.58296896341336e-05
-4.38203115774199e-05
-4.80900602741519e-05
-1.88392667184215e-05
-2.64405467972845e-05
-2.86729038602188e-05
1.27547085519227e-05
-1.52947290722444e-05
-4.50688649628227e-05
-4.7119695988279e-05
-3.1518498607639e-05
-2.81527752685632e-05
-2.23504277255032e-05
-4.17305097680772e-05
-3.54329629241285e-05
-3.84301398563422e-05
-5.22078446791019e-05
-3.46447830830777e-05
-5.56484291405126e-05
-3.4874803130042e-05
-4.12368887924925e-05
-5.13096409698568e-05
-4.83103973198563e-05
-4.25522315103525e-05
-4.43645499445719e-06
1.79572232252339e-05
-1.31242239766676e-05
-6.36790349382781e-06
-4.19932265165633e-05
-2.98163320782395e-05
-4.88449395921662e-05
-4.2418995444431e-05
-3.5250517587615e-06
-1.96227694093158e-05
-6.49824107679884e-05
-3.36018600282494e-05
-3.5904019505892e-05
-6.91387667787112e-05
-1.81217700903171e-05
-2.71246134676734e-05
-6.9220748507558e-05
-2.95011985415679e-05
-5.69414237624457e-05
-6.50708730244747e-05
-9.26251822501646e-06
-2.18630271976427e-05
-2.41258261218159e-05
-3.4955434806208e-06
-2.01204712823761e-06
-5.99172757712892e-06
-1.43440901086311e-05
-1.1406806232231e-05
-1.47574529033117e-05
-6.36418144394213e-05
-4.0074944619365e-05
-2.53220418424741e-05
-7.90881844088814e-05
-4.56318001765206e-05
-2.08236195544301e-05
-3.54188292283249e-05
-2.07205340208477e-05
-2.97096402983747e-05
-6.46318686688343e-06
-4.28668636295749e-05
2.77329422294888e-05
-3.13263137981422e-05
-9.31425194366846e-07
-1.91277038769099e-05
2.42518586306928e-05
-1.10410646213357e-05
-1.53775492780546e-05
6.10866866554852e-06
-4.6628893277532e-05
-5.62944718875098e-05
-3.03601264124068e-05
-6.1800193809714e-05
-4.27431751533565e-05
-2.98128708324477e-05
-4.21998090041051e-05
-4.27993365965218e-05
-4.27882869366603e-05
-4.43783091842429e-05
-1.35175539625849e-05
-3.23526706162852e-05
-3.8626034394074e-05
-3.39657965606707e-05
-2.24130782042186e-06
-7.54212782126795e-06
7.07430234477222e-06
-1.90119406421279e-05
-3.65791212715782e-06
-3.20570599282107e-05
-4.72675447106016e-05
-3.78638259838054e-05
-1.56627117614077e-05
-1.80248222155938e-05
-4.37214756271731e-05
-4.48032307555852e-05
-3.59671975002343e-05
-2.51780583907304e-05
-9.27694486375554e-06
-3.3929520035407e-05
-5.27110984774779e-05
-1.49442841513469e-05
-4.79026649025693e-05
-2.16685675005492e-06
-9.35706654891711e-06
-3.59658656379626e-06
-4.204740499001e-05
-2.41124552503047e-05
-5.0537260839402e-05
-2.74583360924826e-05
-6.35114435936029e-05
-4.62331788909992e-05
-2.65743624691012e-05
-7.15822309735123e-05
7.07291054731031e-06
-2.08598022333756e-05
-5.01044841323745e-05
-5.59167804614467e-05
-4.59078914477202e-06
-1.72786518562635e-05
7.25857533448975e-06
1.59746558739322e-05
-1.59974353694941e-05
-1.5184933938016e-05
-5.44250537881231e-06
-3.33024894345294e-05
-7.99606045138968e-05
-2.34670492449233e-05
-1.89415299053779e-05
-4.33694953459944e-05
-3.20104695387343e-05
-1.59651377593141e-05
-2.91961407184789e-05
-3.98974108622831e-05
-4.08861900765684e-05
-4.5967835733537e-05
-1.07428882320265e-05
6.38132287621472e-06
-2.54723850943829e-05
-3.61556894401472e-05
-2.1233348823798e-05
-3.99452240964043e-05
-1.77263883407868e-05
-2.84440465870592e-05
-1.54232310405688e-05
-2.18056993540145e-05
-6.16768080926686e-06
-3.71591037958013e-05
-5.439634319407e-05
-5.10996524349261e-05
-3.92544641610461e-05
-2.70824069146394e-05
-4.85658285742708e-05
-1.4446618600891e-05
-2.28088109875687e-05
-3.30893440023516e-05
-2.61921160283249e-05
-3.32807429956236e-05
-4.41329205415126e-05
-3.47956910774557e-05
-1.41208822834379e-05
-4.07413555339277e-05
-2.64022976125783e-05
6.88674779650452e-06
-3.21670187428789e-05
-2.03431206206102e-05
-2.13024285088407e-05
-1.96627155658711e-05
-5.8490474382033e-05
-2.39385839285657e-05
-2.3061140300497e-05
-3.00112085867836e-05
-5.21932215863289e-06
-8.43077321227167e-06
-9.80551330028648e-06
-1.11815308556887e-05
-3.55089567768896e-05
-5.93407458756104e-05
-5.63439055881514e-05
-3.48624027090662e-06
-6.11459948115957e-05
-7.33620977623744e-05
-4.09492236688559e-05
-4.45364069813909e-05
-6.21860756596618e-05
-2.95754085485388e-05
-2.43352444157523e-05
-5.32226101119637e-05
-2.97205708128835e-05
-4.0666953475507e-05
-6.25041139788661e-05
-3.1508046333784e-05
-3.18642027610558e-05
-3.51908353924179e-05
-6.85297365462076e-05
-1.91980188562642e-05
-2.74662077470143e-05
-5.65008350690793e-05
-4.50314567281215e-05
-2.80564655663109e-05
-5.36558499625609e-05
-2.70866778572783e-05
-7.67068134737978e-06
-2.57627213820136e-05
3.81079898388109e-07
-3.70012051840006e-05
-1.26849729792565e-05
-4.91623311813743e-05
1.02581398195349e-05
-4.92361419209526e-05
-6.05124318899447e-05
-4.55882086349853e-05
-3.31149174258911e-05
-2.85924106082098e-05
-2.06805352862138e-05
-1.05818190182508e-06
-4.71961440124088e-06
4.18314189834977e-06
-2.48359714389613e-05
-3.99693933166601e-05
-5.32303506685343e-05
-3.50018175254535e-05
-5.51324056465073e-05
-5.60693771008956e-05
-3.23529297307835e-05
1.3096486345806e-06
-2.30944158716898e-05
-2.08395768818455e-05
-4.65347330667627e-05
1.41483494392403e-05
-9.46564607257931e-06
-3.30237289459498e-05
9.42249973187568e-06
-1.64000193254442e-05
-7.3471706836095e-06
-1.69427033012403e-05
-4.09942972295323e-05
-3.40412187966636e-05
-3.13940133393686e-06
3.22284247525655e-06
-2.00991694558163e-05
-1.88516269995889e-05
-3.00517552262552e-05
-3.09982111956079e-05
-1.7604832618729e-05
-5.56574448393618e-06
-9.21600528644545e-05
-2.69539283763991e-05
-3.60019097356126e-05
-2.85934995720836e-05
-2.94373390709255e-05
-3.73798203158735e-05
-9.46301410861117e-06
-6.10850340313425e-06
-1.03582551994774e-05
-5.12752448392078e-05
-3.70529776983048e-05
-2.94727245005983e-05
-4.5603463036546e-05
-2.61360222857136e-05
-4.650946973018e-05
-4.10393466857772e-05
-1.30556853692912e-05
-1.75676171798373e-05
-7.76127224949764e-06
-2.41668780303623e-05
-3.33990423110531e-05
-3.8495458091442e-05
-5.31237688439875e-05
-5.99072121798085e-05
-1.82813028010482e-05
-4.49634871297372e-05
-3.28913215478058e-05
-3.13372658660813e-05
-1.89128419703345e-05
-3.4515106261536e-05
2.2338041922582e-05
-2.83222316056977e-05
-1.458511960292e-05
-3.84850358939968e-05
-2.63390920706067e-05
-3.27846667936356e-05
-4.16916636126471e-05
-2.65414325749131e-05
-7.76546071391645e-06
-4.71700626359307e-05
-4.07559317886386e-05
-2.93951422853937e-05
-7.43734155342889e-05
-3.75845469975618e-05
-3.27755065035698e-05
-5.50944786790789e-05
-5.30113546023842e-05
-1.78770075353914e-05
-4.58853610026319e-05
-4.79373911870802e-05
-6.07489826556514e-06
5.42008584226054e-06
-4.08078632400028e-05
3.18989756533204e-05
-1.85202301333948e-05
-1.17141639945759e-05
-9.30578943098385e-06
-3.92611905828882e-05
-2.11529872829443e-05
-3.77183236712627e-05
-3.26820250129992e-06
-4.4423140985124e-05
-5.43590468970846e-05
-8.18949544811726e-06
-9.40239210981459e-06
-7.3717374017197e-06
-1.59354544108036e-05
2.91923904086598e-05
-1.30427201142932e-05
-4.03050470280937e-05
-1.45758081826034e-05
-3.99473525164779e-05
-2.72003442058715e-05
2.45282136239424e-06
-3.03951991988096e-05
-4.33665690139001e-05
-2.67290747512863e-05
-3.15715318628282e-05
-7.30278563166197e-05
-2.89847330918552e-05
-5.1516636646704e-05
-6.24974591572469e-05
-4.84225562674059e-05
2.59036146697166e-06
-3.00137102318616e-05
-3.86002456544405e-05
-1.61568182700766e-05
-1.9736542036476e-05
-4.41661042939891e-05
-2.43870726693419e-05
-3.88689538628422e-05
-1.596713203572e-05
-2.11038087527957e-05
-2.42209659450584e-05
-2.67866173438856e-05
-2.44670807618323e-05
-5.15532020465065e-05
-2.55243716363227e-05
-3.08555941731879e-05
-5.33279070194727e-05
-3.77913536649846e-05
-3.10177253266532e-05
-2.3769979686489e-05
-3.64999027110714e-05
-7.46357729083555e-05
-3.28578673403696e-05
-1.21315494131182e-05
-3.43703040031104e-05
-4.28201522077353e-05
-1.83652002860996e-05
-1.82443125026615e-05
-1.86752125017163e-05
1.40947067334729e-05
-1.71468029828742e-05
-1.17862851743641e-05
-1.7295392935903e-05
-5.55379322118736e-05
-2.92033853699663e-06
-2.63202066883332e-05
-1.25368552652598e-05
-5.99970572095544e-05
-6.12734084504047e-05
-1.87027037876346e-05
-2.16880588807921e-05
-6.18933902920508e-05
-7.4368913633293e-05
-3.09683827239019e-05
-3.37341360226779e-05
7.85775597722506e-06
-6.0619209202735e-05
-1.35298671342176e-05
-1.83849276076427e-05
-7.17835665061677e-07
-3.0005107944554e-05
-7.46890190597541e-06
-2.093432503127e-05
-2.57364739714201e-05
-3.80719357833286e-05
-4.91260885301735e-05
-2.20107272726638e-05
-4.02199281594951e-05
-8.82582927575332e-06
-4.51348019102382e-05
-4.72902911686812e-05
-2.64516584047456e-05
-1.43505721939629e-05
-2.31666588305853e-05
-1.6602990174438e-05
-3.48027310639497e-06
-1.83450763494007e-05
-6.62460254671054e-05
-2.35563845295825e-07
-7.21210872359269e-06
-3.75189626022418e-05
-3.10022488059408e-05
-9.40905788768428e-06
-2.49400492828862e-05
-4.6294971833808e-05
-4.52255717698408e-08
-4.69857155999302e-05
-3.86822768598691e-05
-3.29465073579646e-05
-2.33864937923359e-05
-2.05610835970678e-05
-4.8443508690063e-05
-4.70489229937106e-05
-4.51777762352237e-05
-2.34540938977224e-05
-2.0060961161735e-06
-4.6452613726359e-05
-3.67766604892441e-05
-1.21953460631519e-05
-4.6728893475558e-05
-3.23086724392533e-07
-9.77450574762332e-06
-2.85595710620981e-05
-4.36980408151129e-05
-2.55356632347865e-05
-2.63132187662679e-05
-9.00952993631144e-05
-1.8296577760894e-05
-4.63087123601535e-05
-5.4292071315058e-05
-4.33701771911763e-05
-4.68240905000445e-05
-4.55075980754435e-05
-3.31614886484838e-05
-4.48348175709023e-05
-3.93290230058985e-05
-2.36900478345924e-05
1.92865009971792e-06
-3.81517237230411e-05
-1.20567234064842e-05
1.4887775555199e-05
-2.60336142679838e-05
-2.57710585482268e-05
-2.84396042122337e-05
1.87762812292413e-06
-3.36511760474187e-05
-2.40464649706266e-05
-2.18133171466897e-05
-6.3642485356987e-05
-4.52090058494382e-05
-1.93286145083882e-05
-4.25259828431528e-05
-3.62733920662904e-05
3.60473285022763e-06
-5.08387616668318e-05
-6.73325297166545e-06
-3.06875484833253e-05
-1.1208708752145e-05
-4.45592036945295e-05
-1.95730587121631e-05
9.2318848223878e-06
-4.06917936060605e-05
-3.90411711681514e-05
-3.94819298691636e-05
-1.37886358432064e-05
-1.08883448914361e-05
-3.06081856202873e-05
-1.93684364355011e-05
-3.36815137418624e-05
-1.24862849608027e-05
-2.55779056227141e-05
-4.12418928513373e-05
-3.72264853779795e-05
-5.3786073608311e-05
-3.60043840366772e-05
-2.90469988207245e-05
-3.17303197047687e-05
-2.0340132274652e-05
-5.49872829335461e-05
-2.91914080555992e-05
-1.9998894084104e-05
-4.82616595728567e-05
-3.12144747672031e-05
1.04291899342593e-05
-2.13200560510391e-05
-2.29342136157018e-05
-1.12148599268508e-05
6.3235884387654e-06
-1.26170393813498e-05
-1.93826386241575e-05
-2.81484933496671e-05
-1.57501355025503e-05
-3.36857113052919e-05
-1.83114559154612e-05
-4.92614647396421e-05
-6.60879696223475e-05
-3.15382229054689e-05
-4.2376726428694e-05
-4.19777456593769e-05
-1.12326159466583e-05
-1.16073606115435e-05
-5.52799888213465e-05
-4.19761250999722e-05
-9.8904507380646e-06
-3.56356622515779e-05
-3.27510616997984e-05
9.94170542309883e-06
-6.61488138686307e-06
-8.49626185921875e-06
-1.96948562941199e-05
-4.00662278425566e-05
-2.39530112904462e-05
3.33432940221442e-06
-3.54947139639035e-05
-2.89990632534188e-05
-3.71087876411572e-05
-3.86227080059788e-05
-2.84382017522592e-05
-2.93240144954391e-05
2.05964630617842e-06
-3.65539613926794e-05
-3.00310104090916e-05
-2.49729573277095e-05
-3.9719027022692e-05
-1.7233884100124e-05
-3.22571496119064e-05
-5.09684787659095e-05
-3.51717263110044e-05
-1.39881387799696e-05
-2.40982625978599e-05
-4.34150654107104e-05
-6.97938670351003e-06
-5.21571886753675e-05
-4.2980036114151e-05
-3.5075006049705e-06
-9.62358845391911e-06
-4.61114968347411e-05
-1.46439734819468e-05
3.38081722613355e-06
-5.15067829920433e-05
-4.75870769280839e-05
-1.09102925978905e-05
-3.17743592126068e-05
-3.53654997472144e-05
-4.28452683065294e-05
-3.34842848499721e-05
-5.55510184559375e-05
-1.46504920212533e-05
-4.90655164388946e-05
-1.1738092079171e-05
-1.60252261781293e-07
-2.82930365515511e-05
-1.35604532426697e-05
3.49149314168733e-06
-1.28899528502904e-05
-9.31025555350504e-06
-6.13453929549009e-06
6.78941824491228e-06
2.03515637131346e-06
-1.58499577503172e-05
-5.42318504785546e-05
-3.6979672489919e-05
-4.65939026391673e-05
-6.54332450054927e-05
-3.75027304700626e-05
-4.70910165333231e-05
-3.25433429919231e-05
-6.52519300796918e-05
-1.673598213119e-05
-4.46863679975429e-05
-3.10485435352853e-05
-1.27944990036124e-05
-2.96124039339792e-05
-3.66227807622587e-05
-2.7431466053576e-06
-1.64231892567288e-05
5.43692704987359e-06
-4.66383449291483e-06
-1.88290203139221e-05
-7.2150040507246e-06
-2.37500470439743e-05
-3.80531341418015e-05
-3.44716147475304e-05
-1.64761136092791e-05
-2.00229943678109e-05
-7.26765344282581e-05
-8.95831461083081e-06
-5.10324184497927e-06
-3.39024721931096e-05
-6.98669279406588e-05
3.46365925206367e-06
-1.45286571650036e-05
-2.8017251209511e-05
-3.18588720598583e-05
-3.27420580422347e-05
-3.29831932831392e-05
-5.18329889917296e-05
-4.48471143406183e-05
-2.05306153854796e-05
-4.02238638919743e-05
-6.2495125095437e-05
-5.08464213182232e-05
-3.6209878317984e-05
-6.4916886832183e-05
-3.25779322354107e-05
-3.09919437410728e-05
-5.77142398920216e-05
-3.23551324056461e-05
-3.19339609681938e-05
-8.49999108008289e-06
-4.19662874368647e-05
-2.37512635365036e-05
1.54929361983644e-05
-4.14831129580093e-05
-2.33581807538864e-05
-1.94865955088625e-05
5.34693418904184e-06
-2.91797251016184e-05
-4.29480675169731e-05
-5.71729406330317e-05
-2.43876730046326e-05
-2.57781604792531e-05
-3.29768249787032e-05
-4.09560176505386e-05
-5.07848972689355e-05
-3.8331564959877e-05
-2.14310508553263e-05
-3.03604295553832e-05
2.07099219792743e-05
1.59143808580136e-05
-1.60406027359945e-05
3.31270743986827e-06
-2.34486549983354e-05
-6.52459641225718e-06
-3.18022749779764e-05
2.75667332837268e-07
-6.90641611128923e-06
-1.21698351767224e-05
-2.48828052312376e-06
-4.27285964653892e-05
-3.06581530632912e-05
-3.32701935795938e-06
-4.18347274691606e-05
-6.54618713439842e-05
4.14801800683086e-06
-2.08269496806737e-05
-2.92801038877778e-05
-1.52834842617133e-05
5.31017446978037e-06
-3.58041638801547e-05
-1.73830648365398e-05
-2.83376900620714e-07
-3.06535593577425e-05
-1.64416969054337e-05
-1.23924762560545e-05
-2.41761352135891e-05
-2.09636583266763e-05
-7.90991013692122e-05
-4.67397848231093e-05
-3.35809936138281e-05
-4.56813297242937e-05
-3.87050928989449e-05
-2.13939181838668e-05
-2.6843003226425e-05
-8.69677861644416e-06
-2.79327976893933e-05
-2.41454705603771e-05
1.18937955174748e-06
-3.77216044077847e-05
-6.54176097607459e-06
-1.34817318983062e-05
-2.108856909973e-05
-3.15796289122561e-05
-3.94160600200666e-05
-2.26608062405194e-05
-7.28248764122982e-05
-5.16484931926878e-05
-3.27191314894281e-05
-3.73911287691758e-05
-2.89560455603344e-05
-1.34023706891312e-05
-1.94968589818469e-05
-3.44030885723224e-05
-6.15973751534449e-06
-3.17864731004822e-05
-3.34244859114102e-05
-1.6102117484291e-05
-5.41774275771104e-06
-3.44374961102834e-05
-8.22485840285102e-06
-3.85013211510693e-05
-3.23518443248987e-05
-7.63017761690494e-06
-3.75560214695367e-05
-4.5297809550047e-05
-4.87643885165526e-05
-3.02609868981812e-05
-1.56618621326691e-05
-4.66586945655103e-05
9.28608366365643e-06
-6.26961833212988e-05
-4.08540316923429e-05
-6.95299712662032e-05
-3.88005424717987e-05
-4.24267399653363e-05
9.66350904949097e-06
-1.82092471290679e-05
-1.54077473478843e-05
-2.15578562002745e-05
-5.25907914313012e-05
-4.03811153742015e-05
-4.74428182328619e-06
-3.06940437810695e-06
-2.81464769986624e-05
-4.49007423340708e-05
-2.30905528885074e-05
6.75572488620942e-06
-4.29968073941044e-05
-4.66843604263923e-05
-4.13629442460773e-05
-3.27518599221941e-05
-3.68888200013494e-05
-4.37774988755445e-05
-6.50675067746101e-05
-1.15453881347195e-05
-3.05776256400807e-05
-5.3221604870765e-05
-1.84826712463067e-05
-3.95463711372868e-05
-1.52396391751695e-05
-3.95652447336938e-05
-4.57486026703185e-06
-3.79310288929957e-05
-3.53170061370523e-05
-4.97915879347807e-06
-3.75543412039629e-05
3.11563796196249e-06
-1.88604896826914e-05
-6.0380285483708e-06
-3.08292075249106e-05
-3.67840634411234e-05
-4.36084309838498e-05
-4.45278769032635e-05
-4.80407515355995e-05
-5.09857844120609e-05
-5.36659402344075e-05
-2.82277603858105e-05
-3.7257001228782e-05
-3.09567234729603e-05
8.49489300365287e-06
-3.92586483327409e-05
-3.53809286979292e-05
-5.7289979088063e-05
-2.87270298191252e-05
-4.07577068485197e-05
2.27455191803503e-05
-3.5119494954206e-05
-5.62579780062723e-05
-2.28849299324854e-05
-4.80146574474646e-05
-2.31845540183446e-05
-8.57560211045934e-06
4.31202482930566e-06
-5.33322976572767e-05
1.91552770727955e-06
1.16920457303734e-06
1.39622175427454e-05
-2.53611515293178e-05
1.19079292730593e-05
3.90046969870554e-06
-1.19378636354699e-05
-4.10859629363459e-05
-2.09410558912154e-05
-5.62185935503267e-05
-8.87205949244777e-05
-4.88673571591587e-05
1.18646171532387e-05
-5.8351566210686e-05
-3.4186814893684e-05
-5.12615512602963e-06
-1.0274654975099e-05
-5.4697587225692e-05
-3.20931650247482e-05
-3.9246949612389e-05
-3.6361526075641e-05
-1.44918139935406e-05
1.48225888805271e-05
-2.77574502400455e-05
-2.72888101560353e-05
-2.73831623324918e-05
-2.44265932509456e-05
-3.70394491689164e-05
-2.8352367489183e-05
1.95997970412108e-06
-3.45601454277639e-05
-2.83194116742799e-05
-3.9933781721082e-05
-1.50005384103146e-05
-1.42703272833638e-05
-1.68443787710372e-05
-4.49865482709596e-05
-3.04619995672596e-05
-2.21179115308496e-05
-3.87567420414261e-05
-5.11554506379973e-05
-1.32835460092567e-05
-5.3369793746861e-05
-5.64700140627955e-05
-2.31134891686629e-05
-1.8311736932596e-05
-4.05311376765387e-05
-5.85897784680483e-05
-4.79756588731153e-05
-4.16298623195168e-05
-7.621206868183e-06
-6.48937513444968e-05
-3.80799866083493e-06
-3.88281754042959e-05
-5.93579901674431e-05
-2.12122374367547e-05
-2.07589566005233e-05
-5.33988718329189e-05
-6.35658957836416e-05
-1.06540577343792e-05
-2.49606827334029e-05
-3.66548215489339e-05
-3.40845948707593e-05
-1.1122551536075e-05
-1.67244104798839e-05
-3.27864393294786e-05
-4.36148833812923e-05
-2.44527797121614e-05
-5.42455828082362e-06
-1.54981704994487e-05
-5.17810047389116e-05
-1.98571242226089e-05
-1.80767192480119e-05
-7.58182106454557e-05
-3.3108005628859e-05
-3.75030841920611e-05
-3.95733705823677e-05
-5.09896988117078e-05
-3.54787819829933e-05
-3.16850374189353e-05
-1.11787644829367e-05
-1.44018754715746e-05
9.99057407922432e-08
-3.92672706821191e-05
-1.81411322901203e-05
-3.34048613427767e-05
-9.05691507577661e-06
-1.48127291289674e-05
-3.45965505642216e-06
-1.61924923144752e-05
-2.58222301943903e-05
-2.40324399288473e-05
-4.51114747810834e-05
-2.36592002061842e-05
-2.88746441859733e-05
-5.89943995273964e-05
-9.48413966735641e-06
-5.25592167319713e-05
-4.38725870025539e-05
-5.314034071407e-05
-9.09054556791096e-06
-4.50892872972287e-05
-2.39200920882683e-05
-4.72329106531241e-06
-1.63992287270523e-05
-1.78334709968395e-05
-3.14633833640577e-05
-3.18259877369289e-05
-4.07803643359752e-05
-1.585427577546e-05
-6.0729252747152e-05
-3.25806363509547e-05
-1.84184204791866e-05
-4.63895136141744e-05
-4.22437336133081e-05
-2.59061639567927e-05
1.68503166683408e-05
-4.83167260873746e-05
-4.7703488957987e-05
-1.82659915260213e-05
-9.46701310802284e-06
-4.71496701044104e-05
-3.14852242139227e-05
3.96086403475384e-06
-3.85814139939615e-05
-1.87151127952779e-05
2.031204778886e-05
-4.46800033128411e-05
-2.94394729071073e-05
-1.38111734130655e-05
-5.42264470812892e-05
-2.27548683853072e-05
-1.4399013321766e-05
-4.84375594393395e-06
-2.06445226920912e-05
-2.46176845144358e-05
-2.0620243677121e-05
-4.36930401593684e-05
-3.73600083975533e-05
-3.58145333120527e-05
-3.72250708437762e-05
3.99454366778962e-06
-3.23950145484203e-05
-5.84818211217806e-05
-2.79136891283388e-05
-2.34177436289113e-05
-6.87383002191631e-05
-2.24465267356958e-05
8.67608341378647e-06
-1.43305226726949e-05
-4.17131059666872e-05
-1.34877551553223e-05
-2.31431109581359e-05
-2.87380534834042e-05
-3.65823118579257e-05
-3.1027509515782e-05
-3.55679569798118e-05
-3.5213348676391e-06
-3.26888500649494e-05
-4.47817866391357e-05
-2.57688050531374e-05
-9.93843820676413e-06
-3.59630713683429e-05
-4.65866072980998e-05
7.84402528734786e-06
-2.19920082805371e-05
-3.01259640683108e-05
-2.61625575398358e-05
3.38199922400492e-06
-3.56960527114114e-05
-4.06999691657837e-06
2.51658371792283e-06
-3.95373795143005e-05
-2.45910400901612e-05
-3.48323701951568e-05
-1.30618348244063e-05
-1.94526215156659e-05
-1.62822880385692e-05
7.45634127508576e-06
-2.69192717001569e-05
3.74188184984899e-06
-3.9280386294303e-06
-2.23356739691638e-05
-6.83992825694674e-06
-2.61535966450918e-05
-2.91423231971053e-05
-3.05310641804301e-05
-1.64643033215283e-05
-2.02391951553425e-05
1.44948450236066e-05
-3.73783834658608e-05
-7.59206948450675e-06
-5.79643011908932e-05
-7.18645298383885e-05
-3.60911282745386e-05
-2.80461942091896e-05
-2.91265438542145e-05
-1.95338176029781e-05
-1.88709769928128e-06
-5.59734745079342e-05
-2.7935915061109e-06
-6.03627689380334e-05
-5.32631594921647e-05
-2.80750834033657e-05
2.63138989967997e-07
-6.86590434487075e-05
-2.17595849184419e-05
-8.49178322005668e-06
-5.71413728515915e-05
-1.6576226701009e-05
-1.23565136704786e-05
-6.2111710049986e-05
-3.58018034765534e-05
-2.88058654257594e-05
-5.47304659986235e-06
-4.66309019391097e-05
-2.30758383908427e-05
-2.46361657861088e-05
-4.95375111740738e-05
-1.60859286414085e-05
-1.34568350110141e-05
-6.23526993478911e-05
-1.65799655781959e-05
-5.68180665925833e-05
-2.06512278302023e-05
-2.81226782760238e-05
-2.52181976856456e-05
5.17928493655547e-06
-3.70890490962212e-05
-3.8714189704386e-05
-5.75161349695965e-05
-4.85883518493229e-05
-6.45017197296473e-05
-4.25454092279858e-06
-6.58826136609174e-05
-4.1350361117551e-05
-2.82094599446741e-05
-2.28103077366582e-05
-2.60698785609457e-05
-2.0834431817482e-05
-1.1712695209579e-05
-2.27222446130859e-05
-3.31191617957496e-05
-1.8874959773278e-05
-1.44640558508796e-05
-3.4728256815925e-05
-3.30310410358776e-05
-4.38263323490429e-05
-6.11907167775041e-05
7.56936117683897e-06
-3.98017920914323e-05
-1.96569070953272e-05
-1.7375157546693e-05
-3.25734928456938e-05
-5.20430994474698e-05
-8.00257106326699e-06
-1.48156182087118e-05
-1.96494600882515e-05
-2.07088644933609e-05
-1.64539520377609e-05
-6.15302560771748e-06
-2.62486393441256e-05
6.27377481324594e-06
-4.70511408882389e-07
-6.06016159527044e-05
-1.8218801435087e-05
-2.30371169519597e-06
-2.68400391875648e-05
-3.47198845303334e-05
-1.54651370778941e-05
-3.69036726589037e-06
-4.17600350542259e-05
-3.84880841438086e-05
-1.24729450583895e-05
-3.2321024844023e-05
-3.49559493017093e-05
-3.52861151135384e-05
-5.3894701018601e-05
-9.87087741901295e-06
-3.41525251973889e-05
-4.39375919396672e-05
-3.12614053550215e-05
-2.0394817626773e-05
-1.85204998092757e-05
-3.88085307149103e-05
-8.04831392147514e-06
-2.33302110329349e-05
-4.93131724211703e-05
-2.47685351337088e-05
5.7843161803805e-07
-3.58153097027345e-05
-2.52892843601079e-05
-5.82423900374505e-05
-6.2590034966727e-05
-3.02468717140486e-05
-4.12500260550238e-05
-2.80029790333797e-05
-3.83720615945895e-05
-2.7854696847899e-05
-4.82577527503371e-05
-2.15758551314341e-05
-3.95942794488777e-05
-2.86074206595546e-05
-5.29162242607424e-05
-4.68426368553126e-05
6.22006723355636e-06
-3.40319576370952e-05
-2.62612121843481e-05
-1.02100545998525e-06
-2.03288716864805e-06
-5.17135975351112e-05
-2.85786159044801e-05
-1.24111033745072e-05
-2.2652308860794e-05
-1.94072837334794e-05
-3.92788519502722e-05
-2.59534950978833e-05
-2.1127217915859e-05
-2.57860269401921e-05
-2.90735089657675e-05
-4.59586768840878e-05
-2.38029957438604e-05
3.8940583765052e-06
-4.88998656767057e-05
-4.39030014930747e-05
-2.08890630851737e-05
5.4843355917706e-06
-3.2033733586811e-05
-5.04603743665369e-05
-4.99716322056609e-05
-2.76772341261058e-05
-9.16320690402662e-05
-7.91579412983348e-06
-3.28754132066817e-05
-1.67219703121307e-05
-4.03545628985666e-05
-2.23533305004708e-05
-5.35009998301103e-05
2.07119978455894e-05
-4.11912305597838e-05
-4.96194786487199e-05
-4.82698774018704e-05
-1.62137451432535e-05
-1.81930906711499e-05
-1.93621208317357e-05
-9.15758153916269e-06
-5.37085107943263e-05
-6.19324789402949e-06
-3.47252599201174e-05
-5.30069664538871e-05
-5.44432351632757e-05
-3.43802020229682e-06
-6.33676558418888e-05
-6.43369295383878e-05
-1.0889881729123e-05
-4.03321606863006e-05
-4.3354185240751e-05
-2.72749743528608e-05
-1.55929657087144e-05
-6.06127759742629e-05
-3.44977646974513e-05
1.4015039417193e-06
-6.85961642613994e-05
-1.9447252381886e-05
2.49012867591351e-06
-4.64967886402608e-05
-5.087188704141e-05
-3.08482664098406e-05
-2.9248911507127e-05
-6.41471815689457e-05
-2.35821365146257e-05
-3.71520338061116e-05
-6.31640274028077e-05
-2.97506989860972e-05
-3.03697630319428e-05
-3.37044058553565e-05
-4.11055697370973e-05
-5.9060624773013e-05
-1.27294326298861e-05
-2.9803100059005e-05
-6.21484337399706e-05
-3.16367957586432e-05
-2.28712197956681e-05
-3.16168064484447e-05
-3.50255645281092e-05
-3.85296760856894e-05
-5.58838197025178e-06
4.64447056754604e-06
-2.75105004533128e-05
-2.69942199001131e-05
-5.65313868630458e-05
-3.65987346149968e-05
-2.47794541624919e-05
-2.54907889768549e-05
-3.63865322743434e-05
-8.44917732284501e-06
-2.53738784442884e-05
-4.45500308062879e-05
-4.71409161173319e-05
-4.26961226334779e-05
-4.54776281592448e-05
-3.64843758467011e-05
-6.57924373216641e-05
-1.52412553354482e-05
-3.80594782911412e-05
-3.40440211354526e-05
-5.14968488733493e-06
-3.69409025457752e-05
-1.3266563824322e-05
1.90403763567969e-06
-2.83093375802199e-05
-3.45451491139097e-05
-2.28683164305078e-05
-5.12124777743766e-05
-1.84513091832385e-05
-3.20245861080996e-05
-4.37559372993207e-05
-3.933034534476e-05
-1.74863241746943e-05
-1.00528329201217e-05
-1.59593013919157e-05
-1.51127832585056e-05
-3.53755547256408e-05
-2.03800748066288e-05
-4.49522178985819e-05
-1.59656621582988e-05
1.27117547632067e-05
-3.19574104034223e-05
-5.46645514419746e-05
-1.50219439497857e-05
-1.65875029657246e-05
-3.44598246749913e-05
-3.00518535445538e-05
-3.68831303210644e-05
-1.7046706870618e-05
-1.36835660062384e-05
-2.88273589007349e-05
-1.46521232211607e-05
-2.41576769883318e-05
-5.36761264859193e-05
-3.47759123868803e-05
-2.40226932926536e-05
-3.70115349689268e-05
-3.03524911337028e-05
-1.99203283060346e-05
-1.61264560914224e-05
-3.39677387004368e-05
-2.97130029841368e-05
-1.0555078111335e-05
-2.41321961955795e-05
-3.05951282737186e-05
-3.38338618852144e-05
-4.94711150936305e-07
-3.33484431099026e-05
-5.24765654486791e-05
-2.81143321678656e-05
-4.50901033102833e-05
-4.19685211184019e-05
-1.10759835936614e-05
-2.07139497920886e-05
-4.5574363309815e-05
-4.32315195585723e-05
-1.49193859790135e-05
-4.50631421321659e-05
1.52331344451986e-06
-2.06978965184998e-05
-2.27651259466628e-05
-1.67539697849143e-05
-1.08794638854185e-05
-1.09108010432053e-05
-5.26761756300199e-05
-2.28412652963657e-05
-4.018352841949e-05
-4.18732284967743e-05
8.87220838762819e-06
-4.30459754578869e-05
-4.74404163626916e-05
-4.6305970125615e-05
-2.22254445458364e-05
-2.68759300769593e-05
-3.91449278011387e-05
-1.99804341516322e-05
-4.40231114053187e-05
-2.70033952904318e-05
-2.29358719671524e-05
-6.49666780415664e-06
-2.75390978538667e-05
-1.69659081361555e-05
-1.99046332938807e-05
-1.92858404202391e-05
-4.04869601811739e-06
-3.07783320639348e-05
-2.82436180292559e-05
-2.52893988633945e-05
1.13549509286205e-05
-1.39138336211177e-05
-2.94369414435161e-05
-3.99736699965962e-05
-4.05885755518893e-05
-5.48395676160643e-05
-1.63857774480473e-05
-6.10760350560662e-05
-3.38873876076061e-05
-3.49604927986034e-05
-2.43948481493481e-05
-2.78756232412061e-05
-1.34467961254496e-05
-1.587148884687e-05
-3.14745127965377e-05
-2.97384184825285e-05
2.45858694948075e-06
-4.6661759856495e-05
-5.62089120814787e-05
1.18541694494357e-05
-3.23781399958627e-05
-6.81603947570304e-06
5.5643822850852e-06
2.02952407195957e-05
-4.58441350741662e-05
-1.82224061191379e-05
-2.44983559244583e-05
-3.5202847181232e-05
-5.34701734879523e-05
-2.22357722659523e-05
-4.8884234453293e-05
-3.95436016467011e-05
-1.76614477946338e-05
-1.22328840809078e-05
-2.84717642480071e-05
-4.62227882360779e-06
-3.014486716234e-05
-2.85146470346862e-05
-1.06085856274379e-05
2.93524326799511e-06
-4.21796838364044e-05
-5.06078139995273e-05
-2.78696579587603e-05
-2.37742655492166e-05
-1.27098961617596e-05
-1.92512598293938e-05
-6.54236203594732e-05
-7.15047106315175e-05
-2.60362921231682e-05
-3.50550634285213e-05
-3.69276268092939e-05
-5.24388382263241e-06
-1.98963490534084e-05
-1.74148699463751e-05
-3.29661104124931e-05
2.33373797184989e-05
-4.22873937425213e-05
-3.48032752974534e-06
2.71069975519059e-05
-5.15783843958886e-05
-6.30381907323286e-05
-2.30606583894555e-05
-5.85346957910754e-05
-5.83045610198901e-05
-3.14136764641938e-05
-7.24923764214869e-05
-6.41587147431852e-05
-1.78835409717888e-05
-8.62692593511188e-08
-5.56799885611623e-05
-2.76895839681562e-05
-1.79858329826332e-05
-3.04510715228742e-05
-1.70923584132359e-05
-3.4000869312139e-05
-1.30139863193433e-05
-1.81191057725476e-05
-1.86723938258466e-05
7.16013528310062e-06
-4.19700520622857e-05
-4.16931737410036e-05
1.34799175948655e-05
-4.06830878254265e-05
-7.91575996795036e-05
-2.19348797185927e-05
-4.30020391769615e-05
-4.1598279809978e-05
-4.93982294365921e-05
-1.36747906473626e-05
-6.18822331363854e-05
-4.79666871675633e-05
-2.79933797286237e-05
-3.43027977973917e-05
2.16910473201159e-06
-3.95432656071679e-05
-5.29996979837622e-05
-2.06154229800386e-05
-1.36974760425178e-05
-7.97602452831527e-05
-5.73009062644648e-05
-4.09070026904921e-06
-2.10388010051697e-05
-7.28044627478702e-05
-1.89628885733009e-05
-3.8559992564068e-05
-3.09442045643242e-05
-2.94880190668526e-05
-3.3382195479739e-05
-8.01237243555026e-05
-4.47785029487659e-05
-6.26551582643291e-06
-5.94045412760562e-05
-5.08750996066603e-05
-2.13998192706375e-05
-5.83802228112244e-05
-2.63407704825348e-05
-9.87584097056582e-06
-2.38383086106314e-05
-3.90747510392249e-05
1.24151220260755e-05
4.85400121402162e-06
-5.19870297794836e-05
-1.51870613724124e-05
8.45974196420213e-06
-4.37095332700276e-06
-5.85915693220546e-05
-1.5167748193028e-05
-4.62433165543709e-05
-6.62104087268178e-05
-4.09946690885591e-05
-4.70160213934383e-05
-4.63710497654616e-05
-1.79543889737003e-05
-4.58972796438397e-05
-5.6154412356768e-05
-2.9282086482632e-05
2.6306208781335e-06
-3.39857883043218e-05
-5.22255060215306e-05
4.52258739047188e-06
-6.93455359298835e-05
-5.79783528308178e-06
-3.20831904617639e-05
-7.06770491704227e-06
-2.15566423253114e-05
-2.01698481860842e-05
-8.17582587052783e-06
-6.32205780631188e-05
-3.47672862188191e-05
-1.69791551141215e-05
-2.32380963029117e-05
-3.65380738826829e-05
-8.26557170691977e-06
-1.40407408322797e-06
-6.60857160897898e-05
-1.0642002460285e-05
-4.41225897265859e-05
-6.03504295287822e-05
1.03531989179283e-05
-5.47339244915147e-05
-4.19178489683993e-05
-1.34291524736714e-05
-9.22340872004245e-06
-6.01476670206788e-05
-4.35782757800962e-05
-3.73705298489666e-05
-4.91922147322281e-05
-5.42555214174793e-05
-4.54619689887879e-05
-4.83113477095678e-05
-1.92284825234021e-05
-1.44919536848253e-05
-4.10402195413809e-05
-3.88208733067992e-05
-6.80172807342352e-06
9.84928645899066e-06
-1.58019598317806e-05
-4.44295404588284e-06
-2.92345638955213e-05
-1.93473472416307e-05
-2.93573353566402e-05
-1.59255927204024e-05
-4.49197211778539e-05
-5.76541421433389e-05
-6.29274993247101e-05
-6.1350783192341e-05
-6.06799764748055e-05
-2.55571147145963e-05
-2.23661347374432e-05
-1.5311905391602e-05
-1.417829212332e-05
4.13524401154397e-06
-3.87813926655041e-05
-4.17208556174841e-05
-2.95802288296089e-05
-1.60550275148263e-05
-4.68615517560609e-05
-1.40717966845501e-05
-8.25501401560845e-06
-4.96935997015824e-05
-2.81662758249805e-05
-4.00836206946048e-05
-2.43417241926522e-05
-1.05495446906153e-05
-6.96848636952267e-05
-5.66151154704729e-05
-4.1832260722444e-05
-1.68667018823742e-05
-1.62236459028168e-05
-2.46640327676956e-05
-1.59623019826308e-05
-1.63625808330186e-05
-6.43790760393727e-05
-2.42448212880629e-05
-1.2782563592492e-05
-5.12166848484041e-05
-4.02804005694924e-05
-6.81748372066057e-05
-3.8508865383293e-05
-3.34858092421219e-05
-2.72802186982692e-05
-2.89961508458872e-05
-4.75867606517475e-05
-4.14994901150933e-05
-4.17571196609153e-05
-6.43932884554521e-05
-3.66771913567694e-06
-2.74039672528004e-05
-7.45859166506487e-05
-4.36996823710113e-06
-4.77343169815585e-05
-1.56199392580567e-05
-2.06963343419947e-05
-3.96362681596629e-05
1.00415548478379e-05
-5.59205752967404e-05
-1.40470803597379e-05
-1.92932070733901e-05
-3.10779723858957e-05
-4.16860823945888e-06
-1.95087110540512e-05
-3.9169458532407e-05
-1.88011743943501e-05
-3.89592675139458e-05
-3.91070297380708e-05
-3.50026990338392e-05
-4.21802545108197e-05
-2.37407718982277e-05
-3.06333521550464e-05
-4.73766444473826e-05
-3.96003219123193e-05
1.13396146652317e-06
-2.72059630714299e-05
-1.85666517279067e-05
-2.20804337959369e-05
-3.47433713843886e-05
-8.94284977477178e-06
-2.43994365422234e-06
-3.0803487612701e-05
-1.92641559623675e-05
-6.16997303350478e-05
-3.49560271171921e-05
-2.48903734689443e-05
-1.15556809353359e-05
-2.66729738802296e-05
-1.16782429654223e-05
-2.83154664324597e-05
-5.01757574863934e-05
-5.81216171851618e-05
-2.40901298148342e-05
-1.15788578555423e-05
-3.66555252673678e-05
-1.10411706434333e-05
-6.5942441133915e-05
-1.22664617840324e-05
7.39907708601574e-06
-3.00995003055003e-05
-4.09119691853653e-05
-4.18503442448816e-05
-4.34047720333416e-05
-3.68072349047541e-05
-5.30025641129254e-06
-1.749952971446e-05
-3.41202325648916e-05
-4.7700625741078e-05
-4.06391692595648e-05
-3.97992332663509e-05
-1.56443724658872e-05
-3.60359370133149e-05
-4.08591146204717e-05
-1.97709885021685e-05
-2.8032864961445e-05
-4.10059645286809e-05
-2.27945070443842e-05
-2.18521356164717e-05
-3.69578800592257e-05
-4.46169448392402e-05
-4.7449156652085e-05
-2.72654464702301e-05
-2.9876673798834e-05
-2.23023680138245e-05
-3.95932800810803e-05
-7.34568219471423e-06
-3.21708597887211e-05
-1.08951695198315e-06
-2.07294059296323e-05
-2.28557938201902e-05
7.32475208314478e-06
-7.41513464425437e-06
-3.63435667692706e-05
-2.91654764374799e-05
-3.60393549822403e-05
-1.12513515701027e-05
-8.37797514675002e-07
-5.68829692265365e-05
-6.94690574657203e-05
-6.00256693114068e-05
-1.64550038415403e-05
-7.6075614135587e-05
-7.12224129439847e-06
-3.36158038360663e-05
-5.13078626372821e-05
-4.2744224359207e-05
-4.71783884734565e-05
2.77557091563214e-06
-2.98023338010099e-05
-8.84191764329608e-06
2.62610465240607e-05
-3.69264479258329e-05
-5.48511000365703e-06
-1.36128231369469e-05
-1.53391316975268e-05
6.16590599056777e-06
-3.00998557262409e-05
-3.19258197457924e-05
-7.06889753733436e-05
-2.26658144000491e-05
-4.89178807554131e-05
-4.43666431821684e-05
-2.64158938387835e-05
-3.56387798515866e-05
-3.95569283240557e-05
-2.93231895983819e-05
-2.86999855574169e-05
-2.43499292055982e-05
-1.57366438652823e-05
6.94909275156093e-06
1.55396024991626e-06
-3.55307321430682e-05
-5.91429881203578e-06
3.2632169858769e-06
-3.5241331689989e-05
-4.69171592088579e-05
-5.1055189316724e-05
-5.00151897037742e-05
-3.18310029426034e-05
-4.40643348404057e-05
-5.60629399853883e-05
-2.1093608820213e-05
-4.46873502457578e-05
-1.55538845779248e-05
1.09601959081328e-05
-3.63497951315324e-05
-6.88636078492178e-06
8.27171208519046e-06
-2.17201173612063e-05
-1.28859185822896e-05
-6.76080848487965e-05
-2.84179913414584e-05
-2.19233561419089e-05
-1.6627224059745e-05
-2.39232048919019e-05
-4.85531463701547e-05
-6.05280599325685e-05
-1.71785210779749e-05
-5.13354901633062e-05
-2.7345034842543e-05
-4.24154673149181e-05
-3.8758917206289e-05
-3.90321237248609e-05
-3.24441179804133e-05
-5.14545423068389e-05
-2.47404370551618e-05
-2.40364716420538e-05
-4.88191207814716e-05
-4.19643196843103e-05
-3.33330325971859e-05
-1.57064774764677e-05
6.46723168978902e-06
8.25556563933797e-06
-6.80884221250642e-05
-2.54518974368909e-05
-2.32753420550307e-05
-2.59532065390418e-05
3.18896685417651e-06
-2.17386344168546e-05
-1.5540181601568e-05
-2.39870357359727e-05
-3.80168091744415e-05
-7.41358728674524e-06
-4.5557985209173e-05
-4.35586803481705e-05
-2.93874887593279e-05
-1.70141682824691e-06
-4.89451031563512e-05
-1.36879777784396e-05
-4.21197452312723e-05
-4.7048214892619e-05
-2.70217185270892e-06
-2.31301952713029e-05
-2.4949139893397e-05
-6.40400121008106e-06
-1.39164735715641e-05
-2.53414828965624e-05
-2.08517116978659e-05
-1.06370182664292e-05
-1.3437404568958e-05
-5.94230674068447e-05
-4.00394816684587e-05
-1.59060340963106e-05
-3.59552780214074e-05
-1.39545005413047e-05
-5.3321188134644e-06
-4.02075426404591e-05
-3.66410300991956e-05
-5.83780758040007e-05
-6.30179223375728e-05
-4.498899080792e-05
-2.43520958723943e-05
-3.03047504250921e-05
-2.34374817289631e-06
2.55158865648698e-06
-2.74326503453453e-05
-3.67082375690382e-05
-9.2754748888833e-06
2.24066326024665e-05
-4.19132941569768e-05
-2.12674765194728e-05
-5.71482572514212e-05
-3.31779784786756e-06
-1.49204701755485e-05
-2.22277503011788e-05
-3.89524679770983e-05
-6.98658252169711e-05
-2.87369362661014e-05
-1.61237514910886e-05
-5.50080038614766e-05
-5.34982583665726e-05
-1.82935728998061e-05
-4.58670916033693e-05
-4.32341069303773e-06
-1.42688599838188e-06
-2.91298085138908e-05
-2.06288395246489e-05
-2.16329482391015e-05
-2.85586197194809e-05
-3.36656040167397e-05
-1.26832975788423e-05
-4.52443227921018e-05
-2.84509464682314e-05
-1.38946440875801e-05
-3.69249678642746e-05
-4.63222650909841e-05
-3.82054703250462e-05
-4.27717689749004e-05
-2.24602086818966e-05
-1.55735331361343e-05
-2.07007477314198e-05
-3.06615417162297e-05
-4.24992867995508e-05
-9.17399622106948e-06
-2.17510897340091e-05
-2.16569387395032e-05
-1.36955681425415e-05
-4.03404616013059e-05
-1.8248131437251e-05
-3.2971447098936e-05
-3.34090993731086e-05
-2.47172524659461e-05
-3.25467822752431e-05
5.89366273009345e-06
-3.55115632729596e-05
-3.09407833405831e-05
-3.4166868619948e-05
-3.3777039218007e-05
5.85799846660952e-06
-3.04527637477271e-05
-1.44769673569967e-05
-3.34294855510686e-05
-3.01498139535614e-05
1.82510881909037e-05
-4.10572253888268e-05
-6.00858109209805e-05
-2.9346550688457e-05
-3.54347686092652e-05
-3.57905920659181e-05
-2.78743392445943e-05
-6.24759179312218e-05
-3.21258289160248e-05
-2.22729763265893e-05
-5.70352960383062e-06
-3.98192810789938e-05
-3.75190085449287e-05
-1.71159706761838e-05
-1.31102910342961e-05
-2.43236376592442e-05
-3.05324784123815e-05
-3.01480626166692e-05
-3.87069486364151e-05
-6.11634978004061e-06
-2.8109428250106e-05
-2.9831703525575e-05
-2.33511802143984e-05
-1.81094077925634e-05
-1.19320176769856e-05
-9.56095406458527e-06
-2.74884098390502e-05
-3.64183235390919e-05
-3.71892888622775e-05
-2.88923219332662e-05
-2.12961004070604e-05
-6.12617545707909e-05
-4.77725840693745e-05
-5.25822268257404e-05
-5.18856348291109e-05
-3.83533065745297e-05
-3.50867401834635e-05
-3.28366616794399e-05
-6.5428872991925e-05
-2.85854996192423e-05
-3.8030138881393e-05
-2.81955774758962e-05
-4.84460892206279e-05
-2.34659100977738e-05
-4.68200540806566e-05
-3.48200624736411e-05
-2.95969780848456e-05
-1.26573891660921e-05
-4.9000125992296e-05
-2.28626652427122e-05
-4.09472890929204e-05
-5.59786074141259e-05
-3.92561402687582e-05
-6.75590155588574e-06
-3.37229963027375e-05
-3.68780343265368e-05
-3.14632936516194e-05
2.11592009615084e-06
-1.9623017625207e-05
-1.97270424946187e-05
-2.04171160766107e-05
-5.80687533521067e-05
-3.61667532053887e-05
-3.92945133521862e-05
5.24071119960259e-06
-4.96549669874941e-05
-4.60793425518039e-05
-2.03799748600768e-05
-4.14168040407083e-05
-6.91549343998062e-05
-4.140422738554e-06
-3.2830280338139e-05
-2.18394224870525e-05
1.20914494588285e-07
-4.83990197446297e-05
-5.86053593586778e-05
-9.70081141446606e-06
-2.56665725277388e-05
-3.70182550882843e-05
-1.78099537239886e-05
-3.20937527465978e-05
-9.29278926596092e-06
6.33267439551781e-06
-3.4043839738222e-05
-6.79924963835612e-07
-5.46867128800717e-05
-5.2681943266944e-05
-5.63161322441435e-05
-2.22275377684274e-05
-3.91709858729936e-05
-5.56101466883919e-05
-4.15956751222419e-05
-1.02801678136898e-05
-4.06028301951934e-05
-3.27653939088887e-05
-2.36622878595161e-05
-3.19323812570557e-05
-2.16464447151363e-05
-4.33626410802958e-05
-1.47508100587461e-05
-4.18372795882713e-05
-2.31838903169805e-05
5.32246795596622e-06
-1.33289447246286e-05
-4.68246651918522e-05
-4.49287798511206e-05
-1.09483836237171e-05
-3.75439080903411e-05
-1.49184097725276e-05
-9.52125221331846e-06
-1.33487137668628e-05
-1.87137123916741e-05
-7.82629303130659e-05
-3.16991574358504e-05
-1.96681797605689e-05
-5.15588589908254e-05
-2.91278862091989e-05
-1.11814863097409e-05
-3.27499588259491e-05
-2.06141165588504e-05
-4.57209638516392e-05
-3.72970750519725e-05
-2.25170818861228e-05
-2.14247691550016e-05
-3.97281304988514e-05
-5.68956253395655e-05
-4.86656328972344e-05
-4.96414926996684e-05
-2.23362295283122e-05
-4.71419188627249e-05
-2.77951791716291e-05
-6.19398679787147e-05
-5.44805464543814e-05
-6.44598379496104e-05
-3.2292077173655e-05
-3.67513787717481e-06
-2.54661094306001e-05
-2.29203902388549e-05
-5.05549241033349e-05
-2.00893865859998e-05
-9.83894207535262e-07
1.8748041497058e-06
-3.12102211716451e-05
-3.88226625095975e-05
-4.79574705786524e-06
-3.09933096876506e-06
-5.60449005688547e-05
-4.10462892266213e-05
-5.82906761474445e-05
-4.56827179527547e-05
-1.52604149271794e-05
-3.14525175900941e-05
-7.01888786101556e-06
-4.38531155822356e-05
-6.02395688878004e-05
-1.15528671178886e-05
-2.96883358825266e-05
-4.08018614764393e-05
-2.97542086853335e-05
-2.42570616012477e-05
-3.31520970663721e-06
-8.6233836136802e-06
-3.73562398280332e-06
-1.18559044788616e-05
-3.0753898665621e-05
-3.17191989946339e-05
4.9612827414341e-06
-8.90178973951251e-06
-5.57767751367873e-05
-2.49666551794793e-05
-4.48024830345369e-05
-4.75517848701284e-05
-4.12271150257095e-05
-2.81201610386798e-05
-2.7834131905792e-05
-1.80155248343902e-05
-2.43692053556702e-05
-1.62153320010149e-05
-2.83562945050964e-05
-2.43371416910469e-06
1.68219825808943e-06
-3.53108273132214e-06
-8.19039340687544e-06
-2.19962851738684e-05
-1.72175611185309e-05
-3.19539400287634e-05
-2.12913252411137e-06
-9.54550326429291e-06
-2.16206114457557e-05
-4.0620065412374e-05
-3.99632717681589e-05
-2.54847296079191e-05
-4.01689424350142e-05
-2.83547764734113e-05
-8.39375231061161e-06
-4.13088611569988e-05
-3.55383853464224e-06
-1.10842853827297e-05
-5.14374660006714e-05
-3.6992558257716e-05
-1.90575035635399e-05
-2.77077400604909e-05
-2.46010091356913e-05
-3.79160303657399e-06
-4.64424207174231e-05
-4.38624589899977e-06
-1.07406405812809e-05
-4.84613301793126e-05
-2.82776685786478e-05
-2.28687787603581e-06
-3.05147627297732e-05
-2.66297253044946e-05
-2.17057017642408e-05
-1.20151125184164e-05
-2.94309556841794e-05
-2.11757323464609e-05
-4.43514032027491e-05
-1.22370007823341e-05
-2.05601712280735e-05
-2.93540864047859e-05
-3.90410759568157e-05
-6.53979977381144e-05
-2.10159084094723e-05
2.0348009278459e-07
-3.2140175197107e-05
-6.83121405830395e-05
-5.07727543273354e-05
-1.27233572437813e-05
-6.8140258713085e-05
-5.75230240649355e-06
2.93119033429344e-05
-4.47271163864671e-05
1.5144743194406e-05
2.71668934863782e-06
-3.56241919013737e-05
-2.17438906126736e-05
-3.76847343955956e-05
-3.36263022871225e-05
-4.77007678720219e-05
-3.05813118714731e-05
-2.41868529681871e-05
-5.10116427754387e-05
-4.10772530799869e-05
-2.48490592900764e-05
-3.30100183742156e-05
-3.7585002696146e-05
-2.32679254387926e-05
-2.27147257410889e-05
-1.43699486591826e-05
5.18299259232243e-06
-2.03388565045145e-05
-1.14712752179761e-05
2.10414566179115e-05
-7.11884660212975e-06
5.40450290345414e-06
-1.7910966611584e-05
-5.66304730793197e-05
-4.30958642297906e-05
-5.78421189558739e-05
-6.67921321276724e-05
-5.58023544895802e-05
-4.27278146210362e-05
-3.65444242900013e-05
-4.63762500382717e-05
-7.8136727798451e-06
-2.39717384008359e-05
-2.642821634654e-05
-2.14136100518356e-07
-1.77728148741578e-05
-1.92885817749626e-05
-1.87404247980647e-05
-6.15877249222795e-06
-3.78378859969109e-05
-4.45688842011704e-05
-2.78609012284833e-05
-3.25482623674658e-05
-1.92858421309583e-05
-3.2472746834991e-05
-2.13448839026024e-05
-4.458256489178e-05
-6.22916719312639e-05
-6.73598317703661e-05
-3.59133117237893e-05
-2.06445633867554e-05
-1.52992030461122e-05
-1.83314783370522e-05
-4.72884648348011e-05
-2.39796469684731e-06
-3.55819941564487e-05
-1.18910813507606e-05
-5.15471705151736e-05
-1.95072094889328e-05
-1.47195985145156e-05
-2.07238524771422e-05
-1.56277016630678e-05
-2.43382841216851e-05
-4.20633503026695e-05
-5.88314803757109e-05
-6.66497416261982e-05
-3.94119213764053e-05
-2.35870059263995e-05
-1.63453945515185e-05
-4.75088183714684e-05
-2.9464436121119e-05
-1.47137653231573e-05
-2.22428646146024e-05
-3.02490002091373e-05
-1.74663751495352e-05
-2.74653469399959e-05
-3.95350459157494e-05
-2.23688005529934e-05
-1.63170704594728e-05
-4.93579085767847e-06
-5.1824764867755e-05
-3.71392221448328e-05
-5.9544862650691e-05
-1.67357523662345e-05
7.37431388650024e-06
-4.37792985068454e-05
-3.77546979101134e-05
-3.05312778765469e-05
-3.73308486931243e-05
-2.87670667684397e-05
-7.28656437571638e-06
-1.33290342910774e-05
-5.18014532477675e-05
-2.90986780282818e-05
-3.1169610432195e-05
-5.41534050481835e-05
-1.41456797322528e-05
-2.87290944574437e-05
-1.94184682621698e-05
-3.21125607833592e-05
-3.125376899502e-05
-1.9726221257376e-05
-5.45199985193471e-06
9.30397809639694e-06
-3.28392205582573e-05
-5.66648796964896e-05
-1.58032565637569e-05
-2.90553632106448e-05
-2.09274201152807e-05
-2.4503783369593e-05
-4.41417578392724e-05
-1.55031182418681e-05
-7.79725335368766e-05
-5.31130815044943e-05
-2.89107073278159e-05
-5.47255682929639e-05
-2.54526302409499e-05
-3.08798906442044e-05
-4.35404936464785e-05
1.65934787290197e-05
-1.64839580654879e-05
-9.91273168790714e-06
1.12317114453988e-06
-2.73320549869713e-05
-4.27936334578176e-05
-4.63492513072251e-05
-4.68409693165118e-05
-2.75763529333512e-05
-5.36379247648446e-06
-5.03163976986754e-05
-3.27694201645829e-05
-4.21086440847532e-05
-8.30829103898181e-06
-4.04519965691971e-05
-2.18178202530073e-05
-3.39003825034206e-05
1.17377914789857e-05
-3.27342033359902e-05
-8.37870922706995e-06
-1.4522071161128e-05
-5.25018298321598e-06
-4.54044081414371e-05
-5.15994824268288e-05
-3.35122170033803e-06
-4.03534675984952e-05
-3.70387573000663e-05
-3.49068758770738e-05
-6.47356304743667e-05
-1.96343760196505e-05
-3.83531642399169e-05
-2.90767800372311e-05
-5.3017473696876e-05
-3.90752836754265e-05
-3.46606583338322e-05
3.17871639724882e-06
-2.448483418174e-05
1.56057822784061e-05
1.05257900276903e-06
9.63588519372691e-07
9.98852373434923e-06
-9.4800840591788e-06
1.36182497254406e-05
-5.38426343957312e-05
-2.64215102373971e-05
-1.65314426070622e-05
-4.97489804211548e-05
-2.82722197488766e-05
-4.1263075692693e-05
-7.44215555888236e-05
-1.00998471904566e-05
-4.14800713695539e-05
-4.61439652260488e-05
-1.75548632586367e-05
-4.08893168592408e-06
-3.91547885908136e-05
-7.68723908436596e-06
-2.36911684127046e-05
-2.52888410131981e-06
-2.24586703223968e-05
-1.13507364611391e-06
-2.33763738588796e-05
-3.40213840572134e-05
-6.46690369280063e-05
-3.68394205392886e-05
-8.99468726011209e-05
-2.88721180936877e-05
-4.52450913259214e-05
-5.06622696857661e-05
-5.16213744300863e-05
-3.2253062568891e-05
-1.43080825425142e-05
-2.20366239146341e-05
2.94427726987857e-07
-2.54342677146223e-05
-2.81633360330488e-05
-3.53667624277239e-06
7.64754717298603e-06
-1.76093940408077e-05
-4.13506344516143e-05
-8.03206266162499e-06
-3.19029187835877e-05
-6.5734579074063e-05
-3.97609035905283e-05
-2.85638347667187e-05
-5.54521092752529e-05
-4.95608736423769e-05
-2.27476835595522e-05
-6.24621927763551e-05
-2.75006764555046e-05
-4.07623313243388e-05
-2.71600319978532e-05
-3.86018947315126e-05
-2.26170630888832e-05
-6.19026173960979e-06
-1.16696646511363e-05
-9.77363903306316e-06
-3.058603114151e-05
-4.76529382664779e-05
-3.252908873306e-05
-3.85712132368339e-05
-3.75108325753007e-05
-2.77714633662282e-05
-3.50116124955426e-05
-5.15770139369043e-05
-1.29667503857591e-05
-2.28250316607081e-05
-2.09676454859945e-05
-4.93371308440035e-05
8.67493399325144e-06
-3.80045384737809e-05
-3.33551379995817e-05
5.70325591457999e-06
-3.4603526815933e-05
-7.89708087395102e-06
-4.35121292181294e-05
-1.63516321534953e-05
-1.21174348057673e-05
-6.36280831560531e-05
-1.8840287537161e-06
-4.38616560736918e-05
-3.69024175445611e-05
-2.11454578006598e-05
-1.9441688649795e-05
-1.42919319225154e-05
-2.45048452394342e-05
-5.2618876509993e-05
-3.17895434284739e-05
-1.87028055502472e-05
-5.34086129063996e-05
-3.91665105650522e-05
-3.18959843153236e-06
-4.26749408036719e-05
-5.03658417403051e-06
-1.58353815519123e-05
-2.12323145915964e-05
-2.7573774534148e-05
-4.07697880206881e-05
-1.49135870925447e-05
-3.09166651443661e-05
-4.74721552099178e-05
-2.59044815935436e-05
-1.73789635697334e-05
-2.65454371145791e-05
-1.50305061363212e-05
4.26308115637058e-07
-6.61294877524993e-05
-1.6805300118358e-05
-1.85195000586824e-05
-2.40864773990513e-05
-3.05857026232132e-05
-2.58423508417593e-05
-2.22207680853848e-05
-3.45165157582948e-05
-2.15000710528735e-05
-5.47600661527021e-05
-3.6793623684793e-05
-3.19718700989199e-05
-3.31500237795958e-05
-3.17612439945757e-05
-3.62850386927571e-05
3.83291989080962e-06
-3.01202644272836e-05
-2.38357258883487e-05
-6.1471407680696e-06
-2.48067788075594e-05
-2.80297836997264e-05
-1.81495935292177e-05
-5.16685124693288e-05
-4.43860078748439e-05
-1.34723974498509e-05
-4.42208695041865e-05
-5.06406553927512e-05
-6.75601226950907e-06
-1.8037698334825e-05
-3.7181553056361e-05
-1.98200392485894e-05
-2.25052547048674e-05
-3.98693198360552e-05
-3.99929646283458e-05
-7.59724381915131e-05
-9.84051927678511e-06
-6.44257743549017e-05
-4.06403866358669e-05
-4.71124024043533e-05
-4.73990937793326e-05
-1.81012580026589e-05
-2.008674335298e-05
-3.66269490624724e-05
-5.76960213520949e-05
-6.76541232210881e-05
-1.4739833035994e-05
-5.96082799859049e-05
-2.50835141876694e-05
-3.29848948034068e-05
-2.89425795864282e-05
-2.88067531224034e-05
-7.31439873737041e-06
-2.52125950084924e-05
4.31525656616828e-06
-3.26079083709701e-05
-4.30335369798814e-05
-4.07855697918744e-05
-3.54291108556233e-05
-2.87434391563837e-05
-2.9986712830937e-05
-2.41560259518953e-05
-2.07357755053329e-05
-3.97634036749443e-05
-3.13554330727093e-06
-2.90522840228749e-05
6.56964370847513e-06
-2.18795486090717e-05
-4.57342040088255e-06
-4.2192014155381e-05
-3.46091014285084e-05
-6.91685697346355e-06
-5.42789674787547e-05
-4.41014504570706e-05
-1.26636615178023e-05
-2.58939692457945e-05
-4.07923807212747e-05
-9.91623483713981e-06
-2.42746276278289e-05
7.70628661847542e-07
-1.03016172096125e-05
-3.42409445547211e-05
-1.99166451006724e-05
-2.0959748323048e-05
-1.9807107438026e-05
-5.34703429696618e-05
-6.44208464853282e-06
-3.05923717427717e-05
-1.65227026818351e-05
-4.60855814022059e-05
-1.65535791240452e-05
-4.96352803802394e-05
-3.21425173819343e-05
1.29653960479742e-05
-3.74150757321877e-05
-8.12223709528853e-06
-2.87795058237615e-05
-5.57426490208693e-05
-4.7438975853144e-05
-1.05104446493836e-05
-5.14571716838969e-05
-2.05302148865746e-05
-3.08254714061014e-05
-1.97104299529374e-05
-6.6408213036753e-06
-4.22503747464613e-05
-3.51737511474473e-05
-2.57645594330047e-05
-2.00701603387975e-05
-1.19075765692397e-05
-2.88277756520861e-05
-6.51400034874067e-05
-2.88844769020372e-05
-3.36348210241619e-05
-6.46284260072544e-05
-8.50850432721345e-06
-3.17031529476137e-05
-6.26895800106996e-05
-3.45575613705848e-05
-2.56682535975374e-05
-2.7618242371524e-05
-5.48785829892771e-05
-1.62079983159468e-05
-7.55811040504691e-06
-2.35822095467945e-05
-1.32156434663777e-05
-4.12134728804716e-05
-2.23980172636986e-05
-2.64221348206199e-05
-7.68295056969863e-06
-2.90894021764456e-05
-2.60328183207374e-05
-1.72237317715009e-05
-4.5725065120828e-05
-4.0312701754366e-05
-1.20322512475789e-05
-1.45548207097117e-05
-5.08139290589371e-05
-1.40290753913924e-05
-2.28675318039714e-05
-4.06776900446736e-05
1.48301356372412e-06
-1.32008978570544e-05
-4.40192228404864e-05
-1.55783264711351e-05
-1.26712731987753e-06
-3.97426575194841e-05
-4.04096971370703e-05
-2.00901487157646e-05
-1.42106573648158e-05
-1.57117192123727e-05
5.07168201793427e-06
-4.96395369575491e-05
-5.60113179309966e-05
-5.35932168227659e-05
-2.80829647746273e-05
-3.4705452822556e-06
-3.9023254690335e-05
-4.96557234847126e-06
-4.53292462078463e-05
-4.34080574871936e-05
-1.69142516839737e-05
-2.04323987734603e-05
-5.11868686036843e-05
-4.59673992575541e-05
-3.14817256559729e-05
-3.80657995020498e-05
2.72577771039849e-06
1.4507781589503e-05
-1.14503885796623e-05
-4.02071235515662e-05
-2.91549344469151e-05
-3.52211161067443e-05
-4.69142329067514e-06
-1.32404815691594e-05
-2.31811482174796e-05
-6.25628316740085e-05
-3.1804129164552e-05
-2.78699786094496e-05
-5.37765218500034e-05
-4.10106059402646e-05
-2.23905267932513e-05
-5.97805749163994e-05
-4.78169050657244e-05
-3.87765594311888e-05
-3.52885801776156e-05
-4.28569130091905e-05
-4.67560485847023e-05
-2.42337706144297e-05
-5.15378232237771e-05
-1.52107261077532e-05
-3.74649957503333e-05
-3.64098170695117e-05
-7.84966334725568e-06
-2.96807196481374e-05
-7.2255884536913e-05
-2.37535405649348e-05
-2.07425148427756e-05
-3.32098879125631e-05
-3.42468988066944e-05
-2.12158258965113e-05
-1.85082402291762e-05
-1.64092120078407e-05
-2.85792444865879e-09
-3.78500605240071e-06
-4.08961402584566e-05
-1.29383786937288e-05
-8.57134546630013e-06
-3.56364159128969e-05
-2.46413835996972e-05
-9.30544240912353e-06
-2.96112490463332e-05
-1.81780341378513e-05
-1.74389264370421e-05
-6.48485898826883e-05
-3.51191083240319e-05
-3.22027105047166e-05
-2.3380813642537e-05
-8.99416371674271e-06
-3.66149714724762e-05
-6.36530775153008e-05
-4.50959250414429e-05
6.29334687015408e-06
-3.39578828223891e-05
-2.93317577798411e-05
1.67425771387859e-05
-3.95507989461689e-05
-2.53626896729129e-05
-3.35331279996623e-05
-8.81532691709772e-06
-1.87671898117157e-05
-3.00189242151074e-05
-4.27915528428963e-05
-3.75054351643251e-05
-3.69421103159534e-05
-2.63892084021705e-05
-3.92132957747121e-05
-3.72770298908801e-05
-3.42440441261221e-05
-3.60855590576735e-05
-2.74706229606362e-05
6.4384879691811e-06
4.46377807071402e-06
1.00724731101186e-05
-2.13528427884063e-05
-5.18565963731147e-06
-3.94836064693765e-05
-5.32077016457268e-06
-4.89231378586505e-05
-3.73918737082544e-05
-7.51129246889883e-05
-3.73137942655672e-05
-3.15717934193912e-05
-3.10625355917301e-05
-6.49946275709894e-05
-2.15483648481356e-05
-3.35472549212891e-05
-2.52653074833675e-05
-6.23029325519046e-06
-3.01696478043107e-05
-4.09648503401419e-05
-3.36390241450746e-06
-4.32114938480739e-05
-3.95030446977296e-05
-9.59056912428977e-06
4.48374214339196e-06
-6.43187794889799e-05
-3.60999753731862e-06
-5.05290349949575e-05
-1.08643050371872e-05
-3.46417954040677e-05
9.3495319795427e-06
-2.41991285189895e-06
-5.53494546902069e-05
-5.44218559180425e-06
-3.17454677786254e-05
-3.21410419782424e-05
-1.92781436738885e-05
-1.86974405684178e-05
-3.26297258936964e-05
-2.85160688072277e-05
-2.19771055618774e-05
-8.67911624877568e-06
-1.7448503497272e-05
-1.96498918715491e-05
-1.38453535215404e-05
-6.33239946078833e-05
1.50665636182653e-07
-1.11009997624349e-05
-5.17473389620876e-05
-3.26802872035247e-05
-5.25747650843134e-05
-3.26223554032392e-05
-1.38005112564651e-05
-3.66045657425745e-05
-3.69725885750419e-05
-2.34241927476288e-05
-3.07952523759666e-05
-3.10664709547388e-05
-2.59720056613853e-05
5.10408332264262e-06
-2.19335703319182e-05
-3.45610247912179e-05
2.42324674457768e-05
-1.00144580716696e-05
-1.68410171500715e-05
-1.79368414989697e-05
-2.42983212887706e-05
-3.3498142832728e-05
-5.21210374623661e-05
-5.72773411184091e-05
-5.67916342895525e-05
-3.91838233377912e-05
-4.92661015735526e-05
-4.60590716712916e-05
-3.5398371029972e-05
-1.67330750916331e-05
-1.2103301542516e-05
-5.503038550614e-05
1.390014396058e-05
-5.96973861536497e-07
-5.67962651949067e-05
-3.65295631245359e-05
4.03006194892612e-05
-2.90847480054369e-05
-2.72913150556146e-05
-3.49779065061174e-06
-2.9644521715648e-05
-5.17139937250899e-05
-5.3518679451443e-06
-3.08617191189215e-05
-2.68602066880994e-05
-3.8340753796507e-05
-1.43484605663029e-05
-1.64332130589244e-05
-4.27689323925366e-05
-2.47150644989835e-05
-5.94341837779592e-05
-1.7881067117358e-05
-1.23035149546694e-05
-3.61188026722859e-05
-3.2473497547271e-06
-1.27598019680829e-05
-5.43355442198829e-05
-3.72036181366486e-05
-3.95224061310818e-05
-2.56632692993815e-05
-2.86949673708347e-05
-2.97842459786684e-05
-3.39352677818547e-05
-6.36960306437022e-05
-5.3440864879204e-05
-2.03710275258357e-05
-2.50921851871618e-05
-5.3797921489472e-05
-3.21256539312766e-05
-3.24343495142195e-05
-5.48527936084388e-06
-1.9379028313487e-05
-8.21604588502842e-07
-4.96686334584583e-05
1.3542861554138e-05
1.33790954010731e-05
-2.51913912009497e-05
1.91953806867244e-05
-2.71086605278446e-05
-3.12273294402476e-05
-3.37522403800396e-05
-6.74406979025032e-06
-2.31368064173323e-05
-2.97284406686186e-05
-2.69461067960621e-05
-4.54518383907131e-05
-4.49023347557835e-05
-2.3550259152681e-05
-1.16440625539343e-06
-1.00304398805239e-05
-2.81053356383927e-06
-9.53400347960475e-06
-3.01831117592736e-05
-1.56803104046101e-06
3.32126519741457e-07
-1.40958489782559e-06
-7.41694695535868e-06
-6.60708746430881e-06
-3.78992383743374e-05
-4.15051029686158e-05
-4.75767654321737e-05
-3.9841555174646e-05
-9.14809296027459e-05
-9.0693099742839e-06
-3.58832461797381e-05
-4.47442695744463e-05
-6.46505378201871e-06
-1.68355383719139e-05
-3.1941454960425e-05
-4.72854447910806e-05
9.07901939289141e-07
-4.40001337075021e-06
3.25826094687562e-06
-1.8771160523905e-05
-1.64278717384679e-06
-4.30101167970949e-05
-4.32766722916898e-05
-2.11951042055564e-05
-4.66822104866021e-05
-3.61156635430994e-05
-5.32464102337833e-05
-7.30170091826081e-05
-2.84843945207289e-05
-4.62424420296577e-05
-3.15012012136808e-05
-4.86564570534329e-05
-2.74960833623373e-05
-6.15113883970583e-05
-2.8100303938509e-05
-3.75783626370097e-05
-3.2624472502927e-05
-3.54697265926248e-05
-6.46806709809333e-05
-2.61058407429891e-05
-2.10925664759175e-05
-3.88250939030532e-05
-3.93119724746855e-05
-4.12425880901296e-05
-5.85579385245094e-05
-4.39281970210037e-05
-3.04213481677731e-05
-8.31813916634783e-05
-3.29462551011529e-05
-2.96210526456672e-05
-4.80348228888237e-05
-2.33814242593735e-05
-4.17099151002877e-05
-4.92603286421505e-05
-1.92032861435316e-06
-3.11009275474918e-05
4.957777407107e-06
-1.87867376269274e-05
6.49884005297187e-06
-4.60495215775532e-05
4.6415695624616e-06
-2.40284873753667e-05
-2.118578464333e-05
-2.38142266888964e-05
-6.31476394547772e-05
-3.338033006227e-05
-3.86211834325621e-05
-6.28059752514434e-05
-3.88542946497608e-05
-5.47034510324091e-05
-4.96471998040998e-05
-2.34579478159284e-05
-2.37461781743418e-05
-3.30677912801765e-05
-1.64048231320695e-05
-2.40844641161363e-05
-4.29045568309664e-05
1.27788582120606e-06
-2.52391674109003e-05
-7.77601102817058e-06
-1.54026107862222e-05
-4.77601857142118e-05
-2.60082393329417e-05
-5.62948537341872e-05
-4.06156397373866e-05
-4.02418847574886e-05
-3.36358597349318e-05
-3.24956424006893e-05
-1.03402351350889e-05
-3.13548469035583e-05
-3.1451334278298e-05
-1.00414974410293e-05
-2.77106492340551e-05
4.54575149206419e-06
1.20764276502025e-05
-1.68925996158995e-05
-5.15961279490477e-05
-1.42299676767917e-05
-9.30579070813313e-07
-4.30815563361956e-05
9.86265907088321e-06
-1.60878827422528e-05
-5.8650647615516e-05
-2.85211439163634e-05
-4.68710752798467e-05
-5.70127447416384e-06
-2.17208783667153e-05
-3.19003385560648e-05
-4.10896465706635e-05
-1.94000385837626e-05
-3.50338308312377e-05
-3.42393115423929e-05
-3.98099145916225e-05
5.42073610024624e-06
7.21600910735703e-06
-5.96481066197145e-05
-2.09165269813024e-05
-3.78296313401641e-05
-5.03355590844623e-05
-5.616410495558e-05
-3.64467331500681e-05
-3.32980345584374e-05
-5.5939325154672e-05
-4.80212852721926e-05
7.48233299738669e-07
-1.74250904816668e-05
-3.36880425173283e-05
-1.67409876796802e-05
-3.82663428308194e-05
-9.93863367178797e-06
-9.07281277835212e-06
-5.61586874153397e-05
-3.18711232594781e-05
-1.00549411863623e-05
-4.39714161851997e-05
-3.42688229823236e-05
-6.7671875115053e-05
-4.22462344667359e-05
-2.43791246224781e-05
-2.11301251867751e-05
-3.70567347619869e-05
-4.15520047920396e-05
-2.45368934804697e-05
-4.94950608299814e-05
-4.00806476590009e-05
-1.99837979137846e-05
-2.43143975968303e-06
-3.27119122912802e-05
-2.40257005574239e-05
-1.70555760749463e-05
-3.17276220684946e-05
-5.68989168783416e-05
-3.46508094777623e-05
-5.10396431331154e-05
-3.31358719163818e-05
-4.07488284847333e-05
-4.47898068144851e-05
-5.60412770777873e-05
-2.3420128412311e-05
-3.25350583768325e-05
-1.86200558533187e-05
1.78972196880588e-05
-1.50478125080408e-05
-4.65413943046301e-05
-8.82801287162992e-06
-4.51417415012758e-05
-1.17847886990568e-05
-4.01625207645047e-05
-2.44517713021432e-05
-1.32809734580944e-05
-2.87586949381926e-05
-1.34160698804597e-05
-1.91819356302814e-05
-4.9427928100285e-05
-1.35884884259171e-05
-2.34788677771168e-05
-3.33392534925762e-05
-3.5058607300304e-05
-3.96605746408877e-05
-2.43567650873545e-05
-5.00163721921112e-05
-3.11957475436421e-05
-4.91549223393013e-06
-1.50892688295761e-05
-3.65472584065546e-05
6.62700360721738e-06
-8.95648386962618e-06
-3.6969198922321e-06
-4.88413599427244e-05
-2.8263433487482e-05
-2.48693411945251e-05
-5.93255454698792e-05
-3.98309833328682e-05
-6.00087117597053e-05
-5.80249631434997e-05
-3.11473259264864e-05
-2.51594149155066e-05
-1.00025074964768e-05
-2.42303169022525e-05
-5.58540960726935e-05
-3.35181785729333e-05
-1.36640053431472e-05
-2.37769683871763e-05
7.11821171304991e-06
-5.7731582781572e-05
-3.41938438266001e-05
1.90045876080399e-05
-5.57539708407642e-05
-3.85729809715781e-05
-4.70880689471152e-05
-2.98994773010812e-05
-3.13979304448002e-05
-4.90510826820933e-05
-3.28776503198173e-06
-5.66453419991066e-05
-2.16003714604288e-05
-4.220432702388e-05
-5.80313424880952e-05
-5.59653962857102e-05
-1.45123987269017e-05
-3.89639669092142e-05
-4.42291008300273e-05
1.98385191324516e-06
-5.26910731385797e-05
-2.07167893219196e-05
-2.58477333525545e-05
-3.4767770239016e-05
-3.09863794673389e-05
-2.66488993689834e-05
-2.70609665083327e-05
-3.36082736813574e-05
-2.1811821744818e-05
-4.61683380736333e-05
-4.21307109481935e-05
-2.90822501779631e-05
-1.75429061725423e-05
-3.73791359870722e-05
-5.070014452387e-05
-1.91293439623884e-05
-1.96215910316873e-05
-4.53662786732271e-05
-3.13205083397327e-05
-3.12627205341212e-05
-5.6297832551457e-05
3.12688508601823e-06
-1.37810822627327e-05
-5.19785162557624e-05
-2.59382890664128e-05
-9.61459730351504e-06
-3.23710343575694e-05
-5.3594735673805e-05
-1.34415190953923e-05
-5.61428755971351e-05
-3.49086338535831e-05
-1.54647858396686e-05
-6.52896444405423e-05
-5.74384004767188e-05
-1.69456625734351e-05
-5.22368810834156e-06
-4.04159472944787e-05
-2.94163808200498e-05
-3.34006911221909e-05
-4.01597300883865e-05
-6.2430873673939e-07
1.10552359864913e-06
-3.72562033157843e-05
-4.1272589425979e-05
-3.56386053925459e-05
-1.58348845422267e-05
-2.31208877148727e-05
-4.62866000421614e-05
-5.57742057620312e-05
-5.43409946354998e-05
-6.75153343076131e-05
-3.34909671317437e-05
-8.84869668737331e-06
-8.27623975159825e-06
-6.63475226567404e-05
-5.17993619414444e-05
1.59560677944782e-05
8.42599245213214e-07
-4.01592537439307e-05
-1.088023774769e-05
-5.01129183082043e-05
-2.66386196516916e-05
-1.85591645620388e-06
-3.54567276214559e-05
-4.72882931866488e-05
-6.26649472211414e-05
-5.16558932616087e-05
-5.06306633009545e-05
-3.34469769091728e-05
-3.08907261912353e-05
-4.02845127596814e-05
-3.47955266501614e-05
-3.51157073056032e-06
-1.8652684107887e-05
7.35398844036458e-06
-3.28406929027e-05
-4.05842660584788e-05
-4.61937214423866e-05
-2.50444027529349e-05
-2.07101668539987e-05
-6.38136845785622e-05
-5.44696288486407e-05
-1.94400828466151e-05
-5.58741666255175e-05
-5.51930854504121e-05
-4.40439285738535e-05
-2.68000220285822e-05
-3.58002446440378e-05
-1.13813030367996e-05
9.67947643251027e-06
-3.23124248579564e-05
-4.6743647757014e-05
-2.44363215783071e-05
-3.52581230194317e-05
-3.80874802050282e-05
-4.07962204016946e-05
-1.39815945920021e-05
-4.98099355517971e-05
-2.88135065378434e-05
1.06505679130632e-05
-3.556432428657e-05
-3.93693317561555e-05
-9.59387132621474e-06
-6.95743722811546e-06
-2.13212202009425e-05
-1.11619877523282e-05
-3.07065553079754e-05
-1.53856112681351e-05
-4.61622516612805e-06
-1.39578295878302e-06
-2.86780488187296e-05
-5.07724763167105e-07
-1.89116893312789e-05
-4.24897853199098e-05
-1.35991212840613e-05
1.47147905385414e-05
-2.51810528270641e-05
-5.2774868711356e-05
-1.92455159365187e-05
-3.41671147109549e-05
-4.76022343288358e-05
-3.95168302636207e-05
-4.77542728496218e-05
-3.96683757166793e-05
-1.5395901046403e-05
-1.88154115260307e-05
-1.56901217142381e-05
-3.45341126510656e-05
-2.50157930303747e-05
-3.38832306360031e-05
1.07640837559226e-05
1.46246831884997e-05
-5.59310247017556e-06
-1.19549923649531e-05
-6.27909313554142e-05
-4.32101293753565e-06
-3.873208885466e-05
-3.65756391609221e-05
-4.38434748627561e-06
-7.17416367824594e-05
-2.58018298696402e-05
-5.76306581410228e-05
-3.72609612988713e-05
-1.65105148424508e-05
-4.33735210519638e-05
-3.14803774030842e-05
-3.66515102246017e-05
-3.30915503560354e-05
-2.61842085635166e-05
-3.60023511211646e-05
-1.76151611209249e-05
-2.26576198253966e-05
-2.69460578766313e-05
-1.74853486007788e-05
-1.28762612254884e-05
-1.62581365860882e-05
-3.22527257679472e-05
-1.86883266986367e-05
-3.03550068866955e-05
-3.84225876373044e-05
-2.83124018821318e-05
-3.95596470178833e-05
-5.15775516395904e-05
-1.64476419034125e-05
-4.82424503143665e-05
-1.85739051314287e-05
-3.70559275049194e-05
-2.07835226708723e-05
-3.28655081577718e-05
-4.70783693918442e-05
-2.3150254981166e-05
-3.04829355262663e-05
-3.18529427754059e-05
-3.99459308501618e-05
-1.89136187169965e-06
-3.82328540860225e-05
-4.49076164325459e-05
-9.04312140060137e-07
-2.42635781313138e-05
-5.43739524802478e-06
-1.93718975552945e-05
-2.7168274210467e-05
-8.11731347640674e-06
2.2702131892961e-06
-3.66487668830235e-05
-3.89669666199761e-05
-3.97749058106635e-05
-5.90267054074978e-05
-6.99471105493354e-05
-1.74025400462057e-05
-3.71500023137735e-05
-6.02595390818063e-05
-3.01634816778475e-05
-2.30480555513523e-06
-4.10039968620371e-05
-1.1558136092772e-05
-8.92141752254641e-06
-5.08903751128224e-05
-3.28139480564231e-05
-3.41154566789464e-05
-4.95190318858514e-05
-4.21011413916831e-05
-4.81841430067991e-05
-1.5240910787214e-05
-4.1754521538958e-05
8.89392489863465e-06
-2.65152523723084e-07
-5.3383969476063e-05
-5.7816223518741e-05
-4.29100837007651e-05
-6.66316752542767e-06
-1.52495881574392e-05
-3.12280304640094e-05
-3.38962183032039e-05
-1.42475242560524e-05
-3.03780575747738e-05
-6.92596570850026e-06
-4.89137856934668e-05
-4.84054153724571e-05
-5.50885926793041e-06
-5.38571135400868e-05
-2.24240548601142e-05
-5.89356126159407e-05
-1.91460555786243e-05
-3.55860991107508e-05
-1.06189034431823e-05
-5.63013893742416e-06
7.22049577403261e-06
-2.12635081524463e-05
-4.75003837176592e-06
-2.86247126682126e-05
-2.75797575183465e-05
-3.50468857249974e-05
-1.9811660250409e-05
4.82106193570564e-06
-2.37844123940712e-05
-2.82736030342066e-05
3.30883161417199e-06
-4.156015089371e-05
-5.44557093126693e-05
-3.0339312776736e-05
-4.51652787297534e-05
-4.08086362408862e-05
-1.64276597760189e-05
-2.88947768217529e-05
-1.34656332916732e-05
7.75265619291079e-06
-2.19212551440454e-05
-9.56054677773616e-06
-2.82331511164888e-05
-4.16289894118335e-06
-5.00604885299055e-06
-3.2630782395628e-05
-3.24293644518038e-05
-2.20251305988076e-05
-3.59511089886589e-05
-3.76180343376156e-05
-4.69494122864181e-05
-4.20015640875318e-05
-3.71140082251748e-05
-1.67989894919931e-05
-1.90229959701875e-05
-1.9793753934253e-05
-5.76044618921865e-05
-2.3004467267619e-05
-5.39114372378833e-05
-1.87166328392889e-05
-1.75252406546452e-05
-6.11029664140621e-05
-3.2099017289229e-05
-4.27488669423156e-05
-6.23288265172274e-05
-2.97097341020269e-05
-5.64139445224504e-05
-5.69165473603788e-05
-1.23067589508444e-05
-2.84785596126244e-05
-8.65874388836793e-06
-5.28689563887447e-05
1.13914303734395e-05
-1.56935735150443e-05
1.4309372307357e-05
1.3222432124926e-05
-1.10670085982132e-05
-3.34248578440296e-06
-2.11509090714253e-05
-3.72612092809129e-05
1.08048960344297e-05
-3.80856310249689e-05
-4.97487160642246e-05
-2.91984063193905e-05
-1.00142998664139e-05
-1.92658588059926e-05
-5.31057588503756e-05
-5.09100312055749e-05
8.72658686540557e-06
-3.46015361191152e-05
-4.89281578354325e-05
-5.71221935677639e-06
-3.17940357499633e-05
-2.43395767199237e-05
-5.27116871102961e-05
-1.81442634970328e-05
-2.59728133160685e-05
-2.74988060059995e-05
-1.60568931209502e-05
-4.45528980169441e-05
-5.3872429445401e-05
-4.76217677413529e-05
-4.80027521557405e-05
-2.07582397705999e-05
-8.31331141595698e-06
-5.13986069800786e-05
-3.0931498292328e-05
-5.2048663992939e-05
-9.13422335571844e-06
-1.20762809451732e-05
-1.65443210155673e-05
-1.80363414331202e-05
-3.51426549465096e-05
-1.87852029614584e-05
-2.81024966949735e-05
-5.91263103151721e-05
-2.99586176596384e-05
-1.34547429066711e-05
-3.11986530620673e-05
-2.55220517543027e-05
-1.57052529199949e-05
-2.94088146548172e-05
-1.72119232769884e-06
-3.67882206418877e-05
-5.78500443251225e-06
-2.74903843528275e-05
-1.6034489618029e-05
-1.06600180831253e-05
-3.11684003493748e-05
-3.42145370237769e-05
-5.49942327602775e-05
-5.9777574079818e-05
-2.82647301470951e-05
-6.02054368617906e-05
-5.10593357438213e-05
-3.10823930431229e-05
-2.70200840147258e-05
-4.85392980402159e-05
9.2808361206188e-06
-3.37947294063913e-05
1.74599885269191e-06
2.4193229559193e-08
-3.47599478274611e-05
-1.74438361428332e-05
-4.05001707203982e-05
-3.60427610876454e-05
-3.77283289469227e-05
-2.66991058107883e-05
-5.56827191580026e-05
-3.30715469366746e-05
-3.36548079223e-05
-5.36768975079059e-05
-2.95122704229153e-05
-1.32471448184631e-05
-6.58974320451661e-06
-6.27429486828314e-06
-4.4135843330491e-05
-2.18200835344077e-05
-5.41762963447786e-05
-1.22890660342777e-05
-3.55610457015375e-05
-6.45921502660507e-06
-5.31567716849025e-06
-4.22137619597048e-05
-2.29955590034707e-05
-2.51353010370158e-05
-2.85776793187903e-05
-4.94471214099718e-05
-4.18928616785502e-05
-5.71786872511716e-05
-3.04139992020035e-05
-5.07757734330439e-05
-6.43078933923193e-06
-2.28779534775033e-05
-2.53827278838971e-05
-3.21717709603038e-05
-3.76090940753956e-05
-3.26962969526196e-05
-3.01096042623337e-05
-2.56975285704782e-05
-5.71527044261958e-06
1.44988294977642e-05
-1.0976449213492e-05
-3.57054406489196e-05
-3.50923406072748e-05
-2.49426798064325e-05
-6.13445557874523e-06
-4.20391382983716e-05
-6.13324069927477e-05
-2.04014757406535e-05
-1.53708881655185e-05
-5.64099712439002e-05
-4.47311518111573e-05
-6.06270869078622e-05
-5.6230477464516e-07
-1.79215093146616e-05
-2.52098025405239e-05
1.33600409946495e-05
-3.49970238928239e-05
-4.31260135938683e-05
-6.75379413809579e-06
-3.57805001071448e-05
-4.53957467940003e-05
-5.3657334323491e-05
-3.75187914627631e-05
-4.73496391403901e-05
-2.17208039636122e-05
-2.69075627251976e-05
-5.20522087107232e-05
-5.56958420936637e-05
-3.13753644124441e-05
-1.37736120347664e-05
-3.77839817047783e-05
-3.16393993839997e-05
1.3206284633902e-05
-4.05021190426368e-05
-2.78254354329949e-05
-1.27144020057846e-05
-4.37607866636941e-05
-1.7815581349758e-05
-6.14736934661793e-06
-3.78026712255503e-06
-3.67509295342024e-05
-2.41550141898538e-05
-3.11311259814608e-05
-3.64443183254698e-05
-5.4376119587863e-05
-4.51073215444378e-05
-3.75964688249706e-05
-5.20231905488287e-06
-4.77502513899637e-05
-6.72362042719536e-05
-3.2931446740511e-06
-2.60684870453465e-05
-3.33740365688584e-05
-1.37896562445198e-05
-2.14072857516064e-05
-1.88765381341528e-05
-2.63140827080739e-05
-3.1726016893934e-05
-3.76277970717448e-05
-3.60984647840848e-05
-4.41928555020938e-05
-5.01310602368492e-05
-1.21304115707059e-05
-9.89587680865067e-06
-2.80545510885283e-05
-4.17630934825842e-05
-2.44668957297755e-06
-4.0444489607762e-05
-1.50973279321127e-05
-1.55756719981678e-05
-3.16200095595658e-05
-3.48626198964571e-05
-2.63520936187785e-05
-4.04445158975867e-05
-2.1429287607746e-05
-5.52417737176974e-05
4.59588719475017e-06
-1.98698607434559e-05
-4.51355057521352e-05
-5.65112585249494e-05
-3.56293806740864e-05
-6.34672594203419e-05
-1.56908957046477e-05
