# Supplementary material for: Research on computational propagation and identification of mine microseismic signals based on deep learning
Source: PLoS One. 2025 Oct 22;20(10):e0334641. doi: 10.1371/journal.pone.0334641 (PMC12543183; doi:10.1371/journal.pone.0334641)
Supplement: S7 Data — (ZIP) [file pone.0334641.s007.zip › 000100900001477.xlsx_0.txt_24.txt.txt]

-1.82512275390515e-05
-2.18606974331689e-05
-4.73047765801948e-05
-4.53899145417527e-05
-3.95832897662971e-05
-4.96208946106278e-05
-2.0575624975514e-05
-5.35650177490895e-05
-7.5349001603134e-05
-1.32795772308189e-05
-2.12953719047745e-05
-3.41990551727291e-05
-2.34557922363543e-07
-1.39496035043909e-05
6.60741659447246e-06
1.11889547762583e-05
1.56315362039931e-05
-1.06333093379554e-05
-1.99202853908398e-05
-3.85432187351207e-05
-1.91603934902181e-05
-6.33229787383991e-05
-2.68788455950371e-05
-2.860487968961e-05
-4.94659035705254e-05
-6.06683878945114e-05
-5.22178793275981e-05
-3.85731091709092e-05
-5.0000015920451e-05
-1.68185302473975e-05
-1.22627299156623e-05
-4.60445014371841e-05
2.5286240257683e-07
-1.27822051577588e-05
-5.34522388251334e-06
-3.60181089264578e-05
-1.21572416903918e-05
-4.10109467599599e-06
-3.17065150069782e-05
-2.28155122072451e-05
-4.45902163736862e-05
-3.72535412295112e-05
-3.4424224444932e-05
-1.57698008031726e-05
-5.38625935076727e-05
-3.49410502712154e-05
1.19324029857217e-05
-4.21215876124363e-05
-3.61043596641399e-05
-1.14401427376571e-05
-3.04989898558814e-05
-1.71408516214105e-05
-3.05916676271721e-05
-2.14914274990231e-05
-4.41892723121266e-05
-1.33573951948151e-05
-3.54746360370557e-05
-3.74330643889075e-05
-2.81619646197601e-05
-4.922916896083e-05
-3.00655410945295e-05
-4.69314713575048e-05
-2.51746390958176e-05
-3.91974411354506e-05
-3.23257870578284e-05
-3.92462392687732e-05
-5.14476858966073e-05
5.94828014531864e-06
-2.31424082182173e-05
-4.25826353910835e-05
8.48581613049217e-06
-6.6858969609194e-06
-9.03733527614399e-06
-2.30964534968801e-05
-2.94434991829329e-06
-1.39430514784683e-05
-1.66937450007624e-05
-5.09683035487482e-05
-6.06902144354473e-05
-3.01751049846307e-05
-2.30276937872414e-05
-1.50608085068619e-05
-2.40135750177907e-05
-4.14690895625627e-05
-3.84299115465573e-05
-6.03984739195002e-05
-1.82666474756889e-05
-2.63296043441282e-05
-1.26383747635355e-06
-9.5809581708482e-06
-2.61809571526442e-05
-1.13953959108134e-05
-3.37809257044117e-05
-3.26883252180167e-06
-4.53348130092002e-05
-1.15399705651564e-05
-1.99012131908104e-05
-5.01617011274844e-05
-4.732331338515e-05
-4.40606251884706e-05
-4.51929725429837e-05
-5.13406682970862e-05
-5.10612935048706e-05
-9.58424128976318e-06
-5.15983564512589e-05
-1.86047582107443e-05
3.2724781338102e-06
-3.26196347908244e-05
-3.44649303066164e-06
-2.04717249775204e-05
-1.75094764309248e-05
1.08496447200233e-05
-6.23348897127406e-06
-1.74877065556292e-05
-3.94735743686125e-05
1.73665315689925e-06
-5.82401343727864e-06
-4.87127909414577e-05
-2.39888986034816e-05
-7.4810794474457e-06
-3.4835553580524e-05
-5.57553876321125e-05
-3.88666401980071e-05
-2.63552383847243e-05
-2.70136813445617e-05
-3.15326818534556e-05
-2.37721688835747e-05
-1.93963158503741e-05
-9.27751697060501e-06
-2.71840983490468e-05
-3.51983994842515e-05
-3.51783097135145e-05
-1.46070473874398e-05
-1.50140245375815e-05
-2.79293224806679e-05
-1.83518359661697e-05
-2.44385523467642e-05
-1.01546500146698e-05
-2.67619785110119e-05
-4.1916767864704e-05
-4.99839593582236e-05
-4.19179839657137e-05
-3.04444676000976e-05
-2.99051227402647e-05
-2.24723036732448e-05
-3.67759861076537e-06
-2.69918487878119e-05
-1.68516043588546e-05
-1.77619078408504e-06
-4.31249236565419e-05
-2.50446923183477e-05
7.65950910052401e-06
-3.86206485131587e-05
-4.07340064799709e-05
-1.4833532624638e-05
-1.55742129533904e-05
-4.29268516374338e-05
-6.42993752744339e-06
-2.79961675413503e-05
-4.82452565639482e-05
-4.46430443843025e-05
-1.4040895535131e-05
-4.61677884977751e-05
-3.98840783814248e-05
3.96818830462456e-06
-3.39101452375526e-05
8.55799812327367e-06
-1.43260786557112e-05
-2.39993052770971e-05
-5.21801568461738e-05
-5.38936934975013e-06
-6.22304905129945e-06
-3.81547311902184e-05
-2.67250967136429e-05
-3.3524224451817e-05
-3.32632098226743e-05
-4.34444767814642e-05
-2.90368069739901e-05
-2.51016486263471e-05
-5.62647296903977e-05
-5.74712587629111e-06
-4.57972941583105e-05
-4.65739333508092e-05
-2.92217235856072e-05
-1.38357826603169e-05
-1.63075550898008e-05
-7.92713956013198e-06
-1.28973654637927e-05
-3.48257070323078e-05
-8.96993983533903e-06
-2.84034903801888e-05
-2.49317679152266e-05
-3.77927617514375e-05
-1.73688938621747e-05
-6.08956203114965e-05
-5.15384566007748e-05
3.74660158645067e-06
-4.58521582751425e-05
-3.38851521252289e-05
-2.82501340192386e-05
-2.14026050948217e-05
-3.29637524506431e-05
-2.64277786384917e-05
1.70242135562356e-05
-3.25489048053498e-05
-1.21743952915036e-05
-5.54494238862353e-06
-4.74984214714121e-05
-2.10055405318623e-05
-2.58248384817163e-05
-4.79721452083995e-05
-2.06317196352995e-05
-1.87074419644044e-05
-1.65188885958701e-06
-1.84476156717918e-05
-1.66627728575668e-05
4.86050754486867e-06
-3.18606617301363e-05
-2.08860163416281e-05
-7.08925340146275e-06
-5.54124146399945e-06
-2.60815430271219e-05
-1.02150421356038e-05
-6.07489251465577e-05
-1.00880751795004e-05
-1.34563168831036e-05
-5.87032604251324e-06
2.97524188250851e-06
-3.66305954854494e-05
-3.05298107189274e-05
1.14289554647384e-05
-1.65761177842194e-05
-1.69464703720809e-05
-4.19727615156734e-06
-3.0059587660961e-05
-2.39139009134626e-05
-1.55300833948787e-05
-3.20530525282589e-05
-2.09083647491696e-05
-1.61215922127332e-05
-5.22498823391799e-05
-2.97279341190124e-05
-2.17183901100803e-05
-5.40290004120193e-05
-2.9999378591781e-05
-2.44307754866315e-05
-9.65780533439106e-06
-3.34674755405303e-05
-1.55962711525001e-05
-1.23833232197514e-05
-4.1500318584908e-05
-2.61248300651955e-05
-4.28989165982102e-05
-2.44086875454727e-05
-1.58122933914863e-05
-4.34972455034771e-05
-5.52360878566443e-05
-6.29780955654488e-05
-2.44701190413511e-05
-5.71599794576327e-05
-3.93658583193886e-05
-1.424629760737e-05
-5.59394639516283e-05
-8.18786271474118e-06
-2.82639416643258e-05
-7.31618780784488e-06
-5.20744225473393e-05
-1.70342771579125e-06
5.46083084967541e-06
-2.42305962450801e-05
-1.36935438200847e-05
-9.11409441767284e-06
-4.59200175311185e-05
-6.75037556074165e-05
-3.77706598359611e-05
-5.84416728898696e-05
-4.63849544187215e-05
-2.18971198718398e-05
-2.89717787058608e-05
-2.0195359292779e-05
-6.99555815595359e-06
-1.10406192424935e-05
-5.0483299386895e-05
-1.87443330356072e-05
-2.1614181647753e-05
-3.44539326809539e-05
-2.97619256545893e-05
-3.33998704473796e-05
-2.35399135956142e-05
-1.83039808885725e-05
-3.25345428799907e-06
-1.39122611709972e-05
5.06017371530699e-07
-1.36414607346469e-05
-2.25799199108369e-05
-4.61461959537381e-05
-2.78087623045876e-05
-2.83890165645237e-05
-3.67746955319555e-06
-2.07911662474288e-05
-4.24997287802588e-05
-3.31526577552331e-05
-5.43781598206403e-05
3.11654323081797e-05
-3.62389175930943e-05
-5.25834006167186e-05
-4.08900488724418e-05
-2.48482583757321e-05
-1.403972453746e-05
-1.66102977494235e-05
-4.58737231094331e-05
-5.02019410835388e-05
-1.26388136111948e-05
-1.2898908313823e-05
-1.93467281986204e-05
-2.34001943302976e-05
-1.94498632613199e-05
-5.64187941337506e-05
-9.02939566270643e-06
-2.46115978938943e-05
-2.41430977605757e-05
-3.88563867593852e-05
-1.17651835261744e-05
-2.63420740863345e-05
-6.55437302318543e-05
-2.49695463803103e-05
-5.23201426550518e-05
-2.97765990626996e-05
-8.3448392687969e-05
-1.65300540749216e-05
-4.3243796538372e-05
-1.72928477292485e-05
9.22542220725364e-06
-1.63314822173822e-05
-3.77611300574892e-05
-8.06082394503532e-06
-3.76704641417137e-05
-4.51504805531493e-05
-5.06619289732819e-05
-5.47099398772942e-05
-3.46215622164354e-05
7.36658632796625e-08
-1.58142941713054e-05
-5.65625464277595e-05
-6.71898659094041e-05
-4.78977865404062e-05
-2.64820631534513e-05
-6.08116549685402e-05
5.89880068871533e-06
-7.687704319244e-06
-4.77979962063391e-05
-2.23797845410113e-05
-2.65083165649882e-05
-8.73992688841685e-05
-3.55162516443036e-05
-3.29104134194562e-05
-2.81586466459713e-05
-6.39175431717911e-05
9.42482767177896e-06
-4.64533751961777e-05
-5.15441903949925e-05
-8.96717798232226e-07
-4.25882727489916e-05
-1.34092485916586e-05
-2.8079986390458e-05
-2.50822933642551e-05
-2.44843811680199e-05
-1.32624607227329e-05
-7.07546647874943e-06
-2.16527891916485e-05
-5.25186647318326e-06
-2.25802272397487e-05
-7.08675602779925e-05
-1.89872500337666e-05
-8.50883688215923e-06
-3.4637831163985e-05
-6.06086300984694e-05
-5.42995618157984e-05
-2.31313680184184e-05
-3.58920071477268e-05
-3.32552902214521e-05
-5.37173090419366e-05
-5.01785028154791e-06
-3.70840095911214e-05
-2.32070502755857e-05
-4.10225449584365e-05
-3.61024969967346e-05
-4.70320546862705e-07
-7.27831055010548e-05
-3.57127511121046e-05
3.88889635548151e-06
-1.52099706354381e-05
-4.6586324235996e-05
-3.38740155722663e-05
-6.43117901141031e-05
-6.32206665776117e-05
1.75373051316454e-05
-2.52712589060228e-05
-4.45144224639604e-05
-3.6374522260599e-05
-4.21375291129825e-05
-3.06104863900786e-05
-4.59106034592657e-05
-7.98936667408896e-07
-1.45738771787624e-05
-2.83016764531532e-05
-2.77659222571625e-05
-3.64806426400913e-05
-3.51441617461197e-05
-1.38743133227096e-05
-8.42067982040496e-06
-1.35092370328826e-05
-3.69225618967499e-05
-3.66304951745436e-05
-2.36290953183062e-05
-6.58536868032663e-05
-4.68701962921185e-05
-4.34296310634358e-05
-4.63515412062845e-05
-3.39726318886266e-05
-4.70283552099643e-05
-3.91734502396059e-05
-3.91455432390934e-05
-2.79720603800182e-05
-3.40200321710882e-05
-4.40575055781479e-05
-5.62376370235301e-05
-4.14195385105639e-05
2.76590371526348e-06
-2.92368196078905e-05
-2.51429123399191e-05
-1.66669464871863e-05
-3.73457111966002e-05
-3.21891884483656e-05
-3.90604894435136e-05
-5.35585336318979e-05
-2.32405612625601e-05
-3.8978436267185e-05
-2.75874998647492e-05
-5.84811130461658e-05
-2.68821264679388e-05
-2.93255258340636e-05
-1.64279633533903e-05
-6.58685270229885e-05
-3.11900945007471e-05
8.28624563885074e-06
-5.39558171474366e-05
-2.17636673467524e-05
-1.33688444843858e-05
-3.59129194187924e-05
-2.93212398154653e-05
4.04455618911944e-06
-2.02121022336801e-05
-1.6442408033857e-05
-3.77650868012705e-05
-3.62348751925844e-05
9.07084374918734e-06
-5.49584759986382e-05
-1.21196161720486e-05
-3.48998682730685e-05
-3.07512645881126e-05
-9.2459258265286e-06
-3.55111343106594e-05
-5.18831296393674e-05
-2.30557708661632e-05
-2.59458322422573e-05
-5.0714115959292e-05
-4.2771796504473e-05
-3.72058444811269e-05
-1.34462188854122e-05
-1.94937173294081e-05
-1.58460142548524e-05
-2.51431963821058e-05
-1.60787685244002e-05
-5.11280281036137e-05
-4.55377639044946e-05
-3.52497508964738e-05
-1.13736041240127e-05
-3.13770224762422e-05
-3.98854743571467e-05
-3.83120473000861e-06
-2.96261739777267e-05
-2.23215546429108e-05
-4.93160850167238e-05
-1.23309042150835e-05
-5.11603402447003e-05
-3.17868278499539e-05
-6.05106727003128e-05
-5.20668104069161e-05
7.85066689547883e-06
-4.22660340574136e-05
-3.36373736154235e-05
-3.10213939903585e-05
-5.15209612958634e-06
-6.18973729831086e-06
-3.18454613388065e-05
-2.96309154534742e-05
-4.17486341044932e-05
-3.07373283671374e-05
-3.48856038773627e-05
-6.19204289238967e-05
-4.29000535156101e-05
-2.31033183821011e-05
-3.86732376362943e-05
-2.28673121352337e-05
-4.45131905005848e-05
-2.97241854905456e-05
-1.46415580443644e-05
-1.67678863894678e-05
-3.12935319298851e-05
-2.086232354919e-05
-2.59980769294821e-05
-1.44567357622982e-05
1.59728228371073e-05
-5.19053770558789e-05
-2.03141954253426e-05
-1.76652944771844e-05
-2.75684226211439e-06
-4.05056640363782e-05
-2.47175308656849e-05
-1.08419071959481e-05
-4.11328311383894e-05
-1.40122100249246e-05
-2.56355805467971e-05
-3.24483792867706e-05
-1.82313830627959e-05
7.98260616535321e-06
-2.28896013583131e-05
3.17832103532698e-05
-7.5040716056747e-05
2.96254743956478e-06
-4.61907194624387e-05
-3.66618657169477e-05
-5.27687663415584e-05
-4.83803616168321e-05
-5.51018723143975e-05
-1.27720653699728e-05
-4.19264713711586e-05
-6.64136072539964e-05
-2.14779325016233e-05
-2.64606368375566e-05
-6.01102645023232e-06
-5.9980694599136e-05
-3.3188242656405e-05
-4.24065647100238e-05
-4.66945355105981e-05
-3.4229919698942e-05
-1.86647671647569e-05
-2.18998250044911e-07
-5.35613340831689e-05
-2.87431056326523e-05
-1.75590476899129e-05
-4.47253045875301e-05
-5.33461590942435e-05
-2.15944742079946e-05
-3.0135373315778e-05
-5.92575259371089e-05
-4.24456441951296e-05
6.85679650987014e-07
-2.36519835189917e-05
-1.99557840275535e-05
-6.39516111820083e-06
-3.7409091602184e-05
-3.62571117024338e-05
-4.9103899659782e-05
-3.09634307910662e-05
-4.77779794741633e-05
-2.29552469026469e-05
-3.10247373575583e-05
-6.17848335527767e-05
-3.08859174343309e-05
-3.45992883235984e-05
-4.01650949210838e-05
-4.66115125684175e-05
-4.03077095215194e-05
-2.37289137950974e-05
-2.43465952044991e-05
-2.92295695047653e-05
-2.99631805154883e-05
-3.42981837835879e-05
1.23365755441991e-05
-2.68554231823509e-05
-3.02587265407315e-05
-1.00748531939926e-05
-7.4477340513336e-06
8.86117522846903e-06
-2.00619940720823e-05
1.60002258030547e-05
-2.16685417372748e-05
2.04779359955101e-06
-1.26973487049908e-05
-3.6007752509345e-05
-4.68157131507793e-05
-9.61374527489252e-06
-7.74053772267708e-06
-3.69548294677949e-05
-3.47266306769829e-05
-2.14865897754274e-05
-6.25611504313513e-05
-2.29026699979045e-05
-3.4119961385545e-05
-3.79393863511534e-05
-2.54435033635033e-05
-5.20318823087465e-05
-3.00987175398464e-05
-4.90982385661464e-05
-2.79254184275763e-06
1.30386639265504e-06
-2.64524112368102e-05
-2.40647648954576e-05
-3.70614529032087e-05
-4.10905304612914e-05
-1.6646311465228e-05
-4.06480414196522e-05
-2.57628553125626e-05
-7.26949690506879e-05
-3.11844924995319e-05
-2.49031624841265e-05
-2.40773608901136e-05
-2.32949302992664e-05
-3.66285622057411e-05
-3.03392801424401e-05
-1.30652237227254e-05
-1.1372106186338e-05
-3.80963675566069e-05
1.49857132043874e-05
-2.4610399859033e-05
-1.67831320801276e-05
-5.195957898117e-05
-3.84977547411794e-05
-7.10160962045695e-05
-7.81798105760733e-05
-9.77781950196914e-06
-3.78597264756222e-05
-3.91772812784862e-05
-4.02822226243237e-05
-8.59725281387262e-06
-5.3953870330716e-05
-1.86196531794075e-05
1.96002399447664e-05
-1.31060225801246e-05
-2.26557290654626e-05
-1.79417515168144e-05
1.53848286978962e-06
-1.51493657960681e-05
-1.57272829213776e-05
-5.35187675887829e-05
-6.09775356103524e-05
-4.44908330897392e-05
-5.10259806308827e-05
-3.76123124345254e-05
-6.34349125321811e-05
-4.63641714278062e-05
-5.3404758842746e-05
-3.94734854799019e-05
-8.50224093109897e-06
-2.70233197841348e-05
-2.81900303137511e-05
-4.65205273233755e-06
1.46777701477359e-05
3.68879850434535e-06
-3.08000675986012e-05
-1.87751535679632e-05
-3.96546384309328e-05
-3.21453504330724e-05
-2.73086195481912e-05
-1.05410660833335e-05
-2.18965547805684e-05
-2.4532894290929e-05
-2.15892388558878e-05
-5.42142849893322e-05
-3.90836703544234e-05
-3.56029318970071e-05
-5.19176574261209e-05
-1.15614399102552e-05
1.997707473272e-06
-4.44291526300352e-05
-4.434009325576e-05
-1.46595879858538e-05
-1.09604738456583e-05
-2.18469185923132e-06
1.41174609612915e-05
-3.26008631361595e-05
-1.52730739666559e-05
2.32809507307444e-05
-8.93121211821492e-06
-2.27256392224979e-05
-3.29500447220087e-06
-6.43789295871526e-06
-2.6171178977225e-05
-3.00364291725401e-05
-2.11973152055623e-05
-2.82384198644461e-05
-5.61449718660996e-05
-2.74913929364731e-05
-3.3070916503547e-05
-2.65703487325475e-05
-2.96888913476987e-05
-2.41648639956282e-05
-4.09765775011091e-05
-2.62778620728404e-05
-3.34037037103387e-05
2.14272312017127e-05
-2.3233148322665e-05
-3.66875395114084e-05
-2.72727822816176e-05
-1.14679808320435e-05
-2.19314803800198e-05
-2.95720312315184e-05
-2.251894630274e-05
-6.02643261601329e-07
-1.93342688192076e-05
-5.59203970663449e-05
-1.79193771026016e-05
-6.31524448189105e-05
-5.46931533677705e-05
-1.25617613622835e-05
-2.52905691230439e-05
-5.1770975643578e-05
-2.97383991035756e-05
-2.71145711024168e-05
-5.36241610459703e-06
-1.11011700075886e-05
-9.79486992926281e-06
-1.78000722618755e-05
-4.95833110358494e-05
-2.37559745574049e-05
-3.12431839720012e-05
-4.27207867605534e-05
-3.47232140572347e-05
-2.25924589415081e-05
-3.04804297699319e-05
-4.29099452710435e-05
-3.52263361887731e-05
-2.82869904524219e-05
-5.33749833256998e-06
-3.43538635383415e-05
-5.16797852100614e-05
-2.91674348862993e-05
-1.58901207986576e-05
-2.97711023358438e-05
-3.8013523362245e-05
-1.38856449736891e-05
-3.249353970349e-05
-3.78481359157102e-05
-2.70143141607272e-05
-8.93336279736706e-06
-8.72286964077158e-06
-3.13392633340643e-05
-4.61741448301317e-05
-2.61630739373939e-05
-9.18025479184606e-07
7.8078842415861e-06
-8.25917373622588e-06
-2.96002338083495e-05
-1.83533754653894e-05
-1.05386791341944e-05
-2.04434143581822e-05
-7.30958946226013e-06
-1.10475360812484e-05
-3.79381035919264e-05
-1.43659988539894e-05
-2.1234958435285e-05
-3.96176463854955e-05
-2.07252114218116e-05
-4.50053702220369e-05
-1.05033884260692e-05
-8.92551252693203e-06
-4.82280530829535e-05
-2.87255726380739e-05
-2.95822870872907e-05
-1.69936557199982e-05
-1.88290891542359e-05
-6.56902735973056e-06
-2.9186528788778e-05
-2.28959783255479e-05
-2.37130029444114e-05
3.60331335301391e-06
-6.7780333726855e-06
-3.8358225450523e-05
-1.59493137515726e-05
-1.83536272476514e-05
-3.93338762575364e-05
1.0642779299961e-05
-1.3979390075712e-05
-5.50221981467475e-05
6.46077795752802e-06
-4.66589292805307e-05
-3.61902908139348e-05
-6.14745804399612e-05
-4.02970306997049e-05
-3.72947818161906e-05
-2.89222091827863e-05
-6.06855152889454e-05
-2.27027361192142e-05
-2.41686213404846e-05
-4.2269008772032e-05
-2.10267821771615e-05
-4.34055850426344e-05
-1.31916093466264e-05
-2.39104368404079e-05
-1.44849400364401e-05
-3.67052207196369e-06
4.50695112066385e-06
-5.0365231860147e-06
-3.31663614308979e-05
-2.40879963929756e-05
-3.74822452343109e-05
-4.86931037337581e-05
-3.16860391942404e-05
-1.58872542888424e-05
-4.99270156313165e-05
-4.00257751924403e-05
-6.47399463505828e-05
-4.29699339742456e-05
-3.79321359348874e-05
-4.73939648846069e-05
-4.18920228142639e-05
-3.43486704119958e-05
-1.02887455285627e-05
-7.07600749728816e-06
-5.16156872988972e-05
-2.86316820590675e-05
-3.52735475155602e-05
-3.78213605010441e-05
-3.24515074811452e-05
1.50665874051458e-05
-5.11619835547275e-05
-2.77386061320944e-05
-2.29865111992628e-05
-5.1137422208049e-05
-1.81433267416848e-05
-4.2404396913776e-05
-4.04727085114726e-05
-3.46288067615617e-05
-1.72293475485976e-05
-1.47001890904089e-05
-2.2256877793184e-05
-3.65741885740452e-05
-1.63120803846097e-05
-1.68418167474007e-05
-1.04013248660043e-05
-1.23335459298035e-05
4.26374743774032e-07
-1.04057632777674e-05
-4.57630761957739e-05
-2.5435262891306e-05
-3.40773050301886e-05
-2.10118413387401e-05
-4.05011950933812e-05
-3.30831783334091e-05
-2.91888532349508e-05
-5.50066932229352e-05
-1.52166897198072e-05
-4.23264325849215e-05
-2.41888738977263e-05
-2.63158699655051e-05
-4.10124834342783e-05
-1.86597989827333e-05
-3.75854133485581e-07
1.49618476048408e-06
-2.22781278475607e-05
-1.13143221971236e-05
-5.93072435225264e-05
-2.45733702018506e-05
-5.10606896893326e-05
-1.29138887610086e-05
-1.18829874644379e-05
-5.74911772324778e-06
-3.92355120687997e-05
-2.3630473554254e-05
-3.84893019341431e-05
-4.25106267272305e-05
-3.56548584163458e-05
-3.018316874391e-05
-6.42900690217193e-05
-2.23055734934644e-05
-2.95301123721203e-05
-3.62033382290831e-05
-8.24428112579376e-06
1.21485139202961e-05
-2.90372905346745e-05
-4.19093833087162e-05
-2.65590149179664e-05
-5.5200399581155e-05
-2.11808795837695e-05
-2.1611088306898e-05
-2.07371399335029e-05
-1.96428332449198e-05
-3.58388361933517e-05
-2.27385856570389e-05
-2.44497933723031e-05
-4.3791232624534e-05
-4.76937393516411e-05
-4.09143405244236e-05
-8.4229037525162e-05
-5.1988322075058e-05
8.01683806766624e-06
-4.92350156598494e-05
-9.31646201535543e-06
-1.03868518786744e-05
-4.43500140984186e-06
-3.13327401112904e-05
-1.08904292732377e-05
-4.89067366577346e-05
-5.85121762031741e-05
-4.31494560620647e-05
-1.18916037276879e-05
-8.37351239207769e-05
-3.84415174612311e-05
-6.76760959676016e-05
-5.59785487351533e-05
-6.98706903009359e-05
-4.96087798744579e-05
-5.40631977182011e-05
-2.41390940123541e-05
-2.82226456328647e-05
-4.50598134204126e-05
-6.4722770539947e-06
-2.56732323977128e-06
-1.48901410158396e-05
-2.68383592080775e-05
-1.19923707908646e-05
-1.73577320140846e-05
-1.93009735084076e-05
-2.71235389891453e-05
-3.26814542318979e-05
-2.63862698837601e-05
-4.68280432305133e-05
-5.08385697931044e-05
-4.94640468098631e-05
-5.95369027168886e-05
-3.47501506226237e-05
-3.34250525761831e-05
-5.66369162624174e-05
-2.10418275079278e-05
9.017700510642e-06
-7.42957090611427e-06
-1.11368420140488e-05
-2.49073388082679e-05
1.89542319760863e-05
-2.11138113323731e-05
-1.3777352975521e-05
-1.70222812350118e-05
2.5767208126498e-05
9.03298584874488e-06
-6.33080589350587e-05
-4.5628247973322e-05
-2.17807047860747e-05
-2.11561299464594e-05
-3.62659216862714e-05
-3.33704123203131e-05
-2.94181593635652e-05
-1.38359185617004e-05
2.3033518433566e-05
6.92777037383519e-06
-1.54700304286428e-06
-8.82680854504304e-06
-5.85019091698068e-06
-1.42736004058252e-05
-2.46718606976907e-05
1.36239453209227e-06
-1.33809630158741e-06
-3.20905212007285e-05
-1.2788185832992e-05
-2.40312726233719e-05
-5.1462982589039e-05
-3.18330345848916e-05
-4.72113664736082e-05
-2.31459551400574e-05
-0.000101798575941568
1.10546490609189e-07
-4.35166572187592e-05
-7.00451576892687e-05
7.25116106064561e-06
-1.11975828658038e-05
-3.74220843987404e-05
-4.68137911174744e-06
-3.69774915936244e-05
1.06278590623757e-05
-1.0438706791102e-05
-3.07516737368559e-05
-1.72122718089558e-05
-7.09551322322465e-05
-2.79511880597101e-05
-3.0691288571972e-06
-3.48068893859864e-05
-1.6354358502662e-05
-2.28533101883513e-05
-4.25067173992666e-05
-4.99223973182413e-05
-3.87787140520059e-05
-3.38479086949712e-05
-2.89192077907464e-05
-3.01008994074091e-05
-5.78083007939803e-06
-1.46134633865336e-05
-1.66303263044761e-05
-1.58721092622688e-05
-3.29225532351308e-05
-2.34150677511189e-05
-2.69095439792558e-05
-6.01825749774395e-07
-2.6424999643447e-05
-3.59037857126391e-05
-1.73757519618962e-05
-3.14723341583223e-05
-1.6858167437435e-05
-4.33884664013526e-05
-3.50895386063052e-05
-4.1838229797514e-05
-3.44262881722719e-05
-3.81155583996816e-05
-3.80935404779076e-05
3.71774470228279e-06
-4.25104479733428e-05
-8.91723275227804e-06
4.18952582638181e-06
-3.29786115324375e-05
-6.21004966078365e-05
-2.05347840815313e-05
-5.8324562408537e-05
-5.5894103503149e-05
-2.41817253531047e-05
-3.46877544132135e-05
-5.35153599149743e-05
-4.06192532058379e-05
-5.42782201905231e-06
-4.79622110028432e-05
-4.24090408591491e-05
-2.72846415816505e-05
-3.70908735108085e-05
-3.83365616341327e-05
-9.48397751651124e-06
-3.30013367513335e-05
-2.32829663433111e-05
-8.94767050744318e-06
-5.07176219680078e-05
-6.03584593284411e-05
-1.23059442991725e-05
-3.27000840507812e-05
-2.34011704912161e-05
-4.23199527092502e-05
-2.1556913712172e-06
-3.21972250039848e-05
-5.75861999569635e-05
-4.66280853954046e-05
-2.97291776094918e-05
-4.96961193736393e-06
-3.62566513325262e-05
-2.098241099511e-05
-4.51204872292485e-05
-1.05619407857321e-05
-1.23393988041948e-05
-2.03245055069867e-06
-4.62708794420869e-05
-3.3723346089584e-05
-3.17325963318294e-05
-4.52858517650925e-05
-3.69487660559071e-05
-2.27159859308094e-05
-1.88622446980585e-05
-4.38036931872255e-05
-5.67127881216467e-05
-6.04515455255298e-05
-4.1014208664831e-05
-4.40517821821591e-05
-3.18265335361635e-05
-3.73383743146075e-05
-1.93373810030608e-05
-3.17394561004701e-05
-3.80586996144777e-05
-1.33053932577893e-05
-6.60152363478682e-06
-2.59321961998124e-05
-6.67484535935096e-06
-4.58436014043609e-05
-2.65796037808642e-05
-1.13319435531677e-05
1.07281324196037e-06
-2.20601185705772e-05
-4.78099086191217e-05
-1.53704925094451e-05
-7.39354143805814e-06
-1.64863927463338e-05
-5.5264698290309e-05
-3.64530680301246e-05
-3.83938749641481e-05
-9.88905584805107e-06
-4.347976453061e-05
-9.59443712161925e-06
-2.29566024393289e-05
-1.24842089637244e-05
-4.11999579548691e-05
-3.39889689543976e-05
-2.84200125417377e-05
-1.1506009934413e-05
-2.18106957428541e-05
-4.65378739045295e-05
-4.59946048579246e-05
-2.25556598234034e-05
-2.37815767768805e-05
-5.07308302795825e-05
-4.65885030343836e-05
-3.19518283811746e-05
-3.63528844069646e-05
-2.41069760532899e-05
-6.97955438716662e-06
-3.35662060242013e-05
-5.83191749043421e-05
-3.83034472083886e-05
-7.66166420562192e-06
-4.397468827719e-05
-4.70868711270466e-05
-3.13498336613717e-05
-1.64572173260676e-05
-3.88279486171058e-05
-4.80477180442189e-06
-2.55437641350811e-05
-2.43081877700604e-05
-3.80763967563409e-05
-8.80440792212169e-06
-3.59703879622904e-05
-4.79289436900683e-05
-4.7827817808169e-05
-2.79439935866901e-05
-4.03631040982995e-05
-4.03500987543317e-05
-2.14190539625811e-05
-3.56594611089811e-05
-5.42081118704048e-05
-6.80631467170898e-07
-3.45899933269422e-05
-5.3945626641273e-05
-2.60672216421763e-05
-4.73374193754041e-05
-1.6349567838662e-05
-1.52731905962864e-05
-2.55046026897044e-05
-5.72018259800688e-05
-4.02155593514823e-05
-7.57950599424269e-05
-7.5569200818885e-05
-1.31712518079413e-05
-4.80727486919883e-05
-3.91380384797747e-05
-3.28590790256122e-05
-3.06591992893723e-05
-3.81543506989606e-05
-3.91088989468478e-05
-1.7967683228285e-05
-4.35868356361899e-05
1.58780066884024e-05
-7.45353118526311e-06
-3.3512128367697e-06
2.60707166806674e-07
-3.96583806337838e-05
-2.48192484497677e-05
-3.3535129801794e-05
-4.37020544247551e-05
-3.76067253257544e-05
-4.30658841430004e-05
-2.23493730518611e-05
-8.22080532128282e-07
-3.18879039616523e-05
-9.82952334973103e-06
-4.44263375935265e-05
-5.05728706442369e-05
-4.82939999121954e-05
1.44193716729844e-06
-7.27067710166994e-06
-1.5462002283111e-05
-3.13451206206897e-05
-2.09400712127302e-05
4.03340365223348e-06
-4.14988961433752e-06
-1.2755238940109e-05
-8.62687631979409e-06
-1.01307070918725e-05
-3.43775526469979e-05
-3.63562257806047e-05
-4.13291931386685e-05
-2.01432035536907e-05
-4.87667241767615e-05
-2.85043688970383e-05
-8.62029875342718e-05
-4.52049937108527e-05
-6.81447460272726e-05
-3.32500073258031e-05
1.2510422648676e-05
4.58662108616971e-06
-6.59684754161673e-06
5.34879717957882e-06
-1.76074346024505e-05
-3.80048787369093e-05
-1.68738958348051e-05
-1.33037377976032e-05
-9.88197491287395e-06
-3.04589241972951e-05
-7.93281557036408e-06
-3.02974145983378e-05
-4.80266058762789e-05
-2.72319731297992e-05
-3.89764342886013e-05
-3.0139955246619e-05
-7.58807492412259e-06
-5.94763208836133e-05
-2.00371922643255e-05
-3.25585274682194e-05
-3.08479336450049e-05
-1.23948631275584e-05
5.12101336295055e-06
-2.99074566786407e-05
-8.70449348214379e-06
-1.40403734456095e-05
-7.74352418758912e-06
-2.42252611497684e-05
-4.4395860255787e-05
-1.00882177575215e-05
-1.44312760509459e-05
-4.33239343502145e-05
-4.97414787667228e-05
-2.3692395149199e-05
-5.08234337570284e-05
4.11502273048456e-06
-6.01406645916258e-06
-1.16894363882754e-05
2.13637978658064e-06
-2.23630407535199e-05
-7.91986994368493e-05
-3.23035502832073e-05
-1.1825910135034e-05
-2.281013744477e-05
-3.44854059536689e-06
-1.84680456265784e-05
-2.66960882228942e-05
-2.64740353585148e-05
-6.85943506505512e-06
-1.40447710320404e-05
-5.06450765391006e-05
-4.6623102242539e-05
-1.62746221933089e-05
-3.89674890889843e-05
-2.50081468192707e-05
-3.10955938033894e-05
-4.97255455898457e-05
-5.06149445804457e-05
-1.23294418057577e-05
-4.16344617441043e-05
-2.19089153177228e-05
-3.27682786785534e-05
-4.23897617328109e-05
-9.22864155417991e-06
-1.24794787352686e-05
-2.71184640879485e-05
-5.44035725744899e-05
-1.19953387296243e-05
-2.26735103781521e-06
-2.66582271209832e-05
-4.61996469381513e-05
-2.93242789369718e-05
-2.49705855564296e-05
-2.44565356227517e-05
-3.15196458614023e-05
-2.80508579902683e-05
-4.46723569074776e-05
-3.84681616988198e-05
-2.64213875268434e-05
-4.14439715849658e-05
-3.04368389437399e-06
-2.03037899636863e-05
-3.339177672703e-05
-9.75270083333662e-06
-2.94364665121137e-05
-1.69577036197368e-05
2.26239236646814e-06
8.55028242700246e-06
-4.06421566256051e-05
-4.44910268527419e-05
-1.36823234149271e-05
-1.4195919439186e-05
-2.33490101603807e-05
-3.92405491802917e-05
-3.5787269457872e-05
-1.19751767567548e-05
-5.99546768250957e-05
-2.59833788017195e-05
-3.74560455588717e-05
-3.29544151538022e-05
-4.60663927014568e-05
-3.61113742227715e-05
-3.87121981409154e-05
-1.80981342789254e-05
-2.65598038794362e-05
-2.90306577510079e-05
-4.37134767460209e-05
-4.33347685164406e-05
-5.03073690746409e-05
-4.90296440443009e-05
-4.41457685255009e-05
-2.31566902505826e-05
-3.90301377945777e-05
-1.62040326608728e-05
5.35618300270349e-06
-4.66288160170428e-05
6.66145476689952e-06
-8.8727491727887e-06
-4.92849914820975e-05
3.94656161543824e-06
5.73146771966392e-06
8.14832207584486e-06
-3.32926450134074e-05
-1.48904111113906e-05
-4.42000420075066e-05
-4.81990336836426e-05
-1.32207959609878e-05
-5.38782997674391e-05
-5.16128364778876e-05
-6.81740838426955e-05
-3.11257400585802e-05
-6.024530250521e-05
-4.32162216626906e-05
-3.13747351362734e-05
-1.67561670371848e-05
-4.13151774869598e-05
-3.19694541822778e-05
-3.49602548019639e-05
-3.74945721773511e-05
5.90955051589773e-07
-2.20570103459126e-05
-2.53737508801276e-05
3.10109216350974e-05
-3.56468225777416e-05
-5.45859024504497e-05
-3.37583467752847e-05
-2.47882067935192e-05
-2.71705433579908e-05
-2.01635129887825e-05
-5.62172486554905e-05
-2.80507433057711e-05
-5.44896772385507e-05
-1.82210168327028e-05
-2.6795997393339e-05
-6.1496851802896e-05
-4.76327164124912e-05
6.58853640919511e-06
-3.71537397398894e-05
-2.50275052061758e-05
3.05143701968864e-06
-1.00912340099587e-05
-1.58544675467771e-05
-3.26207318934089e-05
-1.54340190689136e-05
-6.96981652520022e-05
-1.03395345693131e-05
-1.50882625238732e-05
-1.17157801483649e-05
-2.27697016178033e-05
-3.55788385836196e-05
-7.87685860366349e-06
-3.49328621386328e-07
-4.96964589782753e-06
-3.26462716626623e-05
-2.65418052491691e-05
-1.81700373963938e-05
-1.26241514914381e-05
-4.83436010032777e-05
-2.14635886221133e-05
-2.97242232150239e-05
-1.97943530309941e-05
-4.56986678780734e-05
-3.38862164900072e-05
-5.46865640770438e-06
-5.62049709253145e-05
-4.44359775580747e-06
-2.4567146182408e-05
-2.84285159025026e-05
-3.06355145503945e-05
-1.7937414638132e-05
-2.88886628456046e-05
-4.3657336985371e-05
-2.12829033814813e-05
-2.81480610477201e-05
-1.74152092543769e-05
-2.78996512357924e-05
-3.24401668674025e-05
-2.83713375582037e-05
-4.18945158965526e-05
-1.29800705387206e-05
-1.64987317692559e-05
-4.45793722122584e-05
-3.79270881221201e-05
-3.55430189422768e-05
-2.88497018876242e-05
-6.1157554097494e-05
3.21641192257767e-06
-4.20140097403363e-05
-2.97138905224782e-05
-1.64554347277403e-05
-2.24714974598333e-05
-3.52469968158717e-05
-2.26250425991862e-05
-1.67062938013461e-05
-9.65708506249139e-06
-4.57936135968054e-05
1.7428344414457e-06
-3.73201689534908e-05
-3.79853735896535e-05
-3.46862156072392e-05
-1.52604284534578e-05
-2.61556192603998e-05
-3.92475888167699e-05
-1.89816664434117e-05
-1.18027313070517e-05
-2.24515395945665e-05
-3.90227226622743e-05
-3.07999026813881e-05
4.0127476946192e-06
-1.74998523221732e-05
-2.52766922645896e-05
4.73397655993322e-07
-1.2457441739425e-05
-6.68527079542434e-06
-3.73749094515909e-05
-1.67815399472149e-05
-1.96938246212843e-06
-2.70015783966553e-05
-2.82703291232693e-05
-4.2712209176266e-05
-3.24308352648906e-05
-2.53613154076212e-05
-3.45022344913997e-05
-4.77438769165968e-05
-2.21426226517328e-05
-2.92450968416601e-05
-4.9982434228186e-05
-2.29605804393032e-05
-2.86546566721923e-05
-2.52356120292893e-05
-3.35739493506666e-05
6.84511082611066e-06
-2.23417309671885e-05
-2.19254706258134e-05
-3.49683012675949e-05
-4.83594722907327e-05
-2.72686574468196e-05
-2.81837878525886e-05
-9.27781187902194e-06
-4.10868542868095e-05
-1.73893436054588e-05
-4.39428287159056e-05
-1.76813692016795e-05
-3.31378699167088e-05
-6.48282981676427e-05
-1.11921298074318e-05
-4.49251648992754e-05
-1.77763445712215e-05
-5.18314062722538e-05
-1.57862879098275e-05
-7.61933496777949e-05
1.52587234234145e-05
-3.26977633473919e-05
-2.14244224792555e-05
-2.33003630632136e-05
-3.32247952083707e-05
-4.07807763284096e-05
-3.4830494043523e-05
-6.06919935167251e-05
-4.41196812819464e-05
-1.91202941254594e-05
-1.41107797003613e-05
-1.71334225305183e-05
8.19543620711166e-06
-5.35266606899827e-05
-4.45021773988934e-05
-4.54739560215896e-05
-3.41173792711347e-05
-5.62718703092707e-05
-3.25046759360339e-05
-2.65538440952601e-05
-3.92368284121225e-05
-2.97235603400376e-05
-4.29191875668641e-05
-1.37685997052587e-05
-3.91357893845163e-05
-2.7103008415819e-06
2.56222359352335e-07
-3.83198629793138e-05
-4.73043559723022e-05
-4.02137434514446e-05
-4.6890364422864e-05
-1.0392575614244e-05
-4.10124631501998e-05
-1.66511984385148e-05
2.78701386874057e-05
8.53171490281901e-06
-1.14085965300415e-05
-3.0272016552228e-05
-1.59619482989699e-05
-2.58382311260551e-05
-3.30940798292061e-05
-1.58746254348621e-05
-4.20057203566963e-05
-2.91099488178054e-05
-1.43737529980214e-05
-3.65302083438255e-05
-1.61981319025437e-05
-1.82091920573993e-06
-1.66920561543302e-05
-2.65381311796864e-05
-1.79114416095642e-05
-2.09799727950288e-05
-6.55678193721612e-06
-5.74742440489161e-05
-2.69491241839881e-05
-3.33471035107575e-05
-9.20594162966189e-06
-2.99521667824063e-05
-4.79733908581518e-05
-5.60672226094446e-05
-3.67279285288477e-06
-1.04338796265334e-05
-2.69454448282018e-05
-3.76419818377527e-05
-3.37637708966012e-05
-2.51279681583262e-05
-3.80061849498503e-05
-3.3342485268247e-05
-2.8060306300258e-05
-4.47827164415206e-05
-3.94238250708281e-05
-6.62028599976373e-05
-5.12817863665656e-05
-2.42848803566349e-05
-2.85563371674131e-05
-3.64010434063718e-05
-4.07498557853251e-05
-1.98898967424975e-05
-5.34229087764049e-05
-1.08254131380556e-05
-2.70960141946686e-05
-1.65874049789274e-05
-3.95690821683108e-05
-5.16005117268714e-05
-4.57902295477319e-05
-4.6933250558747e-05
-1.97574558793127e-05
-1.93382935063808e-05
-2.45892952685268e-05
-1.01236425486842e-05
-1.96960019848685e-05
-9.05507694452721e-06
-1.62581478736612e-05
1.65015017368985e-05
-2.84303630484202e-05
-2.98356441704625e-05
-2.05723919499987e-05
4.69511637739491e-06
-1.904112746871e-05
-6.88986383624138e-05
-4.4456212706943e-05
-1.0956694710632e-05
-4.61363836285284e-05
-2.95438070602859e-05
-1.49842247130133e-05
-2.36060822231152e-05
-3.15015806154826e-05
-3.01817459886716e-05
-4.62885126243013e-05
-3.79850376809237e-05
-2.76910862400817e-05
-2.43747186000585e-05
-2.77351180426362e-05
-2.88369711501267e-05
-1.57272871338692e-05
-3.49035736698e-05
-2.67168867516961e-05
-4.73059540024386e-05
-4.16024378473229e-05
-2.64785659922931e-05
-2.76067217702707e-05
-2.33398634177082e-05
-2.33105763981676e-05
1.39439387090078e-05
-2.70965973016366e-05
-1.57090098922611e-05
-3.48643465569078e-05
-3.81694753969598e-05
-2.57195878191073e-05
-3.42024230032236e-05
-5.95905763982761e-05
-3.85579766287322e-05
-1.9913486214915e-05
-2.28246062225895e-07
-4.29290737974279e-05
-2.20762443134494e-05
-1.38270677795825e-05
-3.32776011541497e-05
-2.52395410123493e-05
-2.87932993556347e-05
-3.38469314587322e-05
-3.23794402862351e-05
5.85269618281209e-06
-2.16553061371657e-05
-5.40542999990408e-07
-3.10377346496629e-05
-2.49182979459296e-05
-3.8746617518139e-05
-1.66116096441306e-05
-4.64717716162786e-05
-4.82946519459389e-05
-5.12871585431665e-06
-3.00652395420863e-05
-4.63068627726291e-05
-6.00521065343512e-05
-5.50012386954073e-05
-5.24465985841314e-05
-4.83624509585267e-05
-2.67254935205466e-05
-5.57306205405023e-05
-3.60185501721261e-05
-4.97398757074385e-05
-4.58106632032144e-06
-2.52323381790153e-05
-2.77354092120951e-05
-1.79148302053618e-05
-3.2688555694317e-06
-1.60142760880253e-05
-3.24650902307512e-05
-4.84829292953068e-05
-3.4660224035498e-05
-5.35074186194243e-05
-5.5475195935752e-05
-1.54190103498554e-05
-1.8673001141417e-05
-1.82170610226658e-05
-2.33751494963196e-05
-5.33715968916275e-05
-6.07398553930829e-05
-6.40035785050926e-05
-2.20126528922011e-05
-8.81355206622411e-06
1.89158686871077e-05
-2.05254996285737e-05
5.52124677583854e-08
-5.30287365401473e-05
-2.51720657379354e-05
-3.78820526825663e-05
-3.94461489162255e-05
-2.46602331297221e-05
-2.09741458832755e-05
-4.19650472050353e-05
-3.21443064963309e-05
-3.85870199954623e-05
-3.00714965394039e-05
-7.89049984133488e-05
-3.85568378344288e-05
-3.04967879218439e-05
-5.24303591807108e-06
-3.30731510150781e-05
-1.07047783148029e-05
-3.20156671374995e-05
-2.96830054924781e-05
-8.50982117868121e-08
-2.20615870876361e-05
1.49905437100472e-06
-3.81968127086876e-05
-2.85984111490962e-06
-3.69969601707939e-05
-2.97938417782633e-05
-2.11568609315501e-05
-2.8067321983565e-05
-4.13751118457519e-05
-1.38105612448724e-05
-4.7057514101097e-05
-4.79912145546903e-05
-1.63732262137634e-05
-5.44113582726476e-05
-2.79386609165755e-05
-1.75354874511533e-05
-2.35209805517146e-05
-2.70992203575151e-05
1.17883336305711e-05
-1.49814167222672e-05
-3.73947393287358e-05
-2.46963398667953e-05
-1.800492302283e-05
-6.65815678233111e-05
-3.6311884254514e-05
-3.0922031048823e-05
-4.32244527844602e-05
-2.80999532825892e-05
-3.26810062272346e-05
-3.98867423080527e-05
-3.95604361073142e-05
-1.44003777074473e-05
-2.04541611342298e-05
-3.5112540125172e-05
-9.0905769907214e-06
-2.44269621704758e-05
-7.33972008584481e-06
2.03948303052251e-05
-1.64967454036246e-05
-2.27395608885593e-05
-3.28209556644685e-05
-2.00879947279445e-05
-6.62649770547131e-05
-1.29693758190491e-05
-4.50737722351372e-05
-4.35811076460682e-05
-4.48108579916768e-05
-2.978437680525e-05
-2.5989514260934e-05
-4.00317823154721e-05
-2.22906221108439e-05
-2.13605386460293e-05
-2.83193715696996e-05
-4.41142831139292e-05
-3.47036496071779e-05
-1.30015833280274e-05
-1.19746376029627e-05
-6.48402822576392e-06
-1.81511982102939e-05
-3.86638046617568e-05
-3.79280801971619e-05
-4.13712649603448e-05
-5.39569515616008e-05
1.60419367308358e-05
-2.87203622687982e-05
-2.52016174245461e-05
-4.49328950705337e-05
-2.47741346637682e-05
-3.2604031212904e-05
-2.36962684615863e-05
-4.07154445868792e-05
-4.50166610079292e-05
-2.98852238974985e-05
-1.49141149005082e-05
-4.27141843818572e-05
-2.47677616018598e-05
-7.60458151235516e-06
1.2878408349614e-05
-4.86081386748414e-05
6.1881917779577e-06
1.04367449304666e-05
-1.87141604248516e-05
-3.67418857876828e-05
-1.70289741471006e-05
-4.54945859206577e-05
-1.01197101015024e-05
-4.891758143041e-05
-2.96171784598361e-05
-4.06079549853019e-05
-2.16901081290142e-05
-2.0403010635927e-05
-3.65778452883524e-05
-1.25264290889295e-05
-6.08812820965719e-05
-3.38741780602582e-05
-2.14398004185488e-05
-1.10179301782888e-05
-1.45919578592855e-06
-2.78126991356294e-05
-2.33556936861723e-05
-2.17498846899615e-05
-5.60952792641815e-05
-2.35365234024681e-05
-6.03434798175527e-06
-3.89350498030314e-05
-2.96377893091332e-05
-4.46233839902093e-05
-2.66172904526325e-05
-2.95929057477647e-05
-3.70377505339478e-05
-4.05067377763267e-05
-4.32036927730031e-05
-4.21879113194948e-05
-1.65206047404204e-06
-2.07083067091377e-05
-4.06892989976191e-05
-3.10242487505512e-05
-2.06457720904083e-05
2.77138867380114e-06
-1.87678125697515e-05
-4.3339806151129e-05
-3.01004560461951e-05
-4.15728967216658e-05
-5.90479807428687e-05
-1.29534366004068e-05
-3.10349386413791e-05
-4.50027136099099e-05
-3.78362661516117e-05
-4.38076771069042e-05
-4.22760947730675e-05
-2.42533442504822e-05
-2.71376962346197e-05
-3.91820442766278e-05
-9.26740208681006e-06
-7.91816222317558e-06
-4.02411541048368e-05
-4.5364605850067e-05
-5.5588642108392e-06
-3.32230222088293e-05
-3.59448025999076e-05
-6.58402806617283e-06
-4.18392724520351e-05
-3.00789411850123e-05
-3.31966048097148e-05
-1.78845390602999e-05
-3.86900111413204e-05
-1.77693721543018e-05
-3.10091706254161e-06
-4.06364016923734e-06
-2.55090017009626e-05
2.01892782488467e-05
-1.99768391454944e-05
-6.41060853444226e-05
-7.09914752350149e-06
-1.36352528864581e-06
-1.51098562610823e-05
-1.6709841096922e-05
-1.34374550049269e-05
-5.80502015090828e-05
-2.11321235215189e-05
-1.46380085690074e-05
-6.54685454934355e-05
-5.50789357887739e-05
-4.17980615117093e-05
-4.7965131683784e-05
-2.96241030744165e-06
-2.52513663342597e-05
-3.37839350544977e-07
-4.24296219073568e-05
2.77707804495999e-06
5.38608973383613e-06
-8.50240829444478e-07
-2.83596299365507e-05
-7.59131286439131e-06
-3.2530515629914e-05
-1.42513119390601e-05
-3.32657150668754e-05
-7.93878724304854e-06
-3.56404982485881e-05
-4.21621327549584e-05
-4.47880313068244e-05
-4.76164491037878e-05
2.56453735691785e-06
-3.48181590047157e-05
-3.33568950064262e-05
-3.28591908600593e-05
-9.55870361211314e-06
-7.37026701424427e-06
-2.07470826586242e-05
-3.00260929629828e-05
-1.08586096116818e-05
-2.42093025281465e-05
-2.16716317977652e-05
-1.89878309666822e-05
-2.90298602448036e-05
-3.27368475496956e-05
-4.03147905345748e-05
-2.46549055801875e-05
-4.1555787731657e-05
-2.64507214909121e-05
-3.81715295348224e-05
-2.71318623152448e-05
-1.72704591410511e-05
-3.75805328317351e-05
-1.41270977218983e-05
-3.02666974388831e-05
-7.36365440939686e-06
-1.40312186610799e-05
-2.13143786808344e-05
-3.53705337051203e-05
-3.5494030702162e-05
-3.71400715781713e-05
-1.89379031909044e-05
-1.99294121947482e-06
-1.66040841869901e-05
-3.09985307028004e-05
-1.66789242847262e-05
-2.10252756952791e-05
-1.48897814590813e-05
-6.08665157379711e-06
-2.3926050355357e-05
-1.9948349436552e-05
-6.54423160800818e-06
-1.75929724656566e-05
-4.32581730469577e-05
-2.0883581986288e-05
3.86654689959248e-06
-5.24145266308992e-05
-2.11679051438865e-06
-2.22185304607302e-05
-8.82271501882949e-05
-4.03017855749989e-05
-3.23212781133975e-05
-6.78926708220787e-05
-3.61920042632994e-05
-1.69938969797018e-05
-3.96582392114204e-05
-6.19235484801609e-05
-4.48059398547004e-05
-4.77869467620578e-05
-3.59519223486261e-06
-3.0948068001596e-05
-1.36280770150937e-05
-2.10155355774958e-05
-2.889426419723e-05
-1.83088490578969e-06
-4.66905037658989e-05
-2.31862897247071e-05
-2.38688146024501e-05
7.99566648668539e-07
-5.03305920141456e-05
-1.43171676370486e-05
-4.85325754484448e-05
-3.19268080977454e-05
-3.0430886041825e-05
-2.94919500648441e-05
-3.62405552078682e-05
-1.51981204134401e-05
1.46604151281892e-06
3.92734832205176e-06
-3.52387386665684e-05
9.03224367975893e-06
-4.01822879073988e-05
-5.18754582358489e-05
-4.59045796938437e-05
-2.95584442093384e-05
-6.86234852189436e-05
-5.37792091267306e-05
-8.67814271317091e-06
-5.28984980544149e-05
-1.56453242550733e-05
-4.96812873759514e-05
-5.91272051807954e-05
-3.51236193394928e-05
-1.43973189668878e-05
-2.39743932683834e-05
-5.19275734852755e-05
-1.3810039686143e-05
-3.79307638191052e-07
-4.40997071570984e-05
-3.31043155181512e-05
7.85598379124484e-06
-3.04135881876437e-05
-1.81994293088678e-05
-9.05962571655937e-06
-6.9680334449932e-05
-3.1176362408183e-05
-3.30091553365747e-05
-5.19054456000504e-05
-4.47620232958524e-05
-6.30801198106408e-05
-9.12387004888338e-06
-2.10509127873695e-05
-2.01871307722898e-05
-9.63001290995181e-08
-1.73450218859548e-05
1.83805043495152e-06
-1.74059341856457e-05
-6.35037481080824e-05
-3.88703527245418e-05
-1.12451986516314e-05
-2.01798516474246e-05
-4.39605249739055e-05
-1.43712069759696e-05
-1.5349145616306e-06
1.28521754075213e-05
-3.71636497042305e-05
-3.05009885931059e-05
-4.45447422227306e-05
1.56498224219833e-05
-3.02513911420855e-05
-3.95621329183493e-05
-2.10036800562446e-05
-3.05227780652381e-05
-2.60810502412813e-05
-8.06991214247389e-06
-1.37511076081168e-05
-4.95625438011229e-05
-3.23165846149541e-05
2.45059421112409e-05
-1.2742613669282e-05
-3.18363522477205e-05
-2.22002436609699e-05
-6.08296921158375e-06
-1.12755482093497e-05
-2.1520765900905e-05
-1.16257573397221e-05
-5.82764043255404e-05
-4.8151753150325e-05
-2.34203170586811e-05
-3.95977833542979e-05
-3.06657975012963e-05
-1.68520171783271e-05
-3.92563844226322e-05
8.50870814105376e-06
-1.77302534298196e-05
-2.55812768494145e-05
-4.75152000753354e-05
-4.23100500726868e-05
-4.140069736259e-05
-1.34613092023675e-05
-6.21625498826115e-06
4.44162526835259e-06
-2.2348832709232e-05
-2.95887124638604e-05
-2.95725464339688e-05
-9.15614680925951e-06
-4.76046128464888e-05
-1.71885902507616e-05
-4.29125468922545e-05
-5.02756925731966e-05
-2.45663355888653e-05
-2.76639675500253e-05
-4.2388022642019e-05
-5.04411533575367e-05
-3.79535785056903e-05
-3.58407371841097e-05
-2.12649361416673e-05
-2.93356045499954e-05
-2.82188891900763e-05
-5.16452799519655e-05
-1.22964145439972e-06
-8.20575344071259e-06
-1.04005598739009e-05
-8.56075849600873e-06
-1.81661944097287e-05
-3.32742303743042e-05
-3.74215160296036e-05
-4.83534376192928e-05
-2.60834736356099e-05
-3.3943357168956e-05
-2.82945959582267e-05
-5.46267244869801e-05
-2.34539968774334e-05
-3.22094181545188e-05
-3.32588932957348e-05
-2.15962585496383e-05
-1.91537825319128e-05
-5.58025104499033e-05
-2.90084435751619e-05
-1.00710297527276e-05
-1.62409268791243e-05
-3.11410974198017e-05
-4.62890756874115e-05
-2.14917113269413e-05
3.47889810654503e-06
-2.4915405495755e-05
-1.33733512380128e-05
-5.59624509502741e-05
-3.26410572174689e-05
6.74302002229869e-06
-3.18790125389774e-05
-2.96929923120054e-05
-5.5097122315334e-05
-3.59304617689849e-06
-8.36426088541514e-06
-4.35214810409599e-05
-4.34671977116727e-05
-5.25539598862697e-05
-3.40525064723706e-05
-1.49609398456656e-05
-2.22521153025238e-05
-4.83771944571197e-05
-2.70924576482986e-05
-4.18957507417513e-05
-3.86591069273166e-06
-5.20267042391879e-05
-2.61307968053178e-05
-1.44791256021134e-05
-3.64150609748321e-05
-4.23834818257018e-05
-9.95697408775092e-06
-4.94434673921108e-05
-1.78703570052739e-05
5.8970277508248e-06
-7.04467711853295e-05
-2.30653055368791e-05
-4.97058353252187e-05
-1.24302284519724e-05
-4.48860111986467e-05
-3.42914455886289e-05
-6.49620336449012e-06
-3.7255944098998e-05
-3.27789198671843e-05
5.19856406390572e-06
-1.64715365060767e-05
-4.65715315032234e-05
-4.01793184123979e-05
-1.65426701966367e-05
-3.25439823585774e-05
-5.018911888644e-05
-1.98125776777179e-05
-3.23911403297417e-05
-4.0515865378038e-05
-2.05739984118079e-05
-5.80918102548821e-05
-3.74342824338635e-06
-5.2416695519109e-05
-6.41285107520677e-05
-3.47127124803331e-05
-1.69706354639146e-05
-3.83178810077745e-05
-1.81137826038793e-05
-2.70007053842271e-05
-1.72217083605779e-05
-3.46795841925932e-05
-1.12823837252162e-05
-1.72104338865418e-05
8.2425123961215e-07
-2.47828428657196e-05
1.80591923910408e-05
-2.07765018072454e-05
-5.16856186333456e-06
-1.13610243538185e-05
-2.32309774365833e-05
-2.67417164592106e-05
-2.59083637621967e-05
-4.0635754068739e-05
-5.23514820013094e-05
-4.20993350277799e-05
-4.59545758387781e-06
-3.4118011213443e-05
-6.57731314762427e-05
-4.44476590915343e-06
-6.88978937367308e-06
-3.32865894728078e-05
-1.76134299186385e-05
-2.19497157554961e-05
-3.21526942522095e-06
-2.09422076667107e-05
-1.91999040031704e-05
-3.40125727444732e-05
-2.94323872279323e-05
-5.63440828119786e-05
-4.38710655155019e-05
-6.65936316723481e-05
-3.13291910087217e-05
-3.39249687294368e-05
-6.52986397096195e-05
-3.30060784617618e-05
-3.78777482894634e-05
-1.9982744924045e-05
-1.94965565007392e-05
2.54438846049244e-06
2.77236436006827e-06
4.03142217594329e-06
-9.12401673610115e-06
-2.2663299867541e-05
-2.33402967207785e-05
-2.36395064115022e-05
-4.69251717754377e-05
-4.25902916318321e-05
-5.37157984340812e-05
-6.49033721004041e-05
-2.65061563174923e-05
-2.9435188557781e-05
-3.03095297134603e-05
-6.41292477430165e-05
-5.41831638297501e-05
-1.30518873938194e-05
-4.82674752585719e-05
-1.72597246814593e-05
-2.86853393352009e-05
-5.47642052825351e-05
-5.14053737957416e-05
-2.38434349761147e-05
-2.64171385118333e-06
-2.22087917209566e-05
-1.22838340984493e-05
-2.65680192022552e-05
-5.7614699507522e-05
-3.96087658596494e-05
-5.08128792981523e-05
-5.60876820622189e-05
-4.49294297057664e-05
-2.25511997984751e-05
-5.8634472712126e-05
-8.34920777283224e-05
-2.56364162153525e-05
-4.188137068414e-05
-3.67123700365859e-05
-1.9175358100446e-05
-2.32463914006242e-05
-1.97513023106601e-05
-2.02902101909917e-05
-4.24067606954819e-05
-8.06871302659877e-06
-4.07020821261588e-05
-2.82000102034294e-05
-2.61712451032644e-05
-7.45611170951989e-05
-4.04490590179865e-05
-1.90428202378544e-05
-7.9052295775837e-05
-6.45999702993292e-05
-2.83927598347419e-05
-3.6567614840344e-05
-7.53035308007674e-05
-4.43956417339663e-05
-4.04886960264857e-05
-1.83001261120212e-05
-2.98364232401448e-05
-1.3436164559883e-05
-3.31551168189853e-06
4.48547947293516e-08
-2.04186460062637e-05
-5.00998106499117e-06
-5.70522753218424e-06
-2.00799662800128e-05
-1.84691033677934e-05
-4.15266827054651e-05
-2.94204464128727e-05
-5.35025198450879e-05
-6.48666667440716e-05
-6.01941508175373e-06
-3.16924733919821e-05
-1.89539624851716e-05
-1.18272898500503e-05
-2.36679616540854e-05
-3.8514709580979e-05
-2.43489749902574e-05
-1.41982672476066e-05
-4.37295988802669e-05
-5.02977308736461e-05
1.87063035486198e-05
-3.02426098687245e-05
-2.82568732576793e-05
-1.14570308764473e-05
-2.08514469677038e-05
-4.72659230280446e-05
-3.71464336823012e-06
-2.72141303936676e-05
-7.85540766793361e-05
-5.08399177469422e-05
1.1048215398839e-05
-6.72916079603861e-05
-3.67168690293608e-05
-3.05785594441397e-05
-4.50933004026023e-05
-3.33680768188829e-05
9.82322099698095e-06
-1.50348853588474e-05
-2.38339507518324e-05
-5.41743256765099e-06
6.88184525305007e-06
-4.58701460666489e-05
-1.21731741719085e-05
-4.19136709138201e-05
-2.69161896189318e-05
-7.15374364789708e-07
-1.41317736239639e-05
-4.76361564160713e-05
-2.84096721591202e-05
-1.2585673380317e-05
-6.1538937635949e-05
-3.74718786411817e-05
-2.58208233341197e-06
-6.46890929203514e-05
-7.85732027023824e-05
-1.0590724401135e-05
-5.63305889745384e-05
-6.26149254731567e-05
-1.577622682664e-05
-4.05436490087327e-05
-5.47300151728957e-05
-2.8298449223026e-05
2.77217250975122e-06
-2.22446681118756e-05
-2.66250761109455e-05
3.47678536093976e-05
-2.42669505276844e-05
-5.81361625951556e-05
1.23559133997088e-05
-3.30629293049253e-05
-3.87168264271665e-05
3.78415284331351e-06
-2.84789576225038e-05
-5.62011819950374e-05
-3.04616959770251e-05
-1.25814960178991e-07
-6.00473774112164e-05
-2.08394474265395e-05
-5.75951798722587e-06
-1.57424309238143e-05
-3.79987908998134e-05
-3.90219641287659e-05
-3.82462032572741e-05
-4.11374372494987e-05
-1.23207979908874e-05
-2.00956865450479e-05
-1.43528790853938e-05
-3.77702547189485e-06
6.45559102357255e-07
-4.20636122857259e-05
-1.41692749968847e-05
1.08735443806915e-05
-6.87625167047763e-05
-4.85283287279783e-05
4.06430473716361e-06
-1.80516031043371e-05
-3.0739758497479e-05
-3.12315562066666e-05
-2.24564431434977e-05
-4.99381425449802e-05
-9.27770939750982e-06
-3.50932521454212e-05
-2.29805343239846e-05
-1.43888771388296e-05
3.26794487465173e-05
-4.8036355575128e-05
1.64263786149757e-05
-1.14617489735123e-05
-4.14576380352585e-05
-2.14900107241114e-05
-3.76497360564078e-06
-5.78454771042802e-05
-9.06402019030457e-05
-2.16597536571085e-05
-1.60136491813584e-05
-5.941770781259e-05
-3.2287248626865e-05
-3.50036592442738e-05
-5.2178132607217e-05
-5.47327660778974e-05
-2.23068125284095e-05
-4.80450874503036e-05
-5.25246458123722e-05
8.83320773336265e-06
-2.94874509621356e-05
-3.47284795701775e-05
-2.28713168170872e-05
-8.41747142733639e-06
-3.40356843133128e-05
-4.5255469470519e-05
-5.34529012699469e-06
-7.08947028693973e-05
-4.77046990787071e-05
-3.80231213547125e-05
-5.03975340547127e-05
-3.07266088493309e-05
-4.20425285943711e-05
-1.68811818837165e-05
-2.87927396643927e-05
-2.7930762861054e-05
-1.52051074749533e-05
-3.11138049501548e-05
1.07691535223442e-05
-3.75228692304125e-06
-3.07354137378849e-05
-1.76201625591606e-05
-5.38120576967636e-06
-3.33677619916272e-05
-3.86129282553779e-05
-4.82610099596279e-06
-6.95000788623381e-05
-2.90324686741975e-05
-4.87992025142338e-05
-3.24555870921902e-05
-3.67412602786174e-05
-3.3993554437049e-05
-3.69688599035493e-05
-2.6440624392482e-05
-3.56858730391143e-05
-1.65362202793531e-05
-2.04136939245242e-05
-3.40218662128545e-05
2.32156024747334e-05
-3.43939932517701e-05
-4.62521651449165e-05
-3.218182420693e-06
-2.57968696849284e-05
-3.64681272821313e-05
-2.79846765571927e-05
-5.33104841946237e-05
-4.42980356161706e-05
-1.76600279719435e-05
-1.87681100588859e-05
-4.33975366361199e-05
-3.96282017555252e-05
-2.58120168193823e-05
-3.24657802091944e-05
-2.21778167347684e-05
3.99886895349442e-06
1.23027344553936e-06
-3.99248779616249e-05
1.1362392935348e-05
-3.00795421092663e-05
-2.40516375709238e-05
-2.05635736492337e-05
-3.02615880415332e-05
-3.41928046576177e-05
-7.84691440773789e-07
-4.1763991673167e-05
-6.21560903478712e-05
-2.05262975256275e-05
-3.22883094921537e-05
-5.47472664772197e-05
-3.71852390725043e-05
-2.10633096872206e-05
-1.3297016455796e-05
-1.51994502145696e-05
-2.37755966667061e-05
-2.44127364007962e-05
-2.60896440790047e-05
-3.60143000658289e-05
-4.91456663452818e-05
-1.78175489452799e-05
-2.9030017926118e-05
-5.32650737917263e-06
-3.44223905206302e-05
-4.89119618466926e-06
-2.65120261901753e-05
-3.23249358851367e-05
-1.36849874151488e-05
-4.00665538922385e-05
-5.19794334436422e-05
-8.94954836103045e-05
-1.61695984122463e-05
-4.15973791741432e-05
-4.93668777508292e-05
-8.38575103451899e-06
-3.50002029177207e-05
-3.66332412818082e-05
-4.38063989075724e-05
-7.27693620668103e-06
-1.18100272813606e-05
-1.86178802496717e-05
-2.77554548423597e-05
2.35590268684551e-05
-1.35093618453943e-05
-1.64482562239784e-05
-2.32603699909732e-05
-6.10600958662597e-05
2.36704152639831e-07
-6.09955919008159e-05
-7.33260208381465e-05
-3.41744260897011e-05
-2.29455569820788e-05
-7.35980617204578e-05
2.96111602097198e-06
-1.72666992587046e-05
-3.89523342041133e-05
-3.77107718446977e-05
-6.76699156653188e-06
-4.48261357578777e-05
-4.40320389973814e-05
-2.11185355574299e-05
-4.20230907984266e-05
-5.05191966423639e-05
-5.41963039266313e-05
-3.80443333834656e-05
-3.00114850592333e-05
-3.30704385347743e-05
-4.88092119472463e-05
-4.71403145695232e-05
-3.44459538568407e-05
-4.5077933048317e-05
-4.65048728455632e-05
-8.38983290110591e-06
-1.48365376843427e-05
-9.34400249026114e-06
-5.16526894602283e-06
-3.02291349273126e-05
-5.55770969896476e-06
-8.83392770960275e-06
-2.34641030963084e-05
4.27602427913651e-06
-3.09691627301669e-05
-1.6256390746487e-05
-3.82891478774331e-05
-7.05625435241302e-05
-6.21628639270878e-05
-3.15323619760001e-05
-2.28720135596418e-05
-4.42633145942317e-05
-3.76334811629982e-05
-4.44855804217702e-05
-1.25159380625901e-05
-4.22691410499185e-05
2.90955722925054e-06
-5.08660089905161e-05
-4.03189783841354e-05
-2.17702759700733e-05
-2.00378271925635e-05
-2.24438592013132e-05
-2.54930344211979e-05
-2.07313551846506e-05
-4.95588156138214e-05
-2.65057772997506e-05
-4.35306867531402e-05
-3.36378441904302e-05
-7.53483740240381e-05
-5.72654816639221e-05
-6.61709002830661e-05
-2.46561752839785e-05
-3.82018354525178e-05
-2.62162015769509e-05
-2.34022314114388e-05
4.8859067192405e-06
-1.40727914930008e-05
-2.39941505904969e-05
-2.20151250548816e-05
-1.73339091172079e-05
-5.09912067577781e-05
-4.93093426325941e-05
-5.52564114162309e-05
-2.18206599611202e-05
-4.02489369862221e-05
-2.47321029267441e-05
-5.66347236205178e-05
-2.28281580710738e-05
-4.5643155352466e-05
-2.99434079031942e-05
-2.21803688946044e-05
-2.5070053321748e-05
-3.05519178223014e-05
-1.79505771935223e-05
-1.07747722065049e-05
-4.38884034054366e-05
-3.86710619152768e-05
-7.97889774451014e-06
-2.083353791167e-05
-3.99993224833695e-05
-1.26512384245207e-05
-1.89845392256251e-05
-4.65003479797568e-05
-6.47139351188767e-05
-4.61411932557955e-05
-5.71965159111904e-05
-2.43987381300425e-05
-2.48062019828942e-05
-2.36791626168785e-05
-9.62215368458786e-06
-3.05067491099645e-05
-7.34577284427618e-06
-4.90321980402835e-05
5.01315937878583e-06
-1.26799514258635e-05
-2.9497318371605e-05
-3.64280496158761e-05
-3.52308371895158e-06
-2.57632386377978e-05
-4.06563483569737e-05
-2.40805329893431e-05
-7.19376967499162e-05
-3.46930231700849e-05
-3.94076866677932e-05
-3.44593995875416e-05
-1.75665748091296e-05
-4.81908617280228e-05
-1.94725152765935e-05
-1.74435076945262e-05
5.91366344295447e-06
-6.56994843345946e-05
-2.40939224100634e-05
-1.87056698426009e-05
-1.46625865778844e-05
-3.34205512573309e-05
-3.09907352391123e-05
-6.12513666583038e-05
-2.56833242061747e-05
-3.97080290777995e-05
-3.70611652409962e-05
-2.93332784742925e-05
-5.48810549106119e-05
-4.53213500385764e-05
-3.11296563607374e-05
-4.89340105985182e-05
-2.95030708777729e-05
-1.43747516952261e-05
-3.64998356414106e-05
-1.04469400363562e-05
-1.89474034401989e-05
-1.15158177787135e-05
-3.18096076480461e-05
1.65337524731241e-05
-6.00916927003368e-05
-1.29484440994708e-05
7.14233527378583e-06
-1.73804086115977e-05
-3.66699294422167e-05
-1.65317261013876e-05
-2.4009817591053e-05
-3.17287223323159e-05
-2.12995245489178e-05
-6.52723247074715e-05
-8.87193799975946e-05
-2.39134195121314e-05
-4.21667572843972e-05
-7.13767013214504e-05
-5.58788437967492e-05
-2.38253630174716e-05
-2.94240909862254e-05
-5.33940271108347e-05
-1.75530003407738e-05
-3.50023630540066e-05
-1.44376075314164e-05
1.64172098640317e-05
-4.54650922507052e-05
-5.12838834842763e-05
-5.01963682373168e-05
-2.68240796095947e-05
-4.72264666368594e-05
-1.35245444580582e-05
-2.9228536958841e-05
-2.62366634816649e-05
-4.10534402229707e-05
-5.45342570206156e-05
-5.13404342533469e-05
-1.219185301925e-05
-4.69742532646762e-05
3.55161913198757e-06
-5.15441452671247e-07
-2.52006012234828e-05
-1.14222940608059e-05
-6.16811875570555e-05
-2.2633476578688e-05
-3.24420873127692e-05
-1.83974635851897e-05
-3.10665557569327e-05
-4.55333267440349e-05
-1.74914312499441e-05
-4.3381011902884e-05
-3.12982056512101e-05
-2.39390737558849e-05
-8.79330618880174e-05
-7.95646061190863e-06
-1.54299421166856e-05
-2.82749950603317e-05
-6.89586909654217e-05
-2.42276553759288e-05
-4.35299191584702e-05
-4.91859437009549e-05
-6.10810816110631e-05
-2.11591144204585e-05
-2.50014721114412e-05
-3.46612188173771e-05
-3.52810854992651e-05
-2.95421955294673e-05
-2.10105421676116e-06
-3.43310728953976e-05
-3.26013847176382e-05
-3.67187521272998e-05
-1.55345114767536e-05
-3.70331395077066e-06
-4.56321540140611e-05
-7.53377427125732e-06
-7.35479230549229e-05
-4.48360501503737e-05
8.7032294227251e-07
-4.65001277959346e-05
-4.94182672458412e-05
-4.50415086517159e-05
-2.21358575696505e-05
-5.83343635974784e-05
-3.40298051821073e-05
-1.09813172857679e-05
-3.81403751182051e-05
-1.31001587875418e-05
-1.67986739365707e-05
-3.76077572728699e-05
-2.74636854707024e-05
3.31161949134954e-06
-3.47282080284338e-05
-3.74996767371768e-05
-2.46240788489574e-05
-1.28548122527732e-05
-7.35225500084045e-05
-6.05479623833178e-05
-5.35910075022902e-05
-3.8764764305631e-05
-4.31035236426262e-05
-2.65013610495166e-05
-2.78190300659391e-05
-8.64234470511744e-06
-2.09858683994306e-05
-1.47034998893736e-05
-6.18556913496004e-06
-2.16817374327606e-06
-1.55253425329136e-05
-2.55657514986938e-05
-1.89313591605062e-05
1.95637456296471e-05
-3.06594855168113e-05
-4.16602973778097e-05
-1.90897559887226e-05
-2.987277597928e-05
-4.14135629692644e-05
-4.62685333888938e-05
-1.30403131601981e-06
-4.55263486021487e-05
-4.96107131638739e-05
-4.60183200139586e-05
-3.43189647117578e-05
-8.38250707262037e-06
-1.05836528101561e-05
-4.86273106198116e-05
-2.21696057517518e-05
-4.25277185700779e-05
-5.83800607699507e-06
-5.82904016458231e-06
-1.5937362893594e-05
-3.5631426222269e-05
-4.03409196755926e-05
-2.22676885216025e-06
-5.05006249576208e-05
-4.16188590645944e-05
-2.68189719458916e-05
-1.89950724555591e-05
-5.23983667223926e-05
-2.37285078400445e-05
-2.49641939454129e-05
-3.74797175841418e-05
-2.89261542464373e-05
6.1385233222983e-07
-4.17636166886155e-05
-2.85070159700929e-05
-3.51865752306829e-05
-3.77534739123642e-05
-7.37306232484525e-06
-4.23314098463049e-05
-3.38812341287175e-05
-9.00523361898741e-06
1.93596507010357e-05
-6.6610194361977e-06
-2.97917453845411e-05
-1.29677493543831e-05
-2.33273713771989e-05
-2.84784942802409e-05
-3.5646027735666e-05
-1.60987844855063e-05
-2.63761881242364e-05
-3.94185857004825e-05
-3.10223742071278e-05
-5.91277970702694e-05
-4.38697208060154e-05
4.1524371070743e-06
-1.73943391692017e-05
-4.2983982873577e-05
-2.75911809095087e-05
-2.91189306999651e-05
-6.03272407083657e-05
-2.36675870991715e-05
-1.43113613611553e-05
-1.03440201608778e-05
-2.75643973439445e-05
-5.07439824225677e-05
-5.24098255039732e-05
4.13039740682983e-06
-1.4609550107477e-05
-4.13586259781908e-05
-7.2463923535568e-05
-2.44011344779664e-05
3.11333344556623e-06
-2.96725390156467e-05
-3.8630739407135e-05
-1.82306697897229e-05
-3.23183420670599e-05
-5.7094894812887e-06
2.48866784488778e-05
-2.13351185627218e-05
-3.54952242162648e-05
-3.60078511189377e-05
-2.28664449314711e-06
-2.86814890256273e-05
-1.73912698458203e-05
-6.48421982995453e-06
-3.64394649130186e-05
-4.07056877421791e-05
-3.80695761068456e-05
-2.05234523720076e-05
-3.67765217904583e-05
-1.59744901522921e-05
-1.21228676130354e-05
-5.78552413804751e-05
-3.94731754725691e-05
-1.2933656484057e-05
-1.92750015494756e-05
-5.29730967185135e-07
-3.64583697293492e-06
-3.37561152880739e-05
-3.1532380176614e-05
-2.17355728687221e-05
-2.75294208036316e-05
-2.99829814651858e-05
-1.0583798408455e-05
-3.72259034219528e-05
-3.006676242951e-05
-3.06841275462423e-05
-5.68296124650226e-05
-3.32403512627613e-05
-2.06491139003591e-05
-1.18648194754245e-05
-4.11151742553276e-05
-1.23674156010795e-05
1.54352443163482e-05
-4.86533341715177e-05
-2.11691305074191e-05
-2.32319153749792e-05
-1.30685207174252e-05
-3.32699239935348e-05
-1.33016862307105e-05
-1.40169811249061e-05
-5.33775458187693e-05
-5.00005198883223e-05
-2.43914291976741e-05
-5.55039906568277e-05
-6.77004375139422e-05
-5.49803153751701e-05
-3.7383138056365e-05
-3.24799725554052e-05
-1.87256930007539e-06
-2.77486548893667e-05
-8.32463775176765e-06
-8.03575833498487e-06
-2.45201753957096e-05
-1.74438970475172e-05
-3.13963272720454e-05
-3.44423216100857e-05
-2.80497585545735e-05
-6.51259963324442e-06
-2.39682232357747e-05
-2.70344753238707e-05
-4.25860702115543e-05
-4.64016550704595e-05
-5.40742463386239e-05
-3.26104189781244e-05
-4.28961104045333e-05
-2.22578936758327e-05
-1.54107279378172e-05
-2.45334178017359e-05
-4.31415773929607e-06
-2.74937740104981e-05
-3.73485884808372e-05
-2.07223432744683e-05
4.20266302633652e-06
-1.8824815949276e-05
-1.02859782227734e-05
-8.22568837292853e-06
-3.67232575531715e-05
-3.86473754281787e-05
-6.29813502416296e-05
-1.98751924580735e-05
-6.55502128055457e-05
-2.31642713751431e-05
-2.30232276214038e-05
-5.79583424979595e-05
-1.39394175109983e-05
-6.73667325659134e-06
-1.32473626067265e-05
5.25891193931019e-07
-3.19815735415526e-05
-5.49814222257965e-05
-4.66994164229255e-05
-1.65731951695086e-05
-2.16007461905581e-05
-4.6756597438851e-05
-1.85084975317564e-05
-4.5934026586616e-05
-4.51841540862949e-05
-2.5451253543311e-06
-2.86586250517529e-05
-4.46499314897452e-05
5.89986128846747e-06
-7.74320888291055e-06
-2.37589701049073e-05
-4.45444456213906e-06
-3.05337737689319e-05
-5.9083313300987e-05
9.69522521580641e-06
4.87317658534031e-06
-3.48326829425081e-05
-1.92540841725406e-05
-2.7046503074451e-05
-5.87546718759591e-05
-2.79101232903186e-05
-3.74179891741314e-05
-3.18756584456894e-05
-2.7083332405478e-05
-3.64329035447809e-05
-5.25763738365779e-05
-3.55560273620376e-05
-6.23971658695446e-05
-1.36121022499985e-05
-4.72355216101661e-06
-5.77304891343295e-05
-1.41145886562044e-05
-2.53349680751397e-06
-1.84224891646185e-05
-1.05161379072419e-05
-6.91547032900768e-05
-3.64015515890457e-05
-3.88302306270744e-05
-3.57695354319587e-05
-5.32621868329816e-05
1.1766853889619e-05
-1.4897670561722e-05
-6.28946463007762e-05
-2.97485049048422e-05
-6.13291378117484e-06
-3.31310082973462e-05
-3.55959132615071e-05
-3.37507089343305e-05
-4.0360035841197e-05
-6.6984996673275e-05
-4.43240230660943e-05
-4.65210369362343e-05
-5.3108289820691e-05
-2.5220588254907e-05
-5.40846751081082e-06
-1.38617506846851e-05
-1.48052021757522e-05
-1.23651057426998e-06
-4.74530855450898e-05
-2.92534278332799e-05
-3.45824301071813e-05
-4.0838625179762e-05
-8.36597164974033e-06
-1.8485280149672e-05
1.29499673802065e-05
-4.18798032653674e-05
-5.61400775695524e-05
-2.76260353853602e-05
-4.11287090196121e-05
-5.57477590933106e-05
1.16042137681429e-06
-3.04141728384185e-05
-4.21060314761066e-05
-3.92692216531815e-05
-3.4030947446588e-05
-1.49370919577903e-05
1.63703488798806e-05
-2.94548346644827e-05
-3.02177341419933e-05
-7.69543806155544e-06
-1.30677872988484e-05
-1.94299198835524e-05
-2.18744173127705e-05
-9.18081254884394e-06
-3.11399650784747e-05
-1.59747615539579e-05
3.39117158229813e-06
-2.95501026190378e-05
-4.70438003129789e-05
-3.39706216869746e-05
-3.66612064540321e-05
-7.9229411433255e-05
-4.02437526262917e-05
-4.03999772513562e-05
-2.92723663986992e-05
-4.42074790414433e-05
1.95485582913998e-05
-2.21877409893427e-05
-2.3733914536508e-05
-1.74667090186155e-05
5.4143149932902e-06
-3.6834629728151e-05
-1.10000190363223e-05
-4.73405180559323e-05
-4.80115602657545e-05
-4.09429274536562e-05
-2.88794242903133e-05
-4.9423965657418e-05
-2.53456950262949e-05
-3.77636917050644e-05
-8.9573903877487e-06
-4.32635992095907e-05
-3.66079321593003e-05
-3.34637043480675e-05
-5.35205633356523e-05
-1.58509120872589e-05
2.17377772334444e-06
-6.50252287877621e-05
-2.35109572098537e-05
-2.38270468563921e-05
-3.3043092046046e-05
-2.75476326043254e-05
-3.6430658159246e-05
-7.25299385004674e-05
-2.94492807623515e-05
-2.91369475217446e-05
-5.02299833481749e-05
-4.62449272702532e-05
-4.17164206385748e-06
-2.4028545044216e-05
-9.506977327872e-06
-4.19226600266006e-05
-1.94084527559644e-05
-4.25881990616777e-05
-4.06943221004709e-06
-2.15538756670441e-05
-6.90952335960887e-06
-4.41122483269132e-05
-4.44558235806962e-05
-5.30277878898366e-05
-3.58806688714421e-05
-2.93925905821923e-05
-3.57973310830769e-05
-2.20969022553431e-05
-2.20664079796811e-05
-4.68126453894083e-05
-4.7627929829347e-05
-2.13097543509901e-05
-5.89894130677582e-05
-6.78028262312885e-05
-1.3050539640179e-05
-3.62433801288401e-05
-7.83273686581808e-06
7.08901880745083e-06
-1.99373886920821e-05
-2.85400932684212e-05
6.49888458449077e-06
-4.16446675530054e-06
-4.51843287003166e-06
-5.11866975898693e-06
-4.71873037344511e-05
-2.87651513992254e-05
-1.98981948606543e-05
-7.73494099611935e-06
-5.50865005827943e-05
-3.84738584599272e-05
-1.33206926954061e-05
-5.3270376631004e-06
-3.49743956795269e-05
-1.07524711298643e-05
-1.83601086037369e-05
-2.12993242990662e-05
-1.96667973604494e-05
-9.70142914860387e-06
1.04802836655405e-06
-2.30843880696351e-05
-1.24788942540561e-05
-2.94226557566444e-05
-2.53831514203507e-05
-4.28965621740345e-05
-1.69174163727629e-05
-4.77282641524177e-05
-4.50769461851067e-05
-3.42230922053099e-05
-7.07364701035768e-05
-6.61060985195591e-06
-2.89857184146837e-05
-5.16906386502869e-05
-3.57407456671221e-06
-5.8934679696662e-05
-3.27267395662673e-05
-5.25857827034803e-05
-3.58333727062878e-05
-2.85150579829536e-05
-3.34193329777443e-05
-2.5344078285005e-05
-3.26104395827672e-05
1.1580346265609e-05
-2.65865721578851e-05
5.36899078280634e-06
-8.96714433905604e-06
-2.86472400427626e-05
-2.44050834905312e-05
-4.33560583858215e-05
-4.85687152828635e-05
-4.06967326068747e-05
-4.1535529998954e-05
-2.1779648230561e-05
-4.54643281744992e-06
-2.50211887119293e-05
-2.85512705317773e-05
-1.80641020896501e-05
-2.9544944795883e-05
-7.16087871858118e-06
-1.10413150651904e-05
-5.50801996409018e-05
-3.43013689369095e-05
-4.06734455278201e-05
-2.91032177956263e-05
-9.82280279845344e-06
-1.15732938365206e-05
-2.89418939407174e-05
-6.19531408224904e-05
-5.74215111305883e-05
-6.30533477240608e-05
-4.27553033637868e-05
-2.78732664685376e-05
-4.76589440275176e-05
-3.58448467941466e-05
-5.4332604769455e-05
-3.48343349575058e-05
-1.96280445174568e-05
2.81800020589305e-07
-5.74965447395726e-06
-2.8718444873997e-05
-1.08813048699679e-05
7.84300444278025e-06
-1.56183315697701e-05
-3.63121745607184e-05
-5.04729358210465e-05
-1.01477699651966e-05
-4.80648110056847e-05
-5.19612262193639e-05
-2.05220072854587e-05
-6.41614686695464e-05
-5.21553872464121e-05
-1.17323525810335e-05
-2.47511883567054e-05
-5.72882044065476e-05
-2.44828490001537e-05
-2.82008503557115e-05
-2.94434858373835e-05
-9.99894285481116e-06
6.35985936524052e-06
-1.73801732187206e-05
-3.0517146700242e-05
-6.77345920065512e-05
-5.8294226165173e-05
-1.69344812344915e-05
-2.18950039849391e-05
-2.60492265775588e-05
-7.77157795749871e-05
-8.25202513696205e-05
-4.29043195707906e-05
-4.79179013630285e-05
-3.80460109102083e-05
-3.54387954632177e-05
-4.01743682760445e-05
-1.75374555393431e-05
-2.91002340546322e-05
-1.5624302495201e-05
-1.30480265235728e-05
-4.03856457190774e-05
-9.07920009386411e-06
-3.52580194026387e-05
-4.14553971555265e-05
-2.88128790385516e-05
-2.38319432230116e-05
-8.34718416503431e-05
-3.97244010980906e-05
-1.62070353969531e-05
-4.74290930365851e-05
-3.497307657709e-05
-4.03428208983807e-05
-3.19825853224354e-05
-3.24903262656588e-05
-2.62913047175706e-05
-4.24225958228745e-05
-1.4582771693464e-05
-2.32576121055147e-05
-1.53427587420092e-05
-1.19481905547546e-05
-2.51079623394877e-05
8.95713718225205e-06
-9.85218780072881e-06
-4.63940797849633e-05
-3.59642648250799e-05
-5.98012167106093e-05
-9.63842671567605e-06
-4.22560148117595e-05
2.59051134540911e-06
-4.93635980838734e-06
-3.21169472106725e-05
-2.24582287581602e-05
-2.59449871457891e-05
-5.03050383440027e-06
-1.02590807399324e-05
-1.15669187772003e-05
-3.65015463585405e-05
-2.78109140188413e-05
-6.34911550233019e-05
-3.44884612222979e-05
-1.56645741737339e-05
-2.47262163210698e-05
-1.29654708333423e-05
-1.46809320342222e-05
6.56117651525633e-06
-3.56001795895802e-05
-3.23204147263181e-05
-2.59768678757924e-05
-2.71924223398672e-05
-3.78670037738223e-05
-7.04019270539195e-05
-1.02261410381239e-05
-3.32577176533412e-05
-1.85733693770908e-05
-2.79685014871552e-05
-4.78959357730764e-05
-2.11749687017681e-05
-3.36513601129074e-05
3.43079072175775e-06
-1.77645434528334e-05
-2.09013642140967e-05
1.18633156905131e-06
-2.41294309731309e-05
-2.27757973394573e-05
-3.9574291916111e-05
1.14872590428718e-06
-3.29957006783056e-06
-3.58771584991559e-05
-2.11748079416874e-05
-4.67474991114159e-05
-4.30802216277761e-05
-4.21556047841532e-05
-3.74817718825714e-05
-4.29181763124544e-05
-2.429901812119e-05
-1.40889410736648e-05
-4.6999960419329e-05
-5.62017344829316e-06
-7.2021252110398e-06
-3.68919028351814e-05
-4.50597190457075e-06
-4.01067247817749e-05
-1.24829262481343e-05
-1.75728553109137e-05
-2.09901626715324e-05
-1.80725410240042e-05
-6.21300566125316e-05
-4.59528117176584e-05
-1.74728229542919e-05
-6.21885265064241e-05
-5.40768569399249e-05
-1.00808183797543e-05
-4.10767166881105e-05
-3.2732329331344e-05
-1.95182101963268e-05
-4.76902537559958e-05
-1.2585403596727e-05
-2.83568630638037e-05
-2.72697216532689e-05
-6.13402955394469e-06
-1.54589264037385e-05
-5.21988282341576e-05
-4.86164044366762e-05
-2.09349400699383e-05
-3.45702807526952e-05
-6.55341197562161e-05
2.95771104728686e-06
-1.44204834552584e-05
-4.35183293803143e-05
-3.26295164782192e-05
-5.64224509223141e-05
1.03141759641072e-06
-2.65860416939858e-05
4.23338257130386e-06
-1.248152226616e-05
-2.87672681871314e-05
-1.20739660724784e-06
-6.10869446089325e-05
-3.29826171472498e-05
1.51284113639878e-05
-2.53919558295694e-05
-5.6237671819949e-05
-1.32527293946606e-05
-5.29515409427521e-05
-3.22449472982305e-05
-4.28626168897655e-05
-2.00962700608068e-05
-1.45382707996455e-05
-5.60541413405952e-06
-2.94759414646032e-05
-6.23384395381709e-06
-2.83873617122767e-05
-2.76833235103559e-05
8.26826696810962e-06
-5.25568440214687e-05
-3.72911650066727e-05
-2.36208633188941e-05
-6.64999625285022e-06
-3.77259417616345e-05
-4.34331540041112e-05
-4.60081398006904e-05
-4.29296358647581e-05
-3.57426461396144e-06
-9.54754400924772e-06
-4.92571727853024e-05
-1.07618366914096e-05
5.96457953774897e-06
-3.613585361683e-05
1.2789234824885e-05
-4.28767681011633e-05
-2.73595847334487e-05
-2.57636028947389e-05
-3.45014425733344e-05
-5.98392791143986e-05
-4.18300986610429e-05
-1.0843156912231e-06
-6.04449669568677e-05
-1.12797221532413e-05
-5.64882638074217e-05
-4.63296155529482e-05
-1.68524718559043e-05
-1.33093643637437e-05
-3.29916665792852e-05
-2.16022085627643e-05
-2.44737244624761e-05
-1.0072523474022e-05
-1.5512822735805e-05
-6.03948762925418e-05
-3.64403375870623e-05
-1.08865020635395e-05
-2.20049330111878e-05
-5.90520791717163e-05
-4.6556466104637e-05
-3.67410260325027e-05
-2.21822322659071e-05
-1.2322138587361e-05
-5.91565475470513e-05
-2.04128185174955e-05
-2.69809221258163e-05
-6.75290111172594e-05
-3.11122156240457e-05
-2.71713655735065e-05
-2.28328822360438e-05
-3.10842723882089e-05
-8.54478096157434e-06
3.47056363743908e-06
-4.84006707611098e-05
-2.23032258527858e-05
-2.26104671099541e-05
-2.77637242386863e-05
-5.508229526039e-05
-3.37212381176588e-05
-8.31665432157021e-06
-3.78790704083541e-05
-4.23933592881279e-05
-1.85394141477822e-05
7.04399036976755e-06
-3.90733266459369e-05
-4.07856387802209e-05
-2.03424370268326e-05
-4.12961871908298e-05
-2.85005637358799e-05
-9.3671746473074e-06
-9.88145378684857e-06
-2.43651500831136e-05
-8.95570385306037e-06
-1.127585506451e-05
-1.22015835579896e-05
-1.97156692960014e-05
3.03631101082902e-05
-3.42911536295989e-05
-1.67189355893728e-05
-5.10085429071829e-05
-4.04245588191162e-05
-4.11562947796615e-05
9.32672582448175e-06
-6.40996468525529e-06
-7.44952790597634e-06
-1.74089070053146e-05
-2.58648586146655e-05
-2.13049881826356e-05
-1.84536794004107e-05
-3.03435288161121e-05
-2.76649497942161e-05
-3.064461253147e-05
-2.98343104268287e-05
-3.31546901584202e-05
-4.29949198604193e-06
-2.29244539738558e-05
-1.13245027387744e-05
-3.82516504586317e-05
-3.52481610629342e-05
-3.90507608761973e-05
-8.1763221360697e-06
-1.39436509601323e-05
-5.67299747464171e-06
2.40147226363375e-05
-1.43427215434976e-05
-2.20800743787532e-05
-3.59384059916423e-05
-1.21232368930301e-05
-1.36447173998406e-05
-2.57458777152403e-05
-4.58050995006343e-05
-1.31738977889536e-05
-3.12571851118854e-05
-2.31533090493705e-05
-4.41606585714657e-05
-2.98893589699208e-05
-2.56687269535305e-05
-1.14681853451567e-05
-3.22239804435299e-05
-2.21312269362057e-05
-3.67041088594889e-05
-2.32084325771665e-05
-1.42911010693885e-05
-2.38810726553512e-05
-2.65485316726086e-05
-2.30056807444497e-05
-2.52489811383386e-05
-5.0907693505791e-05
-2.72441468747094e-05
-1.0412242039998e-05
-9.44550260626409e-06
-4.07842421449659e-05
-3.00104750665296e-05
-2.36726500180189e-05
-2.01951607169294e-05
-4.68912326682456e-05
-4.90842085672071e-05
-2.39483443851851e-05
-1.33490284614125e-05
9.68838058466636e-06
-5.86720984954222e-06
-3.88400149934484e-05
-3.18310389356603e-05
-1.54782074980001e-05
-3.33074624067809e-05
-4.93554810276218e-05
-4.97526078729465e-05
-6.45566456943667e-06
-4.36179931290232e-05
3.66971049093082e-06
-2.70757646334407e-05
-2.18745704565557e-05
-1.4151184583615e-05
-2.65820637336553e-05
-2.50927635357041e-05
-4.77980250502091e-05
-3.27691897553479e-05
-1.22713951890192e-05
-1.84579133318011e-05
-2.59847943443337e-05
-3.90870969118067e-05
-2.95964185220216e-05
-2.93179354499922e-05
-1.14927900177753e-05
-1.8896897402726e-05
-1.42595732566956e-05
-1.79495419489163e-05
2.8775786563357e-06
-1.57535668306679e-05
-4.88629482176612e-05
-4.3844607662418e-05
-4.55036069552645e-05
-3.49960003225445e-05
-3.08453240225694e-05
-4.39024752797756e-05
-2.65607288894095e-05
-2.79642467942384e-05
-5.49363885959508e-05
-2.25987910986757e-05
-2.71744989799113e-05
-4.02748424375227e-05
-2.31016831157876e-05
-4.86054946270772e-05
-5.90064928713424e-06
-3.57184711434865e-05
-2.5349238850074e-05
-2.8786698207216e-05
-3.38950032197879e-05
-1.92316292928553e-05
-4.95101200120431e-05
-6.15720328363854e-05
-6.2614188027236e-05
-3.50806085458493e-05
-4.01837538280668e-05
-3.12841129801918e-05
-3.65701156130664e-05
5.2240055035227e-06
-1.56966634779732e-05
-4.05014283976033e-05
-2.86486044219623e-05
-3.16689293449541e-05
1.34710352081828e-06
-3.99285001588303e-05
-2.86122110857553e-05
-9.89544492726955e-06
-5.38924191955627e-05
1.3130239866412e-06
-2.65854214161571e-05
-4.21261230879165e-05
-2.13102078004625e-05
-5.20942965660032e-05
-6.61832146228525e-06
-3.20590448219322e-05
-4.09185833724272e-05
-5.35267191323484e-05
-2.95826340248313e-05
6.10356550586247e-06
-2.19410163891502e-05
-4.78353930042873e-06
-2.89996926062617e-05
-1.88935827473647e-05
-2.4946859897338e-05
-1.71716470835544e-05
-1.32971973539525e-05
-1.68569114118491e-05
-2.58443328546171e-05
-2.72100192296716e-05
-3.50667784174466e-05
-2.17351294745776e-05
-5.98979017052451e-05
-2.88544168797329e-05
-4.9616818145996e-05
-3.63872802986221e-05
-2.00441676302258e-05
-1.86883175042384e-05
1.8584124272725e-05
-2.1450605809786e-05
-4.8230821523058e-07
2.11427886404503e-05
-4.15908848025216e-05
-4.13335499273316e-05
1.49699471236835e-05
-4.08002767509805e-05
-3.76954859246099e-05
-3.0360341543546e-05
-4.01005699548946e-05
-5.1998454660733e-05
-2.32481215424289e-05
-5.8621283653351e-05
-3.85780992826232e-05
-1.80314074553531e-05
-4.59771537715729e-05
-2.95764914173819e-05
-2.64121308050559e-05
6.28134025579738e-06
-8.87933925955463e-06
-8.71026399795885e-06
-1.60547817891466e-06
-3.4480421502192e-05
-3.48871025925791e-05
-1.18303188611049e-05
-2.30534540689828e-05
-6.74297009556437e-05
-2.09265559543103e-05
-6.03606680537875e-05
-3.0532363038389e-05
-3.15047669554015e-05
-2.20912655461311e-05
-5.56928648552096e-05
-7.12973122069398e-05
-2.88285897210636e-05
-1.77614739724317e-05
-5.53165401907721e-05
-1.92347021017398e-05
-1.82377031077166e-05
2.22249579511685e-06
-1.71092980498779e-05
-1.2575252715801e-05
-1.42242808062224e-05
-4.77859478086773e-06
-5.78179106595064e-05
-4.72204093534764e-05
-2.64220286430074e-05
-2.92044407300587e-05
-1.15713282839577e-05
-6.59401033062645e-05
-2.19173048038951e-05
-6.12892512183453e-05
-3.36821167351397e-05
-1.98718720824716e-06
-2.3299362376091e-05
-2.2803211236206e-05
-3.71238967744798e-05
-3.23355727546562e-05
-2.74451137088771e-05
-2.84634634186362e-05
-2.55354180802325e-05
-3.15532650574934e-05
-5.66136732744978e-05
-2.74584801273789e-05
-3.95414308059278e-05
-5.62780276298672e-05
-2.49807493040505e-05
-1.32436065647387e-05
-4.61051108882407e-05
-2.84486899834546e-05
-5.40076881289791e-05
-3.21573581091161e-05
-3.47660872100557e-05
-4.00510946641142e-05
-2.02797871796582e-05
-4.92775065270359e-05
1.6687643991358e-06
-1.40138631280458e-05
-6.11462333551736e-05
-2.5804709760259e-06
-2.05390055122778e-05
-3.96693409536672e-05
-2.33133218469167e-07
-4.20617183788975e-05
-3.74493465696036e-05
-2.37600073520011e-05
-7.45588915788456e-06
-1.19278211456147e-05
-2.65742196876332e-05
-1.05355145642404e-05
-7.53807609119812e-06
-4.89343182353164e-05
-1.11651221710639e-05
3.33157446786659e-06
-3.61299698821721e-05
-4.49026696861185e-05
-3.60876241164319e-05
-1.24449414367945e-05
-1.95040732803331e-05
-4.13503841272129e-05
-3.27668068860349e-06
-3.00050279353909e-05
-1.23969753220109e-05
-2.73841118002975e-05
-1.00458739892249e-05
-8.48663059600128e-06
-1.77218865132337e-05
-2.89940941537538e-05
-5.74907609365821e-05
-4.43962340900545e-05
-5.23014337090513e-05
-2.78508170050614e-05
-3.29331451857848e-05
-4.64242948365168e-05
-1.4093848799562e-05
-3.12101602421496e-05
-2.28484464377247e-05
-4.02866324538181e-05
-3.39495450916919e-05
-4.27298561997489e-05
-3.60849346742706e-05
-1.86620398582361e-05
-1.85744741606766e-05
-5.28549518288469e-05
-1.62284447006321e-05
-3.63085352560764e-05
-4.98899299173867e-05
-5.60079384499575e-05
-4.01368803315662e-05
-3.72053883730722e-05
-3.15327563061564e-05
-1.84610429980456e-05
-5.64715124316563e-05
-4.04170290732414e-05
-5.67299995520455e-05
-2.7158027215916e-05
-1.44771895358015e-05
-5.58909087448058e-06
-2.34473858032707e-05
-3.42546207677737e-05
-7.58083942576652e-06
2.74311445410293e-07
-1.79010684905827e-05
-2.08994700761897e-05
-3.56298947640513e-05
-1.78854703491458e-05
-2.61432894581826e-05
-7.14994683408894e-05
-1.81926378714952e-05
-3.0998555337394e-05
-1.67171385248348e-05
-4.59113131863581e-05
-4.88495417389507e-05
7.19814611718427e-06
1.69339721285091e-08
-1.12818750093485e-05
-1.26724220010679e-05
-1.84462493165567e-06
-2.2487368484106e-05
-1.97694017479473e-05
-4.21725901166786e-06
-4.77163052015079e-05
-9.94450553066411e-06
-4.36799964632819e-05
-2.65253499733181e-05
-2.50667954188067e-05
-7.20901578149163e-05
-2.57321495553053e-05
-3.72021377868731e-05
-8.08414128407289e-06
-2.31531946041104e-05
-3.22977697911244e-05
-2.92635449741275e-05
3.09857367994949e-05
8.81963220648486e-07
-3.82642012381183e-05
-2.33141690704547e-05
-1.29076868451659e-05
-2.58502656694194e-05
-3.249561170954e-05
-1.25273795785785e-05
-4.72412725144765e-05
-5.04644615590173e-05
-3.95172733975715e-05
-2.89441795146616e-05
-1.61308499841513e-05
-3.61588775842965e-05
-2.49743433905634e-05
-4.97721695461308e-05
-3.14826861155191e-05
-5.56614143680421e-06
-2.4324173504431e-05
-1.89711994681552e-05
6.89888040977882e-06
2.25342376264236e-06
-2.98333790275028e-05
-1.91801025253016e-05
-3.69975316996927e-05
-2.79883034352227e-05
-3.63532382072897e-05
-4.63765273083065e-05
-4.65163348552787e-05
-6.26833469321961e-05
-5.64284507255593e-05
-4.32461981841444e-05
-4.09679521773229e-05
-5.35081202469404e-06
-3.04961817976626e-05
-4.33950445345714e-05
-1.50086931027619e-05
-1.1578173974235e-05
-4.34938232406607e-05
2.53446019957608e-05
-5.33382452239242e-05
-2.91989779340483e-05
-9.6464922318376e-06
-1.79444785166916e-05
-4.40548863979701e-05
-4.60685059351219e-05
-4.40813970911701e-05
-4.42962949971679e-05
-5.84399969484584e-05
-4.12821162152159e-05
5.63033779250623e-06
-5.27872027292106e-05
-1.42238041231048e-06
-3.139732989138e-05
-2.17357293211216e-05
-2.88995383250398e-05
-2.48557829701938e-05
-2.92121016190601e-05
-4.6505538243649e-05
-3.46613737137575e-05
-3.49825994234791e-05
-5.60811589540878e-05
-1.11811185857411e-05
-3.93237000684969e-05
-4.57566471570125e-06
-2.61418772520186e-05
-3.20237567026127e-05
-2.76221981247551e-05
-5.35314217312672e-05
-6.38159074090474e-05
-4.52079636798701e-05
-9.34570484404069e-06
-2.14365298740493e-05
-2.74742296299587e-05
-1.28146430886888e-06
1.71999553335175e-05
-3.91344283040386e-05
-4.15426828892877e-05
-5.95900517692176e-05
-2.72546854274568e-05
-2.18514388563766e-05
-1.60558245444552e-05
-8.78641087346113e-07
-6.76677590420953e-05
8.61943417164638e-06
-4.68514794908755e-05
-8.49351504230912e-06
-2.39830939087367e-05
-1.3303680296209e-05
-4.28128523181904e-05
-2.40052763395571e-05
-2.02938571208297e-05
-1.44412120139352e-05
-1.51990309772302e-05
-3.79463874658416e-05
-4.74539367380791e-05
-9.810195702895e-06
-2.35091187781468e-05
-4.94586124696858e-05
-6.00611081484315e-05
-4.43270908640234e-05
-2.35881749428154e-05
-6.49519070985069e-05
-3.62716322144359e-05
-1.94941630411699e-05
-4.18964914170281e-05
-4.07841963436715e-06
-1.15714198755249e-05
-3.11488775734915e-05
-1.10408212813067e-05
-2.3081572947273e-05
-4.75982102885276e-05
-2.14867224037664e-05
-1.34827662194241e-05
-4.9165565258371e-05
-3.10252791590279e-05
-3.98570138973597e-05
-3.06419451719089e-05
-3.59354206730233e-05
-5.26213027533019e-05
-5.0858205515818e-05
6.17859047893039e-07
-4.65822233732024e-05
-2.14989750443244e-05
-2.21292032659079e-05
-4.49470847636948e-05
-2.36552160872271e-05
-6.82307149100834e-06
-3.13284230150127e-06
-1.00223621629679e-05
-9.82133085242496e-06
-4.81279341681181e-05
-1.12345651328769e-05
-2.62745094383192e-05
-3.72106871502967e-05
-5.2951052034169e-05
-4.17737411457277e-05
-2.50260946798411e-05
2.59617701180119e-05
-1.95314305653296e-05
-2.6711977246843e-05
-3.07986835303363e-05
-2.0693156025266e-05
-2.8219974401771e-05
-4.30755691686277e-05
-1.19913675581651e-05
-4.29912450032905e-05
-1.8678552681569e-05
-5.5686190711817e-06
-3.53065301553583e-05
-2.56339294235473e-05
-3.3304162956674e-05
-5.84529954488096e-06
-2.46427806721194e-05
-5.75219620751919e-05
-3.5842016282831e-05
-1.77022826803195e-06
2.03002272585858e-06
-1.93525009124311e-05
-3.19045067683361e-05
-2.94012927797941e-05
-4.16989246143349e-05
-2.87459867156626e-05
-4.08788830213122e-05
-3.58635808096642e-05
-1.1219842980239e-05
-2.17652183999948e-05
-3.48728894273159e-05
-4.1466293642009e-05
-1.1407609385482e-05
-3.1833484289561e-05
-1.70788939271709e-05
-1.34603516417968e-05
1.18713931492565e-05
-8.07805802149477e-06
-5.01706292111702e-05
-4.86825258110194e-05
-4.11732923520982e-05
-2.59851067105017e-06
-3.79550743314392e-05
-1.48734547251183e-05
-5.0163003362233e-05
-2.2808524475372e-05
-4.69082076174724e-05
-1.10365423785302e-05
-2.66089416275353e-05
-5.36017291335724e-05
-6.04986720029013e-05
-2.71531047608757e-05
-3.15040978581763e-05
-2.28579032960587e-06
-3.21024476442675e-05
-4.80139786419836e-05
1.5596185323775e-05
-3.95258242117647e-05
-1.99053664763995e-05
-4.04072094526155e-05
-2.45512468327907e-05
-5.33699327427237e-05
-3.87106580934108e-05
-2.8969026855346e-05
-3.02562633144665e-05
-1.32536935545071e-05
-3.07482133106425e-05
-3.8976776027616e-05
-4.10767192887419e-05
-2.03047499151284e-05
-1.29729265702318e-05
-3.30827427266252e-05
1.47175815900972e-05
-2.88893486006658e-05
-3.38259707727527e-05
-2.48685499100243e-05
-1.49319598489544e-05
-3.72250570832141e-05
-2.40450005457036e-05
-2.35925458834626e-05
-3.17674602619618e-05
-4.48146061777736e-05
-3.53023619485366e-05
-2.54583749133532e-05
8.20919548453701e-06
-1.76799945159597e-05
-1.96449349970575e-05
-1.28393812493417e-05
-6.77263438082325e-06
-3.74192202701996e-05
-2.3444336010768e-05
-8.78843405663609e-06
-2.7328174817837e-05
-1.93321346292889e-05
-8.28669785528017e-06
-2.18509993427521e-05
-5.26665256617014e-05
-3.37283969055197e-05
-5.25305808411905e-05
-2.1898733825853e-05
-3.37815423233398e-05
-4.52427126028948e-07
-2.80686448187212e-05
-1.71368306792651e-05
-1.41724113026965e-05
-4.00943832266247e-05
-1.1577726969692e-05
-3.09300410392799e-05
1.20553813950928e-05
-4.4415671797257e-06
-3.27274071973306e-05
-4.50334198943393e-05
-5.28006792911696e-05
-3.81275859549854e-05
-2.20951436551394e-05
-3.98901083377183e-05
-2.57098861818864e-05
-4.80416608543547e-05
-1.70632356249815e-05
-3.6495192884672e-05
-4.01235891098297e-05
-5.08645596836764e-05
-4.84196686403866e-05
-2.6469349127604e-05
5.41712485796562e-06
-1.33766659201758e-05
-1.20355027499134e-05
-3.26849707178259e-05
-2.09373702789431e-05
-1.96130293575462e-05
-3.03505696383495e-05
-4.05426768581321e-05
-3.09071875750782e-05
-4.0483010685883e-05
-2.94359155021546e-05
-1.02322017434128e-05
-4.68826256305144e-05
-7.36227857903539e-06
-6.73157303474593e-05
-5.36645345142383e-05
-4.90229867787228e-05
-3.13257710622804e-05
-2.3092055002487e-05
-2.54962620069619e-05
-4.10631991714946e-05
-3.55620617882956e-06
-4.22500696775805e-05
-8.50780819681217e-06
-3.60750725837585e-05
-7.42018067300569e-06
-3.13215147356838e-05
-5.29858026195295e-05
-4.02583209617473e-05
-2.52678341426868e-05
-5.52035099860572e-05
-2.30352989411508e-05
-3.25642399359407e-05
-1.00803318414834e-05
-2.3386069623698e-05
-1.20958785311832e-05
1.38842992413064e-05
-3.22629016058225e-05
1.86675782790183e-05
-1.46713018914903e-05
-3.87978450949589e-05
-9.65054245344378e-06
6.32763185346622e-07
3.49900612644266e-06
-6.81693373394661e-05
-2.55563700930722e-05
-3.66585227037663e-05
-2.10507248411425e-05
-3.3368679387344e-05
-8.87268469696396e-06
-3.59416741469372e-05
-4.07241855231382e-05
5.91773905221056e-06
-2.57637300076731e-05
-3.99193859002737e-05
-4.29291127858462e-05
-1.4153044698709e-05
-2.66404905990546e-05
-4.14861029434923e-05
-6.23368096443918e-06
-3.41637621255031e-05
-2.84200525894487e-05
-2.92508694297887e-05
-2.06466771470481e-05
-4.69128342694759e-05
-1.80949887128498e-05
-3.13012287152282e-05
-2.29512973143143e-05
-3.03742935571621e-05
-3.8985250330943e-05
8.42773042716763e-06
-4.26854065450144e-05
-5.55426373049219e-05
-3.25213341756628e-05
-4.1079653852247e-05
-1.36493061947742e-05
-5.04795599495455e-05
6.68609599692633e-06
-4.10562301996923e-05
-1.76916496329925e-05
-4.13289498792581e-05
-2.10232141454969e-05
-1.59505297877983e-05
-4.30207262372766e-05
-2.37796608790549e-05
-3.38795935001678e-05
1.26659248845345e-06
-4.28039693442595e-05
-2.79889706650552e-05
-6.45482195552023e-06
-4.09199972365252e-06
-1.58849635155886e-05
-7.96806318386922e-06
-3.2250586756271e-05
-5.7548898629504e-05
-3.25988161528274e-05
-5.14364917305414e-05
-3.77248104486341e-05
-4.85059393741627e-05
-4.50206077757411e-05
-4.62836692006662e-05
-3.65246290956352e-05
-3.36136165697134e-05
-4.38168850918985e-05
-2.65105576662867e-05
-5.33836260675938e-05
-5.41793987011575e-05
-3.74601637712295e-05
-3.26195163440665e-05
-1.16201193366098e-05
-2.99266554336635e-05
-2.56044027066441e-05
-4.09670206173966e-05
-2.49943315273278e-05
-2.38703639907181e-05
-2.32229534211034e-05
-2.35751467829251e-05
-3.20929940743238e-05
-2.23682020903082e-05
-4.52742014310581e-05
-2.96809622560577e-05
-2.09905712250913e-05
-2.80152532401385e-05
-3.76882519755441e-05
-2.94735010297794e-07
2.39601586395218e-06
8.42061880113991e-06
-3.76126971272729e-05
-1.72263355805784e-06
-6.69306999650282e-06
5.86900542370221e-06
-4.10412998791793e-05
-3.16916694981774e-05
-3.15832116398854e-05
-3.29788744847415e-05
-4.57124679104681e-05
-3.58931047411742e-05
-4.97297959749454e-05
-1.17229242440731e-05
-5.39240909460305e-05
-2.96907893288419e-05
-3.29398475820025e-05
-2.25794706030833e-05
-4.54929499350271e-05
-1.79250976783657e-05
-4.50377744293809e-05
-1.93629897086601e-05
5.35620933080016e-06
-5.27856992093829e-05
7.33782652645295e-06
-4.32239628552814e-05
-3.62898067639025e-05
-1.78565726969448e-05
-1.88240882707365e-05
-4.03613592307702e-05
-3.62133043664474e-05
-5.18644122131605e-05
-2.10002198228876e-05
-1.62063500942333e-05
-1.12140507463568e-05
-3.480069147704e-05
-3.21448110269847e-05
-2.46891492568464e-05
-2.73052420673365e-05
-1.12984505261676e-05
-1.05870693370615e-05
-3.0915982004236e-05
-2.73385084674413e-05
-5.8739461281426e-05
-5.09409536723687e-05
-3.82616896903367e-05
-2.97452658281237e-05
-1.64990545949395e-05
-1.45465005814896e-05
-4.08425874762815e-06
-3.20881570660956e-05
-2.76328659697761e-05
-3.99432306466314e-05
-2.99614727220931e-05
-1.43320841556743e-05
-3.61464571957211e-05
-2.63060766128352e-05
-2.5095060187371e-05
-4.4513737918371e-05
-3.5354438265083e-05
-4.82588884596121e-05
-7.3175581108711e-06
-2.39976372836574e-05
-3.33574293160317e-05
-2.97884137907654e-05
-1.52506354118824e-05
-3.75738815878414e-05
-2.63180571877666e-05
-4.63371246996422e-05
-9.76881754144909e-06
-4.11525702842466e-05
-3.66599966686713e-05
-1.61713583719979e-05
2.27348355175144e-06
-5.10364212934026e-05
-1.88459013060703e-05
-6.34931555692857e-06
-1.76077255578224e-05
-7.94919453051712e-06
-1.76326345103389e-05
-1.41677689206149e-05
8.15727203456888e-06
-5.7222616405122e-05
-3.66085720101027e-05
-7.14011932108448e-06
-2.43292520965809e-05
-6.27197165091726e-05
-2.66300871081975e-05
1.40979219358971e-06
-2.29655261482034e-05
-1.4377082265852e-05
-4.22862284949222e-05
-6.54464697006791e-05
-2.97734670255229e-05
-1.20312806956737e-06
-8.96972040279254e-06
-3.2843212235405e-05
-2.66399566620915e-05
-4.61191485632267e-05
-1.45352570935525e-05
-4.53984940727298e-05
-9.03997517713145e-06
-2.75653821588022e-05
-5.68452648628556e-05
-3.86984671818077e-05
-2.43623498102107e-05
-1.29042835376757e-05
-3.27525631617078e-05
-3.9008937582548e-05
-2.3097758769921e-05
-1.83666676572082e-05
-9.704697379638e-06
-3.03451787224441e-05
2.55918316969794e-05
-8.80073106239831e-07
-6.63753615650924e-06
-1.25559406027614e-05
1.86889983921563e-05
-2.56564926640968e-05
-3.0098636017041e-05
-2.91243526890267e-05
-2.79697088916318e-05
7.09981676863547e-10
-3.30988793085683e-05
-1.52607454642785e-05
-5.47671601217798e-05
-4.75294155505941e-05
-5.77128134690088e-05
-2.11606830609993e-05
-3.33021132663797e-05
-2.60735564048214e-05
3.30198785910789e-05
-2.71155386327637e-05
-1.234667824638e-05
-2.0515839155841e-05
-3.56886895641497e-08
-1.13524844865921e-06
-1.5561584898889e-05
-3.11286485579203e-05
3.52887025374442e-06
-1.60621630669749e-05
-3.6791400031379e-05
-2.95424720164682e-05
-5.43125363498457e-05
-5.97561950154984e-05
-3.34277596793344e-05
-5.1946501574605e-05
-2.4736181626173e-05
-3.40216344878624e-05
-1.6569966429702e-05
-2.93754804538974e-06
-1.76457655749467e-05
-1.18763089934759e-05
-1.00998432589388e-05
-1.08479615248779e-05
9.84150662556977e-06
6.86984410338529e-06
-4.89895027436237e-05
-4.21603487094733e-05
-2.06844239329104e-05
-3.05882745883617e-05
-2.19947090763007e-05
-8.48914822873993e-06
-5.21114265311402e-05
-2.62090974923449e-05
-3.74952522830061e-05
-7.61931570390601e-05
-6.35011657383965e-05
-3.27660157057621e-05
-3.0889942176549e-05
-4.7954825997973e-05
1.08017759597176e-05
-8.95430353884146e-06
-1.53834755834358e-05
-1.23220100947285e-05
1.39413825856371e-06
7.29181671300985e-06
-9.14776746984893e-07
-3.62223099924165e-05
-3.21209894883259e-05
-2.61050147466489e-06
-6.1593875002043e-06
-1.06165609022471e-05
-5.53655030457139e-05
-3.94697513111548e-05
-2.81218681201576e-05
-7.21372170364111e-05
-3.20501267143015e-05
-3.55678154665468e-05
-3.63190991745043e-05
-1.5214560976166e-05
-4.83881753929149e-05
-1.07446981950289e-05
6.55660858547693e-06
-2.7710434381996e-06
-2.00311909299284e-05
6.9643644744628e-06
-1.78731144744438e-05
-6.57488877431336e-05
-4.88233933845208e-05
-2.72131215690392e-06
-4.03702583629264e-05
-5.37499098613686e-05
-2.99820321159381e-05
-6.39358687489212e-05
-3.92697192317481e-05
-5.63905413033729e-05
-5.60513565140305e-05
-2.92001161799128e-05
-3.47313757656054e-05
-8.80125193651824e-06
-5.02726175343281e-05
-3.37700472864193e-05
-1.2465082598968e-05
-2.78522968217148e-05
-8.12132148387225e-06
1.50877530965542e-05
-4.82638160230699e-05
-1.62030331864551e-05
-4.03096737792938e-05
-5.95381902926608e-05
-3.76363013405401e-05
-3.52506053123884e-05
-3.23755978838618e-05
-6.27547979939329e-05
-1.19628656973607e-05
-3.01334518519992e-05
-1.36662963844565e-06
-2.0305339954373e-05
-5.03760639661976e-05
-2.87697117833129e-06
-3.75484114950744e-05
-2.34077660404896e-06
3.12914606915742e-05
-2.91056433127078e-05
-1.59910461560825e-05
-1.77044990960432e-05
-3.75251008270004e-05
-1.50730292601964e-05
-3.01826635119603e-05
-8.13469657498117e-06
-2.91938832929902e-05
-3.37636169725493e-05
-3.9544028711289e-05
-1.90909030734747e-05
-5.61340877679152e-05
-2.66124804371113e-05
-3.69869819606901e-05
-1.9769092502257e-05
-3.71606908886969e-05
-1.44671476780046e-05
-3.54359725101585e-05
-1.87913096120996e-05
-4.23737070090627e-06
-3.97639979790006e-05
-3.14469888929602e-05
-4.57318543348072e-05
-3.58675492892108e-05
-2.26169558784001e-05
-2.19203867308331e-05
-3.09780611260926e-05
-4.2610106655523e-05
-2.83033199368001e-05
-5.13802591846516e-05
-2.93415702613595e-05
-3.24550625104851e-05
4.21329627178934e-06
-4.36934108023592e-05
-2.9675586701855e-05
-1.59724556219381e-05
-8.20849286875906e-06
-2.35885901258821e-05
-4.60979650945449e-05
-4.12281043166069e-06
-3.97297109009083e-05
1.26731092252232e-05
-4.81567025837506e-05
-3.04601209914917e-05
-4.85870595325642e-05
4.46721944633764e-06
-6.29040490657359e-05
-4.94377897174818e-05
-4.0518946926294e-05
-4.45813923639951e-05
-4.47643037439693e-05
-3.0924994237171e-05
-2.87878734725525e-05
-4.44906586197432e-05
3.3006302088101e-06
-3.58304714031722e-06
-9.99678749607219e-06
-3.56493821873892e-06
-5.86286227946972e-05
-3.74423662546713e-05
-8.56308834061342e-06
-8.77882414519712e-06
-4.76797907231406e-05
-6.82140168932713e-05
-4.53410374194255e-05
-3.57262634095275e-05
-9.94485631505025e-07
-7.48560865978947e-06
-2.37115908903092e-05
-3.41789023608043e-05
-6.33597243786879e-05
-1.40595220422283e-05
-2.7179517298142e-05
-2.62150573005529e-05
-1.87416031441478e-05
-3.83653000099867e-05
-3.50555867457867e-05
-5.03905881069753e-06
-5.30555860318808e-05
-3.95842841053953e-05
-4.3791383336693e-05
-4.09239117288224e-05
-3.45832355086194e-05
-1.27232085087376e-05
-4.43114524583918e-05
-3.72638134497029e-05
-3.81662621558846e-05
-1.95885995611965e-05
-4.78891285559745e-05
-1.14703977961902e-05
-1.33168150443148e-06
-1.08082635760852e-05
-3.33452129430669e-05
-2.20414893376698e-05
-5.4742579306265e-05
-4.37357845216091e-05
-1.49610282131606e-05
-3.74176917382962e-05
-1.49225355845246e-05
-4.68352276481487e-05
-3.98632103314603e-05
-4.88816581010174e-05
-3.71514165054965e-05
-1.50095734716212e-05
-3.19554113302769e-05
-2.29306160711922e-05
2.39826967126952e-06
-6.7395142568539e-06
-4.47900782829808e-05
-2.51761890324956e-06
-5.08366605447067e-06
-2.60088450922421e-05
-6.77928612396405e-05
-3.56282861210832e-05
-3.28931714481854e-05
-3.21118206488268e-05
-2.36154577581653e-05
-4.42962425173176e-05
-8.14524461530622e-05
-2.9132263940886e-05
-3.07988720479349e-05
-3.45013078960966e-05
-2.3988920256016e-05
-4.0042654307756e-05
-1.58279829188382e-06
-1.81194407324503e-05
-2.13197033546085e-05
-3.80106219522706e-05
-5.45887484720743e-05
-2.44812517956472e-05
-3.99659335284574e-05
-9.18697202042388e-06
-2.40360847750806e-05
-1.25454168323942e-05
-1.43425955462733e-05
-5.56762281208749e-05
-1.31477951438054e-05
-1.5498827243568e-05
-1.33677885357942e-05
-6.0585493832841e-05
-4.66638681993404e-05
-2.97478376100283e-05
-5.38359336298895e-05
-5.25033350736161e-05
-4.93029036331304e-05
-4.72910279835556e-05
-5.71858249928133e-05
-3.27505360191879e-05
-2.25859481555801e-05
-5.28486247608123e-05
-2.48068229972696e-05
-5.2975573470153e-06
-1.02074001930418e-05
-2.70457293039488e-05
-1.81892472303233e-05
-1.01526500372752e-05
-3.79180619422786e-05
-2.74413293365937e-05
-8.58199340842149e-06
-2.12543414744387e-05
-2.74876813613037e-05
-7.31967294447343e-05
-1.08654268066727e-06
-4.34186706659478e-05
-6.36528423398317e-05
-2.93144104554239e-05
-1.83025677225105e-05
-1.02764596831354e-05
-6.95941431780881e-06
9.97288751650389e-06
-8.99825090508304e-06
3.92973988943786e-06
-5.40253643603454e-06
-2.0379240062551e-05
-2.89268909682073e-05
-4.6936074742247e-05
-5.99766953591916e-06
-3.01041006852464e-05
-3.84199227019518e-05
-4.98280850292496e-05
-3.19577861743776e-05
-4.79490191094087e-05
-4.08741865313025e-05
-1.00975139638947e-05
-3.76233652497297e-05
-8.67313849725202e-06
-1.26189952690628e-05
-1.68312023760613e-05
-2.91134868815408e-05
-3.14516195603932e-05
-2.55807572483111e-05
-1.50984172012967e-05
-1.1285187589617e-05
-2.31317604954687e-05
-1.60490983080886e-05
-5.70245630046425e-05
1.17786802943138e-05
-2.49549141508756e-05
-2.82066045237037e-05
-5.11447499399449e-05
-2.57998668426102e-05
-4.0568815889427e-05
-2.53776602694052e-05
-5.77776693255661e-05
-3.32173415886154e-05
-2.20733723726213e-05
1.12003267728895e-05
-1.36555910633579e-05
-1.45933474491663e-05
-1.61869800174567e-05
-8.72284438293953e-06
-1.04386780789506e-05
-1.7145856613389e-05
-5.19793498556583e-05
-3.84989401763766e-05
-4.2525402596109e-05
-1.72883402207841e-05
-4.98038794603138e-05
-3.10815901052168e-05
-5.514620499028e-05
-3.05267524855187e-05
-5.84556587346269e-05
-6.13109238832804e-05
-5.23662738237829e-06
-1.31642245818378e-05
1.89990696416381e-06
-1.16325207683693e-05
-1.35322534427131e-05
1.2091537031475e-05
-9.28705638190407e-06
-1.30218480293457e-05
-1.44441439245685e-05
-1.48020906599398e-05
-4.13374494596018e-05
-4.95786424907717e-05
-4.12443953048483e-05
-4.38444069575498e-05
-3.06250085198681e-05
-3.72325941182139e-05
-6.43455603816928e-05
-6.50821499001583e-05
-4.29752950106966e-05
-5.06248514356774e-05
-1.66644144152392e-05
-2.65887411139677e-05
-1.84755194991307e-06
-3.82898546995668e-05
8.99057477741129e-06
-2.11082325977899e-05
-3.74255921802173e-05
-1.24051028741813e-05
-4.23628838351565e-05
-7.58742027768608e-06
-3.7359897911984e-05
-4.84807507218252e-05
-2.06431792958094e-05
-3.48231865156435e-05
-2.78312629788624e-05
-3.45788104752545e-05
-3.40777943505601e-05
-4.10696770039272e-05
-2.75254084839087e-05
-2.86813894155924e-05
8.80772402107451e-06
-1.80166219721106e-05
-1.37897621962009e-05
-2.18083499575221e-05
-1.86010604484795e-05
-2.84141631204044e-06
-2.84741024309868e-05
-4.11537345239382e-05
-3.02696042412288e-05
-3.52165174340006e-05
-1.58394979501076e-05
-2.36626168045072e-05
-4.44402214256594e-05
-3.46958464859076e-05
-3.56728538955079e-05
-3.55060497098949e-05
-1.18685634749007e-05
-9.27719423778213e-06
-3.79796361733442e-05
-6.39232420320049e-06
-2.07956998989337e-05
-5.06164800686039e-05
-4.0213875477464e-05
-2.90137903260673e-05
-4.22924995801412e-05
-2.63684177250623e-05
-5.64251062665668e-05
-2.75014873673075e-05
2.80985392974604e-06
-3.72625075548212e-06
-3.40890535095353e-05
2.20719370020967e-06
-1.7036687932539e-05
-3.0814767148814e-05
-2.04227782072693e-05
1.79945823547004e-06
-3.46442766583307e-05
-6.02929059431957e-05
-6.87670227377817e-07
-3.1404964273676e-05
-4.1937013934201e-05
-3.95163331229527e-05
-3.43550720929729e-05
-1.69911485664513e-05
-3.41716812024266e-05
-1.29272276343133e-05
-1.84608800854515e-05
-2.42169347264681e-05
-3.5795997489158e-05
3.45510314403938e-06
-7.34693337933007e-06
-2.21554617196373e-05
-2.20684129765238e-05
-2.13713963169699e-05
-2.57637871204035e-06
-1.80469420198392e-05
-1.68043389705655e-05
-3.83181619485574e-05
-8.22714679680847e-06
-3.73715139752357e-05
-2.86821011849907e-05
-3.75182923163473e-05
-2.26983352781144e-05
-3.94240754493034e-05
-4.4062826009639e-05
-3.03451679578288e-05
-1.55675126359255e-05
-2.87223856142112e-05
-1.04355912018026e-05
-3.7621973699733e-06
-1.7655793308366e-06
-1.77201407818982e-05
-4.63060099713326e-05
-3.33943466188137e-05
-2.26570708383519e-06
-3.82558155422906e-05
-3.2769619280822e-05
-2.35484705639784e-05
-3.63047413166635e-05
-5.46131906340534e-05
-1.66759123587637e-05
-4.75603793870358e-05
-7.07990017533462e-05
-4.18943662457148e-05
-2.21022125025599e-05
-4.14652018504937e-05
-7.697477780578e-06
-2.09521458991644e-05
-2.35077136995362e-05
-5.28382908129799e-06
8.82769922430336e-06
-1.30899804890285e-05
-1.62829123825184e-05
-2.822313919046e-05
-3.71511583858357e-05
-2.5380690357924e-05
3.89667654604547e-06
-5.16511929007852e-05
-5.95985626765469e-05
-2.41338544551128e-05
-2.54034370601999e-05
-2.61779696745532e-05
-2.20681475254196e-05
-2.65103306684542e-05
-4.06261861283406e-05
-1.78130427350084e-05
-3.64811908131713e-05
-1.08018065344662e-05
-4.28312919550439e-05
2.78123285291906e-06
5.10983640263788e-06
-2.12247399351677e-05
-2.69795952942578e-05
-2.07978550775672e-05
-2.67323240650927e-05
-4.97660631686012e-05
-2.82691464473471e-05
-5.13459051969944e-05
-2.59052440178298e-05
-2.25317267878394e-05
-2.64470259170423e-05
-3.72752854364672e-05
-9.63492961744429e-06
-1.99234696676903e-05
-6.00213426707521e-05
-3.80525659439576e-05
-3.24025241460347e-05
-3.1257330744544e-06
1.15972501437599e-05
1.27132954017911e-06
-1.76417901269279e-05
-1.5508454255556e-05
-2.12591092289643e-05
-2.4737887083459e-05
-4.07847501276532e-05
-2.04747002704833e-05
-3.80065032983208e-05
-2.6364984565957e-05
-4.81629070736119e-05
-7.60992414959065e-05
8.33744580436542e-06
-6.20271290711421e-05
-3.61598521069659e-05
-3.83477282392444e-05
-5.23899758385707e-06
-9.65776831312831e-06
-6.53203990653915e-06
-1.75470877955235e-05
-4.64722469545783e-05
-2.83307220335797e-05
-1.53307082526548e-05
2.01918107843617e-06
-4.34665992337455e-05
-4.83670118460601e-05
-2.35922073393628e-05
-5.27697196684798e-06
-4.34791119818737e-05
-2.34873051666577e-05
-5.05253557455271e-05
3.6370303120839e-07
-4.38631794207673e-05
-1.48620953025159e-05
-1.94413423974618e-05
-4.29196878031978e-05
-2.78297085890922e-05
-1.70802264872306e-05
-1.38063923929347e-05
-1.48023033431146e-05
-1.44583332420552e-05
-3.35459366449152e-05
-1.44516172641913e-05
-1.27067656678082e-05
-1.52668099970672e-05
-4.18980325125019e-05
-3.25987809818542e-05
-2.77398872286973e-05
-1.96951293702021e-05
-1.3707452062276e-06
-2.55119441984837e-05
-3.60854730680454e-05
-2.33753797505195e-05
-1.18671355322081e-05
-1.84917097595084e-05
-5.52694838360458e-05
-1.92970532136308e-05
-2.15441376134197e-05
-6.82213282578242e-05
7.93214328640249e-06
-1.65450368078322e-06
5.11061594864297e-06
-4.04332850526336e-05
-1.91568655823418e-05
-3.23671698885737e-05
-4.08503902235801e-05
-2.48597805328234e-05
-5.48905422351034e-05
-2.6570495991225e-05
-5.73960723950075e-05
-2.67709861291225e-05
-2.03926923916867e-05
-4.19874258677027e-05
-6.72381945357063e-06
-4.31438387510734e-05
-3.47372915362552e-05
-3.9942027571763e-05
-3.33863549185174e-05
-1.69150946623344e-05
-2.23501132150771e-05
-3.77037223376633e-06
-3.47893411052054e-05
-1.43097627340269e-05
4.23017664650455e-06
-2.36808132275185e-05
-1.91676138016164e-05
9.90118839322401e-06
-7.34106949519842e-05
-2.5760256022817e-05
1.49353172701705e-05
-2.57740062576508e-05
-4.20558819785704e-05
-4.02963353023994e-05
4.23475953057663e-06
-4.09420780976678e-05
-1.07482068186577e-05
-1.48730913582452e-05
-4.4290565175535e-05
-1.05252392966368e-05
5.84615762237286e-06
-3.9523949909757e-05
-4.13545183084266e-07
-1.71506776072437e-05
-4.10418344956169e-05
-4.32833359409342e-05
-2.10973919029365e-05
-3.59912279614943e-05
-2.91813823904768e-05
-2.62054786822537e-06
-6.4026379628782e-05
-4.32199937973856e-05
-5.89090372633476e-05
-3.68585940854441e-05
3.06991032094663e-06
-8.64096408266942e-06
-3.66570948370129e-05
1.45448910693275e-06
-1.07624601788505e-05
-7.19924600185571e-06
-3.27372169109047e-05
-2.88974516638338e-05
-1.53387878996188e-05
-9.61067598716093e-06
-1.28214024607134e-05
-3.63702940396022e-05
-3.10248029413209e-05
-3.70404955412435e-05
-1.46758809962291e-05
-5.48604156523423e-05
-5.38679494737746e-05
-2.30365636586198e-05
-3.82949886266536e-05
-4.54423098807843e-05
-4.77145035216786e-05
-2.63411484082577e-05
-1.84614431079314e-05
-1.91599916517213e-05
-7.35227079954548e-06
6.15825331537627e-06
-4.40226238781593e-05
-2.88605811658688e-05
-2.00749308499668e-05
-4.52745651922325e-05
-3.82995047735968e-05
-4.43535164648454e-05
-2.54850767043561e-05
-3.36361013026536e-05
-2.84245216378328e-05
-1.38633382837695e-05
-5.21650679252666e-05
-3.15955813821678e-05
-4.96454885800265e-05
-4.38963582882759e-05
-3.7731715334787e-05
-3.20791875035667e-05
-4.320941883424e-05
-3.27269472151663e-06
-5.22482026479548e-05
-5.43663395924811e-05
-1.58017261381997e-05
-2.08671286626906e-05
-2.89716572990646e-05
-6.42450795183488e-05
-2.90639373961711e-05
-3.7558530463575e-05
-1.56602325422702e-05
-1.36963380740532e-05
-2.06413151260195e-05
-7.01033761726091e-05
-3.15148512065562e-05
-8.34443308558438e-06
-5.12114577482175e-06
1.69164671204568e-05
-3.24226972534732e-05
-1.93500923635255e-05
-3.30243691301712e-05
-2.12263941710982e-05
-3.60708856558062e-05
-2.61127027119656e-05
7.69590901607469e-06
-2.25546688242105e-05
-3.84708544307845e-05
-3.70201101109957e-05
1.19041194465817e-05
-2.84894484519738e-05
-4.93024346565938e-05
-1.90833104262308e-05
-4.67709666247133e-05
-5.43982554029962e-05
-2.64436148595928e-05
-1.49801664718924e-06
-2.9925308688802e-05
-5.9570507009001e-05
-1.3219350656192e-05
-1.18751786508962e-05
5.79258298724371e-07
-2.37155433368059e-05
-2.75159133918235e-05
-2.03104102424457e-05
-7.08012780056268e-05
-2.61434220461339e-05
-3.25965646454241e-05
-1.81328172951631e-05
-2.10044317929885e-05
-2.59351564932584e-05
-6.14973826006531e-05
-2.16258896729597e-05
-4.61941868355174e-05
-4.33832742988289e-05
-4.19244962104205e-05
-2.2954415849237e-05
-2.19480923811539e-05
-3.04503842371906e-05
-3.6208166300674e-05
-1.5818078198942e-05
-4.97301246927573e-06
-2.76134186563846e-06
-4.15867602819966e-05
-5.13477666593548e-05
-1.24949823249942e-05
1.4632097787996e-05
-1.89321301210458e-05
-2.62419194137747e-05
-4.77288696162491e-05
-1.97552754284161e-05
-1.47531770900026e-05
-4.50734062836421e-05
-3.20418852830245e-05
-2.42772436174289e-05
-1.95416512168457e-05
-3.98917312557164e-05
-1.92348250233522e-05
-2.13724362930384e-05
-3.8048691885475e-05
-2.98401378756486e-05
-1.95465148369392e-05
-3.41441459911368e-05
-1.1412460220483e-05
-5.56267878502755e-07
-3.55091538576836e-05
1.08608458544752e-06
3.68152737202963e-06
-2.19685760413822e-06
-5.99406147834825e-05
-3.68099204394213e-05
-7.85634496658365e-05
-4.75838430836581e-05
8.89626185860895e-06
-3.0440225268302e-05
-4.03644447086642e-05
-4.37703511657254e-05
-1.50451400049141e-05
-6.00843267140593e-06
-2.14996873819058e-05
-2.82579825342128e-05
-2.73856573554414e-05
-3.51596263003795e-05
-2.73318439406075e-05
-2.81975487857681e-05
-6.75108204416147e-05
-4.33302834173684e-05
-1.71915763462259e-05
-4.6347970784556e-05
-5.25061034058881e-05
-3.28531826943267e-05
-4.69640194852743e-05
-6.25955657494076e-06
-5.95916389148739e-05
-1.92388737897361e-05
-2.44327286888538e-05
-2.87417531543252e-05
-1.57658595862759e-05
-1.21143621654998e-05
-1.14307842092231e-05
-1.00967563229793e-05
-2.03286504657973e-05
-2.2335923779568e-05
-1.25249438378216e-05
-4.13410487237635e-05
-2.63520891809771e-05
-3.28796138098005e-05
-2.64099720783257e-05
-5.48509972561194e-05
-4.27997388184508e-05
-5.25036813183425e-06
-3.73297767062473e-05
-3.12601870274447e-05
-4.22266990903497e-05
-3.55198641004302e-05
-1.17987129431731e-05
-2.88306816808792e-05
-3.75959391353383e-05
-1.59867260696577e-05
-6.58884912054768e-07
-2.8691382163389e-05
-3.23798778050913e-06
4.32817755661259e-06
-2.50159504718139e-05
-1.97555128298865e-05
-5.95656493920752e-05
-2.15603530565896e-05
-2.10767241586071e-05
-4.88000604636744e-05
-5.96117829284552e-05
-2.81173534990313e-05
-2.80105144257105e-05
-4.96361262931235e-05
-5.79587387390283e-06
1.1930230920959e-05
-3.8835222956784e-05
-4.23729922220524e-05
3.62088429756106e-06
-4.00266264346743e-05
-3.06950952631613e-05
-1.19480516106003e-05
-7.75986124278772e-05
