# Supplementary material for: Research on computational propagation and identification of mine microseismic signals based on deep learning
Source: PLoS One. 2025 Oct 22;20(10):e0334641. doi: 10.1371/journal.pone.0334641 (PMC12543183; doi:10.1371/journal.pone.0334641)
Supplement: S7 Data — (ZIP) [file pone.0334641.s007.zip › 000100900001478.xlsx_0.txt_24.txt.txt]

-1.26997477496212e-05
-2.44410971527913e-05
-2.21175241793017e-05
-1.33115814430786e-05
-4.24284313029364e-05
-1.66463150773655e-05
-4.3758705111042e-05
-4.75143091835283e-05
-3.97736766109283e-05
-5.92277455339204e-05
-2.45342150833131e-05
-2.25375377738806e-05
-3.69081737588349e-05
-2.07471480405783e-05
-7.58210219027701e-06
-6.43903164785071e-06
-3.96876527153065e-05
-9.53152869704745e-06
-2.46748047636703e-05
-4.37715791626225e-05
-3.3039993065457e-05
-3.55710915941934e-05
-5.61189493769665e-05
-4.96004641647182e-05
-3.0258721868892e-05
-3.35431816362275e-05
-4.17723844340748e-05
-3.44741625251614e-05
-3.04976432905482e-05
5.60629051586075e-06
-3.9339033926827e-05
-4.50415990101932e-05
-3.18203384035551e-05
-2.89257228925944e-05
-2.80720977335472e-06
-1.35561382358251e-05
-5.62807628414157e-05
-3.14092873537391e-05
-2.96020277933183e-05
-4.92793149907176e-05
-2.8922482371767e-05
8.19722564991408e-08
-5.1796087319611e-05
-1.73757050846387e-05
-1.6836196739975e-05
-3.46818076424004e-05
-5.47344197214954e-05
-7.7083265672736e-06
4.32686055200524e-06
-3.91530335428132e-05
-4.92315467155228e-05
-2.58131756828704e-05
2.563624494999e-07
-2.01566725940523e-05
1.02238693657279e-05
6.4581914158559e-06
-4.2761462934862e-05
-5.96176987014655e-05
-2.7806498883085e-05
-3.31637759179794e-05
-4.69329942820908e-05
-2.65993165603861e-05
-5.89526603387359e-05
-1.25530564682744e-05
-5.01314486944209e-05
-4.59972231725686e-05
-5.73474305833827e-05
-2.20327837590102e-05
-1.79155833765103e-05
-3.28983887612804e-05
-4.60164609369365e-06
-1.22699866461946e-05
-1.58322124507965e-05
7.1304939928482e-06
-2.32449122008198e-05
-3.77463397961422e-05
-4.89589304268706e-05
-2.82161911704175e-05
-1.58399126672711e-05
-3.10142243442783e-05
-3.43352950620677e-05
-3.81714530526012e-05
-4.48517672866688e-05
-4.5791496419799e-05
-3.23061760088175e-05
-5.15992852830449e-05
-4.69150741616325e-05
-5.07986170164082e-05
-2.30773983132179e-05
-1.66972790387602e-05
-4.45585125896012e-05
-3.17914265651973e-05
-1.96261923887728e-05
-1.95826715089228e-05
-4.8010160545254e-05
-4.45826005432818e-05
-3.20740472202617e-05
-3.7791249101473e-05
-3.75424062578158e-05
-3.11182090234997e-05
-3.5069492792146e-05
-4.57336676197777e-05
-3.43862602177487e-05
-4.44979003211441e-05
-4.93640633756153e-05
-2.66697922315463e-05
-8.4726560984361e-06
-6.3104899160427e-05
-3.60530212278752e-05
-7.30228803649708e-06
-1.76041590525617e-05
4.07415520101284e-06
-1.21672358854686e-05
-9.29056190201375e-06
-5.15943922279084e-05
-5.441774780531e-06
-3.53564961638999e-05
-4.02285627627083e-05
-3.50499454922161e-05
-1.90820921605911e-05
-2.9192195494738e-05
-2.56064094412352e-05
-4.80137886062886e-05
-3.62333429431942e-05
-1.65110012636976e-05
-3.73927974321856e-05
1.14007598158847e-06
-5.45472785612713e-05
-2.39341874453547e-07
-2.42995196492754e-05
2.45162930620679e-05
-1.28600703993169e-06
-1.28658327244863e-05
-1.04152615982115e-05
-1.55909280153186e-05
-4.21623149630392e-05
-2.66809879254571e-05
1.30673274859891e-05
-4.63537761867715e-05
-4.27265726687461e-05
-2.93244787809785e-05
-4.0987780819537e-05
-5.781539901808e-05
-7.13988847534109e-05
-5.03795213708112e-05
-3.05136444578906e-05
-1.47493188055856e-05
-4.94146111366051e-05
-1.58915345264762e-05
-2.22013837220995e-05
-8.44800205572251e-06
-2.4977110029851e-05
-3.00201338395007e-05
1.13450029793446e-05
-3.151656162194e-05
-3.31131768316882e-05
-7.13637680050534e-06
-3.03673205150008e-05
-3.34812596891413e-05
-4.78233618878279e-05
-3.85992828875298e-05
-1.67092312881362e-05
-5.44888481162815e-05
-4.31583999867222e-05
-1.78583851192336e-05
-5.82455365450815e-05
-4.00072207115339e-05
-4.57453256777257e-05
-1.51256874909398e-05
-3.27621450025507e-05
-1.50141126154159e-05
-2.62677879217937e-05
-4.11698437694748e-05
-2.00168688797645e-05
-4.48964744324411e-05
-9.67888276786321e-06
-3.38286159992404e-05
-3.49555527491795e-05
-5.11894800598834e-05
-4.00396993545468e-06
-6.17006784287762e-05
-4.85753300983892e-05
-3.97947599468935e-05
-6.37801882715208e-05
-4.28400330392182e-05
-2.32274479827257e-05
-1.96353102666241e-05
-2.77223458986661e-05
-3.40570309012477e-05
-2.13429419219899e-05
-3.35712504625912e-05
3.34827257369008e-06
-4.20172151472875e-05
-9.483611286504e-06
-1.93119106387522e-05
-2.1747309664076e-05
-1.04331863682699e-05
-5.49799365833782e-05
7.75769686390377e-06
-4.35064676442917e-05
-5.31825461967387e-05
-4.82505306159372e-05
-1.29184094671289e-05
-6.75757088651831e-06
-6.74726910707749e-05
-6.94672992819939e-06
-2.04997955657589e-05
-2.91705671861949e-05
-6.83230223736332e-05
-1.36837158829983e-05
-3.90456187134925e-05
-1.50996299662886e-05
-5.34333267586753e-05
-2.60911306199329e-05
-2.68743823004454e-05
-2.49541174600371e-05
-4.91533066796329e-05
-2.98453730765048e-05
-2.60625989928577e-05
-2.65255633420171e-05
-5.9472421970865e-05
-1.37492318528689e-05
-3.25961559646748e-05
-2.34485577558979e-05
-4.73586735897489e-05
-3.5113651456171e-05
3.37345821450677e-05
-4.57096749809433e-05
-4.10845582042788e-05
-3.33720116126424e-05
-3.74147965657195e-05
-4.65581618652047e-05
-1.79891154502409e-05
-2.85293075996809e-05
-3.08646994070146e-05
-4.58462158231807e-06
-1.19561017150678e-05
-5.499079056319e-05
-8.15640695546498e-06
-4.52920929486405e-05
-2.07600248821595e-05
-4.27998194076123e-05
-4.31432549726914e-05
-6.86690446892988e-05
-4.82995148962904e-05
-3.03009626395934e-05
-4.61369248629339e-05
-4.36487593989666e-05
-3.37357936347673e-05
-2.0552983409192e-05
-6.90217027046736e-06
-2.55385613309205e-05
-7.34619383876033e-05
-4.58339804468436e-05
-4.83460470326636e-06
-3.40741645587699e-05
1.74612721572142e-05
-2.58479041228346e-05
-5.06243918427963e-05
-3.55504758130948e-05
-4.29365425154375e-05
-2.96882139902808e-05
-4.46173821610511e-05
-4.20415315959211e-05
-1.0044092458899e-05
6.06240240401479e-06
-2.14330560330455e-05
-2.41348884131952e-05
-2.96414788435208e-05
-5.27173981000716e-05
-3.0450991648659e-06
-3.00537076064137e-05
-2.74265003388177e-05
-3.16873502300538e-05
-5.84829984594607e-05
-1.13928398771456e-05
-2.30358528197995e-05
4.63994013726055e-06
-3.49688900284478e-05
-4.54817202114521e-05
-4.26723445124789e-05
-1.73517665604784e-05
-1.33933770849911e-05
-2.56321638742985e-05
2.26679910727371e-06
-5.49743398521163e-05
-3.46041531903057e-05
-8.56034129113151e-06
8.94679487802368e-06
-4.7432291100062e-05
-2.25810854042191e-05
-3.31353022230776e-05
-6.04889602418043e-05
-5.00725415861526e-05
-6.47104140704856e-05
-1.95784607062554e-05
-3.69570014469365e-05
-7.60237987852737e-06
-1.74024151417353e-05
-1.3395794125146e-05
-1.11408963223331e-05
-1.49139398180578e-05
-1.30974491465935e-05
-3.82598488410582e-05
-2.1535530441321e-05
-1.63816901763751e-05
-3.2313474967732e-05
-2.87240435842101e-05
-7.30410788345032e-06
-3.83656051542364e-05
-4.34269850368538e-05
-1.48412536314712e-05
-4.67577547963182e-05
-2.08819728879078e-05
-3.81156053837e-05
5.14620053778137e-06
-3.10398096552924e-05
-2.65472900377305e-05
1.58241892772598e-05
-2.09191385494203e-05
-3.86122358491528e-05
-2.46248687616693e-05
-1.59253010191125e-05
-2.14359624773852e-05
-4.39848591629136e-05
-3.9761768297614e-05
-5.44872544707215e-05
-4.24028419410675e-05
-2.29733170642877e-05
-4.90974896213093e-05
-2.11018696311273e-05
-4.97554065346476e-05
8.00678234506653e-06
-2.27683937327145e-05
-2.00721551575402e-05
-6.78742790371667e-05
-2.6474804309591e-05
-2.08187572846659e-05
-1.78893894490778e-05
-2.31703177964186e-05
2.02267007267164e-06
-5.88347970875535e-05
-2.8033008442393e-05
-5.01928659812299e-05
-3.22816641139644e-05
-6.02163510849628e-05
-3.37838420969953e-05
-3.54795417868431e-05
-3.4441363957824e-05
-2.80763994094129e-05
-3.14430534397554e-05
-1.94391879531659e-05
6.50119992125665e-06
-1.505694487064e-05
-2.5082212658004e-05
-5.89757771039453e-05
-5.35941389123542e-06
-4.57020748682719e-05
-3.01853199094249e-05
-2.98502292863639e-05
-4.12167488084589e-05
-2.28042330340667e-05
-5.17971075588393e-05
-3.45315737832773e-05
-5.88193105797016e-05
-7.58211418099905e-05
-3.44713129958049e-05
-2.70082518289405e-05
-2.71816412071302e-05
-1.67271482542313e-05
-2.96009104918359e-05
-4.02921235144954e-05
-2.9738713168265e-05
1.10324626875153e-05
-1.89430935642045e-05
2.42306114004351e-06
4.42641577442049e-06
-3.72169303942864e-05
-5.15881595302958e-05
-5.54460056986743e-05
-4.82850833228503e-05
-6.91047951442593e-05
-5.40011282199907e-05
-5.45558593023853e-05
-3.30382524631368e-05
-2.88896989426869e-05
-2.85076231634493e-05
-3.19419691883852e-05
-3.35948866693603e-05
-3.74544782614593e-05
-2.69548221369727e-05
-2.02966718058577e-05
-2.07286676628992e-05
-2.68332972861697e-05
-7.33499918853989e-06
-2.78983361145255e-05
-9.76662468387821e-06
-1.180216624584e-05
-1.4358805422934e-05
-4.30704395945206e-05
-3.78899767233639e-05
-4.56080758095101e-05
-5.86755467101115e-05
-6.5219187977477e-05
-1.33353778464165e-05
-4.82922929984774e-05
1.5036919198547e-06
-1.85448417473078e-05
-2.39117378188821e-06
-2.71926055295927e-05
-3.81591000341586e-05
-3.43657899862901e-05
-1.33894501832588e-05
-4.4814069428592e-05
-4.88858645254891e-05
-4.89102941205413e-05
-1.86383248646551e-05
-3.31431139333991e-05
-3.75741920945271e-05
-7.28985284635484e-06
-5.04861653365951e-05
-3.26543877434961e-05
-1.35491230515367e-05
-3.83392926151144e-05
-9.0435433361421e-06
-4.78441494489229e-05
-7.37166304349943e-06
-2.07526168431445e-05
-4.32672978261238e-05
-5.22968474989852e-05
-1.19041505302408e-05
-1.11991313893015e-05
-6.09839811690765e-05
-4.33498320894009e-05
-2.39741581297615e-05
-4.14145776298715e-05
-5.69360921832673e-05
-3.92045492865494e-05
-3.81647899246662e-05
-3.87819388716411e-05
-2.97249924619196e-05
-3.81138291436304e-05
-6.61800127072134e-05
-1.0309411499132e-05
-4.83765998093803e-06
-1.37132018306513e-05
-2.58486213254474e-05
-1.76281922230765e-05
-4.47621390947381e-05
-3.50067686667002e-05
-1.58907439879278e-05
-2.64333958175526e-05
-4.00506238747208e-05
-5.62014968833439e-05
-5.79023935819332e-05
-3.18640859460419e-05
-3.18148034220886e-05
-4.04060678936767e-05
-2.99206468314558e-05
-6.44019798999112e-05
-4.00787492502787e-05
-3.06077672602996e-05
-3.31945862860906e-06
-2.33507705426081e-05
-2.99849077285231e-05
-2.75455136243487e-05
-1.30641972454505e-07
-3.09359352008746e-05
-2.44280075235428e-05
-1.49164169439032e-05
-3.25188513057484e-05
-4.89305186281967e-05
-3.47676098994278e-05
-2.47348108843772e-05
-3.86378186669618e-05
-5.933558047538e-06
-3.89408938734106e-05
-3.58850908759198e-05
-3.07995062802584e-05
-2.27641181666174e-05
-8.98901034917755e-05
-1.00777096881547e-05
-2.5102063056201e-05
2.01502540849406e-05
-4.79305213758371e-05
-3.02911575457528e-05
-5.43398248818522e-06
-9.01215498006975e-06
-3.95324325304149e-05
-3.44677319237945e-05
-2.53404368167814e-05
-2.85842357041849e-05
-1.87957474071904e-05
-5.30828162063062e-05
-1.7469577721327e-05
-9.09942292425538e-06
-3.09116200807438e-05
-3.68737725189457e-05
-1.26473355644468e-05
-3.19627467957296e-05
-4.0861388240802e-05
-5.47043223668587e-05
-5.4521379391698e-05
-4.79977273161427e-05
-6.19356396527265e-05
-4.69227168496706e-06
-1.49456003223601e-05
-6.90762607694663e-05
-1.67371068164807e-05
-1.19287689517287e-05
-4.21379093937023e-05
-3.36020421812102e-05
-2.02032883526332e-05
-5.18516549654068e-05
1.48105519823124e-06
-1.17394296344133e-05
-3.4887731175922e-05
-2.59130974314771e-05
-4.56696833765711e-05
-3.97136073372112e-05
-4.46707042942784e-05
-5.59537921898788e-05
-2.55312076828141e-05
-2.29777532458902e-05
-7.82859942818415e-07
-2.49068698642435e-05
-5.88907992007566e-05
8.37968366847764e-06
7.76497548223231e-06
-3.76444536917239e-06
-1.94643748690636e-05
8.16440018096424e-06
-1.94306435848267e-05
-3.37997800065529e-05
1.84470881249158e-05
-2.13207382292841e-05
-5.08974558360212e-05
-6.73477674141064e-06
-2.20045057370648e-05
-5.40562968374071e-05
-3.87255795306833e-05
-8.3608444051333e-06
-2.26662685938536e-05
-4.2154119335706e-05
-1.07769354245651e-05
-2.37314596496169e-05
-6.46557164099351e-05
-9.24142712149112e-06
1.86165267153706e-05
-2.94674580010285e-05
-2.80165728425627e-05
-3.35325789182758e-05
-1.8343645823605e-05
-5.30673253544328e-07
-3.2019410047482e-05
-6.51578887907367e-05
-5.16722248074823e-05
-7.80650190782772e-05
-6.69010550384015e-05
-3.0657015842243e-05
-1.39723050346977e-05
-2.34368399839106e-05
-3.52044628714035e-05
1.17268642524118e-05
-1.20388738558001e-05
-7.67096295977233e-06
-1.3731045221971e-05
-6.27258527776411e-05
-5.77645691917295e-05
-1.2877609103411e-05
-1.209478177001e-05
-4.16722433224904e-05
-4.32407582178507e-05
-5.19063713748279e-05
-5.64311734808733e-05
-5.83489046982736e-05
-2.65084504399978e-05
-5.3525437270755e-05
-5.66698928968535e-05
-3.03647880507835e-05
-1.93723767859848e-05
-1.83233854506451e-05
-2.08348609262257e-05
-3.89642635734955e-06
-2.30677261314871e-05
-1.00339021959215e-05
-2.28189905891076e-06
-3.36494721523579e-05
-3.40173530285358e-05
-5.86728147300794e-05
-3.34086774242114e-05
-5.21861446419041e-05
-2.1544456344193e-05
-4.17514305040013e-05
-2.97104945911109e-05
-4.17386364992758e-05
-3.8228157632871e-05
-3.00330630202703e-05
-3.58172737951453e-05
-9.1642470828456e-06
-6.50553435418225e-06
-1.78994267137303e-05
-1.5933368245049e-05
-1.82832537936426e-05
-5.43211526526276e-06
-1.76614041156614e-05
3.27033482367177e-06
-1.66158140353614e-05
-2.72741330863051e-05
-3.65633814995919e-05
-2.27718179425272e-05
-4.2623400941432e-05
-3.42715663947399e-05
-3.67480682454157e-05
3.87997193385913e-06
-5.87776688405271e-05
-4.94365490244622e-05
-3.85257947761105e-05
-4.27808444805138e-05
-2.25343150934083e-05
-4.31544094147884e-05
-3.72048857320042e-05
-2.24141999001698e-05
1.55477211810213e-06
-2.0080596798185e-05
-4.25505008573152e-05
-2.81302037314747e-05
-4.89118365602732e-05
-3.83838378932582e-05
5.29223995485261e-06
-6.7400355028333e-05
7.91740488173172e-07
-4.02714325069996e-05
-2.8996625286567e-05
-3.2807418157421e-05
-1.89229480964461e-05
-3.47210442897746e-05
-5.78707059648578e-05
-3.17668405737688e-05
-2.9928237877285e-05
-4.22416103605454e-05
-1.5408395512017e-05
-1.51694395284418e-05
-4.4709379145272e-05
-1.11660710932301e-05
-2.85968123696042e-05
-4.80529063897418e-05
-2.74533626105166e-05
-1.13717571837264e-05
-4.888865315319e-05
-5.42555318420456e-05
-3.1917008497451e-05
-4.72471240311517e-05
-6.31964169825512e-05
-1.24499927072177e-05
-3.58922997014895e-05
-2.10430777769353e-05
-7.33108489651134e-06
-2.51627557122418e-05
-4.54817879424012e-05
-6.43700438312287e-05
-1.61883657522211e-05
-4.26207000601143e-05
-1.3136824614029e-05
-1.25487675869616e-05
-2.55709769699984e-05
-3.45615184478439e-05
2.47968613893992e-05
-4.74653014757279e-05
-2.30788470674684e-05
-4.37389438225141e-05
-3.58593568717987e-05
-3.89123392083929e-05
-3.0092675237719e-05
-2.67396459225765e-05
-1.50297005358879e-05
-1.94366188696153e-05
-1.56184565799052e-05
-5.11517401980375e-05
-3.94416233742302e-05
-1.66133710754199e-05
-3.27433737478792e-05
-2.94524659953463e-05
9.55614453528255e-06
-2.23350102796566e-05
-3.93132126040376e-06
-5.18288004679046e-05
-1.45963104701958e-05
-1.99684777583674e-05
1.02004438820278e-05
-2.57342554587758e-05
-6.27922892430222e-05
-5.64186385717381e-05
-4.60760241802321e-05
-5.32338987730255e-05
-4.46382335182348e-05
-9.80014442988474e-06
-4.8541604022995e-05
-4.49413135679857e-05
-1.96634641410018e-05
-6.03053589806521e-05
-2.93132552205665e-05
-4.28093553051736e-06
-7.01493767989998e-06
-1.54134540148805e-05
-1.95383857944496e-05
-1.88185250181333e-05
-4.26206710355684e-05
-4.53350790460277e-05
-2.05189086096459e-05
-7.76955481917183e-05
-3.23424459511713e-05
-4.19189099100025e-05
-6.38932810498544e-05
-3.75439690007036e-05
-2.65826285161446e-05
-6.33475725262233e-05
-6.80443902564068e-05
-1.15779788544349e-05
-5.54233849851186e-05
-1.09898725871514e-05
-4.61676016168919e-05
-1.3721084866429e-05
-3.89300146931587e-05
-7.92915798919007e-06
-1.86993360251482e-05
-3.67119201246956e-05
-2.54955871548573e-05
-4.49617276228369e-05
-4.04647103039127e-05
-4.06051974699494e-05
-2.76180385747777e-05
-6.68185624536688e-05
-2.47695177126964e-05
-1.45161124533613e-05
-4.55878546547749e-05
-3.49096008260409e-05
-4.37825269550038e-05
-1.56570102579436e-05
-2.31337853336043e-05
-1.41353246109666e-05
-3.19095410455743e-05
-2.10503946766989e-05
-6.27308558068333e-05
-3.37978253402359e-06
-2.67292789725867e-05
-1.88210448466363e-05
1.27018601075913e-06
-3.50756434168991e-05
-4.184242780835e-05
-2.04309415612124e-05
-4.47760120149711e-05
-4.04799617695828e-05
-5.37340434330234e-05
-2.7926547859986e-05
-6.22044689670147e-05
-1.87134008014245e-05
7.89205974714088e-06
-2.30787659931223e-05
2.2110441858288e-06
1.47473408512426e-05
-2.95717891914389e-05
-2.70507520359338e-05
-2.72505036330062e-05
-1.58451609511864e-05
-6.47881523907246e-05
-2.13627401422868e-05
-2.38026389880809e-05
-3.96446219555692e-05
-3.18843103522984e-05
-4.14712235354762e-06
-3.96284357226917e-06
-2.40667705000393e-05
-8.31984274133173e-07
-1.12689592481569e-05
1.05636710873399e-05
-6.88371579336726e-06
-2.23576367585102e-05
-1.62329141753501e-05
2.82951387148666e-06
-2.92129849926651e-05
-2.900700475445e-05
-1.41184514897036e-05
-2.31362420691668e-05
-2.28173712159802e-05
-3.01733798253317e-05
-1.04171833684439e-06
-4.77719155778348e-05
-2.93881653559781e-05
1.18813083790641e-05
-3.78457711479641e-05
-3.4277944792747e-05
-2.66029172624563e-05
-5.16929814241418e-06
-3.94422347816778e-05
-4.38200460368892e-05
-3.89413295917898e-05
-1.58564465131128e-05
-1.76871597762792e-05
-6.54263400645948e-06
-8.24656980676624e-05
-4.30103450664675e-05
-4.09035890441524e-05
-4.29379429337948e-05
-6.10082708238297e-05
-2.11761249791159e-05
-3.13157130278683e-05
-5.40513156622937e-05
-9.54304572383343e-06
1.48991939715641e-08
-1.12133907653507e-05
-8.05782469185274e-06
-3.8686201115392e-05
-1.2913502270591e-05
-4.55476821265843e-05
-2.6487418244263e-05
-1.52937985147629e-05
-3.90634797637435e-05
-3.94415172935936e-05
-2.9561298777964e-05
-3.60341822219105e-05
2.88733512155528e-06
-3.66072426881963e-05
-3.5194593752541e-05
-1.42028908850588e-05
-9.77405382336347e-06
-3.9425794208255e-05
-9.96922300827139e-06
3.65245637561428e-06
-3.80614043396822e-05
-1.30844927437151e-05
-2.79735454017002e-05
-2.43922238179034e-05
-4.29596929952873e-05
3.99133462585683e-06
-1.10275175685508e-05
-1.46660812627296e-05
-2.54406419074367e-05
-2.36225228257999e-05
-5.28481265137844e-05
-5.16905585537095e-05
-4.29514838257881e-05
-1.58145659101486e-05
-1.38683192020513e-05
2.22897977194345e-06
-1.93569319348896e-05
-1.01333566934542e-05
-2.13906939919497e-05
-1.58062821726587e-05
-1.53363332930561e-05
-8.32340001314844e-06
-3.57161317584249e-05
-2.60747018192875e-05
-2.87769114403003e-07
-2.29960418391102e-05
-4.30297510245003e-05
-4.66864668623044e-05
-2.1116170151537e-05
-6.08265459692984e-06
-5.28117918159254e-05
-4.7646213045148e-05
-5.3868563698453e-05
-2.03261088573433e-05
2.6518085163997e-06
-2.05994212075427e-05
-3.13733569861438e-05
-3.12876678731247e-05
-3.10699019645021e-05
-7.48028895768473e-05
-1.84053895178083e-05
-4.5393945573861e-05
-4.94558392128329e-05
-4.65171750813264e-05
-1.03432524591361e-05
-3.57995646848891e-05
-3.29828913346894e-05
-5.69677154433379e-05
-1.35244847254859e-06
-7.42804886332117e-05
-4.68792585888859e-05
-7.31303109692365e-06
-3.33139446761242e-05
-3.77567946549368e-05
-2.70213584182278e-05
-1.07526442355143e-05
-5.88472763245078e-05
-2.73285825786081e-05
5.71553480018656e-06
-3.40023890078732e-05
-2.55950640694248e-05
-3.90983836719588e-05
-4.22717100142542e-07
-3.97999780876284e-05
-1.11383910555988e-05
-1.70603678309403e-05
-4.40085441785258e-05
-2.44988878050764e-05
-1.7970262948556e-05
-1.14169205962195e-05
1.22780647391953e-05
-2.67455477182766e-05
-7.20788468881744e-06
-1.76058848731853e-05
-2.06595602821713e-05
-4.65312719759669e-05
-2.02224577614428e-05
-7.93503418591701e-06
-3.86715308791452e-05
-2.71141418348807e-05
-2.87349761879204e-05
-4.73476202660317e-05
-2.47452879937022e-05
-4.26239877066305e-06
-2.18924827457521e-05
-2.6484497176218e-05
-1.5212632476324e-05
-2.29674057251748e-05
-2.45014419049806e-05
1.42090597624122e-05
2.74084478105358e-06
-3.8657277329169e-05
-2.6099145532951e-05
-2.02403721769388e-05
-2.60681011654233e-05
-2.40066345402025e-05
-5.42609569268193e-05
-6.25199109877966e-05
-5.19092749022378e-05
-3.06386702463218e-05
-4.81234877890823e-05
-2.08800113043446e-05
-1.93679472542793e-05
-1.74487625980556e-05
-4.62345627191228e-05
-2.93036519240938e-05
7.78837972682794e-06
-2.52431977071769e-05
-8.51951308998978e-06
-2.51280544504068e-06
-2.68279440891037e-05
-5.65160150366215e-05
-6.01504134360146e-05
-1.95597495324522e-05
-2.41954915494243e-05
-4.88405238192522e-06
-1.9853250363606e-05
-1.52877971216731e-05
-1.00453538468374e-05
-3.35671671341861e-05
-7.79305637027366e-05
-1.55231921524152e-05
-1.88517719423452e-06
-5.31791572524003e-05
-4.90306767287619e-05
-2.04928439231309e-05
-2.44584523819663e-05
-2.69786019290418e-06
-2.79768415622417e-05
-3.48352535601158e-05
-2.2750280889126e-05
-3.8863495669364e-05
-3.54783332653459e-05
-5.52837074946357e-05
-4.48215574833799e-05
-1.72556442146161e-05
-2.00734124313138e-05
-4.66389094777478e-05
-5.77825851003978e-05
-1.3742131602347e-05
-3.73086618163153e-05
-4.3145271319472e-05
8.30299873866934e-06
-4.95521962642462e-05
-4.38438742814302e-06
-1.08664324667005e-05
-6.31487954880365e-05
-6.48716427795112e-05
-1.44794769505831e-05
-2.24811468380634e-05
-4.91568341400652e-05
-6.04300228782535e-05
-1.8088063070831e-05
-1.39276023369154e-05
-3.01442549457418e-05
-4.74060708734863e-05
6.07160791906519e-07
-4.40549621885137e-05
-2.9630222334501e-05
-4.76157345342345e-06
-5.17871136161845e-05
-2.5639842416076e-05
-3.24116348901464e-05
-3.25779645946421e-05
-4.43066341196975e-05
-4.76278613828445e-05
-4.96452047448592e-05
-2.44558005982016e-05
-4.17702112659673e-05
-1.17056968590205e-05
-2.26240490056771e-05
-7.25739421440429e-06
8.9968939227206e-06
-4.06949314982445e-05
3.2860678796076e-05
-3.91898280073339e-05
-8.61914293468192e-06
-6.3996849719372e-05
-2.96080894600699e-05
-3.14859937436454e-05
-2.95393294619865e-05
-1.51624405710655e-05
-7.53829759850269e-05
-4.92967013013481e-05
-3.53114653861007e-05
-4.63011634213239e-05
-4.43234779698002e-05
-1.60248947944908e-05
-2.73765400313669e-05
-2.05686101504233e-06
-3.49101311907084e-05
-2.49573294455172e-05
-1.22772474002565e-05
-3.7033408522421e-05
-2.71001612285164e-05
-2.01719615497794e-05
-5.16030961104539e-05
-6.37774683550389e-05
-1.86925708963291e-05
-1.79016103356196e-05
-1.16882570323284e-05
-4.63371220772236e-05
-2.72121185725451e-05
-1.25751322840127e-06
4.53528676885971e-06
-3.41504462917238e-05
-5.78740550573776e-06
-2.84076774827974e-05
-4.36574888325958e-05
-3.38834869033875e-05
-9.04099562861846e-06
-3.31344032397039e-05
-3.41421339992637e-05
-3.42742413281762e-05
-3.75851237473507e-05
-3.40844344974343e-05
-3.87822735352194e-05
-2.02724959986679e-05
-3.05258795570139e-05
-3.34723393353389e-05
-2.98038854297119e-05
-3.60107980180964e-05
-2.3939356705878e-05
-2.06616648618099e-05
-3.2124774609803e-05
-2.01085427966e-05
1.41112807585389e-05
-2.81668602488655e-05
-2.54696898752404e-05
-4.32371828363667e-05
-3.7205094234214e-05
-3.94435252222982e-06
-4.60132290596771e-05
-3.37643865340003e-05
-2.9352012877554e-05
-2.02419901888301e-05
-2.47991140529703e-05
-5.9212972618333e-05
-1.91613650802108e-05
-2.57370010436959e-05
-5.2254287250963e-05
-2.33464866319232e-05
-3.2809382087323e-05
-4.73612471866284e-05
-4.75362829008231e-05
-3.03649189486419e-05
-1.44420637273425e-05
-3.65750602968853e-05
-3.35430730872875e-05
-4.28941707078746e-05
-4.46965169446639e-05
-4.11873291904963e-05
-3.99630571316947e-05
-3.90550722145528e-05
-5.35184798476898e-05
-3.56573572059433e-05
-5.10177087982847e-05
-1.71652623029022e-05
-5.6629107017008e-05
-3.21424475825666e-05
-5.5597563909184e-06
-2.44771090580751e-05
-3.87915783275164e-05
-4.86132424335578e-06
-1.50251940565913e-06
-3.03896054621021e-05
-2.94501829213668e-05
-1.2666173429426e-05
-2.42284640961936e-05
-1.66237339130734e-05
-1.173351754889e-05
-3.28002897532656e-06
-5.57639814513357e-05
-4.89604896440233e-05
-4.27554704491652e-05
5.62706726756346e-06
-4.68620503146164e-05
4.13831005013575e-06
-3.95689505666631e-05
-3.68827581771207e-05
-4.29224348321248e-05
-4.26430420158666e-05
-4.82484751510051e-05
-1.84414917683903e-05
-3.45829421364597e-05
-1.7889039047308e-05
-5.70650677954249e-06
-1.23274011033438e-05
-1.79099228541424e-05
-2.72807620673659e-05
-2.1632854611311e-05
-2.78972407797087e-05
-6.42840763528404e-06
-2.48150574964559e-05
-5.85109620068744e-05
-1.69085066595045e-05
-1.97914097667889e-05
-5.99237697239131e-05
-4.69594987716399e-05
-2.4967732520772e-05
-4.56403617512002e-05
1.53352950405104e-05
-6.67823303009407e-05
-2.600101865822e-05
-7.21356643778772e-05
-2.10756460798207e-05
-4.16367178865168e-05
-1.78394037826704e-06
-2.63148077969391e-05
2.77046507916498e-06
-3.67453646360256e-05
-3.06887544495202e-05
-2.91714569785477e-05
8.23632444096848e-06
-6.65439577661979e-05
-5.75109835762691e-05
-4.76915919325592e-05
-4.70119151298017e-05
1.22543683715297e-05
-2.14912419484156e-05
-4.10482717930445e-05
-2.75721487819155e-05
-1.08071661833025e-05
-3.0457027899584e-05
-4.27818799830042e-05
-2.3222652145181e-05
-4.93672370787454e-05
-2.13668513260879e-05
-1.7497316735576e-05
-2.16347273978032e-05
-4.1540077226962e-06
-2.45199622278744e-05
-2.46914638555739e-05
-3.49284102261951e-05
-2.05883524313344e-05
-3.43389893139549e-05
-4.6797484730627e-05
-3.00478797436768e-05
-2.81644914096679e-05
-8.09138544389744e-05
-3.52149991329087e-05
-4.26632278495315e-05
-3.07909766070124e-05
-2.52915948663382e-05
-3.66167661834221e-05
-1.79748502618258e-05
9.17948317447055e-06
-1.85212547596912e-05
-9.25303347072159e-06
-1.31523974980635e-05
-9.21785226858173e-06
-2.73771074863346e-05
-4.08532416623326e-05
-3.07149436548194e-05
-3.92747170474867e-05
-4.8998743083445e-05
-2.235686501904e-05
-2.1156141137693e-05
-3.08529497130901e-05
-1.44552918610832e-05
-5.15410431993603e-05
3.09181289883539e-06
-3.31730594013742e-05
-2.66433763206668e-05
-1.30771480251547e-05
-3.23514815763041e-05
-2.80564782708464e-05
-1.9566657929405e-05
-3.89148734667014e-05
-3.39221890366641e-05
-5.88811792833715e-05
-4.21115857174869e-05
-1.94385026414564e-05
-3.35567640905184e-05
-6.45746060713338e-05
-4.0207495457692e-05
2.187195427612e-06
-5.20979498073102e-05
-1.93087193443288e-05
-2.09861877943143e-05
-2.40786063277545e-05
-4.0200141015189e-05
-3.86922127625617e-05
-2.27010020013325e-05
-4.35673958503176e-05
-4.83776201983249e-06
-1.62477287698615e-05
-2.80896555827579e-05
-2.47605537686798e-05
-4.1481246548618e-05
-2.89062347460668e-05
-2.40586312578869e-05
-5.58762995980936e-05
-5.10464285707268e-05
-4.28981950068489e-05
-1.61716817457992e-05
-8.74491068512282e-06
-3.81939285008733e-05
-5.17113288632293e-05
-3.40297210425992e-06
-8.84390570123751e-06
-3.44969947472934e-05
1.74967419130781e-06
-1.66722118632136e-05
4.74709176487956e-06
-3.7905726507933e-06
-2.39623683271603e-05
-2.25217766663266e-05
-1.60861249779408e-05
-3.82647524346659e-05
-4.02042326169944e-05
-4.52696001019509e-05
-4.65300523402164e-05
-5.19173419746764e-05
-4.39611999158277e-05
-1.95868868941496e-05
-1.25339003156839e-05
-3.37154101007605e-05
-3.37268775475554e-05
-4.36511627641209e-05
-2.67709359453101e-05
-3.77732381842454e-05
-3.05216978503215e-06
-2.64218278701389e-06
-2.98041863401467e-05
-1.91489104196194e-05
-8.48128798827344e-06
-4.15358644540709e-05
-5.8974292940911e-05
-2.87686304023883e-05
-7.14903779193208e-05
-7.00493220304459e-05
-3.91114313425172e-05
-6.39189137195889e-06
-3.06047242826021e-05
-9.34365480603951e-06
-1.98763162886859e-05
-4.42459351131436e-05
-3.35472860872357e-05
-1.12116873359284e-05
-1.9338476676678e-05
-1.7489505813653e-05
2.64229144304477e-05
2.17175405735631e-05
-7.37835518656761e-06
-7.96081847714628e-06
-3.91873924282249e-05
-1.98505170964828e-05
-2.15679139303987e-05
-5.24150422150021e-05
-4.16269804104286e-05
-4.28430146919694e-05
-2.62873188406904e-05
-4.86008946424253e-05
-2.74515288306253e-05
-2.43485985415854e-05
-5.75134754708996e-05
-4.63154778506804e-05
-1.37355109716458e-05
-2.63413207362968e-05
-2.38686015922431e-05
-9.99562224848218e-06
-7.19047015920859e-05
-3.28036459413607e-05
-2.31745876399271e-05
-5.36148679213962e-05
-5.21160843795128e-05
-4.81137471243493e-05
-5.13944934746442e-05
-2.80966054561577e-05
-6.78197889928965e-05
-2.43916793068304e-05
-1.49141305770643e-05
-1.41665422170138e-05
-1.59301057290172e-05
-4.57057501507841e-05
-3.71708545879036e-05
-4.7992453533973e-05
-2.78906679008243e-05
-1.96855586939723e-05
-4.08061613170757e-05
-3.86530635644595e-05
-2.30159206911594e-05
-4.31056803241147e-05
-1.88893485409875e-05
-1.61910338680883e-05
-1.44595338648379e-05
-4.49836754392559e-05
2.82338512743191e-06
-9.5043338136329e-06
-2.14754754400162e-05
-5.19602909816838e-05
-4.2328890987418e-07
-3.05098785452782e-05
-3.35542941751797e-05
-5.23983558593931e-05
-1.53488328433301e-05
-3.00213334808371e-05
-4.8035012404721e-05
9.41921421547102e-06
-6.11834650118366e-05
-1.33025037869988e-05
-2.6635004753609e-05
1.77718666154281e-06
-2.08939527881247e-05
2.45307936074637e-06
-4.08600401627335e-05
-2.62750967139876e-05
-1.1766165298393e-05
-2.63394027743667e-05
6.3415373556115e-06
-2.47443698965808e-05
-1.51719977719867e-05
-2.58726649143992e-05
3.68122067030902e-06
-5.1141401297734e-06
-2.21042354011907e-05
-2.56247027931081e-05
-2.57995571282397e-05
-6.80456294136285e-06
-2.80797453543772e-05
-1.76872899727605e-05
-6.48537528830997e-07
-5.55555441269343e-06
-1.13922149249937e-05
-1.3821157565642e-05
-4.76075640817379e-05
-5.55017937677012e-05
-3.61201594864387e-05
-5.94849307206258e-05
-3.32116288501697e-05
-3.22758171181872e-05
-6.43854400413667e-05
-2.66336542377576e-05
-5.38019633317574e-06
-6.05600420110052e-06
-1.8698302227013e-05
-2.88703061322093e-05
-1.47717950374605e-05
-5.25404255876938e-05
-3.37452828508551e-05
-1.01858751671158e-05
-5.17336358852366e-05
-3.19221045741881e-05
-1.73440201387109e-05
-3.20511535647782e-05
-3.99073568841861e-05
-5.25185491463254e-05
-2.09455509697945e-05
-1.1404316028901e-05
-4.30520258382352e-06
-3.96483827343888e-05
-6.77483214799083e-06
-2.85238628802109e-05
-8.67147621339621e-06
-2.53698781810448e-05
-3.49514466676141e-05
7.0603647459744e-06
-3.08624705934734e-05
-4.41284817747155e-05
3.05698757744191e-06
-3.73513971336914e-06
-8.88101173586343e-07
-2.56342510548708e-05
-1.64884453921467e-05
-3.67293398750211e-05
-2.99424337904668e-05
-3.55548228734236e-05
-5.10275407759182e-05
-2.79167494347683e-05
-1.28483133290475e-05
-7.33704086186521e-07
-2.14023595915637e-05
1.30783247983093e-05
-2.48468134634015e-05
-3.78734875943104e-05
-1.4474185925023e-05
-3.187413756556e-05
-3.96343378090274e-05
-4.3566633757667e-05
-7.86103435363641e-06
-1.02233100448103e-05
-2.8518245853906e-05
-3.40028516789735e-05
-4.48421204425408e-05
-4.32655895281909e-05
7.26564470101463e-06
-4.47409296963e-05
-4.10869789082434e-05
-1.70504396813743e-05
-3.31575753836882e-05
-4.39160625919835e-05
-1.36073726186815e-05
9.99223908075495e-06
-1.00437977327639e-05
-3.27357756138139e-05
-2.60226133516036e-05
-7.11287890244141e-06
-2.20146812720232e-05
-5.96792267556152e-06
-4.14022054338408e-05
-4.04518121818474e-05
-1.44450818802898e-05
-3.46086515193887e-05
-1.85725478244632e-05
-6.96364203626341e-06
-4.83814322597082e-05
-1.99930496400672e-05
-1.65843018792726e-05
-1.63083276664995e-05
-4.77374938487412e-05
-3.47009976110002e-05
-6.88485687059633e-06
-3.08057037019123e-05
-3.67997160874267e-05
-1.31007289731177e-05
-4.08432775388628e-05
-2.76029941168532e-05
-1.64750633401069e-06
-3.12825563471777e-05
-3.20595320843531e-05
-4.97987850132333e-05
-3.36655885722069e-05
-6.38932256347574e-05
-5.22807904312698e-05
-6.41562955782394e-06
-5.15614986009314e-05
-1.5476107125613e-05
-2.02469817663696e-05
-5.63068310349368e-06
-8.64735691584286e-06
-6.70819903171196e-06
-2.52619114220688e-05
-2.67530805644148e-05
-1.75382482028461e-05
-1.15283173784847e-05
-2.29719558526486e-05
-2.13154652123063e-05
-1.73863016561339e-05
-4.50522146299328e-05
-2.64843442250673e-05
-1.48552072278295e-05
4.74765160388247e-06
-4.23623192999534e-05
-1.03748920172076e-05
-1.40616190051256e-05
-1.9716499283974e-05
-7.38917372129695e-06
-2.77419707165141e-05
-1.57053745434302e-05
9.41034873145872e-06
-6.57981226949941e-06
-2.4051865732617e-05
-2.03382792676783e-05
-2.66927810145278e-06
-4.75410419431289e-05
-3.01239215012365e-05
-3.94357124711768e-05
-3.282966604649e-05
-5.22675279520272e-05
-3.11231275668822e-05
-1.38232407144861e-06
-3.34135051791056e-05
-4.33462804321278e-05
-2.7406619239199e-05
-1.68559949025694e-05
1.48555444235201e-05
-1.31394607422986e-05
-2.81763805688511e-05
-3.14414986991566e-05
-3.62652338468045e-05
-3.36939969141109e-05
-4.48353699140393e-05
1.81781895684511e-05
-2.63763325842799e-05
-3.27984096783119e-05
-8.45069726735901e-06
-1.90571909237455e-05
-4.31101210698283e-05
-3.21784294776554e-05
-4.23935471468214e-05
-1.28951101517294e-05
-5.321068257088e-05
-2.69063218818618e-07
-3.30232861104589e-05
-4.99369659411087e-05
-3.33713578375702e-05
-4.49198503887136e-05
-4.09278057779991e-05
-2.29109035622505e-05
-1.08487874938116e-05
-6.97142881890832e-07
-2.49564548650974e-05
-3.88486339055299e-05
-5.1279463377599e-05
-4.24016953760601e-05
1.87245655396192e-06
-2.671973114543e-05
-3.07144909545889e-05
-3.95504171172635e-06
-7.31505835149099e-06
-5.60843384914959e-05
-2.00398045861378e-05
-4.23025247654245e-05
-4.5759244020329e-05
-6.5450589059097e-05
-4.7510282263975e-05
-3.87752262682336e-05
-3.65548360546456e-05
-7.09200618267012e-06
-2.85189944322516e-05
-1.7246783769449e-06
2.03185560651055e-05
-7.73362091364136e-06
-1.0481705759577e-05
-1.42548731817757e-05
-4.2582000361634e-05
-4.74425264460733e-05
-1.02385772608905e-05
-2.78878963349406e-05
-3.00788321091831e-05
-3.26215622872732e-05
-1.20846463308103e-05
-4.55347779365751e-05
-3.63679166595085e-05
-5.69523613012236e-05
2.30494915016577e-05
-3.41894104084147e-05
-3.59243296837671e-05
-2.76054555283587e-05
-1.64763456692407e-05
9.81217766643469e-07
-3.42849827537866e-05
-2.03338994850231e-05
-2.80620942131961e-05
-2.07071337858898e-05
-4.43282272968441e-05
-4.29969707978019e-05
-6.1285881801086e-05
-1.77729074110274e-05
-4.41327164491242e-05
-5.73967779853243e-05
-3.69215582402666e-05
-4.92230642365848e-05
-2.05712557019084e-05
-1.54293366218063e-05
-4.52085852704171e-05
-1.9004627125878e-05
-9.09198536750521e-06
-3.12998668496327e-06
-2.25818603603831e-05
-8.44148927868832e-06
4.95481886942685e-06
-4.1255457670415e-05
-4.01460637436168e-05
-7.97818945049873e-06
-3.61440045385548e-05
-3.044090063333e-05
-7.65388601491949e-06
-1.05355334305298e-05
-1.76016465684679e-05
-3.22097469961168e-05
-3.13663522388196e-05
-3.84039863482908e-05
-7.17874990230277e-06
-3.06201971080481e-05
-5.08780467273782e-05
-3.78650032424689e-05
2.41878403056586e-06
-6.62251501769111e-05
-5.09051554228575e-05
-1.68372900553996e-05
-2.58020143031896e-05
-3.20742823670684e-05
-7.01760884908919e-06
-2.69937811041196e-05
-1.23169264949864e-05
-2.31511374832632e-06
7.20825403302701e-06
-2.56508357266613e-05
-1.15597486170175e-05
-4.12126291997982e-05
-5.812565066507e-05
-2.18805637403773e-05
-4.24301988603325e-05
-6.10127903950889e-05
-3.83643371351625e-05
-2.9548099587035e-05
-5.02470035268745e-05
-1.65121458295907e-05
-1.25417696135516e-05
1.01796091319509e-05
-4.6954694646708e-05
-2.93448992333957e-05
-6.13977135541148e-07
-7.98152215053095e-06
2.4335501251616e-06
-9.92204672122269e-06
-1.75060090950532e-05
-8.88307840656667e-06
-4.18822514533242e-05
2.31732705448563e-05
-4.43193496490868e-05
-4.70018103610146e-05
-5.46426657232381e-05
-4.00951143101738e-05
-2.34210302536902e-05
-2.61344006881785e-05
-6.1484635928837e-05
-5.44898364692545e-06
-1.85270462783352e-05
-3.98924375018017e-06
-1.81394753417235e-05
-3.70497452614883e-05
-6.04564704549599e-06
-2.59193588443887e-05
-2.27896617018822e-05
-3.41027943635649e-06
-2.60037726643213e-05
-1.84321723562559e-05
-3.81611517212545e-05
-3.87852905426155e-05
-3.95096809606084e-05
-1.74568622875808e-05
-4.4711850654792e-05
-5.22484910775575e-05
-2.07257192949075e-05
-4.80094875451648e-05
-2.73164220754448e-05
-4.16052183003843e-05
-3.36285602180537e-05
-2.40857419317557e-05
2.23094221770669e-05
-7.77633937255843e-06
-5.83713033446653e-05
-1.1642608061587e-05
-2.03977132461558e-05
-4.59685153134946e-05
3.4151627443801e-06
1.5864429274056e-05
5.96097558494289e-07
-3.1813489512648e-05
-2.0661020483785e-05
-1.55508871324953e-05
-3.25085976995328e-05
-6.91516332902653e-06
-2.70793386989422e-05
-2.90675179061709e-05
-3.32619544377856e-05
-3.79269506759838e-05
-4.42647776389927e-05
-1.13696597189606e-05
-3.15856218173163e-05
-4.0971517606874e-05
-2.86628610184075e-05
-1.4134707752353e-05
-2.04797100913616e-05
-1.02729464784533e-05
-2.46751176017577e-05
-3.62968971800681e-05
-5.68940520460658e-05
-3.77777155037093e-05
-4.8427431009264e-05
-6.72971068272497e-06
-1.47020687271047e-05
-2.77357174768513e-05
-4.7651124398605e-05
-8.8679561580142e-06
-3.70889900069041e-05
-1.96661404293047e-05
-1.05056356123052e-05
-1.71217127146804e-05
-1.33645280321457e-05
-2.52445197808732e-05
-1.4842162346805e-05
4.32230788254716e-06
-1.923586070213e-05
-1.52661943497473e-05
-2.19890151943271e-05
-3.06154805430469e-05
-4.51213680703357e-05
-1.67958782080273e-05
-4.1765633011043e-05
-4.35886166399506e-05
-2.96296817516841e-05
5.04703756086339e-07
-5.80222774084542e-05
-2.32617786277943e-05
-4.43367342451613e-06
-1.37233241639825e-05
-4.24252880908984e-05
-2.62293974273954e-05
-8.27105898826673e-06
-5.55150125177833e-06
-1.67554350040841e-05
-3.12522223981897e-05
-2.57547417955791e-05
-2.96037399151606e-05
-2.5561793075552e-05
-6.6074263354063e-06
-3.65725777622242e-05
-4.62139644381506e-05
-6.24581236051507e-05
-1.79866454524852e-05
-5.44613420971346e-05
-5.6808959737959e-05
-2.76665662098305e-05
-4.75389094927973e-05
-6.36235921617101e-05
-3.82646941483401e-05
-1.29759553395899e-06
8.1039245138426e-07
-8.45923511591496e-06
-1.89791685656432e-05
-6.35100953659276e-06
-1.82288044768579e-05
-2.34550745384967e-05
-1.2411988114012e-05
-3.38048086090373e-05
-3.49899539764934e-05
-3.47553353757072e-05
-3.95694647007856e-05
-2.77858843940027e-05
-5.30365582051735e-05
-3.28820183806015e-06
-5.05523488201851e-05
-3.60611656446989e-05
-3.46361227141747e-05
-3.97293927414949e-05
-4.53478149871247e-05
-1.52179960452097e-06
-3.06629378023721e-05
-2.0939460037271e-05
-2.55964893733081e-05
-3.24314774278974e-05
-4.85857181941787e-05
-1.50204856453477e-05
-1.19471314635869e-05
-1.89444683092589e-05
-3.30520649656854e-05
-4.31184514687941e-05
-4.3597538290943e-05
-4.18157341598992e-05
-3.95709075210573e-05
-7.29000231407126e-05
-4.21308035095114e-05
-4.58317634700756e-05
-6.55774298875104e-05
-1.59725490771633e-05
-3.07067589417104e-05
-5.84562875283153e-05
-1.09356828510974e-05
-2.29596446279357e-05
-2.18821612991956e-05
-4.0033426762836e-05
-4.34153272360836e-06
-9.94362982535751e-06
-5.75891565982104e-05
-2.91618363547984e-05
-3.9949445647896e-05
-2.19605198427355e-05
-2.62685976099293e-05
-4.26255928954988e-05
-4.49177939632821e-05
1.27661183210493e-06
-3.2264620210973e-05
-5.05535953416481e-05
-1.4757145061508e-05
-4.20964404798026e-05
-4.83482563898039e-05
-7.09598705268296e-06
-3.55317011782169e-05
-3.28669283974954e-05
-5.33236014737841e-05
-1.05762350265562e-05
-2.15259047900444e-05
1.34313823240913e-06
-2.34334978896833e-05
-2.53928248388661e-05
-1.91576013023992e-05
-4.59308892683608e-05
-3.27369586674229e-05
-4.20972370759144e-05
-3.24887103891637e-05
-3.76697794865592e-05
-2.77496742572445e-05
-2.86869729907835e-05
-6.68856015835815e-05
-4.86457909413315e-05
-3.32741709972297e-05
-1.34693371068215e-05
-2.37784434448512e-05
-4.68243169176517e-06
-5.07510434717359e-05
-1.95547099582417e-05
-4.23217514340264e-05
-3.54126526554223e-05
6.7440549931519e-06
-1.47530842374215e-05
-4.25008481360075e-05
-3.07399765000799e-05
-2.20659897140222e-05
-2.6731713622979e-05
-2.80177304466564e-05
-2.2946931776647e-05
-3.5801086145198e-05
-3.45958003330732e-05
-3.43718303512598e-05
-1.76938538440663e-05
-2.82223059449456e-05
-5.59408291675787e-06
-3.15005630284233e-05
-2.12826433280155e-05
7.05235810787768e-06
-3.1164168418285e-06
-1.9177899484123e-05
-3.82803887056695e-06
2.42992163814182e-06
-1.95261745896695e-05
-1.78892809790583e-05
-1.78793822225158e-05
-2.46241575667698e-05
-2.16169110796768e-05
-5.06711692140038e-05
-5.30249867871629e-05
-3.82737944358716e-05
-3.45295296870045e-05
-5.04520079115032e-05
-5.51394948478427e-05
-4.37302112435155e-05
-5.46689342136704e-06
-2.48174652423963e-05
-1.97590242927995e-05
-4.13551148707978e-05
2.50132450325302e-06
-2.77246699375423e-05
-6.69671973492536e-06
-4.12059444912127e-05
-1.9031490182538e-05
-4.1708168041652e-05
-3.38970719589322e-05
-2.14212663500985e-05
-1.3501282493861e-05
-4.5977202182366e-05
-2.75563535776522e-05
-3.09335973966649e-05
-3.10620548045068e-05
-1.322251139944e-05
-4.72745983680608e-05
-3.46918154745314e-05
-2.44549606518494e-05
-1.1943726349865e-05
-3.40982402653634e-05
1.59587047507057e-06
-1.3425066830027e-05
-5.36165567832471e-06
-2.60080837083712e-05
-4.09136867024127e-05
-1.45012388507859e-05
-5.29521306853296e-05
-4.84040704057359e-05
-9.42300230494835e-06
-1.27060851837775e-05
-3.34467336866639e-05
5.4592437508548e-06
-3.55828827689467e-05
-3.4410200073767e-05
-4.94665574899225e-05
-4.29113046739574e-06
-1.61012335351466e-05
-2.94865679335764e-05
-2.44609028788685e-05
-3.0039742809183e-05
-1.76062683303146e-05
-2.11900637517059e-05
-2.39856764467078e-05
-1.01560915980385e-05
-2.03451278790259e-05
-5.18650009731314e-05
-3.15065724035646e-05
-5.02411977153663e-05
-2.22085959178414e-05
-1.71138235024388e-05
-4.09968989391124e-05
-2.03547676625897e-05
-1.77794893178461e-05
-1.50144889733188e-05
-1.84410992743957e-05
-2.37229193787045e-05
-1.92531216355662e-05
-2.58583949758433e-05
-3.8218107160379e-05
-7.35417588603414e-06
3.62541773458263e-06
-2.69437845809413e-06
-2.41170865507854e-05
-5.31919355998467e-05
-4.6075990346536e-05
-2.10089611831481e-05
-2.85734939835523e-05
-3.31131941118148e-05
-2.99291578152423e-05
-3.70170024072192e-05
-4.61625088460479e-05
-3.31712170576308e-05
-1.42217043115464e-05
1.11846202734784e-05
-3.89600598784811e-06
-1.14334350788083e-05
-4.71889576402309e-05
-2.54309097999345e-05
-3.8643943360046e-05
-4.40337978915978e-05
-2.71437144462614e-05
4.32369537783427e-06
-8.83981358184364e-06
-4.8283877354336e-05
-4.70314253663839e-05
-4.48300388456728e-05
-1.61558908057053e-05
-4.62783664845673e-05
-2.65073329643914e-05
-3.83289425624811e-05
-2.08203601588613e-05
-8.28608805845188e-06
-1.46636086022331e-05
-4.79705356650761e-05
-3.04962167144604e-05
-2.57723569400813e-05
-1.98473025841015e-05
-3.67528011327255e-05
-4.98576977958915e-05
-1.26145458637048e-05
-2.00651429236735e-05
-7.98925866028754e-06
-4.61142124294866e-05
-5.70459121417475e-05
-1.16663046789578e-06
-4.6349239544286e-05
-2.67825075128641e-05
-1.73912106254289e-05
-1.44393511787804e-05
-2.96568803207046e-05
-3.00760979520557e-05
1.06173171085414e-05
-1.87784129079149e-05
-5.11925463421191e-05
-4.54439941878253e-05
5.33672704197607e-06
-3.55556142256605e-05
6.67767790850801e-06
-3.0373601212656e-05
-4.70005963463846e-05
-3.46840172941587e-05
-3.30676856241273e-05
-4.16837435748678e-05
-2.42046019161249e-05
-2.38056916721645e-05
-4.60393422573031e-06
-4.11763161388496e-05
-4.39914906067969e-05
-3.57555578623193e-05
-5.41823977625064e-05
-4.5093745433799e-05
-2.75942323104357e-05
-5.85511566894205e-05
-3.30050960791532e-05
-8.27343523545227e-06
-8.41348389417922e-05
-1.96471034770046e-06
-4.09915520957366e-06
-3.69370812726532e-05
-2.88142985735377e-05
-2.73987432083456e-05
-1.77732709513108e-05
-4.14633963174017e-05
-4.02458139737113e-05
6.92616600309759e-06
-3.11758985524469e-05
-3.14518139373038e-05
-1.51628891345597e-05
-3.70266443620332e-05
-2.75501083254402e-05
-1.60976009515843e-05
-5.93778355190068e-05
-1.62046288816212e-05
-3.82109270707851e-05
-4.55508634009778e-05
-5.32510946754865e-05
-3.40532969508107e-05
-6.39822925822393e-05
-4.227405536894e-05
-2.67667473277978e-05
-4.35539742275731e-05
-5.23986363446477e-05
-5.19102539570821e-05
2.18559164402628e-05
-5.7329561392758e-05
-6.39595699595822e-06
-7.11654219430708e-06
-5.82776627097904e-05
-2.65473276507929e-05
-2.59961935116221e-05
-1.14721312617246e-05
-3.77977846078226e-05
-4.9453598979961e-05
-4.43847797821047e-05
-3.43413318624057e-05
-6.21263228171739e-05
-3.12865068252447e-05
-2.98607448765606e-05
-3.76132491002356e-05
-3.33587180677861e-05
-6.81140949121398e-06
-3.66320066706022e-05
-6.82241090378262e-06
-2.10214983549077e-05
-4.90988797525732e-05
-9.51527586355199e-06
-2.76552289438408e-05
-3.97101635212578e-05
-2.33947999806537e-05
-1.78278929260817e-06
-1.85590957246941e-05
-4.95714149448594e-05
-1.21804918874585e-05
-2.90624117371823e-05
-1.74643970867276e-05
-1.7705191379492e-05
9.23047677982932e-06
-2.37817751849378e-05
-5.03187636644822e-06
-4.20937959309849e-05
-3.16353082182647e-05
-2.44733063016036e-05
-1.12434028154749e-05
-5.98259886609236e-05
-4.6306264918603e-05
-3.48617697579049e-06
-4.71034614388432e-05
-6.28569375035857e-05
-1.07426139064406e-05
-4.76690293040274e-05
-2.13403562255471e-05
-3.19911660801148e-05
-8.77708399417282e-06
-3.00682153559751e-05
-2.89101147530846e-05
-1.06780767569326e-05
-5.53572680761673e-05
-4.69319176672991e-05
3.2753176090548e-06
-6.50453086125956e-05
-4.60302545735558e-05
-5.10067381290831e-05
-1.45491890354218e-05
-2.64610283140292e-05
-4.803633286786e-06
-3.0614772638336e-05
-6.40460840512535e-05
-2.1792814821029e-06
-4.32333317644259e-05
-2.40268596730784e-05
-2.68262106146672e-05
-3.22615116840927e-05
2.10190597821174e-05
-3.7800910588097e-05
-1.63543277433313e-05
-3.89310499535911e-05
-8.97123443836109e-06
-2.31053099008199e-05
-4.36474909797745e-05
-6.22340818205733e-05
-4.75163932975769e-05
-4.07199397567762e-05
-3.6481059505747e-05
-8.4800361093642e-06
-2.38763266935852e-05
-1.86198894635997e-05
-2.59504862744585e-05
-1.14453387076702e-06
-7.86705829723119e-06
9.59009709211503e-06
-2.19402572723464e-05
-1.68955452444429e-05
-2.36193474888069e-05
5.22319873411036e-06
-2.83279176354485e-05
-3.35593240131175e-05
-2.39462604726608e-05
-5.7278529568842e-05
-6.15479106212566e-05
-7.91281889816216e-05
-5.19909162978151e-05
-5.205467163115e-05
-3.63758350073651e-05
-4.94858507521093e-05
-5.55990430326351e-06
-2.0010118401131e-05
-3.76147930614633e-06
-9.55816398830839e-06
-3.95737577424965e-05
-1.41443170410798e-05
-1.65267702634816e-05
-2.64284845181975e-05
-4.5442218753462e-05
-1.55813993372369e-05
-4.10439321321975e-05
-5.26069372222339e-05
-5.69089013876027e-05
-4.254940867017e-05
-2.16742981285791e-05
-5.74778150800496e-06
-4.47137959542795e-05
-5.19142970162252e-05
-2.27645878465787e-05
-4.15424083783852e-05
-3.60218884076232e-05
-3.20613614106232e-05
-3.15759834631304e-05
-1.95262329968678e-05
-2.21952184395366e-05
-2.59895181669975e-05
-2.25415833387889e-05
-1.17884798937296e-05
-3.53134272587768e-05
-4.08377513804903e-05
1.1438583376088e-06
-1.52281766767077e-05
-5.00458504253147e-05
-1.7839075659009e-05
-5.44351059994606e-05
-2.91947898717091e-05
-3.87095835886473e-05
-2.39744037378538e-05
-4.75258202284628e-05
-1.86666272929682e-05
-7.70656643680399e-05
-1.76481832652453e-05
-1.174334284547e-05
-1.43539854004828e-05
-1.99150925350165e-05
-5.33706464514158e-05
-1.63955134763451e-06
2.40085326943599e-05
-6.15882193022878e-05
-2.45293425408129e-05
-1.68595455564691e-05
7.74089605904988e-06
7.74581102499205e-07
-8.68987677203259e-06
-1.59884769159541e-05
-3.91826613999482e-05
-2.78111792644086e-05
-3.27165749899181e-05
-3.36416321032222e-05
-1.23812916785548e-05
-3.0379763256719e-05
-4.88012290056228e-05
-2.12289474348892e-05
-9.08954423323518e-06
-4.58456048659544e-06
-4.89812100625012e-05
-3.80375930004992e-05
6.18728361421914e-06
-1.41961477549979e-05
-2.19772598653222e-05
-3.38967993486517e-05
-4.95276128488618e-06
-1.46181651091693e-05
-4.3833850581404e-05
-5.90339640437273e-06
-3.11098465538134e-05
-2.05391412973853e-05
-4.32726336125836e-05
-4.0362440972659e-05
-5.80586297324544e-05
6.09214197316988e-06
-1.67326666310962e-05
-3.14005060039836e-05
-2.18849051147126e-05
-1.33850623947211e-05
-1.39187497576595e-05
9.03774884118883e-06
-3.96742685166829e-05
-5.61850131483731e-05
-3.85327151712642e-05
7.20625494568253e-06
-2.88327529558673e-05
-4.95648400994523e-05
-4.47885827183551e-05
-1.69071662420625e-05
-7.85459977005175e-06
-7.08602215502035e-06
-2.23357874665279e-05
-1.23736272200358e-05
2.4391723978228e-06
-2.55755792503598e-05
2.72352650060707e-05
-5.57701484826604e-05
-3.08818409547543e-05
-2.41271974758863e-05
1.01303441541581e-05
-1.99396351492852e-05
-4.45333302451715e-05
-3.52875271591965e-05
-2.47471966581685e-05
3.24481400483673e-06
-3.50785600165917e-05
-3.06440426325707e-05
-4.61178600656762e-05
-3.72039161931444e-05
-1.96379587634234e-05
-2.05770647087542e-05
-4.63470987435416e-05
-3.53835243085464e-05
-1.3223203822729e-05
-2.21126474650562e-05
-3.74377393591237e-05
-3.78245000096047e-05
-3.8928335084907e-05
-1.63194543256142e-05
-3.87326420721286e-05
1.27553785073755e-05
-1.62405393652052e-05
-3.6568000873744e-05
-2.17839807218953e-05
-2.08726431620016e-05
-4.58287204610467e-05
-1.05266736116455e-05
-4.27496602833125e-05
-5.76853502783108e-05
-4.33777876694456e-05
-6.18968312391601e-05
-2.94345673757396e-05
-3.92883807237776e-05
-1.26395890283957e-05
-1.54959551948732e-05
-2.57193698789574e-06
-1.64734073045592e-05
-3.57922124478339e-05
6.29152344168995e-07
-2.41039844315511e-06
-5.66995466271195e-05
1.48072449026001e-05
-1.96682085582493e-06
7.72438152425903e-06
-2.50620025294642e-05
2.65815229032348e-06
-2.69486771787648e-06
-5.75402123955785e-05
-3.00121362736971e-05
-2.00711222656129e-05
-6.26887196365895e-06
-2.29721117758246e-05
-1.16126416645509e-05
-3.57843209087385e-05
-1.65731385591603e-05
-3.91039811641042e-05
-1.66804749420003e-05
-4.28495809622283e-05
-4.35168885480748e-05
-4.02811450976516e-05
-2.09304398067685e-05
3.83107340406803e-05
-4.07681342001054e-05
-2.24876102364551e-05
-4.81721177827394e-05
-2.92960864194934e-05
-4.99193873300872e-05
-2.48006693549659e-05
-4.89534711247835e-05
-3.56380502076446e-06
-1.43987395272304e-05
-2.1825025119776e-05
-2.21479264772047e-05
-4.9676281883549e-05
-1.63863717549803e-05
-1.07992500426683e-05
-2.68434849165289e-05
-7.5193130429478e-05
-3.83040022450979e-05
-1.94097883599043e-05
-1.86250202652069e-05
-1.80819463398207e-05
-3.07356578795034e-05
-3.84913041324318e-05
-4.55574235819356e-05
-5.42976480217653e-05
-4.71980445900989e-05
-1.67805746445154e-05
-4.49984402009588e-05
-1.25051782323359e-05
-3.55751744869783e-05
-1.95754069842466e-05
-2.46174866480106e-06
-4.08817406284241e-05
-1.04794811056354e-05
-3.83056064168622e-05
-4.16175099371008e-05
-3.52587120933225e-05
-9.54698702097575e-06
-3.88134723208355e-05
-2.49745618358063e-05
-6.4512438710869e-05
-2.04399755325318e-05
-3.26396853831165e-05
-1.96815715570045e-05
-2.57315339538418e-05
-1.45058914546121e-05
-4.13267085642492e-05
-3.44588107535185e-05
-3.70014175188175e-06
-3.76012773876013e-05
-2.10512946239375e-05
-1.25541072127018e-06
-3.31345300918505e-05
-5.42945219061406e-05
-2.42150613404693e-05
-3.89596340646828e-05
-7.3822546303174e-05
-5.12944551367808e-05
-3.36288235478305e-05
-2.12076382535214e-05
-4.5850810132269e-05
-4.11999695352764e-05
-3.80705025498846e-05
-5.20009712852307e-05
8.34259504137242e-06
-3.20936167293455e-05
-3.11734108301648e-05
-4.22578021306794e-06
-3.1414313113244e-05
-2.21339610692051e-05
-1.33819680521965e-06
-1.00253210548416e-05
-4.72287554132902e-05
-2.4477243476874e-05
-3.29172455660364e-05
-3.34357849484861e-05
-1.42385456109983e-05
-2.02941051176381e-05
-1.56541235694082e-05
-4.86161088824657e-05
-8.25400174102467e-06
-4.72690204292947e-05
-3.8930417381675e-05
-2.43908363353969e-05
8.89523745878492e-06
-6.04566994979782e-05
-1.48360549128509e-05
-3.8517734980636e-05
8.50493846911248e-06
-1.97472072429188e-05
1.26353621704207e-05
-2.95740173573309e-05
-3.03400817836719e-05
5.59846039597337e-07
-5.82045076795692e-05
-4.20163240525264e-05
-3.61795456081537e-05
-3.6027208972795e-05
-2.86372151560509e-05
-1.59774753596194e-05
1.96214199174327e-06
-4.57096017469685e-05
-4.13454024213569e-05
-6.26765283861415e-06
-3.4521607653296e-05
-3.50811575417449e-05
-2.06150183106937e-05
-1.70473457814562e-05
-7.66175587390482e-05
-2.2425513054696e-05
-2.77422344322484e-06
-6.12147919779962e-05
-5.64180401236603e-05
-3.98888904826731e-05
-7.95484796755496e-05
-1.91549750077188e-05
-3.68209013450786e-05
-2.70737414270662e-05
-9.15903207252804e-06
-2.23444471979942e-05
-1.70871613591186e-05
-2.04244389538074e-05
-6.76356357191368e-06
-6.08525484721942e-05
-3.64734987357973e-05
-3.91304234852406e-05
-5.26831921222987e-05
-4.79828268369278e-05
-2.30521309450116e-05
-6.33083933871318e-05
-5.50241500653836e-05
7.22063956269352e-07
-9.0560879007658e-06
-3.99514302759183e-05
-3.33089620653837e-05
-2.97052053843388e-05
-3.20181955914164e-05
-2.80215319027912e-05
-2.86691516369186e-05
-3.96312849238659e-05
-7.09348057445143e-05
-1.33544397831739e-05
-3.57434389324408e-05
-3.66610479718537e-05
4.01205716969641e-06
-3.11252759638192e-05
-5.6878428033014e-05
-2.25341597434791e-05
-3.65060299062425e-05
-4.34750540182587e-05
-2.62423539211779e-05
-1.8594158574501e-05
-5.15237066520958e-05
-3.83118011435625e-05
-8.02510234608469e-07
-2.11332005738521e-05
9.71470927385013e-06
-2.28745668390017e-05
-2.43567728544113e-05
-4.64294286330438e-05
-1.0716379006676e-05
-1.36314850784498e-05
-6.64087933662727e-05
-1.94771242161782e-05
-1.7232576923238e-05
-6.93428145303844e-05
-3.36695469228317e-05
-1.10906696036994e-05
-2.99967635434795e-05
-4.51525373236796e-05
1.43541613159295e-07
-1.71633219808617e-05
-2.56020121559861e-05
4.04451895952284e-06
-7.9486322070207e-06
-4.01400149215607e-05
-2.20734455366352e-05
-1.55130255853601e-05
-4.2563130900673e-05
-4.04798188697358e-05
-2.74573186858764e-05
-3.17470473817697e-05
-2.56426501200335e-05
-1.43310665284903e-05
-2.80761523714842e-05
-1.04939387063137e-05
-4.37295080933062e-05
8.94494074868531e-08
-2.30530330996488e-05
-1.22716504514653e-05
5.6045531137726e-06
-6.68767839779921e-05
-4.92542407835043e-05
-1.06374682604783e-05
3.41078244359555e-06
-4.06157976233738e-05
-4.95375796163864e-05
-3.4826804399798e-05
-2.4877099419701e-05
-3.62933744195695e-05
-2.91244386350495e-05
-3.22996887864327e-05
-5.49513658497409e-05
-4.54780746825684e-05
-3.44632300812808e-05
-4.08450190936933e-05
-4.58369295546416e-05
-2.77582814316506e-05
-2.04686473732972e-05
-7.88222956730436e-06
-4.88785337766095e-05
-4.24088876874251e-05
-5.69330485429114e-05
-3.22900745261714e-05
-5.34152620875283e-05
-4.4449473847748e-05
-1.04928254673934e-05
-6.48142043855777e-05
-3.4880509821211e-05
-3.94963362528487e-06
-2.19410773405701e-05
-1.86292504435232e-05
2.25371031783533e-05
-3.37106253135421e-05
-3.20187813057813e-05
-7.16000357379452e-06
-4.17952430636316e-05
-2.05426846464365e-05
-1.64240495672433e-05
-1.62564068132999e-05
-9.32931009242185e-05
-2.82766034060775e-05
-4.57539555342409e-05
-2.50627645352909e-06
-2.10595060103208e-05
-7.52437450551214e-05
-2.69724037404126e-05
-7.7750094178337e-06
-1.01179837230487e-05
-3.21564986018624e-05
9.7793201053536e-06
-2.32606968241282e-05
-2.47900541388543e-05
-5.40558117444993e-05
-2.47572217398511e-05
-4.44139947405508e-05
-4.24162803514043e-05
-4.67590038338607e-05
-6.2227561305857e-05
-4.34106391232683e-05
-5.56636694247188e-05
-4.55273772809237e-05
-3.53186634837582e-05
-2.87151552384149e-05
-3.36997200758773e-05
-2.35646235732959e-05
-3.95092961564818e-05
9.59973345352705e-06
-5.89056537498271e-06
-2.35079765908896e-05
-3.98729943525804e-05
-1.93924139383465e-05
-4.3829979954093e-05
-4.73341737325229e-05
-2.72769723939629e-05
-2.65083633973846e-05
-4.17926098494726e-05
-3.10542356930229e-05
-5.32533715177127e-05
-3.29225447577715e-05
-2.95486403958534e-05
-8.05017193523964e-06
-5.16013093021818e-05
-3.17376870660802e-05
-2.50124221396596e-05
-4.79991562868604e-05
-2.87841035824592e-05
-2.45280355528484e-05
-4.53708379890801e-05
-1.917464520514e-05
-4.81602656963211e-05
-1.83906975693764e-05
-2.73285721485029e-05
-3.44359286625317e-05
-3.79142002371251e-05
-2.76094922938271e-05
-2.58907324234415e-05
-2.4043755614332e-06
-5.7353103886053e-05
-3.84674238354741e-05
-2.62982050783649e-05
-1.83013619054435e-05
-4.15776872804617e-05
-1.27170364311395e-05
-2.55522052499217e-05
-4.41135069265436e-05
-2.93740037501664e-05
-4.5526370532967e-05
-4.31734549435106e-05
-3.03766959895523e-05
-2.27896838432695e-05
-5.57358105951195e-05
-2.46583449243606e-05
-2.72027207768607e-05
-3.03204399122589e-05
-4.52440959166454e-05
-3.10698664875996e-05
-1.49629434839322e-05
-2.06080245419827e-05
-8.33011811278048e-06
-3.03621940524485e-06
-2.37294338942556e-05
-3.12839465117766e-05
-2.60438161176346e-05
-5.32197102155054e-05
8.71900345192057e-06
1.39904890413618e-05
-6.32654407929346e-05
6.67719620574936e-06
-1.51911642999342e-05
-1.88934657110628e-05
-3.95515616936996e-05
-1.54015358817492e-05
-5.25396787711891e-05
-4.84181996477265e-05
-1.31321264517157e-05
-7.65311177035447e-06
-1.68882815948666e-05
-2.52543209909355e-05
-1.00954368528109e-06
-8.94083204322016e-06
-2.21498370084843e-05
-7.18878702620711e-06
-2.00502624720647e-05
-5.42164421268067e-05
-4.03456454061319e-05
-2.81802694171413e-05
-3.03666427086294e-05
-4.9999497748872e-05
-2.5023647775182e-05
-3.2558313374215e-05
-6.40656818812357e-05
-1.6977444758587e-05
-4.31038341070503e-05
-2.01004500638203e-05
-1.78923438179305e-06
-1.39968348427612e-05
-2.24606393322357e-06
1.09279329616282e-05
-2.63250663401826e-05
-3.71880517613473e-05
-1.06873220884044e-05
-3.30567523608243e-05
-6.54858852157351e-05
-4.3014056342487e-06
-3.32322662619328e-06
-2.86804125541197e-05
-7.48514288310289e-05
-4.50890104365441e-05
7.20991892605427e-06
-2.16224513943179e-05
-4.46865043617008e-06
-3.9832163903918e-05
-6.95852432248243e-05
3.05144968627069e-06
-3.5048659173154e-05
-2.58720333040457e-05
-4.84204555017412e-05
-5.57949937171056e-05
-6.44205358501603e-05
-3.83730967498215e-05
-3.56596698068817e-05
-2.95961788355753e-05
-3.61903297923897e-05
-3.02925181849078e-05
-4.41285882891456e-05
-5.2964712867186e-05
-2.03933716207947e-05
-3.44506997231759e-05
-3.99412994408061e-05
-1.41503978781895e-05
-1.59135794897951e-05
-5.99250556035504e-05
-1.03033929717174e-05
-3.10845578675977e-05
-3.25721291792122e-05
-8.27159048179671e-06
-5.32586082081721e-05
-6.08933038921224e-05
-6.22231057131986e-06
4.27875105761498e-06
-4.86255474517122e-05
-4.64723681720947e-05
-3.27941204737222e-05
-1.61482240442206e-05
-5.49834610074565e-05
-1.24710555433876e-05
-3.54791488651977e-05
-2.3053857497139e-05
-2.13143072957292e-05
-1.79924325908634e-05
-9.84092122103369e-06
-3.42674809718747e-05
-3.61739505257983e-05
-2.57038428685088e-05
-4.55893340705544e-05
-2.45595480698401e-05
-3.05451969661936e-05
-3.07146124643241e-05
-1.6633547774163e-05
-4.82951290105175e-05
-3.88232623962127e-05
-5.55067111841261e-05
-3.11368732657819e-05
-4.65443971383867e-05
-2.77143018218723e-05
1.41748878024708e-05
-3.22220985150508e-05
-3.5689194699205e-05
-2.13649849529447e-05
-5.64045363179787e-05
-5.05895369519572e-05
-1.91709662196325e-05
-1.90105532245944e-05
-5.75462938037197e-05
-3.52080096575923e-05
8.16654574348428e-06
-4.924177109139e-05
-1.56920298677852e-05
-2.48539308475577e-05
-2.81956255439659e-06
-5.77022698696592e-05
-6.19778525423917e-05
-3.37546547451955e-05
-4.94080602775565e-05
-4.46784166161419e-05
-5.28969668695197e-05
1.1714556166546e-05
-5.61115927701442e-05
-3.1660113527777e-05
-2.96718146786874e-05
-4.85642126814351e-05
-1.63004241058501e-05
-3.98802067090094e-05
7.29765273302832e-06
-3.04183229955194e-05
-2.55630506032545e-05
-8.71013106230884e-06
-1.42652405882962e-05
-2.34108890930013e-05
-2.86323279906248e-05
-2.45843032734339e-06
-4.08576763125737e-05
-6.35465078822902e-05
-1.41133432005429e-05
-5.84368043606006e-05
-2.42377187578166e-05
-4.47372608391281e-05
-2.26541002342071e-05
-1.47444287501063e-05
-5.52763407803577e-05
-1.36079866455598e-05
-1.08396685256198e-05
-7.44894449033868e-06
-2.1788501277521e-05
-1.72641321303195e-05
-1.96579399938821e-05
-5.18364954992187e-06
5.57633400014421e-06
-2.17982296867024e-05
-5.12900277110075e-05
-1.72113361793277e-05
-5.11111854157764e-05
-2.62020088991075e-05
-2.54903036390532e-05
-4.05980882385408e-05
-4.15554366534536e-05
-1.42505987569487e-05
-3.99210396398677e-05
-5.41408972726447e-05
-7.42667262585052e-06
-4.59040908246989e-06
-2.09795298827088e-05
-2.4535988734715e-05
-2.90733791152349e-05
-5.82763216158657e-05
-4.03510397807042e-06
-2.95652410695681e-05
-3.88063251559174e-05
-6.08241261022105e-05
-2.13187587549331e-05
-2.71201725319006e-05
-1.04868974112209e-05
-4.28149319456985e-05
-4.84717350405722e-05
-2.0268953688252e-05
-8.12803079326236e-06
-3.5235414261606e-06
-2.46369608753108e-05
-1.42751824315663e-05
2.64969082758659e-06
-2.1149911418189e-05
-3.44383808550759e-05
-1.54177902514704e-05
-1.37921552572165e-05
-4.03515727507761e-05
-3.20133003712555e-05
-5.60732486823662e-05
-3.30496596816142e-05
-4.3093590742508e-05
-3.10345412210806e-06
-4.13600235936974e-05
-6.27560992990252e-05
-4.90658574900474e-05
-2.16816971615782e-05
-1.89496591235898e-05
-9.87235212676812e-06
7.17406964280672e-07
-2.6786015309741e-05
-4.51361840195801e-06
-1.49186646557478e-05
-5.42601552043613e-06
-2.51425835857003e-05
-1.19488854960739e-05
-5.39512354635931e-05
-4.25579233168521e-05
-2.54703741090992e-05
-3.8079674190447e-05
-5.97272193787842e-05
-4.74380610115316e-05
-7.56749808840962e-05
-6.20154473847515e-05
-5.95599607532729e-05
-3.26316007124165e-05
-3.68163469983924e-05
-3.58349727123338e-06
2.03119992834574e-05
9.72885798177196e-06
-7.84723754090944e-06
-1.51287670217073e-05
-2.75178772239024e-05
-2.59706852177076e-05
-6.47988649725667e-05
-2.62379412775574e-05
-4.25991446446488e-05
-1.57228538184938e-05
-1.89708515105244e-05
-3.95939466651665e-05
-1.82987046074529e-05
-1.14830814887974e-05
-5.52190106565071e-05
-4.91667910865399e-06
-8.19245859515932e-06
-1.70969794564604e-05
-3.49105953710522e-05
-3.29094406698549e-05
-6.42599459797697e-06
-1.42249364837543e-05
-5.57970338113554e-06
-2.33503126494493e-05
-2.90619718274888e-05
-2.32994511037959e-05
-7.0821486562108e-05
-3.64500931776316e-05
-3.28544184050349e-05
-7.19090201661634e-06
-3.13719896651244e-05
-2.34532068784232e-07
-3.99432728889365e-05
-1.80823979032966e-05
-3.68907136603908e-05
-1.82747744644841e-05
-1.87834950582975e-05
-1.61265643274036e-05
-2.34047027297208e-05
-3.02230881618496e-05
-5.23492904484157e-05
-2.91162983621681e-05
-2.84973402366554e-05
-3.57773866924735e-05
-2.63502588286014e-05
-4.06557626082784e-05
-2.78366532032995e-05
-2.4662828411238e-05
-2.57090105471857e-05
2.3386235409174e-06
-4.77662976684755e-05
-5.07997829507696e-05
-4.28065028982771e-05
-1.95860732049614e-05
-3.53198216734542e-05
-5.26111698933609e-05
-5.50891183323182e-05
-3.9165208926133e-05
-8.4133092726013e-05
-2.43888307992127e-05
-5.99856708616521e-05
-3.44183133356896e-05
-5.83162335465728e-05
-2.99950783751783e-05
-3.61383928899079e-05
-3.08350478762523e-05
2.36882024002868e-05
-7.80630041450657e-06
-1.84300798381679e-05
-3.25426711060648e-05
6.68362162254645e-06
-2.71450290523683e-05
-2.55531061480273e-05
-2.7043443897362e-05
-1.42295218674993e-05
-3.79870732418227e-05
-3.94126039638827e-05
-4.65942425235601e-05
-6.58426878416184e-05
-2.19144016601186e-05
-4.28395695467444e-05
-2.43943251551554e-05
-1.20268145278926e-05
-1.78231417878112e-05
1.33029272804671e-05
-9.29815406444285e-06
-1.24742447855234e-06
-1.94703672933943e-05
-1.91384434246258e-05
-1.72354221407396e-05
-3.63522797348399e-05
-2.88974594784016e-05
-4.33566403514462e-05
-1.53920816211101e-05
-2.37075648710784e-05
-3.29361280013389e-05
-4.59706474919449e-05
-4.38276547568496e-05
-6.26426883015281e-05
-3.34832257081066e-05
-5.302549132422e-06
1.27640224763058e-05
-1.7556785265862e-05
-1.15298219460729e-05
-3.06612717459054e-05
-7.35362706199112e-06
-4.36292190313409e-06
-4.27352775551751e-05
-6.69922381494227e-06
-5.96564913866919e-06
-3.00663080289958e-05
-3.95198351208656e-05
-2.88395309622883e-05
-4.30973939283028e-05
-4.09781431481807e-05
-1.82964014824349e-05
-3.54706280237736e-05
-6.14223353293971e-05
-1.78709927949816e-05
5.90768075298311e-06
-2.40093704166549e-05
-1.84208291388583e-05
-4.66602445465619e-05
-1.19027928289886e-05
-3.64408393450714e-05
-1.59984447825805e-05
-1.22727589194681e-05
-4.57311230530786e-05
-4.02237600392723e-05
-4.05605736311199e-05
-2.91910746666661e-05
-3.909125083327e-05
-4.42526953064197e-05
-5.58600992595727e-05
-2.78582757029722e-05
-1.04703441810407e-05
-3.3183441306933e-05
-1.92014896021261e-05
-1.03182594519443e-05
-4.51457166431103e-05
-4.72580073903763e-05
-1.60855999425224e-06
-5.33658220801124e-06
-3.37439089868424e-05
-4.81994471348568e-05
-4.59437206504702e-05
-4.91560904309535e-05
-1.39500289029205e-05
-1.71058153418105e-05
-5.12537335696555e-05
-3.64749890978355e-05
-3.3551714285909e-05
-1.90336529303554e-05
-5.05030295508714e-05
-3.72865753809622e-05
-1.27304819500677e-05
-5.8179896527287e-05
-1.2986108056947e-05
-2.19913235718507e-05
-3.20118143642134e-05
-2.57472725862969e-05
-2.84563384265871e-05
-4.46820979348795e-05
-4.66167137857043e-05
-4.47178288917129e-05
4.5485372379836e-06
-1.32600668953117e-05
-4.15618752266048e-05
4.7974992968902e-07
-1.73358683636844e-05
-3.77635886403644e-05
-1.6731337873243e-05
-3.91420169958543e-05
-2.38937192758429e-05
-4.10480901052969e-05
-2.9337671091606e-05
-4.92553114042847e-05
-3.899637084393e-05
-5.42579278931472e-05
-4.00851522400288e-05
-2.75050382257749e-05
-3.29462139419325e-05
-1.71574819137359e-05
-3.1293485109024e-05
-1.41788936556535e-05
-2.0013466892084e-05
-1.72274581406816e-05
-1.4691373975071e-05
-1.3365916073473e-05
-1.75637353936725e-05
-1.51558334274747e-05
-1.62880560509849e-05
-4.20802462502141e-05
-1.61261637476412e-05
-1.99738148922706e-05
-5.66672543929358e-05
-3.07030527838271e-05
-1.82191489215975e-05
-6.49013354202452e-05
-2.91517040179874e-05
-3.81073967782897e-05
-3.16218154396558e-05
-3.48545769147447e-05
5.48165027105257e-06
1.00462638570281e-05
-2.49383534622425e-05
2.74163835564106e-06
-2.87448329357938e-05
-2.82964046233291e-05
-3.54320629232623e-05
-2.61699069580365e-05
-3.64229832856641e-05
-6.44428507228369e-05
-4.80980422430751e-05
-3.49576646039047e-05
-5.67495697338534e-05
-4.69423454768899e-05
-3.28982149629083e-05
-4.17382167422743e-05
-4.35626450505968e-05
1.67725525563459e-06
-3.38000750340461e-05
-1.68988152284335e-05
-1.34959188086279e-05
-2.99536608244687e-05
-2.32445687846445e-06
-5.0051901593563e-06
-3.2274595806079e-06
-4.34393496001468e-05
-6.12676067637046e-05
-5.81141340198138e-05
-4.79547004667724e-05
-4.63049640300069e-05
-7.14069866557864e-06
-4.98629830511691e-05
-2.80063955371566e-05
-1.39731890887468e-05
-3.07529966739172e-05
-1.18874805556772e-05
2.48579594616233e-05
-2.91398515323561e-05
-4.43906387043536e-05
-1.04170105773067e-05
1.07255796553438e-05
-1.24879182117836e-06
8.3775536281971e-06
3.99670063306139e-06
-4.99786771798241e-05
-4.33669156753602e-05
-1.45980106531012e-05
-4.2812345450446e-05
-3.16043686512602e-05
-3.78409060676742e-05
-4.30492656721552e-05
-2.85044250277228e-05
-2.08160507308599e-05
-2.56746238042233e-06
-9.25310505605474e-06
-3.07857263356744e-05
1.09392224942175e-05
-2.34247818047307e-05
-2.99991799615047e-05
6.21973592809035e-06
-2.66620901422196e-05
-2.13140256293222e-05
-2.41621978339893e-05
-5.61437409787521e-05
-3.68267032161458e-05
-4.5879515751235e-05
-2.61164958816504e-05
-3.38558053596362e-05
-2.41695366334989e-05
-3.60041508563206e-06
-4.34849482950923e-05
1.46235028898068e-05
-9.88235119663308e-07
-2.41835145430098e-05
-4.02200971445526e-05
-3.86122937246649e-05
-5.12561982862795e-05
-1.95630743092138e-05
-1.7598179541589e-05
-4.36044757027323e-05
-3.04385123963147e-05
-1.1914334783044e-05
-1.45155268515937e-05
-5.73928467736068e-05
-1.470955019939e-05
-3.97990484636428e-05
-4.97035161009598e-05
-3.27435992819069e-05
-8.53084782589944e-06
-4.38001585864176e-07
-2.57108587633267e-05
-1.49110740148314e-05
-4.46200520901854e-05
-4.93305657005124e-05
-1.50256456434451e-05
-2.15761069350256e-05
-4.43063467083719e-05
7.56564732189695e-06
-2.83357236990883e-05
-6.61847834664425e-05
-3.11176416391276e-05
-3.71836201741804e-05
-3.77817966838172e-05
5.03833003331044e-06
8.90254294548258e-06
-3.20246797328736e-05
-3.61219698703741e-05
9.2007856267811e-06
-1.16217532187881e-05
1.65538004513115e-06
-2.35733411313585e-05
-3.66205009177667e-05
-1.42084391921436e-05
-1.85968221108402e-05
-4.44972384059232e-05
-5.08353460354905e-05
-5.29880205314197e-05
-1.73124046849395e-05
-6.29979101874942e-05
-4.71903422112494e-05
-4.51807332809957e-05
-4.35054294976732e-05
-3.87835718810961e-05
-3.34061508756372e-05
-4.45420975611635e-05
-2.30588755535534e-05
-8.19906304883775e-06
-3.26388218196144e-05
-2.30668031883947e-05
-2.76502921358079e-05
-5.04126820008436e-05
-4.82516321494023e-05
-3.33141251548183e-05
-1.21122759141513e-05
-5.70024368028448e-06
-1.43713421626104e-05
-1.74261041709719e-05
-3.77453896974679e-05
-3.66946234375148e-05
-9.07231320010661e-06
3.43050761343276e-06
-4.23766364197861e-05
-1.81245216818769e-05
-2.63336849676018e-05
-2.02638637964323e-05
-2.33531509929585e-05
-1.26986316629527e-05
-1.97450320118228e-05
-1.95618453745905e-05
-3.81625629979968e-05
-2.4282211076595e-05
-4.90328631533804e-05
-2.51230604942416e-05
-5.5435064397446e-06
-2.29550381887736e-05
-1.53298392619587e-05
-3.93015048098365e-05
-3.99013902980633e-05
-4.099340729884e-05
-3.67422498687764e-06
-3.28700868913111e-05
-3.33579731492987e-05
-8.52160447118585e-06
-4.85546872816684e-05
-1.12330704850399e-05
-1.47233900266687e-05
-5.49810747908988e-05
-1.78516745672274e-05
-6.10940210945801e-05
-4.83215567845749e-05
-6.72131483728273e-05
-3.76936070271107e-05
-5.07127043971103e-05
-2.8076337014969e-05
-2.72591855299005e-05
-1.42773090484079e-05
-2.13919731273231e-05
5.92221646706037e-06
-2.5344326943224e-05
-7.78857811068444e-06
-1.93793499825743e-05
-4.09602090395136e-05
1.05710634191036e-07
-4.01816177486519e-05
-2.72092175197798e-05
-2.86937249935203e-05
-1.24453294571264e-05
-3.64724245052572e-05
-3.18708662446815e-05
-3.76970871984664e-05
6.21583943415601e-07
-4.8198870693996e-05
-3.72753103190638e-05
-3.3936069382893e-05
-1.50062576295769e-05
-1.97650868401804e-05
-1.42530791738408e-05
-2.78925247075168e-06
-2.22979009242741e-05
-3.09965204256843e-05
-4.07225573966864e-05
-4.0325025430526e-05
-4.96959498293503e-05
-4.02578888082733e-05
-3.35816085626529e-05
-3.92710725954837e-05
-4.86929354914641e-05
-5.22655398552565e-05
-3.80908698543812e-05
-1.40221012907865e-05
9.36539629876054e-06
-3.73566045399276e-05
-1.05544391745271e-05
-2.96775083057527e-05
-1.37991817537513e-05
-1.73086046770928e-05
-3.07789273931595e-05
-2.12918936875695e-05
-4.01817441023515e-05
-1.93348477491449e-05
-4.57989723739706e-05
-4.08571208471244e-05
-2.89099398185847e-05
-4.74137421969888e-05
-3.18377336544514e-07
-2.44645945148577e-05
-3.82410803678378e-05
-2.75042671919821e-05
-2.03115241337395e-05
-2.61470900095388e-05
-3.99971176934917e-05
-2.13904469712328e-05
-1.52101758644835e-05
-1.45383275491551e-05
-1.72971300795492e-05
-3.55069616094625e-05
-3.22966060221057e-05
-4.50374787329109e-05
-5.23243826352727e-05
-4.27623393377092e-05
-5.27073833069797e-05
-1.59613789880165e-05
-1.35044754467457e-05
-3.11618535227293e-05
-1.47241723768652e-05
-2.39207678798521e-05
-5.15828361922025e-05
-3.46150124175441e-05
-8.11145034728556e-06
-2.84169038555276e-05
-2.13530487859944e-05
2.60466105821697e-06
-5.77152647018354e-05
-3.4814986333907e-05
-3.86632972626674e-05
-4.07279213838261e-05
-3.56755305187335e-05
-5.0482898795106e-05
-3.65591422060081e-05
-5.50319471065955e-05
-3.88479823734188e-05
-2.85226294645289e-05
-4.64240063712396e-05
-4.48689553808661e-05
-2.05536662166125e-05
1.08826613410695e-05
2.56586592163324e-06
-4.91827675535642e-05
-3.28639397177972e-05
-3.39887697702128e-06
-1.48694520575459e-05
-1.45997902679654e-05
-2.34541043153732e-05
-2.00451452646696e-05
-8.76062009571234e-06
-4.38308281212832e-05
-2.26855487223823e-06
-2.46559103670501e-05
-3.12405249166224e-05
-2.7629002286071e-05
-2.60025407147839e-05
-4.29486646571306e-05
-3.89374638247982e-05
-4.82922346885624e-05
-1.5501305553483e-05
2.0202856374332e-06
8.47053203832965e-06
-2.69387637803217e-05
-3.31313845216658e-05
-3.21155382651015e-05
-3.40976822549819e-05
-8.2600492353275e-06
-5.22884621224514e-06
-2.27118418965351e-05
-2.62387466362804e-05
-3.02397370373609e-05
1.55972709369538e-05
-1.85066492178003e-05
-2.92810309519084e-05
-3.48420402601918e-05
-2.98840119862775e-05
-4.95828751992782e-05
-2.38619826350491e-05
-1.04273975888552e-05
-2.38961773296763e-05
-5.72024581384266e-05
-2.47001623365407e-05
-2.11394891909314e-05
-4.29452010996608e-05
-4.75270401466903e-06
-1.1271182707113e-05
-2.16872311717471e-05
-2.66249422617148e-05
-2.73645568476103e-05
-3.45032608345296e-05
-2.27024260250023e-05
-1.20395336905627e-05
-7.25613394443693e-05
-3.64568032115332e-05
-8.87182700102691e-06
-1.97363976440316e-05
-5.6412144606768e-05
-2.52428019776667e-05
-2.56749701041818e-05
-2.1212125482756e-05
-1.0999953932212e-05
1.07670757752904e-05
-6.88672139717328e-06
-1.92998390434428e-05
-1.33718263160663e-05
-1.65477318784963e-05
-4.41166283625022e-05
-4.30296474460716e-05
-1.79900359457523e-05
-5.09180595068234e-05
-1.53163922983267e-05
-6.09809538242895e-05
-4.53595361648732e-05
-1.86398732824872e-05
-4.24592058653889e-05
-4.7632843752034e-05
-2.11211741462006e-05
-2.14113451435937e-05
-9.18345934750036e-06
-3.24617202485361e-06
1.09145668526667e-05
-1.9725275277976e-05
-2.71706437730613e-05
-1.48238926626897e-05
-1.38508424895622e-06
-2.00837492881175e-05
-1.69464691298195e-05
-4.67398353640479e-05
-2.45524416428203e-05
-1.11852456383686e-05
-4.6891739772444e-05
-3.51627958739432e-05
-2.56771929444041e-05
-2.97070792626986e-05
-4.20284669426846e-05
-5.00700980942006e-05
-3.50482265148283e-05
-2.02849154546577e-05
-4.50776173537643e-05
8.58465442303716e-06
5.72852918945538e-07
-1.13646946859339e-05
3.14872375395084e-05
-1.21614152644216e-05
-3.50764141896082e-06
-2.89197428202822e-06
-1.22718389962449e-05
-2.49449668550678e-05
-2.77133682460409e-05
-1.84088816482589e-05
-6.71303635760538e-05
-3.12523516135643e-05
-3.97701080535431e-05
-2.85549256487369e-05
-4.55959859141523e-05
-5.93080190408711e-05
-1.29314007221211e-05
-3.64725607205463e-05
-4.40600253625841e-05
-5.36857819805235e-06
2.54507887326992e-06
1.33781965646043e-05
-2.09482464031324e-05
4.80366378543436e-06
-4.10490951383425e-05
-3.530041612762e-05
-3.2375133398853e-05
-2.45434464716089e-05
-3.42742544923599e-05
-2.91248314616965e-05
-3.30336265726196e-05
-3.64263253586204e-05
-6.47446906461348e-06
-4.2548952033951e-05
-5.64035229725913e-05
-4.37323381503676e-05
-3.57201305004055e-05
4.13060177020294e-06
-3.41953138865223e-05
-3.69676289581569e-05
-3.31430860509164e-05
-1.96187877007166e-05
-7.04600226784139e-06
-4.41879591750771e-05
-2.0466954581128e-05
-1.39205447159607e-05
-4.69232152586576e-05
-5.85707512394831e-05
-2.45578260845156e-05
-6.19566318694942e-05
-2.15262753304568e-05
-2.31597185986518e-05
-2.04162557884575e-05
-3.47406275509595e-05
-1.92802356105732e-05
-3.3278197360031e-05
-3.35036204804508e-05
-4.19338701426394e-05
-4.03810291568272e-05
-3.81641902368674e-05
-3.48866404521625e-05
-4.04390051450474e-05
-1.33994954943554e-05
-3.38636572265929e-05
-6.80148019455953e-05
-4.24317271765179e-05
-1.98997035232237e-05
-2.09455098939776e-07
-3.31023490232871e-05
-1.1157333288506e-05
-3.39087972074968e-05
-1.68124822833998e-05
-2.31277671787258e-05
-3.62790563842054e-05
3.13440541889353e-06
-3.13952892513302e-05
-3.77581902241148e-07
-2.11408737157295e-05
-2.84608621175593e-05
-3.71730031178068e-05
-2.88579680487345e-05
2.41687787642517e-06
-2.2349369581101e-05
-8.48906605929989e-06
-1.41223461153694e-06
-1.71744943144576e-05
-3.80396990338965e-05
-4.05211830794147e-05
-3.16496638012501e-05
-8.53226742980658e-05
-1.9955891918258e-05
-3.6839835302683e-05
-3.11738256727208e-05
-2.27546825224078e-06
-3.1917089419192e-05
-4.23552588934554e-05
-1.08791387415963e-05
-5.84301564100257e-06
-4.14349569491894e-05
-4.44681753598883e-05
-2.85239169657068e-05
-3.65984577283461e-05
-2.56331523946746e-05
-3.11890885933889e-05
-1.83330460155244e-05
-3.34300452801754e-05
-2.76352986408603e-05
-2.32524343756065e-05
-3.42642290351243e-05
-2.12915500614487e-05
-2.48285689426945e-05
-2.3142482489317e-05
-1.98207549494157e-05
-1.49700974034839e-05
-3.92582420887554e-05
-7.61458600933162e-06
-2.59119686637559e-05
-3.30030882953151e-05
-5.97925100546222e-05
-2.08390996161729e-05
-4.76440560088029e-05
-2.99029590672818e-05
-1.65327609525967e-05
-4.37169190784848e-05
-4.47447709050113e-05
-4.43356243638322e-05
-2.42327371529795e-05
-4.12069992631959e-05
-3.47346470871842e-05
-1.65544780563796e-05
-2.95978477698574e-05
-5.12469521558976e-05
-4.82311230420183e-05
-3.79575001195569e-05
-4.54751386532278e-05
-2.37125171856129e-05
-2.79465547313206e-05
-4.26629601166787e-05
7.61858554616973e-06
-3.79600802465499e-05
-7.96496910160536e-05
-1.90413261360641e-05
-2.29695990398801e-05
-3.75318857746538e-05
-8.18670125764519e-07
-4.66109813321622e-05
-4.63121397311602e-05
-4.83733884128984e-05
-1.1782900933548e-06
-2.65284253662241e-05
-3.59218906323465e-05
-1.74050123183533e-05
-6.66332861505504e-05
-2.87587766850972e-05
-3.78698448510132e-05
-1.51948099596002e-05
-5.3638445730158e-05
8.13174219369699e-06
-2.39482169296078e-05
-6.52812684403939e-05
3.38654966215877e-06
5.10130231586325e-06
-3.34809881081983e-05
-3.84549248461552e-05
-1.35965028194257e-05
-2.86715613407056e-05
-6.9596290201658e-05
-4.92144101661411e-05
-3.09590178011332e-05
3.14145217470025e-06
-2.05933275485386e-05
-7.56374087501183e-06
-3.52802888997764e-05
-2.64858381240277e-05
-2.84260940114994e-05
-3.48399762064595e-05
-2.11046600002953e-05
1.58674619969093e-05
-6.30916923734276e-05
-3.94825243659591e-05
-3.46179836341806e-05
-3.79129522912153e-05
-2.27718980494527e-05
-6.99397766162329e-06
-2.66216965676637e-05
-5.57873349924827e-05
-6.29745069328585e-05
-3.56487278127881e-05
-5.64858691275844e-06
-3.23623789868835e-05
-9.95191177897272e-07
-6.49504658336716e-05
-2.00986935009624e-05
-1.42409424704422e-05
-4.22169823912857e-05
-2.80537905523955e-05
3.02939172248894e-06
-4.40163746367307e-05
-4.90987970928737e-05
1.57549502555329e-05
-1.52421844971586e-05
-4.52276940424823e-05
-4.67040674694184e-05
-2.13628206292611e-05
-3.99745319996813e-05
-2.68373869694448e-05
-1.39735985243221e-05
-2.4841797537058e-05
-2.13285039617312e-05
-2.05798619341825e-05
-2.74769152273618e-05
-6.01350709865775e-05
-2.67666915828786e-05
3.61786436340093e-06
-6.50530024480456e-05
-4.49037489208788e-05
-3.33651243478622e-05
-4.46313862865182e-05
-4.59337007369844e-05
-2.04785564753343e-05
-8.89637195341336e-06
-1.93084926862188e-05
-4.01858290930865e-05
-1.87044738082247e-05
-2.29604614571899e-05
-2.30658580624771e-06
-1.45783171639295e-05
-4.88690592110907e-06
-4.45393035915613e-05
-5.80413291778863e-05
7.46679269361817e-07
-1.55524956074389e-05
-2.03273532406625e-05
-3.67850180922632e-05
-3.54113576271052e-05
-6.76675311065911e-06
-3.54176778006417e-05
-1.53532813567038e-05
-3.02781499254567e-05
-3.89348793309707e-05
-8.89612659400722e-06
-2.91764617630086e-05
-5.29489600243934e-05
-3.30242189077065e-05
-3.28676206953678e-05
-4.41779441495087e-07
2.06966203005867e-05
2.8336932064152e-05
-2.47659492391881e-05
-1.74352381966145e-05
-5.69234701920644e-05
-2.13967903532242e-05
-2.24639001197817e-05
-4.36733576082376e-05
-3.51858671697239e-05
-5.60522050605297e-06
-4.86473871869524e-05
-3.1846103068042e-05
-2.32823535577344e-05
-2.90672065464945e-05
-1.39832145585143e-05
9.34837189458088e-06
-3.81717489823255e-07
-1.99482301711435e-05
-1.8849951618038e-05
-3.03059324070347e-05
4.65542950313115e-07
-2.74948012046462e-05
-6.26152536524002e-05
-6.45376107851266e-05
-5.78493419888656e-05
-5.68271808916559e-05
-4.67898888762307e-05
-3.08096597466097e-05
-6.78702279627927e-05
-5.58441134574817e-05
-5.9198008145384e-05
-4.39523564774987e-05
6.81912166381466e-07
-1.07146627960532e-05
-6.29472559336997e-05
1.23127022588551e-06
-6.12424430685458e-06
7.47777239844183e-06
3.69214886932825e-06
-3.86363450532511e-05
-3.75664051392746e-05
-3.79181077837992e-05
-2.15734028487439e-05
-1.28095061840188e-05
-2.31884001146157e-05
-1.48477072726635e-05
-3.90639172544482e-05
-5.69923817100403e-05
-4.57601219307712e-05
-3.84299551175326e-05
-7.88719705378904e-05
-5.64526761407391e-05
1.95363186891168e-05
-1.46909684936368e-05
-3.01591434410889e-05
3.77898360821363e-06
-3.42155455739251e-05
-2.30870509629649e-05
-1.57331529455728e-05
-1.17625928604374e-05
-9.709822212912e-06
-4.83820063609586e-05
-2.4179842996467e-05
-5.0276918287768e-06
-1.85962483350938e-05
-8.47061115355771e-06
-2.05775765275845e-05
-1.46880840756433e-05
-1.72855088963846e-05
-1.95763556428265e-05
-1.41106385743327e-05
-4.54860108444506e-05
-4.06271897861531e-05
-7.77737808097915e-06
-2.78179419934307e-05
-4.68443148298038e-05
-5.30837837730996e-05
-6.27954643960468e-06
-5.37337077437878e-06
-1.45411107250937e-05
-8.82267443665665e-06
-2.19580994384777e-05
3.58726312594388e-06
-2.59828122080626e-06
-2.05577453713793e-05
-1.65537114145526e-05
-2.46909748995221e-05
-6.21712435198937e-06
-1.56188673929409e-05
-1.90283498239292e-05
-4.33749781010448e-05
-5.87015703690317e-05
-4.98477004884089e-05
-6.26297469366266e-05
-3.94600619728526e-05
-3.12763840567849e-05
-3.61952100115144e-05
-4.62417281824884e-07
-2.16323099533362e-05
-2.33284977005e-05
-3.48291385606589e-06
1.6811513060622e-06
-6.95786862428543e-07
-7.83940113557723e-06
-2.67664456337358e-05
-5.39560160615206e-05
-1.73228328316312e-05
-3.8296542903382e-05
-3.65056628355621e-05
-5.34070240564198e-06
-3.49720617224149e-05
-3.36479391595823e-05
-3.52491873122676e-05
-3.55213832813618e-05
-5.13666144676466e-05
-2.56900931419223e-05
-1.64432783382404e-05
-2.12891299626123e-05
-3.24788178747027e-05
-4.0568470065093e-05
-9.40104240081097e-06
-9.97935028270561e-06
-2.38303779592999e-05
-3.31380642916211e-05
-4.94758126656651e-05
-2.10800658142909e-05
-1.81416901666792e-05
-5.86396497263931e-05
-2.48931864508122e-05
-5.2545762293753e-05
-2.67434105319224e-05
-4.73074346501797e-05
-4.63459129218692e-05
-3.54230830250254e-05
-6.64653006545378e-05
-1.82220072253137e-05
-3.88927021524487e-05
-3.94337076506731e-05
-1.29681152715949e-05
-1.71257930179241e-05
-9.23990320016872e-06
-4.68670288449795e-06
-9.05664983527433e-06
-1.31735768287474e-05
-3.12896767486384e-05
-5.25593063816602e-06
-2.61829507042952e-05
-1.00788790361157e-05
-2.18834850857316e-05
-1.14652252711436e-05
-1.27761326626658e-05
-1.03051582858823e-05
-1.19347923002001e-05
-3.79328104356919e-05
-8.15451856270842e-06
-4.61734379787913e-05
-4.74722114993973e-05
-2.99513767985458e-05
-3.75001243102545e-05
-3.79764354184742e-05
-2.03794971876809e-05
-3.45194486772724e-05
-7.15663191232553e-05
-2.78337869417446e-05
-2.51226809653759e-05
-3.25607006067977e-05
-2.02762142486369e-06
2.55816106847239e-06
-1.60342965853829e-05
-3.97837624374268e-05
-3.86004063552459e-05
-4.22585002319089e-05
-3.26590363078132e-05
-1.27916334679204e-05
-1.60258187001092e-05
-4.99513434074767e-05
-2.05249716163796e-05
-2.60179950845506e-06
-3.90561008881681e-05
-2.34653870562275e-05
3.81347413412388e-06
-2.70815425771955e-05
-2.38501246052939e-05
-4.45739627005222e-05
-6.25163316528984e-05
-5.35217689268101e-05
-5.35376870458647e-05
-4.62862380251427e-05
-3.67164794633262e-05
-9.06431268849419e-06
-4.18699991057098e-05
-2.34759289703981e-05
-1.52682282391165e-05
-5.19899368860068e-05
-2.03347797648447e-05
-3.25791046976375e-06
-1.03348177793413e-05
-3.29905987656741e-05
-3.18680761262884e-05
2.33913544258061e-05
-3.23184402510801e-05
-6.02439853883072e-05
-7.01731453481842e-05
-1.9227555998487e-05
-2.3144595467835e-05
-3.78108109835102e-05
-3.02698709611878e-05
-4.71535320971039e-05
-3.82272564973953e-05
-4.33438425963959e-05
-4.0263069746871e-05
-5.56490009943615e-05
-3.26762691843656e-05
-4.14094033817149e-05
-2.24134885145817e-05
-8.83381609317755e-06
-6.0896829129098e-06
-3.60327822085044e-05
-5.06882400199246e-05
-7.46019986632227e-06
-2.29907850226271e-05
-2.37537353818228e-05
-1.67492076482371e-05
-1.94281237841916e-05
-3.4070591157801e-05
-5.00291754412966e-05
-5.0545985245043e-05
-3.32192576659406e-05
-4.30353934877509e-05
-3.69772857987552e-05
-7.45411316469687e-05
-4.69058910518477e-05
-1.43229125892964e-05
-8.80410321242563e-06
-3.64003407329613e-05
-4.55337450375344e-05
-4.99876632844866e-05
-4.47676329496735e-05
-3.59274828451191e-05
-3.83924315434392e-05
-9.14489941397011e-06
-4.0065414786678e-05
-6.45688482519208e-05
-5.58055504711954e-05
-1.91111304353724e-05
-4.63280741494685e-05
-2.7267625153632e-05
-3.38816838171915e-05
-1.66761778917254e-05
-2.99483800797287e-05
-3.48343252452518e-05
-1.46035129537607e-05
-2.80500355133638e-05
-4.24494195853638e-05
-6.88440646051724e-06
-2.18243893056919e-05
4.3886914487575e-06
-6.35236582113409e-05
8.38420574326716e-08
-5.9741248225327e-05
-1.49285439764564e-05
-4.97425831867435e-05
-6.22296845483809e-05
-2.52613786182622e-05
-3.47142723347789e-05
-1.84231763858256e-05
-5.51079248064409e-05
-2.74085678039593e-05
-2.25448960144336e-05
3.62613297421943e-07
-1.18847668341573e-05
-4.28107094260063e-06
-4.10060136155903e-05
-1.34294069842888e-05
-3.14602374268336e-05
-4.04773783459788e-05
-1.91154244413993e-05
-2.96340245355038e-05
-5.334700336018e-05
-2.39200925682241e-05
-1.37656623105883e-05
-4.10039127677578e-05
-2.76459762791235e-05
-2.38099299986227e-06
-6.45860744517461e-05
-3.93222524223151e-05
3.97767944826733e-05
-5.60400189408532e-05
-4.89855334803469e-06
-9.95791612543878e-06
-2.08746981055857e-05
-2.03419182063152e-05
-2.02185084237472e-05
-3.59695011140259e-05
-6.05539999247404e-05
-6.75370971591108e-05
-4.05239888180365e-05
-3.12078007394094e-05
-4.74424217161581e-05
-2.44621785294018e-05
-4.63175161269332e-05
-5.12307145730561e-05
-4.11781251451487e-05
-1.44263133747553e-05
-3.1954453842989e-05
-1.70678277592368e-05
1.389903146981e-07
-2.45497202197814e-05
-2.31242069829497e-05
-1.60287460895525e-05
-5.67344097184083e-05
-6.26847674635809e-05
-2.06533032167507e-05
-3.06349544800832e-05
-6.75173112918186e-05
-3.69843654017971e-05
-5.02581850668407e-05
-3.25557423750977e-05
-5.63742951820618e-06
-2.80569411963692e-05
-2.50216229255408e-05
1.18574117702546e-05
-6.91531153754148e-06
-1.0397958139499e-05
-2.06950896773981e-05
-1.43478677232219e-05
-2.1664247826773e-05
-1.58683893232695e-05
-1.18235820601717e-05
-1.63450063648526e-05
-7.69377632398267e-05
2.65101209283043e-06
-4.16210278855017e-05
-4.40649022218266e-05
-3.62594565639424e-05
-4.4400463208197e-05
-4.06273656497211e-05
-2.77016438219711e-05
-2.56717794253778e-05
-2.09501946054155e-05
-3.66052939361605e-05
5.42478650211549e-07
-3.10927972947136e-05
-2.42101701994377e-05
-1.11418272177892e-05
-3.97321284534402e-05
-2.73472471244511e-05
-7.71535898080192e-06
-4.0778710546725e-05
1.93274951167503e-06
-1.92030426569507e-05
-2.6369941674747e-05
-6.28999536284325e-05
-1.92928914199443e-05
-1.68024594363588e-05
-1.22038642599463e-05
-2.15325102903007e-05
-1.91560758537452e-05
-4.74946452602997e-05
-5.41355218079863e-05
-1.20080447187963e-05
-4.57659563321353e-05
-4.57393184906793e-05
-2.74085024935044e-05
-3.68624983998727e-05
-4.08258726694174e-05
-4.76388446088974e-05
-3.93047485611052e-06
-3.25533838380039e-05
-7.39592351364932e-06
-1.99192545169149e-05
-1.51153754552223e-05
-8.09960556021319e-05
-2.01340340392234e-05
-3.57327644437232e-05
2.88135672055161e-06
-5.37685302807147e-06
-2.08030660053943e-05
-2.57973805884664e-05
-3.29882507718218e-05
-2.81944102392466e-05
-3.60917686530533e-05
-1.74586091364159e-05
-5.21407460088857e-05
-6.34632697241758e-05
-1.02740348928041e-05
2.5134653201469e-05
-2.98372926958345e-05
-3.43144735820204e-05
-3.8876595395103e-05
-9.5237690173251e-06
-3.05758144186416e-05
-9.23546594107011e-06
-2.32906040676698e-05
-1.5361309825948e-05
-3.46842932591906e-05
-3.23640072441273e-05
-3.99901329638703e-05
-5.58392771618298e-05
-1.32566106801399e-05
-5.21173578709721e-05
-2.23788290154682e-05
-1.00538599051466e-05
-5.77687294490288e-05
-7.46613812502666e-06
-6.32874044199263e-06
-5.90825222632572e-05
-3.00205304776565e-05
-3.06337468749613e-05
-4.15901328324645e-05
-5.58725356104326e-05
-2.34544024725201e-05
-3.60478604400046e-05
-3.75775834106427e-05
-6.5227131925925e-06
-1.29604609642298e-06
-4.27071499647315e-05
-5.98439340502474e-05
-4.45024340884006e-06
-4.89466662601002e-05
-2.92616719388896e-05
-1.35427243652198e-05
-2.68308434283544e-05
-4.6260497688099e-05
-4.57511576115775e-06
-3.34194510981634e-05
-4.53404013736952e-05
-1.21022707394171e-05
-2.75373023266222e-05
-4.05014270402982e-05
-2.38414782126985e-05
-1.64126810046909e-05
-1.50833828848641e-05
-4.53116157955004e-05
2.2927766788995e-06
-2.99656473756074e-05
-6.36026572522702e-05
-4.20720291521281e-05
-1.38531342498273e-05
-4.52653691090553e-05
-3.02639095902008e-05
-2.70323811825381e-05
-2.7053253389604e-05
-5.45489673620963e-05
-2.39590045426107e-05
-4.37075776348316e-05
-4.38703379640509e-05
-3.17091105719821e-06
-8.52168998681971e-06
-2.88265958402328e-05
1.10812734859099e-05
-2.90774146392364e-05
-3.22062151504718e-05
-1.09342841718934e-05
-1.63192532799649e-05
-3.26580323756049e-05
-2.26940356603384e-05
-2.3601755577973e-05
-3.88205308798396e-05
-5.66544689063681e-05
-2.43999794946722e-05
-4.79994420314976e-05
-3.81100238305567e-05
-2.19203281772645e-05
-3.42677160968973e-05
-2.6400173419098e-05
-1.29097021496156e-05
-6.96542761482373e-05
-5.4945785520005e-05
-1.94229980005121e-05
-1.49751924910403e-05
-1.59803740895396e-05
-2.04056922798447e-05
-4.38438806420297e-05
-3.33918633713735e-05
-1.63358444830016e-05
-2.33612256496471e-05
-3.62209521688342e-05
-3.3418508651813e-05
-3.85445893647881e-05
8.85004402197944e-06
-1.79190647200904e-05
-2.17007584996854e-05
-1.82304464702147e-05
-6.53972763863083e-05
-3.67654672050791e-05
-5.26561265944397e-05
-3.62628744517013e-05
-3.18698764348488e-05
-1.07693939871722e-05
-4.43743980640951e-05
-4.71192712082052e-05
-6.04628197555287e-05
-1.22243224940447e-05
-2.54365234122368e-05
4.94704103807633e-07
-3.00481768005753e-05
-2.74880353247577e-05
-5.55551454900384e-05
-4.64978282719457e-05
-2.1177617053036e-05
-1.94342422756932e-05
-7.6826453899181e-05
-3.3484032678437e-05
-5.61668944312599e-05
-9.22036411485261e-06
-2.20802695773283e-05
-3.84720656963315e-05
-3.64482093560306e-05
-4.42461911022287e-05
-6.83548142216981e-06
-3.22891070850552e-05
-9.29870529243398e-06
6.56811785809848e-06
-3.14882012114456e-06
-7.3383564612565e-06
-2.66473106252292e-05
-1.77215907200665e-05
1.76391377225048e-05
-3.34084722715826e-05
-8.66085329095509e-06
-4.47260693216713e-05
-2.57333869298302e-05
-4.72851966751408e-05
-5.54832838055435e-05
-2.19413103694468e-05
-4.73338457233983e-05
-3.27942054795269e-05
-4.69943285328608e-05
-3.47314804343003e-05
2.33012403398943e-06
-4.43305027969465e-06
-1.28370018772864e-05
-2.8306530837698e-05
-2.5917138501625e-05
-2.63467726626407e-05
-3.23298541518632e-05
-2.50192650664424e-05
3.80061529169684e-06
-4.54034847804833e-05
-2.10694611932871e-05
-5.04559887808616e-05
-3.54391493948493e-05
-3.3917126549495e-05
1.12131552962385e-05
-2.33787276649531e-05
1.63158744676988e-05
7.81879088289264e-06
7.43714587927377e-07
-4.22574689836752e-05
1.09212820771074e-05
-1.35105220110831e-05
-3.61747491343809e-05
-2.22004777176757e-05
-3.47664816800964e-05
-3.66933878343327e-05
-3.45762069995522e-05
-3.54772174284186e-05
-6.61796521282259e-05
-4.13369573612028e-05
-1.2399141633812e-06
-2.71505441394255e-05
-4.78651558062839e-05
-5.29709869025447e-06
-5.39475939712111e-05
-4.67989990195332e-05
-2.84458018623319e-05
-1.36871440637124e-05
-2.03250558576659e-05
-1.05762345940273e-05
-1.42475407981746e-05
-4.48941102516744e-05
-5.10237468339689e-05
-1.49587529835824e-06
-6.3414699659243e-05
-1.28480646443992e-05
-1.15767976834777e-05
-2.8863973732877e-07
-6.26883370105298e-05
-1.10337537007476e-05
-3.03678058109292e-05
-2.87767508188866e-05
1.35037690997045e-06
-1.46898759600015e-05
-5.9640414641498e-05
7.71259333330577e-07
-4.74241849122911e-06
-4.71829143668466e-05
-1.60605090851872e-05
-3.32335334809252e-05
-5.77327774519012e-05
-2.29300965253296e-05
-1.42235342450226e-05
-2.33239036460156e-05
-5.22471632584947e-05
-7.21506534938318e-06
-2.62327744334822e-05
-5.02075255535237e-05
-2.744692971605e-05
8.47920583432453e-06
-3.88557786402802e-05
-2.98298737133323e-05
-8.46701812385236e-06
-6.98429508385832e-05
-6.05858132939506e-05
2.91405789682307e-05
-4.62145101470562e-05
-2.34946571162285e-05
-1.24356196594807e-05
-2.41914909914318e-05
-2.77474269404225e-05
-4.83186689552778e-05
-1.86523147956625e-05
-6.05740952222617e-05
-5.94736907907229e-06
-4.06333279679947e-05
-3.2931239547702e-05
-1.16063140583167e-05
-1.20490542119873e-06
-3.13639748344184e-05
-3.74938608381518e-05
-1.35176479001068e-05
-1.80389538067874e-05
-4.55303572161981e-05
-2.73216268006027e-05
-3.40406038225611e-05
-2.85953633605194e-05
-5.04009998766359e-05
-2.3709722755519e-05
-5.54147773215677e-05
-6.85763284873874e-06
1.59535427605467e-05
-5.28903996447092e-05
-3.82810691022545e-05
1.52455590296822e-05
-2.84697318109826e-05
-1.62950993513907e-06
-1.94108473550084e-05
3.83792446558963e-05
-2.08240910587523e-05
2.87252091596326e-05
-1.10994214142764e-05
-1.84422283862037e-05
-2.00757947534091e-06
2.74691494451305e-06
-3.80111528643302e-05
-3.94051423461582e-05
-4.50699960260506e-05
-4.08567272125689e-05
-3.1829192467937e-05
-1.51941505375466e-05
-5.05039633609727e-05
-2.89768641981864e-05
-4.24403003068771e-05
-1.03813172385099e-06
-1.53846380254626e-05
-1.45486744859685e-05
-1.61103442281603e-05
-3.89715200066329e-05
-1.70818770609065e-05
-3.56689564667096e-05
-3.7090319419149e-05
-1.99198116335098e-05
-2.75175267173322e-05
-2.42595376274267e-05
-6.84581068091929e-05
-8.91175018778669e-06
-4.61988878308424e-05
-5.10142824772599e-05
-3.22861515533571e-05
-3.44891264895327e-05
-3.79008527296218e-05
-1.7091246275258e-05
-2.78778922108337e-05
-4.31723697203251e-05
-7.04518557852941e-06
-8.72023814371936e-06
-4.72217249409252e-05
-2.09473390606247e-05
-1.92904238303101e-05
-1.60900171068793e-05
-4.01727871036554e-06
1.13926514018917e-05
-4.79323013527745e-06
-1.37847160915915e-05
1.22157072367559e-06
-4.08923449246311e-05
-4.71866745427878e-05
-5.01021727210097e-05
-4.82099978635603e-05
-3.59232058749785e-05
-3.10380048645409e-05
-1.2724693941562e-05
-4.96437218146791e-05
-5.09860064006859e-05
-3.37109006257144e-05
-3.4037098168217e-05
-3.47492826631414e-05
8.87300028072185e-06
-2.63586766373839e-05
-2.98203337132405e-05
5.94755094629657e-06
-3.36591089262079e-05
-7.43951954994403e-06
-1.93617728796742e-05
-1.33989553857335e-05
-3.63098647717591e-05
-1.62982970937922e-05
-2.90942817645924e-05
-4.99877806778113e-05
-6.51233163672443e-05
-1.39864146087975e-05
-3.41060513886899e-05
-3.87461534598684e-05
-3.61977090762601e-05
-3.09698184875859e-05
-8.43819956331999e-06
-4.13056866304916e-05
-2.23387467798318e-05
-3.44731742990058e-05
-2.9910352295687e-05
1.31738038296505e-05
-2.2950048065804e-05
1.14193390766898e-05
-1.93687412863082e-05
-2.44054726845742e-05
-5.29429066184704e-05
-2.35859414888003e-05
-5.04315064705127e-05
-2.26481742430862e-05
-4.02522638106621e-05
-1.27872612607215e-05
-8.59387588177557e-06
-6.28698534438966e-05
-2.28411882431336e-05
-4.24209411653419e-05
-2.99732788786161e-05
-4.80743905561487e-06
-9.82225577107807e-08
-2.05594796661832e-05
-4.11246642940852e-05
-1.99927865617654e-05
-8.42412231880171e-06
-5.30078221646485e-05
-2.34518259462767e-05
-8.26718638338563e-06
-2.20096797655106e-05
-2.70716836538873e-05
-4.86450831347393e-05
-3.27977461638056e-05
-5.18779678422913e-05
-4.25784615721365e-05
-2.43396269172211e-06
-3.35555557329392e-05
-1.44412403346006e-05
-2.02853170186223e-05
1.46529379729699e-05
-4.02086799536585e-05
-3.17761003387679e-05
-3.92647525726346e-05
-4.6508431310767e-05
-8.77573960732743e-06
-2.85856198610084e-05
-3.135704785902e-05
-3.70890683049787e-05
-3.54034903999845e-05
-4.61317227470907e-05
-1.92997472771744e-05
-3.13971303184996e-05
-2.16374256114282e-05
-2.33788098334534e-05
-1.77777117455018e-05
-4.83941468413371e-05
-1.83643137805009e-05
-1.12115850525471e-05
-2.41652234634438e-05
2.38072029067563e-06
-8.07906664591433e-06
-3.47217594777451e-05
-3.95064801235971e-05
-3.28516352080338e-05
-3.007124603759e-05
-4.68094011942348e-05
-4.09029287354704e-05
-4.44794403762052e-05
-1.94774025025511e-05
-3.4774347318436e-05
-5.45095625507262e-05
-3.3341867212418e-05
-2.5557636091441e-05
-2.03689618803482e-05
-3.50509811904507e-05
-1.70224917055291e-05
1.54238717695181e-06
-1.92897654288466e-05
5.99615034902966e-07
-1.33218927881212e-05
-1.2865735728308e-05
-9.34614899102796e-06
-5.5227284554228e-05
-3.45799495536148e-05
-1.23004154358239e-05
-3.38247080986352e-05
-2.37808840202473e-05
3.71415868160887e-06
-8.52479576129754e-06
-4.00053398970282e-05
-4.85420385930845e-05
9.47253825852128e-07
-1.8438832666586e-05
-1.52501536425185e-05
-4.52281917254424e-06
7.75224858941124e-06
1.04256693085171e-05
8.47366430720824e-06
-7.39684788509441e-06
-1.90207050793942e-05
-3.78337573831116e-05
-3.23310659679413e-05
-4.6575006046034e-05
-4.78170311813697e-05
-5.29816948084039e-05
-2.54450743219118e-05
-3.09734780769625e-05
-4.17732505309504e-06
9.84920263216578e-06
-1.51526428606911e-05
6.83358707862551e-06
-3.62901755730961e-05
-4.83208014589075e-05
-4.29835354416402e-05
1.91323322581989e-06
-1.66266430198216e-05
-1.61944855215107e-05
9.19424916760668e-07
-2.2359281146113e-05
-3.31456526804101e-05
-5.04931931472491e-05
-3.77219533394753e-05
-4.11059883568732e-05
-5.1876247012057e-05
-3.69523567041446e-05
-4.36207248150851e-05
-3.20397691477205e-05
-1.83361825258047e-05
-4.46003347834131e-05
-2.72667862356925e-05
-3.00435815634891e-05
-3.61468024464893e-05
-3.37588069171202e-05
-1.25073317891986e-05
-2.80125583115846e-05
-3.6549749983471e-05
-6.70708866978071e-05
-1.99285818995007e-05
-4.54840197893279e-05
-8.64864574315237e-06
-1.95014312446284e-05
-2.18286028998494e-05
-3.98810269758237e-05
-8.27533146216144e-06
-5.14321753893118e-05
-3.24065361604641e-05
-2.14544227753965e-05
-1.80957197099585e-05
-3.85517251487808e-05
-2.58280271258799e-05
-3.87083976333181e-05
-3.54226983673345e-05
-3.15320780858403e-05
-4.29804439713779e-05
-2.20735443944286e-05
-2.36294631806009e-05
-3.33894318535361e-05
-1.71406780709488e-05
-2.39227959401334e-06
-1.86684409289898e-05
-1.97881558391294e-05
-4.76919062889956e-05
-2.13148407100701e-05
-1.68152372094312e-05
-2.78255823314186e-05
-2.23987676481281e-05
-1.9023480135306e-05
-3.26620099736647e-05
-2.7152073567031e-05
-4.94482653365784e-05
-2.55447131720491e-05
-3.06601258154952e-05
-4.49972170090842e-05
-5.09338662151639e-05
-2.63357919306388e-05
-4.73084003218065e-05
-1.39801178994634e-05
-9.41657770775804e-06
-7.43325288226466e-07
-2.71494755253394e-05
-2.25498095221148e-05
-1.79499593905979e-05
-3.33905537407352e-05
-5.66122415582302e-05
-5.57791537622027e-05
-7.19543248326136e-05
-2.02902453303016e-05
-5.93721804935559e-05
-3.61411729302716e-05
-5.02157039969036e-05
-3.81312901011798e-05
1.23013032609938e-06
-3.06168810034215e-05
-4.48795056469085e-05
-2.74996097348189e-05
-2.7119892818163e-05
-2.25968674193376e-06
-5.61306045622672e-07
-1.57022234095102e-05
-1.24533570399877e-05
-2.42881555620758e-05
-1.13514471006155e-05
-2.23553560047869e-05
-5.77645389699981e-05
-4.63577067903536e-05
-2.15953643765871e-05
-5.08232365276029e-05
-4.13631250703685e-05
-1.34075739804815e-05
-2.54469300483017e-05
-5.1896601849819e-05
-3.1904520502086e-05
-8.72357438007126e-06
-2.35661764028447e-05
-7.18714751812101e-06
1.77718736817325e-05
-1.8002095605663e-05
-1.24317947619443e-05
-4.70020796198493e-06
-1.04012265535992e-05
-2.01163094571093e-05
-2.62050237914303e-05
-4.90158679959944e-05
-5.77688732383794e-05
-4.44321278825202e-05
-1.54580641107087e-05
-4.25377863951405e-05
-5.04941881130324e-05
-2.8075649685041e-05
-4.48184419024903e-05
-3.33548413457879e-05
-3.54015779185472e-05
-2.56815145802122e-05
-1.93339835029262e-05
-2.76291678509262e-05
-2.76416409826025e-05
-3.69801068721971e-05
-3.82457405716287e-05
3.21007118125338e-06
-3.12207237975597e-05
-2.94233518952513e-05
1.71674347099544e-06
-2.96132367718141e-05
-5.35396732980519e-05
-4.85272677560748e-05
-2.61500087356061e-05
-2.44508529264916e-05
-1.2499877920295e-05
-1.78381811099633e-05
-1.47787032708289e-05
-6.56622902112303e-05
2.14647609460026e-06
-4.52557493823768e-05
-5.23350030846525e-05
-3.62961156434797e-05
-2.72025286845708e-06
-1.72101717041004e-05
-2.49670949817505e-05
-2.67741684158598e-07
-2.17369911601811e-05
-4.65994076273512e-05
-4.76159469300291e-05
-1.21783684163164e-05
-4.31018315738481e-05
-3.6488656447373e-05
-4.73028242429607e-05
-4.81390252746614e-05
-2.89481898035834e-05
-3.24859484581441e-05
-2.39053348324561e-05
-2.77729504068239e-05
-4.89109967328818e-05
-2.30066882742316e-05
-1.38924481045464e-05
-1.04117891775357e-05
-3.40085231587739e-05
-3.55544077293277e-05
-2.91061431386614e-05
-2.65772136742725e-05
-3.56091100796092e-05
-3.21879268559003e-05
-2.88626533642973e-05
-2.57643792793138e-05
-3.45761357068338e-05
-4.87899643425706e-05
9.1258787408066e-06
-2.97536753313754e-05
-5.30708590952614e-05
-6.18579909557568e-05
-4.57701129605346e-05
-3.81564543095564e-05
-4.18452529734487e-05
-1.03302589852011e-05
-2.32784944712078e-05
-3.43812624953929e-05
-4.44223048438653e-05
-2.90096843168143e-05
-2.66175458862065e-05
-2.36709204450727e-05
-2.09495977404705e-05
-2.90194206897615e-05
-1.24476256839212e-05
-3.51341815004185e-05
-1.73923281925979e-05
-4.90042480024962e-06
-3.87051558998424e-05
-6.23715824014753e-05
-4.60133597775237e-08
-4.81337244435839e-05
-1.86042956103641e-05
-1.7416671814799e-05
-9.33386287740215e-06
-3.89838054529167e-05
-2.84070494375841e-05
-1.5499763202539e-05
-3.35946628424038e-05
-6.52950286244226e-05
-1.33368877011351e-05
-3.61880969577761e-05
-4.70362190615581e-05
-5.95853685655279e-05
-5.47825501442215e-06
-4.43586387169362e-05
-4.71516696026593e-05
-4.0799135298294e-05
-3.79692726049507e-05
-2.78666942698692e-05
-4.97163965580882e-06
-3.88632002966124e-05
-1.33387737343218e-05
-3.9468484748488e-05
-3.44207395701851e-05
9.14155096533318e-06
-1.36287799033994e-05
2.91957872784484e-05
-4.03090732042574e-05
-4.85097278793098e-05
2.30805609598384e-05
-5.32246364486611e-05
-4.28836749181683e-05
-3.91137257362895e-05
-8.12339974192335e-05
-5.16463839344087e-05
-1.58342656895551e-06
-1.70400370888963e-05
-4.97129018862093e-05
-3.92264443384768e-05
-2.62832396425671e-05
-3.74283569652916e-05
-3.18030576918007e-05
-4.73273792778338e-06
-3.81520668777887e-05
-4.81604932727326e-05
-9.43387689456429e-06
-2.52263278737651e-05
-3.04071987520173e-05
-1.21010080832243e-05
-5.09282210858188e-05
-5.20162947445741e-05
-4.96829032840387e-05
-3.7171689763568e-05
-4.85253572254454e-05
-2.80051082538433e-05
-1.49706568831799e-05
-4.88058365548003e-05
-3.78689246370888e-05
-3.19897286966885e-05
-3.30165142687675e-05
-3.95842620423442e-05
-2.77327206791384e-05
-9.09121746576675e-06
-2.58438205608135e-05
-3.38953231292078e-05
-1.24736968280413e-05
-3.44489552915753e-05
-2.85214909644804e-05
1.26817568725792e-05
-2.76761355289243e-05
-1.31181962187237e-05
-5.80524526943749e-05
-2.71413401671204e-05
-4.3804191901211e-05
-2.72096634092984e-05
-4.08573676144342e-05
-2.62405374509257e-05
-1.2413640489614e-05
-1.85561772056768e-05
-2.38087872125032e-05
-1.67546561319006e-05
-9.04136077872001e-06
-4.41432551804919e-05
-3.71310124901129e-05
-5.96525536989551e-05
-5.34310149636504e-05
-9.65403724285233e-06
-1.38498651992575e-05
-2.44656565049836e-05
-2.547595234578e-05
-1.52840045230065e-05
-4.40148158606302e-05
-4.57700147021756e-05
-1.30459224587048e-05
-4.77354958624163e-06
-6.54736910035561e-05
-3.35916774396911e-05
-8.16620695024969e-06
-9.07400155293295e-06
-1.00978491470741e-05
-1.48375924464289e-05
-3.16860760190613e-05
-3.33412423491278e-05
1.23223149905597e-05
-3.58692816679995e-05
-3.65115736473502e-05
-2.88113649749228e-05
-3.74946867936866e-05
-3.25886929694043e-05
-3.64048892407908e-05
-1.28062891867345e-05
-3.21694369720976e-05
-2.81354040994649e-05
-9.95565598500909e-06
-1.43128118927368e-05
-2.95340206345747e-05
-3.44994738420426e-05
-2.14381069051092e-05
-2.97334641108349e-05
-4.80067980990607e-06
-4.79164422011227e-05
-6.95299091735253e-05
-2.13377423325421e-05
-6.47320568193769e-06
-3.41785519211694e-05
-4.73142801656939e-05
-1.08857336399539e-05
-1.6670983423168e-05
-3.68978403696075e-05
7.18933059042795e-06
-2.03482987993867e-05
-1.33875630905595e-05
-4.95400294356958e-05
-9.42073489273474e-06
-1.91393208897838e-05
-6.17627707850879e-05
-5.13139238903606e-05
-3.99015727443423e-05
-1.54889187550809e-05
-4.45324646316993e-06
-3.33364581801767e-05
-3.64806027479061e-05
-4.44869539224414e-05
-1.61556122272742e-05
-3.97746251535523e-05
2.12355815855903e-05
-5.10266963290049e-05
-3.57350241514902e-05
-1.00109242475883e-05
-4.368826065292e-05
-6.08060517552896e-05
-2.29564146311795e-05
-5.12251191683891e-05
-4.50876559915015e-05
-4.20902153979411e-05
-1.82701353388292e-05
-5.10652033237561e-05
-3.28812589847166e-05
-6.7970844580134e-05
-2.29975330799279e-05
-2.81442028288153e-05
-3.9122163047225e-05
-3.13752134013259e-05
-6.95573983382687e-06
-2.05108765407517e-05
-3.11429315909781e-05
-2.26327281806659e-05
1.74800644244017e-05
-2.97083818495911e-05
-3.99541101524404e-05
-1.18467357406363e-05
-5.5308845736455e-05
-3.42601413358799e-05
-2.95185382276379e-05
-1.2219917189563e-05
-3.29638387910035e-06
-3.67298688678428e-05
-2.94229788848344e-05
-4.3677987173753e-05
-2.1706638095228e-05
-3.94108984750482e-05
-7.29293410823066e-06
-3.32591727740499e-05
-1.29642763744845e-05
-1.57727900146715e-05
-1.92497646062714e-06
-4.06316610124243e-05
-3.24094350929658e-06
4.85418385185416e-06
-4.17492449861947e-05
-3.16642954580881e-05
-3.03212409004335e-05
-4.75880583299962e-05
-5.86092349290807e-05
-2.93096836546855e-05
-3.01632915697416e-05
-2.63145814082106e-05
-2.19196070850324e-05
-4.95258220839901e-05
-4.42892399862369e-05
-1.27738894548371e-05
-3.91646999322297e-05
-2.69111189659893e-05
-4.23177580221366e-05
-2.5362089639031e-05
-8.4798704814429e-05
-2.15979959132981e-06
-1.91029933308499e-05
-2.5715218645983e-05
-5.12896641513908e-05
-3.04772613439199e-05
-2.31003702112812e-05
-3.77183388239016e-05
-3.71330042911145e-05
-3.55802743413333e-05
-1.97428619302315e-05
-2.67154275989659e-05
-1.82560742788521e-05
3.66424656600723e-06
-1.71753263535357e-05
-1.48386778364644e-06
-5.76537303272714e-05
-2.07574167957897e-05
-5.34840199638273e-06
-3.11333458033761e-05
-4.92344058610851e-05
-2.10963446647898e-05
-5.61898634704182e-05
-3.05636297805091e-05
-3.50145896584959e-05
-4.76371170338564e-05
2.41419566321074e-05
-5.52793770732251e-06
-3.62307535001806e-05
-2.99260437496284e-05
-5.25663021369235e-05
-1.14192024957563e-05
-2.33110325639981e-05
-4.16572007301207e-05
-1.61675467854658e-05
1.83006686909091e-05
-5.23497085245682e-05
-4.66126882973724e-05
-1.88726217144141e-07
-3.52304420957357e-05
-1.54586575076768e-05
-3.51958248329947e-05
-4.78464415265759e-05
-2.39953640331725e-05
-2.15173446721333e-05
-2.92576800109723e-05
-2.9689724327079e-05
-3.11819601503824e-05
-4.10062847918446e-05
-3.10777012771878e-05
-3.20029863161637e-05
-3.84689312043961e-05
-2.91937352632493e-05
-4.85538878722297e-06
-2.22916172990736e-05
-3.29044500746602e-05
-1.40650407700338e-05
2.28216550419691e-06
4.62381100082017e-06
1.01277294773456e-05
-1.17890249060622e-05
-6.51726230025546e-05
-2.94457520797702e-05
-2.11158420666605e-05
-4.96937985562014e-05
-4.19325870452688e-05
-1.17457199951412e-05
-5.22258455865383e-05
-3.34340074270896e-05
4.05673459402146e-06
-4.39549401131293e-05
-2.37443395271647e-05
-1.52865993465254e-05
-3.18425958131138e-05
-1.24898909641771e-05
-5.28563537994541e-05
-8.54901857825521e-06
-7.67676153134886e-05
-1.46841019483176e-05
-3.75575791971457e-05
-3.68080269620366e-05
-6.91625450424704e-06
-6.02638579747704e-06
-3.70598261339643e-05
-2.17195827782209e-05
-1.92528851487683e-05
-3.30582561217266e-05
-5.58920675318876e-05
-4.10275655822431e-05
-3.98911828945255e-06
-3.88987061355705e-05
-4.68019640427011e-05
-1.18002000450306e-05
-4.83309233126148e-05
-2.55891838637627e-05
-2.66881462142492e-05
-5.175310317795e-05
-6.06062560268165e-05
-2.5556378306082e-05
-3.49157838859618e-05
-4.12249623971923e-05
-3.29580951280901e-05
2.49301650054992e-07
-2.81853358176786e-05
-1.80050161215298e-05
-1.23930463536843e-05
-1.28850937805183e-05
-1.03844555736354e-05
-8.02015424689474e-06
-6.375160093907e-05
-2.05775674994142e-05
-2.5064987415052e-05
-9.90586688479927e-06
-5.22527447686439e-05
1.23312944562745e-05
-5.61335357531442e-05
-1.41450927728455e-05
-3.04854224975636e-05
-2.50829286779852e-05
-5.54416195899298e-05
-5.04173329412637e-05
-1.89844467284565e-05
-4.29182588118305e-05
-2.47774357386183e-05
1.54320173135522e-05
-1.08318356780855e-07
-4.32355794001339e-05
