# Supplementary material for: Research on computational propagation and identification of mine microseismic signals based on deep learning
Source: PLoS One. 2025 Oct 22;20(10):e0334641. doi: 10.1371/journal.pone.0334641 (PMC12543183; doi:10.1371/journal.pone.0334641)
Supplement: S7 Data — (ZIP) [file pone.0334641.s007.zip › 000100900001480.xlsx_0.txt_24.txt.txt]

-3.32380303635959e-05
-4.21316687101204e-05
-2.00593754246497e-05
-1.00408304501575e-05
-2.38911541557668e-05
-3.81119560401374e-05
-1.54456360087842e-05
-4.01823319170035e-05
-3.47154763481057e-05
-2.00723676065078e-05
-3.82443216708338e-05
-3.75172172506906e-05
-3.72165791455065e-05
-4.22237105294967e-05
-2.80224165163766e-05
-2.8315142080383e-05
-3.93715465098768e-06
-3.36759665569211e-05
-2.36642828731971e-05
-3.13024867506821e-05
-3.72969774883774e-05
-3.2007538998801e-05
-3.86344905206241e-05
-4.73112739928633e-05
-7.46201938226996e-05
-2.63012898445099e-05
-2.99742419709248e-05
-1.19967979307258e-05
-4.63177236724253e-05
-1.26117578738407e-05
3.53032711696175e-06
-3.10358481530504e-05
-2.2499484478083e-05
-1.98778364337595e-05
-8.92278767197653e-06
-2.99997288427774e-05
-1.79373272266509e-05
5.22814906012155e-06
-4.57703209424637e-06
-7.35638778174619e-06
-2.42215512843034e-05
-2.71407989194213e-05
-3.93751683120237e-05
-8.63056187222253e-06
-4.49136604824392e-05
-2.78369126731969e-05
-6.29100883166851e-06
-7.06019901385532e-06
-2.13286671157533e-05
-2.61166576813699e-05
-7.22288250227936e-06
-2.93919038650384e-05
-1.9668167418574e-06
-4.02243856003392e-05
-2.61021143590063e-05
-3.59376945285056e-05
-3.78564047322391e-05
-5.6374041661877e-06
-7.69445261459869e-06
-6.56749079442787e-05
-3.31809253424294e-05
-2.80722235755362e-05
-8.56901627685188e-05
-5.21131174639164e-05
-3.03532772546652e-05
-1.71798172214499e-05
-4.71665389832345e-05
-5.2240734673048e-05
-4.20787110973685e-05
-4.35370825139519e-05
-2.87253878833568e-05
4.22275959914302e-06
-1.59306741241626e-05
-2.8540084908977e-05
-9.27052781476736e-06
-1.41856153023645e-05
-2.68533896437111e-05
-3.41696290032196e-05
-2.80300725160522e-05
-3.61342316502428e-05
-2.55743866219101e-05
-5.26906189052327e-05
-3.64402082682417e-05
-1.1112758184981e-05
-5.77374484496239e-05
-2.28866185437093e-05
-4.01610604764506e-05
-4.68057413074752e-05
-2.36806632963847e-06
-2.28099828575001e-05
-2.27545501341415e-05
-3.20335403526651e-05
-1.83746324216306e-05
-2.78752349436529e-05
-3.45584177299005e-05
-3.67905971082603e-05
-1.54916767208387e-05
-5.93402573422743e-05
-5.35407116189278e-05
-9.81817645984881e-06
-2.25388414214442e-05
-4.76269201865948e-05
-4.1437487370331e-05
-2.33422531015712e-05
-2.58256496349369e-05
-3.86703161272943e-05
-1.44457961073134e-05
1.8195575620209e-06
9.75966573139134e-07
-2.71464686432871e-05
-3.64987367353641e-05
-1.36434960222137e-05
-3.20031112388437e-05
-3.24746414712005e-05
-4.20126775263536e-05
2.53426114921657e-05
-2.56645793661607e-05
-3.95371326456953e-05
-1.16455891814454e-05
1.10881572011002e-05
-3.00799500278486e-05
-6.15722286869365e-06
-3.32343471307535e-05
-2.07353551741322e-05
-2.27691738747155e-05
-3.97956075426747e-05
-3.46649731681696e-05
-3.004903556694e-05
1.83706391158255e-05
-2.33289615937825e-05
-2.91478004721116e-05
-1.87438552474048e-06
-2.4625518114668e-05
-3.55386451300238e-05
-1.80072038523159e-05
-2.44042446990813e-05
-5.02434409061092e-05
-2.25962838847985e-05
-7.65039740736881e-06
1.29458362846152e-05
-5.73016995346747e-05
-2.08175187497586e-05
-4.51577430269339e-05
-4.09645713302276e-05
-2.30814348066821e-05
-2.78927312461748e-05
-3.89329576946893e-05
-5.5699111428092e-05
-1.59257551370941e-05
-6.49168582195221e-05
-2.93705123159861e-05
-1.02779665638076e-05
-3.30838662595224e-05
-3.64539642910528e-05
-2.47263915109016e-05
-1.37816972322178e-05
-3.84437995807621e-05
-2.73566321509593e-05
-2.29299986397822e-05
-4.4839965605805e-05
-8.85542782085247e-06
-2.64707583677949e-05
-3.78152667385052e-05
-2.54851352573704e-05
-2.5560571696431e-05
-2.04291991075997e-05
-5.75019478540086e-05
-4.94653117338157e-05
-5.55763787317177e-05
-6.36127575514685e-05
-2.36705235241257e-05
-3.41158246409551e-05
-5.49479070082886e-05
1.27339338639903e-05
-1.94375136670151e-05
-2.81284746403891e-05
-1.55021993552174e-05
-1.89002713596702e-05
-3.10888945610171e-05
-6.49836422501996e-05
-1.75383470416138e-05
-4.4564568700217e-05
-6.91604829464716e-05
-2.64440651856548e-05
-2.58707532761777e-06
-6.03083032327832e-05
-2.4779897253704e-05
-3.22809937060442e-05
-5.95199102722541e-05
-2.52493798517035e-05
4.24187407994392e-06
-1.18122678268337e-05
-3.07584727468845e-05
1.2643869818016e-05
-1.36644657296156e-05
-2.96847575607526e-06
-3.45450153173187e-05
-2.22923834534526e-05
-4.0477484231336e-05
-1.43716562513452e-05
-1.97596172531247e-05
-5.10932446282443e-05
-3.65432057256546e-05
-4.65763625099402e-05
-4.26860341264654e-05
-4.78501612301409e-05
-7.72449901576081e-05
-2.14503150820547e-05
-3.43141438538941e-05
-8.74211503784043e-06
-2.71305548597618e-05
-2.30600265387161e-05
1.24925188008962e-05
-1.61199729353407e-05
-5.26899514511097e-06
2.96097388772378e-05
-2.23988665013195e-05
-6.3703761327799e-05
-5.56535561753071e-05
-3.30347538357378e-05
-1.6134866015001e-05
-2.09506687635169e-05
-2.88079739483354e-05
-4.05927884879926e-05
-4.01943820389097e-05
-4.10032673448408e-05
-2.52736714059218e-05
-1.87380981642909e-05
-3.21298505621959e-05
-5.23126283003375e-05
-4.7893088004478e-05
-3.92033395967197e-05
8.48444735366084e-06
-3.88962037106517e-05
-2.7912858880281e-05
-1.56792668836189e-05
-3.59341025838449e-05
-2.21479562780595e-05
-4.204963759219e-05
-6.8677819633761e-05
-3.49044429428105e-06
-5.79051071334811e-05
-7.46743838742813e-05
-2.88282212161461e-05
-9.48471840726688e-06
-2.88557525756087e-05
-1.15716062348302e-05
-3.00636874761351e-05
-1.30377344346037e-05
-4.72358856064415e-05
-3.75189496639588e-05
-2.16595916978252e-05
1.05468782454307e-05
4.80675658306e-06
-2.63285088679296e-05
-3.31195144435764e-05
-1.47513353390799e-05
-2.3467993344669e-05
-1.07341080156612e-05
-4.58696909293509e-05
-2.31323810029481e-05
-1.68801409680441e-07
-2.02519655278632e-05
-2.17476662030562e-05
-9.34556831916414e-06
-2.43661539304248e-05
-1.06247124373655e-05
-4.43460040222092e-05
-2.20105324105808e-05
-6.69339205355292e-05
-5.85034581180536e-05
-1.76040994364146e-05
-4.63290240381756e-05
-1.8006541181984e-05
6.70412034472563e-06
-1.05620705504666e-05
-7.65786705364516e-06
-2.42791721011232e-05
-1.69857901122588e-05
-1.04688813465812e-05
-2.19915312605792e-06
-4.2319928121233e-05
-1.49787862924432e-05
-2.45597541946074e-05
-4.9617313367137e-05
-1.24126146360581e-05
-3.6837929027942e-05
-3.16844089355569e-05
-5.06646546450278e-05
-5.0320337779287e-05
-3.52178522574474e-05
-8.22433127364615e-05
-1.54681064016448e-05
-1.37646186214603e-05
-1.89291183352646e-05
5.26558803697994e-06
1.8086718360005e-06
-1.26252225759982e-05
-3.25775833582908e-05
-1.13840622387643e-05
-3.41347130531516e-05
-4.33392977930056e-05
-1.37463870957872e-05
-4.7501831102602e-05
-7.73318478783609e-05
-5.94171702582815e-05
-3.11810960189002e-05
-4.74539548919427e-05
-4.32851592846827e-05
-1.50585384820442e-05
-6.97135355228708e-05
-3.01120882424989e-05
-8.63294440958725e-06
-2.16475231525122e-05
1.96882064031936e-05
5.27744273153429e-06
-6.37036615992372e-06
4.4259341247553e-06
-2.8685077630495e-05
-1.64616865929134e-05
-2.98027072700948e-05
-2.63773693759708e-05
-4.088197455613e-05
-3.73943888431602e-05
-4.29505446138665e-05
-1.6119545977661e-06
-4.92531525356986e-05
-2.93620571690849e-05
-1.54501732902051e-05
-4.04783191662158e-05
-8.85665644863713e-06
-2.36037535047292e-05
-2.86767427474707e-05
-2.16146394312536e-05
-4.16166451543565e-05
-1.42536973144205e-05
-3.8371541922891e-05
-2.92138314957694e-05
-2.20838665419926e-05
-1.615536920432e-05
-8.10309666268252e-05
-2.97403278978052e-05
-3.27523290724496e-05
-1.46556079672641e-05
-4.23824825261024e-05
-4.23162509874139e-05
-1.14894757501301e-05
-2.41900323419165e-06
-2.82858859278575e-05
-6.21965296219255e-05
-3.94016831854538e-06
5.98731582791627e-07
-1.20724036743781e-05
-2.16404571572501e-05
-1.60946028678486e-05
-4.31007102731405e-05
5.10893654194277e-06
-3.03601656492903e-05
1.70032629461108e-06
-1.49636850479456e-05
-2.46637191551644e-05
-1.15689338109449e-05
-4.04241619494396e-05
-4.4318567409388e-05
-3.19113847892931e-05
-4.87098596708531e-05
-2.23586483563979e-05
-2.09968333331473e-05
-3.2473333005449e-05
-1.2479167636881e-05
-2.38905352506056e-05
-3.46610561988763e-05
-1.65461557565562e-05
4.1715382277183e-06
-2.85727577349247e-05
-4.64168676099479e-05
-2.31560548699207e-05
-3.91659140681729e-05
-2.03328606723167e-05
-4.14744516640178e-05
-2.00321973095764e-05
-5.80957600826686e-05
-2.13423355559035e-05
-3.74483447029501e-05
-3.38767901636306e-05
-5.89374474910681e-05
-1.06611265922595e-05
-4.4951085432312e-06
-5.06751801776609e-05
-3.49508108144043e-05
-2.63469442481311e-05
-4.77022830163659e-05
-4.4803577969032e-05
-1.35958471632916e-05
-1.77283654093129e-05
-1.74998003441119e-05
-1.21724647182118e-05
-3.31343254485816e-05
-5.7209581377794e-05
-1.09648389799583e-05
-3.53074215665587e-05
-4.69144134105492e-05
-3.71079992635535e-05
-4.63663068634153e-05
1.1199387626298e-05
-9.69200096209477e-06
-1.58418121079123e-05
-3.02377326737796e-05
-4.97032307767555e-05
-9.19253276941613e-06
-1.37392056549925e-05
-4.62209394886609e-05
-7.69212776791685e-06
-3.67282570557173e-05
-1.35474858168511e-05
-2.32441700031809e-05
-3.11992245011378e-05
-2.48335763428399e-05
-2.55338577334842e-05
-9.35805728102965e-06
-4.33730665112686e-05
-3.58265445113911e-05
-1.65663164185885e-05
8.20798246330517e-06
-3.30609309595037e-05
-6.45160250669157e-06
-3.05880796270245e-05
-2.14787826082386e-05
-1.22940584680936e-05
-4.2869145208295e-05
-4.51673515117874e-05
-3.56931019682342e-05
-5.1705406265095e-05
-2.5960126453606e-05
-3.37115865819941e-05
-4.54610906095177e-05
-5.4359789570934e-05
-2.7959817583789e-05
1.07658967310764e-05
-8.52690062944787e-06
-2.28450446131246e-05
7.14486900826876e-06
-1.28797638509508e-05
-4.45337706258305e-05
-2.02107637714954e-05
-2.60010706265551e-05
-7.89523674109922e-05
-1.05091728941048e-05
5.9384138175894e-06
-4.38545666215471e-05
-3.64110826266672e-05
-2.24334286831667e-05
8.97227309315399e-06
-3.47623053657933e-05
-2.64005781938727e-05
-2.21181052304478e-05
-4.51496884348103e-05
-1.85085228542636e-05
8.48351352235728e-06
-2.6764895751184e-05
-6.00408154857444e-05
-8.81096050121644e-06
-4.39185988161082e-05
-5.13599806868327e-05
-4.55560324304682e-06
-4.41988880815469e-05
-3.37451804742622e-05
1.1796995758189e-05
-2.11674493243205e-05
-4.27350113927456e-05
-1.95161499566737e-05
2.1100057883724e-06
-4.85394214735377e-05
-6.03910873957611e-05
8.28801234667688e-06
-4.52764490335002e-05
-4.52009406751949e-05
-4.11542377275344e-05
-3.08214688457116e-05
-5.09924570292694e-05
-4.55631924112687e-05
-1.07108571382868e-05
-2.55654492028526e-05
-4.06711009202613e-05
-7.79021041805483e-06
-4.92211800103075e-05
-6.61704510848034e-05
2.02302530869166e-05
-2.95017762594474e-05
-3.3050630558762e-05
-1.56436664365054e-05
-2.03843821336552e-05
-4.96845339496273e-05
-2.14454233600805e-05
-1.82816783718125e-05
-4.23909009283468e-05
-2.46707442163136e-05
-2.11591237635869e-05
-2.78683482913744e-05
-5.13840725339647e-05
-2.67416250614017e-05
-3.71033270475521e-05
-1.90215907781106e-05
-2.70466946281807e-05
-2.75655294774515e-05
-1.44651992408705e-06
-1.69334399340863e-05
1.86276513268852e-06
-2.91997384857281e-05
-4.37296759093278e-05
-1.97853989414964e-06
-4.15246219376913e-05
-5.36845781955256e-05
7.53860867291142e-06
-3.4551011485915e-05
-5.4399229223806e-05
-3.76455644236337e-06
-5.19489877195533e-05
-1.44635731757567e-05
-5.65151169590085e-05
-9.78115481376683e-06
-2.38540176687308e-05
-3.68178853990951e-05
-8.53497639507029e-06
-4.45682786116044e-05
-2.76922610990973e-05
-1.77728231387724e-05
-1.95637251127289e-05
-5.02067631908295e-05
-1.70461175409549e-05
-3.10437415462582e-05
-2.59904302969309e-05
-4.22679117124515e-05
-1.63627719330664e-05
-4.2204159719196e-05
-2.48186703309755e-05
-1.97472536656744e-05
-2.80700049237791e-05
-2.23465035414472e-05
-2.97508068930427e-05
-3.41951600817302e-05
-4.32160576835065e-05
4.06980979496882e-06
-4.05188360205564e-05
-4.0470464853674e-05
1.4900149417067e-05
-3.975463963831e-05
-2.13147135564877e-05
4.00475760236787e-06
-8.75390722569339e-06
-4.71464171033281e-05
-2.80340322850458e-05
1.06457396421929e-05
-6.21048381459763e-05
-3.32428104403721e-05
5.40284124049601e-06
-2.48449879451109e-05
2.87038631829427e-06
-1.32375777504136e-05
-4.41350254966355e-05
-2.77126775187243e-05
-1.05694326857876e-05
-6.03472365290904e-05
-5.26656951621548e-05
-3.87656056985019e-05
-3.48369860196219e-05
-4.72385454292017e-05
-5.17868991399502e-05
-1.69590167236697e-05
-4.48132985885496e-05
-1.83128837265836e-05
6.40918140211367e-06
-4.22782441356995e-05
-1.61400683617399e-05
-3.07963155946196e-05
-5.83816759109044e-05
-3.57848647432296e-05
-3.63646918451367e-05
-2.4128236776573e-05
1.04010894672742e-06
-1.34100571798549e-05
-1.1297467369708e-05
-7.29158842509965e-06
-6.19821040604393e-05
-1.81320259871303e-05
-3.24179781450545e-05
-1.15391426697129e-05
-1.80454064682503e-05
-3.84621857996598e-05
-2.29746655330908e-05
-5.60261302497479e-05
-3.16146126705513e-05
-3.25593214170822e-05
-2.20159683382854e-05
-3.49344435172915e-05
-2.83655619989452e-05
-2.64706003160829e-05
4.46968543445116e-06
-2.48128338574057e-05
-8.41292747452383e-06
1.55684136141414e-05
4.15016328384209e-06
-3.20725063401916e-05
-2.99019616126976e-05
-6.87772595896131e-05
-5.60378076833391e-05
-1.48136553127555e-05
-6.46144909160947e-05
-5.28150246831088e-05
-2.32263319978876e-05
-7.59522017098904e-06
-6.39973081317162e-05
-3.32734452900659e-05
-1.59968833043606e-05
-6.90782170890952e-06
-4.5094362466431e-05
-6.83861240791748e-06
-4.49133702265408e-05
-4.12975463234934e-05
-9.69542598056123e-06
-2.87025247605523e-05
-3.02819768450256e-05
-3.66273158585697e-05
-2.07953752503397e-05
-6.27504217953261e-05
-5.2419241517725e-05
-2.78580110541394e-05
-2.25236156346739e-05
-5.4057571568011e-05
-2.07298763364959e-05
-6.07166666185891e-05
-2.86410097323405e-05
-9.87912025281286e-06
-3.46819874230088e-05
-6.73377531145975e-05
-4.49546938113903e-06
-4.04490919145578e-05
6.31213567110293e-06
-2.15862357200801e-05
-2.04321105654691e-05
-2.81472194664979e-05
-3.1582485276282e-05
-3.71709297635242e-05
-6.73033088585386e-05
-5.04525032110439e-05
-3.03128800137309e-05
-3.31089171653041e-05
-2.43261746460079e-05
2.05180190536921e-06
-3.5703392084254e-05
-4.80608354886949e-05
-5.11251598302944e-07
-2.06744258000984e-05
-2.91201367514785e-05
-3.78233116013988e-05
-2.26967408792943e-05
-1.10011502326092e-05
-2.48607528170143e-05
-1.75522432649994e-06
-6.1645429302791e-05
-4.8638854831438e-05
-6.12741441256941e-05
-3.63699420340684e-05
-1.66629529582715e-05
-4.9021904440263e-05
-3.11442347715894e-05
-2.42455506836638e-05
-3.06893438071073e-05
-4.45089394660297e-05
2.03179453449388e-06
-1.92710312333704e-05
-4.0698164198927e-05
-1.86951601666995e-05
-3.53236239373446e-05
-3.32220281214453e-05
-4.23677846702495e-05
-3.59728096914236e-05
-4.7277752272831e-05
-6.58054105195184e-06
-3.29672408939807e-05
-3.87222015634969e-05
-1.495639302297e-05
-2.11709334693028e-05
-9.70870344953324e-06
-4.41553577468312e-05
-1.19139405141924e-05
-1.92546789609639e-05
-1.66090659974018e-05
-2.62846384311126e-07
-2.7148432357335e-05
-1.68979267098687e-05
-1.6892053358064e-05
-1.24065332650071e-05
-1.96394953369387e-05
-5.35098814140427e-05
-1.2245482306287e-05
-1.97118369113942e-05
-6.84203479474255e-05
-2.24667197447246e-05
-4.88099342589857e-05
-2.02347570470846e-05
-6.65839569235907e-05
-3.8879816275525e-05
-2.26256509693546e-05
-4.05107238510552e-05
-4.68117209073953e-05
-1.66542318684454e-05
-4.38549599622562e-05
-7.6327957854192e-07
-3.04635915114876e-05
-4.21434939001772e-06
-4.20901648111156e-05
-4.15556684493784e-05
-3.38903164049429e-05
-4.68397055570119e-05
-2.61872794274127e-05
-3.03979853803455e-05
-2.62086711064772e-05
-5.21629723590162e-05
-4.13283484916116e-05
-1.05403194337634e-05
-4.02137160828832e-05
-3.19386301032461e-05
-2.57702241939753e-05
-2.52568934085978e-05
-4.98424985910463e-05
-1.92691680342205e-06
-3.73624262255811e-05
-8.1877533236694e-06
-7.07586517625838e-06
-3.96884719618413e-05
-6.44156131282359e-05
-4.18865625027956e-05
-3.21486064520205e-05
-7.6447264614594e-05
-6.23625425401992e-05
-1.01720063289984e-05
-3.76471533586634e-05
-3.1576552426817e-05
-2.23007180487044e-05
-1.64176138784927e-05
-3.38345964453085e-06
-9.07663900398415e-07
-1.23852139329643e-05
-2.22324572259153e-05
-4.54974055687871e-06
-3.25229936055351e-05
-6.25484747677215e-05
-2.84895404135456e-05
-1.31221348653659e-05
-3.94025001342422e-05
-3.81980135238377e-05
-3.21320437976026e-05
-2.45868111222895e-05
-5.27626902911894e-05
-5.32568106058487e-05
-7.09715579994954e-05
-3.80791501991221e-05
-1.00101043730814e-05
-2.33792137326989e-05
-1.69959572861242e-05
-3.05179326312676e-06
-7.90688893631609e-07
-2.23179953157176e-05
-3.28636857232001e-05
-3.62975715521418e-05
-1.71941225814073e-05
-8.68371292247777e-07
-1.77526541204719e-05
-4.02266569485623e-05
-4.56630366613193e-05
-1.27824195416855e-05
-8.18135900333222e-05
-4.33079283024075e-05
-3.80829228388552e-05
-5.7675399159072e-05
-2.07710302013739e-05
1.15879038573858e-05
-1.93669128981791e-05
-2.8371526214514e-05
-7.57184119262432e-05
2.96581221889975e-05
-2.34807605710437e-05
-1.93566288404125e-05
1.80543806561246e-05
-4.26164487459647e-05
-5.93294188306597e-05
-2.39489766029773e-05
-1.88759259092394e-05
-4.585544044e-05
-4.34864068281175e-05
-1.91487576469309e-05
-3.22659008125018e-05
-6.81514072813334e-05
-1.26679691538438e-05
-1.31136699736225e-05
-1.55351160735954e-05
-2.78846816956268e-05
-2.24635274326202e-05
-2.91556540422839e-05
-2.36252565066718e-05
-3.83399712969825e-05
-2.40585507887982e-05
-6.4560395968471e-06
-3.26331201847238e-05
-3.78820355824373e-05
-1.32195577634809e-05
-4.10237438108967e-05
-1.36148647363436e-05
-2.00556344455756e-06
-3.28384220010683e-05
-3.92165238253219e-05
-7.64016657543362e-05
-3.75797794357414e-05
-4.07692408621988e-05
-2.16328145601254e-05
-5.34887907594315e-05
1.75685459527333e-06
-2.59181035720775e-05
-2.27418066235238e-05
-4.02364283501935e-05
-1.39211483638614e-05
-1.17621506760666e-05
-5.20334097017559e-05
-1.92918108613671e-05
-3.83117773665178e-05
2.76994727244265e-06
-3.1057032414961e-05
-3.27791813595386e-05
-2.15180468325041e-05
-2.92180542430807e-05
-2.21567115942104e-05
-8.69287395040902e-06
-2.30714728967922e-05
-1.71724894954722e-05
-3.70008302854762e-05
-7.83787388902435e-06
-2.92053277945365e-05
-5.23772487320037e-05
-2.4946272452368e-05
-9.2759499711375e-06
-7.10914115191162e-06
-3.6546694203297e-05
-3.30322528820453e-05
-1.70878849409204e-06
-1.63810078768422e-05
-4.52221145304797e-05
-5.17301147699389e-05
-5.56032998949846e-06
-4.60819349660442e-05
-2.48833056762286e-05
-1.38582142905605e-05
-3.59228298359508e-05
-1.48751825442755e-05
-1.09376751644858e-05
-3.95738179744137e-05
-4.00385309595456e-05
-4.62018573119893e-05
-2.86327993024412e-05
-3.38679124965485e-05
6.37635242821184e-06
-2.61193411067469e-05
-3.47979300733299e-05
-3.02925724060023e-05
-3.11758151623435e-05
-5.93370389507656e-06
-5.66607541879972e-05
-1.08508564697286e-05
-4.31354824393619e-05
-6.92726082378265e-05
-4.66518565149536e-05
-4.81584140037713e-05
-4.11571180141917e-05
-2.62367537447386e-05
-5.00056358992755e-05
-5.29255574104763e-05
-5.83698440151102e-05
-4.79494398341836e-05
-2.54627796712013e-05
-1.90145638609197e-05
-3.46246728877217e-05
5.03878719924703e-06
-1.60417922391022e-05
4.42573886413437e-06
1.368257656535e-05
-1.22568403147598e-05
-3.44289223032859e-05
-3.49039209390378e-05
-2.48133279985041e-05
-3.84557218362129e-05
-4.17256595910534e-05
-4.86551642427411e-05
-3.48919017476338e-05
-3.89883241722712e-05
-4.07786625366576e-05
-3.60172727960791e-05
-2.3762943365402e-05
-2.83591781853429e-05
-9.4570028718133e-06
-2.44966015594772e-06
-3.74098920128772e-05
-1.16438855822718e-05
-3.48120075244261e-05
-1.72848102641259e-06
-6.71490972640287e-06
-4.44391277368003e-05
-8.37191594981985e-06
-2.42068390272898e-05
-6.20986096575605e-06
-2.99549154242636e-05
-6.46018206525466e-05
-6.53959179318088e-05
-4.95619337737641e-05
-3.01945314497826e-05
-5.63351663858996e-05
-3.11101386044815e-05
-5.77940957606134e-05
-1.37354072636746e-05
-1.91041425491283e-05
-2.05044148132943e-05
-1.8700672197089e-05
-3.43025384596186e-05
-6.57401246621093e-06
-3.18682098472237e-07
-1.0333527741427e-05
-4.76943163081439e-05
-4.09743012019644e-05
-4.5039544549648e-05
-2.1254870608005e-05
-2.01864089255573e-05
-6.07950960678622e-05
-7.44420367587408e-06
-4.1632454618896e-05
-5.35041813380451e-05
-2.79499310107879e-05
-4.43004254939657e-05
-1.20094139923004e-05
-2.81155244821898e-05
-3.06965608801912e-05
-2.48307971245727e-05
-5.90549305781107e-05
-5.0093611059114e-05
-3.15162151991909e-05
-3.16512715492706e-05
-2.10037475159932e-05
-3.18732315668784e-05
-2.28501618721154e-05
-2.9151178485501e-05
-6.69540799864131e-06
-6.2084771042366e-05
-5.63271150302394e-05
-4.36762121653643e-05
-2.15203697391799e-05
-2.40850163537273e-05
-4.12041137974348e-05
-2.093691676265e-05
-4.57563781623646e-05
-5.41067149832401e-05
-4.28439108853753e-05
-1.92761254525433e-05
-5.21147406846739e-05
-7.25698290240278e-05
-2.18995629905774e-05
-3.04383695331221e-05
-3.07745072870182e-05
-1.74045341440037e-05
-2.90591153505409e-05
-4.60009222179153e-05
-3.64760247333658e-05
-5.21298594060574e-05
-3.6748985752149e-05
3.95111412407284e-06
-4.22950516955033e-05
-4.32973222489631e-05
-2.58096664847753e-05
-2.4225922038868e-05
-3.39466054401297e-05
-3.52762977175404e-05
-6.19467812525278e-05
-3.17798587200421e-05
-8.29586131182188e-05
-5.3471373981756e-05
-1.59724384903861e-05
-3.82584839301018e-05
-4.70285054524169e-05
-5.93230675937127e-06
-2.66060945983425e-05
-1.83302854676314e-05
-3.15078610796189e-05
-2.74009824806357e-05
-3.21246199808025e-05
-6.06154186716266e-06
-2.61131817869908e-05
-1.83357111210882e-05
-4.5066124520689e-05
-4.89073369719392e-05
-1.22966597971556e-05
-3.67230486165053e-05
-3.89792822704473e-05
-3.56174617553402e-05
-4.35895048981403e-05
-1.47969059331993e-05
-3.7881235711906e-05
-3.87538834898105e-06
-2.58032376864641e-07
-1.26460694797198e-05
-4.21982448495276e-05
-3.97132978864069e-05
-1.65509230002899e-05
-3.50819213588939e-05
-5.07853933671923e-05
-1.46576320878915e-05
-1.1985725987697e-05
-5.01359517168598e-05
-1.98304804836241e-05
-2.00759057413211e-05
-4.81792000757924e-05
-1.16264635825374e-05
-3.86201334719742e-05
-4.3176402723083e-05
-3.4108670287624e-05
-1.37390234763039e-05
-5.68675420880254e-05
-1.8990846218676e-05
-4.64596304743695e-05
-3.30857119052538e-05
-5.66009952009746e-05
-2.14596079663032e-05
-4.37280473478744e-06
-4.85882786689324e-05
-1.73918688007534e-06
-2.53503765371267e-05
-4.42529250948477e-05
-2.0818152283464e-05
-3.82265642149425e-05
-1.77681878361509e-05
-4.82621599761748e-05
-2.74083603869301e-05
-2.20241147899559e-05
-4.0571902440462e-06
-3.61649749941408e-05
-2.0276878526512e-05
-3.45067875776173e-05
-4.76955191650683e-06
-9.23242579790054e-06
-3.15491766557512e-05
-2.13664971770674e-05
-4.94460907208511e-06
-7.45198804191854e-05
-3.10817079009894e-05
3.21972314806668e-06
-5.19815851976779e-05
-4.10392852199397e-05
-2.67317283040137e-05
-2.35288490081923e-05
-3.80167941439167e-05
-7.16662350816431e-06
-2.51727092500071e-06
-3.45482091957844e-05
-1.09449246790487e-05
3.34662092506436e-06
-2.92852479626225e-05
-5.27219467723369e-05
-3.48320574110785e-05
-2.51949545769995e-05
1.85093209975391e-06
-6.61849436387603e-05
-4.00410773185278e-05
-3.44019721535577e-05
-4.43491213944173e-05
-5.60977407857193e-05
-3.23110077934482e-05
-6.09975946927151e-05
-9.34868824303577e-05
-8.58254641907408e-05
-2.48054110274525e-05
-1.17464304851196e-05
-1.93449418766833e-05
-5.48540530494833e-06
-1.1175593924816e-05
-2.51160350390067e-05
-3.24445318319859e-05
1.6580654805618e-05
-3.35771318950719e-05
-3.43850668005726e-05
-4.08494053221522e-05
-4.28194934323395e-05
-1.57530647033273e-05
-4.92586549076363e-05
-4.93953736633836e-05
-5.59287130539205e-05
-7.21912669128517e-05
-6.694340986831e-05
-5.42385014995585e-05
-3.91774061780484e-05
-1.68583623819249e-05
-1.5073629863946e-05
-2.34497319326456e-05
-2.76583043909345e-05
3.638277015822e-05
-8.73606285346673e-06
-3.48766865912875e-05
-2.00591820623722e-05
-1.06431833410022e-05
4.12943179401707e-06
-6.09186148676571e-05
2.11452189435682e-06
4.39587901636651e-06
-4.35715044634623e-05
-1.6655660286197e-05
-1.27648331420838e-05
-3.3093241242538e-05
-3.61634845559247e-05
-5.13905185118303e-05
-3.47921007645052e-05
-4.11135561735372e-05
-3.3951799484361e-05
-1.70345470566708e-05
-1.07482164456436e-05
-4.50789015609503e-05
-3.72148213586618e-05
-3.96228193432895e-05
-3.29997465761593e-05
-3.71158774772964e-05
-2.24285172970198e-05
-5.25844744235959e-05
-4.1613310740705e-05
-4.99192307760108e-05
-2.72073984123736e-05
-3.94823906539688e-05
-4.50999668595705e-05
-7.80073272251746e-05
-1.33617513034684e-05
8.82510262197061e-07
-7.70517930421469e-06
-1.26797006314988e-05
-2.79761058692072e-05
-4.42994242576284e-05
-1.17702466215207e-05
-3.09072336159441e-05
-7.42205061181137e-06
-5.3699078518101e-05
-2.41739997394999e-05
-1.98974822508484e-05
-2.89578023268825e-05
-3.88105649925651e-05
-2.35944633771599e-05
-5.33636292198787e-05
-1.3649163017027e-05
-8.13149291036248e-06
-4.11908071074737e-05
-4.49743996076721e-06
-2.20239101064399e-05
-2.61371151931737e-05
-1.30718160217244e-05
2.05976889046224e-06
-4.49179830225874e-05
-3.67992479532435e-05
-1.53320112579354e-05
-2.65947773625362e-05
-9.16999273184104e-06
-2.16155351214687e-05
-2.35751613021451e-05
-4.78881147528585e-05
-4.52485274159079e-05
-3.02121330802268e-05
-3.5083231233972e-05
-3.36996459623835e-05
-1.15212280321647e-05
-4.98097682765056e-06
-6.04163705780764e-06
-1.97142913772513e-05
-4.70340563086896e-05
-1.92220155064717e-05
-4.74542704198685e-05
1.56200983861484e-05
-2.10925412467119e-05
-3.61464047751704e-05
-1.85693563758254e-05
-5.6157918041724e-05
-3.04804470326887e-05
-5.50612674223856e-05
-3.37939623921914e-05
-1.7985447440413e-05
-2.75961233678919e-05
-4.71974249000166e-05
-2.30551915990921e-05
-2.70398516257692e-05
-1.08136286127699e-05
-3.3563749085156e-05
-4.33209495120527e-05
-4.10820443480763e-05
-1.82455887082483e-05
-1.1200089104362e-05
-1.57370929183632e-05
-4.56756884561938e-05
-2.00139209939298e-05
-3.36506262896818e-05
-3.38214787689667e-05
-1.60984970184481e-05
-3.09932334091188e-05
-5.07968670202596e-05
8.17857411699569e-06
-4.27543164525539e-05
-2.97236662726292e-05
-2.0810742665876e-05
-4.07895566023297e-05
-4.27765406475856e-05
-6.02681812594942e-05
-4.57089163777649e-05
-2.30559596475666e-05
-3.81388738713238e-05
-2.77087262492965e-05
-5.14615148144436e-05
-2.72198146226374e-05
-4.24771246988217e-05
-2.37208145222646e-05
-5.3578997936034e-05
-1.70045128477118e-05
-2.34459862162578e-05
-2.48742605296551e-05
-4.28830639532255e-05
-5.47327341797075e-05
-1.72000439298941e-05
1.51726765568743e-05
-4.47765755052805e-05
-2.46851205420501e-05
-2.76577093479838e-05
-3.82541460474702e-05
-1.62036893918063e-05
-4.66026068703464e-05
-3.51634761651267e-05
-5.93467711242966e-06
-3.81244075240994e-05
-1.77488955600201e-05
-8.34752327425636e-06
-6.31496976952087e-05
-4.44146572097576e-05
-2.2129821960002e-05
-6.62826011479152e-05
-2.91466030066066e-05
-2.09342104467769e-05
-3.30113064624636e-05
-1.29927479532589e-05
-1.83732885787551e-05
-6.86052681154189e-06
-6.30923158212501e-06
-5.57857712392858e-05
-4.51630942346595e-05
-2.62231928589637e-05
-1.38794538551804e-05
-1.88719686257048e-05
-4.16895534092499e-05
-2.68035192744781e-05
-1.37277404120801e-05
-3.25281712678712e-05
-3.72066930909608e-05
-3.53231333891256e-05
-1.47874302856786e-05
-2.76089168481326e-06
-4.42243707572813e-06
-4.42968923618835e-05
-3.89081027414181e-05
-1.28612455546745e-05
-6.14130839040388e-05
-5.535476882413e-05
-3.98172266348893e-05
-2.04073346746425e-05
-4.86940156811191e-05
-1.97986426321739e-05
-2.75084934969892e-05
-6.05980596157259e-05
-4.52862331726923e-05
-1.37707937303299e-05
-3.55834391617126e-05
-6.69414165671475e-06
-4.90793514422774e-05
-2.94440180113068e-05
-1.8879674259989e-05
-7.97388458280158e-06
-8.57735462160433e-07
-4.91459491362415e-05
-6.36923810416882e-05
-3.86978022171881e-05
-3.7985717993722e-05
-2.02093378350537e-05
-3.70541555488378e-05
-5.90921418556447e-05
-3.3682187325504e-05
-4.7562771714494e-05
-3.61294405939665e-05
-2.87359306893006e-05
-1.58281923100788e-05
-2.21215088921315e-05
-4.72327061048516e-05
-2.44546876015577e-05
-3.64560131322423e-05
-6.23932163956689e-05
-1.08934827724611e-05
-9.95223918336552e-06
5.74582467833425e-06
-2.44923641640599e-05
-5.32664888839992e-05
-4.77000885937352e-05
-4.15732572646067e-05
5.93721527005779e-06
1.24950746715175e-06
-2.10041001866524e-05
-4.64497955801569e-05
-4.24077015098654e-05
-3.38344718925304e-05
-2.81885781245824e-06
-6.56424143329733e-06
-1.22946880444285e-05
-4.87820166769951e-05
-2.67219295256447e-05
-4.70959839838248e-05
-4.49567953320519e-05
-5.75680242745271e-05
-3.52891721461162e-05
-4.79065111653867e-05
-1.29766685755873e-05
-4.12879887820694e-06
-2.70992330040096e-05
-1.94437263283681e-05
-3.664829027404e-05
-1.81036099559959e-05
-1.34442158396411e-05
-1.08575364112673e-05
-7.64337673499535e-06
-3.54562709574599e-05
-6.53609766242794e-06
-3.5221479136628e-05
-2.26573678468227e-05
-3.6076501492238e-05
-2.07332432160613e-05
-4.55852174531544e-05
-4.47284525907929e-05
-4.11015551709669e-05
-3.33533845519899e-05
-2.7529402263598e-05
-4.20447748894947e-05
-2.72809552873673e-05
2.18594126599192e-06
-3.81973103406313e-05
-7.54192952181756e-06
-2.26285832783997e-05
-2.01302751707207e-05
-7.67118685029602e-05
-1.66208317081261e-05
-2.36057198643936e-05
-4.57669345222713e-05
-4.11697352072753e-05
-2.20747479013447e-05
-5.9929786664117e-05
-1.53632671759191e-05
-3.28985631115643e-05
-1.65721249319018e-05
-5.11071572336962e-05
-1.86004210471439e-05
-1.79557978672792e-05
-1.01271556004299e-05
-1.054206482881e-05
-1.79443587929403e-05
-3.17838457079241e-05
-1.34205483591345e-05
6.21817726559399e-06
-1.07097165145966e-05
-1.04558193974939e-05
-3.20987219352639e-05
-3.42265976354019e-05
-4.34453890319311e-05
-3.1441895095923e-05
-3.58677555204337e-05
-1.504914994408e-05
-4.24645994631872e-05
-2.56248354793067e-05
-3.24136039331261e-05
-2.66312853284862e-05
-5.83291930302415e-05
-4.68483337031769e-05
-3.41508262778966e-05
-1.49104090055878e-05
-3.36115668836246e-05
-1.99139704106445e-05
-3.05451131359745e-06
-4.43441840916546e-05
-1.62555329473997e-05
-2.0513482608379e-05
-9.96430635263436e-06
-3.40013956298548e-05
-6.87945148237488e-05
-6.042755972753e-05
-3.81955949127622e-06
1.12684005331009e-05
-1.60836095315792e-05
-2.5209864362439e-05
-6.26845746448898e-05
-3.26277316432297e-06
-2.46064058720808e-05
-2.71321101520781e-05
-1.09491905386385e-05
-5.75629522715056e-05
-6.07780005284941e-05
-2.95095167924438e-05
-2.77932332393489e-06
-4.76553609167216e-06
-1.92804493746809e-05
-4.08741200612901e-05
-2.11821078661904e-05
-2.40905114225277e-05
-7.8011187011964e-06
-3.94891013980163e-05
-3.38166830250244e-05
-2.15548654546293e-05
-4.37518990437701e-05
-4.16920906339554e-05
-3.10712791357386e-05
-2.8027144789017e-05
-3.97328217095895e-05
-5.02149538930743e-06
-1.82552332297901e-05
-1.90985168491688e-05
4.89106274012484e-06
8.38833704826629e-06
-1.07180747150265e-05
-6.63535429110788e-06
-3.91101362371506e-05
-1.50012409952997e-05
-1.45599680963793e-05
-2.30635346967094e-07
-2.4145779070752e-05
-5.73439163960752e-05
-2.51587248389754e-05
-2.56272363312235e-05
-4.05573751411152e-05
-3.84683553089489e-05
-4.79261936972953e-05
-5.3510741775913e-05
-2.48474091148506e-05
-2.7798247685065e-05
-1.47845579644134e-05
-2.69680305755123e-05
-1.76289158774914e-05
-3.57857999150015e-05
-4.08555215919548e-05
9.45145626265764e-06
-5.82984714642866e-05
-3.41110945928332e-05
-1.38128194919484e-05
-1.78658616470647e-05
-6.6688076606432e-05
-2.10400957871773e-05
-1.60899295070604e-06
-3.40012015502174e-05
-3.65575325260627e-05
-2.41331196874582e-05
-5.95629057517172e-05
-3.24967614690653e-05
-2.43182749907552e-05
-3.84182660271488e-05
-3.10972871547537e-05
-1.67380802930686e-05
-2.97239380982084e-05
-1.74514521221129e-05
-2.35026108237828e-05
-2.52800284934249e-05
-5.00723636634322e-05
-3.44423828505738e-05
-4.63124866054652e-05
-8.27433711798743e-05
-3.88545769281372e-05
-2.79731908794187e-05
-5.07159648546396e-05
-1.11099309915413e-05
-2.27058594306496e-05
-2.6483813198858e-05
-2.51409108089375e-05
-4.89648094082648e-05
-6.47866886172933e-06
-3.69625166218955e-05
-2.04349592167316e-06
-7.64764779196038e-06
-3.59369752997672e-05
-2.6055450181352e-05
2.97213008949388e-06
-1.85271761118488e-05
-3.20547017044274e-05
-3.82658145099799e-05
-3.80153239053758e-05
-3.77112436700754e-05
-5.91995855707507e-05
-5.28148319878395e-05
6.90489035521451e-07
-2.47381872675396e-06
-1.54389765825725e-05
-2.16776886604244e-05
-3.58282372086809e-05
-4.80943219216896e-05
-6.98999721463428e-06
-3.36413612960487e-05
-3.66175092159333e-05
5.61540371636717e-06
-3.07550780205571e-05
-3.16138691573317e-05
-1.52248282036224e-05
-4.30201378314247e-05
-5.61076439520761e-05
-2.32199938805825e-05
-4.80190163054456e-05
-7.72945265203541e-05
-4.52774922088657e-05
-6.11039583242853e-05
-4.38158532392093e-05
-2.47556375724123e-05
-4.75811488005361e-05
-3.64964346420882e-05
-2.7782213535616e-05
-1.46041572231558e-05
-1.6723113503513e-06
-3.09731676182188e-05
-1.609375131254e-05
-4.88508989684788e-05
-1.45917371441579e-05
-2.42194785633852e-05
-3.80235404244133e-05
-4.80901373843696e-05
-3.22394641730734e-05
-2.77345750080639e-05
-2.62060113854426e-05
-3.5102744600448e-05
8.89744449723596e-06
-2.76986566892908e-05
-1.31005106557771e-05
-2.35959901971468e-06
-1.77187480732191e-05
-3.74383813798019e-05
-4.3815249478264e-05
-5.87274774083363e-06
-4.16241199167359e-05
-4.87371172639124e-05
-1.91978876733557e-05
-4.99572933681194e-05
-2.88359058202025e-05
-5.92534052991713e-05
-2.0009463094808e-05
-3.30289680307284e-05
-3.9756752606411e-05
-4.37102255663638e-05
-5.14568648883598e-05
-2.94738356732168e-05
-3.85474005197753e-05
-9.16543876589727e-06
5.47672445225228e-06
-4.47509678195901e-05
-2.19950208538199e-05
-3.20483616289894e-05
-3.85900801019071e-05
-3.88537490685182e-05
-4.11481863303445e-05
-6.10400840577971e-05
-7.47776762932304e-05
-4.33711478589801e-05
-8.10661451760331e-05
-3.39199782198808e-05
-4.91984530043228e-05
-1.43208594465817e-05
-1.36305189604016e-06
-4.0647504121662e-05
-1.40346056010651e-05
-5.78357593500941e-05
-4.41876795513291e-05
-1.0179110380391e-05
-9.36568043356498e-06
-9.50339780303392e-06
-2.79638366448872e-06
-5.89647400451632e-05
-5.89863000476809e-05
-4.26148138186117e-05
-6.0858043562365e-05
-3.27103097329755e-05
-4.56021626285968e-05
-2.89224021374586e-05
-5.82236433778067e-05
-1.8683342772054e-05
-1.37792672129506e-05
-9.01732093552837e-06
-5.00763475666415e-05
-2.44226339510861e-05
-3.3558476821812e-05
7.34124354790099e-06
-3.77336081424844e-05
-2.05745517046349e-05
-4.15457515543293e-05
-5.12268083545061e-05
-3.15586868367402e-05
-3.77758286558036e-05
-5.03441850371656e-05
-5.07900116528552e-05
-3.3163425412433e-05
2.64882809486895e-06
-3.13265474092556e-05
-2.63671880614265e-05
-1.37510552768615e-05
-2.82113922269319e-05
4.03356986483301e-06
-4.75620052163262e-05
-2.14753426403519e-05
-2.19423938015549e-05
-4.8866196238356e-05
-1.82308463484869e-05
-3.93461724092185e-05
-6.03915159520881e-05
-5.20818630232075e-05
-1.42456384090948e-05
-2.27916438581662e-05
-3.96454846957663e-05
-3.43602630693277e-05
-4.03210858462255e-05
-6.39250319483605e-05
-2.64017206850764e-05
-3.2023405180119e-05
-4.69372536997619e-05
-7.58867721408859e-06
-4.03830920859957e-06
-2.19077224752507e-05
-4.0385819739491e-05
-2.74975780845499e-05
-2.26203680145291e-05
-4.32781258042243e-05
-3.85570107411889e-05
-1.72923290277955e-05
-2.2845015739904e-05
-4.72021897045514e-05
-3.56163230169711e-06
-2.91105706833272e-05
-6.03710652270347e-05
6.76113554251124e-07
-5.81809282220183e-06
6.10225094748311e-06
-7.5088933753343e-07
-4.75933239388505e-06
-2.97603179671548e-05
-2.02030936466999e-05
-2.9287352635593e-05
-2.72649985382859e-05
-2.4673029735946e-05
-2.40586045895419e-05
-3.67545955421971e-05
-2.03330326360727e-05
-4.9143814642534e-06
6.17452830953201e-06
-5.7472802674807e-05
-2.81241211184379e-05
-3.50486851482787e-05
-4.00925642340774e-05
-2.78714786482214e-05
3.76047852620696e-06
-2.60266242192713e-05
-4.33104148080007e-05
-4.17650317852558e-05
-5.23780387423279e-05
-2.35748146631654e-05
-2.18889945435707e-05
-3.6929600052288e-05
-1.42137715986364e-05
-9.09514663999974e-06
-3.74692632179553e-06
1.56411062629346e-05
-6.48678969701358e-06
-2.07387453701163e-05
-5.18864198899977e-05
-3.65759234541283e-05
-5.87522109198797e-05
-9.42045737558264e-08
-2.15700552315119e-05
-3.44421550321524e-05
-3.75961189894035e-05
-1.37411282595884e-05
-3.48574455943603e-05
-4.72887927350462e-05
-5.23383665134298e-06
-2.88633821877903e-05
-2.75851646112879e-05
-6.88584711494332e-05
-1.69103281580581e-05
-5.0321890150583e-05
-4.08306467030168e-05
-3.25292735212631e-05
-2.80585385693211e-05
-3.32417086478941e-05
-1.67425599231164e-05
-2.31604855557988e-05
-2.16680146571867e-05
-4.2567286452231e-05
-2.90191255345233e-05
-3.3528708135485e-05
-2.36346059376795e-05
-3.92847295616347e-05
-5.79513690250064e-05
5.01398568988503e-06
-4.85921496868643e-05
-2.95317332871699e-05
-6.84203926229955e-05
-5.88703444530258e-05
-3.1745731450268e-05
-1.84125935900593e-05
-3.20311444144241e-05
-3.04832334873596e-05
-3.40232320428187e-05
-8.27834700492692e-06
-3.78440381701962e-05
-3.91494600081096e-05
-3.02478061599844e-05
-4.42773492914678e-05
-3.73831196339171e-05
-3.42042866007922e-05
-6.5814440045452e-05
-2.37118180163542e-05
-3.53927493200345e-06
-1.80527292502504e-05
-3.46991487806001e-05
3.42718814747752e-06
2.46279399213276e-06
-4.44569813801801e-05
-3.40206007615066e-05
-1.61545157438283e-05
2.85531990847583e-06
-2.96029381178608e-06
-3.36599395020986e-05
-3.99329510140538e-05
-4.88130356899252e-05
-9.80386004018911e-06
-3.82381840873348e-05
-7.61818827798327e-05
-3.95468272340292e-05
-3.0262147735092e-05
-7.14057730622752e-05
-8.90461654892698e-06
1.42172229291844e-05
-3.48350022338609e-05
-1.98739522101037e-05
-3.99327788085281e-05
-6.37649624200977e-05
-2.92810050033324e-05
-5.6745365071e-06
-4.47548622389534e-05
-4.6657054117384e-05
6.52027436641036e-06
-2.67158474934603e-05
-5.83445413291974e-05
-6.35177677358589e-05
1.61024540124934e-07
-3.95198039519985e-05
-2.61595171418749e-05
-3.00969263117926e-05
-2.90162853616967e-05
-4.31543647035693e-05
-1.29021353077721e-05
-8.4414366247029e-06
-3.42687200685725e-05
-6.65823629796473e-06
1.28684761797106e-05
-3.90515905362683e-05
6.67382077016142e-06
-2.10152648603708e-06
-0.000101827999361042
-3.24965350125327e-05
-3.46629467865089e-05
-4.10497553015802e-05
-2.55756895205042e-05
-1.3712276529114e-05
-5.21845432912581e-05
-3.88615608302129e-05
-9.80105376278671e-06
-6.25516573531647e-05
-1.42411222256277e-05
-3.56648864472887e-06
1.65007518362946e-06
-2.12425451631472e-05
5.66356204949594e-06
-1.60487038143819e-05
-2.05316818062794e-05
-3.04854593952663e-05
-2.48134789994815e-05
-8.13357536926073e-05
-3.84049099490192e-05
-5.1488952702373e-06
-5.02843823337428e-05
-5.64761977563395e-05
-2.88787412879801e-05
-4.63550003746293e-05
-2.9571842963951e-05
-2.05843847284381e-05
-3.10289259588728e-05
-8.60838297956861e-06
-1.06723786365809e-05
-8.45771308751455e-06
-1.17833089103594e-05
3.90445133716674e-06
-4.52579761323295e-05
-6.15440017637801e-05
-2.68442434637269e-05
1.06161176351439e-05
-2.01385570527614e-07
-3.96960881577928e-05
1.23234359379503e-05
-2.18424398263133e-05
-3.52902964169571e-05
-8.85251106489566e-06
-2.69268569603357e-05
-3.87275799331008e-06
-1.35480589762723e-05
-4.43988708791102e-05
-1.1816847005447e-05
-2.5180194825454e-05
-1.36138411759662e-05
-3.30567277643993e-05
7.65452317997785e-06
-4.07041145750507e-05
-3.45971591830167e-05
-5.81375804037537e-05
-4.00931861500043e-05
-1.88115084078537e-05
-3.57111850843526e-05
3.34205534028169e-07
-2.68434558303447e-05
-3.23151697808394e-05
-1.59381039572827e-05
-4.46849810752873e-05
-3.87763433043689e-05
-4.19983597785864e-05
-2.07519777328179e-05
2.96908781516267e-06
-1.11524129749136e-05
-1.62604133055904e-05
-1.26762486939356e-05
-1.20750708817879e-05
-1.59356455805289e-06
5.34744492180028e-07
-3.76211132818812e-05
-4.55811767814962e-05
-1.09953244013289e-05
-8.74627592339812e-06
-3.22924798734995e-05
-2.72806884743702e-05
-1.20486518864326e-05
-2.03264961112335e-05
-4.13857425853806e-05
-2.6414661920458e-05
-3.98632981225702e-05
-2.72275736923631e-06
-1.74830289140194e-05
-3.25234532629988e-05
-4.07730948314412e-05
-3.08610459939501e-05
-4.91894912253433e-05
-4.2035113368541e-05
-2.63146179402231e-05
-2.30038033807925e-05
-3.72699035295878e-05
-3.3605641146818e-05
-2.09780225071174e-05
-2.88461146975391e-05
-7.98376977010574e-06
-2.50089645107808e-05
9.95775762266338e-07
-3.42348017873636e-05
-5.24962321994781e-05
-3.90594873576383e-05
-1.33055577115128e-05
-4.42341184978955e-05
-2.01822741098927e-05
-2.86298692361098e-05
-4.3841807394141e-05
-4.82816823832806e-05
-1.91996934028893e-05
-3.5638908923022e-05
-2.72332020080785e-05
-3.74544664330223e-05
-3.40465001575223e-05
-3.19425213967401e-05
-2.51092651696159e-05
-1.37137651763046e-05
-4.83748619093311e-05
-4.31391260828125e-05
-3.9252102991682e-05
-8.86720600717974e-06
-8.75515558221773e-07
-2.19990996237354e-05
-3.02927383980709e-05
-1.64262226481319e-05
-4.85496757577777e-05
-3.55808685583099e-05
-3.95178361753546e-05
-2.42854752109568e-05
-8.35204631952546e-06
-1.55237093939945e-05
-9.0461071464555e-06
-2.94836221865475e-05
-1.96304756985235e-05
-7.07062342446538e-06
-4.35808959176079e-05
-3.49148942495597e-05
3.92406514598959e-07
-2.22475446416733e-05
-4.10213785613064e-05
-4.00903232358207e-05
-3.63841471548859e-05
-5.02382488724914e-05
-4.95748234314029e-05
-1.2162757985625e-05
-3.98058314863549e-05
-1.85061288380845e-05
-7.89131016326933e-06
-1.11039046761996e-05
-6.5105682097563e-06
-4.76424787546185e-05
-8.36547154991566e-06
-1.36448399069877e-05
-4.80792444489285e-05
-3.68485223438513e-05
-1.99040498482019e-05
-2.59802467402425e-05
-1.53483304942498e-05
-5.4102305331422e-05
-3.84007817907924e-05
-3.07856638019394e-05
-6.692610215037e-05
-2.50142841221217e-05
-5.03306647834417e-05
-5.33629487324305e-05
-4.57665472541128e-05
-2.30864864546042e-05
-4.08589423341488e-05
-2.39533508359102e-05
-2.09238482779079e-06
-1.96032750503533e-05
-4.13049733342681e-05
-1.07043731237294e-05
1.02478386622488e-05
-4.63022737666345e-05
-1.3911654428321e-05
-5.6950572014769e-05
-5.71225931757287e-06
-2.82033500564455e-05
-7.89718701189665e-06
-1.53146360784271e-05
-1.13292388375537e-05
1.03352047394784e-05
-1.95029403345689e-05
-2.84776882324816e-05
-1.78648209015245e-05
-2.19834984222754e-05
-1.41670356438388e-05
-4.39078083092811e-05
-2.56159628552808e-05
-8.68786627077037e-06
-2.02224204508579e-05
-1.04790971551423e-05
-4.65317655147111e-06
-3.6451085239453e-05
-1.67693570463614e-05
-5.78615946129153e-06
-4.99828065863339e-06
-4.55645213903644e-05
-4.52468635689536e-05
-4.59741613301388e-05
-5.37349791382916e-05
7.57673037217373e-06
-2.01617672426901e-05
-2.84580669278457e-05
-8.52530759303021e-06
-3.04597142739679e-05
-4.4736197871983e-05
-2.89051933914661e-05
-3.41648959996731e-05
-4.31013026775438e-05
-5.37368306148404e-05
-6.87038382750653e-06
-3.72399646051719e-05
-3.7077969113424e-05
-2.61331309736644e-05
-5.54832729113532e-06
-5.79057224992927e-05
-3.08247762390493e-05
-4.6422976841151e-05
-3.64188517369359e-05
-7.79490998091161e-06
-8.85037162723183e-06
-1.72730483846508e-05
-2.5842926260755e-05
-2.57736376157938e-05
-4.97455606017689e-05
-2.17940239795414e-05
-1.0992333207354e-05
-3.00026274517809e-05
-1.20311514294793e-05
-4.78885761350166e-05
-3.93075509554436e-05
-2.97142733941084e-05
-4.63634455120339e-06
-4.3349946466745e-05
-5.9633692643854e-05
-2.04131837349126e-05
-2.68065993175691e-05
-2.18899176301068e-05
-3.95650327698636e-05
-1.54685057404914e-05
-3.97977388594684e-06
-2.28097427244088e-05
-3.19259302433529e-05
1.59612306531161e-05
-5.22777423794389e-05
-2.32008942762591e-05
-8.09487278434881e-06
-3.19170315510225e-05
-5.41748649179313e-05
-5.67992341086221e-06
-4.195534350137e-05
-3.83778525771736e-05
-1.77672166517222e-05
-2.0285723157933e-05
-3.35663539678207e-05
-1.19417334440294e-05
-2.59188744652697e-05
-4.83196067615328e-05
-2.00632889290467e-05
-2.48654277662804e-05
-4.04434867219145e-05
-2.39391905242722e-05
2.16658968094052e-05
9.42186145057846e-07
-6.09795884690341e-05
-2.54428163728123e-05
-5.52467710411151e-05
-3.63662865042964e-05
-3.60162232919951e-05
-4.85070796273747e-05
-2.45790148101952e-05
-6.84481253094299e-06
-2.03970025823772e-05
-3.10769337723983e-05
-1.88939951098849e-05
-2.58980927185791e-05
-4.76644652782104e-05
-2.69861423589215e-05
-3.18313101125468e-05
-3.12316244709434e-05
-2.9091158491363e-05
-4.48212245082378e-05
-2.07285625025734e-05
-1.49583693136774e-05
-6.7403203046948e-06
-5.03793905831424e-06
-3.22483317294782e-05
-8.28215480046461e-06
-1.19155156027058e-06
-2.97900313613288e-05
1.4501840671656e-05
-4.46448471600495e-05
-9.60778707789929e-06
-2.18304228100643e-05
-2.18837489702712e-05
-4.43627318664223e-05
-3.03588942496384e-05
-4.12363380248133e-05
-2.08929841669038e-05
-6.18731473761551e-05
-2.94795710679301e-05
-3.83793396062789e-05
-3.93502987230157e-05
-2.10731483159843e-05
-3.8171070156177e-05
-1.24043314919337e-05
-4.00024979966338e-05
-1.96006047533394e-05
-3.40012041758699e-05
-1.53730205419452e-05
-4.09752245893976e-05
-2.23285689829864e-05
-6.11203553699725e-05
-4.72451958547931e-05
-2.62736055423998e-05
-4.04639275023821e-05
-1.27411170382057e-06
-2.97976125648069e-05
-5.65098360211238e-05
-2.37524487957537e-05
-2.98066507581405e-05
-1.44947232328329e-05
-3.33429223297716e-05
-4.1173789580594e-05
-4.20251532791649e-05
-4.28020417847349e-05
-3.94996226572625e-05
1.66902768388978e-05
-4.5170916687458e-05
-1.3992993801664e-05
-4.79773605494964e-05
-3.65622994696758e-05
-4.01748040368918e-05
-3.70185405200205e-05
-4.09982955647201e-05
-3.68432287603325e-05
-1.5607418784137e-05
-5.85676666195445e-05
-3.35278532799674e-05
-5.89309218486161e-07
-4.48266742449434e-06
-8.46472321943714e-08
-3.1239992719174e-05
-3.54823166334513e-05
-2.00988784412276e-05
-3.96072323194359e-05
-4.07234081303377e-05
-3.70568381565804e-05
-1.59536558904123e-05
-2.75109762918414e-05
-4.00275459584659e-05
-2.98998351818228e-05
-1.00160093468578e-05
-3.45421909070062e-05
-4.6397949812166e-05
-4.29811835915901e-05
-1.51712134135434e-05
-5.25438866756526e-05
-7.2223660749551e-06
-3.56813587290945e-05
-2.252400696998e-05
-1.82191412469073e-05
-3.39240338651474e-05
-3.60732360143755e-06
-3.44344537093088e-05
-3.17793875052137e-05
-3.57179017855273e-05
-2.14924236494023e-05
-2.91874522859895e-05
-7.58512590587632e-05
-5.29368394317072e-05
-5.78523567798286e-05
-2.89026499414082e-05
-7.61143961029672e-05
-5.22314924710314e-05
-1.29856734258043e-05
-3.8218700433927e-05
-4.39702156775803e-05
-1.80518482016488e-05
-8.23812488546205e-06
3.91471725401314e-06
-4.65365560130655e-06
-1.36024524665021e-05
1.59397264515561e-06
-5.0433370492892e-05
-2.48725094437235e-05
-1.98633365812624e-05
-3.80341057694182e-05
-3.17765305921596e-05
-8.02587890789594e-05
-6.35978862583323e-05
-4.30911468772898e-05
-3.22297907014419e-05
-2.92556796134362e-05
-2.5642130043021e-05
-3.76925239322867e-05
-3.13568292146579e-05
-9.95566884334958e-07
-1.94987622344505e-05
-2.68689566154621e-05
-4.38760063004491e-06
-1.50401617313535e-05
-3.60563800965012e-05
-2.79340897337391e-05
-4.16145342939124e-05
-1.39387146501527e-05
-4.61150539465545e-05
-1.69643396553143e-05
-4.15180141322564e-05
-2.3482355892303e-05
-1.49362623381182e-05
-1.13443388999827e-05
-5.56370717373155e-05
-2.94173323066319e-05
3.41372760439536e-06
-2.40395776778168e-05
4.92475546679659e-06
-1.44241399359902e-06
-6.3159783520861e-05
-1.64882148567442e-05
-1.27878443734374e-05
-4.47317189274629e-05
-2.23895575416881e-05
-1.63381513318772e-05
-5.63920722926009e-05
-5.66685158792345e-05
-8.6234404722522e-06
-2.87880325983238e-05
-2.28464276744782e-05
-2.74325721658519e-05
-6.52336735287538e-06
-2.9464013982621e-05
-4.0462588440129e-05
-2.34878894799065e-05
-6.84963044273687e-05
-1.50088281516217e-05
-1.69084725781148e-05
-7.52809549872256e-05
-1.22789719635031e-05
-5.76901267221129e-06
-4.3919951486772e-05
-1.22569229635915e-05
1.1378815604255e-05
-3.81282111276567e-05
-3.55628898561916e-05
-1.38539647723992e-05
-2.27921508496409e-05
-3.78598441757404e-05
-1.82215510980117e-05
-1.07706638713242e-05
-2.47827763464586e-05
-2.30403223813729e-05
-4.08973589220892e-06
-1.97855389327674e-06
-4.20628346849178e-05
-1.79504391297944e-05
-6.19622282684427e-05
-5.59346487027385e-05
-5.46977528036445e-05
-5.19272867421078e-05
-2.39240671513173e-05
-1.2597892327971e-05
-2.77350600751467e-05
-5.19503118273234e-05
-6.61542411115723e-05
-2.41273255412767e-05
-4.18781133465306e-05
-2.8198172229676e-05
-5.08707688285805e-05
-1.82405476467019e-05
-1.20465586733578e-05
-4.90313349443814e-05
-6.53813789733248e-06
-7.54958124557253e-05
-3.69307091515811e-05
3.92747896679128e-06
-8.18881633072375e-06
-2.92386301835314e-05
-2.32342357013331e-05
-2.18154269408277e-05
-3.44004173542741e-05
-2.51970850762691e-05
-4.00681483138289e-05
2.91677052003919e-06
-1.31183974548958e-05
-3.47628963981062e-05
-2.71884883253802e-05
5.1770374888881e-08
-5.57474561368852e-06
-4.25333893876406e-05
-4.08916032965117e-05
-3.8003569555811e-05
-3.82623692172449e-05
-3.6948890857561e-05
-4.43938665137547e-05
-2.29515904412869e-05
-2.11733770966367e-05
-2.18906023904644e-05
-4.09170690319894e-05
-1.71662745403311e-05
-1.02548826166842e-05
-3.16376506446957e-05
-1.25584228129644e-05
-2.33128841988638e-05
-2.90982765294239e-07
-4.83838908903046e-05
-4.1892393705545e-06
-3.12346514855729e-05
-3.1967379872605e-05
-1.87744086899667e-05
-1.83648160128892e-05
3.04245136851867e-07
-4.22655919871905e-05
-1.72497625391436e-05
-5.97228815563246e-06
-3.53459672952401e-05
-1.32880386521437e-05
-4.3470853012902e-05
-1.07488543894142e-05
8.83122564636571e-07
-2.53555429420568e-05
-2.85178642826318e-05
-1.47241676886083e-05
-3.90195580476709e-05
-2.06239770721043e-05
-3.71303710961662e-05
-2.50072694191451e-05
-7.14295700845887e-05
-5.05588587951794e-05
-4.80226076616461e-05
-4.44779049068074e-05
-9.21299624136489e-06
-3.03493201776276e-05
5.36251445021267e-06
-2.17037579268651e-05
-3.11786664700302e-05
-2.54927405188066e-05
-2.2095530693642e-05
-1.55695788160036e-05
5.95310765202495e-06
-3.75703146058497e-05
-2.16329664153419e-05
-7.69654016714029e-05
-4.63940710838868e-05
-1.60257910130477e-05
-4.64554438374001e-05
-6.18950910074508e-05
-2.1438903935207e-05
-5.23842664558389e-05
-4.69531917428838e-05
-5.83846125102964e-06
-2.8931686407377e-05
-1.39827397156685e-05
-4.24203707958002e-05
-2.61395644333487e-05
-3.9118986641631e-05
-1.00951687102972e-05
-4.17723874673318e-06
-1.22909687905946e-05
-1.8898153373026e-05
-4.11098042144676e-05
-2.41588658849938e-05
-2.91194223790315e-05
-5.4778406791053e-06
-5.69532322503957e-05
-3.72389427262784e-05
-3.24916031334923e-05
-6.12035729422982e-05
-4.80249372337431e-05
-2.843235109358e-05
-2.29168693285853e-05
-2.14299291335642e-05
-2.37248969403821e-05
2.44013743328918e-06
-1.83525175719033e-05
-4.66099524038983e-05
-2.69443090053061e-05
-4.8630558166156e-05
-3.11278542924855e-05
-3.81910463445718e-05
-3.78375950417483e-05
-9.3726092182986e-06
-3.12942254596932e-05
-4.93564620114062e-05
-4.14994252189697e-05
-2.34457563315193e-05
-1.93702283117612e-05
-2.19337252020923e-05
-2.1585826370455e-05
-2.1619671143437e-05
-2.26925483580804e-05
-2.30335041464416e-05
-3.82037561846083e-05
-1.56408088815481e-05
-2.59907267772499e-05
-8.07778554527634e-06
-4.25855707803929e-05
-1.04075148548734e-05
-4.64651887218869e-05
-1.59490904935387e-05
-2.71639038125615e-05
-1.36493407277633e-05
-3.08560556242218e-05
-3.94472300995999e-05
-3.11185673340734e-05
-6.00504783805642e-06
-7.98153637377692e-06
-2.29118009685297e-05
-1.32792489107387e-05
-8.31089916925252e-06
-2.2543402496097e-05
-1.42112279906459e-05
-2.0345196825528e-05
-1.41919675947279e-05
-3.47310531837464e-05
-1.48612310126323e-05
-3.18658653274101e-05
-1.83296152408145e-05
-3.77484152003466e-05
-1.91429883729424e-05
-3.54108279420804e-05
-5.39711671947532e-05
-4.56009239447484e-05
-9.42793953871051e-06
-5.5766202626112e-05
-4.50286576733673e-05
-1.13857204181158e-05
-2.22332602683167e-05
-4.22905630276612e-05
-3.39576727044648e-05
-5.36293842998716e-05
-6.07193214118532e-05
-5.75360216988651e-05
-1.51658751839718e-05
2.18690510017174e-06
-2.64553398993562e-05
-2.38951477108164e-05
-2.64586128637524e-05
-3.00971633211646e-05
-3.3342491608293e-05
-3.54591960039441e-05
-3.36195538416114e-05
-4.52274022129186e-05
-1.10265903869145e-05
-3.9095298900358e-05
-4.19943300377954e-05
-3.19896294265695e-05
-4.09535165849409e-05
-5.40050149677786e-06
-7.11290666844136e-06
-2.15178333151053e-05
-2.00839258237681e-05
-9.59754779624023e-06
-2.91086262466039e-05
-5.40024657710665e-05
-2.72282680085999e-05
-2.63998288325836e-05
-3.91014351889405e-05
-2.46418255136238e-05
-2.7901643026097e-05
-3.79141991375763e-05
-8.27957767604612e-06
-4.66987589268935e-05
-2.25543128988926e-05
-1.26144666676503e-05
-5.47141454069383e-05
-2.79905104795141e-05
-1.504175495382e-05
5.44635233393445e-06
-5.09061026025039e-05
-5.2627054690151e-05
-9.37336304758249e-07
6.20492071623568e-06
-4.28051115155654e-05
2.84494565721997e-06
-2.10281737592692e-05
-2.26381973859162e-05
-1.24254752323511e-05
-6.06292839350498e-05
-3.35213916435529e-05
-2.72503931575879e-05
-5.74296156499162e-05
-4.87443658680134e-05
-4.93022553262424e-05
8.20383817332632e-06
-1.46025672690978e-05
-4.62280944409982e-05
-3.13829918033608e-05
-4.34123674393441e-05
1.10525237933744e-05
-1.26984062354468e-05
-1.4957727302726e-05
-3.13604947030709e-05
-1.87689629626544e-05
-4.85402305828453e-05
-3.0874574188321e-05
-4.85270073662674e-05
-1.92169831369517e-05
-4.56520446951597e-05
-1.7521377881456e-05
-2.31988258019465e-05
-7.80820659478e-05
-6.65720861777196e-05
-4.06169785281371e-05
-6.50754495170172e-05
-4.71163324564113e-05
-1.71801804135867e-05
-3.17213091077073e-05
-3.06881618937466e-05
-2.81378771496709e-05
-3.88167584876876e-05
-2.46954435022929e-05
1.93272231442572e-05
-9.90282677525689e-06
-4.75107845920128e-05
-4.60727689994533e-05
-1.8332597629942e-05
-3.25268083932182e-05
-4.09406302424654e-05
-4.15757215077641e-05
-5.89537126331082e-05
-4.89238772303677e-05
-6.61229980350847e-05
-1.51343387501505e-05
-2.36485387833591e-05
-1.70508752414906e-05
-1.66465987025542e-05
-2.70528480982855e-05
-8.5532289549297e-06
-4.78306727747975e-05
-4.32916453692273e-05
-1.82683735457243e-05
-6.79954911762038e-06
5.94740906725047e-06
-2.66846475878083e-05
-1.49563821259793e-05
-6.64670429195488e-05
-3.96408632250808e-05
-4.94660759658112e-07
-2.6872823620436e-05
-1.00413401233848e-06
-3.70439242337214e-05
-6.2254530712677e-05
1.03295071788239e-05
-1.39381182956086e-05
-4.53699704703275e-05
-1.80837664642364e-05
-6.86934577697481e-06
-2.94106293378564e-05
-3.89342345773206e-05
-1.10727214186369e-05
-2.50176778383538e-05
-3.1792993004229e-05
-1.2043549927964e-05
-3.97835527540874e-05
-4.98317208143142e-05
-2.59681499358737e-05
-4.1083928674608e-05
-8.07931398756676e-05
-4.21550853083778e-05
-3.02667281475493e-05
-3.19070997428282e-05
-4.02789633719136e-05
-2.22505888351384e-05
-2.04386363114447e-05
-4.18220632473469e-05
-1.26050103832994e-05
-3.24062415345495e-05
1.93340666733922e-05
-3.47257511494824e-05
-2.52171165096808e-05
-3.81877004456976e-05
-1.64759916323854e-05
-1.87644953146865e-05
-5.37843183654197e-05
-4.85125167476742e-05
-2.01597971311478e-05
-3.12452019481401e-05
-4.32091186105275e-05
-4.60200464506244e-05
-8.84858666764693e-06
-3.11177685619805e-05
-5.57368835339981e-05
-3.2450662698269e-05
-5.10928141354344e-05
-3.43690397271008e-05
-2.22846643727012e-05
-3.89666406946692e-05
-1.62529394091367e-05
-2.77886650373388e-05
-1.45848180934744e-05
-5.95535897907432e-05
6.49734624835968e-06
-2.83606757987033e-05
-4.40957217887254e-05
-2.17167904769428e-05
-1.54622968388874e-05
-3.74639364172301e-05
-4.11583295963085e-05
-1.28019741056106e-05
-3.27537069350849e-05
-3.74223314632236e-05
-8.62741973628785e-06
-3.40656072693947e-05
-6.11062399104676e-05
-3.14638893261463e-05
-3.40482133742092e-05
-3.77102819712251e-05
-2.03569426290678e-05
-1.16496420623412e-05
-2.60048123596068e-05
-5.4048630752716e-05
1.68734225637393e-05
-4.49958174093804e-05
-4.46059773393449e-05
-1.8377676451546e-05
-1.41160195640159e-05
-1.91718998087678e-05
8.13074958147385e-06
-1.98693629658325e-05
-3.35635905945309e-05
-6.45360682335481e-07
-5.04729285153942e-05
-7.07088820220761e-05
-2.88091003487946e-05
-2.97083251988134e-05
-4.21005541007357e-05
-3.09548307718812e-05
-1.29119737825311e-05
-2.67290358019582e-05
3.57479152530654e-07
-2.53847446631719e-05
-6.08046423149993e-05
-4.50355864124256e-05
-2.58644438161005e-05
-2.99917977378227e-06
-3.9425143876146e-05
-2.16758142537537e-05
-1.64996539336702e-05
-6.61100402164341e-05
-1.96440625198495e-05
-2.53701743188939e-06
-4.38546405543967e-05
-1.02153053679152e-05
-2.77345106352169e-05
-1.5900040744182e-05
-1.75369033599266e-05
-6.55618227460118e-05
-3.27041032838955e-05
-4.33659366018096e-05
-5.79199126273572e-06
2.55213054424907e-06
-1.90887278759416e-05
-1.57490464796078e-05
-2.4288898295595e-05
-3.08026782387755e-05
-1.91934001319703e-05
-8.94480550935767e-06
-4.89245530673082e-05
-1.31946466536172e-05
-1.43094337245967e-05
-5.2395045762288e-05
-4.89500011996247e-05
-9.73704887819359e-06
-1.60080672700189e-05
-6.12883810592157e-05
-2.70609445783513e-05
-4.4112995340776e-05
-5.95840291187087e-05
-3.24169987859889e-05
-1.67359621107787e-05
-2.65002548573289e-05
6.96328371875547e-07
-1.47640029478225e-05
-1.13869444422484e-05
-1.20304225328624e-05
-3.01831403768145e-05
-1.40755203822961e-06
-3.29193679496857e-05
-1.65495578801649e-06
-2.79438351982013e-05
-3.98170224843163e-05
-2.70369152791073e-05
-5.78177345008016e-05
-2.54721301448047e-05
-2.53824622178658e-05
-2.63573638839944e-05
-3.99483029859988e-05
-6.21688019856173e-05
4.84105111283177e-06
-4.14288921820599e-05
-4.41229766626617e-05
1.32055359949456e-05
-4.13666545299945e-05
-1.99651853782154e-05
-3.08633709366234e-05
-2.12948093890229e-05
-2.57054799673379e-05
-2.84812344882356e-05
-2.15967953987169e-05
-1.42341601417405e-06
-4.59733780439982e-05
-2.88255279923645e-06
-6.51558610351912e-05
-6.182696847304e-05
-4.81460257318826e-05
-4.15437388654474e-05
-4.28606208198931e-05
-3.49808487059695e-05
-9.78375154401873e-06
-5.6070178961571e-05
-1.17593461487023e-05
-1.53984998178864e-05
-6.65043769385655e-05
-2.98177208349592e-05
-3.16027903449974e-06
-3.50430160571717e-05
-3.14700779344633e-05
-1.46679131444654e-05
-4.83049410149607e-05
-5.4711670197285e-05
-2.73324099801005e-05
-4.21510281931607e-05
-4.05667276472882e-05
-4.30431824079011e-05
-5.09411530478558e-05
-5.69491260400966e-05
1.32067401455291e-06
-3.33449452085677e-05
-2.4719187371991e-05
-2.90300463758602e-06
1.73895410133602e-05
-2.11035606121556e-05
-4.14607694650824e-05
1.04945183671621e-05
2.91592268605115e-07
-4.92689948520264e-05
-2.7524939383914e-05
-2.16424890526993e-05
-3.95970826148983e-05
-2.65390329245604e-05
-4.07969409019473e-05
-2.49028984936999e-05
-5.26079063276801e-05
-4.50671649890152e-05
-5.31637875146274e-05
-8.37223694685852e-06
-2.38170267386805e-05
-6.21389386179887e-05
-2.22367417580759e-05
-4.53293872910377e-05
-9.67402884260907e-06
-2.20709926871772e-05
-5.83592201335502e-05
-1.48662804352976e-05
-6.06232475914041e-05
-9.99170947876991e-06
-1.33902370174979e-05
-4.66508433786163e-05
-2.06075964645566e-05
-1.86635593449208e-05
-4.67236764588773e-05
-2.62733819504919e-05
-2.54832669314536e-05
-2.93609532503791e-05
-2.60250567543785e-05
-4.10195973077318e-05
-1.36494017230494e-05
-4.23393231261711e-05
-3.56663170151285e-05
-3.72939603265178e-05
-2.97864940261562e-05
-2.27655362681083e-05
-1.38095269583363e-05
-7.07697952312446e-07
-4.33828809457894e-06
6.92970519411928e-06
-2.50421873293178e-05
-3.80112612088165e-05
-4.72296232438666e-06
-4.59091119984351e-05
-7.25190708439555e-05
-5.53327188936603e-05
-2.17129405609807e-05
-4.86483766029473e-05
-2.84949783199837e-05
-1.26511545086673e-05
-6.3042680757083e-05
-5.234781913032e-05
-1.07871806840513e-05
-4.46649214219549e-05
-7.24277948523682e-05
-2.17305260351621e-06
-1.3005241837067e-05
-4.04417819243044e-05
-3.95998995793156e-05
7.77509705481393e-06
-9.83320100640346e-06
-2.14923217494701e-05
-2.43793941579224e-05
-2.538121385614e-05
-1.53959799671115e-05
-1.91295884127375e-05
-4.03585389842318e-05
-5.71105137695691e-05
-5.32629877666414e-05
-6.94397776891825e-06
-2.9305485208381e-05
-1.5028493192312e-05
-2.99019601752826e-05
-2.43860214177656e-05
-2.24061045209131e-05
-1.6540105031313e-05
-4.15935798863939e-05
-4.84427867226473e-05
-2.78956628712658e-05
-5.67481100349285e-05
-4.22326986495503e-05
-4.87791704251381e-05
1.12662638493206e-06
-2.79052430881474e-05
-1.59699520160267e-05
-2.75184523634284e-05
-1.21747910695133e-05
-3.88364595321711e-05
-1.82519335765646e-05
-2.51836428693247e-05
-6.37851687774357e-05
-1.93764762564667e-05
-5.38984510834194e-05
-5.56443420505696e-05
-5.16866213071999e-05
-4.20706475515509e-05
-3.49732950348427e-05
1.53450145173087e-05
-5.84564078991944e-05
-2.20942998396087e-05
-7.63582559540427e-06
-3.36259265172451e-05
-3.00831916380202e-05
-6.09512449766872e-05
2.36561152683589e-06
1.15136091229957e-05
-1.31487612514265e-05
-3.75489587928026e-05
-2.21614520117469e-05
-5.69457483856351e-05
-1.16044593281898e-05
-4.09331562021445e-05
-1.48646982727717e-05
-2.74325600960479e-05
-1.1678222805277e-05
-3.24332254138352e-05
-3.42431408927183e-05
3.22387303341548e-06
-1.76278825558853e-05
-1.37160199355606e-05
-2.06241862922012e-05
-3.07785511649585e-05
-5.91887720577394e-05
-9.95389687776905e-06
-3.66323503682733e-05
-4.04932065118578e-05
-2.51135176188301e-05
-2.64524483907971e-06
-4.2031237722551e-05
-2.2244652814435e-05
-3.35836389934068e-05
-1.04686920248814e-05
-3.51166066008538e-05
1.49415690941617e-06
-3.6075838053479e-07
-4.44905382984211e-05
-2.00063645157007e-07
-6.51013508259179e-06
-4.00536146129413e-05
-2.36095551986809e-05
-1.80020708349548e-06
-3.32356032614541e-05
-4.27963484847981e-05
-8.28632799270561e-06
-2.29101740590065e-05
-3.86939480400977e-05
-3.60778296074193e-05
-7.50626026935707e-06
-4.91535983552142e-05
1.71033448392299e-07
-4.16440376852771e-05
-2.0276424468097e-05
-2.33618970071701e-05
-4.41861935033572e-06
-3.10698911519329e-05
-2.4171152985428e-05
-2.5624758895145e-05
-4.36099822122799e-05
-2.97476983807144e-05
-2.57684908679431e-05
-5.83995953190596e-05
-2.92976056765938e-05
-4.10067856481583e-05
-3.2585436944068e-05
-2.48188790528437e-05
-1.03665139942592e-05
-1.5203010942562e-05
-8.22091044698812e-05
-6.61452114660605e-05
-7.49289908837882e-06
-4.19742316807631e-05
-4.01993105535338e-05
1.71504361281637e-05
-1.52597203703324e-05
-3.19752372753881e-05
-2.38563051869613e-05
-4.81228577228968e-05
-4.35456139096315e-05
-3.60070238823784e-05
-7.00076614096656e-05
-4.13660652909518e-05
-3.68656469667595e-05
-4.23806213401496e-05
-4.45321180406818e-05
-3.3908405536417e-05
-2.70105147582025e-05
-3.23781462348172e-05
-3.16232447416646e-05
-1.93601269548048e-05
-5.18035619487548e-05
-2.67218131079402e-05
-1.46474067337245e-05
-5.2026777148914e-05
-4.95733178535276e-05
-2.03638193302958e-05
-1.39568196813935e-05
-5.30938711747738e-05
-7.79639741228395e-06
-1.13279962245887e-05
-9.24352498531978e-05
-4.08416353182913e-05
-5.2213482173355e-05
-4.30044336293723e-05
-1.17643022141639e-05
-2.9161441458311e-05
-4.11451154159994e-05
-4.13208708671033e-05
6.44801527311684e-06
-5.25893435051916e-05
-2.7337740373069e-05
-1.24959488341954e-05
-3.00767946662736e-05
-4.70737887179121e-05
3.65558017245598e-06
-2.37043898379851e-05
-4.96283010931193e-05
-1.71785042679801e-05
-4.43915231508346e-05
-2.42373096621769e-05
-8.10132809441542e-07
-1.20986157112313e-05
-2.17823091383743e-05
-1.47554371086964e-05
-1.04540301150697e-05
7.5741790371908e-06
-6.91961525086685e-05
-4.12716306086242e-05
-2.30304009130276e-05
-6.0753866835692e-05
-4.84887004385775e-06
-3.46176978315958e-05
-3.48699518899782e-05
-1.50712825335871e-05
-1.3251613044057e-05
-5.12195698250332e-05
-3.4684261594634e-05
-5.49024312071015e-05
-3.54791529273447e-05
-6.95808113501669e-05
-3.66952664954081e-05
-1.30604529795684e-05
-5.37815977667343e-05
-3.50112275054306e-05
-2.47004614341761e-05
-1.98241291861761e-05
-2.16421460897884e-05
1.33652342763589e-06
-3.23760565134944e-05
-5.46658675872895e-05
-1.42317164762434e-06
-4.90671640574278e-05
-6.31332432237243e-05
-1.80956847488315e-05
-4.69660369324607e-05
-4.95024765929817e-05
-5.09025531815683e-05
-1.87367057725535e-05
-4.89481887529041e-05
-4.72473131800956e-05
-6.45773269436716e-05
-8.89841969974956e-05
-3.6820010341378e-05
-1.35721181282819e-05
-6.22071263468699e-06
-3.03985286687764e-06
-3.49187580862783e-06
-2.23599628971883e-05
-4.22973039625093e-05
-4.39827943703378e-05
-8.47703337033881e-06
-3.99345871342798e-05
-2.86024272290468e-05
-1.65325252050866e-05
-3.64517855051254e-06
-5.80896149345426e-05
-3.73043648281489e-06
-1.46472875690375e-05
-7.07846257757031e-05
-4.70552500458396e-05
-9.20689147036352e-06
-6.64391564403269e-05
-5.92507192866738e-05
-2.29149379167296e-05
-3.54927097208031e-05
-2.20811296295563e-05
-2.04738714135119e-05
-4.37691991748636e-05
-4.86132761868958e-05
-1.13016109708192e-05
-5.71070752853151e-05
-1.18817280904958e-06
-3.93003029570047e-05
-6.87013089329877e-06
-3.27510202355227e-06
-4.57889141391108e-05
-1.52028140669016e-05
-4.95985971339485e-05
-5.9058487498237e-05
-2.93031075882316e-05
-1.96681574026666e-05
-8.76481414765049e-05
-2.7798562784044e-05
-4.04016497927619e-06
-2.72743169061525e-05
-3.47555551615052e-05
-1.55362251401794e-05
-8.00518080928151e-06
-2.40148376448578e-05
-4.76463724368047e-05
-4.02801201567448e-06
-4.19042708520053e-05
-2.57445175075973e-06
-1.91836502852647e-05
-3.48959339495817e-05
-3.6147951194524e-05
-3.2847239150171e-05
-5.29911388402369e-05
-2.60041712272696e-05
-3.20765529330092e-05
-4.12887611758727e-05
-2.67029542176496e-05
-1.8296737518156e-05
-4.09774555669195e-05
-6.00720265760507e-05
-2.07523708468251e-05
-2.19970373706394e-05
-5.6512848997037e-05
1.86248616948804e-06
-2.04236914040138e-06
-3.10049478348909e-05
-3.29145026757641e-05
-4.72008779475122e-05
-3.84132404268669e-05
-1.55889997312767e-05
-4.06703926042747e-05
-4.20504255380943e-05
-2.95774251432675e-05
-3.43061784298441e-05
-4.19104866285604e-05
-4.7990104467128e-05
-2.47132259427996e-05
-6.66079890393997e-05
-5.28580984141682e-05
-1.56603173022183e-05
7.58896498472513e-06
-4.74491118923744e-05
-2.98164227961612e-05
-3.18054339078544e-05
-1.85336555507392e-05
-2.87452957142021e-06
-1.88513011970213e-05
-4.70321051793054e-05
-5.48706347242195e-05
-2.35128943828015e-05
-6.78647216297895e-05
-3.34106533082994e-05
-1.86139700184906e-05
5.97486861035097e-06
-1.32292211348042e-05
-2.43804945698531e-05
-1.90088171541966e-05
-2.73395072536968e-05
-4.53509780787195e-05
-8.35907675877172e-06
-1.82103831664622e-05
-1.01374111719963e-05
-3.45253244094175e-05
-3.84250805691199e-05
-3.15575339177623e-05
-2.52905050124673e-05
-4.03803469083426e-05
-9.47251611929698e-06
-2.07244270102097e-05
-5.05140568245e-05
-8.50881608660188e-06
-1.55702395022978e-05
-6.47371595601059e-05
-4.40328106062051e-05
-2.54658911569297e-05
-3.28118063688608e-05
-3.99766616506829e-05
-5.94842398143192e-05
-6.10754139814191e-06
-4.05448699325546e-05
-2.86806247428137e-05
-4.40713878921051e-05
-4.01144079102116e-05
-5.07968249225277e-05
-5.82157884661056e-06
-1.30692444207531e-05
-2.59099025203023e-05
3.99289746495052e-06
-2.41636622700549e-05
-3.22258893022216e-05
-2.88002557389082e-05
-1.05354154011814e-05
-8.39629959527008e-05
-5.67271638920451e-05
-3.92996089016863e-05
-5.41570267314986e-05
-4.65996072236923e-05
-3.53214270602483e-06
-7.02183103720714e-05
-7.07292017007061e-05
-1.90208280340761e-05
-7.08372604415661e-05
-1.72502566636346e-05
-2.61467212038538e-05
-7.66640112133501e-06
-1.51402918804292e-05
-2.37421290815055e-05
-2.08565313520074e-05
-2.29316967010671e-05
-6.35028758296467e-05
4.7199799483273e-06
-4.536712374358e-05
-5.29843572654757e-05
-1.93107995399982e-05
-1.58957695163937e-05
-4.75189614392377e-05
-4.01198045008958e-05
3.62178196783209e-06
-6.11889799992543e-05
-1.69203268658852e-05
-3.393006912301e-05
-4.99179406846733e-07
2.04320858519771e-05
-1.58544665983809e-05
-3.45306861557132e-05
-5.53251880068854e-05
-2.61181135716237e-05
-1.66191800618526e-05
-2.60719909961545e-05
-3.25630069840625e-05
-3.21038878360477e-05
-4.7062849497614e-05
-1.87083682848856e-05
-3.19118650759937e-05
-3.70134969658593e-05
-2.47078628609718e-05
-6.63965592840089e-06
-2.54162157274513e-05
-1.64388035505057e-05
-1.93613068133736e-05
1.5473692835827e-06
-1.39904498683966e-05
-2.39588070202289e-05
-4.58283096161473e-05
-2.73567376941939e-05
-2.9115293133806e-05
-9.7010338645814e-06
-6.26402836621197e-05
-4.20107991631968e-05
-7.25197671632105e-05
-4.33513018426427e-05
-2.08588583655465e-05
-5.089319089001e-05
-1.94059235045473e-05
-7.95407263539349e-05
-3.96754969884409e-05
-1.39539871247648e-05
-1.8133467504906e-05
-2.84414811173059e-05
-1.88369322044566e-05
-4.63263917019978e-05
-6.9333698325769e-06
-3.51751354531229e-05
-2.14111486617286e-05
-2.42707563021503e-05
-2.90390200141675e-05
-4.77205926756271e-05
-2.33493613211842e-05
-3.01973012122298e-05
-2.73232199050488e-05
-1.79651204924624e-05
-2.89702879973799e-05
-3.79943692298811e-05
-5.98521613585424e-05
-1.64188724592348e-05
-2.79420025346263e-05
-2.05473005908729e-05
-1.24780076306244e-05
-5.49590871050288e-05
-3.40669548977772e-05
-3.89822480180607e-05
-4.49840361400394e-05
-3.02937163510583e-05
-2.54373740615081e-05
-2.7959604783495e-05
-3.70769613427124e-05
-5.43571599607265e-05
-1.59113728242095e-05
-4.81760792797098e-05
-1.21131428928095e-05
-4.54646162353888e-05
-1.85696568187966e-05
-3.1121782804954e-05
-5.079168178739e-05
-6.61275282858071e-05
-3.11240049789711e-05
-3.64766237697642e-05
-4.56364713139843e-05
-1.51850793978712e-05
-2.71930618472265e-05
-3.6112861264846e-05
-1.31592315726367e-05
-3.9727148035505e-05
-3.41707407534817e-05
-4.32732249102203e-05
-9.06589079467543e-06
-2.2213520441067e-05
2.93029700292443e-06
-3.24867010003149e-05
-4.00009950003711e-06
-3.40951322460953e-05
-3.8769305611549e-05
-3.09126370645264e-05
-3.53211745089934e-05
-2.03158672711368e-05
-2.83883923658111e-05
-1.6719154118116e-05
-5.83879835575497e-05
-4.0944195705232e-05
-1.942471811271e-05
-2.08869334837618e-05
-5.43651975423827e-05
-2.91043503821272e-05
-2.72484223457232e-05
-1.72508399959177e-05
-5.53514153078238e-06
5.03034984145048e-08
-4.61624934929457e-05
-1.29184867659225e-05
-2.41711543028394e-05
-1.38822734043903e-05
-7.20693287059512e-07
1.0606059626806e-06
-2.34135880434937e-05
-6.4898359374124e-05
-2.55358037185941e-05
-4.52606460646624e-05
-2.27125943087345e-05
-3.20148005667783e-05
-4.33169508982324e-05
-3.78386723332229e-05
-2.36589073144751e-06
-4.06323741829556e-05
-2.83739324582209e-05
-5.76395510645003e-05
-3.23253935557864e-05
-1.87230354095319e-05
3.4448489977689e-06
-2.61620555636217e-05
6.49264221404864e-07
-9.62837664638918e-06
-6.20807774246579e-05
-2.90864430434733e-05
-1.14960605070206e-05
-4.76801081630538e-05
2.75620392408548e-06
-3.16730444713761e-05
-3.43808620664672e-05
-1.12242430908765e-05
-1.64365880944544e-05
-3.0339134420144e-05
-1.41605014662211e-05
-2.28011430199003e-05
-3.13009489871574e-05
-1.65606253568194e-05
-4.07256293157612e-05
-2.28347865608364e-05
9.55385248400416e-06
9.02324830395093e-06
-1.0193111692094e-05
-3.39166014931773e-05
-2.35980492846095e-05
-4.81925403599841e-05
-3.94771856791408e-05
-4.5323703645519e-05
-1.61890780415307e-05
-4.86506193762301e-05
-2.2065196597838e-05
-2.70318998440494e-05
-3.82384130027562e-05
-3.73149467560324e-05
-2.47631529490625e-05
-4.23403338425815e-05
-3.43731158943537e-05
-3.11834811512298e-05
-1.36619179442101e-05
-4.00731568428661e-06
1.09536726388835e-06
-1.85831949257742e-05
-3.72804559739283e-05
-2.32260377732339e-05
-2.23422791689928e-05
-2.6011357316497e-05
-1.24174419797543e-05
5.39950628726947e-07
-3.79533130727524e-05
-4.52483118445498e-05
-8.85112995335388e-06
-3.5756298719101e-05
-5.34495982784479e-05
-1.55276760001865e-06
-1.1660939886798e-05
-1.73909868566371e-05
-5.09838539221418e-05
-3.15473968060177e-05
-3.14016922386797e-05
-3.53743469137825e-05
-3.36523481134626e-05
-2.92251388649723e-05
-2.39275293784298e-05
-2.02248488706917e-05
2.67237978129347e-06
-4.19325715135265e-05
-4.40497554743224e-05
-8.46918955757004e-06
-4.61172155795279e-05
-3.96828023150052e-05
-4.62981442522251e-05
-4.66559601086301e-05
-1.63036333540257e-05
-2.0568470118431e-05
-2.48717951071689e-05
-3.63261481685015e-05
-3.32495387176702e-05
-3.27332622719154e-05
-6.86658900142576e-06
-2.76845712859005e-05
-1.99495916230984e-05
-3.66972128447177e-05
-3.25091544059181e-05
-2.3538704353953e-05
-4.32160037575042e-05
-5.18873779910472e-05
-4.21291566159667e-05
-6.23747648047307e-05
-1.64397218598974e-05
-2.35719534202825e-05
-5.61886781077292e-05
-1.24161461934608e-05
-2.06312924933341e-05
-1.56462316481488e-05
-6.95346890022585e-05
5.93468714469618e-06
-3.51601300132643e-05
-4.32927785135652e-05
-2.36259069641712e-05
-3.66650238596327e-05
-6.79471241862359e-05
-2.5151674084551e-05
-2.41410308228188e-05
-1.31114128574092e-05
-1.15959498133257e-05
-2.06426680267472e-05
-6.69481890870187e-05
-2.1249125223115e-05
-1.7250492555552e-05
-4.28788180820061e-05
-2.55192261461378e-05
-2.98220278656554e-05
-3.31446766715209e-05
-1.47014832072796e-05
-5.58944178819225e-05
-2.50751829403465e-05
-4.97478772862102e-05
-2.6154475193731e-05
-1.62274838555231e-05
-2.57728903971677e-06
-2.44223779365874e-05
-1.55721065770713e-05
-2.33974015602381e-05
-3.64861062428968e-05
-1.18392074386261e-05
-3.63316172977459e-05
-4.29655556706161e-05
-2.69052975081578e-05
-8.25376813589891e-06
-4.93861923839432e-05
-3.66789639908689e-05
-2.06278394795348e-05
-2.76380495087358e-05
-6.17694539708805e-05
-2.62753758126008e-05
-3.33924161457344e-05
-3.2449529946877e-05
-2.31864760132063e-05
2.17011787907175e-06
-3.71981142547745e-05
-9.19857337827971e-06
-1.25583860553356e-05
-2.63752541971164e-05
-2.75112029552155e-05
-1.10943856489405e-05
-1.97182292605472e-05
-2.87701946380372e-05
-3.523113992148e-05
-3.8013139189128e-05
-8.10876917670561e-05
-1.85317647814347e-05
-2.04459881573702e-05
-2.50423944923031e-05
-1.36467677782239e-05
-9.02044460067473e-06
-1.96276773982004e-05
-5.33059084091713e-05
-2.16220167820342e-06
-1.22075540584275e-05
-3.22428858552011e-05
2.12304008921239e-05
-6.88849177502163e-06
-5.03164056186618e-05
-2.44611971152463e-05
-3.78169208861266e-05
-2.87001593099681e-05
2.82355958832207e-06
-1.34193192906231e-05
-7.42781397794977e-05
-2.15429974194648e-05
-3.17301003545308e-05
-6.62367736500721e-05
-5.67089667377162e-05
-1.28053851757325e-05
-5.64777203895241e-05
-4.16829709774926e-05
-2.81061376975155e-05
-4.57446177862917e-05
-4.35638188560823e-05
-5.11487554599049e-05
-2.22992942683337e-05
-2.81960305048498e-05
-4.20453004843057e-05
-2.23759394604073e-05
-3.58207575633706e-05
-4.18634071512247e-05
-3.21234857822965e-05
-2.72056759729806e-05
-2.09390758304953e-05
-4.7858747914347e-05
-2.05855556745922e-05
-2.46434148100379e-05
-2.86939076536991e-05
-3.06875128011774e-05
-3.2483056120571e-05
-4.3959866648586e-05
-1.29962779281148e-05
-2.34331724563547e-05
-2.8324534053386e-05
-7.58429773543664e-06
-5.28214304827701e-05
-4.0548681310428e-05
-1.80237831920265e-05
-4.93401603803985e-05
-5.30699731456433e-05
1.03468544233671e-05
-2.38458780408271e-05
-1.07793370718277e-05
-2.98588315127543e-05
-2.33202742109853e-05
-3.50309633408017e-05
-3.01976419970304e-05
-1.34893951165102e-05
-1.01934853173616e-05
-4.43398856349511e-06
-5.0062113204474e-05
6.16325878968532e-06
-3.31286870490242e-05
-1.1041439978648e-05
-5.3666240189558e-05
-3.63876665474339e-05
-4.21058604741693e-05
-1.19473989439707e-05
-5.48503486119556e-05
-2.4103668367059e-05
-2.423130933707e-05
-2.34031924815458e-05
-1.62141824488321e-05
-1.67154812831374e-05
-3.71039182232285e-05
-4.59494138028356e-05
-1.63448197286166e-05
-3.0358432145473e-05
-4.89958186054254e-05
-1.04794840348224e-05
-1.86652731133483e-06
-4.9675291993994e-05
-3.79133175604173e-05
-7.30072301426652e-06
-1.49007112706398e-06
-4.49670166412466e-05
-2.15272660676068e-05
-1.84806816393477e-05
-5.55251329216475e-05
-3.29867764998898e-05
-4.92606259023692e-05
-3.75195332133189e-05
-4.43278588333689e-05
1.06306567106548e-05
-1.25787472745374e-05
-4.29638206333651e-05
-1.91948691053e-05
-6.77727892243073e-06
-1.60058521670504e-05
-4.43843481739946e-05
-2.07177527859202e-05
-1.27824032114735e-05
-3.98111442532502e-05
-2.71093978440264e-05
-8.29074152899956e-06
-1.71083644986397e-05
-2.64650878687769e-05
-2.51132936763127e-05
-5.80557558486078e-05
-1.44062594876738e-05
-1.10856684706911e-05
-3.43893775653041e-05
-2.00623428847351e-05
-4.1478495737119e-05
-1.12911492449748e-05
-3.3777060461854e-05
-2.3246338795053e-05
-5.19275187889221e-05
-3.05495567277804e-05
-3.65507754614729e-05
-4.58972514537549e-05
-3.70340072578908e-05
-9.76366299214572e-06
-1.61644819792431e-05
-5.83694001556492e-05
-1.37646720744055e-05
2.6049150563204e-06
-3.2872138398201e-05
-5.82013875834576e-05
-1.65860200783033e-05
-2.87743028847991e-05
-3.56006699113157e-05
-2.81897445083398e-05
-3.13383725820469e-05
-2.93172602965427e-05
-9.77516624269024e-06
-5.06110903758007e-05
-4.83147387261687e-05
-4.97781766437076e-05
1.03762529731531e-05
-4.51891484096418e-05
-5.83677799038217e-05
-1.42380457730458e-07
-1.26076729208411e-05
-4.37708106457187e-05
-1.06380985698903e-05
-6.03396727189502e-05
-5.15750686201875e-05
-1.48753828707106e-05
-8.12690855333568e-07
-3.95644965842292e-05
-5.32607085692465e-05
-4.39492609340923e-05
-2.40217040543252e-05
-4.95133574181728e-06
-8.81082905264581e-06
-5.14499999049873e-05
-8.40340998117607e-05
-2.82339489765687e-05
4.00490457228425e-06
-4.20467673948491e-05
-4.05679891809876e-05
-5.360714942657e-05
-5.29244212448169e-05
-3.70703980697354e-05
-3.89946828000336e-05
-4.25126241120943e-05
-3.54665153613037e-05
-1.81315574972751e-05
-6.08292166166101e-05
-3.10087381464509e-05
2.28399255570239e-06
-4.56628971131473e-05
-2.85800169290622e-05
5.90827212955942e-06
-2.02512996678562e-05
-1.73296480165419e-05
-3.79554600158831e-05
-9.32247515462913e-06
-1.91983041142527e-05
-1.1697499949589e-05
-1.89589638259431e-05
-2.8675359341832e-05
-6.71078977147436e-05
-2.18227317185342e-05
-6.05721638393635e-05
-8.59817820794044e-05
-2.70364420503552e-05
-4.60217406498035e-05
-4.94489775396462e-05
3.78677354349093e-06
-3.71140130841519e-05
-2.90449673490668e-05
-1.74459155065345e-05
-2.29848910315433e-06
-9.45575039356662e-06
-5.29986851226086e-05
-6.69361465502443e-06
-3.96182914132572e-05
-2.5800742667737e-05
2.22944990208771e-05
-1.29246572249178e-05
-3.98932959879748e-05
-4.68294686026105e-05
-2.79595205886228e-05
-2.250681005318e-05
-3.9833001898375e-05
-3.88233535361605e-05
-2.68233132723065e-05
-4.27853754615504e-05
-2.96850021629452e-05
-3.69156189392185e-05
-2.56743855224583e-05
-1.86523560089248e-05
-2.58857915442925e-05
-2.24590104331271e-05
-9.7093798969405e-06
-1.6710578693625e-05
-3.76525817912841e-05
-3.10320815210958e-05
-9.29184232018044e-06
-1.7248626987773e-05
-5.10758722638713e-05
-2.27622266467493e-05
-7.07297519220302e-05
-3.51673325312982e-05
-5.45348734389327e-05
-4.0713644221531e-05
-4.87979031448214e-05
-5.77448722308195e-05
-5.30908631140023e-05
-2.5583354849607e-05
-3.75418231576383e-05
-2.17546713377213e-05
3.65820196627849e-06
-2.76267179389574e-05
-1.31889930237132e-05
-1.39976356134843e-05
-1.56748244827231e-05
-2.52796523699867e-05
-4.19775359359851e-05
-4.76599193913752e-05
-2.62652163349922e-05
-4.88785190667412e-05
-1.04586444984046e-05
-3.75527715830363e-05
-3.92871513835003e-05
-2.75122122809034e-05
-2.0173240153608e-05
-8.66012207307902e-06
2.63307703737784e-06
-2.05549144688638e-05
-3.58381678069444e-05
-2.02896762482229e-05
-2.01961532942565e-05
-3.12722424002432e-05
-1.55633907886569e-05
1.75016938630796e-05
-2.68674771958481e-05
-1.41525784376558e-05
-6.50204377188627e-05
-3.77586762866874e-05
-1.05048390029963e-05
-3.79887366617376e-05
-4.80428368898742e-05
-1.41723307651426e-05
-3.04002073864173e-05
-4.87111738140158e-05
-5.07281356339192e-05
-2.68057247943665e-06
-4.33410373673694e-05
-4.65312060567069e-05
-5.42020551535178e-05
-4.14116117126318e-05
-4.21074433959546e-05
-1.63489565213306e-05
-4.21571002083152e-05
-2.51757840238193e-05
-6.77047397450659e-06
-5.79584397739768e-05
-2.75437924819158e-05
-1.64745956585693e-06
-2.53368527777189e-05
-2.12293994087252e-05
-7.06190728099449e-05
-4.09512130745227e-05
-2.01098913847115e-05
-4.96271353023402e-05
-3.08345810680306e-05
-4.20014771575217e-05
-4.59241462065601e-05
-4.81608109194282e-06
-2.5253485392871e-05
-2.39865388493134e-05
-5.00191351986965e-05
-2.74425008271527e-05
-2.71713799758266e-05
4.29862364727972e-06
-4.53146974098101e-05
-1.75261302259399e-06
-3.82080185392082e-05
-3.86998887121579e-06
-4.52096233620767e-05
-3.7276521403885e-05
-5.72867288298702e-05
-4.02364900384818e-05
-6.5942486547577e-05
-2.96059241620285e-05
-3.76825042087544e-05
-2.47953098030219e-05
-9.68696327500251e-06
-9.08069751806384e-06
-3.0891141654875e-08
2.48407581998071e-07
-1.01016840534922e-05
-2.38009488457584e-05
1.17383726217273e-05
-8.8530278902708e-06
-4.27948672089666e-05
-3.50696659536547e-05
-4.19767469366115e-05
-9.21481138433565e-06
-4.2187767739208e-05
-3.97653187327169e-05
-1.64999261645045e-05
-2.06507679998899e-05
-1.41285106508201e-05
-1.371317207429e-05
-3.67439856956057e-05
1.54168781999514e-06
-1.24752069485663e-05
-3.33521120774632e-05
-3.8089526313402e-05
-2.74644832121873e-05
-1.33935295371335e-05
-1.4086969368278e-05
-3.43155833736813e-05
-4.34590123836771e-06
-1.94636299022446e-05
-2.98556982075415e-05
-1.9733502579053e-05
-4.84711043361133e-05
-1.66160824703356e-05
-1.1571468993416e-05
-2.07804730064472e-05
-5.72564415752758e-05
-4.58309615942433e-05
-2.74816921667898e-05
-6.81490528385211e-05
-3.68466969048358e-05
-7.70253416240874e-06
-3.207654024894e-05
-2.69019182266978e-05
-3.11389037984886e-05
7.15103232825807e-07
-4.27872173725234e-05
1.83941342302823e-05
-3.42413805266487e-05
-3.27295570525043e-05
-9.91660430720172e-06
-2.10163638040093e-05
-3.19008248035639e-05
5.46952221590351e-06
-3.33959138181257e-05
-2.16641958634654e-05
-4.7105489779569e-05
-3.00264641497898e-05
-5.4115418169882e-05
-4.25651008416866e-05
-1.91053274382525e-05
-2.40276344748335e-05
1.05311945274842e-05
-1.96035006437281e-05
-2.57791495565646e-05
-2.91125587607405e-05
-4.56907850482726e-05
-2.20520534378896e-05
-4.12817436430783e-05
-6.12375605530077e-05
-2.42202000657656e-05
-2.47916534116111e-05
-2.85758428287718e-05
-8.93238676443302e-06
-3.65805185563943e-05
-2.48937274849771e-05
-3.67155383145856e-05
-3.56023711132315e-05
-1.87275178353913e-05
8.51912839881777e-08
-2.18084957003042e-06
1.37472616975206e-05
-5.48382865848002e-05
-1.2059953491322e-05
-2.97962103174605e-05
-4.02987154888367e-05
-3.37620695551871e-05
-5.53674697295576e-05
-8.07609850317904e-08
-4.00339435424753e-05
-7.67617303367242e-05
-4.08308108627445e-05
-3.38597509405759e-05
6.14697797325354e-06
-3.00209351407944e-05
-1.78456326859995e-05
-3.73727376755324e-05
-2.8398041370067e-05
-1.05255046569729e-05
-2.6271020611482e-05
-3.82893533723639e-05
-5.18024082728969e-05
-1.75770785683442e-05
-2.5981502111265e-05
-5.72192725593282e-05
-5.07909383078432e-05
-4.70440294879878e-05
-2.93955333278298e-05
-3.70320338512902e-05
-4.94207061985647e-05
-3.78774478220375e-05
-7.75339482489839e-06
-1.33349408274447e-05
-1.20930494932783e-05
-5.42227672734474e-06
-2.76191630516394e-05
-3.14531706890598e-06
-4.7253395016009e-05
-2.49693254783055e-05
-4.25246869049338e-05
-1.54861040830025e-05
-1.47850372419924e-05
-4.43541466053233e-05
-6.06006230800019e-05
-2.8640972703481e-05
-3.4402153745863e-05
-2.40851286354408e-05
-1.51795801597484e-05
-4.39758381701608e-05
-1.34637153206443e-05
-1.30660249212804e-05
-3.28005466168878e-06
-2.08396724852901e-05
-2.66580285977761e-05
-1.28920942092807e-05
-1.3126955805497e-05
9.01266419422711e-06
-3.30365413810501e-05
-2.91009687976308e-05
-3.58009785102033e-05
-2.49425840108802e-05
-6.98817330325014e-05
-5.39709713964398e-05
-5.0012462737465e-05
-1.80245578805189e-05
-3.21098673578605e-05
-4.00950661960101e-05
-1.510005291356e-05
-4.48201945523562e-05
-2.84138871808585e-05
-7.2569781768293e-06
1.19739583452613e-05
-1.76020089090999e-05
1.37291020653844e-05
-1.67042429077685e-05
-4.20401354164795e-05
-3.6477008853265e-05
-2.34080442392291e-05
-2.65672479750967e-05
-5.73914114871263e-06
-2.54267277818998e-05
-4.00089842316033e-05
-4.73816562742733e-05
-3.41572535255215e-05
1.00561976587962e-05
-9.9816494222985e-07
-1.95183555714595e-05
-1.37930738431178e-05
-2.71785620059623e-05
-8.73729873404108e-06
-1.88918198649916e-05
-3.4667014903373e-05
-2.69396117016195e-05
-6.55287267331699e-05
-2.85726729061844e-05
-3.22637828989065e-05
-2.29947304361611e-05
-2.97346029542023e-05
-4.36687355576403e-05
-5.04928604399323e-05
-3.83854395549592e-05
-3.81963418505365e-05
-2.52422298697361e-05
-2.5156473475434e-05
-2.31917698748964e-05
-3.34130986239991e-05
-3.63709768440825e-05
-8.11567158707294e-05
1.73964056582021e-05
-1.27999485673816e-05
-1.41252664779101e-06
-3.71271441869752e-05
-2.06007699105946e-05
-1.17808874232669e-05
-1.80300302019597e-05
-2.24935648274706e-05
-3.44270651641711e-05
-5.27885681655086e-05
-4.28118789046446e-05
-4.72908376195624e-05
-1.99460137252053e-05
-1.37162996156205e-05
-1.93213185925718e-05
-3.63116219824162e-05
-4.6657155880793e-05
-1.50300350685804e-05
-1.47999941541054e-05
-5.30882488611553e-05
5.84762568298077e-06
-2.37817315716558e-05
-1.59977739607438e-05
-3.19296791243984e-05
-4.19376490257511e-05
-4.5045087112187e-05
-2.02321690978527e-05
-4.55267581658609e-05
-2.8164994626927e-05
-2.79807194732665e-05
-5.45287375757346e-06
-1.26165267186876e-05
-1.40765843407886e-05
1.14311692760129e-06
-1.75790248115312e-05
-4.3911311118835e-05
-1.21174346309727e-05
-2.78430700428665e-05
-2.36763597890476e-05
-5.69259898684747e-05
-1.62147538988527e-05
-4.04877613640483e-06
-1.83274403171645e-05
-4.12504487479914e-05
-1.81805705201821e-05
-7.18203458228993e-06
-1.54570521499224e-05
-2.46812358679964e-05
-2.3424647023433e-05
-3.67023424651102e-05
-3.15071142900167e-05
-2.41202676221248e-05
-1.18354012779806e-05
1.41918474742841e-06
-2.92852995711582e-05
-2.88306853234206e-05
-4.07099581177973e-05
-6.54496586500463e-05
-4.11277794658378e-05
-5.35212006400189e-05
-4.13511294700995e-05
-5.28048599757241e-05
-1.3112042691688e-05
-1.05157865425362e-05
-3.44149113650229e-05
1.5700563686126e-05
-1.54312910686251e-05
9.53996759317017e-06
7.26090780687893e-06
-1.45403736438415e-05
-2.16683542570395e-05
-5.834139159981e-06
-4.99234666074322e-05
-3.20390707291777e-05
-3.76233199277349e-05
6.61289269047679e-06
-1.19978067434559e-05
-2.85865943815261e-05
-3.09643686903315e-05
-4.00875476502184e-05
-6.05856663207245e-05
-3.06777720094157e-05
-2.89057185266653e-05
-1.31865260372955e-05
-4.27786783541241e-05
-7.45361588928611e-06
-3.95856701923946e-05
-1.89180104770628e-05
-4.9575142044072e-06
-8.34086014660392e-06
-4.06940755217395e-05
-1.14773571594777e-05
-1.90124240128276e-05
-7.49320403383541e-05
-1.82040254990024e-05
-6.71160979324485e-05
-4.17403154242196e-05
-2.2284438314788e-05
-5.16633265719209e-05
-3.02845909387687e-05
-6.40607619515007e-05
-6.67762553179576e-06
-5.18536453433493e-05
-6.26998947731417e-05
-5.359873791193e-07
-1.25363522008911e-05
-3.65539344292963e-05
-4.03718486294395e-05
-2.87091613888597e-05
-5.45723759261951e-05
-3.43849971934418e-05
-1.62986205075331e-05
-6.03118587206639e-05
-2.04360962093131e-05
-6.13800787189456e-06
-3.37144570227352e-05
-3.65762706553775e-05
-1.12377187334251e-05
-2.69708324175643e-05
6.46709004565587e-06
7.38766819817322e-08
-5.71225324751254e-05
-3.38269204149272e-05
-1.44395383427236e-05
-4.97709929998792e-05
-4.63444601648946e-05
-2.81007221795114e-05
-7.50122772041726e-06
-2.35626122635095e-05
-3.78647059102036e-05
3.00539590802921e-06
-1.72877228908174e-05
2.23663060706173e-06
-1.18449761738655e-05
3.15590822441127e-06
-2.15116793580608e-05
5.17993019682625e-06
-4.996301753294e-06
-4.08007702641425e-05
-3.86220625646213e-05
-2.86393348194373e-05
-3.10440589113135e-05
-1.96930085528113e-05
2.29561962027301e-06
-2.88523991299496e-05
-7.85774164321679e-05
-1.64912469307643e-05
-2.15419192320491e-05
-3.93178038573736e-05
-1.86112609685537e-05
-4.39742368645374e-06
-4.24172165522119e-05
-1.77327423566912e-05
7.18025123658327e-06
-3.38046700925368e-05
8.85684063120466e-06
-4.34940329799082e-05
-1.66366795633153e-05
-8.34537358244721e-06
-1.10617908632074e-05
-5.96938830959755e-05
-4.85787580807519e-05
-2.91535158471465e-05
-8.49321657561563e-06
-6.60508889235594e-05
-9.87483574583314e-06
-1.6826074691847e-05
-5.14307834977088e-05
-2.40067010403489e-05
-2.58310160687464e-05
-1.74237669954533e-05
-4.15038855735277e-05
-7.84294264496483e-06
-2.79251755023516e-05
-3.56653163569373e-05
-1.15272415816811e-05
-1.66131356929494e-05
-5.77982478342322e-05
-5.22872326341278e-05
-2.25870929084369e-05
-3.41729076126714e-05
-8.36546418204668e-06
-4.05087946659837e-05
-1.10613724318961e-05
-4.79042747064e-05
2.78131112382358e-06
-3.45713497504863e-05
-3.05636538595241e-05
9.85741596596677e-06
-3.60090205426053e-06
-2.68792648613882e-05
-1.76363017495686e-05
-3.48968802832489e-05
-2.499386179038e-05
-4.29051454976828e-05
-3.46002449522691e-05
-4.72420384227216e-05
-3.93515026336952e-05
-2.01691635000638e-05
-4.75502762573527e-05
-9.75960107077688e-06
-3.97577783219126e-05
-1.00592065945418e-05
-5.23750930623055e-05
-7.62590399218322e-07
1.69294988568503e-05
-4.83197059341205e-05
-1.39899713855508e-05
4.47947210019393e-06
-3.25165262306621e-05
-2.32792435928199e-05
-4.00114796018544e-05
-2.05934724845032e-05
-2.91087713328398e-05
-3.2699652756116e-05
-3.11516407093347e-05
-7.79612132825022e-05
-5.32825765000948e-05
-1.85332358302018e-05
-4.21673730026566e-05
-1.46460427966005e-05
-2.0589542851508e-05
-4.73670741195338e-05
-6.59256670602755e-06
-8.19666822790144e-06
-2.60863231712003e-06
-2.53166294732806e-05
1.06148882246251e-05
-5.50134183385723e-06
-9.53198333622572e-07
-2.98389144725798e-05
-2.67200174486286e-05
-4.53732435443096e-05
-5.59728474331333e-05
-6.32686833007316e-05
-1.99610108108488e-05
-5.73880147017684e-05
-2.08389987919096e-05
-5.06521449784634e-05
-6.08087459062586e-05
1.58601287616212e-05
-1.94196139467144e-05
4.06704537855591e-06
-1.59313240709871e-05
-4.57002058942819e-06
-3.35526276582647e-05
-4.25628372987542e-05
-1.22270088313185e-05
-3.86768409008942e-05
-1.69084122482715e-05
-3.01819232901469e-05
-5.49386076589532e-05
-1.90257996100641e-05
-1.82892087874908e-05
-4.63758830930477e-05
-5.65237795847132e-05
-2.56367094974934e-05
-1.33019744603601e-05
-1.4557756179829e-07
8.56586944521257e-06
-5.88042816972311e-05
-3.84832050350984e-05
4.05107751998053e-06
-2.63476198010858e-05
-4.00784031912347e-05
-6.38374596994821e-05
-4.45572443967891e-05
-3.73079227416666e-05
-6.88308991855995e-05
-2.991534689238e-05
-3.31128472590597e-05
-4.60128859795449e-05
-1.47428683069911e-05
-2.30662896063534e-05
-1.94710834594116e-05
-1.20307651892765e-05
-4.08432362974147e-05
-1.36979197701485e-05
-2.13966811227982e-05
-2.90638015112316e-05
-3.59846436661981e-05
-2.56816389308191e-05
-4.85597226274586e-06
-6.15124156775189e-05
-4.19208966080396e-05
-3.50345774704215e-05
-4.16887340708595e-05
-5.84170126710002e-05
-2.81974164927413e-05
-3.98917156156602e-05
-3.4011607897408e-05
-1.88747657891772e-05
-3.03148722161012e-05
-7.06118170708014e-05
-4.60776621361197e-05
-1.59915946535734e-05
-2.41404722475609e-05
-1.91067755119528e-05
-6.79903768727262e-06
-1.78094176210921e-05
-1.48262076428285e-05
5.38129697767034e-06
-1.03514130014233e-05
-2.76107832787743e-05
-5.12949325869276e-05
-3.64332072399827e-05
-3.23063859955893e-05
-7.25093193508578e-06
-2.5182809667123e-05
-5.03103548812304e-05
-4.38947357088608e-05
-2.06990545150852e-05
-1.13785801258723e-05
-4.24132911146959e-05
-4.58964461246503e-06
-2.72919025044355e-05
-4.64637103395931e-05
3.95256870486839e-05
-3.72071199819238e-05
-2.68362229764818e-05
-1.21819955975728e-05
-6.03060108865487e-05
-6.8716058858629e-05
-3.85526410689316e-05
-4.47188556068177e-05
-6.02493109786366e-05
-2.65099398799431e-05
-3.1559456199757e-05
-3.72266217057844e-05
-3.64600578030002e-05
-2.70431254989068e-05
-3.48938216729154e-05
-3.09041005724091e-05
-2.91879709080593e-05
-3.39237628426065e-05
-3.82876149855169e-05
-5.4379335276787e-05
-1.94591917264409e-05
-3.04797141331987e-05
1.76600714253881e-06
-2.01333207951893e-05
-3.26804573637689e-05
2.67944123918604e-06
-2.50585160698729e-05
-5.32082004444144e-05
-1.57317045261485e-05
-4.57742462902301e-05
-6.24686006054395e-05
-2.87023488119185e-05
-3.16374367958433e-05
-1.28440172319691e-05
-5.12870212474291e-05
-5.32618828453571e-06
-8.43505679903578e-06
5.85456712297572e-06
-1.32043239272472e-05
-2.47330464311249e-05
-4.65159802053645e-05
6.12246158612278e-06
6.59856811632503e-08
-1.29088588974708e-05
-4.02637046557116e-05
-1.86823523487032e-06
-4.99859231796738e-05
-3.29605265027973e-05
-3.92732867643416e-05
1.68103800052274e-05
-3.95194572492597e-05
-4.42266701030497e-05
-1.64337435040657e-05
-3.10378933171864e-05
-5.11226006507399e-05
9.50626153587325e-06
-2.2346439965362e-05
-3.12162519273488e-05
-1.78737579975084e-05
-2.32093753251982e-05
-8.21740111203313e-05
-4.15191297592552e-05
-1.61949930846526e-05
-1.91235267481887e-05
-8.02101186821521e-06
-3.38283598189738e-05
-4.6653312244152e-05
-2.63235677150909e-05
-2.43291039536133e-05
-2.31516913474515e-05
-3.99505136146797e-05
-3.39886206753151e-05
6.89312287447779e-08
-3.10945926957864e-05
-1.1849622936206e-05
-1.72126651834776e-05
-6.27733742334824e-07
-1.76563353968092e-05
-4.14953964614192e-05
-5.28470413401024e-05
-4.68968111898257e-05
-3.77251515446992e-05
-2.21673123167077e-05
-7.33523853655386e-05
-5.98790458059664e-05
-5.88119286996243e-05
-2.33261475240749e-05
-3.30592698592958e-05
-3.05736794716015e-05
-3.91175294722052e-05
-3.37156277483952e-05
-1.48774364943817e-05
-2.87374110164008e-05
-2.50440547555385e-05
-3.28464045040293e-06
-5.02894270255421e-05
-3.07002106969257e-05
-1.21478071331744e-05
-2.67772115106794e-05
-3.35213665397228e-05
-1.36175963654222e-05
-3.38810143616386e-05
-3.405314129716e-05
-5.39128173521265e-07
-4.1079516291463e-05
-6.07129692297404e-05
-3.0117882306637e-05
-5.75573937896073e-05
-4.83752691770631e-05
-3.48105890931501e-05
-2.28605450037934e-05
-3.16934492218265e-05
-1.3064412189019e-05
2.45947592081531e-06
1.4504352288376e-06
-8.93139516447781e-06
-1.26454086884189e-05
-4.14953502273483e-05
3.33038264578133e-06
-3.46808835783479e-05
-3.10631895723358e-05
-6.90372561303065e-06
-1.94804681354531e-05
-7.27125274133588e-05
-3.81365746050288e-05
-5.39138997868548e-05
-3.48807857069845e-05
-3.85367947388002e-05
-2.35076578174576e-05
-1.01326806204323e-05
-4.83603881481394e-05
-6.65982733815491e-06
6.61111571298073e-06
1.05261812651139e-05
-2.85548623416411e-05
-4.33894294150547e-05
-5.72152783946631e-05
-4.49695098243607e-05
-4.02620282907838e-05
-4.55980774233714e-05
-4.30006542128997e-05
-6.07947778128902e-05
-3.11737755501821e-05
-4.31463952557175e-05
-3.50026752092721e-05
-2.97844478294112e-05
-4.49606717335715e-05
-2.91711915102856e-05
-8.21085797455948e-06
-6.52491471722348e-05
-1.31933889268216e-05
-2.08648129283684e-05
-1.91880916567476e-05
-3.61133223736884e-05
-2.43536193595131e-05
-4.22839499586431e-05
-3.7268159653447e-05
-2.7373371752174e-05
-4.08669419782554e-05
-3.92712007883602e-05
-1.72302683911746e-05
-3.46192472634543e-05
-1.64253153797863e-05
-5.16524740713454e-05
-2.69181600551555e-05
-1.78564306223898e-05
-4.31873400771727e-05
6.00308398543517e-06
-3.04528510352929e-05
-2.18136305695772e-05
8.41997857992468e-06
-2.15662859166519e-05
-3.13036823868677e-05
-4.61555114520417e-05
-5.84245596856882e-06
-4.85191609108152e-05
-3.49436966730537e-05
-2.14200141707505e-05
-2.61580832318015e-05
-2.08703739000468e-05
-5.6112310580221e-05
-3.99038068195548e-05
3.95700899869704e-07
-2.19193271102645e-05
-1.78143737263063e-05
-5.86607011411586e-05
-1.48757041414559e-05
-1.58215569550801e-05
-4.63261525138728e-05
-1.59602657564681e-05
-4.99680896854703e-07
-1.81269657338708e-05
-4.24035394803312e-05
-2.51922991881469e-05
-3.35867250187392e-05
-4.41096330550526e-05
-7.42749864595355e-05
-5.83113885538178e-05
-5.57502505902593e-05
-2.2560987372627e-05
-1.24916557517875e-05
-2.59242691221968e-05
-1.05393400960626e-05
-3.4193211400105e-05
-1.27342865447801e-05
-1.92967631864081e-05
5.46250807852119e-06
-1.4351422199914e-05
-4.25366490527392e-05
-2.65790040338969e-05
-1.48029209041191e-05
-2.48656863341129e-05
5.88421179227069e-06
-2.65189149732625e-05
-2.85805993892159e-05
-4.37071534602383e-05
-9.90564198755099e-06
-5.76137220312532e-05
-2.14991612437731e-05
-3.25508715982468e-05
-4.53459844414113e-05
-2.84134432701252e-05
-3.53460855321544e-05
-4.34284443162935e-05
-3.54492949514379e-05
-1.53584488698487e-05
-2.3433780237284e-05
-3.02919740793144e-05
-3.48242540173351e-05
-6.23656375710059e-06
-2.18318602405689e-05
-1.97124819893084e-05
-1.2201540040233e-05
-3.26982938189455e-05
-1.30779837865601e-05
-2.86456177165023e-05
-4.77557208977547e-05
-3.33978952278611e-05
-1.69381778888753e-05
-2.64007023512265e-05
-3.03595571506589e-05
3.72900763888413e-05
-3.17406844748008e-05
-3.43749596328754e-05
-6.3589031423777e-05
-3.60359485855607e-05
-3.8275095399177e-05
-3.90418782277922e-05
-1.62603371754948e-05
-6.65934214741106e-06
-3.2497413803688e-05
-1.46132236017229e-05
-1.7502856495264e-05
-2.46659827444484e-05
-3.94047202021901e-05
-3.82851806791174e-05
-4.0360273130744e-05
-3.67611349491351e-05
-1.64184980233227e-05
-1.84127791840334e-05
-1.12640601732327e-05
-5.99215226726218e-05
-4.40410538839029e-05
-2.26716077363931e-05
-2.40169412990824e-05
-4.72714717776233e-05
-2.23674839564626e-05
-5.66459433557084e-05
-2.95850603667821e-05
-6.70206279426465e-05
-3.14316716513417e-05
-5.12987917640135e-05
-6.48061426527972e-06
-5.07274039360158e-05
-2.99729999141684e-05
-1.45203068668833e-05
-2.64766849547444e-05
-3.08107938891703e-05
-1.23771700519028e-05
-6.23465752321176e-05
-1.55185499246864e-05
-2.54883299314799e-05
-2.94764962276901e-05
-3.20905783457436e-05
-2.09077520037637e-05
-2.77040672860639e-05
-6.75730467396451e-06
-3.51278029372163e-05
-1.7181519366002e-05
-1.4479507366638e-05
-8.47511550219307e-06
1.03397014710246e-05
-1.81872425526989e-05
-2.75043305592304e-05
-3.44240642283862e-05
-3.23816046478641e-05
-3.54679674023231e-05
-4.61908152965155e-05
-2.95453491257196e-05
-5.6685118999764e-05
-2.29157466824381e-05
-3.89361889632045e-05
-4.41179384970849e-05
-1.8789355733016e-05
-1.30997470198754e-05
-2.81683673594914e-05
-2.4661799325913e-05
-4.59165147837387e-05
-1.22545578467447e-05
-2.37008811330844e-05
-3.62352618732738e-05
-3.28870882619137e-05
-2.85133584190914e-05
-2.28078696818098e-05
-3.80946176705279e-05
-2.59002778331795e-05
-3.12912619408036e-05
-2.55283359953272e-05
-3.92715657942934e-05
-1.0829493627132e-05
1.27640895289457e-05
-3.87492678579413e-05
-5.5084237016591e-05
-2.67526768202279e-05
1.13026505420191e-07
-6.11628904360634e-05
-9.65292485901951e-06
-3.89855664905771e-05
5.73748035397032e-06
-7.67003672206175e-06
-2.6893931470024e-05
-4.02337444892205e-05
-3.41013197756589e-05
-4.22098525653943e-06
-3.93182900418229e-05
-2.97425101224244e-05
-3.9933909022584e-05
-1.00778101691113e-05
-1.4492735883037e-05
1.52747916218705e-05
-1.63837001524972e-05
-2.90402145232236e-05
-3.56693401044453e-06
-3.62151187530392e-05
-3.55071383992605e-05
-6.95914898002236e-06
-3.67527057964099e-05
-6.41500079902615e-05
-3.77712410515871e-05
-3.28269232098475e-05
-3.95516824156063e-05
-4.92278939929497e-05
-8.85915204634382e-06
-2.60203016235059e-05
-4.89325572124021e-05
1.15911882782666e-05
-1.52054806020084e-05
-1.32509700011123e-05
-2.94768458534586e-05
1.52523550017656e-06
-2.84532789909109e-05
-1.15707944321453e-05
-3.81952465396999e-05
-3.90931726579268e-05
8.97139001316942e-07
-5.239664698593e-05
-8.08756421830458e-05
-3.64858296460306e-05
-3.46432142447786e-05
-3.30598769013934e-05
-4.20745969826335e-05
9.89712925866478e-06
-2.81676002627913e-05
3.93674060765431e-06
-1.008978588214e-05
-3.83750171296893e-06
-5.57928159977589e-05
-1.71134645645588e-05
-3.17943374178431e-05
-4.43001236652959e-05
-3.76981270993387e-05
-2.1207975482607e-05
-5.66616982347971e-05
-7.53531017521943e-05
-1.61629907712291e-05
-4.76685690978932e-05
-2.70028080778357e-05
-7.57130500987466e-06
-1.35143292953056e-05
1.95177042487768e-05
5.20401154302938e-06
-4.28576770372848e-05
-5.92550225333887e-06
-3.62108941765905e-05
-2.55439883313241e-06
-5.48662739214608e-06
-4.05835209950235e-05
-5.75050021191855e-05
-1.86988152817323e-05
-9.06081239375147e-06
-3.78513408985841e-05
-4.85161359573605e-05
-6.18036960427529e-06
-5.84081223616116e-05
-6.9929749121846e-05
-1.89229718667834e-05
-4.26801440361564e-05
-3.99592577615213e-05
-2.70868375920245e-05
-1.9304446131995e-05
-6.17899500011213e-05
-4.25970084128626e-05
-2.28459415388644e-05
-3.26961456545307e-05
-3.08151005328121e-05
-2.19645543801574e-05
-2.71776976970018e-05
-5.31486787294568e-05
-1.38339645954584e-05
-7.59573068492576e-06
-3.90556014429389e-05
-3.61131918002803e-05
-5.93174590549014e-05
-2.58381065360428e-05
-4.29956345631758e-05
-3.50221771045862e-05
-6.19403945263239e-05
-5.80208355495006e-05
-3.07174672677889e-05
-3.3915588737979e-05
-4.30148371029059e-05
-2.69896434530715e-05
-3.63101450446778e-05
-4.22659556095145e-05
-1.11381901106198e-05
-2.11038775097242e-05
-5.85375939588496e-05
-5.79868023883619e-05
-1.91179969332975e-06
-5.00695044033587e-05
-3.64220500434624e-05
-2.19071862292814e-05
-6.74706860278707e-05
-4.80212445810223e-05
-1.22384451250595e-05
-2.33685176007986e-05
1.04547175925949e-06
-1.84643680958315e-05
-3.40840617257817e-05
-1.44816821700823e-05
-1.25942916919443e-06
-5.40108273607716e-05
-3.69115279031023e-05
-2.37191864363734e-05
-1.47467556261885e-05
-4.52463716415839e-05
2.32081696763644e-06
-9.59099834444976e-06
4.18198333920511e-06
-1.43017920416044e-05
-3.49606628765073e-05
-4.17169595363735e-05
-5.97497665535303e-05
-1.77929869804799e-06
-1.02534865991149e-05
-3.84537937746121e-05
3.0895191516943e-06
-5.02774757236416e-06
-1.40093942312998e-05
-3.83508825716392e-05
-5.30174676389292e-05
-3.77994395442184e-05
-9.98643849927294e-06
-2.13280750431267e-05
-1.77338486180345e-05
-4.09832962147492e-05
-5.22581863068222e-05
-4.41328047515543e-05
-5.15523214738592e-05
-2.2719284416706e-05
-2.37698408715718e-05
-6.74644738673276e-05
3.2196457578021e-07
-3.70862947110182e-05
-2.5802889860785e-05
-3.86735785616445e-05
-2.34564680754141e-05
-3.01899519981768e-05
-2.72877468108226e-05
-1.311847962348e-05
-2.63969731988503e-05
-3.29205460658306e-05
-3.60257459656828e-05
-4.14363548406915e-05
-3.66004484968601e-05
-4.40751699386052e-05
-5.01649247945898e-05
-2.31855498729673e-05
-1.21637340989359e-05
-3.79145069127552e-06
-1.88853234426981e-05
-3.20956439300955e-05
1.02827182898905e-05
-3.50054391968979e-05
-3.56433505410567e-05
-2.33594210849272e-05
-3.76967560475035e-05
-4.81177026780516e-05
-3.10631218042864e-05
-4.9423283924787e-05
-2.27031011707938e-05
-5.89038473472134e-05
-2.55265725347045e-05
-5.19547100068908e-05
-2.18647499776975e-05
-2.41391793442661e-05
-3.05375364762694e-05
-4.76092135383777e-05
1.17680343629194e-05
-2.22671495669099e-05
-1.87118100416068e-05
-2.00613640835457e-05
-7.1659064857422e-05
-3.68233666398289e-05
-5.96803105800351e-05
3.51894018197813e-06
-2.40989097217827e-05
-4.11765565257341e-05
-4.81978798523602e-05
-2.32117778400494e-05
-4.77787360135938e-05
-2.49925459648647e-05
-1.79215776847637e-05
-1.33647014473744e-05
-3.36321725090645e-05
-3.10723992468237e-05
-3.34589535461532e-05
-3.04196377501506e-05
-2.51259290685355e-06
-3.8680870496831e-05
-1.59498416197884e-05
-2.76831326010338e-06
-5.55774452389999e-05
-4.20642424652111e-05
-5.60836912578695e-06
-1.44774103449388e-05
-2.02971736534343e-05
-1.71910620860224e-05
-5.38263723298651e-05
-1.19419733954895e-05
-1.65661489227327e-05
-3.58053324958247e-05
-1.69690271953767e-05
-2.43435763177822e-05
-1.34344961885497e-05
-1.5903638424672e-05
-2.79934521848847e-05
-3.09403598637951e-05
-2.17082615236198e-05
-2.84257103900177e-05
-2.89719081230262e-05
-3.29770796262943e-05
-2.97930304460837e-05
-4.15708667368883e-05
-5.27179586860081e-05
-3.86697038395542e-05
-1.49384182480241e-05
-2.81858908263065e-05
-4.5403563248766e-05
-3.74355653297186e-05
-5.10736135828385e-05
-5.39324977974682e-05
-5.05214106874005e-05
-4.22824761948398e-05
-2.27407840381823e-05
-2.88741698541512e-05
-4.47471920579645e-05
3.43739954598292e-06
-1.90895313608496e-05
-3.23030085419049e-05
2.16696531445348e-05
4.74048047168896e-06
-5.50102828980838e-05
-8.28404292805416e-06
-2.84526643182695e-05
4.6754874577055e-06
1.86538908841888e-06
-6.01457958628225e-05
-6.00202718710665e-05
-1.86770877829314e-05
-3.68906106692241e-05
-1.25134896017671e-05
-2.77917499684356e-05
5.30816073942475e-07
-1.8257265825064e-05
-5.87455772114117e-05
-3.88380702419971e-05
-2.03026671373535e-05
-3.44623000901083e-05
-2.31919667924845e-05
-4.23199946090719e-05
-6.2753831397168e-06
-1.29470082461869e-05
1.99773413876774e-05
-6.67124353567144e-05
-5.70151956293062e-05
-2.03097652646638e-05
-4.10114513602396e-05
-5.94169744834827e-06
-3.78463323022219e-05
-5.83867992793361e-05
-7.44859386875653e-05
-3.85318248721696e-05
-2.30879311263156e-05
-4.50684421455804e-05
2.05694160667194e-05
-1.50048329743871e-05
-5.22462165571667e-05
-2.67937886587222e-05
-4.18908702550466e-05
-1.76759812264669e-05
-5.37458310407065e-06
-4.78579682950536e-06
-2.99786974467391e-05
1.18717739848162e-05
-1.17197207538471e-05
-2.53623888503445e-05
-5.41014000199492e-05
-2.06588437802903e-05
-2.17552513478873e-05
-3.05838438750847e-05
-2.12992641122986e-05
6.25382907587311e-06
-3.44063419624391e-05
-6.19112561496162e-05
-6.95265896178285e-06
-2.28844798590194e-05
-2.82285299663643e-05
-1.54228831616567e-05
-3.73483492575449e-05
-1.91921554139425e-05
-2.478614704053e-05
-2.19319431974954e-05
-3.1354365691421e-05
-4.75158830251272e-05
-3.11295682488081e-05
-5.51706395164883e-05
-1.80847616963406e-06
-7.0626678826393e-05
-5.51538098051354e-05
-6.31648572414323e-05
-5.44231851306517e-05
-4.6880160742302e-06
-3.62356106812587e-05
-5.69099606359255e-05
-1.9250502465906e-05
-2.54097512153663e-06
-1.61008180060036e-05
-1.51626160914441e-05
-3.00388897044085e-05
-2.93617429703494e-05
-1.6798054493576e-05
-1.40971544883765e-06
-5.18908526772909e-05
-3.60300895524888e-05
-1.65992423650458e-05
-7.67384790135404e-05
-3.65178454318278e-05
1.01349333178647e-05
-4.60725138975246e-05
-4.2054388397083e-05
-4.99139779281051e-05
-3.77935111644258e-05
-6.23669009866401e-05
-3.21338532100496e-05
-7.39072759735634e-05
-2.1540985489354e-05
-2.00169322273494e-05
-1.84198477651625e-05
-2.76174956165588e-05
-3.27250056539183e-05
-2.2890853897913e-05
-8.87766549276794e-06
-1.78157311228235e-05
-9.53659106360623e-06
-2.37894806449318e-05
8.06173929735752e-06
-1.83489206959737e-05
-1.67335467288216e-05
-2.37965628020444e-06
-1.67860728740255e-05
-1.66559847690688e-05
-5.686449952584e-05
-4.41405480769659e-05
-1.26363938257807e-05
-5.59160219776095e-05
-2.76106958346305e-05
-3.32321535331771e-05
-6.14464965713468e-05
-4.38788455483997e-05
4.04742143761176e-06
9.48684425290127e-06
-2.62236900008807e-05
-4.58378106032467e-06
-1.23117672093324e-05
-2.68586406541741e-05
-3.2262530067375e-05
-1.52528736294691e-05
-4.88834641312561e-05
-1.55511202479556e-05
-3.79505286508164e-05
-5.55155370288296e-05
-4.50980578305305e-05
-4.7002997790855e-05
-1.22140973106694e-05
-4.16662764672766e-05
-6.44746413227899e-05
-2.3149128491387e-05
-5.84287964652994e-05
-4.85225238207616e-05
-2.52853703868208e-05
-4.73944786828029e-05
-3.44588936075658e-05
-7.30000437870821e-06
-5.7912457527769e-06
2.23590782551623e-05
-7.24475814267361e-06
-1.33619701006789e-05
-5.58286329199224e-05
-3.79643322165551e-05
-1.27813532296414e-05
-2.23930699952893e-05
-6.86819647456992e-05
-3.43022064362029e-05
-5.01882594122655e-05
-1.3338887024705e-05
-3.32081891293967e-05
-3.80597836486659e-05
-3.49118351223914e-05
-1.90033655725365e-05
-3.08397532597693e-05
-1.96532154952398e-06
-5.56754161923871e-05
-5.79968926224062e-06
-5.91018174319373e-05
-3.7833475080077e-06
-1.75153809331207e-05
-5.43027909721452e-05
-2.66913922211568e-05
-2.47084176975499e-05
-4.94521179525792e-05
-5.02088282480761e-05
-2.79520668562411e-05
-1.75533515066067e-05
-2.55254979113949e-05
-6.95415387524358e-07
-5.17266960513576e-05
-4.02485000406528e-05
-3.96241194789872e-05
2.68452467227965e-06
-3.25377130609982e-05
-1.84027570663294e-05
-1.06418666521134e-05
-6.25698371032328e-07
9.34971202809286e-06
-2.62807175602563e-05
-2.87065614965735e-05
-2.3295895868986e-05
-4.49933186508089e-05
-2.9042752180036e-05
-4.46354202446084e-05
-3.69672740415776e-05
-3.89592521649261e-05
-1.66061786152848e-05
