# Supplementary material for: Research on computational propagation and identification of mine microseismic signals based on deep learning
Source: PLoS One. 2025 Oct 22;20(10):e0334641. doi: 10.1371/journal.pone.0334641 (PMC12543183; doi:10.1371/journal.pone.0334641)
Supplement: S7 Data — (ZIP) [file pone.0334641.s007.zip › 000100900001482.xlsx_0.txt_24.txt.txt]

1.37798084012703e-05
-2.79231516149985e-05
-3.06333776877125e-05
-6.49183240120519e-05
-8.80160121222864e-06
-6.12355411122674e-05
-2.37501789535417e-05
-2.55674657189218e-05
-5.12755858324915e-05
-2.07200978373563e-05
-3.193467227498e-05
-3.01127799586634e-05
-5.28929386166078e-05
-3.45071941503148e-05
1.04982969262032e-05
-5.51358661524892e-05
-3.0316171183836e-05
-4.01854775137989e-05
-3.9803574864904e-05
-2.83042718560877e-05
-1.88113656949082e-05
-1.27638389010892e-05
-2.5756005327203e-05
-2.02724523304749e-05
-1.66123403194501e-05
-3.30302714076169e-05
-1.74960174780827e-05
8.02742290300364e-06
-2.54397268699769e-05
-3.72576335094553e-05
-2.27606170123793e-05
-6.85150243335189e-05
-3.74863204171243e-05
-4.92590896973643e-05
-4.32928027430495e-05
-3.28251963070543e-05
-4.89569926796643e-05
-1.48819999212382e-05
-3.01546658911804e-05
-2.43443532999058e-05
7.03373053582083e-06
-3.43198542680306e-05
2.83484322507365e-06
1.4019379084532e-05
-2.23862226071152e-05
-2.69264192085616e-05
-9.06546108548825e-06
-3.82263250407274e-05
-4.55110344608625e-05
-4.87642365845482e-05
-2.65334259000183e-05
-3.14713501137292e-05
-3.83307803290619e-05
-3.48702872649808e-05
-4.84517543114821e-05
-4.44734890494677e-05
-4.64141099703235e-05
-1.78487119452507e-05
-3.78041594918202e-05
-2.65502453622399e-05
-4.43103141194659e-05
-3.14114587454117e-05
-2.43024167581989e-05
-3.4116113133426e-05
-5.31974711603741e-05
-3.26978808393368e-05
-1.4690044381695e-05
-2.10544373927282e-05
-3.72516868039409e-05
-3.67909871073307e-05
-6.98971450755382e-05
-3.84084778969927e-05
-8.18349634025604e-07
-4.5731736271893e-05
-2.84029674888352e-05
-4.40583446301293e-05
-3.13170024733145e-05
-4.34449417144228e-05
-3.21602860377142e-05
-4.92605849259295e-05
-5.44332214852279e-05
-2.25047232882348e-05
-5.04302324650446e-05
-3.35226719588537e-05
1.47179717849671e-05
-1.87106698728502e-05
-7.84236061567732e-05
-6.58139911301906e-05
-9.25981284576179e-06
1.16740089911782e-05
-4.4616168368018e-05
8.9250827997919e-06
-1.69200658838274e-05
-3.7052670282624e-05
2.74209946032503e-06
2.93809325844484e-06
-4.88892027152441e-05
-2.51042122809585e-05
-9.62689567703807e-06
-4.62430250297304e-05
-2.3729474850005e-05
1.60494712157382e-05
-3.10395815741422e-05
-3.96948233860192e-05
1.86680262587458e-06
-5.57070422208683e-05
-5.16209297409603e-05
4.74612037067586e-06
-2.52912215276361e-05
-3.60781739673635e-05
3.77375310325045e-06
9.67099128728701e-06
-2.78825885376881e-05
-2.06213775517759e-05
-4.32789381687246e-06
-3.41456891634353e-05
-2.27412472282164e-05
-5.1548981051791e-05
-4.18792405370806e-05
-5.89832383534766e-05
-4.89506711719227e-05
-8.85025877018877e-06
-1.6428415043345e-05
7.02929888087452e-06
2.84546912129279e-05
-7.69266969702434e-07
-6.73144406106724e-05
-1.79475075395877e-05
-2.04875135265266e-05
-5.92038406016688e-05
-4.27329346679097e-06
-2.96342014607446e-05
-4.84171838051881e-05
-3.68407275705543e-05
-2.4066191907556e-05
-5.27111262075227e-05
-3.28748793808547e-05
-1.11978689214823e-05
-8.09930522362131e-05
-2.16656781622609e-05
8.11478202912851e-06
-1.89835005495888e-05
4.07668494768609e-07
-2.01443107113735e-05
-1.80238394869041e-06
-3.1618068934191e-05
-2.76350625559255e-05
-9.24807174371426e-06
-4.54710144032267e-05
-3.11719344342679e-05
-4.41532353294255e-05
-2.06521645984106e-06
-3.99885216466404e-05
-3.92568632800985e-05
-3.11694824303203e-05
-9.62879387878958e-05
-5.02558766359467e-05
-3.32939609585275e-05
-3.67713113401472e-05
-4.19529784798337e-05
-4.96961333644595e-05
-2.62088616608019e-06
-4.37139936952024e-05
2.73787411790379e-06
-9.83641137533475e-06
-1.72587533040769e-05
-1.26859739675578e-06
-8.90497694744203e-06
9.57718504001083e-06
-1.39467969743479e-05
-4.15945640571531e-05
-3.99353206469513e-05
-4.56506141620811e-05
-5.22693023842549e-05
-4.06252936313448e-05
-7.45183892850844e-06
-2.73656382127863e-05
-5.20570610195004e-05
-1.72484484637473e-05
-1.64108913974792e-05
-2.75277844946977e-05
-8.82345971131586e-06
-5.19053450056886e-05
-4.66025257401686e-05
-3.28609723596887e-05
-4.45782606295314e-05
-1.56925995679672e-05
-2.00995575657725e-05
-4.23312627213435e-06
-3.35827197460716e-05
-3.68487734831802e-05
-6.19865803799509e-05
-2.05656614181891e-05
-3.16717408829821e-05
-4.44555772737518e-05
-1.28881681583449e-05
-2.15397166815917e-05
-2.80285295859739e-05
5.54863520917797e-06
-2.34550156583719e-05
-4.02388050000519e-05
-3.19141691178407e-05
8.09023487162768e-06
-1.84072207819436e-05
-1.65280293533641e-05
-2.69418319655718e-05
7.6628793972627e-06
-1.0111462189321e-05
-5.16499193144733e-06
-2.85730907847934e-05
-3.40828985535262e-05
-3.1675050081011e-05
-7.59866353020251e-06
-4.79305528797595e-05
-6.47533483777229e-05
-2.29039693826909e-05
-6.28932777067795e-05
-5.5834477591569e-05
-2.81436636491746e-05
-2.18046285157089e-05
-3.39384205031538e-05
-1.62549596314706e-05
1.49506765336142e-05
-3.90666668143739e-05
-1.00767806828193e-05
-1.76577843222861e-05
-4.87988441407098e-05
-6.71442178591713e-06
-1.9155392060509e-05
-4.20523649651045e-05
-2.69670354920804e-05
-7.46088627758333e-05
-4.82249589337454e-05
-7.41218589948758e-05
-3.6937125457812e-06
-1.35881482638332e-05
-3.95356479410469e-05
-2.01687501563627e-05
-1.8095246308278e-05
-3.73726138613382e-05
-1.05812954167323e-05
1.45476158224354e-05
-1.66358856614361e-05
-2.87540744796608e-06
-4.56619815587983e-05
-1.83849950657254e-05
-2.80032739315309e-05
-2.70169026942562e-05
-6.87993925692344e-05
-6.83097401619178e-05
-5.86272351149786e-05
-5.51908649537016e-05
-5.36450158172363e-06
-2.85641301515478e-05
-4.08835767234294e-05
-2.58800522011924e-05
-4.02788041583459e-05
-3.90636081922486e-06
-4.66996753269366e-05
-1.0813508554554e-05
-1.34901762521954e-05
-4.57327855700209e-05
-1.54401283985429e-05
-1.35895514331719e-05
-3.71368722248586e-05
-2.93071051850511e-05
-6.22142842080505e-06
-3.90747318196344e-05
7.61184089778943e-06
-8.01398025158604e-06
-6.8925916081503e-05
-3.89882946759834e-05
-4.86634320724036e-05
-3.8776881489771e-05
-4.11059430726969e-05
-5.66401326630163e-05
-3.73086575599762e-05
-1.54039468502275e-05
-4.92628772487893e-05
-4.01894088063497e-05
-2.96113867911781e-05
-1.54935917917802e-05
-4.34402149083021e-05
-2.25035544545593e-05
-2.10173313633977e-05
-2.0891304919863e-05
-1.98211720407243e-05
-2.77449182995982e-05
-1.85662885276857e-05
-2.59734540682844e-05
-2.6960813757287e-05
-6.66134007235465e-05
-2.28560291555803e-05
-4.92557257990942e-05
-3.6890218967923e-05
-2.39479563912996e-05
-1.64332577701249e-05
-2.3864839561415e-05
-1.04501937133557e-05
-3.94384754217216e-05
-2.60003523232873e-05
-2.9214475564904e-05
-1.24988161872321e-05
-1.35792593798417e-05
1.56570941039805e-06
-1.23881623535371e-05
-3.79036165174059e-05
-5.09717059264048e-06
-6.23000106116918e-05
-3.01744403750232e-05
-3.82484138414152e-05
-5.61749033041029e-05
-5.65735955663446e-05
-6.44198897959665e-06
-2.43625904549964e-05
-2.89211686103748e-05
-2.91296633616361e-05
-2.81382695614656e-05
-1.55945565462146e-05
-1.37666832917171e-05
-1.63965788453009e-05
-3.34647373554833e-05
-3.33741955191716e-05
-4.20178833330213e-05
-3.20582474749645e-05
-6.3461284762188e-05
-5.78834361666351e-05
-3.37544538627248e-05
-1.8548893629931e-05
-1.72404683937632e-05
-4.76387925023919e-05
-6.63529042996336e-05
-4.32770708995155e-05
-2.53126227785541e-05
-2.67781450330401e-05
-4.81983212564849e-06
-3.61568243920821e-06
-2.97690983486856e-05
-1.00025010438498e-05
-3.37792438261656e-05
-2.85243731730321e-05
3.01710397643823e-06
-2.28533158851354e-05
-2.67339040615832e-05
2.29839616992731e-06
-4.1325497674479e-05
-2.61602756324985e-05
-5.57278601909865e-05
-3.69480013058801e-05
-3.46982448508843e-05
-4.24205392952582e-05
-2.23826855262324e-05
-4.76666770043562e-05
-3.48790411750011e-05
-4.6050912746516e-05
-2.13694887663137e-05
-9.20614717490865e-06
-4.41912623986972e-05
-1.97383349110445e-05
2.20094016270155e-06
-4.44830080128988e-05
-2.92703338972528e-05
-3.38049461953009e-05
-1.56752980011711e-05
-2.40950182629031e-06
-2.4169275930004e-05
-2.33605385883145e-05
-4.82764070679464e-06
-4.56593112097289e-05
-2.44908124932072e-05
-1.38345099439988e-05
-2.86492080351538e-05
-6.34705115979844e-06
-4.34366429178042e-05
-3.14679105140817e-05
-2.23623972373275e-05
-3.25909876126541e-05
-3.70407766610821e-05
-3.61938224748434e-05
-2.66571030984101e-05
-3.53207430811981e-05
-6.64776497864712e-05
-9.34617496384479e-06
-1.67632950960307e-05
-1.45180674783598e-05
-7.2764280224005e-06
-3.19557599086758e-05
-3.95089645140365e-05
-3.30477772865363e-07
-4.44173936556297e-05
-4.60769356702038e-05
-5.23275674548945e-05
-7.45959784491896e-06
-5.54030036823735e-05
-5.00961776196942e-05
-2.3598336077421e-05
-2.30723897234053e-05
-4.50665329875536e-05
-1.64150166354967e-05
-1.5085978210683e-05
-8.74347717630793e-05
-4.44064971334309e-05
5.61318753244227e-06
-3.61403992430177e-05
6.41891916250555e-06
-3.15895065588986e-05
-5.42075518590609e-05
-9.96291496946359e-06
-1.57932640511197e-05
-1.49704327195223e-05
-7.60761346991479e-06
-2.89671458055322e-05
-5.3708532175477e-05
-2.6290581953949e-05
-4.41811170689619e-06
-4.13348776836634e-05
-1.96706285664904e-05
-5.54860737223131e-05
-1.12988842605359e-05
3.91831543794492e-06
-1.29824587368848e-05
-2.98751632414141e-05
-4.21709483743989e-06
-4.57453950547344e-05
-1.8016938905489e-05
-3.5836435961464e-06
-1.38397054957524e-05
-2.37221015255128e-05
1.72572665643909e-05
-4.46906115840434e-05
-3.15458034695246e-05
-1.17141992008775e-06
-6.39104487766224e-05
-4.13053652673394e-05
-3.92979363991466e-05
-2.68172578928637e-05
-4.53433978563248e-05
-4.28612376546388e-05
-4.19296949131453e-05
-6.31363884349472e-05
-2.85214551031316e-05
-5.67121021164877e-05
-5.40041188779638e-05
-6.24599189042112e-06
3.57394464860675e-06
-3.73301990416577e-05
-2.42775935510975e-05
-2.73676254431331e-05
-2.86320505576035e-05
-3.22055857257499e-05
-2.4227615501331e-05
-4.00689586986337e-05
-5.7478040756443e-05
-4.09835857097746e-05
-3.77356672720658e-05
-4.83648524242933e-05
-5.53158533326998e-05
-3.96479343090669e-05
-6.99252898440608e-05
-1.0746341696784e-05
-1.04804886626142e-05
-2.68550217422975e-05
-5.31894723720867e-06
-6.09769948888681e-05
-1.56507062547653e-05
-9.58010169787282e-06
-2.60157654030301e-05
-3.69991834676207e-05
-3.60578572141639e-05
-1.12447986511258e-05
-3.87592303121435e-05
-6.04507434879378e-05
-4.93597075893031e-05
-5.63529559444134e-05
-3.00911445836178e-05
-2.11312283973863e-05
-4.94352065820794e-05
-3.53314834157785e-05
-2.37200085074176e-05
-2.03310637356685e-05
-1.96326432388009e-05
-2.60729766669774e-05
-2.40199418809424e-05
-5.3148519892419e-05
-3.11796917044632e-05
-3.60970572603702e-05
-3.17296601785151e-05
-1.86829477852041e-05
-3.52604842776758e-05
5.80045238351933e-06
-4.61590018794924e-06
-4.39276517204272e-05
-3.2887883450433e-05
-2.42194468345015e-05
-2.45384859657843e-05
-2.8831248108013e-05
-6.54436525854798e-07
-5.00485062410644e-05
-2.82817547659649e-05
-2.82384313325776e-05
-3.01429094920627e-05
-3.21427350955297e-05
-4.71274589691254e-05
-5.56570417608047e-05
-3.35128360944111e-05
-4.6466214880932e-05
-2.65790591831799e-05
-5.5866327981335e-05
-1.02651462280374e-05
-2.81369963520562e-05
-4.3956734718282e-05
1.01923066543708e-05
-3.35720129940143e-05
-4.27382340854644e-05
9.64961000409751e-06
-2.13901691477427e-05
-1.81910508199387e-05
-3.09562302421073e-05
1.8985870508211e-05
-1.11525972071212e-05
-4.46918574235734e-05
-3.91443843083788e-05
-5.28388781523447e-05
-3.89676075141047e-05
-3.5600824171925e-05
-3.464072836056e-05
-2.91980136356216e-05
-2.98281737410317e-05
-1.69558713281883e-05
-5.8755079851398e-06
-2.11188896303271e-05
-2.54102933550158e-05
-3.72015020039922e-05
-1.20862007970625e-05
-1.98863307050679e-05
-3.99164423608567e-05
-3.61807641730044e-05
-4.80558120385624e-05
-2.55911377025566e-05
-4.34022823345564e-05
-2.05346972879691e-05
-5.3258643042254e-05
-5.61550602747563e-05
-3.98482668625091e-05
-4.25427473253774e-05
-5.67096169770773e-05
-1.15462768475822e-06
-3.17976903528997e-05
-2.85300320698467e-05
-1.30038311752238e-05
-2.48681048458728e-05
-2.62833032164037e-05
-2.3144199084319e-05
-1.02132097980784e-05
1.35190674047446e-06
-4.8852582803722e-05
-4.75634589487499e-05
2.15993818002822e-06
-4.32432647721702e-05
-3.08101987030055e-06
-2.92482888502659e-05
-4.84547192404402e-05
-6.81442938822439e-06
-1.28020365226913e-05
-6.75373619550098e-05
-1.04503741101948e-05
-1.8804844559904e-05
-4.3482205742957e-05
1.73425126210032e-06
2.21765516942619e-06
-4.89193029250534e-06
-3.7647178173911e-05
-8.24951101269177e-06
-3.39986977162977e-05
-5.10077271906098e-05
5.07588812091714e-06
-3.78510605760961e-05
-1.77749704930251e-05
-3.91945807466972e-05
-2.53283018511314e-05
-5.12816717137614e-05
-3.03586801753644e-05
-1.47142652703159e-05
-4.70217339155467e-05
-4.84976769193665e-05
9.07086939620331e-06
-2.18053485217587e-05
-4.78947826932361e-05
5.4237931237296e-06
-3.30611122219358e-05
-2.12707551989792e-05
-2.1201964123204e-05
6.175784695028e-06
-4.99704774950291e-05
-4.63655451619266e-05
2.0858974521605e-06
-2.38437862298384e-05
-3.93244166279732e-05
-1.39795140483249e-05
-2.25465273150144e-05
-5.96635449448427e-05
-4.38125292195146e-06
-3.53996897733535e-05
-4.10734029453801e-05
-2.04939667254567e-05
-3.71917152644841e-05
-3.3724741442564e-05
-1.6714258272526e-05
-1.403145176619e-05
-1.94999971090936e-05
-3.05920577048307e-05
-7.20405374929198e-06
-2.95934719125007e-05
-3.99511615299313e-05
-6.35259272287337e-05
-2.8707697526717e-05
-1.71458788334747e-05
-2.59439329776526e-05
6.78717455922717e-06
-2.74400197376813e-05
-3.71949258240918e-05
-3.41185997168436e-05
-2.58333222449091e-05
-2.28582447780813e-05
-5.54676144496185e-05
-6.61632695102349e-05
-3.39120652213958e-05
-1.5152616682722e-05
-3.43260899797759e-05
-3.06934310954516e-05
-4.95322203095716e-06
-5.14474510027386e-05
-2.26563383083119e-05
-5.04189601688752e-06
-1.62851590267988e-05
-3.65682306775538e-05
-4.05957167166729e-05
-5.25390054413232e-06
-3.04463327938927e-05
-5.77043320843809e-05
-3.72506824442647e-05
-2.49787200363951e-05
-3.50048268859466e-05
-2.26351999990242e-05
-3.99369658174377e-05
-4.64041424775209e-05
-4.63850495022837e-05
-2.82215162787557e-05
-7.22168253296425e-05
-2.98696408079936e-05
-5.54926648987429e-05
-2.71979509990094e-05
-3.80928939819371e-05
-2.15135250006718e-05
-3.35326291547139e-05
-2.14668160403045e-05
7.307488017054e-07
3.09476315738503e-07
-2.68131742950825e-05
-6.26405483001956e-05
-3.50720114584358e-05
-3.19871951224579e-05
6.07975604862795e-07
-3.87082448401893e-05
-1.57438549783864e-05
-2.55671622495263e-05
-3.10464914010922e-05
-1.28933532397859e-05
-3.81846882768514e-05
-2.06390146530817e-05
2.22372019449868e-06
-3.69978591904352e-05
-2.58587765128527e-05
-1.12341579209077e-05
-1.42757455303242e-05
-5.85991376084665e-06
-2.83846861824125e-05
-3.85547189545686e-06
-1.55484085061226e-05
-1.61699867221557e-05
6.4290947503031e-06
-3.33239307750856e-05
-4.42891236467012e-05
-4.15090455523978e-05
-6.04417224377615e-05
-5.24199724662677e-05
-3.41044043009406e-05
-6.28756004502086e-05
-4.74149510878794e-05
-2.99992498851257e-05
-1.06155514008025e-05
-2.85783157684371e-05
-9.13959616424093e-06
-1.89102687654261e-05
-3.23470485757224e-05
-1.77160056611245e-05
-3.05682185222289e-05
-2.16108135565527e-05
-2.05463931253515e-05
-1.82744724529693e-05
-3.16865868999172e-05
-3.65249075485715e-05
-1.31694816812272e-05
-9.65651467194644e-06
-5.30705829636638e-05
-5.2880770943633e-05
-5.15575353797741e-05
-2.85873515341657e-05
-6.57727901919179e-05
-5.46911823513175e-05
-2.77999512070933e-05
-2.03848820417285e-05
-1.24554141978524e-05
-3.86690706619367e-05
-1.2771997558939e-05
-1.03140101656509e-05
-2.84715639938663e-05
-3.99129952683974e-05
1.20272907770398e-06
-4.75834790786687e-05
-2.76436117964565e-05
-5.4934786283358e-06
-3.99142517635987e-05
-2.20553986016428e-05
-4.19398990117111e-05
-3.96221916528585e-05
-2.82844361089055e-05
-2.31846382138302e-05
-2.7168445509849e-05
-4.27205784341426e-05
-3.0922156587219e-05
-2.18240101573986e-05
-2.56247434361688e-05
-4.49373556095097e-05
-4.22859887414542e-05
-2.1827020666939e-05
-3.63223227265123e-05
-8.702127813441e-06
1.38338738741113e-06
-3.85571551759071e-05
-4.16034847555328e-05
-2.40743156875605e-05
-3.68820181970235e-06
-2.47763901782877e-05
-1.80925705545803e-05
-2.40842524793702e-05
-6.13639889630125e-05
-7.40058313809903e-06
-2.98273991393431e-05
-4.45284932395129e-05
-5.21604359228709e-05
-2.44813943950157e-05
-1.75324269916664e-05
-1.34446634295443e-05
-3.61430950281974e-05
-9.33878106050407e-06
-3.46976761276673e-05
1.52918066965011e-05
1.77475087344657e-06
-3.47539509853419e-05
-3.30802630729264e-06
-2.85758072331946e-05
-5.01728104438171e-05
-4.0904518834721e-05
-8.50049629397924e-06
-5.92763476972501e-05
-4.36551711254362e-05
-4.0610280290326e-06
-5.99691370208087e-05
-2.06504751814276e-05
-4.89190993290832e-05
-5.89844633177064e-05
-2.53801708355277e-05
-3.67730080917229e-06
-9.40976081377721e-06
-3.89865122590436e-06
-6.77367138028546e-06
-3.95810292425016e-05
-4.5515769874879e-05
-2.81506595703133e-05
-1.93227334412809e-05
-5.48029399104491e-05
-7.40567833386898e-05
-1.9904069257412e-05
-2.67745497585717e-05
-3.61867554667671e-05
-7.3057211026766e-05
-3.07598035162782e-05
-2.94548346910168e-05
-1.85135448721139e-05
-7.74384487021136e-06
-2.90273723373866e-05
-3.9909585490482e-05
-1.68899954517951e-05
-1.62551441857029e-05
-6.15731362302583e-05
-1.03655991689261e-05
8.76210762751914e-06
-4.6144360669578e-05
-2.54227638821647e-05
-2.63819325203324e-05
-3.15137644637336e-05
-2.63024445432103e-05
-3.93175232523873e-05
-5.81111591284665e-05
-4.32620813697334e-05
-1.81795098575929e-05
-4.96093156403096e-05
-4.05461400386652e-05
2.32043731943959e-06
-3.39907963146948e-05
-2.33556854620145e-05
-3.53596787965974e-05
-1.04015167084075e-05
-2.14459313450199e-05
-1.34169172604758e-05
-1.96550423256508e-05
-3.5947826488972e-05
-2.64471278762269e-05
-1.56245290669999e-05
-3.6877973029361e-05
-2.64538260763016e-05
-6.94779904959343e-05
-4.0904397129538e-05
-3.54933755176212e-05
-3.9194354624484e-06
-1.59704414365986e-05
1.02228902032999e-05
-3.29677237904415e-05
1.19853862044182e-05
-2.0124424237504e-05
-6.27021158187113e-06
-2.46275943047886e-05
-1.11925065453649e-05
-1.13991901395959e-05
-2.55214426897323e-05
-9.36645331202411e-06
-1.96678315379131e-05
-2.63463785011527e-05
-1.93040877148243e-05
-6.90687429374826e-05
-5.15630186972359e-05
-2.45636714331059e-05
-3.88488862553917e-05
-6.47121917841598e-05
-3.65107024324534e-05
-1.22242014635915e-05
-4.65645497491506e-05
-2.58953927408603e-05
-7.4035572696144e-06
-3.8022878434175e-05
-3.97769308719655e-05
-4.67288154489635e-05
7.42074776498687e-06
-6.1983648439482e-05
-3.71481250642445e-05
-6.46538711619853e-06
-3.63043535262294e-05
-2.72228293930592e-05
-3.10648758264483e-05
-3.85474222839351e-05
-1.37598143558854e-05
-2.71294713060556e-05
-6.46672466667408e-05
-5.16455769125678e-05
-1.86627749895354e-05
-5.92494059490923e-05
-4.61402763699811e-05
-7.9914658531622e-05
-5.25985561925957e-05
9.11272243444827e-08
-4.53406552687614e-05
-3.15661402515247e-05
-5.14852557788188e-05
-4.48390128131935e-05
2.76211879843477e-06
-4.81483853794599e-05
-2.04759331633253e-05
-5.1448864967392e-05
-3.47819841480391e-05
-3.31163499053428e-05
-3.12107919235045e-05
-2.67194716829047e-05
-3.08992228439608e-06
-2.09828681328182e-05
-3.55978603800996e-05
-1.68646767947837e-05
-1.48349856349342e-05
-3.76943048377506e-05
-2.76127441068073e-05
-2.78653076493717e-05
-3.30302173168323e-05
-1.22448394316665e-05
-6.12201601319547e-05
-2.27160908697342e-05
-3.61995004209974e-05
-3.82261574076894e-05
-2.00869730183238e-05
-1.91351368252902e-05
-4.69015709159693e-05
-1.78002131991234e-05
-2.76846552202457e-05
-1.04104750067667e-05
5.54201473633058e-06
-4.39981815204023e-06
-3.26363358779873e-05
-4.1643235006355e-06
-3.15418463320122e-05
-3.37742205896931e-05
-2.40107855490079e-05
-2.77050355622831e-05
-3.51066903666578e-05
-2.49248663415108e-05
-1.64735905077278e-05
-2.50881654414918e-05
-8.69114738087888e-06
-1.7990214687118e-05
-5.2065112807117e-05
-2.29359508557496e-05
-4.45901464202749e-05
-1.91008934525204e-05
-4.45606556435328e-05
-3.68120293213219e-05
4.98280615686928e-07
-2.53775549070791e-05
-2.25260270624913e-05
-4.09792580472562e-05
3.62650134040282e-06
-2.96646401350011e-05
-9.45737868775521e-06
-4.41993924583926e-05
-5.7784409290535e-05
-3.53032309956192e-05
-4.64693446274382e-05
-3.69969520450828e-05
-3.11825471263277e-05
-5.281280245432e-05
-7.94198699329832e-06
-1.25619353194949e-05
-2.0089622683732e-05
-1.16082691558951e-05
-3.05662016215312e-05
-2.06042365526718e-05
-2.1208446562957e-05
-2.2692624482571e-05
-6.29502805195792e-05
-5.65511825737366e-05
-1.13230495449764e-05
-3.23468628161814e-05
-4.18623554213934e-05
-3.59409482991477e-05
-7.79630287308338e-05
-3.73447270851108e-05
-5.30820272749294e-05
-1.41713079023605e-05
-4.53120710384588e-05
1.00441467818089e-06
-3.39795500323894e-06
-3.52432450620965e-05
-3.86461286375698e-05
-2.40699425033101e-05
-5.02822657896789e-05
-4.96347715158161e-06
-2.41029433938365e-05
-3.22105448318619e-05
-7.658482954766e-06
-2.56193862273017e-05
-6.0465834373516e-05
-4.90778486909672e-06
-3.52345877797149e-05
-5.48791695576903e-05
-3.56998914500716e-05
-3.03800608655242e-05
-6.34976957816248e-07
-5.00877801760089e-05
-3.44710934701532e-05
-2.80059245747506e-05
-2.75108896837519e-05
5.55742766693327e-06
6.76658478513602e-06
-5.82601013514702e-06
-1.63055562190271e-05
-4.27123464434822e-05
4.60279290596891e-06
-4.3702095618201e-05
-8.1097266517078e-06
-4.70680390638319e-05
-1.14005639840738e-05
-2.38885785284079e-05
-1.78449048772212e-05
-3.44065762148341e-05
-3.87548487373707e-05
-5.79699858906032e-05
-3.67815652675063e-05
-5.698212655317e-06
-3.24365085624444e-05
-1.15029059818893e-05
-1.12648015420058e-05
-2.21115942082162e-05
-4.29136650331968e-05
-2.13523597639746e-05
-2.85091048547493e-05
-3.20408364620494e-05
-2.52394347789059e-05
-1.8109207463574e-05
-1.94790255434593e-05
-1.88174032104471e-05
-4.53110246119827e-05
-1.85195927937508e-05
-3.09016376861268e-05
-5.6240059791837e-05
-5.7910210638386e-05
-4.98880107819884e-05
-6.97752372876528e-05
-3.51647799650849e-05
-3.01418878499774e-05
-2.90144716391461e-05
-6.34943578897762e-05
-9.77645522723712e-05
-4.23074346678009e-05
-3.63215603248894e-05
-1.80485877417997e-05
-4.5613242080819e-05
1.6602503049095e-05
-2.52292943703293e-05
-3.12414159971269e-05
-2.444895238013e-05
-2.86758394429474e-05
-2.64916184316915e-05
-4.28413653454032e-05
-5.77425709159523e-05
-2.29525215721165e-05
-5.37245954736995e-05
-1.09416000589693e-05
-2.35460739166985e-05
-3.44857884766091e-05
-3.73119210200747e-05
-4.91558142029905e-05
-3.25493830816788e-05
-7.43688794748179e-06
-1.59841284292954e-05
-6.36513665996637e-06
-9.81322645309008e-06
-6.79521960105134e-05
-2.22884617590828e-05
8.32610169334104e-06
-4.65237763587715e-05
-2.96021029553387e-05
-2.6485338790026e-05
-4.26518711794985e-05
-3.89275393470939e-05
-4.98059758646273e-05
-2.49213989019048e-06
-4.36176044120727e-05
-3.04601103518334e-05
-3.43757392774337e-05
-2.90986654404647e-05
-3.30865324535149e-05
-2.90101713567566e-05
-2.41639111330284e-05
-2.88300807861332e-05
-1.74324246289115e-05
-3.41823609811446e-05
-2.97205615473703e-05
-2.12453432344291e-05
-4.42369026684961e-05
-5.50205545202058e-05
-1.64146547488619e-07
-1.76107247630342e-05
-3.33667612848505e-05
-2.37838837973255e-05
-2.19723145247121e-05
-2.80500961581638e-05
-2.73982326763948e-05
-7.74617823249223e-06
-5.08056240580278e-05
-1.43698671561917e-06
-3.24362409691826e-05
-9.04471522731686e-06
-5.50655414104229e-05
-1.89410531193083e-05
-1.15499462113021e-05
-4.35447199009036e-05
-6.36777116367403e-05
-1.88950614670708e-05
-1.63095397660172e-05
-2.83031495829225e-05
-1.64717595115104e-05
-2.50266782410511e-05
-2.67353963701642e-06
-3.33356035804291e-05
1.18826110703016e-06
-4.12099789547936e-05
-5.71537817932433e-05
-1.68949778032635e-05
-3.1362562109265e-05
-5.35646168221721e-05
-3.01598781174413e-05
-2.00811644802988e-05
-4.87759863543901e-05
-5.51082120318064e-05
-3.16369658594248e-05
-5.63978720064718e-05
-1.01269456732332e-05
-2.57534861066446e-05
-1.61910263685464e-05
-4.48090311538774e-05
-8.38157124011225e-06
-9.74193528412349e-06
-3.54679191520416e-05
-1.19506847274742e-05
-3.88774443882802e-05
-1.05477348653218e-05
-4.52776276214893e-05
-3.62608003284253e-05
-1.19537639892356e-05
-3.55673823221566e-05
-5.93773396931407e-05
-2.7431758626795e-05
-6.18772157933936e-05
-2.94654578073369e-05
-1.24232587471166e-06
-9.04954193795616e-06
-3.20882893726643e-06
-6.68563919428037e-06
-3.56939003528525e-05
9.74293829732088e-06
-1.68089662411291e-05
-2.82013196801166e-05
-2.76967899347622e-06
-1.89461915957912e-05
-2.94995403096707e-05
-4.15572889737602e-05
-4.58057836646993e-05
1.22859437136755e-05
-3.74550102577743e-05
1.08500147015622e-06
-5.81520884528216e-05
-3.35114741149772e-05
-4.61522922929756e-05
-3.16537436277505e-05
-2.17423877059993e-05
-3.02686822259482e-06
-2.7670246158999e-05
-1.66258752019651e-05
-5.27264021008357e-05
-1.24183804615683e-05
-1.33302675763645e-05
-3.07464817415898e-05
-5.8741200790295e-05
-3.23321225495722e-05
-5.68756324012687e-05
-2.29745271148347e-05
-4.25825318910756e-05
-3.53908333840331e-05
-5.49949895371784e-05
-1.85596778987173e-05
-2.8702782653843e-05
-1.9075205672247e-05
-6.65437698033457e-06
-3.17120519650662e-05
-6.43715322519184e-05
1.23574057665168e-05
-4.63957299940787e-05
-1.83556141985825e-05
8.49396847548658e-06
-1.97219030380531e-05
-2.23580006270539e-05
-9.93058891977573e-06
-1.52549483957746e-05
-5.74133200732661e-05
-2.64555656679936e-05
-7.31401334439667e-06
-4.08320124298156e-05
-4.82176157483663e-06
-3.68853203728144e-05
-4.54775315800182e-05
-4.87520588514485e-05
-2.6472827733916e-05
-4.31851461717318e-05
1.30505543604284e-05
-5.71969424165109e-06
-1.98970353342829e-05
-2.55245038731826e-05
-2.87958964310551e-05
-1.96075001010001e-05
-2.79121323753538e-05
-8.54168901585599e-06
-1.82697188163168e-05
-3.89975534120253e-05
-3.25758568523609e-05
-6.94732926704494e-06
-4.90108787344872e-05
-3.4034318878157e-05
-3.89013057878598e-05
-4.90821978643236e-05
-5.45343696375364e-05
-8.51455383883359e-06
-1.16731091280356e-05
-3.95940520798032e-05
-4.40680999011951e-05
-7.01124072655447e-05
-5.68376658360599e-05
-1.10714760217211e-05
-1.8499434226129e-05
-4.565404216664e-05
-2.63798959027007e-05
-2.20432179977007e-05
-1.49924430098312e-06
-3.29784487699769e-06
8.76906270938412e-06
-3.9337292949344e-05
-3.52908989853871e-05
1.44266723212813e-05
-5.01735550109252e-05
-4.92772461852703e-05
-3.78566044405414e-05
-3.45331897827169e-05
-5.03205007284703e-05
-2.86722703875297e-05
-1.01611732524248e-05
-2.74201043191111e-05
-5.53289162044077e-05
-3.01750154405374e-05
-1.25647920213048e-05
-1.38658336651426e-05
-3.04027602479999e-06
-2.59981179643192e-05
-2.87176646049986e-05
1.44198568637739e-05
-1.88727003169496e-05
-5.66640832113048e-05
-1.3251765212887e-05
-2.71680269514861e-05
-4.56965630410954e-05
-5.71904566026303e-05
-8.07047852331745e-06
-5.2193142508223e-05
-1.99444795212472e-05
-3.95740738262513e-05
-5.61069834315647e-05
-4.36398133500876e-05
-3.93518153568839e-05
-3.9456736517706e-05
-2.72244028827804e-05
6.66565745251516e-07
1.12408394170131e-05
-1.51958754472296e-05
-2.30085618174844e-05
-3.91901776566956e-05
-1.5103104778058e-05
-1.90264702256545e-05
-2.44138163440396e-05
-3.89484727385845e-05
-4.29602295960248e-05
-5.03937611151464e-05
-2.64618206802936e-05
-3.48792453840946e-05
-5.83270614424301e-05
-5.45570425399539e-05
-2.63209829668414e-05
-5.93206669695913e-06
1.78887834055165e-05
-7.75560286384062e-06
-2.77525012765793e-05
-4.16164950495773e-05
-4.25621611157204e-05
-1.62900182205825e-05
-6.78116880698263e-06
-4.81301929121285e-05
-2.90856908379607e-07
-4.62240286153255e-05
-4.11830236443833e-05
-3.07412123034735e-05
-5.42297371226987e-05
-2.77560672099973e-05
-3.79619716359728e-05
-2.56029544223809e-05
-5.34452603886165e-07
2.47142205631794e-06
-2.45226783485599e-05
2.03954093215001e-06
-7.23029027778526e-06
1.02849256156899e-05
-2.86172487315545e-06
-8.22993457864877e-06
-3.32865433043374e-05
-3.87589194607456e-05
-8.92693098755278e-06
-2.64565624318984e-05
-2.74733744051661e-05
-3.59712432485054e-05
-4.6753215383812e-05
-4.49779960878808e-05
-5.05177248870288e-05
-5.19656993972473e-05
-1.09014586875503e-05
-2.26880218704147e-05
3.26610296612128e-05
-2.44082039555085e-05
-9.48962666047339e-06
-3.83275744888771e-05
-7.06625405311189e-06
-7.53258830793883e-06
-5.17975956325386e-05
-4.28396997583941e-05
-2.80902074674104e-05
-5.08103189327627e-05
-4.78834459790355e-05
-5.18152123255012e-05
-2.0588580742072e-05
-3.29542321987058e-05
-4.6309673440833e-05
-3.47514873834828e-05
-8.09448208761597e-06
-5.47929861395011e-05
-1.23224331529484e-05
-2.81492480107227e-05
-2.37347227251335e-05
-2.55256041469151e-05
-1.61643094463613e-05
-3.97835736538248e-05
-3.64846869905387e-05
-3.13640841469076e-05
-4.60254927125294e-05
-4.44977026722957e-05
-3.63043626241561e-05
-7.16390959053548e-05
-3.93163182167544e-05
-4.85186859297424e-05
-4.51341828716381e-05
-3.15322564562953e-05
-2.44663975500138e-05
-3.37362752206338e-05
-5.95472658850563e-05
-1.221334960961e-05
1.07531594427638e-05
-4.77367067927919e-05
-1.6236039407682e-05
-3.34200326060174e-05
-1.91404954505931e-05
-5.59085124790635e-06
-1.59760027893595e-05
-5.59003387027825e-05
-1.41298822803109e-05
-5.12029506685264e-05
-5.36364350212397e-05
-6.03827432382716e-05
-4.22733732696828e-05
-4.19429935207218e-05
-2.6530433730197e-05
-3.20147646729741e-05
-9.40387857210603e-06
-5.11681794935514e-05
-3.65288119447689e-05
3.23929336511719e-06
-5.51793197348686e-05
-1.31992126976478e-05
-3.58643092290578e-06
-2.65515819280795e-05
-3.49236738736444e-05
-5.51757337945955e-05
-5.10498714791918e-05
-1.88265143489191e-05
-1.01534599043789e-05
-7.50893658879345e-05
-2.435673325288e-05
-3.90976880842549e-05
-2.7457743670928e-05
-5.07839707100348e-05
-3.14250653975753e-05
-3.46042560852984e-05
-1.95923857499851e-05
-2.53697983793184e-05
1.17506117380177e-05
-3.42566924800684e-05
-3.11286439619009e-05
-2.64651520741371e-05
-3.75301514481736e-05
-2.34059051230584e-05
-3.05538217021486e-05
-5.46729001452219e-06
-2.72575650413854e-05
-3.75377463284426e-05
-2.38972831425809e-05
-2.89190129495235e-05
-4.11556851931643e-05
-1.48651656522546e-05
-4.98220934045214e-05
-4.24920270596763e-05
-4.39319284044039e-05
-3.73381996520313e-05
-7.70924160703287e-05
-3.04194737310899e-05
-2.26052641507282e-05
-1.65434244278147e-05
-2.60869249617285e-05
-1.14840042732811e-05
1.09564801940864e-06
-7.15075585629761e-06
-1.42628167850355e-05
-3.88820104943378e-05
-2.63459159601249e-05
-6.31117996056165e-06
-2.7265468259245e-05
-3.7331799780478e-05
-3.51919706273047e-05
-2.77728706478342e-05
-4.47538462334471e-05
-4.8613594270819e-05
-2.07683965582179e-05
-4.93597809556531e-05
-4.21897245840749e-05
-1.76730758962755e-05
-6.9073958993738e-06
-2.75052767068406e-05
-3.61466899028252e-05
-2.19837450111858e-06
-3.64074198700283e-05
-9.66969787330466e-06
-1.56072738531655e-05
-2.31821606786659e-05
8.97128234927054e-06
-1.56507881573742e-05
-2.65157298494337e-05
-3.05715187558047e-05
-7.85378594284531e-05
-6.18358536779128e-05
-1.54339531333695e-05
-2.38599747357169e-05
-2.17470797342259e-05
-1.25320266879821e-05
-5.03335288927384e-05
-2.97517868301766e-05
-3.91758077428797e-06
-4.93130950190786e-05
-4.12883310882968e-05
5.03253627257659e-06
-1.73100021600497e-05
-2.59091924991882e-05
-4.26640195118807e-06
-1.64667056008353e-05
-1.74802555708324e-05
-7.56478778678511e-05
-3.73063542628435e-05
-2.68641703427874e-05
-4.88737617331412e-05
-3.41555937523333e-05
-3.04947394167314e-05
-3.19519031439819e-05
4.59563283603668e-06
-2.70502275354289e-05
-1.98899713990246e-05
-2.51647878184914e-05
-5.01572837974973e-06
8.54257773906261e-06
-4.45776973182782e-05
2.74040818165095e-06
1.56643650734095e-05
-1.6565825093034e-05
-5.42398523061976e-06
-3.56904021978692e-05
-2.65619073897987e-05
-4.19486663084565e-05
-4.27258488904042e-05
-2.90367148546552e-05
-2.68544726840493e-05
-3.07330366126752e-05
-2.7937317347129e-05
-5.15243819268984e-05
-2.68416578105682e-05
-6.70253052416092e-06
-4.43080866033669e-05
6.7352938687958e-07
-2.08366901642314e-05
-1.3207186094086e-05
-3.67237203364705e-05
-3.22739026151393e-05
-2.44115746845633e-05
-1.30449570638477e-05
-4.58700319771339e-05
-4.11399896839793e-05
-4.47404566180116e-05
-4.65642587496776e-05
-1.71132724213974e-05
-3.81740426571476e-05
-6.35525088824736e-07
-2.60557542517398e-05
-3.33558627937397e-05
-2.72564566282535e-05
-2.1828020977348e-05
1.69106442722542e-05
-4.48158882244764e-05
-1.70700143138537e-05
-4.39828772539638e-05
-4.28883522718524e-05
-1.38160756432268e-05
-4.36774581490068e-05
-2.56712379190681e-05
-2.60349817363374e-05
-4.28768465416571e-05
-1.40878132411984e-05
-2.64926781386596e-05
-1.1542549079988e-05
-3.41075702999536e-05
-3.6971042056045e-05
-2.49408724162129e-05
-2.83993723620006e-05
-5.10040983080436e-05
-9.25837009709633e-06
-1.81261329179716e-05
-4.51623456381353e-05
-3.68301013968691e-05
-2.29311533515389e-05
-4.39966880903056e-05
-1.46946018756401e-05
-3.03027620932273e-05
-2.40150450078007e-05
-3.94044544822462e-05
-3.97866102722787e-05
-6.17967572788413e-05
-5.96790213975773e-05
-3.63582942785239e-06
-3.19244591688174e-05
-3.7688165148391e-05
-4.28161332783608e-05
-4.71760640713571e-05
-4.91381706194656e-05
-3.30704206653587e-05
-2.1297193399722e-05
-5.84530724094312e-05
-2.49947400277113e-05
-4.12908042169503e-05
-4.91307279044383e-05
-4.61050554937361e-05
-1.76416519693213e-05
-2.69431341687284e-05
-2.15050890739975e-05
-3.39641011762486e-05
-3.01984070870309e-05
-3.15492870208309e-05
-1.82325434071253e-05
-1.44125313688635e-05
-1.81996251410062e-05
-2.85879539197987e-05
-1.48385234607009e-05
-6.18825512008952e-05
-3.49898839868067e-05
-1.4086909818364e-05
-5.20774942254327e-05
-2.94162340745341e-05
-2.41729633677264e-05
-4.77574921109128e-05
-2.05303409663629e-05
3.70688529791444e-05
-1.18904573065383e-05
1.21458597743729e-05
-4.45033090155298e-05
-2.98381583485818e-05
-6.38027142453613e-06
2.46815458939442e-06
-1.93900235253681e-05
-5.38721579685372e-05
-4.03953066681568e-05
-5.09474684306505e-05
-6.02262552386289e-05
-3.14366081704014e-05
-6.31311719442364e-05
-6.11148423358323e-05
-3.37621017188994e-05
-3.66963887753958e-05
-3.11378305588765e-05
-5.45734494393368e-05
-6.29868300063214e-05
-2.75982431714361e-05
-1.61534840195232e-05
-2.82977662353497e-05
-6.68104792767878e-06
-2.83127776257247e-05
-2.29744372927599e-05
-2.88944860189401e-05
-4.37651940525385e-05
-3.89513188869088e-05
-5.50372364811393e-05
-4.6452665329153e-05
-6.43112466077382e-05
-4.42645361973592e-05
-5.73789083558067e-05
-6.19470723609426e-05
-2.9062581136524e-05
-5.24209905822585e-05
-4.3467810376872e-05
-3.73048043481485e-05
-2.40401398544994e-05
-6.86250416707154e-05
-5.34246760244942e-05
-2.16119020304461e-05
1.32184673526578e-06
-7.15740279984282e-05
-3.69265462009882e-05
-1.9202888420266e-05
-4.35839802935618e-05
-2.33798443722411e-05
-1.56513077249666e-05
-3.43296792787641e-05
-3.93398481458731e-05
-2.69207798897655e-05
-2.34291782246447e-05
-2.98133863920901e-05
-2.75127139520833e-05
1.94592102142635e-05
-1.52459895638536e-05
-7.43935525697291e-05
-2.83652814270699e-05
-1.67934761621065e-06
-4.14716961024397e-05
-3.07114529065568e-05
-4.24300109440183e-05
-2.95205613551097e-05
-2.61791560186384e-05
-2.68347430766095e-05
-7.55987178914457e-05
-5.84500038842099e-05
-1.99417909307368e-05
-5.75630138712252e-05
-1.84845283275646e-05
-1.60690687444862e-05
-2.99124570516964e-05
-6.18553202583715e-05
-2.54418394196863e-05
-9.6104209143335e-06
-1.73344350208336e-05
-3.7363507882944e-05
-1.77763625437099e-05
-1.97268601267098e-05
-6.5446688231761e-05
-2.32050515176203e-05
-6.80413249403763e-05
7.15401996335097e-06
-2.9097702528486e-05
-2.61483544398778e-05
-2.45149748250045e-05
-8.69994328121877e-06
-3.13437647360504e-05
-2.54022386920524e-05
-5.75363759802426e-06
-2.19693338195784e-05
-2.53267149059128e-05
-7.37496960666171e-06
-4.88303033613651e-05
9.61977552549494e-07
1.71141588981039e-05
4.00551918902057e-06
-2.15771597404879e-05
-1.33961880534342e-05
-5.21262410357942e-05
-4.27490239889105e-05
-3.69165148455629e-05
-2.36765121569261e-05
-2.92750504941633e-05
-1.35617131052646e-05
-1.23730908566531e-05
-1.71924997817128e-05
-3.86645722737459e-05
-1.76772115419311e-05
-1.94891230452828e-05
-4.9192458547558e-05
-1.45289632392806e-05
-2.08779853077189e-05
-6.52205591247655e-05
-5.58624030035259e-05
-2.2075509290985e-05
-7.87440804219665e-05
-3.94100922915352e-05
-1.39462517942454e-05
-1.29032194583196e-05
-3.53444173669281e-05
1.20448341450804e-06
-1.42090952031528e-05
-4.34649835464918e-05
-8.63208305429424e-06
-5.3997517021825e-05
-2.71779199033154e-05
-4.81537428665096e-05
-9.66946113584708e-06
-4.56684613138444e-05
-4.55602124319841e-05
4.43142165085521e-06
-2.44525937888514e-05
-3.3711532802566e-05
-1.27804185153237e-05
2.52284527525472e-06
-3.43170133375067e-05
-2.16872543761468e-05
-7.04961693442525e-06
-1.23839122307963e-05
-4.03751135084276e-05
-3.91578626518534e-05
-4.61601747508365e-06
-4.15537791581465e-05
-1.25373553839525e-05
-4.23805129914087e-05
-3.80558908090555e-05
-3.48896462046787e-05
-9.95400030944316e-06
-5.57469627403999e-05
-2.6390760160299e-05
-2.26357241792871e-05
-1.57535345231299e-05
-3.69550391319604e-05
-1.38777999445537e-05
-4.85952827128157e-05
-3.29093670574625e-05
-2.29519564591841e-05
-2.81276099916656e-05
-2.84486206462839e-05
1.04234853964316e-05
-1.81977791132368e-05
-3.47505094497354e-05
-1.70099046991752e-05
-6.04026740941049e-05
-5.42104131692272e-05
-3.50785380602601e-05
-1.89372618472023e-05
4.55670420358573e-06
-2.33739998287838e-05
-3.1169552568976e-05
-7.67639595418781e-05
-3.3487973936858e-05
-1.5272127529865e-05
-1.8937957198084e-05
-2.31966737354919e-05
-8.4627417842521e-06
-8.15128679950286e-07
-3.54397891858896e-05
-3.53393226757633e-05
-4.55511694692318e-05
9.31015103788796e-06
-1.88456898750449e-05
-2.48019690805916e-05
-1.95544064950831e-05
-1.83708364593506e-05
-2.01767027815865e-06
-5.20148902187449e-05
-6.0765517506325e-05
-6.85980846783896e-05
-5.82821172978506e-05
-1.64066402847614e-05
-3.14745702707412e-05
-6.05403606300245e-05
-2.70397953872118e-05
-7.51718952738391e-06
-1.66587959114501e-05
-2.99397068258974e-05
-1.38656083985328e-05
-1.50949527179318e-05
-1.32889362780544e-05
-4.35841022363763e-06
-8.7320899203093e-06
-2.49720011363431e-05
1.94019810416887e-05
-3.81313477584206e-05
-1.60172305086951e-05
-2.06752619978439e-05
-4.19054857461586e-05
-6.98988632864523e-05
-3.56296925776933e-05
-1.61435356874479e-05
-3.82213051686071e-05
-2.65516918009679e-05
-2.63008824905414e-05
-2.15742148979294e-05
-4.81807982639133e-05
-1.04091237502103e-06
-7.82219892079134e-06
-3.40706534188253e-05
-2.27810512440521e-05
-9.37734744439142e-06
-3.75290706066756e-05
-5.51901473975177e-06
-2.05301509901173e-05
-2.60198292610124e-05
-4.87294278215815e-05
-2.7391592175772e-05
-3.01700168940319e-05
-3.51874476985423e-05
-2.6819893148641e-05
-3.8184114605658e-05
-1.5151655268691e-05
-3.80534146309579e-05
-1.38147437149737e-05
-6.08818573881186e-05
-2.72319852201704e-05
7.5122718026404e-06
-3.87082644688434e-05
-1.61594529314742e-05
-2.23126400690924e-05
-1.44056489126635e-05
-3.31835761734632e-05
-1.15750109819017e-05
-2.60407533944414e-05
-3.41972943276444e-05
-1.8391746376755e-05
-2.63886108705948e-05
-3.27232710713105e-05
-1.21311921475694e-05
-2.67036887997861e-05
-1.9453982276306e-05
-4.85917462290604e-05
4.68832096160368e-06
-4.06415563281014e-05
8.02494595011783e-06
-2.0208266234419e-05
-3.18717784050774e-05
-2.52146977114444e-05
-3.39026299827752e-05
-2.67852100481344e-05
-1.86630229769559e-05
-3.04610647693648e-05
-3.49077418870124e-05
-3.41215726175138e-05
-5.08393054022764e-05
-3.54179720882114e-05
-4.24308228378863e-05
-2.13253448978173e-05
-3.99994849723436e-05
-3.59374224898493e-05
-4.14132873854424e-05
-6.20073334752553e-05
-2.69197415629974e-05
-3.46707091064773e-05
-6.25819857382966e-06
-1.79330590501573e-05
-2.2933391926018e-05
-4.39053048460091e-05
-1.55971344302481e-05
-1.79964271631017e-05
-4.05157922699011e-05
-2.56980616374975e-05
-1.67607872361829e-05
-2.39386114520332e-05
-5.13143481730054e-07
-1.17078475415012e-05
-2.12668174746867e-05
-2.74554216151143e-05
-5.73719169629128e-05
-3.40983611744377e-05
-6.05876255052935e-05
-4.84927166822408e-05
-2.34322886975974e-05
-3.53500284597367e-05
-3.21156332310326e-05
5.85747724604557e-06
-3.47191847860847e-05
-7.55996051374779e-06
-2.25780925058301e-05
1.6246606775829e-06
-2.70669450028626e-05
-3.40681175728327e-05
-5.91674035005536e-05
-1.54575682709466e-05
-9.85571770313708e-06
-3.8484185577875e-05
-1.9290356182367e-05
-1.66983207195779e-05
-6.11714049939225e-05
-3.34613930415323e-05
-4.40241990421839e-05
-2.92412458229976e-05
-3.37585318668763e-05
-2.85629162048736e-05
-4.29037643347362e-05
-1.89080988305869e-05
-2.08578069199948e-05
9.40748892086875e-06
-4.71350964114436e-05
-3.6153041502228e-05
-2.03060410613412e-05
-4.19854824104338e-05
-6.13583924801931e-05
-2.15846648128194e-05
-1.89316361196742e-06
-2.07215214861816e-06
-4.41059011069922e-05
-4.48094837541175e-05
-4.36242929080257e-05
-2.64581680677004e-05
1.25354830658594e-05
-8.20642619642702e-06
-1.39189131738312e-05
-1.58871182998764e-05
-3.7315465287702e-05
-4.88288581655447e-05
-3.6591119067008e-05
-3.87328183741952e-05
-4.99988043656312e-05
-1.985038995824e-05
-2.66678807905817e-05
-2.77425538738247e-05
-4.96190476185169e-05
-3.22396682574369e-05
-2.93177168059598e-05
-4.6266954971333e-05
8.02359036573584e-07
-4.76137819221008e-05
-4.5892999096341e-05
-5.48443790794064e-05
-2.56241621819669e-05
-3.51570445829564e-05
-2.23525152829171e-05
-3.13713350855736e-05
-5.46697698602146e-05
-3.20961953021156e-05
-3.48620545280953e-05
-5.39139757735854e-05
-1.73122629393918e-05
-3.28747833773414e-05
-5.29571525705766e-05
-5.85935230921613e-05
1.64460527193342e-05
-5.6745168112309e-05
-3.54712531486912e-05
2.55495738464503e-06
-2.53565055304709e-05
-4.16037170572492e-05
-4.3699031215506e-05
-4.95555539806653e-05
-4.27994904508755e-05
-2.71807390771465e-05
3.88430955342585e-06
-3.45618381170878e-05
-2.31233951475795e-05
-1.40741289856829e-05
-4.55880211113272e-05
7.71556130590981e-06
-3.66234700668342e-05
-2.77355080603278e-05
-5.29939818075467e-05
-2.2143828815074e-05
-1.95180748818204e-05
-4.20210726420081e-05
-1.11817175043196e-05
-1.30608602981371e-05
-4.87673477873363e-05
-3.40928680431253e-05
-8.19243136568095e-06
-3.95563232370277e-05
-2.01886557136983e-05
-2.63614754177943e-05
-6.58966236713015e-05
-3.2142431487518e-06
-1.1094112604221e-05
-2.35262550749208e-05
-5.58978699696797e-05
-1.08765006470709e-05
-1.23631964852637e-05
-1.92144051557018e-05
-3.50472822423768e-05
-2.71601928420946e-05
-1.95784968045885e-05
-3.79303088674373e-05
-1.75010864306746e-06
-3.14533853050239e-05
-4.70781597849515e-05
-2.03362525564988e-05
3.25560410879172e-06
-4.4809939837385e-05
-2.44028116720322e-05
-2.70339292115748e-05
-4.06351409435192e-05
-2.90222612536425e-05
-1.46535675850055e-05
-2.12646893891985e-05
8.83402293365973e-07
-4.23118503421081e-06
-4.01225965087741e-05
-2.14259618690144e-05
-4.5082573474714e-05
-1.67960047759769e-05
-5.80205304518675e-05
-4.41219852739625e-05
-3.44049195115619e-05
-4.33678497102268e-05
-3.30736489329746e-05
2.8544636946939e-06
-3.64319786965209e-05
-1.84350990743849e-05
-2.0980778670695e-05
-3.79906853240625e-05
-2.63553988780055e-05
-2.25320295072471e-05
-1.51723318159502e-05
-6.09489407390185e-05
-2.36372754190183e-05
-4.8859297670664e-05
-5.39872896255804e-05
-3.68341000374847e-05
3.58885765359637e-05
-2.00563315382137e-05
-3.23920405493751e-05
-2.62458655683709e-05
-1.37400788763442e-05
-1.51653997028158e-05
2.37703392698731e-06
-5.05057768305621e-05
-4.65442081823337e-05
-2.25011923187632e-05
-2.39370294460107e-05
-7.90968549136492e-06
-4.11959959150363e-05
-5.48130975842741e-05
-4.34001449400944e-05
-3.93087106765195e-05
-3.50500427812771e-05
-5.65458772811677e-05
-3.77141314390222e-05
-3.15933480047584e-05
-2.89087668448541e-05
-3.42568144798524e-05
-2.47154956004584e-05
7.42764210561139e-07
-5.06065644132846e-05
-4.71980282537083e-05
-1.95972476366499e-05
-8.91948471130427e-06
-2.85522099494177e-05
-6.99605460499445e-06
-6.39836776399854e-07
-2.04092074015978e-05
-2.78701918026502e-05
-2.49741316787956e-05
-7.31401351462943e-05
-3.09911846389849e-05
-2.95889295814476e-05
-3.25449963224062e-05
-2.90704407624606e-05
-8.82913652083073e-06
-4.86721194147511e-05
-3.22944162049732e-05
-4.60902592119126e-05
1.68811892353193e-05
-4.06079795552612e-05
4.01700171005856e-06
1.38673361640666e-05
-1.48335086499713e-05
-1.45461496435521e-05
-2.28803315320013e-05
-4.52880585963772e-05
-1.65561850947939e-05
-2.85820430703303e-05
-5.15221677975254e-05
-5.97403728638066e-05
-4.11530594567338e-05
-3.21395415546371e-05
-7.30676726674514e-05
-5.82300994224365e-05
-4.39064204984368e-05
-6.77631232296254e-05
-4.88480319030265e-06
-1.3508734312814e-05
1.05741155768423e-05
3.29813591418666e-06
-2.42876083094714e-06
-8.31495815508798e-06
-1.68428784752731e-05
-3.1550146400005e-05
-5.05053639674266e-05
-4.31698481901479e-05
-3.51801957654423e-05
-6.56917226743117e-05
-6.16837003590497e-05
-1.21798833310262e-05
-4.12871786084016e-05
-3.71763764870803e-05
-5.54416502323867e-05
-3.83102537743001e-05
-2.66907794187671e-05
-1.73324086821877e-05
-4.20352873467662e-06
-2.18662034101573e-05
7.5359563025201e-06
-2.13171765358795e-05
-1.83071933095825e-05
-1.71420273726023e-05
-5.69119452027146e-05
-7.38441579404268e-05
-4.45906350800782e-05
-1.40323888869862e-05
-5.85039477058149e-05
-4.402014932149e-05
-3.49014102800936e-05
-5.11111643477417e-05
-1.64185418156189e-05
1.75413635092802e-06
-9.16707907860688e-06
-3.56116194273287e-05
2.53076730733507e-05
-1.87398439964205e-05
-4.6209419550652e-05
-2.76831669450107e-05
-2.65220470528307e-05
-2.25962775712333e-05
-2.00239500089719e-05
-1.73397049183469e-05
-3.81125143667981e-05
-3.98943386796644e-05
-3.45915460198677e-05
-2.8262165497924e-05
-2.06231977781932e-05
-1.10939953318611e-05
-2.61174898226569e-05
-2.45376472626583e-05
-5.37726757045312e-06
-1.28791869472103e-05
-1.28275104452308e-05
-2.3455826217352e-05
-1.23677313693733e-05
-3.64566067373944e-05
-4.89962870109107e-05
-4.60175313025736e-05
-3.59644256696577e-05
-4.28357326150672e-05
-4.71361742660823e-05
-3.39459927909631e-05
-4.65229132176922e-05
-2.488892679594e-05
-3.73589032423478e-05
-4.76886031472855e-05
-2.54373732324959e-05
-4.02571910672706e-06
-3.11135475490046e-05
-6.1150962369898e-05
1.22649345452304e-05
-1.52045297024381e-05
-4.18095292884534e-05
-3.14238412130903e-05
-2.73262384428355e-05
-4.04275773867436e-05
-6.43254186362699e-05
-3.50012588425527e-05
-5.99421854404902e-05
-4.70172951139887e-05
-1.29888239976979e-05
-3.02915521434436e-05
5.33154127913284e-06
-1.15572540275964e-06
-2.33747113738763e-05
-1.93433608295943e-05
-3.69443563504544e-06
-1.30689834401665e-05
-3.57816688927092e-05
-4.17688751702398e-05
-7.40664695358813e-06
-2.97396214113791e-05
-3.23491085494026e-05
-1.72389170772455e-05
-5.91106524347579e-05
-3.29076559975387e-05
-2.46759966977024e-05
-3.62357988034809e-05
-2.92653796879827e-05
-5.40365411087798e-05
-2.05960633145557e-05
-2.76714196712846e-05
-2.57205294689397e-05
-2.93272142638176e-05
-5.7479271548464e-05
-2.13289142281787e-05
-2.33646596415535e-05
-3.25455913540648e-05
-4.0638646016347e-05
-4.50443504309133e-05
-1.77675941062459e-05
-4.15159806574049e-05
-4.14122380308878e-05
-6.63254696834786e-06
-1.4748898866999e-05
-2.47425368317921e-05
-3.15689538513719e-05
-3.09291026389344e-05
-3.17836955430962e-05
-1.47919359454483e-06
-5.38911771399184e-05
-2.64512256177442e-05
-1.80898271700688e-05
-3.1843733473762e-06
-5.88142991574241e-05
-1.64520028890378e-05
1.28151311678657e-05
-2.94839865689774e-05
-5.03498556997171e-05
-3.88168637361358e-05
-3.00168223314273e-05
-2.23084613809527e-05
-5.09826971703525e-06
-3.19945352074474e-05
-3.17911764222964e-05
-3.41738493400363e-05
-4.21020234820127e-05
-2.05486956045645e-05
-1.62830985789274e-06
-6.30824430383816e-05
-3.68472468703707e-05
-4.76432043302187e-05
-5.10661378591862e-05
5.16177505446709e-06
-5.56738670045498e-06
-1.34591735294302e-05
6.22081905500149e-06
-3.79775033874391e-05
-1.10606918847661e-05
-2.81422584484316e-05
-1.19962503270343e-05
-1.50894356567306e-05
-3.53326101489227e-05
-4.17875060302717e-05
-1.94233103401718e-05
-3.78556999865521e-05
-4.51310573865088e-05
-3.70076463935921e-05
-1.88270231701746e-05
-3.91101763775539e-05
-4.07878781457527e-05
-5.67607169233023e-05
-5.85898388992403e-05
-1.46600099938853e-05
-3.1194059326318e-05
-8.55981174866257e-06
-2.88699532553452e-05
-2.14721343725484e-05
-1.69238745075884e-05
-6.15677308553242e-05
-1.30820556618386e-05
-6.83704179497578e-05
-2.24137955823808e-05
-5.05164999801651e-05
-3.90220252025199e-05
-5.13151310960888e-05
-4.75867103053624e-05
-4.06798399770778e-05
-4.59579094706538e-05
-4.05488234558204e-05
1.44550852372273e-05
1.31981094724712e-06
-3.18311682970243e-05
1.04366560480482e-05
-7.72633018234728e-06
-1.43313962139567e-05
-2.69981708670178e-05
-4.40569071794476e-05
-3.90786053227479e-05
-3.30918657426148e-05
-3.47906474113959e-05
-5.99305720869811e-05
-3.79777265562668e-05
5.38699755868856e-06
-5.16140369905492e-05
-6.28507196459082e-05
-2.30777384591728e-05
-3.00412292184546e-05
-6.63314904204271e-05
-2.51339586466905e-05
-2.95056042966705e-05
-3.10861305265189e-05
-9.2050434386628e-06
-2.29909757072024e-05
-2.59415965446489e-05
-4.45463738002217e-05
-4.66880607931773e-05
-5.46544975935523e-05
-5.20349113772527e-05
-2.98947186182123e-05
-3.92918911059355e-05
-5.26863042761619e-05
-3.57821908420094e-05
-1.30426070044092e-05
-2.05491014808352e-05
-3.30956483747354e-05
-2.08961116930229e-06
-2.93188922912365e-05
-1.83821489804341e-05
-1.64536149984398e-05
-1.43183257358026e-05
-7.07101399924299e-05
-9.6666820467166e-06
2.8161917339597e-05
-4.30892974763415e-05
-3.0761137621664e-05
-2.69607657353883e-05
-2.16432218865846e-05
-2.47906202194623e-06
-3.37096005745022e-05
-4.72455445927158e-05
-3.82842688186495e-05
-2.28425422300853e-05
-3.47277790778311e-05
-1.50219778402524e-05
-1.56391725505742e-05
-4.78453860773915e-05
-5.13516714119898e-05
-3.96105606104111e-05
-6.26271269828853e-06
-1.99027704850021e-05
-3.96924228509333e-05
2.50257436300482e-05
1.26307542202476e-05
-3.91111054362566e-06
1.43276656030663e-06
-1.82735678864167e-05
-1.89901584385481e-05
-4.06160033964619e-05
-3.90362468751309e-05
-3.25795297521115e-05
-2.78219888891809e-05
-9.05521043132565e-06
-7.72396879414912e-05
-3.69985557622249e-05
-1.62932192492087e-05
-4.56700092431451e-05
-1.45768607702354e-05
-5.67063745018725e-06
-1.75628480928392e-05
-2.23062065199808e-05
9.46431361255858e-06
-1.22315671077306e-05
-1.97238024665445e-05
-4.7442207767048e-06
-2.86970457047161e-05
-3.97531398615377e-05
-4.35492419942633e-06
-2.55156631693857e-05
-5.90003503518192e-05
-4.36879013648788e-05
-5.42999693359554e-05
-6.95583618093888e-05
-3.57857522294892e-05
-1.63904515764461e-05
-4.06686173408275e-05
-2.9432961381547e-05
-1.30323644474542e-05
-7.61672535870374e-06
7.54503106906626e-07
-1.55865139047668e-05
1.22034062907009e-05
-6.71200640221848e-06
-4.63891946720269e-05
-2.79601454741032e-05
-3.92198560472841e-05
-2.30963293549214e-05
1.2408224232536e-05
-3.82150796206133e-05
-3.36581967262188e-05
-4.48353010372728e-05
-1.16475094735782e-05
-8.32275480114867e-05
-2.86584756425803e-05
-3.60121377329072e-05
-7.05074112270821e-06
-3.96857182320285e-06
-4.19194571113702e-05
-1.26446169305862e-05
-2.0601979936094e-05
-1.07704848761858e-05
-4.46000149058375e-05
-2.68220135381202e-05
-2.17279136436839e-05
-3.43280143634935e-05
-3.22626669145919e-05
-1.97558919747984e-05
-3.83214992458849e-05
-1.59775803455932e-05
-4.70739216820503e-05
-4.02376095093719e-05
-5.92397719264875e-05
-3.64485304180061e-05
-1.79562499857194e-05
-5.5440961668073e-06
-3.18901950209891e-05
7.38427350065864e-07
-2.19115166334114e-05
-2.13727022219561e-05
-4.38671340120381e-05
-4.70958490269198e-05
-2.65560963197677e-05
-1.67019631980558e-05
-2.53659845487624e-05
-9.85325708062299e-06
-4.13459339855611e-05
-2.49592323874245e-05
-3.58932233523045e-05
-4.99889739191795e-05
-7.81170567668905e-06
-2.5337306151194e-05
-3.99439692553113e-05
-2.85823836066341e-05
-1.36971987431187e-05
-2.82882966664865e-05
8.66368976423282e-06
-1.13462655182896e-05
-1.42771202354835e-05
-2.36446771192578e-05
-8.2977909855413e-06
4.61942027617826e-07
-5.00168749105321e-05
-2.24994087504109e-05
-5.33456596343813e-05
-1.34351127197684e-05
-3.60775040988066e-05
-7.02859260332895e-05
-3.58512851574061e-05
-2.61797106349534e-05
-2.8907288870245e-05
-1.45414873751027e-05
-1.15317510920069e-05
-9.61421083551736e-06
-5.19634769639918e-05
-1.90128006762696e-05
-2.95525487217459e-06
1.54664470648258e-05
5.54856442449978e-07
-2.11843026945108e-05
-1.13351547462524e-05
-5.58617181214152e-05
-2.00673653732679e-05
-3.88576323368699e-05
-6.84057388478816e-05
-4.52678870684604e-05
-5.45929359164964e-05
-4.60471620917579e-05
-1.64139013941225e-05
-8.27251512840418e-07
-4.42001129019731e-05
-3.30719443060843e-05
-3.07173918573494e-06
-5.04922169234814e-05
-4.68409848837794e-05
-9.00575052145882e-06
-4.80894793500621e-05
-3.92963242403904e-05
-5.12924378116465e-05
-3.10005386363311e-06
-3.77711555595607e-05
-1.99282278985539e-05
-1.9056560480178e-05
-4.86225431077833e-05
-7.35311901289007e-05
-3.74720005860828e-05
-3.07679688857503e-05
-4.42254350985922e-05
-4.48748886181108e-05
-5.43342359933686e-05
-5.4934396672047e-05
-2.47676164062317e-05
-1.52853358759672e-05
-4.74027248591016e-05
-3.52236524017861e-05
-1.68981817557857e-05
-2.89763768847668e-05
-1.17791688631085e-05
-2.7471536244005e-05
-7.01955161151695e-05
-2.20820858592527e-05
-6.41072543540437e-05
-3.62816846429121e-05
-5.18143677794025e-05
-3.47574494825647e-05
-3.06231566944748e-05
-4.72480289927233e-05
-2.17272646975513e-05
9.68223244160213e-07
-1.85632199008639e-06
-1.82912002987019e-05
-2.73983394273371e-07
-5.00207813837743e-05
-3.42186868285401e-05
2.74250061531286e-05
-3.73419111744027e-05
-2.1431799041392e-05
-1.26572359030657e-05
-1.9936202093701e-05
-6.15318164466901e-05
-3.59916026861152e-05
-1.99467092276387e-05
-3.47529073028989e-05
-2.3478864331598e-05
-1.88657172474548e-05
-2.99687378706946e-05
-5.55614116690123e-05
-1.6962032641678e-06
-4.55526312987401e-05
-2.79969895136077e-05
-4.43407886172414e-05
-4.81701706390197e-05
-4.38487802009561e-05
-4.52570738165858e-05
-3.58258596460364e-05
-1.31370113564607e-05
-3.74518575452689e-05
-2.52758055298457e-05
-1.64795094711746e-05
-6.16067363044314e-05
-1.80020802945138e-05
-3.56276232348853e-05
-2.35292643218815e-05
-3.71487564108047e-05
9.48988481038574e-06
-4.99989755160316e-05
-3.80263467687519e-05
-4.56571254484852e-05
-3.58802225461036e-05
-1.1535782315371e-05
-3.6758704395326e-05
-4.00942949622519e-05
-2.32483651541925e-05
-2.99410471960981e-05
-4.45995509661011e-05
-3.44660644400115e-05
-6.76168695618755e-06
-3.20067895321638e-05
-2.27698768448393e-05
-1.69074708734959e-05
-3.91720958938702e-05
-4.46696319501632e-05
-4.95669943827668e-05
-3.89049463795877e-05
-2.2270116674226e-05
-5.80983653457767e-05
-1.14978990473496e-05
-4.71747631854787e-05
-1.90982784007206e-05
-2.91837927798152e-05
-1.28785700732271e-05
-4.59384246483965e-05
-1.21261777359581e-05
-3.11255941085321e-05
-1.1450986686238e-05
-2.68597470028641e-05
-3.25707757184045e-05
-2.62037733922033e-05
-5.89645986689999e-05
-7.16233781672288e-05
-1.48685576153501e-05
-3.89202350789205e-05
-9.01134186282197e-07
-2.71087182835395e-05
-3.83820561985724e-05
-5.04364547093614e-06
-1.0333655832204e-05
-1.73210511919327e-05
-3.15616457508053e-05
-3.23284869906393e-05
-4.0198390308561e-05
-2.3933247909101e-05
-6.24883480813009e-06
-2.78394595334528e-05
-2.53887639831334e-05
-3.93123240869042e-05
-6.04405838111683e-05
-1.03080981996622e-05
-2.53560790492389e-05
-2.76636337234553e-05
-4.17713186952475e-05
-3.62595064217555e-05
-4.9881674621036e-05
-1.89948964302316e-05
-4.88068043449773e-05
-3.9046139541231e-05
-1.05710777054655e-05
-3.43456298613639e-05
-5.21051912815301e-05
-1.85198537573087e-05
-3.02071655642972e-05
-4.59735304647758e-05
-3.07383471828532e-05
-1.08414890153826e-05
-5.05094620665416e-05
-3.13347948120313e-05
-3.30086158698912e-05
-4.63397205149892e-05
2.83822779377331e-06
-1.50985059846703e-05
-1.8708055840676e-05
7.33819543711455e-06
-1.32932590881042e-05
8.32920462803331e-06
-3.83245258762e-05
-2.82019449025445e-05
8.32676614531683e-06
-4.68898276657308e-05
-2.89631787347086e-05
-4.97029509167521e-05
-3.95420004712935e-05
-2.43501017798939e-05
-1.83515049318689e-05
-1.9042243050075e-05
-4.37016657096445e-05
-2.54455343014414e-05
-1.69174600253554e-05
-2.21837930577872e-05
-1.79917786812498e-05
-3.91999787506322e-05
-2.22212636024328e-05
-1.95869340718448e-05
4.62690729109108e-06
4.50320078032482e-06
-1.01276012312077e-05
-5.13631252320415e-05
-3.77015840818788e-05
-1.08494306597198e-05
-1.702865359327e-06
-2.89997491403425e-05
-3.69215411096701e-05
-1.67862302127498e-05
-3.14313423954777e-05
3.43480946833595e-06
-2.0144766514777e-05
-4.24087059919273e-05
-5.72071371332933e-05
-4.99678910269437e-05
-2.74823741447522e-05
-1.73360294050156e-05
-3.28372436888428e-05
-4.19307796175423e-05
-2.96267792187066e-05
2.77391066897423e-06
-2.78130902738441e-05
-3.65969707718904e-05
-3.67957299834015e-05
-6.63559128138738e-05
-2.91263125512751e-05
-2.64256947476127e-05
-2.20950379268165e-05
-4.90153458755911e-05
-3.358067151667e-05
-1.38705532518452e-05
-4.53228490287907e-05
-2.52023290727131e-05
-1.41893921256384e-05
-1.76181549890236e-05
-1.55756703010146e-05
-3.81638982741173e-05
-4.39793842393694e-05
-1.19252583958356e-05
-2.17561146518783e-05
-2.3185479689858e-05
-4.53027800242876e-05
-3.16235732235066e-05
-6.34189089395629e-05
-4.11635875750878e-07
-1.57151132428848e-05
-1.99947804524784e-05
-5.88325269050518e-05
-2.99529132379283e-05
-6.59387348338762e-05
-1.37669844122612e-05
-2.20244438929322e-05
-3.76209595665936e-05
-2.38878172330773e-05
-1.99002036068735e-05
-2.5187871147316e-05
-3.80063478375849e-05
-2.79640050778762e-05
-4.74569245638362e-05
-7.17688272388359e-05
-2.37822111747695e-05
-1.04338283317321e-05
-4.17615117421208e-07
-4.63110017626204e-06
-5.78438599156408e-05
-1.47258307011395e-05
-5.0342513603436e-05
-3.05656318961417e-05
-3.60253526337104e-05
-5.63297886628528e-06
-1.08437797838114e-05
-1.30613988058889e-05
-3.10707687069638e-05
-3.99971568224834e-05
-2.40624650466929e-05
1.72929838295475e-05
2.67012962160434e-06
-4.2984196222099e-05
-7.14111475120653e-06
-2.64158540726356e-05
-1.66929083961124e-05
-2.89297639917615e-05
-2.38223434402996e-05
-1.64580884993768e-05
-3.1245393483505e-05
-2.66191678517491e-05
-5.59584227327103e-05
-2.37434876721831e-05
-1.51707340924488e-05
-4.254367589919e-05
-1.8274183256362e-05
-1.78474932345943e-05
-1.12191389888338e-05
-4.16108935720542e-05
-1.18202052980823e-05
-2.8310179260134e-05
-2.53045079055643e-05
-2.02072453479067e-05
-1.51248254793254e-05
-7.96544831530522e-06
-5.83408538567989e-05
-4.84791121073424e-05
-2.34216365025727e-05
-4.40789426562746e-05
-4.14070521825133e-05
-3.28741063764181e-05
-2.77672510030883e-05
-4.58716282305759e-05
-5.86537279033099e-05
-3.143371109798e-05
-2.67996244772976e-05
-4.08794306561645e-05
-1.9367760513538e-05
-2.50277665543313e-05
-2.95353332537287e-05
9.21934044916795e-06
-1.07885432502465e-05
-3.57072429062061e-05
-4.25363589792628e-05
-2.51750607592177e-05
-2.07259585957656e-05
-5.02878826527827e-05
-2.19559950639004e-05
-3.99598516562108e-05
-4.68921075718675e-05
-3.18845096882994e-05
-3.0131863382183e-05
-5.2220081511961e-05
-9.67862092851599e-06
-9.47962336780855e-06
-2.81018630341966e-05
-2.81027217084392e-05
-4.33704977064514e-06
-2.82662423628078e-05
-3.41490822012577e-05
-1.51494224693896e-05
-4.24477749932889e-05
-2.92602264825304e-05
-3.40472864833959e-05
-2.08935564243437e-05
-3.11283226293994e-05
-5.39615085899787e-05
-3.67036027742656e-05
-2.02985641708214e-05
-4.60061688498846e-05
-1.44740986879869e-05
-3.61226201749205e-05
-3.05077704264497e-05
-8.44491100913606e-06
-6.12647068641404e-05
-1.54068584067278e-05
-2.56559587753711e-06
-2.2592348550935e-05
-3.07040237051846e-05
-3.70860944998862e-05
-2.25280737654999e-05
-1.88852888358602e-05
-1.93799220599478e-05
-4.44199952217658e-05
-4.468877644781e-05
-3.45251330902127e-05
-4.77458105088194e-05
-3.98760324737761e-05
-2.27614876379621e-05
-2.27519188178666e-05
-2.99690952671054e-05
-3.93174469083479e-05
-2.227487003796e-05
-3.54794403144747e-05
-5.98973427207381e-05
-2.14263770305626e-06
-3.09561773146983e-05
-4.84510414055382e-05
-3.41080533204272e-05
-4.08412969000426e-05
-2.47160136225951e-05
-7.36657275032853e-05
-3.89740746446854e-05
-3.80869992901968e-05
-1.74799959886966e-05
-2.21114259970525e-05
-4.25403078225723e-05
-1.23132388390375e-05
-3.33603735747998e-05
-1.01657447475005e-05
-2.95906014182353e-05
-4.91016843527593e-05
-7.02442243223619e-06
-1.53959548074553e-05
-5.13824315956626e-05
-4.32589356636077e-05
-5.01105113447928e-05
-6.24933655380225e-05
-2.7836157389401e-05
-3.9353903033155e-05
-1.66718364828233e-05
-5.0495983593886e-05
-2.1067352493436e-05
-3.42825455656675e-05
-3.06796769919426e-05
2.52503830740697e-05
-6.88483261186429e-05
-2.27437771354158e-05
-9.86555874102e-06
2.77792116549481e-06
1.15146159462664e-05
1.11461130310238e-05
-2.31924571897955e-06
-2.13223330790151e-05
-1.92570671887334e-05
1.74593324157138e-05
-6.28780946725494e-05
-4.71356507390893e-05
5.97660978266804e-06
-2.49906890976299e-05
-7.89592761551399e-05
-2.65203856541903e-05
-2.26024845901461e-05
-3.10905053965676e-05
-2.38650425415603e-05
-1.72727156715257e-05
-2.59977810534431e-05
4.86941688581061e-06
-2.76349762249134e-05
-1.38543918036212e-07
1.60858101295531e-05
-4.77062877959151e-06
-6.15954458813843e-05
-1.73377651734086e-05
-8.13205676659757e-06
-3.1532746696417e-05
-6.24945420266425e-05
-1.14871074556828e-05
-4.51168214564433e-05
-5.64902094368364e-05
-2.56769877671774e-05
-2.92987185804866e-05
-6.30583151797681e-05
-6.32085883317926e-06
-2.88924913207605e-05
-3.6329378127636e-05
-4.59798172558097e-05
-6.21607301748569e-07
-6.16061344214805e-05
-3.79020061637309e-05
-2.48842711459437e-05
-2.76492234970367e-05
-4.84087472931576e-05
-1.68320998957233e-05
-3.41469650677222e-05
-3.46387550107837e-05
-1.70127778211817e-05
-3.38437361396389e-05
-1.58479302203728e-05
-3.19835229969157e-05
7.51847573682206e-06
-3.9135542950343e-05
-2.2503070694174e-05
-5.97522284698659e-08
-2.50144155221096e-05
-2.6841401767472e-05
-3.33450053899582e-05
-2.76806558141953e-05
-2.31847689327545e-05
-3.83652751193963e-05
-8.79838360117781e-06
-7.29149797576151e-06
-1.52724177736442e-05
-4.54797956684455e-05
-3.7608046122864e-05
-2.89808439181605e-05
-1.83970215878571e-05
-4.07073379393157e-05
-2.1668820293954e-05
-5.07517362470848e-06
-2.64232919344184e-05
-3.92352933726335e-05
-5.11670970051496e-05
-3.64020473929064e-05
-5.45715302448995e-05
-2.80939241776308e-06
-6.40319407190131e-06
-1.98785871421551e-05
-1.73120087666348e-05
-3.6097408911682e-05
-3.12749707366124e-05
-3.7059247654944e-05
-2.62552716059611e-05
-2.43391909988766e-05
-2.08504104166429e-07
6.43585362358573e-06
-2.95044912542796e-05
-1.3075403073003e-06
-2.24586918500001e-05
-2.96247373584876e-05
-1.67047958236054e-05
-4.65871360210324e-05
-1.96968227916817e-05
-2.94153805826385e-05
-1.09354863387867e-05
2.66654108822405e-06
-4.35267563334608e-05
-1.53511092986733e-05
-1.68522991442943e-05
-5.3617768969055e-05
-4.11010098824293e-05
-2.8866556435739e-05
-5.95270728990445e-06
-3.40731170226272e-05
-1.76279036109947e-05
-3.76439956068016e-05
-1.32297434479414e-05
-2.0940001818093e-05
-4.18441513544008e-05
-5.03005928206869e-05
-1.5275659367014e-05
-2.47088676889128e-05
-5.31457322472877e-05
-4.48643051817005e-05
-3.86000216001188e-05
-5.94329234963989e-05
-2.30323906491201e-05
-1.89430297053958e-05
-7.92428289463224e-05
-1.23281519193037e-05
-2.85487545701073e-05
-1.99691519247426e-05
-1.59377368396447e-05
-2.97284223485583e-05
-3.17911878953657e-05
-2.54451827749585e-05
-5.09351702929221e-05
-1.84149767832107e-05
-3.69190967636946e-05
-2.65135289062635e-05
-5.02305361111368e-05
-3.58180929528046e-05
-2.78523268737616e-05
-6.91731131005009e-06
-4.82105700061385e-05
-2.26198999198071e-05
-8.43108694869193e-06
-9.61224370234711e-06
-2.07514900777095e-05
-2.71733736444562e-05
-3.08999831112757e-05
-4.45856907605303e-05
-1.25810281068873e-05
-7.6321042700526e-07
-5.48022959715585e-05
-3.17164573458936e-05
-1.82841242007445e-05
-7.29788606471825e-05
-6.25371965406109e-05
-1.93648250970592e-05
-5.99866587049607e-05
-3.30533131999038e-05
-7.04794188025359e-06
-2.4614423468192e-05
-4.71137259343927e-05
-1.92408491832056e-05
-9.91446430622044e-06
-4.07604429570195e-05
-2.8737483836164e-05
-1.53475400731828e-05
-3.44716584624791e-05
-5.16174401226451e-05
-1.28345388468006e-06
-3.45593378814038e-05
-1.09576993986779e-05
-5.27138605087245e-07
-4.12560462589673e-05
-6.25302677771325e-06
-4.87033757798173e-05
-6.96533755651949e-06
-2.79798638658379e-05
-1.14285742171366e-05
-2.98672465270665e-05
-2.67888904704744e-05
-4.31962018404447e-05
-1.30101847897522e-05
-3.3386546305447e-05
-2.63157255436924e-05
-6.83680803407716e-05
-2.05226211676021e-05
-1.88993079227619e-05
-5.30115160933774e-05
-1.26904909375582e-05
-2.88421908758687e-05
-9.53599621239407e-06
-3.7806939444899e-05
-4.8191915629316e-06
1.35234893925542e-05
-1.38426247631046e-05
-5.31163409217431e-05
2.49254233673385e-06
-3.31226431599361e-05
-3.38291890041512e-05
-4.56105359781482e-05
-1.52479065729354e-05
-5.08877711151729e-05
-4.32675883380842e-05
-4.01997226760052e-05
-2.28202014708776e-05
-6.05831848052639e-05
-3.44537931365553e-05
-5.24446334627982e-06
-4.20842017251121e-05
-2.26503223590365e-05
-3.53937127837648e-05
-1.65092997052931e-05
-4.43370031518564e-05
-4.42017386940269e-05
-6.28836102075189e-05
-6.68332661698353e-05
-1.09961586018349e-07
-4.11152082265663e-05
-1.17596568594422e-05
-5.19033755547935e-05
-2.47634636545348e-05
-2.5296216650509e-05
-4.48562075428674e-05
-2.38145358272991e-05
-9.56233415437448e-06
-2.29763163192445e-05
1.95293705412895e-05
-2.44613030222234e-05
-3.71406348570017e-05
-2.67062280687986e-05
-1.39574977004642e-05
-5.30567710701087e-05
-3.88798218715548e-05
-2.88849774106942e-05
-6.39936004779471e-05
-6.02459357896978e-05
-3.26836969610464e-05
-4.14780537149674e-05
-4.29525393800821e-05
-2.11903645820581e-05
-4.35643870507811e-05
-3.80759086898591e-05
-2.64242441793857e-05
-3.22922672666758e-05
1.11801707143016e-05
-1.57733592013675e-05
-3.76007160056349e-05
-3.9916627186943e-05
-1.70253256296047e-05
-3.20659780982617e-06
-2.3794554401736e-05
-4.66275924194777e-05
-3.64279067229026e-05
-3.34087041976382e-05
-2.95480474060182e-05
-5.64565522219297e-06
-3.4534132896737e-05
-4.90708636255009e-05
-1.3112034818246e-05
-2.40036570963406e-05
-2.56406087054227e-05
-4.56596098152317e-05
-9.01779485464506e-07
-2.87471982309676e-05
-1.92571314149885e-05
-4.04665307126019e-05
-4.40904134039665e-05
-3.58211688571089e-05
-2.49153341010812e-05
-1.47311783297587e-05
-4.78309638946509e-05
-3.11674096849918e-05
-1.5299655040528e-05
-7.25201193354099e-05
-1.69715430249894e-05
-3.75259303795678e-05
-2.28885016200191e-05
-2.96581286426824e-05
-4.05166172040829e-05
-2.78402897606376e-05
-6.25380371306743e-05
2.16834319559668e-06
-2.74415179434554e-05
-2.83819126054242e-05
3.42358745883967e-05
-5.44444506697713e-05
-3.71232283287456e-06
-1.72144986967467e-05
1.13453045510453e-05
-6.17687119091184e-05
-4.92705971815683e-05
-1.44032825407942e-05
-2.81106357674366e-05
-2.39955307334383e-05
-3.44739672933385e-05
9.17002004621964e-07
-2.40769546129584e-05
2.19350029288053e-06
-2.96296024283488e-05
-5.14336305818545e-05
-3.10331744941428e-05
-3.4452952960424e-05
-4.47297475291895e-05
-3.40590281377181e-05
-6.9201256590891e-06
-2.66073218027796e-05
-1.25887979183617e-05
-7.62177331996429e-06
-6.84536549283073e-05
-4.96899256076729e-05
-3.17917655312941e-05
-1.57927655785943e-05
-9.79105446725438e-05
-9.33949615891469e-06
-2.93154411707956e-05
-6.80839367344651e-05
-4.9531545377802e-05
-1.28113600302648e-05
-6.54122638849251e-05
-4.47697113175087e-05
-2.11188343838539e-05
-4.67258982826405e-05
-2.33607064210305e-05
6.43693871755058e-07
-2.63118798556272e-05
-1.27212231646497e-05
1.36534596076166e-05
-1.03542763445972e-08
-3.7622694460496e-05
9.18787088213466e-06
9.89722395600633e-06
-1.69377119605411e-05
-3.82701531501202e-05
-2.71056081845619e-05
-1.87628849361592e-05
-2.29281830904889e-05
-1.15271545229116e-05
-4.66292635244303e-05
-3.09019689236265e-05
-1.4120385007743e-05
-4.84749217817809e-05
-3.33257616306702e-05
1.05405420057036e-05
-3.23815432208992e-05
-2.93595298909394e-05
-4.66449727421119e-05
-2.192041390545e-05
-7.00272645432021e-05
-3.85064134390553e-05
-1.55711671520998e-05
-6.15806503725231e-05
-5.99047316603056e-05
-3.75383593003637e-05
-1.45198644657303e-05
-4.93222701112055e-05
1.86592045331815e-05
-1.48277582889404e-05
-3.06715558402582e-05
-3.56911005701394e-05
-1.04730882714461e-05
-3.66114634000963e-05
-2.81489828185229e-05
2.94073047902514e-06
-5.45509640035382e-05
-4.00557105929159e-05
-4.29562024727477e-05
-3.57492625286054e-05
-2.25363451772677e-05
-9.65036898197979e-06
-3.72520096220848e-05
-5.13028251699194e-05
-8.84567156043525e-06
-3.58116494067275e-05
-4.56280368537086e-05
-4.06145604793398e-05
-3.97597150904198e-06
-2.43873479515242e-05
-5.95992959476702e-05
-2.37122982689349e-06
-2.17356995490692e-05
-9.29270691234913e-06
-1.95566058053326e-05
-3.4313342415172e-05
-4.53657536651069e-06
-4.14070099945073e-05
-5.66253591555002e-05
-1.59133826075171e-05
-1.75394367561164e-05
-4.49452217765612e-05
-1.70962397225025e-05
-3.26148403327312e-05
-2.94360140694768e-05
-2.60737052146291e-05
-5.35255164317985e-05
-4.90362196550381e-05
-2.49930553652202e-06
-5.1615818772345e-05
-1.68006292245011e-05
-4.29337554456239e-05
-3.97055467713453e-05
-4.14750860248666e-05
-1.25553156060718e-05
-2.94884803732905e-05
-2.14896107491649e-05
-2.12371409045293e-05
2.68882557466442e-06
-4.62237684953478e-05
-1.64641520333123e-05
-2.67627766002439e-05
-4.06038596515473e-05
-1.17610504694357e-05
-6.12612780122366e-05
-1.00936097760676e-06
7.95218663910677e-06
-3.04599107608286e-05
-3.89557430930084e-05
-2.36262255494678e-05
-1.70255496001932e-05
-1.42926582186253e-05
-3.35587588113839e-05
-1.15735487550074e-05
-3.91981020667968e-05
-2.78131418313796e-05
-2.96886949762141e-05
-2.22140270691107e-06
-2.14497866758894e-05
-3.9087695482681e-06
-2.39405404530483e-05
-2.41730701764345e-05
-6.05986400808222e-06
-1.07089186434917e-05
-6.05292563372346e-06
-2.78482558208939e-05
-9.94298616465542e-06
-5.96359515904054e-05
-4.81349859517615e-05
5.42450452679972e-06
-3.86316198040773e-05
-4.9542266565612e-05
-3.02313330262297e-05
-3.69344277537823e-05
-9.12027406917834e-06
-2.49696166764504e-05
-4.79531241862314e-05
-5.20487586295041e-05
-3.66899226112258e-05
-2.76080320814659e-05
-1.17418491372772e-05
5.56990535107245e-06
-2.08931256379306e-05
-3.92932238041607e-05
-4.9128736524048e-05
-1.4643920577576e-05
-3.29021948655196e-05
-2.17946567531611e-05
-1.51616617570424e-05
-6.64356256233812e-05
1.70714108197984e-05
-9.79671240140686e-06
-3.08054618134727e-05
-3.90279232891775e-05
-1.69160073106093e-05
-4.64104486853903e-06
-3.02000571873132e-05
-3.76302629448087e-05
-9.99111394452704e-06
-2.92282136101235e-05
-5.24303674924449e-05
-5.04572928322908e-06
-3.77523217616472e-05
-3.19083336384051e-05
-2.83163409957358e-05
-1.16473578517861e-05
-1.36706314986479e-05
5.29497337375329e-06
-7.78065141607633e-06
-1.82380183534772e-05
-4.86652629342551e-05
-2.36540563668457e-05
-4.56218313019934e-05
-2.28840742416961e-05
-6.008109358271e-05
-6.5829003026908e-05
-4.93607772691183e-05
4.20482293512833e-06
-4.3457933166902e-05
-1.12642515325589e-05
-1.3454112684983e-05
-2.16611863867917e-05
-4.56808147738484e-05
-2.3604943020344e-05
-4.12136980624993e-05
1.19272360536597e-05
-4.93235011168864e-05
-1.67224802614151e-05
-1.3311103324814e-05
-3.48893707767609e-05
-2.02010481636084e-05
-1.76640514819623e-05
-1.46620873015351e-05
-1.64507055451597e-05
-2.24140479239246e-05
-3.23382430797403e-05
-5.9784956163499e-05
-2.1248525340447e-05
-5.93892471112293e-05
-5.03682123585866e-05
-9.08834974452591e-07
-9.40638227148229e-06
-3.70546984530809e-05
-2.837433261646e-05
-5.0976799478243e-05
-5.93646814713268e-05
-4.99530481677445e-06
-6.06886232035622e-06
-4.10004076507003e-05
-3.22256431858631e-05
-4.6237593754156e-05
-3.09285977877531e-05
-3.88325632063925e-05
-2.58583493658769e-05
-2.86131121911682e-05
-8.94739102746861e-06
5.03063105850008e-06
-1.56982325029141e-05
-8.9972347204907e-06
-2.02637788770883e-05
-4.07011014417694e-05
-4.06508547355967e-05
-8.78843095240632e-06
-2.47575374744691e-05
-6.39206707957765e-05
-2.85536488397535e-05
-2.81877755546371e-05
-6.22774527002076e-05
-1.03441323872563e-05
-4.04932014042259e-05
-4.97343468014889e-05
5.99468988338342e-06
-3.40906759529963e-05
-3.74374914460213e-05
-3.7295692144625e-05
-3.3042088380498e-05
-4.5631393068759e-05
5.00976744573607e-06
1.55249884543792e-05
-2.08565102253855e-05
-4.15509329862036e-05
-1.1621826074461e-05
-1.81344462162806e-05
-6.00112318500588e-05
-2.15739962694264e-05
-3.6531219904475e-05
-1.12082034419553e-05
-2.41916391388379e-05
-1.18703544437327e-05
-4.40113416566578e-05
-3.47829485513821e-05
-1.60151810038393e-05
-5.14082820679338e-05
-4.44990491106041e-05
-3.73844454017547e-05
4.08269818299215e-06
-4.18375227670346e-05
-2.97238539314502e-05
-2.41752342684799e-05
-2.66040898414504e-05
-9.98195139698064e-06
1.17476622333835e-05
-3.00174974839358e-05
-3.52830760100919e-05
-2.59550018162509e-05
-3.17686442527055e-05
-5.93510613069322e-05
-3.70158526778342e-05
-1.31725002105526e-05
-4.60283366471696e-05
-3.0529559426013e-05
-6.73585069509533e-05
-2.78663262425914e-05
-8.09332772644985e-06
-1.81789749148639e-05
-2.90504929433295e-06
-3.9428229962263e-05
-8.83390615673851e-06
-1.24218762887275e-05
-2.63168955158953e-05
-2.65366176903575e-05
-2.68102238208353e-05
-3.72697379500571e-05
-2.53797048993199e-05
-4.12177994905506e-05
-3.25058375646386e-05
-1.70577900060537e-05
-1.95534085940223e-05
-3.31927444813049e-05
-2.53639175675669e-05
-9.73222002880568e-06
-3.05894744315974e-05
-3.47963047883016e-05
-3.93513476089718e-05
-4.844472462774e-05
-4.00686173566088e-05
-3.25146839017154e-05
-2.71682667565147e-05
-4.44760359126151e-05
-3.90676920354027e-05
-1.26858055739717e-05
-3.70676563559222e-05
-1.7233649199796e-05
-2.89279431114065e-05
-3.3863403808492e-05
-4.67397229738766e-06
-6.80562760885821e-06
-3.23299697594881e-05
-2.46715874741916e-05
-1.64986611785073e-05
-1.17914246453428e-05
-3.95206376871153e-05
-4.74493719315122e-05
-5.96544793918122e-05
-5.03806164039631e-05
-5.31633626054803e-05
-4.82471672892452e-05
-5.4316639948468e-05
-1.95236702319984e-05
-4.25608603241155e-05
-2.44054419963141e-05
-4.42540329257708e-05
7.04428686773353e-06
4.43910703266474e-06
-4.45077918749047e-05
1.42152337422781e-05
-1.78290067810695e-05
-3.6664863902976e-05
-4.79165998001219e-05
-5.86740192786385e-05
-4.45215830385608e-05
-1.37046111150898e-05
-4.09575060030696e-05
-4.22971161084039e-05
-4.866191249146e-05
-4.44211971934523e-05
-7.25696212745198e-05
-5.2702752539503e-05
-3.45636359575852e-06
-4.81334548192666e-05
-9.65298509206881e-06
4.8198112943683e-06
8.14248304389285e-06
-3.71826177336714e-05
-3.60939529563776e-05
-9.90138975383929e-06
-9.25795083520679e-06
-3.90651191663927e-05
-2.52231137455834e-06
-2.91055633450716e-05
-2.24243216459964e-05
-3.1868741683762e-05
-3.39746682337793e-05
-5.61253311333894e-05
-1.95452373114165e-05
-3.0759099745156e-05
-2.7692674586966e-05
-2.41792689187355e-05
-8.69047060172072e-06
-1.46885886584576e-05
-9.40566420448294e-06
1.08092368173593e-05
-1.77590273392247e-05
-1.79199975873297e-05
-2.72925171722801e-05
-2.80490599853226e-05
-3.61979999976236e-05
-1.14947670125973e-05
-4.03271048591034e-05
-4.31764881490869e-05
-2.21602116306113e-05
-2.31194616589362e-05
-5.50263951452901e-05
-6.92369239533304e-05
-4.41134746771275e-05
-9.89105604940392e-06
-3.30076546829648e-05
7.81007742006577e-07
-2.59640538408757e-05
-1.09024223075798e-05
-1.86805333039011e-05
-2.60044840476168e-05
-3.18244841240577e-05
-1.02122772826003e-05
-2.30283908408289e-05
-5.65852779725139e-05
-4.18290825803244e-05
-1.89558839578795e-05
-4.66592754691868e-05
-2.48974819112191e-05
-2.43301033003801e-05
-1.88268078840391e-05
-4.94719957180463e-05
-2.90686057741313e-05
-2.20643694605621e-05
-3.55344615308091e-05
-2.16244751908544e-05
-4.77000428874826e-05
-4.01303944766827e-05
-4.05005042965998e-05
-2.89444486474218e-05
-5.94481241443517e-05
-2.24500359001733e-05
-4.1694582564021e-05
-3.56441533181625e-05
-5.90994888024163e-05
4.84904268769617e-06
-5.54742826170375e-05
-2.8635550097978e-05
-3.03727968178133e-05
5.83592236807421e-07
-3.32436219124187e-05
-2.79427347514979e-05
-3.49133042450251e-05
-2.92583487301757e-05
-4.81749563465562e-05
-2.76820977461774e-05
-4.0820994643963e-05
-3.01458026801975e-05
-5.20324247270517e-05
-4.74569715539069e-05
-3.57590116720312e-05
3.0577800305552e-05
-6.94433136628323e-06
-2.0460272601882e-05
-4.66494038867504e-05
-3.58413810942755e-06
-3.6739788264774e-05
-1.79222956167657e-05
-5.70322628393302e-06
-7.18979256582073e-05
-4.68286381306177e-05
-2.61969980002698e-05
-3.12020826983624e-05
-3.60617278193359e-05
-4.05150686794335e-05
-3.75326108543801e-05
-4.44386780098966e-05
-3.02162136427749e-05
-4.49016933410729e-06
-2.99880434571986e-05
-2.32197534289225e-05
1.1352669450999e-05
-1.8291964148236e-05
-3.29550611032577e-05
-1.9705278041196e-05
-1.06361226943405e-05
-9.58533920675453e-06
1.44850185768423e-05
-2.14949821385415e-05
-1.83989783249983e-05
-2.50229268072137e-05
-2.73008490884701e-05
-2.33095288048894e-05
-4.66325823600207e-05
-3.79777812184376e-05
-4.70881388114098e-05
6.49791664959147e-06
-2.55709457451854e-05
-3.66876001528676e-05
-2.36028747919903e-05
-2.3975758832856e-05
-2.38873889674997e-05
-2.45208961466859e-05
-1.18985733128587e-05
-6.03945443493382e-06
2.506397591271e-05
2.94779606241948e-06
-4.48127628929268e-05
-2.7931759546224e-05
-3.09544849786311e-05
-2.60627590068256e-05
-2.97386888587943e-05
-2.84617150618493e-05
-5.58216794299715e-05
-2.87524003336233e-05
-2.84473491318524e-05
-1.4147437234025e-05
-4.33289268224283e-05
-4.5500973825159e-05
-4.69140102477031e-05
-4.6368906811984e-05
-3.60886502925954e-05
1.20550365581309e-05
9.18146291791775e-06
-2.1265798914765e-05
-2.42051143227773e-05
-3.18300854518636e-05
-1.36575697349801e-05
-5.71832832372298e-06
-3.53839147580362e-05
-2.13975993474264e-05
-5.80330191036772e-05
-3.64851655010881e-05
-4.30916532891455e-05
-6.44720280092122e-05
-4.91158030374101e-05
3.28673286040748e-07
-5.33707436016959e-06
-3.89969214815256e-05
-1.58120883690264e-05
-4.58006180281738e-05
-1.64122652190477e-05
-1.23297718071208e-05
-3.40930422943848e-05
-4.37978595984463e-05
-3.28081871215287e-05
-4.3974857022496e-05
1.25735735131038e-05
-8.76393406672821e-06
-4.51197492365214e-05
-3.33452773559292e-05
-2.70924842190988e-05
-2.86618210467118e-05
-3.69215667717037e-05
-5.59181858996272e-06
-2.54542252106407e-05
-6.94581702044411e-06
-5.46713675984122e-07
1.95154636135554e-05
-1.64240994120497e-05
-1.34259655380892e-05
-5.19478910717768e-05
-4.8270251634767e-05
-3.43142403701669e-05
-1.14142860738823e-05
-3.74211908546097e-05
1.06889499069556e-05
-5.24536825711912e-05
-3.37020935113252e-05
-3.61221533474594e-07
-3.30440246454685e-05
-1.63071132791298e-05
-1.5810454333003e-05
-2.29063946234945e-05
-5.4965967075897e-05
-4.2109752060872e-05
-1.36174849075837e-05
-6.0114012760956e-05
-4.14787945832071e-05
-3.78595381886097e-05
-2.2590974807697e-05
-2.72341518757057e-05
-3.1754875066877e-05
-3.34502141181139e-05
-4.74220234584722e-05
-1.31490125798403e-05
-1.23046158848196e-05
-3.72897342761343e-05
-7.27141621451575e-06
-1.56789971529519e-05
-2.8500243406658e-05
-1.85897705855269e-05
3.07902975988983e-06
6.54152827858599e-06
-4.24386537188653e-05
-4.21154207075472e-05
-1.61927434077597e-05
-2.74049543175411e-05
-3.84548437778605e-05
-5.26662390456217e-05
-3.42729973091666e-05
-3.21123016775224e-05
-5.09541392871286e-05
-2.9910105944608e-05
-6.18305956742788e-05
-8.06045858443511e-06
-8.68008551753575e-06
-3.82838724554976e-05
-1.81760608192677e-05
5.86953464319232e-06
-2.35515166756427e-05
-2.09169362303877e-05
2.07361785497345e-06
-3.39510232528717e-05
-5.02341990476057e-05
-7.09038428674116e-06
-3.16187565668372e-05
-4.30642086712252e-05
-4.08979943554678e-05
-1.76533971711728e-05
-9.68843365136205e-06
-3.88649975118055e-05
-9.28583898261698e-06
-4.87704041722635e-05
-2.6859207003827e-05
-2.62548348656822e-05
-9.8217946824138e-06
-5.1892603067032e-05
6.1875716009014e-06
-1.48028217258911e-05
-3.08971708394012e-05
-5.6316321509138e-05
-3.66911159166689e-05
1.09662999090726e-06
-1.84404477332224e-05
-3.99929119493925e-05
-3.29259252981954e-05
-2.30369828019762e-05
-1.11990028278647e-05
-1.95241534376197e-05
-3.71778930985659e-06
-2.50174792866855e-05
-1.28196742777424e-05
-2.37968052965683e-05
-2.48266026807842e-05
-1.72336274754532e-05
-3.89517284127381e-05
-5.89067703133335e-05
-2.44905400478853e-05
-1.10263107462894e-05
-3.38061865240633e-05
-3.45168248221136e-05
-3.04472687822983e-05
-5.25267745720423e-05
-6.12343959012483e-05
-3.07079997862083e-05
-4.23469016532713e-05
-5.71736551831746e-05
-8.07687551848588e-06
-2.64423686976811e-05
-1.53666558292866e-05
-2.67077634603468e-05
-4.27000430658008e-05
-2.05611417573823e-05
-3.08020064258158e-05
-3.42353303826933e-05
-3.32891591854179e-06
-7.02121900489768e-06
-2.82066171865241e-05
-9.4659996774459e-06
-1.23854038870087e-05
-1.05052720657115e-05
-6.17782489416066e-05
-3.1207522357749e-05
-2.91419152876095e-05
-6.45699850062038e-05
-3.54875234691719e-05
-4.08327595856064e-05
-2.39742951160872e-05
-4.91719604338855e-05
-2.93094618221013e-05
-1.98645019218006e-05
-2.82834962377663e-05
-4.25599021677738e-05
5.98186112418139e-06
-7.80175769759896e-05
-4.44905416168413e-05
-2.47600112275489e-05
-1.90063086051163e-05
-3.09909510990192e-05
-3.13488097433452e-05
-1.5797505360248e-05
-4.19193466899945e-05
-1.62994784957082e-05
-6.88175403573905e-06
-3.8251571051832e-06
-4.61916462867764e-05
-5.00870395181971e-05
-6.77692948784246e-05
2.71683722814831e-06
-2.04088035731058e-05
-1.32086350292417e-05
-4.64028911727329e-05
-1.26597708980311e-05
-3.60149146359553e-05
-3.11404496724906e-05
-4.66107438859278e-06
-3.56047637919189e-05
-7.22516038425958e-05
-1.27038058226589e-05
-6.13294835645805e-06
-2.17490100333073e-05
-1.07190657232797e-05
-5.38296294232307e-05
-2.37360315609454e-05
-9.00699169814303e-06
-3.45942800534505e-05
-3.93214852960812e-05
-2.49891818150748e-05
-4.61928383486837e-05
-4.56798891245981e-05
-4.88688219793067e-05
-2.26475059414036e-05
-1.95290735609133e-05
-3.27591985518745e-05
-1.43200740666449e-05
-4.37289517156188e-06
-2.89217251025172e-05
-4.3456752780666e-05
-9.17228852371315e-06
-3.17519703924497e-05
-3.30041049529865e-05
-5.81629707407957e-05
-4.67110934318272e-05
-5.9446431914839e-05
-4.23773783833804e-05
-4.54221649638006e-05
-4.34603937292403e-05
-5.5047934843832e-05
-2.28974286530766e-05
-7.05471481554172e-05
-6.24173190658197e-05
-2.75803664703045e-05
-5.20150682378516e-05
-4.1337586634992e-05
-2.61845039862888e-05
-1.12652562525646e-05
-6.72161322680388e-05
3.67897537745928e-06
-6.074692162514e-06
-1.72476439672547e-05
-2.69628170559892e-05
-2.74864546148208e-05
-3.96556598884424e-05
-2.92048825517312e-05
-3.61352457457297e-05
-7.25630623878496e-05
-2.16062343723055e-05
-3.65425786801281e-06
-3.01902256894139e-05
-5.29019558615408e-05
-1.3487098635423e-05
-6.61544296294451e-05
-3.55655824146259e-05
-3.08418575797102e-05
-4.25379660134707e-06
-2.0438121411677e-05
-1.94024326459376e-05
-2.35223266941141e-05
-2.36286144032465e-05
-4.72516462986911e-05
-2.90081279814371e-06
-3.02549082047024e-05
-3.46391613088779e-05
-2.94414575728926e-05
-3.99187316197979e-05
-4.729170787917e-05
-2.90338269291564e-05
-4.38493442823967e-05
-4.31868268415959e-05
-5.58836980120477e-05
-3.83227485779386e-05
-3.19668690989501e-05
-2.89322307661842e-05
-2.80969472901591e-05
-2.94287496131497e-05
2.90384127348824e-05
1.51406873839795e-05
1.0202564062202e-05
-2.19496390824328e-05
-8.06338683738815e-07
-8.27544855836393e-06
-4.24921975516454e-05
-1.39117147183432e-05
-1.93831463560623e-05
-1.49840904340422e-05
6.01820842001094e-06
-9.80789491735476e-06
-2.63383749925969e-05
-3.1467047767373e-05
-6.86353808541759e-06
-5.39790237869295e-05
-6.75418233422169e-05
1.4414583063465e-05
-6.70955337845096e-05
-3.58185884733165e-05
-1.27878996492233e-05
-2.13179176920771e-05
-3.0853461736172e-05
-8.7525988439437e-06
-2.15112567433425e-05
-1.63369134613469e-05
-1.91491478434293e-05
-3.54104281963141e-05
-4.73685403447398e-05
-3.04008397921652e-05
-5.8919911104265e-06
-3.7769814054142e-05
-3.16813546276323e-05
3.7593073183699e-06
-2.45288146496843e-05
-2.08343826353074e-05
-1.01174442147443e-05
-1.03672626883824e-05
-4.41016889397762e-05
-1.65212642825269e-05
-2.33157108287179e-05
-1.90761699804227e-05
-4.68460025557322e-05
-4.08202395602627e-05
-7.06898670419445e-05
-4.15500273705945e-05
-3.28281716942291e-05
-2.82764077005146e-05
-2.29002702254604e-05
-1.91376439189964e-05
-9.44376047882815e-06
-4.24336083847282e-05
-2.50391740606498e-05
-2.53617319791681e-05
-2.94240036331441e-05
-5.42650443465766e-05
-7.47523235976257e-06
-4.34215004171549e-05
-2.14381531328441e-05
-9.66175063689813e-06
-1.5483022765595e-05
-3.2601596881267e-05
-2.14285266074159e-05
-2.79301965159382e-05
-6.02098824762592e-05
-7.02441063029946e-06
-2.25597115287484e-05
-2.90730034910365e-05
-3.75622413362709e-05
-2.02206092154127e-05
-3.16985362371805e-05
-1.16033742829726e-05
-1.65128299908991e-05
-5.05757194088982e-05
1.03251927666037e-05
-4.79374115399315e-05
-1.99323210019902e-05
-2.33085134703776e-05
-3.08160066159151e-05
-1.61857046928104e-05
-3.83394742616943e-05
-2.02357778161772e-05
-1.80014067930551e-05
-1.86031766256585e-05
-5.90425804839255e-06
1.0246947208557e-05
-2.98846129918684e-05
-1.05094686117591e-05
-1.61169749797993e-06
-1.69587554804022e-05
-2.74537547896954e-05
-2.90781930613743e-05
-6.00996014717039e-05
-4.25382610335823e-05
-4.83763984727404e-05
3.52794284860601e-06
-3.21546428225001e-05
-2.38454942659067e-06
2.18557671025635e-06
-7.74907808373816e-06
-2.08167173852157e-05
-5.32066648221215e-06
-4.48720432329345e-06
-1.76113047154212e-05
-4.41312955167807e-06
-5.5978436439502e-05
-2.22825279670331e-05
-2.80755504800874e-05
-3.20798282402502e-05
-2.8785175520613e-05
-2.26759214195478e-05
-1.0391214911179e-05
-4.08230818522764e-05
-2.89603289674117e-05
-4.36647581499614e-05
-5.19907301090924e-05
-4.16128596019815e-05
-5.51066018697613e-05
-2.00329506557578e-05
-2.72788197534073e-05
-4.90597951724712e-05
-4.05307061091829e-05
-5.68714719524485e-05
-1.41690706537562e-05
-1.08529981690768e-05
-3.10291529033411e-05
-1.80898064361774e-05
-3.55457965215485e-05
-2.27191767025239e-05
-1.27771882100618e-05
-2.50891266904299e-05
-6.61649337210765e-05
-5.92556743789879e-05
-1.97957251848133e-05
-3.96833038853514e-05
-6.42311611312363e-05
-2.20845789333261e-05
-3.21125995343237e-05
-1.47586902472645e-05
-6.08286657534942e-05
-5.33423124107605e-05
-1.44376790904391e-05
-2.24845350645726e-05
-3.91730337559588e-05
-3.85782955794989e-06
-4.03051271647409e-05
-4.97097208373321e-05
-1.63821789211728e-05
-2.76828614853081e-05
-3.00649312722039e-05
-3.16758662251405e-05
-1.97381364013756e-05
-3.47789187976342e-05
-2.35529478888272e-05
1.35950813121232e-06
-2.27140920243248e-05
-4.46635532183892e-05
-2.43206751951269e-05
-3.26464007569989e-05
-2.84494095555322e-05
-4.28930432460498e-06
-2.7808040268558e-05
-1.1186107606912e-05
-1.69308378646455e-05
-4.58211427163306e-05
-4.37550672398049e-05
-4.79212806670954e-05
-1.16596714958084e-05
-8.70969866324814e-06
-1.31355167494969e-05
1.3210896707552e-05
-5.74976607146871e-06
-1.26847758971129e-05
-4.43279879011467e-05
-2.16857768255027e-05
-6.62277264078973e-06
-2.08423324522629e-05
-4.59343234779657e-05
-3.64355124695079e-05
-4.7813441572576e-06
-3.59513408874306e-05
-2.19714642041372e-05
-3.67365364559211e-06
-2.90762942157104e-05
-3.32034089690399e-05
-4.19956869601397e-05
-2.77721122610273e-05
-5.82823994568573e-06
-4.14504355894481e-05
-1.29919533913087e-05
-3.76982888606639e-05
-4.56359501529543e-05
-2.96347007733905e-05
-2.13303959912587e-05
-2.40302666770771e-05
-6.91518645371258e-06
-3.94223388842244e-05
-3.51365128016878e-05
-5.18402191763538e-05
-3.31280004784788e-05
-3.55365191211373e-05
-5.65079489760645e-05
-5.4753062620692e-05
-2.24143025251076e-05
-1.75784872526634e-05
-3.63960681856391e-05
-1.48935794385784e-05
-4.26678953720305e-05
3.49057515849771e-06
-1.15123614072307e-05
-4.86153739978106e-05
-2.98128592753802e-05
-2.92772952270277e-05
-4.05365714582923e-05
-3.13258798974437e-05
2.55098418996158e-07
-3.24969422941463e-07
-4.13588068318418e-05
-2.30897328533358e-05
-5.64805367523163e-05
-4.59164779060528e-05
-2.96073784700143e-05
-3.4596775449294e-05
-3.98448777493681e-05
-3.22421840467222e-05
-4.34048395674022e-05
-5.83077625858499e-05
-5.44082599845891e-05
-5.78910226266545e-05
-4.64495112135047e-05
-4.1357253542203e-05
5.6983039116463e-06
-6.46268011631211e-05
-5.2186294700923e-05
-6.97506011911212e-06
1.20244990452345e-05
-3.53728926039216e-05
-2.51716363587396e-05
-2.53980819479042e-05
-2.97370169749579e-05
-2.02790319863207e-05
-1.71665309104633e-05
-4.26405557268604e-05
-2.83697757002474e-05
-5.57806623207342e-05
-1.0728420306568e-05
-1.7406223172717e-05
-4.3090450695844e-05
-4.47959031532717e-05
-3.38777387008305e-05
-6.39176209656365e-06
-3.42149074291011e-05
1.26015152031794e-05
1.98273131464602e-05
-2.83677398441027e-05
-2.16881448527838e-05
-4.5923516418758e-05
-1.89139982492202e-05
-1.22057172427323e-05
-5.67447097813797e-05
-3.40181830884945e-05
-2.82260795332653e-05
-4.28381044829518e-05
-3.65736276984336e-05
-4.0785769717518e-05
-4.42783917904492e-05
-4.95465928999851e-05
-4.33537883773936e-05
-3.76829613876348e-05
1.22865612043927e-06
-1.51682688020957e-05
-3.72176883669235e-05
-3.59561548937706e-05
-6.66940706117656e-05
-4.57649318301476e-05
-2.15516501647264e-05
-2.0987679832243e-05
-3.14509606002847e-05
-5.67517908719363e-05
-3.76250709438767e-05
-3.24759270522145e-05
-3.37940722797169e-05
-8.32220883030121e-05
-5.97542596598068e-05
-1.58237936221623e-05
-4.74180049902377e-05
-2.72741387747673e-05
-6.44794426291118e-05
-4.49175717727446e-05
-3.52581847977193e-05
-3.03118408631152e-05
-3.35781588601287e-05
-4.09723332452908e-05
-2.27696794139328e-05
-6.88548044831245e-06
-6.43577451868698e-05
-3.98578321824129e-05
-2.40190526467891e-05
-3.28037009598197e-05
-5.47812038694936e-05
-6.05697714736038e-05
-1.04132909879924e-05
-5.17267368724341e-05
-2.68323978741396e-05
-4.51700468741848e-05
-2.20791254524552e-05
-2.92934802518557e-05
-6.27885431370688e-06
-4.519709246314e-05
-4.65463422169928e-05
-1.51375153856868e-05
-1.23774798155008e-05
-2.27861633021494e-05
-3.06017540529407e-05
-1.87796688564688e-05
-2.08096807647007e-05
-5.26254201004695e-05
1.18191673125807e-05
-2.61153619348106e-05
-1.26260749843746e-05
-2.31355460748678e-05
-2.30444140322996e-05
-4.01105872600932e-05
-2.70090618574056e-05
-9.88450558019932e-06
5.42989624667538e-06
-4.20316138119792e-05
-7.05276344313644e-05
-5.28819201311584e-05
-2.79787570958304e-05
-3.84948468339849e-05
-2.4246275868229e-05
-3.33007749542591e-05
-5.15855042649698e-06
1.96564680146028e-06
-6.37861039805915e-06
-5.21715290630136e-06
-6.46503754530148e-05
-1.17773032166063e-05
-2.44262105380094e-05
-2.17033146567262e-05
-2.3058785646254e-05
-4.02577202540354e-05
-3.42647670476034e-05
-4.30318984513581e-05
-1.97745577027148e-05
-1.40275341461481e-05
-2.32258038520627e-05
-3.90947026357478e-05
-2.00154921159657e-05
-3.32444562830975e-05
-2.11330920230141e-05
1.02052665193112e-05
-8.60651345707485e-06
1.34701792472916e-05
-1.13344601272982e-05
-1.54157148176044e-05
-2.07893378722877e-05
-9.56751510660424e-06
-4.86510760734404e-05
-3.09540476177569e-05
-3.13724278158619e-05
-5.82426640450731e-05
-3.45255281676432e-05
-3.48333343585166e-05
-5.75981023564227e-05
-3.49061371365927e-05
-4.42813210050078e-05
-4.16160613689527e-05
-1.91759851758599e-05
7.35815204757865e-06
-2.01092556816126e-05
-1.38458415374177e-05
-5.05146918865234e-05
-6.40605594972284e-06
-4.72394646503234e-05
-3.80489363239948e-05
-5.57855237951282e-06
-4.60855741757978e-05
-4.03882800298713e-05
-4.34069350860089e-05
-4.1166267967981e-05
-1.4928758638223e-05
-4.5835768180661e-05
-5.8802905859364e-05
-3.41380594670713e-05
-6.27091795832263e-05
-2.98688994924634e-05
-8.75523023491836e-06
-1.02967747274917e-05
-3.88643001187872e-05
-3.74103187326099e-05
3.96153980038711e-06
-1.8988699483411e-05
2.36920948690324e-05
-4.93797097040039e-05
-4.15899051726582e-06
-4.86486605605453e-05
-3.38131693656705e-05
-2.76258406095342e-05
-4.21669570846297e-05
-5.06382361262965e-05
-2.62155606986061e-05
-3.29990602312267e-05
-2.06554075050652e-05
-8.19388231249595e-06
-6.95001975220767e-06
-2.60658370670254e-05
-1.4641336554242e-05
-8.58050631966768e-06
-2.0730031905033e-05
-3.66722880594618e-05
1.19466362478046e-06
-1.4883650350444e-05
-2.56024124440159e-05
-2.32058217613062e-05
-8.41891257844609e-06
-2.67497410104817e-05
-2.31508183151609e-05
-4.39682428305299e-05
-2.94574243176894e-05
-1.18238543271546e-05
-4.79623727971918e-05
-2.76279271763443e-06
-5.79111102460766e-05
-2.01791424087329e-05
-3.3136086318203e-05
-4.14882759244813e-05
-2.10337551262106e-05
-1.91361531705271e-05
-6.12884922602315e-06
-1.2841819630766e-05
-3.29176169902277e-05
-4.0172834153595e-05
-4.65184301868621e-05
-1.81395444678726e-05
-6.30188362063775e-05
-1.11420977241784e-05
-2.15585738230149e-05
-5.19941855861925e-05
-4.91419789741589e-05
-3.79923529311721e-05
-4.41389844762815e-05
4.02815297955708e-07
-3.63605195862194e-05
-3.11013304498427e-05
-5.99616530174695e-06
-2.07004922720296e-05
-5.67111533760265e-05
-3.96409825975693e-05
-2.0178520877125e-05
-4.01289214283322e-05
-2.9963583920341e-05
-2.65148364109466e-05
-5.30371433817307e-05
-4.48659816922321e-05
-7.63412405779863e-06
-5.7433199640783e-05
-2.77342589101786e-05
-2.86814692903292e-05
-1.41871690303163e-05
-5.3581403527633e-05
-3.85175684111914e-05
-2.58799750360519e-05
-6.56838590074036e-05
-1.98835582656241e-05
-3.60269663182313e-05
-1.26383749135984e-05
-5.64442507142208e-05
-1.64396983990155e-05
-4.41291753066429e-05
-3.81271139927408e-05
-4.73365272503373e-06
3.26054338223996e-07
-3.2642521172334e-05
-2.52684911634394e-05
-2.83366151621739e-05
-4.44245307876886e-05
-7.8724828429292e-06
1.91483179957875e-05
-3.52935278007328e-05
-2.97875122793912e-05
-2.05481853817399e-05
-3.14701820077313e-05
-5.84966025180783e-05
-3.37102818520245e-05
-2.98864829063176e-05
-3.91165462804113e-05
-3.89220485513595e-05
2.3663247534551e-07
-5.41820042071228e-05
-1.9903186549422e-05
-4.48954217796469e-05
-1.25862515927508e-05
-1.35633245717998e-05
-8.7167251704405e-07
-3.46069749299135e-05
1.2690485067352e-06
-2.71076354415238e-05
-3.62803861241071e-05
-3.32203034121023e-05
-3.1627847713804e-05
-3.32622219426661e-05
-2.17895077021512e-05
-6.00276169433049e-05
-4.18754398083169e-05
-3.58058329473371e-05
-4.96147778432127e-05
-3.11948951279576e-05
-3.44412198135882e-05
-2.43486039300561e-05
-1.85875899630577e-06
-3.42884350707807e-06
-6.43552927493638e-05
-1.92262716793065e-05
4.68061862972202e-06
1.75510868700846e-06
-6.81935602264471e-05
3.31005731796527e-06
-4.75175968021531e-05
-2.42892305642042e-05
1.16179088195762e-05
-4.90315218964938e-05
-4.53547154479263e-05
-3.80135698216942e-05
-1.65520780072495e-05
-6.0011000848669e-05
-6.34961806285038e-05
-2.78821557502139e-05
-1.59159349655461e-05
-2.84609921576311e-05
-2.91523672291253e-06
-5.49395783681061e-05
-1.69812318987691e-05
-3.36085220659256e-05
-5.74066714510104e-05
-2.7156421371479e-05
-7.43334751380101e-05
-9.75485648535971e-06
1.42193416241856e-06
-2.76528613759651e-05
-2.33206469658478e-05
-4.71516144856384e-05
-2.53316777368981e-05
-3.53600356950384e-05
-3.54944285277817e-05
-3.15388023242904e-05
-3.00672273719663e-06
-2.09774011641956e-05
-5.57518173567593e-05
-2.64037768133179e-05
-6.135717188952e-05
-3.51296803751179e-05
-1.64941347427862e-05
5.53900958242694e-06
-3.54176008846727e-05
-3.5389420842497e-05
-3.20405618022439e-05
-3.25127387397346e-05
-1.34365038414107e-05
-3.19722957966064e-05
-2.29610828890568e-07
-7.45328099943198e-06
4.36700551879826e-07
-4.25768365233747e-05
-1.89224953270874e-05
-3.16959529593771e-06
-7.13399185318538e-06
-3.05713881347164e-05
-4.48983186926481e-05
-6.04370274393713e-06
8.78449701698433e-08
-5.01156574702435e-05
-3.78023854886646e-05
-3.66062796170986e-05
-1.68741102267486e-05
-3.44962684360905e-05
-2.73472340381549e-05
-1.73358447063967e-05
-6.11634936759407e-06
-1.93552797808854e-05
-1.05344393890062e-05
-2.47989279937341e-05
-1.05104842566738e-05
-5.67997811616415e-05
-4.25257419334451e-05
-3.06801669441936e-05
-2.28655658249862e-05
-2.36977510658122e-05
1.83733886544411e-05
2.0926748932093e-06
-4.48447020774501e-05
-2.99506447412928e-05
-1.50755801132663e-05
-2.24468583999382e-05
-8.76488865852547e-06
-2.37441358972808e-05
-9.656183626178e-06
-6.21386956633239e-05
4.61623061982151e-06
-9.90496657514861e-06
-3.13182134365454e-05
-9.47719343037001e-06
-4.93348503797444e-05
-4.98614749472742e-05
-4.69409987442979e-05
-4.03184002946722e-05
-4.56424845695538e-05
-5.76546197304394e-05
-4.11457535105166e-05
-5.27399788482256e-05
-5.28710154368019e-05
-3.35584874787255e-05
-4.2052608196808e-05
-5.24655343935477e-05
-3.4966824385438e-05
-3.36448223300139e-05
-2.06854528587491e-05
-2.16562417300286e-05
-3.3351163584673e-05
-5.59115619977965e-05
-1.15232287394963e-05
-4.71350195580494e-05
-4.40566889862866e-05
-2.51631115145323e-05
-2.83282633783973e-05
-5.04871863450301e-05
-5.86417170116165e-05
-2.60254465035799e-05
-1.2867598615891e-05
-2.12964027596919e-05
-9.87652360705198e-06
-1.69450231482955e-05
-3.39064977952528e-05
-2.91802939168726e-05
-5.54460932230635e-06
-1.73229381913305e-05
-4.31022042284806e-05
-3.12916619991339e-06
-1.87159525639661e-05
-3.98270036656496e-05
-9.34991158225596e-06
-5.02835803485255e-05
-5.05850761545408e-05
3.14378619753753e-06
-1.9214734160943e-05
-3.85883132749054e-05
-3.35509795868661e-05
-2.18988649592439e-05
-1.8070279120064e-05
-1.11563838073891e-05
-1.7906581254834e-05
-1.61724916554272e-05
-2.9106601985373e-05
1.28449723504065e-07
-2.23826436917761e-05
-1.29680518330032e-05
-2.60550031284027e-05
-4.67613298017014e-05
-8.82973808249691e-05
-2.94146205296655e-05
-1.2749449387054e-05
-3.12315570993779e-05
-2.78898223093769e-05
-3.08528682881114e-05
-2.89522540451927e-05
-7.56486703076627e-06
1.54441310463114e-06
-7.0101265644523e-05
-4.81369048133855e-05
-1.06015120334023e-05
-3.01010220927731e-05
-2.20968753144657e-05
9.23266164676699e-07
-2.34168706174065e-05
-6.10936620373257e-05
-2.79133653696164e-05
-2.54859718022757e-05
-4.05928577461209e-05
-3.32857696091215e-05
-4.19920600853243e-05
-6.37152760738669e-05
-1.06995993586618e-05
-5.79607876117426e-05
-3.3457525016588e-05
-4.56743882442204e-05
-1.89090212255211e-05
-1.89493854485722e-05
-5.89445381972375e-05
-5.79431809678371e-06
-4.51695478411085e-05
-4.50895175368669e-05
-1.58409239918299e-05
-2.0048483727155e-05
-3.93545819208124e-05
-2.24176056817033e-05
4.6521223954541e-06
-5.16308380633418e-05
-1.81204705706866e-05
-1.64271962914361e-05
-4.15527548805021e-05
-5.29147886026659e-05
-4.84032696567228e-05
-4.75943625637725e-05
-1.8614855455819e-05
-1.56398492709137e-05
-4.13678458051056e-05
-3.59663915049054e-05
-1.84814206201746e-05
-3.79105148849773e-05
-2.20643288015632e-05
-3.19279288746313e-06
-9.54141193605724e-06
-4.25049711974036e-05
-4.32508710458237e-05
-5.20767541560426e-05
1.03280340796419e-05
-1.41826238043017e-05
-4.66821409077191e-05
-6.03170166393732e-05
-4.42304750932167e-06
2.0731237287815e-06
-5.80352555683104e-05
-1.17806031063466e-05
-4.01263723940399e-05
-2.05496416325362e-05
-5.53830889644984e-06
-4.36611955435309e-05
-3.90458036434429e-05
-3.70208838000851e-05
-5.13158457964578e-05
-2.60005626424542e-05
-3.57296319698149e-05
-3.07894173651827e-05
-2.97469219877002e-05
-1.6940977392952e-05
3.74380935289859e-06
-2.21602876329271e-05
-3.02032650581969e-05
-1.88375849855651e-05
2.68257975816605e-06
-3.58117584554953e-05
-3.14328187908171e-05
-1.46398947722156e-05
-1.3819674457035e-05
-5.14626225090598e-06
-6.41295322740092e-05
-3.75892131197289e-05
-1.28928940065355e-05
-2.42304652816122e-05
-1.9172370320991e-05
-3.10814605725954e-05
-5.69642475031751e-05
-2.74648662725399e-05
-6.93110755012129e-06
-3.49226425231792e-05
-8.00885712900751e-05
-2.80600125916448e-05
-4.14533228943174e-05
-3.00573975300289e-05
-5.8926374081427e-05
-3.80229838475888e-05
-4.83938427240643e-05
-3.24984712260652e-05
-3.42991730408951e-05
-5.30907544708438e-06
-4.55241524046468e-05
1.22967706725248e-05
-4.31552705333172e-06
-2.93078689894405e-05
-1.92327892877307e-05
-7.22115180011645e-06
-4.97458016261167e-05
-1.29961693549354e-05
-4.01225318976489e-05
-7.57491294462992e-05
-2.27809172859809e-05
-1.91593258594935e-05
-6.54468866391253e-05
-2.44053835122336e-05
-3.86032172794905e-05
-3.66124964481566e-05
-1.57887230136264e-05
-3.27182715831372e-05
-2.82240025994802e-05
-7.38229647863121e-06
-2.60620858747467e-05
4.71615137159101e-06
-1.54138678858066e-05
4.87616178922371e-06
5.16628400085788e-06
2.63338445131789e-06
-2.58859221667041e-05
-1.01371582485545e-05
-1.65355813138218e-05
-1.8758097105059e-05
-6.03487048159107e-06
-1.05738920323746e-05
-5.17817439884471e-05
-1.67904322899547e-05
-3.95312740980848e-05
-5.51457394529332e-05
-1.98069155527495e-05
-2.96947946811456e-05
-2.51268860118804e-05
2.66265930081818e-05
-2.20769519804809e-06
-5.27795350519838e-05
-4.52898885819334e-06
3.0241801632001e-06
-4.7259015055276e-05
-3.18704422545786e-05
-1.56321744246773e-05
-7.11141882467739e-05
-2.65018081957581e-05
-4.01565182866131e-05
-3.86019159442299e-05
-6.56469417554589e-05
-1.61554058667931e-05
-6.03769670953951e-06
-3.79751217747754e-05
-1.43611202349612e-05
-1.09868968006841e-05
-4.43972114227796e-05
-7.03561376872439e-06
-2.70494139049424e-05
-4.40200146996084e-05
-1.28894174170002e-05
-1.24363334552946e-05
-4.30425024994557e-05
-4.25954919675693e-05
-4.3612786256157e-05
-7.02352792415652e-05
-6.18978908539258e-05
-5.54967844767714e-05
-4.21792046486297e-05
-4.36892587953848e-05
-3.45292141511662e-05
-5.8268876175253e-05
-5.35948565520559e-05
-3.0750709917827e-05
-4.48845898680925e-06
-2.50051278854467e-05
2.16336527574829e-05
1.40982580009538e-05
1.00015141961152e-05
-6.96551091971594e-05
-1.20260407772683e-05
-1.1713154123409e-05
-4.50827366116914e-05
-5.76230657112831e-05
-4.79100696599115e-05
-6.61215754602292e-05
-5.36079806309573e-05
-3.7180341706287e-05
-4.83395610260106e-05
-2.75334656063056e-05
-5.19728047530969e-05
-1.47660322151307e-05
-2.13486552425581e-05
-1.90373919655995e-05
-1.80765107607373e-05
7.84601279936048e-06
8.0809949756892e-06
-2.72199797437272e-05
-1.1855483850289e-05
-8.89694934620892e-06
-8.94575088869811e-06
-1.26806960376589e-05
-2.11202685539814e-06
2.58190046144108e-06
-6.49792723687373e-05
-4.07685032889808e-05
-2.47815446298645e-05
-3.9853754582975e-05
-2.57383947738226e-05
-2.65688533683499e-05
-6.302014086888e-05
-3.30555912185052e-05
-7.71095333455355e-06
-4.83747957081003e-05
-2.49377480529145e-06
-3.14006282979167e-05
-2.62298338309564e-05
-4.00449796973537e-05
-7.43321987701397e-06
-2.71704635216135e-05
-3.69133235346769e-05
-1.79722220722651e-05
-1.95359618136981e-05
-5.7161674811949e-05
-5.47202212283127e-05
-4.80357185397358e-05
-4.58077322269623e-05
-4.33481857739558e-05
-4.54933562701559e-05
-4.15423626342278e-05
-3.21313244060272e-05
-5.13491430927792e-05
-6.36828986239513e-05
-4.60050374921657e-05
1.26254023593294e-05
-2.48432201171439e-05
-1.14171434498564e-05
-1.10944101343178e-05
-3.60216382539624e-05
-2.47959432833342e-05
-3.63461961070216e-05
-3.27795665358791e-05
-1.90084174555224e-05
-1.99958905818237e-05
-5.80353504202821e-05
-5.32298161899926e-05
-5.70916133689947e-05
-5.58578882466849e-05
-1.66241225892557e-05
-4.89033707317224e-05
-2.32269791178432e-05
-3.62512485165223e-05
-2.14766368583744e-05
-4.41229776318335e-05
-3.99072755573266e-05
-2.68155404475766e-05
-1.47654352415302e-05
1.68915377424924e-05
-1.17594710869534e-05
-2.95513733732659e-05
-2.85019896958235e-05
-4.03846874358489e-05
-2.10750065045675e-05
-2.91645467608331e-05
-5.43790131862514e-05
-5.17129835492343e-05
1.78074924158551e-06
-5.07014363971171e-05
-4.21556308006765e-05
-3.80571995961296e-05
-2.56491935729772e-05
1.06890126905721e-06
-3.55675858821714e-06
-2.75600368014109e-05
-4.12977776705196e-05
-2.46625024666811e-05
-2.2614588125048e-05
-2.39271596993773e-05
-3.57747645430792e-05
-6.12574776651738e-05
-2.23233782955649e-05
-3.33195498512309e-06
-3.37527224617063e-05
-2.59585693264153e-05
-4.93358357843981e-05
-4.88181601045166e-05
-1.86128703279449e-05
-3.45940438966108e-05
-1.1191755547948e-05
-3.89000117167816e-05
-4.00621569993567e-06
-6.70123941211666e-06
-5.33064494885878e-05
-1.58803246951047e-05
-4.24995968841802e-06
-1.74515077749647e-05
-9.20304859706478e-06
-2.49106013270885e-05
-3.87373664336648e-05
-5.46459057636125e-05
-1.25598272796922e-05
-6.20197534942315e-05
-2.10730432492846e-05
-3.37021380276024e-05
-7.60373816759151e-05
-4.25479427522854e-05
-3.34289164465065e-05
-4.02289976407871e-06
-3.37699222799884e-05
-7.62763315165255e-06
4.02915388673916e-06
-1.71012083987014e-05
-8.7454619492065e-06
5.31771499303598e-06
-4.51153614260975e-05
-6.20061966678952e-06
-2.56229675327347e-05
-6.21974794664854e-05
-3.54613340042235e-05
1.49074420634645e-05
-1.64849954357636e-05
-4.35459170394986e-05
-1.85882662012751e-05
-9.39423994184421e-06
-3.5445947222542e-05
-6.72985771613226e-05
-4.14595224347511e-05
-4.83258932635134e-05
-5.77443860627304e-05
-4.6040339287432e-05
-2.13467440726639e-05
-3.63296187446571e-05
-3.3716313117447e-05
-1.64332148776458e-05
-4.81507370005438e-05
-3.71618415279602e-05
-1.86325895026844e-05
-3.25350996508178e-05
-1.07922635179992e-05
-5.35247991701908e-05
-3.26481342691466e-05
-3.21424334625866e-05
-3.08164159366197e-05
-7.33103692046231e-05
-2.95240350548441e-05
-1.87586343693133e-05
-5.63367684058962e-05
-3.17546255041682e-05
2.32218441309934e-06
-2.37652698857055e-05
-4.36218216666295e-05
-5.44178853272786e-06
-5.93592567748328e-05
1.90968258762739e-06
2.04219701180101e-05
-3.87914359109305e-05
-3.47252774108203e-05
-2.99940324611362e-05
-4.38742108203898e-05
-2.00499438494838e-05
-2.46153187667202e-05
1.00567457974532e-05
-3.47871324576496e-05
-1.68540812470224e-05
-3.94013241794618e-05
-3.47810708603632e-05
-3.13280142400106e-05
8.2710231004853e-06
-3.77016868356906e-05
-3.853690327743e-05
-3.98593336867792e-05
-4.06112675924288e-07
-3.67942172948926e-05
-3.86267377259863e-05
-2.07142389052191e-05
-5.55562221980395e-05
-5.82743486126381e-06
-1.05297102010813e-05
-4.29189041290364e-05
-3.6909383090517e-05
1.51434031502434e-05
-3.06740876044575e-05
-1.11815019418486e-05
-4.11212622054843e-05
-1.81798603583253e-05
-3.6465245759008e-05
2.67042455132643e-05
-6.55135006148825e-06
-3.20789796844096e-05
-2.50188361292881e-05
-2.65220255942808e-05
-3.18549590502671e-05
1.22302555324773e-05
-1.14345883806397e-05
-7.02106664103355e-05
1.26994736348852e-05
1.32707682844654e-05
-6.77421586678266e-05
-7.1951431984592e-05
-3.86941251760949e-05
-6.99383609996006e-05
-7.45472718603295e-06
-4.27616725230427e-05
-2.45045682653436e-05
-5.17303957001727e-05
-1.54721671210422e-05
-1.22968469232721e-05
-4.86067381832399e-05
-4.0272693262799e-05
-3.55349836631568e-05
-2.1818245416308e-05
-3.03998020598464e-05
-3.38168773077869e-05
-1.06907317094526e-05
-3.44803825040845e-05
1.05585696831852e-05
-2.79221685725769e-05
-1.31717915190482e-05
-4.40861314079054e-05
-4.91158446822042e-05
-2.9565700084052e-05
-2.13636275334015e-05
-2.06349592677697e-05
-6.7513937716433e-05
-4.03057624571216e-05
1.88095462286186e-06
-2.53413809383541e-05
-1.03715602025388e-05
-1.55899336750415e-05
-4.62816203446019e-05
-2.94903740206539e-05
-4.38808524105982e-05
-2.13186607526266e-05
-1.32491470242804e-05
5.19897451738588e-06
-1.13094537242868e-05
-1.34345410011779e-05
-5.15036003041e-05
-1.37981355050786e-05
-2.6048810996241e-05
-3.39399329994416e-05
-4.64680157971112e-05
-5.59346045006287e-05
-2.33146816885316e-05
2.52453004988891e-05
-1.74781701301432e-05
-2.4897053591347e-05
-2.73366014782204e-05
-3.52901790077974e-05
-4.56861820707852e-05
-2.15474323202407e-05
-1.51703553396606e-05
-1.4544337672631e-05
-4.45319572062748e-05
-1.6915876598039e-05
-4.08605355541721e-05
-4.57292258585346e-05
-4.51738528599773e-05
-3.38421202449075e-05
-3.54658021911057e-05
-3.8163416651344e-06
-6.37660632708357e-05
-1.47164117001229e-05
-4.08746225527407e-05
-4.53208599415293e-05
-4.35676958862683e-05
-4.64721000641591e-06
-9.38724573256856e-06
-5.0263675366014e-05
-3.80706261677377e-05
-5.42249396414168e-05
-4.9028282831632e-05
-2.762898646965e-05
-4.85752305483883e-05
-5.47921460668967e-05
-5.54732981669792e-06
