# Supplementary material for: Research on computational propagation and identification of mine microseismic signals based on deep learning
Source: PLoS One. 2025 Oct 22;20(10):e0334641. doi: 10.1371/journal.pone.0334641 (PMC12543183; doi:10.1371/journal.pone.0334641)
Supplement: S7 Data — (ZIP) [file pone.0334641.s007.zip › 000100900001483.xlsx_0.txt_24.txt.txt]

-4.33440296196208e-05
-2.75678870120966e-05
-4.472709216623e-05
-3.44868953574912e-05
-3.59988321653241e-05
-5.85639773106118e-05
-4.06372371804691e-06
-3.97785048234176e-05
-3.37701815460865e-05
-5.18115015386713e-05
1.67257073121967e-06
-3.14717645842363e-05
-1.91729937970765e-05
-2.97930001635948e-06
-2.43707114357324e-05
-3.69845101057969e-05
-5.59848905176837e-06
-4.07300874055203e-05
-3.3253581786171e-05
-5.68305969799998e-05
-3.71057531653195e-05
-1.79736201888155e-05
-3.21103199124663e-05
-1.05038756205964e-05
-1.7248887080857e-05
-3.20063957397649e-05
-3.3162907092731e-06
-3.9206106124667e-05
-3.08830043602643e-05
-5.48574188361505e-05
-4.2749609283533e-05
1.42867482303016e-05
-1.15633111510192e-05
-4.56251138827687e-05
-3.37791441382748e-05
-4.63590659867691e-05
-3.9053944011533e-05
-1.55883002961026e-05
-2.72169871112772e-05
-3.16486319604895e-05
-2.09834704431878e-05
-1.11070052788085e-05
6.12138786091369e-06
-8.81358750478367e-05
-1.10276412039029e-05
-2.27591514592524e-05
-2.35367088745804e-05
-3.74312500121689e-05
-1.64849788838055e-06
-8.26314832839019e-06
-2.3931155752651e-05
-6.96654969620808e-06
1.61944594720374e-05
-2.81782512896302e-05
-2.26695264941165e-05
-6.18807087318373e-06
-5.10253577966573e-05
-2.91816421650848e-05
-4.06152536864078e-05
-2.79992397891789e-05
-6.02962078788236e-05
-3.85897268411823e-05
-3.56019087991482e-05
-2.61210656442306e-05
-5.09013481763154e-05
-3.86717756996199e-05
-2.2817484285906e-05
-2.62502525979851e-05
-1.51464648243434e-05
-3.03047197841719e-05
-5.62309816638074e-06
-1.21827930471083e-05
-5.13613413304215e-05
-3.97291208150265e-05
-4.92280865112404e-05
-3.21774956718976e-05
3.1588552161157e-07
-3.87474137269221e-05
-3.84264099963327e-05
-4.7337066345875e-05
-4.96354777929874e-05
-3.26752407618533e-05
-6.00068107235138e-05
-9.12376885604041e-06
-4.66125371021182e-05
-2.66646280636857e-05
-2.2677780273732e-05
-1.60441864320581e-05
-2.26688133729356e-05
-8.02961125459987e-06
-2.70866287332025e-05
1.47139528434586e-05
-2.59541607722855e-05
-3.17162749329146e-05
-3.79661532767458e-05
-4.3564547796613e-05
-4.13465331111564e-05
-4.08673264722043e-05
-7.2459872769988e-05
-4.34621044121453e-05
4.88247518555581e-06
-6.25055563588613e-05
-4.15401571403285e-06
-2.92172407785668e-05
-1.74057266752329e-05
-1.03585912946228e-05
-5.39976156701235e-06
-3.82108708258831e-06
-3.25416433905398e-05
-1.2452517942574e-05
-3.49794145584316e-05
-3.46100712819551e-05
-4.92743022903776e-05
-5.11923013197783e-05
-3.69760291025067e-05
-1.64887830919506e-06
-4.10799245075524e-05
-3.07548040755027e-05
-5.08685348549649e-05
4.1348192955089e-07
-6.18559355437755e-05
-2.48006189788854e-05
-5.10781235438442e-05
-4.34444331994021e-05
-4.01537681498871e-06
2.40172633656883e-06
-1.06418591204862e-05
1.56422346624965e-05
-2.36916051847381e-05
-2.88695133365175e-05
-1.456986350638e-05
-4.67593851334122e-05
-4.43362470043875e-05
-2.60687947588144e-05
-3.49731202664868e-05
-6.69862316265322e-05
-4.24505817455593e-05
-3.95653012865603e-05
-3.98593939621143e-05
-3.82453922359207e-05
-5.0124926590197e-05
-4.59661494579932e-05
-3.04417402173938e-05
2.90452054693455e-06
-3.49690209493501e-05
-6.23497935071891e-06
-2.64077078438493e-05
-3.80956583940888e-05
-2.604906719861e-05
-2.10995197247692e-05
-3.39689160640385e-05
-4.59328669938157e-05
-3.49233364081318e-05
-3.94614772379791e-05
-3.17297838014215e-05
-3.09795018837968e-05
-1.08028658313181e-05
-4.41253452615094e-05
-3.14114224109422e-05
1.40709608515374e-06
-3.68066789795768e-05
-3.98955457087065e-05
3.23923897733248e-05
-2.96978890138073e-05
-2.74838105599406e-05
-2.15204886300759e-05
-2.22160925574784e-05
-1.85084054996687e-05
-3.9722862233736e-05
-3.40694572277246e-05
-3.79429277935409e-05
-3.46020153460404e-05
-2.39104139424814e-05
-4.38211505319929e-05
-4.47948660909597e-05
-2.17466183192948e-05
-4.74396967312342e-05
-4.39266942927751e-05
-2.57545059869899e-05
1.57504890493726e-06
-3.30376308744864e-05
-8.46627357736314e-06
-5.82269956363314e-05
-4.43511776784233e-06
-3.79242829031575e-05
-3.62074455690078e-05
-3.79714537645074e-05
-3.29744039754395e-05
1.25655493547709e-07
-2.11276204669807e-05
-1.36235276763726e-06
-1.09694232097774e-05
-2.50770630846803e-05
-1.56599719425038e-05
-2.24405723537197e-05
-1.48023015912445e-05
-2.23734383638486e-05
-6.52803897801072e-05
-1.25956673093454e-05
-4.3391234446668e-05
-6.83213082300883e-05
-1.76197761153777e-05
-3.10467478329026e-05
-5.06154632328992e-05
-2.20350345660713e-05
-1.02771505529805e-05
-4.19004375396021e-05
-4.91489371547927e-05
-2.45596243717414e-05
-2.57541099503652e-05
-3.74330199191094e-05
4.34736307889792e-06
1.07345639017146e-05
-3.18684766911385e-05
6.9135979013656e-06
-1.41118324502333e-05
-2.8284655912995e-05
-7.31312583589578e-06
-4.55721994331705e-05
-5.46478047602194e-05
-2.87585585800158e-05
-1.155428177495e-05
-2.0882570744681e-05
-5.42376798344345e-05
2.23733000769894e-05
-3.71601644923622e-05
-5.20886867107154e-06
-4.52149850523439e-05
-1.74876951823614e-05
-2.67983654085313e-05
-2.81440536876893e-05
5.6466289202804e-06
-4.06368628643917e-05
-1.86066518794124e-05
-1.76500188014279e-05
-5.67704173991812e-05
-2.11104256654922e-05
-3.23699465697678e-05
-3.28826996841583e-05
-3.61737359796273e-05
2.592684068411e-07
-6.60677498207638e-05
-2.97010410953677e-05
-3.50852072611261e-05
-2.64204485622759e-05
-3.92321836116346e-06
1.96143820685832e-05
-3.83892998564832e-05
-3.58685428421916e-05
-6.93480296661621e-06
-1.07583727090365e-05
1.71070523832768e-07
-5.31986751445198e-05
-5.81430220203362e-06
-2.19463407783887e-05
-1.92897093760388e-05
-1.38822306889548e-05
-3.48592025249697e-05
-1.20452605929946e-05
-1.37722867562083e-06
-2.17414787771782e-05
-2.62132719151125e-05
-2.28569389140193e-05
2.84266472276862e-07
-1.87468368857764e-05
-9.09649477141475e-06
1.20558384611232e-05
-7.36191206190934e-06
-3.6950775685615e-05
-2.43204787352797e-05
-4.57374926814044e-05
-3.90596860609097e-05
-1.12323205388e-05
-3.86911854723263e-05
-7.15804055378373e-05
-2.51468655502952e-05
-1.77809269633287e-05
-6.32606802060057e-05
-4.6308263073934e-05
-4.57019876205126e-05
-4.23953247847108e-05
-2.11595184367065e-05
4.40877043802231e-06
-5.14696750256751e-05
-1.73382999875249e-05
8.5389396493368e-06
-6.45898472559249e-05
-2.24025846905752e-05
-3.71118809132528e-05
-3.1431429562587e-05
-5.94561886024382e-05
-1.36266843683855e-05
-1.60807539756819e-05
-7.10097810655453e-05
-2.34604498420422e-05
-2.86854337728688e-05
-3.53677467747385e-05
-4.59530627807319e-06
-3.86948595606768e-05
-2.19136450132984e-05
-6.15060880389793e-05
-2.4689507382872e-05
-2.86966561599053e-05
-4.5228019504106e-05
-5.34212381293643e-06
-2.49497195585337e-05
-1.74465858631557e-05
-1.41701438777721e-06
9.65093792824538e-06
-4.45586382187356e-05
-1.11559598511682e-05
1.39806334745548e-05
-2.16317618205871e-05
-1.22866966998648e-05
-1.46218528183402e-05
-2.17560288700766e-05
-2.67247339344855e-05
-4.84889752043348e-06
-7.99842208901723e-06
-2.84107244229278e-05
1.25521991333186e-05
1.60572330545988e-06
-5.69642110235701e-05
-4.16354602083684e-05
1.60284578702156e-06
-3.01984573522001e-05
-5.22490041182257e-05
-6.73965389158299e-05
-2.29309248734155e-05
3.10399342647067e-07
4.84637697006109e-06
-2.12770425075536e-05
-4.10986800921888e-06
-3.64970727862793e-05
5.12146285840837e-07
-5.00654021166277e-05
-2.20400581893186e-05
5.58913376047667e-06
-2.70926932291613e-05
-2.44491717233203e-05
-9.07139215877172e-06
-1.65595806293602e-05
-1.65847377228477e-05
-3.75659609331589e-05
-2.95948612713032e-05
-1.837754868814e-05
1.13466855368289e-05
-2.69249912859572e-05
-5.01983891967257e-05
-1.09433150843849e-05
-3.76831525071785e-05
-6.06518528899357e-06
-2.41527356005059e-05
7.80084559230474e-06
-1.35700098375566e-05
-4.96223375688536e-05
3.47269583046954e-05
-3.40058165546946e-05
-3.80199202645692e-05
-4.06462557800147e-05
-3.05788352624245e-05
-5.22364902739812e-05
-4.40499403857262e-05
-1.97165138946679e-05
-3.67240242348345e-05
-6.5851136261959e-05
-3.18110574471488e-05
-2.46473812807124e-05
-2.83093564187766e-05
-1.89524059006522e-05
-2.45857914230732e-05
-2.52683123969409e-05
-5.40018380423002e-05
-4.49911893950819e-05
-1.62085770164396e-05
-3.88196005626317e-05
-1.32485249074577e-05
-1.63090719218824e-05
-2.16462806824627e-05
-3.89666907128285e-05
-2.61583727179373e-05
-5.53657367895903e-05
-3.9210388403735e-05
-3.61824648058543e-05
-2.97189631783253e-05
-2.97646411297371e-05
-2.47622074079993e-05
-1.39064864642963e-05
-3.24777847969495e-05
-6.40275736318747e-05
-5.16309472071245e-05
2.69604598909529e-06
-5.16919064770061e-05
-2.09094629929963e-05
-4.17359464289106e-05
-3.77492373216831e-05
-1.47834956754987e-05
-5.63613418642162e-05
-1.54075478947156e-05
-4.85482866779083e-05
-2.22274547131483e-05
-3.9739956594002e-05
-2.23082273114619e-07
-3.88808667524089e-05
-2.93710532630117e-05
-3.33294959348531e-06
-4.09331410992996e-05
-5.62267406758518e-05
-2.78429963262699e-05
-1.43807052355479e-05
-5.67280634915878e-05
-2.68931952687231e-05
-2.88602801332231e-05
-1.94363793120433e-05
-2.92305436689319e-05
-8.60952426901918e-06
-2.48855639633999e-05
-2.1132867492025e-05
4.02776801486934e-06
-4.03915976072545e-06
-2.85520647540241e-05
-1.83420622475528e-05
-1.46388546591285e-06
-1.99715047589398e-05
2.12417237114018e-06
-1.51135821264245e-06
-5.09693029994299e-05
-6.13453890049629e-05
-2.65404107790731e-05
-6.57637112229012e-05
-6.76982569679038e-05
-2.80202689759175e-05
-3.54921934982472e-05
-5.06258592744584e-05
-2.92361518227458e-05
-3.50171974008016e-05
-2.48036677767083e-05
-2.40349789065848e-06
2.37328495121211e-06
-5.75487397569267e-06
2.50885423816384e-05
-1.34556797024424e-05
8.65075679393242e-06
-7.76017082237512e-06
-1.71872288508448e-05
-2.40977926084731e-05
-4.07979225552847e-05
-3.03900588489082e-05
-1.71200932980377e-05
-2.98278752272609e-05
-4.66700382601905e-05
-5.24852573751311e-05
-3.18787943662543e-05
-3.02695088988862e-05
-5.46544572265319e-05
-3.18575117914528e-05
-1.68156398069007e-05
-2.36458433095831e-05
-7.30785994497018e-06
2.40923811905698e-05
1.62387613110778e-06
-1.28318947758596e-05
-8.62689442435596e-06
-3.3576950687921e-07
-3.29411307105858e-05
-3.39015127854808e-05
-4.75667132582471e-05
-4.48068765414436e-05
-2.30365418808016e-05
-4.70645558075588e-05
-5.77843216325017e-05
-5.20661047802407e-05
-2.86498987053021e-05
-1.66939962662061e-05
-1.1871066969968e-05
3.37419013864565e-05
-2.16770854416981e-05
-6.2037349000379e-05
-1.96600962682329e-05
-1.72507264841007e-05
-4.48037025670423e-05
2.03356822599007e-05
-1.89327227363049e-05
-2.5891530580415e-05
-3.49109427791957e-05
-5.30520859642754e-05
-4.26847486048907e-05
-3.54450266392412e-05
-4.52083458367186e-07
-3.66431224610409e-05
-3.26495850838444e-05
-9.66752962765165e-06
-2.48840819250231e-05
-3.15451690079766e-06
-6.39848430810871e-06
-2.55758680469606e-05
-2.05835240568647e-05
1.25594300454291e-05
1.36555846378247e-05
8.44305233261036e-06
-2.90371297061168e-05
-2.23327032243504e-05
-3.60411033375945e-05
-7.92114313367127e-05
-7.43272739924318e-05
-1.95992563634603e-05
-5.89505500606372e-05
-6.89076247929099e-06
-1.8401642489526e-05
-3.23695826661584e-05
7.37615939035097e-07
-2.41247465874809e-05
-1.80390667914552e-05
-2.44645858987972e-06
-2.8542191146322e-05
1.80017519163692e-06
-4.7859268553149e-05
-1.51246548863699e-05
3.23586010261295e-05
-4.69168175188047e-05
-7.62071636388196e-05
-4.16412236380927e-05
-2.18241777162172e-06
-4.81175542938109e-05
-6.28126017861476e-05
-4.00043222005025e-05
-5.4306877165084e-05
-3.00938680461316e-05
-2.76171342977051e-05
-1.75053392707575e-05
-3.02823013213136e-05
-9.63688502292814e-06
-2.21626145977947e-05
-1.4216398512298e-05
-3.98645641800851e-05
-3.97663834278345e-05
-6.66836545123524e-07
-2.94163773949249e-05
-2.40786654369306e-05
-7.63708543516437e-06
-4.15594174314155e-05
-3.83353163218434e-05
-3.20955008952761e-05
-1.09815714366219e-05
-1.94351412079156e-05
-3.46246663774979e-05
-4.72920835846314e-05
-4.26747138705388e-05
-5.29279855037629e-06
-5.17532421134277e-05
-2.61515380363465e-05
-2.01310768801873e-06
-3.14248559268541e-05
-4.19931096113337e-05
1.90513045295776e-06
-1.19177368824139e-05
-4.05448858654186e-05
-1.13338737227741e-05
-2.50442628649648e-05
-3.22482767968457e-05
-5.88946725830104e-05
-1.39268219084586e-05
-5.76416162370039e-05
-4.40404953511411e-05
-2.73571129924715e-05
-3.79348373023418e-05
-3.87305617349152e-05
-2.67328287411187e-05
-3.82983809085466e-05
-5.42215128475926e-05
-2.95144808788499e-05
-3.96547236262358e-05
-1.30630153120738e-05
-1.94486365918755e-05
2.11336784113951e-05
-4.97169530127518e-05
-3.09475343747284e-06
1.78600907842311e-06
-2.31704112493994e-05
-2.97481433472342e-05
-2.65638639171872e-05
-1.06081622934017e-05
-5.81639431153165e-05
-1.77392856784205e-05
-2.06733675185635e-05
-7.07344572634135e-05
-2.67600492478726e-05
-2.90484763530959e-05
-4.16757917285984e-05
-5.57459721890436e-05
-3.92419994476344e-05
-1.46465542286921e-05
-5.22048530397429e-05
-3.15736887912365e-05
-1.08573729227837e-05
-4.37602490531551e-05
1.1341222042585e-07
-1.07372602000798e-05
-2.24637221946694e-05
-8.9937561208753e-06
-9.12263884988427e-06
-3.23030685123747e-05
-2.14784376785258e-05
-2.63827425425868e-05
-5.38627704007043e-05
-4.55337327047085e-05
-2.43286201693747e-05
-6.76972495617144e-05
-1.44839090932153e-05
-3.3119608160636e-05
-5.70063067032018e-05
-3.99200592528736e-05
-2.27118016269942e-05
-4.77389297039028e-06
-5.91973732308033e-05
-3.498865951547e-05
-1.85938856111986e-05
-1.3523598279602e-05
-4.89841111777375e-05
-1.03350327002058e-05
-3.26353409124472e-05
-5.58688616872485e-05
-3.99983665877693e-05
-1.84558779661777e-05
-2.68639263686496e-05
-1.78561279575233e-05
-2.10206086783e-05
-2.74317840467115e-05
-2.2115401535952e-05
-2.71539481525384e-06
-3.0306617060465e-05
-1.03429108647954e-05
1.61490040844545e-05
-4.1239542302683e-05
-2.21502763249913e-05
-1.37307528923253e-05
-2.89145009557164e-05
-3.02552158109962e-05
-4.38585287163088e-05
-5.37122396207229e-05
-2.53135360923123e-05
-3.64942461528757e-05
-2.15945030430675e-05
-4.87039983297133e-05
-5.6808112142044e-05
-2.02095150810604e-05
-4.61792697002809e-05
-1.56615906541355e-05
-1.50045224461937e-05
-1.74494105080298e-05
-1.32089364516456e-05
1.12964379575742e-05
-1.3269338341097e-05
-5.6307314068564e-05
-1.25091330786793e-05
-2.3576212737714e-05
-1.55946898562171e-05
-3.90981176414379e-05
-2.49193329329933e-05
-4.44814538303682e-05
-3.45924531954061e-05
-1.46137190454243e-05
-2.83389967246628e-05
-8.17049860580164e-05
-1.5696793093324e-05
-2.45120057731018e-05
-1.77360893715225e-05
-1.51319555929811e-06
8.30959438533222e-06
2.97928087899006e-05
-1.44600987928354e-05
-3.28390502610365e-05
2.25284876669742e-05
-4.00618905736472e-05
-3.93664988779845e-05
-2.87517412059406e-06
-4.88710366218479e-05
-1.72124615035812e-05
-1.13130317624374e-05
-6.30977533151647e-05
-3.15975113093412e-05
-2.6592663957057e-05
-4.50248383086354e-05
-3.63052502188135e-05
-2.4239556120371e-05
-2.4412855385171e-05
-3.10391178254024e-05
5.99958496829453e-06
7.97087716197742e-06
-3.26338558625415e-05
-2.7496479810614e-05
-6.24038539944813e-05
-3.70475140574495e-06
-3.52767522393695e-05
-4.93212942844245e-05
-5.72379140811522e-05
-4.66289693313236e-05
-3.71430822505557e-06
-3.36453333005052e-05
-4.36264843021377e-05
3.03296451902191e-06
-5.41151628356704e-05
-5.00107345897164e-05
-2.68422159359811e-05
-1.41484736650836e-05
-2.71912440202642e-05
-1.52080472421962e-05
-4.67607659548171e-05
-4.31109331324987e-05
-3.29219485934043e-05
-3.92851882620697e-05
-2.78500689844829e-05
-2.96724568448361e-05
-7.84082897360099e-06
-2.7985591174607e-05
-4.0455430222009e-05
-1.27221907274182e-05
-1.9756223019562e-05
-5.997056706705e-05
-1.23540426871979e-06
-5.30414119225401e-05
-5.14933444601285e-05
-3.3235511099114e-05
-2.76436262965821e-05
-3.22640807796832e-05
-2.2452760466275e-05
-3.73297685369985e-05
-2.50110017872654e-05
-4.94089793814839e-05
-2.34274912543361e-05
-2.80381492468048e-05
-4.40678274022429e-05
-2.24820022012098e-05
-2.16096956600696e-05
-2.12413969225718e-05
-2.668085685005e-05
-5.16829991564115e-07
-1.76394766024579e-05
-2.30977956979515e-05
-3.7044277567569e-05
-3.13584492637614e-05
-2.78728915613851e-05
1.30822809698668e-05
-6.20213140440457e-05
-6.37254785847935e-05
7.19030766809368e-06
-5.09662559335505e-05
-2.45911669484716e-05
-3.65859628014405e-05
9.3434526736464e-06
-4.43659238528989e-05
-2.23765315942431e-05
-1.23334607748363e-05
-4.67788926910522e-06
-1.28580448992409e-05
-1.93290490547887e-05
6.38072248077941e-06
-6.34879870680344e-05
-1.52636948292907e-05
-5.12624659079571e-05
-6.00747235626239e-05
-2.73650754961311e-05
-6.4699837013466e-05
-3.49040478715964e-05
-4.07143464906389e-05
-2.45114920257403e-05
-1.06207028994577e-05
-3.66901746408178e-05
7.32720496379841e-07
8.29102085450529e-06
-2.46815700185376e-05
1.63669101825591e-06
-2.89933069740057e-05
-9.77370924087024e-06
-3.00558854219572e-05
-3.15310984234625e-05
-3.30625105159419e-05
-2.0889734525094e-05
-4.04305458367293e-05
-4.12446318322122e-05
-4.17676776207538e-05
-5.83608058288626e-05
-4.44534047061293e-05
-3.79833916324874e-05
-3.05676654554527e-05
-4.80217183348208e-05
-4.46180445398416e-05
-3.24623853752089e-05
-3.29775681532699e-05
5.13548524834111e-06
-2.05308420621594e-05
-1.27897405709733e-05
-1.35497366704563e-05
-1.04815410874291e-05
-1.44711774591757e-05
-2.66899087130484e-05
-2.85336090840616e-05
-2.13738245252487e-05
-3.81802303111437e-05
-6.55294166339138e-05
-1.10507129375656e-05
-1.04200894589101e-05
-7.83087269356513e-05
-4.34111025279189e-05
-7.68498408119284e-07
-2.13563094657299e-05
3.64419426265262e-06
-3.61782732030673e-05
-2.19980462073569e-05
-2.50917133365164e-05
-1.69336387698356e-05
-9.7396121373688e-06
3.9369445650882e-07
-3.53382080072874e-05
-1.14187876441728e-05
-7.66382787543332e-06
-2.19855718531479e-05
-3.39056468120196e-05
-2.73585301955546e-05
-2.39575500468052e-05
-3.37024650606449e-05
-2.81221481732327e-05
-1.51653984346116e-05
-1.93884207419775e-05
-1.73670166756261e-05
-2.59322544314013e-05
-2.95775678632927e-06
1.66585525318446e-05
-3.67516408165912e-05
-1.76019036598467e-05
-1.50585805716042e-05
-2.15752722278528e-05
-1.88467048756391e-05
-3.97647503049559e-05
-5.63246912736372e-05
-1.66643296384595e-05
-3.7313673997724e-05
8.88435770934649e-07
-1.38364301926e-05
-1.9407927847614e-05
-2.61711512734806e-05
-3.63209234434635e-05
-3.78479822919686e-05
-4.50297616787052e-05
-2.26486206719213e-05
-3.12321188905783e-05
-3.26072631807979e-05
-1.18707220385317e-05
-2.81290494974382e-05
-3.37367538104104e-05
-2.91586542801713e-05
4.58487370860377e-06
-3.12391812155228e-05
-1.87606752670174e-05
-3.5644156014904e-05
-7.23069353537246e-06
-3.51890288135075e-05
-5.61913913179635e-05
-3.3654008808348e-05
-4.44972396549715e-05
-4.08671128575507e-05
-5.91151660510738e-05
-5.41726958232246e-05
-4.58708526932409e-05
-9.08974034977108e-06
-2.10719269903787e-05
-3.32964824689681e-05
-3.02772946694488e-05
-6.4113966936638e-05
-1.06420147281621e-05
-2.40805571475904e-05
-3.2791260473715e-05
-4.25762796230856e-05
-1.70926709280732e-06
-5.11098587974023e-05
-2.26239684811457e-05
-3.29041988172058e-05
-1.09362519334565e-05
-4.7996659786137e-05
-9.41729403696005e-06
-5.66676732082697e-05
-5.00340735379745e-05
-5.49200359728188e-05
-3.85538343588791e-05
-3.9934008905106e-05
-3.23998070448499e-05
-3.63382459885614e-05
-3.33455831416561e-05
9.49791535746872e-06
-1.56152227212086e-05
-2.54583771584004e-06
-7.13888909215241e-06
-1.99251331406592e-05
1.283735233103e-06
-1.71174213711907e-05
-2.63816699528311e-05
-2.55991078927328e-05
-2.7885149524068e-05
-2.6107558681137e-05
-5.6550547947889e-05
-3.59895564370249e-05
-4.63928463827449e-05
-7.14002015598919e-06
-5.49371430287613e-05
-2.52424399002865e-05
-1.79123822542815e-08
-4.56667052274963e-06
-7.1491101973467e-06
-1.63318179941352e-06
-2.09968479208113e-05
-1.59598859945246e-06
-2.44644431675347e-05
-4.66996862255495e-05
-6.11001508319858e-07
-1.71818779812974e-05
-3.32066911838108e-05
-7.34550761829804e-05
-4.97877239225734e-05
-4.13286197251209e-05
-6.08108807514079e-05
-2.04484366056163e-05
-6.66416297132877e-05
2.26574655522333e-06
-5.63499247711423e-06
-2.94806000321708e-05
-1.1110129501661e-05
-1.49306692874052e-05
2.55959341595434e-06
-6.95574610046365e-07
5.6798827190937e-06
1.82622825087702e-06
-1.10576990691944e-05
-2.52130931459213e-05
-4.64218045151105e-06
-3.87648475187202e-05
-4.98549111369459e-05
1.11210517820854e-06
-4.06432777591469e-05
-6.26849942208984e-05
-6.05401322448242e-05
-5.1226252193483e-05
-7.77051612837596e-05
-6.19469788857825e-05
-3.07588640380551e-05
-1.63835572191022e-05
-3.67455479037966e-05
-1.72460018080029e-05
-1.53360524864614e-05
-2.98438628015554e-07
-3.25083421792042e-05
-3.4933146458935e-05
1.68003642693084e-05
-4.99199597797822e-05
1.70043427662e-05
1.18822939171556e-05
-2.58047706184747e-05
-4.40730347788683e-05
-3.50488838564334e-05
-4.65728843520437e-05
-2.10077748831628e-05
-5.00478178967044e-05
-3.68439113149245e-05
-3.74298878245782e-05
-1.28344780006106e-05
-6.46328172044624e-06
-1.48468937401691e-05
-6.40985335455132e-06
-1.37904218689009e-05
-3.93288504658309e-05
-4.54710050999119e-05
-3.2130143164823e-05
-5.30716343575034e-05
-2.01052034220001e-05
-5.05284810877212e-05
-3.44149529662665e-05
-4.61195336236208e-05
2.10630546907038e-05
-4.66770754173788e-05
-6.28094284531829e-05
-3.15751343111064e-05
-4.52488946000652e-05
-2.97739468141236e-05
-8.45861493565898e-06
-2.28444199884599e-05
-2.94237556169333e-05
-2.12722190465379e-05
-2.26633611518589e-05
-3.28044591775473e-05
-2.36504142890449e-05
-2.31384911132487e-05
-4.9441802911889e-05
-1.54510980980269e-05
7.88625017414771e-06
-1.97206438849146e-05
-1.33194873413989e-05
-1.06161527502929e-05
-1.25369347076615e-05
-4.62818192562262e-05
1.03069157665723e-05
-6.50585214545037e-06
-2.754643387349e-05
1.06882401521858e-06
-2.73364429985736e-05
-4.20873397508452e-05
-2.52700170518705e-05
-4.83768356015701e-05
-4.37805472845911e-05
-4.5347295191796e-05
-4.07116887418895e-05
-6.4968937233375e-05
-3.47944581373059e-05
-1.54314985377394e-05
-3.99261245987763e-05
-2.89512603714446e-05
-3.48086957873009e-05
-3.52214717265672e-05
-3.7258524490647e-05
-4.53464515395032e-05
-2.84302202936425e-05
-1.69614607586011e-05
-4.07906169452023e-05
-2.81503345266218e-05
-3.63243135738692e-05
-3.48525666178666e-05
-7.46759161420116e-05
-4.0578156766228e-05
-2.5289213888642e-05
-3.77890861479783e-05
-3.76753010994014e-05
-2.7169927190415e-05
-3.42995055354168e-05
-4.25387074975867e-05
-4.03502222316026e-05
-2.91046497484712e-05
-1.80798215487867e-05
-3.2686679760977e-06
-3.2266142915414e-05
-5.51169837412231e-05
-1.96454923665935e-05
-2.63012722419927e-05
-4.12581142668765e-05
-4.93736255835313e-05
-6.47430194337903e-06
-6.20685167208571e-05
1.66462971415583e-06
-1.52784316063761e-05
-2.31669720270778e-05
-3.25910106345283e-05
7.2537796943148e-06
6.20383177641397e-07
-4.48559399015259e-05
-2.91980006589334e-05
-1.07010432295677e-05
-2.52097233092658e-05
-3.16460233770148e-05
-1.59741670229324e-05
-3.56538947511515e-05
-3.04682288567196e-05
-2.46539142175495e-06
-3.63255745104244e-05
-4.75663570003615e-05
-3.6390659787305e-05
-1.85608655921072e-05
-2.34333627507187e-05
-4.84848308571633e-05
-2.33604894443042e-05
-2.86055053554594e-06
-3.57372452873495e-05
2.48462963656396e-07
-2.23108743340506e-05
-2.59665489098152e-05
-9.89056616971553e-06
-2.97597841883235e-05
-3.635919429849e-05
-7.21367278804679e-05
-3.85190877502942e-05
-7.86978979811705e-05
-1.97009847848083e-05
-2.01592780606017e-05
-3.34684655552529e-05
-1.82718623890767e-05
-3.25385556604443e-05
-2.07721793762026e-05
-2.36654251266673e-05
-3.90373776348421e-05
-2.03703773545984e-05
-4.99057796399533e-05
-2.48776709101992e-05
-5.88052807026337e-05
-2.52764882787706e-05
-3.36569799531782e-05
-2.80620276298043e-05
-1.90468130647645e-05
-5.37982277872743e-05
-3.31013410868977e-05
-3.14974850356794e-05
-3.95509012202972e-05
-4.72761832188371e-05
-1.36677688318595e-05
-1.27323190956671e-05
-2.41573842392489e-05
-1.41815617467096e-05
-2.67904901206583e-05
-1.55769321545139e-05
-3.5496385702762e-05
-3.85478290473642e-05
-2.08924732815266e-05
-4.49933131458923e-05
-4.36709566795413e-05
-5.42893440012017e-05
-2.13912432225947e-05
-1.21633135831167e-05
-6.55684288433924e-05
-2.67812782363791e-05
-8.52716022258108e-06
-1.89952635176628e-05
-2.28748020695476e-05
-7.49904257261931e-06
-4.36424170559026e-05
-3.58703158301701e-05
-7.60599463236799e-06
3.60246758350749e-05
-3.98150979091441e-05
-1.64120598198602e-05
-2.01098315784802e-05
-4.38571991262387e-05
-3.80301784060502e-05
-2.76811388488132e-05
-4.39369328913839e-05
4.39755707962678e-06
-4.47461086585815e-05
-4.26097541455466e-05
-5.69624648831818e-05
1.13830580123709e-05
-9.84907910062824e-06
-2.00347971330018e-05
-8.36717757633886e-06
-1.00482188205679e-05
-3.63134576768182e-05
-1.19336886186914e-05
-2.99868462660125e-06
-3.12430521760488e-05
-2.94993327281272e-05
-4.80172928262268e-05
-1.08532453977726e-05
-2.2390081722331e-05
5.66791964630099e-06
-4.93274558775743e-05
-6.94866274574596e-05
-4.76358930901474e-05
-1.14593680542438e-05
-5.77551485640895e-05
-3.30285343753741e-05
-4.61483652430506e-05
-7.11976099530321e-06
-2.66069142174486e-05
-2.85764292710438e-05
-1.61545151692543e-05
-8.75285048794736e-06
-1.46054122158744e-05
-2.4859002775089e-05
-5.27759494392352e-05
-3.76876467529404e-05
-3.35219011073511e-05
-5.25484243192696e-05
-1.61549976028568e-05
-4.74853361168961e-05
-5.36405736552489e-05
-3.71469885313479e-05
-2.62850680386085e-05
-1.27978347792821e-05
-2.06588390341741e-05
-2.28358815675884e-05
-4.65406133180038e-05
-1.30345906693256e-05
-3.01280842993406e-05
1.98522804676615e-05
-1.89540488351691e-05
-3.44568960332066e-05
3.24668151998943e-06
-3.0147731559868e-05
-3.59221633346205e-05
-2.57278200335735e-05
-3.377296787374e-05
-4.06311574759991e-05
-3.56567921394884e-05
-3.15418374369732e-05
-6.43206927006864e-05
-3.9957538166563e-05
-2.59034251111909e-05
-3.05671989766447e-05
-2.97357276659501e-05
9.11919932918499e-07
-1.68050388027824e-05
-1.62701567144654e-05
-8.40636316895663e-06
-3.67902371869663e-05
-2.75592166134022e-05
-4.11583021151232e-05
-2.78020140927672e-05
-4.64550114704459e-05
-1.88181314253039e-07
-3.95263456236954e-05
-4.99539868465288e-05
-3.82021234177179e-05
-3.76259544372376e-05
-1.90552367808586e-05
-1.59347299213629e-05
-2.44112956103924e-05
-2.45798081403719e-05
-8.77680281809401e-06
-1.9659706918424e-05
-3.80650400451223e-05
-2.18976901926237e-05
-5.83567955886878e-06
-3.17837088771637e-05
-3.39656676417415e-05
-3.00067815080586e-05
-4.97311585022002e-05
-4.43303863722221e-05
5.67431002682229e-06
-4.80709885554644e-06
-2.90221234889957e-05
-1.03896732580884e-05
5.35174483374451e-06
-4.4614365117964e-05
-4.24170097403438e-05
-1.79712242103177e-05
-1.23202590905684e-05
-4.13202293399625e-05
-2.86477755574582e-05
-3.9067530677951e-05
-4.2051037963002e-05
-1.54910212884842e-05
-3.72758878114084e-05
-3.2466610177413e-05
-3.22487259918989e-05
-3.57073162776033e-05
-5.06523809076042e-05
-7.84563961765825e-06
-3.96018945867738e-05
-2.12213852280809e-05
-1.52164285422518e-05
-4.46210748550649e-06
-5.10677105882932e-05
-2.0082852375833e-05
6.21206765517579e-06
-6.30280888480786e-06
-2.55779654606924e-05
-1.72369858493261e-05
-3.24992919394842e-05
-3.20306742038508e-05
-5.15554399973386e-05
-4.54323675554368e-05
-6.89498650534036e-05
-3.27304123721726e-05
-4.20606156260886e-05
-3.43844329483689e-05
-5.68316098925822e-05
-1.61613838777435e-05
-3.76231255842157e-05
-4.1591432119766e-05
-1.57210474499629e-05
-2.30911095681001e-05
-5.64995660751552e-06
-2.13207483045882e-06
-2.15608746861456e-05
2.9932228643866e-05
-3.21383985870274e-05
-2.2447600372235e-05
-7.79780625625029e-05
-5.0245253884407e-05
-3.44033839677778e-05
-5.53665102103964e-05
-3.88443168293921e-05
-3.39551868838327e-05
-5.64333041810852e-05
-4.18355922299904e-05
-4.21688132298258e-05
-3.05027445913071e-05
-1.84175943284384e-05
-4.51537155542915e-05
6.31754664974694e-06
-3.12508060428249e-06
-1.27768846006178e-05
-2.18425253719211e-05
-1.44327066389373e-05
-3.97092052883644e-06
-4.62359846034317e-05
-3.1412956592622e-05
-3.06553864632711e-05
-3.67735625161693e-05
-4.31416117241043e-05
-4.8289626409556e-05
-3.99392614223053e-05
-1.80412890118194e-05
-4.17744595075554e-05
-3.59887894925342e-05
-2.79711949915665e-05
-6.30084536026918e-05
-4.51402908961581e-05
1.58127535987922e-06
6.40145313227919e-07
-2.81078144956178e-05
-1.47714707740633e-05
-2.07220769973682e-05
-3.43480270861104e-05
-9.94081645992834e-07
-3.59681037065634e-05
-1.53954147653373e-05
-1.83500151737263e-05
-2.93658169668564e-05
-5.8949250739798e-05
-3.2883988482508e-05
-4.92980878910657e-05
-4.27604569318098e-05
-2.54520248661892e-05
-2.70159496163053e-05
-2.89681588312274e-05
-1.32211394369981e-05
-3.89110341386425e-05
-1.45690798974178e-05
-3.14549900183441e-05
-3.38635653492794e-05
-3.78113703462361e-06
-1.74110648257621e-05
2.1125342097859e-05
-3.52631294747121e-05
-2.38639220554108e-05
-4.32141711471544e-05
-3.47955546356981e-05
-3.61255412241239e-05
-2.71256106380779e-05
-1.1050728739095e-05
-6.80477778227915e-05
-5.83334876262515e-05
-4.09582517812464e-05
-3.60448859229956e-05
-2.00391243294815e-05
-2.86809952271097e-05
-3.84157490285093e-05
-2.34368961086775e-05
-7.97356291596631e-06
-3.38101102693311e-05
-1.83482864681264e-05
1.07690151608553e-05
-3.24147913866984e-05
-4.54252408305163e-05
-2.1099314967939e-06
-2.30639978089501e-05
-5.40481110232059e-05
-5.37353294087925e-05
-2.67275851689032e-06
-2.59577001238795e-05
-1.07136244878639e-05
-2.91749639472459e-05
-6.67160786956526e-05
-6.5954556006329e-05
-3.79707464822496e-05
-5.00481268036607e-05
-2.22308183009049e-05
-1.20773892481895e-05
-1.26068852151695e-05
-3.21578546339464e-05
-2.92916806950877e-05
-2.16231147559418e-06
-4.22409022895657e-05
-6.04883323520638e-05
-3.13837269141038e-05
-3.54554735164694e-05
-3.06412186232802e-05
-4.21607426963198e-05
-3.21817836388145e-05
-2.93780914212839e-05
-4.09434845152238e-05
-4.30361978952733e-05
-3.0940582120317e-05
-2.66430625383971e-05
-5.18595369236112e-06
-7.02591392633417e-06
-3.96751569609588e-05
-1.18214130284964e-06
-8.98718783696035e-06
7.7753547672669e-07
-5.44061983814021e-05
-4.43812277880542e-05
-3.36383898402728e-05
-5.30694479801364e-06
-1.97176817532593e-05
-5.62702356684572e-05
1.18282591911216e-05
-5.6105781225056e-05
-4.66217254070711e-05
-2.69169942182504e-05
-2.57440826109615e-05
-2.46140672390189e-05
-2.86462631351441e-05
-1.42566391778224e-05
-1.2802526572253e-05
1.58748125325486e-05
9.29359036549776e-06
-3.94188802869113e-05
-3.31535137199723e-05
-5.570941112701e-06
-4.68338135554936e-05
-4.15467081442296e-05
-2.54330831842815e-05
-7.45160479277504e-05
-8.1640175692593e-05
-5.72342969466784e-05
-3.37554788135426e-05
-6.11277407591462e-05
-6.18035488184566e-05
-3.4799689466484e-05
-4.27299914863582e-05
1.03858453957716e-05
-6.70612563489141e-06
8.45563794011401e-06
6.9908626425934e-06
-1.2835921223037e-05
-3.00056189586294e-06
-2.77090473762819e-05
-5.38995078960102e-05
-3.95617209129116e-05
-2.77923836969328e-05
3.31320340718148e-06
-3.82187885574741e-05
-2.82919909141028e-05
-3.98613446929333e-05
-1.60287917388597e-05
-4.37447352445021e-05
-4.92371949236499e-05
-5.563678034941e-06
-1.55407734253338e-05
-3.24223979658774e-05
-5.89550186147441e-06
-1.43824560420126e-05
-8.45483746921747e-06
2.2405807167062e-05
-3.37483393476349e-05
-1.80515083519736e-05
1.84399728723653e-06
-2.42918288935971e-05
-4.84276658059928e-05
-7.83000473919286e-05
-3.98869083536333e-05
-3.95885951334074e-05
-5.59356584814894e-05
-1.75775639991269e-05
-6.71146483837582e-05
-1.01193123643967e-05
-7.02743406361899e-06
-7.32197051503048e-06
-3.61609326684007e-05
-1.77231996406703e-05
4.3466422804674e-06
-2.38570351783132e-05
-3.97444721719146e-05
-4.50621902679028e-05
-3.78265483086142e-05
-1.85163730326261e-05
9.3493487301619e-06
-3.03950363076052e-05
-3.64729359705176e-05
-4.08427519802216e-05
-4.57989864324213e-05
-4.47594724979432e-05
-3.9343038398507e-05
-3.86902369644839e-05
-1.20320685509212e-05
-5.12649554502595e-05
3.10555861281238e-05
-5.22209501118893e-05
-1.93122542139152e-07
-1.61278004635247e-06
2.10484259554866e-05
-4.47874123979199e-06
4.63452877429426e-06
-4.99944980730181e-05
-2.57315961689044e-06
-6.12798057430931e-06
-2.58816177297481e-05
-5.64522011226375e-05
-1.74156170592372e-05
-7.17967782477206e-05
-4.15758911278078e-05
-2.50597905835135e-05
8.28464305393611e-07
-6.12960043302146e-05
-6.67678306581718e-05
-2.05876783629007e-05
-3.8403026627391e-05
-1.52588571897646e-05
-5.07722301427446e-06
-1.05129582080591e-05
-3.12912528848562e-05
-1.85076265682034e-06
1.23713040269094e-05
-3.41908740826685e-05
-2.86660259111914e-05
3.64181557104725e-06
-2.09131599482595e-05
-9.81345881334724e-06
2.69460166509254e-06
-5.22071995655834e-05
-4.39354428623731e-05
-2.33601572770358e-05
-1.38225490295648e-05
-1.21774996051675e-05
-1.76804099858742e-05
-3.50563148810827e-05
-2.14574439005227e-05
2.12033611220746e-05
-6.3501665558189e-06
-2.70375815548868e-05
2.73885011327611e-06
-3.07273600111173e-05
-6.3126774067547e-05
-2.35510326995597e-05
-5.19911818737553e-05
-6.80737892930411e-05
-2.29231395546996e-05
-9.04668740209679e-06
-5.27977400676031e-05
-6.002530137018e-05
-1.95537494096353e-05
-1.26285794601586e-05
-6.18682351301693e-05
-2.61840124180339e-05
-2.59302753601906e-05
-1.79715034675714e-06
-2.24302303958304e-06
-1.20474354048509e-05
-4.35301054574729e-05
-1.53613543683067e-05
-1.59424809912912e-06
-6.75444177724305e-06
-7.03190157181922e-05
-2.53373714947512e-05
-7.89931486126832e-06
-3.06622099999113e-05
-2.3982495979019e-06
-1.59948586864748e-05
-5.86636553136745e-05
-3.51354966430611e-05
-1.1057776716068e-06
-5.4815317070297e-05
-5.79793119780534e-05
-3.18524602938171e-05
-6.54435033235201e-05
-5.61013921870562e-05
-8.30690796855608e-06
-6.62395053051025e-05
-3.4449158679861e-05
-2.66740341770411e-05
-3.14028031620448e-05
-3.10479232767514e-06
-3.42083400152732e-06
-3.94200551938594e-05
-4.17416612935139e-05
-1.95592844023297e-05
-4.48082870915729e-05
-4.60328520191754e-05
-3.96858063179071e-05
-2.80720336843978e-05
-1.83536733651675e-05
-6.54721010887871e-05
-1.79269380355573e-05
-5.69667458258426e-05
-1.37947447724455e-06
-5.66735758667706e-05
-5.27939689677675e-05
-4.24871995208178e-05
-2.32481220063609e-05
-2.67456180578166e-05
-5.46238159773717e-05
-3.99892239461861e-05
-3.61471229928542e-05
-5.36601652170619e-05
-4.42418438973741e-05
-1.76852767204487e-05
-1.07388773204493e-05
-2.06334062843412e-05
-2.20289309565577e-05
-3.26594897413624e-05
-2.23167487053685e-05
-3.43910995072591e-05
-2.95863869597151e-05
-5.47808492549873e-05
-6.15932961659439e-05
-2.707596271453e-05
-1.40498421471063e-05
-4.13126165377134e-08
-3.36706960532275e-05
-4.44947520381196e-05
-2.83204952422913e-05
-4.21389994620374e-05
-1.99595140895246e-05
-2.30608189572503e-05
-3.14657084174597e-05
-2.22289083588945e-05
-2.34886213981292e-05
-1.17417585387055e-05
-3.90957390673875e-05
-4.73929423108073e-05
-4.40958566299308e-05
-2.58087748930869e-05
-3.45091422612871e-05
-1.57086459015773e-05
-6.95604769643724e-06
-3.5050983966094e-05
-3.6723700080474e-05
1.35670099406664e-05
-4.58537826570984e-06
-2.52362599756088e-05
-2.64467633418048e-05
-3.17109094295163e-05
-2.61569678774759e-05
-3.44441603990798e-05
-9.31737732625396e-06
-3.48452661780017e-05
-2.49271924333095e-05
-3.35600765135672e-05
1.85329384289146e-05
-3.07349544494232e-05
-2.34254121939619e-05
-1.78779928354827e-05
-3.45340300038253e-05
-4.15916779813491e-05
-3.72839674937361e-05
-4.43581779478575e-05
-2.0836663032738e-05
1.08998543662866e-05
-2.084768468021e-05
-1.96896366730094e-05
-8.60814819638675e-06
-2.43362250199465e-05
-9.63260772812471e-06
-2.91325635718762e-05
-3.47826064799065e-05
-2.68794844314722e-05
-2.37982769008285e-05
-9.38512549372603e-06
-4.62999221476564e-05
-5.25207797033442e-05
-4.43867557972536e-05
-5.61685622375101e-05
-5.06663750667043e-05
-3.53705816531282e-05
-1.33346499250204e-05
-5.54705703524593e-05
-2.36503227055008e-05
-2.71404420675837e-05
-4.08492448672649e-05
-1.04619764300968e-05
-6.69074521720074e-06
-5.40546488260598e-05
-3.9665667756602e-05
-3.7769998758225e-05
-2.23670589694511e-05
-4.40303053416754e-05
1.03788644794808e-05
-3.68557568445098e-05
-3.40306741414842e-05
-1.66693787653618e-05
-1.96796616969722e-05
-2.65537598040005e-05
-1.70595401273896e-05
-1.77667980876117e-05
-6.10540343997452e-05
-4.17102887691658e-05
-1.62156573452624e-05
-5.89692886144645e-05
-3.16728019257481e-05
-1.96265142644558e-05
-5.06972051787463e-05
-4.4356357235408e-05
-8.99996116781655e-06
-1.61092166833261e-05
-4.57709460918632e-05
-3.85204583972705e-05
-1.97033551858999e-05
-6.02511462368595e-05
-1.62981927949855e-05
1.43695821037669e-05
-6.19649862780072e-05
-2.78380164283592e-05
-2.05859335954354e-05
-3.67913594421929e-05
-4.20465397283721e-05
-2.85633566543152e-05
-2.60680632738986e-05
-4.05565195874447e-05
-2.51456290911733e-05
-3.62678919347896e-05
-4.33021435812195e-05
-1.39940972422374e-05
-4.3424169183091e-06
-2.70536621577182e-05
-4.58622781090159e-05
-4.20762630918803e-06
-5.59470279669966e-05
-6.47264590566968e-05
-3.29141379644261e-05
-1.55613439410808e-05
-3.78040026881969e-05
-1.16154782020303e-05
-1.28442831522632e-05
-4.63376129438572e-05
-1.39330677344424e-05
-1.83493197893289e-05
-4.60483312796025e-05
-1.07668189383288e-05
-3.55533509287287e-06
-2.14378653887714e-05
-6.93601192740311e-05
3.96751595884751e-06
-3.22400581568688e-06
-1.75827610491171e-05
-1.92692855575033e-05
-3.42107222236177e-05
-6.16968136991223e-05
-5.32917559357797e-05
-2.10575567116233e-05
-6.71719740539421e-05
-3.88978549924454e-05
-6.53640735454314e-05
-1.83262763872657e-05
-1.9677024545595e-05
-1.71648880009873e-05
9.82470967643741e-06
-2.2274839736238e-05
-2.25192630596432e-05
-7.95294731855812e-07
-3.0886520123199e-05
-7.25801695563761e-05
-2.36816651045116e-06
-2.93272346509424e-05
-3.40992487495791e-05
-7.33751536820746e-06
-6.41839420600402e-05
-4.57272424253548e-05
-1.49248867683536e-05
-2.04102785307715e-05
-5.14407503961917e-05
-8.81221719862998e-06
-3.34070962446121e-05
-4.8129780973223e-05
-1.95336335796352e-05
-1.56000365047353e-05
-5.26315725419739e-05
-2.87618632835993e-05
-1.10723510722463e-06
-3.29197953370032e-05
-5.89339786231204e-05
-1.91753912307476e-05
-6.66282747595089e-06
-5.72473290102677e-06
1.80090154969906e-05
-3.10382842812515e-05
-2.42667713311309e-05
-2.92637318825278e-05
2.92566997830359e-06
-2.52841399918081e-05
-3.51467478457106e-05
-4.27786132001537e-05
-5.90432184249758e-05
-2.74028083898664e-05
-3.68205582934705e-05
-2.85936053834414e-05
-2.4808707657723e-05
2.00338209270208e-06
-2.63957998212688e-06
-6.52910131519923e-05
-7.76501327191857e-06
7.97125666426648e-06
-5.20141655436946e-05
-1.91207806635924e-05
-1.44504308219965e-05
-4.69058504522945e-05
-2.43595812228809e-05
-1.76127800524011e-05
-4.25598431166891e-05
-6.97237288739613e-05
-1.00413056553161e-05
-3.45466908133776e-05
-3.39499167768964e-05
-3.23759813526056e-05
-4.76785472558296e-05
-2.01517969885829e-05
-2.89716858960548e-05
-1.7523970898841e-05
-4.28142490664067e-05
-2.51638071338331e-05
-1.46785550436554e-05
-5.45859051569956e-05
-1.49402368552932e-05
6.4625078911787e-07
-4.51461766234899e-05
-3.40046987369408e-05
-4.41606652022991e-05
-4.90384379959485e-05
-5.19989302360982e-05
-4.69769956298475e-05
-4.58754373175939e-05
-2.97137398218986e-05
-3.15735456711485e-05
5.23614496962492e-06
-1.27403196548186e-05
-1.38667716293817e-05
-3.12240910435004e-05
-3.69289400987444e-05
-4.4376980499606e-05
-1.36787717892269e-05
-2.84298096702008e-05
-2.91328015437396e-05
-3.15658496582294e-05
-2.90053903074243e-05
-3.19235452124656e-05
-1.39841417307676e-05
-1.86694564738335e-05
-8.38209666485184e-05
-6.11169944619119e-06
-4.1983801116989e-05
-6.0692544997208e-05
-2.65955344858174e-05
-4.20289624368317e-05
-3.08075380575257e-05
-5.16917535159923e-05
-3.87414075647749e-05
-3.99290133277685e-05
-5.787627290449e-05
-1.57901973798966e-05
-2.41666700747983e-05
-3.85936672891809e-05
-4.71867120125742e-06
-1.12876666085831e-05
-4.81348290140668e-05
-2.52476843478462e-05
-2.32633920004479e-05
-4.89858506053367e-05
-4.03353016945297e-05
8.36298453136023e-06
-3.58374189050433e-06
-4.75796364438678e-05
-1.15400617943253e-05
-1.09519997514082e-05
-3.50423008590345e-05
-4.52341650659347e-05
-8.79572787524443e-06
-4.76532886194954e-05
-3.31185214119599e-05
1.09252819176113e-05
-4.90058675857779e-05
-6.27450856163039e-05
-4.34583730104672e-05
-2.5488275879744e-05
-5.22861286372888e-05
-3.24275202248827e-05
-1.53924961202642e-05
-4.45166534373698e-05
-3.07761976136958e-05
-1.58494877646733e-05
-3.78067411889857e-05
-1.09821860797081e-05
-1.35093144035992e-05
-1.87798297582379e-05
-2.82345595800789e-05
-1.02523212405403e-05
-5.14932157760762e-05
-6.18913684484247e-05
-1.81509869688325e-05
2.23624439405297e-06
-5.23149024380798e-05
-2.81519172984597e-05
5.20713717274372e-06
-5.87252526456497e-06
-7.31986471659631e-06
-1.5820032256561e-05
-1.25842357370785e-05
-2.7028477756843e-05
5.33614770950191e-06
-6.07201849371879e-06
-2.29918939545602e-05
-4.71313002535988e-05
-3.52471007425239e-05
-6.94091507008456e-05
-3.17229415210445e-05
-4.17323866139232e-05
-3.11307092341483e-05
-4.24538454601043e-05
-3.33583619982566e-05
-6.53547479536137e-05
-5.10572960265755e-05
-1.93312625914681e-05
-6.71155312853261e-06
-2.80876627295635e-05
-8.8227538341555e-08
-1.8525480648864e-05
-2.27286975705296e-05
-3.51594363080282e-05
-2.322791898813e-06
-4.96325846631869e-05
-5.93188056316577e-05
-3.43304790774183e-05
-5.02316044794694e-05
-4.99656953921598e-05
-2.23983519025312e-05
-3.63360574848123e-05
-7.47910560625109e-05
-3.3456675729128e-05
-4.95243768303359e-05
2.3475541640207e-06
-1.52660129448655e-06
-1.48557038929635e-05
-4.51994602414355e-05
-3.00201141638255e-05
-7.60541423003519e-06
-6.11313685356168e-06
-5.98980583021133e-06
-4.0164506737565e-07
-5.11143440933426e-05
-1.6933673957718e-05
-2.01252986656127e-05
-2.10738311381549e-05
1.13758653063016e-05
-3.19050578738811e-05
-3.09994602781223e-05
-4.75339130943864e-05
-4.04737223102744e-05
-2.0950423286751e-05
-6.08619293054528e-05
-2.64393425644447e-05
-4.48341012204328e-05
-2.27247338897245e-05
7.05386556999479e-06
-2.36794372549697e-06
-3.84685967751206e-05
-1.3103383204403e-05
-9.90488621431178e-06
-1.57444760877818e-05
-4.26683981301183e-05
-3.10940502982699e-05
-2.65998140359843e-05
-1.9147790334497e-05
-4.53046543656503e-06
-2.75615621866391e-05
-7.45523513911092e-05
-2.79312615203516e-05
-5.2878186030361e-05
-5.27424105431872e-05
-4.24025113060589e-05
-4.21104276408383e-05
-2.7713234939005e-05
-4.79765255754901e-05
-2.96396916557333e-05
-4.57741036136024e-05
-1.00894445960353e-06
-4.10173795859767e-06
-2.6125413571049e-05
-4.5655516129767e-05
-5.02427532995067e-05
-4.91996184508884e-05
-6.3014150133941e-05
4.22808314340567e-06
-1.60069366689447e-05
-2.74363312362614e-05
-2.97063661516891e-05
-1.80340881549951e-05
-6.77943350313322e-05
-1.61089286422205e-05
-6.12955056297021e-05
-2.24418934897276e-05
-6.04741442932247e-05
-3.95720384076627e-05
-2.89954061370807e-05
-6.23936965242158e-05
-4.3371351834735e-05
-4.52299310023968e-05
-1.7893391900247e-05
-8.85487978639915e-06
-2.21932682275941e-05
-4.81678501263877e-05
-1.18132040960974e-05
-2.92585265148817e-05
-1.62116949539027e-05
-6.12076132191237e-06
-3.02562799790993e-05
-3.12000387987557e-05
-1.90914318319744e-05
-1.86743314035017e-05
-5.07024062951793e-05
-3.24359687249431e-05
-3.21889321625793e-05
-2.1227437417533e-05
-2.30549218639336e-05
-4.93707224806699e-05
-3.31545931649877e-05
-1.16986764927985e-05
-3.38613455806838e-05
-2.52624496544477e-05
-3.03764345883344e-05
-3.96147241093879e-05
-2.41022622043089e-05
-1.32029251333565e-05
-6.25089095494854e-05
-4.1623372360946e-05
-5.44775695448806e-05
-3.39686792996421e-05
-4.0421201393946e-05
-5.30160748283091e-05
-1.59642315441431e-05
-3.20245150594305e-05
-5.06468809178174e-06
-2.6397038148934e-05
-1.48276944876208e-05
4.914331629926e-06
-4.96752988349675e-05
6.03292877944608e-06
-1.60508258585741e-05
-6.37253167271211e-06
-5.33681248880553e-06
-7.13680927986336e-06
-4.27009619305104e-05
-2.57950784805404e-05
-3.07657884062619e-05
-1.44734411297644e-05
-4.135160514691e-05
-5.85172843522965e-05
-2.31812299016147e-05
-4.68656553242111e-05
-3.34624443251613e-05
-3.73955963524028e-05
8.74639395106029e-06
-3.59619252456606e-05
-1.45387794760564e-05
-2.74619124899792e-05
-2.75250950159732e-06
-6.97637984110691e-07
-1.50987998826581e-05
-4.64397698959884e-05
-2.45975738730873e-05
-3.16944270611346e-05
-2.78875393339522e-05
-1.74240332320604e-05
-3.1937145996695e-05
-5.27902345807284e-05
-3.50068764714328e-05
-2.623330610899e-05
-4.84279351499844e-05
-3.18356800289438e-05
-3.54640988753484e-05
-2.00299427491946e-05
-3.2010354586967e-05
-4.15804148949938e-06
-2.16191095702223e-05
-4.51851625116898e-06
-2.25985619747498e-05
-3.45389693156237e-05
5.33683444675121e-06
-4.28048325283811e-05
-9.73526307402682e-06
-5.71333095069735e-05
-3.61628169171574e-05
-2.92389671103943e-05
-3.66382956748279e-05
-4.66081420007759e-05
-3.74505159460089e-05
-4.15899336751158e-05
-4.11257271623609e-05
-6.34640886758096e-05
-1.38265312088407e-05
-2.89870142149425e-05
-5.3878581579791e-05
-3.23355970883223e-05
-2.08768313720011e-05
-1.26079821489206e-06
-5.51593362878657e-06
-2.22304787003723e-05
-6.88400522281855e-06
4.96704624778904e-06
-1.50066040128012e-05
-1.37655042255155e-06
-5.58530108906041e-05
-3.04287626404386e-05
-2.42784261629868e-05
-8.75184432245429e-06
-3.4699279396433e-05
1.44309661494772e-05
-3.36537373981491e-05
-4.02916775344115e-05
-2.80120014140706e-05
-4.00714901038725e-05
-3.82326189865805e-05
-5.02678763264535e-05
-7.26209424322096e-06
-1.42546321279473e-05
-1.09722703414012e-05
-5.23102696371713e-05
-4.35795194699054e-05
-2.52140263566698e-05
-6.35644005069849e-05
-3.12024880036524e-06
-3.10586109947155e-05
-1.19409618035378e-05
-2.36068626168396e-05
-1.38483732951964e-05
-3.35144498150065e-05
-2.68759410411463e-05
-1.44075344635675e-05
-4.75245494018083e-06
-1.23062863518414e-05
-6.34926967781293e-05
-2.46603155210794e-05
-6.66440109490394e-06
-3.90879964547711e-05
-2.96144241988852e-05
-5.19960226554619e-06
-2.40875557463688e-05
-4.45749689159692e-05
-4.15823374937228e-05
-3.31316192634835e-05
-3.86769451436213e-05
-5.89671023551977e-06
-5.89918259607267e-05
-4.09013635207849e-05
-2.92569877943641e-05
-5.26214141973647e-05
-4.40268590310723e-05
-3.15456991474066e-05
-7.43884086730337e-06
-4.97401740081699e-05
-9.91817435397014e-06
-2.02422275892708e-05
-4.32036695404428e-05
-3.14758408715186e-05
-1.80154774949336e-05
-1.63995802463344e-05
-5.27028876732697e-06
-3.29041738538299e-05
-2.15617346268089e-05
-2.9534483631082e-05
3.35234212794699e-06
-2.57046590273086e-05
-5.96490924121462e-05
-1.93134930271291e-05
-1.46063425591261e-05
-3.55037411459736e-05
-1.16611594754917e-05
-2.32670629518097e-05
-5.82136761398586e-05
-1.53745999683168e-05
-2.26055401768327e-05
-6.39850244396706e-05
-5.96578049268455e-05
-2.94103337538996e-05
-2.46471358044205e-05
-5.64391688162819e-05
-7.4383081300876e-05
-3.81118036352532e-06
-3.93998914246137e-05
7.26773135452126e-07
1.30892145898339e-05
-2.64579019101482e-05
-1.04717580050492e-07
-2.97667547124908e-05
-5.11163135374483e-05
-1.52001337605619e-05
-1.93930827125898e-05
-5.56988656736779e-05
-6.47305796289046e-05
-4.99135996306159e-06
-4.07412777311253e-05
-3.68783331783504e-05
-2.93391840024792e-05
-3.64410276567912e-05
-6.14638859184608e-05
-5.96533767148557e-05
-1.19355293677098e-05
4.61544351128372e-06
-7.3454150511827e-05
1.09303353376809e-05
-3.13067831894969e-05
-5.44580671151777e-05
-1.98209844762737e-05
-5.74399422410527e-05
-3.37979921354046e-05
-2.48063388366946e-05
-2.5819052847264e-05
-3.28137175764987e-05
-2.7841392456526e-05
1.92781672606535e-05
-5.30801592582252e-05
-8.53570540871142e-06
-1.99374300332627e-05
-2.36233215011379e-05
-5.53870125704417e-05
1.55755264186543e-05
-2.63170502886241e-05
-1.74432363864667e-05
-2.20204895552646e-05
-4.73262000928938e-06
-4.95646062059452e-05
-3.40911203473243e-06
1.62202613892118e-05
-2.21323225266739e-05
-2.43023233585731e-05
-3.88762624343453e-05
-4.5915553808236e-05
-5.76270464217102e-05
-4.44464741658742e-05
-3.11104156476282e-05
-6.61103511806561e-05
-2.3807822109797e-05
-3.8684193334628e-05
-4.48763009430018e-05
-4.70409094616268e-05
-2.05289302547283e-05
-4.1939974551633e-05
-3.54743502967999e-05
-7.2191317802757e-05
-3.34540494218314e-05
-3.47467477670831e-05
-1.81815726697717e-05
1.10023120063031e-05
-4.65735921965077e-05
-3.03051981316264e-06
-6.7552437616652e-05
-3.61927447696588e-05
-6.93676095365904e-05
-5.06971491121776e-05
-6.23402040831111e-05
-6.10814287229976e-05
-5.59311211662844e-05
-2.38711089541995e-05
-3.01984116623879e-05
-3.11042543013951e-05
-2.42609680114559e-05
-8.88494767437713e-06
-3.51471225084387e-06
-4.60972399983794e-05
5.82890569958709e-06
-2.04385860632148e-05
-8.26808520958052e-06
-2.3298328652895e-05
-3.81867266049586e-05
-2.68587063805122e-05
-4.2524455969403e-05
-2.25171711669382e-05
-3.09775694854793e-05
-5.24426205877246e-05
-5.01043654218046e-05
-4.37683365477781e-05
-4.46060065980974e-05
-3.6178635744608e-05
-6.91999867371277e-05
6.3732663181313e-06
-1.74015553602869e-05
-1.93701228329315e-05
-8.89584747388636e-06
-1.56294474427536e-05
-1.81607448853652e-05
6.63231887190087e-06
1.70104397977479e-05
-2.19993000050201e-05
-2.60745406672476e-05
-5.36566885545112e-05
-1.8574348215553e-05
-4.13950596702721e-06
-1.72165028715845e-05
-3.61704612237482e-05
-3.90077574320112e-05
-3.87653299619038e-05
-6.18727415937538e-05
-5.13065998586278e-05
-4.43143575149623e-05
-2.80894264077251e-05
-1.37426325409965e-05
-1.47521971461908e-05
-2.66668410672281e-05
-2.158614923338e-05
-3.41067075194364e-05
-3.52620140215524e-05
-2.87887839578613e-05
-3.09744725569458e-05
7.34564256899835e-06
-6.54533664749258e-05
-4.34767203329561e-05
-5.71828720780015e-06
-3.88292240543075e-05
-9.6005392549173e-05
-4.72907665106645e-05
-1.71979425479552e-05
-8.78985924286201e-05
-2.50049471198043e-05
1.45799251694433e-05
-2.3095996188084e-05
-4.4012919787522e-05
2.86371665549662e-07
-2.75399762056923e-05
-2.58478122796504e-05
-1.37180654057312e-05
-1.21077684043055e-05
-1.51908072563341e-05
-3.24265052324258e-05
-1.80024104636994e-05
-2.04668957115677e-05
-3.44204204811442e-05
-3.58050866739328e-05
-5.30127511889029e-05
-1.63292565696578e-05
-2.20690547318093e-05
-6.02816281090506e-05
-4.67835985028999e-05
-8.77646197273975e-06
-3.11696527856243e-05
-2.19813371322393e-05
-2.39140659803799e-05
-1.96248829566445e-05
-4.1094296435718e-05
-2.21535987261345e-05
-1.23327940733236e-05
-3.4175094777873e-06
-1.42310821550565e-05
-7.37267338052168e-06
-4.84078157811809e-05
-2.96155498438763e-05
1.89764516075675e-05
-3.50546152077917e-05
-4.02477860306804e-05
-1.44752816250771e-05
-1.81111969920158e-05
-3.22269879749407e-05
-1.8717697471217e-05
-3.52681830706324e-05
-9.23383256293592e-05
1.42936152216442e-05
1.56060400528545e-05
-4.74409176080957e-05
-2.0517601595981e-05
-3.26547646202366e-05
-3.70332061736169e-05
-1.76110585480377e-05
-1.5057623658905e-05
-2.23649726756387e-05
-3.9023436443205e-05
9.54231220250781e-06
-2.75427523124555e-05
-5.08119446817907e-05
8.67102606948297e-06
-2.94984976633514e-05
-5.01791003887043e-05
-2.29978874565063e-06
-1.11133741550074e-05
-4.03070479966387e-05
-1.83427862951826e-05
-1.96835528335165e-05
-3.70832280583655e-05
-2.79143808919807e-05
-1.80412787510422e-05
-4.36613982263628e-05
-1.91647648053508e-05
-2.8970687640431e-06
-3.01421514860287e-05
-4.40036508071148e-05
-1.26336555563544e-05
-1.07879462633057e-05
-1.52422324470968e-05
-6.43357997870381e-06
-2.67306406012233e-05
-3.97983727668099e-05
-7.25424170373943e-06
-1.5178378286604e-05
-4.43382167374535e-05
-4.57459696873862e-05
-3.44308859467597e-05
-4.06378327938791e-05
-5.31007345872099e-05
-1.87748791410218e-07
-1.91917467406767e-05
-4.52254847833373e-05
-4.14240206764076e-05
-2.88273003009409e-05
-2.12464964687848e-05
-5.06719276681911e-05
-5.66729165404359e-06
-1.80437550485767e-05
-3.52039448290882e-05
-1.89682998006001e-05
-4.44156677475965e-05
-3.50355229842181e-05
-1.16197992262028e-06
-4.24485290786869e-05
-3.09742383498635e-05
-2.3565373914544e-05
-5.7913149571675e-06
-3.93984041512673e-05
-6.52505753543254e-05
2.09443061496674e-05
-2.48267169783873e-05
-2.0307312788959e-05
-1.67788187409441e-06
-2.75312171671263e-05
-3.72114723318552e-05
-2.55183855564016e-05
-3.30512864469647e-05
-3.53167689041559e-05
-1.7920274384601e-05
-3.7226580474523e-05
-4.40395756242033e-05
-1.24905289530544e-05
-5.41284131275668e-05
-2.12635116124798e-05
-3.14688570155131e-05
-5.00816210263635e-06
-4.05158662244256e-05
-3.75282072050841e-05
-2.05888255169646e-05
-8.16975143997543e-06
-1.61978024081003e-05
-2.49703853814756e-05
-2.10927505273356e-05
-2.00856975607567e-05
-4.78701200978633e-05
-3.68729895289259e-05
-4.73156537574512e-05
-7.07659035093769e-06
-4.30811430494948e-05
-4.63017747380574e-05
-3.52760719413787e-05
-3.66115877220897e-05
-4.15410216826296e-05
-3.37862619853015e-05
-2.05226933168594e-05
-1.296692543108e-05
-3.96472785361812e-05
-3.60195392555609e-05
-3.03794604804985e-05
-2.53294437840074e-05
-1.65029165647281e-05
-5.82334738226452e-05
-1.82788232042798e-05
-2.02198293959228e-05
-3.79745186229725e-05
-2.43252075619634e-05
1.02246555351909e-05
-4.43064516036219e-06
-2.0671429535913e-05
-2.92131613155031e-05
-5.09632679594998e-06
-5.66565663499271e-05
-3.0960717344889e-05
1.27847696158944e-05
-4.8377159361129e-05
-1.12042026500221e-05
-2.62780380570314e-05
-3.48753251001266e-05
-1.44325958776298e-05
-9.85071103704416e-06
-1.45030219282208e-05
-4.04332646378501e-05
-3.07990145435878e-05
-2.68866832659895e-05
-7.59653276973735e-06
-3.30514253712817e-05
-3.13550050908377e-05
3.70641408140165e-06
-1.14454752946406e-06
-2.363706882487e-05
-1.6934822835651e-05
-2.31983278259776e-06
-4.24539014376101e-05
-2.49262595183482e-05
-5.56828887543117e-05
-1.92783742424795e-05
-3.28885104646819e-05
-4.60539277571384e-05
-5.71830160663729e-05
-2.66079039711175e-05
-7.74368034166986e-05
-2.77501660176511e-05
-4.59062553261941e-05
-3.13344085475092e-05
-5.03554000517571e-06
-4.21872523809694e-05
-1.24505035206705e-05
-1.55181872155701e-05
-2.27862014025785e-05
-1.78416059000395e-05
-3.47554998062041e-05
-4.69341945836888e-05
6.7741927397624e-06
-1.38542122952812e-05
-5.66668825342695e-05
-3.78241931470764e-05
-4.40895171113999e-05
3.70088268834571e-06
-5.45466017349348e-05
-2.33857217917413e-05
-2.0141706268444e-05
-6.54600875015753e-07
-1.55024656030548e-05
-1.77705424680678e-05
-4.22361141258565e-06
-2.16125526006084e-05
-1.86656614524584e-05
-3.11619918009583e-05
-4.2123364608417e-05
-3.44560084978829e-05
-4.64156108458811e-05
-5.43766965205958e-05
-2.85443633381104e-05
-3.37626601935617e-05
-3.40651953181296e-05
-2.93104608917303e-05
-5.37970319655439e-05
-1.80615808722125e-05
-2.99326840794824e-05
-2.05991075033297e-05
-1.46272912915503e-05
-2.43479207272428e-05
1.36265058138938e-05
-9.88205366162893e-06
-1.74808713864849e-05
-5.76342627461859e-06
-2.98375839960592e-05
-2.62418999273014e-05
-3.6650234492917e-05
-2.22646748014304e-05
-3.80164394429026e-05
-4.29649326221983e-05
-3.3226952903678e-05
-6.68572682257829e-05
-5.23066708937392e-05
-2.67763400336048e-05
-3.73778168087665e-05
-3.80195663423885e-05
-1.67166612352816e-05
-5.92532106110995e-06
-1.00992493066052e-05
-2.43926065978925e-05
-9.77013003441889e-06
-1.15333734326723e-05
-1.86226568089021e-05
-1.58205427421787e-05
-3.93949974135645e-05
-4.87649562825446e-06
-3.28714278921822e-05
-5.03483401473874e-05
-2.77988744448526e-05
-3.39880689116884e-05
-2.93434900793907e-05
-5.46177599510482e-05
-4.76789941201541e-05
-2.26485661453656e-05
-3.0040513112442e-05
-3.6659355537842e-05
-2.51096339040988e-05
-1.13023544422983e-05
-3.24287722579513e-05
-3.41583886122643e-05
-1.04588945934812e-05
-1.42699618079252e-05
-3.21635170368582e-05
1.506284010792e-05
-4.57358184048543e-05
-1.69918051214456e-05
-2.2181461579575e-05
-2.39133391475113e-05
-3.87762158633024e-05
-6.17336467940472e-05
-2.49893269726978e-05
-7.55816661499066e-05
-4.25266336182149e-05
-5.41975206043703e-05
-2.32868266345225e-05
-3.25633879140594e-05
-2.97382367770952e-05
-3.60884934105747e-05
-1.35433465105078e-05
-3.85760406288165e-05
-1.02387061407073e-05
-1.20997821321682e-05
7.43791139034017e-07
-6.10455599898526e-06
-3.09775693915519e-05
-1.18436848800496e-05
-4.04511793627757e-05
-3.71458541171602e-05
-4.27714436632495e-05
-3.6955483918357e-05
-3.58579110497522e-05
-4.65193913032309e-05
-4.35666421302914e-05
-9.44109715436119e-06
-4.88910286637616e-05
-4.81355687946477e-05
-4.66991790868212e-06
-1.71890183926953e-05
-4.9427440726545e-05
-1.49404961778325e-05
-1.84397014309466e-05
-2.00985489614143e-05
2.56558960510628e-06
2.38297530867068e-06
-2.41333721055571e-05
1.56034885466576e-05
-3.55481800695702e-05
-4.24871272934471e-05
-2.72065825046233e-05
-2.27086134436089e-05
-4.88110139637105e-05
-3.27426354982888e-05
-3.00263948570276e-05
-5.6466918667372e-05
-1.93464124844282e-05
-1.38158212871454e-05
-2.72973161828083e-05
-4.66224446381945e-05
-9.76703083344159e-06
-3.88153952157838e-05
-3.58339074664337e-05
-1.54177674243484e-05
-4.21981549446894e-06
-4.03250970285532e-05
-1.13237541323402e-05
8.48458407499483e-06
-1.7532917626717e-05
-1.58407529826183e-05
-2.88810393809885e-05
-5.91852585594355e-05
-3.64523190438798e-05
-1.42111140826665e-05
-2.10494688011636e-05
-4.77672997203616e-05
-2.91049751649562e-05
-3.27251659488176e-05
-5.61274076775594e-05
-1.94281438541996e-05
-1.28530359449526e-05
-8.91205613427545e-06
-1.85139728243465e-05
-7.77041338376048e-06
-2.10275390514326e-06
-1.14710063486918e-05
-3.93526598608024e-05
-1.87624578989497e-05
-2.94259308222749e-05
-4.26388059916144e-05
-5.7957934083827e-05
-2.71111276028801e-05
-3.15988215938613e-05
-6.67395541436173e-05
-5.77145356334796e-05
-2.73058892296083e-05
-3.08087689156857e-05
-3.95560259632798e-05
-5.51980418722061e-05
-4.64226472097987e-05
-5.17110290933775e-05
-4.04828603652178e-05
-1.85124198448633e-05
-3.31117415524376e-05
-6.41422943320482e-06
3.20040060831645e-05
-8.13144747240914e-06
-6.56197877584807e-06
1.12531567793989e-05
-3.02893535992768e-05
-5.75615513206483e-05
-3.89663409446338e-05
-1.61586589296242e-05
-4.33839497779481e-05
-8.70018898938059e-06
-3.46374116738832e-05
-5.51037046589434e-05
-2.44996463942717e-05
2.2416507840621e-06
1.89602034867071e-05
-3.3539117239302e-05
-8.19958817268566e-06
-1.77266259275323e-05
-5.36943317806831e-05
-1.36425552727696e-05
-1.0574934345171e-05
-6.12374583013179e-05
6.15733431991277e-07
6.97795759733707e-06
-6.24000334785451e-05
-1.5062010232019e-05
1.09595102768913e-05
-4.40764137733403e-05
-3.42311262162053e-05
-2.3664867698458e-05
-3.20749716436656e-05
-7.21490394370165e-05
-1.50988404067382e-05
-6.02040024135609e-06
-5.78096991807495e-05
-3.84991681960866e-05
-3.46801843010703e-05
-6.82445766347868e-05
-3.39243549912802e-05
-1.54759171096833e-05
-4.04397532615056e-05
-4.53420397451521e-05
-3.55743558117518e-05
-3.58068465796257e-05
-3.23652660074076e-05
2.68495177039942e-06
-8.85299618120119e-06
-4.76231995200796e-05
-3.20243138389832e-05
-3.77827478103759e-05
-6.02096947472699e-05
-2.6810790990716e-05
-5.51411268738308e-05
-3.88678175981409e-05
-7.62842103415238e-05
-2.41301743188344e-05
-1.16908803630795e-05
-1.43920032161354e-05
-2.10854133393337e-05
6.97284013426479e-06
-5.38621305083438e-05
-8.654733349059e-06
-9.50384940855732e-07
-4.23743745054032e-05
1.0024872511722e-05
-2.08262983619643e-05
-1.02451882857567e-05
-1.44142441271646e-05
-3.63321353513311e-06
-1.16777572683039e-05
-3.6566408193417e-05
-2.33952545606998e-05
-4.68434003018006e-05
-7.16543383608504e-05
-5.58375264750592e-05
-1.53431220760913e-05
-5.5301821707309e-05
-2.04881022474204e-05
-1.03466113298524e-05
-4.64582383018001e-05
-3.16652356548658e-05
-1.36006069903483e-05
-3.2327189265659e-05
-4.12198824838919e-05
-4.7673723653916e-07
-1.4501793971384e-05
-5.29431735459806e-05
-2.56922825136631e-05
-4.47190589306943e-06
-5.26868021584825e-05
-5.83410542709805e-05
-2.07102567421199e-05
-6.93166562808077e-05
-2.91769125625142e-05
-3.62378042135836e-05
-4.53713648963605e-05
-1.81426310922806e-05
-2.57855780906772e-05
-5.36528310895375e-05
-7.35488399009168e-05
4.2262393585461e-06
-1.44489968029173e-05
-1.96356987265279e-05
-2.82535083669069e-05
-7.46467774363175e-06
-2.49688250110096e-05
-3.08009153235258e-05
-2.65883638341224e-05
-2.655728807952e-05
-1.73116830596654e-05
-4.50906734435966e-05
-5.38623338972061e-05
-6.04072927360521e-05
-9.26622381671125e-06
-1.43745247513358e-05
-4.29967191989573e-05
-3.30060532283006e-05
-3.5532883878917e-05
-8.11332546393654e-05
-5.13015825372616e-06
9.67813572707468e-06
-1.85357982328525e-05
-2.58423655242684e-05
-1.22439589899077e-05
2.30321782227269e-06
-2.99711301062978e-05
-1.38763976047883e-05
-2.8252283285083e-05
-2.69587094543277e-05
-2.2942240169476e-05
-2.73998513338867e-05
-6.50096959119705e-05
-1.99850728174342e-05
-3.30223154165701e-05
-6.98001119604301e-05
-3.01788231778568e-05
-3.13141695701526e-05
-3.71018452187771e-05
-3.73402114846307e-05
-1.746989892935e-05
-2.31379031792655e-05
-1.29823730114634e-05
-4.06567717915425e-05
-2.12414550739851e-06
-6.52438915816907e-05
-1.22484654608658e-06
1.72767846262305e-05
-2.72006375961505e-05
9.90211509479282e-06
-2.5350332042274e-05
-5.12179787362197e-05
-4.12734169047555e-05
-2.93241470488175e-05
-3.61000805729518e-05
-3.30734922656908e-05
-1.9794398968523e-05
-4.6037612909634e-06
-3.01676465128662e-05
-3.56979447224159e-05
1.97353062421923e-05
-3.69466245452488e-05
-1.46664114975673e-06
-7.33113268116989e-06
-7.17912743624983e-05
-3.58185026985982e-05
-1.09918568257871e-05
-2.12943778409593e-05
-3.25670412432439e-05
-5.3568113197178e-05
1.63373300712726e-06
-3.8775761970615e-05
-1.45392920865828e-05
-7.75606222424318e-05
-2.96638726939363e-05
-1.12316380355045e-05
-1.61585008631174e-05
-4.21781638127797e-05
-4.87641258971898e-05
-5.39404313762323e-05
-3.99934553136403e-05
-3.04165198468032e-05
-6.08155922149353e-06
-4.43739372187722e-05
-1.68518962161157e-05
-4.06224430073737e-05
-1.04188459052541e-06
-4.11137752903013e-05
-8.31504290310616e-06
-3.1393840233685e-05
-4.13688461103664e-05
-4.01101464871886e-05
-4.81101421964009e-05
-5.42357050930781e-05
-8.90425516073e-06
-4.27227793991098e-05
-6.13330446978828e-05
-4.14889642298137e-05
-1.43933392410308e-05
-6.78102566451065e-05
-4.10461014114908e-05
-2.5382247823694e-05
-8.59298169623237e-06
-6.05982268866471e-05
-4.17734897858404e-06
-1.200791345081e-05
-2.98632905427961e-05
-1.71353760735944e-05
9.65109254931808e-07
-3.73674137297164e-05
-1.27123580860583e-05
1.00143695959853e-05
-1.27486328676142e-05
-2.48614539194562e-05
-2.96051561761921e-05
-1.57573652840359e-05
-3.69800077235099e-05
-1.98498215664602e-05
-3.62926422718207e-05
-2.28901791439369e-05
-1.06290423771186e-05
-1.6085340229828e-05
1.48746166357359e-06
-3.54093207338232e-06
-1.66725319381651e-05
-1.65736532621288e-05
-1.38125080443135e-06
-2.47293189892587e-05
-2.50989695507569e-05
-5.50185925407141e-05
-3.29955831086611e-05
-3.12132344160739e-05
-4.03834901317526e-05
-2.7472547925471e-05
-4.82859045173027e-05
-1.90607768772023e-05
-2.18844188643162e-05
-4.07020740305852e-05
-1.88896819947777e-05
-3.62442683735954e-05
9.57424591022359e-07
-3.81392619734146e-05
-4.86139447589296e-05
-1.13980409731934e-05
-3.89271388031247e-05
-4.9812662748134e-05
-6.13100634387797e-05
-2.17706004872273e-05
-4.65594591467411e-05
-1.92830260302399e-05
-7.6105148439472e-05
-4.48885390659605e-05
-4.64917510800049e-05
-4.5070625651857e-05
-3.92313482542062e-05
-3.75451129186453e-05
-8.67843451517898e-06
1.54647200505957e-05
-1.09561516806521e-05
-3.63257683355839e-05
-4.01889629031364e-05
-1.14150819480167e-05
-4.19242477028973e-05
-1.83580879745868e-06
-4.2634586475629e-05
-1.73932910106889e-05
-4.66940242073113e-05
-5.27056262281188e-05
-5.72341688938599e-05
-2.56139237464899e-05
-4.73037184531782e-05
-5.53196526376096e-05
-1.34675530327535e-05
-4.84343101534428e-05
-6.64313309465281e-05
-4.12428828313511e-05
-1.11029276625278e-05
-2.61411614053158e-05
-1.83133689109629e-05
-1.93465976040776e-05
-1.4941651952586e-05
-2.81331873518284e-05
-1.51484706752516e-05
-4.08428212435743e-05
-1.37879367974453e-05
-1.63422465469705e-06
-2.53403528121629e-05
-3.9019454434272e-05
-4.99996687520609e-05
-5.55397172147761e-06
-5.51616689111159e-05
9.21726966613356e-06
-1.33969026195048e-05
-3.67322500471648e-05
-2.79044848218334e-05
-2.15147471885361e-05
-6.14990221073777e-05
-5.09305864583952e-05
-1.60903731909687e-05
-2.39751409532696e-05
-1.25187941951612e-05
-3.57688647254646e-05
-5.43883208699352e-05
-2.89197098269679e-05
-1.05531444215227e-05
-1.58735970539029e-05
-3.49663207116716e-05
-4.60291197663877e-06
-1.70525322116067e-05
-2.10852805315249e-05
-2.11852583270155e-05
-3.4019688742118e-05
-3.16976836437187e-05
-2.01093921524282e-05
-1.19275879049836e-05
-3.36200749515797e-05
-6.21647815495421e-05
1.15660305266324e-05
-2.93113262998216e-05
-2.27747861869987e-05
-9.59568174652319e-06
-7.41161315632713e-06
-3.99470688615576e-05
-1.76270001800782e-05
-1.19817301155065e-05
-2.79480768676004e-05
-3.82766122528247e-05
-7.38098388692756e-06
-3.75047765941008e-05
-3.86558334345044e-05
-2.04375911249046e-05
-2.89159361054161e-05
-1.90489402234217e-05
-3.83397921374198e-05
-2.80087508541711e-05
-6.37961830546539e-05
-8.46082520724258e-06
-9.9775693941897e-06
-2.85161680490012e-05
-2.89709721250579e-05
-2.80469950075058e-05
-5.83051106005636e-05
-4.63667711404801e-05
-1.21155544246916e-05
-9.09005551110209e-06
-5.84865932909738e-05
-1.29682480420952e-06
-2.53628050385169e-05
-1.57069900544528e-05
-1.83652038427015e-05
-2.99180694790061e-05
-4.81384382247322e-05
-2.34728545485886e-05
-2.37305821302782e-05
-2.05585843505247e-05
-3.6196859808152e-05
1.0283173098207e-05
-5.05879163506094e-05
-1.12955885395887e-05
-1.01422254333416e-05
-3.29748719438837e-05
-5.9652621641969e-05
-6.20405000389309e-06
-4.88521273531716e-05
-7.91100139793257e-05
-3.43834389739162e-05
-2.27265273212181e-05
-4.81401152578594e-05
-5.16261824381057e-05
-1.7072068179189e-05
-7.72107283326625e-05
-2.41034907378155e-05
1.45423243568859e-05
-4.10367840663822e-05
-5.36316859124648e-05
-1.24567271157601e-05
-3.93670433310675e-05
-3.09809100797662e-05
-2.46076847809792e-06
-3.85970761783414e-05
-1.63421102081678e-05
3.04753182478507e-06
-2.63916964789955e-05
-6.00168098331527e-05
-4.16087935776249e-05
-1.5823078102775e-06
-5.94658789729027e-06
-5.21138068124141e-05
-2.54678346256994e-05
-5.89157193127444e-05
-4.06826791218058e-05
3.13060984954254e-06
-1.33590031278868e-05
-3.16943599449416e-05
-6.23867418053716e-05
-2.33778651956722e-05
-2.98330229599859e-05
-7.6587787535157e-06
-1.84670863013007e-05
-2.32850964348271e-05
-9.19139171718212e-05
-8.12694511187064e-08
-1.59579381965229e-05
-5.00777211805591e-05
-2.16127466757147e-05
-3.11796038824672e-05
-3.53056780344281e-05
-2.68316323511588e-05
-6.24956152256289e-06
-5.02472755100847e-05
-4.77806867133146e-05
-5.82865201109957e-05
-4.76371762277912e-05
-4.26995490341457e-05
-1.99944753488223e-05
-5.34243281111271e-05
-1.7861162709407e-05
-2.91502870229253e-05
-2.88390120607245e-05
-3.31372954941756e-05
-1.0750217458079e-05
-1.72476436941742e-05
-2.23237861375618e-05
2.63705456344125e-05
9.36451034923883e-06
-3.81559361317755e-05
-3.23992709369064e-05
-1.29295338012479e-05
-3.73890468996443e-05
-9.2665298502018e-05
-2.89801156621507e-05
-8.8901222847648e-06
-9.23809679181738e-05
-5.82633593226266e-05
-4.1035347874683e-07
-9.13722175323316e-05
-7.4922115855928e-05
-6.1042750474494e-07
-3.41006156269905e-05
-5.68851278191547e-05
-1.63361038027093e-05
-4.213757132187e-05
-5.72282790314622e-05
-7.58294949484727e-06
-2.7494077656688e-07
-6.29230036318118e-05
-1.52836576168339e-05
-1.09690377451394e-05
-2.35090794427335e-05
-2.27790324449566e-05
1.06539808906949e-05
-5.25480408611945e-05
-1.42440785267255e-05
5.90068148062593e-06
-1.51611053923065e-05
-3.36316784401253e-05
6.25866233185073e-06
-4.20617394133981e-05
-2.74483232087534e-05
-2.68839521441394e-05
-3.05798554290429e-05
-5.49849171119213e-05
4.2047580956064e-06
-1.52011390401488e-05
-5.64346575340617e-05
-5.30406357456965e-05
-2.58035781973667e-05
-6.42724647831111e-05
4.77838199189018e-06
1.1521701268037e-06
-4.47174321609912e-05
-4.24181880117712e-05
-1.10196814566918e-05
-1.8235384730396e-06
-5.22136455778796e-05
-2.91698498726471e-06
6.08023571526241e-06
-5.3290320867374e-05
-1.43262094253907e-05
-6.58684430011831e-05
-4.64736792348422e-05
-3.58943413880632e-05
-1.09173000491366e-05
-4.01376033201531e-05
-1.44947718633706e-05
-1.87248044232481e-05
-5.42244209420491e-05
-5.83659242390549e-05
-8.82957613340941e-06
2.41884363888157e-06
-8.45589607058113e-05
-3.71464543150012e-05
4.56518256025785e-06
-6.07185621775966e-05
-3.17822815133337e-05
8.67948623707203e-06
-4.20257047144274e-05
-2.09124694864947e-05
-3.45117282272204e-05
-5.68233655729902e-05
-1.56365440158904e-05
-4.2868966748145e-06
-2.45140523117125e-06
-2.64605411895904e-05
-1.70884610360236e-05
-3.92000653900341e-05
-5.32379290034714e-05
-5.49794588410061e-05
-2.60498568647321e-05
-4.51227766751496e-05
-3.92217866191001e-05
-1.99616807075215e-05
-4.97568085271529e-05
-3.68918248904036e-05
-4.31975483581578e-06
-2.79095618498238e-05
-7.02297766420953e-05
-4.555029977958e-05
-3.20106553931836e-05
-1.37311419107816e-05
-4.72476354337591e-05
8.93584526331175e-07
-1.24878659284675e-05
-5.85322497917332e-05
7.17401742107482e-06
-4.34279899043547e-05
-2.43797849784069e-05
-9.14209467279981e-06
-2.09721634944353e-05
-8.01747756639529e-05
-6.09904879035046e-06
-4.10541972843114e-05
-4.57526072317828e-05
-1.87634969538643e-05
-2.79938353388933e-05
-4.520784388892e-05
-3.12768664603047e-05
1.09813482280989e-05
-1.37115840446434e-05
-2.29722004488415e-05
-1.89200706396384e-06
-5.52871785548744e-05
-1.58970050381851e-05
-5.92023792864763e-06
-8.04837778473427e-06
-3.23334860355726e-05
-7.9896265703404e-06
-2.90548024023228e-05
-1.4267435488947e-05
-1.99461986476705e-05
-2.31066448491192e-05
-5.36127489252467e-05
-2.94431943516358e-05
-1.8435192843842e-05
-4.4023899089122e-05
-7.80812876040137e-05
-1.9676115390969e-05
-5.49221177067341e-07
-6.45392640081718e-05
1.33924613660584e-05
-7.038217833734e-06
-3.14688206023193e-05
1.57147794121501e-06
-1.13996435876785e-06
-3.63571722773369e-05
-1.50147774525239e-05
-3.62741400042612e-06
-2.93209601606541e-05
-1.61386023662238e-05
-3.36871116725631e-05
-2.52342849112736e-05
-2.10752690249666e-05
-3.31098814981766e-05
-2.30643332606728e-05
-1.51687402773089e-05
-4.31607628360382e-05
-2.05221471893061e-05
-3.19918302353972e-05
-2.62306904246605e-05
-8.08853368319504e-06
-8.58890522931987e-06
-4.137049739471e-05
-2.7230392939159e-05
-1.92464679104937e-07
-1.52902383592417e-05
-3.35128726873215e-05
-1.61165152711919e-05
-3.03920868402892e-05
-1.1846869484018e-05
-5.2260914856069e-05
-4.62382212240613e-05
-6.42458255842356e-05
-4.03038095176354e-05
-1.27429654009598e-05
-3.54079287329232e-05
1.62498367677126e-06
-3.2996277936726e-05
-5.31503449180435e-05
-1.63575533894252e-05
-2.3553505958899e-05
-7.62507736595188e-06
-2.72093267987971e-05
1.10897852725935e-05
-2.14624941200227e-05
-1.54108429309551e-05
1.02870327278807e-05
-2.12479041577835e-05
-2.27936459949065e-05
1.66520398951812e-06
1.75105114194786e-05
-7.02350600423714e-05
-2.03734316108621e-05
-8.25341386208497e-06
-4.81315840660234e-05
-2.65646134718999e-05
-4.72442058430629e-05
-2.93121821479419e-05
-2.04154141178576e-05
-7.85893415847377e-06
-2.24689679718679e-05
2.12226065339275e-05
-4.33362113109326e-06
-2.39414734078312e-05
-1.66401799058969e-05
-4.44132641880487e-05
-4.16485327513844e-05
-3.79447347400948e-05
-3.43271219864477e-05
-1.85576263754164e-05
-8.67506784766782e-06
-9.90016465588111e-06
-1.69982721548592e-05
-3.44576870975102e-05
-1.22639323173808e-05
9.6611795608738e-06
-7.50441178660034e-05
-3.261279460917e-05
-1.24916157699027e-05
-2.29890614130444e-05
-1.54057791750279e-05
-2.3399378741344e-05
-4.17251471060317e-05
-9.22433072844783e-05
-4.02060948443729e-05
1.05284739515418e-06
-3.15981946174562e-05
-3.8640571076606e-05
-3.87019442367511e-05
-3.38151676634722e-05
-4.16429030581873e-05
-2.02114797790917e-05
-1.51114267852873e-05
-8.33378604692202e-05
-4.58005429545709e-05
1.40046656056179e-05
-3.30613520641765e-05
1.61039809015052e-06
-1.71306369374955e-05
-3.27630558039978e-05
-2.91372660342008e-05
-5.05192986424311e-06
-3.84408615389988e-06
-4.86635739627839e-05
-1.97921893353514e-05
-4.40869097205684e-05
-4.44084859400471e-05
-2.82689775465802e-05
-5.63634043812142e-05
-4.11559045265171e-05
-3.39331452402935e-05
-4.31706214102457e-05
-6.85551355422073e-05
-3.79173752789903e-05
-7.60360813515577e-06
-5.68903571000436e-05
-2.07472568045177e-05
-1.54867165677267e-05
-4.19255331967262e-05
-3.89438374228222e-05
-1.59121959404032e-05
-6.26484904377417e-05
-4.76433416894121e-05
-7.29908116607292e-07
-1.28022576935121e-05
-5.48442705129145e-05
-4.89139909345221e-05
-2.06106276244579e-05
-4.28678313133635e-05
-4.48797506274769e-05
2.33838886013402e-07
-6.57172417508371e-06
-2.75955775627387e-05
2.54616179134559e-06
-5.41542676370933e-05
-6.26170596406225e-05
-2.08001093457498e-05
1.0361379841591e-05
-3.54140265845491e-05
6.04003603562146e-06
-3.42591200931399e-05
-4.49807679352598e-05
-2.23888185458321e-05
7.09353941711551e-06
-1.87240704835524e-05
2.18622071935385e-05
-9.58416642763681e-06
-4.0824193626413e-05
-1.59210015630199e-05
3.23521089671116e-05
-3.87337273972446e-05
-2.73178246521851e-05
-1.53342615245096e-05
-4.2331676189009e-05
-4.50646792514799e-05
-2.11752123135955e-05
-3.3559841241253e-05
-3.47436288780767e-05
-3.61907123836074e-05
-5.95159478091353e-06
-3.67196934938843e-05
-2.57876836701062e-05
1.63081579064316e-05
-1.60110643066833e-05
-3.27129883727685e-05
-1.16765809377821e-05
-1.19537042773567e-06
-5.26400853554548e-05
-3.92778996038201e-05
-2.34056321162111e-05
-3.02293862446448e-05
-3.53285268004051e-05
-3.11922735172117e-05
-3.23487250981064e-05
-2.56850823361545e-05
-5.61500304638325e-05
-2.70314785727152e-05
-4.6682408466662e-05
-4.322782837641e-05
-1.40248870224557e-05
-5.10380344777278e-05
-5.16372703987322e-05
1.71469482787248e-05
-8.53544572926933e-06
-4.57464436904365e-05
-7.99629502516582e-06
-3.29656263748546e-05
-3.42710567242005e-05
-1.45476279521924e-05
-4.85382341098501e-05
-5.42910644844411e-05
-4.73289774349098e-05
-1.93984953804771e-05
-5.78703404498997e-05
-3.88331724184408e-05
-2.77765791846419e-05
-3.66606594754746e-05
-5.02276188463932e-05
-1.84364013617534e-05
-4.37080267748687e-05
-1.233939437862e-05
-2.97575416119935e-05
-4.08718762597795e-05
-2.5342389607856e-05
2.24909359338676e-05
-4.29827916820235e-05
-3.3688620024592e-05
-1.6040318579651e-05
-1.30346066658167e-05
-3.38768186536285e-05
-9.70005440967919e-06
-2.17671013737017e-05
-4.81343090827652e-06
-1.63268636583636e-05
-5.76118228075341e-05
-2.15161287725951e-05
-5.84145655062946e-05
-2.6528825219862e-05
-6.88403129781921e-05
-2.70542858657316e-05
-7.56285343580892e-06
-6.58390347167151e-05
-4.58071654938994e-05
7.99235514635511e-06
-1.06052261853512e-05
-1.62549940557678e-06
2.03526145720285e-05
-2.36963030307686e-06
-4.37997025370221e-05
6.65853463745359e-06
2.94060112958948e-05
-3.11855262065526e-05
-1.77492928145033e-05
-6.75079091816778e-07
-7.50469596857338e-05
-4.15813696564938e-05
-9.02532467307907e-06
-4.9463189041624e-05
-4.41537336356223e-05
-1.59017870713862e-05
-1.96955651188944e-05
1.47358397083589e-05
-1.46045263526877e-05
-3.30818875415764e-05
-5.35984859588623e-05
-1.59889037838741e-05
2.77856300679536e-06
-1.33093893366248e-05
-5.18913161845618e-05
-2.54087807162789e-06
-3.65993114917338e-05
-6.41387086835371e-05
-3.04845324782066e-05
-3.09192243568888e-05
-6.74658958499327e-05
-4.6242843981554e-05
-2.26629976178609e-05
-4.51582952249876e-05
-4.49264756228254e-05
-1.41781744384149e-05
-2.10255220195552e-05
-3.61454577310021e-05
-2.27561019173333e-05
-3.89788856055483e-05
-6.1057067156874e-05
-2.82852505853207e-06
-4.13644155085173e-05
-3.81367620893398e-05
-1.62655044659647e-05
-2.88135782401405e-05
-2.83438881398554e-05
-4.75898019118264e-05
-4.49879907401498e-05
-7.74163545999598e-05
-4.91996370635351e-05
8.19212314808173e-06
-2.03834807530352e-05
-3.35976755105355e-05
-3.0079298407242e-05
-4.40357606429942e-05
-3.55429022005647e-05
-2.70870852497607e-05
-5.89326055218979e-05
-4.77124260595675e-05
-3.68662467662014e-05
-3.27663289111402e-05
-6.48821288177858e-05
-4.39563979101821e-05
-3.51164922671691e-05
-2.64628912110773e-05
-5.52554532964959e-06
-6.08295500679105e-05
-3.18459245547626e-05
-5.75691634087973e-05
-4.57316927916177e-05
-3.51938959782993e-05
-7.71988947734297e-05
-1.11021635579603e-05
-1.55226192540309e-05
-3.10649301207937e-05
-1.60219517932899e-05
9.60950850566362e-06
-2.65391444952999e-05
-4.17108260044587e-05
-3.44342500063977e-05
-3.16064875778152e-05
-5.98653455263925e-05
-1.78529721773335e-05
-2.31170045586232e-05
-5.14518865536599e-05
-5.46585108556409e-05
-4.8737693416018e-05
-2.50128807220508e-05
-2.96670192977859e-05
-2.42450334161788e-05
-4.16907488343908e-05
-3.31760448957504e-05
-1.01001359792933e-05
-4.78461015607399e-05
-4.22301265977297e-05
-2.30391269912928e-05
-6.01456351217774e-06
-3.72626032009528e-05
-4.24714657857154e-05
-3.28732460661075e-05
-4.4074985582968e-05
-2.92918525440295e-05
-5.50032590548175e-05
-3.81899670275098e-05
-4.24707368166651e-05
-2.44271095914649e-05
-8.48739243085239e-06
-4.44488117583094e-05
-3.43022210123449e-05
-2.41066750677248e-05
-3.16479670547549e-05
1.93911472749505e-06
-1.80315276845422e-05
-1.07619540586427e-05
-9.82198985055211e-06
-1.78842251712093e-05
-2.37324348791435e-05
-3.50426773167303e-05
-1.84970567977197e-05
-4.90304633751032e-05
-7.37369856742181e-05
-3.53719119788186e-05
-2.57330085435852e-05
-4.48228038531849e-05
-5.54954257577512e-05
-2.8988681778141e-05
-2.5422045134802e-05
-1.83951810515436e-05
2.17835715571097e-06
2.59644364787161e-06
-3.25326728792378e-06
-1.45622779644634e-05
-1.71947766218792e-05
-1.49558111018324e-05
-3.12434736871162e-05
-2.68862319561986e-05
-4.25108345404393e-05
-3.24663745972274e-05
-8.74449834658165e-06
-4.66951685834224e-05
-2.46774575767697e-05
-3.46942807029715e-05
-6.93471075272295e-05
-5.24031543086144e-05
-2.35171910584595e-05
-2.49922793473403e-05
-7.98547047816324e-06
-1.44355001828121e-05
-6.49567524393012e-05
-4.47620485159033e-05
-3.94928497224288e-05
-3.01065608818162e-05
-5.98518131351689e-05
-1.5381137247297e-05
-4.59126186374149e-05
-4.32481857881621e-05
-1.49884459654149e-05
-2.70568804322716e-05
-4.210697534454e-05
-6.63691656757283e-05
-3.69125231515512e-05
-6.42339503789179e-05
-3.62735054994732e-05
-3.16795817296983e-07
-2.27530468765668e-05
-2.37121332136599e-05
-2.37578409282636e-06
-2.35168902941447e-05
-5.7005176484379e-05
1.1155657392684e-05
2.79550602706738e-05
-4.52073943164317e-05
-3.87268279209365e-05
-1.56365405929834e-05
-4.60700245139829e-05
-5.99180745764179e-05
3.81609979056187e-06
-4.72723215544446e-05
-5.97722610400801e-05
-1.75794527772851e-06
-3.1225726510118e-05
-4.42465687147373e-05
5.8751088838529e-06
-1.36164814688274e-05
-5.93339425903133e-05
-3.12519842081942e-05
-2.21806466264439e-05
-6.48138953519217e-05
-3.81880695157867e-05
-2.21266887159666e-05
-4.39020664252725e-05
-4.69667135522432e-05
-1.99708668840211e-05
-2.38829164312575e-05
-2.4794807754647e-05
-2.6686569793523e-05
-9.87935715285436e-06
-4.97561395193698e-05
-1.42921230181791e-05
4.06720222151049e-06
-5.86942541370844e-05
-5.68473257411478e-05
-2.52179061206843e-05
-3.5449628359357e-05
-1.31902447949878e-05
-2.9869917833133e-05
-5.41644769559581e-05
-3.88329659032846e-05
6.87477788234361e-06
-3.98020290171683e-05
-4.67494919869322e-05
-3.00878210260512e-05
1.02560741277867e-05
-1.09835792768899e-05
-3.94250258592911e-05
-2.95310756517443e-05
-7.30161155784443e-05
-3.2666605861789e-05
-2.41670992228182e-05
-4.24123950876572e-05
-5.88174535451637e-05
-1.08161604017667e-05
-1.70517653232115e-05
-3.85595060138488e-05
1.20117874415309e-05
-3.72987881558179e-05
-2.81522682046647e-05
-3.41675537237515e-06
-5.35020833755661e-05
-3.35211972213618e-05
-7.45769592716917e-06
-1.80644582309286e-06
-5.56586077689664e-05
-1.93159631126538e-05
-5.68182027369279e-06
-1.57566152976537e-05
-4.62225596878439e-05
-2.65254528588051e-05
-2.2126697022201e-05
-5.08583765671138e-05
-1.04759710782856e-05
-2.80104421372582e-05
-8.30412787725673e-05
-5.64070236515672e-05
-2.39123070436922e-05
-7.8518503259496e-06
-2.53758941963011e-05
2.52544263553105e-05
-4.12829529538283e-05
-3.82195209059157e-05
1.06900514520647e-05
-1.56445658915151e-05
-3.76611644049096e-05
-2.40266251733957e-05
-2.62480220037604e-05
-3.82003634066806e-05
-1.23062096350663e-05
-1.03060062930447e-05
-5.41554331224504e-05
-2.33630392941967e-05
-2.08769367427868e-05
-2.69478233215218e-05
-7.02039938662732e-05
-6.8580211555879e-06
-1.43019005281272e-05
-3.35542226157372e-05
-2.75927468278486e-05
-1.23176238118046e-05
-4.91290641893094e-05
-2.60965742714192e-05
-1.04684145636789e-06
-6.59068018481937e-05
-1.62016537514277e-05
-5.11593801188773e-05
-4.5527666227498e-05
-7.50770433896648e-05
3.12388883844707e-06
-2.91947006936968e-05
-4.03516311195152e-05
-1.96520186356522e-05
2.21947948898573e-05
-7.0793494387473e-05
-1.97641269296604e-05
-3.29905582843125e-05
-4.2903996811762e-05
-2.52234915157486e-05
-4.46267974941327e-05
-2.36321198697094e-05
-5.43860554605026e-05
-1.11061042620677e-05
-3.07888255959614e-05
-4.73201988247965e-05
-3.7459523001941e-05
-7.51460953227409e-05
-3.22923934117985e-05
-5.73323010630797e-05
-3.38346911174838e-05
-5.45451001468268e-05
-2.52830256150396e-05
-8.02814468144103e-06
-1.06737644718551e-05
-2.68126015131244e-06
-2.59817863218553e-05
-1.37965366331361e-05
-4.28335148436325e-05
2.48375724606175e-05
3.55760995659121e-05
-4.78978513672719e-05
-4.58419027128262e-05
-5.43186483428069e-05
-4.95212290473217e-05
-4.34439201101116e-05
-5.50568212871473e-05
-6.89942794928601e-05
-5.42838535399149e-05
-2.60039168815888e-05
-5.27093504700195e-05
-1.78902937036391e-05
-1.02437677933496e-05
-1.67800832985845e-05
-4.99883326868515e-05
-2.00163627372734e-05
-3.12732506784436e-06
-1.89271811505252e-05
-3.44608924995121e-05
-2.02897583740285e-05
-9.45747884893023e-06
-3.39601603423187e-05
-1.68319889539025e-05
-2.9819106818046e-05
-5.03386735623515e-05
-2.34213057882674e-05
-1.17321828745185e-05
-5.92546872544337e-05
-6.83474332960162e-06
-1.50707541350266e-05
-6.81220646793306e-05
-3.05511832451388e-06
-3.9890556776182e-05
-1.37207041099299e-05
-1.70094823120284e-05
-2.76145939465298e-05
-2.16761846850756e-05
-4.28022827479228e-05
-2.10243351757502e-05
-4.12450080156178e-05
-3.8549835926447e-05
8.13659765473599e-06
-3.91039816430013e-05
-6.83846893479818e-05
-6.0536202978366e-05
-5.80934368119624e-05
-3.81073135735099e-05
-1.74954226707373e-05
-2.86351047106969e-05
-3.0802188052022e-05
-3.64521360721656e-05
-2.63196310414118e-05
-3.73117206185729e-05
-8.78341761076239e-06
-2.0648796503002e-05
-4.45502388452071e-05
-3.45987648694978e-05
-1.10796821014021e-05
-4.60424115377839e-05
-3.63294841294226e-05
-3.44050702387199e-05
-1.17437206027986e-05
-3.55701373723315e-05
-2.58918291946247e-05
-3.82027737685201e-05
-4.38678367115531e-05
-6.0889525766158e-05
8.75230780168286e-06
-1.79963503605691e-05
-1.24409403278424e-05
-5.85330151184727e-06
-3.31709906226431e-05
-4.34895782664596e-05
-2.75740461321128e-05
-8.19648164476384e-06
-5.47005697868991e-05
-4.73320386636445e-05
3.19668395488192e-06
-6.76710706715662e-05
-4.25942575379976e-05
-3.54068681845221e-05
-1.91301239500268e-05
-1.61444890963565e-05
-2.23444645916162e-05
-1.91846532347479e-05
-2.29741558335738e-05
-3.26294097403248e-05
1.5367749500248e-05
-3.67071315103223e-05
-3.03887383207883e-05
-3.92574202176955e-06
-4.05606905948214e-05
-5.5517334019197e-05
-4.03379378877564e-05
-4.01573787840648e-05
-4.615845432059e-05
4.42677956326513e-06
-3.32921284190064e-05
-4.53631608127539e-05
-2.22748548787074e-05
-5.49859387528637e-05
-4.8406901145777e-05
-2.68936130153072e-05
-2.24374085203064e-05
-6.26256677045809e-06
-2.83274156307805e-05
-7.81049847048283e-06
-1.55211366358418e-05
-3.55020757300106e-05
-2.93550886386704e-05
-4.53083526232968e-05
-3.07889799938313e-05
-2.92933610857129e-05
-4.80893966764298e-06
-3.25930314959165e-05
-1.42521109428126e-05
-4.60534928396811e-05
-1.5398027252912e-05
-4.41000419652576e-05
3.39319468755623e-06
-5.43973433429823e-05
-5.75421516404391e-05
-2.12452035003143e-05
-1.0035666907486e-05
-3.68592342250233e-06
-3.98182998607761e-06
-1.83214233231436e-05
-1.91400345636424e-05
-1.39736928707865e-05
-3.72566547727319e-05
-2.62149829512362e-05
-4.49212453587467e-05
-2.90114089137032e-06
-5.6006328463991e-05
-4.40154457293445e-05
-6.23590004318128e-06
-3.53493184928764e-05
-2.42120512080276e-05
-2.71540544913707e-05
-2.50796832624498e-05
-6.51820953927826e-06
-3.6181888324954e-05
6.49795161055558e-07
-2.8733817807492e-05
-4.24378158438212e-05
-1.71393239057304e-05
-6.30844981673005e-05
-3.65712634499324e-05
-5.36852634551969e-05
2.34431364975083e-06
-5.50159326010075e-05
-2.94277573463003e-05
-7.67725919455968e-06
-2.45987417708787e-05
-1.58174294867654e-05
-2.43231479389512e-05
8.42839179110812e-06
-4.39376102508738e-05
1.31894013439688e-05
-2.0521792621003e-05
-3.22486458845307e-05
-4.53553710819247e-05
-4.55337176580883e-06
-4.00567624142845e-05
-1.5778327632421e-05
-3.38043600185682e-05
-2.53857877836227e-05
-4.195099673183e-05
-4.6496947980028e-05
-4.27123410111786e-05
-6.67058586990061e-05
-4.20885786938532e-05
-3.44774220294524e-05
-3.01107546461515e-05
-3.37116250511403e-05
1.24755426091493e-05
-2.11521432548316e-05
-3.69818542819712e-05
-2.72960465626445e-05
1.34531561204167e-06
-2.95630804201383e-05
-5.82130652631263e-05
-1.72567231464403e-05
-4.48032735923761e-05
-4.28651194481389e-05
-5.07435488526847e-06
-4.99300094912199e-05
-1.60617763802359e-05
-6.4506844752288e-05
-3.7845759985202e-05
-2.22293396736422e-05
-3.30124844134973e-05
-2.37490118762655e-05
-1.88721524340653e-05
-4.27613935972447e-05
-3.72966408539368e-05
-4.92379809248124e-06
-3.01389284429337e-05
7.00835856474047e-06
-2.06080892594409e-05
-3.13196992471521e-05
-4.04189361716193e-05
-6.46974471362377e-05
-5.29254541828583e-05
-3.09735826885031e-05
-2.9167372220617e-05
-3.50165698480248e-05
-2.67369853249483e-05
-8.64943379691999e-06
-2.76621695552662e-05
-3.68822531353347e-05
-5.25388206321533e-06
1.2462707521951e-05
-4.36131377428886e-05
-7.6839387255538e-07
-3.20994853010584e-05
-4.74471977794425e-05
-4.53420954193509e-05
-5.36028918828811e-05
-5.97258535457983e-05
-2.6878650085348e-05
-1.21638191658812e-05
-2.91838089940458e-05
-9.76829123391429e-05
1.35673922308615e-05
-5.56808517583203e-06
-2.75669180237635e-05
-1.46000181669442e-05
-2.93734760477744e-05
-1.95773531407468e-05
-3.40253986988356e-05
-8.07630522700027e-06
-4.36958114389668e-05
-1.39292942451613e-05
-1.28130316976147e-05
-1.09618138275721e-05
-6.0643648475187e-05
-2.06838073296678e-05
1.88311643938686e-06
-2.92368867656881e-05
-2.79836481312346e-05
-1.92328390035362e-05
-5.23284445454309e-05
-3.01973632027508e-05
-4.68800529599777e-05
-4.64255366080033e-05
-1.7232101199977e-05
-1.74155033736546e-05
-3.76930032931924e-05
-4.74352002235796e-05
-1.48902041866835e-05
-2.63699461563479e-05
-1.26531622367558e-05
-2.24831430124405e-05
-3.38399766175776e-05
5.11556782079613e-06
-5.38969506036897e-05
-3.83492719741122e-06
-1.45692984455831e-05
-3.05801482879961e-05
-7.95386139238076e-06
-1.51915799715316e-05
-3.66810237604279e-05
-4.2801437290831e-05
-4.05023467350941e-05
-6.09766353012601e-05
-7.51319294096703e-05
-3.15003982425163e-05
-5.49239729800458e-05
-4.30145559636956e-05
-8.82465817724888e-06
-2.46768799837267e-05
-4.79292366143836e-05
2.33280856884283e-06
-5.84231722831856e-05
-4.21828110225116e-05
-2.74945337671149e-06
6.60708913835421e-07
-2.24871790706864e-05
-1.1352112101233e-05
-2.36483715073535e-05
-5.80436080670654e-06
4.59448174712717e-06
-1.74044699125259e-05
-1.52599185300426e-05
-6.42959458638409e-05
-3.66585558506403e-05
-5.24819744131372e-05
-4.18070840162216e-05
-7.17303220299598e-05
-8.23486462296088e-05
-5.77531744732454e-05
-2.05620625031244e-05
-9.73984452366662e-06
-2.25964109050842e-05
-3.05785338900576e-05
1.55461590774192e-05
-2.2334106035685e-05
-6.74297012482221e-06
-4.05686466328294e-05
-3.30917305443022e-05
-3.83887062631262e-05
-6.66633232120069e-05
-7.63562353967855e-05
-5.54178498246943e-05
-4.39285861196558e-05
-2.90670080701132e-05
-4.56096623677078e-05
-3.98095401575342e-05
-7.80554468393722e-06
-3.0364819862274e-05
-2.05162529179409e-05
-1.48076267800775e-05
-5.8153782960832e-05
-2.12004470432616e-06
-9.24685517261785e-06
-1.35865183476369e-05
-1.0197295935692e-05
-1.8988648068954e-05
-2.30135669948146e-05
-5.64671500150207e-05
-2.11861274322658e-05
-3.12913391344485e-05
-6.11532007353685e-05
-3.18233682242092e-05
-3.12882258054708e-05
-4.8588403959839e-05
-1.30858842896854e-05
-2.28148237326253e-05
-3.12837875508093e-05
-3.34539344590266e-05
2.76973362845257e-05
-3.09159503697284e-05
-2.1080428109927e-05
-1.62357386422931e-05
-1.54473591218468e-05
-4.43123446415619e-05
-3.0961629337511e-05
-3.32819257595637e-05
-7.19564634217424e-05
-4.6457413202253e-06
-1.4816111465654e-05
-4.3256217090297e-05
-4.96762002941947e-05
-1.14485395344175e-06
-7.50622474484391e-05
-3.06847455166578e-05
1.82938457906168e-05
-2.78575182635078e-05
-1.8166246150058e-05
-2.26643161593385e-05
-3.5942603049726e-05
-3.97190401183776e-05
-5.94547594219844e-06
1.18487066670978e-05
-3.59043361949194e-05
-5.55909947329804e-05
-4.6078341459768e-05
-3.07475026657932e-05
-3.33190899855624e-05
-5.26607026968051e-05
-3.37951096625402e-05
-1.81606553428786e-05
-3.75537416780565e-05
-1.61014380499912e-05
-2.84476404002173e-05
-4.33791466705388e-05
-2.08149404664715e-05
-5.3265715035536e-05
-4.23312780583756e-05
8.2199909150812e-06
-3.62139613839882e-05
-1.25473994471485e-05
-1.54484224831806e-05
-2.71565310562515e-05
-1.58631150478458e-05
-3.88463584774057e-05
-3.59086377544138e-05
-3.15337089471779e-05
-2.87405005312013e-05
-3.44588807748176e-05
-3.56485152634011e-05
-4.9936779795378e-05
-2.2096547317773e-05
-5.46849824058603e-05
-7.09788530944914e-05
-5.83197431418616e-06
-3.0269937681573e-05
-2.99465674987727e-05
-2.29885263992857e-05
-2.92388253721644e-05
-4.89558081297563e-05
-2.82101420257985e-05
-2.9183353862925e-05
-8.95827278655312e-06
-7.09671541135528e-06
1.19104532685774e-06
-7.4420536072287e-05
-1.18871322984444e-05
-6.19113678117167e-05
-2.79712475027978e-05
-2.93412441404732e-05
-3.6823685654495e-05
-4.70820222576138e-05
-4.77018986380148e-05
-2.1601414497022e-05
-4.15533267081268e-05
-9.68772607995484e-06
-2.90838376932547e-05
-3.09812551180672e-05
2.25420327558249e-06
-4.77579043405254e-05
-2.96164428242954e-05
-5.66035881022853e-05
2.41660871631709e-06
2.63845645156325e-06
-7.47528588761089e-06
-4.18148574992547e-05
-3.26838990872521e-05
-5.06306017974316e-05
-9.45534472937091e-06
9.54509656557763e-06
-9.18660149295762e-06
-3.09762317840824e-05
-2.70980462235346e-05
-3.04006351991417e-06
-5.02673340949767e-05
-6.05152793513133e-05
-4.68803626603179e-06
-2.74101786204535e-05
-6.67621936056259e-06
-7.91867422299956e-06
-6.2621520912452e-05
-2.73223629203078e-05
3.46038452864477e-06
-2.72646159209877e-05
-4.16692148794315e-05
1.82675304630335e-05
-1.96960405748815e-07
-3.39108032376526e-05
-2.7226223170015e-05
-2.56289042088755e-05
-2.54084706695222e-05
-3.34224194182473e-05
-1.68846664095044e-05
-2.91745363261414e-05
-4.29681054493527e-05
-4.42037628297854e-05
-2.61766085030684e-05
-5.63677505680965e-05
-4.5902015950508e-05
-3.37678908400556e-05
-5.5447394220491e-05
-4.54644207242026e-05
1.14351728724394e-05
-3.14164311411264e-05
-2.76339283465738e-06
-5.84349112436091e-06
-5.51385274001093e-05
-2.6387957084416e-05
-3.0123851603526e-05
-3.11530633567846e-05
-5.77359525245167e-05
-3.06860838423433e-05
-3.16893622175214e-05
-3.25836445514468e-05
-6.76675376841858e-05
-1.84978614643275e-05
-4.29855698307929e-05
-5.94131636848127e-05
-4.19294676029872e-05
-6.93541259860737e-05
-3.03195501229302e-05
-3.36936934234175e-05
-5.93353648303601e-05
-2.9114708421469e-05
-1.2302595193806e-05
-1.89115204490321e-05
-3.08740731348814e-05
-4.35136929641741e-05
-4.77239066728371e-07
-4.20097850540488e-05
-6.98840461006071e-06
-4.44047200205279e-05
-1.62785008795459e-05
-2.44992263334743e-05
-5.69543162700894e-05
-2.32550228890778e-05
-2.25203070721682e-05
4.46473584073416e-06
-3.64595763164178e-05
-4.49888696445713e-05
-4.63869214576675e-05
6.51491651422346e-06
-3.12867074188675e-06
-1.84925223550514e-05
-2.19331197229452e-05
-4.73074898071963e-05
-3.15045080464615e-05
-2.75103237663098e-05
-3.01090760220368e-05
-9.93061382593457e-06
-2.07787894580897e-08
-4.22346161912626e-05
-5.49018317479575e-06
-3.6133459092433e-05
-2.79945492598648e-05
-8.46365521070915e-06
-4.95512986685845e-05
-2.66235443875175e-05
-5.79003387944028e-05
-5.08328888250856e-05
-1.87296934586186e-05
-2.7129419801243e-05
-1.28893717670987e-05
1.09974773459759e-05
-1.84113825109339e-05
-5.31756148105896e-05
-1.71407404918429e-05
1.19091753819585e-05
-5.46385355044026e-05
-1.80650374283398e-05
-5.40902578292364e-07
-2.78125179505551e-05
-1.25355395347975e-05
-1.62934612003302e-06
-2.80106024751775e-05
-4.33654859323149e-05
-1.9703510337655e-05
-5.15140438860511e-05
-1.62382692480959e-05
-3.29548532959207e-05
-6.27446131184538e-06
-3.47164280434955e-05
-3.34773113095243e-05
-1.22919488670263e-05
-3.691778582866e-05
-2.63386513579318e-05
-7.05663650291113e-06
-3.67558182370097e-05
-7.85871781296714e-06
-5.71357688001116e-05
-1.7944616451652e-05
-5.08735072810872e-05
-3.22098391697327e-05
-3.15127810300763e-05
-5.45328392576653e-05
-4.21732066460436e-05
-2.32918354243922e-05
-4.41697328874063e-05
-4.73019911077709e-05
-3.38316501873568e-05
-5.87329702337715e-05
-3.42324472787599e-05
-2.4388181025132e-05
5.07701225642603e-06
-3.6033430570811e-05
-3.41058624337658e-05
1.1689345090972e-06
-4.5590984378488e-05
-6.76913408143666e-06
-6.25863440133994e-06
-3.1865373524151e-05
-3.84429331573434e-05
-3.72174610022821e-05
-3.02884717864299e-05
-2.87136225801684e-05
-2.14695628524788e-05
1.06784868353962e-05
-1.99191455508891e-05
-3.87391692209252e-05
-1.06299385561367e-05
-3.9705743869611e-05
-1.5068579475505e-05
-3.56985897414694e-05
-3.18411140362846e-05
-4.399995208665e-05
-3.72254151700474e-05
-3.78123437827835e-05
-2.32651587984022e-05
-5.82627565782915e-06
-4.4545272922811e-05
-3.50480274357958e-05
-1.18812379302283e-05
-2.85382302090613e-05
-4.34221189229497e-05
-2.00193056126841e-05
-4.49595505292764e-05
-7.50270759545253e-06
-5.17410474364365e-05
-2.88224495619699e-05
-4.15547140456607e-05
-2.69048226443248e-05
-4.61282425966127e-06
-3.15371680793427e-05
-4.0896759781868e-05
-3.73643068592985e-05
-3.61124152410841e-05
-2.00934408232272e-05
-4.28089497300994e-05
-9.6141317690545e-06
-3.45254981882993e-05
-2.05296081768944e-05
-4.47879693824713e-05
-4.08042615567968e-05
-2.04407276748499e-05
-2.76357726852739e-05
-2.63300008312956e-05
7.23584777794143e-06
-2.49265431029996e-05
-4.67135729907319e-05
-2.57531581755764e-05
-2.41812532611856e-05
-6.95962940669012e-05
-3.53212148818342e-05
-3.30637168232531e-05
-1.30134294946991e-05
-4.44778270114945e-05
-4.27550145475073e-05
-2.53563586362597e-05
-1.90443621569822e-05
-3.26126515957086e-05
8.57643039727215e-07
-2.50075144570254e-05
-2.6807397883353e-05
-1.07757782204565e-05
-2.84831965798537e-05
-1.23531404563458e-05
-3.21092001482853e-05
-1.95867048602127e-05
-3.83542030005872e-05
-3.62658089401645e-05
-3.37365106662506e-05
-2.408007581311e-05
-4.36606413187017e-05
-1.1701738815362e-06
-3.35752312735899e-05
-5.89061856649224e-05
-4.0140675889929e-05
-3.29685928203951e-05
-4.31643476710748e-05
-1.40412279158764e-05
-1.79418758501701e-05
-2.99174848231824e-05
-3.98770386832292e-05
-1.05351641459897e-05
-2.78513417213651e-06
-5.78715072213337e-06
-1.1572547436536e-05
-5.34163600526407e-05
-2.23882962600462e-05
-1.48521287801408e-05
-3.64998647343514e-06
-6.52453427095902e-05
-4.07210323673674e-05
-2.23259805936105e-05
-1.56468304254153e-05
-1.00527112367682e-05
8.90985625771171e-06
-4.04421218280051e-05
-2.26039697213787e-05
-1.8560971574926e-05
-2.28372461405854e-05
-5.50168068968951e-05
-1.47234549422396e-05
-2.4482777274813e-05
-2.8975508607158e-05
-3.11083631754303e-05
-3.47862140223532e-05
-2.62937407509897e-05
-1.90154768416331e-05
-5.24420922560296e-05
-4.35066471943259e-05
-1.48224869486968e-06
-4.62396833981874e-06
-2.93151739244822e-05
-1.06849448190192e-05
-1.33065419765104e-05
-2.86939015500789e-05
-5.10433323310666e-05
-1.41657352890842e-05
-4.1184451866432e-07
-4.40743703101467e-05
-2.43497632356938e-05
-8.50530985033561e-06
-6.93055949571327e-05
-6.14432549688773e-05
2.81316370171638e-05
-4.77294754171422e-05
-4.41530038035009e-05
2.27703090342336e-06
-7.81383531586705e-06
-4.18987188875202e-05
-4.3016697057096e-06
-5.76270560592847e-05
-6.10148762815761e-05
-2.02606643442504e-05
-5.25572247189409e-05
-7.10598093885313e-05
-1.93230645645646e-05
1.03459032062901e-05
-2.28813745639886e-05
-3.8517646870765e-05
-1.01188598046063e-05
-4.0440159699204e-05
-2.73125696277608e-05
-6.27676574609996e-05
-1.87257085333991e-06
-4.26161775605954e-05
-3.60709858323475e-05
-4.13099396088859e-05
-6.22225034769939e-05
-2.98582677951458e-05
-2.80089563253894e-05
-6.11564771899307e-05
-2.97874106788481e-05
-2.54189067983063e-05
-1.40233030369732e-05
-2.16550485695604e-05
-1.415270135605e-05
-4.08664893731454e-05
-3.72628562358974e-06
-1.22742514510642e-05
-3.79010652397593e-06
-4.69194265405193e-05
-3.39981878452977e-05
-1.65369252288088e-05
-1.11473880316372e-05
1.06605707835769e-06
-1.91786722933306e-06
-4.17779110158916e-05
-3.97301734738606e-05
-6.07378878710547e-06
-3.69780713460544e-05
-7.52152106765718e-06
-3.41305476272559e-05
-3.62115953280402e-05
-4.30009806895463e-05
-3.46611857172823e-05
-3.58456885901271e-05
-3.08925420379398e-05
-3.9027758438689e-05
-3.14083552459821e-05
-4.27250842276682e-06
-1.74381952353011e-06
5.29082736581399e-06
4.15402846952318e-06
-4.99644305607902e-05
-1.61810987916531e-05
1.31304097380732e-05
-5.20113591772396e-05
-1.14649364925342e-05
-3.90063133414611e-05
-1.26926802635827e-05
-4.93912253498603e-06
-2.28316393604961e-05
-5.01398480691998e-05
-3.45414211203138e-05
2.18519073173715e-06
-2.79228419289038e-05
-3.01887692257343e-05
-3.45747838945361e-05
-1.06606303011145e-05
-3.80944897627448e-05
-2.41591810226483e-05
-4.2939569622639e-06
-2.93982176079578e-05
-2.49420820986073e-05
-2.1854529049037e-05
-4.3848126665143e-05
-4.99372283258282e-05
-4.19801591252669e-05
-5.90652181206727e-05
-3.26828450132075e-05
-1.04931525492653e-05
-3.60159010379859e-05
4.42402990264279e-06
-2.95094026017443e-05
-1.5308744509809e-05
-5.31260198292951e-05
-3.5784396656954e-05
-4.36035619115544e-05
-1.73205911457895e-05
-2.3801358146833e-05
-1.84909132731626e-05
-1.74013576081556e-05
-1.3566756470555e-05
-2.43614763170881e-05
-6.60622621956575e-05
-1.87317376490724e-05
-4.11035167201765e-05
-4.2206693266708e-05
4.57136584562287e-06
-2.20208978457305e-05
-3.21074904326099e-05
-2.84312063615952e-05
-3.42541805113983e-05
-2.24288977781089e-05
-2.50578872290689e-05
-3.73808235970753e-05
-2.49638253737228e-05
-4.34998368202813e-05
-6.18630465390983e-05
-1.76461029618455e-05
-2.83632043918524e-05
-2.73276065150233e-05
-5.29904450187924e-05
-5.51768279247517e-05
-1.0887751423932e-05
-2.84776148042749e-05
-4.3235085851088e-05
-9.94137458665576e-06
-2.51063775174476e-05
-1.45719138346224e-05
1.90590290438633e-05
-1.6665418187454e-05
-2.80519736797716e-05
-3.13196826397561e-05
-3.62049579796999e-05
-4.98483233620469e-05
-3.66222204415795e-05
-5.26266037765124e-05
-2.65845913046708e-05
-4.60952510447587e-05
-4.42118799924459e-05
-3.44959143398783e-05
-3.63293203552625e-05
-2.85225891513187e-05
-4.715318290742e-05
2.27613850861959e-05
-2.52187116482443e-05
-2.11492341686328e-05
-3.90289525094172e-05
-5.22550708549266e-05
-3.89206653974876e-05
-3.58423976685263e-05
-3.01665636458024e-05
-3.93316575839781e-05
-2.98056252051628e-05
3.39806005966475e-06
-2.35248177296718e-05
-8.96866128662543e-05
-1.8147959457853e-05
-2.69855427955186e-05
-8.15951404054377e-06
-2.35292543843191e-05
-5.6217967846856e-06
-2.37224808759055e-05
-6.54929247904338e-05
-1.1680438792095e-05
-2.49130894704345e-05
-1.26456883961863e-05
3.65358508997654e-06
-2.5970172191054e-05
-1.92071973527497e-05
-4.46240595165375e-05
-5.6437804145843e-05
-2.07839267011425e-05
-3.3408145537015e-05
-6.18357266316177e-05
-3.60663442238749e-05
-2.66148096646853e-05
-3.66078719982613e-06
-3.35425740298583e-05
-1.35595317121415e-05
-2.37914466267491e-05
-4.15987168945142e-05
1.29845252418315e-05
-4.60249841353789e-05
-3.58981455692651e-05
-1.54395636293108e-05
-3.89859645684052e-06
-4.75421046584449e-05
-5.3602636392875e-05
-2.33100246169141e-05
-3.82370759238107e-05
-3.79561696524168e-05
-2.79859855146693e-05
-4.69681581856677e-05
-3.38584070643023e-05
-1.57762665140457e-05
-1.96341298790564e-05
-6.47272058764107e-05
-1.45078968562841e-05
-1.72935177231609e-05
-2.49974069242807e-05
-3.74234179033254e-05
-2.32890961327669e-05
-4.37006804120653e-05
-3.65955923465364e-05
-1.37155873472906e-05
-3.31069878933832e-05
-1.93865298529334e-05
-4.08624383666385e-05
-3.64292470161278e-05
-3.11282470970804e-05
-3.5490816964422e-05
-6.66789787977648e-05
-1.34477511663443e-05
-5.09701921640044e-05
-1.7396738358074e-05
-2.71148869218426e-05
-3.5789406298721e-05
-1.58000783603871e-05
-4.43581008626275e-05
-4.69451280072933e-05
-2.12252862516952e-05
-2.58325825807385e-05
-2.29107155213412e-05
-2.30307757359683e-05
-3.54549432454835e-05
-3.44586299161775e-05
-9.80315649271055e-06
-3.0104486126829e-05
-4.64348839800839e-05
-1.67118931936562e-05
8.819950938923e-07
-6.25954940487371e-06
-1.25501968589648e-05
-3.08031356410368e-05
-3.13413398604723e-05
-2.6351707413006e-05
-1.8218010274382e-05
-8.09830428094737e-05
-1.9259954586332e-05
-3.87706894722464e-05
-1.47158373399631e-05
-9.0180565204281e-06
-2.37292467899035e-05
-2.90552632614518e-05
-1.80229766476729e-05
-3.55237990249049e-05
-2.24825725192975e-05
-1.31449376834302e-05
-1.17272104057042e-05
-6.66558932757013e-05
-8.46384595377752e-06
-5.01280080338233e-05
-7.40989502802048e-05
-1.33652262604289e-05
-2.91213643923894e-05
-4.08827158713991e-05
-4.72527586267354e-05
-3.13434755914724e-05
-4.15036986133067e-05
-5.12956405436332e-05
-4.29457578213821e-05
-9.13272250148338e-06
-1.56245363182692e-05
-1.9168748257687e-05
-1.91249392703726e-05
-9.76566191568166e-06
-4.84289360199393e-06
-7.68276646246179e-05
-1.54375750707281e-05
-5.71318066212881e-05
-2.82486529665364e-05
-5.16827947412853e-06
-3.19922802538752e-05
-3.75474622125242e-05
-3.22154790055323e-05
-3.52044394577355e-05
-1.38750443335682e-05
-3.82790961739041e-05
-1.28680128436849e-05
-3.32132449593488e-05
-3.34387023498286e-05
-2.03102764837685e-06
-4.42130928396423e-05
-4.08490841026385e-05
-3.66854292358817e-05
-2.83764841548538e-05
-4.27502459728189e-05
-5.48253159147702e-05
-3.34762766577963e-05
-2.13412240639669e-05
-3.54973995719889e-05
-4.85064304210155e-05
-5.28670222152765e-05
-5.84646656881183e-05
-2.99989035905177e-05
-3.67760287493083e-05
4.17087919271923e-06
-1.01869612689792e-05
9.12432959420537e-06
-1.27903722846162e-05
-2.12791872479936e-05
6.7902695039358e-06
-8.5561728230224e-06
-3.14549623514639e-05
-1.48976754226592e-05
-2.56099282410775e-05
-5.89188927889762e-05
-4.25869510008078e-05
-5.12649338515679e-05
-3.73529140333324e-05
-6.17735919506777e-05
-1.72079851682366e-05
-4.45978399271797e-05
6.6168612523431e-06
-1.9523961989187e-05
-1.1802938637083e-05
-1.59971794689467e-05
-2.38483051919518e-05
-1.74988143081671e-07
-1.01404207282988e-05
-1.55142581529956e-05
-4.95136844223493e-05
-3.4604703760216e-05
2.63882941590158e-05
-1.75243746366489e-05
-2.02069690193339e-05
-3.15397423944182e-05
-3.70818411412169e-05
-3.593131142225e-05
-5.18387841471756e-05
-5.11402229832781e-05
-3.41005081621578e-05
-3.63811653950876e-05
-1.77399974632277e-05
-1.0067273733881e-05
-3.24794297735508e-05
-2.42566149638955e-05
-3.18308572376468e-05
6.65893800239668e-06
-2.26338484988477e-05
-1.28843336895803e-05
-4.31313379785584e-05
-2.65359232315521e-05
-4.07417630881702e-05
-2.7328092765876e-05
-4.85555348704711e-05
-4.69461793817853e-05
-6.37941039695499e-05
-8.73004054310809e-05
-3.71651333439523e-06
-1.13967161546329e-05
-2.86695553313285e-05
-5.34737856634669e-05
-3.42172500254394e-05
-2.30113834758449e-05
-1.91621033613009e-05
-1.39602299209859e-05
-2.50307999849184e-05
-6.70134055196125e-06
-4.75256771750995e-05
-3.44842895653774e-05
-4.12761697007262e-05
-2.96460753867744e-05
6.97552130313994e-06
-9.71601553872687e-06
-1.99242601024777e-05
-2.30499719721518e-05
-3.53627130492927e-05
-1.27704042686482e-06
-3.20030765484397e-05
-3.55948606387752e-05
-1.70404425792347e-05
1.14377413045808e-05
-2.23949358606746e-05
-7.07432626965185e-05
-1.67715887386812e-05
1.76986394888271e-06
-3.97181753861359e-05
-4.91126263958525e-05
-1.40025926331894e-05
-5.33420423747936e-05
-2.53008950941028e-05
-1.40507360570858e-05
-2.85813330757612e-05
-1.47902205972833e-05
-4.18753328588512e-05
-4.32162707009293e-05
5.75455091805108e-06
-3.25897238194787e-05
-3.56876487233277e-06
-5.27956016113473e-06
-2.04873526406374e-05
-2.24976144807965e-05
-3.5220761145091e-05
-5.87975161370043e-05
-4.52197213497676e-05
1.01224900450259e-05
-3.95390361188107e-05
-3.76105721297591e-05
-2.4613123258973e-05
-4.26076031044958e-05
-2.08875074767343e-05
-2.47208637739916e-05
-4.07180711697093e-05
-3.49730713096196e-05
1.66266805006966e-05
-1.58335489774503e-05
-4.25343969852036e-05
-6.33300285970113e-06
-2.60779175996992e-05
-8.17380805542904e-06
-1.78510645815067e-05
-1.49551003225451e-05
-5.61566397489875e-05
-3.60242171489133e-05
9.34282653540603e-07
-7.59684818698876e-05
-2.35360118818375e-05
-3.70582611893125e-07
-3.59877177883671e-05
-2.70536914177203e-05
-5.45400619223871e-06
-4.25822401103612e-05
-2.62072803317247e-05
-2.456990519462e-05
-5.13856981820821e-05
-1.66580208915901e-05
-5.06239696509884e-05
-2.4328083661704e-05
-3.12513576529671e-05
-3.37258929810295e-05
-5.71070008231592e-05
-3.81650776163827e-05
-3.46412735316407e-05
-1.43461461534376e-05
-5.85765819699571e-05
-2.7780622464928e-05
-3.41400342915799e-05
-4.76092312741335e-05
-5.68615924547999e-05
-2.0858640283261e-05
-2.41203485555797e-05
-6.37264901269421e-05
-5.50665681225607e-05
-4.67315876091022e-05
-3.43024294419137e-05
-3.09930884110801e-05
-2.20997438246955e-05
-4.12110557698538e-05
9.78102404691864e-06
-1.039756233946e-05
-6.14405259135241e-05
-5.56505394385745e-06
-1.26968118309382e-05
-1.5031679622411e-05
-4.00180845644866e-05
-1.26223615844785e-05
-1.59507816186085e-05
-2.86025195733812e-05
-2.07723411661644e-05
1.28313967269978e-06
-6.67263136603326e-05
-3.77687919290146e-05
-2.42780596288713e-05
-5.82569406661444e-05
-1.75834751681809e-05
-5.48976581223438e-05
-2.31422976923191e-05
-3.78378493090492e-05
-4.07150695259084e-05
-2.52117595790671e-05
-2.01332867520809e-05
-6.1457301706729e-06
-1.15937144791041e-06
-3.43423290198238e-05
-2.21261441022317e-05
7.86878250284424e-06
-1.48609971143702e-05
-4.34292480996935e-05
-2.09894647661536e-05
-5.27719295604297e-05
-5.23228823316233e-05
-2.33814239792778e-05
-4.65855669979955e-05
-4.92878638044447e-05
-4.22849844468871e-05
-5.16432739978005e-05
-5.33993168795383e-05
-2.58442915597955e-05
-4.21831522784554e-05
3.20638422331713e-06
-2.88280333790622e-06
-2.03798251617295e-05
-1.01332805600848e-05
-5.22962397591954e-05
-3.62029322763364e-05
-1.87283525454849e-05
-5.63668303478983e-05
-2.89075436497804e-05
-7.11801953716204e-05
-6.98351210590633e-05
-4.26022109313867e-05
-6.73017368688692e-05
-5.15801297452247e-05
-6.15703513150332e-05
-4.48929164581204e-05
-4.68479458213983e-05
-5.02579587707487e-05
-1.57814067844419e-05
-4.20318088515888e-05
-2.2357606997178e-05
-3.95409224997144e-05
1.54326642071541e-06
-2.85451811203742e-05
-3.70814027110771e-05
-2.55600388649181e-05
-5.10267184506244e-05
-1.88725548354738e-05
-3.71155946358627e-05
-3.15954108028553e-05
-2.95208110233847e-05
-2.16399489657391e-05
-2.41482949785208e-05
-3.04033734674914e-05
-5.60840378529915e-05
-4.80448004991543e-05
-9.6352740422427e-06
-1.83234074418009e-05
-5.07444132277767e-06
-2.58569890196139e-05
-2.05647492864619e-05
-6.05912729335352e-06
-9.8314055965643e-07
-2.7815859400756e-05
-5.06236811306093e-06
-1.41702512570391e-05
-3.62540565128168e-05
-6.38690328455299e-06
-1.54632000357163e-05
-7.30865457077723e-05
-1.98161778192559e-05
-3.54525338332932e-05
-2.74787180025156e-05
-2.67154367124183e-05
-1.35647027922326e-05
-4.70698774179656e-05
-4.39214402097344e-05
-1.60017021526478e-05
-4.98995256179779e-05
-6.45002235642315e-06
-1.10803888532014e-05
3.47113001366764e-06
-5.93240905344285e-05
-2.06080125302408e-05
-5.30210540121675e-05
1.46946206874228e-05
-4.64656690720245e-05
7.49379353003819e-06
-3.58394006102695e-05
-9.7233629267027e-06
-4.0184279941322e-05
