# Supplementary material for: Research on computational propagation and identification of mine microseismic signals based on deep learning
Source: PLoS One. 2025 Oct 22;20(10):e0334641. doi: 10.1371/journal.pone.0334641 (PMC12543183; doi:10.1371/journal.pone.0334641)
Supplement: S7 Data — (ZIP) [file pone.0334641.s007.zip › 000100900001486.xlsx_0.txt_24.txt.txt]

-2.9051520242201e-05
-4.820226841572e-05
-2.65974676785528e-05
-3.64377728545794e-05
-3.48325752027699e-05
-4.22890678149019e-05
2.6844796948941e-06
-5.70892934097593e-05
-7.6394961160013e-06
-6.53372898272037e-07
-5.52013010340654e-05
-4.44541451690122e-05
-5.22530730868489e-05
-1.74187200438065e-05
-5.27791224305635e-05
-5.30419765599645e-05
-8.32105212878969e-05
-4.66675519843652e-05
-7.42536149382914e-05
-3.6387826634176e-05
-5.96213553368024e-05
-3.17096007360091e-05
-3.48984060877527e-05
-3.00684860048171e-05
2.41113133958669e-06
2.12768041335968e-07
-1.03187397392222e-05
-1.80634720766592e-05
-4.81742626476552e-05
-4.48203649579509e-06
-2.29554207875449e-05
-3.4715186600371e-05
-4.22562850700109e-05
-2.20011842053265e-05
-1.62900350135956e-05
-1.8768800200316e-05
-3.27679002186953e-05
-3.03968267784726e-05
-4.34059645613964e-05
-1.74935885308472e-05
-2.54822243848432e-05
-4.8077235011559e-05
9.39335639644315e-06
-1.92974904312201e-05
-3.09752346957644e-05
-4.41568110363791e-05
-2.03306389790339e-05
-3.12391921721661e-05
-6.05448008165437e-05
-2.25375305114739e-05
-3.20383301267043e-05
-5.3194070501522e-05
-7.64704025235564e-06
-6.10550902846103e-05
-1.54136943986412e-06
8.91790414327999e-07
-1.67203646139721e-05
-4.38382728721232e-05
-3.88969264742095e-05
-3.37557861675282e-05
-4.22209386797978e-06
-4.43673227271369e-05
-7.92056373827112e-06
-4.15772404381032e-06
-6.93978281536623e-05
-1.17862914979138e-05
-8.62027678338672e-08
-2.33597494123363e-05
-5.79691893108293e-06
9.70915910753651e-06
-4.16067629773646e-05
-3.67352496758809e-06
-3.06844133359533e-05
-2.99386184001941e-05
-1.78003069418359e-05
7.87263651904267e-06
-3.00659302758516e-05
-2.83031129709509e-05
-1.77823716449279e-05
-4.548395791676e-05
-4.44270105156799e-05
1.27773717151009e-05
-3.28531495894527e-05
-1.20112414763897e-05
1.44486301481e-05
-1.04914209749857e-05
-2.97347525325827e-05
-2.77232938890941e-05
-3.12252757465078e-05
-1.16150492365803e-05
-1.81088578356962e-05
-6.06393813452684e-05
-2.234547340265e-05
-9.63983235063718e-06
-2.56389966854907e-05
-3.40705564551416e-05
-1.05914034278692e-05
-3.63733149767959e-05
-1.91866523606987e-05
-1.60830095654298e-05
-2.19168499931194e-05
-2.612251844045e-05
-2.65033647233851e-05
-4.88647954219461e-05
-5.66809948841425e-05
-4.38338213245313e-05
-1.7852310330479e-05
-2.93201501095145e-05
-3.78562204785999e-05
-1.8928348490546e-05
-2.57029940839726e-05
-3.53217530651664e-05
-3.01810943720711e-05
-3.03834581135672e-05
-2.27401064633238e-05
-3.23850185904057e-05
-3.47663997286317e-05
-7.12119602928464e-06
-1.27281125178064e-06
-2.55826883977506e-05
-4.13615855496113e-05
-4.62171314419793e-05
-3.93702120410783e-05
-4.2391549324286e-05
3.62002366817839e-06
-2.91959993517745e-05
-1.78379688564398e-05
-5.70093909079825e-05
-2.05970394560775e-05
4.65434418821072e-06
-1.19352805733335e-05
-3.99118937130674e-05
-1.10550904122817e-07
-4.74183770625121e-05
-2.83332076306895e-05
-2.04649849960281e-05
4.59325629844097e-06
-2.88868493407503e-05
-2.06292372619089e-05
-2.26653742926274e-05
-2.82735069940766e-05
-2.77903365306578e-05
-7.24843534741826e-06
-5.24529393943863e-05
-5.98775264721236e-05
-3.37914935305258e-05
-3.34483512723528e-05
-1.13497326475518e-05
-5.17077462540337e-06
3.3792486776103e-06
-1.30282708760459e-05
5.66737267744967e-06
-2.55708291257965e-05
-2.5206251940162e-05
-2.57522716189304e-05
-4.91792716968468e-05
-1.19836978479797e-05
-5.39263483100727e-05
3.29895717148397e-06
-2.10711543890795e-05
-2.83209982704694e-05
1.22529265454025e-05
-4.21583176095283e-05
-2.77044584740842e-05
1.10761012007017e-06
-9.59853311304756e-07
-2.11987814089029e-05
-4.11239284988753e-05
9.61043769641033e-06
-1.68333606534043e-05
-1.25964260200565e-05
-2.96788225189037e-05
-1.82195752283244e-05
-3.30013044274147e-05
-8.93836674609928e-06
-1.80276716647856e-05
-2.38853975236677e-05
-1.17100995414173e-05
-2.18151476130477e-05
-1.18382917868888e-05
-3.35276969516126e-05
-5.84038112131645e-07
-2.92971938282981e-05
-1.02567970225328e-05
-1.63771055319223e-05
-1.319619285088e-05
-1.88942837254308e-05
-2.32266502677619e-05
-4.58382700717865e-05
-1.45215934737067e-05
-1.07693453645473e-05
-3.39899997712143e-05
-4.88358192562347e-05
-7.7065123176331e-06
-5.11826423593959e-05
-2.549184553579e-05
-1.71174743268043e-05
-1.54882083926499e-05
-3.07921066162119e-05
-6.61508991802214e-06
-3.49580459009188e-05
-5.09552274426384e-05
-1.19089165102433e-05
-4.5188982668593e-05
-6.44196896682688e-05
-6.58530318332989e-05
-4.23462162704234e-05
-3.39303725722721e-05
-3.2431700243581e-05
-3.30046084617199e-05
-4.92655006349728e-05
-3.67910050332027e-05
-1.20132583706898e-05
-2.43507211448494e-05
-4.34351547845974e-05
-2.54468031342118e-05
-2.66000060754875e-05
-1.37252781703603e-05
-1.02621423798657e-05
-4.31463751421514e-05
-3.27919516476886e-05
1.47496254126457e-05
-1.07359846976386e-05
-3.23668647908196e-05
-3.34868426462547e-05
2.49995913970003e-05
-3.112413686375e-05
-2.89797000621535e-05
-3.23075996833149e-05
-5.70885766702314e-05
-2.21124665706242e-05
-2.54365847978982e-05
-3.85845049944137e-05
-3.8938796008078e-05
-3.98935636668494e-06
-2.92996700236192e-05
-3.69046005853183e-05
-2.12946364930657e-05
-3.95811262377811e-05
-2.89239154605535e-05
-2.01514355952867e-05
-1.08352692793223e-05
-2.85823574144774e-05
-3.2727033422461e-05
-2.86812743260697e-05
-4.80278331122072e-05
-5.31435011407101e-05
-1.18811549861918e-05
-3.29181497287307e-05
-3.45802460943507e-05
-2.3747363010758e-05
-7.00573897573658e-06
-6.03010062177378e-05
-1.93252985588464e-05
-3.19427844563402e-05
-5.77547829227898e-05
-1.80166989055615e-05
-3.0289209725883e-05
-7.73485189939031e-05
-6.5010176937575e-05
-5.19936500172892e-05
-4.19540167999552e-05
-2.79604961611351e-05
-2.6418269286994e-07
-4.65451239746124e-05
-5.21333585883204e-05
2.57352293543378e-05
-3.80212860923956e-06
-3.52985995626116e-05
-1.28613458595402e-05
7.80375315758885e-07
-5.03252812537014e-05
-3.41334355659753e-05
-4.28712108044389e-05
-2.16107902797205e-05
-9.29403022960965e-06
-7.5335045404399e-07
-3.73553158461101e-05
-4.86920635731793e-05
-6.6777377397716e-05
-2.25782954659017e-05
-2.26708129131525e-05
-4.56195675603775e-05
2.49328355769829e-05
-5.50983431499382e-05
-2.67038595986686e-05
-3.6877161771721e-05
-4.4856578049675e-05
-4.40555146854959e-05
-3.41941766103202e-05
-3.68882211347661e-05
-4.67357157500464e-05
-2.7708333396381e-05
-1.06417672567663e-05
-4.62262003411806e-05
-1.12687348889974e-05
-4.12129116082136e-05
-2.3954362092266e-05
-5.39930250226369e-05
-3.73965996422721e-05
-5.11126610063839e-05
-1.68388490636052e-05
-1.96534453462748e-05
-4.42854290343548e-05
-3.09530557951534e-05
-3.94880385247921e-05
2.56865721788916e-07
-3.83018534996348e-05
-2.5776524596549e-05
1.53865421433601e-05
-3.86598225498577e-05
-3.09040646368638e-05
-4.69215351405891e-05
-1.71951236797135e-05
-3.45545158267447e-06
-1.45304228773696e-05
-3.80791573031599e-06
-4.07728942065567e-05
-2.68522856018448e-05
3.57498875485689e-06
-1.64253166858512e-05
-4.5973480043998e-06
-3.61462052259794e-05
-1.78238062767111e-06
-1.92575457558121e-05
-2.21436675957419e-05
-3.80914742468691e-05
-5.04334733679454e-05
-4.47486503415658e-05
-4.26957102059159e-05
-3.52513928373525e-05
-3.27459180453159e-05
-4.54832461535804e-05
-4.81805652720742e-05
3.42165473196091e-06
-8.96039576877979e-06
-3.13994839618252e-07
2.46450085670157e-07
-1.24771301250429e-05
-4.23083864344087e-05
-2.13585160755157e-05
-2.25631259004328e-05
-6.79531594927319e-05
-3.85372190426868e-05
-3.94425030071896e-05
-5.13768772125869e-05
-6.88629500708655e-05
-2.941468379458e-05
-3.39571463138783e-05
-7.09558785236242e-05
-2.2112429505649e-05
-1.98749957795395e-05
-1.6295821842981e-05
-5.89655015022686e-06
-2.13731676455971e-05
-5.14940800027263e-05
-3.22792796972677e-05
-3.43497036959788e-05
-1.36040603907147e-06
-2.71629184340807e-05
-3.42043263581872e-05
-1.80437250447856e-05
-5.98761170175259e-05
-3.78106463499621e-05
-2.3271664234514e-05
-2.35103033939661e-05
-3.60728381123709e-05
-5.26882941529891e-05
4.41607922080935e-06
-4.18201797733501e-05
-1.56161796723887e-05
-4.78431752012719e-05
-3.87405589186551e-05
-3.94244671008379e-05
-1.7011165180467e-05
-1.88619735003909e-05
-5.99906175724707e-06
-9.06841130116508e-06
-5.9268906398168e-05
-2.85475782149093e-05
-5.8734673158591e-05
-3.65354304956563e-05
-5.37813484450093e-05
-4.82061270477936e-05
-2.76434603560952e-05
-1.68835748052623e-05
-3.3932759372055e-05
-3.03032005632738e-05
-2.1633639324871e-05
-8.38293658616205e-06
-2.19130347937853e-05
-3.01883275138229e-05
-1.06202039836694e-05
-2.86229491372301e-05
-3.53197588616828e-06
-5.60829289300737e-06
-1.49262452298085e-06
-1.86463523409962e-05
-7.39256916267958e-05
-5.37712537005701e-05
-3.23060872439668e-05
-2.45030037984005e-05
-3.17772520949427e-05
-6.64293111882303e-06
-5.24233274261222e-05
-4.2555357089789e-05
-2.33423490867977e-05
-1.80960747422069e-05
-2.71512583357387e-05
-1.5296870433618e-05
-5.14973340562416e-06
-3.88532302648339e-05
-2.44879372632167e-05
-3.66859315474215e-05
-2.27127560493893e-05
-4.01372866505935e-05
-1.6318766380132e-05
-4.64686598733805e-05
-3.8806254693087e-05
-3.33414175404558e-05
-6.08267583001932e-05
-5.51318594876329e-05
-5.93576577907649e-05
-3.57629609534025e-05
-4.94044557675832e-05
-6.80339853857334e-06
-3.07767786585761e-05
-2.98242850029047e-05
-1.65604768969477e-05
-1.98420906086822e-07
-3.51798626556131e-06
-4.42670954164372e-05
-1.40334506494142e-06
-2.492278501767e-05
-4.84721924492304e-05
-2.80192599924119e-05
-4.84590841844278e-05
-5.32226510234789e-05
-4.41288431650233e-05
-6.0604615534339e-05
-5.11656375638833e-05
-1.21982920972552e-05
-2.46951021966878e-05
-3.34736340570966e-05
-5.47139185912288e-05
-1.89195962475063e-05
-1.94179145861658e-05
-8.52784227440191e-06
-9.9413098295065e-06
-1.34115314149517e-05
-3.27106307830644e-05
-9.27962304712893e-06
-2.62563038672902e-05
-1.64022947053228e-05
-3.42541248693861e-05
-5.52272961898043e-05
-3.56426180754368e-05
-3.25730486822812e-05
-4.61876156645525e-05
-1.87859301953079e-05
-2.69495239902831e-05
-2.29953662395526e-05
-5.37102115015647e-05
-2.79655894896545e-05
-5.04130685860243e-05
-3.25437061337521e-05
-4.82759594374077e-05
-1.61209738740841e-05
-2.12466037389053e-05
-1.87655520600962e-05
-2.29020301896891e-05
-4.99962701717508e-06
-1.4159131354096e-05
-2.2683903056503e-05
-3.96828310950352e-05
-1.08977461332551e-05
-1.15841758159412e-05
-5.7597792331074e-05
-4.62642144940689e-05
-2.72924320452801e-05
-2.89070585885454e-05
-2.29503784122395e-05
3.7482732988476e-07
-1.47565281448443e-05
-2.59076076305236e-05
-3.93365765673443e-05
-2.50379010735246e-05
-1.28765408738028e-05
-2.6497409167351e-05
-6.16896061492985e-06
-1.19499708021375e-05
-1.70694458732529e-05
-1.03481011490891e-05
-2.40378693894808e-05
-2.70381670787269e-05
-3.95312835743081e-05
-2.49048968337125e-05
-6.77606691164892e-05
-1.5060259134243e-05
-4.26983299152558e-05
-3.19332058858667e-05
-5.34916695749005e-05
-4.59302201391193e-05
-1.4777448378421e-05
-1.62372462408602e-05
-1.21213590830132e-05
-1.7699693141363e-05
-5.10648801175823e-05
-3.98680056032846e-05
-2.84533619485266e-05
-2.92118343118287e-05
-3.80910551193375e-05
-2.89484422203517e-05
-3.68733717276522e-05
-2.73679260930999e-05
-3.26880601630354e-05
-2.16668640628258e-05
-3.44395112393921e-05
-4.31566098048467e-05
-1.26424552026601e-05
-2.6777157736326e-05
-3.74497913319518e-05
-1.6041576565671e-05
-3.94594393136244e-05
-1.29645949235321e-05
-2.96536626486058e-05
-3.98015699258627e-05
-6.14924615413047e-05
-5.39649896788973e-06
-1.68676675025626e-05
-3.87791571864061e-05
-1.20123891020508e-05
-3.4892957558749e-06
-1.09880493256526e-05
-6.08801140079301e-05
-3.19108595220829e-05
-2.01162498584079e-05
-2.58247858820044e-05
-1.73531041995347e-05
-5.23580796045422e-05
-3.00848265893149e-05
-8.01922691273426e-05
-6.45013449667205e-05
-2.20897491262164e-05
-3.02391883876526e-05
8.47512061972916e-08
-6.5394414483334e-05
-6.55181666604049e-06
-2.04594232056384e-05
-3.29528205757631e-05
4.8239699564676e-06
-1.29212471820674e-05
-5.07979395369703e-05
-2.97421647175772e-05
-2.64378156602248e-05
-3.23124154865152e-05
-7.32737920526871e-05
-4.63894786105177e-05
-3.48311887181849e-05
-3.62465685531437e-05
-3.88995387332441e-05
-2.87238073719724e-05
-3.43348688775738e-05
-2.9418270248614e-05
-2.48889036415516e-05
-3.71365430741799e-05
-4.7725811429874e-05
2.57668827906109e-07
-1.98009045344937e-05
-5.39053158420086e-05
9.39156746445342e-06
-5.29541803638894e-06
-3.20651914983815e-05
3.89146928165953e-07
-2.6135274692792e-05
-4.8467240760517e-05
-3.19881297759401e-05
7.56337540135576e-08
-7.12510598344122e-05
-3.16920586782741e-05
-3.92227070753163e-05
-5.44008114599094e-05
-2.26394257936572e-05
-3.80394060542912e-05
-8.09001575332625e-06
1.50362620843708e-06
-7.87801164584508e-06
-3.00067905735656e-05
-3.00805505561782e-05
-1.05216558198077e-05
1.49633281795026e-05
4.19345686335568e-06
-6.04635976537055e-05
-1.26704388570152e-05
-3.37347926276077e-05
-5.82999543910751e-05
-2.76268546748195e-05
-3.63901735214198e-05
-5.23730022580927e-05
-2.11085972263361e-05
-2.82971531446368e-05
-6.80421373679388e-05
-4.12817068611871e-05
2.06475394448675e-05
-3.9119721403935e-05
-5.49193673036216e-06
-1.74051188801199e-05
-1.01746778112391e-05
-5.15548529516994e-05
-4.54870006058296e-05
-3.02275377596509e-05
-2.88616700976076e-05
-2.73178299184286e-05
-5.13605433017679e-05
-5.35898996370717e-05
-2.21353442088205e-05
-2.21539309799113e-05
-2.82235753080085e-05
-2.55448404378571e-05
-3.34037877209311e-05
-2.48705375299708e-05
-1.2040092908828e-05
-2.43448822255847e-05
-5.25686498928865e-05
-4.31807293652757e-05
-3.03355186697048e-05
-5.0894569435143e-05
-5.68138775896101e-05
-5.49199126046e-05
-3.25709321963739e-05
-4.54935394770393e-05
-1.54579558255477e-05
-7.10662074100329e-05
-3.32744035283865e-05
-2.88495918730744e-05
-2.86136661107824e-05
-1.84508240042715e-05
-8.99712936637608e-06
-2.43032912288615e-05
-1.5660449898513e-05
-1.25349356091036e-05
-2.76678538292492e-05
-2.88092218599245e-05
-2.77636562631932e-05
-2.84430308710782e-05
-3.35336813456772e-05
-6.16170909945787e-06
-2.54838872496737e-05
-1.5672608114188e-05
-3.68393555564176e-05
-8.24415504811873e-06
-5.58914757439453e-05
-5.38331275738051e-05
-5.80482257396274e-05
-7.36193814137025e-06
-2.16457697831127e-05
-1.93563554790305e-05
-4.6220673684371e-05
-2.82497614788063e-05
-6.67832075596141e-06
-2.71883868293884e-05
-2.34242488463048e-05
-3.5748216477257e-05
-2.55276616277842e-05
-6.5087146877382e-05
-4.17633386938799e-05
-5.56299470003678e-05
-2.76127477228089e-05
-1.33626071425297e-05
-1.80655296785481e-05
-3.65411120544947e-05
-4.46059924543797e-05
-2.00394204891263e-06
-3.32250080785328e-06
7.96844410649676e-06
2.32358960330416e-06
-4.01606119245444e-05
-3.80901190402213e-06
-2.6262351216239e-05
-6.47127492397442e-05
-4.13498038360069e-05
-4.8093099405512e-05
-3.42293504538895e-05
-7.54938247144528e-06
-5.48688183914359e-06
-6.71897814172812e-05
-3.4760507898569e-05
-2.20520311566835e-05
-4.25887260625428e-05
-6.26677997012503e-05
-4.72057717192517e-05
-3.39902895358228e-05
-4.68614890731275e-05
-1.34739258559074e-05
-1.10202482441647e-05
-4.40911071436234e-05
-2.4926341600335e-05
-4.36727968622343e-05
-2.28207483679363e-05
-4.06179423170594e-05
-2.65346316382995e-05
-4.0021734535678e-05
-1.30967837617256e-05
-5.9556845680906e-07
-2.62612357121478e-05
-4.08044268674444e-05
-3.38987170138491e-05
-1.07897473596852e-06
-1.59209542229555e-05
-2.39488746412231e-05
-4.32840149417002e-05
-4.1774755206989e-05
-2.04038395112628e-05
-3.44286902988444e-05
-3.10684718954085e-05
-1.30400291007182e-05
-1.50139540952496e-05
-2.85316909437831e-05
-3.67109347682811e-05
-1.12931999145913e-05
-9.1981394050592e-06
-1.05746202346372e-05
-6.89623149640237e-06
-3.45805583574518e-05
-6.33456617367787e-05
-3.11692146109496e-05
-4.81698852185869e-05
-4.21034288746841e-05
-4.25792857439956e-05
-1.88174180201775e-05
-5.44738966514289e-05
-1.12082236153156e-05
-2.78067070997443e-05
-1.31528433518811e-05
-3.70754875614921e-05
-1.8138299232244e-05
9.22955645726704e-06
-2.1570056344815e-05
-8.9838354542263e-06
-1.15983395291445e-05
-2.24208635388537e-05
-2.36071936659325e-05
-1.7469762583899e-05
-2.50775283670835e-05
-4.59220407387031e-05
-6.70955642068692e-05
-6.88127888892151e-05
-3.28615447675904e-05
-6.18427046904403e-05
-2.25573013870891e-05
-4.55613769202739e-05
-6.30487289580792e-05
-2.67250043195762e-05
-2.39447989034027e-05
-3.92328386004551e-06
-6.13956160650158e-06
1.11241076040487e-05
-2.43263361202225e-05
-6.00109727562047e-06
6.211176963504e-07
-3.92037637109595e-06
-2.97518310169729e-05
-2.38805504086388e-05
-5.92303457743668e-05
-6.51124148319791e-05
-1.54133547739949e-05
-3.97822281412635e-05
-3.22673284440882e-05
-2.53642274645782e-05
-2.47944250778929e-05
-3.71737012909228e-05
-6.46722794831671e-06
-1.75195289358044e-05
-2.84888219410565e-05
-4.30154845325348e-05
-4.98668493293298e-05
-1.46798595781168e-05
1.33255082467912e-06
-1.6967273413071e-05
-1.07933752755216e-05
-3.29393530370426e-05
-2.17274759384137e-05
-4.50521239230942e-05
-5.43686022557495e-05
-3.62695872432378e-05
-2.87267250279279e-05
-3.01150226381509e-05
-5.63220092521171e-05
-4.67939129607475e-05
-4.219435061742e-05
-3.71360629153843e-05
-7.65820191109576e-06
-6.2332703956829e-05
3.99891200667902e-06
-3.74047326372002e-05
-1.07970828486181e-05
2.93695672627211e-06
-9.65529632579074e-06
-1.35117968063624e-05
-1.53802213164886e-05
-1.2869238323707e-05
-1.2696779353475e-05
-3.22172306225331e-05
3.81130488593272e-06
-1.77069120720955e-05
-2.76720984264867e-05
-7.51123068568673e-05
-4.99447469169971e-05
-1.15584871389105e-05
-2.14622523460338e-05
-2.1781713536875e-05
-3.82823441484065e-05
-2.14525383362925e-05
-2.89448545633366e-05
-2.43883315878379e-05
-7.30663042186463e-06
-1.20835051869088e-05
6.77923864661206e-06
-1.80661330038862e-05
-2.11584705171314e-05
-2.70073770025246e-05
-3.7629179497529e-05
-3.73922365570545e-05
-5.77977627100555e-05
-1.07396982876269e-05
-4.09884575090096e-05
-4.73484175463613e-05
-3.20353208134403e-05
-4.91770784229778e-05
-5.48232343007991e-05
-1.85584352752856e-05
-3.32080073626203e-05
-5.35628910824198e-05
-4.4573730243578e-05
-3.48550773940022e-05
-1.26030282851955e-05
-1.24695713320799e-05
3.97772701683568e-06
-1.63403842902173e-05
-4.2544301799921e-05
-1.96666692112933e-05
-3.36420463334248e-05
-3.09579443391707e-05
-1.91243539610603e-05
-6.22267698425894e-05
-1.20161261335795e-05
-1.95866398215884e-05
-2.46471398163831e-05
-4.67654364843044e-05
-3.33909059250757e-05
-2.55691403512829e-05
-1.53735280411737e-05
-5.09234344004561e-05
-2.81935914211844e-05
-1.512196729602e-05
-3.59625261839337e-05
2.12636399710146e-05
-2.93035444608626e-05
-1.10128503951858e-05
-4.6910446184541e-05
-3.16207087245731e-05
-2.94239711911576e-05
-6.41367842482538e-05
-4.56778285119108e-05
-5.83902412384889e-05
-2.89365703718641e-05
-9.53349796423603e-06
-4.48471774682879e-05
-2.54294670463022e-05
-5.05041187550473e-05
-1.2470944907556e-06
-4.85841840220659e-05
-1.6533480354027e-05
-1.64073623320652e-05
-2.39411898633584e-05
1.85222882888806e-05
-1.40830480958418e-05
-2.87177880048456e-05
-6.28040299849276e-06
2.92079643048957e-05
-4.65937925513727e-05
1.10129517126228e-05
-1.88300387540424e-05
-7.99781551801118e-05
-4.07154116893615e-05
-1.717171938648e-05
-7.1748079163034e-05
-7.59805338410743e-05
-2.57523450959361e-05
-2.79891360163723e-05
-2.09829862878025e-05
-2.92241928575611e-05
-3.05932495860491e-06
-1.03046460705417e-05
-2.4523605628549e-05
1.2634964854446e-05
-3.20763665836468e-05
-1.33269896207173e-05
-3.23614131596642e-05
-4.55376816168719e-05
-3.66660539305944e-05
-3.00043189234279e-05
-6.6335770539942e-05
-3.90017552695215e-05
-3.64789708361608e-05
-5.58621181873628e-05
-1.6852916014274e-05
-1.93872723344123e-05
-3.01257987666318e-05
-4.53029000005022e-05
-4.0326592848974e-05
-2.64406399666517e-05
-2.9561709155442e-05
-2.80007123765792e-05
-1.7907180543203e-05
-1.7428069995839e-06
1.15190095513803e-05
-3.59464000414588e-05
-5.37520965043586e-05
-3.9192795714748e-05
-6.69892690366443e-05
3.34901505328374e-06
-6.18162454825691e-05
-3.61079213207312e-05
-2.53933621180999e-05
-5.55083037378798e-05
-1.09277511045339e-05
-3.02479491236373e-05
-1.23689112109984e-05
-2.44868271948948e-05
-6.79758504846632e-06
-2.4386824225601e-05
-3.18368776309396e-05
-1.35751391378541e-05
-5.134359153846e-06
-3.15606663920656e-05
-2.86163785227805e-06
-7.72332753505144e-06
-3.63695915790418e-05
-2.8922900045184e-05
-4.06705618074855e-06
-2.22366800898401e-05
-2.8377739705504e-05
-5.42912999725035e-05
-2.22037378603765e-05
7.01943494887798e-06
-4.97857818785999e-05
-2.81299841634624e-05
-4.86964301741701e-05
-1.39690705192975e-05
-1.86914073544437e-05
-2.90285486729849e-05
-3.9185134270746e-06
-3.20254750040981e-05
-2.30705971001477e-05
-2.17816726266928e-05
-2.68251673760098e-05
-1.5183962935696e-05
-2.27279809504567e-05
-2.5633004735673e-05
-1.41315031629087e-05
-2.740261702836e-05
-5.34052118700554e-05
-1.61895167740382e-05
-3.09249960705566e-05
-2.65498193720249e-05
-2.21544742209685e-05
-2.92425585245355e-05
-4.23158718682617e-05
-4.06895486479975e-05
2.5639177267137e-06
-1.12520727830336e-05
-2.07898226247848e-05
-1.85611243111268e-05
6.83149749766329e-06
1.04874837341124e-05
2.39109147985062e-05
-4.82186401509308e-05
4.37976928683058e-06
-1.77757075584347e-05
-3.12172791349405e-05
-2.41750454060933e-05
-2.08151469843345e-05
-4.11030553565397e-05
-2.55441344394174e-05
-2.54221184384719e-05
-6.0352046030536e-05
-3.32737121589756e-05
-4.91018564076962e-05
-2.91717171458648e-05
-7.0604862268935e-06
-1.29122037396055e-05
-2.77036506168764e-07
-1.06464334020635e-05
-2.96813754365911e-05
9.66130680250232e-07
-2.22346730193568e-05
-3.56777024162495e-05
-3.19655114064652e-05
-3.29499418713405e-05
-3.24339681260916e-05
-3.18504835687165e-05
-3.46584452960664e-05
5.17563613692354e-07
-4.90958984373181e-05
-2.96095515151864e-05
-4.34603153555664e-05
-4.12977433349427e-05
-2.70792143887676e-05
-2.92132467903811e-05
-1.92295039351799e-05
-1.65125761372353e-05
-1.34633678730557e-05
-4.02545472129621e-05
-1.82747150207404e-05
-5.06237844230966e-05
-2.20628513927047e-05
-4.12358326507663e-05
-5.63235466206069e-06
-7.57502908748446e-05
-3.40374511481957e-05
-1.40743603349717e-05
-7.28663669721077e-05
-4.0126759609656e-05
-4.08973283600314e-05
-2.28012860613266e-05
-6.21143980681743e-05
-3.68786585254553e-05
-3.58579927514094e-05
-3.85513209387879e-05
-1.31772245680744e-05
-5.27126681747788e-05
-1.38414016148336e-05
-3.31339701678115e-05
-1.41751391431114e-05
-3.93877360840637e-05
-2.00370989241752e-05
-2.66297023512207e-05
-5.16686176755383e-05
-5.96706119182189e-05
-5.48342892285443e-05
-3.030929398241e-05
-5.48377660534977e-05
-2.13405186948138e-05
-2.50929999272908e-05
-3.79229820090002e-05
-2.95956301694492e-05
-2.35577291298412e-05
-2.70354810807651e-05
-4.98548634075415e-06
-3.66704002940666e-05
-4.41558076594948e-05
-1.04958927844003e-05
-4.88631597830154e-05
-9.0448324410377e-06
-4.4187176944734e-05
-3.79699940124858e-05
-1.0597662695437e-05
-4.13016535258863e-05
-2.42873579509046e-05
-8.01246574229076e-06
2.24676193718379e-07
-1.3940407173062e-05
-1.88465681831381e-05
-3.39164051730968e-05
-2.8961477337754e-05
-1.25526386976824e-05
-5.52121006658196e-05
-3.32809137926678e-05
-6.43786497597324e-05
-6.18078191918209e-05
-2.74452536582405e-05
-1.78899104282346e-05
-2.84118006012417e-05
-2.44646774530151e-05
-9.33177071078428e-05
-3.40545929903668e-05
-2.74384659775446e-05
1.47704454457149e-06
-1.27015145262481e-05
-5.47110405255285e-05
-3.14434964651533e-05
-5.63057379304808e-05
-5.36357553425107e-05
-2.53719210724903e-05
-6.32728654179595e-05
-2.30747682088849e-05
-2.60762461414167e-05
-2.62650164455789e-05
-3.91751036118366e-05
-4.47983541095888e-05
-6.79813440014865e-05
-4.92979533209786e-05
-1.4250287855874e-06
-3.69244090968022e-05
-1.30649361553465e-05
-1.86272648212059e-05
-3.7193965209247e-05
-8.24464177602797e-06
-1.21462791227886e-05
-4.85101975706578e-06
-2.64149855027611e-05
-4.3753259421306e-05
-4.0959576477752e-05
-1.97032949288114e-05
-3.64217843675481e-05
-2.11802411163077e-05
-2.49560734543922e-05
-9.53299670324427e-06
-3.29062716874764e-05
-2.88476872869844e-05
-8.27103931043614e-05
-3.1305665341029e-05
-9.86834415215048e-06
-1.54378564951849e-05
-3.65315651021668e-05
-2.24487818557393e-05
-8.76523185121691e-06
-1.03194467406983e-05
-4.68314628503647e-05
-3.20393641871144e-05
-1.06890295509514e-05
-4.83585427611221e-07
-4.18627674905554e-05
-3.28092179883588e-05
-1.87374335164534e-05
-1.16403187273124e-05
-4.25140607930458e-05
-2.99675463013208e-05
-2.84272981828334e-05
-5.33206425113211e-05
-1.95994196134482e-06
-4.94052589469491e-06
-3.73194679502843e-05
-4.98582228213126e-05
-4.81044131217976e-06
-4.89660504656236e-05
-5.18389960983237e-05
-3.77262464227623e-05
-1.85088892405267e-05
-5.06612150805431e-06
-4.7659557995733e-06
-3.75132020508286e-05
-3.20025112399216e-05
-5.55973798301024e-06
-4.41968286794455e-05
-2.72318182726339e-05
-4.78368731255888e-05
1.26638562531922e-06
-4.34901629549354e-05
-1.89683148651041e-05
-4.05303231757576e-05
-3.77107893945486e-05
-3.9838450789713e-05
-4.9408826307793e-05
-2.94166896836134e-05
-3.90887245406264e-05
-6.50263363243052e-05
-1.96176733266651e-05
-3.57226232953503e-05
-2.75767010619864e-05
-2.73155685730964e-05
-2.56384083660942e-05
1.59601632108446e-06
-3.19512266208118e-05
-1.49024009600242e-05
-2.60133065979974e-05
-6.17024900656831e-06
-2.51373561875076e-05
-1.80197154308551e-05
-4.07504745896162e-05
-2.99939002030761e-05
-3.70138380640731e-05
-3.58654240766807e-05
-1.37408150434925e-05
-1.63603153301492e-05
-2.82405677230763e-05
-3.90872878834684e-05
-1.35814980075417e-06
-3.58482211077964e-05
-1.83607471449224e-05
-1.50718379011396e-05
-4.61847996433919e-05
-2.11036316362309e-05
3.13232941773682e-06
-2.87560536669695e-05
6.90622959913762e-06
-3.00431446400352e-05
-4.03890772502981e-05
-5.08967785517349e-05
-5.00544286068767e-05
-4.64760588724308e-05
-3.59470754714509e-05
-5.54468189094364e-05
-4.68412767533013e-05
-3.94673003272381e-05
-2.29818269099997e-05
-5.11276302906746e-05
-2.86481605094268e-05
-3.93381475569381e-05
-2.36466479890626e-05
-2.1058400726443e-08
-8.64174538602179e-06
-4.02124143894287e-06
2.51155292016826e-06
-3.81626416986611e-06
-6.25058058467742e-05
-3.22189861102814e-05
-4.66003661324267e-05
-2.62072924761703e-05
-4.24895043121441e-05
-4.03977185866963e-05
-6.71476524025462e-05
-1.08121407043193e-05
-3.98516883545231e-05
-2.19701561445688e-05
-2.91910239561075e-05
-8.19484541247809e-06
-3.55847812886651e-05
-1.35461868366981e-05
-4.56042059822355e-05
-7.7695098131615e-06
-7.94045497127591e-06
-1.94849153802297e-05
-5.96487371329796e-05
-2.91177550143261e-05
-1.08438216951751e-05
-6.28506491678038e-05
-2.33013715199041e-05
-3.61196168142365e-05
-6.08811764241707e-05
-3.79797854786916e-05
-6.22796233669389e-05
-4.22684608176758e-05
-2.87873832407413e-05
-2.32546007661246e-05
-6.03391114481252e-05
-3.87478686601514e-05
-2.8195114448385e-05
-1.29098479417121e-05
-2.55483529740965e-06
-1.42914292970723e-05
-3.06007914673027e-05
-3.97269054975017e-05
-2.5804108938785e-05
-1.42665332787505e-05
-1.08506560141375e-05
-2.59439542124062e-05
-3.48718913784949e-05
-4.32533311114818e-05
-1.75162151336891e-05
-2.07801057545282e-05
-9.70798396572196e-06
-5.83922564140446e-05
-1.57265357942643e-05
-2.13449545716393e-05
-4.26253225109475e-06
-3.93800697097417e-05
1.47710084098043e-05
-5.15727256736431e-05
-1.13661448206661e-05
7.65292397803954e-06
-2.68494484603406e-05
-3.55687909657947e-05
-4.18261550249866e-05
-1.14951755180731e-05
-4.31171188535425e-05
8.51594958116402e-06
-2.88830687995713e-05
-3.03019294128874e-05
-4.5191928867052e-05
-3.16603081595142e-05
-2.5501396304536e-05
-4.36038895790893e-05
-1.48430043535715e-05
-2.80223634058041e-05
-3.02181493545432e-05
-4.12873994226416e-05
-2.44987179432935e-05
-1.0522862445674e-05
-3.17116064476839e-05
-2.68508501841712e-05
-2.80480459585598e-05
2.16922273537407e-06
-4.02015054569129e-06
-2.42307420336283e-05
-3.86723691700979e-06
9.50017988797027e-07
-3.63207353099868e-05
-4.59779513993972e-05
-5.8371986415214e-06
-3.74909122783201e-05
-3.77814532665204e-05
-1.8703977380068e-05
-5.00498624746856e-05
-2.42886952476111e-05
-3.64170812980257e-05
-1.80592535959215e-05
-4.73635024577632e-05
-2.05649633131656e-05
-2.46174093446361e-05
-4.3538475310497e-05
-8.31622496052512e-06
2.32339617055288e-05
-1.27922068816524e-05
-2.73863085248448e-05
-7.07161407721547e-06
-2.74329693342513e-05
-7.13352946414461e-05
1.95193047617308e-07
-2.28147389381054e-05
-2.77840382146927e-05
-3.65976028865175e-05
-2.05231235445348e-05
-4.74604890433495e-05
-6.13959087473534e-05
-5.37737124943932e-05
-4.71256469729651e-05
-2.65680084532153e-05
-2.85433206322094e-05
-1.32067610021102e-05
-1.72245229377315e-05
-1.54359756039015e-05
-1.66332008666845e-05
-3.37111680890554e-05
-1.53971376291186e-05
-1.54282059562993e-05
-3.93912324608621e-05
-3.281264532437e-05
-2.06883751537668e-05
-2.03939502691804e-05
-1.09898323839733e-05
-3.41639341600949e-05
-2.27571007834847e-05
-3.67201445552106e-05
-5.54308351604344e-05
-1.31759495669574e-05
-2.13621501960861e-05
-1.5873990759628e-05
3.02747057979992e-05
5.18671550085553e-06
-1.8599604952146e-05
-2.36101558696709e-05
-1.50451895579947e-05
-2.00002994978072e-05
-3.1801188024182e-05
1.41704119529948e-05
-6.19653856870417e-05
-3.34186142449954e-05
-2.5217010562819e-05
-7.63240545408877e-05
-1.36467240768515e-05
-9.44835621229551e-06
-2.10436176924508e-05
-2.6538833263326e-07
-1.83066155595114e-05
-3.39087009121319e-05
-1.02510034458358e-05
1.13030502787259e-05
-2.45672342517332e-05
-3.30417294975365e-05
5.45522912237652e-06
-3.20749640386239e-05
-5.66566074851685e-05
-4.42262500956946e-05
-1.30441322612304e-05
-2.96172997863874e-05
-9.56998225104546e-06
-2.78507936659854e-05
-1.28902255063935e-05
-5.34005021704485e-06
-2.73512087015697e-05
-3.13292308948963e-05
-2.67383700037683e-05
-3.07971733139155e-05
-2.464734714641e-05
-4.01719621387233e-05
-1.87443192566778e-05
-2.81508715421827e-05
-2.42514591734115e-05
-3.25277915956873e-05
-4.41970899659318e-05
-4.01688478617232e-05
-4.1859688443063e-05
-1.59351798925201e-05
-3.96321305457566e-05
-2.92243382812294e-05
-1.2885458640029e-05
-3.60069624899394e-05
-6.0260811901876e-06
-3.92287959970249e-05
-4.37600140969741e-05
-2.83103695267543e-05
-1.72564766367904e-05
-8.15977045143419e-05
-5.68441883471521e-05
-3.56497689732598e-05
-2.22941749026948e-05
-5.74151537789585e-05
-3.31299949589882e-05
-2.66838144737103e-05
-5.85267548378395e-05
-6.62590684541475e-05
-3.92137192488291e-06
-9.45063513012717e-06
2.69601708426358e-06
-1.45886438035757e-05
-3.08742530211436e-05
-9.06472733067713e-06
-2.87106398544865e-05
-8.67213870813916e-06
-1.45060124968326e-05
-2.70227040288258e-05
-1.1276921609957e-05
-5.49112570899763e-05
-2.96459608205583e-05
-3.71879877561589e-05
-6.74600502581758e-05
-2.57837022577544e-05
-5.4771744076184e-05
-5.75412683411846e-05
-6.65103390074145e-05
-4.47199292453715e-06
-5.21552237204295e-05
-5.20030458806456e-05
-3.89398029661162e-05
-2.51088253863914e-05
-4.17062479681541e-05
-2.0617708289278e-05
2.24757268437146e-05
-2.7790353394892e-05
-4.2668841985723e-05
-1.11444599036222e-05
-6.36198327383924e-05
-4.84023416916118e-05
-4.37924685929629e-05
-8.09895549193508e-06
-2.86915467345472e-05
-1.1290075178511e-05
-2.57888311780236e-05
-1.68712222642586e-05
-2.68615067396791e-05
-4.63119469469845e-05
-2.94615395791525e-05
-2.61423398434e-05
-3.82321211519581e-06
-1.70530730132957e-05
-3.82370140399205e-05
-3.82285997528531e-05
-3.87513959540465e-05
-3.94153819718702e-05
-2.51606902957398e-05
-3.42031523942032e-05
-2.92651227453171e-05
-1.25694631965806e-05
-2.71543697719339e-05
-1.54036157708569e-05
-5.49733306329756e-05
-2.07774295965951e-05
-6.40055450302585e-05
-1.10009400176804e-05
-1.08229582033792e-05
-3.42635278360464e-05
-4.12676055878191e-05
4.67987311117989e-06
-6.81400096458544e-05
-1.84095546899773e-05
-1.55173507228717e-05
-7.47076891056708e-05
-4.46952828773438e-05
-4.70939770754234e-05
-2.41538880824023e-05
-6.78123395834994e-05
3.95300355900468e-06
-2.90549303366861e-05
-4.02320398385546e-05
-4.73857903191372e-05
1.60969327149927e-07
-2.87657780923698e-05
-5.26744764511309e-05
-3.58277370426734e-05
-3.29122004513121e-05
-4.77987376651519e-05
-1.22365052376733e-05
-4.87025408141506e-05
-3.2279322560065e-05
-7.31973543404227e-06
1.26365856862775e-05
-3.640349976178e-05
9.0874833048671e-06
-2.04811075746436e-05
-3.29076022032983e-05
-2.132684975539e-05
-2.74091506165788e-07
-4.63558327885765e-06
-3.15358551885437e-05
-8.14154418871504e-06
-4.74522406646644e-05
-7.99636521132629e-06
-1.32982510900688e-05
-2.05144433983203e-05
-2.97111139038729e-05
-4.05190370904435e-05
-2.86469696025794e-05
-1.50112471411412e-05
-4.50070754250098e-05
-3.72546446404588e-05
-4.04904106430206e-05
-3.12660490262556e-05
-1.83780927831061e-05
-4.49746800895323e-05
-2.07802185483575e-05
-1.61046812036463e-05
-1.22897525694715e-05
-1.04675963709918e-05
-2.69538193920708e-05
5.283419662253e-06
-5.99151143897546e-05
-2.95350288738076e-05
-1.37492371301431e-05
-7.23997072235091e-05
-3.86509331170883e-05
-1.4354933755421e-05
-3.08189661017798e-05
-5.88569511766182e-05
-3.8020675430554e-05
-1.56607779785689e-05
-2.55469793930848e-05
-2.14446943214994e-05
-1.8312734786959e-05
-9.15519546001591e-06
-3.93186898550536e-05
-3.86791006463255e-06
-1.52340130192987e-05
-2.60298657068941e-05
1.41488775124771e-05
-2.04541349624681e-05
-5.61073748920251e-05
-6.75621345272365e-05
-9.38386651765652e-05
-3.58007554806658e-05
-2.03896830546634e-05
-2.74582617593294e-05
-2.48156085820082e-05
-1.39518504054915e-05
-1.71262282395041e-05
-3.69807908339525e-05
-2.30483691543686e-05
2.53288196964848e-05
-1.5266717471127e-05
-3.26220945451093e-05
-2.85391259024624e-06
-2.05733127472385e-05
-5.9448181126505e-05
-1.90819922143412e-05
-2.79036651894192e-05
-4.91089458837825e-05
-4.15355433375983e-05
-3.86440620328324e-05
-6.61792077513131e-05
-5.90792834498128e-05
-2.51791472337857e-05
-1.79174290756629e-05
-2.72448423859709e-05
-1.0702656803706e-05
-2.00370724164398e-05
-2.68751674087121e-06
-5.01826189862591e-06
-3.9076757165832e-05
-1.01985669646681e-05
-2.03748451328636e-05
-5.77043373962752e-06
-4.12019405777572e-05
-4.08734260527762e-05
-4.51110018012039e-05
-3.27751675991174e-05
-5.53960147407353e-05
-1.88715467966547e-05
-4.30050466257883e-05
-2.21824103680936e-05
-3.97332814973278e-05
-1.85004120546208e-05
-3.69986872868122e-05
-6.81352182844525e-06
5.6476339940192e-06
-3.19320535880757e-05
-5.91788536390654e-05
-2.4229357328861e-05
-1.37738418258233e-05
-2.7362673112629e-05
-1.68882257225418e-05
-2.66530996774253e-05
-2.82774493797719e-05
-5.39207800693911e-05
1.18965690733026e-06
-4.73659745311911e-05
-6.13922248059946e-05
-2.84406594488206e-05
-3.84479814712339e-05
1.43381209868835e-05
-7.1608252882048e-06
-4.89860708847762e-05
-2.51644895971277e-05
-1.31574711573969e-05
-4.40824644164791e-05
-1.32512887369891e-05
-3.17305154401796e-05
-1.62784199300234e-05
-4.6681794277524e-05
-5.33507537133478e-05
-2.51993700351869e-05
-3.18506801678097e-05
-4.83799574903452e-05
-4.29908655399178e-05
-2.13780848020181e-05
-6.92594520983492e-05
-1.86820750508181e-05
-3.92825336861582e-05
-5.46984541551801e-05
-6.29509676618866e-06
-2.58669821495544e-05
-2.67840339796873e-05
-5.74356178838047e-06
4.24574147277028e-06
-4.07800275975265e-05
-5.44640402114779e-05
3.86101846673991e-06
-5.38703075796724e-05
3.53081745146392e-06
-1.3876554011794e-05
-3.58092955092681e-05
-5.66232536187034e-05
-5.62874571884482e-05
-6.49582168756755e-06
-4.33970250230326e-05
-1.16826370649308e-05
-2.21842626376758e-05
-3.31535185629571e-05
-3.94717636634312e-05
-2.99022660885103e-06
7.10286586423796e-06
-3.00102805957107e-05
4.35947280914249e-06
-1.87518447838425e-05
-2.93041647415158e-05
-3.88965459570977e-05
-4.06245351739321e-06
-1.76495346578664e-05
-2.53121632564188e-06
-2.31428307625907e-05
-3.44935930223376e-05
-4.07309649242969e-05
-4.64309389757415e-05
-6.05689998817347e-05
-4.9105596162154e-05
-3.04494721025002e-05
-4.07023487562027e-05
-2.70520079686886e-05
-2.10230041017045e-05
-4.92530821604549e-05
-4.47654972018428e-05
-1.25576650437142e-06
-3.51695471663821e-05
-5.80589605360927e-05
-1.01622186425932e-05
-6.43993198042549e-06
-2.11281598394902e-05
-2.75618568119663e-05
-3.84380735136308e-05
-3.2246356371322e-05
-3.18140739206862e-05
-2.21716371260267e-05
-3.33381367432565e-05
-1.39996683492715e-05
-4.93601269730071e-06
-5.21133216638709e-05
-3.4849150141549e-05
-5.14775452191024e-05
-6.30847563486303e-06
-2.76748690729433e-05
-3.08704865589851e-06
-3.73709900956383e-05
-3.66259200754245e-05
-5.13358119995911e-07
-6.09050711809837e-05
-3.34334122493296e-05
-4.960634652462e-05
-3.19629373622752e-05
-5.51085426606138e-05
-3.24072532437241e-05
-3.83581321494332e-05
-3.16210998345851e-05
-3.39377269819075e-05
-1.66619506734396e-06
3.32716814098032e-06
-4.97719526394376e-05
-2.53254486182008e-05
-2.78463123060775e-05
4.74454309374699e-06
-1.56825949348732e-05
2.67883695230766e-06
-2.84465270250457e-05
1.14948722421616e-05
-5.52316447414017e-05
-1.04878319305137e-05
-2.77710243078245e-05
-3.46748556783155e-05
-2.89468800412489e-05
-2.23145256769986e-05
-3.32195880346458e-06
-6.97591321078642e-05
-3.86873104117722e-05
-3.52162892877319e-05
-7.87145525549971e-05
-2.06616266000703e-05
-3.66750424613452e-05
-6.80415509077736e-05
8.73386170715482e-06
-1.97849565180665e-05
-2.54126095328497e-05
-4.60047135604532e-05
-2.7939272492679e-05
-4.82479569331567e-05
-3.0848357983302e-05
-4.02895392367097e-05
-3.7242973508452e-05
-2.37568017749027e-05
-1.32156756472607e-05
-4.06509291005317e-05
-1.18416643110207e-05
-1.84897623710127e-05
-5.69486501596266e-05
-4.62259032768322e-05
-4.09400324694255e-05
-3.89817502785796e-05
-2.03180147213263e-05
-4.85448579710857e-06
-4.99509549874123e-05
-3.99757958952735e-05
-4.07664335354049e-05
-2.81784493658291e-05
-8.96429478489334e-06
-3.88321961929821e-05
-1.36153232606909e-05
-1.69797787423498e-05
-4.35729110296464e-05
-2.70250651129992e-05
-2.76191953697426e-05
6.03945857840407e-06
-3.11516394806212e-05
-2.14635599456475e-05
-5.98278036940548e-06
-1.58073233839752e-05
-3.39927957351781e-05
-3.58194438495028e-05
-3.47257376201226e-05
-3.48760243978232e-05
-1.90328349408347e-05
-2.48396177476439e-05
-3.21804153836062e-05
-7.41094841636732e-06
2.60809053228848e-06
-1.06312092454315e-05
-4.79488896805171e-05
-3.09110341829911e-05
-2.26111544599706e-05
-3.55602395770727e-05
-5.07462842033743e-05
-7.74160582473802e-05
-2.97686168283642e-05
-5.93382848579068e-05
-3.0316701486123e-05
-2.32299787900236e-05
-2.4859521647366e-05
-1.41694638838446e-05
-6.44321704522011e-05
-2.07133955356394e-05
-2.47040917106606e-05
-2.36149028905494e-05
-2.64124929763673e-05
-9.24875885893946e-06
-4.28218152978125e-05
-4.78852553814453e-05
-2.76397432998463e-05
-1.80966351082195e-05
-5.31609451316257e-05
-2.39371612075164e-05
-2.27164857188507e-05
-3.36287875632893e-05
-8.74474769658532e-06
-6.1494743957526e-06
-4.87226098655689e-05
-4.24599884776233e-05
-2.48174982601594e-05
-1.18010529689571e-05
-3.99872795068726e-05
6.16503863669994e-06
-4.32537375354144e-05
-2.94777635053961e-05
-3.37773155671349e-05
-6.40894824738765e-06
-3.2554249331116e-05
-4.56823570291471e-05
-3.13780135257054e-05
-3.46681579946309e-05
-5.03258458563477e-05
-1.08670721438771e-05
-3.62762207587688e-05
-3.11959848616596e-05
-1.36359112070177e-05
-4.74267950119778e-05
-1.73740870172537e-05
-4.3255887278581e-06
-3.84402409545019e-05
-3.57522764820867e-05
-1.72451387715971e-05
-1.0031042492591e-05
-4.83722577856528e-05
-5.25259610625853e-05
-3.51303493809224e-05
-2.67003840453058e-05
-2.43195833001566e-05
-2.93212434660365e-05
2.44441874274871e-07
-3.17389386188496e-05
-2.22947094730415e-05
-3.88120251557981e-05
-2.74074679081733e-05
-2.25916357102483e-05
-6.9125867552139e-06
-4.72984553831363e-05
2.42692171032214e-06
-2.56397107378172e-05
-4.24703830128341e-05
2.68729650024085e-06
-3.32417293341856e-05
-3.49703524704076e-05
-5.93525484016786e-06
-2.79063157091852e-05
-4.06471709620701e-05
-4.76049111170207e-05
-3.1630748124571e-06
-4.57126489599322e-05
-1.81625594621042e-05
8.10187057888881e-06
-1.19989028170886e-05
-4.55461151086823e-06
3.30237501914174e-07
-1.96515813998172e-05
-3.25285128520195e-05
-6.36675663060242e-05
-1.59137157370196e-05
-4.47581785825271e-05
-3.72360247012655e-05
-6.06848685466103e-06
-5.76627390167787e-05
-4.6496872860288e-05
-4.65545655147021e-05
-2.47942586039792e-05
-2.56827815866135e-05
-9.17670283858419e-06
-3.09413945066397e-05
-3.0641061655395e-05
1.02017642079122e-05
-2.65047997392339e-05
-4.42913825940336e-05
-1.04877100830635e-05
3.18734788790081e-06
-5.27973602118412e-05
-2.42589864085337e-05
-4.77166099086296e-05
-3.28731693615099e-05
-3.15738548117623e-05
-4.36149753973402e-05
-5.71118897626675e-05
-2.80124382780839e-05
-2.57822633503571e-05
-4.41954998272251e-05
-3.47400720949407e-05
-3.39961374729261e-05
1.05428842612408e-05
-5.18697568139519e-05
-1.7932013629698e-05
-3.09605784763951e-05
-3.90942923061151e-05
-2.47727026606851e-05
-4.96047609452755e-05
-4.26023931329758e-05
-2.99473156945417e-05
-2.91213879429505e-05
-3.22025980891801e-05
-4.03023783856798e-05
-2.76491450736234e-05
-4.3245829248216e-05
-3.93386136097876e-05
-2.79157923415598e-05
-4.37414150484568e-05
-4.5156537065662e-05
-1.13506691088352e-05
-1.67972635506261e-05
-4.88601000702786e-05
-4.25632938194027e-05
-5.32273090308941e-05
-2.10905519659325e-05
-1.51191468297767e-05
-2.43203367804668e-05
-4.38921652353258e-06
1.12219938157454e-05
-2.10503609928563e-05
-4.24204751993502e-05
-2.34754746419759e-05
-2.25131723356391e-05
-4.46487093340641e-05
-6.63259398669303e-05
6.83375252387866e-06
-1.31135580121117e-05
-3.67212770970507e-05
-1.40085536081428e-05
-3.47865003368712e-05
-1.9570906992666e-06
-6.78845598565137e-07
-3.40201912927656e-05
-2.44780512906587e-05
-2.16500686668974e-05
-2.95681295144881e-05
-2.10721297423998e-05
-3.23473596543226e-05
-4.19569213348367e-05
-4.36083723647422e-05
-3.87258382311332e-05
-2.73931072887701e-05
-5.01959713155999e-05
-2.76027507442318e-05
-9.49339852842832e-06
-4.9806230689637e-05
-5.63176076447755e-05
-1.72021322518164e-05
-3.4052305914592e-05
-2.86947910895608e-05
-1.64169723338538e-05
-4.68207377576811e-05
-2.21930833652878e-05
-1.10130503162784e-05
-2.44861408803276e-05
-5.11636407215633e-05
-5.7285661528892e-05
8.14778323827595e-06
-3.31623157608153e-05
-9.00526992249758e-06
-4.15581633414244e-05
-4.54957907879341e-05
-4.63093579001876e-05
-2.97250446972485e-05
-1.96530045231603e-05
-6.12126237845287e-05
-1.99432081096239e-05
-2.30712050665804e-05
-4.30350803557622e-05
-1.3399555385013e-05
-2.88920148922622e-05
-1.09650971859437e-05
-1.24845445775479e-05
-2.73563404810025e-05
-3.47188827210648e-05
-4.74592018647124e-05
-3.2751291130519e-05
-1.70784038625882e-05
-5.10631878555454e-05
-2.06169937100189e-05
-5.51468820572179e-05
-2.78447602149777e-05
-2.59273763693383e-05
-5.99848849987522e-06
-1.11717463364397e-05
-5.05208559527316e-05
-1.98680856258905e-05
-5.20323720452556e-05
-2.21658891102017e-05
-5.64081499908156e-06
-3.28818402593475e-05
-4.4732387289696e-05
-5.10964014385074e-05
-1.66458084960725e-05
-4.33582727014217e-05
-3.78999956517474e-05
-9.71600540509357e-06
-5.23033154080932e-05
-5.28609234362745e-05
-2.18650163032014e-06
-2.29887040441252e-05
-1.80276993407024e-05
-4.41671758109944e-05
-3.25084512292806e-05
-1.49498506684657e-05
-2.48993536715888e-05
1.30879473386519e-06
-1.97032213473721e-05
-3.00216007969934e-05
-3.06961622224261e-05
-1.51431734890731e-05
-8.43509054936776e-06
-3.65874200808831e-05
-3.81384926588706e-05
-1.32942914470293e-05
-1.71861706446702e-05
-3.09955965529431e-05
-3.3861848128308e-05
-5.4443967196472e-05
-3.35056691764668e-05
-5.23149545507328e-05
-3.49560121032399e-06
-1.2478594499696e-05
5.37198092966526e-06
-2.50071020576668e-05
-1.20805397436226e-06
-4.28054309881068e-05
-2.47039259909849e-05
2.17165614667283e-08
-4.83097730120764e-05
-2.43254852231736e-05
-1.48963374604906e-05
-3.85915219775047e-05
-7.83711369367565e-05
-1.59924307808589e-05
-2.33216113710383e-05
-5.20299806842823e-05
-3.2676203137823e-05
-4.83607054192457e-05
-2.59607576228342e-05
1.87975394552552e-07
-2.21870285791244e-05
-3.7617009439194e-05
-1.65632809854121e-05
6.9974355740707e-06
-4.57068780088595e-05
-2.54267716221524e-05
-7.4995127447901e-06
3.90913748234324e-06
-5.18614008381701e-05
-3.64242131957604e-05
-4.21984559394165e-05
-3.91859079554702e-05
-2.59558476386751e-05
-3.06101236870621e-05
-4.79717266486138e-05
-5.83303273921239e-05
-3.03032321728076e-05
-3.12649804009037e-05
-3.72533304456912e-05
-7.49323803114995e-06
-7.50898348851207e-06
-3.50543748498515e-05
3.02953314418432e-06
-1.0419116221634e-05
-2.48360968659069e-05
-4.64346413576372e-05
-3.06287975848544e-06
-1.50524349991456e-05
-3.00063206677648e-05
-2.29752913737601e-05
-4.12828498132833e-05
-5.73734669088511e-05
-3.74839274751285e-05
-1.58306458924749e-05
-4.70944717809072e-05
-2.32641504218789e-05
-4.80347085220596e-06
-4.96604760431301e-06
-1.76724618371081e-05
-2.33349524134298e-05
-1.29742712959877e-05
-1.59965826105996e-05
-3.34313381741043e-05
-1.40948173017384e-05
-9.58604710659491e-06
-2.12799165066024e-05
-3.01243235578448e-05
-2.08640926619628e-05
-1.66106146311662e-05
-2.74962931613301e-05
-6.96770993465211e-05
-1.70633817600813e-06
-8.50948016011047e-06
-4.26955566266088e-05
-1.15719579644315e-05
-1.70648005281899e-05
-5.09638558774976e-05
-1.97960935338743e-05
2.90891843158652e-05
6.76323382312732e-06
-7.11399130391554e-06
1.61021073960105e-06
-2.81341148925856e-05
-5.30723162513183e-05
1.06153505899205e-05
5.94025915875484e-06
-4.82948125584296e-05
-4.52343667127983e-05
-3.12087710320035e-05
-5.38268836630272e-05
-5.36478223033348e-05
-2.13424566250842e-05
-3.23304697531008e-05
-3.98118049209484e-05
-2.2872619056369e-05
-3.56390073606458e-06
-2.10763414129194e-05
-5.3458820254557e-05
1.13070584001809e-05
-6.34701558281338e-05
-1.34420812800211e-05
-3.00304948096727e-05
-4.0617235267134e-05
-1.00357020545041e-05
-3.56427211342247e-05
-3.04643460407295e-05
-4.14500330201787e-05
-2.26772273617522e-06
-3.538326201584e-05
-5.78378869515545e-05
-5.7717026103399e-06
-2.3584577886132e-05
-4.777582605159e-05
-3.74361783764646e-05
-2.90608459792361e-05
-2.37037093120876e-05
-5.23981646911695e-05
1.3126274591568e-05
3.28566478053458e-06
-1.87699722888462e-05
8.89279777903306e-06
-3.38893222777227e-05
-4.91948875768912e-05
-2.79514289749545e-05
-1.53042914146873e-05
-3.79480087909151e-05
-2.74888184659375e-05
-2.89312961692553e-05
-4.86873515023631e-05
-6.27545441974123e-05
-2.07136800075677e-05
-4.52032346109644e-05
-4.28667995242021e-05
-1.4609125678616e-05
-4.80505582583974e-05
-6.05104700521954e-05
-4.92894125022692e-05
1.3826521848936e-06
-2.72364081427088e-05
-1.63377584073948e-06
-1.7572114886101e-05
-2.95695809165189e-05
-2.64553029912828e-06
2.66200646235415e-07
-5.91268187590598e-05
-1.04907700924594e-05
-2.09959853957002e-05
-6.67372670693196e-06
-2.6331421894106e-05
5.53163364880062e-06
-1.16969708548159e-05
-3.1503450125026e-05
-1.163496176641e-05
-2.77459427110963e-05
-3.82283408640726e-05
-2.3086046074678e-05
-2.38397032625366e-05
-3.73133523538391e-05
-7.26581164900151e-06
-1.16824841475761e-05
-5.13590524323308e-05
-4.08957448350278e-05
-1.54923686380244e-05
-2.59266468112592e-05
-5.86463520010144e-05
-1.3204822537623e-05
1.53520080432967e-05
-5.50457455675571e-05
-5.06319203937909e-05
3.11461754629419e-05
-4.31354748837946e-05
-2.91597329281746e-05
7.22927169236752e-06
-6.74159434094535e-05
-2.66107329753665e-05
6.95240432102445e-06
-6.10842147493744e-06
-4.17601220776435e-05
-2.97285815723559e-05
-1.46771595115607e-05
-6.84912371535141e-05
-6.68423983675399e-06
-7.78239389582083e-06
-3.9742734665202e-05
-7.6583041097647e-05
-4.10439799726005e-06
1.00402123830969e-05
-5.48355188022053e-05
-4.70675331299975e-07
-4.4507712807229e-05
-5.09371800278039e-05
-3.53313281781273e-05
-2.87315130329657e-05
-4.94429246904096e-05
-5.81633895657812e-05
-2.17038872937894e-05
-3.75692989048767e-05
-4.68451199010904e-05
1.0175004359374e-05
-5.08937106411695e-05
-7.18015278588356e-05
-2.87053900980764e-05
-1.35882562788522e-05
-3.87275375065606e-05
2.92666809224983e-05
-1.45838087866035e-05
-5.8171433395833e-05
-1.93316171893271e-05
-2.291027992361e-05
-6.97649817614679e-05
-3.84972497691918e-05
-4.16701863840681e-05
-6.17938010150419e-05
-3.0442361206895e-05
-2.13583633655598e-05
-4.22189699473302e-05
-5.57333663512444e-05
-1.74652649373882e-05
-3.56179602907301e-05
-8.68858547024698e-06
-3.64929823661832e-06
-2.28271850605327e-05
-1.85269609265596e-05
-3.95458018305295e-05
-1.40747364991372e-05
-3.38514405900592e-05
-5.75424857862565e-05
1.79042081442185e-05
-2.62152334014118e-05
-4.55067186896227e-05
-1.92207319031493e-05
-2.29976993552453e-05
-4.18282088882629e-05
-2.84664378674207e-05
-1.60407660740962e-05
-2.5937341814866e-05
2.89373479870487e-06
-4.21101871849e-05
-3.12971738466207e-06
-7.53263988104399e-05
-9.19211688980887e-06
-2.26999502794428e-05
-2.66450452727515e-06
1.1563197307415e-06
-6.51242027575702e-05
-5.5782068553847e-05
-4.69041868323747e-05
-1.31388178994473e-05
-4.66933158691025e-05
-2.26708663548715e-05
-5.28573284889232e-05
-6.18862596260432e-05
-3.14329930628849e-05
9.38790830945399e-06
-4.97956250292815e-05
-2.88945367867991e-05
-1.11148780369145e-05
-2.68840278684076e-05
-3.99125484737943e-05
-1.15583781118511e-05
-2.87581828785906e-05
-4.13987263769129e-05
-2.61543785522976e-05
-2.01686870014868e-05
-7.07661952641368e-05
-1.10397143631768e-05
-2.49300658795672e-05
-1.91407842215812e-05
-1.67945416327753e-05
-5.03368840899475e-07
-3.83253543576511e-05
-3.70323422178485e-05
-1.08726437156781e-05
-3.31987422513834e-05
-3.54006991470051e-05
-3.83965928310048e-05
-3.15375487814414e-05
-4.55143059106169e-05
-6.17365312641169e-06
-2.30849186783379e-05
-2.76294221377991e-05
-3.10905590225344e-05
-3.30317634184339e-05
-4.95398180371278e-05
-1.95074381822523e-05
-3.18909680755148e-05
-2.0694878496607e-05
-3.67129378294901e-05
-3.48547312955012e-05
-3.31760828826491e-05
-3.46498693802787e-05
-4.19117157561074e-05
-3.79458032540119e-05
-3.2632343658972e-05
-4.01434089233482e-06
-1.70680124977474e-05
-4.18003976816053e-05
-4.72420008978712e-05
-2.98922713770934e-05
-5.49251434449954e-05
-4.77290599617671e-05
-3.63296744071645e-05
-2.75629579354514e-05
-5.60222412387864e-05
-6.08927587260544e-05
-3.75728033055468e-05
-1.60229742718163e-05
-2.95814284152531e-05
-4.86307093886714e-06
-3.88646093099912e-05
-1.90473711821255e-05
-2.74099480794598e-05
-2.74977981609689e-05
-1.85510935890392e-05
1.57439293687688e-07
-3.20260741166951e-05
-2.97938387995297e-05
-2.19480292885704e-05
3.10405208940198e-06
-2.57105235623568e-05
-4.32852593733045e-06
-1.96741978491706e-05
-3.20564301645623e-05
-6.79352383711923e-05
-2.94741023032602e-05
-2.4317615424299e-05
-4.056316221365e-05
-4.35344387453579e-06
-2.58164232893343e-05
-3.00262656039469e-05
-4.22959571393595e-05
-5.52428865059209e-05
-2.47228858454151e-05
-5.78676400814917e-05
-1.10635780148953e-05
-5.0741346398144e-06
-5.83121039202802e-05
-4.14201777563459e-05
-3.31213260157165e-05
9.97646355342389e-06
1.0463874377273e-06
-3.56042054878335e-05
-7.88602542805394e-05
-2.63334791650249e-05
-3.09040946216665e-05
-5.07822896112892e-05
-2.22627039979025e-05
-5.09114091043442e-05
-6.92955865150083e-05
-4.15110584653499e-05
-4.37635954118688e-05
-6.25150106820252e-05
-2.87889552089809e-05
-9.45248098097478e-06
-2.04895560830468e-05
-3.08962922411782e-05
1.78224959032858e-05
-2.98359654716659e-06
-2.41976267408678e-05
1.40587730528291e-06
-9.64506739062493e-06
-3.81037881465723e-05
-3.080438761435e-05
-1.00784502682563e-05
-4.5020658236708e-05
-5.59660671512549e-05
-3.79614645258429e-05
-3.9707197444542e-05
-6.66463852150297e-05
-2.56939875770291e-05
-1.30345938963834e-05
-1.39126507644407e-05
-1.19413104427529e-06
-1.11840223661618e-05
-2.84572105527399e-05
6.52610321965083e-07
-1.86497534071957e-05
-1.89443587611001e-05
-7.53168280578314e-06
-4.09194758858159e-05
-1.39766759043464e-05
-1.15112818357701e-05
-3.79072724624173e-05
-4.8274402212305e-05
-4.34400153431087e-05
-2.5709535360566e-05
-2.25558292961763e-05
-4.60534797623814e-05
-4.02048978735388e-05
-7.94089967821599e-06
-2.20925610099817e-05
1.98888553712142e-05
-4.15192033602581e-05
-4.38621354318924e-05
-8.74318917764387e-06
-1.10550145284949e-05
-3.18847202563088e-05
-2.91910459586583e-05
5.23960465911179e-06
-2.96305558031417e-05
-4.97485514497969e-05
-8.22726091209869e-05
-7.9371950848734e-05
-2.201236218528e-05
-2.78988990259643e-05
-6.79454471556079e-05
-3.81780915698161e-05
-4.33461794976958e-06
-4.68197035421451e-05
-3.87374251713984e-05
-3.63880011221924e-05
-1.09943618190596e-05
-1.86928267975962e-05
-2.28162044308348e-05
-3.46074504221982e-05
-3.30212062446814e-05
-3.17272348618233e-05
-3.13888079016699e-05
-6.21607090779899e-05
-6.5140798727874e-05
-4.17447194989638e-05
-4.59285639147014e-05
-4.31630314361608e-05
-1.91557420554634e-05
-3.2704221958159e-05
-5.49877249515084e-05
-6.88546767210672e-05
-1.50256545260899e-05
-3.7448668461879e-05
-2.84234679813468e-05
-3.96707849829116e-05
-4.09059593462638e-05
-3.8292987182112e-05
-2.07070188362376e-05
-2.51424225913083e-05
-1.82482024161912e-05
-9.69120571747001e-06
-3.18282858671078e-05
1.23413438005264e-05
-3.39746262798102e-05
-1.76002272749904e-05
-5.44985799315268e-05
-2.37261984431723e-05
-5.14221791413944e-05
-3.71049334807527e-05
8.52724919141616e-06
-1.92668134785478e-05
-2.81867352067165e-05
-1.33198060855774e-05
-6.25509713146697e-05
-2.11525185399638e-05
-2.14616350405527e-05
5.0885592706657e-06
-6.39165644026576e-05
-1.28148546298931e-05
-1.51545895494402e-05
-1.56039581844992e-05
-4.49461053971725e-05
-1.46748282755013e-05
-8.44935722623607e-06
-4.53692100335204e-05
-1.73820410387907e-05
-1.59782300414943e-05
-7.57105892988171e-05
-5.44435010908313e-05
-2.89013959224396e-05
-5.45019836700032e-06
-2.13764984462516e-05
-9.48736831234452e-06
-4.41426957631124e-05
-4.62894636438371e-05
-1.55077211156786e-05
-1.89537541096555e-05
-3.37824908831745e-05
-2.03622132084641e-05
-3.93904003958713e-05
-2.58702760479922e-05
-3.38072347803229e-05
-2.64020594551525e-05
-4.51872810179486e-05
-2.79925451740856e-05
-4.33364865889368e-05
-3.2746771069752e-05
-3.50490494219395e-05
-3.00494777169882e-05
-6.42095909348673e-05
-2.51834782515087e-05
-5.95561867947934e-05
-4.80168288382095e-05
-2.73459642837404e-05
-6.14850018048481e-05
1.57140067180983e-05
-4.68711349300724e-06
-4.78337301944824e-05
-9.91713969005268e-06
-2.4305212274338e-05
-3.95288928031138e-05
-3.1183722413437e-05
-3.34116561962584e-05
-2.3366688477037e-05
-4.95918367117048e-05
-2.3525423253421e-05
-2.09896182324016e-05
-2.83614609751468e-05
-4.3518797617129e-05
-7.08703443261347e-05
-6.76833566624279e-05
-1.50330205848896e-05
-4.00413930558156e-05
-3.93430167786272e-05
-2.21615660912913e-05
-2.62668861978719e-05
-1.07151504250658e-05
-3.74693480990075e-05
-1.51048207302743e-05
2.74556371603503e-05
-6.5633739591988e-07
-2.66216502615221e-05
-1.99474356618246e-05
-4.5166781555935e-05
-1.80286002158349e-05
-6.97028454086527e-05
-6.70564886358091e-05
-1.48442327877499e-05
-3.61360059453922e-05
-4.57413530147654e-05
-1.82454699172151e-05
-2.78244051461868e-06
-3.80953243698112e-06
-1.10197879667846e-05
7.95602244163988e-06
-2.0039727578821e-05
-2.58784090021269e-05
1.47200539158517e-06
-7.34619866055463e-06
-1.55945964337398e-05
7.16390881098676e-07
-2.03293562238992e-05
-3.14585857642418e-05
-7.29819144529241e-06
-2.53711990070568e-05
-2.62672586748477e-05
-3.73265294836155e-05
-2.88628813206297e-05
-3.88399761357336e-05
-1.83055212241177e-05
4.75936353471475e-07
-2.76753131136732e-05
-1.67071853234666e-05
-8.01424426423685e-06
-3.85063182799398e-05
-2.2743461788651e-05
-1.15787205666018e-05
-1.98081196083165e-05
-5.42879202176591e-05
-5.30805970522881e-05
-2.00585392587854e-05
1.66502263311409e-05
-6.45108518901008e-05
-6.78479303600065e-06
-7.45464357146077e-06
-3.46365126135757e-05
-6.03176099682716e-05
-1.26277428035707e-05
-3.35707211221175e-05
-4.17908468461975e-06
-2.86252255891215e-05
-3.19896136723965e-05
-2.93215233656444e-05
-2.76632570790664e-06
-1.59816997741394e-05
-2.09110704467643e-05
9.02613520119857e-06
-5.31970883645532e-06
-8.22158692531809e-06
-4.13283253365196e-05
-5.53791060286707e-05
-3.20269206706216e-05
-3.96196611675247e-05
-2.90106460032538e-05
-1.66287259618021e-05
-4.6583128311201e-05
-4.69172282645798e-05
-2.75797070660137e-05
1.64212861250438e-06
1.75396108129459e-06
-2.76703535845151e-05
-1.60181448526104e-05
-3.40342189345915e-05
-3.24424179038884e-05
-2.13090220464819e-05
-2.72170144598256e-06
-4.38113603951174e-05
-3.62776538991299e-05
-9.54683865829945e-06
1.27262806711696e-05
-3.26128407354328e-05
-3.79398322248953e-05
-3.12292329776611e-06
-3.90808493275531e-05
-2.04510839371634e-05
-2.60442468367462e-05
-4.65427189539381e-05
-2.96343906901974e-05
-3.34512742352881e-05
-5.83776022785628e-05
-3.50074098408861e-05
-4.6013870259742e-05
-3.77157475279833e-05
-1.44296006943224e-05
-5.05214828500813e-05
-3.62003789701643e-05
-2.97508236074344e-05
-1.41138806336787e-05
-1.96446801489073e-05
-5.62701926634304e-06
-2.60345274812674e-05
2.08453474579658e-06
-1.62967427213955e-05
-9.84104531942266e-06
-4.27334837660065e-05
-2.44294587772106e-05
-3.86989189134142e-05
-4.60947005211817e-05
-5.53631378441239e-06
-1.63537296417535e-05
-4.19408764211896e-06
-4.12638185364473e-05
-2.73007245876884e-05
-1.76638423351422e-05
-2.13311595227668e-05
-2.15953838000888e-05
-1.8306525942904e-05
-2.21581324259569e-05
-5.23576540459056e-05
-1.41485177324916e-05
-9.72415144136168e-07
-4.02679805909531e-06
-5.65398052666681e-05
-2.01765001881807e-05
-3.92658618219529e-05
-3.8162066465478e-05
-7.23413680752427e-06
-2.60215945150961e-05
-4.00294599636064e-05
-3.12695490867893e-05
-3.95125911914475e-05
-3.98070418875347e-05
-2.83642181949558e-05
-4.11230316257292e-05
-2.71663437416554e-05
-2.75554696383665e-05
-4.08164422616825e-05
-5.16381022823169e-06
-3.31439431084001e-05
-3.15752769857505e-05
-4.53775653719064e-05
-2.29581244873658e-05
-3.54858969377119e-05
-4.08546640429603e-05
-1.34215574932139e-05
-4.7492268670913e-05
-3.40289464380784e-05
-2.80800998164901e-05
-2.26294529810585e-05
-5.84089038275577e-05
-1.20950612642592e-05
-5.07367133442547e-05
1.01374986045432e-05
-3.04772266754859e-05
-5.69944697285783e-05
-4.28664334760654e-05
-2.28504363633654e-06
-1.49629089100386e-05
-3.64584400775855e-05
-3.96390799156322e-05
-1.19381076192397e-05
-2.86047745744404e-05
-3.78769806599344e-05
-2.3394241902253e-05
8.69847623476718e-06
8.43323090671001e-06
-5.89923838818188e-06
-2.48899914641861e-05
-2.79775436464875e-05
-2.88581475362421e-05
-3.13474223928079e-07
-2.4620783318994e-05
-4.20171147175377e-06
-4.24679720533071e-05
-4.4065851055059e-05
-1.53156661394668e-05
-4.0957307933691e-05
-2.78597013337454e-05
-2.40337035061065e-05
-4.58806856257466e-05
-3.39126498373909e-05
-6.27217429555438e-05
-4.63177929867983e-06
-1.0860937052826e-05
-1.28314901083682e-05
4.50070263133911e-06
-2.61865828802862e-05
-3.65711335368047e-05
1.01777761270143e-05
-2.77940259197173e-05
-2.75879926023343e-05
1.43399297618975e-06
-2.28336391470575e-05
-2.12024579287947e-05
-8.22460970948708e-06
-2.92083214365432e-06
4.00445252491018e-06
-3.14083428716439e-05
-2.76763446663823e-05
-3.52286296460654e-05
-5.26025888819831e-05
-2.40294577299417e-05
-3.26260096676545e-05
-2.31040806412577e-05
-9.12577501479344e-07
3.82922128564313e-06
-4.11396345056404e-05
1.56485700744332e-05
-1.2115210322563e-06
-2.39173130900947e-05
-4.45040134129444e-05
-8.18368897238808e-06
-8.85166486708069e-06
-6.4420905716006e-05
-2.32257230977947e-05
-1.24298627269813e-05
-2.56698757443584e-05
1.81225938816139e-05
-1.18250204889063e-05
-2.21476237834012e-05
-2.96670603202993e-05
-1.05966914594726e-05
-5.55973972493176e-05
-2.27712532311603e-05
-1.33160982251503e-05
-4.0735499766161e-05
-2.08647939820868e-05
-1.27434649423512e-05
-4.91049352077872e-05
-4.37645370261926e-05
1.21953537884701e-05
-2.48928252551795e-05
-5.66792312913635e-05
-1.87638674324705e-05
-4.62351820318403e-05
-5.28102925354147e-05
-2.56449076671474e-05
-1.09165149183992e-06
-1.6043860560626e-05
-3.50948288633225e-05
-2.07955446973135e-05
-3.40631293153653e-05
-3.24357566428205e-05
-1.19847291294866e-05
-3.61709647883457e-05
-3.781809654589e-05
-1.56880916852469e-05
2.43760882092131e-06
-3.01510707421483e-05
-3.4862766418194e-05
-2.99146851825945e-05
-2.25973129176005e-05
-5.02685365245635e-05
-4.96537525524691e-05
-2.12539116495179e-05
-4.09136475191862e-05
-2.72709191191405e-05
-8.42275199470576e-06
-2.09290582824309e-05
-1.56903902287964e-05
-1.85052533509907e-05
7.89297824074245e-06
-2.80869526258787e-05
1.3262430927733e-05
-3.57707158757896e-05
-6.44287055452324e-05
-1.70385933631552e-05
-2.06217987321339e-05
-4.41954479636609e-05
-4.52149949951506e-05
-2.81898863352907e-06
-5.06890545242768e-05
-1.25144372170828e-05
-4.52334372650742e-05
-3.7445499855899e-05
-6.86574885965275e-05
-2.5212951788582e-05
-1.85168214929916e-06
-4.02435115946562e-05
4.88941795319292e-07
-1.48958858500804e-05
-2.98041510037741e-05
-4.48065644726782e-05
-4.58582168242923e-05
-2.82325101134071e-05
-4.25396770020189e-06
-2.51757703173376e-05
-2.02956715421842e-05
-2.48569564479885e-05
-3.25930551186373e-05
-3.56732787584403e-05
-5.8099824957512e-05
-4.51976114545365e-05
-4.0345873230439e-05
-3.594864483167e-05
-2.23817432155531e-05
-3.06219047348738e-05
-1.07748291937083e-05
-1.36761633834722e-05
-8.47775124976927e-06
-2.6953576360177e-05
-2.87557723900184e-05
-6.87498321273251e-05
-3.83425951570799e-05
-3.82145351809953e-05
-3.43003213820162e-05
-3.50685621967012e-05
-3.81712834947915e-05
-3.49469296533521e-05
-2.79131649323366e-05
-1.75627073678962e-05
-2.06339741007183e-05
-1.42664467199025e-05
-1.93057342498313e-05
-2.86530409876814e-05
-1.9520244416847e-05
-5.28315129574962e-05
6.4207424602509e-06
-3.98076847385127e-06
-3.15428435590589e-05
-2.67978321685391e-05
-1.5847716765623e-05
-4.15442509604704e-05
-4.5608467286257e-05
-2.66685987715764e-05
-2.31692045791655e-05
-4.56387977332895e-05
-3.14885602163016e-05
1.99941624352656e-05
-3.12695376544008e-05
-1.81710892122607e-05
-3.11281082487402e-05
-2.95953941088912e-05
-3.83296017415019e-05
-3.15704762912948e-05
-7.77680971430586e-06
-2.31519530133971e-05
-1.30671986144891e-05
-2.95382855014538e-05
-3.30855392173291e-05
-2.94824840345889e-05
-2.39596825519665e-05
-5.09164790195747e-05
-4.46139096811912e-05
2.14441376960753e-06
-4.24284851877478e-05
-2.47685189984719e-05
-2.34350375056883e-06
-3.55247121719972e-05
-3.79311000181304e-05
2.78860431399249e-05
-4.708263147392e-05
-3.99631740237328e-05
-7.97506117609199e-06
-1.14778251172176e-05
-7.39643207030222e-06
-2.30082275088379e-05
-2.10066367055042e-05
-2.65805947068872e-05
-1.75271784485287e-05
-1.54496208868807e-05
-9.00187109975563e-06
-4.45419721546182e-05
-2.06259464522776e-05
-2.49513465001507e-05
-2.78672418831279e-05
-1.19961734313101e-05
-3.17083151486657e-05
-6.16957041180137e-05
-3.26921005500968e-05
-4.57655254929476e-05
-1.41455002478323e-05
-5.25502674429213e-05
-1.30306879345121e-05
-5.897917745773e-05
1.12998480027405e-05
-2.18540191496812e-05
-2.84019612629228e-05
-5.90280916815613e-05
-3.77387018440889e-05
-4.6883559101528e-05
-3.82319284928902e-05
-6.07174787565486e-05
-4.35542486074901e-05
-6.87773872323043e-05
-4.89937417043711e-05
-3.08568832287825e-05
-4.48677166770567e-07
-1.56080687485868e-05
-2.07612521994361e-05
-4.43367351156334e-05
-4.06063485439117e-05
-2.3498616600701e-05
-3.1913716586918e-05
-2.0761414735493e-05
-9.8003549920881e-06
9.57852489984811e-06
-1.55166458443541e-05
2.17572976981184e-07
-4.46038512283919e-05
-2.86449851259445e-05
-4.31002695406215e-05
-3.17099986694209e-05
-4.34983982213495e-05
9.81174435707303e-06
-3.02420486384364e-05
-3.80259013838325e-05
-6.25062617974681e-05
5.900887459939e-06
-3.36797261097491e-05
-3.65245311052096e-05
-3.62196459272878e-05
-2.26165980606063e-05
-4.13800678448781e-06
-3.27321660754644e-05
-1.30766690171703e-05
-2.86208710711867e-05
-3.27731583309773e-05
-1.19706921938215e-05
-2.10608178708736e-05
-3.72920666545493e-05
-4.71842366890469e-05
-4.40366115784329e-05
-7.14654620265438e-05
-3.61674494673719e-05
-2.40618734873943e-06
-3.82008370836437e-05
-4.279262368586e-05
-1.52078627930535e-05
-3.56914434147728e-05
-1.99827144472898e-05
-3.74980770583285e-05
2.75230952875538e-05
-1.37025363479068e-06
-3.40614998695313e-05
-2.13146756982496e-05
-2.7656344783192e-05
-2.65613732342587e-05
-3.51198233078258e-05
-2.85972935265933e-05
-6.34916095554291e-06
-1.15368528549278e-05
-4.24355277361618e-05
-4.7580761448522e-05
-2.91225952705421e-05
-5.53265166190947e-06
-3.69100018214417e-05
-4.62638070931512e-05
-4.72835184143994e-05
-2.28861615640995e-05
7.22667870340434e-06
-2.28247125574642e-05
-2.61432617538039e-05
-2.31392914520443e-05
-4.58903009018234e-05
-2.96814296392963e-05
-2.79948124134554e-06
-4.93028419475839e-05
-2.51979228768215e-05
-3.79494645201348e-05
-4.30372400228054e-05
-3.71255917977661e-05
-4.00137692531396e-05
-5.05619088699644e-05
-1.28093924140759e-05
-1.82324254710514e-05
-2.30989540565017e-05
-2.64179309583263e-05
-6.70762157407145e-05
-1.21303949875502e-05
-1.04760627548959e-05
-4.34663764517851e-06
-2.78885875082672e-05
2.2464132964513e-05
-6.30362262181232e-06
-1.43937284520853e-05
-1.97348247052534e-05
-3.03935578391015e-05
-3.57002343075478e-05
-1.05953918490252e-05
-3.69444952887759e-05
-5.89048048024898e-05
-2.23770280080761e-05
-2.16350157223197e-05
-4.04726252312936e-05
-2.74825239192749e-05
-2.0450666850656e-05
-1.91740471310983e-05
-4.91840169322015e-05
-2.79762687430994e-05
-5.84558464268744e-05
-3.85715584008105e-05
3.16360225422834e-06
-2.90061520487183e-05
-4.12069777297878e-05
2.31403977051861e-05
-4.35186237065105e-05
-1.3116331207454e-05
-1.73974218647122e-05
-6.96039051790944e-05
-3.17467872416384e-05
-1.1125861473943e-05
-3.00148871339008e-05
-3.43889264662751e-05
-1.44241673190748e-05
-2.10064897483492e-05
-1.50503431167769e-05
-1.35123587923786e-05
-2.99021524552981e-05
-1.96589821122934e-05
-3.9946840861768e-05
-1.63245624444869e-05
-1.34138440626639e-05
-3.71916249152385e-05
-2.84777538363149e-05
-2.86968459544512e-05
-8.66082139449424e-06
-7.57868284692786e-06
-2.35000214645614e-05
-2.33401662754258e-05
-2.9666755585737e-05
-2.82968483653799e-05
-2.76876722702817e-05
-4.61650285877916e-05
-5.37167458125674e-05
-2.99820361814753e-05
-2.52153097991495e-05
-2.27416901980534e-05
-2.60875098690756e-05
-6.08178285063282e-05
-4.74302357624064e-05
-2.4200868178993e-05
-6.84952003004149e-05
-1.817169031583e-05
-5.05618967880883e-05
-5.15564215157696e-05
-2.65694534775082e-05
-3.97640780305092e-05
-6.21487622802502e-05
-3.12291512667172e-05
-4.21305846483465e-05
-4.07420137942466e-05
-1.41744368362558e-05
-3.37956005846332e-05
-2.07680919414785e-05
-2.23418798493647e-05
-3.25652755766739e-05
-1.65608909043342e-05
-3.59320771443907e-05
-3.85293142567586e-05
-4.29515974467185e-05
-4.76782832756516e-05
-1.32609692013619e-05
-3.66877104243594e-05
-1.41723211276896e-05
-3.65449066491319e-05
-2.28483018677652e-05
-1.36663847870613e-05
-4.12025789276873e-05
-3.35124077570579e-05
-1.34995061056072e-05
-1.60498674776911e-05
-3.64524252166107e-05
-5.78706054384368e-06
-2.77216376620418e-05
-3.39533837013367e-05
-3.89788604733633e-06
-5.66049984612293e-05
-2.63424674162774e-05
-6.91440155655769e-05
-9.56038489971339e-06
-4.64593410434653e-05
-4.70607770646198e-05
-2.5757733988704e-05
-4.34782907152444e-05
-4.19533526921183e-05
-2.84977001163777e-06
-1.69329555918738e-05
-6.69173161792699e-05
-1.75441062157621e-05
-2.83454068754772e-05
-1.9216085295114e-05
-2.4890999124028e-05
5.5831812777047e-06
1.02557660518399e-05
-4.83702907688471e-05
-4.54480584979554e-05
-3.22492061188604e-05
-4.36995890389232e-05
-6.59946133139357e-05
-2.3314776921046e-05
-4.3024108791746e-05
-3.02383269850851e-05
-1.66442377274378e-05
-2.53531004166933e-05
-2.86929675076711e-05
-9.47821074978734e-06
-4.32244557383196e-05
-3.47199617243453e-05
-1.57235452843373e-05
-3.6157030489952e-05
-2.96489001459166e-05
-2.51187719481935e-05
-1.76871340170319e-05
-3.63911176262147e-05
-2.77235267682576e-05
-3.99213371837338e-06
-5.01003151379686e-05
-2.56626655530595e-05
-3.18895416140125e-05
-3.46360837011372e-05
-1.70026129739281e-05
-4.39959639089752e-05
-4.68740449691286e-05
-8.17908570029838e-06
-2.55214703103254e-05
-2.11973334537264e-05
-2.34822406270879e-05
-2.87480261786412e-05
-7.2946356941595e-06
-3.50264563264681e-05
-8.80987012653899e-06
-3.41321513570674e-05
2.4066268852634e-06
-5.48053265935528e-05
-3.84705303526393e-05
-3.20811496163189e-05
-1.99215075635042e-05
-2.1951805528895e-05
-3.91856965959339e-05
-4.44024776103769e-05
-2.54686964348086e-05
-5.53714186762324e-05
-1.22589011108763e-05
1.78046640877093e-05
-4.48480697008042e-05
-3.36073717939587e-05
-3.34813306164926e-05
-2.60581939253216e-05
-2.2551641330624e-05
-3.25646973892311e-05
-3.9439432543367e-05
-6.62056961758088e-05
-6.52002976673799e-05
-5.37869209593793e-05
-2.55656191502134e-05
-3.9582906564452e-05
-2.65309184860561e-05
-2.77697755673593e-05
-2.85911285530481e-05
-1.22649896675833e-05
-3.6411278977962e-05
-5.5354615023663e-06
-3.83903313948482e-05
-2.51013077044808e-05
-3.28894594230502e-05
-8.90996841407166e-07
-4.73671028342087e-05
-4.60430697999636e-05
-3.33422581005607e-05
-2.38892812904452e-05
-2.22477934988833e-05
-5.39341303206282e-06
-1.41654578752019e-05
-2.75457728338891e-05
7.57840168512819e-06
-1.24067508406807e-05
-3.87602775668287e-05
-3.48101386365363e-05
-5.02487547578479e-05
-2.75738605120844e-05
-3.91415619296666e-05
-2.01553240236378e-05
-3.95205128890494e-05
-3.32386274866124e-05
-5.70932019748338e-05
-1.87124581826265e-05
-4.95056496309722e-06
-3.86519753152802e-05
-2.69449641979165e-05
-1.06219799613326e-05
-1.63305143851709e-05
-1.15368210779633e-05
-2.09311599573083e-05
-2.39198713940052e-05
-9.29972961050555e-06
-1.84277973729734e-05
-4.37733651879733e-05
-4.25851185140755e-05
-6.72506127218672e-05
-1.54675485547143e-05
-3.13924532522909e-05
-5.25805689858784e-05
-2.48381345221267e-05
-3.58683524574152e-05
-5.74225789172014e-05
-2.40261679630738e-05
-5.81510619482237e-05
-3.29121015749226e-05
-3.33617526400097e-06
-4.1998212348736e-05
-1.25234419297565e-05
-3.30164936840267e-05
-2.30115763143809e-05
-3.40273569131502e-05
-4.09476967453678e-05
-2.37457555308265e-05
-2.92225330472012e-05
-2.9844221675908e-05
-4.92682351257236e-05
-1.26037579354068e-05
-5.49820057032893e-05
-5.28667607427692e-05
-3.29834841976471e-05
-3.0663607725581e-05
-1.37349681724779e-05
-4.2358791781702e-05
-7.52728796637734e-05
-3.64119222632234e-05
-2.24610278981371e-05
-5.36975830914884e-06
-3.79033004326646e-06
-9.4158555753044e-06
-8.43077247982171e-06
-3.73172044359615e-05
-2.32852969254696e-05
-1.96378597131325e-05
-7.42032313048889e-05
-9.82988952250745e-06
-8.64569998439549e-06
-6.15271775353212e-05
-4.00173606017531e-05
-4.53416793676821e-05
-1.41273385756955e-05
-3.854113225987e-05
-1.79843163766762e-05
-5.82476324195226e-05
-5.68302166155032e-05
-1.408957106857e-05
-1.56950216567356e-05
-1.84326701211182e-05
7.36791449392428e-06
-1.34749632678156e-05
-3.99345613457894e-07
2.88816915327333e-05
-1.34561091674625e-05
-3.55950458390278e-05
-3.63108885025463e-05
-2.3309347379749e-05
-2.32422667362659e-05
-5.51097907962137e-05
-4.06990402391273e-05
-4.80741796117624e-05
-1.08596252664689e-06
-2.92675544948452e-05
-1.94031286224592e-05
-2.84701549525614e-05
-2.10990789935419e-05
-3.31530784449718e-05
6.56316038684943e-06
-2.26988513447745e-05
-2.72178742496862e-05
-8.86296358040143e-06
-2.09791858641759e-05
-4.19262406941224e-05
-2.13284999189821e-05
1.25124599682527e-05
-9.92313475323615e-06
-9.83461267434851e-06
-5.90241358210321e-05
-2.86950238348004e-05
-2.62702068647619e-05
-3.32748112588764e-05
-1.20729213136408e-05
-3.52494465429719e-05
-4.88587518703216e-05
-1.30135913677498e-05
-8.32058430084089e-05
-5.09123326425373e-06
1.74097637932431e-05
-1.84954667670981e-06
-2.30547325433378e-05
-1.87117978750458e-05
-2.71651482514367e-07
-2.93695754058712e-05
1.02490148786624e-05
-2.81557931189396e-05
-2.41039239829199e-05
-3.41813648650213e-05
-5.49928828388838e-05
-3.80045350025944e-05
-4.08656014777773e-05
-5.17606733380295e-05
-5.06940331208078e-05
-4.88752091474065e-05
-3.07301929315136e-05
-5.95956423157391e-05
-4.03916634640381e-05
-5.44290719801831e-05
-5.25758280633296e-05
-1.71415007374666e-06
-2.4500579064282e-05
-2.04905083259336e-05
-2.66628050195294e-05
1.21454117820683e-05
-4.24360814201443e-06
-4.29245989689516e-05
-4.46890663150065e-05
8.57415654493902e-06
-4.25669236311142e-05
-6.79366737868859e-05
-6.87952088121481e-05
-7.92619001667088e-05
-4.89615841628689e-05
5.37887764949823e-06
-5.8132895832762e-05
-5.38222417921069e-05
-4.1654980018092e-05
-1.49808861716975e-05
-5.77413351555412e-06
-2.55319525064414e-05
1.9212324978989e-05
4.2257301648025e-06
1.46231179035473e-06
-4.97355534559495e-06
1.25839018313962e-05
-1.35001428898832e-05
-5.66273400165083e-06
-4.28672248076616e-05
-4.85673996484106e-05
-1.67376577356858e-05
-5.38159119352401e-05
-7.92858403971269e-05
-2.15737046018472e-05
-1.83316038085133e-05
-3.81823909909935e-05
-1.90827952003876e-05
-4.79902432632475e-05
-2.5859845447956e-05
-1.54745428959407e-05
-7.83295695766248e-06
-8.5470184179884e-06
-2.04465296942991e-05
-1.1675227896933e-05
-2.12896067260907e-05
-4.18288499938207e-05
-3.32889870143164e-05
-1.11576829749217e-05
-5.00734178812414e-05
-6.31694201143641e-05
-1.9478498871951e-05
-3.22083675886856e-05
-1.73018453228909e-05
-4.77749535496131e-05
-6.49185665626083e-05
-2.63189134994443e-05
-6.74069751020079e-05
7.846305768853e-06
-3.5403630903718e-05
-4.12331811076377e-05
-4.38636473515436e-05
-3.14132204448618e-05
-4.10629930932028e-05
-7.76429559185644e-06
-5.92960639863242e-05
-1.21141476389373e-05
-1.04297946325342e-05
-3.8556793872131e-05
-8.11136650717349e-05
-7.3400205481213e-05
-2.63064514662786e-05
-7.12424681830976e-05
-4.49849558610488e-05
-1.34578151437334e-06
-4.02343285828758e-05
-6.07183490909701e-05
-3.11080188859526e-05
5.04691752245322e-06
-4.12725049413265e-05
-2.01209521841874e-05
-5.34453619417654e-06
-3.75528414612966e-05
-1.57238156005808e-05
-3.39954199649838e-06
-7.26172338338166e-05
-3.85788278574493e-05
-4.44400432782388e-05
-4.69747181468256e-05
-2.17219115728166e-05
-1.54327878963461e-05
-2.90220167453024e-05
-3.12202746488761e-05
-8.82609963394533e-06
-1.69438088685595e-06
-4.70912867854062e-05
3.689927564445e-06
-3.13729840076218e-05
-3.4197155602743e-05
-2.96231439023807e-06
-4.57846283516328e-05
-5.51528257590234e-05
-8.70617507162737e-06
-5.65574142954207e-05
-7.21753970202212e-05
-2.72809370772073e-05
-4.16811641696979e-05
-3.00908486108394e-05
-3.84533716242408e-05
-5.43572672249204e-05
-2.23651894709291e-05
-2.06613396258321e-05
-6.91303113821955e-06
-2.09838933899521e-05
-5.87839202921051e-06
-4.64142773832212e-05
-2.56951866617303e-05
-1.5513996382813e-05
-8.82751101702518e-07
-1.41574657028391e-05
-4.05745936143202e-05
6.20762626206716e-06
2.09142333915111e-05
-3.18529859328731e-05
-3.68511137220675e-05
-6.6510491386758e-05
-2.41483780653006e-05
-3.47802532469593e-05
4.25511950527286e-06
-1.80958646404062e-05
-6.80789743436976e-05
-4.11989476467322e-05
-2.82863843158472e-05
-2.96546923360827e-05
-6.17836208663389e-05
-2.24422956360824e-05
-4.11701297066516e-05
-3.06212490085358e-05
-8.88859810573317e-07
-1.3251236029604e-05
-1.09882007597482e-05
-3.81005343578128e-07
-2.44618323449605e-05
-2.24972378829234e-05
-1.76836825521006e-05
-3.16911422575666e-05
-4.96778372710799e-05
-3.44999086808122e-05
-7.35931030175694e-05
-3.8941328967287e-05
-6.67734370739878e-05
-5.37929853150879e-05
-2.9198452874005e-05
-7.04061918732955e-05
-4.8647367106845e-05
-3.17828676564439e-06
-2.07718264955148e-05
-1.89931632170488e-05
1.50493477967064e-05
-1.2850298446906e-05
-1.94171089699166e-05
-8.6580572281282e-06
-3.32214759180864e-05
-4.09555578768247e-05
3.55307712234002e-06
-2.07485109676277e-05
-4.78363023923906e-05
-4.19905067374421e-05
-2.4374513794231e-05
-6.76549051365658e-05
-4.37301935038616e-05
-3.78938301675701e-05
-5.4827267568397e-05
-2.68493820230083e-05
-3.35552887085313e-05
-2.56433138391237e-05
-5.32199888227402e-05
-1.00045610972893e-05
-1.01926443038872e-05
-5.31413924702698e-05
-4.5205598567464e-05
-2.95868535127579e-05
-2.2611189040373e-05
-1.51579441269346e-05
-9.73778058473684e-06
-4.90120489174551e-05
-4.94362619790904e-05
-2.46427595052676e-05
-5.70299520429795e-05
-4.15735939712259e-05
7.86947195853736e-07
-3.95564051115108e-05
-5.39961507397194e-05
-1.62459100830767e-05
-2.94493096940099e-05
-4.03950379956859e-05
-2.55389014444523e-05
-1.72729078940491e-05
-3.45411300367872e-05
-4.79754711225963e-05
-2.44037684920141e-05
-2.63237319231862e-05
-6.88518328221617e-05
-7.18254386594441e-05
-2.52301941586148e-05
-5.03866320363114e-05
-9.80315260948751e-06
3.22973738663709e-06
-2.16621514225184e-05
-2.12115191063581e-05
-5.35670096974176e-06
-2.94109622905356e-05
1.06427167197591e-05
1.76880481726367e-05
-4.3340307377405e-05
-6.2251380088469e-05
5.75151543258879e-06
-4.23973058729038e-05
-5.40631381579002e-05
-2.49502716307374e-05
-3.43400710117402e-05
-4.05717944616182e-05
-5.88399845569138e-05
4.74992134727776e-06
-4.1453678704635e-05
-3.89130874004779e-05
4.13308312471259e-06
-3.80100840215551e-05
-4.60569800093608e-05
-1.59783145109306e-05
-3.05814281441209e-05
-3.57178894227809e-05
-3.50573438389618e-05
-4.78296947967833e-05
-5.18959658274393e-05
-1.47864026116104e-05
-2.56767802860435e-05
-1.77710164766211e-05
-4.45711105004279e-05
-2.75890141338922e-05
-2.90673885756312e-05
-3.78716290630386e-05
1.1388667630823e-05
-1.65018932299488e-06
-2.22023670930176e-05
-2.38635542858851e-05
1.53086524174304e-05
-4.14246704309534e-05
-3.42263421254982e-05
-2.90151139879921e-05
-5.91762731989122e-05
-4.72519973172928e-05
-7.04668539119278e-06
-4.91863590071675e-05
-4.77191065028461e-05
-4.83339768130103e-06
-3.71007407098416e-05
-5.63834645886179e-05
-3.24321816126776e-05
-1.83362469748374e-05
-2.55744629603353e-05
-3.36542705934054e-05
-1.83868744712588e-05
7.96481527074716e-06
-2.37076943927244e-05
-1.3968128462195e-05
-3.68817227906715e-06
-4.09970547255163e-05
-2.4693463767887e-05
-3.35236856386412e-05
-1.80421211184593e-05
-1.26840182661789e-06
-3.56237804028324e-05
-5.26854951995538e-05
-3.97028510635432e-05
-4.79232620390601e-05
-2.96378207427839e-05
-4.50894307416785e-05
3.58821182156209e-06
-1.48667544433835e-05
-6.02997703792551e-05
-6.37356671555273e-06
-2.39382589567111e-05
-1.52045157004901e-05
-2.11704349639926e-05
-1.89763471806302e-05
-4.9612269592116e-05
-2.47831162490795e-05
-3.69432202780184e-05
-6.03617348708212e-05
-3.16534989516915e-05
-1.18069443775114e-05
-3.27230795869164e-05
-6.19667216739284e-05
-5.24916179461387e-05
-6.99671572076822e-05
-3.3219793761749e-05
-2.26492943795908e-05
-2.7072132147944e-05
-5.08223977578198e-05
-2.23534884835358e-05
-4.18474392254951e-06
-1.91730645396521e-05
-3.8685442800322e-05
-2.39254305687432e-06
-3.33703190957968e-05
-1.29910170777008e-05
-4.55987805720787e-08
-5.61971594853337e-05
-6.29536749105959e-05
-3.1806900732367e-05
-3.19587420957608e-05
-1.30274786831993e-05
-2.40858412768266e-05
-3.59839207215962e-05
-2.32859801049274e-05
-2.14498018563039e-05
-2.19294421902509e-05
-2.74379104903597e-05
-3.50189757601137e-05
-4.9394092209675e-05
-4.07182487603242e-06
-4.64653445056148e-05
-3.64032679825013e-05
-2.4564653807918e-05
-5.58910069843349e-05
-3.65250903178992e-05
-4.66311163932106e-05
-3.05053426341044e-05
-4.8352843443089e-05
-1.49467017357588e-05
-3.1662522526468e-05
-2.24383530112279e-05
-4.34879975135457e-05
-3.47165729163932e-05
-3.97058287303146e-05
-2.0093121583611e-05
-3.97396228600006e-05
4.80524827794161e-06
-1.95671878312073e-05
-3.54561972435337e-05
-2.80918560682332e-05
-4.91838008418331e-05
-2.1516053795711e-05
-3.40852497930423e-05
-3.17926559046646e-05
-2.66525992284842e-05
-2.59175834576488e-05
-1.76146402091585e-05
8.58794290805919e-06
-5.25196907176437e-05
-1.5903097733749e-05
6.95630280010346e-06
-2.32840694270673e-05
-3.6419064204633e-05
-3.32116875724852e-05
-2.51131376789552e-05
-3.69493481884567e-05
-3.19135487991512e-05
-3.36994802809714e-05
-4.25485122700105e-05
-1.52784171966789e-06
1.93549603041335e-05
-3.88901843214005e-05
-2.50066062536828e-05
-3.48159166176211e-05
-6.31453166626923e-06
-2.73112721152695e-05
-4.94367950650783e-05
-8.9850084344023e-06
-6.04856473577337e-05
-4.71077198229043e-05
-2.5577775151241e-05
-4.08978504797291e-05
-5.29583623456857e-05
-3.94956800884795e-05
-2.42103073121245e-05
-4.43715434572672e-05
-2.01096153976734e-05
-1.99161909931642e-05
-3.21412125025885e-05
5.65550920262152e-06
3.75589011838697e-06
-3.21780124559766e-05
1.81311787058987e-06
-6.24116141178063e-06
-4.81661778555674e-05
-2.53559349792033e-05
-4.44825987928013e-05
-3.4318141539958e-05
-2.94447570061917e-05
-7.6254371410984e-05
-7.87100765096836e-05
-6.19691975977526e-05
-2.3178032268152e-05
-3.21280247703265e-05
-4.36000013932286e-05
9.27839928741108e-06
1.21370014161898e-05
-4.66032845100628e-05
-3.79298203877049e-05
-2.12955726096318e-05
-3.92272867289079e-05
-4.5831139637899e-05
-1.10706115453227e-05
-2.07142478318477e-05
-5.18682561709866e-05
-3.36704677762115e-05
-4.26894491748079e-05
-4.32941859198403e-05
-3.89437298355469e-05
-4.14372602324866e-05
-1.9065698486197e-05
-1.80929676603427e-05
-6.02930031322933e-06
-4.02909836334246e-05
-4.13256414862763e-05
1.95314704517285e-05
-1.41035018377374e-05
-8.82498391782105e-06
-1.94981672947936e-05
-1.03012955981561e-06
-4.3514243575971e-05
-2.05103994480284e-05
-2.16193187889422e-05
-5.10797092848588e-05
-4.67315073743081e-05
-4.843051251836e-05
-3.00142430531087e-05
-2.32961453728126e-05
-3.04141155960219e-05
-4.3967014136458e-05
-1.79474512718231e-05
-1.46762472623631e-05
-1.12516135652516e-05
-3.25759036561137e-05
-4.27866878438785e-05
-2.296399506383e-05
-3.72850436058874e-05
-2.61774534922138e-05
-1.78290914088071e-05
-5.63660591097195e-05
-5.03066282802048e-05
3.30856766483829e-07
-9.35036208467715e-06
-4.81721215895932e-05
-5.54745329243043e-05
-1.17884939961097e-05
-3.7818147857033e-05
-3.82668633486321e-05
-2.55798620144094e-05
-6.02268969093236e-05
-3.71896974443988e-05
-7.67752434800995e-06
-4.26937336427069e-05
-3.45389931319231e-05
-2.13414213653782e-05
-6.04171118789606e-05
-6.38205091282091e-06
-2.97253183529248e-05
-5.02504612671081e-05
-3.44967186180119e-05
2.03319142225992e-05
-1.25066135789201e-05
-5.35104122245357e-05
-1.66596424320838e-05
3.01513360915329e-06
-5.65565722745814e-05
-1.69565492026603e-05
-2.05623504512409e-05
-2.04789419104648e-05
-2.83535957780087e-05
-5.67864164474371e-05
-2.67433620172766e-05
-5.05891869739381e-05
-3.17891793628854e-05
-3.81671370476995e-05
-4.88531253065381e-05
-5.48951947401868e-05
-7.51509107499851e-05
-5.21011015947364e-05
-3.15452543714523e-05
-4.45376767410223e-05
-2.95812140776134e-06
-3.35820837747724e-05
-2.37947802101614e-05
-2.93944746395255e-05
-2.90921266368422e-05
1.02788624786274e-05
6.14217971562093e-06
-2.57041892079331e-05
-4.62218286364614e-05
-4.23507253681699e-05
-8.48832831124709e-06
-4.00923235845854e-05
-2.12075101380069e-05
-4.70964559248147e-05
-6.34970223614835e-05
-1.64456058425309e-05
-5.52263441064136e-05
-1.33844939780665e-05
-6.73466844810641e-06
-4.14397532156218e-05
-2.34980670174552e-05
-2.05963031184968e-05
1.32087122838683e-05
-1.26070358894294e-05
-8.07272192828111e-06
-1.99313705898205e-05
-5.17226541281429e-05
-5.36167013795928e-05
-1.49271893759726e-05
-4.44072308256195e-05
-5.66563803644218e-06
-2.72695678546763e-05
-3.27970967829454e-05
-4.41936881064818e-05
-4.92849320870591e-05
-1.3052381977741e-05
-3.50567306197758e-05
-1.6945894798272e-05
-3.70143726222923e-05
-1.89682602332331e-05
-2.95010309354915e-05
2.61983879382953e-06
-1.90376775192415e-05
-2.52027034268091e-05
-2.70970614590331e-05
-2.51054213855719e-05
-2.0414118488729e-05
-3.43244201962015e-05
-3.53429782098932e-05
-5.26133240946294e-06
-2.62714117070555e-05
-1.26824766217755e-05
-3.44478869941001e-05
-1.44465817223665e-05
-3.00475422482616e-05
-4.15106881260731e-05
1.28777939132837e-05
-2.26174166309786e-05
-3.36480819257138e-05
-5.39926611752849e-06
-2.45800905226623e-05
-4.52189832422518e-05
-3.61308049586559e-05
-2.85411201378789e-05
-1.87566245381167e-05
-2.20466898464891e-05
-4.29988847408632e-05
-3.26147710131495e-05
-5.39482242680532e-05
-2.7207374714719e-08
-6.56363733667394e-08
-4.99598903123436e-05
-2.72120497565405e-05
-3.37307467801719e-05
-3.00733959344899e-05
-1.99653335467776e-05
3.99030934531027e-06
-1.73718158279369e-05
-2.77557917980055e-05
-2.53588257769229e-05
-4.16446688274113e-05
-4.35575203379931e-05
2.59833172032975e-05
1.95450337887943e-06
-2.32616650130782e-05
-4.48036342022421e-05
-2.69253307609907e-05
-2.00273804378169e-05
-2.41529857327716e-05
-1.37142438150341e-05
-5.22422391015378e-05
-4.21777716994338e-05
-1.21189235609597e-05
-8.17915138707344e-06
-1.70863702308495e-05
-1.17079062569498e-05
-2.21944726070884e-05
-5.48508873505442e-05
-2.2180458717761e-05
-2.15675175878737e-05
-4.10565246185232e-05
-2.08347429766353e-05
-2.36868918242913e-05
-1.77149776313469e-06
-4.21796155436149e-05
2.88266079739711e-06
-2.23529763337944e-05
-3.66017477979704e-05
-9.85596519955058e-06
7.63959018015946e-07
-1.47675098461209e-05
-2.30447198608163e-05
-1.53388160123299e-05
-1.49921102615735e-05
-4.18303898141734e-05
3.91266402143003e-06
-3.55340111586764e-05
-3.87350450834494e-05
-3.75457794546162e-05
1.06819559786319e-06
-2.19363333434165e-05
-4.32359468074219e-05
-3.76156515597686e-05
-5.4143990363474e-05
-2.35573925198429e-05
-2.09560416453744e-05
-3.78404978402704e-05
-1.98466373646426e-05
-4.69544773914031e-07
-1.62454597427614e-05
-1.20760220942439e-05
-3.19012238079134e-05
-4.30433187862451e-05
-2.75876080042313e-05
2.35925197581701e-06
-6.17877067025424e-05
-5.51005983763744e-05
2.46290468459105e-06
-3.48488155695987e-05
-7.81839500116835e-05
-1.62423825172765e-05
-4.49068974080193e-05
-4.6387473758453e-05
-1.09053446167901e-05
-3.31708306221212e-05
-2.46169481823308e-05
-1.37667437266161e-05
-2.3313800929266e-05
-6.25611328008872e-05
-3.2480710998754e-05
-3.15918933176787e-05
-1.20011485241819e-05
-5.30575991057248e-05
-1.76534097730103e-06
-7.22411664667405e-05
-6.07309536108132e-05
-3.10573074974474e-05
-1.16621748138669e-05
-3.314241253352e-05
-1.16081014654227e-05
-3.27495351895135e-05
-1.33763684967391e-05
-2.17604513800141e-05
-2.30389640515616e-05
2.0018616003037e-07
-3.23136006019497e-05
-9.23854702842092e-07
-3.51038687282821e-06
-1.51908370292862e-05
-2.02195429697227e-05
-2.57818677189573e-05
-3.09338859646635e-05
-1.2792358818567e-05
-2.04531924725775e-05
-5.63889276471932e-05
-2.61986904039876e-05
-4.59928159082709e-05
-4.43606319311737e-05
-1.89170703476085e-05
-3.97390448276801e-05
-1.34872187017154e-05
-4.44165111410914e-05
-3.84780390908459e-05
-2.08914507318466e-05
-6.52374688164192e-06
-1.85827767864128e-05
-1.90667298702367e-06
6.65636019092962e-06
-1.57107586098279e-05
-2.51385679854048e-05
-6.22436198740224e-05
-2.86730559123948e-06
-6.59366691623432e-06
-6.39853347898877e-06
-5.07937366074605e-05
-2.57177797397408e-05
-4.62972103482138e-05
-4.91279614075388e-05
-3.86973591816944e-05
-1.73035293267793e-05
-3.35965719210982e-05
-2.03496520822654e-05
-1.24772163295184e-05
-3.00427337165562e-05
-7.08716668071526e-06
-2.68914039506938e-05
2.40939302904403e-06
-1.08723854365556e-06
7.24300155692724e-06
-5.63357186607064e-05
-5.2504585048627e-05
-8.28882496069562e-06
-4.50750557985796e-05
-2.53215896614669e-05
-1.28910411972417e-05
-1.27125469014198e-05
-6.05813240995505e-05
-6.69112673593571e-05
-1.54189826561675e-05
-4.66813118192351e-05
-2.10972385310695e-05
-1.99842900585713e-05
-3.70230891311553e-05
-4.01311638889381e-05
-4.29829474272837e-06
-3.49400049653205e-05
-5.03365307805655e-05
-5.42704444791959e-05
-1.88823582074091e-05
-3.658299483772e-05
-6.27262370633733e-06
-2.84816917767885e-05
-3.4374130148664e-05
-2.52340514299324e-05
1.16906877857911e-07
-6.23805594974442e-05
-2.60491250817725e-05
-1.91754925545484e-05
2.96690827948374e-06
-5.77164329540217e-05
-5.51983481465569e-05
-5.98750498791186e-06
-8.33059837246712e-05
-4.89875064277658e-05
-1.40628959815668e-05
-5.80726946619077e-05
-1.34132435260112e-05
-2.46825195685846e-05
-3.34304165409424e-05
-4.10727074760526e-06
1.07673371049959e-05
1.6876348852036e-05
-3.02438817099237e-05
-6.96414399331546e-05
-5.81800236712927e-05
-5.02925065075879e-05
-2.43300921182103e-05
-1.88302017360315e-05
-1.37937588226597e-05
-4.55954891356632e-05
-2.79753776026186e-05
-3.06648683117105e-05
-4.80551902077704e-05
-6.20123616122855e-06
-2.21857555865569e-05
-3.24252233354878e-05
-1.23728809642183e-05
-4.47299278125192e-05
-3.33188480429045e-05
1.48370235183892e-05
-4.16998201538652e-05
-5.80951375047524e-05
-3.07221881516577e-05
-1.14464701996715e-05
-5.28493074838084e-05
-5.40316031425824e-05
-8.70077107764812e-06
-1.20394304067292e-05
-3.10655011907072e-05
2.83580570137528e-05
-3.23594399814888e-05
-1.81296858658709e-05
1.75105796983758e-05
-3.05942587927336e-05
-4.31667257611311e-05
-2.18210999295585e-05
-2.57472652381142e-05
-3.21829556063053e-05
-2.22527254473053e-05
-6.68557739575348e-05
-4.76221335863403e-05
-3.71715815746792e-05
-2.66400791806758e-05
-8.73914236888704e-05
-6.24387057167135e-05
-5.32824613033694e-05
-3.17670335332331e-05
-4.11478205223388e-05
-2.78645810425679e-05
-2.48693434831717e-05
-6.71181803361403e-05
-3.38831940435025e-05
-5.71309324050282e-06
-3.5572980992254e-05
-4.4258983616436e-05
-2.8438242778814e-05
-3.64762423241932e-05
-3.01887731148377e-05
1.23860964867151e-06
-1.13377590595073e-05
-5.15116229490274e-05
-5.68663281573252e-05
-4.1533655005679e-05
-1.28502837189784e-05
-3.7863528621108e-05
-5.31525895619218e-05
-3.38928265900844e-05
-2.77861922222155e-05
-4.02034218767808e-05
-5.15141980873126e-05
-3.268632083091e-05
-2.88399143066523e-05
-1.95053977168711e-05
-2.45823467825178e-05
-2.51227895202921e-05
-3.95290757062425e-06
-1.46041267392591e-05
-1.88161265494497e-05
-3.61107651602177e-05
-3.190393970326e-05
2.75468550953373e-07
-1.8915365407807e-05
-2.54526046208054e-05
-4.93962423019327e-05
-1.9303160593268e-05
-7.38913476837971e-06
-4.49926516517433e-05
8.50132582390864e-06
-7.85218513918366e-06
-4.90576583099807e-05
2.29045906232313e-06
-2.23687765746248e-05
-5.69398585608191e-05
-2.13244727868091e-05
-8.88463041415347e-07
-3.18014725540133e-05
-3.93247737218722e-05
-3.8942129506752e-06
-4.60892211488804e-05
-3.29537581314401e-05
-2.29786489343213e-05
-5.58704980006175e-05
-3.84460337346626e-05
-4.94055887810287e-05
-2.29872359681363e-05
-6.40640811246469e-05
-1.48040145562829e-05
-3.77003197101704e-05
-3.83236411868977e-06
1.22652545145249e-06
-1.48593536633724e-05
5.21505712053323e-07
-1.22626141584079e-05
1.03617401874762e-05
-2.71025476201141e-05
-5.70505764851975e-05
-1.03929368240799e-05
-4.86403181748602e-05
-4.09136094865189e-05
-1.75780128688673e-05
-4.55066710111336e-05
-4.24200118158957e-05
1.04639915524885e-06
-5.74630700026311e-05
1.4781155472051e-06
-2.12771976135719e-05
-8.41859097832897e-06
-3.29107754488391e-05
-2.26351968423445e-05
-8.24827131736245e-06
-5.97483250981632e-06
-4.96574780401881e-05
-8.06518496078656e-06
1.6461052197034e-06
-2.90547307169295e-05
-2.08220603580758e-05
-1.49995956529701e-05
-7.52187375899655e-05
-4.11603481311448e-05
-3.38637486638886e-05
-6.18114119941357e-05
-1.86075550266698e-05
-1.11311593748368e-05
-1.82656827584161e-05
-2.12259611628065e-05
-1.42114721601643e-05
-1.26278351438585e-05
-3.79708501732523e-05
-2.62307509236376e-05
-1.30056949210178e-05
-3.82506727783656e-05
-3.99271817042319e-05
5.85424838169434e-08
-5.62723978130996e-05
-3.09195541037384e-05
-3.93390064362151e-05
-8.78151020310203e-06
-5.53483691672608e-05
-1.70434570052251e-05
-4.10749122686069e-05
-5.41845968600875e-05
-4.23240618661222e-05
-4.35745463326121e-05
-5.85767256938448e-05
-2.31022532729364e-05
-1.39592094731198e-05
-5.29676134920964e-05
-1.5622281229123e-05
8.51983404836228e-06
-3.20579720962481e-05
-2.20137181780992e-05
-4.21286299674686e-05
-2.02963416510079e-05
-5.2204302828892e-05
-2.69498596564358e-05
5.66697954359433e-06
-2.64949394115219e-05
-1.74073928936157e-05
-3.89905628040961e-06
-2.76783846889567e-05
-1.85421252679118e-05
-3.05584192553532e-05
-2.13999790397941e-05
-1.951480224529e-05
-1.83603585776651e-05
-2.14767694547059e-05
-2.56294818590995e-05
-2.53899247617289e-05
-1.42270267894757e-05
-3.44154859760584e-05
-1.0300441041452e-05
-2.54035857260391e-05
-5.87460757882816e-05
-3.14426101503023e-05
-1.01542215727392e-05
-3.34817540884461e-05
-1.59074479564933e-05
-3.86331055457514e-05
-2.66499084181448e-05
-5.26733669873927e-05
-2.0274513457758e-05
-2.64339941391023e-05
-2.75344900831161e-05
-3.27032851402331e-05
-4.41303371736443e-06
-4.88682467573009e-05
-5.15943572135497e-05
-1.40251166997179e-05
-3.38261141821042e-05
-1.55600838028026e-05
-8.56052309957041e-06
-3.85636443019268e-05
-3.56882579176125e-05
-4.68153272970969e-05
-3.86881940144913e-05
-3.72013485542916e-05
-2.74253667793977e-05
-5.36104266773083e-06
-2.68708406885194e-05
-3.07617393532487e-05
-3.22302673993833e-05
-3.07562474531462e-05
-1.93763229420864e-05
-3.42189684567978e-05
-2.96767472272305e-06
-4.89428734387952e-05
-3.01726467380307e-05
-1.90687338270925e-05
-4.04718235181962e-05
-1.18323423816022e-05
-2.82705438679993e-05
-2.25896869013769e-05
-4.63072242447931e-05
8.79009993807988e-06
-1.3341704736694e-05
-2.92595194131683e-05
-6.20580347323563e-06
-1.79750742025631e-05
-2.96267920716569e-05
-1.78316002207944e-05
-1.26947641622386e-05
-4.88935218818151e-05
-6.23829784262101e-06
-4.81366512450649e-05
-2.97606645508384e-05
5.49034676874119e-06
-1.2208658613073e-05
-8.94146442839858e-06
-1.92386026407693e-05
5.31108028124799e-06
-3.6957548978813e-05
-1.35965402713493e-06
-2.49561879246904e-05
-5.25091466535486e-05
-1.40463099842945e-05
-3.56307347430914e-05
-3.42511713970989e-05
-5.7279713809953e-05
-5.09550363889465e-05
-4.05204646618947e-05
-4.53839163422612e-05
-1.47997587385916e-05
-4.26426401034473e-05
-2.01043841161622e-05
-6.18134794938283e-06
1.13181174274028e-05
-2.53353065647403e-05
-1.87518578724456e-05
-4.58200650753739e-05
-3.40131441418659e-05
-9.5837643024026e-06
-2.36673030237062e-05
-1.76898153101613e-05
-3.86386472442488e-05
-3.236737258251e-05
-9.02254316048042e-06
-6.8175236101387e-05
-6.16684925704924e-05
-4.13929323413163e-05
-4.67636917270151e-05
-2.67448327840392e-05
-5.59565302180304e-06
1.57280829541918e-05
-4.74925191389072e-05
-2.53016499026745e-05
-1.80345208299052e-05
-2.41740456610779e-05
-4.30151199006072e-05
-3.89480432463035e-06
-1.76878424592159e-05
-1.51262206631858e-05
-1.27136399365987e-05
-1.8462864382121e-05
-4.78111251629107e-05
-3.0854256727496e-05
-2.75327602420231e-05
-4.95788370567918e-05
-2.70245471014876e-05
-2.13406788637495e-05
-2.41198715508653e-05
-3.13062254470668e-05
-5.29859596267885e-05
-6.475044660761e-05
-3.80405911072935e-05
-6.04324313158364e-06
-3.81478518650653e-05
-3.3648980064162e-05
-3.2367170930194e-05
-4.78465764732763e-05
-5.49138867163298e-05
-1.00150327786893e-05
-3.30613323454622e-05
-5.1717156079591e-05
-3.23899074037418e-05
-4.44629497465469e-05
-6.70318179539809e-05
-4.06398417519528e-05
-8.20788826237183e-06
-6.28405563821871e-05
-2.451945534601e-05
-3.27918357354169e-05
-1.49245304997706e-05
-3.20072040637708e-05
-2.3043429220634e-05
-3.11742392478186e-05
-4.12715816758407e-05
-2.45612732831038e-05
1.01061008154802e-05
-3.30686325509926e-05
3.39974953273453e-06
1.83100680849683e-06
-4.46754760316109e-05
-2.89155796609924e-05
-1.84810426006228e-05
-2.92847029051399e-05
-1.8525916249669e-05
-8.1670290752281e-06
-6.18568411080436e-05
-4.70576533385042e-05
-1.79220234324686e-05
-1.92550924278839e-05
-5.07795526710106e-05
-6.55542134048501e-05
-4.02421925615447e-05
-3.7054975413048e-05
-2.12910810863143e-05
1.44596665800961e-05
4.03044074386088e-06
-4.55656958903481e-05
-9.31336277514869e-06
-1.54944222614646e-05
-2.24962903881995e-05
-2.50912356741713e-05
1.80262803364314e-05
-4.99414169071657e-05
-2.32438656085462e-05
-5.77618539139751e-05
-4.95875904094585e-05
-5.14452120294206e-05
-2.23407507544742e-05
-5.76303908595581e-05
-2.55928651009107e-05
1.07948695809071e-05
-4.37594143636548e-05
-7.74118727280103e-07
3.88813226899129e-05
-4.39277951737654e-05
-2.60225874796017e-05
9.00631990324861e-06
-1.15866715286317e-05
-5.06261873827852e-05
-2.41507563846445e-05
-2.62352175956022e-05
-2.94061988055677e-05
-3.32899250311982e-05
-3.02513574476052e-05
-3.23890575990012e-05
-7.85365923396282e-05
-5.65545239801636e-05
-4.24556603537961e-05
-3.29989679046659e-05
-3.39224402544732e-05
-1.33179133459326e-05
-4.11588241708361e-05
-5.52513356624687e-06
-2.42068538471596e-05
-1.64943409371333e-05
-1.86740842409286e-05
-1.68708997010095e-06
-2.82354038583401e-05
-1.17296995831503e-05
-1.80018477678918e-05
-4.65050081412112e-05
-4.411116263392e-05
-6.76277255065426e-05
-3.35668694040841e-05
-6.06736218121456e-05
-4.02333875313304e-05
-5.14943466790627e-05
-4.93210315031616e-05
-2.4991203766995e-05
-1.7028421329337e-05
-6.07889414337056e-05
-6.96941388122294e-06
1.76097117581366e-05
-4.20295685023229e-05
1.72517718894268e-06
5.4151285353895e-06
1.08542943290818e-05
-3.1064837817632e-05
-4.15480290540692e-05
3.77998643733041e-06
-4.11175965874823e-05
-2.7457590900202e-05
-2.8647166866603e-05
-3.7954802911197e-05
-3.35276124134587e-05
-2.34391063644456e-05
-4.05504222539656e-05
-5.06639507886748e-05
-1.4719407835097e-05
-4.05226191338824e-05
-5.68692910378756e-05
-3.70364762901627e-05
-4.75748777632275e-06
-3.55194841023268e-05
-1.1022397932135e-05
-1.08004493375459e-05
-1.7406115759198e-05
-4.79215603365415e-07
-2.79672166482784e-05
-6.39273531359317e-05
-3.96622304669364e-05
-4.71830084768459e-05
-4.28681028283435e-05
-5.28599079271329e-05
-3.15314263789734e-05
-1.99686930074547e-05
-2.89678305659611e-05
-2.04460424843965e-05
-7.6854143659667e-06
-2.85902527589319e-05
-4.87448174013532e-06
-1.97283676148628e-05
-1.75378992314683e-05
-8.25786186627431e-06
-3.44839593323303e-06
-1.13528288596711e-05
-3.4662827042091e-05
-4.07866576098093e-05
2.67866782213171e-06
-3.52888045130571e-05
-4.05818913192073e-05
-4.46360657020494e-05
-2.03639157312476e-05
-1.90015035412971e-05
-3.4458343008735e-05
-5.52312871394459e-05
-2.73633959805314e-05
-1.99874666034908e-05
-5.48295875288369e-05
-2.33360046676105e-05
-2.9949677212893e-05
-1.55335545879574e-05
-2.15960874949489e-05
-2.11267854036381e-05
-1.61695126107946e-05
-5.06157519391959e-05
-4.5072937183197e-05
-2.59553583221153e-05
-3.08825735816025e-05
-3.46887020117974e-05
-6.73508267067475e-06
-3.46695795395109e-05
-7.944698544676e-06
-3.88799662571889e-05
-4.49552624472914e-05
-4.55109216738056e-05
-8.01683708297154e-05
-3.98592646746045e-05
-4.67784210071666e-05
-2.60070831044578e-05
-3.24603600392592e-05
-5.01140716825737e-05
5.52488201040027e-06
-5.10758171687921e-07
-1.66197821131617e-05
-1.30231681892713e-05
-6.28148747855495e-06
-5.25395565041734e-05
-3.16592373377604e-05
-1.10881259528014e-05
-3.4356201162258e-05
-6.21265942659701e-05
-2.25597821549374e-05
-5.52004107370095e-05
-4.28212964852491e-05
-3.10565960434689e-05
-2.81239063357032e-05
-1.24421629968047e-05
-1.20002298604263e-05
-1.21163109653625e-05
-1.07287874103393e-05
7.63450513097299e-06
-1.86618844776341e-05
-2.15529793629691e-05
-3.56368667634823e-05
-9.23010817422693e-07
-1.78407343128809e-05
7.08144787948378e-06
-4.85272204915355e-05
-4.92728785582239e-05
-1.78719694749892e-05
-3.12358540375985e-05
-2.88904425402256e-05
-2.30658331427994e-05
-2.46763174649971e-05
-1.86912790251216e-05
-6.29806939289075e-05
-6.1369666748285e-05
-1.07676528512183e-05
-5.81026118765737e-05
-4.73776672161385e-05
-5.47742382629862e-06
-1.00541917477271e-05
-3.55369800724451e-05
-2.1744481813219e-05
-3.02637386515058e-05
-2.45885270293778e-05
-1.33813337298462e-05
-6.03293988537606e-06
5.79454157416275e-06
-2.29312808433621e-05
7.0230671772491e-06
-5.53565553764705e-05
-2.6761390207859e-05
-4.36787082073081e-05
-6.36967242870582e-05
-4.1017145332196e-05
-4.5031364476139e-05
-5.29415709589844e-05
-1.87047493064617e-05
-3.49102912897134e-05
-1.61047762167685e-05
-5.37066757182132e-06
-1.21502003430207e-05
-4.36420279814107e-05
-1.81237631751069e-05
-3.5461362195411e-05
2.03707712928003e-05
1.84542565085171e-06
-2.1612138406129e-05
-2.06718859052737e-05
-2.72174874175776e-05
-3.18461829112074e-05
-1.84829237741727e-06
-2.10717541441373e-05
-4.12012441744787e-05
-4.46384989102712e-05
-5.63906922866873e-05
-5.78316109399507e-05
9.10976182797817e-06
-2.83312183799103e-05
-1.25769616057157e-05
2.27511816305614e-06
-7.19315585948085e-06
-2.08146839410541e-06
-2.39459863140209e-05
-2.00630522314991e-05
-1.37829961457932e-05
-2.6059389282818e-05
-6.4717437081479e-05
-4.38031087733208e-05
-4.91778026990832e-05
-2.66402638594026e-05
-3.56737361892597e-05
-1.35411017604846e-05
-3.45627087159305e-05
-5.08454234584352e-05
-5.14474594208862e-05
-2.06249354122973e-05
-7.30446700307617e-05
-2.56671182849354e-05
-3.2240986074596e-05
-2.06682033632961e-06
-2.68252373789663e-05
-1.603741924866e-05
-2.1981312569377e-05
-2.63071112104034e-05
3.93092738408404e-06
-5.43734731949072e-05
-5.18659006679584e-05
-3.4939316617617e-05
-5.48089948201208e-05
-2.15144299636906e-05
-3.34367216028964e-05
-5.51411675108482e-05
3.33526058868269e-06
-1.6250628734073e-05
-3.24302450232826e-05
-2.04770075558835e-06
6.63745866457841e-06
-1.66115564761659e-05
-3.62841476263576e-05
-3.39228765149625e-05
-3.99467853014189e-05
-1.85358682875671e-05
-4.29965894340968e-05
-8.09756814684704e-05
-1.75008167886783e-05
-4.65947307538138e-05
-3.23068853881861e-05
-3.06339998392104e-05
-1.36035310500419e-05
-1.28502120398213e-05
-3.63592151621513e-05
-1.90748863354852e-05
-4.51011778966946e-05
-4.63162138803701e-05
-5.43889779066444e-05
-3.6274458624679e-05
-9.4440043534521e-06
-2.82867287426346e-05
-1.44038810427247e-05
-1.99061763698585e-05
-2.82955847207875e-05
5.43479050048979e-06
-2.59561316760091e-05
-1.22587249770118e-05
-1.25361507999222e-05
-7.4037540890776e-07
-3.3310546049632e-05
-3.01227489027244e-05
-2.95042582437014e-05
-3.14142646670234e-05
-2.261106727153e-05
-2.46320460131475e-05
-1.20702066115619e-05
-3.06712764111217e-05
-4.00816066083275e-05
-3.49771467201274e-05
-3.13886640289429e-05
-4.22216299315902e-05
-4.01429419507054e-05
-1.97383075725725e-05
9.10265114998662e-06
5.16639582193205e-06
-2.01680005627565e-05
-3.14098860611244e-05
-3.6902493958418e-05
-1.46597504189783e-05
-3.39491702624697e-05
-3.09859158994117e-06
-1.35259949766499e-05
-7.25391903898694e-06
-2.4141784958948e-05
-5.40932238795541e-05
-1.40241198227797e-05
-4.25689061068304e-05
-1.71094418766967e-05
-4.10366041271393e-05
-1.1037559240971e-05
-1.00126896216545e-05
-2.34731760332206e-05
-5.90782720084351e-05
-1.66056142270692e-05
-2.99959748661724e-05
-2.54406585538135e-05
-2.20047959079981e-05
-6.37290984515681e-06
-6.07661602230814e-05
-1.40113852698579e-05
-3.62968309315849e-05
-1.92860225347652e-05
-1.84349806785944e-05
-4.65087799945223e-05
-3.60055197487583e-05
-2.24523162064083e-05
-3.87597625892521e-05
-6.11226742584139e-05
-1.01338535757731e-05
2.96333631344798e-05
-4.71699241268722e-05
-2.27356997852911e-05
-2.24343361635351e-05
-2.14565792803037e-05
-3.00563365542034e-05
-2.7078279383773e-05
-9.6840912530518e-06
-5.49934028654959e-05
-6.13464224279699e-05
-7.29317979727399e-05
-6.16184217189875e-05
-2.42288123043256e-05
-5.80740294762014e-06
-2.64687704394429e-05
-3.21148067181014e-05
-4.56574440154034e-05
-4.48208795289779e-05
-7.74068227198637e-05
-4.38174884095929e-05
-1.97597931597417e-05
-5.72953249860898e-05
-1.36512085518878e-05
-1.01049736613896e-06
-1.78243025230734e-05
-3.93085349604808e-05
-8.45298498766805e-06
-5.48578672720367e-05
-3.47837051437874e-05
-8.24380610995906e-06
-4.49405913308377e-05
-4.36009850317882e-05
-3.02061567336787e-05
-1.17839842778813e-05
-6.48721001948317e-05
-8.69005294498767e-06
-6.8628632727913e-06
-4.70517553463786e-05
-2.33998271619428e-05
-3.24537406642221e-05
-4.18281237524211e-05
-5.68966906965768e-05
-1.15102833663809e-05
-2.88845198586097e-05
-4.36033629250779e-05
-3.90196532172406e-05
-1.68755801589254e-05
-5.88284216671774e-05
-9.37753951378215e-06
-2.62294304471894e-05
-5.18437909535677e-05
2.67739107939294e-06
-3.87811366983658e-05
-2.71402796568118e-05
-7.32822348300079e-06
2.8220623666393e-06
-2.9530276762128e-05
-5.43878497993636e-05
-3.39775639497315e-06
-6.94898072720583e-05
-3.43266239409982e-05
-2.57815364639939e-05
-3.72912566626918e-05
-4.81548799297596e-05
-3.51571710815125e-05
-2.34595829983014e-05
-6.91243404129985e-05
-1.45863872899815e-05
-1.63485838865358e-05
-4.19212178312822e-05
-7.7995505060739e-06
-1.28203053209962e-05
-3.24095084381982e-05
-9.98154801156139e-07
-9.96201921287343e-06
-4.85282009750938e-05
-2.17051424535279e-05
-4.06043025292797e-05
-1.96851056307676e-05
-2.21199407170596e-05
-4.53292401095732e-05
-3.08240003118378e-05
-2.95881737450737e-05
-2.35399241181828e-05
-1.56784555750625e-05
-5.82355450396748e-05
-1.70069489003055e-05
1.22550065385171e-05
-2.72845241283108e-05
-3.13216337658874e-05
-3.12913135105781e-05
-6.58501141387255e-06
-2.65639352072838e-05
-5.2032427382155e-05
-3.06543279836055e-05
-1.17692183029863e-05
-2.79303171353931e-05
2.9900344480617e-06
-2.27805644680749e-05
-3.36250810684545e-05
-3.63862414094951e-05
-1.32137569053737e-05
-1.85518924258705e-05
-4.16420998826843e-06
-3.07735941658469e-05
-3.75622256279765e-05
-2.75344969348021e-05
-2.52574550560217e-05
-3.25052496852667e-05
-4.72149831612915e-05
-1.88718726371423e-05
-4.10604834676302e-05
-2.63201556748609e-05
-3.31348823369564e-05
-3.44125278143501e-05
-5.98781038869108e-05
-2.83167115826599e-05
-3.55577510718656e-05
-3.97169455586765e-05
-1.25043755942381e-05
-3.80985095472348e-05
-4.6332590942883e-05
-1.72437642157104e-05
7.61623399531529e-06
-8.14135246484513e-06
-5.43994481750339e-05
-1.02342799998755e-05
-1.34186595285123e-05
-2.36800666843581e-05
-4.75664213287455e-06
-1.48258106983584e-05
-2.39116574597288e-05
-3.11201074956185e-05
-3.24981201918956e-05
-6.48115202608171e-05
-3.19728289476782e-05
-2.19358674105302e-05
-3.59307236874703e-05
-2.57018608009096e-05
1.02179678832403e-05
-2.53164660982238e-05
-4.46286666727106e-05
-1.68795205676936e-06
-3.31839061748879e-05
-1.7389975825388e-05
1.38780013961105e-05
-1.59247464228956e-05
-4.28684813588988e-05
-2.34605155468603e-05
-5.19011735676374e-05
-8.57292570956191e-05
-1.81430224504216e-05
-2.21387240516601e-05
-3.90078988090404e-05
-3.35102876409162e-05
-4.16490529663756e-05
-4.1868791445743e-05
-3.69320500382995e-05
-3.74565396516457e-05
-2.1408003933378e-05
-2.13279258795732e-06
-8.56013549895237e-06
-1.95945290224799e-05
-1.84183033347417e-05
-3.73301565190264e-05
-4.76994062995805e-05
-1.70861567661412e-05
-2.9027837701049e-05
-2.02476596380322e-05
-3.74691800177046e-05
-3.93859755025836e-05
1.48162053922879e-05
-2.53163144210212e-05
-2.30132708824946e-05
-3.20750621216812e-05
-1.20881117225245e-05
-6.07054943071212e-05
-3.2655016557298e-05
-5.24941785284168e-05
-4.638887474311e-05
-4.5246897892004e-05
7.98027136462429e-06
-8.27071613314384e-06
-3.80228410132843e-05
-3.19233632528053e-05
-1.57737449734371e-05
-4.75096902321364e-05
-1.82775758554235e-05
-4.09240485933702e-05
-2.67400731867043e-05
-4.08120666136687e-05
2.39253308183492e-05
9.74028881879662e-06
-5.51035331326136e-05
-7.03391724614461e-06
-2.0087220138789e-05
-1.05791369128812e-05
-9.75560087963379e-06
-5.71623685485989e-05
-3.49370690342368e-05
-9.49122144132581e-07
-4.01344442973074e-07
-4.24030815613248e-05
-4.92508042984887e-05
-3.74452960831839e-05
-5.16490984766266e-05
-1.77058447903616e-05
-3.3408257338062e-05
-5.06745003830137e-05
5.99517270587937e-06
-1.48727755166226e-05
-1.60001220621373e-05
-1.41971548441862e-05
-1.67527569882413e-05
-3.77924854318972e-05
-2.27352104185783e-05
-3.81702839681853e-05
-4.22730746361563e-05
-2.95340756542752e-05
-9.27147982428896e-06
-2.2228246863201e-05
-5.09862926096324e-05
-3.79312458167301e-05
-2.97462952631901e-05
-6.32403703957207e-06
-1.47674676422366e-05
-1.10174652089802e-05
-2.92118647483379e-05
-3.22993684068703e-05
-3.3536642843764e-05
-2.47885267140944e-05
-3.49135973379299e-05
-2.07529512073196e-05
-3.21234854086086e-05
-2.9205641195138e-07
-6.99422324787088e-05
-4.1756974664284e-05
-2.11292614441137e-05
-1.57836756747575e-05
-3.7805986946319e-05
-3.70667167655552e-05
-1.61607234703085e-05
-5.19327685468774e-05
-3.57827680547484e-05
-1.63797350748831e-05
-4.1939475205361e-05
-3.96768825642276e-05
-4.11017590092891e-05
-2.48963251421894e-05
-3.93399761498275e-05
-6.17334764364678e-05
-1.42381357787624e-05
-1.48664969373112e-05
-4.93128098247751e-05
-2.48115528352514e-05
-5.66582234278309e-05
-1.95133330275348e-05
-4.70826031851345e-05
-4.08146221922758e-05
1.19139926541523e-05
-3.00616464943303e-05
