# Supplementary material for: Research on computational propagation and identification of mine microseismic signals based on deep learning
Source: PLoS One. 2025 Oct 22;20(10):e0334641. doi: 10.1371/journal.pone.0334641 (PMC12543183; doi:10.1371/journal.pone.0334641)
Supplement: S7 Data — (ZIP) [file pone.0334641.s007.zip › 000100900001487.xlsx_0.txt_24.txt.txt]

-3.98722657078506e-05
-3.55587348913165e-05
-9.37917072407112e-06
-5.31721130021567e-06
-2.74536689470897e-05
-2.65984941772002e-05
-2.15852367840393e-05
-3.39062405523784e-05
1.51455811416504e-05
1.86215007947944e-05
-1.75126700307601e-05
-5.93396639935707e-05
-5.03673201471052e-05
-5.05024190289086e-05
-3.94996348844889e-05
-6.17699539210011e-05
-4.3061871205237e-05
-7.23925787202744e-05
-1.07050428734597e-05
-7.78576083427186e-07
-1.76996755300273e-05
-4.07691514394634e-05
-2.40059334556701e-05
-1.08102857921169e-05
3.19252206463832e-05
-3.19694505660622e-05
-3.52303922894128e-06
-3.62825530894709e-05
3.73952717835543e-07
-3.71385968756101e-05
-4.72036032837537e-05
-4.12877425998112e-05
-4.21575202067279e-05
-4.79609006496717e-05
-6.67778641721241e-05
-1.44968717746106e-05
-1.73949772193912e-05
-1.56823317232708e-05
-3.11698966102545e-05
-1.93409393310769e-05
-3.70382136818042e-05
-1.23370688970903e-06
-3.10940290634214e-05
-1.914046410392e-05
-8.11901503935919e-06
-1.9786825397464e-05
-3.76397302158151e-05
-2.89477731001252e-05
-3.98711634940535e-05
-5.07806417788181e-05
-4.64238187673288e-05
-2.10876970591169e-05
-4.35972162903244e-05
-4.09979158125558e-05
-1.36017122094975e-07
-3.73143536680937e-05
-1.99240552835664e-05
-2.8232460200097e-05
-1.78269072696231e-05
-5.92300304954398e-05
-1.72705894618742e-05
-1.80164433405677e-05
-2.18963382671591e-05
-1.51080939495267e-05
-7.53684076618478e-06
-3.94654440157054e-05
-1.06708396672091e-05
-2.91487531471429e-05
-2.95252597052318e-05
-3.84346085506884e-05
-3.51462706763166e-05
-3.38828709217594e-05
-6.5930744323182e-05
-9.42889260047432e-06
-3.27998215131871e-05
-4.06024264647936e-05
-2.38922899692669e-05
-2.45882569578301e-05
-3.98501209943949e-05
-1.50442006066071e-05
-1.72825822283607e-05
-1.78472165228475e-05
-1.69305405692808e-05
-9.31865690695819e-06
-2.24950488865194e-05
-2.26582983248396e-05
-4.80666187739115e-05
-1.5505835329965e-05
-3.34305804013668e-05
-4.29089842985544e-05
-6.16488075817958e-05
-5.25591868237553e-05
-2.63231746951922e-05
-2.52012127766538e-06
-2.21819547651446e-05
-4.17327348971402e-05
-1.13528533123324e-05
-7.71825350095023e-06
-1.28238450141232e-05
-2.57925422463682e-05
-4.27302010712336e-05
-5.91753793602783e-05
-3.79771911233908e-05
-1.44092349335497e-05
-2.84723026880562e-05
-3.03943643201696e-05
-3.973711805801e-05
-8.80970644481447e-06
-6.80602580310735e-06
-4.68321431028347e-05
-3.57395399140221e-05
-3.07740591595053e-05
-3.45594008253074e-05
-3.48114647404704e-05
-5.16604163795788e-05
-4.13126904417216e-05
3.18921195623859e-06
-5.69315814248844e-05
-6.22943787036933e-05
-2.37760005206127e-05
-1.24261369078161e-05
-3.17171254486188e-05
-3.36351372117382e-05
-2.87456079556963e-05
-6.9306108574326e-05
9.86887012629033e-06
-1.7030429346981e-05
-4.22923649117958e-05
-2.4703553610623e-05
-2.44724575816664e-05
-1.29132012935518e-05
-5.65178533340808e-05
-2.56251554346258e-05
-3.34397794547729e-05
-4.53881410922322e-05
-3.40828486715312e-05
-1.89896726844717e-05
-4.5885088026084e-05
-3.27213569010383e-05
-1.34401930955829e-05
-4.64479809529609e-05
-5.73449565802866e-05
-4.42148332378978e-05
-3.5343342760814e-05
-2.19401542465431e-05
-1.88500649877745e-05
-1.6350825325474e-05
-2.76499707388543e-05
-3.23328112489739e-05
-1.32906401132789e-05
-6.23079485304821e-05
-6.07242143854351e-05
-1.78576174391772e-05
-1.28180969501347e-05
-1.95807628575242e-05
-4.66758606757002e-05
-9.39734264341296e-06
-4.51710964787909e-05
7.21919537458507e-06
-2.62292793256677e-05
-1.5374979300127e-06
3.0818073579382e-06
-1.08910414162069e-05
-3.29854794513428e-05
-1.37584269945819e-05
-2.52353127593651e-05
-5.95406733071531e-05
-2.41117717761812e-05
-1.53243416178366e-05
-2.21176361225637e-05
-5.56665693184746e-05
-2.44254498590325e-05
-3.48605358135292e-05
-3.42840543895013e-05
-2.71433524315897e-05
-3.61870168899794e-05
-1.6532175709335e-05
-5.58776693088517e-05
-8.20584236371327e-06
1.57017821457684e-07
-1.48116896659967e-05
-3.91559635402727e-05
-2.73743627501536e-05
-4.97521968683167e-05
-4.11047599888163e-05
-6.07596076819881e-05
-1.57913170177121e-05
-4.45313707780167e-05
-2.18250219454778e-05
-1.87119501694186e-05
-4.73511909079676e-05
-5.06610458938788e-05
-7.29372432252222e-06
-4.44488957616714e-05
-3.57542074044119e-05
-1.27514917099704e-05
-4.70101775556448e-06
-2.51211729290047e-05
-1.15223391093834e-05
-2.43233840366092e-05
-3.73497520443622e-05
-2.72378368268008e-05
-2.36569927373061e-05
-4.87991376117193e-05
-5.72471324269488e-05
-2.82965493256118e-05
-3.2443664303753e-05
-4.77789108680654e-05
-4.17914193294945e-05
-3.836642088773e-06
-1.57291415600263e-05
1.30933388542533e-05
-1.07098004870018e-05
3.03304209799523e-05
-1.03720097020554e-05
-3.09403901546647e-05
-6.83990336605198e-06
-1.06178349525767e-05
-1.8495823206097e-05
-3.60711528259737e-05
-4.98413832674987e-05
-6.32437458309637e-05
-2.96808020228796e-05
-1.7833428424363e-05
-1.84827045268331e-05
-3.94916627141535e-05
-5.33960133774613e-06
-3.1106502294319e-05
-4.37475598520485e-05
-1.47898915376933e-05
6.20021428841232e-06
-4.98398186469214e-05
-1.62213305444012e-05
-1.89146773215092e-05
-4.05208817175769e-05
6.23320180092367e-06
-3.96609557497469e-05
-2.84152497985834e-06
-4.85695771185636e-05
-2.78180350410455e-05
-5.06963866257167e-05
-6.48664414696053e-05
1.71411049115401e-05
-4.60743981168117e-06
-1.18645472103384e-05
-1.46978120368447e-05
-3.48413913342064e-05
-4.3828833361968e-05
-4.13867777488045e-05
-3.83863239935289e-05
-3.62908805990098e-05
-4.04694090786901e-05
-2.20951028159871e-05
-4.36366872857748e-05
-5.04263791258931e-05
-1.5297766194378e-05
-3.76278772661615e-05
-5.3213177139084e-05
1.42393815483123e-06
-3.43482658151339e-05
-1.87659575303244e-05
-4.10907797506022e-05
-2.81381260121465e-05
-3.78390265351056e-05
-2.70214461670404e-05
-2.35007196898533e-05
-4.12713608323842e-05
-2.68814768684903e-05
-2.20365950923113e-05
-4.18206789328252e-05
-5.47453901990924e-05
-3.90004588419975e-05
-5.78916785779943e-05
-2.12696077010192e-05
-1.45802639123147e-05
-1.34888124562854e-05
-1.47200606908003e-05
-2.35179663812071e-05
-1.2630814481203e-05
-8.07106389992924e-06
-3.19329204923809e-05
2.52393642605329e-05
-4.19096173729072e-05
-5.67305096915586e-05
-2.44430780939614e-05
-7.24800575121613e-05
-4.17290523310076e-05
-6.45666450134576e-05
-4.8854485879217e-05
-5.75747021054573e-05
-4.72555945980428e-05
-1.04243403287479e-05
-4.41762360668854e-05
-3.86141032909997e-05
-2.46989838408134e-05
-2.49695124607559e-05
-2.46085685373502e-05
-2.3540939364398e-05
5.93629165388192e-06
-4.81463815178777e-05
-2.36675904268437e-05
-1.75872233246086e-05
-6.65095546390897e-05
-2.79433362851933e-05
-4.80879225606176e-05
-3.82827577010644e-05
-3.57330997835071e-05
4.37954646434486e-06
-9.19354501440595e-06
-3.87148772708666e-05
-8.75999469515551e-06
-3.69969012157078e-05
-4.60631341731221e-05
-2.35717007545267e-05
3.43876067082387e-06
-1.60958436766155e-05
1.01673441606981e-05
-3.25507863630485e-05
-3.62291187419264e-05
-5.60831667773522e-06
-8.22400852785882e-06
-5.64062517589794e-05
-3.21848057136122e-05
-2.88255871640528e-05
-5.45676583937838e-05
-7.92857857829007e-05
-3.72030861780168e-05
-4.68556620241651e-05
-5.08287467018868e-05
-3.75119092100986e-05
-4.08908170473966e-05
-3.30236074164848e-05
3.0666140471995e-06
8.32149258971793e-06
-1.0882331659259e-05
-3.30803666333307e-05
2.39710201440151e-05
-3.73234611290558e-05
-3.29607418567107e-05
-2.78958889062816e-05
-2.86933003402742e-05
-4.23461956345629e-05
6.53753505616912e-06
-1.00374453587355e-05
-3.21582653150489e-05
-2.38864614294106e-05
-5.38804935503913e-05
1.35764967473637e-05
-5.608514174028e-05
4.17085165397066e-06
-4.25347283766573e-05
-9.6254054783108e-06
-5.26581452742353e-05
-4.62003703325169e-05
-9.40003877920682e-06
-3.18581083469572e-05
-2.19684350250398e-05
-5.89821033026087e-06
8.16055852396824e-06
-2.85044866239775e-05
-3.0928476155916e-05
-1.20402028257563e-05
-3.38646334417548e-05
-3.66502965745108e-05
-2.48811891478199e-05
-4.94684621664079e-05
-4.32628935484684e-05
-4.40460099959071e-05
5.61798857631047e-06
-3.66703539916138e-05
-1.24391164972819e-05
-1.6743807910465e-05
-2.03252901100241e-05
-4.73669873383267e-05
-5.08322899234339e-05
-2.84480217469514e-05
-2.30842185358624e-05
-3.68406737843737e-05
-2.99507514601629e-05
-6.34939850322706e-05
-4.01185812059236e-05
-3.64636131502659e-05
-4.71844356277645e-05
-2.24978432041579e-05
-1.22936025487481e-05
1.44953591576221e-05
-3.76183299527547e-05
-4.86337085153538e-05
-1.88493085032465e-05
-1.27944080809899e-05
-3.83302442069131e-05
-4.74343757194818e-05
-3.71635805485752e-05
-3.98152307263689e-05
-9.1164005263103e-06
-3.9792781896105e-05
-5.63979606459696e-05
-5.78622553995498e-05
-1.69103772679801e-05
-5.95613555475252e-05
-9.7138131312944e-06
-1.04999971308625e-05
-2.84622762812488e-05
-3.46624362828652e-05
-5.58752479447454e-06
1.50430000106651e-06
-7.43861419265316e-06
-3.1189950552764e-05
-2.16052707339184e-05
-4.88272218366007e-05
-3.49978427006649e-05
-3.68227405090588e-05
-3.68461562091639e-05
-3.03662955865438e-05
-3.11268831906757e-05
-2.33841628403192e-05
-1.83179843548632e-05
-4.50952283723568e-06
9.5938961850569e-07
-3.3229974648644e-05
-1.0596235384213e-05
-7.65761161522396e-06
-2.02152869964186e-05
-2.75061408074117e-06
-9.93650536948231e-06
-5.98486590052062e-05
-2.32074052031183e-05
-5.67348550500151e-05
-7.36581265716421e-05
-9.59725986872918e-06
-1.30984833552906e-05
-4.89658384607955e-05
-4.89229689070363e-05
-3.49925660641926e-05
-3.59845169910357e-05
-1.55283842489993e-05
-4.56327102089218e-05
-3.48696665911281e-05
-3.56158265712143e-05
-3.97742230648398e-05
1.68966853121306e-05
-5.95846424921112e-05
-3.21463456502744e-05
-2.9790909694495e-05
-3.91349103305017e-05
-2.48609469004006e-05
-2.64759325100899e-05
-3.39477272854482e-05
-4.51015455015271e-05
-2.49763263584835e-05
-1.7708682257263e-05
-4.5380160840529e-05
-5.5500934470186e-06
-5.05092802787854e-05
-2.35277201653639e-05
-2.76604280021075e-05
-2.44340326874066e-05
-2.0169595423033e-05
-3.13018786212315e-05
5.09808139240377e-06
-5.4577697052105e-05
-6.52348419389609e-06
-1.54914985816135e-06
8.61018921923216e-06
-2.35875280582135e-05
2.75273972170349e-06
-2.29185874762278e-05
-9.80402448963377e-07
-2.91429888402836e-05
-1.16317779862434e-05
-1.3813068156588e-05
-1.0986136943803e-06
-3.233293776316e-05
-4.48979708923908e-05
-2.11911250302601e-05
-3.52884347689708e-05
-4.23072645657157e-05
-1.73085990199701e-05
-2.46251789537042e-05
-4.93771183165732e-05
-5.21585741344584e-05
-3.18829373563258e-05
-9.29396763799938e-06
-3.71015019272593e-05
-2.40114895102137e-05
1.26487821251824e-05
-5.37370516141151e-05
-3.92170123027577e-05
2.65973564254496e-06
1.34509353328971e-06
-2.07883439456916e-05
-5.17467307455455e-05
-1.3350167755693e-05
-5.9270858729288e-05
-4.32204028483327e-05
-1.98813822714016e-05
-5.25711930713245e-05
-3.90178774939844e-05
-2.11259189832991e-05
-2.80113202770566e-05
-4.75763681486997e-05
-3.41101445854944e-06
-2.74816363929256e-05
-2.56755931628555e-05
-5.06168890306921e-05
-2.89884994648152e-05
-1.0666458328342e-07
-3.41307750611571e-05
-1.55914190484374e-05
-3.62746619777787e-05
-3.49033674749366e-05
-9.47062664793466e-06
-1.05439663280358e-05
-4.81279471077773e-05
-2.74746906529909e-05
-4.78350057225885e-05
-3.31824148154054e-05
-2.3080951819828e-05
-5.80628047018327e-05
-3.31571083948909e-05
-6.4629876196158e-05
-2.59854250783126e-05
-3.28290922189811e-05
6.61619605295415e-07
-9.3263741569594e-06
-2.91675886715341e-05
5.49485503824174e-06
-6.81635172141217e-06
-4.66760653314626e-05
-2.30490159286003e-05
-1.09025872410565e-05
-4.61477807245109e-05
-3.29809513012559e-05
-1.64626884784904e-05
4.09490306449113e-07
-7.08084934359491e-05
-4.01111840067121e-05
-1.93773547291917e-05
-5.02440704226387e-05
-2.26470387230204e-05
-3.40378034677302e-05
-2.66493720520546e-06
-5.01842348695336e-05
-3.3332854895586e-05
-2.37258242143717e-05
-2.42376530223528e-05
-2.37362444565296e-05
-1.95694905235299e-05
-3.13627295433294e-05
-3.13545147237805e-05
5.22539554618049e-06
-4.73673492555165e-05
-3.61717304201458e-05
-3.09495814119913e-05
-1.03320889664647e-05
-6.96043899444159e-05
-4.64243613776427e-05
-3.61087357628293e-05
-4.82695554883813e-05
-1.96541948856306e-05
-1.6046234323847e-05
1.82703130334136e-05
-1.25615366894321e-05
-5.31921388173623e-05
-2.21557449246473e-05
-3.0518564472717e-05
-1.87573826466551e-05
-3.4622682027504e-05
-3.37341707388821e-05
-1.53171003323028e-05
-3.61058509759731e-06
-4.10485637135179e-05
-1.2918719465486e-05
-3.96698367186314e-05
-6.27562864798722e-05
-3.0663388069216e-05
-5.14030727765222e-05
-1.74491764973435e-05
-1.00339025829171e-05
-3.31116371915403e-05
-2.93374942417056e-05
-2.4071197719057e-05
-5.05747625740488e-05
-2.47175083799014e-05
-6.8665469305993e-05
-4.81413444939703e-05
-2.65519135137254e-05
-6.56357306649838e-05
-2.84531864129685e-05
-5.20545399604258e-05
-4.65811737962043e-05
-3.07516102192158e-05
-3.44533031050911e-05
-3.52896050836357e-05
-3.98909040947026e-05
4.74198704811787e-06
-2.27463178554806e-05
-4.66040276636746e-05
1.61675859414696e-07
-4.32291491593223e-05
-3.25731373805578e-05
-1.4504123989067e-05
-2.14920249377758e-05
-3.89462016407872e-05
-2.00069222368811e-06
-1.80512339978694e-05
-1.66566837516049e-05
-2.31712869790522e-06
-4.00496540124936e-05
-2.13836549710266e-05
-2.05098817487492e-05
-3.89213429035448e-05
-2.97452060401716e-05
-2.90913221063068e-05
-1.93359128329205e-05
-2.1476780524952e-05
-5.56452108102427e-06
-3.07776789589935e-05
-1.82697802806727e-05
-2.82613463713714e-05
-3.401100494165e-05
-2.30905467905033e-05
-5.30548888116782e-05
-4.83712484701623e-05
-6.13338107711566e-05
-1.12586782084399e-05
-4.29128270476528e-05
-9.92150448103559e-06
-3.07037829800389e-05
-2.26417471518066e-05
-3.07191336335766e-05
-9.14107742672066e-06
-3.51914081588467e-05
-2.29527352804879e-05
-1.91126557995419e-05
-2.33759057253446e-05
-2.88923507463444e-05
-4.75096552475783e-05
-4.36313999703255e-05
-4.90497824604398e-05
-3.90530780211859e-05
-6.70234933964997e-05
-6.23662020595938e-05
-2.8319267529406e-05
-1.50093322387676e-05
-2.29408161766342e-05
-5.15608583724812e-06
3.92511665760016e-06
-9.01021741431333e-06
-1.69409696777495e-05
-4.22104170726531e-05
-1.70701183206774e-05
-1.39085242299911e-05
-5.27182979235003e-05
-3.15822719160452e-05
-3.34085495503568e-06
-3.20656268003008e-05
-2.26384376408485e-05
-1.46037520558475e-05
-1.00831449450544e-05
-4.06047260379143e-05
-3.84005618365812e-05
-4.53277296470034e-07
-3.91194391708955e-05
-2.98134587753874e-05
-3.82897100363716e-05
-3.29769625224877e-05
-4.953796338989e-05
-4.83618269311342e-05
-8.04120281697673e-06
3.35817516014806e-06
-1.24745141945803e-05
-7.36236315904634e-06
-3.83276793804749e-05
-1.21850389489513e-05
1.32084531515696e-05
-2.97450925587183e-05
-3.77171206969542e-05
-2.69339148328053e-05
2.19792602716179e-06
-4.35292768670079e-05
3.46874537593268e-06
-3.72460383205631e-05
-4.45813142474215e-05
-3.90835094775161e-05
-3.16106109416511e-05
-5.90235640370171e-05
-3.86866266185933e-05
-1.0316100783991e-05
-3.12395812618762e-05
-1.54072428092407e-05
-2.03828959125444e-05
-3.70064129609874e-05
-3.80659122625366e-05
-1.73547650813975e-05
-2.70954984517993e-05
-1.91627765037612e-05
-5.15873279938105e-05
-7.9938522468081e-06
-5.16949289123371e-05
-2.75545777488744e-05
-2.01601831607323e-05
-5.28586188694738e-05
-5.0752435964772e-05
-1.85416699512523e-06
-1.62695917582699e-05
-4.17223989330092e-05
-3.465207519281e-05
-1.95595449754308e-05
-1.51886602056153e-05
-1.05893464621444e-05
-1.97252620517975e-05
-4.94640633596269e-05
-2.6555106761229e-05
-2.61372909815889e-05
-3.11967034090364e-05
-2.63122814300221e-05
-1.61849056375986e-05
-1.6582315677514e-05
-5.7184644707784e-05
3.91257916237409e-08
-3.43478823223244e-05
-1.92867956630376e-05
-2.56281719986414e-05
-3.94352469887392e-05
-3.79292061835995e-05
-2.52351125126082e-05
-9.19516172809959e-06
-4.23604443233794e-05
-4.02046606890918e-05
-3.72332862203083e-05
-9.98632816801426e-06
-2.11656012975922e-05
-1.42442969975465e-05
-3.28299544133444e-05
-1.60419266446401e-05
-5.91828791521424e-05
-8.09874984468576e-06
-5.76838858713454e-05
-1.62556772565405e-05
-2.53828894344057e-05
-5.58060069246251e-05
-5.04237155165394e-05
-3.13116523939825e-05
-3.63960983424591e-05
-4.38939503528364e-05
-2.71984161480351e-05
-2.42727430124387e-05
-3.74319247672022e-05
-5.24662209680392e-05
-1.93353731784065e-05
-4.7694090857601e-05
-2.36691056144868e-05
-9.27370720053421e-06
-2.53957734032434e-05
1.83179955437848e-06
7.61407371292156e-07
-3.86398049372636e-05
-2.66522803274338e-05
-3.08853657700648e-05
-3.23942720978712e-05
-4.05588824970007e-05
-2.7951758124703e-05
-5.52918520295923e-05
-4.21049785489304e-05
-5.67705909135556e-05
-1.84414381612963e-05
-3.87091527544976e-05
-2.88619328057155e-05
-1.62360467254079e-05
-1.97589570560226e-05
-3.23035021046249e-05
-3.08421783649788e-05
-3.33067368477591e-05
-5.94026687834827e-05
2.6756399341936e-05
-4.29979784265925e-05
-7.85865551294319e-06
-6.55874947383899e-06
2.02226065781426e-08
-3.88193003716954e-05
-2.47934342280299e-05
-1.07161847634779e-05
-1.76106941612392e-05
-3.91239864256995e-05
-1.86821415603796e-05
-2.54379475989005e-05
-4.20463078568585e-05
-4.35403871247035e-06
-1.87944092599413e-05
-3.95094075735581e-05
-3.38203634556009e-05
-1.42861168311701e-05
-3.80764491889027e-05
-1.69817798856709e-05
-2.8411533278272e-05
-3.13826107289643e-05
-4.39787726912113e-05
-1.5351002323715e-05
-2.26155524023853e-05
-2.57242809327497e-05
-4.61586186313737e-05
-2.01307244329015e-05
-4.6820196421294e-05
-2.37949500751469e-06
-2.71621778700958e-05
-6.77587908597895e-05
-2.94993648309427e-05
2.62644815574398e-06
-4.83460033274431e-05
-2.84131741084256e-05
-1.59306065149664e-05
-2.11476383773997e-05
-5.81380210333184e-05
-1.76111432923839e-05
-1.18472203542992e-05
-3.86584786408589e-05
-4.43242502647918e-05
-4.00089363062741e-05
-2.59851676423908e-05
-3.59453504952918e-05
-3.5667073602041e-05
-2.2802880402772e-05
-4.4441070620759e-05
-6.68462114591076e-05
-2.45258766769781e-05
-3.49365055935797e-05
-4.03733399752138e-05
-3.41825181752508e-05
-3.91523425999959e-06
-2.78483709973328e-05
-2.9958232656072e-05
-2.97899582077302e-05
-1.83734901212788e-05
-3.78056918024817e-05
-3.36335212177881e-05
-3.31706516892156e-05
-1.6576928356949e-05
-2.49232728816798e-05
-3.49047846448288e-05
-7.79312277678723e-06
-3.535495082194e-05
-6.93916239852413e-05
-1.67671112902935e-05
-2.48416168840329e-05
-2.15112839964107e-05
5.95377782772762e-06
-4.00776140984361e-05
-4.88646644999089e-05
-2.36671782961431e-05
-2.47496221498975e-05
-3.1487283821513e-05
-3.20367892558026e-05
-1.89248026537186e-05
-3.13117782443753e-05
-1.96734807234796e-05
-5.41191374598442e-05
-3.24949668834095e-05
-3.42057868835709e-05
-2.70680251334499e-05
-1.22667581127674e-05
-2.89304668494401e-05
-4.40729296842264e-05
-1.68343195860593e-05
-8.04943216324996e-06
-3.28264787554308e-05
-4.81072482359652e-06
-2.83683021437631e-05
-3.79256364111535e-05
-1.2115726357434e-05
-2.25655666724647e-05
-3.49673144162996e-05
-3.60685469570325e-05
-4.28875147764461e-05
-2.22256104750627e-05
-2.85575036588723e-05
-2.01941526777009e-06
-4.34762572767608e-05
-3.08897983290634e-05
-5.21668685004237e-06
-2.56666575744833e-05
-4.75403530974447e-05
-1.66773475492474e-05
-1.71205482819555e-05
-5.69828227187907e-05
-3.19926417385945e-05
-3.89673538704987e-05
-1.0600796106644e-05
-1.10951790131517e-05
-3.58766420613518e-05
-3.68266762481628e-05
-1.77633844642873e-05
-2.02036256821943e-05
-5.81734037958468e-05
-6.23364955028077e-05
-4.53109616884826e-05
-2.36337861756359e-05
-7.39637216931906e-05
-1.66341249700105e-05
-4.1891325405302e-05
-4.21982984157933e-05
-2.65506926911804e-06
-2.72018301848424e-05
-1.5565887576882e-05
-5.93203894796775e-05
-2.29809057836444e-05
-2.45206829688517e-05
-1.27542417750918e-05
-3.87432630208669e-05
-8.28241145992172e-06
-4.08819872898076e-05
-2.495081669963e-05
-1.82455271843063e-05
-5.52907645508381e-05
-4.09653144300661e-05
-3.23675261603468e-06
-4.32846605919417e-05
-4.04979559545171e-05
-2.33591020526225e-05
-2.08500573320742e-05
-4.59531677836392e-05
-1.14117577918264e-05
-2.44533178322821e-05
-1.6759879052967e-05
1.71532505585412e-05
-2.38805422455891e-05
-5.58650156444766e-05
-3.15174508787711e-05
-5.01780780650561e-05
-3.15222587011984e-05
-2.78863684446431e-05
-1.20563633608862e-05
-2.38596236579106e-05
-1.10688719306069e-05
-3.87202010492502e-05
-1.52387807604709e-05
-4.49553621651553e-05
-1.69528990484491e-05
3.06724897002386e-06
-2.35349648558246e-05
-3.8043303239001e-05
-3.10246629049951e-05
-4.33741447746725e-05
-1.49955584211424e-05
4.28701528306219e-06
-6.36068616205624e-05
-3.00048354291028e-05
-2.28417962440274e-05
-2.35834191647566e-05
-4.49167685559111e-05
1.68710949414799e-06
-5.06089809062101e-05
-4.67704491507143e-05
-3.91710819525079e-05
-2.67563916972981e-05
-5.97774154573046e-05
-1.37451803233455e-05
-3.46370748325854e-05
-2.03896973235423e-05
9.70990800977003e-06
-4.8931991174544e-05
-2.08672769134075e-05
-2.71823416727328e-05
-6.38568625441691e-06
-5.43964684406591e-05
-4.31481181783218e-05
-9.84197303142557e-06
-5.93322596464247e-06
-2.11880058532929e-05
-4.12200603194563e-05
-1.66332707958807e-05
-4.88310659445291e-05
-6.92843409850138e-06
-4.69102013787175e-05
-5.7562723912196e-05
-5.4942241065148e-05
-1.68254494745371e-05
-5.94969679313449e-05
-7.93523769518178e-06
2.65115371265111e-05
-2.69434920421151e-05
-2.61691121966493e-05
-3.62436938334197e-06
-4.08320656580063e-05
-4.22110175196916e-05
-2.97802861771052e-05
-3.10934916261443e-05
-7.23072720112359e-05
-1.43359469318367e-05
-4.11186007853034e-07
-5.14894501333857e-05
-6.55625778416019e-05
2.67865050138458e-05
-3.45079604474808e-05
-2.91459334476463e-05
2.512852291091e-06
-2.50920579373974e-05
-4.66135689152158e-05
-3.69133588582171e-05
-3.95347024305248e-05
-4.96166863332652e-05
-3.45706056324508e-05
-4.42372499030138e-05
-1.95017229605421e-05
-4.66539112329913e-05
-2.25497265944347e-05
-4.5555516276125e-05
-6.26188659600795e-06
-2.56223737141114e-05
-3.92435736338152e-05
-3.06377422230227e-05
6.79007467337208e-06
-1.48150042615374e-05
-5.57991356615032e-05
-5.84823725805661e-05
-1.8389748930938e-05
-4.89691418799575e-05
-4.38193270824292e-05
-2.91160879916971e-05
-2.13635817263967e-05
-1.55186510272422e-05
-3.23041750860366e-05
-4.0136107725095e-06
-1.72091131322799e-05
-2.66987055227482e-05
-1.79068087920671e-05
-3.35887835834337e-05
3.97696357257781e-06
-4.19860538296961e-06
-2.34008233153864e-05
-3.67094263482192e-05
-2.19067805145683e-05
-5.63764779112968e-05
-2.6126974698035e-05
-6.16077143606145e-05
-5.07689392225795e-05
-3.94531134363433e-05
-5.31260885004152e-06
-1.39977395714394e-05
-4.79339097323369e-05
-1.76296174882183e-05
-5.13265886941611e-05
-2.12452400248575e-05
-1.66960709904481e-05
-2.53532109623839e-05
-3.31269377509927e-05
-2.3550924206339e-05
-1.98975126457632e-05
-2.6717146495637e-05
-1.73997854967103e-05
-4.65560789926308e-05
-4.11312757342725e-05
-2.07460977190009e-05
-2.69505227397274e-05
-4.68349279454271e-05
-5.34483375124267e-05
-4.15078516306825e-05
-2.14813602025479e-05
-1.72735627065373e-05
-2.63443961816652e-05
-8.45453050583423e-06
-1.62130898877623e-05
5.80036512170427e-06
-8.78882735006426e-06
-7.43573878815599e-06
-2.18416327272696e-05
-3.20325214980349e-05
1.58192950237191e-05
-1.14831697406805e-05
-4.22595899655334e-05
-2.01502707390353e-05
-3.73827245159194e-05
-7.20708219999265e-05
-1.17776174913918e-05
-2.49741182862059e-05
-5.12979254785869e-05
-2.96958820661114e-05
-2.97100155575845e-05
-1.60151396430032e-05
3.343816063547e-05
-2.77876813081725e-05
-2.87236955267714e-05
-2.51816668789535e-05
-1.36730481456759e-05
-3.75478735081106e-05
-2.30078820821215e-05
-5.60861901201434e-05
-4.25571941686822e-05
-2.42467826391101e-05
-1.64364745593177e-05
-3.52929648836173e-05
-5.97590001991386e-05
-1.64648943565608e-05
-5.95146656459927e-05
-7.75182381425502e-06
-1.61682478547662e-05
-3.31705591767115e-05
-1.99290653435746e-05
-1.2211240834645e-05
-1.39438265809404e-05
-1.26930029245862e-05
-5.55978682516058e-06
-1.03375799571143e-05
-1.20285245071993e-05
-2.36963566484586e-05
-2.76351557922731e-05
-5.88662211118555e-05
-2.33191933429501e-05
-6.94482009474503e-05
-5.46166790656078e-05
-2.4110254652865e-05
-3.63142533347292e-05
-4.8187164601887e-05
-2.92220218773845e-06
-1.60484637282571e-05
-3.40897496170349e-05
-1.94979473840059e-05
8.97982525296794e-06
-3.61392139097103e-05
-3.04343982167222e-05
3.55530193878961e-06
-6.15030755811068e-05
-2.52283734902336e-05
-2.5767244455487e-05
-4.66211419167517e-05
-2.7341859854686e-05
-4.29460031428389e-05
-4.27776047897193e-05
-5.03155156840999e-05
-2.00021494663965e-05
5.00781463530098e-07
-4.483467592552e-05
3.60141950048654e-06
-3.06700798118404e-05
-4.8553567902424e-05
-3.49311978530236e-05
-2.65004234036134e-05
-3.05724840949629e-05
-3.54433356317491e-05
-5.09664730930116e-05
-4.58283969525783e-05
-5.8964590872298e-05
-4.42667344991305e-05
-1.55821024201427e-05
-3.33814057279852e-05
-1.90581756582462e-05
-2.89557909888426e-05
-8.66019763865174e-06
-2.33436422790107e-05
1.28797323433289e-05
-4.15646241985296e-05
-3.67214594626951e-05
-2.25130827833846e-05
-5.61540546653164e-05
-4.81480921367172e-05
-6.88761653307818e-05
-2.72164811601379e-05
-7.34844952235556e-07
-6.62870452516015e-06
-2.95359650489873e-05
-3.76723236598196e-05
-2.60467429890455e-05
-2.53134401436657e-05
-3.52917581640361e-06
-3.28217803147364e-05
-3.73692194377475e-06
-9.7741783896718e-06
-2.52668537523472e-06
-2.01174754068595e-05
-9.39021623864156e-06
-3.3072529938917e-05
-2.83675432887334e-05
-2.83328174908208e-05
-3.11370254773663e-05
-5.48569045903918e-05
-7.28355098989091e-06
-6.95643992817769e-05
-3.62331482318969e-05
-3.51794060499163e-05
-2.11283951142454e-05
-5.49707673201079e-05
-1.58021034588756e-05
-2.24345786147699e-05
-1.65228479335835e-05
-3.16693803141691e-05
8.22207347299305e-06
-2.2003585339856e-05
-2.50938100288982e-06
-1.02135686047644e-05
-1.99178033945991e-05
-3.64836510659183e-05
-1.53878820415423e-05
-7.10036027779817e-05
-6.70878859831753e-05
-3.97787356023523e-05
-5.26167516018893e-05
-3.31900883400876e-05
-4.49425381866324e-05
-5.31725824250443e-06
-2.02066209208978e-05
4.88274575327097e-06
-2.24010201563255e-05
3.52809947572397e-05
-1.31648539278669e-05
-1.47641980095976e-06
-3.00854550089259e-05
-1.86726065093897e-05
-2.00914077764101e-05
-3.24318798151165e-05
-5.03474116565862e-05
-3.61758689385659e-05
-3.38298533115177e-05
-5.29056552783486e-05
-3.56303164960345e-05
-2.99531786369478e-05
-2.35799199546377e-05
-4.01261125822856e-05
-2.33890279800945e-05
1.24362562235208e-05
-4.10510293473733e-05
1.44686396289623e-05
-2.74337473730876e-05
-8.15735901397887e-06
-3.96680119504278e-05
-1.97069199470052e-05
-3.31806569930147e-05
-4.95999346720021e-05
-4.78261371639839e-05
-3.77260224216053e-05
-5.12279221984875e-05
-4.81965161517562e-05
-7.0949554740986e-05
-5.99419716141749e-05
-3.57570048122987e-05
-2.39140000448172e-05
-3.80181072849935e-05
-3.33679122112643e-05
-2.53196444930047e-05
-3.37525440404721e-05
-1.33540311308564e-05
2.25822027868187e-05
-1.52655978035998e-05
9.52752135323674e-06
-2.47074046618536e-05
-3.88364025953865e-05
-4.85045105390933e-05
-5.48341622789973e-05
-7.02781256816782e-06
-3.16659257183517e-05
-5.12295722284504e-05
-4.4671860216735e-05
-3.59475763611231e-05
-3.42484586695453e-05
-4.90411913072973e-05
-1.99069156378821e-05
-3.20730961622245e-05
-1.14660553730119e-05
-3.1015932653918e-06
-1.93552710937336e-05
-4.53618842145596e-05
-2.3285657039268e-05
3.01303147066437e-05
-4.5662236901615e-05
-1.99469757986804e-05
-8.09318135422775e-05
-4.11876118103985e-05
-3.99401715940415e-05
-1.24385498088156e-05
-4.61200233360672e-05
-3.45653602937137e-05
-3.56365355590024e-05
-5.30762631090195e-05
-4.4713262770484e-05
-3.22750601847629e-05
-8.96110562677079e-06
-2.56064711752337e-05
6.25807965126235e-06
-2.98763388295354e-05
1.4104021702553e-05
-3.51468325282658e-05
-3.5966985026285e-06
-5.15126456976189e-05
6.38079074572456e-06
-4.97585487107775e-05
-3.5966578413033e-05
-2.64141960664492e-05
-1.73295443312237e-05
-5.57035605338256e-05
-3.23795052335866e-05
6.75670174242569e-06
-1.75093234000059e-05
-3.50443171835368e-05
-2.83762332401788e-05
-3.19419302282173e-05
-4.00514561130885e-05
-2.99022747669408e-05
-8.05029829800173e-06
-4.63396286837084e-05
-2.33895396557428e-05
-2.41114137402927e-05
-1.18046850600682e-05
-1.69377353914587e-05
-1.7662926313004e-05
-1.64795177296819e-05
-2.19258181156212e-05
-1.4429200142243e-05
-2.26300147398741e-05
-3.66193703573019e-05
-2.23101851282093e-05
-5.996539357594e-05
-4.42438595406105e-05
-6.99720980765833e-05
-2.7736368261728e-05
-1.15201206830014e-05
-3.39222829535031e-05
-2.83320394188113e-05
-5.94804890157238e-05
-5.20379788447005e-05
-5.84634891840712e-05
-2.79230712019907e-05
-4.22564805725561e-05
-3.12602803537834e-05
-1.20976649259926e-05
-2.34360829245933e-05
-2.12714535848663e-05
-2.42072020098587e-05
-4.44092251408445e-05
-3.97740522077051e-05
-1.66911554463325e-05
-3.67841598590711e-05
-3.38183294731858e-05
-4.65807297439766e-05
-2.49942236026268e-05
-6.81716287201581e-05
-6.03718416776456e-05
-4.10563581380173e-05
-4.82213513519457e-06
-5.79174540896812e-05
-4.25079498805026e-06
-2.98215882203869e-05
-2.86157889680761e-05
-1.02354441514825e-05
-8.78364118185488e-06
-1.14854586770738e-05
-3.27469675318882e-05
4.47071134057876e-06
-1.20817822388537e-05
-5.71160781594764e-05
-1.62233782756812e-05
-4.37632464889871e-05
-4.19898502056699e-05
-1.52657474921805e-05
-6.4098995174395e-05
-2.48856636339293e-05
-3.52110123823198e-05
-6.41885098254071e-05
-3.29219406528923e-05
-5.91042771851657e-06
-2.49868131147315e-05
-4.13504039481245e-06
-4.29714738276912e-05
-1.94320491500822e-05
-2.67810928543128e-05
-2.38904724458321e-05
-5.42105477058745e-05
-2.99892791353462e-05
-2.03663227560637e-05
-4.86963871833743e-05
-2.47904346886987e-05
-4.1678789126871e-05
-3.74431156290389e-05
-1.8712576132965e-05
-2.33253397683411e-05
-6.02527486674452e-05
-3.42713618627599e-05
-4.44420438849489e-05
-4.87283284470481e-05
8.88895332527214e-06
-1.80236134136165e-05
-2.63369355397272e-05
-1.10417787935038e-05
-3.22127151906382e-05
-4.26481120728687e-05
-2.37171955584812e-05
-2.62494048182267e-05
-5.50539014910327e-05
3.04073183717383e-07
-3.06792051050998e-05
-6.57840631433732e-05
-2.34418170211439e-05
-2.52132054571035e-05
-1.50613415174893e-05
-2.76397592931241e-05
-1.63219917327736e-05
-3.80392248686339e-05
-3.32126806912679e-05
-2.50244331580379e-05
-1.1419933861261e-05
-3.40018939804052e-05
-1.75075654889894e-05
-3.34735347509195e-05
-3.14294901732543e-05
-5.0583875728727e-05
-4.55422096191476e-05
-6.94431695340675e-05
-2.60629890980462e-05
-1.80851740407032e-05
-7.15022220148299e-06
-7.08342276252766e-05
6.53112648559602e-07
-5.85401680186976e-05
-2.1121808676675e-05
-3.56801960181277e-05
-4.68090144671785e-05
-3.33221681058844e-05
-3.68221858131254e-05
-4.39588740651304e-05
-4.51188674644556e-05
-4.56962885707322e-05
-2.78442713273683e-05
-5.47115027958368e-05
-2.62767506286896e-05
-1.08973522544326e-05
-4.9511118662295e-05
-3.35683052664268e-05
-4.59539510043552e-06
-2.94062939495288e-05
-4.78685461127374e-05
-5.90063854993611e-06
-2.25438674604751e-05
-4.57697390412816e-05
-1.03696171553378e-05
-7.23379216616087e-06
-4.75001998590764e-05
-4.58328995574987e-05
-1.49834643232484e-05
-4.12104321202487e-05
-5.36688772175363e-05
-3.45956791228158e-05
-3.40213423984228e-05
-3.61638032439957e-05
-2.29624354673385e-05
-3.48677675263215e-05
-3.10410612022379e-05
-2.50473187776466e-06
8.56257030930493e-06
-4.30913905784708e-05
-2.52572981671778e-05
-3.64892779205421e-05
-1.61227391246889e-05
-6.11279482692146e-05
-2.592907541734e-05
3.98517919631538e-06
-5.07944464232554e-05
-5.3048262693998e-05
-3.47990549680597e-05
-4.71591119763582e-05
-1.46064636595726e-05
-4.15946176945504e-05
-3.21007797147187e-05
-1.85787296765766e-05
-3.6246786839183e-05
-9.29603080598784e-06
-2.69812392029376e-05
-3.83505254178768e-05
-3.41019311535369e-05
-4.18721544576524e-05
-8.85224823955837e-06
-2.68928391753901e-05
-3.49440578542967e-05
4.93493976152014e-06
-1.58017496849457e-05
-3.02776498795853e-05
-7.64105540199062e-05
-3.77004575620293e-05
-4.45116910068866e-05
-3.25650504879551e-05
-4.4233536405116e-05
-3.42611426847935e-05
-2.46725975541426e-06
-2.42393861099447e-05
-6.49207718567394e-05
-1.51798686560561e-05
3.99368934754358e-06
-2.48483714893336e-05
-5.21404889704494e-05
-1.91796104625968e-05
-2.12756410846167e-05
-3.93595116158531e-05
-2.15110142318613e-05
-2.88921485361713e-05
-3.83079501302003e-05
-3.56816703680891e-05
-2.78300680859017e-05
-2.41260310942263e-05
-4.59566275328716e-05
-1.568567218806e-05
-7.1171375670815e-06
-9.20628866123926e-06
-2.88543331625549e-05
-1.24674714889735e-05
-1.67372809361672e-05
-1.98758850000475e-05
1.95780971828254e-05
-1.0960411625925e-06
-8.25967911018763e-07
-1.93185357698416e-05
-3.17459693174902e-05
-4.75955176617293e-05
-1.46625055054035e-05
7.41025928725026e-06
-4.75478362549256e-06
-4.4686098865494e-05
-5.56023819249927e-05
-4.86026264141335e-05
-2.76793145218121e-05
-2.60116367257408e-05
-4.99798918546637e-05
-6.36490800048809e-05
-3.78901297048314e-05
2.95607634215514e-06
-1.8968094928507e-05
-4.67246864655378e-05
1.73385341035282e-05
-3.69063629441544e-05
-1.4139967802493e-05
-3.16034238077128e-05
-6.12415778375981e-05
-5.26845793951334e-05
-3.283553099763e-05
-1.79005566484142e-05
-3.16290476915091e-06
-2.05991999141546e-05
-3.06983091914987e-05
-2.48978407723251e-05
-4.67760593778296e-05
-4.14734814689172e-05
-4.69059886972621e-05
-3.0890995595387e-05
-2.97884421642338e-05
-2.60428439782554e-05
-6.64802585320935e-05
5.4319876720656e-06
-4.47685445450116e-05
-2.5550548387026e-05
-1.3098242489331e-05
-5.20840572142463e-05
-6.26525720994021e-05
-2.44457553546655e-05
-1.68492431186107e-05
-4.71706215396881e-05
-4.00426823220748e-05
-1.79811294384174e-05
-3.49198218349969e-05
-5.3511272523864e-05
-4.10580230919543e-05
-3.56080990459473e-05
-3.54030166404997e-05
-4.33957233544057e-05
-3.01328001522623e-05
-2.51725548677515e-05
-9.78243383509071e-06
-1.22165394399141e-05
-2.81540538273911e-05
-3.16482561451709e-05
-5.79620003642054e-05
-5.06833831972312e-05
-6.79849978472883e-05
-5.02614206617067e-05
-6.08595696421273e-06
-5.02023154704811e-05
-5.47273699555888e-06
-2.03874237745039e-05
-6.67623700153742e-05
-7.33325523128891e-06
-2.86597994892822e-05
-2.19596051925081e-05
-2.22269195148405e-05
-3.26132280512312e-05
-3.68857555284172e-05
-3.12605509994131e-05
-1.36584916546902e-05
-1.09612848806729e-05
-2.20968237982732e-05
-1.75368360040801e-05
-2.51119222531769e-05
-3.00940458720618e-05
-2.73391720145419e-05
-4.42304336816907e-05
-1.15467995432526e-05
-1.95968760303959e-06
-4.33727542326473e-05
-8.80070303534003e-06
-1.68542648723934e-06
-1.49620888231353e-05
-3.24292612714145e-05
-4.69218367009917e-05
-3.35581989669131e-06
-1.07959857793003e-05
-4.05485149670688e-05
-9.13842627312947e-06
-3.61585468271429e-05
-3.09027441669407e-05
-1.06235390030797e-05
-2.97914484815582e-05
-3.49107926661006e-05
-4.34865111671756e-05
-3.66695378632379e-05
-1.06279275557781e-05
1.60791643460846e-06
-8.16562354243833e-06
-2.01305760046601e-05
-3.17331643205149e-05
-4.18256877542486e-05
-2.42137468283839e-05
-2.25802938688596e-05
-3.63046489820219e-07
-1.47576175111882e-05
-2.87820249547473e-05
-5.93965719645638e-06
-3.80599297638141e-05
-2.24008510507596e-05
-3.06383844292102e-05
-2.80914363201375e-05
-1.38981238286481e-05
-4.15209530357273e-05
-1.82064507376804e-05
-6.10283635112216e-05
-7.82398085039373e-06
-4.14713423299036e-05
-2.12691490826605e-05
-2.08663024707559e-05
-1.78688218234109e-05
-5.84531562965206e-05
-2.05738693172905e-05
-3.73040394966093e-05
-1.03154120324487e-05
-2.02833873589992e-05
-3.38829746231085e-05
-3.04935359673432e-05
-1.20115463456169e-05
-3.33164431694135e-05
-4.85302305301354e-05
-4.54384581093847e-05
-2.71382690817325e-05
-1.43517838352224e-05
-5.69134562472295e-05
-7.09426037495264e-05
-4.37429815342889e-05
-5.1531469278562e-05
-5.87105066275435e-05
-1.67958426658639e-05
-3.95161236239465e-05
1.1511910816443e-05
-1.12627987319914e-05
-2.62937038054084e-05
1.29036782681729e-05
-3.39783777137063e-05
-1.83940520421622e-05
-3.30279391532665e-05
7.26671721907856e-06
9.58083751382328e-08
-4.8910708188408e-05
-2.47745855205158e-05
-6.12120160395235e-05
-4.61850930092226e-05
-4.00407191074501e-05
-2.5603834672223e-05
1.79206454896546e-06
-1.76290631585351e-05
-1.76492048527963e-05
-5.30461605206528e-05
-1.38946886430655e-05
1.48128880718721e-05
-3.17446977534449e-05
1.39570268320984e-05
-3.79295113945493e-05
2.57124829606083e-06
-3.79945436471596e-05
-2.3073397001265e-05
-2.01414900722406e-05
-2.3476492109532e-05
-3.03374938305532e-05
-4.94932324594063e-06
-2.85207701537131e-05
-4.25576228583295e-05
-5.37034399994075e-05
-4.4632035816886e-05
-5.78614280014818e-05
-1.09922574905161e-05
-2.38811504992665e-05
-6.31683115668674e-07
3.36062051917739e-06
1.58928407387878e-05
-2.92479446459312e-05
-3.70732281434252e-05
-1.62042331750802e-05
-2.0558824586942e-05
-4.23925035599295e-05
-2.198758106077e-05
-4.10040971233239e-05
-4.35756420755823e-05
6.1323758177765e-06
-3.9973335621563e-05
-4.00768801539004e-05
-3.80867853587356e-05
-3.79363208389164e-05
-3.84268554605325e-05
-3.73534550532647e-05
-2.25607471196993e-05
4.62745034674544e-06
-1.88877628073323e-05
1.03850391223204e-06
-3.74130509127801e-05
-3.91083662451827e-06
-2.59695194103938e-05
-5.98990677088996e-05
-4.84175666309176e-05
-1.5018800540697e-05
-1.02434963332863e-05
-5.5971166191932e-05
-3.15097462598694e-05
-1.61059545507135e-05
-4.30217394102397e-05
-6.44835300528191e-05
-3.23741231260956e-05
-4.71294018285526e-05
-1.61683033077721e-05
-3.87130383919598e-07
-3.29958236302593e-06
-1.11696363372003e-05
-2.01305195505344e-06
1.63564145641961e-05
-1.32836380756594e-05
-1.41151237207945e-05
-1.73411130046143e-06
-1.33235141178448e-05
-5.09588907983066e-05
-7.86778446124803e-06
-5.00247953543175e-05
-4.47807794298014e-05
-2.77834295170531e-05
-4.62322700794585e-06
-1.90893793052555e-05
-3.17242016728801e-05
-5.5289774746731e-05
-4.6909775365018e-05
-1.43627065328397e-06
-4.82020583979334e-05
-3.03135674310323e-05
-4.89201163810018e-06
-2.30710956214911e-05
-6.29792752693326e-06
-1.0684081950144e-05
6.80632591486728e-06
-2.38971590928997e-05
-2.47824792491851e-05
-1.74825755003835e-05
-4.39856176783262e-05
-2.71685540791527e-05
-3.94424836822694e-05
-3.70736689264759e-05
-1.10467712514708e-05
-2.01593904346035e-05
-3.29441160145406e-05
-3.23721564208495e-05
-4.13248609454485e-05
-8.62132509978112e-06
-3.41312455653965e-05
-1.1240620457774e-05
-1.75664386653948e-05
-1.14280828955518e-05
-4.50939947261207e-05
-1.94839401559605e-05
-1.48497961881434e-05
-3.04412993958262e-05
-2.94501777838201e-05
-5.00355676432152e-05
-3.35537848600306e-05
4.64181270119595e-06
-9.45993060470948e-06
-4.31231530853173e-05
-2.85002824515544e-05
-1.31924363588275e-05
-6.09748075388849e-05
-2.73756320172291e-05
-1.38723041994799e-05
-5.43992044331963e-05
-1.80280577061734e-05
-4.00249392222049e-05
-1.59599688221586e-05
-5.89319392340543e-05
-2.77593432309077e-05
-2.71011067748312e-05
-4.71753625546119e-05
-3.01539812855711e-05
-5.80954461380454e-05
-4.29095056498627e-05
-3.10288068397931e-05
-1.73601489415976e-05
-3.12770694940542e-05
-2.05766853291806e-05
-9.53417844539201e-06
-4.68770740106319e-05
-2.10040632314326e-05
-3.48912923171072e-05
-1.41105357099939e-05
-5.66373844477923e-05
-2.40761263791441e-05
-8.0008899747916e-06
-4.58402762359293e-05
-2.97640674677886e-05
-2.17562923219956e-05
-4.43912112117721e-05
-3.47257465333216e-05
1.15354060375677e-05
-4.52531740180621e-05
-2.48676705884205e-05
-2.26576624370749e-05
-4.88600674772924e-05
-7.15711373491276e-05
-1.12272149459951e-06
-2.8076110870832e-05
-8.55505199815176e-06
-3.099178067574e-05
-3.3552441601638e-05
-3.22227611113863e-05
-4.79361323511675e-05
2.19369466621808e-05
-1.02518483474868e-05
-1.19703507689723e-05
-1.84525495524502e-05
-4.87486645821295e-05
-3.50037453943946e-05
-4.34270140643629e-05
-3.28005977786512e-05
-5.62794985388743e-05
-2.40436087090309e-05
-6.48262957393558e-06
-3.41495865642033e-05
-5.15789609174592e-05
-3.48928540652966e-05
-3.54038565360525e-05
-3.83839074330595e-05
-1.94723416597377e-06
-6.38659075860134e-05
-7.46350913520862e-06
-2.58715242186337e-05
-4.35164293812356e-06
-2.61215565711674e-05
-5.81260132486443e-05
-3.43362125817087e-05
-1.23152828846599e-05
-6.6949972868109e-05
-3.13806807808591e-06
-4.06202365414542e-05
-6.30022362922152e-05
-5.89668237881466e-05
-4.13107080411941e-05
-4.88495039612618e-05
-3.67645341687002e-05
-2.31111950671835e-05
-7.03263730158176e-05
-1.04210768493496e-05
-1.44348337206749e-05
-3.82860199938204e-05
-4.94439926242451e-05
1.6897096596431e-05
-3.85890290338906e-05
-1.01379462694441e-05
-8.95437284468788e-06
-1.50824343579443e-05
-3.10474076997329e-05
-3.18369955785875e-05
-1.59785949450473e-05
-3.6510004927475e-05
-7.14512344682746e-05
-3.77365960304113e-05
-4.49158695557177e-05
-2.96042736707868e-05
-7.77768971610327e-06
-3.61225603447326e-05
-4.2499842980605e-05
-1.445825904023e-05
-6.01088164931623e-05
-4.11089953622903e-05
-2.40701532589688e-05
-2.64356374423516e-05
-5.34913571496555e-06
-2.22870234079469e-05
-3.14262876524543e-05
-1.60452665300028e-05
-7.09628335486807e-07
-2.66369607170863e-05
-3.83769291791431e-05
-4.40568966716516e-05
-4.79248153797802e-06
-5.11276561794404e-05
-3.51879859743654e-05
-4.04427426229068e-05
-7.37758543196947e-07
-3.42388294925375e-05
-3.27943183236141e-06
-4.70189950481204e-05
-3.64742592935816e-05
-3.41981650624105e-06
-2.37710209394046e-05
-2.98798765598286e-05
-2.08614680883644e-05
-1.14015838804102e-05
-3.28196429724378e-05
-2.96145398850466e-05
-3.12312689881489e-05
-2.8251027640582e-05
-1.03818233869495e-05
-2.92801124840459e-05
-3.33407869170913e-05
-4.3699626293857e-05
1.32854387957247e-06
-9.73566852426744e-06
-8.10802037677059e-06
-2.98732646316135e-05
-4.90838760194898e-05
-4.63935016447984e-05
-2.09459789545821e-05
-1.8311108488089e-05
-1.89503062112617e-05
-4.07191267250936e-05
-3.56646822106217e-05
-4.56724735688625e-05
-4.34544384382918e-05
-2.69688411185098e-05
-4.70277124241851e-05
-1.74902468994785e-05
-1.46352466519534e-05
-2.19706128418224e-05
-2.08600619287066e-05
-3.50454021363109e-05
-8.67574726566785e-06
-2.68774279033049e-05
-4.10879049850741e-05
-2.19863007283522e-05
-1.36696342264687e-05
-4.71787455988828e-06
-3.80242767859179e-05
-3.62529891624048e-05
-2.91353527800657e-05
-4.96102038412282e-05
-5.74136701967521e-05
-3.32481792769134e-05
-2.73508216353817e-05
-5.79724667769973e-05
-6.5204633186817e-05
-2.81393930705539e-05
-2.98048570695434e-05
-5.14467858927813e-06
-2.50680738014597e-05
-3.56139423411978e-05
1.62698475120374e-05
-7.21643278335985e-06
-6.85955948524766e-06
-3.18868667473956e-05
-4.59574300499459e-06
-9.83500578899023e-06
2.6511360139391e-06
-2.16280756868699e-05
2.22377258061091e-05
-1.8560101387092e-05
-4.62916719507185e-05
-3.37964978543751e-05
-2.96547607334938e-05
-4.1035790138562e-05
-2.16130850728431e-05
-4.87320070630252e-06
-1.88585887946435e-05
-1.7746314808023e-05
1.17851528272163e-05
-4.89333703869146e-05
-2.03900345342678e-05
-1.55138391075512e-05
-4.06145128188048e-06
-3.49675016708387e-05
-1.39740382430997e-05
-4.0993282029271e-05
-3.59494236146728e-05
-3.30083049982034e-05
-7.70648158107923e-06
-7.85709583098907e-06
-7.29594288017538e-05
-4.34475986283803e-05
-5.53344822193926e-05
-4.94985631149561e-05
1.89800067821614e-05
1.05977416231753e-06
-2.99381952467827e-05
-1.65810580394381e-05
-3.70087298561398e-05
-1.96778049264532e-05
-3.87938913441059e-05
-1.73214461956452e-05
-3.61808037119503e-05
-2.36460461216042e-05
-3.79589231435489e-05
-3.61035037337149e-05
-2.76733474123541e-05
-1.76088199150438e-05
-5.30854273785971e-06
-5.78105191501822e-05
-3.36124957852256e-05
-5.54196242297928e-06
-1.01171198254705e-05
1.08760639954722e-05
-2.27459557886128e-05
-6.68153667588539e-06
-4.45281179485948e-05
-1.87744939515902e-05
-1.38522383300966e-05
-2.43465922951384e-05
-6.07310594519983e-05
-3.64345527123328e-05
-3.46039459739564e-05
-2.40997154701785e-05
-3.67239988806094e-05
-3.49747539835169e-05
-2.91714153388397e-05
-7.305616742385e-05
-4.97864953010821e-06
-8.54770343888338e-07
-2.59316066411856e-05
-3.06885779174801e-05
-2.30917606133634e-05
-1.98892599190183e-05
-4.39452828848866e-05
-3.44662879838168e-05
-2.28782066332837e-05
-3.31010915682948e-05
-2.64564274539836e-05
-2.64910992646004e-05
-4.66269135711626e-05
-3.05153532640136e-05
-5.36737863413405e-05
-1.15977139092295e-05
-3.27504677591599e-05
-2.70813733039083e-05
-5.71159361768393e-05
-2.80082276108003e-05
-7.86949766438845e-06
-1.08165358044467e-05
-1.46775002185215e-05
-3.62931784696176e-05
-3.71969885359699e-05
-3.01053178256279e-05
-2.09438496104537e-05
-4.44547362378703e-05
-4.41767871678462e-05
-2.89144181910634e-05
-2.63024370147335e-05
-6.80565061162468e-06
-2.30469938802514e-05
-4.62400161825718e-05
-2.95501866114876e-05
-1.143788001189e-05
-3.61834014259681e-05
-3.03595337252978e-05
-3.66575040036852e-05
1.07304152309201e-05
-3.54549493208633e-05
-1.21012796768436e-05
-5.67247326083804e-06
-5.41017596876405e-06
-2.25794421130099e-06
-7.38166051312446e-06
-2.41441615627859e-05
2.15155916154198e-05
-2.14798695791828e-05
-2.36524802495127e-05
-1.71805878528626e-05
-4.26129533123357e-05
-4.65124598052937e-05
-7.37290294977291e-06
-7.00807099585902e-06
-6.33841967694293e-06
-2.44388880727483e-05
-4.1414960718273e-05
-6.40280495128141e-05
-2.82075383452793e-05
-4.00651448441148e-05
-3.57672596600084e-05
-2.76529388751085e-05
-4.2500654384684e-05
3.27625266190744e-06
-3.30551026717347e-05
-5.34857102911361e-05
-2.49297960648677e-05
-2.72535003636632e-05
-3.34878230001456e-05
-4.01366785572866e-05
-2.19411081966876e-05
1.36560581957182e-05
-4.06264373258429e-05
-1.32116041246853e-05
-4.34774059676691e-05
-7.18161707700016e-05
-1.82855618617087e-05
-3.32531055875236e-05
-2.36278006421966e-05
-3.13067966747019e-05
-2.35776120277598e-05
-1.77377907130375e-05
-3.22000321168621e-05
1.15454590184717e-05
-3.88088368175245e-05
-6.20055021582367e-06
-2.94395336545427e-05
-5.295254119457e-05
-6.78452229523941e-05
-1.97940954795224e-05
-4.18152716060813e-05
-5.22264771958189e-05
-1.56448355774404e-05
-5.15836308160564e-05
-3.2714378465484e-05
-2.2748547424283e-05
2.57622691284366e-06
-4.01308873101207e-05
-1.71301227757466e-05
-1.34181975991304e-05
-3.15689726859867e-05
-4.25040770218889e-05
-2.2260716279907e-05
-1.04945968602143e-05
-5.97568901388631e-05
-3.03474543014236e-05
-4.36426091760784e-05
-1.46017562191395e-05
-2.63720826588778e-05
-2.46513618693768e-05
-3.46455504515958e-05
-5.4826342769457e-05
-6.22537070538432e-06
-2.46682903100442e-05
-2.83266825391975e-05
2.51175557633737e-06
-5.39986126577527e-06
-2.05231811335333e-05
-9.72034182629511e-06
-1.93320760150157e-05
-1.93078220044135e-05
-2.11307195179631e-05
-2.60423027998332e-05
-2.0433123512703e-05
-4.7954818209873e-05
-4.82462300758704e-05
-5.55378054405022e-05
-5.27345204709878e-05
-9.19345585206374e-06
-4.48313571422525e-05
-6.74497742901005e-05
-6.29959707607029e-05
-3.39386740145409e-05
-1.56809769343843e-05
-1.8915097689167e-05
-3.00231208255834e-05
-4.14801896987752e-05
4.97631674676781e-06
2.3217666429359e-05
-3.46051840938538e-05
-1.74937281116848e-05
-1.15500613687795e-05
-4.28696592399434e-05
-5.17544757397442e-05
-4.9557495982278e-05
-2.18062220220925e-05
-4.09741372688132e-05
-1.75079295179296e-05
-4.80593940957078e-05
-6.08858400419951e-05
-3.02262252011862e-05
-2.49384980593366e-05
-2.1863331585031e-05
-2.77989581408266e-05
-2.54167362505702e-05
-1.52815064206683e-05
-1.91489838508029e-05
2.27473243676567e-05
-4.7358540420947e-05
-4.2885510019332e-05
-1.92232268217637e-05
-2.23547812679983e-05
-4.13235369244802e-05
-8.76007784470102e-06
-3.33740440863643e-05
-5.44089280335336e-05
-2.32636096988238e-05
2.04821736750427e-06
-2.56165613904047e-05
-1.35852932245951e-05
-4.20157176296384e-05
-1.70080177540672e-05
-6.19829305684845e-05
-7.99649980742552e-06
-1.61691847340602e-05
-2.37008344347857e-05
-4.97348119551266e-06
-1.61765484903316e-05
-5.18848353277676e-05
-3.03819461326635e-06
2.08352545072415e-06
-2.67652921763358e-05
-2.21447615620495e-05
-2.79878664292217e-05
-3.77869334284738e-05
-4.90730116340286e-05
-1.57507513258945e-05
-4.57011979302828e-06
-1.34484489066556e-05
-3.61673367990668e-05
-5.87337932066369e-05
-3.7735782367695e-05
-5.31933142238824e-05
-1.24483577916209e-05
-2.05722223531188e-05
-2.7006779220244e-05
-2.11588708767706e-05
-2.3697529295837e-05
-6.18721098017777e-05
-2.36730683380846e-05
-1.59085506721863e-05
-3.08737721957529e-05
-5.63036048182615e-05
-1.79973091133835e-05
-2.85843326773252e-05
-1.27383047064411e-05
-1.52335314908718e-06
-2.43785029310468e-05
-3.85352036269157e-05
-2.81003206976546e-05
-1.58230796515269e-05
-7.74553195398115e-06
6.84832059090126e-06
-3.23004755946743e-05
-4.39548002433178e-05
-5.41501032975839e-05
1.03351106084317e-05
2.74810773198507e-06
-4.80513605355999e-05
-1.27341424530496e-05
-3.84382225953042e-05
-2.72278818061415e-05
-1.68817990462445e-05
-1.54501254805571e-05
-5.05459405269566e-05
3.43468350971917e-06
-3.5154374413831e-05
-4.655869537736e-05
-3.21170623996382e-05
-2.54639759597872e-05
-4.54437465544495e-06
-1.62664831559277e-05
-4.60963140856277e-05
-3.13113004962386e-05
-4.0291383259851e-05
-4.86918662353032e-05
-4.15261144896919e-05
-2.30187787864799e-05
-2.34559340828092e-05
-4.093965393004e-05
-1.20570684058554e-05
-3.04650148965923e-05
-7.56022743700062e-06
-3.97674432254051e-05
-5.12122955039255e-06
-6.65096658648486e-05
-1.68484359452157e-05
-2.99157990244719e-05
-4.60771422654509e-05
-4.74297517118684e-05
-2.46773426101703e-05
-3.60654002428212e-05
-2.30053673103201e-05
-2.00842448055645e-05
4.49259860333184e-07
-1.88040086769641e-05
-5.75796285019568e-06
-2.34583576503448e-07
-4.16905798231755e-05
-5.45087274892264e-06
5.09643928097714e-07
-7.55771748716712e-06
-1.84303829088039e-05
-3.61484282362381e-06
-7.53304621529236e-06
-4.40740686725679e-05
-3.35079980451893e-05
-9.24223084870799e-06
-3.77611524629147e-05
-3.69603643499126e-05
-3.48540655944848e-05
-1.85526159769234e-05
-3.12055832209282e-05
3.18382743637975e-06
-1.77715185511423e-05
-5.16590484716442e-05
-4.20180019989773e-05
-1.86770067194658e-05
-2.12792684029786e-05
-3.18953608272854e-05
-1.47250917136979e-05
-1.81883408570075e-05
-3.52910292833326e-05
2.87908742984277e-08
-1.16651375865184e-05
-6.47973747693892e-05
-2.49048741143511e-05
-1.90093071051341e-05
-2.67503667000459e-05
-3.49533788700385e-05
-2.97968666445028e-05
-3.66954947010796e-05
-4.06605252013432e-05
-3.05029226158383e-05
-2.39555882587494e-05
-2.3798748676631e-05
-1.37285759535666e-05
-2.41419277847578e-05
-3.31381472285117e-05
-1.40658532465482e-05
-4.20227646213761e-05
-1.42924700105312e-05
-3.21452113434848e-05
1.05843252750101e-05
-6.10504480888246e-06
-5.24142457933429e-05
5.50577101198077e-06
-2.19732497336931e-06
-5.49064915648585e-05
-4.11442665706668e-05
-7.91911389043882e-06
-3.66211930321404e-05
-4.12361049816625e-05
-4.82459669487267e-05
-4.9767110410837e-05
-3.7263869206998e-05
-5.90864376126373e-06
-2.07232522224511e-05
-3.26680096906245e-05
4.53529912014332e-06
1.26478963926422e-05
-1.60517204626339e-05
4.64803484303932e-06
-1.65217395676034e-05
-4.68777793319376e-05
-1.5956409181046e-05
-3.56945451189942e-05
-2.39251833803845e-06
-5.12960054450255e-05
-5.35793279512221e-05
-3.82802607192274e-05
-4.06741645377156e-05
-5.10366280246908e-05
-3.09909216809815e-05
-3.09840903586033e-05
-2.89474988230186e-05
-5.932972339432e-06
-1.74513689798547e-05
2.24213730364211e-05
-2.43583163880939e-05
-5.4679750834469e-05
-1.48923510150756e-05
-1.77895872050551e-05
-1.51939499816805e-05
-3.51585197892444e-05
-1.3961397319168e-05
-5.00446289996265e-05
-1.28401641720744e-05
-7.36939014374915e-06
-4.1433117155538e-05
-4.64894442922029e-05
-2.40091404480467e-05
-1.09770671607867e-05
-2.6805712821223e-05
-5.75409595913553e-05
1.33211340595818e-05
-1.49292574093229e-05
6.7901285801886e-06
-1.42854896328009e-05
-2.83947708073219e-05
-2.42418087572401e-07
-1.08703900767671e-05
-2.95272568925699e-05
-1.22311752552463e-05
-3.07759865171304e-05
-7.81329961431853e-05
-5.21049457322998e-05
-5.2121027294536e-05
-1.49064901481551e-05
-2.24494809219763e-06
-4.90406549175406e-05
5.95536481194852e-06
-2.62377226386372e-05
-4.6167998587439e-05
-5.41034441987846e-05
-3.58773100979896e-05
-2.13350982473233e-05
-8.91538752430614e-06
-2.39228056135783e-05
-3.12356304979979e-05
-2.7936237303148e-05
-1.64908485590288e-05
-3.24339781920173e-05
-3.82464578588781e-05
-8.73281250025216e-06
-2.38898703308503e-05
-4.78895094369622e-05
-2.9700357135705e-05
-1.32973396560807e-05
-2.03716353118315e-05
-1.96185536812031e-05
-3.17972878931354e-05
-2.32490768869045e-05
-3.96369908382075e-05
1.97518918905501e-05
-2.48341211882393e-05
-1.95001101998082e-05
-3.75089249728574e-05
-8.99074134923689e-06
-2.36850354050567e-05
-2.50577863095013e-05
-8.06567170845157e-05
-2.17998891986451e-05
-3.85404114320795e-05
-6.47030085272625e-05
-4.91988576233633e-05
-1.30758935483659e-05
-4.10674900830427e-05
-4.09117173120459e-05
-1.18045733461841e-05
-8.5393452257734e-06
-2.59145025395242e-05
-7.03701616655102e-06
-4.51263760112274e-05
-5.0761818487628e-05
-7.68077860451694e-06
-1.97159766762541e-05
-3.92067621508055e-05
-2.38509278742387e-05
2.96387878317061e-05
-3.19558859521869e-05
-4.89018994867928e-05
-3.41390770236059e-05
-2.35069167999598e-05
-8.32830476252215e-05
-1.15991877627299e-05
-2.29156683928056e-05
-4.71320394761325e-05
-3.23298125545479e-05
-3.19003492780235e-05
-6.20225052777259e-05
-2.88341467142513e-05
-1.09453581396608e-05
-2.12643349781418e-05
-9.31929972763182e-07
-3.17582572566195e-05
-2.14369601985338e-05
-1.87182753677711e-05
1.2278581191334e-05
-4.43803455191178e-05
-2.78372651750995e-05
-1.46846935499999e-05
-2.55118165489875e-05
-5.36542892182873e-05
-1.99213353267902e-05
-4.44481649934506e-05
-3.11733940444561e-05
-1.78821786243195e-05
-4.11706706330205e-05
-3.74136986834091e-05
8.23209199930253e-06
-1.91932489291158e-05
-1.65577352252048e-05
-1.88225631249511e-05
-3.4774296567547e-05
-1.77096469286116e-05
1.19979590265796e-05
-2.14179896164322e-05
-1.00839589339111e-05
-1.52193645299849e-05
-5.12706539616436e-07
3.14030646922626e-06
-7.55303133538636e-06
-1.01891652232817e-05
6.09381924216795e-06
-1.6878577720975e-05
-3.92500170332456e-05
-1.14389648176618e-05
-3.45228487735031e-05
-3.30831237897388e-05
-1.11823360101435e-05
-3.20248054763179e-05
-4.63608059333903e-05
-2.53301184250489e-05
-3.58374429285633e-05
-2.16676483372004e-05
-4.04178374203779e-05
-3.24416438305592e-05
-1.91303297822544e-05
-3.37735688022028e-05
-2.48081958550678e-05
-1.98201789967156e-05
-4.29985649116045e-05
-4.1068220398419e-05
-6.22302401087509e-06
-4.9749760416937e-05
-2.75502573954423e-05
8.41197986145692e-06
-3.805205871636e-06
-2.60057458879462e-05
-2.84546523035344e-05
-2.34130238892581e-05
-2.46250605176548e-05
-2.77534397686908e-05
-3.71199740172678e-05
-2.00379928510611e-05
-3.5582367484544e-05
-9.68309513947471e-06
-2.5755923773069e-05
-5.36418254736339e-05
-1.90770270070599e-05
-3.10025829949899e-05
-3.65539139445309e-05
-4.64257704066354e-05
-2.68235483399345e-05
-3.80404580753326e-05
-3.93585980428323e-05
1.64890818795437e-05
-1.42517762809784e-05
-2.70823834157369e-05
1.13395882359761e-05
-4.1097697562689e-05
-1.92137018597412e-05
-1.77163708671399e-05
-1.06909725869482e-05
-2.26103810250212e-05
-3.90528107575905e-05
-3.43203933951885e-05
-4.22220725731958e-05
-3.95554714937259e-05
9.64729333705794e-06
-2.95987799016147e-05
-4.62011516765413e-05
-3.26554134271604e-05
-4.63812496693027e-06
-2.139604700457e-05
-1.94197419856962e-05
-9.2142326785169e-06
-2.94477704611704e-05
-1.40582865784434e-05
-8.73902277236673e-07
-5.05806262018105e-05
-4.74106174842805e-08
-2.18545268319588e-05
-3.11471372925226e-05
-9.07906395880085e-06
7.65168768499088e-06
-2.97837127299823e-05
-1.61193569790855e-05
-1.91370705095338e-05
-4.14934872377279e-05
1.51011336242611e-05
-5.31610348849545e-05
-5.19932784717863e-06
-5.43785361879577e-05
-1.85752659962788e-05
-1.93224760011174e-05
-3.23219668958248e-05
-3.34882412843625e-05
-4.19496415866305e-05
-1.97819076135345e-07
-3.48819734146547e-05
-5.25824389541346e-05
-4.95721760956577e-05
-4.03900054295846e-05
-4.19273511446462e-05
-3.81175070910203e-05
-2.50228173408347e-05
-3.27276988725607e-05
-3.16603061332597e-05
-1.62251049460621e-05
-3.18743715466895e-05
-4.09037201945972e-05
-5.10051095968964e-05
-7.33820554367743e-05
-1.41672696445163e-05
-4.91018690429852e-05
-3.71859711278035e-05
-5.53879577951685e-05
-4.66833029337641e-05
-8.75201117162052e-05
-8.08483324133592e-06
-3.98528334356425e-05
-6.63987450667207e-05
-4.21061667731012e-05
-5.14141639692656e-05
-6.81401967449517e-06
6.24598040751064e-07
-4.21966148405965e-06
-1.53132593823188e-05
2.64761496982784e-05
-1.78366223782307e-05
-3.51996729082179e-05
-1.45801574375275e-05
-1.33153439336976e-06
-3.8823190838434e-05
-4.08485944881345e-05
-5.2078778161356e-05
-3.95559229245632e-05
-7.36496733342515e-06
-6.83999040923541e-05
-5.48614734051871e-05
-5.45828697302947e-05
-2.84614355565614e-05
-2.22537734538766e-05
-1.77407785898568e-05
-1.19954231538129e-05
-2.24187599214079e-05
-2.92394211459816e-05
4.83223093323139e-06
-4.76728828221598e-05
-3.99566017219552e-05
3.06163224141782e-06
-2.4736375779807e-05
-2.645100849271e-05
-4.5236939130796e-05
-1.33488215859155e-05
-4.80508623302557e-05
-4.47685344091023e-05
-5.82683978568533e-05
-5.42579039496217e-05
-3.74491393274549e-05
-2.96744564059336e-05
-4.51363411508277e-05
-3.88482684643621e-05
-1.37587010881644e-05
-2.94894793558914e-05
-2.40098628542771e-05
-3.09544436748494e-05
2.65112098249077e-05
-2.82891667799519e-05
-4.48446124180493e-05
-2.28843646542189e-05
-2.20842389564295e-05
-1.11432861556195e-05
-2.09890530095665e-05
-2.07264317684875e-05
-1.40112889612343e-05
-6.18328389199834e-05
-3.62834775508762e-05
-5.32866724100292e-05
-2.8110504976398e-05
-5.73245455534242e-05
-5.16532720656197e-05
-4.09363253894833e-05
-4.49750738023554e-05
-3.61196701651652e-05
-2.94951349927434e-05
-4.46313378919152e-05
-3.2798375189169e-05
-2.34457109475762e-05
-3.56892628257956e-05
-1.89138617217977e-05
-1.20340501534358e-05
-8.83525091156037e-07
-5.12813143930289e-05
-2.54880174183311e-05
-7.95124944699353e-05
-2.95326082068648e-05
-4.24780777497748e-05
-5.05946911486106e-05
-4.02894283663679e-05
-1.6279098880079e-05
-5.59024682668828e-05
-2.67180089173049e-05
8.98512073704485e-06
-2.70530303856075e-05
2.36926093063838e-05
-4.19032984477923e-05
-9.18648088212355e-06
-6.48009207567317e-06
7.19729300958964e-06
-3.59731827867965e-05
-1.50060346492919e-05
-3.18962025713134e-05
-1.60474473763715e-05
-3.22120635213828e-05
2.06568206801982e-06
-4.034734007332e-05
-7.08051079035141e-05
-4.62996152128297e-05
-5.66555243803457e-05
-5.49708940371532e-05
-4.75841415100142e-05
-2.4208585940069e-07
-2.01737114599721e-05
-2.46367585433384e-05
-1.2629302930424e-06
5.29317557733199e-06
-8.2050862691431e-06
-3.66858325226499e-05
-2.41365649957989e-05
-3.13850278461969e-06
-3.64034769362228e-05
-3.08741071067322e-05
-6.63532663197138e-05
-3.86767272457002e-05
-1.74105359889633e-05
-4.07117702977181e-05
-2.22736164686762e-05
-3.79030073643419e-05
-4.52105959263806e-05
-3.33693114339127e-05
-1.96348752588046e-05
-2.14720596183407e-05
-1.39078225248989e-05
-1.47842932525103e-05
9.11706234480105e-06
-2.75376502117808e-05
-3.19950894269245e-05
6.88083603853063e-06
-1.65867407489206e-05
-4.89421741914126e-05
-1.55631630599744e-05
-2.16264845181313e-05
-5.60142925770539e-05
-3.66522878279945e-05
-2.04986145869875e-05
-3.14821080150472e-05
-7.18836090439378e-06
-3.17624121022591e-05
-4.1415251494039e-05
-5.97921252844749e-06
-2.10734184998114e-05
-3.42358091826415e-05
-5.33391976675409e-05
-9.68735615322462e-06
-1.34130325296612e-05
-4.34179378886619e-05
-4.18024094443998e-06
-1.73419716534468e-05
-5.83597320154436e-06
3.4431633664377e-05
-3.31558436412024e-05
-5.90757946284576e-05
-1.62468487114398e-05
-5.97329774802775e-05
-1.24498493393172e-05
-4.32461338879744e-05
-3.23294694432375e-05
-5.40866576409922e-05
-4.60155914341966e-05
-2.37027744200726e-05
-1.22014103696822e-05
-5.73215566138943e-05
-3.01026530588481e-05
-4.16382043096299e-05
8.97654281128364e-06
-2.73396919775201e-05
-2.11645681684959e-05
-1.64372256149698e-05
-2.01623969764962e-05
-1.2956780566222e-05
-3.41173983863272e-05
-3.06930002942395e-05
5.64042434735554e-06
-4.75101978655391e-05
-7.62173991272327e-05
-2.9239146118412e-05
-2.86372466595602e-05
-3.78910464791976e-05
-2.69207157677634e-05
-1.96154161548785e-05
-5.04355311265547e-05
-1.70986608690279e-05
-2.62003018402585e-05
-5.96278879417996e-05
-2.69892217690452e-05
-3.29946610778074e-05
-4.48530250582912e-05
-2.31152240319835e-05
2.28476496662906e-05
-1.82729044964211e-05
-2.06609246068016e-05
-3.55654858459936e-05
3.1716860555397e-06
-2.78724574142846e-05
-2.42123548883127e-05
2.88677393092493e-06
-2.7632416071164e-05
-3.94036616076694e-05
-5.14002153364616e-05
-5.93160990478475e-05
-5.29045413965099e-05
-3.0403445018878e-05
-4.27768048424003e-05
-4.23034104301558e-05
-3.02126027002242e-05
-4.00009500010239e-05
-3.63626879405775e-05
-1.37267707710581e-05
-1.50515643225006e-05
-1.85795974844704e-05
-8.1018490476258e-06
4.49163866870909e-06
-3.05624428926515e-05
-4.94875352159513e-05
9.65789517904621e-07
-4.77681072640529e-05
-4.96962592339894e-05
-2.61170359256846e-05
-5.67128398200116e-05
-4.61758596610055e-05
-4.77126143911703e-05
-8.29595042604127e-05
-4.17357989533177e-05
-4.56518315668183e-06
-3.90041464511786e-05
-1.22941462316058e-05
-3.26775815968608e-07
-2.21889558191966e-05
9.20844762634565e-06
-1.20929818611199e-05
-2.63773586540223e-05
4.94597157545904e-06
-3.19069504505509e-05
-1.52047411647464e-05
-3.98575687034174e-05
-2.07301914390609e-05
-6.90973465804852e-05
-3.08529361526492e-05
-5.46389471032355e-05
-8.90165366038563e-06
-3.31556321638738e-05
-5.52876429179222e-05
-7.20146107277388e-06
-2.83852626411519e-05
-1.07771321610232e-06
-3.41867745361086e-05
1.89659441211096e-05
-2.40201110147923e-05
-7.22396710451547e-06
-3.80180407515017e-05
-1.84639356757959e-05
-5.51564933692784e-05
-1.06148459787787e-05
-3.14450105545858e-05
-6.46703163218627e-05
-5.01309397124334e-05
-3.01386710565864e-05
-3.80364201747591e-05
-2.84155574751449e-05
-5.01592570675405e-05
-3.76334029396057e-05
-3.89091833621242e-05
9.15185106521e-06
1.74155420153197e-05
-5.13594823110472e-05
-1.30892480301446e-05
-2.0757046229003e-05
-1.62895512535632e-05
-4.38312286425321e-05
-4.97408035244654e-05
-3.71827673235102e-05
-8.47903756148734e-06
-3.74590552622034e-05
-1.61539295477928e-05
-3.38937915874187e-05
-4.86014306019666e-05
-3.75382324552629e-05
-2.01017864745245e-05
-7.23722999986496e-07
-6.8427846549461e-06
3.73834309167597e-06
-2.83159507273841e-06
-1.25086410650173e-05
-2.22115176917549e-05
1.16527995864393e-06
-2.24878394554798e-05
-2.36622121371629e-05
-2.31670087396545e-05
-2.07472626431503e-05
-3.11249330542042e-05
-3.7896468656659e-05
-7.1581008019777e-05
-3.84062051130946e-05
-3.04591613993011e-05
-4.10028696873892e-05
-5.3420921582525e-05
-2.22262826124393e-05
-1.23999129105784e-05
-7.5943492181043e-06
-2.74682833340907e-05
-1.159659126312e-05
-2.30213451905263e-05
-1.03170041381911e-05
-2.69809605299099e-05
-3.29644507675087e-05
-1.06400624242847e-05
-4.23249019578422e-05
-2.27151898354439e-05
-1.22001171721539e-05
-3.55205978057262e-05
-1.42950722055896e-05
-1.09583781192028e-05
-4.54071462979614e-05
-1.224637223383e-05
-1.69175286911207e-05
-1.95336870823849e-05
-3.36118107258589e-05
-2.69684141833549e-05
2.00300069967817e-05
-1.10061715736673e-05
-5.01966033222702e-05
3.36974657625072e-06
-4.07353994076633e-05
-4.0092198726973e-05
-3.71010779918988e-05
-4.40175781605394e-05
-2.08920701809665e-05
-4.50345797658317e-06
-1.58095687664019e-05
-1.68264309794794e-05
-2.74558235143569e-05
-1.82378542141994e-05
-4.55085322615426e-05
-2.00520173254486e-05
-3.17018994865447e-05
-1.00245414430401e-06
-5.62446106780053e-05
-1.89430697820135e-05
-2.74923161083651e-05
-2.96750807683267e-05
-2.25264247789903e-05
-4.03594527386065e-05
-3.87224437625163e-05
-3.17035940655218e-05
-1.84223059953874e-05
-1.98070589626135e-05
-1.08739092549546e-05
-1.88970771711327e-05
-1.61292583789309e-05
-2.78299788055935e-05
-2.97518506571439e-05
-1.91581438477239e-05
-3.08905975694112e-05
-2.8832981692762e-05
-9.7493463831094e-07
-1.93249439566406e-05
-1.75790172058531e-05
-2.31709810570869e-05
-2.9788389989652e-05
-1.50661503104688e-05
-2.43362595324383e-05
-2.85699044681993e-05
1.13000573416962e-05
-2.50018298979085e-05
-3.54426972982772e-05
-2.73525580155202e-05
-1.22330636655032e-05
9.21210575536571e-06
-3.90043377694915e-05
-1.21161465725116e-05
2.23821292293466e-05
-4.33967391668511e-05
-1.38437108973069e-05
-1.90077098503336e-06
-3.16178000865969e-05
-4.03806657531985e-05
-3.70287644695455e-05
-4.4072461219734e-06
6.48651876951336e-06
-2.13192598545822e-05
-8.93257445167942e-06
-6.7170757914207e-06
-7.78656216274728e-05
-1.24602331902736e-05
-2.52947448081085e-05
-1.68329102833495e-05
-2.69467125443198e-05
-2.00968921480061e-05
-6.36706805804162e-05
-4.04472325360733e-05
-2.91310231021689e-05
-5.59398242468087e-05
-4.51684745643756e-05
-1.87286720186102e-05
-3.2660638524599e-05
-4.41880130120807e-05
-4.67553223637583e-05
-6.70718660601271e-06
-8.31553816704648e-06
-1.06320226909248e-05
-1.34592372788524e-05
-4.52204685044779e-05
-2.51300545504585e-05
-4.61592677048439e-06
-3.54012430721092e-05
-4.33466894128756e-05
-6.14117669033905e-05
-2.77844981582369e-05
-4.85355951879831e-05
-4.2580118534762e-05
-2.09202273306565e-05
-5.48554433161129e-05
-4.48952161759968e-05
-1.09984200880849e-05
-4.65784773938435e-05
-9.7420127617997e-06
-3.61566856668441e-05
-7.28610344844648e-06
8.48474884142459e-06
2.81810282450164e-06
-6.58986542781272e-06
-3.47634939547375e-05
3.52153996174542e-06
-2.05205068651174e-05
-6.26453631685579e-05
-3.9560397227563e-05
-3.4957426029329e-05
-2.81726762707233e-05
-4.99024327446501e-05
-1.40536690380373e-05
-8.72813818879919e-06
-4.15575624112608e-05
-3.28695053945222e-05
-4.06301494170105e-05
7.71182511066313e-06
-2.34039882749321e-05
3.51491716454688e-05
-3.56909010484459e-05
-2.02443557210266e-05
-1.60152826066439e-06
-1.79542497347755e-05
-5.25559682612433e-06
-1.72756406757698e-05
-1.20835041585854e-05
-7.11233286328094e-05
-5.35307071273003e-05
-5.21542858455564e-05
-7.06923421865771e-05
-2.55285961862668e-05
-3.4015858526684e-05
-1.32830612674258e-05
-2.0934188386515e-05
-1.72252103066851e-05
-3.57668774745856e-05
-1.08247471740292e-05
-1.71997045062153e-05
-5.11782889187853e-06
-1.85187076943885e-05
-2.71146545139616e-05
-1.54307451273008e-05
-5.75615282828041e-05
-1.88859094431407e-05
-3.62636442980979e-05
-2.64813816854572e-05
-2.99150779362747e-05
-1.16148486158082e-05
-3.7979553469264e-05
-1.7976022574017e-05
-5.06811784601644e-05
-9.8754247993283e-06
-4.89962154755284e-05
-3.58919867097727e-05
-1.42862371136287e-05
1.29194324814865e-05
8.32142158370506e-07
-3.16096171925749e-05
-2.41310074568815e-05
-2.80322474785729e-05
-1.24024909987434e-05
-5.703007711279e-05
-8.15040198135979e-07
-4.42526398681236e-05
-3.97993743751673e-05
-2.88370977979083e-05
-8.20791392269104e-05
-5.28973963256736e-05
-1.96198043106127e-05
-9.49829025162906e-06
-3.17756397750408e-05
-6.60531862451952e-05
-2.95133776039681e-05
-1.24256603808172e-05
7.3233039421053e-06
-1.13479629854401e-05
-1.41922231338163e-05
-4.11854701356644e-05
-7.41647943476703e-06
-2.23223332805642e-05
-3.04631141125116e-05
-5.80826361217455e-06
-2.18520067753031e-05
-3.35145224855348e-05
-3.04395952413219e-05
-2.17061041218936e-05
-4.7609943725519e-05
-4.02617885985868e-05
-2.55918163637923e-05
-5.78648683596293e-05
-2.18585445128328e-05
-4.10961958229165e-05
-2.27603568823283e-05
-2.45485242094551e-05
-1.41055704538485e-05
-1.89092259550183e-05
-4.34611795557727e-05
-1.01056394720974e-05
-3.01079228972222e-05
-6.07884875082854e-07
-2.66863089268035e-05
-4.29222658174224e-05
-6.4119642655875e-05
-3.23637608909455e-05
-3.74558100271563e-05
-2.0701809152207e-05
-2.39042565994199e-05
-3.74974608264524e-05
-1.7640114675093e-05
-1.25080310359648e-05
-3.45001423447316e-05
-3.68275590252776e-05
-2.47045858031613e-05
-3.5435689672683e-05
-1.96067360788415e-05
-2.60517892628446e-05
-2.96755978144961e-05
-3.61905294821588e-05
-2.23035881466301e-05
-1.56631533102812e-05
-2.28955025364043e-05
-3.64001531541391e-05
-1.15576748079393e-06
-6.89908927926546e-06
-6.12906686983599e-05
-2.99221918629119e-05
-2.35025369652151e-05
-4.6285224879632e-05
-4.02645476643087e-05
-3.2430062952996e-05
-4.06521337432708e-05
-3.6518478503479e-06
1.37600443492206e-06
-1.17979054483889e-05
-2.19086387243273e-05
-3.38561079610947e-05
-2.69911941125707e-05
-2.74408184448871e-05
-3.55925406199429e-06
-7.0003748791722e-06
-1.54677011042876e-05
1.92185993706548e-09
-1.67118571592144e-05
-1.68542702866031e-05
-1.40025709670051e-05
-2.66087638789942e-05
-1.46332132868359e-05
-1.89165238478938e-05
-6.21351890825865e-05
-1.90556817874908e-05
-4.4370922257763e-05
-5.36223381761659e-05
-1.74240527482987e-05
-1.11470765578756e-05
-4.10834066943777e-05
-2.32405743794228e-05
-9.26202692683463e-09
-2.89926724368626e-05
-3.3818924187385e-05
-6.02513889895783e-06
-1.07637260960704e-05
-2.35582889206677e-05
-2.41998596180713e-05
-4.38737282466018e-06
-1.87676974107431e-05
-1.34149231760546e-05
-4.72602342557198e-06
-3.29398576392975e-05
-3.56379963223838e-05
-4.29339749309877e-05
-5.53033945669681e-05
-5.70769469129365e-05
-4.53450150560241e-05
-5.91810257835795e-05
-2.85717437466055e-05
-2.13158937649915e-05
-4.0797319084338e-05
-3.19310606720018e-05
-3.38751356339454e-05
-2.79031401352487e-05
-1.78436219002245e-05
-2.61564707937383e-05
6.15742626509719e-06
-1.25650077153321e-05
-3.0228831883023e-05
-2.44122344791689e-05
-4.53319730991791e-05
-1.29547340416739e-05
-8.3024020865262e-06
-9.37491724537506e-06
-3.1232124018712e-05
-3.73319075560175e-05
9.36192431774046e-06
-2.15632008254893e-05
-2.24374729944071e-05
-2.27326109961502e-05
-5.32628788786466e-05
-7.08359580561789e-06
-1.32055041261897e-05
-4.214067013587e-05
-7.58797104892584e-06
2.78473002158221e-05
-3.12644315621827e-05
-8.98715842625241e-06
-2.5701868423148e-05
1.26058214021461e-05
-5.02356331901936e-05
-3.16879701821523e-05
-1.38527324597106e-05
-3.753528232522e-05
-8.59507871904067e-06
-5.27104865804127e-05
-1.54711551581157e-05
-2.19298327842431e-05
2.43537042529787e-05
-1.7991504074897e-05
-6.00977361290023e-05
-4.94256641950729e-05
-2.31181519173933e-05
-3.65067613204551e-05
-2.38352978317529e-05
-1.32781584780442e-06
-2.27423116673208e-05
-4.0743675848306e-05
-1.1024780551833e-05
-5.99613615882957e-05
-3.89912220092823e-05
-3.8692523653014e-05
-3.70471928458414e-05
-2.86402601473351e-05
-2.73516378852221e-05
-1.5416716989065e-05
-2.22148091184593e-05
-2.51016245217643e-05
-2.78864001303e-05
2.18469626268598e-05
-2.89708330803884e-05
-4.91980922962134e-06
-4.88201341112864e-05
-5.26376631568663e-05
-8.78585792835767e-06
-2.43009611084727e-05
-4.9188718483939e-05
-4.78102436669392e-06
-2.33337098792306e-05
-4.78365339919018e-05
-6.96256644346425e-06
-2.01383302347383e-05
-4.94638660595241e-05
-1.7845569421742e-05
-1.40404532142373e-05
-2.93565471253983e-05
-1.05137260678766e-05
-1.75749286529225e-05
-3.93223965726012e-05
-9.93971294453667e-06
-1.17573725924844e-05
-3.65020667567454e-05
9.18934205094759e-07
-2.02260120868835e-05
-2.8895985649431e-05
-4.11711842015329e-05
-3.36289084214234e-05
-4.03754521987309e-05
-3.99240296959841e-05
2.24671444254504e-06
-6.35912985213523e-05
-1.24827988550709e-05
-2.84154000736787e-05
-1.76962910379975e-05
-4.09251534201124e-05
-8.37966899697136e-06
-6.67868476543024e-05
1.02310180394682e-06
-3.88278215256546e-05
-4.03357903089173e-05
6.1431634070195e-06
-4.57819676065817e-05
-1.14265540347138e-05
-1.56399353184232e-05
-3.17530101086236e-05
-1.98990305254872e-05
-2.13230785724704e-06
-3.87207051370373e-05
-4.93060231489729e-05
-1.74531311719127e-05
-2.39039977447975e-05
-3.79124992165217e-05
-8.74783031906288e-06
-3.49461288516634e-05
-2.34023571346804e-05
-3.20226969900745e-05
-3.2930804607173e-05
-1.93434460133045e-05
-1.87418439204419e-05
-2.54380291505197e-05
-5.44821975873351e-05
-4.17955754226275e-05
2.13393419427094e-06
-4.33221650256246e-05
-2.64389451384313e-05
-1.21531341642394e-05
-4.61348983569965e-05
-6.00836645174978e-05
-2.31947826882082e-05
-3.15125854692153e-05
3.26929258141752e-07
-6.11682995981067e-05
-1.43354867238827e-05
-2.61926549510667e-05
-1.90473726910726e-05
-2.76009574205759e-05
-4.30628734805389e-05
-5.43246988229541e-05
-1.87385100805664e-05
-6.42654244794916e-05
-6.58501533082657e-05
1.10286104730057e-05
-3.97706314932271e-05
-4.66656019681595e-05
-1.78790497358425e-05
-3.82990525758248e-05
1.96884338002686e-06
-1.39894934758449e-05
-1.50716351079317e-05
-3.68233005238452e-05
-6.50672250780094e-05
-1.66133593887986e-05
-4.284376839325e-05
-2.69446310483376e-05
-2.57794931406615e-05
-1.73813274130865e-05
-1.97071083080346e-05
-1.077139734279e-05
-1.40929569138906e-05
-5.74873347597518e-05
1.47950574068928e-06
1.57996732058426e-05
-4.1337796252533e-05
-1.34168013080325e-05
-2.32532141571226e-05
-3.50275693487575e-05
-4.62053345293031e-05
-4.12678091893169e-06
-3.82061547921673e-05
-3.82015462095297e-05
-1.28517317195197e-05
-1.67281722748621e-05
-2.72783778026715e-06
-4.11098279618766e-06
-3.15455236793772e-05
-2.43052771927993e-05
2.19390887673455e-05
-2.07933804578498e-05
-1.53806875753149e-05
-2.30607443468707e-05
-1.89539735539153e-05
-5.2010065590693e-05
-3.78114526207053e-05
-2.52744239439746e-05
-1.95869249920496e-05
-2.19592165433027e-05
-3.5439146896527e-05
-3.93641941172091e-06
-2.40212282711137e-05
-4.12179064204288e-05
-4.96587077291254e-05
-5.43165031200794e-05
-4.91014837657316e-05
-1.13520276894092e-05
-4.44356342523224e-05
-3.6234443900811e-05
-3.85249014556259e-05
-4.369512439253e-06
-2.91929154909479e-05
-1.3714568835316e-05
-9.83824460509904e-06
-2.54420157623766e-05
-1.22147362651319e-05
-4.62648715220623e-05
-5.56718740862897e-05
-4.7089034740587e-06
-4.57669146360807e-05
-3.58175375037788e-05
-6.0761823894952e-05
-2.51049062387962e-05
-4.23835238289641e-05
-1.95359722723814e-05
-3.6665767894414e-05
-2.7075513709831e-05
-2.21135590507515e-05
-2.93334055917357e-05
-3.55834386875065e-05
-2.88962085362365e-05
-1.7056044230089e-05
5.5285299489063e-06
-4.63198163406624e-05
-3.98716457006311e-05
-1.59452743573002e-05
-2.09944184959494e-05
-4.0051579314003e-05
-3.2600425292244e-05
3.16800201862762e-06
-5.05772458670617e-05
-2.5218925638907e-05
-1.28209447273477e-05
-7.9851858234071e-05
-2.34858750215511e-05
-2.94320877109548e-05
-6.71799242014673e-05
-2.93491379509681e-05
-6.37791837843627e-06
-6.46916850328184e-05
-5.18968339874092e-05
-2.91776296530376e-05
-1.84879966346142e-05
-4.22418584467829e-05
-2.01957928470216e-05
4.03294530597478e-06
-4.4553388271088e-05
-4.12525021790042e-05
9.57884547653455e-06
-3.96947469460998e-05
-3.95099928319235e-05
-2.08885158536698e-05
-2.65303814844872e-05
-7.12965429049631e-05
-2.81515389410742e-05
-2.03123851414828e-05
-1.85313216434391e-05
1.10308539805456e-06
-1.07372862603876e-05
-9.80309777716398e-07
-2.67932906330532e-05
-4.79984062682391e-05
-2.89704224031085e-05
-4.78853633579208e-05
-4.02594141794482e-05
-3.2428955503149e-05
-6.00579833959064e-05
-2.06975884384616e-05
-6.03814783036983e-05
-3.03730441173454e-05
-2.31529711221515e-05
-2.4123056178948e-05
-6.88420918264546e-05
-2.61176826734078e-05
-2.54120256446551e-05
-2.80732830510918e-05
-3.85965507381016e-06
-2.14498505321969e-05
-3.24067063018373e-05
-2.82507860543516e-05
-4.12389411452684e-05
-6.44937117613361e-05
-5.07470825216755e-05
-1.58799149425077e-05
-3.86451928246457e-05
-6.01789185939095e-05
-3.45620623560388e-05
-5.00159979190657e-05
-1.90058015932482e-05
-1.77728034623429e-05
-1.37161884113075e-05
-1.02022948411087e-05
-1.39730213409118e-05
-3.82191968840592e-06
-3.10661196358686e-05
-3.68748716057021e-05
-4.05076426369758e-05
-2.9478081686738e-05
-1.21108869855423e-07
-9.92516857699216e-06
-4.87424920746869e-05
-1.21863572098573e-05
-5.64126810757785e-05
-6.00875080868126e-05
-2.6323199736691e-05
-3.84486230972845e-06
-6.33615203045144e-05
-4.79691415018125e-05
-3.95773305016481e-05
-5.76841137083789e-05
-4.91074387204558e-05
-2.1267568420542e-05
2.57730759943864e-06
-1.21363104981292e-05
-3.25405328378884e-05
-1.45874797762049e-05
-6.35707508298394e-05
1.67286913601184e-06
-1.47517552301798e-05
-7.31996602046592e-06
5.84115139748571e-06
-3.2711175800004e-05
-4.58839172539931e-05
-1.3691794051363e-05
-3.11903521365322e-05
-2.98251932001055e-05
-1.42201153479994e-05
-3.17891843106233e-06
-3.40629091304953e-05
-2.3446724517444e-05
-3.81100397527241e-05
-8.16703021437973e-06
-3.16697900170196e-05
-2.20819843004759e-05
-6.31201982774176e-06
-2.51104617126201e-05
-2.24690489371989e-05
-2.3575837836729e-05
-1.59066044293905e-06
-3.01945772862732e-05
-5.30391009123301e-05
-5.12014086762893e-05
-2.13737493383091e-05
-7.68548663887102e-06
-3.17518872834497e-05
-2.47987583437011e-05
-3.52139807770565e-05
2.62335353254426e-05
-5.17956837733236e-05
-6.9692355975657e-05
-1.35733973665827e-05
9.15398989581735e-06
-2.15198867746771e-05
-6.29221708083289e-05
-2.09146271201156e-05
-4.16966556200116e-05
-4.77764303274232e-05
-1.88566356003597e-05
-4.80036528887719e-05
-4.47711240135391e-05
-7.39898955284145e-06
-4.89582913803624e-05
-3.27107211497626e-05
-1.08107299083794e-05
-3.88925984679949e-06
-3.50119617047115e-05
-3.13899106220413e-05
-1.93587543296947e-05
-1.25538911264591e-05
-4.97033035250701e-05
-3.56779909097068e-05
-3.72117991273602e-05
-5.30475177275523e-05
-3.99617936169692e-05
-4.22839205965948e-05
-3.4984248443129e-05
-3.27292187112882e-05
-1.4341283014624e-05
-6.04964982514228e-05
-4.01331794750478e-05
-7.13127484144959e-05
-3.32174715916819e-05
-3.71155892400086e-05
-2.0098925892646e-05
-3.79949393195414e-05
-4.09917798222186e-05
-1.7450918362504e-05
-2.73272919371632e-05
-3.46128405245292e-05
-4.03464748670438e-05
-2.36573411252049e-05
-2.06039158156991e-05
1.18427772531884e-05
-7.89637064550227e-06
-4.23479877571893e-05
-1.77706932669827e-05
-3.94898300363178e-06
-4.70429435759009e-05
-3.24637199569919e-05
4.02333150456349e-06
-1.21141164963309e-05
-3.88030761447504e-05
-6.6663351859169e-06
-3.06188135922093e-05
-4.5656812081805e-05
-3.1992667799864e-05
-3.94940358296037e-05
-3.11921969713562e-05
-3.93805588947501e-05
-3.53698380887604e-05
-1.58806297055382e-05
-1.29747251123747e-06
5.44188176858027e-06
-3.5833567840898e-05
-1.92502148791158e-05
-1.90773439615038e-06
-7.82863778243177e-06
-3.18503691658035e-05
-3.5937547925645e-05
-9.64721987361664e-06
-7.858360485611e-05
-3.35088114210038e-05
-2.67349690493086e-05
-2.69424061619465e-05
-8.84917476665204e-05
1.53273072135751e-05
-5.39601504424092e-05
-6.84607625865546e-05
-6.46981825991941e-06
-6.57427980269622e-05
-3.09089883857178e-05
-8.40788456556117e-06
-2.6322159718451e-05
-5.72182122176356e-06
-1.59678766437048e-05
-1.03478200615116e-05
-1.27708979299163e-05
-2.19257569073065e-05
-4.7525082789545e-06
-7.48847538892659e-05
-4.094590168236e-05
-9.65902454021045e-06
-3.26901609687306e-05
-6.94773197955239e-05
-3.88225543258414e-05
-3.97751229098411e-05
-3.25080846940161e-05
-3.66881447355702e-06
-3.55831415213812e-05
-2.88220427883804e-05
-3.64829550402375e-05
-1.29657156246921e-05
-3.15930338749152e-05
-2.55020190510051e-05
-6.63613762289057e-06
-1.56481591734412e-05
-2.87650435923346e-05
-4.36920175602429e-05
-4.0342603320838e-05
-6.36403103470475e-05
-3.42527371616027e-05
-1.10521845242002e-05
-5.23394144300623e-05
-4.39634224858265e-05
-1.36126696513463e-05
-4.02202117012334e-05
-2.52121871904922e-05
-8.88590651636202e-06
-3.55560523717869e-05
-4.81184981919041e-05
-1.46866813510361e-05
-1.29200265016148e-05
-4.42684079151584e-05
-2.07676449601832e-05
9.9821984061177e-06
-4.59459013544975e-05
-3.87413649127382e-05
-1.97271688232566e-05
-2.44758731434331e-05
-4.83192126881766e-05
-2.51210225579337e-05
-3.48245979480893e-05
-3.36166161297388e-05
1.70589552779796e-05
-3.67058171097009e-05
-9.44904024782298e-06
-2.05971993759659e-05
-1.49550580079726e-05
-2.48134853802027e-05
-1.31481910762448e-05
-5.77138698352821e-05
-5.00386227391153e-05
-3.16006961875291e-05
-3.57655056707097e-05
-1.06100643176748e-05
-1.66664826020555e-05
-3.42522535439097e-05
-3.67978161305676e-05
-4.99735433610043e-05
-2.18879524776323e-05
-1.47180322921377e-05
-5.70303870137296e-05
-6.85997352508383e-05
-5.88338075236397e-05
-5.43169160970484e-05
-4.20935680840249e-05
-1.87850089116964e-05
-4.6752264326773e-05
5.56418028556014e-06
1.01603662492989e-05
-1.67028695272869e-05
-3.71723826071334e-05
-3.79096868697854e-06
-1.40154432227922e-05
-5.48461853634638e-05
-2.2099689147579e-05
-2.22873010647585e-05
-1.13410639788304e-05
-1.15648896009171e-05
-3.56390728938833e-05
-4.63196422639404e-05
-4.70537580960059e-05
-3.9339077728898e-05
-2.57370519489736e-05
-5.02240462484128e-05
2.17991747886411e-05
-5.82279654855594e-05
-3.00809575060308e-05
-1.68320898035628e-07
-2.87326538223766e-05
-1.26873384052574e-05
-1.81692221127957e-05
-1.39158674021848e-05
-2.20736653747515e-05
6.67866093314058e-06
-2.61903410672639e-05
-6.4369018863148e-05
-4.83997293452644e-05
-1.64430555931905e-06
-8.31552572905944e-05
-4.25744877798359e-05
-4.37229783724381e-05
-4.23576210602393e-05
-4.45680421539316e-05
-3.17586439040009e-05
-5.69949210884091e-05
-2.85356977092028e-05
-1.2154661778657e-05
-4.22838265149131e-05
-2.67481580379728e-05
-8.05767854661455e-06
-3.75993594663173e-05
-5.79225383408983e-05
3.45661547274035e-06
-1.55839292358808e-05
-1.44434560063439e-05
-2.27713895081111e-06
-2.29832507656348e-06
-2.6569171228195e-05
-3.77366620484551e-05
-3.50668881134599e-05
-5.74994567767691e-05
-1.75898260458814e-05
-6.04285337863259e-05
-4.55771436035721e-05
-2.10700569724694e-05
4.42807682380653e-06
-2.46753090610297e-05
-5.65208016872739e-06
-1.74720750015694e-05
-9.62825782419158e-06
-2.19679901740033e-05
-3.56192016903202e-05
3.62947815126279e-06
-3.25507217947279e-05
-6.40170289396128e-05
-4.95520305796361e-05
-4.597288694699e-05
-4.14170690456911e-05
-4.09688994810831e-05
-2.53394231432203e-05
-6.07335556577245e-05
-4.3157222659475e-05
-2.59628672807398e-05
-4.41381341672446e-05
-4.34727878558199e-05
-4.03467898937122e-05
-2.98724322674026e-06
-5.7786257995285e-05
8.94578235822981e-06
-4.71840880415412e-05
-5.02174709274395e-05
-1.42247320108535e-05
-3.68133888714276e-05
-3.00991443604399e-05
-4.1652442377684e-05
-1.94905489655223e-05
-6.47064962841195e-05
-2.81330859059492e-05
-6.36230314217029e-05
-1.66091611539799e-05
-3.05439386540371e-05
-2.72838571411224e-05
-3.47451197930127e-05
-3.57188835248056e-05
-2.92993805160984e-05
-1.51049279980073e-05
-2.14026516333186e-05
-6.56946504550318e-06
-1.30990869481262e-05
-3.16095845348278e-05
-1.33171606511369e-05
-1.25447035604535e-05
-3.543096337923e-06
-3.26656190229458e-05
-3.83931302322969e-05
-2.8996984446536e-05
-8.06355389242797e-05
-3.98881612929927e-05
-4.25222940121463e-06
-3.66897634765827e-05
-4.50765665200643e-05
-1.62118088704077e-05
-1.88216720754879e-05
-4.88896861920506e-05
-1.05910879585235e-05
-7.04408595782827e-06
-3.5385576042639e-05
-8.33496491208412e-06
-5.99156712322562e-05
-5.77971598896464e-05
-2.93248498193271e-05
-5.10657392867635e-05
-5.01418470528081e-05
-4.25907566311953e-05
-2.86270035001907e-05
-4.19298388528899e-05
-1.40599645703864e-05
-2.67534266057828e-05
-3.01538676928195e-05
-3.27190406691123e-05
-3.45111423294443e-05
-1.92947330381038e-05
-2.99428849286576e-05
-2.06709345124997e-05
-9.21973989540965e-06
-4.03660211514259e-05
-2.01351870132275e-05
-1.98873181681942e-05
-4.64139487607675e-05
-3.75305980413835e-05
-1.26875463230637e-05
8.44492061518532e-07
-3.37483604711597e-05
-3.97578607288464e-06
-3.62480859062771e-05
-4.36470028620246e-05
-1.32792065978266e-05
-4.53495663897053e-05
-2.59932791808868e-05
-9.69412571293517e-06
-4.64514357181417e-05
-1.31886811385918e-05
-3.18940514425811e-05
-2.05087250874653e-05
-1.37271110619255e-05
-3.75508195920348e-05
-2.967834962465e-05
-1.43856043004241e-05
-5.12949244176004e-05
-4.09685929404439e-05
-4.53112102148127e-05
-1.10677725130103e-05
-8.62743504773081e-06
-2.43523603809795e-05
-3.13335655195292e-05
-3.03384418936238e-05
-3.04525765491629e-05
-3.66267781653272e-05
-3.37832304164294e-05
-3.43316540454652e-05
-6.82548327502058e-05
-3.72167734694488e-05
-5.55394335447422e-05
-4.82567515579976e-05
-4.65387749153695e-05
-1.92974320652878e-05
5.32532036923934e-06
-5.58282902291972e-05
-2.27479387779602e-05
-3.19966537039796e-05
-1.90810799772357e-05
-5.90658620637565e-05
-3.40131690911316e-05
-2.6702709514409e-05
-3.51654299129034e-05
-2.73137570030561e-05
-3.90542744318066e-05
-3.23310617343278e-05
-8.01243449415366e-06
-2.24884407694733e-05
-2.90976339414054e-05
-4.6320643042988e-05
-2.51622211354498e-05
-3.07597173608179e-05
-4.43961683474901e-05
-3.4172938611106e-05
-3.90598098540699e-05
-5.81004752838828e-05
-3.45554682071268e-05
-2.17384750183751e-05
-1.31265356922197e-05
-1.70909247178526e-05
-2.5078662256984e-05
-3.35763373127978e-05
-2.33067303135763e-05
-1.41204252162805e-05
-9.52017262209473e-06
-1.33955573357541e-05
-3.42404374931567e-05
-3.51803415251586e-05
-4.66103591467443e-05
-1.70957006844598e-05
6.51581269728931e-06
-1.67867993299672e-05
-9.41863877092845e-06
-1.96965562191605e-05
-2.83119610547715e-05
-4.34988031800546e-05
-1.42535845592173e-05
-1.62984335285632e-06
-4.06720403480221e-05
-2.80120191826302e-05
-7.03550009603705e-05
-1.17792335341846e-05
-8.18445735948628e-05
-5.57979812388564e-05
-3.29215997761052e-05
-5.79516963609879e-05
-3.62518499526741e-05
-2.41156275201219e-05
-2.342809650412e-05
-1.5574015784799e-05
-2.20151089966039e-05
-3.22830847706407e-05
-4.85454684075124e-05
4.89076670972134e-06
3.29667642301029e-06
-1.74286353023216e-05
-4.8589321804275e-05
-8.6696004928618e-06
-5.25104373333522e-05
-3.18761059908573e-06
-7.14239007102232e-05
-2.73343083715803e-05
-6.43460993738666e-05
-6.5739293670343e-05
-5.74230045295477e-05
-5.39584249487962e-05
-5.1415991861569e-05
-6.66220413700167e-06
1.26188428557918e-05
-4.93765956932118e-05
-2.12330160211812e-05
1.69733447397179e-05
-2.41172653627918e-05
-6.21986548583459e-06
-3.47906727491061e-05
-5.59446799192019e-06
-5.27717270825341e-05
-2.97842294093147e-05
-4.66280703187309e-05
-2.17441556026448e-05
-3.36221122877679e-05
-1.59495463791393e-05
-6.27059743368313e-05
-3.96637017171271e-05
-2.69897011361082e-05
-3.21542029919181e-05
-1.58401797368545e-05
-3.3856323498504e-05
3.90763520268651e-06
-3.2140817993557e-06
-9.77717566346741e-06
-1.0263877244023e-05
-4.01040090154934e-05
6.25808398747055e-06
-4.3987617088256e-05
-2.62574489562306e-05
-5.2568193863278e-05
-4.13652081776966e-05
-5.13448492725924e-05
-4.77982425979135e-05
-4.12054418425462e-05
-4.5202570519055e-05
-2.57454225211405e-05
-3.61244676520092e-05
-1.34971951913554e-05
-6.26351553490017e-06
-9.64383290556525e-06
-6.64442899209819e-07
-1.87459963112857e-07
3.34177245681132e-06
-3.5195657209583e-05
-1.69174445180865e-05
-5.61190455331496e-05
-3.30191623291396e-05
-5.42184197414696e-05
-5.34417208836519e-05
-1.51227381542775e-05
-1.84863158542608e-05
-6.64527930208334e-05
-5.52888476474956e-05
-4.12017426370069e-05
-3.18824214835974e-05
-6.15988425351631e-05
-1.16800706276318e-05
1.54370550929323e-05
-1.77828484405104e-05
-8.44401207614394e-06
-2.06453627443286e-05
-3.30853628410057e-05
-9.12330622033041e-06
-4.07854649302497e-05
-3.75773499453316e-05
-3.08135318324183e-05
-3.82561192274648e-05
-3.1092441344111e-05
-3.99910956963398e-05
-3.5729355361229e-05
-2.37261084829204e-05
-2.62110520535694e-05
-4.16917149631553e-05
-2.51024057813998e-05
-5.5444858528e-05
-3.06531888669512e-05
-2.01931262968752e-05
-4.46475729374627e-05
-3.35239037050155e-05
-2.90297511728025e-05
-9.27601993120235e-06
-2.5523758939514e-05
-4.88659702590792e-05
-5.22026565046341e-05
-9.8529032070827e-06
-2.71135447233352e-05
-5.27345057999995e-05
-4.93945353334118e-05
-3.4805402548201e-05
-5.09644702784968e-05
-2.47402193902875e-05
-3.95755416148404e-06
-3.52751283212329e-05
-4.89737813830541e-05
-1.7181499278366e-05
-1.78273996097352e-05
-2.87581953383261e-05
-1.6895375608659e-05
-2.56433179519921e-05
-3.17550284704389e-05
-2.79378688600042e-05
4.39164072566062e-06
-3.98230066326471e-05
-1.70999225747981e-05
-2.27775878746074e-05
2.9616322807702e-06
-4.39654989949747e-05
-1.20203673792258e-05
-1.06614029359718e-05
-5.15754615506352e-05
2.80584540598995e-05
9.67946845701265e-06
-1.81345131185286e-05
-2.30571714356907e-05
-3.93113730618239e-05
-2.6079178053482e-05
-4.38443329249349e-05
-2.71826625167182e-05
-5.15430356420744e-05
-3.70174349417181e-05
-4.21776600300475e-06
-3.17937645817404e-05
-1.18515966975238e-05
-1.30171805888133e-06
-2.01735096922679e-05
-3.24099803423592e-05
-2.54914115863882e-05
-9.72776808502095e-06
1.1720483762719e-05
-7.38263644564769e-05
-1.50082044086841e-05
-4.77830996158721e-05
-4.48316470994544e-05
-9.6937923344961e-06
-5.88042462671269e-05
-7.2826821753817e-05
-2.93414391987752e-05
-3.36554627178831e-05
-7.53294839579704e-05
-3.49054523843284e-05
-4.71183254770436e-05
-5.48540558594028e-05
-8.90990199516011e-06
-2.78213799472086e-05
-3.75345711014773e-05
4.86338393120228e-07
3.15733338676914e-06
-1.37057735092928e-05
-5.01269380670467e-05
-2.92407739357097e-05
-4.78025804551773e-05
-3.48942142657718e-05
-2.51752896167186e-05
-3.50221817427495e-05
-6.27909462417913e-05
-3.98329468698027e-05
-2.71646090186888e-05
-4.63505592237888e-05
-5.08694492373443e-05
-3.34255101137152e-05
-4.3626809897502e-05
-4.42606559952604e-05
8.93652280405382e-07
-3.09743974526942e-05
2.27624819513362e-07
-1.30205629832896e-05
-3.03125735334218e-05
-6.88701116798688e-05
-2.81902679471965e-05
-5.4922233653557e-05
-5.93110375836528e-05
-2.67485805953727e-05
-4.11026822274744e-05
-5.74317994522678e-05
-5.37924750879697e-05
-3.32045126612315e-05
-6.24507934142725e-05
-1.10978548367409e-05
-1.92545084674134e-05
-9.94006280215512e-06
-2.96868992545365e-05
-5.96891636792642e-06
-2.66029623777137e-05
-1.61205034431598e-05
-1.22066558174539e-05
-7.63932375526247e-06
-2.52659936656695e-05
-4.47337527639331e-05
-2.70582682934383e-05
-3.86743974176745e-05
-4.58465344971807e-05
-2.80810179718377e-05
-4.55080061452171e-05
-4.35282434598831e-05
-3.51079656236639e-05
-2.12288495418684e-05
1.54149712707254e-06
-3.79378995359575e-05
-3.45799786456004e-06
-2.13085388524481e-05
-4.00368196041587e-05
-2.75211193802958e-05
-5.340615018748e-05
-2.89981141110103e-05
-2.65358551295168e-05
-3.43007715623401e-05
-5.36989050265095e-05
-1.64378073639377e-05
-3.46134123135506e-05
-4.92397450177775e-05
2.58971197127657e-06
-2.89686700350774e-05
-2.74379174100467e-05
-2.69926611141019e-05
-4.59137890517155e-05
-4.23982189353617e-05
-1.92524586353155e-05
1.33433092478928e-06
-2.15802092030908e-05
-7.75031211552477e-05
-3.01527062494057e-05
-3.07959705970867e-05
-3.67933001550763e-05
-3.68298739623821e-05
-6.9049738157712e-05
-3.41439426167174e-05
-2.56612289088223e-05
-4.55680175909946e-05
2.98096499323549e-06
-4.51729186986825e-05
-1.46624324521323e-05
-1.86897667052318e-05
-2.66217141501112e-05
-3.7897407120349e-05
-5.44384423934192e-05
-1.75001476916286e-05
-4.35162234787051e-05
-5.0356336796799e-06
-2.57305571650993e-05
-6.42042505355405e-05
-3.42913804640776e-05
-5.06890880476659e-05
-2.03349226274971e-05
-2.64587686936766e-05
-5.05308926796453e-05
-5.47711649896281e-05
-7.20391224835982e-06
-2.35953178947243e-05
-3.7636594671394e-05
-3.05448052113952e-05
5.3404434664443e-06
-5.11203489987043e-05
-6.02533487328624e-06
-1.82035111122628e-05
-1.6287270257394e-05
-5.61259989669716e-05
-3.87310831391796e-05
-2.44699889481674e-05
9.617563984019e-08
-3.47912978809467e-05
-4.84264223279926e-05
-3.78434086492881e-05
-2.73506168669473e-05
-1.88948269545685e-05
-6.00896722327759e-05
-2.47662389330951e-05
-1.19829771393865e-05
-3.296256111298e-05
-2.96293589271143e-05
-1.73966377387261e-05
-1.5052030462881e-05
-2.94028666307954e-05
-4.36098463473528e-06
-2.62138499760278e-05
-5.65506025421783e-05
-2.12700536080003e-05
-3.26404356979233e-05
-4.81390071896748e-05
-9.92567836102816e-06
-2.56596316049063e-05
-4.34739881098105e-05
-4.7562306476386e-05
-8.60725645641751e-06
-3.9674352699723e-05
-6.06067335464606e-06
-6.93562820778227e-06
-2.89545492901688e-05
-1.49213958197156e-05
-1.53810790087615e-05
-8.14420667015803e-06
-2.87967992865114e-05
-1.31136460884714e-05
-2.78135975361089e-05
-4.79033741820602e-05
-3.64572498371702e-05
-4.28154972490889e-05
-3.85063670463378e-05
-6.82192251167251e-05
-3.36175922189986e-05
-4.97132431936938e-05
-2.60212705822518e-05
-4.67037804634844e-06
-3.99629540568349e-05
-4.97031558341838e-05
1.55471849100469e-05
-3.04290071290995e-05
-3.54325183906439e-05
-4.27078745534737e-05
-1.76797744593425e-05
-1.67775192561621e-05
-1.19140268999925e-05
-1.43865684360672e-05
-3.68312195048597e-05
-6.30282882442209e-06
-4.22042278158155e-05
-1.09137493691709e-05
-5.81843380861722e-05
-3.32224047454438e-05
-1.92343533902424e-05
-7.7358634518855e-05
-2.36693949753675e-05
-2.25167846563954e-05
-5.29878646482286e-05
-3.50978744712972e-05
-3.1981810493679e-05
-5.54330383073047e-05
-2.67727556257001e-05
-4.00355953160115e-05
-3.01053434499388e-05
-3.94204220934071e-05
1.70781633064572e-05
-1.7661821310453e-05
-3.1506668870466e-05
-2.59527333058642e-05
-4.79198626096814e-05
-3.75742461075278e-05
-4.30502616166085e-05
-3.73758141070549e-05
-2.81862286372475e-05
-3.50260606194778e-05
-3.25369727311718e-05
-4.58161282352149e-05
-2.33728181298047e-06
-3.34953999715835e-05
-5.38979572081925e-05
-5.64164354579563e-05
-2.14624928458327e-06
-4.59896307230919e-05
-2.9860012171338e-05
-1.10892182815415e-05
-4.84697616630325e-05
-7.67641666771759e-05
-3.78311791752192e-05
-3.03346036051798e-05
-5.20283110869967e-05
-3.36389602580517e-05
-8.88948699851931e-06
-3.1455723026728e-05
-3.86110297759046e-05
-3.32450039872863e-05
-3.59932584190329e-05
-2.76963819816899e-05
8.69052256395175e-06
-1.04741399250492e-05
-1.37049596541049e-05
-6.15160695688981e-06
-3.46829962812364e-05
-3.31952989658871e-05
-2.59420567544137e-06
-7.65435169165869e-06
-6.40777193887596e-05
-3.35131422767002e-05
-2.62310011392654e-05
-6.01105629295882e-05
-2.10706315267233e-05
-4.72482451059232e-05
-5.32147506757044e-05
-4.47827557696181e-05
-2.57549028911826e-05
-1.87139155246309e-05
-4.38695176676989e-05
-2.83666442704161e-05
-3.57159954822882e-05
-1.49717470043348e-05
-5.13606767299324e-05
-6.31986252251621e-05
-2.63369272881417e-05
-2.91132345871546e-06
-3.4895982492737e-05
-1.462714230414e-05
-1.69542388323676e-06
3.57592143104028e-06
-3.81793559852657e-05
-2.60518856024751e-05
-4.77371803450173e-05
-2.3396514722586e-05
-6.17848035158147e-05
-5.76359981574273e-05
-1.45733569052852e-05
-6.56253050402361e-05
-3.69498539997156e-05
-3.7355678907442e-05
-1.92093667218236e-05
-2.84955569826652e-05
-2.35693695688997e-05
-2.82440462988636e-05
-2.8231378345583e-05
-4.3911992659377e-05
-8.4211671868349e-06
-2.21961538589264e-05
7.20307973016571e-06
-2.48461932781048e-05
-1.56682293637299e-05
-2.36501946835003e-05
-3.59601611388145e-05
-4.80552676985008e-05
-3.47247281988367e-05
-5.30288447917088e-06
-6.20625285831125e-05
-4.77320017934276e-05
-9.31018528765579e-06
-2.1426597282808e-05
-5.49892789143554e-05
-9.40457327209395e-07
-2.38036563952749e-05
-1.91235575232214e-05
-1.05981015826365e-05
-2.08749181929437e-05
-2.07912661325903e-05
-5.20073711889849e-05
-1.57319146553359e-05
-4.07565956409395e-05
-4.45927740214452e-05
-2.84901528506998e-05
-1.75821986221039e-05
-1.09736049308085e-05
-2.35816522127451e-05
-4.30913334754368e-05
-3.90774773365972e-05
-3.70370741439378e-05
-1.50414330961964e-05
-1.6637514385217e-05
1.83845067033192e-06
-4.46644802965059e-06
9.70680088824409e-06
-2.23291753473244e-05
-3.23266433677965e-06
1.74056288607619e-05
-4.21633217209845e-05
-3.44051401881899e-05
1.53154468100344e-06
-2.97551523770091e-05
-7.54767826605798e-06
-3.64265097331577e-05
-2.54991538595258e-05
-5.79353431295621e-05
-3.99693785825667e-05
-3.20306836975312e-05
-1.03116801497525e-05
-2.90334713077526e-05
-1.10233354500515e-05
-3.20894893989691e-05
-1.7120146703387e-05
-6.38692398438201e-06
-3.10738271560526e-05
-1.77231527934415e-05
1.38101758634384e-06
-5.92044198596052e-05
-5.23092227199988e-05
8.41230275993516e-06
-4.74094733325897e-05
-2.79513625515236e-05
3.57673679848143e-06
-1.41453932202593e-05
-5.42054887626192e-05
-1.43391805813816e-05
-5.11883951994475e-05
-2.10181202159424e-05
-2.6047573424596e-05
4.57201086879516e-06
-7.413496556534e-05
-4.7423762267043e-05
1.12603657870071e-05
-2.64847200097102e-05
-2.78285844861385e-05
9.08183855411088e-06
-1.32641833365196e-05
-4.10099030096666e-05
-9.16438251639394e-06
-3.3954215629745e-05
-6.63976969594704e-05
-2.11153121935895e-05
-3.10989053938189e-05
-3.33441808248093e-05
-1.42337508383862e-05
-2.30493940883975e-05
-4.48080780149032e-05
-2.53262915828419e-05
-4.33749013190956e-05
-5.23641486789719e-05
-5.852656756749e-05
-3.92699650578615e-05
-4.04441545847017e-06
-3.34463927479651e-05
2.30614895934364e-05
5.39033621149712e-06
-2.90650380725802e-05
-1.35099491125932e-05
-2.41530836914591e-05
-2.51349613761948e-05
-3.67113164723035e-05
1.33809225530803e-05
-5.84751630600865e-05
-4.87928578939664e-05
-2.17716517773521e-05
-3.90465005441685e-05
-5.97242424876471e-05
-1.26334314533887e-05
-1.01544937613123e-05
-3.0285716282976e-05
3.8531358524764e-05
-3.9974230050102e-05
-3.38040822683826e-05
-3.45193572799775e-05
-6.971605640434e-06
-3.16484961075972e-05
-2.93226552570601e-05
-1.47992733613179e-05
-6.96053104605773e-05
-2.18246165159204e-05
-1.60854130305177e-05
-3.61202515946795e-05
-3.20753888951413e-05
-3.16804382381675e-05
-3.04036933529881e-05
-4.19860448337142e-05
-5.11574118296093e-05
-2.7400624145441e-05
-4.89684922558616e-05
-2.32145491470238e-05
1.17397469566913e-05
-7.21133093617592e-06
1.17752455470247e-05
-1.13668294701915e-05
-3.48340693019371e-05
-3.3326377078931e-05
-3.47027224020108e-05
-3.1527248760839e-05
-2.75078023339023e-05
-1.28125196767979e-05
-4.05566692322877e-05
-2.0266726927054e-05
-5.6254311188043e-06
-5.77943536309534e-06
-1.46188118575252e-05
-3.45926433734402e-05
2.14210589698971e-06
-1.70248007204486e-05
-5.66898346870322e-05
-3.26868783152842e-05
-1.91707452724253e-05
-1.09588970223722e-05
-2.7600188573744e-05
-2.58131677046452e-05
-2.91782515432297e-05
-6.87321532192693e-05
-4.68169092803363e-05
-5.39310584492479e-05
-3.16078608215149e-05
-3.50220885957875e-05
-6.06681673210771e-05
-1.23178100332873e-05
-2.8819184371897e-06
-2.37987668478279e-05
-9.3403835418113e-07
-9.20627558155517e-06
-4.05938733529934e-05
-4.35487661649121e-05
-1.11786598651269e-05
8.47472760686336e-07
-2.37898944395346e-05
-4.81160689367557e-05
-1.47602135034051e-05
-2.14718814659704e-05
-5.2486850334569e-05
-4.81452611720518e-05
-8.37488159706421e-06
-9.62091458642117e-06
-1.51537891642173e-05
-5.11841040776888e-06
-4.27881316830113e-05
-8.15469802499422e-07
9.61608905135088e-06
-4.56326158453482e-05
-4.15501019510198e-05
-1.59670547633946e-05
-3.16189176947749e-05
-6.9098350462511e-05
-5.97334850769592e-05
-5.01050118980133e-05
-1.1678825646306e-05
-3.07429406658782e-05
-2.51893073333159e-05
-2.02653883944862e-05
-2.71507257177817e-05
-2.54666840602333e-05
-4.77318792668832e-05
-2.20294235514032e-05
3.40682337375886e-06
-3.80334917010677e-05
-5.72244852583371e-05
-2.08525516466801e-05
-3.45547308046083e-05
-8.58662060080409e-06
-3.56504909704877e-05
-1.37514885319217e-05
-3.1706941054201e-05
-2.02753148384004e-05
-5.41731195087343e-05
-1.33398116683849e-05
-2.98814352893464e-05
-2.89756830695076e-05
-6.12393650652484e-05
-3.65460055218478e-05
-6.8732346915361e-06
-3.3331719780185e-05
-2.42830631172913e-05
-4.69620738141008e-05
-1.76892513113995e-05
-3.357764020454e-05
-4.08704286302565e-05
-1.13208218698182e-05
-1.29455773273797e-05
-2.33559306588961e-05
-2.59480509121193e-07
-2.79571020277585e-05
-3.7436176075903e-05
-3.46801504260435e-05
-2.53178062113369e-05
-1.73253094308323e-05
-3.31519978808964e-05
-9.78713605160314e-06
-3.15341139137293e-05
-2.31963251067678e-05
-5.8906795192571e-05
-5.72279909256578e-05
-3.9644046374403e-05
-2.5131748126375e-07
-4.55474070000016e-05
-3.1583587464347e-05
-1.08468316228103e-05
-3.95051444694489e-05
-2.53216770557186e-05
-4.05746766386903e-05
-2.40085356602844e-05
-3.61293279549266e-05
-1.51543747934856e-05
-2.43874521368265e-05
-5.64259061385366e-06
-1.24094323974917e-05
-1.01692240312845e-05
-2.39337071350564e-05
-1.05078331643372e-05
-1.45803341489043e-05
-3.17346836545432e-05
-4.82804918887151e-05
-1.46160778417442e-05
-3.38657587307239e-05
-6.1183749303377e-05
-3.06867162482721e-05
9.81632659685687e-07
1.18581344364987e-05
-4.60189777751362e-05
-4.46734461331726e-06
-3.84851214986529e-05
-5.48841918490929e-05
-3.27206098194582e-05
-1.84010990297545e-05
-4.07672899166431e-05
-3.90234603520421e-05
-5.74512234710621e-05
-3.84433642812294e-05
-4.75615192258055e-05
-2.95600964702608e-05
-1.69199450507722e-05
-3.82522935752942e-05
-1.59109190392415e-05
-4.47371994961763e-05
-5.78885158991059e-05
1.14151251213276e-06
-1.79161174918085e-05
-3.72463089519023e-05
-1.18153903654412e-05
-1.04917662950317e-05
-1.69987038540739e-05
-1.08861006877957e-05
-3.11361390611772e-05
-2.62162307406512e-05
-2.00316844307669e-05
-6.2744596924364e-05
-4.29305094741486e-05
-1.62809206426554e-05
-1.40761807794279e-05
-4.95088023454867e-05
-2.7177686950458e-05
-5.733907112515e-05
-4.7561440358389e-06
-4.87859620354917e-06
-4.12735211650372e-05
-1.71852747307444e-05
-1.79148982172138e-05
-1.40675494602181e-05
-3.39813434361876e-05
-3.33259836710636e-05
-6.35318368769413e-06
-3.61145723553975e-05
-6.05655748565078e-05
-9.89021508525752e-06
-3.56817346431369e-05
-4.27583949703523e-05
-5.78178084356762e-05
-2.86683615569866e-05
-4.35377399347996e-05
-3.47510122541141e-05
-5.44320502411117e-05
-3.0019394703613e-05
4.62337814343855e-06
-3.65695858384446e-05
-3.66281734250819e-05
-2.24161282845504e-05
-1.90944744947741e-05
-5.33036518722992e-05
-2.42628810326796e-05
-7.7691889461958e-06
-4.77158539725111e-05
-3.04879228660578e-05
-4.84756017418126e-05
-3.19040603285722e-05
-8.08564848581029e-06
-2.95442403470652e-05
-1.39423403781957e-05
-6.5151019078121e-05
-2.99978104916749e-05
-2.61763896669907e-05
-1.49705876799899e-05
-7.37409512870605e-06
-4.26455259735306e-05
-1.34021942171883e-05
-7.77110657139125e-06
-2.7703943647046e-05
-6.65516672329459e-05
-3.81239042403055e-05
-1.64847527298827e-05
-2.76344326245912e-05
-6.02687455499605e-05
-3.32824488055296e-05
-3.35772616212737e-05
-2.9737041740081e-05
-2.0164274634659e-05
-2.6664051144317e-05
-5.09315684335966e-05
-6.75863301010173e-05
-1.93680636920445e-05
-3.92964269465483e-05
-3.57773609806371e-05
-2.35241957815549e-05
-6.0746148984963e-06
-4.42044340492682e-05
-3.91861797206525e-05
-2.39633424333093e-05
-5.30230420734089e-05
-6.57508085858146e-05
7.46032805902163e-07
-2.42394750377073e-05
-8.37990896942156e-06
-8.94662077003756e-06
-3.53093276799749e-05
-5.1834448139602e-05
1.07748149284755e-05
-3.63262801738494e-05
-6.43681530241898e-05
-2.51729420259824e-05
-4.29364189362462e-05
-3.28143175971356e-05
-2.61186541459748e-05
-2.52382196697607e-05
-2.84147065964199e-05
-3.14147756941558e-05
-9.9914044378821e-06
-4.99254688519061e-05
-1.22217134778559e-05
-3.64649434349709e-05
-3.44264413926449e-05
-2.58830642215641e-05
1.51144747314916e-06
-1.94202655161019e-05
-4.41790201595421e-05
-2.83693686151386e-05
-2.63843837794473e-05
-6.29852773812882e-05
-3.19638571699097e-05
-4.2628840547886e-05
-8.86029841450897e-05
-2.46734023478865e-05
-2.62440345626111e-05
-3.24263397672398e-05
-4.38568996842644e-05
-6.08249134859444e-06
-2.65755172141223e-05
-3.01440756217517e-05
-8.14139789212341e-06
-3.04356372178782e-07
-5.16355023488336e-05
-2.55786308374241e-05
-2.11790925679026e-05
-2.70396104305845e-05
-2.46762169824679e-05
-2.90421981651519e-05
-6.69068984974615e-05
-2.28897342276275e-05
-3.34115513210365e-05
-5.72014056938057e-05
-6.70130169739345e-05
-1.47750592470938e-05
-1.35168481703823e-05
-4.94962446206293e-05
-2.83351571509513e-05
-2.00210192635687e-05
-3.50094914399757e-05
-2.99365281428899e-05
-1.61729459409337e-05
-5.41317254682872e-05
-2.79848312600735e-05
6.76075372393251e-06
-2.19884592396194e-05
-3.76539807003678e-05
-1.87178294190407e-05
-2.92512681042486e-05
-4.75174674294618e-05
-1.27505811156011e-05
-5.07198088139613e-05
-4.14878925480578e-05
-3.70840576413376e-05
-4.33460479488576e-05
-2.58248684478824e-05
-2.22482623898806e-05
-1.1247179374563e-05
-6.02094029374596e-06
-4.43294852535224e-05
-1.80634532050851e-05
-1.8190078241494e-05
-8.90829728262212e-06
-1.78044264392794e-05
-3.1591088926246e-05
-5.4022880847959e-05
-7.01921531118462e-06
-4.2865574076732e-05
-6.13874995184458e-05
-5.80051388825314e-05
5.81719275066103e-06
-2.23207283498001e-05
-2.79995392142451e-05
-4.14060623102914e-05
-5.35028180210427e-05
-1.74093023784609e-05
-5.09390068358013e-05
-3.22324294661056e-06
-4.1653611548338e-05
-3.95584039009065e-05
-2.16991022460047e-05
-4.72360632618042e-05
-4.32346657888846e-05
-3.17521295427942e-06
-4.12377398527789e-05
-7.01946214393939e-05
-1.97032055740057e-05
-5.79590503727268e-05
-6.46759996729096e-05
-1.65360356336959e-05
-3.5705326998716e-05
-3.88351261416321e-05
-3.02938965363431e-05
-1.50602389494167e-05
-1.73438411868577e-05
-2.48196708748196e-05
6.56622523827926e-06
-1.90701108592734e-05
-2.37794107445e-05
2.40337099608094e-05
-6.48030896466113e-05
-3.07370302613077e-05
-2.15413346018711e-05
-5.35683107011148e-05
-8.35381790553557e-05
-2.39014068925913e-05
-2.19354532231843e-05
-3.68518375227525e-05
-3.16169167610683e-05
-1.8301092398969e-05
-4.44550949847094e-05
-2.46172453344247e-05
1.6674830373515e-05
-2.13029945561874e-05
-4.48835305485343e-05
-6.60844467010484e-06
-1.84713049322605e-05
-3.7112287150943e-05
3.64279195404362e-06
-2.68058182542971e-05
-4.32279311727518e-05
-2.33449635494526e-05
-2.16679019126121e-05
-7.47621315921717e-05
-3.22813890184903e-05
-3.10261421735385e-05
-2.24560338038063e-05
-2.93324440136874e-05
-1.7764391557763e-05
-4.66351278973888e-05
-2.35409452045888e-05
-3.01922938142732e-06
-9.14126080500336e-06
-1.35364509457624e-05
-3.87280830237582e-05
-2.70279032945363e-05
-5.01671624233361e-05
-1.9220458648026e-05
-6.28148559968591e-06
-2.74038392839867e-05
-2.46595380509058e-05
-4.98740374032815e-05
-2.96551604698689e-05
-4.43607050473465e-05
-1.62167801369706e-05
-3.75171478433095e-06
-3.11354584283203e-05
-1.92260953891263e-05
-3.09847189905904e-05
-3.77949681869656e-05
-1.0140802132327e-06
-3.08710993792978e-05
-4.97820523675135e-05
-2.84987719240288e-05
-2.31555155940417e-05
4.78831509049132e-06
-3.76299495299005e-05
-2.90569152727545e-05
-5.64873872464834e-05
-9.03863523843368e-06
-1.26026422421957e-05
8.56710301083543e-06
-5.63316062393806e-05
-3.46218187809022e-05
9.9822535417028e-06
-1.28750663342179e-05
-5.04654112795349e-06
4.3718163238902e-06
-3.34835897481892e-05
-6.27943679261619e-06
-1.47429067843103e-05
-1.16818975673365e-05
-3.04788418936684e-05
-1.85708280773943e-05
-5.57214735742483e-06
-6.22582779230606e-05
-2.9088502323468e-05
-5.12537580006612e-05
-3.1152132011451e-05
-1.51854782500549e-05
-1.24004990620677e-05
-2.8961487537982e-05
-7.26642949830704e-05
-9.38559356499973e-06
-4.97388842409283e-05
-3.92805322597921e-05
4.45191781045582e-06
-4.08583477175982e-05
-5.3328567644204e-05
-4.26338671105799e-05
-4.51493881000876e-05
-5.37388934285198e-05
-1.63273865639333e-05
1.30439333379166e-05
-2.96846968933794e-05
-4.19866825287566e-05
-1.79778028361213e-05
-3.52791362517986e-05
-4.97278486990748e-06
-1.2429125794576e-05
-2.65222981147236e-05
-5.95387131523397e-06
-4.34861498243772e-05
-2.64968431451229e-05
-5.58893905743041e-05
1.37505892838906e-05
-7.97796236171599e-06
-4.5993064363785e-05
-3.31298419999826e-05
-2.6238850988572e-05
3.50137137480752e-06
-1.33989627020461e-07
-1.05280828746029e-05
-3.45576861334651e-05
-3.81286378693559e-05
-1.48584328330883e-05
-9.16656042536761e-06
-3.12682845317404e-05
-7.09182704255731e-06
-1.14272021582368e-05
3.14970343165554e-06
-4.00096665006194e-05
3.77867878589449e-06
-5.54968509328993e-05
-1.42867256330702e-05
-8.00066859013173e-06
-3.15106100681215e-05
-4.43071467052282e-05
-1.35684041874383e-05
-5.22103590340363e-05
-3.98815290699707e-05
6.58499155464509e-06
2.19669964950517e-07
-5.49258777613447e-05
-1.75654323270033e-05
-4.33827045601306e-05
-1.5883028235242e-05
-3.35482382327107e-05
-4.34233923052544e-05
-6.10273349962992e-05
-3.9127835453716e-05
-4.12838119015891e-05
-6.29548631164451e-05
-3.17718220124124e-05
-4.53356334380574e-05
-6.13598175338219e-05
-3.05833683383759e-05
-5.64935088136085e-05
-3.44040607878015e-05
-5.89801171720461e-06
-1.29141589674375e-05
-5.85955549578321e-05
-5.37285157063664e-05
-2.56922483010379e-05
-1.50045311462943e-05
-2.68804033668494e-05
-6.95876487687625e-05
-4.19929391325409e-05
-3.2678044416977e-05
-2.0485595237475e-05
