# Supplementary material for: Research on computational propagation and identification of mine microseismic signals based on deep learning
Source: PLoS One. 2025 Oct 22;20(10):e0334641. doi: 10.1371/journal.pone.0334641 (PMC12543183; doi:10.1371/journal.pone.0334641)
Supplement: S7 Data — (ZIP) [file pone.0334641.s007.zip › 000100900001488.xlsx_0.txt_24.txt.txt]

-3.06539938635427e-05
-5.92891701908872e-05
-2.7074023918889e-05
-1.86783519484422e-05
-5.56014724275962e-05
-4.94049992690329e-05
-5.22526925740638e-05
-1.13170633187604e-05
-4.28985771960312e-05
-2.99646623301631e-05
-4.92369614874959e-05
-1.06163428841639e-05
-2.28412677643496e-05
-4.84730032956246e-05
-3.20443938213311e-05
-3.63997254858429e-05
-3.58636915391456e-05
-2.46787817209162e-05
-3.07045540878987e-05
-5.00366908550687e-05
-5.36727711495647e-05
-1.25373986180698e-05
-6.56252786801737e-05
-6.63652561391761e-05
-3.41969777623875e-05
-5.91349678916428e-05
-3.11123140154615e-05
-1.59313831842748e-05
-2.66675658143206e-05
-6.16313633430699e-05
-2.56189461732629e-05
-3.43490293543678e-05
-4.45717886007923e-05
-1.24369474179951e-05
-1.55880540939011e-05
-1.70721147825606e-06
-2.69144512551581e-05
-1.19451793542326e-05
-5.95899060223489e-05
-5.98621225001622e-05
-3.30059070579993e-05
-3.11259957527899e-05
-2.81840593628643e-05
-3.05876465390175e-05
5.67667205094396e-07
-4.46800878087854e-05
-2.93225535646695e-05
-2.04265846317428e-05
-3.06184014249391e-05
-2.69485104145813e-05
3.15461311168865e-06
-1.61378902410677e-05
-3.99788105503387e-05
-3.92834282335589e-05
-2.37340270639144e-05
-4.63780784148801e-05
-1.0612938752698e-05
-3.65279534997568e-05
-3.90606157787298e-05
-7.53781090464851e-05
-2.29307561409297e-05
-6.65457188386272e-05
6.7929047999975e-06
-2.2413187153303e-05
-4.08907794321525e-05
-4.46706470687526e-05
-2.73591418481072e-05
-2.33480633568066e-05
-1.11116167777766e-05
-2.00602744558396e-05
-5.96266475672776e-05
-5.93322072635176e-05
-3.79069252320807e-05
-1.56430939213685e-05
-2.36680565236453e-05
-2.95448483555646e-05
5.13012468547229e-06
-3.90474665670765e-05
-1.59195302422853e-05
-1.84594249989985e-05
-1.50352378578994e-05
-5.87693050921992e-05
-7.10295945075542e-06
-2.87940700769995e-05
-4.40666099970558e-05
-1.64393211244219e-05
1.72281165453972e-06
-2.30397367164249e-05
4.107956980038e-06
-2.97386265243214e-05
-1.49967366015261e-05
-3.05970008537339e-05
-7.14656221296798e-06
-1.37886283077859e-05
-4.39290999675564e-05
-7.82357424973293e-07
-2.11721987249658e-05
-5.21086304276299e-05
-3.49064661102324e-05
-7.91888100731257e-06
-5.59178915411818e-05
-6.18892057931895e-05
-3.32143355356719e-05
-5.24348208813031e-05
-2.27901144977216e-05
-2.12593039731464e-05
-2.91340618960589e-05
-6.52371058023412e-06
-4.61800330552127e-05
-2.32515161078225e-05
-4.87058817621475e-05
-5.31682193293492e-06
-3.66205283872312e-05
2.33814268227914e-07
-5.76093691391553e-05
-2.42452484939625e-05
-4.82127210559501e-05
-3.12920763858404e-05
-8.60408583010935e-06
-1.07465937803144e-05
-3.35303909403673e-05
-4.20952002602074e-05
-3.77442380751581e-05
-3.48376105753381e-05
-2.63354302366751e-05
-2.97112307939886e-05
-4.11867767801516e-05
-6.68067438560067e-05
5.38667660666484e-06
-1.74947027491979e-05
-1.35250453419918e-05
-4.04500591258175e-05
-2.71202297540432e-07
1.13066327003612e-05
-4.04196127490158e-05
-3.9682015819291e-05
-5.24756706897696e-06
-3.56066821693056e-05
-2.45920533730431e-05
-1.42991504239673e-05
-2.62527667097564e-05
-2.99235365646661e-05
-5.70957783871262e-05
-2.38191965681049e-05
-2.38860660181207e-05
-1.20679480261192e-05
-8.0091386547672e-06
-1.99273209853548e-05
-6.23840257037772e-05
-1.81077326327197e-05
-8.34475939876271e-07
-3.54240203430791e-06
-5.22832595685296e-05
-2.0104515988809e-05
-3.26900171928421e-05
-4.02125168514638e-05
-1.92345300813277e-05
-4.96956972768329e-06
-2.13099578610575e-05
-5.42181798436162e-05
-1.794321320216e-05
-4.63622142420377e-05
-4.22044228812653e-05
-4.9949451433701e-06
-2.8639094294107e-06
-3.27160440513092e-05
-2.75668607725405e-05
2.97877403384378e-06
-3.32201981723324e-05
6.04617561083646e-06
-4.81746007518575e-05
-2.56641495659788e-05
-4.06774628119505e-05
-3.22037172752177e-05
-7.1746933869035e-05
-3.47746624889606e-05
3.75720587917033e-06
-4.14650996006393e-05
-6.26652373094489e-05
-6.3871692017907e-05
-4.87273961703298e-05
-3.10132898903178e-05
-2.84057916321033e-05
-1.31299989615156e-06
-1.04699114876756e-05
-1.16738113927043e-05
-3.44246938891407e-06
-2.94028754574674e-06
-1.81435199930079e-05
-3.59681254173457e-05
-2.84748539720744e-05
-2.40588427438631e-05
-1.33360674221905e-05
-4.43848397286776e-05
-5.19670353702297e-05
-6.09179317965718e-06
-7.9110148612708e-06
-6.11566077723592e-05
-2.58641634749636e-05
-1.15632555024504e-05
-4.3822750435486e-06
-7.6153886135655e-06
-1.16987220292254e-05
-1.53712884175233e-05
-1.28806575293208e-05
-7.73379713730624e-06
-2.05037960778668e-05
-3.1903941482383e-05
-3.95880560490919e-05
-5.68996257150241e-05
-6.31368168120575e-05
-1.15548028155356e-05
-7.09884020476255e-05
-2.7222365911362e-05
-4.38122836733908e-05
-1.113389713346e-05
-7.09293285200211e-05
-4.35278834394838e-05
-1.01012506737863e-05
-6.80332334016027e-05
-5.12740629383436e-05
-2.15590450453951e-05
-3.75042453055098e-05
-1.4401919159364e-05
-4.14268396908102e-06
-4.3572120073778e-05
-4.37807632395299e-05
-2.0974812036906e-05
-5.21022823935327e-05
-6.98824098706874e-05
-4.26522006997791e-05
-2.71092931242322e-05
-3.73976535014518e-05
-5.59426137186297e-05
-2.57767899453014e-05
-3.82600706211559e-05
-8.73453764336629e-05
-1.10489974992113e-05
-1.4717453630118e-05
-3.47358927132679e-05
-4.33978316743152e-05
-3.14365325714532e-05
-9.05903818023819e-06
-8.65369414191324e-07
-1.19192411593692e-05
-1.06305640198647e-05
-2.69109390409651e-05
-2.67611387070589e-05
-5.10112721226406e-05
-4.55859231002055e-05
-4.06553582400913e-05
-3.4008673710564e-05
-4.88147164302301e-05
-4.64058565472788e-05
-1.53869302359454e-05
-5.17794638802341e-05
-1.3050960358108e-05
-4.10895532896569e-05
-3.2901565335084e-05
-1.89734743405387e-05
-9.30020339650004e-06
-3.11169091044441e-05
-3.31874888533225e-05
-1.54516312106021e-05
-4.47228301436685e-05
-4.79214443770692e-05
-5.61311147059632e-05
-4.44541291440323e-05
-4.81398334109507e-05
-2.84527723044946e-05
-6.41774648377341e-06
-2.50609650508664e-05
-3.18311035151757e-05
-4.09214247677188e-05
-5.93006910925813e-05
-2.68052233200241e-05
-4.51173970282099e-05
-4.63477280656378e-05
-4.42359486230879e-05
-2.28997882547869e-05
-2.06744927663055e-05
-4.18063291247138e-05
-1.4334667027908e-05
9.19378407622545e-06
-3.68752651045073e-05
-1.01495050205072e-05
2.56524198630807e-07
-3.54623136596424e-05
-2.76759140121101e-05
-3.46251685108861e-05
-4.94422363335948e-05
-2.08763318718989e-05
6.53447934756604e-06
-3.16161024616032e-05
-6.49915579154945e-05
2.63644531652875e-06
-3.98846440927851e-05
-1.55382774247187e-05
-8.23467107297637e-06
-1.23004107560512e-07
-2.36897400012481e-05
-2.61278580928653e-05
1.30705903029399e-05
-2.63435772904983e-05
-6.46994781747663e-05
-1.04640776186109e-05
-3.88936650764957e-05
-5.74899737891075e-05
-3.48007295160427e-05
-1.51957212368015e-05
-3.48842113656437e-05
-7.11382958601631e-06
-4.77868411749646e-05
-3.99365479219126e-05
-1.45523867913413e-05
-2.83106172063704e-05
-3.15629813587534e-05
-2.94252454357559e-06
1.71559020823413e-05
-4.33392431911104e-05
-5.27371139799361e-05
-4.51596417733382e-05
-8.2933975538759e-07
-4.96167121343789e-05
-4.95300075285717e-05
-4.98629498455441e-05
-7.89019109595291e-05
-2.92317180222749e-05
-1.38103441920928e-06
-1.52875049294761e-05
-2.62575847183095e-05
-4.96693832598398e-05
-4.58906049467476e-05
-1.67591940294157e-05
-3.89814720859231e-05
-4.30964910258206e-05
-3.59074656111636e-05
1.18158574280439e-06
-2.93121963382033e-05
-4.1602035451343e-05
-2.42875243585005e-05
3.0689172500639e-05
-4.69296588728226e-05
-3.93865718189717e-05
-1.01370552402253e-05
-7.30102326994061e-06
-5.97509281418905e-05
-1.73169097173622e-05
-7.16097623374474e-05
-1.73410728118248e-05
-4.54686175464947e-05
-5.84750442832234e-05
-4.63209196251376e-05
-6.57827992526178e-05
-4.58892319220337e-05
-4.4585616860597e-05
-6.7613321684933e-06
-3.55998064759947e-05
-4.62014974826281e-05
1.75626440202178e-06
-3.18458481215711e-05
-2.24717339910424e-05
-3.84526415804062e-05
2.87652856394691e-05
-1.62508872964228e-05
-2.56857271205704e-05
-1.52699647516271e-05
-1.21264122512707e-05
-3.80980358399414e-05
-2.99248370517021e-05
-2.42874155427465e-05
-4.73549954027757e-05
-4.53395490367724e-05
-1.69422931724374e-05
-3.71117349262328e-05
-1.12870618751209e-05
-1.33028483110188e-05
-4.14717331486122e-05
-4.0868873260181e-05
-2.21027514464041e-05
-1.60320773870547e-05
-6.77179725726635e-05
-1.65268253844944e-05
-2.43255574994948e-05
-2.27127946796794e-05
4.20461944247793e-06
-1.8785492218426e-05
-1.22147858481084e-05
-5.23932201648825e-05
-3.45570021807491e-06
-2.47941574759409e-05
-1.24715584502714e-05
-5.48942950822634e-07
-3.03447445030671e-05
-2.54071204102523e-05
3.50310823353003e-06
-1.79893950880224e-05
-9.00558770743787e-05
-2.91527363852965e-05
-7.2102300040172e-06
-4.81792039653465e-05
-1.26738328976713e-05
-1.48690540295042e-05
-3.81969605268773e-05
-4.6057424107731e-05
-2.84737662362972e-05
-3.40487878705785e-05
-1.75306833835314e-05
-1.44909472880783e-05
2.07783971607991e-06
-2.88345821047368e-05
-4.59669957317534e-05
-2.82256848899952e-05
-6.10983204495787e-05
-3.95208076110973e-05
-1.03238874293382e-05
-4.17543277125404e-05
-4.67906554479914e-05
-1.5608924456121e-05
-4.59806395100914e-05
-4.86914989710269e-05
-3.35350973203628e-07
8.44571823710805e-06
-3.57108666730053e-05
-3.01094326847807e-05
-3.48967411755253e-05
-4.51628129311925e-05
-2.26170786850248e-05
6.31757389027601e-07
-2.56722413357279e-05
-3.24714968096028e-05
-4.28451032886281e-05
-2.63862763156586e-05
-3.14559566509573e-05
-1.04638027559862e-05
-6.19055884828767e-05
-3.90333384081567e-05
-2.92114730787433e-05
-3.86705136936194e-05
-4.23302905967243e-05
-3.81354597770561e-05
-1.19258246825017e-05
-4.79247091302847e-05
-2.49539500238183e-05
-7.21890661921837e-06
-1.48426635351213e-05
-2.82792636633791e-05
-5.50309826170094e-05
-5.77244034289167e-05
-2.34764481625852e-05
-4.30253318611122e-05
-9.58159977789297e-06
-4.49861174598443e-05
-1.96732440871147e-05
-7.36961040151172e-05
-3.15056376542556e-05
-3.82280940174962e-05
2.71723195583122e-06
-4.60143339351381e-05
-3.81103909520446e-05
-5.75946886748491e-05
-1.04563556099302e-05
-3.0088759068628e-05
-1.42769487465724e-05
-4.29938909039707e-05
-1.4378817334046e-05
-4.75916189424512e-05
-3.48307044823224e-05
-3.65442814826872e-05
-2.79850213728948e-05
-2.7374643525349e-05
-7.00518780254323e-05
-2.46702822826286e-05
-3.14675119457633e-07
-3.18954106201774e-05
-8.820196814866e-07
-2.28142429242073e-05
-1.35642097626324e-05
-4.11397491691068e-05
-2.30551842380037e-05
-3.06599028338484e-05
-2.07708070800448e-05
-1.880977880903e-05
-5.48990317177621e-05
-6.85853831739346e-05
-1.14230539331506e-05
-3.05234698949273e-05
-3.24883997180714e-05
-2.1160683259455e-05
-2.38860868565083e-05
-2.14628200364961e-05
-1.82505889959205e-05
-3.48013817954852e-06
-5.80095497447151e-06
-2.73934125244995e-05
-1.29495836164194e-05
-1.97076254076132e-05
-4.74664215576797e-05
-2.5523261413524e-05
-2.85577725778319e-05
-6.6449620971544e-05
2.51576958179589e-06
-2.8246251963781e-05
-4.8254146536276e-05
-3.14871621101997e-05
-1.08780670807698e-05
-5.98103815837299e-05
-2.57845157903536e-05
-2.60277035177543e-06
-4.54495508633729e-05
-4.38890471429175e-05
-1.19705334160217e-05
-2.98584285214344e-05
-6.32872611029054e-05
-1.81663817623543e-05
-9.93533462322442e-06
-3.91907688195897e-05
-1.31539637018476e-05
-2.59400766307563e-06
-1.55021418030491e-05
-3.65379803524378e-05
-2.89374388593261e-05
-8.63335624816311e-06
-7.15472512941563e-06
-4.45469414886999e-05
-1.83971417713116e-05
-4.98570204864701e-05
-2.96583450860954e-05
-1.83750226866139e-05
-4.6000061980933e-05
-2.28833552047086e-05
-8.44302179334338e-07
-3.76454246269066e-05
-6.6234033639573e-05
-9.16742122906995e-06
-4.32458413772116e-05
-4.22319120812028e-05
-1.45783017892461e-05
2.38800001759118e-05
-5.83253971184243e-05
-1.26226676805687e-05
-2.62742863296873e-05
-2.34825992453631e-05
-3.66068807576835e-05
-3.13121230206002e-06
-6.61639190260392e-05
-6.09951656728115e-05
-2.60483250135743e-05
-1.74373234253715e-05
-2.80458311009167e-05
-1.70868457139797e-05
-1.18684955132939e-05
1.06285331750904e-06
-1.98313189670545e-05
-1.86635732269277e-05
-3.44022897512146e-05
-2.59670835324666e-05
-5.70853045422121e-05
-2.46545750493777e-05
-4.14045326540938e-05
-4.96301455348463e-05
-5.51031737952585e-05
-4.91347091597293e-06
-2.11197086196581e-05
-4.67640452160983e-05
-5.39627560088722e-05
-2.1935612718702e-05
-4.01176170410861e-05
-5.75037587841939e-05
-4.24825387664434e-05
-4.53829884282153e-05
-2.85069124287734e-05
-4.68290688805175e-05
-3.46423837695623e-05
-3.64020874397224e-05
-2.81581859650838e-05
-3.02422668003128e-05
-5.78712118048448e-05
-3.45141617684286e-05
-3.09536671495055e-05
-1.08051451890694e-05
-1.87918053672928e-05
-1.61875727944084e-05
-2.75279633648185e-05
-2.1294758904046e-05
-2.35587452393454e-05
-2.68176422840424e-05
-4.46526513440222e-05
-3.54249174914764e-05
-2.5230962192708e-05
-4.71855491343791e-05
-3.91898034657543e-05
-2.43004215964159e-06
-9.72834322250985e-06
-4.06261166427201e-05
-5.71899366332013e-05
1.60199431330943e-05
-3.00375518953699e-05
-4.53397669029382e-05
-3.07978713983328e-05
-2.26315463644525e-05
-2.94448424038917e-05
8.20856739666822e-07
-1.6570251955405e-05
-6.52623136083342e-05
-2.16951114223132e-05
-3.39591152654346e-05
-2.78694880582486e-05
-1.36066448451377e-05
-2.52013498665826e-05
-5.29806721404161e-05
-2.64415248084681e-05
-2.31909875172783e-05
-2.88032072662601e-05
-2.74325283262836e-05
-7.19401164577476e-06
-1.97963767417591e-05
-3.58538614038417e-05
-2.04998231066376e-05
-4.843641073846e-05
-2.86819711479211e-05
-3.45288169480526e-05
-4.00688374267e-05
-3.20495272757642e-05
-4.05341978420688e-05
-5.61276193037543e-05
-5.27577537908544e-05
-8.60983887674111e-06
-3.22710448339144e-05
-2.41037770951734e-05
-2.32537284989657e-05
8.47063407392801e-07
-4.14887698147437e-05
-1.02675756960909e-06
1.19703561537781e-05
-3.30898457858457e-05
-1.83349428936049e-06
-4.0959532273911e-05
-4.35043213628866e-05
-6.70666753586572e-05
-2.91030132076657e-05
4.69746863275174e-06
-5.84800806772985e-05
-2.28811111064904e-05
-6.81852833842463e-06
-3.18182458940537e-05
5.9535978341529e-06
-2.19795322967773e-05
-1.95744063742652e-05
-4.4708576146119e-07
-2.78106158622083e-05
1.77307409895347e-05
-5.05122131346081e-05
-1.662423140552e-05
-1.44355217495769e-05
-2.37478672137581e-05
-3.64000853773349e-05
-3.98950291981391e-05
-2.00897361245358e-05
-4.26812930623591e-05
-2.19866776075898e-05
-3.03441357072638e-06
-2.79769863482068e-05
-4.22412677276169e-05
-1.60040910674147e-05
-3.40027733348868e-06
-2.69219666563433e-05
-1.17021779347188e-05
-4.02088976871345e-05
-2.19456905564144e-05
-2.99587937367961e-05
-5.24622644455723e-05
-3.09271394293828e-05
-2.82623610568324e-05
-1.81965904157064e-05
-3.58348123144907e-05
-2.09744942608072e-05
-4.27754907781741e-05
-4.46862103291535e-05
-3.8913269576195e-05
-4.34082187744593e-05
-6.47911635579653e-05
-5.78015002044539e-05
-1.4095561261558e-05
-2.47919942199293e-05
-4.95705136165551e-05
1.36400741650975e-06
-3.09145106659401e-05
-2.06609605826853e-05
1.7225651777735e-05
-3.48113074159448e-05
-4.09106479992829e-05
-4.78051443262028e-05
5.34965057703505e-06
-3.59019449763626e-05
-3.35098971545179e-05
-5.3899920574089e-05
-4.62462684234733e-05
-2.02478464541707e-05
2.20153302698294e-06
-4.88631295423681e-05
-6.12405870147904e-05
-5.08821347539796e-05
-4.52014774766323e-05
-2.1258435684952e-05
-1.71041278863559e-05
-5.93186705375987e-06
-3.50142734148696e-05
-3.33529667154593e-05
-2.57384680246304e-06
-3.35703246818683e-05
-2.81349218441293e-05
-3.79609190409639e-07
-4.88080263433274e-05
-3.13162434039696e-05
-7.24068502394853e-06
-1.57038696530959e-05
-5.18439021917835e-05
1.01502341162089e-05
-6.18677731557144e-05
-2.82345393282087e-05
-6.33575585193803e-05
-1.72955331321978e-05
-3.51707729617393e-05
-4.06690388702811e-05
-1.58105869721783e-05
-9.95712921285595e-06
-1.77772627281055e-05
-2.46878179033023e-05
-6.45005583146336e-06
-4.59360662110571e-05
-1.40450991782348e-05
-1.49799675929075e-05
-3.6475287347233e-05
-3.0146617449327e-06
-2.67123152885007e-05
-3.89338108258239e-05
-2.8745874660157e-05
-7.93418591173803e-06
-1.54157437865013e-05
-4.73085335024286e-05
-4.23802328505572e-05
-1.55007376577502e-05
-6.81894069944335e-05
-1.69499429791113e-06
1.65700946236731e-05
-2.04623577637625e-05
-2.87092245569584e-05
-2.34442277145892e-05
-1.51164963611974e-05
-4.69189491988094e-05
-2.69744799691521e-05
-3.72837859948418e-05
-4.45800033141706e-05
-3.1193046177253e-05
-3.67199368860453e-05
-2.98962590265071e-05
-1.44542390779276e-05
-3.62439447109405e-05
-7.61717214459438e-05
4.50135428425129e-06
1.75031718162785e-06
-3.85083357468635e-05
-4.31770164504118e-05
-2.72566370825321e-05
-5.13167781469725e-05
-3.16260825856266e-05
-3.18775435368461e-05
-5.30431048490243e-05
-5.29887300880127e-05
-2.85230503012411e-05
-4.87438493281722e-05
-4.27490153551437e-05
-5.80191119717443e-05
-3.32137796874909e-05
-7.62790605943496e-05
-2.80376087417571e-05
-1.93634779343412e-05
-3.99888220154769e-05
-1.39474549565431e-06
1.01296334627124e-05
-6.95521691072356e-06
-1.8614438826527e-05
-1.09599896747681e-05
-2.5742251549778e-05
-7.14191354088597e-06
-5.08289200201529e-05
-2.91809559035721e-05
-4.29479444894291e-05
-4.0673564686115e-05
-3.39076041109331e-05
-7.17314800232067e-05
-4.71870469758767e-05
-4.24713930350784e-05
-5.48421483528737e-05
-4.47594035755186e-05
2.20485883562755e-05
-1.48162418946209e-05
1.14079789007452e-05
-1.52894754877024e-05
-3.04373512252168e-05
-3.56319714135844e-05
-2.82024615818745e-05
-4.07737322280713e-05
-2.8872886197583e-05
-3.6939709082125e-05
-2.87579931845046e-05
-5.40907922473169e-05
-4.94254808375196e-05
-1.59794054629161e-05
-5.54157272716022e-05
-6.80906563586469e-05
-4.86972618083545e-05
-1.12518846946983e-05
-3.90080273025298e-05
-1.9623788075927e-05
-2.48740952185987e-05
-3.28898476797105e-05
4.9688328350121e-06
1.28230575816856e-05
-4.15709407212882e-05
-2.99349241071868e-05
1.59807060109727e-06
-2.10155531564458e-05
-3.42193436696554e-05
-2.33999378182146e-05
-1.60824910212669e-05
-5.54011765591041e-05
-4.38618308252823e-05
-4.93825659385341e-05
-2.76269643617369e-05
-4.73413282473599e-05
-3.86355046560866e-05
-7.58822725538794e-05
-9.68818270588845e-06
-3.94084333768547e-05
-3.63193019780589e-05
3.68038830662736e-06
1.73965453313369e-05
-2.84552682586021e-05
-2.22790953824045e-05
-1.922254758414e-05
6.16131640914565e-06
-3.56898575142475e-05
-5.07561304014453e-05
-4.16295316529582e-05
-4.20029461723011e-05
-3.54147355302993e-05
-5.1168802379779e-05
-5.92844540593775e-05
-2.36532935444106e-05
-4.70059655853939e-05
-3.18804548715068e-05
-5.27895490350015e-05
-2.77629458642064e-05
4.78511651829048e-06
2.07635027845988e-05
-5.99892145781156e-06
-2.41896297582719e-05
-1.97096382042297e-05
-1.72955633422638e-05
-5.30252086120687e-05
-5.23139603251691e-05
-4.45739482938482e-05
-2.46844055936048e-05
-3.53180644073048e-05
-4.6417348272008e-05
-1.73018684589121e-05
-2.21528875369881e-05
-6.02666711271227e-05
-3.82176393592063e-05
-2.22468152390909e-05
-1.86080376291399e-05
-3.26459716381816e-05
-1.79049522193162e-05
-4.01226734244237e-05
-1.34127511459591e-05
-1.2734611035892e-05
-1.43895828239248e-05
-2.15472809087749e-05
-3.20927953611821e-05
-6.24762942114199e-05
-2.49806742063661e-05
-1.7067117161164e-05
-3.01216139388868e-05
-3.08638809672111e-05
-2.67766367461073e-05
-7.31243554480866e-05
-4.60022445702608e-05
-4.0495772462325e-05
-8.90392913292692e-06
-4.60014333662627e-05
-2.74107315979873e-05
-2.72372915848543e-05
-5.50761041618465e-05
-6.16786177251111e-05
-1.17547120236212e-05
-3.8329817038499e-05
-3.43628832345652e-06
-7.58890997636894e-06
-3.53276533138733e-05
-8.88039677749249e-06
-2.67918078427979e-05
-3.62154706539885e-05
-3.75291795555239e-05
-2.20584200697935e-05
-3.70602166192352e-05
-2.65006317314653e-05
-7.6038558689181e-05
-1.4794424502061e-05
-5.73551816936886e-05
-5.19411568395257e-05
-2.29579578989237e-05
-8.7761326017433e-06
-2.32998727004148e-05
-3.92824002207455e-05
-3.75948864232704e-05
2.10713262246197e-06
-4.03069146468403e-05
-2.83750292169911e-05
-2.99531778735115e-05
8.96647812354789e-06
-3.42147697734021e-05
-1.40338984485034e-05
-4.43295168193476e-05
-2.76364180997709e-05
-5.03513923680026e-05
-3.85786336431433e-05
-1.5548677739791e-05
-3.01184792467976e-05
-3.87261760138762e-05
-1.55586909040333e-05
-3.75467852247423e-05
-9.1074490355481e-06
-3.04031305094881e-05
-7.10169430852799e-06
-1.87420409566845e-05
-2.50156608194579e-05
1.6405135191352e-05
-6.18653259101226e-06
1.12268747619424e-06
1.50046596338031e-06
-2.81857626024242e-05
-3.67833322748548e-05
-3.16481319568172e-06
-5.42803540359868e-05
-2.7431452839785e-05
-1.63426180081205e-05
-4.15532251627381e-05
-3.69156141480501e-05
-2.99117480127299e-05
-4.24067458636339e-05
-3.21535751210652e-05
-1.38838523051817e-05
-4.57821390669399e-05
-3.01209718043231e-05
-1.97083347003342e-06
-3.85025822980641e-05
1.71229006402897e-07
-9.73005283692228e-06
-4.28228360078938e-05
-8.82362590428901e-06
-9.83625889047186e-06
-5.07749562185093e-06
-6.27260083098027e-05
-3.69908988900714e-05
-1.7992552120195e-05
-5.24047687698989e-05
-5.19565924275278e-05
-1.70975464806568e-05
-3.42676725856934e-05
-3.25840820360924e-05
1.12674830502632e-06
-1.01909827620025e-05
1.23432419460432e-06
-6.71028095295091e-06
-5.22573633467946e-06
-2.2833033940796e-05
-3.02503245363734e-05
-3.36936149866655e-05
-5.09891950624634e-05
-3.64737289449458e-05
-1.98251326003278e-05
-1.7644404703865e-05
-5.29615284083249e-05
-7.27744713793358e-05
-1.92901863582162e-05
-2.97388138806937e-05
-6.95740441751486e-05
-8.15987489849279e-06
-9.86552436585622e-06
-3.30189602409165e-05
-6.49104721282723e-06
3.82961162129003e-06
-5.5155992513683e-05
-1.90002612499985e-05
-5.70177894808637e-06
-2.85700243450285e-05
-2.6864713046678e-05
1.72554544657801e-05
-2.8431669416406e-05
-5.59575927108435e-05
2.10148864751024e-05
-2.49124480111461e-05
-6.28207293642413e-05
-4.8061680785216e-05
-1.56444298128955e-05
-6.00548987177202e-06
-4.9135793463654e-05
-3.02958860396728e-05
-3.53149772788947e-05
-2.88220436658468e-05
-4.4259788761335e-05
-5.00831733624922e-05
-1.92534131254828e-05
-4.0400323155456e-05
-2.68617155781564e-05
-3.86116163178303e-05
-2.96548898432335e-05
-3.46294909719573e-05
-4.86904884572237e-05
-3.38904682950987e-05
-3.76937661337434e-05
-2.8154343707684e-05
-2.92073972772481e-05
-3.26937651713914e-05
-5.90942020177751e-05
-3.38850390413545e-05
-3.65465497486694e-05
-1.99230081014129e-05
-5.55143683121361e-05
2.48401433866059e-05
1.0830637996397e-06
-5.10561720439143e-05
-4.67118055982881e-05
-5.25420308390259e-05
-6.64986573440034e-05
-3.41529932379453e-05
4.19487782418432e-06
8.40766125023759e-06
-8.99726322045647e-06
-4.9639169542154e-05
8.76669423535401e-06
-5.04329873376829e-05
8.93436426664619e-06
-2.16621746286446e-05
-3.72911890937108e-05
-2.58478186952645e-05
-4.11047240033359e-05
-4.55179196248039e-05
-1.91130277696608e-05
-2.07890614104812e-06
-2.59275115724517e-05
-2.87478925708695e-05
-2.87768757203541e-05
-2.26117094727798e-05
-4.33034094796842e-05
-2.04221044136587e-05
-6.79446802705453e-05
-7.16535549030437e-05
-2.6396255328458e-05
-2.36350677808138e-05
-2.00113914184175e-05
4.02098679532649e-06
-2.96323838640051e-05
-1.86347326121739e-05
-1.67902960880815e-05
-4.12736244381668e-05
-2.46157616826711e-05
-4.25222626197221e-05
-5.68678618869081e-06
-4.77270129642388e-05
-4.17339485711486e-05
-2.28893708204261e-05
-5.60009515131921e-05
-2.03440898820372e-05
-4.01662907362551e-05
-4.23692479661662e-05
-5.02395609259272e-05
-1.63984929727099e-05
-6.22825954609708e-06
-1.94664716765057e-05
-3.33526847636091e-05
-5.42552037932538e-06
-4.18837819532591e-05
-3.72985256222689e-05
1.8759379117504e-05
-1.87144719307651e-05
-5.16851266497879e-05
2.48884265550601e-06
-1.11614629918553e-05
-3.24033114299438e-05
-6.28083351833698e-05
1.92756957923672e-05
-4.43895516657509e-05
-7.27214630238173e-05
-1.56078418017767e-05
-6.85695733121711e-05
-2.54132383257026e-05
-2.91057364899897e-05
-4.96331020612916e-06
1.43517200244195e-06
-1.00059113395478e-05
-2.77639165310068e-06
-3.47417289309983e-05
8.68398969707625e-06
-1.69048697073974e-05
-5.56424795609864e-05
-1.16748507149902e-05
-2.11572053945487e-05
-3.67948816410024e-05
-3.22037972504535e-05
-2.18515512895241e-05
-2.64773220389776e-05
-5.43673053130754e-05
-3.4818519679119e-05
-4.19460769749811e-05
-4.56515498322056e-05
-3.50476388051386e-05
-1.89153596923707e-05
-3.41433943131492e-05
-4.20667067364576e-05
1.70556863747232e-05
-4.54788955434441e-05
-3.44396389066479e-05
-4.02372720492834e-06
-2.78824472495376e-05
5.50550621088072e-06
-3.34037647934513e-05
-4.25975654788426e-05
-3.12054384368054e-05
-2.54285408623518e-05
-1.22366138973426e-05
-3.92628313828676e-05
-4.62152166502395e-05
-3.09178019212221e-05
-4.88961489745698e-05
-2.90105114291771e-05
-2.12133401284606e-05
-3.35888199991906e-05
-7.209831951145e-05
-2.41942627526955e-05
-2.79138195647439e-05
-3.30221207156697e-05
-3.54552666725864e-06
-1.79351161334099e-05
-2.88380869257881e-05
-2.38640331710342e-05
1.78798634494968e-06
-2.34546324781061e-05
-2.22500189268779e-05
-1.52345322737191e-05
-3.80446337079026e-05
-8.67137532404639e-06
-3.08661932000827e-05
-4.14484108488112e-05
-5.4201793280325e-05
-3.23696190137601e-05
-6.5296442411877e-05
-2.3635657536124e-05
-4.0669421371388e-05
-1.30031059310211e-05
-2.52095576580474e-05
1.02362775991484e-05
3.15652593591944e-06
-1.22087544099116e-05
-3.82771335001122e-05
-1.59027008967599e-05
-4.81551282981504e-05
-4.31824494508764e-05
-1.20065313825628e-05
-2.78622792215486e-05
-5.33330576311343e-05
-2.06095263156601e-05
-5.45962728375657e-05
-6.3709677762039e-05
-3.73777364101937e-05
-1.91111417940256e-05
-5.48107474571677e-05
-2.6057900069213e-05
-3.58896283507714e-05
-3.96168306695725e-05
-2.90476127892858e-05
-1.15905795125264e-05
5.1426970492899e-06
-3.42159699357661e-05
9.99327796468712e-06
-2.83178188108189e-05
-3.59343900004088e-05
-7.86024727345678e-06
-7.05047177428403e-06
-2.77675633367666e-05
-3.00372269264297e-05
-2.38893778609465e-05
-3.30816492218461e-05
-3.92776885685397e-05
-4.32897908614729e-05
-3.23466284923599e-05
-6.4925971387624e-05
-3.91888067432692e-05
-3.51406210797293e-05
-2.93478986504634e-05
-2.84708053373299e-05
-2.4718063392623e-05
-2.90391399522401e-05
8.99332442391314e-06
-1.24386923752598e-06
-1.59281642318754e-05
2.07461503712691e-06
-8.97263445539067e-06
-5.09109239078852e-05
-2.26204517162841e-06
-5.15824176027843e-05
-7.53415045397387e-05
-6.43106896171329e-05
-3.58181865285467e-05
-1.63773229825315e-05
-1.216619965417e-05
-3.30987957259553e-05
-8.42137495093107e-06
-7.42269820880869e-05
-2.54324536785012e-05
-1.60036785686159e-05
-3.36612266704167e-05
9.19005838562395e-06
-2.07772784725615e-05
-2.16433466452466e-05
-5.6523068234226e-05
-1.18739051340684e-05
-1.47331003080768e-05
-3.37082956788898e-05
-4.46277256597343e-05
-3.62329219689339e-05
-1.17945542435409e-05
-2.39426748857381e-05
-2.91083536440154e-05
-2.32193050784163e-05
-3.84387244122839e-05
-1.98022159461648e-05
-1.52960768881147e-05
-4.40947953242753e-06
-4.97785572882223e-05
-8.82449533185174e-06
-4.36947611032916e-05
2.60196917552499e-07
-2.11595752395481e-05
-2.94088165810613e-05
-5.33156196174971e-05
-2.50854650367776e-05
-5.78179461454053e-05
-1.52951469188555e-05
-2.14085972289954e-05
-3.36754824541223e-05
-4.01954277562516e-05
-3.91573543070176e-05
-1.86254930439332e-05
9.4604186080392e-06
4.38794762894389e-06
-1.07303082938752e-05
-6.60957374001287e-05
-2.2890750487001e-05
1.78404113118114e-06
-2.32265069314414e-05
-4.08207332811353e-05
-2.33427236858063e-05
-4.95272861560241e-05
-1.29820664642252e-05
-3.65303103235529e-05
-7.32868848162307e-08
-4.49490816363812e-05
-3.37092507789186e-05
-2.1523907754505e-05
-6.78639247977414e-05
-4.24197427366295e-05
-5.45769436575165e-05
-2.06937550181128e-05
-2.58852622994001e-05
-3.21220495366912e-05
-2.42602736169212e-05
-3.21593806563601e-05
2.79452310310123e-06
4.51585418460813e-06
-2.63035970864522e-05
-2.26526761002361e-05
-2.20558324477324e-05
-4.45318506371931e-05
-4.7289819091783e-05
-2.23229517362644e-05
-6.06889317190716e-05
-4.86692467171688e-05
-4.08379919231127e-06
-3.60464403709853e-05
-4.24668646213637e-05
-4.61174606952695e-05
-2.1611621868575e-05
-3.64655918066656e-05
-6.89954402533773e-05
-9.71261746058822e-06
-3.99970926199639e-05
-1.13627955263044e-05
-4.36341402593632e-05
-3.64511863362418e-05
-3.66573708284137e-05
-3.06405015922039e-05
-1.49988261155705e-06
-1.13400308979891e-05
-3.4690449477153e-05
-4.5884070007426e-05
-3.07407296854958e-05
-1.68688401687018e-05
-5.77245525116561e-05
-5.07571527378087e-05
-3.00723114641387e-05
-5.72593155443364e-05
-5.04927113714749e-05
-5.009260612966e-05
-7.96983715013557e-06
-1.62434969141872e-05
-1.96518242912994e-05
-2.15548541801815e-05
-1.64798936654011e-05
-1.01017861613044e-05
-1.20518971072432e-05
-2.10403643173983e-05
-1.56740044358877e-05
-3.85388839780932e-05
-4.42058655110989e-05
-2.13343848637235e-05
-2.39377817075241e-05
-2.47613734277804e-05
-1.68440394636106e-05
-4.23004180758211e-05
-3.09901590783557e-05
-8.97486441574593e-05
-5.14587227791295e-05
-4.64022552353354e-05
-2.10342531854718e-05
-2.82386813399537e-05
-1.32143175162947e-05
-2.01669608908725e-05
-2.42041225189714e-05
-2.66253943749088e-06
-4.19518933011325e-05
-3.22144314566628e-05
-2.49850068443531e-05
-1.37243082738435e-05
-2.98753020021888e-05
-2.47388729461515e-05
-3.38911618611277e-05
-3.24288688748197e-05
-5.24961013126345e-05
-7.46507754920498e-05
-6.06677892028344e-05
5.64080460478423e-06
-4.1785250153885e-05
-2.88701702505031e-05
-4.54618087079591e-05
-2.16424460946406e-05
-1.4791173361067e-05
-3.08731791006453e-05
-1.92968072325935e-05
-2.7227442592833e-05
-4.78922008472947e-05
-2.77957788410953e-05
-6.64949493167462e-06
-4.3965029896899e-05
-3.37741307825225e-06
-1.81159998584038e-05
-5.6743366830765e-05
-5.97090662392574e-05
-5.9786058385132e-05
-1.1335800750976e-05
-3.14802746307871e-05
-3.58016157026425e-05
-3.15997670232727e-05
-4.74878688594672e-05
-5.13804368629116e-05
-4.87098656770102e-05
-3.21916600444597e-05
-1.23449088573983e-05
1.30516077351124e-05
-1.53591423285047e-05
-4.1626134274663e-05
-9.42205781174027e-06
-5.20288258807176e-05
-4.15917121444807e-05
-3.58978395336051e-05
-4.292056114588e-05
-5.80874180171928e-05
-3.31195138628787e-05
-4.64424589127479e-05
-5.18345494459186e-05
-2.85660059457343e-05
-7.08482265773929e-06
-5.30196187866076e-05
-4.20099791554975e-05
-1.71899829531436e-05
3.48591083809658e-06
-2.96102864069606e-05
2.98402925701603e-06
-1.13570976029795e-05
-3.93037954565642e-05
-8.62276784233524e-06
-1.6624265836782e-05
-3.90156774288284e-05
-4.59592685682044e-05
-5.49789736614682e-05
-3.48765449107815e-05
-4.98739394701668e-05
-3.38746342317514e-05
-5.41933093023168e-05
-4.07530730539503e-05
-3.99088698428265e-05
-1.57331287963736e-05
-4.54141338082273e-05
-2.54607115596242e-05
4.08009254883048e-06
-2.29577075936414e-05
-3.78462252342526e-06
-1.82076918926361e-05
1.72282079979559e-05
-4.34095520233188e-05
-4.18772508750354e-05
-2.4112653785529e-05
-3.48727202563674e-05
-2.48360744501233e-05
-3.78093475295298e-05
-5.16427975401356e-05
9.87787941631188e-07
-1.758475029912e-05
-1.11135548072169e-05
-3.21115818952521e-05
-1.7665713282156e-05
-2.61837100519331e-05
-2.06394136013358e-05
-1.9856799547456e-05
-1.36003756373807e-05
-2.84590446621259e-05
-4.68104348597454e-05
-1.99136037433416e-05
-3.22458319146783e-05
-3.77395507301965e-05
-2.96228093494751e-05
-3.86909346385882e-05
-5.35046914063886e-05
5.69536858137383e-06
-2.69371183344335e-05
-4.14663547912575e-05
1.08975588494492e-05
6.21175301528566e-07
-4.15039121923303e-05
-1.06727731421605e-05
2.60563541696717e-05
-3.57168086989879e-05
-2.80790686442361e-05
-6.75158029963242e-06
-2.29226895583083e-05
-1.33600634216646e-05
-3.72966641389378e-05
-4.64545687353832e-05
-3.76154760154443e-05
-2.7146444790312e-05
1.43165925637933e-06
-6.08647829859905e-05
-2.59699688228776e-05
1.88496531974735e-06
-5.17676399836006e-05
-2.78378480041581e-05
-5.11137850640145e-05
-3.05593966159721e-05
-4.57237288011126e-05
-1.93085571314159e-05
-2.60684822961027e-05
-3.02376667315972e-05
-4.80730600449902e-06
-1.28513007852451e-05
-6.76431419265457e-05
1.86108686985229e-05
-1.58681201556077e-05
-5.49169888162203e-05
-1.85626209049233e-05
-1.09751435394322e-05
-2.03433152641191e-05
-2.18090061346395e-05
-4.61268558383963e-05
-6.29561948822391e-06
-3.57477377675297e-05
-2.40103836329808e-05
-3.40360193247351e-05
-5.42155635859416e-06
-2.91974275318555e-05
-4.40286452333352e-05
-2.36576593766778e-05
-3.93830998347089e-05
2.27396435642435e-06
-2.20486704036311e-05
-1.06464926701711e-05
-4.91221127558976e-06
-1.84679923051047e-05
-8.73088728396186e-06
-1.81402716709095e-05
-2.77793003537297e-05
-2.98340911179411e-05
-1.39196326953222e-05
-1.49140012013024e-05
-1.96473354394959e-05
-3.88138883861763e-05
-4.24338177929285e-05
-7.8779098315982e-05
-4.7113680920272e-05
-3.98496413734653e-05
-4.66795813846709e-05
-3.24617556885908e-05
-3.36981459936215e-05
-4.16046331530479e-05
-2.87905830570834e-06
-4.04353787032137e-05
-3.07241095051871e-05
-2.15943914917396e-06
-3.16958710905642e-05
-5.00040029593618e-05
-1.07504657198651e-05
-4.30287574479121e-05
-5.68711832816593e-05
-4.85447233066385e-05
-3.57308010413241e-05
-2.74337366140489e-05
-9.16472648821601e-06
-2.43996355652598e-05
1.06883418544692e-05
-3.19933164295239e-05
-4.15696788028147e-05
-5.18091664108055e-05
-4.17050994598573e-05
-3.49666885637645e-05
-4.15333601522767e-06
-2.84769344063305e-05
-4.06522233499144e-05
-4.72749793832697e-05
-5.17446702086139e-05
9.25648388949833e-06
-2.2621084751451e-05
-2.50218977048131e-05
-4.32004323748858e-05
-3.59563447680088e-05
-2.27452986371958e-05
-3.92495374701188e-05
-2.40312720635459e-05
-4.5472080839764e-05
-1.67256914800717e-05
-3.51947622792618e-05
-6.50352368445202e-05
-4.19658312024802e-05
-3.69157423325878e-05
-4.07137416542753e-05
-2.5769128239384e-05
-5.24461125120519e-05
-1.2287638197696e-05
-3.34095258133328e-05
-1.73805905551768e-05
-1.64432246746577e-05
-3.54121122318215e-05
-4.28637440832184e-05
-2.68573542400074e-05
3.59734794595594e-06
-1.15147865832352e-05
-1.73022286161845e-05
-9.13266786596225e-06
-4.17866920843429e-05
-2.54309669196393e-05
-3.66103205191054e-05
1.18223758108821e-05
-7.49814136514469e-05
-3.97859872741079e-05
-1.16141471902495e-05
-5.87016183526953e-05
-3.27400750478269e-05
-3.06797518854802e-05
-6.78723063454551e-05
-3.87660875063543e-05
-2.10103141364926e-06
-1.97308249779695e-05
-3.67397493159736e-05
-3.60308159516804e-05
-5.89368226286892e-06
-2.65894580624388e-05
-2.98235996118506e-05
-4.32195795417788e-05
-3.87140381389875e-06
-2.26959384700197e-05
-4.46550163958153e-05
-2.84726255985471e-05
-1.64783435766189e-05
-3.50782843120628e-05
-2.7969678716631e-05
-4.97497511042051e-05
-5.20274410776273e-06
-1.85412719112986e-05
-5.56212812413799e-05
-4.31269077815441e-05
-3.721591741499e-05
-4.73330772266486e-05
-4.99202964592349e-05
-3.36951642032493e-05
-7.70702760788745e-06
-2.76504268308675e-05
-9.55082256102097e-06
-1.27786191863455e-05
-4.64895186382979e-05
-1.4451611058334e-05
-3.53619204686508e-05
-4.46609071364432e-05
-2.53159617781226e-05
-2.0069137760822e-05
-3.74369039123524e-05
-4.50748481010501e-05
-2.04654146978915e-05
-4.35596464674309e-05
-5.35316244094779e-05
-2.46894932955569e-06
-7.13868269798055e-05
-4.45094085994992e-05
-4.70914963336738e-06
-2.34494593753858e-05
-2.89353900511712e-05
-2.31750867048794e-06
-2.03079055023403e-06
-6.25312651183154e-06
-6.57618135318224e-05
-2.83319476381562e-05
-2.89132200775911e-05
-3.65625412716206e-05
-1.72194130939147e-05
-4.90813713012756e-05
-4.13657619459653e-05
-2.36192942211702e-05
-1.10926516456893e-05
-9.52572736498027e-06
-3.71534455744188e-05
-3.48574108535132e-05
-6.46655561829611e-05
-4.16825755964249e-05
-2.90226516161249e-06
-7.00630557039274e-05
3.98831793279325e-06
-2.25672085140193e-05
-3.16473254858679e-05
-2.52441108553781e-05
-1.09424816285469e-05
1.83020502919077e-05
-3.79857042960917e-05
-3.74000490259537e-05
-2.43478571197995e-05
-2.23445780139302e-05
-3.77994871974659e-05
-4.20288558296033e-05
-5.64174403901083e-05
-4.89816042038291e-05
-2.44749817993055e-05
-1.95363035764875e-05
-9.55140692521291e-06
-2.17481034050962e-05
-1.78222723485485e-05
-2.00670541601729e-05
-2.90024739150902e-05
-3.17739375311462e-05
-1.21448490746446e-05
-1.25782010833533e-05
-3.13514019801766e-05
-3.21152548453163e-06
1.03690833838108e-05
-8.7128524637139e-07
-2.23559723988026e-05
-2.71747537929772e-05
-4.45088731963851e-05
-2.04409676301849e-05
-1.82414553210989e-06
-4.2072902446595e-06
-4.21780495820204e-05
-2.89316918380626e-05
-5.99479654628043e-05
-3.05260906302362e-05
-6.11519117397006e-05
-2.87564091365805e-05
-1.30294845518864e-05
-2.25911725497649e-05
-2.60792976647645e-05
-3.08767936178379e-05
-3.25846306468639e-05
-2.90876670659883e-06
-3.14992001541794e-05
-4.09294994557771e-06
-3.0731905910777e-05
-3.5330109298306e-06
-9.1068950170674e-06
-1.3718194788205e-05
-3.56808617519672e-05
-9.21838275892742e-06
-1.31616173098149e-05
-3.25674845239975e-05
-6.27698206619708e-05
-5.46348815662839e-05
-3.27314223766757e-05
-1.93900679336623e-05
-3.32892460901766e-05
-4.6624985437865e-05
-3.77015835969901e-05
-3.45493505625948e-05
-1.67774540290218e-05
-3.19947028687384e-05
-3.91770871258112e-05
-6.60074772635149e-06
-4.51068716757842e-05
-2.09476621140271e-05
-3.70576042713652e-05
-3.76307026424116e-05
-2.83963534769075e-05
-6.11572082070166e-05
-2.67625637258384e-05
-8.49269868492905e-06
-5.72289126420473e-05
-3.6599609858468e-05
-3.02840456582604e-05
-1.9919234024218e-05
-1.83716348658801e-05
1.66982420950597e-05
1.4975704565891e-05
-2.85125388439623e-05
9.06249561789769e-06
8.60370939842319e-06
-5.80179185539227e-05
-1.70085451931898e-05
-1.44668721432108e-05
-2.17573792038071e-05
-1.89606288885459e-05
-6.92881941341818e-06
-5.19617821061161e-06
-6.18401211663453e-05
-3.14998226617902e-05
-4.64595801906615e-05
-4.59144346523583e-05
8.50823507992946e-06
-1.82860274672365e-05
-2.83014861992921e-05
2.86360170317844e-06
-2.27131347262027e-05
-2.3173415153294e-05
-1.82551583188428e-06
1.01031316257666e-05
-1.99450071898739e-05
-2.92045956363741e-05
2.06945286950154e-06
-3.68496387820857e-05
1.1853183835311e-06
-1.95525831547086e-05
-1.55867275177856e-06
-5.59357305348816e-05
-1.89965489746622e-05
-3.95199475516616e-05
-3.62306424650957e-05
-2.89247617145591e-05
-2.37469149257884e-05
-5.23748287426176e-05
-2.98037316127464e-05
-2.84455753941013e-06
-2.98768222265746e-05
-2.64914954161766e-05
-5.48083606872426e-07
-2.41400057789853e-05
-3.34758694063429e-05
1.3077458188285e-05
-2.42363205201468e-05
-3.93455199749458e-05
-4.81651261482997e-05
-2.83170183844533e-05
-4.46587703409321e-05
-2.65979971804019e-05
-9.1550953669021e-06
-3.65115303863334e-05
-4.33756095538286e-05
-5.66512378542454e-05
-3.21129320526275e-05
-2.36609264876992e-05
-2.56761162947381e-05
-3.77431429460592e-05
-6.23302491649368e-05
-3.14032419573758e-05
-3.0897103540677e-05
-9.08883779106055e-06
-3.37093029466924e-05
-1.92148090901174e-05
-3.92005063980751e-05
-4.60767368579604e-05
-2.53987374439919e-05
-2.16903737949576e-05
-2.30564964309417e-05
2.39771749417359e-06
-3.49692420987463e-05
-1.43285463895904e-05
-7.90691913072719e-07
-6.53516284100942e-05
-2.84219530403709e-05
-2.56251190949048e-05
-7.04162481553619e-06
-3.21803538914013e-06
-2.85003044820337e-05
-2.33850424600092e-05
-4.15628713261723e-05
-1.86424230004183e-05
-1.76646454727469e-05
-3.55277502082504e-05
-1.14330963701358e-05
2.25322460801962e-06
-3.98950616736565e-05
-4.38877540102996e-05
9.09470927232241e-06
-3.19954673596269e-05
-3.84688458003503e-05
-6.79292909652141e-05
-9.10396928540696e-06
-6.70310371151442e-05
-3.51059077229347e-05
-3.59902927931115e-05
-2.8488054565499e-05
-2.14063463534843e-05
-6.45333333225722e-06
-2.8478869370616e-05
-1.72289797761307e-05
-2.24823349296308e-05
-3.13051145280434e-05
-1.39520248559595e-05
-7.25931950125136e-06
-2.52847373970473e-05
-2.98619897264801e-05
-2.62112962480364e-05
-1.55111580274227e-05
-5.49790238789437e-05
-2.7341297180103e-05
-3.05906597464902e-05
-4.68936170088323e-05
-2.74671395100254e-05
-1.39498113030246e-05
1.40531015316568e-05
-2.14576000998677e-05
-9.0882427430838e-06
-7.81921096306022e-06
-2.03203702312899e-05
-3.90602212611251e-05
-2.81479634533251e-05
-1.73098974528298e-05
-2.99812341130704e-05
-5.54681844401932e-05
-3.07895188871711e-05
-6.48623075053765e-05
-4.34746538583085e-05
-3.19498268066873e-05
-6.27113447267273e-05
-1.15255146477392e-05
-2.17614887402999e-05
-3.8178689209852e-05
-3.0532894351152e-05
-2.42661504817231e-05
-4.75687829322323e-05
-8.46459698902262e-06
-1.32879387169571e-06
-1.9553490210594e-07
-2.63457009297708e-05
-1.67425166790821e-05
-2.68826906794474e-06
-3.06265753609069e-05
-8.43369603980725e-06
-1.54392397911244e-05
-1.57515881529417e-05
-1.59252924996223e-05
-5.14937738132026e-05
-3.57334323713222e-05
-1.62228405778784e-05
-4.75728204390501e-05
-5.167167193002e-05
-4.72589114784013e-05
-2.52927184185258e-05
-2.16632831348006e-06
-4.85519884614457e-05
3.05664603796525e-06
-3.56357544963987e-05
-2.21849124729778e-05
-2.45783667379724e-05
-4.19295790003471e-05
-1.22711356137647e-05
-1.67179512938643e-05
-4.04147095352478e-05
-4.21473791579892e-05
-5.11144879547225e-05
-6.61395625201152e-05
-4.72586474747473e-05
-3.13046036903684e-05
-5.31481373587548e-05
-5.06691694716092e-05
-3.48843535445152e-05
-1.84079829293412e-05
-2.14981774476172e-05
-1.94026229533169e-05
-4.26153310188245e-05
7.76714543456858e-07
-5.35277910753036e-05
-1.58479735404597e-05
-1.36727185111884e-05
-1.51456965309482e-05
-2.10582059624389e-05
-2.57134613201731e-05
9.02145481412402e-06
-1.89738346321842e-05
-5.25598869893055e-05
8.31020924367902e-06
-2.16605264152106e-05
-1.46306693145585e-06
4.10324029998422e-06
-5.09663784876192e-05
-2.3665512303191e-05
-4.50865801501568e-05
-6.47288633715166e-05
-3.49385706216369e-05
3.81184167351307e-07
-4.04625402941869e-05
-3.48341593154905e-05
-1.29516689015476e-05
-3.21065336109398e-05
-3.5433960675527e-05
5.45689042492336e-06
-5.81502378782409e-06
-3.4671724735934e-05
-4.51587854209951e-05
-4.19730863726833e-05
-3.33845346088347e-05
-5.23702974223279e-05
-3.19244573671429e-05
-9.44700907735701e-06
-2.97462172949679e-05
-3.2010753314855e-05
-6.40754080264261e-06
-2.05777326815668e-05
-1.09915661375103e-05
-4.07105728088709e-05
-4.01755975573511e-05
-3.16173265189857e-05
-3.28372466032381e-05
-2.43732512659917e-05
-1.54633761193153e-05
-2.05179302141069e-05
-4.38102442786449e-05
-3.96683226670362e-05
2.65771344511083e-06
2.47959650227771e-05
-1.47388486429624e-05
-4.34938960540987e-05
7.84287465433755e-06
-1.48930347716393e-05
-4.23088076574975e-05
-4.25366709608977e-05
-8.14549612362779e-07
-6.64895237111325e-05
-4.43898339189675e-05
-1.93949415798667e-05
-4.45578994420173e-05
-3.45824418045717e-05
-4.19437998621684e-05
-2.73630096664236e-05
-3.43505955749388e-06
7.97097258017022e-06
-1.77758991066469e-05
-2.80408746348305e-05
-1.44490983898222e-05
2.00297013268527e-06
-3.82579224070159e-05
-1.8661869015768e-05
-2.06395088829415e-05
-3.56762927388415e-05
-3.0439409368859e-05
-2.46145959272934e-05
-9.71402566923433e-06
-2.0162525491826e-06
-2.79052588122638e-05
-3.3620194289953e-05
-5.42499919954707e-05
-3.56139759944416e-05
-2.05820023970796e-05
-1.84193730515473e-05
-1.35849529645939e-05
-2.67489650973186e-06
-4.34524052907478e-05
-3.89562149872859e-05
1.58424040929952e-05
-1.58996141888094e-05
-8.5698426178027e-06
-1.82011092887022e-05
-2.41308070824757e-05
-3.52536522196244e-05
-2.53872595979441e-05
-4.07528497328654e-05
-4.42525139912283e-05
-1.6415719016736e-05
4.20117490042232e-06
-3.28488332328471e-05
-3.44293744168398e-05
-2.86499834308468e-05
-6.38772501600995e-05
-3.98395808271683e-05
8.60470707942509e-06
-5.9798469227878e-05
-1.30733439141195e-05
5.95141669143521e-06
-1.93857733318119e-05
-3.98010962760804e-05
-5.84375091961867e-06
-1.85366904703019e-05
-4.64657805592364e-05
-8.61107945394328e-06
-5.74194012823905e-05
-5.17099411515439e-05
-3.61543380927962e-05
-4.25907563580242e-05
-1.74328827183169e-05
-2.88361118822764e-05
-5.95737809067245e-05
-5.48000513131183e-06
-3.89152877767508e-05
-1.60358561737867e-05
-2.45669533607919e-05
-2.53941810076266e-05
-2.09350595041227e-05
-3.16199104163437e-05
-5.85386475347628e-05
-1.66895116164956e-05
-1.19582976307886e-06
-4.55655542474804e-05
-3.17542147711578e-05
-3.31302198829153e-06
-2.13564011784447e-05
-3.74243109703959e-05
-1.58860330072329e-05
-1.59752373378608e-05
-6.87150720262302e-05
-5.25627109338406e-05
-4.92479597429447e-05
-5.46807578679306e-05
-1.86396753011579e-05
-5.21586152712251e-05
-2.91567989050656e-05
-3.13266895378535e-05
7.84162860509146e-06
-1.7102398439671e-05
-2.90866461590338e-05
-1.51209958930877e-05
-5.37866411493982e-06
-6.2763748619131e-05
-2.78298132302464e-05
-3.93347651558721e-05
-3.77929980431425e-05
1.02669105018637e-06
-9.61376304676384e-06
-9.3044010797805e-06
-3.98960444817137e-05
-7.56232260846544e-06
-3.20272456500452e-05
-2.43552929240267e-05
-3.51645296967114e-05
-4.05178708666156e-05
-4.34870150604604e-05
-2.94870503411403e-05
-2.75366509589677e-05
-4.08936524935331e-05
-1.68604304903575e-05
-3.92568879340923e-05
-3.15681641059507e-05
-1.70242781861155e-05
7.86174971450805e-06
-4.28119564982782e-05
1.38766871827315e-05
4.3908752166774e-06
-3.70577562058569e-05
-1.73199784259214e-05
-1.01270064864205e-05
-3.30507070188569e-05
-5.16981598505447e-05
-5.90996543927032e-05
-4.84656161464797e-05
-3.76327553496941e-05
-1.79917063431513e-05
-1.34861453658129e-05
-1.94237084223029e-05
-2.48223883577973e-05
-1.47366334528686e-05
9.73875681333935e-06
-2.3943390847753e-07
-1.74626529734173e-06
-1.09435598359363e-06
-5.52301192637713e-05
-2.52696234745277e-05
-2.41990419224355e-05
-2.83837065188655e-05
-4.2767070386786e-05
-4.38855579336232e-05
-3.95283201129785e-05
-2.30982332431503e-05
-3.27238660581474e-05
-2.14278573184426e-05
-1.91975569255999e-05
-1.18487835287628e-05
-8.83269155733381e-06
-1.40166290494568e-05
-1.2614788678198e-05
-1.3264244041834e-05
-1.15302561371114e-05
-2.25889200254885e-05
-1.22873553691618e-05
-4.31219718095449e-05
-2.62348789708839e-05
-3.01994970727938e-05
-3.2823547625079e-05
-3.50437413479138e-05
-3.44182311307023e-06
-2.7956667508948e-05
-3.88289152766467e-05
-1.53836136761536e-05
-2.72183705075726e-05
-2.50631662681851e-05
-2.52418603214409e-05
-2.43412492123821e-05
-5.36283455777682e-05
-1.98063499242509e-05
-9.8503801862784e-06
-4.13724791421085e-05
-6.99529246531104e-06
-2.26750269316442e-05
-2.09679015188458e-05
-7.36300428467155e-06
-1.23908911867868e-05
-4.15108963852763e-05
-2.44787705011748e-05
-4.51835849688687e-05
-2.45851391857382e-05
-2.55679391686536e-05
-3.82501646718917e-05
-4.47047786680632e-05
-3.36442541513511e-05
-5.47534124345732e-05
-1.077969308304e-05
-5.8397966081121e-05
-3.38061291089988e-05
-5.15556728627786e-06
-1.83105656271913e-05
-4.20643642555072e-05
-3.07610333762813e-05
-1.54860418216607e-05
-5.59016140671253e-05
-3.00439022872511e-05
-1.76855331442995e-05
-7.2070943352159e-06
-2.46365884596431e-05
-2.67764753808269e-05
-1.36755282883025e-05
-2.06608015039681e-06
-4.10452247176224e-05
-3.29828104262826e-05
-2.7404887268181e-05
3.05428235634121e-06
-2.86756863738703e-05
-5.52265920795824e-05
-2.48806322878734e-05
-2.92606692072453e-05
-4.29474387581915e-05
-2.90770109107459e-05
-2.38123135104104e-05
-4.07429101248972e-05
-1.67222455887859e-05
-3.98188661410817e-05
-1.38374660811203e-05
-9.79874614728023e-06
-2.36962913775427e-05
-1.8377553831208e-05
-3.22811320273133e-05
-3.46720088593153e-05
-8.21430178183571e-06
-3.99035209083514e-05
-1.1251853947141e-05
-4.11900955654424e-05
-8.05590863058051e-05
-5.60062599550781e-05
-2.60101438212613e-05
-1.85798923497324e-05
-2.88062139710818e-05
-3.47326797917419e-05
-2.49091062407689e-05
-3.64282286776413e-05
-1.88481573628617e-05
-1.90876577283282e-05
2.44645800832889e-06
-1.77763691439711e-05
-1.67572981195738e-05
-3.96628710662248e-05
-4.71370276995594e-05
-2.84377759612397e-05
-3.8954772733744e-05
-3.14123772019582e-05
-5.52552465393882e-05
-1.09727614339673e-05
-2.58448939555335e-05
-3.97943409743856e-05
-3.83499879428461e-05
-4.61907431205269e-05
-2.3632907660344e-05
-2.46775986547246e-05
-4.54193349334029e-05
-6.4838795775295e-06
1.93951761414704e-05
-1.03887969666455e-05
-2.82576549655019e-05
1.49898492532914e-05
-2.40398462461817e-05
-4.56503727509017e-05
-1.45580911262121e-05
-1.39423482096328e-05
-2.15334284666083e-05
-4.76951993424141e-05
4.88240303594792e-06
-2.71304420860148e-05
-3.71190303448032e-05
-3.59615888380558e-05
-4.75087986614176e-05
-4.00687446025065e-05
-2.262629437517e-05
-3.18772107317487e-05
-3.26040294467359e-05
-4.18638529198778e-05
-5.21457333970278e-06
-6.97256472177594e-06
-3.28616944513931e-05
-2.48566478952042e-05
-3.96226325040504e-05
-2.71678328969796e-05
-3.72401261286412e-05
-3.56401459566088e-05
-2.82634704097122e-05
-1.28827843930971e-05
-2.04804301072651e-05
-2.58462489040294e-05
-4.73652018536443e-05
-3.15839874500231e-05
-7.66571800371549e-06
-4.41941601411696e-06
-1.44066034504435e-05
-2.43128657943009e-05
-3.06965985493161e-05
-2.6536329077072e-05
-3.860059191361e-05
-3.37876918735883e-05
-5.26667694701041e-05
-3.67906847566714e-05
-1.43708628564794e-05
-3.6971066231061e-05
-2.83662318672583e-05
-2.31048917011415e-05
-3.58196207977687e-05
-2.86744779467506e-05
-4.68957411628437e-05
-2.11822676067503e-05
4.208596334612e-06
-4.01169065075408e-05
-3.49189973956013e-05
-2.06386879077777e-06
-2.29697584550405e-05
-3.81038517237715e-05
-2.24321434845494e-05
-5.32653206398537e-05
-1.76232216792397e-05
-3.06844611493904e-05
-2.58430448483392e-05
-2.03020850527815e-05
-3.30409261090999e-05
-6.07765521414681e-05
-3.40479754330743e-05
-2.30455769010938e-05
-2.48204496035244e-05
-6.59881255471806e-05
-2.56846429473633e-05
-3.98741880582694e-05
-1.69745604311781e-05
-2.28831774702737e-05
-2.55263384167839e-05
-2.98932743767411e-05
-3.51360077692316e-06
-2.10644974862759e-05
-2.47231526280008e-05
9.77695140874727e-06
-2.44488107396203e-05
-4.73026121688242e-05
-1.69047197882238e-05
2.69642120242658e-05
-5.0869540765445e-05
-3.85740007590325e-05
-4.83747314030835e-06
-2.27350311229235e-05
-2.86734851987951e-05
-1.77335759709297e-05
-1.5410043233902e-05
-2.61528629074363e-05
4.11894213912312e-06
-4.24686015597761e-05
-4.78664524601792e-05
-4.11634803692882e-05
-8.88479938055716e-06
-2.58586719804739e-05
-4.87330597444689e-05
-1.15647508632553e-05
-4.94629262697748e-05
-2.78138537828496e-05
-2.95279689341145e-05
-4.38348775158728e-05
-2.3220387730074e-05
-2.8976313978589e-05
-4.15604435877395e-05
-2.28725568884738e-05
-2.83757956954139e-05
-2.94577509772791e-05
-1.96274644138259e-05
-3.4203009094758e-05
-1.51123974235184e-05
-5.99389525183419e-05
-3.02219166365503e-05
-3.75821274592165e-05
-9.43603256859491e-06
-4.03263014417139e-05
-1.06902318071913e-05
-2.54930848046357e-05
-3.35176469246611e-05
-3.79467248264074e-05
-3.25312129752948e-05
-4.53340093193781e-05
-4.81211972857026e-05
-3.66286063770191e-06
-1.62952472429073e-05
-2.52043984996725e-05
-1.79983062050518e-06
-4.07524890152383e-05
-2.60116905381251e-05
-1.06108554056943e-05
-3.19420788922894e-05
-4.03095469287173e-05
-3.87938125260223e-05
-2.81563442110801e-05
-5.26327397017384e-05
-2.00100953895888e-05
-3.39584353400179e-05
-5.2579317086202e-05
-3.02970531658794e-05
-3.27410500910507e-05
-2.19879738464145e-05
-5.55072972812615e-05
-2.0786027548023e-05
-1.30459763251646e-05
-3.7187020078867e-05
-1.20693143001164e-05
-3.03929165083776e-05
-1.12756082908211e-05
-1.45307863008629e-05
-2.65578404439052e-06
-3.96655346403735e-05
5.19320123089541e-06
-2.20998067089207e-05
-3.16745232869385e-05
-4.83719760670913e-05
-1.34074522759474e-05
-3.91597513389004e-05
-2.24213337258701e-05
-3.28739455910437e-05
-4.66024845222354e-05
-3.02959870248064e-05
-2.55793849712491e-05
-4.39619667296745e-05
-5.27602188756414e-05
-2.47272111566731e-05
-4.13933661384284e-06
-2.09227269904771e-05
6.05454416481755e-06
1.45065125246023e-05
-5.00770150831087e-05
-4.53480621278639e-05
2.25429434639252e-05
-3.49380652010338e-05
-1.23123322120834e-05
-3.90911454050547e-05
-4.10536515543601e-05
-5.22519554928801e-05
-2.55393883823083e-05
-3.48698444179937e-05
-6.52719309320508e-05
-6.64548758226284e-05
-1.92206698681072e-05
-3.54281125224534e-05
-4.69016387931131e-05
-9.07505765763074e-06
-6.78504737940327e-06
-1.61028450959777e-05
-1.41912717636037e-05
-3.47839007457763e-05
-8.9611870554055e-06
-2.35702146346561e-05
-2.37315669018179e-05
-3.43167429309521e-05
-5.03775470948251e-05
-2.95970535146543e-05
-4.13723722776375e-05
-5.01086263200613e-05
-4.42893905472353e-06
-6.22332169331199e-05
-5.15457164962268e-05
-3.94522770098187e-05
-2.75984148816912e-05
-8.50113505367401e-05
-6.01328115108285e-06
-9.40614868737176e-06
-1.55901797537969e-05
-1.59192695399152e-06
-2.70762407747468e-05
-2.53306721928737e-05
-2.61265328651145e-05
-2.48256822562412e-05
-3.1078832102217e-05
-4.87045654812161e-05
-4.99803572465107e-05
-2.6347861091414e-05
-5.14103861666046e-05
-1.95319501660587e-05
-3.67741291527568e-05
-3.59885196753961e-05
-3.04593011519473e-05
-4.74777134957084e-05
-2.82339734883776e-05
-3.05728933514627e-05
-2.59199066358995e-05
-1.25427681546695e-05
-2.56507955328849e-05
-3.90656170586431e-05
-1.50822357142197e-05
-5.38403400766206e-05
-3.1896274615689e-05
-2.70995936737413e-05
-1.7418261506768e-05
-2.63831683654545e-05
-3.47106821982222e-05
-2.29490930942049e-05
-4.27645878960362e-05
-1.97167258594872e-05
-3.07963656920429e-05
-4.61025140492996e-05
8.68615248741008e-06
-2.8279255869014e-05
-6.11710599620713e-05
-4.79312930032992e-05
-2.51464063764825e-05
-3.67848736230847e-05
-2.56435176924388e-05
-9.10127052034938e-06
-3.33640324592133e-05
-3.84211099246178e-05
-2.48807471930525e-05
-1.0569019822743e-05
-6.0053714335768e-05
-1.05595813159502e-05
-4.03092065576102e-05
-6.45877128231084e-05
-5.68484419162394e-06
-2.21860489337748e-05
-3.97360882842169e-05
-3.92929093700414e-05
7.9335297845567e-06
-2.96612776562804e-05
-1.59641981995926e-05
8.43123870740389e-06
-2.41938632237123e-05
-1.47272855662209e-05
-4.17837189423313e-06
-1.72717810938354e-05
1.70806629628533e-06
-1.02447304883676e-05
-6.06653466508116e-06
-4.25519632190208e-05
-1.20044978628574e-05
-3.87599221490074e-05
-7.73678910449734e-05
-4.10277237653728e-05
-2.90722223143264e-05
-4.58475989799258e-05
-2.84818127007973e-05
-4.9053354697072e-06
-1.74906521477089e-05
-4.85962569247907e-05
-2.82353898286144e-05
5.70632717904194e-06
-3.00017775677027e-05
-1.40165530387774e-05
-2.45859112255841e-05
-5.41433128489546e-05
-1.1238499314788e-05
-1.30430469552624e-05
-4.05661685986296e-05
-3.77428702355509e-05
-3.02372601432027e-05
-4.70654076313147e-05
-6.69976545075167e-05
-4.55842626038993e-05
-2.72914125077866e-05
-5.51527772076097e-05
-6.86116146876252e-05
-1.16324410399806e-05
-6.15244141382544e-05
-2.42219202219956e-05
-4.12680832783349e-05
-3.67708084059249e-05
-4.00830230612594e-05
2.69897810692058e-05
-3.41218692415877e-05
-3.2868373619586e-05
1.61912375299251e-05
-4.63814742038595e-06
-2.7604512483495e-05
-1.16221141637987e-05
-9.06483602754762e-06
-2.80273122233529e-05
-3.74063486258787e-05
-1.09429843501487e-05
-6.54296132923465e-05
-1.41626481566136e-05
-2.98765784959429e-05
-1.93421920291129e-06
-4.78811377627753e-05
-4.65141605925703e-05
-4.81165404968e-05
1.10580545247895e-05
-5.5333831949302e-06
-7.5678349705855e-06
5.44290214651321e-06
-4.95952436813068e-05
1.65995462809712e-06
-2.24703347579248e-05
-2.31754610739549e-05
-1.69560610212291e-05
-3.44621761835784e-05
-5.68400412827458e-05
-2.70916796737339e-05
-2.40020557153822e-06
-6.90809067426838e-05
-5.83679139737886e-05
-3.60373590565808e-05
-4.6227255831565e-05
-2.29180646226301e-05
-3.29034885171253e-05
-4.4583881256277e-05
-2.15561011960554e-05
-1.8965623837096e-05
-4.48835856670207e-05
-4.42266877617631e-05
-2.83462895554367e-06
-3.55156819464789e-05
-5.71027267326403e-05
-2.15144989137977e-05
-2.23276601686375e-05
-3.91857056225505e-06
-1.57048539978156e-05
8.85692463262548e-06
-4.16403226146992e-05
-5.1585082406074e-05
-1.00151879589033e-05
-5.04818727293763e-05
-3.68617583756423e-05
-2.36538932679461e-05
-1.71899444578792e-05
-3.99714940870367e-06
-2.28690981940498e-05
-1.1856773799976e-05
-1.45336120879854e-05
-2.08189776966124e-05
1.05138921138628e-06
-5.86887512396516e-05
-4.4988609402107e-05
-4.02186032182825e-05
-5.00607609084713e-05
-2.7469251876017e-05
-1.89142287701297e-05
-2.63162069824525e-05
-2.94621374433341e-05
-3.60040033285687e-05
-2.71150093047035e-05
-7.43655766346764e-05
-1.92830547852281e-05
-1.35045168487066e-05
-5.84086824401735e-05
-6.0007436105629e-05
2.80076876035736e-06
-2.88345672148533e-05
-3.94126128049192e-05
9.03525275424957e-06
-1.22194403318777e-05
-1.22494164699412e-05
-1.39834036931432e-05
-2.28245187632989e-05
-2.52828293260256e-05
-1.89898555426189e-05
-3.94090072547475e-05
-4.39380581738013e-05
2.86406563412911e-06
-2.47990683362201e-05
-3.93707646634164e-05
-3.33737440986295e-05
-3.67477287317866e-05
-2.51225702853351e-05
-3.45118684601502e-05
3.97168856922402e-06
-1.67172808999442e-05
-3.63332180130393e-05
-4.37732132666541e-05
-4.88845606066345e-05
-3.4585969448093e-05
-3.47354697253758e-05
-1.80353722234654e-05
-3.39007639160826e-05
1.43245661728017e-05
-1.04031175182577e-05
-3.05733094328915e-05
-4.09242385904943e-05
-1.41621440079617e-05
-3.46616745752876e-06
-7.46949702315823e-06
-2.86822228951923e-05
-3.47959975237207e-05
-4.76913107531432e-05
-2.85624398589771e-05
-2.07770951761372e-05
-4.5555777019905e-05
-3.19905622429462e-05
-1.13220274001951e-05
-3.01583809935672e-05
-2.04496406990683e-05
9.11723863462605e-06
-1.83867307412533e-05
-5.44433018885591e-05
-3.9995720556835e-05
1.59767201101791e-06
-2.90547020819404e-05
-4.33587136377394e-05
-1.73314204482867e-05
-2.4881053865652e-05
-3.35586115664137e-05
3.0460880793224e-05
-6.62778709627653e-06
-1.18072841349483e-05
-3.93697355569053e-05
-2.00417588694493e-05
-3.01985878473973e-05
-4.56194377050072e-05
-2.34665720762163e-05
-4.03490788414244e-05
-6.2335202192204e-05
-2.83965322363489e-05
-2.69943848583645e-05
-4.71056420662501e-05
-1.26489834941312e-05
-2.14960557731705e-05
-4.85448228782518e-05
-2.61765074990497e-05
-3.02645287628264e-05
-1.6355274202435e-05
-3.53082025085484e-05
-2.58203268349231e-05
-3.74194210393686e-05
-3.34107368470142e-05
-4.42536052515826e-05
-3.23249082759502e-05
-2.67288839026292e-05
-1.96252836106646e-05
-1.51954623688214e-05
-2.7525083976092e-05
-6.23523211507301e-05
-2.14810729494231e-05
-4.57613670540889e-05
-3.41292121742917e-05
-4.34880625373685e-05
-2.56355276860195e-05
-5.85648653924042e-06
-3.69850651802637e-05
-2.01399675612604e-05
-2.87273894263268e-05
-2.40329102779712e-05
8.42288575656619e-07
-3.23124236626091e-05
-2.48378568561766e-05
-4.63495515372853e-05
-2.64978729294388e-05
-3.89046181305701e-05
-2.28889582387675e-05
2.09064336971262e-05
-1.41196967056898e-05
1.00484519154802e-05
-4.56440922324831e-05
-4.72982346916755e-05
-2.83357915615435e-05
-1.70751468707572e-06
-6.42690234221271e-05
-3.47832758911139e-05
6.76943761589414e-06
-1.37930029251623e-05
-3.46166146246821e-05
-9.11474788746647e-06
-2.82862042495969e-05
-3.15023743048216e-05
-1.80811409182425e-05
-4.95626176177303e-05
-4.65352128904092e-05
-3.79410051147586e-05
-3.3219431031881e-06
1.49789877677802e-06
-3.29629238935207e-05
4.10033469198983e-06
-6.4915394377847e-05
-2.52657607712334e-05
-4.14437837615493e-05
-2.03528328000776e-05
-1.82933603268907e-05
-1.32803111003171e-05
-2.82864475298911e-05
-6.38669215734954e-05
-3.80589084958703e-05
-4.65310796256425e-05
-5.63335361770661e-05
-7.87289641975132e-06
-5.10241497881683e-05
-2.21712046482923e-05
-2.38276382393624e-05
-4.26087799739504e-05
-4.34139292159824e-05
2.25951799800187e-06
1.97147153419911e-05
-2.94496329624245e-05
-4.1494160090104e-05
-5.04638104379958e-05
-2.41121948268868e-05
-5.53943426044112e-05
-3.68638263925963e-05
-3.26882225584042e-05
-4.99038947970056e-05
-2.3057851169167e-05
-1.46189953213513e-05
-5.6453978172887e-05
-2.59666213804589e-05
-5.36997116111295e-05
-2.07459701665506e-05
-6.54257295455546e-05
-2.61505215368727e-05
-2.96565123532363e-05
-3.10024748379137e-05
-2.3253302371709e-05
-3.61902127717312e-05
-4.28631947221832e-05
-2.47868419857795e-05
-7.13986077727084e-05
-6.85829263274791e-05
-3.16786971384685e-05
-2.60771526427906e-05
-3.7825513909186e-05
-4.61200612181083e-05
-1.05266988120751e-05
-3.90564661343332e-05
-1.66566426859265e-05
5.2135092005511e-07
-3.61361863037769e-05
-5.78844891990942e-05
-2.42463637610846e-05
-1.0479887366768e-05
-4.21616544502005e-05
-4.96923665680811e-06
-1.29328813933485e-05
-5.86252513039029e-05
-6.30855323864429e-06
-1.58196655147048e-05
-5.50459136935117e-05
-2.13900607364673e-05
-3.60309908872649e-05
-6.01880249055233e-05
-2.65349971784822e-05
-5.8056205565984e-05
-3.50773289046788e-05
-2.26079126964766e-05
-7.69537063185246e-06
-4.26929341336429e-05
-2.90287589030215e-05
-1.30460194681262e-05
-1.19357883157664e-05
-3.81325666849143e-05
-2.76476929895467e-05
-5.16573243416039e-05
-2.80122954614448e-05
-2.78782935717069e-05
-3.90876729321219e-05
-4.11124265678552e-05
-3.95898110792465e-05
-3.86425698461576e-06
-4.98079113774126e-05
-5.73983555787388e-05
-1.02401731028509e-06
-1.52860802272861e-05
-6.68032587581146e-05
-5.58342968626072e-05
-2.29508235479715e-05
-1.83124056004463e-05
-2.19992487696289e-05
-2.4398890036234e-05
-7.69903169796867e-06
-2.95596640254955e-05
-7.05391913523487e-06
-5.7700861082599e-05
-2.14413137920391e-05
-2.58132162795872e-05
-4.26213807323987e-05
-5.83712734132322e-05
-4.01387671155217e-05
-3.77841616194006e-05
-5.98924749728724e-05
-5.3867022171174e-05
-2.63644280442124e-05
-5.89992294841507e-05
-2.50671433618859e-05
-3.10375449834326e-05
-3.61085866713599e-05
-6.83000226139664e-05
4.95486398862088e-07
-3.59752638332246e-05
-3.31476673318895e-05
-2.28389490762406e-05
-1.76374999300829e-05
-3.45594526082995e-05
-1.91919791799519e-06
-2.89540671468238e-05
-2.58915872016095e-05
-4.81681744399381e-05
-3.35795579956482e-05
-1.8880240719847e-05
-5.37475361424766e-05
-2.37408101073752e-05
-2.34849875110338e-05
-3.57680519945838e-05
-2.34835260266594e-05
-3.11158853840023e-05
-1.09687799685231e-05
-2.76757704771591e-05
-4.93891827629353e-05
-3.93320770073511e-05
-1.36804294249662e-05
5.13384126786259e-06
-3.54682152841081e-05
-1.14572190438121e-05
-4.0350985603932e-05
-4.33889761283154e-05
-5.0132214372593e-05
-2.44142596324983e-05
-2.08033133112132e-05
-4.19881674785928e-05
-2.84636662938749e-05
-1.82838001866194e-05
-3.98261567620697e-05
-2.31155116619606e-05
-2.19635890024956e-05
-4.72624618435892e-05
-5.04381977230417e-06
1.05397189295707e-06
-1.27012414586363e-06
-4.69183626373492e-05
-5.55293781806812e-05
4.48659719764377e-06
-2.22186522305655e-05
-4.45030917086167e-05
-8.16341499882117e-06
-3.1934114436709e-05
-3.96016000929734e-05
-4.13072084906845e-05
-3.43455202134325e-05
-5.61850077196576e-05
-3.04891243349476e-05
-2.42846148280909e-06
-3.92051250681366e-05
-2.75265579320631e-05
-3.18531374580016e-05
-5.83657510168718e-05
-8.29937142815772e-06
9.66071856095405e-06
-2.15970635175799e-05
-2.89319436943322e-05
-2.02299770418132e-05
7.12270201705453e-06
-6.53446312042785e-05
-4.83294464482396e-05
-5.45931007840396e-05
-4.08733476646957e-05
-4.110489445871e-05
-5.55211137889534e-05
-5.35181705740811e-05
-2.40579417068649e-05
-5.43647761772846e-05
8.08365438787266e-06
9.3703124684332e-06
-3.1212096193259e-05
-6.79908460364466e-06
-2.43418480929278e-05
-7.67927533722704e-06
-2.7227073250926e-05
-9.22505298120977e-06
-4.03722781174518e-05
-3.58093385392989e-05
-8.08016056190542e-06
-7.01670459976346e-06
-3.24681852025548e-05
-3.90424203669397e-05
-3.64977102229748e-05
-6.82527452867499e-05
-5.24972987601473e-05
-2.48701944747847e-05
-1.95562522107793e-05
-5.3374069393031e-06
-2.78563953987428e-05
-3.15855536884544e-05
-1.06649338464639e-05
1.18762462168531e-05
6.45300358406117e-06
-2.78842768734068e-05
-2.38458210674896e-06
1.42485029955205e-05
-3.42160007373147e-05
-6.91227534435401e-05
-3.71071108407241e-05
-4.29693666426857e-05
-3.79727680857972e-05
-6.07536215225714e-05
-1.94897231140178e-05
-4.40206310038661e-05
-4.85395345051343e-05
-1.15855065401842e-05
-2.01453717316488e-05
-2.40791131259281e-05
1.17199583377252e-05
-2.4926992341124e-05
-3.71588675550124e-05
1.27874681999894e-05
6.37583627694582e-06
-7.89142029262878e-06
-4.6937962923861e-05
-3.85043177259572e-05
-4.31646293995184e-05
-5.57321464169326e-05
-3.20648926813639e-05
-6.08328630800216e-05
-4.0623749258233e-05
-1.87964989122538e-07
-1.20147926139038e-05
-4.71408975120894e-05
-5.63086599977267e-05
-4.82690981192472e-05
-4.85584352569229e-05
-2.10157539704988e-05
-1.66136376337544e-05
-3.54909599271389e-05
-7.08842524146507e-06
-4.85309252779424e-06
-6.08583997021064e-05
-3.78461761704634e-05
-3.43495327304126e-05
-3.17601421524699e-05
-4.00098012592356e-05
-2.63528734522933e-05
-5.0285579020465e-05
-5.44417373366632e-05
-3.59101512055717e-05
-2.43776793983674e-05
-5.24497057968425e-05
5.66065574132302e-06
-2.15983234391971e-05
-2.26503277080767e-06
-1.07269717134126e-05
-1.07447112053993e-05
-5.83132906280409e-05
-6.02368499532967e-05
-5.60547329223668e-05
-5.89930822570459e-05
-7.69175567388794e-05
-3.73810249100668e-05
-3.6327812714257e-05
-5.16516562963757e-05
-1.87099498788107e-05
-2.52686471587957e-05
-1.66978954551279e-05
-4.49328352799651e-05
5.13053912113587e-06
-5.74287657641534e-05
-4.45838913140452e-05
-5.04138831804327e-06
8.86452846967927e-06
-4.39725212905205e-05
-2.04878405374157e-05
-2.09509721193777e-05
-6.06662874404766e-05
-4.89529495848073e-05
-2.59152997392652e-05
-4.69899240796545e-05
-7.02323620537122e-05
-4.46660359286372e-06
-3.5067275100705e-05
-2.6862729289156e-05
-1.1035602184043e-05
-2.29073816826526e-05
-4.24006751191339e-05
1.76124111114836e-06
-1.16432652218763e-05
-2.46512281199161e-05
2.96391527353568e-07
2.50519527362209e-05
-4.28049985991938e-05
-3.02364574374738e-05
-4.38904324039983e-05
-3.69364750577719e-05
-4.13047978278763e-05
-6.17696737259699e-05
-1.21122176713759e-05
-3.78041603730775e-05
-7.76486409384483e-06
-3.22566207379467e-05
-4.12545789782052e-05
-1.38530205005935e-05
-1.63759919492116e-05
-4.60606099870299e-05
4.31139180103769e-06
3.87773803690324e-06
-6.06948760433378e-06
-4.02438584914485e-05
5.02771654128357e-06
-5.24195159327257e-05
6.2608109920944e-06
-3.25052926092408e-05
-3.28776476837256e-05
-2.05915965472349e-05
-3.84275559182049e-05
-4.53573026880358e-05
-4.91962357487848e-05
-3.49175951993152e-05
-1.59024428766134e-05
-5.90491028175888e-05
-1.81937723977619e-05
-3.23922330991361e-05
-7.84141944813731e-05
-3.88924830375407e-05
-3.04406292453875e-05
-3.9055652838172e-05
-4.50774247772465e-05
-1.56827582778192e-05
-3.10124202626194e-05
-7.2167716356918e-05
8.31214143172743e-06
-1.94579843128979e-05
-3.68647512913465e-05
-8.74463835948378e-06
-8.28492360348715e-05
-3.76644544913384e-05
-2.02267640196438e-05
-1.55032042786307e-05
-4.37039496636278e-05
-2.98911360945271e-05
-1.54943707725733e-05
-4.53526140973131e-05
-2.53853321597129e-05
-2.90937363260459e-05
-1.62971483543309e-05
-4.27056068787647e-05
-1.76866054642737e-05
-3.90032692002819e-05
-2.89567567153955e-05
-1.34451411524567e-05
-4.08041563592164e-05
-3.5712417385118e-05
-3.21861612201295e-05
2.20081674687464e-05
-3.79526417889891e-05
-2.14710864132217e-05
-1.96339735166761e-05
-4.95426636413807e-05
-4.83504800709059e-05
-9.99104330908133e-06
-6.139626118497e-05
-4.43258647102552e-05
-4.06919425022553e-05
-5.49625506737398e-05
-3.85184243546306e-05
-3.11259394936104e-05
-3.01055314189681e-05
-1.80251125240798e-05
-8.54973424599584e-06
-1.19008912860575e-05
-4.24702413763851e-05
-3.80636446662391e-05
1.07548676630842e-05
-7.38986355362123e-06
-5.03243061653788e-06
6.58375694975013e-06
-4.45705491220155e-05
-1.28452636499339e-05
-2.8978993009917e-06
-4.64287243783934e-05
-1.30188366734252e-05
-1.77493224527448e-05
-3.10617131352976e-05
-1.95482333939735e-05
-3.27776616090797e-05
-1.28112980256217e-05
-1.84888002246634e-05
-3.78184520478875e-05
-9.06054126207712e-06
8.54955102341631e-06
-7.46935863155075e-06
-9.7214348087548e-06
2.10821601221264e-05
-2.83702115453765e-05
-2.14378457881635e-05
-1.15177616217023e-05
-3.05381144803067e-05
-6.74767494185952e-05
-4.66741545470472e-05
-5.96414681216844e-05
-3.359804517405e-05
-2.8899159624911e-05
-6.70085170690881e-05
-5.62184194226782e-05
-2.95973433693128e-05
-2.14992942898311e-05
-1.01054331615318e-05
-1.59558704992035e-05
1.0769353846108e-05
-3.38219699280365e-05
-4.82559206686246e-05
-9.55996303063993e-06
-2.93763354501632e-05
-4.71628278879227e-05
-1.71810680195265e-05
-4.07758754649089e-05
-6.92835803167102e-05
-4.69560194630004e-05
-4.63517080908886e-05
-4.91350843951774e-05
-5.88388057874033e-06
-2.13573623574193e-05
-6.07632229373405e-05
-1.33270300652881e-05
-3.35292285703227e-05
-2.05366339136139e-05
-4.20159749440403e-05
-4.62385299243182e-05
-3.05302641389677e-05
-2.56748141660471e-05
-1.44819601936643e-05
-1.50512672625352e-05
-2.91827047533955e-05
-1.80179810423033e-05
-3.41094301043028e-05
-1.17163159014063e-05
-2.06618407562128e-05
-3.10467553361106e-05
-2.20964592857365e-05
-3.31461510703903e-05
-5.22630313186188e-05
-5.5549545612696e-06
-2.9356445184209e-05
-5.86803015105125e-05
4.38743411586644e-06
-1.31653740899856e-05
-2.35666869755767e-05
-5.78261108277285e-06
-4.94006484548819e-05
-1.79345475031046e-05
-1.2789336232433e-06
-3.97043767011707e-05
-3.39161350477801e-05
-1.29167004892669e-05
-1.49979980668682e-05
-3.41154436684379e-05
-2.24400515077196e-05
-2.53768474937828e-06
-3.79327122639219e-05
-4.90154466792499e-06
-4.75193388339392e-05
-4.83707114881097e-05
-4.5248758928023e-05
1.36503161605196e-05
-2.01300119018324e-05
-5.17563860667124e-05
-3.97199122640592e-05
-4.43735556340953e-05
-3.52268995468679e-05
-3.10615793421403e-05
-2.71636873235783e-05
-1.3052487831309e-05
-3.03298315856248e-05
-1.3098753440615e-05
-1.81535492218184e-05
-3.55409087331508e-05
-2.71997425623972e-05
-3.8742001616944e-05
-3.27139855458711e-05
-2.14742290401326e-05
-2.42786292018335e-05
-8.06993987992116e-06
-2.29712504195654e-05
-4.33803099097981e-05
-5.72185433062964e-05
-1.11025421198069e-05
-3.68076162036157e-05
-7.47393419027585e-06
-3.71568225646611e-05
-1.15580914865801e-05
-2.34837431487013e-05
-3.44836059493347e-05
-3.89095748070954e-05
-3.81647796865159e-05
-4.48679468572923e-05
-2.16065056620829e-05
-5.29302275159637e-05
-3.60721807294479e-05
-3.31063931678496e-05
-2.28750629891511e-05
-2.55206158725108e-05
-2.04963466891409e-06
-4.67158007369766e-05
-5.04339923763425e-05
-3.98130935325456e-05
-4.7678928165128e-05
-3.96761000663905e-05
-5.17831894169528e-05
-4.77738004100535e-05
-5.59918942465984e-05
-1.15845317296082e-05
-2.58786643172244e-05
-3.68294333932286e-05
-5.2426542412006e-05
-2.066209104647e-05
-1.23524892449259e-05
-4.5066690475788e-06
-3.86543555974677e-05
-3.99197812756927e-05
-1.57239480367412e-05
-1.08956784448648e-05
-5.03676644256487e-05
-3.06678009631856e-05
-1.3307830236774e-05
-3.88317686917254e-05
-3.36069225687792e-05
-1.83207600353472e-05
-1.15529349169993e-05
-1.79870438254605e-05
-3.58494352516214e-05
-1.72672143066135e-05
-3.19749502379794e-05
-1.40587916208423e-05
-1.75474646713837e-05
-2.76900120288362e-05
-4.3917531453552e-05
-2.32996376292278e-05
-5.08449449666753e-05
-3.31883363116952e-05
-1.28024793015764e-05
-3.77040890770161e-05
-2.1124476091526e-05
-4.6792690736427e-05
-3.74491351140225e-05
-2.03784006491083e-05
-1.61203781134685e-05
-2.27721924598148e-05
-3.82251701677905e-05
-1.64891550364097e-05
-3.51160486106819e-06
-1.50245654190919e-05
-8.38002394870066e-06
-1.60149021213482e-05
-1.98558701304488e-05
-2.26818630202676e-05
7.19747709316755e-06
-4.02930466573083e-05
-1.91202601802325e-05
-5.32598367508651e-05
-1.66689125847031e-05
-2.84975950055556e-05
-2.88231980235432e-05
-3.23566602942326e-06
-2.75269147560742e-05
-2.24380061910753e-05
1.01893146650781e-05
-3.06882017141046e-05
-2.94462933802813e-05
-4.01603614162645e-05
-3.20552838663403e-05
-4.01344105332383e-05
-4.28273256249606e-05
-4.75054433802422e-05
-4.23794365358984e-05
-4.93482918077198e-05
-2.7033670107759e-05
-2.51605197601064e-06
-1.66547323954675e-05
-3.10824674284377e-05
-1.96147560580822e-05
-2.06989609501009e-05
-2.08982275951136e-05
-1.83934061524067e-05
-3.05261391240996e-05
-4.64899052625069e-05
-3.25196866003648e-05
-7.64162868470905e-06
-4.21574060226593e-05
-3.15440220433861e-05
-1.9373036645572e-05
-4.93649825943676e-05
-3.7693231793498e-05
-5.87078345507244e-05
-6.15773898505908e-05
-2.69899838222417e-05
-3.28468740469316e-05
-2.07245253171671e-05
-3.25060179581118e-05
-3.63079367580312e-05
-2.70257619673273e-05
-3.29112625006942e-05
-2.39403789337232e-05
-2.45601912386049e-05
6.39499198921212e-06
-4.24339991485472e-05
-2.41044632299855e-05
-3.15396231029553e-05
-6.04719836952521e-05
-4.4515534168395e-05
1.07022442470672e-05
-2.1220408726811e-05
-3.64479348813674e-05
-1.58543714532952e-05
-3.15556815971286e-05
-5.72728208790982e-05
-4.26137421616306e-05
-2.50491740062805e-05
-1.8953598826834e-05
-9.88916829835371e-06
1.94236300766729e-05
1.88839952145575e-06
-2.34686946786372e-05
-1.61696459717543e-05
-3.24567018295926e-05
-5.21082605221168e-05
-5.8616675465636e-05
-3.85444379207979e-05
-5.10004258931705e-05
-3.19174403024153e-05
-3.16051781137932e-05
-2.88104262511853e-05
-1.92595912470521e-05
-1.52614262433963e-05
5.76070478462736e-06
-6.1762605440599e-06
-5.97173090568982e-05
-6.77478961928738e-05
-4.16295925217328e-05
-5.59550863797342e-05
-2.1100458260911e-05
-3.69746059473934e-05
-3.09016062917057e-05
-4.49275077445887e-05
-3.65204899566311e-05
-2.73511441742731e-05
-1.11194126773526e-05
-3.26587651607045e-05
-6.58072421381975e-05
-8.80934508083369e-07
-4.84665636230252e-05
-3.7088900243584e-05
-3.93809106827981e-05
1.15016409307925e-07
-3.53963699831767e-05
-4.9210737919418e-05
-2.97047435374873e-05
-1.57421727560607e-05
-2.91868179797358e-05
-3.72584980273949e-05
-2.58469958633525e-05
-2.41595763605093e-05
-3.13442562567842e-05
-5.38507505314748e-05
-6.52830747163805e-05
-3.23612695199344e-05
-4.2394127297898e-05
-4.49163773098681e-05
-2.3489702587392e-05
-2.69977223025493e-05
-2.92921365767092e-05
-2.58275861066773e-05
-4.26410895936568e-05
-3.30870642520978e-05
-1.46220278965422e-06
-4.11208736545637e-05
-4.0143988410493e-05
-3.92422357144374e-05
-2.87639978120546e-05
-4.93473336563913e-05
-4.74217654519489e-05
-2.27019349141976e-05
-3.44889418910394e-05
-2.13637032054788e-05
-2.86856567790041e-05
-2.59543434849529e-05
-2.18608964309282e-05
-2.51485263843713e-05
-1.51185541872211e-05
-2.62022869305944e-05
-3.09658319552596e-05
-1.59452312052888e-05
-3.69255728396892e-05
-6.4308524904898e-05
-3.55097077621507e-05
-7.29732837650264e-05
-2.3116175447051e-05
-2.45662843281148e-05
-2.61861743717131e-05
-2.45290778413579e-05
-3.01420762541236e-05
-3.48027889464864e-05
-3.01758010811082e-05
-1.85840685554024e-05
-3.25056797852477e-05
-3.10576341549676e-06
-6.35413152344042e-05
-2.87817785221144e-05
-1.43636817354163e-05
-2.45271283070542e-05
-2.04712544537924e-05
-1.28653068308574e-05
-5.78254876750692e-05
-2.75133625696877e-05
-2.57747375300047e-05
-6.85599544549488e-05
-9.56563409129858e-06
-1.46825823140917e-05
-5.11869049078586e-05
-1.36801437032888e-05
-4.11635740751262e-06
-4.10370283015389e-05
-1.08532273098363e-05
-2.49727274954929e-05
-4.60603746166332e-05
-3.70224532835044e-05
-1.1072771479418e-05
-2.73064033150446e-05
-6.31651188159339e-05
-1.09183702575832e-05
-5.78701666382876e-05
-4.45605944486771e-05
-8.55811282648563e-06
-6.86574986150266e-05
-4.14112619282209e-05
-2.81920057282288e-05
-3.29394686348902e-05
-5.41392250571556e-05
-4.34473265064246e-05
-2.34644601542107e-05
1.34521699086106e-05
-1.92745536423634e-05
1.30666563174399e-06
-2.65835747471291e-05
-4.6968711975752e-05
-3.37721594173216e-05
-3.00912543678178e-05
-3.86568229421048e-05
-3.98350072475823e-05
-1.8452071402141e-05
-3.46613335316462e-05
-2.01925956821555e-05
-2.80066862932087e-05
-5.5468624374691e-05
-2.10423843829449e-05
-3.15493277051047e-05
-2.88488864789134e-05
-1.45472615442467e-05
-2.79906645253888e-05
-3.27117061913841e-05
-4.12294692118456e-05
-2.89127274758226e-05
-1.58033459568949e-05
-4.54745292811057e-05
-5.94452199562109e-05
7.70372085185021e-06
-5.46799597826836e-05
-7.99014916603726e-05
-2.18623999414298e-05
-6.31626308415362e-05
-1.36992304976327e-05
-1.72324890018956e-05
3.56339981587469e-06
-2.18282654351288e-05
-8.38478996361117e-06
-3.01308510907789e-05
-3.31382606196359e-05
-1.11787441329724e-05
-2.30390554224708e-05
-5.08550041726051e-05
2.06584433400334e-07
1.36218702535769e-07
-2.89817854232079e-05
-3.27585156319273e-05
-3.78085799177864e-05
-3.9861655568543e-05
-4.80088264014675e-05
-5.55530049003975e-05
-3.38626823920579e-05
-4.99891394945239e-05
-3.47449505134903e-05
-2.41830558928399e-05
-3.55390151131437e-05
5.98168336391401e-06
-1.11436019386276e-05
-3.76140282123318e-05
-8.79351020627157e-06
-2.0833175871147e-05
-3.93129107817769e-05
-3.51861160680091e-05
-2.04813602666717e-05
-5.07682012665152e-05
-2.50152854309679e-05
-1.76943885761528e-05
-3.80011360309735e-05
-4.49116534821422e-05
-1.33387889395777e-05
-2.80791702373133e-05
-3.93684977795146e-05
-3.37433174849392e-05
-1.68798558810873e-05
-3.81409551097579e-05
-1.13688632184638e-05
-2.97118619312012e-05
-4.28143838892536e-05
-1.96762146085884e-05
-2.93181417068192e-05
-4.16388268201923e-05
-2.44048621362565e-05
-2.06127961232545e-05
-1.66767469193719e-05
-3.79098624879273e-05
-3.31936013846216e-05
-4.52810750745782e-05
-5.16059945820544e-05
-3.6243660399633e-05
-3.34837811872032e-05
-3.54709080501178e-05
-3.52995530722249e-05
2.97035670627665e-06
-2.39612601422664e-06
-1.24664554369555e-05
-2.69372246932865e-05
-2.4773362693342e-05
-2.72494557331684e-05
-3.94883498673525e-05
-1.47404052228677e-07
-7.22100824888648e-05
-4.33477537916186e-05
1.45421791452083e-05
-3.52264994264667e-05
-6.49475003464602e-05
-1.8961785624989e-05
-3.10185841901432e-05
-1.9488195724437e-05
-3.46088417666144e-05
-4.05257983538269e-05
-2.60709289352669e-05
-4.79501529308612e-05
-2.94770811005159e-05
-3.84451915242999e-05
-2.05808187077241e-05
-4.46192210877851e-05
-3.67839754586289e-05
-1.38273518191988e-05
-1.51623086151854e-05
-2.98998215064833e-05
-3.71013943106265e-05
-2.81699939642783e-05
-1.69157690486225e-05
-4.90530156616967e-05
-2.28956457604175e-05
-5.01809614605692e-05
-2.3947201682876e-05
-2.38947927333886e-05
-3.1107251739395e-05
-3.55700598334832e-05
-5.77618710886868e-05
-1.46568429327843e-05
-5.15451826844672e-05
-1.37636298298457e-05
-4.4206791498104e-05
-3.73130192249386e-05
-1.32542231644932e-05
3.64407277891509e-06
-3.006266883262e-05
-3.80071171862154e-05
-2.93545560217733e-05
1.58086021636695e-05
-4.94364045017045e-05
-5.43235064236371e-05
6.30021523369477e-06
-3.3285497265711e-05
-4.52287722473064e-05
-2.115752905164e-05
-2.33815275141258e-05
-7.42619437871566e-05
-3.52050000491008e-05
-1.00540283768391e-05
-2.78845629854046e-05
-3.16125595474239e-05
-7.78695121611629e-06
-3.83992682252326e-05
-7.90560923258017e-05
-1.41210783368006e-05
-5.79236204273315e-05
-3.12705951692791e-05
-1.87456013926733e-05
1.04121347270052e-05
-3.4650896149195e-05
-2.95336937467392e-05
-2.59825268660148e-05
-4.10957640909828e-05
1.77927749294092e-06
-7.37944396052641e-06
-3.86037054814024e-05
-5.25975161058414e-05
-3.06448718814291e-05
-4.58451662529302e-05
-4.71748838831242e-05
-4.64422850653656e-05
-1.87363914072724e-05
-5.08285703992383e-05
-3.24331418848334e-05
-2.22702374441452e-05
-1.43981601155333e-05
-3.68330760506735e-05
-2.70363805403069e-05
-3.00679385870019e-05
-2.50599080884285e-05
-2.92472954351784e-05
-2.40289557687146e-05
-3.10225800895582e-05
-6.10029047555211e-06
-2.82806015271339e-05
-2.57219192653756e-05
-5.7835251979464e-06
-5.3019925396707e-05
-4.2750744202086e-05
-7.61415743488953e-06
-3.46766973361473e-05
-7.09954092446535e-05
-1.82813869254298e-05
-1.86389847204406e-05
-3.55898455299474e-05
-2.29333801748786e-05
-4.76025228154418e-07
-3.52669388559094e-05
-1.36798803878634e-05
-2.48932761142485e-05
-4.85818071185856e-07
-4.40191443048211e-05
2.63262265659044e-06
-1.97981883983535e-05
-3.85592462167831e-05
-9.20422999343422e-06
-1.8705879857124e-05
-3.17690720106221e-05
-3.44801103712845e-05
-1.83101732938796e-05
-1.53878795471699e-05
-2.74962227618373e-05
2.83725417813856e-06
-3.01960524782576e-05
-2.77891469683203e-05
-3.19444390009175e-05
-1.56392403493086e-05
-5.12310322950532e-05
1.64151974498994e-05
-5.25949475491431e-05
-1.70338980445084e-05
-3.4195426102634e-05
-3.52936198437289e-05
-3.0991276102036e-05
-4.51022270333784e-05
1.94333851672821e-06
-3.00133047124925e-05
-8.128559800569e-06
-9.41767178536288e-07
-6.44727563264833e-05
-7.06764293052415e-06
-3.84507731450407e-05
-3.64619109285252e-05
-4.98783672179553e-05
-9.81095593532079e-07
-2.01146192745074e-05
-5.04798088908244e-05
-2.9284263966648e-05
-1.36358432678469e-05
-2.52588039011765e-05
-4.17050574050499e-05
-3.02091110853906e-05
-4.96362830887919e-05
-6.233989460578e-06
1.87933022648991e-06
-4.47787518942242e-05
-1.19444126866503e-05
-2.66532622413124e-05
-3.40638172675877e-05
-4.2263471899942e-05
-2.91901843721449e-05
-3.17036753468786e-05
-4.93903286403491e-05
-3.7485927002192e-05
-3.3995728593169e-05
-5.72439170788708e-05
4.52997279864587e-07
-3.68462502591598e-05
-4.52174734346345e-05
-4.00413284396572e-05
-4.36409288745149e-05
-3.94453825537362e-06
-5.48391109721251e-06
-2.38577799331266e-05
-4.82027831041701e-06
1.12989395924345e-07
-2.06927992692138e-05
-3.71288553007017e-05
-3.92618457720425e-05
-4.37411343941246e-05
-2.73121201355086e-05
-3.43482767243151e-05
-1.47580525792964e-05
-4.00742794716543e-05
-3.21914082921034e-05
-5.13743121429922e-05
-2.16654514334392e-05
-1.07116188086489e-05
-2.45929487604942e-05
-8.4394303558701e-06
-2.72881832908242e-05
-3.86387951302766e-05
-2.01712252509833e-07
-1.83377313256429e-06
4.96221857204059e-06
1.05734723498976e-05
-7.62328996815489e-06
-2.22498160980231e-05
-4.19908580847891e-05
-4.67041896972111e-05
-6.5705061009867e-05
-5.97084376117409e-05
-3.18715627751986e-05
-2.4917173926448e-05
-4.04917389041422e-05
-5.38969874852573e-05
-2.67422320038155e-05
-2.69754664898173e-05
-5.94220521877897e-05
-5.36521112301314e-05
5.63463584660853e-06
1.05307233658785e-05
2.13957489379737e-06
-9.71058983568325e-06
-6.57341383728911e-06
-2.34649931774683e-05
-2.74092270114243e-05
-3.30208330629495e-05
-1.24293363650925e-05
-2.25476709725848e-05
-5.38328390017991e-05
-3.93214784070497e-05
-7.73373727604658e-05
-4.72446729405629e-05
-6.5403025375798e-05
-2.42216817490823e-05
-2.8513878129226e-05
-3.90311606971513e-05
-1.43171669496126e-05
-1.32425069360909e-05
-1.72770784984484e-06
-4.72094368230957e-05
-1.55351667866535e-07
-3.90598885260751e-05
-6.52732900326724e-06
6.43888221530108e-06
-1.44581770055229e-05
-1.53220576463316e-05
-2.9077431189586e-05
-2.74762834478054e-05
-2.19275619671604e-05
-3.06549880099573e-05
-3.56961309294371e-05
-3.00754046258756e-05
-1.97338825798867e-05
-3.50306306580993e-05
-6.55156846055367e-05
-1.680425684196e-05
-3.0575914565656e-05
-3.97611674656864e-05
-3.11403249418728e-05
-3.58215484180687e-05
-2.98943059688725e-05
-7.21499520370289e-06
-1.92881074293537e-05
-1.59945380477022e-05
-5.63236345881376e-05
-8.88486569788363e-06
-1.69722073554163e-05
-2.22265683706204e-05
-2.62570846929e-05
-1.4877476011408e-05
-5.23150824711476e-05
-3.37790755684439e-05
-7.92663932062605e-06
-3.48022945046679e-05
-4.78743191624427e-05
-3.30686660411753e-05
-1.93949439815349e-05
-4.50899528803835e-05
1.70635668822241e-06
-4.27224387657428e-05
-3.55161606704316e-05
-2.25266206275174e-05
-3.78203694019068e-05
-5.56397225321219e-05
1.07350500732923e-05
-1.00784470815637e-05
-2.78434227944299e-05
-1.26242970242394e-05
-2.47752141937591e-05
-1.03998212464766e-05
4.96459847175268e-06
4.76238913976661e-06
-4.57827129139748e-05
-1.11736984975118e-05
-1.8631454689149e-06
-2.36679651137216e-05
-4.41937417569596e-05
4.96080334593297e-06
-3.08794118160358e-05
-3.33480063797526e-05
-6.48476032981926e-05
9.49093880061423e-07
-2.84483061442875e-05
-3.74340523814095e-05
-2.08440974957864e-05
-5.64513176296827e-05
-3.6102261927474e-05
-4.51874460631353e-05
-3.52595680485149e-05
-3.01985752064122e-05
-1.6560436469186e-05
-4.57315272574183e-05
-6.86692252937493e-05
-1.37535657816786e-05
-1.27736476656723e-05
-1.04212815134829e-05
-2.16489696631733e-05
-4.0960504296256e-05
-4.82996608808164e-05
-3.85373143813502e-05
-3.79891394160058e-05
-6.95429193683784e-06
-5.30877308234888e-05
-1.22451703673352e-05
-2.01520563351579e-05
-1.4691837476577e-05
-3.68817436400974e-05
-2.92467738953362e-05
-7.73801912610466e-06
-7.00736323905882e-06
-1.85229477663483e-05
-2.6457847313652e-05
-4.48197640651674e-05
-1.6683667838698e-05
-4.10721405018715e-05
-6.03203902755369e-05
-7.54951440532618e-06
-2.49179800037067e-06
-4.10037832207365e-05
-3.9920969255068e-06
-1.70308328276297e-05
-4.3911571775767e-05
-3.04003523073366e-05
-3.44240921272424e-06
-3.78571384983754e-05
-4.05516203784822e-05
-2.86707462241974e-05
-4.18863754904062e-05
-4.3437010007158e-05
-9.20390322088497e-06
-4.78168655011349e-05
-3.42729984151498e-05
-3.68719046476666e-05
-3.1480057400384e-05
-6.0028204274178e-05
-4.06403383883002e-05
-5.341950326955e-06
-2.32995081080297e-05
-9.26703384526353e-07
-2.98645402446788e-05
-6.45849797526155e-05
-2.63123577164157e-05
-1.35089879429644e-05
-3.48928366806102e-05
-2.24678577249018e-05
-1.76822564174626e-05
-4.27338629014061e-05
-6.08066112259006e-05
-5.93839919096923e-05
-1.87579368979499e-05
-5.78701243512573e-05
-7.27472706570462e-06
-2.63076111260642e-05
-1.2923171061976e-06
-2.05565188437028e-05
-5.47304385294417e-06
4.80824585261168e-07
-2.36482706670078e-05
-3.46526210735948e-05
-2.00902220014866e-05
-3.63232949828292e-05
-4.35717132486685e-06
-3.10331567070453e-05
-1.1220047390982e-05
-4.05952891720574e-05
-5.34851746343021e-05
-2.80906857080432e-05
-1.32770386038737e-05
-1.07218184582418e-05
-4.22504434710911e-05
-1.46320461517379e-05
-2.15877912796127e-05
-2.86705009133166e-05
-4.58409708794378e-05
-4.26817186923168e-05
-2.72849061876286e-05
-9.27320306321443e-06
3.83377734340224e-06
-1.17486737090593e-05
-4.35406575897113e-05
-1.35998228444662e-05
-5.9642403482968e-05
-4.92180318447221e-05
-4.64013690333723e-05
-6.35033845064891e-05
-3.78765306581216e-05
-3.55115272902361e-05
-4.94321566591228e-05
-3.52350614247303e-05
-2.58045379343836e-05
-5.44829183951746e-05
-2.66898245936854e-06
-2.0377273507027e-05
-3.87157197214841e-06
-2.1350938538549e-05
-1.19048015104047e-05
-4.87324061742844e-05
-3.0091810851233e-05
-7.09624834817318e-06
-2.34881446104695e-05
-3.78340931729047e-05
-4.06613829447124e-06
-5.15018368343235e-05
-3.89374882726695e-06
-6.4381586304949e-05
-4.91608952611438e-05
-4.77436592588887e-05
-1.57477375779399e-05
-4.46651651932114e-05
-5.46825181296093e-05
-2.99069930509295e-05
-2.17960937304327e-05
-4.54240329606699e-05
-2.31858041976415e-05
4.78185424002141e-06
-5.96725617280113e-05
-1.58584239699011e-05
-3.63664246420713e-05
-2.1580076503429e-05
-3.31349269684713e-05
-1.19812890014278e-05
-2.41371728317587e-05
-3.44943997471267e-05
-3.41161572399342e-06
1.39627966288597e-05
-2.53656288224395e-05
-3.36152397520088e-05
-2.64695668780912e-05
-5.53848580379647e-05
-5.37937317920814e-05
-1.52502208459127e-05
-2.09119016449336e-06
-5.60145417305195e-05
-3.0744408048646e-05
-5.18658632512375e-06
-4.829770251862e-05
-3.64165439174355e-05
-1.7400565599216e-05
-4.11298625435877e-05
-7.51929907435094e-06
2.50424265728807e-05
-9.24282029262339e-06
-2.27960121769354e-05
-1.8568292696234e-05
-2.47267317327846e-05
-2.62719793952715e-05
-1.82341530786108e-05
-1.28036253449695e-05
-4.7863660987175e-05
-5.30021364070745e-05
-7.25916543752749e-08
-5.97566387476114e-06
8.94571600455926e-06
-3.40298796845623e-05
-3.85561774030016e-05
-7.07938939016066e-05
-8.04256393222268e-06
-1.13784537948776e-05
-3.11428887501939e-05
-4.07572295446474e-06
-3.23953492321652e-05
-7.18130506521139e-05
8.67564579357989e-07
-6.07140992155595e-06
-9.49301784199601e-05
-4.58215279636788e-05
-4.34658334686557e-05
-1.63175336684191e-05
-1.05329373687766e-05
-8.20939243748759e-06
-9.04507120521318e-05
-5.58825826871734e-06
-7.72778424887483e-06
-3.65270917330494e-05
-6.13614657398987e-05
-1.88813813632285e-05
-2.89939605537571e-05
-2.97411361142133e-05
-2.03199920763968e-05
-7.36003326796633e-06
-3.34962731282375e-05
-1.67240011776194e-05
-3.66164685570598e-05
-6.39377831657839e-05
-1.88228486955617e-05
-3.52239743917373e-05
-5.77740756843053e-05
-3.25225958606424e-05
1.90569704932191e-05
-4.69604928857042e-05
-2.87127630676374e-05
-3.07071887676472e-05
-4.78341718034315e-05
-3.1189448973694e-05
1.18855849548821e-05
-1.35748274998387e-05
4.6803128605623e-06
-8.58743073767929e-06
-9.86218927203771e-06
-5.3861331338258e-05
-3.5382841253226e-05
-3.22096373065096e-06
-7.19794004303562e-05
-3.26366917908193e-05
1.15792678390923e-05
-3.27010989068185e-05
-2.44754336071634e-05
-1.85854229558149e-05
-4.47772470168429e-05
-4.61348610134054e-05
1.27766423703622e-05
-2.49680626153111e-05
-4.81196061853296e-05
-9.3134728679117e-06
1.93059185452554e-05
-4.5417574168374e-05
-1.34632306063858e-05
-4.16568125136702e-05
-4.39849398422835e-05
-8.97740573197849e-05
-1.60308187864979e-05
-2.71260585595759e-05
-3.06911336316711e-05
-3.9046891166709e-05
-3.18381568911585e-05
-2.56387631477691e-05
-2.1503726727623e-06
1.36799425611748e-05
-3.07310482644416e-05
-2.21895071824066e-05
-2.12085725750279e-05
1.40291032982933e-05
-1.60596678486519e-05
-3.27487296399181e-05
-2.16407349970442e-05
-2.30057797386734e-05
-3.14478813717982e-05
-5.3003911126617e-05
-5.38715302134081e-05
-2.56091763920562e-05
-3.65605763767998e-05
-3.77393417149743e-05
-4.32862579850957e-06
-2.47549236510291e-05
-1.09426021002112e-05
-1.45581354676475e-05
-1.75618754089835e-05
-1.18908161607198e-06
-2.62980064303722e-05
-3.23841531662195e-05
-1.23886766140352e-05
-9.30414419879797e-06
-4.34039659966616e-05
-2.13084486119506e-05
-1.80348951818914e-05
-2.08451589548602e-05
-2.50853293498519e-05
-3.90227889600828e-05
-1.34316133670288e-05
-2.14467142334269e-05
8.59963891234118e-06
-3.36941366538166e-05
-2.91552486174115e-05
-4.9279091821273e-06
-3.44541990699785e-05
-2.37509041005406e-05
-3.10483336791857e-05
-5.40644037461032e-05
-4.60824211393951e-05
-2.35962049211688e-06
-4.49967592673892e-05
-4.42387551809057e-05
-2.63865899305634e-05
-4.24182528278478e-05
-2.02192924123427e-05
-3.86994549343845e-05
-9.37682974076196e-06
-4.58592032406445e-05
-2.80442409208745e-05
-6.71299768545765e-06
-4.16213393222158e-05
-1.67315185433354e-05
-3.66214598852079e-05
-3.35010556018853e-05
-2.81824118935654e-05
2.86569432882445e-06
-5.2987157756471e-05
-3.36741788783969e-05
-1.81846164131024e-05
-2.11066746094718e-05
-4.19955654969765e-05
-1.15450380463824e-05
-1.21083687084949e-05
-4.17387806341999e-05
-5.38912157637408e-05
-2.30552546148709e-05
-2.93158092041333e-05
-2.20777573662605e-05
-1.88442226967687e-05
-4.42862322290109e-05
-4.83266058229908e-05
-3.5803804677391e-05
-2.41111287133199e-05
-4.72696128642981e-05
-1.82753402681781e-05
-4.56823021435669e-05
-3.88066522385069e-05
-2.35356613154073e-05
-4.29241068000805e-05
-4.99512575822289e-06
-3.15163439455863e-05
-2.81884968571538e-05
4.29702601000822e-06
-4.15466431366433e-05
-1.41354356729479e-05
-3.11350450558833e-05
9.24876833881659e-07
-2.36289500325266e-05
-4.29179603344249e-05
-3.99743446793592e-05
-5.38177045858006e-06
-1.10572680440632e-05
-3.00237892478707e-05
-3.3633750454312e-05
-2.71611562408686e-05
-2.93667917809244e-05
-1.45641924034052e-05
-2.74696517169811e-05
-6.94714669119713e-05
-4.73055946608608e-05
7.30887917844839e-06
-3.25615212963426e-05
-4.33876209083398e-05
-3.76196873746132e-05
-5.42120565356606e-05
-2.33653446939683e-06
-2.54757710611933e-06
-1.85087333308497e-05
-8.92664644357671e-06
-3.30727112871955e-05
-4.98932946753995e-06
-8.87679696206872e-06
-1.74078016747851e-05
-1.87158098043732e-05
-2.51896275119371e-05
-3.60071426836938e-05
-3.03449155119418e-05
-1.67221028872004e-05
-4.75395081383172e-05
-1.22675337571236e-05
-5.00753782113703e-05
-4.23172655985993e-05
-3.24165460495807e-05
-3.2679725407263e-05
-5.59827859374739e-05
-3.67765000261359e-05
-7.43947078662624e-06
-2.24716598818617e-05
-2.70198785794133e-05
-1.00633368243458e-05
-3.17522630089643e-05
-1.83732059381334e-05
-2.28782076905126e-05
-2.39254752032945e-05
-4.37846920157886e-05
-3.77194848785419e-06
7.14335352160611e-06
-3.95065685508779e-05
-2.75500990232117e-05
-6.58590253253616e-05
1.04312274364468e-05
-1.8714531810537e-05
-2.06317987291004e-05
-1.07550967362398e-06
-2.61774292727472e-05
-5.48045857314339e-05
-5.43962964870913e-05
-4.58984008162667e-05
-1.54725480603336e-05
-2.76575752528734e-05
1.78474470457912e-07
-4.01549248860136e-05
-2.68963603021787e-05
-7.49006888911855e-06
-5.44850790122086e-05
-1.83824613048242e-05
-3.89926195136842e-05
-1.48567093941096e-05
-1.52149877241553e-05
-3.04355877712096e-05
-2.00481678226644e-06
-3.37928131173584e-05
-3.51603948039045e-05
-1.44685649778738e-05
-1.65180361976058e-05
-6.09776087601737e-05
-8.97261463902073e-06
-2.63846704500228e-05
-2.61820726432757e-05
-1.57550437521758e-05
-3.15133503287288e-05
-3.90263874336897e-05
-4.22405418407286e-05
-2.11386382030982e-05
-3.44048545428621e-05
-1.25707349535348e-05
-1.41513718137982e-05
-3.21688329889995e-05
-4.58304564866401e-05
-3.53827208353569e-05
-4.78355256788264e-05
-4.02179780853607e-05
3.94230115696488e-06
-2.45102302535541e-05
-1.14851434612936e-05
-2.97861506880123e-05
-5.37138017120461e-05
-5.86564462540522e-05
-4.9652678293312e-05
-2.61952836136759e-05
-2.60431214857392e-05
-4.76641692167041e-05
-8.12248205766214e-07
-1.90740581748933e-05
-4.22912292925949e-05
-3.34347793188166e-05
-5.37972086940377e-06
-1.31613949871964e-05
-1.15591416054357e-05
3.12467385260391e-05
-2.84040478525375e-05
-2.82883540417397e-05
-2.98309907226878e-06
-2.9687393180864e-05
-1.53487658955004e-05
-4.57312002194105e-05
-2.63698642264008e-05
-3.78455828053661e-05
-6.37755552645935e-06
-3.75076493050779e-05
-3.65552467765078e-05
-1.93232579912029e-05
-2.86526315116348e-05
-8.21770996904153e-06
-4.70143409240881e-05
-3.24898020324403e-05
-1.47027892494405e-05
-4.67791248778328e-05
-1.90503937536872e-05
2.12355123712142e-05
-2.40989560954443e-05
-5.06079522555797e-05
-1.62959413253526e-05
-3.81553756791836e-05
-8.98558544335949e-05
8.86430647197824e-06
-1.30564804638801e-05
-2.27017279568213e-05
-3.67212837784488e-05
-3.66447798310769e-05
-1.1892164017525e-05
-4.11833760456922e-05
-2.4989273823432e-05
-3.23676022335473e-05
-4.68588700766757e-05
-4.48932544042011e-05
-5.49950221599605e-05
-3.04141349459598e-05
-3.74436540710982e-05
-3.75668302391564e-05
-9.4389258881078e-06
-8.97233524488649e-06
-1.92972660265451e-05
-2.59892821293783e-05
-3.30097636813418e-05
-3.0690581775774e-05
-5.52459796010205e-05
-2.18640157119925e-05
-4.48062484971234e-05
-4.75081354042941e-05
-4.47988136606919e-05
-2.21131412577305e-05
-9.09138398000904e-06
-2.31073773729091e-05
-5.34919813363384e-05
-2.17702208239522e-05
-7.55866277543813e-06
-5.19988563827582e-05
2.80919728951709e-05
4.87885906639196e-06
-1.75855994776172e-05
-1.99925960562637e-05
-5.28957609944502e-05
-6.82135324189661e-05
-3.3467262282979e-06
-3.44491118500704e-05
-2.34297197745856e-05
-3.38809383941638e-05
-3.8206131555054e-05
-3.92806154973781e-05
-2.78112423767149e-05
-3.86433351564611e-05
-1.5485200258549e-05
-1.43704879904587e-05
-9.0920367345615e-06
1.33578363165467e-05
-2.81650256774742e-05
1.21001646071761e-05
-1.45485236494132e-05
-5.01576227388717e-05
1.89071480495963e-06
5.48011082714899e-06
-9.79385566166782e-06
-2.93816641935152e-07
-3.16036212443017e-05
-9.73865986119931e-06
-1.42451663966252e-05
-1.91279480858837e-05
-4.51052861885028e-05
-3.42511673067964e-05
-2.32418423133443e-05
1.2320915223694e-05
-5.48354648200079e-05
-3.38338196284763e-05
-4.31345308018777e-05
-2.95362034382748e-05
-2.34932017535315e-05
5.96201502100523e-06
-1.84667160077131e-06
-6.62410248993969e-06
4.49881285129808e-06
-1.1315111918514e-05
-2.22535780973177e-05
-1.51201475625e-05
-6.56444041583334e-06
3.123002296627e-06
-2.97293317807278e-05
-1.26482668155817e-05
-6.43578086587175e-05
-1.29005612012994e-05
-4.37430275171518e-05
-3.13345906680296e-05
-6.88434704075866e-05
-5.18284316298648e-05
-3.19922900853304e-05
-2.27100034460726e-05
-3.79668119646916e-05
-4.86424900062763e-05
-2.02513804014332e-05
-3.73086645141352e-05
-7.16889953962098e-06
-9.94408651566106e-06
-2.79281546453499e-05
-3.27879867146089e-05
-5.49056948326677e-05
-2.90579306572317e-05
-2.29799456915161e-05
-7.38492071937899e-05
-7.08406694460691e-05
-3.29363488641578e-05
-3.57704072632103e-05
-4.09549863016494e-05
-2.67614831291585e-05
-4.04114070512764e-05
-4.83653907652886e-05
-1.89094459947603e-05
-3.51604141663273e-05
-1.90087693519529e-05
-2.56300860320205e-05
8.87795108195771e-06
6.97938207420444e-06
-7.93389926314404e-06
-7.09700696457104e-05
-2.76503784815961e-05
-4.17366704819035e-06
-1.43638117758901e-05
-2.2339309966348e-05
5.10164804583012e-07
1.22736726755537e-05
-5.30156439106664e-05
-4.10786869270975e-05
-2.70380759533358e-05
-1.58480303616473e-05
-3.38849378957274e-05
-2.46880993855277e-05
-4.93939760411237e-06
-5.5980761698398e-05
-2.78685440109499e-05
-3.15436326274212e-05
-4.60880185887529e-06
-4.52657452780384e-05
-3.402293155235e-05
-1.94707331225986e-05
-3.06308661600422e-05
-3.3992798863186e-05
-2.67514855559215e-05
-4.90925933153207e-05
-4.11167635314767e-05
-4.94012963654234e-05
-2.79759224647059e-05
-1.94806704363475e-05
-1.46988260183867e-05
-3.36168449278839e-05
-4.58320954696766e-06
1.00576337030945e-05
-2.8019372067546e-05
-1.66331763273788e-05
-1.92004464238131e-05
-3.47931612772099e-06
-1.90540886617834e-05
-3.49804164168498e-05
-2.11937281927933e-05
-4.48288366883102e-05
-3.59835321870605e-05
-3.76962892620925e-05
-6.47204066207218e-05
-2.84947610109204e-05
-3.61625265315346e-05
-2.93957114653385e-05
-7.23614043790806e-06
-5.53292207833856e-06
-2.08933560560747e-05
-1.2391393667462e-05
-4.93925456842898e-05
-2.22808500892068e-05
-1.17109119258499e-05
3.23073751416733e-06
-4.67342608801955e-05
-5.5484627928014e-05
-5.90644978341706e-06
-3.16480301475995e-05
-3.03606444786155e-06
-3.92702383866542e-05
-2.44128845157883e-05
-1.0899459906118e-05
-4.34670873312126e-05
-3.5685351660924e-05
-2.10005397381888e-05
-4.43074331908022e-05
-2.08665838428161e-05
7.30366629709029e-07
-4.64356772576628e-05
-7.12288571567719e-05
-2.87374350848401e-05
1.51854938863146e-05
-3.67839724598734e-05
-2.20490306308239e-05
-6.51085431799801e-06
-1.78154812974093e-05
-1.66483211316697e-05
2.01801933049775e-05
-5.83203814460648e-05
-4.71711974916928e-05
-1.76682049384558e-05
-4.33353794995801e-05
-4.04519146721648e-05
-3.39109593768643e-05
-2.37229805879529e-06
-5.22518128623274e-05
-5.01809166318049e-05
-5.84896657663551e-06
-4.06425407767013e-05
-1.94834313039169e-05
1.19161988919739e-05
-2.75861392987156e-05
-2.1369743108575e-05
-2.03424182557108e-05
-3.00752073076516e-05
-3.75411076178074e-05
-1.8570422772559e-05
-2.14288701770719e-05
-2.6167207116405e-05
-4.44443443372815e-06
1.61063010425474e-05
-6.49101339280537e-05
-5.24486686173858e-05
-2.09717897572834e-05
-2.37834120876842e-05
-1.30174219585866e-05
-2.32525648361694e-05
-2.42821293503458e-05
-4.61807250149028e-05
-1.37287242444777e-05
-5.71022879918871e-05
-3.57731734192699e-05
-1.89022757502184e-05
-1.44500174117873e-05
-4.353741091635e-05
-8.5651332620156e-06
-2.8015149844827e-05
-3.71766833893248e-05
-1.14557105190512e-05
-1.64701666319818e-05
-4.56534067750015e-05
-2.04204609175649e-05
-3.51421449097909e-05
-5.67676090897423e-05
-3.4884364105698e-05
-3.72875792238534e-05
-2.67936972097991e-05
-4.67092130730142e-05
-1.34738801034306e-05
4.13791509874294e-06
-5.65196411440974e-05
-1.87382607942472e-05
-2.22335985474398e-05
-3.64597034377256e-05
-2.43963213234033e-05
-7.97647376387422e-07
-6.03786517832288e-05
-3.96778536556582e-05
-2.29463883120527e-05
-1.69002191016972e-05
-7.33538240490934e-05
-3.93643817440673e-05
-4.44653770094175e-05
-5.15510203179438e-05
-4.11304083207124e-05
-2.35098323731101e-05
-1.70304813429367e-05
-2.68841661466901e-05
-2.63823750092121e-06
-3.1405507277727e-05
-4.52116787696038e-05
-1.88223333821544e-05
-1.76475784503828e-05
-4.00992549643003e-05
-1.61194091174122e-05
-2.14109100203247e-05
-5.28675610906903e-05
-4.61787740190893e-05
-1.24675484365907e-05
-4.8211954230139e-05
-5.12079187338796e-05
-5.08210701443246e-05
-5.37536779471444e-05
-7.35490453896709e-05
-5.90019041137085e-05
-4.16194362650568e-05
-3.78305528635561e-06
-1.05037029908187e-05
-5.02313577357884e-06
-1.86697515801792e-05
-1.80369544480857e-05
-1.51102089792966e-05
-1.87875541256707e-05
1.85501002566052e-06
-5.30547452310572e-05
-4.1659389262698e-05
-2.80098786398845e-05
-2.80243918070851e-05
-2.32907497874535e-05
-4.25998733325259e-05
-3.19737153767472e-05
-2.05490955749653e-05
-5.61366044646255e-05
-5.07736596985464e-05
-3.18664523556197e-05
-6.00985032458921e-05
-4.11041689368259e-05
-2.18319568811133e-05
-2.99062521720548e-05
-9.89901297828523e-06
5.83237558343856e-06
6.00424152502987e-06
-1.25349160755538e-05
5.46998090117877e-06
-6.19189397413337e-05
-1.71146904286697e-05
-2.41417950885294e-05
-4.2459642421683e-05
-5.51870237643634e-05
-3.33409701260999e-05
-5.79029499666397e-05
-6.26421583123398e-05
-2.67911708133254e-05
-3.51655438569639e-05
-2.95189478320363e-05
-4.33431968916476e-05
-9.81756808384042e-06
-2.64384303563632e-05
-4.10089513086101e-05
-1.56345140849899e-05
-5.46396913678338e-05
-3.06863870743634e-05
-5.18889573706361e-06
-3.23087229779956e-05
-2.42740992993083e-05
-2.40613022827874e-05
-6.65320435482986e-06
-4.79920073172403e-05
-4.21182741460368e-05
-3.37395798694585e-05
-3.19707286108658e-05
-5.90961294901328e-05
-4.56403470714758e-05
-6.06696559364499e-05
-5.1325409770879e-05
-4.04148938297649e-05
6.80719305944795e-06
-4.17531179528183e-05
-2.67544133647371e-05
-2.72919731386941e-05
-5.94542028490501e-05
-3.30951304216884e-05
-2.74190300822569e-05
-2.93820252262884e-05
-2.17207783621067e-05
-9.43712800023351e-06
-3.38226550704637e-05
-1.77791412329366e-05
1.20832060906983e-09
-5.55145898039378e-06
-3.13335332873436e-05
-1.15046407661273e-05
-6.42934791711108e-06
-1.15086945718825e-05
-3.53985532112769e-05
-6.6637335422646e-05
-2.04030354346136e-05
-2.40982414397204e-05
-3.8986938394523e-05
-8.0622015092792e-06
-1.16425453753046e-05
-2.99389919904644e-05
-4.78404788994169e-05
-2.40219255460451e-05
-8.29973984309188e-06
-2.7427446429964e-05
-8.06800552335623e-06
-4.7429086462463e-05
-1.6197678181457e-05
-2.94048531282447e-05
-3.0446024039318e-05
-1.25362061995161e-05
-1.8018820732961e-05
-3.2075646679235e-05
-3.54078869881096e-05
1.96103349340262e-06
-2.52973249997663e-05
-2.34603826148793e-05
-3.46588445741732e-05
-5.12897319473614e-05
-5.41009374468093e-05
-9.91307121268889e-06
-5.21695614686276e-05
-1.88336357665732e-05
-1.68717565413001e-05
-4.42047282908548e-05
-5.9752751789219e-05
-3.8095984680657e-05
-4.30627206474291e-05
-4.90784706886706e-05
3.47709611529641e-07
-1.93659788280254e-05
-7.30134147733825e-05
-5.35305834438298e-06
2.51242179162429e-05
-1.4330113795172e-05
-4.04040815663679e-05
-2.95867770071728e-05
-4.33673134877949e-05
-3.72023416719509e-05
-1.47554518431479e-05
-3.53298646934846e-05
-5.892822986699e-05
-5.73414503400872e-05
-7.5395341411262e-05
-6.882868459185e-05
-7.66123229961995e-05
-3.04197105094852e-05
-2.74839492624476e-05
-5.77648851425942e-05
-3.35820808565551e-05
-5.75975649006267e-05
-9.61593551439649e-06
-1.20514026700845e-05
1.14007956091595e-05
1.10790058228488e-06
-2.2363775450922e-05
-2.90410682404728e-05
-3.81934372815492e-05
-4.16830628270237e-05
-2.17772120173966e-05
-7.78225057534646e-05
3.18714961548711e-06
-3.06342663448667e-05
-2.49381911964109e-05
-4.51762343780094e-05
-2.08253012114761e-05
-3.3977313902237e-05
-2.13745475775661e-05
-2.84850570214135e-05
-1.38556567305082e-05
-4.84295175317382e-05
-3.7521891551794e-05
-4.53637837784208e-05
-1.39888625377202e-05
-3.96458580168252e-06
-3.84806552714427e-05
-2.90247374156678e-05
-5.41176899065546e-05
-4.68121805400595e-06
-8.63100646997839e-06
-3.69176722127103e-05
-1.5018574312409e-05
-1.27376995632456e-05
-1.39635663350918e-05
-3.38240549330789e-05
-4.96326641692689e-05
-3.26927482444168e-05
-1.70521027619314e-05
-3.0473906147899e-05
-1.22601333642312e-05
-2.02582029748019e-05
1.10812864546592e-06
-2.68829542139101e-05
-1.01741955258498e-05
-2.00525187454788e-05
-4.46528414323764e-06
-3.26110530108231e-05
1.32621640169539e-05
-1.48511079553701e-05
-3.62630747554006e-05
-1.16371026429405e-05
-4.08962276360906e-05
-6.60118548331191e-05
8.81278647908776e-06
-2.4797857245358e-05
-8.21053012709021e-05
-6.97899481796893e-05
-2.03552843397451e-05
-2.47847315425076e-05
-3.93532603269575e-05
-2.82959943217983e-05
-3.91163743876681e-05
-1.62967815402507e-05
1.83046661305523e-06
-4.91657229481563e-05
-2.89548403313122e-05
-2.51193488534473e-05
-2.09184251044651e-05
-4.58153485748437e-05
-1.42495386373616e-05
-4.68457850875219e-05
-6.64899696234945e-05
-4.68660506602819e-05
-2.92631648802774e-05
-5.91706527848252e-05
-5.50514465004059e-05
-1.51383694913061e-05
-2.16197388802652e-05
-3.30647158840881e-05
1.02910589455125e-05
-4.23909861122061e-05
-5.95955353340972e-05
-9.8706561616902e-06
-3.70702386160344e-05
-4.88189469556696e-06
-3.36879536900588e-05
5.46113213747369e-08
-5.18074348690559e-05
-1.533894982502e-05
-8.35350937240111e-06
-2.77889440057997e-05
-1.10411691484424e-05
-1.02195258427559e-05
-6.86076213091335e-06
-6.88289671690159e-05
-9.08193457624809e-06
-3.80136119906684e-06
-4.22826506281968e-05
-3.43121719994672e-05
-2.31917800582597e-05
-4.26273317417151e-05
-4.59953838970399e-05
-1.5945737454578e-05
-2.15148096129506e-06
-5.10749068475614e-05
-2.10084011052459e-05
-3.05008572007427e-05
-5.24030932120189e-05
9.76556814144402e-06
5.20935605448387e-06
-2.81731207723629e-05
-4.06402005088828e-05
-4.50340580155849e-05
-3.82600814879587e-05
-2.06817362812667e-05
-1.3737877653881e-05
-5.5001011300867e-05
-2.7746319876006e-05
-2.41750552054741e-06
-3.10810850580704e-05
-2.37564968632333e-05
-3.22254245352762e-06
-2.53799243864827e-05
-1.58896997591513e-06
-1.7770347455766e-05
-3.6860284847092e-05
-4.02082288271345e-05
-2.19109302304663e-05
-2.88056402142855e-05
-2.61408503673755e-05
-5.23841233925466e-05
-4.34846345104595e-05
-2.07756234527764e-05
-5.50582671934648e-05
-3.7803448086851e-05
-4.87542075128439e-05
-5.11937066762781e-05
-6.83802021721832e-05
-3.32275958978311e-05
-3.98651113723079e-05
-3.29410536553924e-05
-3.88285076475242e-06
-1.826607378906e-05
-3.14528400770434e-05
1.21650729630826e-07
-3.70479426290698e-06
-6.70176855962785e-05
-2.49506330298259e-05
2.23939867183041e-06
-1.19675943866039e-05
-1.06433585501471e-05
-3.78281684291423e-05
-3.20479107984186e-05
-3.8901127236209e-05
-1.76644798028024e-05
-3.64322679467808e-05
-3.00417315774469e-05
-4.15971467576787e-05
-3.66562086525886e-05
1.8993192004542e-05
-1.20958975289807e-05
-8.62298263367041e-06
-3.35345882557326e-05
-3.08948895589943e-05
-1.71512933524838e-05
1.35482777672016e-05
-1.65091589415172e-05
-1.08204520412255e-05
-3.56676575237539e-05
-3.15667698027875e-05
-5.17323262919336e-05
-3.48110504826329e-05
-8.55613480534007e-06
-3.86945916274335e-05
-1.69704381465082e-05
-1.68369034978479e-05
-3.78554175621523e-05
-2.01459981250938e-05
-2.07331082938375e-05
-7.91063931634766e-06
-1.42067079311391e-05
-4.90386068178934e-05
-3.27579816827427e-05
-7.58394288768647e-05
-3.41832945554731e-05
-2.30587809488836e-05
-4.52692130894067e-05
-2.07014946025995e-05
-4.34983089431752e-05
-1.07797843956215e-05
-6.61790318873171e-05
-6.8426581074133e-05
-5.62546054615973e-05
-2.01635079614384e-05
-6.52350278420045e-05
-1.74978863218127e-05
-5.206544702347e-05
-3.47143147465796e-05
-9.03598911558697e-06
-3.5499997859809e-06
-7.83133879168816e-06
-2.18936737053568e-05
-2.20262058455209e-05
-5.44663258334248e-05
-1.97975904241565e-05
-1.98844188538007e-05
-6.42544644692979e-05
-7.09593850396642e-05
-3.54463989452828e-05
-1.86524715968713e-05
-1.15331415062683e-05
-7.78859657525653e-05
-2.47834629862572e-05
-5.21665306432323e-05
-3.22725985466079e-05
-3.20296427919435e-05
1.38739449006142e-06
-1.15145772955646e-05
-2.64695583536329e-05
-1.24083662631553e-05
-1.75028417519282e-05
-8.6078694049188e-06
-6.44491420901978e-05
-4.55280198410602e-05
-3.27591629317473e-05
-7.04863622766389e-06
-4.07491520583694e-05
-4.9641313087835e-05
-2.25892266335255e-05
-3.45400924195871e-05
-3.79270343580783e-05
-2.87776624110554e-05
-3.28634656448245e-05
-3.62418027142338e-05
-6.08284189293871e-06
-2.4614328874591e-05
-3.6667677806489e-05
5.88029478255535e-06
-4.04162425505714e-06
-3.97011331292619e-05
-9.56165014541674e-06
-1.38648405126231e-05
1.15406150760739e-05
-1.03253781504302e-05
-2.31129691104716e-05
7.22831145850453e-06
-3.74351423211444e-05
-2.52648730996163e-05
-2.99877673985383e-05
-4.1275715651811e-05
-1.51678878680107e-05
-3.93985898572057e-05
