# Supplementary material for: Research on computational propagation and identification of mine microseismic signals based on deep learning
Source: PLoS One. 2025 Oct 22;20(10):e0334641. doi: 10.1371/journal.pone.0334641 (PMC12543183; doi:10.1371/journal.pone.0334641)
Supplement: S7 Data — (ZIP) [file pone.0334641.s007.zip › 000100900001491.xlsx_0.txt_24.txt.txt]

-2.05643881644333e-05
-2.27048385923006e-05
-4.75847267573248e-05
-1.30751032489978e-05
-2.17596520767276e-05
-3.4859705581869e-06
-3.29105645337291e-05
-1.17617634561534e-05
-2.28749487846268e-05
-4.26520502110062e-05
-5.03014747784462e-05
-2.71676965463267e-05
-3.17229342269462e-05
-2.34987762236692e-05
-2.24301176661103e-05
-3.51507016387576e-05
-2.74463109468211e-05
-1.40519760349259e-05
-2.21161570221921e-05
-4.35849669731908e-05
-3.0873663028829e-05
-1.64679269108978e-05
-4.43508637325023e-05
-7.34938324534018e-06
-2.96838203338651e-05
-1.39323498854479e-05
-2.81420852432506e-05
-4.48950263971156e-05
-3.38508837688423e-05
-4.06120350550536e-05
-2.98461934627455e-05
-3.48148023490949e-05
-7.7457681152632e-06
-4.75235877067451e-05
-1.29428882131345e-05
-4.15655304560257e-05
-2.73441963519544e-05
-1.1819681299999e-05
-1.52370019957014e-05
-2.85570749517926e-05
-3.99673850509118e-05
-1.73592503641484e-05
-3.41846140299632e-05
-3.68888998206478e-05
-3.54465137373512e-05
-2.86490840260963e-05
-2.03893385581853e-05
-3.67966862768962e-05
-4.30921535506683e-05
-4.01236769607287e-05
-9.81298424996067e-06
-5.33604358414401e-05
-1.19759310092131e-06
-2.03363501091167e-05
-1.34890388751515e-05
-3.3754886230157e-05
-6.50279869251926e-06
-1.66776864021723e-05
-1.09183743036906e-05
-3.37534047703785e-05
-2.67165354461519e-05
1.23608193998272e-05
-5.80717059494404e-05
-2.7988224036567e-05
-3.69488615822774e-05
-2.76434210184449e-05
-5.48857225129556e-05
-2.06119186724351e-05
-1.57641855286673e-05
-4.1059570439964e-05
-1.31287768281873e-05
-3.51622476497857e-05
-2.79899816969e-05
-4.60169003973302e-05
-2.64677912227928e-05
-3.57927501997214e-05
-7.28321921245785e-06
-4.21903499693178e-05
-3.92745553220089e-05
-3.34305863180043e-05
-1.38832757807595e-05
-3.2442772518646e-06
-1.75285587868645e-05
-2.91619440044654e-05
-1.98628571077267e-05
-1.62319057209108e-05
-4.61444891762578e-05
-2.07903817169917e-05
1.84875874404201e-06
-3.8555992198546e-05
-2.96957526761129e-05
-5.57202107390026e-05
-6.30773855153132e-05
-3.52262992497311e-05
-1.90468027566139e-05
-2.60018779988604e-05
-3.18124347664162e-05
-2.73426003761926e-05
-1.66935803913471e-05
-2.43306274416017e-05
-3.92883456156217e-05
-3.20428208642252e-05
-8.3021871131168e-06
-6.57343042549391e-05
-1.38694453554294e-05
-5.38519118689313e-05
-3.2974703177621e-05
-1.43086982353637e-05
-3.90057093916384e-05
-2.17867632168487e-05
-2.46120601142469e-05
-2.78528613507289e-05
-5.16480943008612e-05
-1.36439729322448e-05
3.154647143198e-06
-4.01828204083173e-05
-2.60134550923372e-05
-3.46213003794143e-05
-3.24621107112808e-05
-3.66721079166237e-06
-1.08670823812602e-05
-3.55388349782503e-05
-3.73965662294884e-05
1.84602548276308e-05
-9.08582383663679e-07
-4.00440327393872e-05
-2.85856181459399e-05
-3.50767924883981e-05
-3.17199433299086e-05
-9.38623462753634e-06
-3.69445494047145e-05
-4.38768936535549e-05
-2.72803857845573e-05
-2.10899260049105e-05
-3.46699527608827e-05
-3.02630453511148e-05
-3.77432435654163e-05
-4.6328006145729e-05
-4.16278568162182e-05
-3.26305631413169e-05
-3.18082557956029e-05
-5.60205623513935e-05
-6.05509444007969e-05
-3.77411429127648e-06
-2.23737324823329e-05
-3.82575584239157e-05
-6.3758719776889e-05
-2.37592935267509e-06
-4.24971854610862e-05
-2.58454299035264e-05
-3.6030742560061e-05
-5.18967185752649e-05
-2.06228679690494e-05
-2.799504110673e-05
-6.43849692817737e-06
-8.40030118645585e-05
-1.89829878202326e-05
-2.27973580629548e-05
-3.64728399438519e-05
-4.51356137556495e-05
-1.20430750792379e-05
-7.11148634037105e-05
-3.83465493594397e-05
-4.13025090122011e-05
-1.76904144364266e-05
-8.72318989103214e-06
-1.66060077952469e-05
-2.6310706380789e-05
-1.31855922631513e-05
-2.90609579161635e-05
-4.62698863860157e-05
-3.04868349032526e-05
-3.01281676623027e-05
-4.45972696137753e-05
-2.34853677292798e-05
-4.06610489910603e-05
-2.34863102007686e-05
-4.32188396880474e-05
-2.68982042368601e-05
-2.0160686137008e-05
-3.57029580327919e-05
-5.0137983382815e-05
-4.85632629240559e-05
-2.20738937879136e-05
-1.27756048744465e-05
-3.37293363778986e-05
-4.76974694739997e-05
-5.8648794222628e-05
-4.58082170765886e-05
-4.86048388604476e-05
-1.4001827706498e-05
3.41668867954719e-06
-2.6634979326788e-05
-3.84003431510876e-05
-3.13481017274075e-05
-1.86103321497982e-05
-5.91888402740602e-06
-1.2109292048317e-05
-1.35787044459871e-05
-1.86764311232919e-05
-2.57983886241281e-05
-5.96750646261707e-05
-2.99367447814289e-05
-2.76317772070882e-05
-3.43898571928127e-05
-2.65409226662291e-05
-2.14247257112359e-05
-4.15786066559544e-05
-3.78486477308267e-05
-3.38104698853616e-06
-3.143067567863e-05
-1.15138276318383e-05
-5.78235587792954e-06
-7.2360391857981e-06
-1.67642596606e-05
-3.51187381552943e-05
-5.51242680245895e-05
-2.48302634679149e-05
-3.50963380400139e-05
-5.86846076687038e-06
-2.40647964249805e-05
-3.35086992470024e-05
-3.10866379295652e-05
-3.20191615480986e-05
-4.2098132126306e-05
-2.01246190779662e-05
-1.8658951921637e-05
-1.81448253569052e-05
-8.00987001852804e-06
-4.54721015870473e-05
9.0868842491996e-06
-4.14376031103455e-06
-2.76114846450384e-05
-3.71301644700115e-05
1.07196499369228e-05
-2.82722725926625e-05
-2.68616641671299e-06
-4.00329148089481e-05
-1.57046325212582e-06
-3.6757498080469e-05
-5.67873499182702e-05
-2.01359092044016e-05
-4.37814331251706e-05
-1.44083188013045e-05
-4.01981236681778e-05
-4.02367446368507e-05
-1.1008298693847e-05
-3.72663752607691e-05
-5.4859349729202e-05
-3.88680252168016e-05
-5.66240666805117e-05
-5.5456423856768e-06
-2.79552490556878e-05
-4.7241823319084e-05
1.09367785989328e-05
-1.58476965100843e-05
-1.27191406729469e-05
-3.01634158654607e-05
-1.78084391602155e-05
2.32116882754114e-06
-5.9187030167409e-05
-4.10905796506433e-05
-1.94299007693932e-05
-1.60029409201881e-05
-2.71918710862912e-05
-3.90856115174214e-05
-3.97054665457446e-05
-2.97623257331597e-05
-4.50254203016341e-05
-4.9149354282103e-05
-1.65804430758452e-05
-3.1649160089508e-05
-4.36356959960316e-05
-6.52643587497864e-05
-4.57904466116622e-05
-5.32789497049736e-05
-1.96088100292412e-05
-2.48948357395163e-05
-2.12967008980792e-05
-6.72303161803227e-06
-3.06224306541154e-05
-2.60565661983336e-05
-2.48856812560638e-05
-2.37588016538504e-05
-2.21719954907086e-05
-2.56441638331521e-06
-3.75695845824655e-05
-3.15103200199662e-05
-1.71610676867674e-05
-2.09986373866397e-05
-5.90738495395814e-05
-9.00590646296965e-06
-1.40851186619905e-05
-3.39807721637361e-06
-4.567415833946e-05
-2.47871097465876e-05
-2.44272755624592e-05
-1.25506011980026e-05
-2.91577704873193e-05
-3.22458248483916e-05
-2.0241510543811e-05
-3.09062141019914e-05
-4.24836082970726e-05
-3.88641529311167e-07
-2.05657902254559e-05
-9.56507474402221e-07
-3.34021318889672e-05
-2.25090058167275e-05
-4.51551408924919e-05
-6.02156817026058e-05
-2.2707996574088e-05
-1.64009466960632e-05
-2.64145682323056e-05
-2.27499689188996e-05
-4.91452948711992e-06
-4.50578808428617e-05
-2.89042954454648e-05
-6.07737671158246e-05
-4.44246150462777e-05
-2.33799661153131e-06
-1.09208232349072e-05
-3.91685807173707e-05
-2.43467089781068e-05
-2.87739603634861e-05
-3.33969933118921e-05
-1.9811956043083e-05
-2.09951916046826e-05
-1.98431481315771e-05
-2.61949396727828e-05
-4.25024368329379e-05
-2.12498545359836e-05
-1.84371533854661e-05
-3.30306814267165e-05
-4.01461765966449e-05
-4.34812395547205e-05
-3.57168570134082e-05
-4.70565230593987e-05
-6.04343746521271e-05
-3.34457921772296e-05
-1.73916581315518e-05
-3.89737335119044e-05
-3.65440007273831e-05
-1.65742580911337e-05
-3.7898359943047e-05
-3.40249234772539e-05
-1.46821613605081e-05
-1.50510211020237e-05
-4.10960687102374e-05
-2.61276110765097e-05
-4.25379654061534e-05
-1.21484656263799e-05
-3.43140504413749e-05
-4.28531733109173e-05
-3.16961778416732e-05
-1.58379890208304e-05
-3.29953103258483e-05
-5.00635877531601e-05
-5.59272054107684e-05
-3.48891451477565e-05
-5.12551803921727e-05
1.22907972079248e-05
-4.00561083170287e-05
-3.24909909632108e-05
-3.07632670491785e-05
-4.67646628510999e-05
-4.6180704577606e-05
-2.18062330419502e-05
-1.40774072332599e-05
-1.11738987219212e-05
-1.32997892145782e-05
-3.58869825823411e-05
-4.58885621469775e-05
-2.72409541629427e-05
-1.94194383400894e-05
-3.61551447754227e-05
-2.0537798805197e-05
-3.47883660476367e-05
-8.41776586349972e-06
-1.8611674969154e-05
1.43088556400217e-06
7.05121412408903e-06
-3.06200989696738e-05
-3.35420602860512e-05
-2.66278529312229e-05
-5.45171456518974e-06
-3.64984061603708e-05
-2.75960334885572e-05
-2.09503416400106e-05
-2.76125338314418e-05
-1.37244110065529e-05
1.50861590801053e-05
-2.97078910797111e-05
-4.64196490875356e-05
-2.19901823392622e-05
-4.82568332960505e-05
-3.3330432602643e-05
-4.43966740838212e-05
-3.38344603132612e-05
-1.27883827009381e-05
-2.93312366419524e-05
-5.48680538732851e-05
2.2724388351892e-06
1.39666684186361e-06
-2.15599369074031e-05
-5.16194582571481e-05
-2.96003209897267e-05
-3.71611390198078e-05
-5.65347859463338e-05
-5.00753047582132e-05
-5.04249954222313e-05
-3.30145758537248e-05
-2.9926179419754e-05
-2.01442977589379e-05
6.41816203199618e-06
-2.3836252131658e-05
-4.26662043571394e-05
-4.39253665514718e-05
-1.44405533547875e-06
-6.08005525823663e-05
-8.3768276960616e-06
-4.27320241583793e-05
-1.0916478972411e-05
-2.82257485094747e-05
-3.50178618929892e-05
-2.20900332544001e-05
-5.80354036456912e-05
-3.68467814682918e-05
-2.02941924254795e-05
-5.68354381535664e-05
-5.47824719465669e-05
1.28131713904666e-06
-2.51941307983677e-05
-1.49128394796315e-05
-2.61351882420542e-05
-1.67159543901106e-05
-6.94169942011467e-05
-1.900058515896e-05
4.38389191172699e-06
-3.82085458583914e-05
-3.21592323095425e-05
-6.92221553394404e-05
-1.95390058685479e-05
-2.1657910140914e-05
-2.09205649134886e-05
-2.124515302094e-05
-1.22106081307317e-05
-2.08927753706757e-05
-2.57823356301041e-05
-4.68326158478328e-05
-1.21461139262527e-05
-3.82296987430238e-05
-1.58831670875113e-05
-2.37032222290856e-05
-3.56428067101231e-05
-2.84040779810212e-05
-2.53077012622833e-05
-2.3143027117701e-05
-1.91005059228342e-06
-1.93202026699842e-05
-2.85969322081263e-05
-5.68436228806008e-05
-2.31303826838295e-05
-4.03050234663715e-05
-2.08391129533088e-05
-3.83993342233089e-05
-2.41187274853558e-05
-1.91476260537609e-06
-5.80307749357764e-06
-1.68733715198024e-05
-2.58075388507928e-05
-1.72774284776e-05
-3.58342082008502e-05
-2.93063812493043e-05
-5.07881843891631e-05
-4.72620484635163e-05
-1.46471557083003e-05
-2.51297088881613e-05
-2.07411849314826e-05
-3.49010918189643e-06
-3.91665799667768e-05
-3.61101402774372e-05
-3.6279158927708e-05
-5.44156676380083e-05
9.29198202761414e-06
-1.13260011124155e-05
-2.77701492693144e-05
-3.09493423719847e-05
-3.65736176366497e-05
-1.2658037964841e-05
-3.25392695823464e-05
-1.38113525937496e-05
-4.72922083165343e-06
-3.24220807770585e-05
-2.07918471946163e-05
-4.93456800047645e-05
-3.21278678500378e-05
-3.28517068027601e-05
-4.76590649811365e-05
-2.57076784388096e-05
-2.0546389349602e-05
-5.58896765871559e-05
-2.23168348912047e-05
-1.72778957629299e-05
-4.80264390880591e-05
-4.48236394971314e-05
-6.3148401925971e-05
-4.65012791839155e-06
-3.57937499164745e-05
-7.65570491836868e-05
-3.08767562888856e-05
-2.80174223288346e-05
-4.49372515310672e-05
-4.83668352078984e-05
-2.52429427898005e-05
-3.46614160519763e-05
-4.24968036215347e-05
-6.08771397516279e-05
-4.77822980461626e-05
-3.48055686753814e-05
-6.04956236081469e-06
-1.30025798833956e-05
-1.56235779406993e-05
-2.54539495175094e-05
-4.15643536888207e-05
-1.58362752880566e-05
-4.27038990285865e-06
-4.39091612829204e-05
-2.753286440733e-05
-1.23141094731648e-05
-4.16949175434183e-05
7.82997226907824e-06
-4.35064143353956e-05
-3.97004547554966e-05
-3.80262804386328e-05
-3.40018627741665e-05
-3.8042248581605e-05
-1.62525984460167e-05
-2.07801107953768e-05
-4.64112539563378e-05
-5.09749808102352e-05
-2.65788939801077e-05
-2.97638032965754e-05
-2.87184790742318e-05
-1.09434523971323e-05
-3.86001856812614e-05
5.62640207369846e-06
-1.64905019699875e-05
-8.11685805618276e-06
-4.67191962230415e-05
-1.43076013396086e-05
-1.64509783058178e-05
-3.83308436930749e-05
-2.6817657234376e-05
-2.91791418115144e-05
-1.39670133004098e-05
-1.04728397024338e-05
-4.26243715444697e-05
-4.1636980126313e-05
-2.91518984423868e-05
-2.00455571614227e-05
-2.58650112700757e-05
-3.95375184876996e-05
-5.01654477905334e-05
-2.8526719297674e-05
-1.01115856208451e-06
-9.52879045902284e-06
4.43588889753641e-07
-3.14650289668723e-05
-3.48501842449507e-05
-2.74129957805031e-05
1.29952154161684e-06
-3.0104006834464e-05
-3.02766966427926e-05
-7.90301698531467e-05
-5.78085142803647e-05
-3.65987370865289e-05
-3.34253315249447e-05
-2.21181097558002e-05
2.11364378822833e-05
-3.23157356824143e-05
-2.96131994496617e-05
-3.18305796690849e-05
-2.2440442665289e-05
-5.49652272775042e-05
-1.63549085215603e-05
-2.58724456883614e-05
-2.22227395585215e-05
-5.594021972483e-06
-3.04110673333371e-05
-3.67601415892688e-05
-3.1439985374935e-05
-2.55335484844638e-05
-2.68793660557562e-05
-4.06587090383601e-05
-3.65520242609906e-05
-3.02474839106923e-05
-7.89250278297739e-06
-5.10759304634905e-05
-3.3091290838744e-05
-2.77451457190225e-06
-2.59992090852603e-05
5.57934679222432e-06
-1.66107320926891e-05
-1.26548907988085e-05
-3.85137407060098e-05
-1.80739957602977e-05
-2.38029258166271e-05
-3.41114746530655e-05
-4.70947181183116e-06
-1.25616769998684e-05
-5.13703232018174e-05
-3.02948106171177e-05
-1.42453458332598e-05
-2.54707200501078e-05
-3.14418073152013e-05
-5.36164880538543e-05
-4.08804740608599e-05
-2.44974341887718e-05
-1.84399701658496e-05
-1.55147387956673e-05
-2.97653639624618e-05
-2.42528256075185e-05
-7.20324856286036e-05
-2.22070005279317e-05
-1.93347125575443e-05
-3.15460880374973e-05
-6.51329182579035e-06
-5.10611838959463e-05
-3.5657990462309e-05
-2.99761706165508e-05
-5.31836077682727e-05
-2.57284481993656e-05
1.09116502197578e-05
-5.9829028540717e-05
-4.27192534423745e-05
-1.62011421906804e-05
-1.45433078232761e-05
-4.13963314257671e-05
-2.10468627951634e-05
-3.01183361584972e-05
-2.82490522952368e-05
-3.59384630926234e-05
-5.04011366171001e-05
-1.76381275695246e-05
-5.39768120000263e-06
-3.54213627653221e-05
-2.43277140250854e-05
-4.44677035650119e-05
-8.12012257721287e-06
-2.84030285555164e-05
-1.12890568180912e-05
-3.59782984217927e-05
-8.42845786396947e-06
-1.9833439732689e-05
-3.47463357416966e-05
-2.44503803191774e-05
-4.55279670860313e-05
-3.38681374152839e-05
-3.66629353470119e-05
-3.36574528274813e-05
1.10543335871241e-05
-2.22409776274708e-05
-5.16584022607027e-05
-3.17059952641679e-05
-2.43120068423564e-05
-4.21424121058192e-05
-1.80115765856818e-05
-4.63613468734427e-05
-1.35420218960382e-05
-1.79205576631381e-05
-4.51155250861945e-05
-2.43451230868407e-05
-3.88967653538981e-05
-2.85944594948607e-05
-2.1269881932319e-05
-1.52817814856963e-05
-8.94042543147999e-06
-2.05594232803094e-05
-4.11455329857514e-05
-3.25670218327662e-05
-6.08093984816191e-05
-3.17739549965677e-05
-3.63950714514755e-05
-2.82440578121331e-05
-2.39046132126382e-05
-2.96646090885701e-05
-3.70972704264856e-05
-3.14025709408809e-05
-3.36865744305847e-05
-5.55986760122355e-06
3.41958209803918e-06
-3.97130198380527e-05
-1.34979186743115e-05
-3.56421739694685e-05
-3.15537115628151e-07
-2.77509811627562e-05
-2.3882518179689e-05
-3.1870885490138e-05
-5.51727897530717e-05
-5.04649472462505e-05
-1.30922997683599e-05
-2.95726251660074e-05
-3.39943822077082e-05
5.13008129761817e-07
-5.61826990940891e-06
-2.91405214395742e-05
-2.50528011193214e-05
-2.76160431965678e-05
-1.26264468557856e-05
-4.63626431823339e-05
-6.43382214374643e-05
-3.5230359594545e-05
-2.41587174886704e-05
-2.74069652522554e-05
-4.34366524720657e-05
-1.92606055644719e-05
-3.97387291142351e-05
-2.49714213648751e-05
-2.36075712504719e-05
-4.15775746722174e-05
-3.31836385278941e-05
-1.56731147491534e-06
-8.09857855010692e-06
-3.05436087479451e-05
-3.90532729660287e-05
-1.88438233010217e-05
-3.94140514019157e-05
-4.14490879204715e-05
-2.4820232545733e-05
-1.54875087476678e-05
-2.47311142344218e-06
-5.07674820794042e-05
9.39007407129659e-06
-3.23058073597474e-05
-2.18816461689981e-05
-4.37621795007825e-05
-1.97715891257939e-05
-2.01117583372635e-05
-1.49458062212134e-05
-5.04520440384287e-05
-5.67402808876571e-05
-2.92371775526509e-05
-4.45703657215415e-06
-4.34167997044398e-05
-5.47215855796439e-05
-1.75776451131344e-05
-4.00178843470516e-05
-4.07821800288445e-05
-1.30598806455638e-05
-2.7749888405214e-05
-5.65055821322278e-05
-1.69621067454822e-05
-2.77406802266175e-05
-5.99864697120998e-06
-5.86111352813468e-05
-3.14712776188649e-05
-2.88312565461099e-05
-4.06146484814967e-05
-2.6489193927713e-05
-1.03197763810777e-05
-3.40089256306855e-05
-1.14669996593982e-05
-4.49694074217477e-05
-1.8861595795876e-05
-1.25169580983577e-05
-1.81436395933993e-05
-2.64113675968277e-05
-2.17852801274382e-05
-4.26914019976775e-05
-3.14275950930027e-05
-1.66524981626556e-05
-4.71584066214534e-05
-2.84173292487737e-05
-3.00394350465119e-05
-1.6645648862612e-05
-3.53387998670605e-05
-5.61422878783454e-05
-1.39666927448387e-05
-1.99487710338348e-05
-5.66852099643693e-05
-4.5040538210632e-05
-4.37754356883253e-07
-3.13846561353849e-05
-2.06664492225845e-05
-3.64930176760016e-05
-1.40572546646482e-05
-6.74132145491698e-05
-9.62129594931685e-06
-6.17724458562738e-05
-3.34205266421247e-05
-5.16655025994587e-05
-1.26123486762449e-05
-2.36366205782146e-05
-2.17649301128537e-05
-2.99604955755677e-05
-3.92217318839005e-05
-1.9291129377034e-05
-3.20824554814372e-05
-2.88360360017779e-06
-2.08066417924712e-05
-3.10854301746287e-05
-1.69099513387584e-05
-2.45206837433837e-05
-4.88696972009742e-05
-5.62740445576916e-05
-2.80641066347356e-05
-5.82261280116463e-05
-2.43967796731062e-05
-1.40599952077497e-05
-3.51810117255469e-05
-3.14467834941972e-05
-1.02065281175776e-05
-5.98549091658425e-05
-3.92773317610134e-05
-1.67912593675505e-05
-3.13646332934473e-05
-3.94270677006887e-05
-2.65023771818454e-05
-4.41834314500546e-05
-7.84514208265863e-06
-6.53088057643456e-05
-6.53776738601176e-06
-2.46205151586806e-05
-3.16312922170451e-05
-1.92325416134648e-05
-6.34206959167435e-05
-2.34777459615323e-05
-2.42804196392888e-05
-2.69700808840771e-05
-7.64158838676016e-05
-4.58397194570033e-05
-4.05011559530439e-05
-3.83307138292047e-05
-2.51450907630469e-05
-2.88602429757319e-05
-2.3605386017129e-05
-2.84140629678155e-05
-3.06888761248303e-05
-4.25892797320194e-05
-2.94611202463552e-05
-3.2757090426278e-05
1.231094483811e-05
-9.47164010349732e-06
-6.01077971486286e-05
-3.92812962684217e-05
-1.25606535624097e-05
-3.42235040607843e-05
-2.62955869453283e-05
-3.2952822989779e-05
-3.86062406556424e-05
-1.29254925051942e-05
-2.18289626721997e-05
-4.61358758037445e-05
-4.14082093350261e-05
-1.92735113407796e-05
-3.20795860004853e-05
-1.50776551775026e-05
-6.47073590562053e-06
-3.93276676039812e-05
-2.86379615516637e-05
-3.32626111698674e-05
-3.33664980761232e-05
-2.17774184074982e-05
-1.49479979068051e-05
-3.60284733484325e-07
-2.04963726192468e-05
-3.9228249570171e-05
-9.81391550375143e-06
-2.4409631025925e-05
-2.10791876873671e-05
-3.76890979748294e-05
-2.85109347842657e-05
-3.50236467815933e-05
-1.79182685307262e-05
-2.64757809352853e-05
-2.97485900677081e-05
-3.69086941380661e-05
-1.17504047888697e-05
-1.85424216181013e-05
-1.22576339035725e-05
-2.49293807467627e-05
-3.13671523478689e-05
-5.70515204961723e-05
-4.23361166239939e-05
-3.08758838433785e-05
-4.2171468573508e-05
-2.04579589537138e-05
-4.6908387383195e-05
-5.136983158611e-05
1.60750176970819e-06
-2.95590242992392e-05
-3.25128685674251e-05
-2.80341702644276e-05
-4.45936324714506e-05
-1.14933755734577e-05
-9.70756556006905e-06
-2.63473981920223e-05
-3.25964001819929e-05
-1.1935042662524e-05
-4.66474727997135e-06
-2.17459294636843e-05
-3.11760665123348e-05
-6.29360190822594e-06
-3.13775121038145e-05
-5.16415014587318e-05
-3.556054556411e-05
-2.00924362096852e-05
-5.96461920833115e-05
-2.86699720029682e-05
-4.95002098577792e-05
-2.50843108630653e-05
-2.79503493503613e-05
-2.70455629077498e-05
-2.06950366087187e-05
-2.93828296515705e-05
-1.99754822905283e-05
6.94378813741396e-06
-2.69417050077634e-05
-5.69753029656565e-05
6.00595103629394e-07
2.21621174144635e-06
-3.34100140069847e-05
-2.72387064177593e-05
-4.25242604264616e-05
-9.28809819910272e-06
-6.17807528442559e-05
-1.54463334151025e-05
-2.94496743904272e-05
-1.00828783189492e-05
-5.19964074614576e-05
-1.35217221637194e-05
-2.98208235047273e-05
-3.24194979264084e-05
-2.65757397832626e-05
-3.28702831743306e-05
-8.99424575047368e-06
-4.25455918702599e-05
-7.1692912637145e-06
-1.45224188782165e-06
-4.40991361719203e-05
-3.84139517633956e-05
-3.16177826689122e-05
-1.69223922962162e-05
-5.2512367882587e-05
-3.08291392520786e-05
-8.51635527449674e-06
-2.2686201090747e-05
-4.52880713228587e-05
-2.14155170891619e-05
-3.83307139959651e-05
1.19366908885489e-05
-7.69040918240773e-05
-3.52552037388078e-05
-2.78935071873084e-05
-3.94757649696669e-05
-2.76250300776638e-05
-3.25823941704751e-05
-6.11481918525842e-05
-2.58217678572345e-05
-3.07061915942047e-05
1.01465642662968e-05
-3.30987360200619e-05
-1.14407835647989e-05
-3.17489052105044e-05
-2.78598559544322e-05
-1.82435788985575e-05
-1.91358956525181e-05
-3.11179733313409e-05
-4.03709342634644e-05
-4.72821224506546e-05
-8.98326587302282e-06
-2.73186951278934e-05
-1.96617779225202e-05
-4.42941822086229e-05
-2.58838065333661e-05
-2.03510068402582e-05
-2.59298020567095e-05
-9.64926144825742e-06
-3.04399354092227e-05
-2.75877279992976e-05
-8.87850862818155e-06
-4.90770680606452e-05
-2.11113971981662e-05
-3.82509985471064e-05
-6.10541750367923e-05
-3.549127951904e-05
-2.26618319289999e-05
-2.06007613520053e-05
-6.56905184629467e-06
-2.60919031678933e-05
-2.94278352019982e-05
-2.49744190136141e-05
-1.76774705600737e-05
1.72988725153344e-05
-3.41454627525966e-05
-2.65135696623534e-05
-5.20831070720806e-05
-1.61832553322421e-05
-1.29879640919683e-05
-1.75569084078735e-05
-4.16152779356306e-05
-3.27855716517411e-05
-1.80948821659506e-05
-2.51164147942602e-05
-1.79091110569782e-05
-2.46583991775607e-05
-5.15120976794703e-05
1.82824397279182e-05
-3.12522874006473e-05
-1.65509572904164e-05
-3.56866916040046e-05
-1.45873767783742e-05
-4.52677489803373e-05
-3.64470189955301e-05
-2.22403616508098e-05
-4.75686290805798e-05
-3.70917832826209e-05
-2.30105819298979e-05
-3.09494497919087e-05
-2.45917913049642e-05
-4.50897380488244e-05
-4.42462247127361e-05
-4.446085952101e-05
-2.82526590619677e-05
-3.22518608010333e-05
-3.47039602231846e-05
-3.20195140952128e-05
-3.53126657885633e-05
5.846375230521e-06
-2.84583500317872e-05
-6.22039580776051e-06
-8.66754047697957e-07
-5.33427881575756e-05
-2.86900310362776e-05
-7.37951910329096e-06
-2.58737240298149e-05
-4.50995137199609e-05
-1.54515856505125e-05
-1.75587384007679e-05
-2.5126585784251e-05
1.24641471172705e-05
-5.33378362239046e-05
9.19599073346037e-06
-1.57165684003643e-05
-4.3923901003873e-05
-3.13054740935282e-05
-3.45602409842086e-05
-3.3828221947678e-05
-3.58977866397812e-05
-3.7942060695244e-05
-7.43384281115076e-06
-5.57267536480843e-05
-4.45060509130827e-05
-3.70130578688522e-05
-3.48087695140263e-05
-1.23343123338789e-05
-3.94401398480984e-05
-2.22342779350679e-05
-3.05907732210106e-05
-2.58702773866865e-05
-2.11875956107253e-05
-4.04694315706157e-05
-4.30131576756507e-05
-1.62872051595477e-05
-3.0583803186128e-05
-2.74406214055639e-05
-2.32303834125159e-05
-1.39538257367442e-05
-1.97579508123164e-05
-4.42567035013529e-05
-2.95120807820475e-05
-4.64446094530656e-05
-2.84711029878322e-05
-4.30627922814224e-05
-5.42210353399706e-06
-1.21333360148132e-05
-2.65983343635825e-05
-2.28426025292202e-05
-2.422667278272e-05
-3.39528620659966e-06
-1.85736000935959e-05
-6.65919766215393e-06
-1.37824379528812e-05
-3.83439314134583e-05
-2.95976483198776e-05
-2.3334336979748e-05
-4.45749656367471e-05
1.00950952741054e-05
-2.33370552073305e-05
-2.69066447384644e-05
-6.66489554478757e-06
-1.75765800393004e-05
-1.87213017245645e-05
-3.38694464198117e-05
-3.01063438964215e-05
-5.86972598436919e-05
-5.55951544579151e-07
-2.21097465789483e-06
1.88099850711065e-05
-2.44768134869931e-05
-3.58872513287618e-05
-4.57250254966636e-05
-2.56677716420921e-05
-1.93321111248605e-05
-1.85790499221926e-05
-8.38735503231479e-05
7.22944613148559e-06
-3.31453265413377e-05
-8.16765949886609e-06
-5.25814480898447e-05
-3.11647198309528e-05
-3.3249358483454e-05
-3.40668337072459e-05
-1.0423265805614e-05
-1.59891422964296e-05
-2.07080933696622e-05
-2.61878228491804e-05
-2.69682731873783e-05
-4.64737640378439e-05
-2.51909949247385e-05
-1.41211640900006e-05
-3.22392867949773e-05
-7.12413783840473e-05
-1.32417833211036e-05
-3.97661668461687e-05
-1.44104476990512e-05
-2.84467289891574e-05
-4.78084042980574e-05
-4.56740556762969e-05
-9.57593563045661e-06
-3.16502304054575e-05
-7.13181345588218e-05
-4.35301959474584e-05
-2.20037265323806e-05
-3.40269261488448e-05
-1.65679007989619e-05
-9.33595594249089e-06
-2.23442570179789e-05
-3.20471944036938e-05
-2.03271317482478e-05
-2.12214530718725e-06
-3.20755789924855e-05
-2.17897067506528e-05
-5.2874209222247e-05
-5.11551389988642e-06
-2.67149184662813e-05
-2.41482348300136e-05
-3.71773441084203e-05
-2.59346198423923e-05
-1.52816323485587e-05
-2.67861857676618e-05
-2.28999239058255e-05
-4.75718189504053e-06
-2.28177171277023e-05
-1.43321152976713e-05
-4.46652779959723e-05
4.82983916284448e-06
-4.36666546366341e-05
-6.42452270758762e-05
-1.22464778103256e-05
-2.29529321723192e-05
-3.26986050821561e-05
-1.57082148560058e-05
-2.95895343108709e-05
-3.6163935584692e-05
-4.04398599100825e-05
-7.31724494445125e-06
-3.86154401478478e-05
-1.83132746816199e-05
-1.74177231873567e-05
-3.25814184225242e-05
-3.53696130178403e-05
-2.20400117228006e-05
-3.42038071555685e-05
-2.17550683461289e-05
-1.33891720852404e-05
1.01388061684378e-06
-5.20907621577905e-05
-3.80795512692516e-06
-2.2892966135736e-05
-3.85518061066105e-05
-6.18373228327004e-05
-3.67112213652171e-05
-8.75738144971108e-07
-4.05632226016005e-05
-2.47215888834677e-05
-4.11549840324377e-05
-3.58356228781219e-06
-3.38419999317155e-05
-3.8391455720766e-05
-3.97144258766243e-06
-3.49425316285274e-05
-4.47333842905228e-05
-1.87365290131146e-05
-2.51814326537295e-05
-1.49222749062958e-05
-4.809778419796e-05
-1.09428116153085e-05
-2.15754623643318e-05
-4.53969392983714e-05
-9.14312635616724e-06
-5.23799854936006e-05
-3.30634665749942e-05
-2.98865731892551e-06
-1.19638479032724e-05
-3.55013424810794e-05
-2.58159778437242e-05
-2.61608496292508e-05
-4.92930995175285e-05
-2.22338158071509e-05
-3.41812574937112e-05
-6.69099207501646e-06
-3.01579966940431e-05
-3.99636412943378e-05
-4.06896791925474e-05
-7.14160656255484e-06
-4.13328419814809e-05
-2.83640275934534e-05
-1.98355481741397e-05
-2.09800809909016e-05
-2.77705208931685e-05
-3.78447485057537e-05
-3.05866700755678e-05
-1.06366387401905e-05
-7.24948357883357e-06
-2.84769046938714e-05
-4.54467752457345e-05
-3.74885663342479e-05
-2.58958421412437e-05
-5.55100302658747e-05
-1.50697887415336e-05
-5.24942148788178e-05
-4.30814194711173e-05
-4.78304702713281e-05
-1.69867794692471e-05
-1.40326045389498e-05
-9.9525204607355e-06
-1.52558939716765e-05
-2.10527622828461e-06
-2.7228235335969e-06
-1.89059268447271e-05
-5.52817472900077e-05
-1.71150238602277e-05
-2.44929248003586e-05
-3.93397265915782e-05
-3.23247096429636e-05
-2.54829707708832e-05
-2.72256227952505e-05
-4.7009991723381e-05
-1.4723990341353e-05
-5.83901690037146e-06
-1.54818269970205e-05
-9.47974337462731e-06
1.75552234233369e-05
-1.87563157764799e-05
-2.19497316513655e-05
-2.19053591032614e-05
-4.26346234390286e-05
-2.99215844330217e-05
-1.27432072880826e-05
-2.62015860324442e-05
-8.21153032674098e-06
-3.11630394079885e-05
-3.30898474301918e-05
-3.44469159617562e-05
-8.01438234168045e-06
-1.37688428082986e-05
-2.26858220029105e-06
-4.02650651172238e-05
-4.43963507010091e-05
-2.13431306607566e-05
-1.65509924702874e-05
-3.19121818057233e-05
-1.11089670128961e-05
-1.55404526260589e-06
-2.46648915246743e-05
-3.8189997936686e-05
-4.14283593838274e-05
-1.61582977058902e-05
-1.83920022936429e-05
-4.16874571636811e-05
-3.47452006252864e-05
-1.46540331531681e-05
-3.73586735499767e-05
-2.51657211456891e-05
-2.36128171033052e-05
-5.4119814815421e-05
-3.97035122828195e-05
1.11176768855976e-05
-6.89918021588868e-05
-3.3736780069348e-05
-1.44502095180701e-05
-3.59481157567484e-05
-4.39281110012021e-05
-3.17407789848274e-05
-5.78807416825287e-05
-4.13200830627085e-05
-4.10019165399536e-05
-3.13778612954867e-05
-2.35508157091732e-05
-1.94169032300369e-05
-2.07627487695066e-05
-2.06538855253941e-05
-1.08180666731028e-05
-1.31968483911507e-05
-2.81614239989922e-05
-2.35679681920827e-05
-5.26221954855198e-05
-3.26562317981493e-05
-3.88422415374866e-05
-5.27537656586182e-05
-2.01604385903578e-05
-6.10829728325621e-05
-3.69122294385705e-05
-1.96038718164694e-05
-2.73905883230151e-05
-1.63509310133226e-05
-1.42164058794836e-05
-2.69138105499574e-05
-6.23383797726688e-05
-1.03663910559916e-05
-5.29608605391641e-05
-2.20537299161486e-05
-2.14663830718759e-05
-4.43434094305145e-05
-2.12468187110062e-06
-1.11560693684184e-05
-3.58403052206326e-06
-9.45116486000282e-06
-3.63234928611612e-05
-7.8020970183598e-06
-1.35562425073497e-05
-7.6320217136486e-06
-2.25763989525904e-05
-2.94800954821074e-05
-4.51819493585462e-05
-4.40992556286924e-05
-1.88916486492629e-05
-6.42123116899625e-05
-2.3830029728608e-05
-2.77449552364283e-05
-4.11133105571105e-05
-1.9612619093059e-05
-1.48603620195537e-05
-2.06905554191936e-05
-1.72741179546244e-05
-7.68548997646248e-05
-5.0410424915206e-05
-4.1317756343595e-05
1.16717746604797e-05
-3.21221476687244e-05
-2.81472440287516e-05
-3.9255148075697e-05
-5.44639705215514e-06
-2.22890478038496e-05
-8.61882199867742e-05
-4.96043391094935e-05
-1.6044090358737e-05
-3.06971175483456e-05
-4.13009983724568e-05
-3.31672145132191e-05
-4.74389796607715e-05
-5.1435269381332e-05
-1.44770801931193e-05
-5.09246883244189e-05
-5.19571762395661e-05
-3.40375615942832e-05
-3.95708844444297e-05
-3.64782358037159e-05
-4.64460997380659e-05
-1.63374703240704e-05
-3.47619162955858e-05
-2.96911936637758e-05
-2.48456770990392e-05
4.02192620929518e-06
-3.68859461896207e-05
2.3987958878855e-06
-3.68273857972882e-05
-2.49962446092407e-05
-3.67318449776709e-05
-1.46614734155036e-05
-2.31171416544891e-05
-3.87776947679323e-05
-7.18693931973106e-05
-4.79427311418455e-05
-3.31263622934062e-05
-6.64601377471976e-05
-2.72174868815176e-05
-3.08761367864375e-05
-3.75985672078294e-05
-4.30442953752754e-05
-4.12453021225607e-05
-4.02657676771236e-05
-1.06101948964282e-05
-3.29527205140427e-05
8.10153868463311e-06
-3.39131638201847e-05
-6.2085856651616e-05
-7.44130335595232e-05
-1.35864682591849e-05
-2.18997918497242e-05
-4.95776135281237e-05
-2.91401844072242e-05
-1.13475497769411e-05
-2.85419214268516e-05
-5.943743941969e-06
-3.34118008828233e-05
-2.39860848012696e-05
-1.23782251813026e-05
-5.68885630762755e-05
-2.68522319223231e-05
-3.62753629022802e-05
-4.49305840234984e-05
-3.59710684263108e-05
-2.06530182914844e-05
-5.17377221096471e-05
-5.35860227243596e-05
-1.51130527430487e-05
-3.56207734460423e-05
-3.41502337764167e-05
-1.46408640840126e-05
-1.03882037635647e-05
-2.62746685171194e-05
-3.7323627967088e-05
-2.22568756715782e-05
-1.71425382239884e-05
-3.87420808066849e-05
-3.68493778891179e-05
-2.57616367005473e-05
1.74812969037476e-06
-3.53941053181909e-05
-3.6702405186483e-05
-4.04937204809824e-05
-3.09046009196207e-05
-3.62643283139254e-05
-1.83430857172513e-05
-4.25848530407195e-05
-1.77986297408834e-05
-4.20997867344302e-05
-4.51885315799855e-05
-5.69608361313839e-05
-1.26589895694666e-05
-1.90916919781227e-05
-1.74892188348263e-05
-1.25274194316448e-05
-3.15927606509316e-05
-3.3990006013541e-05
-5.34645669350164e-05
-5.21952471975266e-05
-2.53714309690599e-05
-3.9687832889409e-05
-3.15112871468404e-05
-1.99654301283239e-05
-2.72657405341452e-05
-1.41112527767319e-05
-2.2268266232575e-05
-5.62196391668308e-05
-3.39321989952901e-05
-4.17718022101881e-05
-2.48471985188991e-05
-1.37022995967755e-05
8.97343727988596e-07
-4.13383275596344e-05
-4.61208108196098e-05
-7.29490581556096e-05
-1.75951765675939e-05
-5.7877620940319e-06
-3.46260300925054e-05
-2.61141081512439e-05
-4.34915141556625e-05
-3.70640067066717e-05
-3.20213616682517e-05
-2.9727578582048e-05
-3.5764778016297e-05
-3.63971194303382e-05
-3.38318509659122e-05
-4.06767913754669e-05
-3.30580766712095e-05
-5.01225766942492e-05
-1.6341131650854e-05
-1.53878564215229e-05
-2.74139798026919e-05
-3.54564379905325e-05
-3.8949884531483e-05
-4.47875188271639e-05
-1.27177383633924e-05
-5.37048479344547e-06
-2.00283230630508e-05
-4.46766553279053e-05
-4.24016475989464e-05
-3.0875221056057e-05
-6.75239620008292e-06
-4.37515967373792e-05
-2.86053919573989e-05
4.39759253939934e-06
-6.39546752017816e-06
-4.91827203197657e-05
-5.18285196234498e-06
-1.14473361080446e-05
-4.28412726331175e-05
-1.67781208320032e-05
-3.36954369438675e-05
-1.89222055409052e-05
-1.43458499410166e-05
1.79284246055775e-05
-2.65371115385368e-05
-4.16097377533481e-05
-2.70166349826915e-05
-4.22358214118411e-05
-2.04157930038924e-05
-2.72778692552126e-05
-3.03950073566373e-05
-3.89955076899428e-05
-4.25963890305062e-05
-1.87381810776667e-05
-2.43386562312399e-05
-3.84418544143495e-05
-7.23575032110828e-06
-1.26191715865951e-05
-3.23624648273648e-05
-3.87024270539264e-05
-2.23529004914355e-05
-1.58749148776145e-05
-3.8098119921947e-05
-3.20272040059036e-06
-5.16047740449271e-05
-1.64334317401129e-05
-1.63008378717187e-05
-1.90822172123145e-05
-4.49155367096842e-05
-9.13075320681467e-06
-4.5434297454406e-05
-2.59927896026156e-05
-3.01883225714126e-05
-1.25700842150116e-05
-3.24635951432569e-05
-4.23399447605974e-05
-5.14480579416545e-05
-1.42417392929236e-05
-1.52551229134559e-05
-1.64082693665569e-05
-3.47058638423989e-05
-3.11860008078451e-05
-1.16023544332399e-05
-7.24203406168846e-05
-3.79124543446455e-05
-1.45900487736489e-05
-4.05490915994652e-05
-1.1121352377409e-05
-3.46598825998143e-05
-4.07170479867721e-05
-4.24622499526775e-05
-2.67971519562999e-05
-1.97532232464986e-05
-3.97179195792396e-05
-3.5410224688939e-05
-2.1241929778367e-05
-2.35041186678637e-05
-1.40278430100585e-05
-4.27917967072744e-05
-3.28217968675062e-05
-3.21253631584902e-05
-2.21550409064147e-05
-2.46051638182161e-05
-2.89385351433295e-05
-2.25115095842133e-05
-3.65242978224121e-05
-2.84733469474462e-06
-1.95047178201124e-05
-1.18474082732777e-05
-5.08213382955676e-05
-2.09802778000201e-05
-3.90567135499997e-05
1.61620005667339e-05
-1.47152971223364e-05
-1.10399491197444e-05
-2.99617956165131e-05
-1.96244716128142e-06
-1.72531590728383e-05
-2.54378519200557e-05
-7.37874798433975e-06
6.84714634539309e-06
-8.47587579534492e-06
-2.15241899673314e-05
2.80278118944018e-06
-1.29797926726236e-05
-4.03445255362517e-06
-1.69112736312123e-05
-3.19681239319059e-05
-4.29344633494322e-05
-2.98485539927221e-05
-4.76076791014103e-06
-2.23451548275648e-05
-4.94019135055681e-06
6.35474961919232e-06
-8.83647768104679e-06
-3.79356850411489e-05
-1.53542176684464e-05
-1.46172376741818e-05
-2.56365678389606e-05
-4.28886499090911e-05
-2.45405107690972e-05
-2.54590053231836e-05
-1.73736363304448e-05
-2.9117066356844e-06
-5.61109799966659e-05
-2.08210245128542e-05
-4.64394284719427e-05
-1.83164519568785e-05
-5.26448212795518e-05
-5.76972682330856e-05
-5.20802792930599e-05
-5.27794863132371e-05
-3.34676895695721e-05
-9.17500060011306e-06
-1.94603259674327e-05
-1.6449968161473e-05
-1.79527548219879e-05
-4.44930037034015e-05
-4.4780903302301e-05
-5.1140339669706e-05
-6.02701143651104e-05
8.25803965451894e-06
-5.7164592447264e-05
-3.94215631922443e-05
-9.58701645205032e-06
-3.48608651691458e-05
-5.43204869771722e-05
-8.28801571589214e-07
-1.30279661077254e-05
-9.8696996547947e-06
-4.18559763664504e-05
-2.80710135019249e-05
-3.11488012636201e-05
-3.09904406730688e-05
-4.37477051150734e-05
-3.65125655402994e-05
-4.22111504892262e-05
-6.34808620002759e-05
-5.4005489083544e-05
-6.33361418334716e-05
-3.57496539124097e-06
-4.05908936885983e-05
-1.73952443581995e-05
-2.80705649348886e-05
-5.6228405267881e-05
-3.68955638372673e-05
1.80428309045516e-05
-3.42650639121791e-05
-3.07684622496611e-05
-1.66531342832087e-05
-5.4538898661935e-05
-5.05714914217602e-06
-5.76592192450275e-05
-2.20989257226283e-05
-3.52452594704577e-05
5.71899010265965e-06
-1.20103014007657e-05
-2.26135834197377e-05
-5.42766591316277e-05
-3.02440758488303e-06
-3.15345604592514e-05
-4.02182871190551e-05
-2.49416658406096e-05
-2.8229285341875e-06
-1.34549574320801e-05
-2.7877216769878e-05
-4.20784679757116e-05
-1.46808940425643e-06
-3.72881916426592e-05
-5.4691378313765e-05
-3.94956388733659e-06
-5.10385380226361e-05
-3.69735751972106e-05
-2.67008229839716e-05
-3.40548255089272e-05
-1.27356516923386e-05
-3.6061560078509e-05
-3.10393935871507e-05
-3.21156599697523e-05
-3.39739173208292e-05
-1.28327567226183e-05
-4.58885779538349e-05
-3.71988824740301e-05
-3.69544267521065e-05
-3.61147602757983e-05
-3.74562595309969e-05
-2.35375188876117e-05
-1.95829279280929e-05
-1.98516229714105e-05
-3.05397037993443e-05
-5.45121883616997e-05
-2.95424058335955e-05
-5.12678690005911e-05
-4.99962579292262e-05
-4.34168177953299e-05
-3.92845478534016e-05
2.04431344091068e-05
1.39164049263757e-06
-3.1022184864227e-05
7.50955409859358e-06
-3.01988125103987e-05
-2.06065444436706e-05
-4.37022725702034e-05
-1.50090203701755e-05
-4.19679881860648e-05
-3.05076377056033e-05
-5.12832026996996e-05
-1.21878083643615e-05
-4.01634970870003e-05
-1.73986821910308e-05
-3.68736872163048e-05
-2.44880709273075e-05
-3.54118104083066e-05
-2.01129304800953e-05
-2.64296902253281e-05
2.97671137862726e-07
-2.3173076055294e-05
-1.10826396444201e-06
-2.26785496301655e-05
-1.60207311212426e-05
-2.25938400719228e-05
-5.94285122247029e-05
-4.56670078855202e-05
-3.41550395214571e-05
-8.90896813908162e-06
-1.41546559520168e-05
-2.41094348814157e-05
-1.51605443697552e-05
-3.28676924094529e-05
-5.32304224889446e-05
-4.58195345923269e-05
-3.49736622229313e-05
-4.25728011423401e-05
-4.48542967407552e-05
-2.65230834743371e-05
-4.00076066944798e-05
-1.46162149603912e-05
-1.82137830353859e-05
-5.98230442501187e-05
-3.31250117031683e-05
-5.37094240756269e-05
-3.98133096698987e-05
-3.4828743579533e-05
3.43576252362292e-06
-2.88643141298388e-05
-1.65159093603259e-05
-4.19826682931389e-05
-2.52287951357026e-05
-2.65114866543785e-05
-1.18228368463776e-05
-2.30698710071533e-05
-2.56118489218402e-05
-4.21626602138761e-05
-3.46507683454571e-05
-3.40786781291722e-05
-4.27618608086631e-05
-2.80007962913512e-05
-1.71990415473985e-05
-3.68380357421075e-05
-2.85570863361554e-05
-4.37904564655637e-05
-2.55536656106764e-05
-4.29779448547813e-05
-3.76733724701061e-05
-2.53135213358823e-05
-2.5658509463442e-05
-3.08952070770792e-05
-2.65725184442456e-05
-3.02773294761302e-05
-2.57607696349688e-05
-1.25581835220453e-05
-4.84837269672956e-05
-4.14004327048881e-05
-1.97203723185848e-05
-5.3300487104038e-05
-4.43241126568552e-05
-1.61980144039611e-05
-2.32243227449838e-05
-2.06316879128132e-05
-3.28914829697504e-05
-5.72149898470812e-05
-4.73677307465609e-05
-9.65443227025061e-06
-2.41249384329164e-05
-3.09638229880579e-05
-2.23009589225992e-05
-2.36359658217893e-05
-3.05700994326407e-05
-6.40768736476858e-05
-1.69624982729998e-05
-3.77527112399797e-05
-2.96858308407119e-05
-1.56259420039583e-05
-9.38890672670467e-06
-1.91692343500784e-05
-1.79011966174333e-05
3.73666543932685e-06
-2.90237062953964e-05
-2.09077361022306e-05
-7.24577281477153e-06
-5.84708052564546e-05
-2.83351873603511e-05
-6.06856591131267e-06
-5.81322514193844e-05
-2.10779943631106e-05
-2.60351830716337e-05
-1.02726034004578e-05
-3.79409763616045e-05
-3.7766673357837e-05
-3.6285430980714e-05
-2.14467600259393e-06
2.27975074118264e-05
-2.9395445149535e-05
-7.35790445289862e-07
-2.98033613096042e-05
-4.71671274976247e-05
-3.19556463454915e-05
-3.82211333734759e-05
-1.19343908698187e-05
-2.371675653739e-05
-2.2672804425323e-06
-4.60731013273071e-05
-2.10054163906283e-05
-5.00791088279636e-05
-5.2573943566382e-05
-1.48905167707587e-05
-3.53019638491304e-05
-1.10667911934318e-05
-2.84186607959988e-05
-1.15208074577151e-05
-2.05523870690903e-05
-3.68855012360862e-05
-3.93886162961111e-05
-4.67582684652862e-05
-1.84889645742778e-05
-2.62344114465662e-05
-2.52436867315575e-05
-2.69809469436886e-05
-4.72179904862437e-05
-1.79434714992325e-05
-6.79317802511522e-06
-2.05101989067104e-05
-1.92296951071014e-05
-2.48180979037985e-05
-5.73792665530737e-05
-3.20386385150256e-05
-5.81555601908338e-05
-4.30068120514617e-05
-3.21161085499722e-05
-2.58616524221504e-05
-3.3289589775758e-05
-5.5037339180549e-05
-3.6851424790744e-05
-2.91082434594546e-05
-2.38349872159605e-05
-3.18662287026672e-05
-2.88565531687354e-05
-2.25418136150073e-05
-3.32128875083513e-05
-5.9009640194049e-05
-1.670579376198e-05
-4.54721938939062e-05
-5.45158482393949e-05
-2.1797577662877e-06
-5.00119443849072e-05
-2.3069379324868e-05
-4.07031809160925e-05
-1.58755737345087e-05
1.25380143348094e-05
-2.00496761862893e-05
-3.14777149885155e-05
-4.19100815930272e-05
-2.31281676523476e-05
1.71954135847867e-05
-4.23740998833363e-05
-2.90814873064301e-05
-4.30189656480446e-05
-2.11939684832565e-05
-2.79129794706579e-05
-1.01249640266136e-05
-4.28496166299446e-05
-5.05861616333546e-06
-4.49093668785999e-06
-2.12172066211835e-05
-5.35963280769543e-05
-4.00037920257508e-05
-1.29091138238742e-05
2.01212971702563e-05
-2.06496008236304e-05
6.89021171232796e-06
-4.9158079596603e-05
-2.82142727356175e-05
-2.4240170847308e-05
-3.46174033347745e-05
-3.10728629118015e-05
-5.54793790280313e-05
-3.45966591995696e-05
-4.986879948452e-05
-2.00391582572445e-05
-2.36510585423806e-05
-4.13551185545878e-05
-6.82040983796459e-06
-9.74789214215885e-06
9.48599691638546e-06
-3.25185372765162e-05
-2.94540017720935e-05
-1.63938795634924e-05
6.63055982227671e-06
-1.2058800736996e-05
-2.83933233655635e-05
-1.85926822939419e-05
-8.19421912685667e-05
-5.34068424319927e-05
-2.80410329982022e-05
-2.53892424120169e-05
-5.63189060162432e-05
-3.86811311291802e-05
-3.71824095520085e-05
-5.30993064662182e-05
-4.12631345383138e-05
-4.60179121283314e-05
-4.69201285593213e-05
-4.27521946775865e-05
-6.8045956025224e-05
-2.25483214042897e-05
-3.97468062071344e-05
-3.88182468762821e-05
-4.45365008969715e-05
-8.34118780676772e-06
-2.10397983798378e-05
-4.37147390800472e-06
-4.38350619704419e-05
-2.96296621220838e-05
-1.37673688885267e-05
-6.49512944462161e-05
-3.39520455816744e-05
-3.24481322253385e-05
7.51744329223934e-06
-3.03303572722671e-05
3.90186963080683e-06
-1.43433750416563e-05
-3.99043652622036e-05
-1.1631442133553e-05
-2.43271927187488e-05
-3.1153011646462e-05
-1.85058569696721e-05
-2.67956724233458e-05
-3.01022076456637e-05
-2.0612627792575e-05
-3.22646359128713e-05
-5.17930855003063e-05
-4.83575810004887e-05
-3.78498859135176e-05
-5.85276266757259e-05
-2.14327042750812e-05
9.64649828757552e-06
-1.99936598385843e-05
-6.64794168194805e-05
-2.29530067876052e-05
-4.54114038933178e-05
-6.55674859663041e-06
-3.28490133599053e-05
-2.48221323983825e-05
-4.57346210997962e-05
-4.43185541278546e-05
-2.21788374736078e-05
-5.22369559919551e-05
-3.64036812778495e-05
-4.62511093863746e-05
-8.27362060643099e-06
-2.37999331595822e-05
7.60852842361683e-06
-7.78711061097485e-06
-3.56514304462739e-05
-3.44279432571938e-05
-4.62616577205018e-06
-2.09338466764675e-05
-3.57070321003471e-05
-3.01099980828812e-05
-5.48179377787868e-05
-4.27515826703351e-05
-2.24990762063986e-05
-1.90198218859467e-05
-1.55588508740112e-05
-3.69299254104269e-05
-3.36532049862625e-05
-7.28093920483325e-06
-1.61047619687114e-05
-1.81909270588953e-05
-3.9343430466096e-05
-1.59958963793384e-05
-5.09381179239439e-05
-1.97772928644861e-05
-3.84888172087944e-05
-6.28375061756406e-05
-5.66131254441803e-05
4.62086474405497e-06
-2.56849787418498e-05
-4.63362767603781e-05
-4.39128625797872e-05
-4.80360051144678e-05
5.77238190025267e-06
-8.2596358889781e-06
-3.00897292548699e-05
-3.04840233002353e-05
-4.09017044552907e-05
-3.6502250889625e-05
-1.87256315740965e-05
-3.81007664654326e-05
-3.83651282087782e-05
-3.80537266667663e-05
-4.06940948220387e-06
-3.34030083755277e-05
-1.59363288438576e-05
-3.29007797387377e-05
3.9444965486062e-06
-3.01972663513132e-05
-3.03642294169943e-05
-3.72943459380609e-05
-4.70037166852676e-05
-2.7384621915911e-05
-3.68257795820619e-05
-3.95136920034525e-05
-1.91360801196976e-05
-3.41737432978038e-05
-2.13154824636988e-05
-4.34015250129561e-05
-1.765176345175e-05
-2.95342687591749e-05
-1.60898826635637e-05
-1.60087382547526e-05
-7.95084659524435e-06
-5.19732319237802e-06
-5.62980894972097e-05
-4.34304545550675e-05
-2.39414706448279e-05
-2.62322554954183e-05
-4.54185432672366e-05
-2.67806185145835e-05
-4.62131125314285e-05
-1.87862041094842e-06
-2.62201645918881e-05
-5.24555009482358e-05
-6.19168673696902e-06
-3.00699679177705e-05
-4.78086779053895e-05
-1.60055712954667e-05
-3.68224429227267e-05
-7.8660946305664e-06
-2.40220446105359e-05
-2.51045382601642e-05
-2.92698791096407e-05
-4.68303759771786e-05
-3.4223194778062e-05
-3.72777746431614e-05
-4.53996748396001e-05
7.95020612614653e-06
-1.21365069926156e-05
-1.95273335472937e-05
-3.40810776029788e-05
-2.60916139774109e-05
-3.94412621347708e-05
-3.12075465065717e-05
-3.79628836006574e-05
-4.35579315058844e-05
-8.50350334643342e-06
-1.48616726065774e-05
-2.16936203257824e-05
-3.00073847166638e-05
-5.17022015872082e-05
-4.34781745202811e-05
-3.99222824430053e-05
-2.37356319069313e-05
-4.92996338840055e-05
-2.04106541613169e-05
9.79297421762469e-07
-8.79883903789375e-06
-2.2624981407608e-05
-3.77237552328536e-05
-9.16487797428338e-06
-2.24518706460254e-05
-1.72943020594579e-05
-5.96558900071734e-05
-2.62070100488412e-05
9.83090375066371e-06
-3.24062435509752e-05
-4.24590575335061e-05
-3.98056353384889e-05
2.41286610599761e-06
-1.34670756892259e-05
-5.13568516098066e-05
-3.56002411422528e-05
-1.98427793693953e-05
-2.00536907874538e-05
-3.37073128691288e-05
-2.64942782314216e-05
-5.87722319180102e-05
-4.09700827482524e-05
-3.45258835958238e-05
5.59627854903989e-06
-1.92985305259416e-05
-3.47475796082666e-05
-2.7608351822051e-05
-4.54104703566302e-05
-4.29945741243123e-05
2.19658191621112e-07
-5.28967820722179e-05
-1.3723203992839e-05
-4.10906289212684e-05
-3.05452911030465e-05
-3.33645563662967e-05
-1.47559065362513e-05
-3.74973028328216e-05
-2.19975862297507e-05
-1.19089865321431e-05
-4.29700710947446e-05
-4.3213240618192e-05
-8.45398513206598e-06
-3.05227245712199e-05
5.15687076847935e-07
-1.19904445556742e-05
-2.314067408543e-05
-4.01240251322841e-05
-3.38824608898688e-05
-7.45574629317651e-06
1.0410558139335e-06
-2.53537849414539e-05
-1.48649254131719e-05
-4.90018082824262e-05
-2.28158667795515e-05
-3.43877520666243e-05
-1.3508188186202e-07
-2.8728537255973e-06
-2.83350504571072e-05
-2.30669090233943e-05
-2.26772118178865e-05
-3.01971143292848e-05
-1.8321946100282e-05
-9.42703317624211e-07
-1.49860798411288e-05
-4.88118065533642e-05
-4.44097425294552e-05
-2.51320964739401e-05
-1.61989007510409e-05
-3.01860424960806e-05
-1.08868096228601e-05
-3.41342903206464e-05
-3.34532541901137e-05
-5.20048027919064e-05
-3.78365171826288e-05
-6.5642722741751e-06
-3.36665018045969e-05
-6.83535758751374e-05
-3.41688609116418e-05
-4.74303946078662e-05
-3.93282321108898e-05
-3.82282679513004e-05
-1.87329687825468e-05
-5.85165732807582e-05
-1.7664549200678e-05
-9.1145756301658e-06
-3.45873153440943e-05
-3.31973453566801e-05
-2.21297207285855e-05
-9.63625735885967e-06
-1.85310309283347e-05
-1.29416649789109e-05
-6.71782403830393e-06
-5.42282440352221e-05
-3.56621058868955e-05
-3.77543880782312e-05
-4.55176135001687e-05
-3.0909553782204e-05
-4.96633836179681e-05
-5.26578548851541e-05
-2.64272780550853e-05
-6.21729430774718e-05
-3.73819479165968e-05
-2.67995399398673e-05
-1.74936377181658e-05
-2.14165612345915e-05
-2.34999125744504e-05
-2.93272358602394e-05
-4.69550629196451e-05
-9.54136764427836e-06
-2.63459273844936e-05
-2.57999465824132e-05
-2.93652182886979e-05
1.91210786383272e-05
-6.11978431224081e-05
-4.75376636502592e-05
-2.24325257655701e-05
-2.50059279115082e-05
-1.39219372275416e-05
-5.37378674210155e-05
-2.97213036082795e-05
-8.56293670223492e-05
-4.01111992877773e-05
-2.89219768236413e-05
-3.34233180178673e-05
-2.46603351775397e-05
-2.53224643408301e-05
-3.11561133015695e-05
-1.5929992667075e-06
-1.15822203680393e-05
-1.14331331555964e-05
-3.6502623052708e-05
5.46252860414228e-06
-2.39088049879836e-05
-1.33734833535121e-05
-6.41657676791716e-06
-2.15576479281335e-05
-3.66897354656824e-05
-1.73173536376434e-05
-2.90364241632152e-05
-1.58903620698956e-06
-1.02909358118741e-05
-3.47133689326556e-05
-2.5257291188766e-05
-4.0777649941288e-05
-2.60116029459603e-05
-2.33927273076593e-05
-3.41849189144818e-05
-2.30428862111335e-05
-4.87141559023778e-05
-2.17108323310262e-05
-3.28217241918113e-05
-1.39585514214483e-05
-3.58215555547156e-05
-2.30459501249719e-05
-3.27033257134614e-05
-2.08022952252972e-05
-8.4583059291693e-06
-2.34257001013389e-05
-3.38520212972773e-05
-3.40054401592257e-05
-3.23805596358737e-05
-4.71211512659612e-05
-5.48214954179134e-05
-3.53559845451937e-05
-2.28430746733481e-05
-5.1082298438963e-05
-1.62154383518038e-05
-1.60552098859789e-05
-5.09151879763232e-05
-1.37094041315199e-05
-4.00637365328726e-05
-3.6387726621986e-05
-7.04629738443306e-05
5.41571179907122e-06
-3.14724032155219e-05
-5.63163164571233e-05
-2.14411610613605e-05
-4.13399794335708e-05
-3.12653431118774e-05
-1.86039682966689e-05
-6.97999326681217e-06
-4.62753247045708e-05
-2.20320125012605e-05
-3.67404449775625e-05
-1.60725883308286e-05
-2.90930784244386e-05
-3.5455484283731e-05
-2.970447223395e-05
-2.26458407061136e-05
-3.85790047960123e-05
-3.05975331714486e-05
-5.9978238804662e-05
-4.69922883183296e-05
-4.07692854052052e-05
-2.98588865598452e-05
-2.01345301628593e-05
-7.21427454110726e-05
-3.82643017678477e-05
-3.20472230350797e-05
-1.0834891352885e-05
-2.806952626699e-05
-3.77590061001257e-05
4.00786895013442e-06
4.59535002114358e-06
-6.0816628103e-06
-6.95601241268854e-05
-5.08904177925212e-05
-1.83177106046937e-05
-4.47423721122403e-05
-1.35582317634196e-05
-3.23718656880059e-05
-4.67123780783351e-05
-3.3648814207787e-05
-1.71677983830977e-05
-1.30578004269857e-05
-6.65550321196444e-05
-1.65789627237746e-05
-4.3221876828758e-05
-3.60959702016312e-05
-3.48060528190762e-05
3.33203861075691e-06
-1.06328873351202e-05
-8.22933383354704e-06
-3.83696876499515e-05
-5.67255512588532e-05
-1.99583551806468e-05
-4.49527214714517e-05
-1.11361883081075e-05
-2.98402787167087e-05
1.13140763302397e-05
-1.78439994769099e-05
-3.97725450120063e-05
-1.16335828234505e-05
-5.12849066336923e-05
-5.14269854480845e-05
-2.36804620805312e-05
-4.3460309935106e-05
-1.49392255967882e-05
-3.65898572956791e-06
-3.38086221228563e-05
-4.41650395290694e-05
-3.95688065622375e-05
-4.27969704530643e-05
-2.86094558852961e-05
-9.19627389885986e-06
-9.8844104289023e-06
-5.00339984512617e-05
-1.43830922225676e-05
1.40750674837653e-05
-5.28490552850325e-05
-8.72150570487212e-06
-4.1636716088646e-05
-3.71489708436345e-05
1.13610493904246e-06
-3.68020239332931e-05
-3.77193859939473e-05
-3.56873711933209e-05
-2.79891595339199e-05
-2.3130559206918e-05
-1.66542208501873e-05
-3.4035914519353e-05
-4.27979133309845e-05
-1.70015056362284e-05
-3.31255134409017e-05
-4.89809602849606e-05
1.57289257802364e-05
-2.52382869770133e-06
-4.41052770965202e-05
-2.15100284563486e-05
-5.75661273813955e-05
-1.75073245648208e-05
-1.91429904020085e-05
-1.8388662404414e-05
-2.9102178824485e-05
-4.16990440292002e-05
4.44631425488157e-07
-2.02102141627843e-05
-2.51415583101624e-05
-3.95094677648155e-05
-4.49314475738965e-05
-3.29524260824402e-05
-5.05749396377201e-05
-3.19661518038435e-05
-2.51922869129171e-05
-2.41749218492998e-05
-4.07657130279515e-05
-1.54461153095662e-05
-1.99053316234287e-06
-4.5804971499153e-05
-6.15131356427065e-05
-3.33911154027441e-05
-1.58992791295644e-05
-3.50233927580279e-05
-2.15563878616249e-05
-6.95040268384244e-05
-3.63799168717673e-06
-1.73614800105258e-06
-2.56255915620272e-05
-5.17587416974418e-05
-3.97991728636891e-05
-5.17233177999309e-05
-3.2873326150838e-05
-3.93527075683242e-05
-2.25940365826977e-05
-9.77110316322193e-06
-1.11849971111177e-05
-3.53602020102532e-05
-6.77770533615421e-06
-8.60925393145753e-06
-4.91518243590338e-05
-2.85138844079527e-05
-1.00424304412389e-05
-3.00723576091168e-05
-1.67464578912838e-05
-5.26904638388694e-05
-5.93154574897583e-05
-2.46880167398188e-05
-1.69764357361135e-05
-4.71292109651834e-05
-5.46510765201163e-05
-2.48942711063758e-05
-1.22277022943112e-05
-3.69327311441221e-05
-2.2160748637852e-05
-1.757706150962e-05
-2.13628852832073e-05
-2.70321162088875e-05
-3.93260835339147e-05
-4.47794400731901e-05
-1.79912375992301e-05
-4.11774750991341e-06
-2.7628479701371e-05
-5.4322945300188e-05
-3.44404867557092e-05
-2.25143440997853e-05
-2.37136497672889e-05
-1.80324534855296e-05
-1.00944086441961e-05
-3.02743992399299e-05
-1.38512716363154e-05
-7.4844929305721e-07
-1.39858144636522e-05
-5.61425597502697e-05
-3.17375436004394e-05
-1.31781172243499e-05
-2.11402885367886e-05
-6.85704206480944e-05
-7.85660327309837e-06
5.99807995086066e-08
-5.00180156021957e-05
-1.34672828077489e-05
-3.15497516422006e-05
-6.33302514724782e-05
-6.29629105967608e-06
-9.23920087642926e-06
-1.4195665535533e-05
-3.0654067307008e-05
-1.50243508997402e-05
-5.00712576735112e-05
-5.44022034740816e-06
-4.70833358671542e-05
-5.40732524107403e-05
-2.26207135218779e-05
1.63602073872812e-05
-2.59301650378057e-05
-2.30529858688561e-06
2.97829002391759e-07
-5.17298155605185e-06
-5.27872892468058e-05
-4.12307319280296e-05
-4.64179299744818e-05
-6.75856190668246e-08
-5.7939646750851e-05
-3.56487858028626e-05
-6.38419530987877e-06
-2.8731648868004e-05
-5.35672498568764e-05
-5.59235676738455e-05
-2.88616043171157e-05
-3.16151633005624e-05
-3.24204583760228e-05
-3.69946155984188e-06
-3.33578667328899e-05
-2.15530969867175e-05
-3.56032926997324e-05
-9.21540883344094e-05
-4.47956005418221e-05
-5.16193096518934e-06
-4.52542919526038e-05
-1.95989110593922e-05
-3.07078720531849e-05
-3.76508219084709e-05
-1.65055317062367e-05
-1.39281961275129e-05
-3.66255641696133e-05
-3.48521143877577e-05
-1.18698871609166e-05
-4.5928027334744e-05
-2.02939310758451e-05
-2.91582881308178e-05
-7.29940610111297e-07
5.96561305236787e-06
-2.28598387826856e-05
-1.02936848812051e-05
-1.76562077893065e-05
-2.93295519054595e-05
-3.63501772359294e-05
1.30535411221868e-05
-4.28538389347118e-05
-2.36370277355256e-05
-3.52251976296447e-05
-2.77196964470927e-05
-1.52392113108445e-05
-2.77125206471629e-05
-2.19669020766488e-05
-9.59029619234203e-06
-3.39752918168282e-05
-3.40507438434684e-05
-4.81271187159095e-05
-3.66259566058492e-05
-5.02130582983405e-05
-3.62660184295497e-05
-3.15303197307779e-05
7.1515657879595e-06
-2.51929230817337e-05
-2.50700911912467e-05
-1.28289351852144e-05
-1.78099763200922e-05
-6.5022815572798e-06
-2.61380276246891e-05
-5.64882551584742e-05
-6.13217313582928e-05
-4.54519069904543e-05
-2.8553412817224e-05
-3.34948984451166e-05
-1.44186849845856e-05
-3.28573660975605e-05
-3.51640113740249e-05
-3.01165757231883e-05
-2.53135975541108e-05
-4.06685556056582e-05
-6.2909648540949e-05
-8.14303890569694e-05
-1.15951013268341e-05
7.68582936833438e-06
-2.95428656289341e-05
-5.46420217111334e-05
-2.05243531033816e-05
-1.51047159451621e-05
-1.17989368614098e-05
-1.36193938497655e-05
5.57235727481441e-08
-3.88972606132071e-05
-4.90734965474023e-05
-2.81802911524876e-05
-1.96332390130401e-05
-1.60404185565125e-05
-1.3007629630261e-05
-2.78842973503277e-05
-4.66616964304262e-05
-3.54612622872165e-05
-3.9250092513458e-05
-2.59145790835752e-05
-2.82783194600069e-05
-1.64542327992495e-05
-2.08889550246362e-06
-6.49827903844824e-05
1.24575609510036e-05
-1.54967318270986e-05
-2.5629644720442e-05
-4.54813972015134e-05
-1.03198792326386e-05
-1.0330941991372e-05
-4.99982474276093e-05
-3.5832360818021e-05
-4.70745359056369e-05
-3.34511897663952e-05
-1.22810703703421e-05
-4.80536277202368e-05
-5.80759378944583e-06
-2.68833644430495e-05
-3.83674930894745e-05
-3.67529536412481e-05
-2.61464693675874e-05
-4.04695448814556e-05
-3.36499525852814e-05
-2.57931430510376e-05
-3.00747061689202e-05
-5.19471504783834e-05
-4.84834449883203e-05
-1.78903136831203e-05
-4.20790396793871e-05
-3.91963965653019e-06
-1.74116881546806e-05
-2.06211564512682e-05
-1.70376073542996e-05
-4.6280348965005e-05
-2.89666253106043e-05
-4.17604464545131e-05
-4.04096684824666e-05
-4.06121872233057e-05
-3.39697554955901e-05
-2.35431213649102e-05
-2.01727090080133e-05
-1.24293411256569e-05
-1.73522074224861e-05
-2.22396597650085e-05
-2.34575714306979e-05
-2.51081207839802e-05
-3.38821914546739e-05
-3.62562691676759e-06
-3.96118183448115e-05
-3.74199580071692e-05
-3.70159739203218e-05
-6.26592414961585e-05
-4.28014223476593e-05
-4.02073494234154e-05
-2.83542837980609e-05
-2.31591694148858e-05
-5.56924189388001e-05
-3.6367918530196e-05
-3.95296820888154e-05
-5.94142657448523e-05
-4.47514273973566e-05
-4.25595490134895e-05
-2.09518426939241e-05
-8.80765643985632e-06
-2.43594330613032e-05
-3.92777044171216e-05
-4.50648594735487e-05
-2.43943110110819e-05
-9.70339694841205e-06
-3.63727939389283e-05
-1.51745678115875e-05
-1.82868791968036e-05
-3.60138049485962e-05
-4.26425141251373e-05
-5.24919387076437e-05
-5.50919530982924e-06
-1.10360483075075e-05
8.08498011061653e-06
-2.40572723087762e-05
-6.01380166053832e-05
-2.18314065109555e-05
-4.36796975565056e-05
-2.5078600949447e-05
-2.18501012255445e-05
-5.02365375978973e-07
-3.89723325721377e-05
-4.57504851529436e-05
-2.91090473424147e-05
-3.10432913451934e-05
-5.94278116064759e-05
-2.90651908666439e-05
-4.42482273371459e-05
-3.3221352225537e-05
-1.63132896915221e-05
-3.24145457611373e-05
-2.25436755308502e-05
-8.88458351288752e-06
-5.79715481783915e-05
-3.63453741267455e-05
-3.15165586972835e-05
-5.10044590686184e-05
-1.41277646971335e-05
-8.81564588052447e-06
-3.47043968522615e-05
9.31699770766479e-06
-4.81252568693144e-05
-1.34015245214556e-05
-4.696162377477e-05
-2.22920042571135e-05
-1.80446452620805e-05
-1.05351233588382e-05
-1.96690193791931e-05
-4.84188383464762e-05
-2.89740908978068e-05
-5.03985639147965e-05
-3.78403619296512e-05
-4.87567649171632e-05
-1.86198855073113e-05
-5.43935035187325e-05
-4.82389888643095e-05
-3.72180752867605e-05
-1.65264030541813e-05
-3.33211658278319e-05
1.06848292537095e-06
-7.2255880003914e-06
-2.8526915900557e-05
-5.70003330021336e-06
-6.42307482310284e-06
-3.1593841602663e-05
-3.75412127469809e-05
-3.52577289021266e-05
-2.1146517551231e-05
-1.69493600142768e-05
-2.59803475490158e-05
-2.94655649263186e-05
-3.83783862755628e-05
-2.3016472893393e-05
-8.20185108769496e-05
-3.81403733620391e-05
-2.38993401208043e-05
-4.98554264866456e-05
-1.55134026497785e-05
-1.53955173889672e-05
-1.31561430596223e-05
-5.13285905474062e-05
-1.49005855937305e-05
-2.18028306176868e-05
-1.26025659226159e-05
-2.13766930507762e-05
-2.30532649810226e-05
-1.19066838180826e-05
-2.99536808298373e-05
-3.83018252740629e-05
-2.02012357544572e-05
-4.79126348228602e-05
-2.06911896588242e-05
-6.21321654989248e-05
-4.94058181750309e-05
-3.7958302578113e-05
-2.39128282278742e-05
-1.69282560750154e-05
-3.26571422795289e-05
-2.71385858902919e-05
-1.70057056186936e-05
-4.71571949574437e-05
-1.12678108352313e-05
-4.00402526086239e-05
-2.30754814414706e-05
-4.2631926417667e-05
1.15373858057602e-05
-3.78706363583073e-05
-4.9426703137078e-05
-1.59347876679021e-05
-3.82258351808061e-05
-3.80420438874129e-05
-4.18648249399227e-05
-3.31434135534928e-05
-2.39417009347038e-05
-4.04085823982431e-05
-2.35596965988845e-05
-2.58275046174041e-05
-1.00930466870757e-05
-2.20215942596619e-05
-5.31268567799e-05
-7.50991254880438e-05
-5.62143932361859e-05
-3.12040805835145e-05
-2.8463168809329e-05
-3.14580964496305e-05
-5.8721917006949e-05
-5.26757856153058e-05
-4.12165997951516e-05
-1.70083366462963e-05
-4.25103617643522e-05
-4.48360461055354e-05
-5.96295019335226e-05
-4.38409489662459e-05
-3.70542816749688e-05
-5.3299071691287e-05
-4.81323028535187e-05
-3.15479869248455e-05
-4.93367992550639e-05
-2.42645749066311e-05
-4.2054148000969e-05
-2.02404608560471e-05
-4.40543454580071e-05
-4.27188417405621e-05
-6.08233084310523e-06
-2.04843620601892e-05
-2.19920050659044e-05
-1.6744855703697e-05
-8.66261066536529e-06
-1.26868074560205e-05
-4.52267508375467e-05
-1.44374515575266e-05
-3.03272579307805e-05
-2.52691613499055e-05
-3.13536119165281e-05
-2.57985604475677e-05
-1.08990782541255e-05
-2.14739936023084e-05
-4.00478167309329e-05
-3.13314449546595e-05
-4.78297466197105e-05
-2.25140928838457e-05
-2.72187229968622e-05
-6.42403161117523e-05
-3.04724104970948e-05
-2.74365697921314e-06
-1.27295237697985e-05
-3.88346179362439e-05
-4.24188690909859e-05
-2.15155681682617e-05
-2.00486925697229e-05
-3.09791322549659e-05
-2.89877599902986e-05
-3.84813548731437e-05
-2.93717848669026e-05
-3.62694605263857e-05
-2.20456723486822e-05
-3.61905779330953e-05
-4.93632263569919e-05
-2.56968395075548e-06
-3.02933738444611e-05
-4.68214769471841e-05
-5.80908427277026e-05
-1.21200326825755e-05
-4.14274120081647e-05
-5.28377610330823e-05
-3.08199085204369e-05
-2.41999210127472e-05
-4.73613227834371e-05
-5.58807480339809e-05
-5.34250530650598e-05
-1.44528363292529e-05
-3.36966674795439e-05
-3.99602269103019e-05
-1.30616751837212e-05
-3.16311084608514e-05
-2.27236522094442e-05
-5.01396649472377e-05
-3.61881067208148e-05
-1.1174642696169e-05
-1.82935519836426e-05
4.81721330122931e-06
-2.99237273723216e-05
-2.26257213315868e-05
-2.471981802344e-05
-3.13552638509145e-05
-5.95979048450089e-05
-2.88720507028538e-05
-3.62828867446447e-05
-3.61090518946319e-05
-3.70635731475446e-05
-4.3840931639853e-05
-2.3524018298777e-05
-2.75242841175641e-05
-4.51937573303841e-05
-4.21542549728655e-05
-2.66934347598178e-05
-1.45739431597964e-05
-2.19854035737441e-05
2.72289181373546e-06
-3.3755044004019e-05
8.80190272949671e-06
-2.51666315610561e-05
-1.12820703878716e-05
-3.2312896631831e-06
-4.61355731405564e-05
-5.80853940939582e-05
-8.69720031456244e-06
-3.00786215069821e-05
-1.67820112034053e-05
-3.16110222951583e-05
-5.13689495713729e-05
-5.62222851500395e-05
-3.99431777995905e-05
-2.34300415701533e-05
-3.16866970726958e-05
-4.77611918813851e-05
-3.52304968156833e-05
-3.83864254894745e-05
-4.39154717143938e-05
-3.51311052231099e-05
-2.12396682756024e-05
-2.65027564747814e-05
-4.75422767691906e-05
-6.22724411510075e-06
-1.88982780369737e-05
-3.14980631048875e-05
-4.73584215470865e-05
-3.67907252634962e-07
-4.05115838806233e-05
-4.90725167372628e-05
-3.19580895984521e-05
-1.30524960968641e-05
-3.79002815078112e-05
-2.01550841953697e-05
-2.75692765631456e-05
-2.67112757911721e-05
-3.49078212314899e-05
-3.93771197229392e-05
-3.55412226528572e-05
-1.82764559202737e-05
-4.76095826745207e-05
-3.9968942530637e-05
2.27304064240961e-05
-3.0349971497571e-05
-3.09333587219624e-05
-2.68794279335509e-05
-4.52887545048805e-05
-3.36339333062929e-05
-1.083131612426e-05
-3.38195001957695e-05
-1.48452602811789e-05
-3.94243382895636e-05
-4.66914283989484e-05
-3.23625967293085e-05
-2.68511418647572e-05
-6.00977931024038e-05
-1.56675758422987e-05
-1.69786240062727e-05
4.32133561849462e-06
-3.84720401946698e-05
-5.3255708416743e-06
-4.25132523746263e-05
-2.3671000810831e-05
-4.05669483431553e-05
-3.70720005823515e-05
-4.64954407786562e-05
-4.19782726202834e-05
-5.28020918745918e-05
-4.39890602471633e-05
-3.15077960576235e-05
-2.77881354345212e-05
-1.84332841881088e-05
-4.52647077762625e-05
-1.71479554141955e-05
-4.95951565676517e-05
-3.38315132512464e-05
-2.16904838467438e-05
-6.32658800587016e-06
-2.67121262132397e-05
-5.5109687873177e-05
-5.38894141041207e-05
-1.38471438571867e-05
-2.31093402041121e-05
-4.33511366158999e-05
-3.62418639904672e-05
-3.24519464039184e-05
-2.78052836183225e-05
-4.27762911871024e-05
-3.22520709866762e-05
-4.73037781613052e-05
-2.54785570408633e-05
-5.11697751119238e-05
-2.2444762800694e-06
-5.89273264747847e-05
-2.50080241031711e-05
-2.56140762909174e-05
-3.00104365043362e-05
1.47213137142754e-06
-1.91538284218685e-05
-2.83364276553355e-05
-1.24587851620792e-05
-2.00547546929201e-05
-2.05248699462611e-05
-1.46112751884782e-05
-2.42177962773325e-05
-2.30418533371687e-05
-2.36021316734954e-05
-3.05730525459438e-05
-1.37746348089322e-05
-8.49316255839952e-06
-3.48802558165851e-05
-2.29374769013621e-05
-5.17875931264196e-05
-2.91727345106381e-05
-3.6053625667554e-05
-1.9559536381693e-05
-2.03601087228239e-05
-5.92680795072574e-05
-4.04496020971564e-05
-2.54457423672355e-05
-4.9736606959161e-05
-2.2607998941822e-05
-3.6517422395323e-05
-1.73039300588219e-05
6.07914879435537e-06
-7.46028975858205e-06
-2.97649481393225e-05
-7.34296317090907e-05
-2.87107181305276e-05
-3.13368120854258e-05
-4.3331215980973e-05
-7.0723362672594e-05
-3.87334432839231e-05
-3.66819307430765e-05
-2.76066181306242e-05
-6.29458111279984e-05
-4.67033666065836e-06
-1.65156116452377e-06
-1.16708531082663e-05
-2.37358944461468e-05
-3.97708564998172e-05
-3.47508789610917e-05
-1.50776719174501e-05
-4.00851071612511e-05
-1.80858902636311e-05
-2.74170517776593e-05
-4.05399875643618e-05
-2.58137107031084e-05
1.19922664912913e-05
-4.46360060385639e-05
-6.86852508905877e-06
-4.74144603572904e-05
-5.21754352069748e-05
-1.91218196199864e-05
-5.10375944539575e-05
-1.54801481672521e-05
-2.79942021589462e-05
-4.02726014931853e-05
-3.24737682651806e-05
-2.04596131149695e-05
-4.42360296847099e-05
-1.5786224405226e-05
-2.9609884128667e-05
-2.62957615296585e-05
-2.5674347050433e-05
-6.22000234559139e-05
-3.78278528816909e-05
-3.9392036273749e-05
-2.06337359639492e-05
-5.28322011012074e-05
-4.65482090566612e-05
-5.26311675042982e-05
-3.04122574708492e-05
-3.24379597398348e-05
-3.37984948169548e-05
-4.6194041060554e-05
-2.32327258346652e-05
-2.11226417035684e-05
-1.06191795911685e-05
-3.16114147740105e-05
-1.45800671668119e-05
1.7869768436777e-06
-2.3400697428163e-05
-3.79329938248664e-05
-1.37602706881284e-05
2.8922698853044e-06
-4.39239832343981e-05
-1.92178138076959e-05
-3.27733703649718e-05
-3.14408744672521e-05
-4.6864684939296e-05
-2.20802420882809e-05
-2.49948915198175e-05
9.93657922764779e-06
-5.9635030831799e-05
-5.22909138874225e-05
-1.99908886985825e-05
-1.74015340392163e-06
-1.78920621614917e-05
-5.84152438941187e-05
-4.58718901703887e-05
-4.47744713459078e-05
-4.80602784349632e-05
-1.58616182545044e-05
-3.35693774994025e-05
-2.08049137637182e-05
-3.09680592391684e-05
-4.90549915311318e-05
-9.221121967865e-06
-4.22946674011978e-05
-5.05442662163114e-05
-9.69140863031165e-06
-5.17270302780992e-05
-3.70996995116091e-05
-2.85156741251594e-05
-4.65674653297399e-05
-2.21829634885652e-05
-4.92627770886748e-05
-3.64659484660906e-05
-2.63447695372445e-05
-4.14622080725575e-05
-4.95902537157448e-05
-3.75400044004327e-05
-7.33024383598513e-06
-2.91648306399583e-05
-4.34679125587378e-05
-2.91870723938459e-05
-1.5551224742223e-05
-3.93183149384547e-06
-2.01715020978337e-05
-4.14456138895686e-05
-9.72041175874174e-06
-3.51303953634395e-05
-5.17218849505439e-05
-3.18575291728346e-05
-4.57357189408904e-05
-6.24786955442458e-05
-4.64496974423715e-05
-5.42129034149061e-05
-5.84988241760002e-05
-2.81918575616449e-05
-2.03688466904373e-05
-2.89205112548356e-05
-3.65368991951699e-05
-4.2695785556565e-05
1.92112503795846e-06
-2.16368365748094e-05
-2.12250466375094e-05
-2.2749812997816e-05
-1.74195264794405e-05
-2.04974904234631e-05
-1.17171385522971e-05
1.70560375533132e-05
-3.16969122757396e-05
-4.54981812857995e-06
-2.27445025162133e-05
-2.32862668174739e-05
-2.38828099171642e-05
-1.04524286602959e-05
-2.32590697339617e-05
-6.39465709000284e-05
-2.07743718436532e-05
-2.29280443578077e-06
-2.8444283055095e-05
-9.46641404992798e-06
-9.7487418564435e-06
-2.58431672086263e-05
-4.40196204150501e-05
-1.51076125044206e-05
-4.3396460022765e-05
-1.77575284205416e-05
-1.07226652205796e-05
-3.64777282017301e-05
-1.86864002892611e-05
-2.32780304638803e-05
-2.62966531665533e-05
-4.18553569294543e-05
-1.52352886921624e-05
-2.88616177898463e-05
-5.5885421715026e-05
-9.26348123983725e-06
-9.83644934498151e-06
-2.62548021297999e-05
-1.70091540865844e-05
-5.22428760282434e-05
2.99497691666534e-06
-4.41778286522046e-05
-3.26949716399426e-05
-2.68754488603933e-05
-2.37649871574504e-05
-3.37577402473534e-05
-1.73130202116738e-05
-1.38826733483696e-05
-3.41905553508481e-05
-1.97852929413106e-05
-3.36846622302582e-05
-2.77674817566363e-05
-6.1975069564954e-05
-3.64779311793211e-05
-4.36920014249719e-05
-1.59221172537153e-05
-2.76730344808258e-05
-4.01191964038627e-05
-1.70352691837253e-05
-1.94003514337827e-05
-5.43081277746536e-05
-1.35989930187329e-05
1.71830822413834e-06
-3.65315296351827e-05
-1.6132871149375e-05
-4.81865820530071e-05
-9.1784815877186e-05
-7.8311406078695e-05
-4.80606704131108e-05
-6.93050637926492e-06
-5.94178474448683e-06
-2.19975095092094e-05
-3.67938432676773e-05
-1.25290725071313e-05
-2.69822174128439e-05
-4.57532159252957e-05
-1.56162085687298e-05
-3.19975184392925e-05
-4.21914292249657e-05
-4.53702959675222e-05
-6.66679284006193e-05
-3.93030081448136e-05
-4.70985204858511e-05
-4.87015298673436e-05
-3.89383353188527e-05
-3.6792247736191e-05
-4.84154094554549e-05
-6.41029722835224e-05
-3.73850400235233e-05
-7.45195090539161e-06
-3.57028511370349e-05
-9.94337243647363e-06
-6.85620662166931e-05
-4.160614345211e-05
-2.29625389894592e-05
-5.0226301894696e-05
-2.71457146807216e-05
-8.51813132270449e-06
-4.21766155276164e-05
-2.96533974465703e-05
-4.40338047580988e-05
-1.43675499944399e-05
-2.43261375399678e-05
-3.54837589678769e-05
-3.01563291051922e-05
-2.72349279085428e-05
-1.60776400051423e-05
-6.18062005828759e-05
2.07476532651217e-05
-3.15582588572813e-05
-7.04925229460319e-05
-6.09815590897266e-06
3.24595768118934e-06
4.82828122413158e-06
-1.97534304535614e-05
1.65814787556037e-06
-3.59362239156219e-05
-2.12376140527578e-05
-2.48281736886968e-05
-4.92658989513447e-05
-1.5020682680134e-06
-3.36592569705231e-05
-3.77054302192917e-05
-1.37541595062926e-05
-2.36550225761298e-05
-2.70709895162311e-05
-3.55747239497234e-05
-4.19876503022859e-05
-2.54573036047101e-05
-4.64274319974045e-05
-1.36164446943929e-05
-5.20338858688838e-05
-2.4674908823683e-05
-3.99778303640022e-05
-1.33789906488575e-05
-4.03624528129011e-05
-6.67831966364898e-05
-5.87273636699152e-05
-5.84453969082362e-05
-1.84657495380349e-05
-5.2183381327077e-05
9.19498961418406e-06
-4.03030577589653e-05
-2.9621047448963e-05
-1.19823547593729e-05
-2.63291332025369e-05
-3.75208334472387e-05
-2.13929752161263e-05
-1.45250464324625e-05
-1.17475871157311e-05
-9.05107539146101e-06
-3.0652874994903e-05
-1.30143718978257e-05
-3.47924830464327e-06
-5.40839161116475e-06
-2.50285709777727e-05
-7.99373588817259e-06
-1.490880008378e-05
-4.80942268344588e-05
-2.65272833575457e-05
-1.33931114584482e-05
-4.801296956158e-05
-4.79757185476653e-05
-2.12478069126995e-05
-7.33080090021022e-06
-2.05180963763006e-05
-4.35600402736316e-05
-4.41561236592037e-05
-1.49172454121738e-05
-4.80145649963265e-05
-5.51657558952516e-06
-6.47326293481882e-05
-3.15050180158639e-05
9.88586166161463e-06
-4.37702311885099e-05
-2.71462660373875e-05
-4.09176815284187e-05
-3.0656340450729e-05
-4.06466539334266e-05
-2.36480140535961e-05
-3.61645670247018e-05
-1.60218146544265e-05
-5.70080568269818e-06
1.2616288288686e-05
-3.11579945659216e-06
-2.58963837432014e-05
-3.25417446862844e-05
-4.83481936288555e-05
-2.58946836566817e-05
-3.50127289951016e-05
-2.15875055232303e-05
-3.35401190563266e-05
-3.26966685892368e-05
-2.99416344105611e-05
-3.08607685317817e-05
-2.66213073183737e-05
-3.27231407661822e-05
-4.62602370479263e-05
-3.98356505231075e-05
-5.93637924540474e-05
-2.40257798802077e-05
-3.2822535694029e-05
-2.45136198550532e-05
-3.48640055214426e-05
-2.53013779496679e-05
-2.54663916924817e-05
-1.88826736404193e-05
-2.13676652741445e-05
-1.39104721133072e-05
-1.67354310411023e-05
-3.3502409451985e-05
-3.69459459459846e-05
-3.41407808179956e-05
-4.80070506204456e-05
-3.81899214396463e-05
-1.09446019092165e-05
-1.72927500022254e-05
-4.38946413284088e-05
-4.6882823788095e-05
-4.69508461134343e-05
-1.71583222322249e-05
-3.0100289348609e-05
-1.04343400943909e-05
-5.59540983671464e-05
-1.77986566298631e-05
-5.23359586606263e-05
3.16649007961577e-06
-7.87177398923904e-06
-2.45713954184901e-05
-3.43286865606892e-05
-4.67493443258588e-05
-3.28702792858121e-05
-5.76055699246471e-05
-2.58011774664735e-05
-3.87631881072189e-06
-5.59241870061294e-05
-3.4892797799518e-05
-1.91862728998391e-05
-2.6145728494753e-05
-6.75070074628383e-05
-4.65837435602374e-05
-2.27330767112376e-05
-2.88374051823834e-05
-1.46403775812068e-05
-2.98075739766751e-05
-2.1484525080456e-05
-5.73715254412541e-05
-5.14852611541446e-05
-9.75739040005258e-06
-1.80124941903978e-05
-5.30034921750319e-05
-1.98420816366672e-05
-4.29075510864476e-05
-2.39169616789506e-05
-2.87413606339501e-05
-1.08521086406624e-05
-3.21771124980097e-05
-7.26429081383277e-06
-2.74061620229654e-05
-4.48836638263656e-05
-2.76500539724823e-05
-3.51190519173151e-05
-3.14159632128512e-05
-2.13065328149987e-05
-4.3951184483139e-05
-2.88351380116247e-05
-4.94768470675029e-05
-4.31973736749829e-05
-4.42438711494749e-05
-3.72471079864841e-05
-5.3782643051396e-05
-3.57293206411427e-05
-4.63635476873046e-05
-3.55730544894647e-05
-5.28024975503018e-05
-2.31576176653095e-05
-2.80805168232913e-05
-7.3298326341526e-06
-1.252064070252e-05
-1.86888176265642e-05
-2.64487023351959e-05
-3.7690954518766e-05
-1.68527697874554e-05
-3.28693224412329e-05
-3.05288129484911e-05
-3.70960648623127e-05
-3.73253966571036e-05
-5.93793910369775e-05
-3.4872604198166e-05
-5.91062202619487e-05
-5.07523317459528e-06
-1.62639981185596e-05
-3.2320471883518e-05
-4.190176279054e-05
-5.52385401010382e-05
-3.48556785533538e-05
-2.87697150338348e-05
-3.12102927798783e-05
-4.18410025968178e-05
-5.46503183310407e-05
-3.36326596597889e-05
-3.27312364204353e-05
-9.86502778103723e-06
-4.13019788344363e-05
-9.84176265510354e-06
-1.27098200311776e-05
-1.38663721996475e-05
-2.94225110802242e-05
-9.31136475100684e-06
-8.62572270100786e-06
-4.62658929180686e-05
-5.17876987005359e-05
-6.0278793862234e-06
-4.01074648671704e-05
-1.22737604741534e-05
-3.41862012331797e-05
-3.5541830966234e-05
-1.69915602527302e-05
-4.36036067006324e-05
-7.72490650476622e-06
-3.25393302908235e-05
1.15964609082466e-06
-3.58319578345078e-06
-2.89632567743819e-05
-4.21398242652355e-05
-3.57917618078304e-05
-3.37300258981172e-05
2.65010816061564e-06
1.2493322444792e-05
-3.39288174157548e-05
-5.02425872363011e-05
-2.84731506859896e-05
-1.9389866359548e-05
-1.62606064657673e-05
-2.30635564071385e-05
-3.48924636471753e-05
-1.20523520965275e-05
-4.40541124453857e-05
-9.51560623089441e-06
-5.22914513509735e-05
-2.31817280895805e-05
-3.46310457695706e-05
-1.52754921901878e-05
-2.24759679702994e-05
-1.57295012329778e-05
-3.38993230446617e-05
-1.66252240998914e-05
-5.31347880023278e-05
-6.11290561600302e-05
-1.03213176560147e-06
-3.48439600153812e-05
-3.39984181340508e-05
-2.54567919048973e-05
-1.27048630124654e-05
-4.87369183897508e-05
-9.93198259604417e-06
-3.59184338311487e-05
-2.94204459651208e-05
-1.62173546432406e-05
-2.0698667731975e-05
-3.94473819995146e-05
-2.31058380662488e-06
-5.39143860210768e-05
-2.29789772672963e-05
-3.27667614695849e-05
-1.86067854108718e-05
-5.33881344943227e-05
-3.89537080035779e-05
-3.822284909749e-05
-1.55023262014255e-05
-4.7800391986051e-05
-4.73825613876341e-05
-3.55813276368858e-05
-6.55420293851889e-05
-4.4934958267134e-05
-1.78312888617527e-05
8.12976594929484e-06
-2.34086635388406e-05
-4.19098672002959e-05
-3.24125854888596e-05
-5.8414866424917e-05
-7.881920907209e-06
-4.57672040371917e-05
-3.96281473937011e-05
-4.03748776971806e-05
-3.11453063548457e-05
-2.872219401016e-05
-2.31012534980606e-05
-1.42037695003032e-05
-4.80933124923441e-06
-2.53640756516613e-05
-3.64865791114549e-05
-3.95244299489901e-05
-4.90644316681763e-05
-3.62540963155346e-05
-3.48493172911338e-05
-3.64952180540808e-05
-4.54990869747444e-05
-3.76559850144246e-05
-5.65895622393467e-05
-4.89513507583521e-06
-5.37388756806304e-05
-5.14789036136484e-06
-4.67464722535522e-05
-2.71061371151506e-05
-4.49381140056105e-05
-1.10111167658841e-05
-4.33394050320307e-05
-2.33460542441132e-05
-2.73737353567784e-05
-2.43619733006762e-05
-3.9426270749977e-05
-4.36968506657855e-05
-2.44755802778002e-05
-2.98220175536028e-06
-3.13355401575394e-05
-2.74389360632107e-05
-3.57909788164173e-05
-2.49972640983993e-05
2.08168989104524e-05
-3.29413832531473e-05
-2.90682082913145e-05
-4.17036410154294e-05
-4.52062973885081e-05
-4.79512500930623e-06
-8.45194311537154e-06
-1.70301854462428e-05
-1.09319642320941e-05
-1.12367422240216e-06
-3.47506999552734e-05
-3.95574841930269e-05
-4.80546783335723e-05
-3.77662495940291e-05
-4.04313185235335e-05
-5.27590076052492e-05
-4.10022218378304e-05
-2.3880503293878e-05
-3.54503073752424e-05
-3.38035314290312e-05
-3.94446237352803e-05
-5.84926594317494e-06
-3.5138044867264e-05
-5.26214870546739e-05
-1.74281626429364e-05
-1.065334713803e-05
-5.11972586009469e-05
9.84082537337041e-08
-1.19729689749767e-05
-1.91765462397077e-05
-1.07798782399337e-05
-3.74071718014687e-05
4.8410317142924e-06
-1.64131354842602e-05
-3.32011756285464e-05
-2.15306250021027e-05
-1.60708266437559e-05
-4.29401885879345e-05
-2.4144943480036e-06
-5.82655904479424e-05
-2.77648712145987e-05
-3.95428165958618e-05
-5.79487820795555e-05
-5.72189636122916e-05
-1.41641166411671e-05
-4.85212395860316e-05
-4.52192040214854e-05
-3.73987735773061e-05
-2.32551103655537e-05
-4.04796013783779e-05
1.06882452646276e-05
-2.35888207458829e-05
-3.01136610074656e-05
-1.51693894987263e-05
-4.16513553914862e-05
-2.62139277135329e-05
-5.82348662005973e-05
-7.67486804254831e-06
-4.09253759983668e-06
-8.89844077410842e-06
-3.34540092673824e-05
-5.92887046821163e-05
-1.52505687880763e-05
-1.46771110071621e-05
-5.80882623141572e-05
-3.19373690363854e-05
-4.43310286571619e-05
-4.9725629435216e-05
-6.34622522787904e-05
-3.90622126382264e-05
-2.21329036379608e-05
-1.94166766516766e-05
-3.08791447011342e-05
-4.92297257894317e-05
-4.60434632908286e-05
-1.74344293056037e-05
7.51567297699282e-08
-2.38411521219234e-05
-3.84258944052728e-05
-3.64508214985702e-05
-3.27270896242347e-05
-2.34351537717145e-05
-2.99193666055032e-05
-3.07766995269006e-05
-2.80692318183028e-05
-3.04820094234993e-05
-3.28916194205135e-05
-1.7771380730493e-05
-2.78567910385324e-05
-4.78452835999865e-05
-5.07256273940635e-05
-3.76572178523348e-06
-3.86454263901435e-05
-9.07530673266008e-06
-1.58229320792723e-05
-3.13645749693727e-05
-1.20123011414418e-05
-3.30032114107912e-05
-1.34103967310178e-05
-1.46332820377876e-05
-3.23389709177798e-05
-1.22323925978025e-05
-1.61481839255113e-05
-3.01226787330081e-05
1.05275272715031e-05
-1.15994717138006e-05
-3.44585142429614e-06
-3.70420303343463e-05
-4.34245601898737e-05
-2.68813184482726e-05
-3.84246755463686e-05
-8.02768659044964e-06
-4.08170912092661e-05
-3.29333201369548e-05
-2.28947345503018e-05
-2.7074772960869e-05
-1.80207161685576e-05
-4.36714480161724e-05
-1.53187158890464e-05
-3.75804945581983e-05
-4.13053221907754e-05
-2.64817035191967e-05
-4.55243536570761e-05
-5.7312740213444e-05
-2.07543967576449e-05
-9.20595113755385e-06
-3.49548212382122e-05
-5.87447058890758e-05
-1.85779397393219e-05
-3.68696724546009e-05
-3.43072885125941e-05
3.96860338994357e-06
-5.07263408793649e-05
1.67229630483778e-06
-3.79946764094281e-05
-2.06323508559006e-05
-6.21673991113555e-05
-4.19201709756931e-05
-4.21143754689876e-05
-3.15437706413366e-05
2.71350940471297e-06
-1.31947476256687e-05
-2.11369094577237e-05
-3.38502104537104e-05
-2.22515862251388e-05
-6.90063739323938e-06
-3.03594666625328e-05
-5.63808339845754e-06
-4.05675628731095e-05
-3.68424438975405e-05
-9.93434198567575e-06
-4.07333805663744e-05
-3.06370350635721e-05
-1.97123660321566e-05
-5.90602431180885e-05
-3.48559507763755e-05
-2.17130296951588e-05
-9.29586274259632e-06
-4.99268174339742e-05
-1.99862335441806e-05
-3.11709677115374e-05
2.60325957261014e-05
-1.18353491285312e-05
-1.58077419170972e-05
-3.58493872630417e-05
-2.48269837331527e-05
-8.52753017491909e-06
-6.20368053272082e-06
-4.78638474987579e-05
-2.96364903838621e-05
6.98379062835619e-06
-1.47952878981246e-05
-4.21639553159483e-05
-2.37268376571114e-05
-4.63402913458475e-06
-4.44924149291917e-05
-1.97024803406051e-05
-3.85932659522357e-05
-8.59388730503169e-06
-3.315218715538e-05
-3.70078114918739e-05
-4.39408125377261e-05
7.91999174807623e-06
-3.96219148473013e-05
3.23536904827142e-06
-4.66633792707299e-05
-3.12830644795159e-05
-3.87146613531199e-05
-6.91887606023312e-06
-2.0699386794855e-05
-3.18282539498173e-05
-3.51709799652539e-05
-2.07175532106595e-05
-5.9391299687315e-05
-5.69513384644663e-05
-2.30694919915504e-05
-2.65222587027484e-05
-2.63999262135272e-05
-1.20315720360557e-05
-3.47795426646789e-05
-4.93879566406145e-05
-3.73794050856439e-05
-4.8519427579974e-05
-3.37759739709131e-05
-1.11971865575209e-05
-3.53674646658018e-05
-4.96524479364681e-05
-6.10627162528959e-05
-6.24638521492934e-05
-3.06170108860177e-05
-2.34419777347378e-05
-3.99050121962e-05
-1.3946877727136e-05
-2.6476785376167e-05
-6.19475441861974e-05
-1.2221476169495e-05
-5.55676416459628e-05
-4.06732808779375e-05
-4.11047694826994e-05
-2.21089869827853e-05
-8.45137934181623e-06
-9.87194765523477e-06
-3.946828315409e-05
-3.7366054578947e-05
-3.40306195066694e-05
-5.40127505337799e-05
-2.344572760815e-05
-1.28766665067064e-05
-5.81425251964698e-05
-3.04313704058214e-05
-3.45606140312803e-05
-2.48936146922989e-05
-5.15605331316833e-05
-2.6673662009552e-05
-4.93684405194818e-05
1.28785035661391e-05
-2.91536898406295e-05
-2.43295652897429e-05
-1.40995848930849e-05
-4.88188552202224e-05
-2.42711063372155e-05
-2.74277487538243e-05
-3.641231166803e-05
-3.31075643875033e-05
-1.79634393476363e-05
-1.1407224620709e-05
-4.04044353047297e-05
-2.98549637167082e-05
-3.22573376877243e-05
-1.67860854853451e-05
-5.7140110338335e-06
-3.09593237708957e-05
-2.98258799425706e-05
-2.96871395720646e-05
-4.05529572090673e-05
-3.13605949825378e-05
-5.76577301068603e-05
3.63301403683802e-06
-1.62529896104768e-05
-1.63972482050398e-05
-5.26365578105142e-05
-8.76890124197395e-06
-4.04521462243832e-05
-3.41774853423587e-05
-5.83743794936245e-06
-5.04532214006805e-05
-1.96436249497014e-05
-4.3273729326521e-05
-5.39506611984703e-05
-2.36701452876584e-05
-8.74326750988506e-06
2.12082184930962e-05
-1.77198731896898e-05
-3.00060664808052e-05
-2.68451672829622e-05
-9.25484573793363e-06
-3.20942719435027e-05
-5.02015104208797e-05
-3.05373510811909e-05
-4.29257530714835e-05
-2.99934919484013e-05
-3.74270382037939e-05
-3.05873114581851e-05
-2.31992242028908e-05
-3.04505371013845e-05
-5.29826612335825e-05
-4.01826494458098e-05
-4.88972315614188e-05
-5.36096169598219e-05
-1.78874698176486e-05
-4.51576953503793e-05
-2.6660355654356e-05
-1.04005880671147e-05
-1.02754052567256e-06
-2.82430328557451e-05
-1.96757488337583e-05
-1.61279214443107e-05
-2.15997329423059e-05
-4.26456433829148e-05
-1.9548704607652e-05
-4.54176810512772e-05
-4.20954406855966e-05
-4.04744046066613e-05
6.62729467717488e-06
-2.96691968221317e-05
-2.05171640555226e-05
-1.85437404237891e-05
-4.67668274906198e-05
-5.2311682022721e-05
-4.26330797188736e-05
-4.58893740167939e-05
1.13710432726489e-05
-2.42255456903976e-05
-3.66846680527496e-05
-3.9608135309859e-05
-2.16005690861179e-05
-1.51080281189597e-05
-1.75389955155024e-05
-4.43872320602912e-05
-2.99425038085291e-05
-4.16272680393262e-05
-6.31249265465635e-05
-3.70521244944618e-05
-3.70263210467046e-05
-6.12163958090263e-05
-6.78169620651281e-06
-2.46451316865961e-05
-3.74959130019251e-05
-5.7983721565705e-06
-2.43990020723623e-05
-4.49939546961419e-05
-2.96767522188137e-05
-5.94938628051501e-06
-1.76141282576973e-05
-1.70480238438346e-05
-4.81075917299465e-05
-2.44525744840806e-05
-5.31652648350249e-05
-3.58621961121742e-05
-3.60871063972683e-05
-5.43678393927219e-05
-3.73858155542922e-05
-5.13545666505861e-05
-2.3669915024815e-05
-5.45286249570174e-05
-4.33594445161062e-05
6.49916382230615e-06
-3.34061840151667e-05
-2.05501103085556e-05
-3.02001162290751e-05
-4.02574029023391e-05
-5.92009936545856e-06
-5.00940860077192e-05
-4.27936825307219e-05
-3.27247174516106e-05
-9.4220448736989e-06
-7.78525682886044e-06
-2.8456238248511e-05
6.40423867760399e-06
-4.23399792313758e-05
-3.72226201034859e-05
-2.3420567603161e-05
-1.01269042929417e-05
-4.51527240944543e-05
-4.53027656797898e-05
-2.25326906012032e-05
-2.62176903226973e-05
-3.77099961716843e-05
-5.31561050357262e-05
-3.58496967229508e-05
-4.5730916202859e-05
-5.96452096606743e-05
-3.8882173190716e-05
-2.71831852338692e-05
-2.62849139276508e-05
7.36903511285195e-06
-1.56707623295094e-05
-4.15218348974231e-05
-4.16024910404856e-05
-1.5726054605854e-05
-3.53515663243626e-05
-1.77475309304302e-05
-6.58515399691032e-05
-2.65181238521978e-05
-1.31982661503985e-05
-1.87089689918897e-05
-1.19558235943012e-05
-6.01934374048143e-05
-3.18601314582532e-05
-1.72947214094158e-05
-2.23184117704445e-05
-1.90041878338429e-05
3.62030419026817e-06
1.52459849548055e-05
-4.70953269409308e-05
-3.22115778596005e-05
-4.7193833549315e-05
-2.33109510262521e-05
-2.20526071610648e-05
-1.03261101589882e-05
-1.29835652537871e-05
-2.67416960504154e-05
1.54433995589814e-05
-1.43880328287039e-05
-1.25460581862975e-05
-3.10380626943963e-05
-1.47682792189751e-05
-1.50425235978855e-05
-1.09583681306706e-05
-5.63794813263038e-05
-3.43534827287361e-05
-2.27044702153973e-05
-2.86120475028642e-05
-3.34276205710128e-05
-9.0462007079416e-06
-3.00994673238016e-06
-1.61647504827003e-05
-2.82832716252614e-05
-3.64813900527309e-05
-4.31217377956744e-05
-1.55076416205257e-05
-8.94433975057107e-06
-1.28452000796507e-05
-2.98705551083594e-05
-3.34496947829061e-05
-3.57433032308391e-05
-1.54738294465552e-05
-3.73889942188262e-05
-3.77465144906609e-05
-4.6571479144263e-06
-4.54834177227588e-05
-3.27862643074857e-05
-1.23879727269018e-05
-5.25332678842288e-05
1.95168920459738e-05
-4.15870795455426e-05
-4.1782033403416e-05
-2.77046295146597e-05
-7.14101670517458e-05
-4.07064319740444e-05
-6.33525475243824e-05
-4.62923853141239e-05
-1.58636489616295e-05
-3.04131940606362e-05
-3.2727190558047e-05
-9.81179848131365e-06
-4.17589039855433e-05
-3.37179874316635e-05
-2.56208553040619e-05
-5.49247554028134e-05
-7.99451621533063e-06
-3.52457123127548e-05
-2.69107092402452e-05
-5.12833268755133e-05
-5.04851191153105e-05
-3.94545565472587e-05
-2.14285256612659e-05
-1.56486565789362e-05
-6.41869176671238e-05
-6.01645487095153e-06
-4.08981814660589e-05
-5.40144863778276e-05
-2.19227724243261e-05
-4.57319761812014e-05
-2.25300276358905e-05
-3.7860080098041e-05
-4.25558106354346e-05
-1.28208325818744e-05
-1.46838875490972e-05
-1.47799385967141e-05
-1.60050829376911e-05
-3.8546861582965e-05
-1.49291071434181e-05
-3.54844695763743e-05
-1.93483977759777e-05
-2.81147803533237e-05
-3.30477110278659e-05
-2.94601934880536e-05
-6.01766020874395e-05
-3.265406681637e-05
-9.93469615261584e-06
5.00643720845774e-07
-2.13395415934754e-05
-3.54809276302076e-05
-4.23190632559989e-05
-2.87387889842313e-05
-1.81541337396516e-05
-2.87176479240934e-05
-1.89021945336375e-05
-1.67869888220069e-05
-1.0925959592888e-05
-4.70090904846519e-05
-3.3138744802467e-05
-5.8591672559866e-05
-5.12229096613957e-06
-5.4040047945238e-05
-1.82821423997926e-05
-3.90519496856927e-05
-1.12568491559574e-05
-3.52890587222118e-05
-1.92739357537616e-06
-2.02500899155781e-05
-1.75945330025382e-05
-2.43950840439862e-05
-2.0112372850302e-05
1.20840906483188e-07
-3.76579011247908e-05
-3.20949038281167e-05
-1.8357988012577e-05
-3.74210206824568e-05
-4.78248272146631e-05
-5.40264568943112e-05
-3.75075734657275e-05
-2.27763712886107e-05
-2.77763191842972e-05
-5.58337329784125e-05
-3.96374135564185e-05
-2.87419234345787e-05
-3.74245008508355e-05
-3.73276696694302e-05
-5.13441754683662e-05
-3.11181895342352e-05
-3.06198302024897e-05
-3.59160482695002e-05
-7.1598673341395e-05
-3.00124311631978e-05
-3.27606937918332e-05
-4.15977716938281e-05
-1.06290307329531e-05
-4.05683629050404e-05
-9.41358269190376e-06
-4.30131812344817e-05
-1.35680789269494e-05
-4.48620910607308e-05
-4.32566519406628e-05
-3.26936332242359e-05
-2.88136149916322e-05
-4.35221102595745e-05
-2.54212106286972e-05
-1.24897129293779e-05
-5.85343475403642e-07
-2.38341891216199e-05
-9.62293819364496e-06
-1.54403336374666e-05
-4.11338126257333e-05
-1.5628267793063e-05
-4.50138126093924e-05
2.49808243336702e-06
-2.75629956735182e-05
-2.84891934704082e-05
-2.09243249322531e-05
-2.13680886287036e-05
-4.50098349762253e-05
-3.15475288346893e-05
-2.44977198724706e-05
-2.27280192564646e-05
-2.08347292856193e-05
-1.24069548881003e-05
-1.78149900529001e-05
-1.51713790748859e-05
-4.41626647113857e-05
-3.523568722017e-05
-2.25390543987208e-05
-2.19785237225983e-05
-5.17595152677209e-05
-1.60212677585516e-05
-2.89531158686767e-05
-1.77721062281397e-05
-2.3374347559923e-05
-2.71290204937521e-05
-3.2708980493051e-05
-2.87284676513024e-05
-9.15258984924077e-06
-4.14061185144454e-05
-3.32173579499652e-05
7.51551344840338e-06
-4.09434454467512e-05
-4.70194712463145e-05
-5.00328323826346e-05
-4.12823767516856e-05
-4.86235110232449e-05
-1.86412873763301e-05
-2.0030955870686e-05
1.95101127909693e-07
-1.25200256425298e-05
-1.51719695799758e-05
-3.4147362994311e-05
-4.12297417229021e-05
-6.52617380521029e-06
-3.10037680867597e-05
-3.25102042559666e-05
-3.34147940140559e-05
-3.98186493863263e-05
-2.1418381623603e-05
-5.07694032806662e-05
-3.56391889975023e-05
-4.80206210111437e-05
-1.85318840023324e-05
-3.49834142457838e-05
-4.47303481608028e-05
-3.95666303577092e-05
-2.54583564035838e-05
-2.52335577532446e-05
-4.22012917152312e-05
-3.80466169255231e-05
-1.63667459273481e-05
-3.74183237031397e-05
-1.67464650865804e-05
-3.32805870674428e-05
-1.20236015920909e-05
-3.12581530841243e-05
-2.56341509748366e-05
3.12142869142542e-06
-1.22998183701391e-06
-1.02764794288287e-05
-2.95177696001155e-05
-9.36163492186091e-06
4.64838478510314e-06
-1.46050501129009e-05
-2.75304428569843e-05
-4.87067622232549e-05
-2.46829770013726e-05
-3.98697854093329e-05
-7.88988037185833e-06
-2.77177226572599e-05
-4.43602830313456e-05
-3.02678340424263e-05
-2.66534198814583e-05
-3.49834584773095e-05
-8.34815468097199e-06
-4.22096703757845e-05
-1.07181994948374e-05
-2.66850537842606e-05
-2.16051638104363e-05
-4.38194529514803e-05
-4.61204858905025e-05
-2.89510937396214e-05
-2.10805957227031e-05
-1.05103583003967e-05
-1.40003945506422e-05
-1.3883170932383e-05
-1.83198235580622e-05
-1.64262448250269e-05
-4.68982905635859e-05
-1.31723218585874e-05
-5.04049169169238e-05
-1.34211194185629e-05
-6.32890271072125e-05
-4.25026338638738e-05
-3.61024574442275e-05
-2.04576886709653e-05
-3.10564488002624e-05
-3.11670058881768e-05
-9.25592299153889e-06
-2.26684162484871e-06
-1.89140145389204e-05
-4.9752409602813e-05
-3.78712978430619e-05
-2.96804741280279e-05
-7.26272974354921e-06
-3.29442130137217e-05
3.40507464934283e-06
-3.72159333416727e-05
-1.28706740051388e-05
-7.51224814076334e-06
-5.64593771650325e-05
3.61572318899076e-06
-1.43898300783779e-05
-2.95135040988647e-05
-2.05749238323574e-05
-4.42989729761373e-05
-3.95253518240853e-05
-2.54754240625577e-05
-2.35001497748702e-05
-4.00426062951827e-05
-2.58362836063284e-05
-2.78811698077483e-05
-1.0669265672237e-05
-2.43876863906289e-05
-9.56700513229793e-06
-3.19231841040522e-05
-1.99217883234002e-05
-3.78828633455423e-05
-1.36881226854783e-05
-3.7396917151199e-05
-3.99106688312388e-05
-3.5624445660357e-05
-2.38736401124358e-05
-6.80111335274091e-05
-4.22554781075215e-05
-4.54987561511457e-05
-2.37923232956573e-05
-1.21587616269355e-05
-5.61602562465189e-05
-4.61054231416788e-05
-4.73868746275975e-05
-3.53149881554739e-05
-1.6681354522831e-05
-1.25386655957302e-05
-3.45998846252714e-05
-4.3650908110562e-05
-2.45035665065871e-05
-3.29047488245905e-05
-2.99471537033019e-05
-3.42362940964585e-05
-2.5171951576866e-05
-2.10219240788756e-05
-2.39645900156791e-05
-1.50111949888135e-05
-4.50945930722037e-05
-3.77886358991972e-05
-3.30146111873832e-05
-2.13430287852893e-05
-3.74259091094735e-05
-2.94786333491394e-05
-3.80398469134053e-05
-3.70972505962782e-05
-4.18191625645849e-05
-2.45761820531294e-05
-1.58720660933853e-05
-6.82902875810722e-05
-8.06738690323636e-06
-2.47896651294103e-05
-2.1106185199639e-05
-2.8288356774155e-05
-4.2682499706825e-05
-3.66164370770447e-05
1.05767783995845e-05
-2.9739811492886e-05
-6.48651031543103e-05
-2.0546530438446e-05
-3.21249600998171e-06
-2.80808952205008e-05
-1.58447414217393e-05
-3.36105877072365e-05
-4.47008919225436e-05
-4.00380456722029e-05
-3.22748435013247e-05
-4.34453714918331e-05
-3.2189651290508e-05
-4.52216843254971e-05
-9.44359232465026e-07
-1.82700585527463e-05
-6.68912108244448e-06
-3.31307765549589e-05
-1.9865835829159e-05
-2.09238560289595e-06
-6.16880564319329e-05
-1.92617780079471e-05
-4.98985035638207e-05
-2.78546791839865e-05
-4.97522437059112e-05
-2.40006559364097e-06
-3.43408582183767e-05
-6.43281487865335e-05
-4.4514657438152e-05
-2.85918867418068e-05
-3.84969209573904e-05
-4.3598823524668e-05
-4.27338394608686e-05
-9.69815292466266e-06
-3.93878903966007e-05
-3.24042616734995e-05
-9.43343174846171e-06
-3.12032589188012e-05
-4.58646000463014e-05
-1.66879874051935e-05
-3.67091323551701e-05
-1.01683539036443e-07
-3.81442497391198e-05
-3.49926588694865e-05
-4.01729348536202e-05
-4.44656643286048e-05
-2.23316988794952e-05
-9.17532117671681e-06
-3.48775621238531e-05
-1.01817878445965e-05
-4.91949661949872e-05
-3.30629290860074e-05
-3.86567541789511e-05
-8.22825024945114e-06
-3.31729655955974e-05
-5.19940572495704e-05
-3.63524417377016e-05
-3.87982628863852e-05
-3.50998022926893e-05
-1.92335473459867e-05
-4.32291964198406e-05
-2.21973357145304e-05
-3.59905036331691e-05
-1.65458122053088e-05
-5.12327280677268e-05
-1.27702758175929e-05
4.57034969886796e-06
-1.8242495750596e-05
-3.60454056755038e-05
-2.44053570071249e-05
-4.21173132945409e-05
-3.87649928292854e-05
-3.88435839336202e-05
-2.70376309087988e-05
-8.00641009781842e-06
-4.21675945970924e-05
7.21575242703418e-07
-2.4699059016339e-06
-3.74327136781385e-05
-1.9921915186015e-05
-4.220970638029e-05
-2.440588148538e-05
-1.35963736851319e-05
-4.65936578309988e-05
-1.84075836886841e-05
-7.04601636823297e-06
-4.0424523602635e-05
-5.36664365316646e-05
-2.3345913658286e-05
-4.21084916835339e-05
-7.26527975669978e-05
-1.73125678561631e-05
-4.04767144945042e-05
-2.80195924086497e-05
-3.63696157170745e-05
-3.11889992490543e-05
-1.23101609446483e-05
-2.31828171062125e-05
-2.0801847445853e-05
-3.82561442718125e-05
-2.8750027574661e-05
-6.11538679611805e-05
-4.14016398066685e-05
-6.28166825095517e-05
-5.68138558174898e-05
-2.40137357641696e-05
-4.75097568071072e-06
-5.44799426590069e-05
-4.63619073238736e-05
-1.53029218278587e-05
-2.27980992248503e-05
-1.30228372369748e-05
-3.17588243819724e-05
-5.41286483022237e-05
-4.13934320511616e-05
-2.5333824454097e-05
-6.8155426727024e-07
-3.00659419110671e-05
-5.10435642376591e-05
-4.27152939546048e-05
-4.26005386898372e-05
-3.57288474258924e-05
-2.69553720234889e-05
-1.69484039555676e-05
-2.47104949202922e-05
-5.01356418088367e-05
-9.11488691668459e-06
-4.97038056448597e-05
-5.05227890926854e-05
-2.60610869795368e-05
-6.59486882720171e-08
-2.39025951266126e-05
-2.54045897320702e-05
-3.07826384682412e-05
1.2625236777114e-06
-8.61403108256649e-06
-1.49219519693328e-05
-1.602706376643e-05
-3.65377795082447e-05
-1.58098133846616e-05
-5.55580888170237e-05
-4.3142608331525e-05
4.35975076799958e-06
-3.21387453722395e-05
-2.38705082397671e-05
-2.17825259331273e-05
-3.15006481857288e-05
-2.43126728103658e-05
-5.26428645368275e-05
-2.71632666568858e-05
-4.5948413539934e-05
-2.49090992506728e-05
-3.06857287976013e-05
8.89560904308132e-07
-3.79159780045802e-05
-3.66015307581779e-05
5.65249482384176e-06
-2.372444921528e-05
-1.59931036728713e-05
-1.65571555334419e-05
-1.12660113841781e-05
-3.22121842080679e-05
-7.68164724636109e-06
-4.87886284621065e-05
-2.31614714364919e-06
-2.05225543489182e-05
-2.69083636936728e-05
-3.16398819116646e-05
6.95205472474003e-06
-1.55917315965141e-05
-2.08194782845639e-05
-6.07448200237382e-05
-2.31238942940003e-05
-2.26083889058293e-05
-6.18157989547937e-05
-2.96140067870943e-05
-2.63464322734421e-05
-6.99669030267074e-06
-1.42374407712976e-05
-3.19303219678267e-05
-3.04691888833262e-05
-3.7217050287555e-05
-2.45693425374274e-05
-9.01242875827901e-06
-1.47246116081688e-05
-2.58336730868837e-05
-2.9001765699891e-05
-4.36154761994328e-05
-3.85252677827804e-05
-2.17569672683882e-05
-2.64834744788546e-05
-1.33607711549201e-05
-1.06668779632024e-05
-2.15378715826738e-05
4.14979195856865e-06
-5.04569511622284e-05
-4.20289237413677e-05
-5.72562408702345e-05
-4.11403420033307e-05
-4.91716604736154e-05
-3.37741468800276e-05
-3.16167593020991e-05
-3.69588142143091e-05
-5.26600427241086e-05
-3.05407683935238e-05
-6.71865223845048e-05
-3.15734352184038e-05
-2.21375722724964e-05
-3.73340450641078e-05
-1.15304742178752e-05
2.06735018868115e-07
-2.12853127891887e-05
-3.0263423762788e-05
-3.06230286488708e-05
4.1948494644066e-06
-2.71043809407092e-05
-6.30090076554262e-05
-6.69401638369583e-05
-6.63828436167837e-06
-2.9564149171571e-05
-3.27409370534647e-05
-2.94139943948458e-05
-2.46502717030787e-05
1.06029891201404e-05
-2.81191481920701e-05
-4.02567681612643e-05
-3.52364346987069e-05
-3.27030517231843e-05
-4.15279640496533e-05
-1.34024859906223e-05
-1.61581422171631e-05
-3.49454993528006e-05
-1.80039883491635e-05
-2.33793987071799e-06
-1.25137113156493e-05
-1.81740758560747e-07
-3.13952223441017e-05
-3.73461394336973e-05
-1.33083878666097e-05
-4.74153408890925e-05
-4.75453361339176e-06
-3.29431624829002e-05
-3.47401432629775e-05
-8.92638772064716e-06
-1.75897178764372e-05
-4.98034438055274e-05
-2.700014646372e-05
-4.65883860220046e-06
-5.08713981788204e-05
-5.38308404908579e-05
-2.06208493828182e-05
-4.30499877638071e-05
-2.10644757634222e-05
7.27441985143646e-06
-1.5682582978826e-05
-1.03729776466624e-05
-3.73574853707966e-05
-4.58557314833711e-05
-1.5674596929694e-05
-1.35977372428675e-05
-5.33500591103386e-05
-1.23777169650367e-05
-3.70713167248429e-05
-2.80792484745242e-05
-4.02080370112665e-05
-2.56032729818121e-05
-5.8042213789092e-06
-1.4851057826397e-05
3.04700645222432e-06
-2.38949336786628e-05
-3.86224876621984e-05
-2.78967411178784e-05
-2.51294466581834e-05
-6.00562063809391e-05
-3.11763546455037e-05
-3.4853487415092e-05
-8.19510746258021e-06
-2.50495284556926e-05
-1.96885714379026e-05
-4.9695438356857e-05
-4.7361994468594e-05
-1.97407186933707e-05
-3.60594530847362e-05
-4.01783288606888e-05
-2.7939279159736e-05
-4.77878280266711e-05
-6.57041161631491e-05
-3.53965911117176e-05
-2.92189882042657e-05
-2.0708337226769e-05
-3.33521645275758e-05
-2.52246666970398e-05
-5.28163798667844e-05
-5.101485781535e-07
8.79919395654898e-06
-5.58178598189647e-05
-3.14304449356281e-05
-5.04328564585854e-05
-3.51864640460013e-05
-2.61536295130483e-05
-3.18115266216932e-05
-4.06040121744306e-05
-2.38112470617084e-05
-4.28083952575979e-05
-3.92149731447305e-05
-3.83707688309694e-05
8.6599966670575e-06
-2.59096351626632e-05
-2.45033144346347e-05
-3.18030416324153e-05
-2.48052024193167e-05
-4.13699763273162e-05
-2.35585396352744e-05
8.68826199577238e-06
-4.60975564458372e-05
-1.16397208582508e-05
-2.21080175804963e-05
-3.11124837874585e-05
-2.80648158302527e-05
-3.13025259714128e-05
-4.72693592434699e-05
-1.36510062871131e-05
-3.74502810146829e-05
-1.35466917675623e-05
-1.45770581382083e-05
-3.22338954114565e-05
-5.62310356747911e-06
-1.28840630399794e-05
-5.18065987044721e-06
-2.32814898823085e-05
-2.41429898018422e-05
-1.71225930101045e-05
-3.49228781913812e-05
-4.20276712336843e-05
-1.49170709998625e-05
-3.6895498962011e-06
-8.6960392410365e-06
-5.67127779486827e-07
-5.09491884199438e-05
-5.01671532396238e-05
-3.45476468394603e-05
3.41850278678249e-06
-1.19491638660471e-05
-3.42949647714523e-05
-8.51472687905113e-06
-2.91447738218456e-05
-3.19935971805837e-05
-5.71886545819408e-05
-8.86689166069495e-05
-4.05830197951689e-05
4.52237868834577e-06
-4.5217220717902e-05
-9.26994226475675e-07
-2.16934215582015e-05
-3.19757717718813e-05
-5.52846869317129e-05
-3.40051121597381e-05
-2.23697072778244e-05
-1.97493484591687e-05
-1.75857116493081e-05
-2.87767687683635e-05
-1.61606256020081e-05
-9.67112265773657e-06
-2.00512112039627e-05
-1.08072390340923e-05
-4.37232265425019e-05
1.31376068618825e-05
-3.81223018940741e-05
-3.52173702497601e-05
-4.50911454486543e-05
-1.48787938991659e-05
-2.91398653656507e-05
-5.34977470850658e-06
-4.56055056403838e-05
-2.27506353354084e-05
-3.60921413446297e-05
-6.20228232503339e-05
-1.25146378578151e-05
-3.33705315681533e-05
-1.47469556505709e-05
-4.18221729950889e-05
-1.71347902023121e-05
-2.07187669729425e-05
-1.85765220881544e-05
-7.52314392835851e-06
-1.02932767203185e-05
-5.15906375095543e-06
-3.65118191991655e-05
-1.04476778753662e-05
-2.44479326541538e-05
-3.91138874807736e-05
-3.10357288425678e-05
-3.40803391974664e-05
-1.43124117133454e-05
-2.81079770948522e-05
-4.04235189181997e-05
-3.17155721277053e-05
-5.67259892270182e-05
-1.90229972448181e-06
-7.04681464359392e-05
-1.8310076057633e-05
1.42349498549992e-05
-2.63166964515517e-05
-1.94880329611004e-05
-1.45590248066652e-05
-6.52472627370363e-06
-1.78622056465459e-05
-2.40021929234085e-05
-1.80524708002592e-06
-3.1750649237721e-05
-4.51380020288381e-05
-2.62941915527953e-05
-2.6999124801954e-05
-2.98982866745371e-05
-6.2739551750366e-05
-1.91410941730816e-05
-2.12143566939504e-05
-3.68533123022131e-05
-5.06070238901374e-06
-3.26539379538256e-05
-4.05795210590903e-05
-1.65566175768888e-05
-2.55776912313781e-05
-6.48833906222802e-05
-9.69584615652514e-06
-4.11334264860346e-05
-4.72749539485368e-05
-2.12141887883253e-05
-2.25753101077511e-05
-3.09909649479733e-05
-3.64289237176554e-05
-1.69060216762674e-05
-2.37474130224893e-05
-4.70550010845407e-05
-6.35926484817699e-05
-2.19621966445519e-05
-4.279636037152e-05
-2.08490236480048e-05
-2.09501820230184e-05
-2.60026874325723e-05
-3.52534131423361e-05
-5.91340682061768e-06
-3.823122431106e-05
-5.14285842069304e-06
-3.17211702533615e-05
-2.10867160044527e-05
-2.91031645881426e-05
-2.03481198759375e-05
-3.59625567714341e-05
-2.96027124288066e-05
-6.69060620382096e-05
-2.44985226384159e-05
-1.76325009141236e-05
8.25105744453956e-06
-3.95932138166907e-05
-5.47290437294044e-05
-2.64215728287882e-05
-1.88805058364316e-05
-1.80794241353025e-05
-1.35661345503364e-05
-2.7951791256044e-05
-1.60848144336707e-05
-2.31097995195826e-05
-2.711244038832e-05
-2.16041417427513e-05
-3.03358656076842e-05
-2.51937656598974e-06
1.89954647739244e-06
1.0432344461739e-05
-2.71318818268175e-05
-3.46460016622236e-05
1.17589543007418e-06
-4.11381068186263e-05
-2.48457295184312e-05
-1.00944925667673e-05
-3.23097543932656e-05
-3.22625276793381e-05
-1.59455286755139e-05
7.80220582045452e-06
-2.49144708147505e-05
-2.67352746587959e-05
-4.41644570486708e-05
-1.88236086692084e-05
-3.6471724077368e-06
-4.026986404247e-05
-2.0414062108871e-05
-2.74440152281436e-05
-2.67792654137648e-05
-4.98324728163444e-05
-6.06273565716515e-07
-2.72026117686731e-05
-3.7590890776119e-05
-1.30057299426782e-05
-2.98211476432492e-05
-1.10820848453244e-05
-2.36944137886844e-05
-2.71596443811133e-05
-3.68841893951181e-05
-3.4324076925919e-05
-4.64493180643956e-05
-2.70371989267635e-05
1.48142713702838e-05
-2.29013709253472e-05
-2.65051269798162e-05
-1.85255218227389e-05
-1.28411928690155e-05
-3.37501462029242e-05
-5.18644305935063e-05
-3.11330592893666e-05
-1.15395561765716e-05
-2.47914383060873e-05
-4.80407272633367e-05
-3.40680532494556e-05
-1.90477353850044e-05
-8.48943196035659e-06
-6.05729840022574e-05
-6.05219898632663e-05
-2.64057286610556e-05
-3.70126943976882e-05
-2.51340095310308e-05
1.52714879210201e-05
-1.45692512468164e-05
-4.72188620119249e-05
-4.69260667397788e-05
-5.65117775901162e-05
-7.55224450861309e-06
-3.07763755302429e-05
-3.29113877246099e-05
-1.54765128471117e-05
-1.95138582789052e-05
-3.91244364358944e-05
-2.01439336406959e-05
-1.22052492843328e-05
-3.6744708264796e-05
-2.14311294194709e-05
-2.52982424120221e-05
-6.6760457781314e-06
-5.77452393368934e-05
-2.01622450578604e-05
-3.46598759233779e-05
-7.94137206475431e-06
-7.17693739409486e-05
-1.88435778841266e-05
-2.73723832873007e-05
-3.16462744730457e-05
-4.45809893630328e-05
-3.35302273180113e-05
-7.11595043054917e-06
-7.29002300356968e-06
-2.80086124637185e-05
-1.63595935874109e-05
-3.09173034070593e-05
-4.1177564993276e-05
-4.61218245130267e-05
-6.4245148555375e-05
-3.30253515678991e-05
-3.8203214842631e-05
-4.02508078882884e-05
-2.95952724598377e-05
-3.35716914353617e-05
-3.91617625489024e-05
-4.49343358607174e-05
-1.87117580904353e-05
-3.65067022029296e-05
-3.93894620430469e-05
-1.65690851517108e-05
-4.72496090392077e-05
-4.40027283105752e-05
-3.47629087193937e-05
-3.43614142931371e-05
-2.90999815668517e-05
-3.29329330559856e-05
-3.39255701144007e-05
-4.1471592005761e-05
-2.57750448411988e-05
-3.47990118233655e-05
1.29229326005199e-05
-1.53644337219569e-05
-4.14077712140376e-05
-3.46568346597451e-05
-1.46903560420809e-05
7.17286163702255e-07
-4.01033128056198e-05
-4.71944144959015e-05
-3.01691922587347e-05
-1.16067715099022e-05
-3.13989936925307e-05
-3.23892725799925e-05
-2.06612778145402e-06
-4.17648402295491e-05
-1.19469401427654e-05
-2.96985304953843e-05
-4.7868720694347e-05
-3.10997385843506e-05
-3.28893403394339e-05
-5.70729264232103e-05
-2.35021293090218e-05
-3.26617816105619e-05
-4.50210939542543e-05
-2.72998829143593e-05
-2.59339009967642e-05
-2.94006640204444e-05
-2.73017072781765e-05
-3.3055512921467e-05
-4.66692725933328e-05
-2.11903367883908e-05
-2.08127162416489e-05
-4.12269994063212e-05
-2.57441051412481e-05
-4.36714935095658e-05
-5.55690656102118e-05
-4.94140157931808e-05
-2.27692821317379e-05
-3.92409432708355e-05
-6.04249195710979e-05
-5.09431640730604e-05
-3.35359770788991e-05
-4.55633729930824e-05
-3.54223829465481e-05
-5.22525652453201e-05
-2.23972089331338e-05
-3.49487038108094e-05
-3.31020530455811e-05
-2.47338579429356e-05
-3.04653998550565e-06
-2.46644268429646e-05
-4.85793875449909e-05
-2.65194292868499e-05
-4.33310129821148e-06
-1.37943660401918e-05
-1.84012208868117e-06
-3.45047110152949e-05
-2.57216230827302e-05
9.78581778058834e-06
-3.26325808889483e-05
-3.79947444019807e-05
-2.69811322944014e-05
-2.45943936334981e-05
-3.23240992835807e-05
3.73464118736593e-06
-4.64090213962502e-05
-1.62998363517444e-05
-5.90129817399692e-05
-3.68288687547905e-05
-6.71444257985017e-05
-3.21875883394439e-05
-4.96892944709566e-05
-3.64778394690942e-05
-2.41109050326997e-05
-2.82286512389454e-05
-2.21964049129147e-05
-5.77312507549351e-05
-4.06630646961243e-05
-5.27982164172814e-05
-2.32950264950937e-05
-1.94206939032676e-05
-3.26755100730675e-05
-2.28129428460691e-05
-2.45457525853935e-05
-4.2492944561904e-05
-3.19454260371645e-05
-3.08574424126095e-05
-4.01488054221642e-05
-2.64517623623411e-05
-3.90450449979139e-05
-3.09927019368934e-05
-1.57086673326185e-05
-3.57085429757969e-05
-2.95562123259421e-05
-1.65529302514874e-05
-2.02723364695011e-05
-3.63592931566703e-05
-2.93274423118964e-05
-4.06428719949165e-05
-3.67346291450289e-05
-2.57940442623721e-05
-3.88815263160353e-05
-4.32612399206258e-05
-4.89598015912594e-05
-2.1850259281872e-05
-4.24127900283499e-05
-2.58652946708105e-05
-2.44526378576633e-05
-6.22517237781349e-05
-2.96922364352445e-05
-2.56408155770759e-05
-3.04363544771974e-05
-2.35859274238255e-05
-3.22638824070697e-05
-4.80071137165131e-05
-3.75671785854135e-05
-3.94677580875064e-05
-2.70948407972869e-05
-1.67952197925858e-05
-2.11791275455301e-05
-2.43220581351835e-05
-2.82812560666163e-05
-6.36965772417697e-05
-3.2442770621267e-05
-4.58335785693355e-05
-6.24576078393848e-05
-4.45644514090217e-05
-5.35054404933113e-05
-2.64396805411714e-05
-2.21881027105354e-05
-1.22193380358654e-05
-2.44091646444735e-05
-1.65068477194844e-05
-1.88666932610964e-05
-2.48262546442723e-05
-2.77249365574421e-05
-2.78631919761951e-05
-4.95672417846408e-05
-1.81365745668727e-05
-3.26971839119724e-05
-3.08942508015645e-05
-4.1492547473571e-05
-2.12539971733992e-05
-3.96107211554586e-05
-2.26556012159881e-05
-4.65101860786673e-05
-3.84618057354229e-05
-3.02043754027761e-05
-3.11694466503501e-05
-2.19577293351459e-05
-3.09335459076193e-05
-1.41340647674423e-05
-1.01032138644763e-05
-5.17176570610269e-05
-2.83023618399633e-05
-3.59243977607736e-05
-4.13835105649714e-05
-2.8916207836086e-05
1.09927338270984e-07
-4.71623156097489e-05
-3.49367733133686e-05
2.32752031848623e-06
-2.11173748146727e-05
-3.97073961040168e-05
-5.05941164280869e-05
-6.46424869928128e-06
-1.74243653652973e-05
-4.01066008362591e-05
-6.94897648705108e-06
-8.72487119440902e-06
4.70155755906147e-06
-8.07606791499152e-06
-3.36371961728649e-05
-3.25128287886461e-05
-3.8689457111719e-05
-2.73419457539907e-06
-5.03341413289571e-05
-8.38843795233116e-05
-4.83838090640097e-05
-1.2709401025618e-05
-4.26819265087536e-05
-4.72958077325109e-05
-5.97818947692949e-05
-2.0315736278892e-05
-5.48486001157567e-05
-3.04625937597443e-05
-1.69449559384392e-05
-4.53223634054945e-05
-3.83987397475051e-05
-1.64751308419848e-05
-3.32537987012504e-05
-1.11949929035314e-05
1.05646089016226e-05
-2.06467495527845e-05
-3.38119993785718e-05
-9.60652002617186e-06
-6.04322742137657e-05
-3.20791483569193e-05
-2.3765775639439e-05
-5.18725117663514e-05
-2.12198807420065e-05
-2.21754473349363e-05
-1.78066119750615e-05
-2.06517523752599e-05
-4.12511813786314e-05
-1.99646029849903e-05
-1.13697922626876e-05
-6.94478572322542e-05
-1.90527682819434e-05
-3.82086693346133e-06
