# Supplementary material for: Research on computational propagation and identification of mine microseismic signals based on deep learning
Source: PLoS One. 2025 Oct 22;20(10):e0334641. doi: 10.1371/journal.pone.0334641 (PMC12543183; doi:10.1371/journal.pone.0334641)
Supplement: S7 Data — (ZIP) [file pone.0334641.s007.zip › 000100900001492.xlsx_0.txt_24.txt.txt]

-2.14541034067877e-05
-4.24500473711919e-05
-5.17625076311737e-05
-3.95671632587439e-05
-3.97569005799112e-05
-4.5609600774434e-05
-5.21503499692099e-06
6.62226166570963e-06
-2.50092429557199e-05
-3.0362233500844e-05
-8.77125498747602e-06
-3.81702926647944e-05
-7.12428609941182e-05
-3.31352085325588e-05
-1.54602460512086e-05
-3.80841895596115e-05
-4.69064121885555e-05
-5.7703053949423e-05
6.17983073884186e-06
-1.36304575757203e-05
-1.76902676549525e-05
-2.24050125019392e-05
-2.36994669667801e-05
-1.05782653623861e-05
-2.49208735549911e-05
-8.3664481859086e-06
-4.63585274645174e-05
-3.87116555590894e-05
-5.21685248268626e-05
-5.22189497145944e-05
-2.25237992907327e-05
-4.31360236644402e-05
1.80357354110382e-07
-4.4163446349975e-05
-3.97570766764453e-05
-1.64080825431899e-05
-1.64668369425064e-05
-4.99217700415872e-05
-1.4797886474391e-05
-3.8693233800906e-05
-1.98049695443861e-05
-2.32440146213764e-05
-3.50476813819652e-05
-3.81020364505676e-05
-2.3391678937813e-05
-3.32888325603726e-05
-2.01049944363462e-05
-2.41893146370209e-05
-4.3287700629062e-05
-2.73213980556468e-05
-4.5487542874285e-05
-3.66564578050004e-05
-1.64203256996876e-05
-2.03795855449024e-05
-4.81118385547136e-05
-4.06651849835441e-05
-3.3304675886394e-05
-4.18159056128599e-05
-4.13356063998639e-05
-3.11731297696374e-05
-3.28197131869961e-05
-2.91934343973357e-06
-1.33622440944668e-05
-1.28617486569673e-05
-1.75860502183011e-05
-4.42369278180995e-05
-3.35254753701134e-05
-2.38066302720464e-05
-2.81286538606947e-05
-6.08989992773364e-05
-4.7961878265412e-05
-5.90275116274748e-05
2.29301473112057e-06
5.51628200590697e-08
-1.7001554612407e-05
-3.59438317165378e-05
-2.79436479501463e-05
-3.49489302841233e-05
-1.45226293062238e-05
-3.79825268883208e-05
-5.0826794053362e-05
-3.38913726393799e-05
-1.28655826360159e-05
-3.24654830360305e-05
-2.82459606381073e-05
-3.34756602044644e-05
-3.16790894577505e-05
-1.80671054805981e-05
-3.36608238073702e-05
-5.0217815303493e-05
-2.30755597150369e-07
-1.99302450930939e-05
-1.4368683206532e-05
-3.02332534210953e-05
-3.44192664444878e-05
-2.97998839366225e-05
-1.93093112291025e-05
-1.45352516633824e-05
-3.71617432404016e-05
-1.33302208450566e-05
-2.45678044554823e-05
-3.07985911450589e-05
-3.12141881509989e-05
-1.2629774219524e-05
-4.70803241968498e-05
-2.49249452487091e-05
-2.74631743843702e-05
-3.7199518530655e-05
-4.67227388611665e-05
-3.51048111613742e-05
-2.91952403690926e-05
-4.08805654936355e-05
-5.73998954624795e-05
-2.14371421730918e-05
-2.0326540925063e-05
-7.77447947609962e-05
-1.76941277857409e-06
-2.71928676769864e-06
-2.46034422544938e-05
-1.11367076265878e-05
-4.49872877110556e-05
-5.01368478866014e-05
-4.96962618566394e-05
-2.27983673285944e-05
-2.08940405740619e-05
-2.78276775956551e-05
-2.93160476932441e-05
-2.53885719352671e-05
-4.54766262941665e-05
-3.47460789369383e-05
-5.65858096165952e-05
-3.59500275840236e-05
-1.12251797859597e-05
-3.40312792632969e-05
3.00553880440605e-06
-3.70649483007168e-05
-1.02922228255634e-05
-1.14581435362072e-05
-2.13766865082713e-05
-1.95220588354732e-05
-1.46388193106515e-05
-2.61221700059291e-05
-1.37713183452422e-05
-3.8207737097449e-05
-4.09064161268557e-05
-1.58892602868945e-05
-3.88831585385595e-05
-2.28972898538645e-05
-1.39517042361967e-05
-4.01514327046948e-05
-3.26878214059405e-05
-4.4215291299033e-05
-4.4268354920837e-05
-2.44098904345471e-05
-6.69416494480071e-06
-2.33360156175213e-05
-3.1459604927078e-05
-2.49989181421437e-05
-4.54835997502269e-05
-6.15110496959975e-05
-1.35430236241412e-05
-4.21891041363831e-05
-4.38711939576441e-05
-7.60011139686384e-06
-2.51626388190215e-05
-2.44685040693881e-05
-7.27327331253578e-05
-7.7218528712599e-05
-2.08639683246213e-05
-3.46542602136069e-05
-5.01433356181866e-05
-3.0215902653301e-05
-4.2054236950795e-05
-3.74225225139227e-05
-3.81650302299847e-05
-4.94772235896544e-05
-2.54029032935339e-05
-2.98675305825591e-05
-2.3764948229737e-05
-4.05694069224956e-05
-2.56516877768962e-05
-3.01891825943061e-05
-3.96669103073009e-05
-2.10584923002293e-05
-2.79681105755259e-05
-5.3827184590945e-05
-4.06748129419287e-05
-2.74841534621886e-05
-1.34829358194361e-05
-8.15312516710299e-06
-4.65394273271664e-05
-2.36338086485341e-05
-2.8246154044571e-05
-1.04727695609016e-05
-8.81942940050666e-06
-3.75626078153835e-05
-4.13382284951932e-05
-3.37660220217474e-05
-2.38852859173388e-05
-1.34614047759959e-05
-3.29441217845556e-05
-1.32002123014746e-05
-1.43882092508988e-05
2.29363082424868e-07
-2.95939656580466e-06
-4.44880190923975e-05
-2.6837164740415e-05
-1.15325308378042e-05
-2.4947287246144e-05
-1.82682658769899e-05
-2.93327252334956e-05
-4.35683231017105e-05
-4.21204969678836e-05
-3.60044825754754e-05
-2.77489148692036e-05
-4.32906990018687e-05
-3.15499608461345e-05
-3.57899668753452e-05
5.39357301655808e-06
7.29257349996486e-07
-4.72233317353698e-05
-1.46866052334012e-05
-5.02312477790096e-05
-2.51310668845081e-05
-5.78231246630223e-05
-5.78228553439222e-05
-9.00242577915262e-06
-4.85544769824366e-06
-1.67335079257007e-05
-2.21961667751052e-05
-5.2281823216844e-05
-2.00487167956366e-05
-5.35457593141017e-05
-2.04603067374606e-05
-4.90433944732196e-05
-2.66678929350125e-05
-6.61315313026061e-05
-1.4609271546616e-05
-3.86230912253583e-05
-3.64229339888248e-05
-4.62639574614675e-06
-5.58605896394492e-05
-3.08451146039789e-05
-2.18189350256294e-06
1.08535061615767e-05
-2.71074324970007e-05
-3.88041403908204e-05
-4.66953994680608e-05
-2.03906210501104e-05
-5.79791227640489e-05
4.77119794118211e-07
2.48222634146293e-06
-4.35485259052256e-05
-1.07165290716844e-05
-3.12094711885092e-05
-3.57244463924447e-05
-3.30398078791369e-05
-2.79212717300747e-05
-1.11632263519401e-06
-2.96191172797689e-05
-7.35278140327614e-05
-3.52896305751549e-05
-3.67640526785175e-05
-1.86757668856239e-05
-3.5352375582743e-06
-5.84364252092089e-05
-3.75231519332234e-05
-3.27354214092189e-05
7.44035822126696e-07
-1.88231166538636e-05
-1.21543389517433e-05
-3.02058256207316e-05
-3.3066600589624e-05
-5.64739361672116e-05
-3.56227249922802e-05
-4.61395000410714e-05
-6.8303223450556e-05
-4.00128759671965e-05
-2.59274655532024e-05
-1.36620263455856e-06
-2.88052823579736e-05
-3.75716922088479e-05
-3.0886004625348e-05
-5.65504310357588e-05
-1.644748538269e-05
-1.56888370818507e-05
-1.46309083767662e-05
-2.33749886777579e-05
-1.3855946786509e-06
-1.30212994779832e-05
-2.80166808990841e-05
-3.06212329885087e-05
-3.54942310897505e-05
-3.54608198202407e-05
-2.06514522570933e-05
-3.24764474190698e-05
-4.06912351679912e-05
-1.47008885916474e-05
-3.00735239568554e-05
-1.19716119599299e-05
-3.13955761083806e-05
-3.74481574691807e-05
-4.06957198315492e-05
-3.64633687954832e-05
-6.55402208406164e-06
-2.70950511028982e-05
8.87641763513917e-06
-3.47110210453829e-05
-3.46774637646947e-05
-4.31508266618152e-05
-1.23294813945754e-05
-1.7990700712501e-05
-4.111378259537e-05
-4.84663116039824e-05
-2.57756532626896e-05
-1.64143157186899e-05
-4.20334932855678e-05
-3.21448971616309e-05
-5.80148651295813e-06
1.95296568850924e-05
-1.84873835123823e-05
-3.84529878651994e-05
-1.86820120269587e-05
-1.58955056303096e-05
-6.35633546021662e-05
-1.30766027880376e-05
-3.77100682542894e-05
-2.270169495943e-05
-2.29795242283277e-05
-2.45075056887078e-05
-3.80042421596899e-05
-3.99768703493611e-05
-5.91671300859016e-05
-1.01925445072464e-06
-1.09564535358848e-05
-1.39190504634075e-05
-4.52770083430439e-05
-7.23864802014748e-05
-4.31704132133155e-05
-3.40354902793293e-05
-3.56657564362728e-05
-5.94932556946549e-05
-4.22748055293109e-05
-5.60381508245966e-05
-3.44295765407199e-05
-7.85359097087579e-06
-5.65968972797674e-05
-4.01099202725184e-05
-3.26962852011974e-05
-1.08657494349031e-05
-4.50651910660404e-05
-4.52646673732161e-05
-4.51443960274083e-05
-2.58952191587154e-05
-1.27313080674326e-05
-5.24443651445345e-05
-5.37669668075254e-05
-2.29590510170445e-05
-2.67032443187473e-05
-1.13366041524871e-05
-5.45014142016225e-05
-3.3673574189318e-05
-5.15801085160371e-05
-2.87296159152461e-05
-1.66999865651025e-05
-2.71721564750247e-05
-4.96904454608997e-05
-3.55768260491568e-05
-4.27220691964648e-05
-3.85815953709007e-05
-4.12927447183857e-05
-3.09159132719469e-05
-6.79150947015318e-06
-3.30420043865991e-05
-5.11387324975068e-05
-4.57661724733624e-05
-3.99268179198808e-05
1.21789244817292e-05
-3.87816242866779e-05
-3.1733481284892e-05
8.26404430060103e-06
-4.03650081297007e-05
-3.48201223245156e-05
-3.0590169169811e-05
-8.76474440128797e-06
-3.21541315936876e-05
-2.77197558528611e-05
-4.52968073705665e-05
-2.24121541465797e-05
-7.10855282262075e-06
-5.75848702125503e-05
-3.96466197685453e-05
-2.73604248187945e-05
-1.83992237195952e-05
-1.40526578901399e-05
-3.83088958046599e-05
-2.46195631974342e-05
-2.89163593480952e-05
-5.27620380055229e-05
-2.29335971945628e-05
-2.82807124365327e-05
-1.79166219494164e-05
-2.11211764146168e-05
-5.97218499974573e-05
-2.44403570877381e-05
-4.46275897129601e-05
-4.83033057179169e-05
-3.85669534592875e-05
-5.00210816601992e-05
-4.26571373081603e-05
-2.87934310430895e-05
-2.0908927296835e-05
-2.9493131461981e-05
-4.32246304185441e-05
-3.85765060826611e-05
-4.23257268157786e-05
1.70056279056769e-05
-5.31585177544921e-05
-2.21434853899505e-05
-5.07819753036728e-05
-6.66999425835333e-05
-4.06870903502031e-05
-1.71687505771516e-05
-3.1348739039834e-05
-4.90169196973569e-05
-5.75790061057724e-05
6.06411501828804e-06
-4.49770220266939e-05
-2.07504761123938e-05
-2.23245228036208e-05
-3.19685374439428e-05
-5.2277077842226e-05
-2.56799297816452e-05
-4.98602885991132e-05
-4.52688646264356e-05
-2.30055046080902e-05
-1.54875115821001e-05
-2.37156453534658e-05
-1.48506920043476e-05
-2.30987175975639e-05
-2.61011185679598e-05
-6.47599446258322e-06
-4.27660463415157e-05
-2.99814788232263e-05
2.14216916829351e-06
-2.32866026874661e-05
1.10322621760095e-05
-3.34811735215571e-05
-3.35218029904448e-05
-3.85951362984623e-05
1.01279701864482e-05
-3.74511832416312e-05
-4.26980671753162e-05
-3.36612759812742e-05
-1.54728876991638e-05
-3.41239890699748e-05
-2.59892798722548e-05
-2.69229282141045e-05
-2.68348295476933e-05
-9.28759989764398e-06
-5.32756212698333e-06
-3.78528421493978e-05
-1.78248044883813e-05
-2.70798915401034e-05
-4.29532620294877e-05
-3.6726227174241e-05
-4.82216617963147e-05
-2.71776512178725e-05
-3.62617898151634e-05
-4.87608975995706e-05
-2.4016673788303e-05
-3.00275972849133e-05
-7.04115397575325e-05
-1.12382180057191e-05
-4.55717735008688e-05
-3.53836435414543e-05
-3.25560121877325e-05
-5.92301806965455e-05
-2.97473452679915e-05
-1.25900505931874e-05
-2.41843536475301e-05
-3.65764264612797e-05
-2.77507367680275e-05
-1.49604239579738e-05
-3.35016794448959e-05
-5.43755926217298e-05
-6.77175641160576e-06
-3.27704377189312e-05
-2.09827914922766e-05
-2.81069667071666e-05
-1.7566196302232e-05
-2.64255740400145e-05
-4.29736082603561e-05
-9.6359371766153e-06
-1.60153950114374e-05
-5.18430651853827e-05
-2.35685134829982e-05
-2.73486095873039e-05
-2.82232502645026e-05
-1.77201223804682e-05
-3.284036345459e-05
-6.21049894726436e-05
-4.75824680813687e-05
-2.91172953244421e-05
-3.24679686869242e-05
-4.56579588107825e-05
-1.67023997697281e-05
-7.6220225551062e-06
-2.63438406205582e-05
-2.10651466114411e-05
-2.42852952136246e-05
-2.93563040650428e-05
-3.68162709893406e-05
-2.40776780910124e-05
-1.32053328836079e-05
-1.1200599725534e-05
-2.65538267640757e-05
-2.65905575935127e-05
-3.8652747407998e-06
-3.16172107082793e-05
-6.9101169833382e-06
-1.99950892117564e-05
-2.73056742764323e-05
-2.84542067330201e-05
-7.6930454978468e-06
-3.53678369384627e-05
-2.15021762726294e-05
-2.10099871659728e-05
-3.5485013900596e-05
-1.84833904990887e-05
1.54867924972569e-07
-3.77866101734104e-05
-1.94253095093334e-05
-4.58530176731885e-06
-4.37356310685836e-05
5.88896504604594e-07
-1.13235919940258e-05
-4.52922730643663e-05
-3.37836049338928e-05
-2.77331532956368e-05
-4.03089430016513e-05
-2.10133070187663e-05
-1.75338146986644e-05
-4.41141234136736e-05
-3.5937674556209e-05
-2.30338530043247e-05
-1.90684810593076e-05
-3.3462342239054e-05
-3.07972848687171e-05
-3.2290994563417e-05
-9.28615961577008e-06
-5.41962192221612e-05
-4.6654235406672e-05
-4.13668895243193e-06
-5.82677464492438e-05
-3.61874889743504e-05
-1.96533115269918e-05
-3.4756291493835e-05
-9.59991266438762e-06
-7.03521682627286e-06
-4.03890008726345e-05
-1.1624613617132e-05
-5.79047113098005e-06
-3.53971111118199e-05
-2.76388895192798e-05
-5.91486948979525e-05
-1.3545333546767e-05
-1.85710584235231e-05
-7.7913472789462e-05
-3.77723437099226e-05
-3.45707686387058e-05
-2.95466266701045e-05
-3.09535707699564e-05
2.80100243348862e-06
-3.33644496109585e-05
-4.15153873708795e-06
-3.55786050519696e-05
-3.26482799284899e-05
-2.39864341368443e-05
6.76236049426472e-06
-9.3893275157754e-06
-2.28711612201238e-05
-7.36448402413695e-05
-1.2241716583076e-05
-4.21942209482171e-05
-1.85808804005162e-05
3.82699931248129e-06
-3.43208940252765e-05
-2.69477346093853e-05
-2.04162597421017e-05
-2.85751848715663e-05
-2.12294848185918e-05
-3.16030582838506e-05
-3.87025559661486e-05
2.59922865333621e-06
-1.69857140196404e-05
-1.4600759235616e-05
-3.45386305693958e-05
-4.51425446434933e-05
-1.47456275820621e-05
-3.26123291084525e-05
-4.40975990476314e-05
-3.36485350770754e-05
-4.17561721296542e-05
-1.82714734821834e-05
-4.71427062275396e-05
-1.72309626277098e-05
-2.17410655486375e-05
-3.01167720927673e-05
-2.23641459394859e-05
-4.20974276127124e-05
-4.25691581798459e-05
-2.18941332434446e-05
-5.60220311314549e-05
-1.13556707292986e-05
-5.12201040430758e-06
-5.59270318946281e-05
-3.21179167046453e-05
-4.96774241294817e-06
-3.60461340996151e-05
-3.68388861993336e-05
-1.5371813959367e-05
-3.78417107408473e-05
-2.82052826884286e-05
-5.08429561990886e-05
-1.74665004064562e-05
-3.36214238228317e-05
-1.75012502791533e-05
-2.72938795686132e-05
-2.24611774979658e-05
-1.66785518129826e-05
-3.02080125496694e-05
-2.34826215890898e-05
-5.84019433132533e-06
-6.13565987641136e-05
-1.70301606790589e-05
-1.77100974877529e-05
-3.54911957568025e-05
-1.34160999567644e-05
-2.6855396135994e-05
-5.03496007188743e-06
-1.07230065243128e-05
-1.17738244952228e-05
-3.36189850643081e-05
-4.40035953110825e-05
-2.92577661317094e-05
-3.08980488623572e-05
-3.79452471713101e-05
-3.82129428787818e-05
-2.33117282817865e-05
-6.35562531548631e-05
-5.1525407874455e-05
-1.20365934218275e-05
-1.98170866072269e-05
-2.44276322806977e-05
-2.66368204406572e-05
-2.7134992871705e-05
-8.05155033710292e-06
-7.23129370939775e-05
-2.90209942795547e-05
-1.87854552944825e-05
-1.16731311636336e-05
-3.65089682009517e-05
-1.54873669223333e-05
-1.7051531571103e-05
-4.32243504637068e-05
-2.65785843908084e-05
-3.55882391615227e-05
-3.24642865759939e-05
-4.07424774705209e-05
-3.07038556225311e-05
-2.85162864844174e-05
-1.64864022423742e-05
-3.00400418195925e-05
-3.65200368523485e-05
-3.6964687570427e-05
-2.22232908660253e-05
-3.13431961441371e-05
-2.63003654870298e-05
-2.56325315218818e-05
-3.88713449953297e-05
-3.18812396562663e-05
-2.42321186280534e-05
-2.64190930406444e-05
-1.18803803637941e-05
-9.50809750339673e-07
-2.83666913564089e-05
-1.40842285873039e-05
-2.95054868823409e-05
-2.70978353435461e-05
-6.39809778874628e-06
-1.33790613571472e-05
-2.62131695636113e-06
-3.35921303233811e-05
-6.33723244085117e-05
-2.64789364829528e-05
-3.2420095990003e-05
-1.80991263089682e-05
-1.63072004229732e-05
5.34950778870852e-06
-2.8208179788554e-05
-2.39947568870111e-05
-4.03832822703943e-05
-5.77261789831767e-05
-4.63020208238809e-05
-3.11606715798596e-05
-1.12493732195245e-05
-3.81644873537344e-05
1.1630797133929e-06
-1.79381132734758e-05
-3.07920434972293e-06
-6.53956042020246e-05
-1.13160948026124e-05
-2.9749471931519e-05
-2.67661002863541e-05
-2.57465585296241e-05
-2.38394856083328e-05
-4.28077235670503e-05
-7.37078200397895e-06
-7.27304837926428e-07
-3.17009083532219e-05
-5.09844004122882e-05
-1.49557641220093e-05
-4.11503985545365e-05
-4.15867277288025e-05
-2.28227823687214e-05
-1.14560499744697e-05
-2.19593274872127e-05
-4.25191449520522e-05
-4.53356828736412e-05
-2.6916964301704e-05
-3.88462667196761e-05
-3.16776775942236e-05
-2.16741373119656e-05
6.51799524487273e-06
-1.2272885372457e-05
-5.52978316134741e-05
1.59341136869559e-05
-2.91945211132533e-05
-1.6365572668744e-05
-5.59666851533889e-05
-2.41070917812705e-05
-3.71238899472584e-05
-1.82062042639271e-05
-4.4380272634572e-06
-2.25201388294469e-05
-1.11948945647592e-05
-3.61231500389664e-05
-3.99343240334425e-05
-4.34107860549107e-05
-3.24537031824032e-05
-3.03796242175678e-05
-4.3192455914002e-05
-3.58425084974461e-05
-7.38814241266946e-07
-5.36375760541399e-05
-1.70053800276305e-05
-1.22496672746273e-05
-1.93418748386228e-05
-4.85678428963244e-05
-5.25943340485151e-06
-2.57158759934211e-05
-1.67891684397249e-06
-2.11313934055186e-05
-2.93471142535295e-05
-3.15488175624209e-05
-3.13356505425798e-05
-4.21555199297174e-05
-3.90463153650986e-05
-3.97272849601081e-05
-1.53133949489361e-05
-3.24311999975724e-05
-2.0651822598268e-05
1.87207860496067e-06
-2.10932165954017e-05
-2.32191694225618e-05
-1.57131353875158e-05
-2.3329701156379e-05
-2.97874697973545e-05
-1.79268232200861e-05
-1.97749179522432e-06
-5.01570371711209e-05
-5.99318863827159e-05
-7.11628029287851e-05
-5.29324972139579e-05
-3.70994286922629e-06
-5.05886708729346e-05
-1.88461386868266e-05
-4.49299134037764e-05
-2.65683234375407e-05
-2.89036053477491e-05
-1.82053626408233e-05
-3.57998294274623e-05
-4.81595830334514e-05
-6.71873288732118e-05
1.21213412388795e-05
-4.72326905375436e-05
-4.46207314795328e-05
-1.91837827907664e-05
-5.01737992782974e-05
-4.71736003957152e-05
-5.26479247441046e-05
-3.72981133539376e-05
-3.1681758031144e-05
6.35579190845892e-06
-5.94030674275596e-05
-3.09358619484578e-05
-6.01039930027867e-05
-3.77520441602579e-05
-1.77427455034339e-05
-3.76563746658767e-05
-1.52530025947093e-05
-1.70663635370887e-05
-3.27994883234072e-05
-4.44216135835763e-05
-3.0502358246516e-05
-3.99732277888691e-05
-4.23157747799136e-05
-2.54646377684732e-05
-8.83415658548503e-06
-1.1344544322908e-05
-2.26874251229849e-05
-2.30373397662304e-05
-2.94455077839698e-05
-5.80798629389472e-05
-3.24150602841295e-05
-3.86390143885963e-05
-2.95049090867881e-05
-5.51933236899485e-05
-9.58946052043718e-07
-4.0750823756489e-05
-3.18115904798791e-05
-4.83339873039572e-05
-7.75715996535156e-05
-3.27477605960955e-05
-1.32742741376403e-05
-3.26222904842116e-05
-7.77519182621782e-06
-4.7822879864358e-06
-3.47540042280105e-05
-1.88635100272186e-05
-1.88763498828194e-05
-3.02658905227667e-05
-4.3236528232078e-05
-5.20152251859262e-05
-5.49452807258122e-05
-1.46449031140281e-05
-2.49440123841179e-05
-2.34098995037978e-05
-5.46503667594295e-05
-1.02159575059922e-05
-3.81085003833552e-05
-2.72541213505904e-05
-3.07862466199333e-05
-4.10318144747493e-05
-5.08724173537116e-05
-6.30187667338821e-07
-3.15733292140674e-05
-4.36458423472325e-05
1.39337301116732e-05
-1.20194060582927e-05
-3.25455143122487e-05
-4.80033310228254e-05
-8.87691265215631e-06
-4.89964867800721e-05
-3.48744999135239e-05
-3.95167120523568e-05
-4.25679961466183e-05
-6.31949861676487e-05
-3.07549122871949e-05
4.97056308335873e-06
-2.71145339245596e-05
-3.98582439383824e-05
-1.99028087805917e-05
-4.28156463738575e-05
-1.52782619184614e-05
-3.15913725082776e-05
-3.18285611972599e-05
-3.67590117030755e-05
-3.41291225642263e-05
-6.4403801165397e-07
-2.58138581668223e-05
-3.29178582712902e-05
-1.7615621735086e-05
-5.78715309083665e-06
-3.89997538160956e-05
-3.98366681862074e-05
-1.86573356192165e-05
-4.05612359486248e-05
-3.8455923329832e-05
-1.8611202536483e-05
-2.55213194591262e-05
-7.36061620064561e-05
-5.57407008806592e-05
-6.41293361567488e-05
-5.5705248095275e-05
-3.85947406457167e-05
-3.40667342235048e-05
-3.34256169496833e-05
-2.9042694921997e-05
-4.56171868804144e-05
-3.84548181381377e-05
-3.25153221943766e-05
-4.72148059939791e-05
-3.69958111493911e-05
-5.68535338848684e-05
-4.05280684242828e-05
-1.74898153227975e-05
-2.3141076969325e-05
-2.30295815962017e-05
-2.41123077738838e-05
-4.80888232217245e-05
-3.56353756110418e-05
-3.04857593733197e-05
-1.99440660278154e-05
-1.81036429712354e-05
-3.77852367187078e-05
-4.10534470851808e-05
-3.9370811074568e-05
-4.30195300842701e-05
-5.44920668485779e-05
-3.6542430808805e-05
6.45175565889995e-06
-5.36538237461716e-05
-3.90987920364372e-05
-6.01765496538827e-05
-3.08990869057667e-05
-6.39042125446061e-07
-3.30130319768844e-05
-3.6473568086684e-05
-2.6131444539432e-05
-3.62827866512151e-05
-5.68952949599553e-05
-8.53659487070526e-06
-5.20933655951379e-05
-3.77329315173681e-05
-1.34980277141796e-05
-2.38543948869493e-05
-3.65899701862434e-05
-2.83852629895982e-05
-2.32551315588606e-05
-5.07299538702723e-06
-4.41059697682131e-05
-6.88415813703661e-05
-3.7362797567635e-05
-3.69442089726893e-05
-2.48850361514273e-05
-1.76453501565701e-05
-2.21184842141289e-05
-1.34276226838461e-05
-2.30749127461635e-05
-2.21615293409953e-06
-3.84902000419656e-05
-5.82516633249151e-05
-8.34721962003082e-06
-4.21138492499436e-05
-2.78223353344842e-05
-1.13881151834164e-05
-5.54734100674497e-05
-3.90141288598638e-05
-4.98975660283869e-05
-1.07569419434753e-05
-3.93980160144359e-05
-2.01774324886821e-05
-4.17857648105606e-05
-2.81990711540324e-05
-3.59134385589962e-05
-5.07080101672635e-05
-3.73723420953602e-05
-3.08611380135871e-05
-2.53724369677685e-05
-5.36169340741128e-05
-5.04383989561418e-05
-1.00640136387419e-05
-4.2781174984442e-05
-4.65096059360493e-05
-3.21201852926465e-05
-4.91804087399601e-05
-1.69941480375939e-05
-5.32404495713641e-05
-3.61854201001999e-05
-1.9287124224979e-05
-3.29461817490687e-05
-1.62176605721142e-05
-3.47878208961532e-05
-1.08505892755217e-05
-3.1189604372195e-05
-6.43669792441465e-05
-5.40963948835895e-05
-3.55927561482707e-05
-1.75477350977716e-05
-3.03033436844459e-05
-4.59344685271827e-05
-4.64071182957671e-05
-4.08576828410644e-05
2.97023181045921e-06
-4.45033978259667e-05
-2.55285326464318e-05
-2.00894351060588e-05
-7.28933280758405e-05
-2.11230800601319e-05
-4.19090767509835e-05
-1.47142270795778e-05
-1.30548059225534e-05
-1.81783099804688e-05
-3.91850047598515e-05
-1.137366024097e-05
-2.94619750401456e-05
1.98189690650056e-06
-3.86260655730851e-05
-1.8972227003332e-05
-4.51864744299787e-05
-2.20087193517483e-05
-4.03930705205977e-05
-4.315506621082e-05
1.93594173803445e-06
-4.17915735656564e-05
-3.13402065337025e-05
-1.54668899810841e-05
-2.85163746218501e-05
-4.15097209170728e-05
-3.68905663749199e-05
-2.17689609958546e-05
-4.31232497029239e-05
-2.17178469004718e-05
-2.96595662878819e-05
-2.33431341753003e-05
-2.15720948591064e-05
-5.00205111003466e-05
-5.60404144874577e-05
-1.02157879091256e-05
-7.57989422848738e-05
-5.12095049593312e-05
-9.94155377193942e-06
-1.51445496187026e-05
-1.19297123479731e-05
-3.0977025507449e-05
-4.44282811900147e-05
-2.59502522632694e-05
-3.79672270147189e-05
-3.9720677027679e-05
-2.28211902907343e-05
-2.7622885187103e-05
-3.35084230761715e-05
-3.99224537922991e-05
-3.94649955382392e-05
1.26801597802079e-05
-1.60504964257729e-05
-2.01685274728137e-05
-4.71928445229312e-05
-4.33350288299155e-06
-2.85395225800306e-05
-5.13356349349191e-05
-9.52861600145593e-06
1.31181953120263e-05
-4.52832909031127e-05
-5.10992085043253e-05
-1.84894225797699e-05
-2.47351253651892e-05
-4.60678567037053e-05
-3.95275995348712e-05
-1.98775361822791e-05
-2.68049324733891e-05
-1.85044129349876e-05
-2.26702406360087e-05
-6.5431282373209e-05
-5.634720065771e-05
-7.87755659293294e-06
-4.65489912299333e-05
-4.72869586955359e-05
-2.56559062987708e-05
-3.03127942561865e-05
-4.41911625045793e-05
-6.19605556910171e-05
-3.79016386414837e-05
-1.68416740144866e-05
-5.04602210989159e-05
-2.17845413526724e-05
-1.72540127503225e-05
-3.2437776616904e-05
-2.62128274224906e-05
-6.74884793516126e-06
-3.56912221804527e-05
-1.14955541054527e-05
-2.85545426803706e-05
-2.10603778623336e-05
-3.94028772299982e-05
-6.54833459489393e-05
-3.68341811095737e-06
-3.42416652451683e-05
3.23379332306519e-07
-2.06578313433993e-05
-3.622213685139e-05
-2.66393450202137e-05
-7.11455506403732e-06
-1.06429534559603e-06
-1.79659075006329e-05
-4.79709706382252e-05
-5.25270214982422e-05
-3.95491674217804e-05
-2.46038195882558e-05
-1.45068081087042e-05
-3.73628864834192e-05
-3.94808017125425e-05
-1.65914083266199e-05
-5.05430098045944e-06
-4.61487672135824e-06
-3.4494351688508e-05
-2.55250940374744e-05
-3.3326051333725e-05
-2.62503889591655e-05
3.33804940238086e-07
-3.34351720608637e-05
-6.54810741459746e-05
-2.80998207043785e-05
-1.15167709693861e-05
-2.68328575673773e-06
-3.64786128745202e-05
-2.87015065238485e-05
1.21362263991537e-06
-4.85828482688339e-05
-3.64258508276949e-05
-4.61302818948412e-05
-4.52431755999879e-05
-1.58797943425493e-05
-1.55106843174602e-05
-4.88186084777064e-05
-3.92211309402578e-05
-3.05106275297609e-05
-7.74384914347521e-06
-2.17700134120936e-05
6.10939441147354e-06
-2.03251605446727e-05
-2.09746497750439e-05
-2.64767635285997e-05
-4.38179838323605e-05
-4.44883839589121e-05
-1.39862924250518e-05
-1.7068987662966e-05
-5.39314061588484e-05
-1.46220624946401e-05
-3.89312109800153e-05
-1.15910421721825e-05
-1.29922585519581e-05
-2.96291274217714e-05
-2.70418278264757e-05
4.58384468865898e-07
-1.7061542529661e-05
-5.08511198819892e-05
-3.25679950089428e-05
-3.13640538632444e-05
-1.17463998416391e-05
-3.44790776530775e-05
-5.53210386981409e-05
-4.72780817902388e-05
-1.58409248833473e-05
-2.98238456414823e-05
-6.08474398245782e-05
-6.69625207418468e-05
-2.85108192132812e-05
-5.33796733348153e-06
-1.41437461172041e-05
-3.0065705406481e-05
-5.74531907185939e-05
-3.87923138914655e-05
-5.40554049890705e-05
-1.74196046455387e-05
-3.53713651224345e-05
-2.97535986684831e-05
-1.57843456379299e-05
-1.5180412008819e-05
-1.49438470244438e-05
-3.85552393736356e-05
-3.7052793105769e-05
-2.20144940353549e-05
-3.5665725902377e-05
-1.05740384687491e-05
-3.52507913056014e-05
-3.85913098983772e-05
-4.98388312862109e-05
3.5715912199417e-06
-1.05653588007491e-05
-5.23039749619108e-05
-1.57221357264748e-05
-5.40002941619953e-05
-2.43750582986879e-05
-3.83388900012095e-05
-3.71571173339842e-05
-2.61713506782991e-05
-3.27901222681755e-05
-5.75107709976464e-06
-2.77855303697678e-05
-2.31919320934962e-05
-4.58083262028381e-05
-2.61099106740574e-05
-2.06966862368619e-05
-5.33318339253918e-05
3.76916553546101e-06
-5.13469654453863e-05
-6.35551969656668e-05
-9.05369697299346e-06
-2.66183144975918e-05
-5.14825575568317e-06
-1.72022930677112e-05
-2.05059421947927e-05
-4.93443828779041e-05
-2.30928116956191e-05
6.24310819839963e-06
-1.65673345579841e-05
-5.39447111940026e-06
-4.97212479037086e-05
-3.10524264915209e-05
-2.50110809875216e-05
-2.67823593777662e-05
-3.02827660987765e-05
-4.53119888510333e-05
-4.35350737358988e-05
-1.15123037804745e-05
-8.898408218374e-06
-5.53245745802897e-06
-3.66265945744887e-05
-1.70881331009377e-05
-6.62725237623187e-05
-2.07996063611342e-05
-1.64310220090916e-05
-3.24145411500632e-05
-6.0462259405323e-06
-7.57116353392972e-06
-2.17654936145392e-05
-3.52073540955164e-05
-1.36011155335758e-05
-4.71089873451228e-05
-4.70955792140379e-05
-2.39316443199955e-06
-2.92683494496608e-05
-4.59033567442115e-05
-6.25884147965739e-05
-1.30923523001874e-05
-3.77285668855316e-05
-2.68671876438881e-05
-2.41015461941226e-05
2.4205002024251e-05
-3.37696324308875e-05
-2.53681641415588e-05
-1.64725230081772e-05
-4.59660146310911e-05
-2.38082759200288e-05
-5.77439137489065e-05
-1.1336245768866e-05
-2.9415960318315e-05
-4.99839600602275e-05
-3.50663625008271e-05
-4.08374403513036e-05
-2.73406277346289e-05
-3.39616651149365e-05
-2.56481691459837e-05
-2.3861112363168e-05
-8.82570930888147e-06
-1.47352163279072e-05
-2.49023968446812e-06
-4.25489128282282e-05
-6.14082178665657e-05
-2.38151645647761e-05
-2.5963474831539e-05
-1.47501088572938e-05
-2.3062103194872e-05
-4.89620737920903e-05
-1.30696139037447e-05
-3.90773506434967e-05
-5.19525470022137e-05
-3.45962350571336e-05
-1.6676859413233e-05
-2.88934757026211e-05
-5.49432751977061e-05
-1.89383795470912e-05
-4.18657689196105e-05
-1.4890469257095e-05
-3.10510843505694e-05
-3.24179716352492e-05
-1.83076850738089e-05
-1.57147043045056e-05
-1.42695640157376e-05
-2.87179475633863e-05
-3.72330861830964e-05
-1.83743107967436e-05
-1.61650122031909e-05
-4.38728414071157e-05
-5.28130455756547e-06
-2.85688355820015e-05
-5.26016382434504e-05
-3.37514684935784e-05
-5.25909364663905e-05
-2.83132603334111e-05
-3.11991806111504e-05
-4.52872342719503e-05
-1.00362686218025e-05
-3.65985416313458e-05
3.37424575598327e-06
-5.78710670316854e-05
-2.50615657594351e-05
-2.4846158684361e-05
-6.17726462316619e-05
-1.22294770268358e-05
-3.51973196689577e-05
-4.31595994303197e-05
-4.0250533154748e-05
3.76579508876456e-06
-3.40988842522033e-05
-1.96725368556947e-05
-1.90004693161253e-05
-4.71995845376248e-05
-7.19782288399759e-05
-2.25363492227074e-05
-2.2752957441823e-05
-5.3970266230986e-05
-3.02055706745122e-05
-4.58065491801851e-05
-2.93236520370997e-05
-5.05409022716457e-06
2.11603515721442e-05
-3.04248069914972e-05
-1.35619782883951e-05
-1.16590628656129e-05
-3.37879686908914e-05
-3.90832375240508e-06
-2.12052392302481e-06
-2.07575571369487e-05
-4.94930531938625e-05
-4.76532322296294e-05
-2.16227926357106e-05
-1.06392379439936e-05
-2.64955968695331e-05
-5.1249004175608e-05
-3.73300821007586e-05
-4.14104874388015e-05
-3.45716991758831e-05
-4.91489208896172e-06
-2.81882137686437e-05
-3.38337889871005e-05
-2.70786709723244e-05
-3.30963755671083e-05
-3.18123813414974e-05
-1.36562980182657e-05
-3.66228894886892e-05
-2.40800810194638e-05
-2.69543156766578e-05
-5.31817234451973e-05
-5.52962175022418e-05
-2.00058277108604e-05
-3.11063404948736e-05
-2.15963551881952e-05
-4.06612333303282e-05
-4.95249128504038e-05
-2.13053621088958e-05
-4.66670109323896e-05
-9.32002728264608e-06
-4.21220618238154e-05
-3.36259461332525e-05
-2.69696760068224e-05
-3.78337474990166e-05
-2.80081859133618e-05
-3.56921045790047e-05
-2.92492706407218e-05
-1.17757012981488e-07
-2.63528516491509e-05
-3.63013232796449e-05
1.73576876739449e-05
-2.98429275583496e-05
-3.974388811961e-05
1.66853435116586e-05
4.34030370716426e-06
-3.11746170647499e-05
-3.95524024857802e-05
-5.14119631427767e-05
-2.53526901840357e-05
-1.76182107534199e-05
-4.33052804548991e-05
1.39813326743418e-05
-3.15368770203951e-05
-4.6361720495652e-05
-1.31834247983851e-05
-5.00238468828885e-05
-8.14343722890767e-05
-2.44569044821521e-05
-4.96836705830941e-05
-4.83234058929714e-05
-4.44210722865293e-05
-1.65893045368917e-05
-2.48849956285276e-05
-2.79186026183142e-05
-3.14334965996548e-05
-3.65448473363729e-05
-3.50301054145339e-06
-3.92760507636261e-05
5.50056316407167e-06
-4.26768565350837e-05
-2.56091091601819e-05
-3.0353283873325e-05
-3.08573768906149e-05
-4.87234759140561e-05
-2.5637079814696e-05
-1.0516646396462e-06
-2.50572235224238e-05
-3.48324487359086e-05
-4.72824770455245e-05
-2.00288234201604e-05
-3.93756344978143e-05
-4.2687795323542e-05
-2.09558215928036e-05
-4.13093722902046e-05
-4.14795301171001e-06
-3.00259130709605e-05
-1.67447626402066e-05
-6.62339725219646e-05
-2.95595844886442e-05
-3.41409725369199e-05
-3.39889338975171e-05
-4.32852982418381e-05
-3.2709422808059e-05
-7.16814435553542e-05
-2.10471875660342e-05
-2.13407001953247e-06
-1.29781684392444e-05
-4.39703680447221e-05
-2.63412092891363e-05
-2.40414649546716e-05
-4.43493216541512e-05
-6.03638824675215e-05
-2.78342689112972e-05
-3.86468345823442e-05
-3.23876573665204e-05
-3.36532731241928e-05
-3.85001035806743e-05
-5.15886345509094e-06
-2.80177024119141e-05
-3.86796252582638e-05
-4.58379669760321e-05
-2.88127771550786e-05
-2.49504259411481e-05
-3.0069163588063e-05
-1.56058344720169e-05
-3.44415390660387e-05
-5.22990791368646e-05
-1.22769480951863e-05
-3.31658951233041e-05
-3.50111802174312e-05
-5.55575767162251e-05
-2.27936318047564e-05
-4.72246912510317e-05
-4.59707996192468e-05
-5.25821939938865e-05
-3.43055735020814e-05
-3.05939780382001e-05
-5.2240263613599e-05
-2.5148938840476e-05
-4.46479915762051e-05
-2.66202491893488e-05
-5.21877762193657e-05
1.04456234853328e-05
-3.00820484807696e-05
-2.24949416809369e-05
5.82255762765404e-06
-1.64429883999895e-05
-1.69639414137818e-05
-2.52968705662087e-05
-3.51574214993125e-05
-4.05788428324747e-05
-2.96115174565071e-05
-3.71503349071251e-05
-1.85628353247003e-05
-2.68555323572893e-05
-5.35934681403807e-05
-2.85687822210981e-05
-1.14099891192247e-05
-3.64258829951849e-05
-6.40486347848401e-05
-5.9747849764527e-05
-1.29842423088751e-05
-4.13926389203177e-05
-2.3614817123278e-05
-1.26802543012395e-05
-2.72290411503701e-05
-3.69719927290938e-05
-6.33355049355908e-06
-1.518854454011e-05
-3.10791269921551e-05
-4.46387381483537e-05
-3.88532569652995e-05
-5.5574580385563e-06
-2.52495410186532e-05
-4.88952957074534e-05
-1.19485175055322e-05
-1.03049339581759e-05
-3.95291736097523e-05
-4.70348894158593e-05
-4.81032865107424e-06
-3.57822284933602e-05
-1.65725970318984e-05
-4.54830324691763e-05
-2.83827695328855e-05
-2.13360827789297e-05
4.5853101465176e-08
-3.18363879550368e-05
-3.90449086344868e-05
-4.55531593144804e-05
-5.04680439910099e-05
-4.53681402165625e-05
-3.92182254887706e-05
-9.50204171102914e-06
-4.41267141399098e-05
-5.13202215527458e-05
-5.38824925181892e-05
-5.01126819177175e-06
-3.95686260954659e-05
-3.15840953533422e-05
-4.95038464063886e-05
-2.7355065156539e-05
-3.11550754266366e-05
-3.41550395039501e-05
-7.66648784894661e-05
-1.63250493528462e-05
-4.20121384249779e-05
-5.11362017402387e-05
-1.23057296725243e-05
-5.11751957996037e-05
-4.31388225032541e-05
-2.8175026768319e-05
-2.20034665583692e-05
-5.68175248382343e-05
-4.84745904511119e-05
-3.43055351524869e-05
-2.57575618315133e-05
-4.01958806021349e-05
-4.17841278686969e-05
-2.36729602081143e-05
-4.10265486790869e-05
-8.58394034565284e-06
-6.50992536532043e-05
4.008939127538e-06
-4.59362745810339e-05
-2.03610219015271e-05
-3.64218136042876e-05
-2.71530690441744e-05
-4.20093278841994e-05
1.06570215993399e-06
-2.27638077639373e-05
-1.34508554340424e-05
-2.94171116527772e-05
-1.10119109310864e-05
-4.28800403361902e-05
-3.29927311909121e-05
-2.81217421281856e-05
-3.52417212931648e-05
-2.49028517923334e-05
-5.25327453884564e-06
-3.14263173701009e-05
-3.10443345976539e-05
-2.9206765442961e-05
-1.1480205788831e-05
-4.70943786622118e-05
-2.54166562795959e-05
-2.71116047126396e-05
-9.21105278798824e-06
-3.65639859082064e-05
-4.88165668590715e-06
-2.64821607025659e-05
-1.9028613557661e-05
-4.62328175928974e-05
-3.44208996649068e-05
-2.50596241568426e-05
-1.33522903982527e-05
-1.36822573348355e-05
-3.49887883069913e-05
-8.96234479627934e-06
-6.45256598188078e-06
-3.29518831971752e-05
-1.64492526172004e-05
-2.63892386397484e-05
-4.7051866652987e-05
-4.85528136707184e-05
-2.1659072560466e-05
-2.49657131823285e-05
-1.43689456571141e-05
-3.28901419651117e-05
-3.81046659263885e-05
-2.56099802620987e-05
-1.91147637364291e-05
-1.66267653457981e-05
-2.0887486575164e-05
-1.36981887567812e-05
-6.74510025674626e-06
-1.97691488964164e-05
-3.06985691134884e-05
-3.65118353629515e-05
-3.96037847954562e-05
-2.62839633725103e-05
-2.2683489585422e-05
-4.02503029522809e-05
-2.17775088572292e-05
-5.05435473965398e-05
-6.17290914259459e-06
-2.41612578483713e-05
-1.50816796064973e-05
-9.61144887760268e-06
-6.06297675215074e-05
-6.73538679034975e-05
-3.52968664646609e-05
-2.97700369211867e-05
-2.16737487530185e-05
-4.72671763894905e-05
-2.41403560103737e-05
-1.5992994594515e-05
-3.68987055654146e-05
-2.40541265317472e-05
-4.72202952970883e-05
-5.68599218827188e-05
-3.65593857373253e-05
-2.06503496171217e-05
-3.83732934610963e-05
-1.61861253181936e-05
-1.79092992507323e-05
-2.76700173832829e-05
-1.03423999945234e-05
-2.97643207929006e-05
-4.24173941149674e-05
-8.48927836936464e-06
-3.23902386519003e-05
-4.00012638859751e-05
-3.0049897267654e-05
-4.81892942757923e-05
-3.3809745833647e-05
1.81816276378875e-06
-4.62957213250285e-05
-2.5555881138352e-05
-4.63384742786493e-06
-4.47942366763882e-05
-1.06622428387348e-05
-3.52438924586476e-05
-1.69241598501349e-05
-2.69281596332894e-05
-3.3847631889592e-05
6.38090911399526e-06
-1.85916647791943e-05
-1.97800491053896e-05
-2.23614990980977e-05
-4.34578415241574e-05
-1.10728947197929e-06
-2.81811202430834e-05
-3.10170473660014e-05
-1.44457885532517e-05
-5.21643010196987e-05
-2.34243658968185e-05
3.36174000787885e-06
-3.25497407471277e-05
-4.86772311564987e-05
-3.65620924955976e-05
-4.82446591772393e-05
-3.40492313312435e-05
-4.01784301245259e-05
-6.11520443712268e-05
-2.34318396736618e-05
-3.19362823154779e-05
-2.86220220194535e-05
-9.73126869446318e-06
-1.76709892939047e-05
-2.88475531925635e-05
-9.02933022975823e-06
-4.38227584265109e-05
-2.22653077413116e-05
-1.546663357177e-05
-3.16140003326399e-05
-1.90392803069519e-05
-1.83767649014405e-05
-6.69700020037155e-05
-2.01195796874525e-05
-2.56957874323525e-05
-2.00383844733404e-06
-3.06025919864921e-05
-2.11148870453152e-05
-3.86538710302914e-05
-4.05603116618978e-05
-3.07468335184748e-05
-2.09282756240235e-05
-5.8672876578465e-05
-5.44676840360523e-05
-1.26279832983442e-05
-2.60041553718736e-05
-2.16483890808451e-05
-4.29584731367816e-05
-3.54774681718266e-05
-2.28646978541822e-05
-8.16583093326654e-06
-6.01149934952969e-05
-3.64942630036102e-05
-3.56932040494346e-05
-2.77923197883557e-05
7.49369476090505e-06
-3.96902603014279e-05
-4.16731572565417e-05
-2.2630558064017e-05
-3.58999305797266e-05
-1.48660075253162e-05
-3.24625142116476e-05
-1.72832087535666e-05
-3.80256810321109e-05
-3.50352793062735e-05
-5.0051108325473e-05
-2.81113915685814e-05
-1.72467263792468e-05
-7.89374382062072e-06
-3.91504573370265e-05
-1.69305645955981e-05
-4.92178491410084e-05
-5.01124379042392e-05
-3.67831920617215e-05
-1.10747528880249e-05
-4.80014228315506e-05
-3.27172351171964e-05
-1.48966122760979e-05
-2.22451386082505e-05
-1.6946973841771e-05
-6.2163958908343e-05
1.8217124417046e-05
-1.15811532515501e-05
-1.73129871032147e-05
-3.44589333262481e-05
-5.7061367546463e-05
-2.83052952914593e-05
-3.70395791860906e-06
-2.06488184086158e-05
-1.42961935827567e-05
-1.12634636974715e-05
-3.82236368278422e-05
-5.70936105842641e-05
-1.01504227069551e-05
-4.7993020988681e-05
-3.94558830676739e-05
1.49011025090948e-06
-3.99437688951233e-05
-2.23073670952604e-05
-3.95664600023303e-05
-4.3084635246211e-05
-3.74241518256907e-06
-2.43626889586563e-05
-3.14836964193686e-05
-2.6742944682722e-05
-4.02565465251392e-05
-2.95501994671365e-05
-2.2769237993659e-05
-2.31429961741512e-05
-3.33800593185184e-05
-4.51538261388382e-05
-3.04526163374885e-05
-1.55985722171828e-05
-3.00694025538131e-05
-5.60768922201253e-05
-4.11990916709643e-06
-3.26072827987614e-05
-7.0289049556348e-06
-4.27776680176815e-05
-4.29574208312642e-05
1.02667349879501e-05
-3.90313165406368e-05
-4.60383149437284e-05
-1.87287366216553e-05
-5.46727757249613e-05
3.04012576006967e-05
-2.18484503598438e-05
-6.61488021992103e-05
-3.21159357197559e-05
-3.24234108267491e-05
-4.17430563026245e-05
-2.97826234723076e-05
-2.42127307366668e-05
-6.56783695115304e-06
-1.83964622152015e-05
-3.7912489492553e-05
-3.22622760236656e-05
-2.0497004346169e-05
-4.37040520332354e-05
-1.70117159979697e-05
-1.52785701810767e-07
-1.17240084310015e-05
-1.9575022436404e-05
-4.72676546086517e-05
-1.36217894717869e-05
-3.30846404875998e-05
-1.73909821480839e-05
-4.32866980554942e-05
-4.64563598317815e-05
-5.25093672131483e-05
-5.18734814688625e-05
-1.75103573309055e-05
-4.15663914781578e-05
6.9826677385505e-07
-2.68027164594697e-05
-2.97131172439073e-05
-1.63766006485364e-05
-4.30111261877776e-05
-5.08489265753486e-05
-2.52385258305358e-05
-1.47883309731472e-05
1.74622859972675e-06
-3.54819124654135e-05
1.50290231026207e-06
-4.09148033029739e-05
-4.81314302131084e-05
-1.36753094208761e-05
-3.10282900326096e-05
-2.13620682726033e-05
-1.13215680016264e-05
-2.74596316353335e-05
-7.1824259982558e-06
-4.45337648000735e-05
-4.84468313257026e-06
-3.19429088995822e-05
-4.17834747790116e-05
-2.22921124256289e-05
-3.38976321909962e-05
-3.83725440785508e-05
-5.59397602540615e-05
-2.72322147291695e-06
2.41270496388889e-06
-2.86405488453434e-05
-1.78392289412056e-05
-2.31566606079068e-05
-1.60455525208591e-05
-4.16109180075474e-05
-3.12840037282622e-05
-3.11367986881478e-05
-1.21830174423017e-05
-7.0570548332087e-05
-1.20887288060705e-05
-2.27839975321252e-05
2.32594089767326e-06
-5.00872962976617e-05
-5.48227203773111e-05
-1.42526088413711e-05
-3.77566338393909e-05
-2.57052563710684e-05
-2.95293831351471e-05
-5.10750861081213e-05
-4.42600890529057e-05
-6.81518468913873e-05
-2.61389798779254e-05
-4.94485697463517e-06
-3.1075478201486e-05
-4.92103915597755e-05
-2.53906796085609e-05
-4.86380699865246e-05
-1.28890989342509e-05
-6.43360426803774e-05
-2.96802108741216e-05
-3.8158185163877e-05
-3.95092465525961e-06
-2.7255888742162e-05
-7.6702340194269e-06
-2.50243746056914e-05
-3.70636996092404e-05
-2.61940312617792e-05
-1.06062071281832e-05
4.35939750845106e-06
-7.76533472673021e-06
-3.60374079976295e-05
-1.27479691317425e-05
-3.43914156364489e-05
-6.56032839313367e-05
-2.7888506652822e-05
-5.40131042323394e-05
-2.65204729329182e-05
-6.26149784983936e-05
-3.4739931835468e-05
-1.26697331031571e-05
1.67995120004433e-05
-4.23554897596504e-06
-1.27756640767344e-05
-3.44405361627486e-05
-2.23497665410176e-05
-1.86021171462124e-05
-3.63553419265073e-05
-3.81234822105238e-05
-3.84077461021103e-05
-6.55619348848089e-05
-4.64331806366365e-05
-2.51254687216617e-05
-5.06848715075624e-05
-1.20866300651751e-05
-2.20219561202175e-05
-3.84253639415325e-05
-2.23668705331862e-05
-5.23939666919605e-05
-1.89782992627013e-05
-4.02253300799921e-05
9.20142449387235e-07
-1.90701921761742e-05
-5.73651717450147e-05
-5.90882850383388e-05
-3.71199520699485e-05
-4.30885018534505e-05
-4.10199545239105e-05
-3.13582547165566e-05
-3.88353622963867e-05
-2.44174977459579e-05
-3.03796008410807e-05
-3.46942190398059e-05
-4.26137098933969e-05
-4.3760840042898e-05
-1.17148416692155e-05
-2.66844225311576e-05
-2.48453056123571e-05
-2.26146473953632e-06
-4.67008321542228e-05
-5.15864253780439e-05
-1.99452285526949e-05
-2.94695493679484e-05
-2.03981502726694e-05
-2.8621944556484e-05
-2.35048780238962e-05
-3.25974672010467e-05
-3.28901504032894e-05
-2.79209154557321e-05
-2.89764843636871e-05
-1.02462849071538e-05
-3.36678262804557e-05
-1.29809115351928e-06
-1.08179574001988e-05
-1.52446473774857e-05
-2.42328063476556e-05
-1.04420353415319e-05
-4.04977950747494e-05
-5.08671516966106e-05
-3.45483503183254e-05
-4.62434119771766e-05
-2.67800123656506e-05
-1.16655054551425e-05
-3.03430768272074e-05
-6.10675425388953e-05
-1.50227645019263e-05
-1.99632636343312e-05
-3.96749437251356e-05
-3.26090869538966e-05
-5.68896130781943e-05
-4.37949685069306e-05
-6.47324498496828e-06
-4.78160526344606e-05
-2.02760136628805e-05
-3.60222541156005e-05
-1.13097227935994e-05
-2.73453150329274e-05
-2.39005283432118e-05
-1.20236042963128e-05
-3.05067729084013e-05
-1.57742288939878e-05
-4.03980885036967e-05
-1.29906695416029e-05
-3.18331978822743e-05
-2.38953222488468e-05
-7.81221641463531e-06
-2.16273877171417e-05
-4.91714511717762e-05
-3.48431887481491e-05
-2.98691987969449e-05
-3.3895028406447e-05
-2.24003088601457e-05
-2.38336510228391e-05
-2.25474680569855e-05
6.71685501671938e-06
1.25722983860292e-05
-3.83053162824518e-05
-1.24102193750956e-05
-6.69084357856658e-05
-3.87251311554994e-05
1.04934510003456e-05
-4.60151854218823e-05
-2.95516102420268e-05
-4.21258824031443e-05
-6.00491684811843e-05
4.02373949490777e-06
-1.74683357284968e-05
-3.04150780059395e-05
-1.29030792240105e-05
-5.14896372161885e-05
-3.62728037257123e-06
-1.00781479003412e-05
-3.88022901013471e-05
-4.56046289848082e-05
-2.71807203788257e-05
7.42058769495977e-07
-3.54234610574237e-05
-6.96412121922545e-06
-1.76110772233564e-05
-3.89905290038482e-05
-1.55730057998506e-05
-2.74086695591193e-05
-2.84300980873116e-05
-1.17787039854817e-05
-4.75215545136645e-05
-2.45059466397481e-05
-2.60584605043539e-05
-3.20388656443903e-05
-1.37747530522461e-05
-3.38168773399613e-05
-1.34615530581708e-05
-2.07531275822555e-05
-7.02395638804547e-06
-5.04035076191426e-05
-2.67303908974999e-05
-3.32771509599995e-05
-1.32904244441256e-05
-4.23176624585315e-05
-1.71909748640479e-05
-4.8859386029526e-05
-4.43988311341845e-05
-6.2176613895917e-05
-3.26874709667101e-05
-4.43600777367269e-05
-6.46884524157926e-05
-1.66201196548454e-06
-3.34434580266501e-05
-1.60624285371328e-05
-4.57093514741497e-05
-4.83756108330278e-05
-5.70615151885566e-05
-2.84268192291251e-05
-3.26390725094702e-05
-4.13976923575316e-05
-3.79729708243645e-05
-1.70627134512309e-05
-4.80961332260575e-05
-5.56146265367976e-06
-3.52188171246012e-05
2.32573063816047e-06
-3.26067520890525e-05
-1.76989967542249e-05
-1.945214552728e-05
-1.75321685123057e-05
-1.63252389422254e-05
-3.93021790530569e-05
-6.02809886439564e-05
-3.46342683933156e-05
-5.77842515077753e-05
-3.41945361711064e-05
-8.5456609382808e-05
-3.44335638016245e-05
-2.90400049166985e-05
-3.93784725683668e-05
-2.99724669806734e-05
-2.15022033426297e-05
-3.57753752336409e-05
-1.92543771544697e-05
1.09139211843703e-05
-3.76972662580399e-05
-1.52877685111868e-05
-3.83677716250849e-05
-5.33995773629802e-07
-3.81997012581713e-05
-2.97982966574461e-05
-2.92050841412305e-05
-2.13001935893426e-05
-3.12759456511027e-05
-3.88777225843223e-05
-4.02357401722184e-05
-4.71511965432264e-05
-1.74854008736312e-05
-1.64204378707725e-05
-2.1295968949871e-05
-2.16294082670256e-05
-5.82136226713415e-05
-2.92899102058403e-05
-3.05588888157949e-05
-1.50342541870701e-05
-2.00067225004481e-05
-3.38988412637074e-05
-2.52031505576611e-05
-2.61363226874545e-05
-2.05633454093079e-05
-2.99420060207084e-05
-2.47278735563032e-05
4.44040957331549e-07
-2.61684943531942e-05
-3.3644957712492e-05
-3.07384188022753e-05
-5.48507512607712e-05
-4.32781332311134e-05
-4.5883785266238e-05
-6.98614984521857e-06
-3.22102350658177e-05
-1.38984190528203e-05
-3.95139549902133e-05
-2.77894061375426e-05
-4.18816541977586e-05
-2.41629313299931e-05
-3.09449419774175e-05
-5.01256820481543e-05
3.4806636809034e-06
-1.40275220764067e-05
-3.48674170248857e-05
-1.69850781025094e-05
-3.62814426381984e-05
-3.7720184324413e-05
-3.94874200329976e-05
-3.38268977306254e-05
-1.63180864446414e-05
-3.19642869274924e-05
-5.00540918527632e-05
-1.22038155889758e-05
-3.47027798758778e-05
-5.95466161869085e-05
-7.12012503695853e-05
-1.55186528704037e-05
-3.98567862187824e-05
-5.20978674975512e-05
-1.21602849152375e-05
-3.46005274269528e-05
-3.98391070512039e-05
-8.7894500722421e-06
-2.96251355683045e-05
-1.58998048424842e-05
-1.52735416324329e-05
-1.69421733506724e-05
-4.74794721006993e-06
-1.26928578360015e-05
-2.39400070066932e-05
-2.57398533740548e-05
-1.38097714141365e-05
-4.05164496012954e-05
-3.28712293160241e-05
-4.60989697536256e-05
-2.01093635891623e-05
-2.0865824339613e-05
-2.9914966700834e-05
-3.4670147477519e-06
-1.78475054711563e-05
-1.53507948557088e-05
-8.02681720048947e-06
-1.91853861417069e-05
-2.50756484323359e-05
-4.90543222126444e-05
-3.65208816862026e-05
-5.30659279926481e-06
-2.82100461015586e-05
-4.91327165979899e-05
-4.67035515076971e-05
-8.01993138846377e-06
-9.22867845259706e-06
-3.59482947869309e-06
-6.42226557786421e-05
-1.51787857281357e-05
-4.85723757221563e-05
-4.3085298392992e-05
-5.60335344964079e-06
-4.33047477137856e-05
-1.14149404051002e-05
-1.24127692164896e-05
-1.00713903423576e-05
-2.32680583303559e-05
-5.44213592841556e-05
-5.40029115404259e-07
4.45088945299681e-06
8.98723949083077e-06
-1.11623729827836e-05
-5.95822771480107e-05
-1.53190262513678e-05
-3.4493290756284e-05
-6.22571456955728e-05
-6.72448032538711e-05
9.26560075887165e-07
-4.36755652063136e-05
-4.3440201595538e-05
-3.12852361041718e-05
-1.12237296859329e-05
-6.17206436064549e-05
-6.20408023693226e-05
-2.66085074127519e-05
-3.57066326447274e-05
-2.80161561870556e-05
-3.70111544819499e-05
-4.45949538851613e-05
-2.65875657032802e-05
-1.69176200899624e-05
-3.04547080021934e-05
-6.76231296595695e-06
-4.20512236374329e-05
-2.82072860221091e-06
-6.76001923056115e-06
-4.02395821134324e-05
-3.23392905994583e-05
-5.01137745760404e-06
-3.47420185605765e-05
7.3351044718356e-06
-3.48758560366884e-05
-3.07252136146441e-05
-3.30058024424499e-05
-1.34191591913399e-05
-5.02957149917102e-05
-2.36064595330998e-05
-8.65472986498772e-07
8.0416831651999e-06
-1.80476466911237e-05
-2.4355901595934e-05
-3.76352423182948e-05
-4.48448472615334e-05
-2.89662319196469e-05
-2.50243026271658e-05
-3.06452434501962e-05
-2.94648582564946e-05
-2.54241347188499e-05
-4.85518542167829e-05
-1.19934523159506e-05
-2.21677604515137e-05
2.40586059111614e-06
-2.5663566717493e-05
-2.24897478698062e-05
-1.79202195721124e-05
-4.98110823739739e-06
-1.72545617016931e-05
-3.79435796153946e-05
-4.24358801889383e-05
4.38161210064685e-06
-1.63998723716421e-05
-4.64955096603961e-05
-3.70499774873929e-05
-3.91647804913276e-05
-5.53981793525277e-05
-8.83770262750934e-06
-8.84023928918831e-06
-4.15010142274443e-05
-1.49247675039937e-05
-1.97698645308708e-05
-2.70186811021241e-05
-3.80948687981213e-05
-2.721880234775e-05
-2.0109739475396e-05
-8.79382129013401e-06
-4.77152385687735e-05
-2.62195725892328e-05
-2.64085074857519e-05
-4.0733102787492e-05
-4.85722818585436e-05
-4.54148456406889e-05
-5.22059101829171e-06
-2.24259374245727e-05
-1.04411795884601e-05
-4.07711896318766e-06
-4.0417223973756e-05
-5.34445350420946e-05
-4.2448005824159e-05
-2.34571737705141e-05
-3.94007450714846e-05
-5.30405209541084e-05
-3.5084297116734e-05
-6.30880606323041e-05
-7.31825062278995e-06
-1.09688304962626e-05
-1.67848899482476e-05
-1.29470781806708e-05
-7.17403615788662e-05
3.30486867956356e-06
-2.54067655731543e-05
-4.48441344705633e-05
-5.07083442345021e-05
-4.69508264858259e-05
-3.04660519792501e-05
-2.51264864673813e-05
-3.10353826157978e-05
-2.74020127301947e-05
-3.11627257419275e-05
-2.68654446202817e-05
-1.72914363828907e-05
-1.05669035293404e-05
-3.04020407123453e-05
-3.67021727797292e-05
-2.99387133377129e-05
-2.87489413887593e-05
-2.29474028617111e-05
-3.53948319917076e-05
-3.62094737737727e-05
-2.01340539516097e-05
-1.80618006261858e-05
-5.06766910369866e-05
-7.81314782685482e-06
-3.81756948788267e-05
-3.36712319488078e-05
-4.81010144852866e-05
-4.03243774865971e-05
-4.95607441824727e-05
-1.09362814515321e-05
-2.74781444102782e-05
2.36893590316185e-06
-4.62168083763713e-05
-2.56349123535934e-05
-1.82915042681657e-05
-3.43631903981806e-05
-2.97440837227273e-05
-3.76005540683818e-05
2.77544924105552e-06
-4.50975866473807e-05
-1.84624106201309e-06
-1.78086816224898e-05
-1.73482058091987e-05
-3.02433045280327e-05
-4.98222000138173e-05
-3.19010395834668e-05
-3.82167931559812e-05
-4.02921788194295e-05
-3.96155149380302e-05
-3.26002017210886e-05
-2.76917700436838e-05
-5.43418835480401e-05
-2.44299285887979e-05
-2.7017286072962e-05
-1.96383313034323e-05
8.38177114662196e-06
-2.16971684348408e-05
-1.93816038335864e-05
-1.98038715407963e-05
-2.86870643859302e-05
-1.53353589582537e-05
-3.49266936630641e-05
-2.78144609508361e-05
-2.45768938426559e-05
-1.35420559422402e-05
-8.84466589621256e-06
-3.63957693792295e-05
2.07437567823151e-06
-2.81968559224373e-05
-1.26028401476925e-05
-3.48022275087934e-05
-4.53772596592124e-05
-1.28536385702214e-05
-5.4244904925266e-05
-1.75307685974836e-05
-1.7662295187934e-05
-6.02506932784295e-05
-4.0999927742898e-06
-1.21512128786383e-05
-3.0026413930234e-05
-4.04189696566462e-05
-4.15955250924374e-05
-3.76063277738299e-05
-3.10110474759993e-05
-2.29579515003648e-05
-2.13467808144823e-05
-1.45206797902998e-06
-2.89703640398954e-05
-2.25519372983487e-05
-2.64262353598702e-05
-2.1821913756661e-05
-2.68233382229399e-05
-3.67082597318032e-05
-2.05655871850336e-05
-2.58133755759092e-05
-3.70927116086911e-05
-8.02726636632413e-06
-1.71853948748886e-05
1.63511682685686e-06
-3.31863861058303e-05
-4.16984459081031e-05
-2.66215463824356e-05
-1.15734897891005e-05
-3.68624282277986e-05
-2.23296488945232e-05
-1.98244771681692e-05
-3.25306734058203e-05
-4.70788066828959e-05
-4.18415159705479e-05
-2.62630965194994e-05
-4.76920339011953e-05
-2.58143369795084e-05
-2.58036007685657e-05
-3.66090758498016e-05
-2.95556600144425e-05
-3.79412077024039e-05
-5.32400536613968e-05
-1.25757245593937e-05
-2.73514869177863e-05
-1.82336686890209e-05
-2.06421498356428e-05
-1.32246530058868e-05
-3.37002189590903e-05
-4.0742213709366e-05
1.26671281884551e-05
3.50595079539349e-06
-3.32731534797148e-05
-4.93150894637417e-06
-2.09476437599271e-05
-4.68729659031153e-05
-2.85905160026758e-05
-5.15238001132375e-06
-1.2602361498079e-05
-3.92337630062192e-05
-1.60772920367648e-05
-1.39535459580795e-05
-2.30664291281402e-05
-2.50744159422087e-05
-3.96373504824488e-05
-3.44582374919002e-05
-4.1830349169455e-05
-2.83729721808917e-05
-3.96045793487091e-05
-1.46156359922111e-05
-2.16988140859988e-05
-1.86316288754623e-05
-3.37008665339267e-05
-2.9905090224475e-05
-2.93818971839191e-05
-7.11840877267308e-05
-3.55173333287711e-05
-3.63841743361567e-05
-3.10283230226476e-05
-1.7474028127448e-05
-4.8303660803727e-05
-1.78091426688304e-05
-2.73442561096163e-05
-3.17361749197825e-05
-3.68901873584736e-05
-2.50129084004279e-05
-4.55075285297047e-05
-2.49870999162116e-05
-2.8905143007843e-05
-3.71573366758395e-05
-3.30209192500846e-05
-3.93455132404111e-05
-5.37497805889608e-05
-3.98168144960478e-05
-1.28143246512416e-05
-1.4613838885488e-05
-4.29486875720501e-05
-2.16639863260543e-05
-2.42835100178624e-05
-1.17592721679216e-05
-2.38644921429998e-05
-7.24696868951229e-06
-1.83819275932491e-05
-2.12409802805185e-05
-3.96470630458924e-05
-3.67139842255136e-05
-7.65496655528393e-06
-4.61176125417924e-05
-3.26952087850112e-05
-1.68877398019438e-05
-3.70353172334561e-06
-3.49483417481469e-05
-2.26627668642658e-05
-1.02116259646411e-05
-1.92427378126145e-05
-4.21889347457586e-05
3.96073262868768e-06
-1.97564964144214e-05
-2.848381419509e-05
-4.06339343429592e-05
-4.39699348629207e-05
-2.92338438133311e-05
-3.54637368661161e-05
-5.14153405062146e-05
9.13785621322282e-07
-4.58320701107999e-05
-3.42311227969002e-05
-6.70402166114688e-06
-4.06337633053315e-05
-4.24811372030898e-06
-2.86368054252363e-05
-2.63148201100889e-05
-3.84526334110534e-05
-9.56737112608723e-06
-5.83741845406129e-05
-1.770837980312e-05
-3.58514886052642e-05
-2.7333060127891e-05
-4.62872941211926e-05
-2.17901779261961e-05
1.65408029604513e-06
3.54586806079138e-06
-2.53024918896293e-05
-1.69806269645519e-05
-3.22914798948581e-05
-5.60356190276446e-05
-3.42773355367018e-05
-1.77119323511572e-05
-3.48494320062736e-05
-4.4446454425812e-05
-1.482846597072e-05
-2.59606146404134e-05
-4.24593635693424e-05
-3.52750017148459e-05
-3.06795909266041e-05
9.54580094357947e-07
-1.792552916699e-05
-1.64554517589704e-05
-3.22642004906691e-05
-3.5290461987324e-05
-2.86324266318337e-05
-2.23939904775227e-05
-3.57838111104834e-05
-6.73482647865112e-05
-2.60209352872664e-05
-5.1007119693276e-05
-1.83823261721151e-05
-5.17349123405616e-05
-2.3656227273687e-05
-3.05767756243242e-05
-2.97023765932183e-05
2.1204139215722e-05
-4.15868865392061e-05
-3.48586305497609e-05
-8.46826728756362e-06
-3.98853419088053e-05
-1.72538695880492e-05
-3.3130715208806e-05
-2.87030691877629e-05
-3.23946442215932e-05
-2.62331330307727e-05
-3.96211870160965e-05
-3.19230306764692e-05
-2.36349592164856e-05
-3.08384736133452e-05
-3.58217099024052e-05
-4.8035159192314e-05
-9.02079481300111e-06
-2.48269749930931e-05
-1.04655554631082e-05
-3.88206389072569e-05
-1.4439358034096e-05
-1.3858741999867e-05
-3.98908579035035e-05
-4.11368873375162e-05
-3.69325289033132e-05
-2.22295174998699e-05
3.27114991189025e-05
-4.25290322124547e-05
-1.45366857754439e-05
-2.14875301481696e-05
-7.2270111085934e-06
-5.77994605228313e-05
-1.69313809111723e-06
-1.7178073433938e-05
-1.34434936436394e-05
-4.79819076255401e-06
-1.5316320665769e-05
-2.94960821719308e-05
-2.91108131174525e-05
-3.32600770870051e-05
-1.13127277722081e-05
-3.751486038418e-05
-8.60317519723068e-07
-2.44575527987528e-05
-3.24678133785225e-05
-4.65416234031766e-05
-2.95453845788114e-05
-2.61686869323858e-05
-1.76184966411548e-05
-2.25135065531011e-05
-1.77127135383199e-05
-7.56424027621313e-06
-1.98673933477516e-05
1.28819797953506e-05
-1.55433622929329e-05
-2.98908951757165e-05
-3.02288757323085e-05
-1.91746958695643e-05
-2.64025842344681e-05
4.41192870105513e-06
-3.35957285126092e-05
-2.39629314786948e-05
-1.34678563100545e-05
-3.69872823795972e-05
-1.76193145930284e-05
-1.96896563560749e-05
-4.1504870249898e-05
-5.04360055264183e-05
-1.99498192761459e-05
-3.04780189142811e-05
-2.40063040213243e-05
-4.19643764200746e-05
-4.99553813118668e-05
-1.66662465614624e-05
-1.75357176986346e-05
-1.59937124959238e-05
-4.8804467070157e-05
-7.92275550090362e-06
-2.63598205447278e-05
-2.127361350395e-05
-3.25047897453643e-05
-4.46339295884254e-05
-3.11458859360666e-05
-4.75395801238413e-05
-4.11493586005742e-05
-3.31094168752051e-05
-4.19570470862749e-05
-2.93439212314297e-05
-1.71630866720773e-05
-3.82563927818346e-05
-2.47755479308254e-05
-3.76172818314792e-05
-1.92695775448563e-05
-2.56373000941662e-05
-2.44491676517576e-05
-4.87736518826482e-05
-3.42647091120069e-05
-1.99099908812412e-05
-4.14156588926326e-05
-3.81821793443677e-05
-4.51481228345747e-05
-1.49182397070047e-05
-4.1600043429157e-05
-3.0393472457451e-05
-1.98632237442591e-05
-8.59045193498647e-06
-1.46301950452461e-05
-2.63447706036044e-05
-1.65635769536834e-05
-4.29475476736107e-05
-2.7398236857858e-05
-2.83562293488072e-05
-3.26398921399401e-05
-2.90633127654779e-05
-4.96114081605722e-05
-1.99690226807436e-05
-2.09354236824676e-05
-5.02010465532635e-05
-8.09110802419307e-06
-1.56826690508745e-05
-4.08284146382679e-06
-3.91159866025667e-05
-3.09097733667761e-05
-2.06385802378905e-05
-1.13667679765029e-05
-5.62327137781266e-05
-4.99541491936021e-06
-2.09290200523813e-05
-3.4236131849991e-05
-9.79418991163937e-06
-1.8314270890291e-05
-2.70735629192591e-05
-2.58797043193345e-05
-1.94122819322441e-05
-2.96263330082326e-05
-1.66588039967731e-05
-4.57131036534967e-05
-3.90893665828921e-05
-2.92635626940842e-05
-3.20588832208129e-05
-1.84373781910777e-05
-3.29640181259869e-05
-2.79250470957811e-05
-4.03855328099457e-05
-3.49558655058424e-05
-8.17378660255186e-05
-1.94395325478332e-05
-4.3688467119148e-05
-4.8199909919505e-05
-2.09099568678477e-05
-1.7138346531172e-05
-1.77535902887691e-05
-3.59590350745463e-05
-3.35376713250324e-05
-1.87853886694366e-05
-4.78838814552574e-05
-3.39406052421954e-05
-4.31199434790752e-05
-1.72502872162553e-05
-3.49161680784167e-05
-4.31678049892572e-05
-4.34930430632634e-05
-2.37608572968182e-05
-2.11846466335906e-05
-4.81059515022294e-05
-4.08109832423567e-05
-1.47247643833169e-05
-2.3689687246783e-05
-2.84897722623604e-05
-2.71938200077014e-05
-1.34983569147508e-05
-5.08307770707263e-05
-2.53637051622673e-05
-2.46991352708195e-05
-3.65394113592898e-05
-5.16337242509206e-05
7.43089658073395e-06
-1.80563884243514e-05
-2.83415854650637e-05
8.04170488979963e-06
-3.0062475565394e-05
-3.81980837434255e-05
-3.13582209732638e-05
-2.50619415517185e-05
-3.95690946412609e-05
-7.81039562092146e-05
-1.03943284032605e-05
-4.21626945531412e-05
-2.75575062880139e-05
-1.77977743538073e-05
-3.87269396441383e-05
-1.99061334150461e-06
-1.69187376892487e-05
-1.71551375144932e-05
-1.2384685603052e-06
-1.91381972028643e-05
-2.98503023265078e-05
-4.50699203088306e-05
-2.84596458671569e-05
-2.90179423054641e-05
-3.77521858555426e-05
-5.01639123503797e-05
-1.20004931585051e-05
-3.80916935741964e-05
-2.78183524075616e-05
-1.01916308322416e-05
-2.77064629026886e-05
-2.19701268150847e-05
-3.37438067805054e-05
-4.25498384803065e-05
-2.60839482644528e-05
-2.73255920527485e-05
-2.34466644904498e-05
-1.47016640433275e-05
-4.89070596746354e-05
-4.61803059976109e-05
-5.41189569094257e-05
-3.14596379411618e-05
-3.73867066899017e-05
-4.43651266139882e-05
-2.81222100477644e-05
-1.61005088613429e-05
-3.274308097147e-05
-6.24487932645035e-05
-4.84801646717441e-05
-1.24384614910179e-05
-3.59782643886782e-05
-3.26365191076644e-05
-2.63231277567769e-05
-5.07059267937519e-06
-1.05810644125224e-05
-4.18687615286292e-05
-2.26052643705733e-05
-2.10122951327336e-05
-1.51524226067659e-05
-3.12180014077148e-05
-2.80084682497368e-05
-4.2930516593236e-05
-4.9198664495062e-05
-2.0440687134177e-05
-2.51737956526062e-05
-4.6053058708931e-05
-4.18090390576584e-05
-4.1315466803822e-05
-7.81620352357724e-08
-2.7903811070248e-05
-4.06199692487648e-06
-1.53462927151037e-05
-3.90337297922962e-05
1.36971794246119e-05
-5.28231918668022e-06
-3.30674349987986e-05
-3.80839244432284e-05
-1.14816643396788e-05
4.58675584321296e-06
-6.83382779950716e-05
-1.36583946986779e-05
-2.22551572349812e-05
-1.16426335563358e-05
-2.44810015479275e-05
-3.72088887062845e-05
-2.70639937860901e-05
-4.09827829816539e-05
3.15451110298868e-07
-1.09923253769602e-06
-8.86018269649616e-06
-1.87431762880803e-05
-1.44868328893182e-05
-1.06564036557742e-05
-4.96449456371416e-05
-3.08847135558197e-05
-1.85894719138876e-05
-3.95136215910833e-06
-1.73502510809577e-05
-1.98850323695388e-05
1.81075129740873e-05
-5.15894377035393e-05
-2.967749257451e-05
-2.84986020712994e-05
-2.56688446722427e-05
-2.15330561158188e-05
-4.5508686116063e-05
-3.06736902148985e-05
-2.73931857884325e-05
-1.81188634100197e-05
-2.42845151804686e-05
-1.46957887429504e-05
-3.7637722306617e-05
-5.16732981137214e-05
-1.71229029730054e-05
-3.06552628954565e-05
-3.6365409372864e-05
-2.7715794119687e-05
-3.14061387864505e-05
-2.24551836474482e-05
-2.85035407263454e-05
-2.80418577552493e-05
-3.84127700702742e-05
-1.8952376676278e-05
-4.57916855281161e-05
-1.00553847810928e-05
-1.59772107430482e-05
-3.03042390354509e-06
-2.23083514618909e-05
-1.64492073104627e-05
-2.83232015997508e-06
-4.92144132240313e-05
-1.33357354122927e-05
-4.62578517825796e-05
-1.83613047950164e-05
-3.53093397591667e-05
-3.7097767263062e-05
9.5864142792916e-06
-2.92676253281636e-05
-2.31550646121911e-05
-9.75044053440382e-06
-2.69237281052596e-05
-2.8424180617003e-05
-4.46524920781691e-05
-2.36753527945553e-05
-2.24938829189541e-05
-2.9477004677353e-05
-4.0144387640611e-05
-4.24761942062344e-05
-4.87523058346894e-05
-2.84005018577842e-05
-4.457531448779e-05
-5.34051230207001e-05
-4.91668291369435e-05
-2.66690559188526e-05
-1.77504662052851e-05
-3.47550877179537e-05
-1.92786190282458e-05
-2.21123355338918e-05
-3.30760537810354e-05
-6.34300807347866e-06
-3.32416388019073e-05
-1.89501866363897e-05
-1.36460869915316e-05
-7.05310456893884e-06
-3.85324554427558e-05
-9.48723609376313e-06
-7.4195066930302e-06
-4.39377282047121e-05
-4.98455382283921e-05
1.6023245369885e-06
-2.27656364243693e-05
-5.66827387878909e-06
-3.25344497638786e-05
-2.76679892356355e-05
-4.18871831417384e-05
-3.44667839398632e-05
-5.60933349817433e-05
-1.58941030020628e-06
-6.05838283909715e-06
-3.89504972365222e-05
-3.57807188499342e-05
-1.86965768028248e-05
1.31981556481779e-06
-9.3407273185194e-06
-1.73639252586763e-05
-4.11607075471743e-05
-2.10713664043113e-05
1.91037032662732e-05
-4.40496459459269e-05
8.84106782097257e-06
-2.07685530680018e-05
-3.77502497181843e-05
-2.27161920968248e-06
-1.61106126554934e-05
-1.08801792795805e-05
-3.99662962338461e-05
-4.969914805487e-05
9.76063532329401e-06
-5.25469258825035e-05
-3.92105276422828e-05
-2.99413144457161e-05
-3.89352298993966e-05
-3.43006406934323e-05
-4.19369057171762e-05
1.59411894988203e-06
-3.6024557543978e-05
-2.73757154514614e-05
-3.28428481588676e-05
-1.42659519589007e-05
-6.1958238741843e-05
-4.17367310508689e-05
-2.80489843858732e-05
-1.27894601188621e-05
-2.14383318809083e-05
-5.04633749375955e-05
-2.21309967917477e-05
-5.64754440191349e-05
-1.58254204334272e-05
-6.16859131271309e-05
-4.11313980026415e-05
-3.94114519829716e-05
-3.05948231597398e-05
-2.05544272115778e-05
-2.60794780488643e-05
-4.07589690027522e-05
-3.49859405425783e-05
-2.89839674101332e-05
-2.24059769896142e-05
-4.68533182759774e-05
-1.94987638264408e-05
-2.79392995312263e-05
-2.74183909992496e-06
-5.77506676209118e-05
-2.46211408109845e-05
-9.85293722256977e-06
-2.86090823935617e-05
-2.71124231133236e-06
-2.08625070946114e-05
-4.14093901229282e-05
-1.35167612760655e-05
-3.80332225648736e-05
-1.49649877748561e-07
-3.46782569016384e-05
-7.34420650302589e-06
1.48621538278797e-05
-1.50440981611154e-05
-3.57992182009718e-05
-3.80283386097017e-05
-2.22516215652959e-05
-3.1920227449121e-05
-7.48274388175772e-06
-1.34390773369577e-05
-2.58486644113898e-05
-3.88739181196737e-05
-3.44521090161385e-05
-2.63579305544693e-05
-3.89218718575433e-05
-1.87087274779094e-06
-4.41039077119897e-05
-3.03147271086412e-05
-4.71357521280948e-05
2.71267668574145e-06
-2.30639366841064e-05
5.07625029321693e-06
-2.42175967352347e-05
-3.79611826164244e-05
-3.04602289122381e-05
-2.86790029558073e-05
-9.39695373436376e-06
-2.47008132114806e-05
-1.73165025615733e-05
-3.92993170805956e-05
-5.58293193233734e-05
-1.05181617326377e-05
-4.02156130749776e-05
-3.4326211454423e-05
-6.53968811894837e-05
-7.09418622548497e-05
-2.66053161473375e-05
-4.75846260769553e-05
1.59181288543506e-07
-3.3271756544784e-05
-3.04255502717337e-05
-3.68285637428098e-05
-4.12218973900311e-05
-2.69864738693215e-05
-4.92355060465772e-05
-3.29141665613114e-05
-2.41617104394454e-07
-8.36113128300281e-06
9.27003502805739e-06
-3.34679744664658e-05
-4.13270339933564e-05
-3.82092911813304e-05
-2.94394740628733e-05
-2.70712018788691e-05
-3.07340809358095e-05
-2.22090266474467e-05
-6.12179679786851e-05
-2.04825184083901e-05
-2.6051746163533e-05
-4.49569181539231e-05
-3.78430038105395e-05
-2.00903270168086e-05
-3.63143081416303e-05
-1.74481260533883e-05
-4.49721207205395e-05
-2.61229936425846e-05
-8.66444445024253e-06
-8.01901601551179e-06
-1.5354278477405e-05
-2.57235183648805e-05
-3.84152521746673e-05
-5.80626671180833e-05
-2.01994944924055e-05
-2.28001522926176e-05
-1.0515787768399e-05
-3.56124444463246e-05
-5.96257066356122e-05
-2.37723184598107e-05
-4.8866499007451e-05
-3.04212017418816e-05
-2.88863480579027e-05
-4.33504891135789e-05
3.19418198846478e-06
-1.1908821495882e-05
-3.63255633744239e-05
-2.30404401286702e-05
-3.27259664742857e-05
-2.27042961640041e-05
-2.40959260945692e-05
-2.63957271236679e-05
-2.19917920462488e-05
-2.57914602176103e-05
-5.52070789577058e-05
-3.35163618456066e-05
-2.74813953438601e-05
-2.56251717536133e-07
-8.6592030412171e-06
-2.59277977040743e-05
-5.37099025081679e-05
-1.86206723184411e-05
-4.3949839427277e-05
-6.02722398041524e-05
-9.7113062989543e-06
-2.7066639100788e-05
-2.56991235321199e-05
-2.13113152142447e-05
-4.46888950396745e-05
-2.94112380926939e-05
-5.23165185619557e-05
-4.77560004770186e-05
-5.52421164294496e-05
-4.6227220068564e-05
-4.65076573937401e-05
-1.91360083130594e-05
-4.36033966830709e-05
-3.5961116949388e-05
-2.93879100683151e-05
-2.27415371809512e-05
-1.17845319146434e-05
-2.40715931262964e-05
-4.51856752710506e-05
-5.35702240051395e-05
-3.61036408965808e-05
-4.40232259736544e-05
-4.38422361912969e-06
-4.75547895614427e-05
-2.48091634780103e-05
-3.59821547149696e-05
-3.85708455502527e-05
-6.44031019634326e-05
-8.76899114448163e-06
-2.67493272188931e-05
-3.31122523493352e-05
-2.24443837553883e-05
-3.31312114605608e-05
-4.68741703489052e-05
-1.81245268155023e-05
-2.04336333103385e-05
-5.07516132550481e-05
-4.07498035074708e-05
-3.54893667004826e-05
-2.75212546986426e-05
-1.57940435904768e-05
-1.67302087209326e-05
-1.26239235241172e-05
-3.94059833322284e-05
-2.53486694254638e-05
-5.37080164332505e-05
-2.86683698254952e-05
-1.2678233583276e-05
-4.48075897970053e-05
-2.8476005939672e-05
-4.20625317465966e-05
-1.78616114263205e-05
-1.69987963382802e-06
-3.1072765848998e-05
-3.52058341510762e-06
-5.07240920506956e-05
-8.59025448618479e-05
-1.90013448563871e-05
-3.57539199429473e-05
-3.87085489984336e-05
-2.7931514902155e-05
-9.75900135052423e-06
-2.1127093026712e-05
4.64480434503758e-06
-2.24041298633991e-05
-2.38011866820887e-05
-2.64486237872792e-05
-1.90986937907941e-05
-2.46895184782952e-05
-8.77055205529485e-06
-3.90408115081265e-05
-1.64739027545524e-05
-7.56199842737876e-05
-4.42628099042977e-05
-5.92834807001984e-05
-2.92271634991386e-05
-7.45380653511721e-06
-1.3352056588038e-05
-4.26855632840494e-05
-3.37916775964857e-05
-3.61152758409388e-05
-1.62556976270728e-05
5.88996530083108e-07
-3.99739330184823e-05
-3.61534980592426e-05
-4.29349063739137e-05
-2.11140205066408e-05
-4.08316100985374e-05
-4.47051243368434e-05
7.50299528511712e-06
-4.10777387715046e-05
-3.22910338123745e-05
8.9774244553114e-06
-5.41642973071597e-05
-3.77650912035425e-05
-4.68071709597051e-05
-2.51907361091352e-05
-3.27201728267039e-05
-4.6987811036829e-05
-2.56645512525499e-05
-5.948393179759e-05
-2.9459321725382e-05
-1.42550308345922e-05
-2.90672255654095e-05
-1.86207586801386e-05
-4.49677892185044e-05
-3.22923148199794e-05
-5.00689221539988e-05
-3.18226275199355e-05
-1.67419249077383e-05
-2.83834474572571e-05
-3.35847717499197e-05
-4.21328709195308e-05
-2.560540486704e-05
-2.8318681618528e-05
-3.70471182187611e-05
-6.26237283359897e-05
-3.8901420585992e-05
-4.26461259582922e-05
-1.15064641822301e-05
-1.68340427572476e-05
-3.17532227656019e-05
-2.5557381414032e-05
1.11605103355131e-05
-6.33046297327839e-06
-2.38661074001421e-05
-3.41628677471491e-05
-4.88756097567736e-05
-3.54272058537619e-05
-4.58780019901567e-05
-6.32699434856414e-05
-3.09454840697853e-05
-4.22734382471764e-05
-3.679475536309e-05
-1.4865493855843e-05
-1.86085181558991e-06
-1.45760366255167e-05
2.87111625483929e-06
-3.57828337083688e-05
-3.26299959513868e-05
-2.1023869215251e-05
-3.18275179448215e-05
-2.54998262538197e-05
-5.52421801063878e-05
-4.10659790262047e-05
-6.7253105036542e-06
-1.36372378159367e-05
-2.38426508536372e-05
-3.69290673868636e-05
-2.68187069119547e-05
-1.80183499849399e-05
-2.39623703896298e-05
-1.87192570168096e-05
-4.01502069780148e-05
-4.40851590662366e-05
-1.48924843887898e-05
2.3436572894163e-05
-4.48484699483261e-05
-2.14034236729323e-05
-1.25826951057505e-05
-1.89382212062935e-05
-2.94349650705247e-05
-2.61288790923354e-05
-3.58526865393906e-05
1.55153867261959e-05
-1.13799969452919e-05
-3.31394989034522e-05
-2.96384650094732e-05
-4.35843845461217e-05
-1.87782529965853e-05
-3.15438320873718e-05
-1.33761075526494e-05
-3.32342996478574e-05
-4.12321654821317e-05
-3.48017229541819e-05
-3.3776230774942e-05
-2.85028182459102e-05
-3.05097546196251e-05
-1.41139741230637e-05
-3.58433512626301e-05
-5.34214123295158e-05
-2.00510084907857e-05
-2.31832649794236e-05
-4.08819914612836e-05
-4.19825011296741e-05
-4.62187680536026e-05
-7.5240799626873e-06
-1.31788427033837e-05
-2.33008758641527e-05
-1.23027559086419e-05
2.12326394940681e-07
-2.82743872755756e-05
-1.54518688337821e-05
-2.16370524459025e-05
-3.41764645457155e-05
-3.24757044529735e-05
-4.59899035684081e-05
-3.27119498043956e-05
-1.95550470862696e-05
-2.19279681430931e-05
-6.33627326171113e-05
-1.77578746480926e-05
-9.3864781960124e-06
-3.24324561873766e-05
-3.29214899928346e-05
-1.86371159107585e-05
-6.3148981535578e-06
-4.18424065795032e-05
-1.09109502024378e-05
-2.73237938649393e-05
-2.62196711142269e-05
-3.56889058831547e-05
-3.9464692029209e-05
-2.05533409800353e-05
-4.24332565323377e-05
-1.33704452908447e-05
-2.08013924202258e-05
-7.84014094418584e-06
-2.60587934895412e-05
-1.02576215311018e-05
-3.42540405837261e-05
-1.11753842106145e-05
-6.69902047205845e-06
-2.50445656734334e-05
-8.94915582900999e-06
-1.87384554167036e-05
-4.79641853156247e-07
-4.50375791678505e-05
-3.70160324871705e-06
-2.82179052835956e-05
-2.09341736968073e-05
-2.54225768456743e-05
1.29214192549535e-05
-3.92395752851712e-05
-3.85096345469991e-05
-2.7196196057523e-05
-3.4468539975955e-05
-3.13445888167347e-05
-2.4231091478482e-05
-4.88865222889526e-07
-8.11011524347033e-06
-1.67053924252449e-05
-2.59365131809715e-05
-1.63098900385384e-05
-3.01880151695963e-05
-3.33921539108959e-05
-3.57456897416358e-05
-1.93463826163868e-05
-3.56589389310845e-05
-1.28909017094162e-05
-1.23090825158084e-05
-1.55030390220369e-05
-1.34343370448324e-05
-1.82557413381666e-05
-4.24247693131365e-05
-3.81159525232318e-05
-2.15495558387332e-05
-4.03401097166391e-05
-2.19001708479806e-05
-2.90370266866846e-05
6.56945420160747e-06
-2.67510241823108e-05
-1.46615346046873e-05
-1.3972933580006e-05
-1.04988558219147e-05
-2.21762158574251e-05
-3.86683260251375e-05
-7.17119816962566e-05
-4.44471448280823e-05
-2.00659377303118e-05
-1.23543884114698e-05
-4.75601384546079e-05
2.07634848811757e-05
-1.64730778416587e-05
-9.30224932042551e-06
-5.47045960716061e-06
-9.99675779804971e-06
-4.1290688030953e-05
-2.72774885639545e-05
-1.76106627824653e-06
-1.86039433329534e-05
-2.3570270615522e-05
-3.12299013842399e-05
-1.89251662487391e-05
-1.63488862877756e-05
-2.88687418284929e-05
-6.18867413420437e-05
-2.25470236352018e-05
-7.38679357393432e-06
-3.44960880895769e-05
-4.37247118860574e-05
-4.56784375206307e-05
-1.79870556194564e-05
-4.18166535826209e-05
-3.24982185954568e-05
-9.06928367279402e-06
-2.75334802086741e-05
-1.37608150097271e-05
-1.62862677267578e-05
-1.81796149729632e-05
-3.65322028879149e-05
-1.21146830725903e-05
-1.9906622956042e-05
-6.14283343356852e-05
-2.6421006236676e-05
-2.32578679155357e-05
-5.03354512598153e-05
-2.38963580717482e-05
-3.81725222636708e-05
-2.75252307534261e-05
-7.01690661743615e-06
-5.51616535420095e-05
-2.23801945414553e-05
-2.35616869334972e-05
-3.54550354203491e-05
-4.42439912998577e-05
-2.49328178412149e-05
-3.86924428481778e-05
-4.01863989819592e-05
-5.01606963957298e-05
-3.67810573298287e-05
-3.38462994981602e-05
-4.30787703911307e-05
-3.90197294152743e-05
-2.43542158122256e-05
9.22439549895872e-06
-3.91582928914938e-05
-1.92401565781091e-05
-4.37210899373713e-05
-4.79286874542485e-05
-2.35115565434541e-05
-3.2464491622471e-05
-2.13868729842433e-06
-4.5153898647517e-05
-2.52547265674841e-05
-4.03679947668444e-06
-4.31038897638306e-05
-3.02387564086035e-05
-2.90512959342157e-05
-1.9035231284805e-05
-3.54614837788536e-05
-2.05486695035112e-05
-8.21571514373638e-05
-2.12591567460101e-05
-2.40427594528897e-05
-3.64531036420922e-05
-6.53423766429241e-05
-2.65628608244403e-05
-2.14130149225612e-05
-4.98208830830127e-05
1.01224003711387e-05
-1.49591834466177e-05
-1.3557622091039e-05
-3.09711364675541e-05
-4.95270251980715e-05
-1.69140988936754e-05
-4.85688884082808e-05
-3.33518280552911e-05
-3.83737399158116e-05
-1.66570678153709e-05
-5.24831075408091e-05
-2.0444495429072e-05
-1.25911859754546e-05
-5.79205932278253e-05
-4.37914646734011e-05
-1.71681506286728e-05
-2.50515191500579e-05
-2.53618954283077e-05
-2.22533095893321e-05
-1.34426135861e-05
-4.44027905747881e-05
-6.35653631155664e-06
-3.83499945661322e-05
-1.02475978834621e-05
-1.12753164430054e-05
-2.07321923016042e-05
-5.02634106731137e-05
-3.56100079912619e-05
-3.78032576379968e-05
-2.07844272068175e-05
-2.41069554149942e-05
8.16972697683198e-06
-4.8459224242524e-05
-1.48049936443161e-05
-2.55481395144957e-05
-2.37457532879734e-05
-3.54954255178831e-05
-2.56940794766098e-05
-3.81038101980501e-05
-4.76753009812496e-05
-5.08008006639168e-05
-8.24522025460774e-06
1.04079545832215e-06
-3.94539102519194e-05
-3.63653741676674e-05
-3.45626925604854e-05
-3.39628148458402e-05
-1.95766374493246e-05
-1.65672945391643e-05
-4.22971702617931e-05
-5.9393650368251e-05
-1.24249781151867e-05
-4.46482303653251e-05
-3.82305080110648e-05
-8.93424834260197e-06
-6.0835660493427e-05
-8.31931150535704e-06
-2.23262121657049e-05
-5.07249823815238e-05
-2.90483021640095e-05
-1.19663476440675e-05
-1.39157002461355e-05
-4.09870097048827e-05
-3.36070455395544e-05
-3.51905931890895e-05
-4.7722712518151e-05
-2.5352236300317e-05
-4.81629020303807e-05
-1.28175362601546e-05
-2.72658898755337e-05
-2.7134350663982e-05
-2.449238464085e-05
-3.2582668666519e-05
-2.81353313125808e-05
-2.76493095182226e-05
-2.79789438973079e-05
-1.52154507642616e-05
-5.61780090453345e-05
-3.05957193188006e-05
-9.03273317390703e-06
-3.50903960169123e-05
-4.48061828288319e-06
-3.92541182590344e-05
-2.72674234430725e-05
-1.93805212363028e-05
-4.86798268350625e-05
-6.37748701952635e-05
-2.53420167054544e-05
-5.39849539672906e-06
-1.31962094132404e-05
-3.76699936513675e-05
-2.28291923763403e-05
-3.1117974310737e-05
-2.03911774521868e-05
-4.94952278197914e-05
-5.80267471516415e-05
-2.39161277409172e-05
-4.41894981395113e-05
-2.18869901036478e-05
-2.63082584514019e-05
-4.54238134512162e-05
-4.54294092152038e-05
-6.38826254799726e-05
-1.29156533903318e-05
-1.52001803975304e-05
-1.39279156206149e-05
-4.90076432538568e-05
-5.31138721907922e-05
1.67012197896565e-05
-2.03873187799833e-05
-2.07652381096217e-05
-1.95736940580073e-05
-4.27349332605385e-05
-3.3777497819708e-05
-7.2127492084942e-06
-4.86748473541511e-05
-1.55606182827288e-05
-9.61677094352013e-06
-3.16732873877436e-05
1.35564497277982e-05
-2.03871115058866e-05
-2.90805737417723e-06
-1.38214713109596e-05
-1.30298582279368e-05
-2.60873302469919e-05
-1.86813320621953e-05
-2.31169762005267e-05
-3.72055216855087e-05
-2.18002200355641e-05
-2.3586765810606e-05
-1.05378329435234e-05
-5.87282847321812e-06
-4.04713194789861e-06
-2.30687089306997e-05
-2.64382765627114e-05
-2.17451782781324e-05
-2.53739866968872e-05
-4.50911309639793e-05
-2.6472841447416e-05
-3.67434890309294e-05
-4.02574081183365e-05
-3.46997093606326e-05
-7.9557262288258e-06
-2.3192784774926e-05
-3.29654266526246e-05
-5.35339832861421e-05
-2.84350051975245e-05
-3.68333286569341e-05
-2.02532056293041e-05
-3.26211436156805e-05
-7.99904436429737e-06
-4.48776700356642e-05
-3.02560807357894e-05
-1.74030667672221e-05
-1.85982207049406e-05
-6.66934536083051e-05
-5.57137717321929e-05
-3.45966469291301e-05
-4.94436810725287e-05
-3.14887502932426e-05
-5.49323513196163e-05
-3.20900716102965e-05
-9.76954013098216e-06
-1.71187725611584e-05
-2.43870814040085e-05
-1.0193696605199e-05
-4.09304979104619e-05
-2.32618416277329e-05
-4.54025386450075e-05
-1.6304596958461e-05
-1.46106309820634e-05
-9.8397419954942e-06
-2.99922761662277e-05
-2.24608594042509e-05
-2.30906537689464e-05
-4.16473962264615e-05
-2.25062833565122e-05
-2.12711512636517e-05
-2.86816483435433e-05
-3.43356697661067e-05
-4.48466186901956e-05
-1.92559872663662e-05
-4.49460570437232e-05
-5.88570044319729e-05
-2.69828525332658e-05
-4.28519647393302e-05
-6.18333869753606e-05
-1.00757171823016e-05
-1.3941575889002e-05
-2.07353740315444e-05
-3.70458094037757e-05
-3.16745902699124e-05
-2.76195897521601e-05
-3.9864152904702e-05
4.36778442378015e-06
-8.20496175801439e-06
-6.70423271649696e-05
-2.6500717635677e-05
-1.54437572211273e-05
-2.45135089677682e-05
-4.25149340505038e-05
-4.86705624938081e-05
-2.18934366277202e-05
-4.46129066278141e-05
-3.62758515347162e-05
-5.16111526468222e-05
-5.41322894129189e-05
-2.63876296413553e-05
-1.06034800034557e-05
-6.55683450678624e-05
-2.49532470641285e-05
-4.31728854925316e-05
-2.2350055471479e-05
-4.82620186895352e-05
-5.27236252639655e-05
-3.22365693131001e-05
-3.19476080068221e-05
-4.23941862426874e-05
-4.65137401294846e-05
-4.83276294096558e-05
-3.68454051653438e-05
-3.4538694498496e-05
7.82170636447667e-08
-3.08173271991442e-05
-3.75103071857045e-05
-3.52386088386305e-05
-4.52304065165415e-05
-4.17746882994741e-05
-4.04421076071598e-05
-2.50491689477861e-06
-4.45616398540369e-05
-1.84208726327174e-05
-6.72627410873737e-05
-3.5344637173245e-05
-2.39773197641856e-05
-3.47752219925025e-05
-4.37615894387953e-05
-5.49978774017397e-05
-9.05803057569076e-06
-3.70450128747612e-05
-3.0059692354284e-05
-2.3685366773094e-05
-4.26296186514284e-05
-2.08718750342376e-05
-2.26359973836559e-05
-1.22268845485812e-05
-3.61834005381987e-05
-1.85532752440442e-05
-3.96914706694554e-05
-1.97961920800907e-05
-2.54687228648554e-05
-2.61008949155365e-05
-1.039357717104e-05
-4.4337498055279e-05
-3.17439491845486e-05
-3.13647568190938e-05
-2.80790583402693e-05
-1.6774915100593e-05
-3.08986063639638e-05
-3.84351509531534e-05
-2.38564688184073e-05
-1.76866063638574e-05
-2.41373849207515e-05
-5.2204958077161e-05
-2.7321951458876e-05
-4.04623088433519e-05
-1.66708627466068e-05
-3.29423255048372e-06
-2.19629429341149e-05
7.07409261075073e-06
-1.75294764809448e-05
-3.6338605008023e-05
-3.56231059296354e-05
-1.94537084086861e-05
-3.09907987866029e-05
-2.41301395904268e-05
-1.81159365812966e-05
8.42479057037254e-06
-1.75585836368715e-05
-6.66027313864646e-06
-1.75339336594348e-05
-1.87807838783331e-05
-1.76898014499719e-05
-1.06565324671393e-05
-3.70298831043233e-05
1.32522906260262e-06
-4.16773817971094e-05
-1.44432293134164e-05
-6.10343265450189e-05
-3.80191463240182e-05
-3.17478686457282e-05
-5.69398656849479e-05
-7.03949255817746e-07
-3.10870349152983e-05
-9.00126644362132e-06
-7.47027893405687e-05
-1.91486525386957e-05
-2.33961993041508e-05
-7.0386263175897e-05
-9.60419884924275e-06
-1.22922655764186e-06
-1.04662310958245e-05
-3.49865042638363e-05
-3.17372663125062e-05
-1.38051630199997e-05
-3.00545301557136e-05
-2.74444407415951e-05
-1.74080114392949e-05
-2.38855425907536e-05
-4.52951664355055e-05
-3.42988887728773e-05
-2.88738484720558e-05
-4.01749144479369e-06
-4.42476773380521e-05
-3.27691780468244e-05
-3.03744177417704e-05
-1.84366157384605e-05
-4.04501661706009e-05
-3.91629477676197e-05
-1.12167849626114e-05
-3.88259908069915e-05
-5.29603157507013e-05
-2.23036924256605e-05
-1.28703947022357e-05
-2.95036794669672e-05
-3.14660550727638e-05
-3.81120029272269e-05
-3.51435654784915e-05
-3.07874809945844e-05
4.17760986385486e-05
-2.27717274915971e-05
-5.51663453495848e-05
-3.46855159731621e-05
-3.18645555753662e-05
-2.88301523628742e-05
-6.29687174563437e-05
-2.29802781510499e-05
-3.54336721976344e-05
-2.26419544741198e-05
-6.39928010725087e-05
-1.57870790985907e-06
1.20558903735371e-05
-4.54091806104475e-05
-1.02344556398603e-05
-6.90417572072015e-08
-2.33081132006624e-05
-1.18005234442705e-05
-8.42781025622977e-06
-3.54953037166577e-05
-4.35740928203429e-05
-2.09213910126996e-05
-7.44547238708123e-06
-2.4751610285477e-05
-2.05866047563501e-05
-3.32551861313452e-05
-4.55654773061924e-05
2.29441556425908e-06
-3.11539945933886e-05
-8.48084331389959e-06
-2.2151790841519e-05
-4.11542899959479e-05
-2.02415284182746e-05
-7.3210797878565e-06
-4.73846431424238e-05
-3.1491564334337e-05
-4.39292487432821e-05
-3.01380265460531e-05
-3.66385278787114e-05
-5.15369534332865e-05
-3.08551460259247e-05
-2.91988174016823e-05
-6.42829196729513e-05
-8.94443603442035e-06
-4.22317730044327e-05
-3.62351419118647e-05
-1.98942696368337e-05
-5.33664143175297e-05
-3.80659629606078e-05
-2.63342916192462e-05
-3.12651480576702e-05
-2.39383571746317e-05
-3.49597532640118e-05
-2.19790541614259e-05
-4.81838301626666e-05
-5.02436264950813e-05
-4.79675870268351e-05
-6.02215497521912e-05
-3.23826059138032e-05
-5.06928968421502e-05
-2.93104471649993e-05
-2.45382700134251e-05
-2.70296935798791e-06
-3.88195394218359e-05
-2.85914486125803e-05
-1.6403885236851e-05
-6.46097872224847e-06
-2.04588714927084e-05
-2.42712468531216e-05
-5.89679035207333e-05
-3.41591208055645e-05
-1.93577540609594e-05
-3.16321086137484e-05
-3.28255140788819e-05
-4.55906807587112e-05
-3.17341899762411e-05
-3.51776915190196e-06
-1.12701622996605e-05
-1.81463537974935e-05
-5.40335954911111e-05
-2.15399167460941e-05
-3.99853399264036e-05
-3.35167487069663e-05
-2.65989832279688e-05
-2.68318204496303e-05
-1.6667206983453e-05
-2.48515203306913e-05
-1.87829491534393e-06
-3.63592068870442e-05
-3.53650411375679e-05
-4.03108702901198e-05
-2.72429969831014e-05
-1.58925512155338e-05
-1.24438224726695e-05
-3.35698763043188e-05
-1.78915566451375e-05
-1.02305398618695e-05
-3.69448177302087e-05
-7.6628426269958e-05
-1.8923282551873e-05
-1.42823109922487e-05
-2.54787150630762e-05
-6.10234269405975e-06
-2.3433623513847e-05
-2.43990087026841e-05
-1.89911906583611e-05
4.13201747696151e-06
8.76861934249641e-06
-6.03610688824216e-05
-1.24888955009831e-05
-3.44165238857875e-06
-3.45502983548732e-05
-2.98932140992358e-06
-3.89823291812178e-05
-4.17301844161709e-05
-4.87881865706027e-05
-1.75032691146507e-05
-2.52599073269579e-05
-2.54888856114496e-05
-2.21756961247979e-05
-3.62719949606408e-05
-2.27796038900791e-05
-4.05292788040776e-05
-4.53921093271945e-05
-3.85731528726938e-05
-5.30484649840606e-05
-1.45697413571662e-05
-1.61680905487892e-05
-2.04228697988264e-05
-2.74716350866097e-05
-4.45889495845858e-05
-1.02825291227192e-05
-2.28558072411012e-05
-4.91794049490884e-05
-5.98738589537041e-05
-4.75370964197447e-05
-4.24154477501188e-05
-4.28340502937527e-05
-2.16643605688709e-05
-4.17134730482937e-05
-2.92274101726489e-05
-4.33917685559317e-05
-5.58188216704914e-05
7.97873660457384e-06
-9.26849327757928e-06
-1.48256128120204e-05
-2.51010150879174e-05
-3.3728393515579e-05
-5.05740523613562e-05
-6.25570885892001e-05
-4.49302778887375e-05
-1.32741586254123e-05
-3.3592392602497e-05
-4.07345168982577e-05
-1.07767385673263e-05
-2.30275975016487e-05
2.01485880976761e-06
-3.05752886544159e-05
-5.18062847865281e-05
-1.9004519935133e-05
4.90355590952182e-06
-2.21943332582683e-05
-3.65270785166503e-05
-3.91980414034121e-05
-3.68870527227245e-05
-5.14435647198808e-06
-2.15212896924384e-05
-1.00605099185939e-05
-1.15095218247688e-05
-4.90240446574144e-05
-1.02811515089871e-05
-3.03128372788283e-05
-3.06117601577331e-05
-6.54303159053616e-06
-3.19158639127452e-05
-2.62046920077722e-05
-4.81733601629038e-05
-1.50514195607449e-05
-1.55842758799437e-06
-3.31497164419963e-05
-4.39811561984461e-05
-3.4978310611389e-05
-5.20674839869199e-06
-2.44045385466395e-05
-2.73008808628134e-05
-1.18442166515361e-05
-1.16078591652409e-06
1.00467266245975e-05
-2.77823978587263e-05
-2.82867818768908e-05
-2.60814643756356e-05
-5.08630891437413e-05
-1.37500295002057e-05
1.00311156645185e-05
-2.99984572253297e-05
-4.39406284165094e-05
4.68304763155411e-06
-4.31884756585145e-05
-3.57830016054654e-05
-6.07989827106177e-05
-1.45425575885671e-05
-3.10795913131157e-05
-5.22812677600202e-07
-1.59043567977388e-05
-5.20874963844391e-05
-2.2356061807069e-05
-1.16594446235813e-05
-1.33464957870848e-05
-2.9069803655184e-05
-6.01636448865926e-06
-2.94882629330842e-05
-3.6252240124548e-05
-4.35544489322161e-05
-4.17433438377053e-06
-4.02541364711041e-05
-1.7467353640552e-05
-2.1215450455108e-05
-2.62627417619461e-05
-2.00490167695908e-05
-3.39835020817165e-05
3.20059421676537e-06
-9.93430317359979e-06
-2.07846080185477e-05
-2.48817050963353e-06
-5.24294226017442e-05
-1.206901788071e-05
-2.59883444322307e-05
-4.36112829834671e-05
-2.48264694640933e-05
-3.48975215466151e-05
-4.6903051567382e-05
-3.7171519980056e-05
-4.26888366247152e-05
-2.4052835193759e-05
2.18363311074887e-06
-2.07299497409461e-05
-1.49173934909625e-05
-1.7230960308826e-05
-2.6673405521206e-05
-3.700738195098e-05
-3.1241407599853e-05
-3.39279076673069e-05
-2.47644536825146e-05
-3.96485187945275e-05
-2.69376762591609e-05
6.23103406060316e-07
2.69803284984245e-05
-4.04425975916412e-05
-2.81492493034876e-05
-1.56921431635105e-05
-3.01339357407897e-05
-9.95840514575978e-06
-1.96701962035871e-05
-1.21704317734497e-05
-2.30211438035411e-05
-3.92765078460292e-05
-5.33257171980001e-06
-2.75174860429627e-05
-3.19124194418627e-05
-2.32629096402349e-06
-9.13662199355724e-06
-5.10438060574048e-05
-4.88514408494301e-05
-3.18509033755967e-05
-2.26353573826397e-05
-4.1611888104108e-05
-3.65205786272654e-05
-2.30188318315807e-06
-5.56502322409895e-05
-4.41532002681645e-05
-2.24078343143888e-05
-1.03941823279413e-05
-2.76657380784407e-05
-3.47506433223048e-05
-4.19050189687039e-05
-2.55948356731235e-05
-3.82222868834151e-05
-1.95942392558844e-05
-4.29238497636556e-05
-1.44579255479452e-05
-4.37595999651719e-05
-3.75705843812956e-05
-3.80387783606624e-05
-1.99235737262554e-05
-5.49115053505709e-05
-3.16181269857803e-05
-2.09981355156006e-05
6.42928602784371e-06
-1.18452819239263e-05
-2.11368762683594e-05
-9.45491211600931e-06
-2.14319837469939e-05
-1.95262976905671e-05
-3.14648504286661e-05
-6.23884935446309e-05
-4.32252301004317e-05
-3.42191128164138e-05
-1.76834207314057e-05
-1.60984075966416e-05
-1.31237170435231e-05
-3.52726131619445e-05
-2.74780594362456e-05
-5.32502998149917e-05
-2.98921849977441e-05
-6.27395310102777e-05
-3.30560371305084e-05
-2.14697832498212e-05
-6.21306065923169e-06
-2.42041069834243e-05
-5.73218892460243e-05
-6.73468739301552e-06
-1.6895723559308e-05
-7.87726679545011e-06
-6.13184742580638e-06
-2.60182709067969e-05
-6.05644350728474e-05
-2.78818989208651e-05
-2.96444806003636e-05
-4.63738861219409e-05
-3.3647098613156e-05
-2.52025403280895e-05
-1.43393439184116e-05
-3.33693335043381e-05
-5.16305431910819e-05
-3.26525564112586e-05
-3.51273010219272e-05
-4.85986056891787e-06
-3.40935602234114e-05
-3.32406807656217e-05
-6.17044740967016e-05
-2.08530999297166e-05
-1.20391524863403e-05
-5.17511168973628e-05
-4.78053268363849e-05
-2.35738100650852e-05
-3.50252716216672e-05
-4.68690564658471e-05
-3.21758949593409e-05
-4.22196135708689e-05
-3.20955067260047e-05
-1.47737020040297e-05
-3.90403397965199e-05
-2.11259634029628e-05
-1.07105549313318e-06
-1.2789311739887e-05
-3.4937239436173e-05
-2.68259621684175e-05
4.41269625683101e-06
-2.38280154893261e-05
-1.45574369498226e-05
-3.263191122464e-05
-2.61490701146659e-05
-4.61138002237364e-05
-1.23796060627257e-05
-1.59356447380922e-05
-1.34973727650212e-05
-2.88453037969262e-05
-2.09968111546828e-05
-2.64341658956036e-05
-2.41361510397517e-05
-2.79404016579377e-05
-2.27786718425805e-05
-3.02077766108016e-05
-4.47752392348906e-05
-3.07694040500407e-05
-5.25771444187999e-05
2.78499041776767e-06
-7.73432910868104e-06
-1.54746900557536e-05
-4.51105841361904e-05
-2.97906556746864e-05
-2.70421899577995e-05
-5.74375072009303e-05
-1.77507225223835e-05
-1.01101625231223e-05
-3.24640045342712e-05
-3.14721301426326e-05
-1.60466948211611e-05
-1.69098212240339e-05
-2.8335177940081e-05
-2.31527610882477e-05
-2.05770635737127e-05
-2.88035040098943e-05
-3.9926749805608e-05
1.06210893119803e-05
-4.31313594776665e-05
-1.82830147075095e-05
-4.59690902474347e-05
-3.29159350690773e-05
-1.11648913670766e-05
-2.9475201475344e-05
-1.68200112349858e-05
-2.42671207354227e-05
-2.61437026443054e-05
-1.44973441525115e-05
-3.20183566054974e-05
-1.92105136189764e-05
-3.85836022564861e-05
-3.41446238404267e-05
-1.03292532712582e-05
-3.21534465609134e-05
-2.28752836488978e-05
-3.61959432599313e-05
-3.66971490953848e-05
-1.17829690164251e-05
-2.22841306588743e-05
-4.61669611298262e-05
-2.5580404154273e-05
9.60559478037577e-06
-6.49883619818035e-05
-2.0382384447817e-05
-2.61857898476484e-05
-3.0422854052729e-05
-4.15170228498824e-05
-1.45871587505284e-05
-1.69435590291465e-05
5.92358637465139e-06
-3.46231434457329e-05
-3.72746701670964e-05
-1.4330114350774e-05
-1.50006190421458e-05
1.58766903919374e-05
-3.69364140829935e-05
-5.67044984293486e-05
-2.44936022252511e-05
-6.51816047894285e-06
-1.49922556476626e-05
-2.05881060808833e-05
-1.17963286023301e-05
-1.99076690357569e-05
-1.01699666025603e-05
8.89380699266999e-06
-3.52639009715352e-05
-3.32715592055671e-05
-1.36817809270889e-05
-2.50670400243945e-05
-7.98908833194656e-05
-2.9402099297206e-05
-4.26681763100039e-05
-2.74476613438021e-05
-2.79016362249943e-05
-2.97403358497484e-05
-4.17468529770184e-05
-2.06022261062035e-05
-2.15813753794705e-05
-5.08882986839932e-05
-6.47144944203907e-06
-5.06912225881666e-05
-4.43378698820648e-06
-2.65167141862283e-05
-4.13906533125745e-05
-3.88955358113579e-05
-5.28572147302969e-05
-3.91707344989798e-06
-3.86880021888154e-05
-6.89857512157945e-06
-2.66082780694552e-05
-2.06460985670774e-05
-2.98469593601178e-05
-4.10039840659601e-05
-2.26592347861917e-05
1.38729800615412e-05
-5.05366140666608e-05
-1.7617713729246e-05
-3.50780243472267e-05
-3.59554900983002e-05
-3.24985383777179e-05
-2.75420540964812e-05
-4.43526882781622e-05
-4.4906182913257e-05
-1.18918091737253e-05
-5.99936542168692e-05
-7.31183330477666e-06
-3.48018253964747e-05
-4.65708910930286e-05
-3.57566585474515e-05
-7.11941074630648e-07
-5.14367973528875e-05
-2.30409090401495e-05
-2.10919908419842e-05
-2.49097965802413e-05
-5.45553640530753e-05
-2.61709375314592e-05
-4.10791698807639e-05
-4.93769849944273e-05
-4.23347380225283e-05
-6.11696003109622e-05
-1.85067543228043e-05
-1.18928243669206e-05
-3.23229962155746e-05
-2.31954289373723e-05
-2.42659455060496e-05
5.69133093493886e-06
-2.415662807896e-05
-2.15054525776191e-05
-3.43497599724923e-05
-1.29973379302489e-05
-2.65256596096189e-05
-3.23632184944594e-05
-3.46844766645291e-05
-1.90749218671967e-05
-4.55473215405248e-05
-5.29748249718881e-06
-2.48431360942932e-05
-1.42509524878664e-05
-2.2870216864302e-05
-5.60236465709354e-06
-6.97698255794051e-05
-2.02722282492138e-05
-1.61585231401155e-05
-5.12406131029369e-05
-1.3059742076789e-05
-2.01719092883055e-05
-3.60849878634445e-05
-1.64113981273134e-05
-4.32522621774779e-05
-4.40530925669159e-05
-4.66572284138881e-05
-6.29365026945286e-05
-1.68633313604471e-05
-1.73926800226087e-05
-1.7067938893992e-05
-3.64218153625678e-05
-1.67743394188515e-05
8.40294729236587e-06
-2.62923319976726e-05
-3.3509397861371e-05
-5.60960362414419e-05
-4.89720322238565e-06
-2.4972323308809e-05
-4.4573688386309e-05
-2.35997573355e-05
-3.4596761986876e-05
-1.20815338824056e-05
-2.54043424255866e-05
-4.18801973496661e-05
6.10789544772653e-06
-6.83271520485425e-05
-2.28455310957259e-05
-3.06467065695569e-05
-2.48054065296884e-05
-4.19500996946091e-05
-9.58474704419305e-06
-6.20735713322783e-05
-1.53245973268476e-05
-9.03974495347717e-06
-2.02509650654943e-05
-4.56477044239387e-05
-3.93566046256337e-05
-9.75599504150386e-06
-3.43364202656348e-05
-3.47575958913985e-05
-3.76530444482203e-05
-5.64981399813439e-05
-1.95805452893441e-05
-2.84988577985262e-05
-3.74316500296285e-05
-4.90939759127968e-05
-4.14748574062601e-05
-2.41116124078463e-05
-4.06839239160027e-05
-4.31948145067625e-05
-4.55819681425759e-05
-4.75156125210067e-05
-5.93150615559328e-06
-4.10485314623406e-05
-6.21384256943193e-05
-4.85540423206997e-05
-1.17713208656113e-05
-1.97318884341021e-05
1.42689456027414e-05
-3.59480944555265e-05
-4.81085423269188e-05
-1.06907820974281e-05
-3.37088475215775e-05
-4.6990959925556e-05
-2.10048465351382e-05
-5.45881042144624e-05
-1.23829614784861e-05
-2.46224483806265e-05
-2.87607432878187e-05
-3.05726226242835e-05
-1.11018218046988e-05
-2.47722661985699e-05
-5.14016683456632e-05
-3.93631585169868e-05
-2.33788919543237e-05
-2.06879706861849e-05
-2.19912745358555e-05
-3.29602508351366e-05
-3.56001175446509e-05
-2.19697269023258e-05
-7.40766386655686e-06
-2.08767688517409e-05
-4.6265891010671e-06
-2.24790361375779e-05
-3.28317377515398e-05
-3.13560298499581e-05
-4.26423767465201e-05
-2.21950459849672e-05
-2.23331590687691e-05
-7.81980516032157e-05
-5.28389800027578e-05
-4.05313367069212e-05
2.31477771171886e-06
-2.66063276031799e-05
-3.1138511293786e-05
-3.57106393977028e-05
-2.34608882537915e-05
-1.931752510129e-05
-1.89588753824844e-05
-3.20972430977348e-05
-3.86160186445185e-05
-3.25416621713582e-05
-4.80250485799351e-05
-4.92999639880378e-05
-1.07324754052647e-05
-3.16081440680347e-05
-2.17959859913999e-05
-3.02870350624407e-05
-1.89223330859963e-05
-4.94224763292915e-05
-1.54192315775126e-05
-3.59844921838235e-05
-2.79974069897349e-05
-3.46644512771954e-05
-3.72702080055737e-05
-5.03983511865623e-05
-2.52720081392893e-07
-2.0037950059145e-05
-3.2057827510454e-05
-3.04576049875698e-05
-2.12371262529763e-05
-1.34369578553228e-05
-8.74774812960183e-06
-4.63223291029451e-05
-6.22164434428177e-05
-7.76081419548501e-06
-1.63262668274443e-05
-5.84147430270685e-05
-1.04914239984111e-05
-2.81287887819346e-05
-3.12793191602919e-05
-2.62302120976956e-05
-1.09875142710288e-05
-1.3760062548219e-05
-6.4855908606156e-05
-2.87410363634114e-05
-6.66090702557881e-06
-2.91938993159783e-05
-3.85413017257325e-05
-2.21813775188036e-05
-5.61754820395241e-05
-3.22409773018413e-05
-8.4703469225102e-05
-1.91298857395681e-05
-2.67773493402662e-05
-2.14133171828782e-05
-3.48289205144509e-05
-1.68036575833429e-05
-3.42855309263674e-05
-3.47197175182429e-05
-4.84723541347185e-05
-6.00766291070497e-05
-3.67817467395876e-05
-1.00302236958016e-05
-3.26056981450986e-05
-4.98857987912767e-05
-1.81005721092543e-05
-1.00678321818056e-05
-8.01363385821191e-06
-2.9743627440563e-05
-3.19349047656816e-05
-1.45345719507381e-05
-3.99145806257019e-05
-2.10589273108492e-05
-3.0471007545496e-05
-9.79136324505234e-06
-4.44188088513493e-05
-2.23120957089525e-05
-6.80991369784872e-06
-3.82146810565017e-05
-1.80510884997659e-05
-3.21419830853566e-05
-5.73305846953762e-05
-1.69041573995255e-05
-3.29500770989933e-05
-2.064875702968e-05
-1.81054671225266e-05
-7.13564694699286e-05
-2.96891010003316e-05
-2.67642676238211e-05
-3.54183221699522e-05
-4.86557275138041e-05
-2.8182695572111e-05
-5.05043213819135e-05
-3.42918626026422e-05
-1.55030570125528e-05
-4.30134354264264e-05
1.03635137038974e-05
-5.88248634417647e-05
-4.6933377061281e-05
9.30633231944529e-06
-2.9013793439956e-05
-4.79990958999352e-05
-2.41176974152523e-05
-2.7191670976581e-05
-6.24628764738185e-05
-1.09126085541485e-05
-3.41575405311356e-05
-8.41986199514333e-08
-5.71886831277533e-05
-1.65448154646415e-05
-4.04436046546882e-05
-4.88184568943564e-05
-2.25904684381488e-05
-2.35147128759918e-05
-2.0713929267839e-05
-1.71123712212162e-05
-1.69583103401647e-05
-6.14257594131814e-06
-2.78728120681739e-05
-9.84351344386433e-06
-4.79184863805564e-05
-2.88002739326942e-05
-3.70690591246942e-05
-1.54312303245877e-05
1.64672555317712e-05
-3.89863448948219e-05
-6.21538080826064e-05
-1.60028402780608e-05
-3.55433455397412e-05
-4.92656639435611e-05
-1.37904836674278e-05
-6.97603544800522e-05
-8.85987449257987e-06
-3.26353129905093e-05
-2.15054024593212e-05
-4.21408230917967e-05
-1.79956719394765e-05
-2.61876560260919e-05
-1.9605538909308e-05
-8.12068868149004e-06
-1.41406215975316e-05
-5.07485122046949e-06
-1.89739349069369e-05
-1.16532583355977e-05
-3.2161434619057e-05
-4.39438209513956e-05
-4.02925088299948e-05
-3.80523042932979e-05
-4.01951004857897e-05
-6.11031049503939e-07
-3.55780486109359e-05
-1.7722575584215e-05
-2.89161282213288e-05
-1.86443994689944e-05
-2.52414526647922e-05
-5.78623018314133e-06
-1.84255699256254e-05
-1.95367055125001e-05
-3.85491452166869e-05
-4.0382510022077e-05
-3.88583172474825e-05
-3.98891721554783e-05
-2.42531168427367e-05
-2.67860436133392e-05
-7.46004997868872e-06
-3.75335484483168e-05
1.88910813085119e-06
-1.24540705408809e-05
-1.18335816099494e-05
2.04582406145662e-06
-4.64677228192426e-05
-1.3313932942685e-05
-3.31472216095857e-05
-1.7773628196116e-05
-3.44850521274875e-05
-2.36764831197955e-05
-1.53053352882439e-05
-4.83271662694568e-05
-4.13961761362681e-05
-2.01284497126956e-05
-5.06412051981035e-05
-4.52774677059764e-05
-2.91190664631928e-05
-4.74389061636606e-05
-1.06947600010652e-05
-3.03252842040262e-05
-4.40669238554195e-05
5.37755083674357e-07
-3.78823340258112e-05
-3.82512855302239e-05
-1.65907107397121e-05
-4.18112018499111e-05
-4.13703950313484e-05
-3.99407020548279e-05
-6.17492758018666e-05
-2.19421127728992e-05
-3.05414295026976e-05
-1.81460983372674e-05
-1.87965472256128e-05
-4.42725344167855e-05
-4.42090838654048e-05
-3.94527414129713e-05
-1.55385423158445e-05
-2.06002262740032e-05
-3.17251336582648e-05
-6.17575678324988e-05
-4.97635376333419e-05
-3.11187677140524e-05
-1.12703301009991e-05
-2.28795872319726e-05
-1.39774310997879e-05
-4.9651255063732e-05
-2.89996904087567e-05
-3.72082997581107e-05
-6.73669259472094e-05
-2.16355505353637e-05
-8.27280045580916e-07
-2.81659182843101e-05
-3.65332532537713e-05
-4.62119845328853e-05
-4.5377603631887e-05
-8.79146929620792e-06
-8.27323892028451e-06
-3.48282448690991e-05
-7.81038438621428e-05
-3.64392663090578e-05
-1.45021268458139e-05
-2.58061410223824e-05
-3.08042895371929e-05
-1.67499809053672e-05
-2.81320749451127e-05
-2.25282674089188e-05
-5.84732211708384e-05
-3.63257273333275e-05
-2.05662321590168e-05
9.11361644716417e-06
-2.52676100618785e-05
-9.01154276582559e-06
-3.43760089036908e-05
-4.39805011532659e-05
-1.2904552331951e-05
-1.64590787258197e-05
-2.6579269225048e-05
-2.17482128654599e-05
-4.17531259656008e-05
-3.39690882750596e-05
-1.89656299077646e-05
-2.89809777012936e-05
-1.86191112673758e-05
-5.87551109873458e-05
-4.53534980342641e-05
-2.86070635858207e-05
-4.71873345733687e-05
-2.09545517169967e-05
-1.82849329687842e-05
-3.97149679112315e-05
-2.91535253920441e-05
-4.66637203465635e-05
-4.62677278061723e-05
-3.86833986473634e-05
-8.78978564434624e-06
-2.45131450193271e-05
-1.22866555440131e-05
-3.82164695365581e-05
-7.15274954828878e-05
-4.30898260583259e-05
-1.47826351741253e-05
-5.89037930624328e-05
-1.96749701099792e-05
-2.88685997736681e-05
-3.76951474189907e-05
-1.96004488904583e-05
-2.52217720365324e-05
-5.07227395912027e-05
-3.38867245569051e-05
-1.74177736418528e-05
-4.48385622848762e-05
-4.41949642268061e-05
-2.33121329790761e-05
-1.44381926714831e-05
-4.68839484681155e-05
-6.19372827116038e-05
-1.51358500511642e-05
-1.50765170415065e-05
-2.94486545955061e-06
-1.95815780727675e-05
-2.92980221073612e-05
-2.31562910652779e-05
-1.78952712587605e-05
-5.21956395051564e-05
-2.53516914458437e-05
-4.87813941332631e-05
-5.26378372473454e-05
-2.78065043726894e-05
-2.49485025752298e-05
-1.35139177782194e-05
-2.41779470764862e-05
-4.71003355701365e-05
8.85587514477655e-06
-2.64847437635518e-05
-3.38360279872196e-05
-3.49918179629126e-05
-1.01423946901912e-05
-2.38080274201077e-05
-1.13149840840638e-05
-2.90240269516587e-06
-3.64191137134717e-06
-2.00420447602457e-05
-2.12078335932807e-05
-4.42799821139244e-05
-2.45251189017524e-05
-2.21329338006127e-05
-4.3736006897706e-05
-4.35526720994475e-05
-1.89668135354739e-05
-4.97181738794138e-05
-3.06088470798446e-05
-4.58230019225397e-05
-2.9002284426664e-05
-2.25019426259183e-05
-4.05133467660107e-05
-1.2183757464591e-05
-2.74846093706727e-05
-5.25561921563248e-05
-8.77492519969566e-06
-1.30883790983072e-05
-2.14627908314684e-05
-3.07567419354353e-05
-5.56100497416131e-06
-3.20034917987956e-05
-5.55278974791161e-05
-3.26277446792192e-05
-2.85163219919956e-06
-3.97042141906342e-05
1.20200430147042e-05
-2.45152166084933e-05
-3.92531519380518e-05
-7.14116510234637e-05
-1.56127368507331e-05
-5.69067704816258e-05
-7.32216747494869e-06
-3.73687177268958e-05
-5.65048769658812e-05
3.91230041859092e-06
-4.83695061582588e-05
-2.73625404504995e-05
-7.54335899672191e-06
-1.88104349691116e-05
-2.19913813151161e-05
-1.99492249330475e-05
-5.3537509298905e-05
-4.78653655768377e-05
-4.25665641030333e-05
-2.44124195012153e-05
-2.94847539364324e-05
-1.86670235287034e-05
-4.63424794393034e-05
-2.28728860498501e-05
-1.32861917089553e-05
-2.06724360143433e-05
-4.17517395100636e-05
-4.1240637963273e-05
-1.81661613429353e-05
-4.01040252867776e-05
-8.78812997715584e-06
-2.29474570506457e-05
-3.38373423841618e-05
-2.81837963962998e-05
-2.87616549962587e-05
-2.19239172843828e-05
-3.67406250013005e-05
-2.27254717265997e-05
-3.38033860740418e-05
-3.57317445041243e-05
-5.14779335191834e-05
-5.92160667685659e-06
-4.25294196493626e-05
-6.00567526807939e-06
-1.23651123326323e-05
-4.37756914644654e-06
-3.00038238878059e-05
-3.08865785753382e-05
-2.65120222097447e-05
-3.76663370533928e-05
-1.58763781276699e-05
-4.6325497244298e-05
3.42270603595017e-06
-5.5272981517082e-05
-1.24008626483303e-05
-4.8485432135664e-05
-4.84920861342388e-05
-1.42756067273872e-05
-3.17768379284365e-05
-5.9960708803926e-05
-1.87181073870947e-05
-2.67604382745684e-05
-3.02797949838741e-05
-4.70128242541113e-05
-2.57592484361216e-05
-2.18353061249843e-05
-3.16425264010454e-05
-5.52325781789438e-05
-5.98779437675095e-05
2.93215323526978e-06
-1.97781354008171e-05
-5.03372337825574e-05
-8.27137398735607e-06
-8.71274529287052e-06
-2.59766410589162e-05
1.84411108972162e-05
-3.86901554865698e-05
-4.92895674181329e-05
-3.41243059446388e-06
-4.95047951964651e-05
-2.59706624626058e-05
-4.58434580345811e-05
-2.20605815816163e-05
-1.76865635698515e-05
2.68893316058492e-06
-2.7964793824683e-05
2.28373865949983e-05
-8.9713454874585e-06
-5.97012057389436e-05
-5.56185471629071e-05
-1.01271451020357e-05
-4.0653259878496e-05
-7.33380632500593e-06
-3.18760819603619e-05
-1.25573740291446e-05
-6.19385193221589e-05
-3.74979993869596e-05
-1.74510764231499e-05
-3.14776306042233e-05
-5.26729179780436e-05
-3.1568079202963e-05
-1.95101636668334e-05
-5.7700362402556e-06
-3.47191010293824e-05
-5.24359565349446e-05
-2.30776991670391e-05
-6.98314773829247e-05
-3.40682298881332e-05
-2.01015032697697e-05
-3.26510501447045e-05
-1.95958147741353e-05
-3.243464392692e-05
-1.48726484367288e-06
-6.92553235232869e-05
-2.48383070343828e-05
-3.25886951716665e-05
-4.41428177919697e-05
-1.57155195838378e-05
-1.34134241368316e-05
-3.57734179772916e-05
-8.95245458682296e-06
-4.01691436674407e-05
-4.84623753563819e-05
-8.43092587836128e-06
-1.6756202989957e-05
-3.93792235215391e-05
1.05728565644087e-06
-3.11016578591274e-05
-6.88731948158509e-05
-1.32057141870242e-05
-1.62065677261032e-05
-1.3195754648231e-05
-2.96490337230308e-05
-7.19610773972607e-06
-4.2441946015786e-05
-4.02708559372641e-05
-2.18914061445318e-06
-4.40927756177543e-06
-1.96596208121198e-05
-4.46250734254742e-05
-2.22156291555467e-05
-1.30124483895758e-05
-3.5931440547229e-05
-3.67436346213461e-05
-2.5991790374492e-05
-2.55767238182681e-05
-2.9374157240148e-05
-7.02465923349243e-06
-2.16606384360803e-05
-3.28069250772536e-05
-2.17892427746609e-05
-3.14520532022088e-05
-3.49562485924371e-05
1.07832922113665e-05
-2.53695871347498e-05
-6.70850533499655e-06
-5.1352161440267e-05
-2.22286730700089e-05
-2.48087632094656e-05
-1.2576584616084e-05
-2.72184537310219e-05
-3.2565521238486e-05
-3.99337626735332e-05
-1.79041983968931e-05
-3.4625603910312e-05
-2.09554739064667e-05
-4.50058530053718e-05
-2.80350395532819e-05
-6.52953789991909e-05
-4.74545792855918e-05
-1.60081684414397e-05
-2.27324772717113e-05
-2.14129635662978e-05
-4.84842423067276e-05
-1.19139361906519e-05
-5.53667472425079e-05
-3.44252504631824e-05
-2.86028836512764e-05
-2.86568702195161e-05
-2.71733663631432e-05
-1.59406798289395e-05
-3.25426341769123e-05
-2.27916324213223e-05
-5.74151706646486e-05
-2.23787807052318e-05
-6.02586305191601e-05
-4.92546748921261e-05
-2.15734766207461e-05
-3.93831568790367e-05
-1.67220244360485e-05
-2.90234059884513e-05
-3.47420808165405e-05
-3.22476989308833e-05
-1.39095954641262e-05
-5.84192705290907e-05
-3.44845486878278e-05
-1.21082954753711e-05
-2.58645591862723e-05
-6.82029252717158e-05
-4.51030789694562e-05
-3.68126395036253e-05
-3.12219569626156e-05
-7.7661960505368e-06
-2.76513488936234e-05
-1.84250333068509e-05
-6.12592608976776e-06
-3.88417800311785e-05
-2.7011116554046e-05
-1.64285215971235e-05
-3.87533632811038e-05
-4.39254093132485e-05
-1.83188455250435e-05
-3.56367132929498e-05
-2.60502299002073e-05
-2.47292785959445e-05
-4.41627425994442e-05
-2.50654598427577e-05
-3.34394112904526e-05
-3.05428619208667e-05
-2.89579354323812e-05
-5.72277208258186e-06
-3.15577660787134e-05
-2.99352444994057e-05
-3.69694644836999e-05
-3.62396345342191e-05
-4.19266677232823e-05
-2.81037856983808e-05
-3.17314583662768e-05
-4.42957202094522e-05
-1.73306618781047e-05
1.06332048302682e-06
-4.86473468064137e-05
-4.80055244091996e-05
-2.94487834855408e-05
-2.17563699006713e-05
-1.26867795560254e-05
-3.41401274559525e-05
6.88626315983222e-07
-1.32296561429742e-05
-2.57243696151202e-05
-3.3658078844609e-05
-5.47903725485919e-05
-1.45581895511183e-05
-1.32795664277265e-05
-4.46267507343139e-05
-3.78743702718026e-05
-3.62240816933865e-06
-1.16905285926258e-06
-2.49567821800899e-05
-4.72027242537696e-05
-5.21204424852675e-05
-8.01838971122858e-06
-3.43060192583915e-05
-1.42117320363336e-05
-1.70425097492105e-05
-3.88838518224561e-05
-4.01707219659744e-05
-2.51275893737555e-05
-4.55458707642545e-05
-2.40439114180646e-05
-2.01619899185168e-05
-2.48188819441088e-05
-2.08635814853103e-05
-3.20062688915677e-05
-3.15410668329675e-05
-1.79972284638232e-05
-1.43825132544195e-05
-2.5646882450645e-05
-3.15716517307725e-05
-1.56106909450989e-05
-3.11042693899071e-05
-1.68079419744238e-05
-4.17281901884358e-05
-1.92284972248186e-05
-2.33768328329031e-05
-1.53120440509309e-05
-3.66173485193939e-05
-1.27763391742438e-05
-3.98143765906416e-05
-4.65033122717431e-05
-1.1883170649719e-05
-2.70000097967151e-05
-3.34639089309518e-05
-2.88511394529552e-05
-2.35134463883988e-05
-2.60237144433883e-05
-2.65283619886773e-06
-3.83570251005602e-05
-6.56581549720315e-07
-2.55957989127193e-05
-9.07441379211244e-06
-4.47706883954125e-05
-2.45689160668713e-05
-1.82714771119533e-05
-5.03754520286434e-05
1.0462615272799e-06
-2.98903579308606e-05
-4.60838982410534e-06
-6.06487918805735e-05
-6.59032836816395e-05
-3.6655191660403e-05
-3.8980808442136e-06
-9.61651952227584e-06
-3.1990788125619e-05
-3.75413056429955e-05
-1.21230228687481e-05
-5.12096051217491e-05
-3.45619415103949e-05
-4.72685131346436e-05
-3.03744225486078e-05
-4.52833826754356e-05
-2.79980460879133e-05
-4.05302912868645e-05
-3.411967233853e-05
-4.27181713122264e-05
-4.92882315344475e-05
-4.32372453586982e-05
-4.42942977543984e-06
-2.35334104048011e-05
-1.9897232204303e-05
-1.41174858057309e-05
-2.36710250016273e-05
-3.39011024162548e-05
-1.88345180981502e-05
-3.66220540290446e-05
-3.1822222168083e-05
-1.43889307841475e-05
-3.90202014110407e-05
-2.6657823285095e-05
-3.55739704377452e-05
-1.55520792207814e-05
-3.18983509524777e-05
-1.96804265898804e-05
-3.0619530800456e-05
-4.54876893545852e-05
-3.60794631894654e-05
-2.93111687419159e-05
1.41912572263155e-05
-3.6304242485805e-06
-1.74884382825591e-05
-4.79372442077939e-05
-2.24565822328461e-05
-5.78098033520897e-05
-2.3384479334827e-05
-2.82684771053257e-05
-2.32423387291927e-05
-3.8857204366088e-05
-3.23017431204972e-05
-3.46004232199264e-05
-1.98992015418335e-05
-5.72155585249692e-05
-4.17368134749848e-05
-2.01777587007684e-05
1.14791849207452e-06
-5.19232579930494e-05
-5.47603230234926e-05
-1.48329441895299e-05
-4.27257522537578e-05
-4.74027497305896e-06
-7.33115466906704e-06
-2.0462746419286e-05
-3.99657499570935e-05
