# Supplementary material for: Research on computational propagation and identification of mine microseismic signals based on deep learning
Source: PLoS One. 2025 Oct 22;20(10):e0334641. doi: 10.1371/journal.pone.0334641 (PMC12543183; doi:10.1371/journal.pone.0334641)
Supplement: S7 Data — (ZIP) [file pone.0334641.s007.zip › 000100900001493.xlsx_0.txt_24.txt.txt]

-2.70463708668298e-05
-5.14721672711663e-05
-1.83034683596206e-05
-3.57353891583564e-05
2.37713958255253e-05
-2.00475035856889e-05
-1.93553189094221e-05
-1.85025623765321e-05
-3.18389001046807e-05
-2.02541862954398e-05
-3.55320326798603e-05
-1.99186720997058e-05
-2.49641973698627e-05
-2.83880163968855e-05
-4.69061641721039e-05
-1.46784875436e-05
-1.54610551438118e-05
-3.19191852124731e-05
-3.7386387169107e-05
-2.46859640906233e-05
-6.01197129154869e-05
-2.77960461063114e-05
-4.28440968176426e-05
-5.25686074508734e-05
-1.90400648460796e-05
-2.90633618182514e-05
-5.04197837470159e-05
-4.77944261906388e-05
-4.18418076567434e-05
-5.47466744390528e-05
-1.56387343920651e-05
-1.21641718150775e-05
-4.03869643719634e-05
-1.33925361087072e-05
-2.78785165281679e-05
-9.26440324079616e-06
-2.46903247104646e-05
-2.52779463985914e-06
-4.4676847392976e-06
-1.36139199405411e-05
-1.22642545809194e-05
-2.1554113952513e-06
-5.5670651538495e-06
-5.19226087056171e-06
-9.15046338449698e-06
-5.95398760768948e-05
-1.19720454840466e-05
-1.27309348914266e-05
-1.38197899618779e-05
-1.31763378832505e-05
-4.0148149335877e-05
-4.79519573815294e-05
-2.75686745892434e-05
-3.69025241470876e-05
-1.67982916825135e-06
-2.45565601342216e-05
-2.8052538166961e-05
-2.77095910124366e-05
-2.61100068958496e-05
2.17253333739147e-06
-1.51314486443695e-05
-4.87275902979321e-05
-2.63150922652784e-05
-3.75701259262124e-05
-6.06806702172903e-06
-4.83412788469697e-05
-2.28074369235526e-05
-1.34312873544835e-05
-6.41065766672102e-05
-3.81958637350329e-05
-2.79094333367425e-05
-1.68506535921015e-05
-2.55493559815241e-05
-2.71197237677128e-06
-2.55620337858897e-05
-2.50159032394597e-05
-3.30512927231485e-05
-1.65300018828835e-05
-3.98353835783206e-05
-2.80297098183228e-05
-6.12962872103938e-05
-2.68185371263001e-05
-9.25655570234208e-06
9.22228224955214e-06
-2.94514349770138e-05
-6.19815521891719e-05
-2.96495547063098e-05
-1.37824034121889e-05
-4.83856032559663e-05
-5.12888032228352e-05
-1.6904038755521e-05
-2.435032559618e-05
-3.27356070793654e-05
-2.19628648560243e-05
-4.52040296364194e-05
-1.49738799889433e-05
-3.35330467817947e-06
-2.25810035340982e-05
-3.07516115580997e-05
-5.43669535892837e-05
-3.94583330153132e-05
-2.83701701478066e-05
-3.7700526869892e-05
-1.86894477696726e-05
-3.92557751678882e-05
-3.52941527737872e-05
-2.9224122598681e-05
-1.69358722643424e-05
-2.65796677306627e-05
-9.28177331637557e-06
-3.28943801869684e-05
-1.84637202717401e-05
-4.30118543895252e-05
1.504904599006e-05
-3.7645617915865e-05
-2.876062770637e-05
-1.39859165116576e-05
-3.41277269113054e-05
-2.91155838603409e-05
-2.52374875240618e-05
-2.54182114329989e-05
-1.94390554522153e-05
-1.5215487773416e-05
-1.52125532211234e-05
2.99972125603715e-06
-3.94173999523248e-05
-4.48487846556016e-05
-1.2611654574602e-05
-1.29863283247742e-05
-5.45046805989292e-05
-2.90270468888719e-05
-3.05034101657281e-05
-1.81016775445525e-05
-3.59372647262219e-05
-2.89892503234699e-05
-2.58409368096272e-05
-3.60925327587538e-05
-2.83693468690468e-05
-6.01457796133539e-05
-2.55427286770103e-05
-4.55022069618582e-05
-1.68736351930738e-05
-4.0451638108138e-05
-5.06157771103786e-05
-6.32810966796693e-05
-4.43273894105895e-05
-3.35061452464103e-05
-2.27861379259832e-05
-3.04768497808627e-05
-3.27796363852718e-05
-3.18384474212731e-05
-4.88974366691479e-05
-4.50761700915621e-05
-1.59522057943267e-05
-1.65485364577846e-05
-4.15045682798716e-05
-2.38218232720168e-05
-7.96331287859319e-05
-1.62470529423992e-05
8.62422403691608e-06
-2.03223922253915e-05
-4.58826045351778e-05
-4.74981842469347e-05
-3.66878642495778e-05
-3.96038005413945e-05
-3.39657095520496e-05
-2.43566332088219e-05
-2.34837549509093e-05
-1.47080612634756e-06
-1.9903676257282e-05
-3.46967978047331e-05
8.92485453443419e-06
-2.30701001933959e-05
-9.38145232221386e-06
-1.90401875167664e-05
-1.12122374367266e-05
-5.91775257895855e-05
-3.46444648124807e-05
-5.11068838392444e-05
-6.4361545113512e-05
-3.0037676404826e-05
-4.4597001826356e-05
-4.72989353391255e-05
-1.74229345335224e-05
-2.17758961107327e-05
-3.69503704514704e-05
-3.17841032463102e-05
-2.69685162744423e-05
-9.57777518646616e-06
-2.02659182881991e-05
-2.30065416207186e-05
-2.95187459603307e-05
-9.22668815652864e-06
-2.84718987857155e-05
-3.0565667749873e-05
-3.37264365227613e-05
-1.61163620044958e-05
-4.8195064150802e-05
-3.84844880909866e-05
-1.69212246808603e-05
-3.49862872007774e-05
-6.60677884024971e-05
-2.91488936146746e-05
-4.33124750123938e-05
4.93242988056349e-07
-2.23298273647691e-05
-2.60777020380676e-05
-4.26817080830632e-05
-1.08092131276817e-05
-1.47492952109576e-05
-2.890163533395e-05
-2.7968585617898e-05
-2.03164162681586e-05
-4.40382701181134e-05
-1.20426874720735e-05
-2.7971842538107e-05
-2.3824242438503e-05
-2.0304437448131e-05
-2.14689204046369e-05
-4.82316233437502e-05
-2.51797639285329e-05
-2.00373742100117e-05
1.78798652133287e-05
-2.2878979178622e-05
-5.19963230787612e-07
-3.29765442551809e-05
-3.83242367692777e-05
-3.37990998691293e-05
-2.87631675751942e-05
-3.7210735135968e-05
-1.15130822009153e-05
-1.79529528413774e-05
-3.69029682617667e-05
-3.53062991289524e-05
-1.5776076312823e-05
-4.85002408615858e-05
-1.92984417201707e-05
-4.43554301998709e-05
-3.40196111297402e-05
-4.57025495453506e-05
-2.04735565548326e-05
-1.89911606953014e-05
-4.23544747770456e-05
-3.30892356223497e-05
-2.98296708631687e-05
-1.96723850788868e-05
-3.39452248846571e-05
-3.85429214063679e-06
-6.4332045258954e-05
-2.20212596029469e-05
-4.90150705184047e-05
-4.55836688237545e-05
-3.46453921484206e-05
-2.65070199815069e-05
-2.40946824421825e-05
-4.54562177067221e-05
-4.82284083986987e-05
-2.87606622962176e-05
-3.80611965354311e-05
-3.70782818473328e-05
-5.0596019914701e-05
-4.98533966285785e-05
-1.48823221361952e-05
-3.29432035486255e-05
-2.42403840926302e-05
-5.24629566868487e-05
-4.49966316302837e-05
-1.7281775508314e-05
-5.10476475407867e-05
-2.53746965827789e-05
-2.62988131021397e-05
-4.38954338624582e-05
-2.24434148108697e-05
-1.72118658653212e-05
-6.72202228534941e-06
-2.19374589343832e-05
-4.56078332665947e-05
-2.65323062936931e-05
-1.8551683101636e-05
-5.15089257690055e-05
-2.00761656347184e-05
-2.41646558755485e-06
-5.99734068531525e-06
-4.70878647068003e-05
-1.30124678945561e-05
-4.40136274864738e-05
-3.36698258663066e-05
-5.4583321699258e-05
-6.48382908175847e-06
1.29710530962855e-05
-1.33387395477136e-05
-1.42570831408706e-05
5.25450464197701e-08
-2.39488183926691e-05
-4.57691872859299e-05
-2.90329701080571e-05
-5.2790649200777e-05
-5.14087851135184e-05
-1.13937095071396e-05
-3.68738391823998e-05
-4.06610696226087e-05
-3.93791878169528e-05
-2.7181713304953e-05
-2.52073980602057e-05
1.97799652160709e-05
-3.37495516010347e-05
-2.983966058319e-05
-4.85242309959408e-05
-2.24474560473455e-05
5.00614512499127e-06
-2.51465016098534e-05
-5.99635627322012e-05
-5.65201722013217e-05
-3.60704396921352e-05
-1.59016449208708e-05
-4.03166327089713e-05
-8.98780707667147e-06
-2.42997292880829e-05
-6.19618962897422e-06
-2.60667138923553e-05
1.17679817410469e-05
-1.42972451004817e-05
-2.91856319424255e-05
-3.22598843501922e-05
-2.45434267762811e-05
-4.97057536572491e-05
-2.54849631771984e-05
-8.76401308511206e-05
-7.86735681055853e-06
-1.93685854842697e-05
-4.66441462459724e-05
-2.05324489380379e-05
-1.49302153121117e-05
-1.91167412971064e-05
7.43104831409562e-06
-1.3855733806708e-05
-6.7175423211785e-05
-7.2945593049811e-05
-2.00063491389132e-05
-1.42012272933488e-05
-5.15410283423839e-05
-4.23098836107948e-05
-2.63052216150752e-05
-4.65067435034347e-05
-5.46662800234037e-05
-2.07638609035354e-05
-2.06414992229775e-05
-4.62423337773814e-05
-2.70362648254462e-05
-1.7082149059409e-05
-3.52235892822995e-05
-1.86667891696676e-05
-2.37008478116364e-05
-1.42693769469284e-05
-4.07557682485173e-05
-1.65338931621709e-05
-3.16206364802269e-05
-4.73755151780174e-05
-1.81195628182154e-05
-2.92890415899064e-05
-4.046084337223e-05
-2.3847583848477e-05
-3.6441994448854e-05
-5.94311931092629e-05
-8.37486536307575e-06
-3.07826993268859e-05
-3.75296503024014e-05
-5.64246357873107e-06
-4.22441337727139e-05
-2.25703512355988e-05
-5.36462197829021e-06
-3.41570203475957e-05
-1.01534214790046e-05
-1.01968405381016e-05
-4.34608726877395e-05
-4.66824120430648e-05
-8.64906247476062e-06
-3.92668601273552e-05
-2.02759447954503e-05
-3.98869178325258e-05
-4.88286181943538e-05
-4.0599576321939e-05
-3.63859347584255e-07
-2.74233826151415e-07
-3.54830501294604e-05
-2.87036884477735e-05
-1.02331237334794e-05
-3.53461368712426e-05
-3.22639269434461e-05
-4.11042133441452e-05
-3.48025967293566e-05
-4.32176615405046e-05
-4.86649281708107e-05
-4.68777579467467e-05
-2.53532012069876e-05
-8.95979105190536e-06
-5.77679860868617e-05
-3.64410817786477e-05
-3.05099182557417e-05
-3.5013671344272e-05
-3.05883934681652e-05
-2.25979223271257e-05
-2.10650990083908e-05
-2.19421130464238e-05
-3.15554968289849e-05
-9.93015890615059e-07
-4.85530552879391e-05
-3.32695838852484e-05
-4.50237100826434e-05
-6.65926615483042e-05
-3.97420423783875e-05
-2.53539178987167e-05
-5.78121245782508e-05
-3.05829197282876e-05
-4.56715716512876e-05
-2.38380522751002e-05
-2.9095606301509e-05
-4.43614235220488e-05
-1.85481214988385e-05
-1.57515356572994e-05
-2.01792797653739e-05
-4.52581605246621e-06
-4.49376587292658e-05
-5.50276123598169e-06
-5.12710500687854e-05
-3.00706012138024e-05
-3.29053270816441e-05
-1.89238680864297e-05
-4.56403032606772e-05
-2.9127763685091e-05
-4.46242581530728e-05
-2.42144872954058e-05
-1.60199214817505e-05
-4.01534715726753e-05
-1.21979248979434e-05
-5.81352533486345e-05
-4.61986727010513e-05
-2.30576682442783e-05
-2.99325036042096e-06
-2.42616567051642e-05
-1.14465268085487e-05
-7.01884632406441e-06
-1.97002308772364e-05
-8.5905568412174e-06
-4.53900464157892e-05
-6.19245325064421e-06
-4.6647970238931e-05
-2.4133951397026e-06
-3.40222748662411e-05
-3.77719235832288e-05
1.36718987721284e-05
-4.50281544175478e-05
6.49541715940368e-06
-1.08145627017518e-05
-2.56670794013845e-05
-1.19073728424686e-05
-5.85136796154261e-05
-3.25397750957982e-05
-2.56718067026531e-05
-4.20526767836926e-05
-2.79726771729622e-05
-1.12558028576956e-05
-4.95827021808345e-05
-6.30838402662147e-05
-3.11477224494549e-05
-2.23272072208306e-05
-2.70156696298824e-05
-1.20317587965115e-05
-6.73734008710309e-05
-4.18155470034568e-05
-3.57046639120133e-05
-4.0238167083184e-05
-1.28988894017035e-05
-4.52435480641486e-05
-8.25837319180554e-06
-3.25294763822396e-05
-5.00005200284266e-05
-3.27543447258339e-05
-3.07180248644196e-05
-6.66696736014446e-06
-1.86802313695326e-05
-3.43324741376915e-05
-4.08966560642981e-05
-4.697346798971e-05
-5.00611356172796e-05
-4.97773143490057e-05
-2.13278282047578e-05
-2.87555453764336e-05
-3.71553522083388e-05
-4.1202557136546e-05
-9.93495262097302e-06
-2.03819642961394e-05
-2.6599765476184e-05
-6.06116203586473e-05
-5.20104395721111e-05
-3.78474065481046e-05
-2.38285050692555e-05
-1.11793637356244e-05
-4.49529749867951e-05
-4.80540548136416e-05
-2.9725092433127e-05
-4.03036122543336e-05
-3.55620925178509e-05
-1.35466154836219e-05
-4.0471191346757e-05
-2.46257665171891e-07
-3.17085844328005e-05
-2.5033157299212e-05
-3.14021422409353e-05
-4.25660384145343e-06
-1.4806115706586e-05
-4.97817301621724e-05
-5.74842852039176e-05
-5.64355260809961e-05
-1.065707160264e-05
-5.1455816767608e-05
-2.05541604317355e-05
2.74681245815973e-06
-2.45306060785593e-05
-2.5632222664513e-05
-2.9436279021608e-05
4.64629190483721e-06
-4.65260210286164e-05
-3.61651895815943e-05
-2.20006560605755e-05
-2.34960907281597e-05
-1.2161982322109e-05
-2.12660420331932e-05
-2.09857179474069e-05
-2.30098199481521e-05
-3.13496711084252e-05
-2.03693053747355e-05
-3.67652849687513e-05
-1.33941111176844e-05
-5.54950366566772e-05
-5.12635298195626e-05
-3.79752742631072e-05
-2.71771278049888e-05
-4.60443152575156e-05
-1.07403226685881e-05
-1.05321462739637e-05
-3.58223684659948e-05
-3.60303868280988e-05
-5.97573914026699e-05
1.82901939973129e-06
-1.53103969988303e-05
-4.72634020166587e-05
-1.94885233363458e-05
-3.95781101639893e-05
-4.5321144632981e-05
-3.18252631800175e-05
-4.54951086384616e-05
-5.29709259340682e-05
-1.68195308196141e-05
-2.00923485561287e-05
-2.33321677685491e-05
-1.98305966911196e-05
-4.74962219600703e-05
-2.25785614460484e-05
-4.30902232173962e-06
-2.3731892947734e-05
-3.04569767062339e-05
-2.90362123924154e-05
-4.74396449788149e-05
-2.97130730611028e-05
-1.84921373148636e-05
-3.81128351620778e-05
-2.69926773770396e-05
-2.40189677192658e-05
-8.59649861733958e-06
-2.87334459990574e-05
-2.0428184811542e-05
-1.74039185033329e-05
-4.5996343315076e-05
3.38111816697725e-06
-5.02934613489663e-05
-2.89090579435254e-05
-2.15120696452288e-05
-4.25043539139841e-05
-5.7175484905605e-05
-3.30374049262703e-05
-1.66732264236311e-05
-4.69962555851008e-05
-4.74879937867076e-05
-3.02593070681865e-05
-1.3442764393154e-05
-3.63142689961041e-05
-2.44493705064121e-05
-3.10407340933325e-05
-3.13074655631502e-05
-6.90816097315755e-06
-4.91512712003759e-05
-5.45678135241351e-05
-2.9325246917022e-05
-1.0235131592687e-05
-3.74113813117866e-05
-2.83760125059487e-05
3.18970007422945e-06
5.98929457051711e-06
-3.88182763274084e-05
-1.1742878116188e-05
-4.1266356787842e-05
-1.04990400084376e-05
-2.70284086993755e-05
-4.66149473561119e-05
-3.71281603732347e-05
-1.72886165604172e-05
-2.62347748670062e-05
-3.80581612435617e-05
-1.93484504362848e-05
-2.38022330821622e-05
-1.16193144878761e-05
-2.92097103309938e-05
-4.81961858787201e-05
-2.62531484701771e-05
-8.26271292609959e-06
-3.60913665238987e-05
-4.25987362760554e-05
-2.2130995886167e-05
-3.41566607647922e-05
-2.4976489758605e-05
-4.43685041621534e-05
-8.79982555685584e-06
-3.08143379024228e-05
-4.25874271606031e-05
-2.87471044003839e-05
-3.06294333596405e-05
-2.34389413310402e-05
-1.72665254124952e-05
-2.15370611287446e-05
-6.23240543583729e-05
-3.26341112793248e-05
-3.76928246723171e-05
-5.74498909215882e-05
-3.07704485061242e-05
-2.36161908581833e-06
-4.5713480980658e-05
-3.1401075946711e-05
-2.77360435780652e-05
1.09200320232613e-05
-3.31606520378583e-05
-3.57026041277252e-05
-3.66059266769018e-05
-2.60336254072656e-05
-3.44538986286544e-05
-6.44579780113984e-05
-2.89611116462158e-05
-3.42393570524044e-05
-6.14482817467358e-05
-3.32456820233378e-05
-2.16539289937855e-05
-4.71412504154192e-05
-1.74481307412134e-05
-1.56344007629498e-05
-2.29826947633965e-05
-6.37303550773493e-06
-2.29353562961523e-05
-1.14248999318928e-05
-2.17932489670754e-05
-6.36103637337955e-05
-4.35879955829887e-05
-5.62213786917944e-05
-5.44458244621825e-05
-3.61124151901978e-06
-3.67047929969369e-06
-1.87994793269717e-05
-4.33048711027553e-06
-7.39120181454273e-05
-2.01563862895197e-05
-2.74487250520299e-05
-2.26661211419485e-05
-3.45976285195084e-05
-5.18788628845186e-05
-3.52360601957267e-05
-3.22878654695509e-05
-3.85367762960101e-05
-3.47033414255689e-05
-8.46799207944261e-06
-2.75555296836764e-05
3.85966749979034e-06
-4.56701193663167e-05
-5.06329975722312e-05
-8.78951459599916e-06
-1.30602819265433e-05
-3.58233949522335e-05
8.54745132219206e-06
-2.28366124105102e-05
-2.6114444211609e-05
-2.25666512197397e-05
-2.06260608004019e-05
-1.53804920250901e-05
-1.82864769764153e-05
-5.00345409812934e-05
-1.61607710525087e-05
-3.98699285287057e-06
-4.88524411821569e-05
-4.70307653897276e-05
1.1174928212321e-05
-3.4203079559889e-05
-3.44341729117696e-05
-3.98057140906173e-05
-2.4021309065469e-05
-3.46674334100987e-05
-4.94649718388175e-05
-1.93322462554064e-05
-2.10996552756201e-05
-4.3665758734985e-05
-2.84122588571042e-05
-3.53028449307748e-05
-3.86752815906777e-05
-2.29743798441484e-06
-2.54676535017192e-05
-3.7817495682807e-05
-8.66701996432259e-06
-2.72886881238437e-05
-3.34998007268389e-05
-2.6187841917741e-05
-4.87889310352376e-05
-3.45218151870322e-05
-3.55693658259369e-05
-3.92518578165574e-05
-1.62162686174714e-05
-2.36328572749651e-05
-3.20146128653186e-05
-2.72266707222752e-05
-3.24239590699821e-05
-3.6159546187239e-05
-2.02167254165229e-07
-2.11048952367781e-05
-3.56247517202868e-05
-5.1305441755453e-05
-4.41085549772859e-05
-6.58425638793597e-06
-4.04593263669751e-05
-2.6692222350014e-05
-8.58501320585162e-06
-5.33201209344994e-05
-2.65482864125886e-05
-2.7710960965274e-05
-6.56584292786232e-05
-3.52934619445261e-05
-2.67592542867469e-06
-1.98750973149477e-05
-5.73687392008382e-05
-3.29461842039272e-05
-3.84179884963336e-05
-2.33664038955608e-05
-1.11210095356317e-05
-3.87400309654127e-05
-1.71435708292423e-05
-4.49540532817948e-05
-2.3216227029624e-05
-2.81460943506496e-05
-3.49733282359726e-05
-3.15164794587786e-05
-2.8200523220307e-05
-4.54192503705887e-05
-3.4798929663212e-05
-2.25853710230516e-05
-3.22787660656843e-05
-7.49540537141074e-06
-3.26553009714547e-05
-1.59664559386379e-05
-1.75080697269265e-05
-3.5525644137907e-05
-1.54837923882302e-05
-4.56824564834369e-05
-2.14729860221247e-05
-3.85950825562103e-05
-5.46381074020964e-05
1.41168273435114e-05
-4.05512617226084e-05
-1.69316068370391e-05
-2.78311843890442e-05
-2.59659158451119e-05
-2.59443618191531e-05
-3.29873318489776e-05
-5.83503488846606e-05
-2.45160805157236e-05
-6.76244583709209e-05
-4.46673550179177e-06
-3.71603006126834e-05
-6.54760236336683e-05
-2.76619742825833e-05
5.46139346337993e-06
-2.25367691951294e-05
-3.80717998670936e-05
-3.80046505586414e-05
-4.1328969230332e-05
-3.7290749247408e-06
-9.84023642155882e-06
-1.42493867858286e-06
-3.72094348562546e-05
-3.81359900077064e-05
-1.44778697027146e-05
-3.63736759847875e-05
-2.22146149292544e-05
-9.87508007810262e-06
-3.69805489225549e-05
-4.08539833765052e-05
-4.77362539685819e-05
-2.49067902073936e-05
-4.10905912094494e-05
2.35313969419878e-05
-1.23201241506297e-05
-6.18622404872893e-05
-7.42773349866845e-06
-4.3284609790098e-05
2.31198485895398e-05
-7.32582887994457e-05
-2.67283308140215e-05
-4.57185645225447e-05
-1.19699025974965e-05
-5.70422546168011e-05
8.42423849093667e-07
-3.08590435544707e-05
-3.84333143534912e-05
-3.20590744260716e-05
-5.9703585728126e-05
-4.23117602827658e-05
-1.9084803776598e-05
-4.25384763865356e-05
-3.4440774775733e-05
-2.09787313512219e-05
-3.47206837675387e-05
-9.48975945438671e-06
-2.56961176909865e-05
-5.21988941191394e-06
-4.04990932789104e-05
-3.37328015045887e-05
-3.77326704512026e-05
-2.59193094991139e-05
-3.70303820439815e-05
-5.9071905145999e-05
-2.33728410239344e-05
-5.59432177872763e-05
-4.02662753804602e-05
-3.38739782843502e-05
-3.43403161848213e-05
-9.00390547944945e-06
-2.06638523535065e-05
-3.40259110828496e-05
-1.82214655977766e-05
-3.54918624464522e-05
-2.06168479271493e-05
8.83092143962756e-06
-2.19518835317878e-05
-4.29212686504138e-05
-4.41146240602673e-05
-9.86106351126485e-06
-5.52402062551178e-05
-4.52291091792281e-05
-4.97986888643247e-06
-2.58118580807749e-05
-3.08890665499712e-05
-6.72735905605265e-05
-6.47642207650462e-05
-2.3954602985073e-05
-1.19824659177197e-05
-1.42006000556706e-06
-3.27636845866995e-05
-5.26461052998725e-05
-2.61826670850111e-05
-5.74676771522251e-05
-6.96762034612086e-05
-1.99826073207368e-05
-4.32886239944947e-05
-4.67996455390195e-05
-2.77160899788199e-05
-4.42885557828585e-05
-3.46985190466851e-05
-6.85340172742005e-06
-5.99210818324568e-06
-2.84833124910307e-05
-4.07723215671702e-05
-2.51854254357447e-05
-4.22666594790218e-05
-7.46462578698237e-05
6.40700464064127e-06
-5.06589624440858e-05
-3.74755539622533e-05
-9.45387906521343e-06
5.68431150946568e-06
-3.44299176297688e-05
-4.04601263272103e-05
-3.28921649326091e-05
-1.85037607529204e-05
-3.90113604658665e-05
-4.5352216711656e-05
-3.70657187733274e-05
2.01101398550608e-05
-3.80775190959968e-05
-3.71559370569636e-05
-4.42586182352367e-05
-2.72530357421756e-05
-1.04981049930648e-05
-1.35441132543732e-05
-3.85038428271914e-05
-3.36987270191951e-05
-1.65170203689058e-05
-2.77084576303277e-05
-4.46514780518974e-05
-2.45883229357559e-05
-1.85582806096704e-05
-3.38984011972633e-05
-9.9737385587321e-06
-2.17809061966471e-05
-2.43050649603858e-05
-3.48235684221783e-05
-2.82836077494403e-05
-2.19275754615314e-05
-2.89165341030474e-05
1.92340292842859e-06
-2.37113978350118e-05
-2.21615217113905e-05
-3.36623428006473e-05
-3.91579479879577e-05
-2.07135185238309e-05
-4.56165324678796e-05
-2.90859502203942e-05
-8.53821130859267e-06
-1.51670673983845e-05
-2.992573156934e-05
-1.19366792519313e-05
-4.17678952059267e-05
-2.42037554661047e-05
-1.72335056627547e-05
-3.6608412433573e-05
-2.42758696108645e-05
-4.26491485480842e-05
-4.07298323117151e-05
-1.69133716199356e-05
-3.34206393541763e-05
-5.25636913854354e-06
-1.23808130463627e-05
-2.3762447227263e-05
-4.24070018476853e-05
-9.89661416381507e-06
-2.81218552031044e-05
-2.5606899206733e-05
-2.26965866030093e-05
-3.13687102951093e-05
-1.45375446644167e-05
-4.44323945810031e-05
-9.65521732224196e-06
-2.81716312496688e-05
-2.83727626448634e-05
8.11480179809206e-06
-6.87327500455437e-05
-5.25939207961994e-05
-4.32369695309659e-05
-1.54432315401095e-05
-3.61602755262116e-05
-2.29033545958096e-05
-2.02232950309138e-05
-3.65873196847e-05
1.31583159602651e-05
-2.16474571836868e-05
-2.75869117499444e-05
-1.27648927973443e-05
-1.09076478259104e-05
-5.05608413893545e-05
-2.37208868291044e-05
-4.31805156489636e-05
-2.550093576701e-05
-2.82135621821223e-05
-2.47690675615169e-05
-2.14257131913326e-05
-1.5735151990713e-06
-3.7269105594536e-05
-3.13971458537678e-05
-3.39514183697718e-05
-2.60724625170521e-05
-5.52757955205851e-05
-6.83303516236047e-05
-4.50734070849554e-05
9.94523305073062e-06
-2.80485063493394e-05
-4.0546331388304e-05
-1.68708862910148e-05
-3.52274720452472e-05
-4.10200179645131e-05
-3.01150170821797e-05
-1.37216100831718e-05
-2.63244327510527e-05
-4.21286251805075e-05
-2.99362025630629e-05
-1.45525361188469e-05
-2.96992142630259e-05
-3.15363190356138e-05
-3.12551640653198e-05
4.85941651067415e-06
-6.1341264022514e-07
-4.32396784716011e-05
5.48142806313993e-06
-2.03582474799476e-05
-1.95653101370618e-05
-5.09487666544999e-06
-4.13690472689133e-05
-3.69257910756107e-05
-3.39283319927285e-05
-3.11126267212816e-05
-4.14204227836896e-05
4.58185442108497e-06
-9.79445130348273e-07
2.55940400652298e-07
-3.02906451878678e-05
1.23953979552814e-06
-3.82960315004593e-05
-3.8660164208329e-05
-3.44280017653435e-05
-5.18411534549389e-05
-6.94141977471231e-06
-2.21049579991947e-05
-5.26296912086996e-05
-8.53736838312117e-06
-3.94138616654691e-05
-1.86999621746322e-05
-1.54747673345087e-05
-2.09528986660796e-06
-3.17924498719339e-05
-1.39184870437438e-06
-1.00774429608123e-05
-4.84544930644745e-05
-1.75681677843415e-05
-2.27181236644898e-06
-3.7417874729652e-05
-3.00869741046292e-05
-1.94799008593447e-05
-2.37974885833656e-05
-4.64284088448026e-05
-4.25923211345885e-05
-5.88217092560324e-05
-2.1607972308452e-05
-2.09616765964205e-05
-3.00714787425613e-05
-7.36037258071436e-05
-3.05600358062633e-05
-4.29063640948152e-05
-3.63376019954063e-05
-2.50670691643452e-05
-5.73566588852604e-05
-3.1558683951683e-05
-1.70691023397899e-05
3.00357767025004e-06
-3.9474473757325e-05
-4.53939135988852e-05
-5.25823495890015e-05
-1.28693609140529e-05
-1.44008906695083e-05
-1.66939286620472e-05
-2.95574670129095e-05
-1.18132637022945e-05
-2.66815647209414e-05
-2.43108113163458e-05
-3.97219267936431e-05
-4.00824474775713e-05
-4.20591265708717e-05
-3.70868223127034e-05
-2.86155537975903e-05
-3.26553091807612e-05
-4.29764714938955e-05
-1.37361824324972e-05
-4.44730399445361e-05
-3.46226499147903e-05
-2.06735792411873e-05
-4.7111960870728e-05
-4.16770577414401e-05
-1.08522363609123e-05
-4.06229274338799e-05
-2.6812124181138e-05
-2.5058758668902e-05
-5.2951833856451e-05
-4.81374793642401e-05
-3.24161467991754e-05
-5.0280300684579e-05
4.95049052182924e-06
-2.52528987658014e-05
-1.96763400632097e-05
-1.05279265758275e-05
-1.41342829885106e-05
-2.80865755060982e-05
-6.70262757796735e-05
-2.93477071312878e-05
-1.92811607388121e-06
-2.57965668773735e-05
-3.38867063570825e-05
-2.5704338299832e-05
-1.18064339152366e-05
-3.26636722770976e-05
-2.44304612349107e-05
-2.69542448671226e-05
-7.09425887026482e-05
-1.68301179453643e-05
-4.28751156228912e-05
-3.32786818886799e-05
-3.23925863122576e-05
-2.31075052203173e-05
-2.37642276422404e-05
-3.01973650482273e-05
-2.37080920127322e-05
-3.85356675785112e-05
-4.36319795526406e-05
3.76545046167168e-06
-2.57720131586018e-05
-6.01552003604465e-05
-2.22695807774562e-05
-2.75094674911387e-05
-1.14432428943151e-05
-4.24677073479848e-05
-4.6504761194369e-05
-3.89761026304535e-06
-6.84756885931037e-05
-3.60358265571899e-05
1.17933623292468e-07
-4.56943085929946e-05
-1.09511203054717e-06
-3.29338478071292e-05
-1.94424860801512e-05
-3.68175271708375e-05
-2.14450310756301e-05
7.78420444304215e-06
-4.1021013831525e-05
-2.47388818352324e-05
-2.4825501972096e-05
-2.0389974554898e-05
-3.83460148204666e-05
-1.31011990254703e-05
-4.88967375243538e-05
-3.44210112206426e-05
-1.95739825901783e-05
-6.21290804650858e-05
-4.75922060768187e-05
-3.07143150550629e-05
-1.9937595783252e-05
-3.81770271280823e-05
-7.49013780697557e-07
-4.78937853953379e-05
-3.67818065826815e-05
-2.89474329201074e-05
-3.40958414155854e-05
-4.55149687627644e-05
-2.37087705421339e-05
-5.44647007365615e-05
-4.11950578141325e-05
-3.95369251551748e-05
-4.6040533504972e-05
-4.28353357337737e-05
-5.34077809957824e-05
-1.9214776460282e-05
-2.13553989196041e-05
-4.08700680430241e-05
-3.36262726760382e-05
-2.63107874612361e-05
-6.50348169181706e-06
-1.149561418567e-05
-2.70071798433769e-05
-1.0514460212313e-05
-1.18676097094162e-05
-2.64805479523256e-05
-2.62174965276711e-05
3.14639211856871e-05
-2.60221614597995e-05
-1.2348369611838e-05
-4.16698632507915e-05
-3.23907130944095e-05
-3.56939463524967e-05
-2.83105740815583e-07
-4.8710601082489e-05
-4.76345949430517e-05
-3.43365174067656e-05
-5.91327084212201e-06
-6.17571970898341e-06
-2.10506881409614e-05
-1.89835098314753e-05
-5.35862880112757e-05
-3.60871498973748e-05
-2.52076016262192e-05
-3.118285842711e-05
-3.99267707866186e-05
-3.6153374172954e-05
-1.30633235358665e-05
-1.31678940833025e-05
-5.14518375202066e-05
-2.75418247909351e-05
-3.38674506674598e-05
-5.29372661902609e-05
-5.37987468846601e-05
-4.53975960352022e-05
-6.3273013031745e-05
-4.40194490934251e-05
1.66086681782946e-06
-2.271521423141e-05
-3.06487224476113e-05
-5.0268393884379e-05
-2.02148764898268e-05
-4.01995444324504e-05
-5.52198358653218e-06
-1.59137329478029e-05
-6.13255704125892e-05
-1.62172939278032e-05
-5.17445725871247e-05
-4.24521222570443e-05
-4.43558851475771e-05
-1.274397831882e-05
-1.17385762982311e-05
-5.28268792037787e-05
-5.69175748708261e-05
-5.35859911657382e-05
-6.19272819890296e-06
-2.41192185678396e-05
-1.10280214566138e-05
-2.13010620941944e-05
-3.61892573960996e-05
-2.44276252031327e-05
-4.18695008896941e-05
-4.66814772069079e-05
-4.71177949773573e-05
-3.65996953163358e-05
-3.08469178064542e-05
-3.41732461835223e-05
-5.31285109848436e-05
-2.294888684175e-05
-2.20817139956627e-05
-3.14828923383821e-05
-5.25793026689661e-05
-3.57051404145637e-05
-4.74368449614416e-05
-3.71247791077518e-05
4.20997961305555e-06
-2.03824138230616e-05
-1.74518876731196e-05
-1.75761271401703e-05
-2.24429614250829e-05
-1.21752138253099e-05
-3.10228495172621e-05
1.07352572670812e-06
-1.59700350935413e-05
-4.27908933377156e-05
-3.37235537099716e-05
-9.43373405926087e-06
-8.73194266900396e-06
-4.21033430311641e-05
-1.3926948549768e-05
-1.98751433760644e-05
-4.99783143453336e-05
-2.11870337608593e-05
-3.69831362848766e-05
-2.21440139934145e-05
-7.69218175008286e-05
-3.75840039524197e-05
-1.59435339598078e-05
-1.8564226611437e-05
7.90813226818214e-06
-2.95389345278433e-05
-4.37790872440516e-05
-1.2409960719922e-05
-4.11678457268357e-05
-3.0499262544658e-06
-5.82266898150311e-05
-2.60137986569491e-05
-4.42415519894351e-05
-6.36934691085842e-05
-3.24896654835003e-05
-4.77306641589058e-06
-5.90813016751892e-05
-4.6019734807014e-05
-3.39145502933135e-05
-4.09296011823298e-05
-1.70967512603449e-05
-4.1459546702866e-05
-3.82674009969366e-05
-4.37659779517192e-05
-2.77409831071007e-05
-3.26922129913001e-05
-7.10978769530911e-05
-3.65678218695134e-05
-4.22326512795647e-05
-4.15445922012825e-05
-1.27557694585797e-05
-2.74271099168953e-05
4.50817142546798e-06
8.88849956788236e-06
-4.5671874026143e-05
-4.05168099348045e-05
-3.25123060936783e-05
-3.33303751456055e-05
-3.00142820355819e-05
-1.83801449183812e-05
-4.12865125758401e-05
-2.77544824665297e-05
-1.11245373502136e-05
-3.04446248670188e-05
-4.54328602128188e-05
-3.06304635254798e-05
1.01883816560499e-06
-3.20482760394756e-05
-1.44411050152659e-05
-3.67295522322974e-05
-5.12071607228836e-05
3.97547045573393e-06
-3.38529437410813e-05
-4.46312141273455e-05
-2.65362902726305e-05
-2.89015791118004e-05
-1.48690899966161e-05
-3.4664223093924e-05
-3.40520366249875e-05
-6.84449214421281e-06
-2.00011778191103e-05
-3.35506714682875e-05
-3.55869624103322e-05
-4.72772915356166e-05
-3.38843712496674e-05
-2.62059484716665e-05
-2.82303423225733e-05
-1.81504508103478e-05
-2.53801079361039e-05
-4.60030592610063e-05
-4.14976427182963e-05
-1.5539490065987e-05
-3.13953516539328e-05
-1.38929897454957e-05
-2.72243622344973e-05
-4.34000228880545e-05
4.32446986639942e-06
-2.47796853881101e-05
-3.71973509262698e-05
-3.37919108452177e-05
-5.77157328979785e-05
-2.48321758113882e-05
-3.17376643559692e-05
-4.16154052974361e-05
-2.2561610863909e-05
-3.26935138621958e-05
-6.58753045904914e-06
-3.12281435613201e-05
-3.10256310047595e-05
-7.61848741703099e-06
-2.62142998072839e-05
-4.13259080859107e-05
-4.78089278214971e-05
-3.97249736423677e-05
-3.29540830199744e-05
-5.5184074920887e-05
-3.06301485989454e-05
-2.39866335846845e-05
-2.59771735798582e-05
-7.16644379900501e-06
-3.82488726085343e-05
-1.62394453500596e-05
-6.45757815305881e-06
-4.25997583240356e-05
-3.07089156682095e-05
3.63574737647753e-06
-3.33907848510254e-05
-4.75294574581646e-05
-3.26864497257814e-05
-4.54187870365294e-05
-6.00774007276758e-05
-1.09990078019068e-06
-3.89409965622725e-05
-2.79083835005236e-05
-2.61751117714693e-05
-4.06076117972177e-05
-6.91465462475364e-05
-2.98851828400433e-05
-5.26967783037935e-05
-2.02580662286314e-06
2.67313729181444e-06
-3.7232159410653e-05
-2.8758539525305e-05
-3.24924647880217e-05
-2.48658592330521e-05
-2.51303367513393e-05
-3.42471022071408e-05
-2.09733009448436e-05
-3.0452627493351e-05
-3.33487011550444e-05
-3.58421512144547e-05
-3.14240315909219e-05
-4.45772563589808e-05
-3.86691913517053e-05
-3.118702579807e-05
-6.84144189982765e-05
1.33639221604587e-05
-4.39469690964712e-05
-4.21347629880496e-05
-4.00962364102405e-05
-3.65501344418972e-05
-3.51218658882048e-05
-2.54317668603015e-05
-6.61467114469392e-05
-2.00140051684333e-05
-3.83582153550754e-05
-3.55603250167015e-05
-1.93265470668669e-06
-2.13823953416203e-05
-3.81060899236918e-05
-3.59585366135704e-05
-3.96194225741811e-05
-3.06989262847762e-05
-2.53328964867351e-05
-2.15842199319879e-05
-7.4396888265969e-06
-4.49051872116713e-05
-3.49603148558166e-05
6.27509504104376e-07
-3.13299518748225e-06
-2.40483615215014e-05
-5.18085097822938e-05
-2.04225791344564e-05
-8.474498086591e-06
-1.39738021277207e-05
-2.94076108164161e-05
-3.97347908102858e-05
-1.79728898947885e-05
-1.80531842584593e-05
-2.58872090022304e-05
-2.42010154249207e-05
-1.84118085106086e-05
-4.03716428074621e-05
-5.10163957113414e-05
7.66802410545321e-06
-3.53102350482411e-05
-1.53044238700407e-05
-3.8188427821591e-05
-3.8218265069874e-05
-2.66520318015397e-05
-2.02685321308898e-05
-3.38258996543774e-05
-1.05065565011295e-05
-7.21418599017508e-05
-5.19142384753672e-05
-4.80686120272793e-05
-5.18245505499982e-05
-4.25337040454339e-05
-3.73933760096035e-05
-4.99679933081218e-05
-5.66769190567736e-05
-5.37058623541205e-05
-8.01585409724875e-06
-5.75091614501486e-05
-4.50276820284064e-05
-1.17379217950847e-05
-7.18757957522436e-06
-3.37682257858856e-05
-2.06618355100211e-05
-4.61938969418677e-05
-3.42587255792026e-05
-3.38858359789322e-05
-3.15224862346473e-05
-4.60171429464969e-05
-2.43036101648361e-05
-4.2145862991813e-05
-1.75929171426791e-05
-2.00273910276252e-05
-4.18965996337977e-05
-1.74231665238588e-05
-3.14937342865342e-05
-2.3103812941612e-05
-4.21987546680095e-05
-2.8921228160881e-05
-2.72589140065596e-05
-2.68856678026689e-05
-4.4365740775594e-05
-1.5349415914901e-05
-4.33921788268392e-05
-3.54393461191254e-05
-6.04679528169592e-05
-3.62911787665309e-05
-3.3752455830869e-05
-5.02189718100792e-05
-4.6861456526944e-05
-4.51716257321528e-05
-1.79689236534181e-05
-3.60550648704144e-05
-1.51112544989752e-05
-6.19435715436434e-05
1.01833990033205e-05
-2.7450445016872e-05
-8.96266163124304e-06
-2.47164876554748e-05
-1.98853495667924e-05
-2.9688240102593e-05
-9.65525710544927e-06
-2.54555936486678e-05
-1.60616285732167e-05
-4.38366219304896e-05
-2.08524672082777e-05
-3.84087304316149e-05
-4.11547793479708e-05
-5.4199662785933e-05
-4.53201693403246e-05
7.44673376143705e-06
-2.99968926497106e-05
-2.17072468185405e-05
-2.29367134119013e-05
-7.42414587376251e-06
-5.76730162483477e-06
-3.43582793826282e-05
-1.09524140945822e-05
-3.58452555930943e-05
-2.79603713316647e-05
-1.68400654792706e-05
-2.7438356418591e-05
-1.34515193334691e-05
-1.77816744673184e-05
-1.47268121202678e-05
-1.2003034096264e-05
-4.34031972969415e-05
-3.64178489261403e-05
-3.64640686982113e-05
-3.00388612590915e-05
-2.9160635717489e-05
-6.3115680538095e-05
-2.12829920918037e-05
-3.63056905621748e-05
-1.24325316551052e-05
-2.80703437700789e-05
-1.46369635144681e-05
-1.91504399255327e-05
-1.43043068073619e-05
-3.95643802777985e-05
-2.76003999753497e-05
-3.35194987620152e-05
-2.68067208314015e-05
-5.44666287902601e-05
-5.19984510869577e-05
6.61787709624427e-06
-2.51107370234575e-05
-5.33068356850904e-05
-6.29875568561119e-05
-4.56729155163067e-05
-5.1921952965884e-05
-5.0832815836408e-05
-5.54100209963484e-05
-4.90220505176553e-05
-8.03377838061688e-06
-1.68575107333507e-05
-1.65793279467832e-05
-2.1836189016172e-05
-4.43105546454028e-05
-4.02243654137625e-05
-3.13374328222441e-05
-1.69256945171596e-05
1.70140317143137e-05
-4.32632051026057e-05
-2.55816550389062e-05
-3.05439069694335e-05
-4.86538096636828e-05
-4.99679342443356e-05
-3.05393868542792e-05
-4.48879445464202e-05
-3.37508398920868e-05
-8.33918973484489e-06
-3.94952815110521e-05
-4.28035685435043e-05
-3.11393503170235e-05
4.59744364678218e-06
-9.740258950629e-06
-4.94567969350909e-05
-1.58586218434581e-05
-3.4708698075553e-05
-4.6217531506096e-05
-2.59903113522885e-05
-3.18448664666697e-05
-1.58566205723569e-05
4.95415026883557e-06
-2.41197404689281e-05
-2.71075800170337e-05
-3.40570847250889e-05
-4.52234796651466e-05
-8.28157255528423e-06
-5.20922710241926e-05
-2.54264855941648e-05
-3.77759836061095e-05
-3.73032393296314e-05
-4.4500763199295e-05
-3.48822390468682e-05
-6.46718751880196e-05
-4.11370920381006e-06
-3.47969192243932e-07
-3.17417579586162e-05
-4.59519261095471e-05
-2.7957376192923e-05
-4.70159553086379e-05
-2.92317365746473e-05
-1.97308839091126e-05
-2.79731366527271e-06
-3.8782136021657e-05
-3.80692536858691e-05
-4.40415101846175e-05
-5.90978441867369e-05
-1.93363723491877e-05
-5.65682845957531e-05
-3.3673168702165e-05
-4.95109795971096e-05
-1.21732624667517e-05
-2.68820188885814e-05
4.26883354483838e-07
-3.18505268217964e-05
-8.0413569909228e-06
-1.73945630723101e-05
-5.60814944038636e-05
-1.80259923188029e-05
-2.22293784854904e-05
-4.80380320575727e-05
-2.31077935331348e-05
-5.7964192926572e-05
-5.0685461156233e-05
-3.05790308950987e-05
-2.7873190713538e-05
-4.33534471721596e-05
-3.46355244297961e-05
-1.98732453482559e-05
-5.15430673220163e-05
-4.53105356850851e-05
-1.81883267578891e-05
-2.40109929470513e-05
-3.15939561375593e-05
-3.31219496555153e-05
-3.80436637312125e-05
-1.67742971507936e-05
-1.39202797005336e-05
-3.95699913395399e-05
-2.61060539839686e-05
-8.4138225224933e-06
-2.17412042314014e-05
-1.08890518512694e-05
-4.01836296071258e-07
-3.24181663429848e-05
-2.30603879892555e-05
-4.37780640200314e-05
-2.70356436559437e-05
-2.8307725772793e-05
-4.44451980743452e-05
-4.79154643171814e-05
-3.65580632048948e-05
-2.632267752282e-05
-1.2895760994592e-05
-4.26603850902787e-05
-1.89650436664663e-05
-2.85291182358984e-05
-2.27525682108587e-05
-3.56322352906799e-05
-2.40376207636779e-06
-6.98315538483112e-06
-2.29372741975052e-06
-2.43865697350511e-05
-1.10202269141929e-05
-3.94977816967766e-05
-2.25049336935805e-05
-2.8823042430429e-05
-4.98217320226747e-05
-6.54287971104391e-05
-3.2233603439637e-05
1.63018669060455e-05
-5.36170964610391e-06
-7.1856559361269e-05
-1.77779424491343e-05
-3.07392829651259e-05
-5.01833068844263e-05
-7.03765557744272e-06
-5.79664834713943e-05
-1.29346717284824e-05
-4.15654978559387e-07
-3.76523059527398e-05
-3.94520645724556e-05
-4.65225173818517e-05
-4.85503326326089e-06
-4.8598832925803e-05
-4.93317270333795e-05
-1.07071205917563e-05
-4.61435845338926e-05
-4.06000461429548e-05
-2.51482964436192e-05
-3.42463983930769e-05
-5.59903899361489e-05
-3.42283165910737e-06
-1.69725018192627e-05
-4.77554246711015e-05
-1.99741965380882e-05
-4.76091056292018e-05
-4.4066847767808e-05
-5.98515921530646e-05
-1.15899956805304e-05
-1.82599345773099e-05
-2.00508393109083e-05
1.21902535830248e-06
-2.82175302034724e-05
-5.00277863432436e-05
-3.6371769739013e-05
-2.32720115287612e-05
-4.28325125268436e-05
-1.54409081002845e-05
-3.99671198616677e-05
-6.37175969191361e-05
-4.1086136642657e-05
-3.27002918304722e-05
-2.03677067582978e-05
-7.21855859804094e-05
-2.90624084663233e-05
-3.10616295228042e-05
1.03731765010772e-05
-2.4198578664544e-05
-3.58613624478173e-05
-9.02343498464514e-06
-4.45479399941901e-05
-5.08577762031403e-05
-3.15694206432578e-05
-5.37076853425444e-05
-4.39513747657821e-05
-5.34554579427845e-05
-5.10136320588966e-05
-3.83678548998949e-05
-1.88636947381556e-05
-6.46840196348053e-06
-9.43515859316596e-06
-2.89190426399194e-05
-6.06305176878957e-06
-5.12895247125701e-05
-3.25870285551887e-05
-1.8850219383244e-05
-1.90725361984309e-05
-4.09557483323822e-05
-2.08002577932151e-05
-2.76666876209787e-05
-1.70372569832475e-05
-3.49816564987387e-05
-1.63568457816514e-05
-4.59868626758926e-05
-2.75794436796293e-05
-2.00382379850263e-05
-3.13329516636669e-06
-2.31116478052373e-06
-2.06457528815326e-05
-3.58630253867336e-05
-3.07755585439711e-05
-6.52334430443462e-05
-1.84746605628284e-05
-3.54150651570936e-05
-5.12293388133187e-05
-2.43172204527025e-05
-1.7951211719214e-05
-5.15483750977901e-05
-1.89455935512356e-05
-3.04409577335265e-05
1.80331420128091e-05
-4.58216970730117e-05
-1.3064054812223e-05
2.06851165972109e-06
-3.5932998166407e-05
-3.46154485761955e-05
-3.217008451199e-05
-3.04587167979838e-05
-5.89066758967671e-05
-6.08869249154498e-05
-2.94691465960771e-05
-4.57946075192941e-06
-6.91147232582975e-05
-9.05601181689573e-06
-4.10739032121296e-05
-2.98598431407709e-05
-9.68498487035609e-06
-2.06552809576759e-05
1.51483197147461e-06
-3.55987225609674e-05
-6.16490026587913e-05
-3.18930980582317e-05
-5.24383605458346e-05
-4.76030578008045e-05
-4.18746361636907e-05
-2.76061239025008e-05
-1.77498117081775e-05
-2.62767803279911e-05
-1.92025261242707e-05
2.98738862313712e-06
-3.77036278370208e-05
-4.91437519905383e-05
-6.10037220852348e-05
-2.905197620794e-05
-8.98277573153539e-06
-2.65955247230722e-05
-4.56222040421015e-05
-2.34533535370266e-05
-3.75809511510071e-05
-3.09970189797243e-05
9.28358273716656e-06
-3.95977189223888e-05
-1.7690445883011e-05
1.50132848385289e-05
-2.4520872037743e-05
-3.2206544101476e-05
-3.12652158251191e-05
-4.38048011832932e-05
-4.23397947025021e-05
-2.67212510743759e-05
-4.96543261895096e-05
-7.98004504748627e-06
-1.23995087191173e-05
-1.04892943784811e-05
-2.2256404338411e-05
-3.06463626187955e-05
-3.23459704980403e-05
-3.11127025236729e-05
-3.55340838384265e-05
-4.43050346970081e-05
-3.00349059461347e-05
-1.79547138586249e-05
-3.76482198350505e-05
-1.02626661677205e-05
-2.58200931104579e-05
-3.68012012022362e-05
-3.04807381278075e-05
-8.06270201796231e-06
-3.80623356328646e-05
-2.82471667584197e-05
-1.60743182281271e-05
-5.48275940219232e-05
-1.20598821093111e-05
-3.45832517460983e-05
-4.75056140562348e-05
-2.462535113756e-05
-1.4155740826778e-05
-1.92577873207595e-05
-3.01333464589177e-05
-3.34530462934897e-05
-2.40350102845346e-05
-3.40067080182891e-05
-1.93236464493375e-05
-3.14412865670439e-05
-5.06868115393735e-05
-4.5660787844245e-05
-3.57276090208181e-05
-4.86990147087086e-05
-3.54373818802559e-05
-3.98855289809437e-07
6.06322060386498e-06
-5.24220827091451e-05
-2.50724951010829e-05
-4.0870341888217e-05
-2.45262577658825e-05
-3.14457065840904e-05
-2.46243042389151e-05
-2.82311153675258e-05
-5.64693613364674e-05
-4.52748124125601e-05
-2.77905305674751e-05
-4.43639153052018e-05
-4.03736389011298e-05
-5.55126398580474e-06
-1.45756009845929e-05
-4.05143246893304e-05
-3.46604390957563e-05
-3.82132270258721e-05
-4.23743568652965e-05
-3.84424445440382e-05
-1.82841890297402e-05
-7.63850853810032e-06
-1.3649571422404e-05
-4.07817041503956e-05
-3.15497575709143e-05
-4.05464446275088e-05
-7.6534592227959e-06
-6.34811137599043e-05
-7.23753428596308e-05
-1.97804681895492e-05
-4.03537527754586e-05
-6.13274924345565e-05
-2.05176662702835e-05
6.8133658686056e-06
-4.84792527431301e-05
-9.31995578128243e-06
-3.40108185679092e-05
-4.8090511393196e-05
-2.14367408876986e-05
-2.17421932701584e-05
-3.80773160821443e-05
-3.09287474541187e-05
-5.01010065243575e-05
-5.55512744171779e-05
-9.54649351009224e-06
-1.42954423903599e-05
-3.0496666711843e-05
-6.3394396428887e-05
-4.6004196750525e-05
-1.13377970503827e-05
-1.6196961533642e-05
-3.47558326211924e-05
-2.4153941295256e-05
-2.54527442346647e-05
-1.53236006284364e-05
-1.93110358617818e-05
-3.31884109473074e-05
-2.63558878629149e-05
-2.63912093585593e-05
-4.69644921285856e-05
-2.32252390218923e-05
-3.13107995811044e-05
-3.26372519336399e-05
-4.7204264626201e-05
-3.5837483197281e-05
-3.73459878455065e-05
-4.16871817366174e-05
-3.77741843543923e-05
-4.09837685611865e-05
-4.15456084191715e-05
-3.74790057753609e-05
-3.6302167277669e-05
-3.7286234489465e-05
-3.20962317484732e-05
-5.71956512760174e-05
-3.81582703444067e-05
-5.66685754755207e-05
-4.90378934107195e-05
-3.65303340342629e-06
-3.37648142608513e-05
-6.6951681032612e-06
-2.64182451234762e-05
-2.34263829593461e-05
-5.09855877930939e-05
-4.56099370332076e-05
-3.48445474619883e-05
-2.59301418721979e-05
-4.35755981785873e-05
-2.43915298336426e-05
-1.11382355650623e-05
-3.62815617778033e-05
-3.2543410020069e-05
-2.58942688391728e-05
-1.77851780707283e-05
-2.81679225015597e-05
-3.49889436082177e-05
2.6425650830375e-07
6.35261297117259e-06
-4.11199901931029e-05
-1.72279505236181e-05
-4.35283073382525e-05
-3.37691314131688e-05
1.37307931281466e-06
-6.20863349080522e-05
-6.01495063125482e-05
-5.29853915202918e-05
-9.01719225635199e-06
-2.16827449640797e-05
-2.89793805045911e-05
-3.20561697948297e-05
-3.48534421082577e-05
-4.17200680348089e-05
-2.75807575606148e-05
-3.85469597194139e-05
4.66007169774603e-06
-4.1515149301529e-05
-4.97607938022897e-05
-8.05916466484185e-06
-2.68896602694886e-05
-5.16692785714687e-06
8.2967971876789e-06
-2.42251134703685e-05
-9.03899322576638e-06
-2.97963382397204e-05
7.30723320758348e-06
-4.07664199031438e-05
-2.53244082384382e-05
-1.68613859698376e-05
-6.26793641444319e-05
-1.89693225000717e-05
-1.6757339099011e-05
-1.98474852476822e-05
-4.81550091859386e-05
-7.64634229939536e-06
-2.96442723684178e-05
-3.24112532014313e-05
-3.6510870663468e-05
-3.07225683431461e-05
-7.64472647500313e-05
-2.63708121874103e-05
-1.3988695953773e-05
-2.0896732194565e-05
-1.1932606931752e-05
-2.81687907891232e-05
-3.73458857542888e-05
-3.8020693713565e-05
-1.54027909730321e-05
-6.35923104802343e-05
-2.42646802155899e-05
-3.44089294625832e-05
-4.26567123542198e-05
-1.96963072038732e-05
-5.11204547065961e-05
-1.87542387747828e-05
-4.97815148317553e-05
-3.02537149449944e-05
-5.69987521827895e-05
-2.11323090030385e-05
-1.4164236958661e-05
-2.27264789254505e-05
6.14867766883422e-06
-2.12069858688396e-05
-2.60208845681162e-05
-2.59202673662568e-05
-3.65655542339936e-05
-1.45577492910722e-05
-3.86333062287819e-05
-4.02761336152035e-05
-1.43832873178973e-05
-3.50759155959226e-05
-1.80532662372176e-05
-4.10033670027596e-05
-2.96395464857826e-05
-2.07233299940359e-05
-4.92144011745343e-05
-2.00094908823115e-05
-6.06089602790856e-05
-3.38224246559879e-05
-2.72915701517996e-05
-2.3670519193318e-05
-3.76485819122771e-05
-4.4815033326419e-05
-3.25619406314114e-06
-2.88346726628393e-05
1.149261399263e-05
-1.53385339281247e-05
-1.10358750041072e-05
-2.24322759537023e-06
-5.03140081621864e-05
-6.98993870967383e-05
-4.47299820116141e-05
-3.12122264768063e-05
-2.61357540305147e-05
-3.7886289128249e-05
-2.77962848614134e-05
-3.82084948144077e-05
-1.90167259924545e-05
-5.06942586655918e-05
-8.96729409352102e-06
-5.11596807826648e-05
-3.60469486002982e-05
-1.9749355318699e-05
-2.32550449292415e-05
-4.48014517520428e-05
-8.68425485082762e-06
3.81755352318333e-06
-2.11222039250558e-05
-3.57100117774882e-05
-3.01427374700999e-05
-6.21108804207946e-05
7.2788440006054e-06
-2.06656508291867e-05
-5.26968824893089e-05
-3.67434606526611e-05
-1.64207932067837e-05
-1.26754464859564e-05
-3.31747111442621e-05
1.18785564424354e-05
-3.98333518391863e-05
-3.60515695082676e-05
-5.28772238657849e-05
-1.92188335535332e-05
-2.52489047502625e-05
-2.77788249731864e-05
-2.45871357002607e-05
-1.62779620762339e-05
-5.64419787723369e-05
-1.19671839148678e-05
-4.73500582324756e-05
-7.77861072723336e-05
4.36473890069298e-06
-1.95110796105064e-05
-3.83723638559523e-05
-3.31879498176444e-05
-4.13478507217669e-05
-7.70839983001415e-05
-2.16988100756352e-05
8.20990886737126e-06
-3.67354691675321e-05
-4.89893671863173e-05
1.04258120760487e-06
-4.41185319051221e-05
-3.5595667728146e-05
-1.85530741982087e-05
-4.95985469575077e-05
-3.45563474128289e-05
-1.17985636025339e-05
-3.34162411422341e-05
-2.43116978936144e-05
-7.96478532474764e-05
-2.17760809846599e-06
1.41309850900896e-05
-1.64145615491299e-05
-5.29376200084501e-05
-2.94720067710717e-05
-3.33461540694884e-05
-6.81315270803162e-05
-4.11244575104724e-05
-8.12590621759616e-06
-1.88922047708599e-05
-3.91710387269037e-05
-4.45616238392854e-05
-3.63900000586414e-05
-2.05075103751136e-05
-3.27555574954097e-05
1.60031450593393e-05
-2.25414234075296e-05
-2.66873238657127e-05
-3.65857559681106e-05
-1.46063927137939e-05
-2.38972289930528e-05
-3.06151449275776e-05
-2.89733316821809e-05
-1.83158598133065e-05
-4.75247070708357e-06
-3.73184027446718e-05
-1.58177241727295e-05
-4.03494422304065e-05
-9.69381620646706e-06
-3.96251206102375e-06
-3.01410402878411e-05
-8.17143137967805e-06
-3.52509445625501e-05
-3.699827404304e-05
-2.36116362535159e-05
-1.76002716815575e-06
-3.55613354080883e-05
-3.93760502117928e-05
-4.84536759256756e-07
3.17365566713266e-06
-3.80388530066962e-05
-3.15326898946578e-05
-9.84750769971183e-06
-3.23121281539567e-05
-1.11325605476851e-05
-1.87608911620384e-05
-2.83734534374968e-05
-5.32709622880134e-05
-4.20663651647184e-05
-6.63203594661838e-05
-2.59165476814328e-05
-3.85693318002036e-05
1.05447701965669e-06
-8.46909767070696e-06
-6.50864665952697e-05
-5.44726125045266e-05
-3.438814988666e-05
8.1959659969636e-06
-2.97527324862765e-05
-3.11433518369587e-05
-3.68396487402368e-05
-3.75303242431803e-05
-3.06493130035708e-05
-1.99042844028651e-05
-2.46283033217987e-05
-1.07501715738523e-05
-3.96002809079358e-05
-3.30288164988265e-05
-5.72369043680138e-05
-4.71168242530179e-05
-4.98329249995807e-05
3.02168460799238e-06
-4.32915717264073e-05
-3.89334279256296e-05
-4.96531468535087e-06
-6.04681342027489e-05
-3.03872480857998e-05
-2.89352956493062e-05
-3.00586703763832e-05
-1.29797363023874e-05
-3.40697591505914e-05
-1.89504648420114e-05
-5.15467637522996e-05
-2.11514436514752e-05
-4.09531840833298e-05
-2.75253776198586e-05
-1.20423925051686e-05
-1.79860812952878e-05
-4.08979341371668e-05
-1.87653078609297e-05
-3.23391769148369e-05
-1.499027677004e-05
5.256411864353e-06
-4.15559484872321e-05
-1.06362378448415e-05
-4.40299496055246e-05
-2.32181457800138e-05
-1.08501008271319e-05
-5.93643112009694e-05
-4.49857402959373e-05
-2.69372357862814e-05
-4.9041724106196e-05
-2.12243782251448e-05
-2.13173296435042e-05
-7.43951249014627e-05
-3.20948460532364e-05
-1.90841690342607e-05
-1.36691155864004e-05
-5.69125455047603e-05
-4.57901571448838e-05
-5.57608842819889e-05
-2.49036522598325e-05
-2.42609534333854e-05
-9.40042012891865e-06
-1.89269920855001e-05
-2.05172984478058e-05
-5.02277759111077e-05
-5.5005580066888e-05
-3.70574811786573e-05
-3.24257854743459e-05
-5.24462499880568e-05
-9.51535786199696e-06
-5.2470089757678e-05
4.55409169171967e-06
-3.45482002197439e-06
-4.00893263229258e-05
-3.20316350089294e-05
-1.65065925683246e-06
-2.96985530636834e-05
-3.0419244956857e-05
-3.54102369615862e-05
-3.88976040003953e-05
-3.70285323199154e-05
-3.77091184225099e-05
-2.21599057634504e-05
-3.43489609239664e-05
-1.88241144448146e-05
-6.1386455664774e-06
-1.36263852794194e-05
-1.70615294952809e-05
1.88277677702871e-06
-2.26023684767704e-05
-2.62027601069e-05
-3.12121094384308e-05
-4.58586648418901e-05
-2.14636660520666e-05
-3.22786549775213e-05
-3.16740211911328e-05
-5.51900819481831e-05
-2.58732892482427e-05
-4.41906496218922e-05
-1.55979827825367e-05
-2.14486077987991e-05
-8.28746930934131e-06
1.8357140748397e-06
-2.53841462674665e-05
-2.14670119598179e-05
-5.3056647452595e-05
-1.45662066255697e-05
-6.20137736268066e-05
-3.26176200575251e-05
-5.0356923984138e-05
-2.74402041521718e-05
-4.83379773391919e-05
-1.56041878165998e-05
-2.42520955084765e-05
-4.40312336908124e-05
1.10268334013588e-05
-2.10813978716194e-05
-4.09759840357679e-05
-2.13232217198037e-05
-3.61014793243321e-05
-2.36386100576521e-05
-3.39878139865441e-06
-1.30022769485328e-05
-4.9762612446788e-06
-7.95616279322279e-06
-2.44197100440689e-05
-2.86645410892387e-05
-2.93020478457152e-05
-1.33307135597181e-05
-3.27091455023017e-05
-2.12246828861358e-05
-2.07425957939183e-05
-6.40480985883914e-05
-3.40561889101959e-05
-3.11733133734455e-05
-4.72291238483006e-05
-3.32983054137244e-05
-7.66363935049761e-06
-2.9368665638655e-05
-1.05316243818599e-05
-4.48423971476605e-06
-1.30430852532876e-05
-5.0853339121493e-05
-4.47212164511258e-05
-2.6087764857342e-05
-4.35316830482713e-05
-5.04018046757179e-05
-3.9947996365894e-05
-5.06338506750161e-05
-4.54110885909771e-05
2.60687930781828e-06
-4.39242438469584e-05
-1.49014088180282e-05
-5.37641070685458e-05
-4.62398295339454e-05
-4.741624218434e-05
-5.84455422214078e-05
-1.87366002014496e-05
-3.68701997595641e-05
-3.38633383832108e-05
7.38590356757881e-06
-6.97158968554837e-05
-1.5489275999674e-05
-3.99306817113827e-05
-4.27024204839979e-05
-2.11498355060978e-05
-3.4857213954991e-05
-3.58763318984322e-05
-3.51679879579196e-05
-1.30401504020407e-05
-3.06095879854839e-05
-9.40972743807088e-06
-3.29962580480402e-05
-5.55616380628001e-05
-1.34851301198576e-05
-4.21201050750231e-05
-2.93161038271519e-05
-1.84029811597558e-05
-7.07604338775052e-05
-4.90648247787206e-05
-5.40653564190778e-05
-1.3238361796216e-05
-3.377864181914e-05
-4.00832937460085e-05
-1.3898524484168e-05
-2.80067552636281e-05
-1.63974464689429e-05
-6.74658741522672e-05
-2.20212029953892e-05
-1.44805847995206e-05
-3.04995213591488e-05
-4.37350884325407e-05
-3.29775237316973e-05
-1.0021786051984e-05
-3.26624391343764e-05
-4.81029511735761e-05
-5.75063465753853e-06
-2.81451756380584e-05
-2.14500259358106e-05
-2.0338363781954e-06
-1.91359561055725e-05
-1.79285469096767e-05
-3.9833663134392e-05
-2.1083219827667e-05
-2.94888314800564e-05
7.68359250161176e-06
-4.48027458253142e-05
-3.54445520090287e-05
-3.11206037344128e-05
-4.59168092748281e-05
-3.64336170422713e-05
-2.43022620567495e-05
-2.97152524328645e-05
-2.6494537790291e-05
3.05759080982296e-06
-3.41835810700845e-05
-3.53332264726812e-05
2.93587281304681e-06
-1.12276526247697e-05
-3.79975247109924e-05
-7.86832068522079e-06
-5.52059155777829e-05
-3.12770440748566e-05
-1.67175631884758e-05
-5.79510607550172e-05
-3.72739351057445e-05
-3.7358207970282e-05
-3.05243507568505e-05
1.70259293861267e-06
-4.45843857293085e-05
-1.30956191723814e-05
-3.03461760825865e-05
2.46644359619559e-06
1.46793251373486e-05
-1.4325424747771e-05
-1.12795376320093e-05
1.14038545122753e-05
-1.84904523059313e-05
-3.05832404405554e-05
-1.28761886671917e-05
-1.85416975250216e-05
-6.25562566989833e-05
-4.9810001556532e-05
-4.37821396357027e-05
-2.77187207975645e-05
-3.68544876964045e-05
-3.7272549158355e-05
-1.21352138808552e-05
-1.55490023895597e-07
-3.45846885663002e-05
-3.31469036658231e-05
-3.30505387351984e-05
-4.28506401527403e-05
-6.0587979219681e-05
-4.40783276447277e-05
-3.49433486696241e-05
-1.1624293687037e-05
-3.91655725193714e-05
-3.39996305606039e-05
-3.3842272910897e-05
-2.59815806675274e-05
-4.32565444893555e-05
-2.31836236696467e-05
-4.1854508178166e-05
-4.85124962234615e-05
-3.72875258997127e-05
-5.10281876723143e-05
9.48821117840319e-07
-3.85760778393211e-05
-2.88298622505054e-05
-3.68404991245239e-05
-3.90838996109436e-05
-4.87783138113953e-05
8.75161896178759e-06
-2.73697273959756e-05
-2.40615439278499e-05
-2.25018687253472e-05
-3.79664408713039e-05
-2.07728440057974e-05
-1.25527217536408e-05
-3.43259440628391e-05
-6.84862631801131e-05
-2.26336989200353e-05
-2.51906278413195e-05
-3.9289625938573e-05
-4.89056240564669e-05
-1.94723926571181e-05
-3.01395838225843e-05
-1.16569851380769e-05
-3.30280545832e-05
-5.52524494805815e-06
-3.90801216032438e-05
-1.40014501444248e-05
-1.48030603741686e-05
1.59317879012665e-06
-4.80824701080685e-05
-1.16917461178167e-05
-3.6610940377319e-05
-3.80008911089209e-05
-6.27552812131899e-05
-3.50468991109241e-05
-2.6128609148467e-05
9.57573052267514e-06
2.06661367202457e-06
-3.78491611093805e-05
-5.6635721735115e-05
-4.15898250653096e-05
-2.01015617413469e-05
-4.4660992693953e-05
-5.20529096353696e-07
-3.4119523552508e-05
-3.75038223243721e-05
-5.12409638539031e-05
-5.00530942847168e-05
-2.4397633594021e-05
-3.69084828201701e-05
-4.20613399845296e-05
-1.63483006692121e-05
-6.53772145035778e-05
4.3267070684819e-07
-4.07636636760403e-05
-6.30955460963533e-06
-3.4491167786079e-05
-3.38105398448627e-05
-1.22024130098946e-05
-2.97785222432704e-05
-2.00417208553026e-06
2.29710401525658e-06
-4.38708362640227e-05
1.50239969942813e-05
-4.47865333592385e-05
-3.05362407876378e-05
-2.40299497396753e-06
-3.71189732095552e-05
-3.09195482508691e-05
-2.76063677257313e-05
-2.58141416185262e-05
-2.0419447183553e-05
-4.39067471090997e-05
-3.15263041296892e-05
-2.91733124855403e-05
-1.76729704878031e-05
-3.0024220538514e-05
-5.5372321706803e-05
-4.626152244072e-05
-2.59091051988523e-05
-4.57612633345137e-05
-2.24068906857633e-05
-2.56514962521085e-05
-2.27094535523265e-05
-3.21482102157972e-05
-3.88304324579175e-05
-5.34251210027522e-05
-4.4860568124617e-05
-3.12184607352213e-05
-5.29081725207573e-05
-5.34876986069217e-06
-3.3768334994553e-05
-2.19030684180725e-05
-2.41607642914413e-05
-6.19286452564421e-05
-3.15185958378687e-05
-2.00455214512693e-05
-1.73996290668541e-05
-1.11430831737763e-05
6.47336026234509e-06
-3.61611105359038e-05
-1.30968500129947e-05
-1.37268759477406e-05
-5.40032408184333e-05
-3.34971902180599e-05
-5.5749389391375e-06
4.63147249975338e-07
-3.43994279967682e-05
-3.81397643077264e-05
-1.99320141079368e-05
-1.49484368017775e-05
-1.5098879438859e-05
7.13651413687418e-06
-3.80311922978611e-05
-2.37720997186019e-05
-3.32433835792915e-05
-1.97475550066557e-05
-1.9463952081462e-05
-3.82371158355693e-05
-2.695915576836e-05
-2.49294940233503e-05
-2.30897062676475e-05
-5.67935910299275e-05
-3.82984345767896e-05
-3.30497245994453e-05
-2.1647704161195e-05
-5.79901891582945e-06
-3.49224618671967e-05
-2.26412075172562e-05
-3.14933059020899e-05
-5.45848486898254e-05
-1.99919956279391e-05
-1.23032965294663e-05
-2.8653411658157e-05
-3.46022638857928e-05
-2.49462209398802e-05
-4.91957881853059e-05
-3.32885558215311e-05
-4.79210859498406e-06
-1.23897667922901e-05
-1.78483416748744e-05
-1.35261129099175e-05
5.30595054986314e-06
-3.5089452640849e-05
-3.73043043683258e-05
-2.49442953203195e-05
-5.60300490239686e-05
-2.17096310928012e-05
-3.54231392155805e-05
-7.27261216358471e-06
-5.22575212593103e-05
-2.23751331517119e-05
-4.3222622816333e-05
-2.93020732987412e-05
-1.65951043042947e-05
-5.39854455195386e-05
-1.96164573818109e-05
-4.53174024858041e-05
-5.19851939908591e-06
-2.76860007098504e-05
-2.37582877691891e-05
-6.95021056742778e-05
-4.70297963334417e-05
-5.50354161577338e-06
-3.01139219398297e-05
-3.4677605951803e-05
-6.4552394861858e-05
-3.80036842548304e-05
-1.42190318859995e-05
-4.12121432796756e-05
-1.22956928488523e-05
-3.81928865715294e-05
-2.37867072659469e-05
-6.34591384733474e-06
-6.90699345268529e-05
-1.73959144705549e-05
-2.82229754147316e-05
-4.12917725761506e-05
-2.20936039928146e-05
1.88640479909876e-05
-2.79022676436222e-05
-3.90440157059563e-05
-5.0220894786551e-05
-1.43844035334931e-05
-1.52616382873466e-05
-4.65827105143073e-05
-3.34495440842801e-05
-2.30343144721402e-05
-5.88727957358436e-05
-2.59176093190475e-05
-2.65688458965638e-05
-4.32936777878624e-05
-2.43815970796629e-05
-6.52438704532417e-05
-3.45861383385409e-05
-3.07058413512805e-05
-4.14505137126374e-05
-2.14999445274746e-05
-4.07801429437932e-05
-2.10951682302748e-05
-1.9157317629357e-05
-2.26482060588065e-05
-3.08941157643864e-05
-3.04641036230998e-05
-1.05375749905469e-05
-2.65878301807218e-05
-2.96570645162538e-05
-5.1536450469836e-05
-3.08714461570504e-05
-3.3562381182108e-05
1.72578256307446e-06
-4.2797664582297e-05
-1.58874634938203e-05
-2.58138401606016e-06
-3.76474839628371e-05
-5.03739222382371e-05
-3.06056369244926e-05
-2.69204241103362e-05
-3.07904118681716e-05
-2.95674390744479e-05
-4.31693558991054e-05
-2.21552403329008e-05
-2.70117047964222e-05
-4.11555133002254e-05
-3.97106158108126e-05
-2.7999213540887e-05
-2.51090344417685e-05
-2.91678320323194e-05
-3.86719856274656e-05
-4.21326676228957e-05
-3.00946322258924e-07
-4.94634100297056e-05
-2.08051654324929e-05
-3.07309050480519e-05
-2.74822890316699e-05
-1.76181541936499e-05
-2.44164171327598e-05
-2.2301838110521e-05
-1.24515604631095e-05
-5.65906971258817e-05
-2.21902767378967e-05
-5.46746217092871e-05
6.70974795616144e-06
-6.09929690688055e-05
-7.94364189032451e-06
-3.00595051965043e-05
-2.55359215507409e-05
-3.1908262712082e-05
-4.51462925669648e-05
-3.10553379698474e-05
-5.91915509997943e-05
-2.6633966460299e-05
-5.66723043763496e-05
-3.10943561291085e-05
-2.57204558636817e-05
-4.81444919672544e-05
-1.76037538213504e-05
-2.81125026684508e-05
-3.38706962784994e-05
-4.53845639318521e-05
-4.29205253709402e-06
-6.34809727545645e-05
-1.87134572202731e-05
-4.88300579644517e-05
-5.26744452924483e-05
-4.05400949288181e-05
-2.35313257137558e-05
-3.97498898436481e-05
-3.14854962396499e-05
-3.36985626720306e-05
-1.3051733318001e-06
-2.94682798757066e-05
-1.37419786551745e-05
-3.55580873840492e-05
-2.10147424527465e-05
-3.95261184104754e-05
6.80056323990968e-06
-4.55305668811682e-05
-1.23896441276499e-05
-4.92559895067992e-05
-4.20144264500673e-05
-2.96900048271599e-05
-1.73283012101023e-05
-2.8651457257573e-05
-2.79492760191851e-05
-1.39623281758427e-05
-4.99943893249693e-05
-7.64408432363403e-06
-4.15922740955166e-05
-5.24389718860226e-05
-2.62071904507098e-05
-3.44891687143847e-05
-2.36657914880526e-05
-3.00248679542998e-05
5.50736090054699e-06
-1.6169813242052e-05
-3.71315781470338e-05
-5.54422612876295e-05
-3.9410530293612e-06
-1.9645189169406e-05
-8.91373294796665e-06
9.66973210322325e-07
-5.08976654806106e-05
-4.96586374009075e-05
-2.24670806688526e-05
-2.63280176880917e-05
-1.84736458767418e-05
4.47338182359325e-07
-7.60082778592068e-05
-1.0157033868878e-05
-4.04396765410164e-05
-7.24717247855143e-06
-2.79803187481669e-05
-3.90412961262174e-05
-2.16012581229378e-06
-1.19175664589962e-05
-6.58712421302808e-05
2.61127310096828e-07
-4.49060701476123e-05
-3.73818266462603e-05
-2.80165173193396e-05
-5.26640634515357e-05
-3.46217112591676e-05
-2.56903844002042e-05
-7.99878483630082e-06
-4.96854475437859e-05
-4.27519772127265e-05
-1.14735270957619e-05
-3.92554125321995e-05
-5.97486299196225e-05
-2.48584333648022e-05
-5.20797415524346e-05
-1.50758394663356e-05
1.5066889316925e-05
-3.63103647247217e-05
-1.60499001143138e-05
-1.9454525341447e-05
-6.51885291641064e-05
9.47731666747591e-07
-3.91323712176995e-06
-2.19590389115303e-05
-1.46076653467084e-05
-5.47825352595447e-05
-1.94819921236709e-05
-3.45338138674552e-05
-2.16708370451453e-05
-3.93125394375061e-05
-3.52295300910552e-05
-2.43555250229103e-05
-1.43934707633433e-05
-2.07672160869725e-05
-4.80285725603249e-05
-4.30611331496856e-05
-4.30745445360853e-05
-3.21942190763289e-05
-4.16657370344778e-05
-8.39142693854902e-06
3.59245684039751e-06
-4.3311418367351e-05
-3.8247231998488e-05
-8.86520491193637e-06
-2.74931713281252e-05
-9.43755006509201e-06
-4.85488964498019e-05
-3.21428746038154e-06
-2.12340733953798e-05
-3.75499877073216e-05
-1.62870860725981e-05
-2.20801103146353e-05
-4.3908401529198e-05
-2.59612850407901e-05
-4.70861913030172e-05
-2.06706053324973e-05
-5.39399577998899e-05
-1.78556989256613e-05
-2.34734277613007e-05
-3.74503375227845e-05
-3.44546787336343e-05
-3.65858683128289e-05
-3.17501339270362e-05
-6.69092872159397e-06
-3.97453330508394e-05
-4.08011381548338e-05
-3.41975751823697e-05
-2.83477081733142e-05
-4.12554109912015e-05
-3.96668653771165e-05
-1.08628516648818e-05
-3.94764917580473e-05
-3.53577292383223e-05
-2.33926687746547e-05
-3.09946634272807e-05
-7.34426376104938e-06
-7.14148786625749e-05
-3.9494977327135e-05
-2.47767287704569e-05
-2.65828568954981e-05
-2.1250221279507e-06
-6.87606541112561e-06
-3.49788317052797e-05
-4.54019550447528e-05
-2.56424379392096e-05
-2.82384218986168e-06
-4.25237267241064e-05
-4.50665415619261e-05
-1.64914328731906e-05
-3.42713137933557e-05
-2.60640360739118e-06
-9.53077111774788e-06
9.24386828632309e-06
-4.98759047144359e-05
-4.41177979719662e-05
-3.95394728590858e-05
-2.98011505775178e-05
-3.76681254243372e-05
-3.48565976039186e-05
-2.24582229633099e-05
-3.28381437097521e-05
-3.13831987478627e-05
-2.69748091202586e-05
-2.02422783378956e-05
-3.73063137337203e-05
-8.52608216538913e-06
-1.67300250128342e-05
-1.01053152374264e-05
-3.28283485605436e-05
4.13043303929035e-06
-2.22118289559318e-05
-6.41767752303555e-05
-3.00503635204063e-05
-3.77427040262588e-05
-2.13260722406763e-05
-3.50436281297142e-05
-2.29911386946284e-05
-1.97141219342616e-05
-2.94026326722704e-05
-3.67591684391189e-05
-5.42847769477416e-05
-2.6899409376823e-05
-3.01471627486162e-05
-2.67844981705512e-07
-5.20606505493803e-05
-3.46679469081657e-05
-4.20688414171635e-05
-4.98169890680349e-06
-2.70589683560384e-05
-6.68482561310047e-05
-2.81843879492583e-05
-3.70108762827493e-05
-1.1506518883139e-05
-8.55881557509693e-06
-2.6079731553731e-05
-6.78500084372766e-05
-3.58886700508878e-05
-2.53945282436464e-05
-4.97033633017742e-05
-4.88012630978768e-05
-4.33889364572441e-06
7.78148431933804e-06
-3.35531896814582e-05
-4.79975689539738e-05
-3.48787178496939e-05
-9.07084319362968e-06
-4.1908920617364e-05
-2.81509197582314e-05
1.11563709842157e-06
-2.46127209156497e-05
-2.56971046352202e-05
-1.58829564094052e-05
-5.62418478331574e-06
-2.29860601534864e-05
-6.9368554640584e-05
-3.76535389871219e-05
-5.3303677065293e-05
-3.718359317507e-05
-2.08707863506022e-05
-2.47669242162064e-05
-9.00916636687173e-06
-4.9303743118184e-05
-4.60510466250763e-05
-3.51324277908874e-05
-3.46129361486112e-05
-3.2689575093564e-05
-4.27241703031092e-05
-5.30831121803049e-05
-4.73231017025101e-05
-4.36818219940895e-05
-2.26853328933476e-05
-2.48329787861588e-05
-2.40472868201293e-05
-2.98858774667695e-05
-2.07869654175451e-05
-3.14815336845526e-05
-3.23893379220045e-05
-2.36947854303029e-05
-2.08742061557903e-05
-3.08474563543712e-06
-3.17094718306822e-05
-3.26215689564022e-05
-8.71173675046133e-06
-2.97375186692311e-05
-2.86665074677499e-05
-2.52640160263032e-05
-1.97476496872155e-05
-2.01091464924625e-05
-3.51077732692354e-05
-5.73522491623498e-05
-1.55261811591339e-05
-8.96329510741811e-06
-3.99977245336884e-05
-2.45981791367543e-05
4.28654224417078e-06
-5.56327280367088e-06
-4.49148352140706e-05
-2.13442684967557e-05
-2.12538631214531e-05
-2.20188498949084e-05
7.25543090223774e-06
-2.60927582658988e-05
-5.97172226478209e-06
-5.00492106870321e-05
-1.85706025440747e-05
-3.74745675936002e-05
-2.27347830462822e-05
-3.42349020749513e-05
-5.70137146160583e-05
-5.22046275869239e-05
-1.22398513366317e-05
-5.25159712415346e-05
-1.08379629215773e-05
-5.44366876178912e-05
-1.42572519118558e-05
1.03978415742153e-06
-1.91960095475328e-05
-4.94439409307831e-05
-2.29935190749237e-05
-1.02374013827641e-05
-1.43565269909919e-05
-4.19786848536434e-05
-2.45448390404096e-06
-3.46870965922487e-05
-3.55179219645001e-05
-1.34562196793242e-05
-3.64000559457063e-05
-4.79399051971961e-05
-3.67224840553757e-05
-3.78135097950436e-05
1.47796964627666e-05
-4.89257546902946e-05
-5.22141766314894e-05
-1.27051068681281e-05
-1.98551503534488e-05
-3.24691132952111e-05
-4.62532241978533e-05
-1.83523968945228e-05
-3.41766205728408e-05
-2.46275856699645e-05
-3.62323847160864e-05
-5.23083281430841e-05
-5.28011042915113e-05
-2.15380761707067e-05
-3.13516377696366e-05
-2.42064983689134e-05
-5.66223093428047e-05
-6.2304201283218e-05
-5.76081903717181e-05
-3.22556195484839e-05
-6.98665549410015e-06
-9.49906529903699e-06
-3.0827859067924e-05
-7.4969881788816e-06
-3.27696707740813e-05
-4.27678738747829e-05
-2.18728073119973e-05
-2.83636505769071e-05
-4.48431545368104e-05
-3.34432336516622e-05
-4.70416224197717e-05
-5.85527256193524e-05
-2.74798411675767e-05
5.23330664021463e-06
-1.34296408841392e-05
-2.98171367149237e-05
-3.02131088716485e-05
-9.86426703329751e-06
-3.2478622345607e-05
-4.25938210638936e-05
-3.67563609797541e-05
-3.92031034905135e-05
-2.23268698040246e-05
-3.38229965540136e-05
-3.80384570598965e-05
-4.66095938667207e-05
-1.67886144356976e-05
-4.42779939410162e-05
-1.11947774516137e-05
-2.55207164379207e-05
-2.85519496265677e-05
-7.5468442502483e-07
-2.77611606353489e-05
-3.29138769316142e-05
-3.06633281860181e-05
-3.26485566891388e-05
-1.96743164729706e-05
-3.00142087670896e-05
-1.14939395068144e-05
-4.47809111978234e-07
-2.86013839995933e-05
-1.98094651832986e-05
-2.90770786868777e-05
-3.47863029234549e-05
-3.64992885804595e-05
-3.96362194436686e-05
-8.98944737474357e-06
-2.73177261197304e-05
-2.78584223601079e-05
-3.12000530421697e-05
-3.7935105185268e-05
-3.06630707255216e-05
-4.46453339305563e-05
-1.86465159035694e-05
-6.55802990336022e-06
-5.54512796813958e-05
-2.19006659412653e-05
-2.65088667938332e-05
-1.3272987877977e-05
-2.93597491522957e-05
-1.52450420164427e-05
-3.53828499191268e-05
-2.07222903426663e-05
-1.09466892832531e-05
-4.23058093413345e-05
-7.51007568559607e-06
-1.58798966783531e-05
-3.94135338363921e-05
-2.84550466349466e-05
-2.66486030895956e-05
-3.40446571819068e-05
-6.33292646901364e-05
-3.80933988650375e-05
-2.18740291278658e-05
-9.28768185479795e-06
-4.24336327076282e-05
-5.13952833541348e-05
-3.14682701980895e-05
-5.78061703271716e-05
-2.68805120767155e-05
-7.70314058142853e-06
-1.43512675323596e-05
9.54603579199763e-06
-4.37852864031096e-05
-7.59387742208403e-06
-3.49873186102814e-05
-1.91443983542027e-05
-4.68142581602071e-05
-2.83339587825936e-05
-1.45566985929383e-05
-2.51776322153834e-05
-2.61269384612353e-05
-2.94810357484494e-05
-2.63487573908221e-05
-3.50047515823102e-05
-2.77070614781192e-05
-3.23170930732108e-05
-2.73954924729129e-05
-2.42311900249734e-05
4.29688752830444e-06
-3.13380770956943e-05
-1.15483421495832e-05
-9.17249743018218e-06
-2.94063629907945e-05
-4.28530355165805e-05
-4.71524724238092e-05
-4.50965903539012e-05
-2.38171434390709e-05
-5.77159136608039e-06
-4.6514251782438e-05
-4.17703471375302e-06
-5.30303952900809e-05
-6.09129366743653e-05
-3.57854634217838e-05
-2.75434406895048e-05
4.06562472679337e-06
-1.93590740392923e-07
3.67986481249756e-06
4.13154719186784e-06
-3.8228717625292e-05
-1.80929688216637e-05
-2.99504704512622e-05
-3.54794968989656e-05
-3.80859088226989e-05
-6.66435942153732e-05
-1.80559344823965e-05
-5.12177407014158e-05
-2.3055050209053e-05
-1.91966024243717e-05
-6.01510720143379e-05
-2.07940374152716e-05
-4.60986346218235e-05
-2.23576651486114e-05
-3.73717389471821e-05
-3.7740107347092e-05
-2.45996240769874e-05
-1.55462007718013e-05
-4.17756979473522e-05
-1.19222756286401e-05
-6.24198485020914e-05
-3.55177561547377e-05
-1.42705905716687e-05
-2.0269290918189e-05
-3.33285856483052e-05
-4.67764249428517e-05
-3.1315486444234e-05
-2.67394258668191e-05
-4.98610098933024e-05
-5.37642104750351e-05
-1.13486546506251e-05
-4.05593303549429e-05
-2.0770664459871e-05
-3.57219588551645e-05
-5.36569646311444e-05
-3.46166823557384e-05
-4.60825577514892e-05
-3.04519568603267e-05
-4.72335454487198e-05
-4.17945347928138e-05
-1.88863252459912e-05
-1.40062612331731e-05
-2.84989801445587e-05
-1.87847574521426e-05
-3.24494615986655e-05
-3.00012622220897e-05
-1.13246691612015e-05
-3.93593898752044e-05
-2.12548417616749e-05
-1.87540426034918e-06
-3.4763963742147e-05
4.43892766670298e-06
-7.30060349120136e-06
-3.63663441210985e-05
-4.28662333178211e-05
-7.06008332969567e-06
-1.20490665689998e-05
-2.33872002480178e-05
-2.66193052066674e-05
-4.86229938351468e-05
-1.03414674495199e-05
-3.89578640090583e-05
-2.24321317698029e-05
-1.4713242591289e-05
-6.47563034666156e-05
-6.04737406224652e-05
-2.69790688879657e-05
-6.6715033920082e-06
1.21050087049813e-05
2.45171868959168e-06
-1.29553919523749e-05
-4.27553944507028e-05
-6.74462213261057e-05
-1.99073548923366e-05
-1.27826550224976e-05
-4.52852503139926e-05
6.886072888604e-06
-3.18450875177013e-05
-2.24716377747942e-05
-5.71448091453489e-05
-3.72787313191001e-05
-6.51945121989825e-05
-2.40196323213914e-05
-2.9773358975529e-05
-3.7841107603611e-05
-2.096805049565e-05
-1.62933711424216e-05
-4.58484307948058e-05
-2.97596490328712e-05
-2.55360437922413e-05
-2.27412477628567e-05
-4.88526589874476e-05
-5.45640676045031e-05
-2.17077645708202e-05
-2.9979996296636e-05
-1.86414594976319e-05
-3.09999302197871e-05
-2.39738402588879e-05
-1.42995088358095e-05
-3.5727544764346e-05
-6.87329002156294e-05
-2.39708298593271e-05
-4.95880172173635e-05
-4.33500160824608e-05
-5.24213814873747e-05
-3.48463926000189e-05
-5.5423123047139e-05
-2.09287346941588e-05
-5.53541699497669e-05
4.28858575934337e-08
-3.5567240604141e-05
-5.7542599671252e-05
-3.7750187602834e-05
-4.52562446251072e-05
-6.03226640346926e-05
-7.43030946969683e-05
-3.64468563491575e-05
-9.64696653462619e-06
-1.48261825716445e-05
-2.74709099688494e-05
-6.45262232926876e-05
-5.67037359950122e-05
-5.39878410913899e-05
-3.39875877816391e-06
-1.27246668643195e-05
-2.14020637122348e-05
-9.09022148625813e-06
-5.55392966513856e-05
-5.73243953023197e-06
-2.713073492708e-05
-5.78111736139571e-05
-2.03507927649825e-06
-1.49008706343529e-05
-2.1962542342482e-05
-4.92476142026926e-05
-5.32103602453798e-05
-5.21400368532154e-05
-4.45435413987793e-05
-1.38354237552163e-05
-2.6566299520622e-05
-4.35101176484822e-05
-4.50498729639294e-05
-3.45024431438005e-05
-3.29552236835897e-06
-2.95884178878551e-05
-2.46807708739996e-05
-4.36067743679443e-05
-3.77369107701687e-05
-3.22063460941914e-05
-1.81061139007685e-05
-5.74274462514264e-05
1.04042215076606e-07
-2.76670670839015e-05
-4.12126898389365e-05
-2.85304149639773e-05
-2.8040999373466e-05
-3.52545572436758e-05
-4.06748754347187e-05
-2.14794764522181e-05
-4.98732226589684e-05
-1.27989956551641e-05
9.01911094528179e-06
-3.46881416507414e-05
-3.80434406356642e-05
-6.72025295665061e-06
-2.62097035708356e-05
2.41038763257457e-06
-1.12914412492272e-05
-2.41008276125595e-05
-9.00329138041314e-06
-3.67280717502703e-05
-2.28798494927563e-05
-6.56569397763793e-06
-1.27999834899699e-05
-3.50666044925829e-05
-3.95179302095389e-05
5.46537968805774e-06
-2.48487978059781e-05
-1.82524490595331e-05
-2.28085986976618e-05
-3.99286515392564e-05
-1.87733625189519e-05
-2.17686199295582e-05
-1.58032708776389e-05
-2.43344332977006e-05
-2.89664081605328e-05
-1.23213669544018e-05
-5.54253802495516e-05
-8.78732402021989e-06
-4.49214770135495e-05
-3.2904428743194e-05
-4.83111901596629e-05
-4.09919342458229e-05
-3.81945411779919e-06
-2.94440022656263e-05
-1.33761961846407e-05
-2.90043201266654e-05
-1.52929515541676e-05
-4.71599998076021e-05
-2.67128927433607e-05
-5.28267361053793e-05
-2.88582771224231e-05
-3.11203738070701e-05
-3.49571625952167e-05
-1.2579267025699e-05
-2.97478265309664e-05
-3.4502302524342e-05
-5.20174473071882e-05
-4.14493151232121e-05
-1.61064436947592e-05
2.01343655464848e-05
-3.11372807082608e-05
-2.56594055159029e-06
-2.74250885984359e-05
-1.31169900557507e-05
-1.3428393305628e-05
-3.67707755222778e-05
-2.66264489847453e-05
-2.41712392715053e-05
-2.71488981021054e-06
-4.98291732746213e-05
-2.65696640944252e-05
-1.52496815130481e-05
-3.12986386698154e-05
-3.74365373900294e-05
-3.33505214081029e-05
-4.78000964546943e-05
-7.38882166233277e-05
-4.50251029400722e-05
-3.07943324024243e-06
-4.87558287586892e-05
1.08316520438497e-05
-5.84301738521769e-06
-2.62269485962468e-05
-3.74111417938083e-05
-2.34569115685176e-05
-1.48294316701364e-05
-9.92316995907e-06
-6.08774825295179e-06
-3.20489289075646e-05
-7.98370857689881e-06
-1.75327219310417e-05
-3.9496536992149e-05
-6.56522259064349e-05
-2.09065571107723e-05
-3.55895951091629e-05
-2.74850693587474e-05
-3.50079309163159e-05
5.60046307418503e-06
-3.20478564900092e-05
-4.06016164115012e-05
1.11059551679579e-05
-3.88821033173582e-06
-1.31117254453868e-05
-1.23390851537538e-05
-9.61076041916566e-06
1.50604521211762e-05
-2.05152008300741e-05
-3.32254094257866e-05
-1.29937662913877e-06
-8.22951507744472e-06
-4.83980535768452e-05
-6.38479293393144e-06
-3.27314080392695e-05
-4.49265699557408e-05
3.37329873492201e-06
-4.66479945097759e-05
-2.98815748680053e-05
-2.40247029746004e-05
-3.36442372006953e-05
-1.99412581214218e-05
-2.74064311378022e-05
-2.20968524096833e-05
-3.57102801162608e-05
-2.13795130088922e-05
-5.09041264493408e-05
-1.24228964540239e-05
-2.85828926973539e-05
-1.36899693752665e-05
-3.53519895375258e-05
-3.83214551358473e-05
-1.8515183137942e-06
-4.95463976841535e-06
-3.58685219224482e-05
-4.06479588782888e-05
-6.09054664248555e-06
-3.93089375575595e-05
-1.31385890264141e-05
-5.00972689575582e-05
-4.91375788810313e-05
-2.14742105893512e-05
-2.19321562381078e-05
-3.33585848898074e-05
-3.7917995510392e-05
-2.93684465618933e-05
1.07520189614878e-05
-4.81672232315462e-05
-3.85719917786954e-05
-3.1208009701464e-05
-2.64287059945425e-05
-4.20570510311291e-05
-3.04623952896156e-06
1.39261237330047e-05
-3.72951564331296e-05
-2.55493302606028e-05
-5.95277683188945e-05
-2.91907691964822e-05
-2.96925435209353e-05
-2.51785733717358e-05
-5.85348544059449e-05
-5.21404113582475e-05
-4.22992114122299e-05
-7.52166481473218e-06
-2.60431057904319e-05
-2.45143116766006e-05
-4.69031885954716e-06
-2.12502409883082e-05
-4.06351127292788e-05
-1.62316624278388e-05
-2.92105183318577e-05
8.05607554880256e-06
-1.77328960196085e-05
-3.02766494633133e-05
-4.14837074357319e-05
-9.18183273074698e-06
-2.7944639483109e-05
-5.00640828814233e-05
-2.63469271416728e-05
-4.77574625839241e-05
-2.78472562670458e-05
-2.17164039780749e-05
-7.42240859020691e-06
-4.34951790260604e-05
6.00435072038794e-07
-2.4935452186917e-05
-1.22980731170869e-06
-2.68306299195325e-05
-3.56386435009123e-05
-3.4690867269325e-05
-2.16132731743654e-05
-1.36346718380809e-06
-5.30774073638085e-05
-4.1966800804664e-05
-3.12993411650519e-05
-6.34844043655092e-05
-7.1522968094798e-05
-6.01481945948295e-05
-4.04388322094463e-05
-3.74983129185647e-05
-3.39556166585902e-05
-2.46164286163732e-05
-4.35264655782959e-05
-2.61047414736878e-05
-2.05935332423361e-05
-2.33259583816266e-05
-3.01826235606265e-05
-6.1955604818257e-06
-3.20988011246551e-05
-1.87936471933207e-05
-3.74889705906921e-05
-1.65160655979191e-05
-3.39642391294167e-05
-2.65413161047821e-05
-1.1220062224919e-05
-2.98684475562761e-05
-6.58917267456095e-05
-3.75441508226142e-05
-2.41263543343576e-05
-2.46713919304879e-05
-7.34522963784244e-06
-3.46532774941854e-05
-1.17442522302218e-05
-2.48004369516421e-05
-1.98563587915027e-05
-1.60754122689988e-05
-2.12177268658164e-05
-1.54713905632817e-05
-5.46687632274243e-06
-2.17856056551907e-05
-3.55424365073399e-05
-3.66887421877645e-05
-1.83110508531987e-05
-2.16610004568421e-05
-4.63499556597039e-05
-2.48258302128664e-05
-6.94946015709254e-05
-3.30760856580843e-05
-2.79456021884025e-05
-1.9328051876157e-05
-2.8628144798883e-05
-5.24267543484925e-05
-5.85153417651447e-06
-5.38006117841469e-05
-3.93336616460534e-05
-5.53560825346849e-05
-1.02412675084894e-05
-4.18330691774452e-05
-2.83913405286938e-05
-5.31088129419175e-05
-5.01277180976288e-05
-4.20824758450073e-05
-4.81806710579432e-05
-4.00372088163496e-05
-4.85309625605326e-05
-3.3827772057665e-05
-4.34710532637675e-06
-1.01485508449073e-05
-3.35361895765206e-05
-1.60539412918885e-05
-5.49492479653816e-05
-5.7386629617248e-05
-1.95217593771098e-05
-4.03188883424255e-06
-3.02852975020005e-05
-4.44509594174529e-05
-1.93664188998381e-05
-1.01937512288045e-05
-6.48050447639999e-06
-4.50853856271465e-05
-3.78790439629646e-05
-6.08479552571275e-05
-1.98885394176475e-05
-2.47990674989911e-05
-2.03795071448321e-05
-3.44004430480324e-05
-5.11362179020401e-05
-3.31116871612014e-05
-4.0842577636874e-05
-2.55564614286994e-05
-3.96244183715601e-05
-2.72309833396546e-05
1.35634047994626e-06
-2.34505292209411e-05
-2.79114833028254e-06
-3.12322497769041e-05
-5.00979506709873e-05
-3.08538237190566e-05
-3.63061683326842e-05
-3.20347668552988e-05
-2.07384838352859e-05
-4.93288404722763e-05
-3.70609089360649e-05
-4.82589465093059e-05
-4.89918516102418e-05
-5.75520740968958e-05
-3.35453081182921e-05
-1.43593674935902e-05
-2.59955277915137e-05
-1.70972058428292e-05
-1.73314983716577e-05
-1.25718910798662e-05
-2.54998816149493e-05
-3.32555712621815e-05
-2.21039947673843e-05
-4.94027229024186e-05
-3.44380409909924e-05
-1.99792581296572e-05
-4.40843152992538e-05
-1.15488908513781e-05
-4.23703032381965e-05
-1.311583724836e-05
-5.03115216475018e-05
-1.78957896112252e-05
-3.34524311325747e-06
-1.09063033391271e-05
-1.23505163823916e-05
-2.04916880979728e-05
5.38142123009315e-07
-4.4030173541789e-05
-2.30792715113088e-05
-2.20331050897248e-06
-4.58411163752985e-05
-1.52056374609197e-05
-3.72204824465104e-05
-3.3934877830305e-05
-1.67999534572639e-05
-4.0508766627628e-05
-1.05588626307332e-05
-3.61527649094142e-05
-3.05649458456412e-05
1.18381449368104e-05
-4.95272667709536e-05
-3.68902025837749e-05
-2.7949183494175e-05
-3.10757401982023e-05
-1.2218285065423e-05
-1.55601259161251e-05
-3.61570233641907e-05
-3.93154344219241e-05
-3.86205341311782e-05
-1.29482864022969e-05
-2.0941275562852e-05
-2.00345579077847e-05
-4.47115168844738e-05
-2.71882319207984e-05
-6.10660357756079e-05
1.0141847557208e-05
-4.44143566465846e-05
-4.34731240304572e-05
-1.27469591058334e-05
-3.48975602797728e-05
-2.44941967032439e-05
-4.09039539923784e-05
-4.27237571207665e-05
-4.92362546105805e-05
-2.03396943751364e-06
-3.28517836074455e-05
-1.82241863188225e-05
-7.05795821373703e-05
-1.71750043507849e-05
-3.70160631617108e-05
-1.48442362121954e-05
-4.80979868317994e-05
-3.24874132873849e-05
-3.32423269023747e-05
-3.86865541889305e-05
-6.08021116578284e-05
-2.9787811202309e-05
-4.17007627581808e-05
-5.27232415389302e-06
-2.73731796177165e-05
-4.54243965917204e-05
-2.31615045304419e-06
-3.48579080233985e-05
-3.34372356356133e-05
-2.43098272889193e-05
-6.39244559784789e-05
-7.46207082278722e-06
-2.40328650156319e-05
-2.86102637467728e-05
-3.82664401775785e-05
-2.68619701674111e-05
-4.43194345709708e-05
-1.49402762019841e-05
-5.01892438338443e-05
-1.49236674450915e-05
-2.68234609604462e-06
-4.47067029016422e-05
-4.504153880972e-05
-5.28908733422244e-05
-2.81084399999379e-05
-2.53046634488752e-05
-1.65611807559735e-05
-5.17234635851988e-05
-2.74926591559114e-05
-2.40155315661126e-05
-2.40875298474874e-05
-2.2818203646006e-05
6.82866220353267e-06
-4.84228479999082e-05
-9.30595107010016e-06
-2.38152522709228e-05
-3.0299385361538e-05
-1.51946834681521e-05
-2.77642267093132e-05
-1.90118486464891e-06
-7.07363547840087e-06
-1.0462163193174e-05
-2.97410668078964e-05
-2.25953951921469e-05
-1.66930263044353e-05
-4.01683701876875e-05
-2.61171682117847e-05
-3.10695109727834e-05
-2.44585969879823e-08
-2.09446050614658e-05
-3.51596084572005e-05
-5.15589241739855e-06
-8.48814603420642e-06
-5.52349469474873e-05
-1.78880537747301e-05
-1.51872389155139e-05
-2.3248687275433e-05
-2.29974109340209e-05
-1.03501441098138e-05
-2.84009002872993e-05
-4.74118863733797e-05
-5.00730321534881e-05
-1.97437463893743e-05
-2.02275168550857e-05
-3.49078906602241e-05
6.39773130366807e-06
-7.67172660974204e-05
-3.24669579161987e-05
-1.38335778444339e-05
-1.67819715858995e-05
-1.75657083049606e-05
-8.80777539497377e-06
-3.07373938955849e-05
-1.77272467123731e-05
-5.83941907041177e-05
-4.25186092784464e-05
-2.22878107534239e-05
-4.32275949730538e-05
-6.99152081722237e-05
-2.47289036449816e-05
-2.55692458053039e-05
-2.83341225805245e-05
-2.07494745838566e-05
-1.63324152585501e-05
-8.68674866264273e-06
-2.24890531930763e-05
9.70943556017572e-06
-2.36772316061097e-05
-2.74514926008074e-05
-2.6317759347935e-05
-2.6401730169438e-05
-1.65281845246756e-05
-5.96609601515616e-05
2.32526027081868e-05
-2.26666039208746e-05
-1.72727283651936e-05
1.16169980053803e-06
-2.52771503037182e-05
-7.87082754653375e-06
-5.46350575725742e-05
-4.48768291761593e-05
2.309110849304e-06
-5.2483436329379e-05
-5.10222179374962e-05
-2.63956693299828e-05
-4.22077704172568e-05
-2.89030374960668e-05
-8.2855273154033e-06
-3.96303509136632e-06
-4.38763454844469e-05
-8.36196588202889e-06
-3.36398877505242e-05
-3.63519484574397e-06
-5.79120985980481e-05
-3.57061767288158e-05
-4.98732328844927e-05
-2.327249586307e-05
-3.77826441915005e-05
-5.37285773154015e-05
-2.80172389550743e-05
-2.44308493942695e-05
-3.59138561788127e-05
-1.66652920028237e-05
-4.2689005561068e-05
-5.58036278856418e-05
-3.09685271998012e-05
-2.92612869882924e-05
-7.34455021598521e-06
-3.21534962069336e-05
-2.26790642824934e-05
-1.12526603597522e-05
2.61100994817706e-06
-2.45245878812538e-05
-5.32172567309213e-05
-8.76168597332636e-06
-1.36442835250959e-05
1.1391978382716e-06
-6.95730297521395e-06
-1.80964288232424e-05
-4.79170068585575e-05
7.51961533467692e-07
-2.38895238859033e-05
-2.26274254072184e-05
-4.01214498949923e-05
-4.00487036238255e-05
-3.21602965903747e-05
-3.49759016430297e-05
-2.15301559324013e-05
-1.29990483937611e-06
-2.52832919377222e-05
-2.2660997191326e-05
-3.08695824175451e-05
-4.7185811673345e-05
-2.69433076868984e-05
-3.19408640905644e-05
-3.1800050976273e-05
-3.07714723423338e-05
-4.49240308553019e-05
-2.43541929184794e-05
-5.76032386741626e-05
-1.97923422133662e-05
8.12867608267277e-06
-9.96780288194379e-06
-6.38383981183279e-05
-3.46962039965478e-05
-2.86843404020132e-05
-1.955388533889e-05
-4.65093589695126e-05
1.98400413899941e-05
-4.35748527018904e-05
-8.84958790537245e-06
-3.46768677114798e-05
-4.14780990139067e-05
-6.37866354922149e-06
-5.99029169542058e-05
-4.34512734992406e-05
-2.87794594035746e-06
-5.27271854728723e-05
-3.59734853408074e-05
-2.05041561049221e-05
-4.51143701038622e-05
-1.90011445707307e-05
-1.87057921054758e-05
-2.70042595885194e-05
-4.10252869911917e-05
-3.78970985923371e-05
-4.78462282686215e-05
-3.18477306671372e-05
-1.79681366899572e-05
-3.92006745735299e-05
-1.85359007447965e-05
-9.88169238109713e-06
-3.51088148246249e-05
-2.52816639676117e-05
-2.01127354881762e-05
-5.34082123920743e-05
-5.19619615392453e-05
-2.74585752616819e-05
-7.16350093321853e-06
-3.45364782674941e-05
-2.83107179740843e-05
-3.47155228072815e-05
-1.66597423055557e-05
-9.48000975849394e-05
-3.50495952427319e-05
-4.48799556190067e-05
-2.70056685352307e-05
-1.59409390637269e-05
-3.8715542156833e-05
-5.17046012242868e-05
-5.10557181351149e-05
-1.80381291317391e-05
-4.70129437711324e-05
-5.12823280791351e-05
-1.00797611204583e-05
-3.4260972274661e-05
-1.74773614752141e-05
-5.78813765692765e-05
-8.09296459117932e-06
-1.37996725643822e-05
-4.12376146048419e-05
-2.68253071750312e-05
-3.00735840165428e-05
-3.63139758750802e-05
-3.69946657955604e-05
-2.97693947840574e-05
-5.4604798915842e-05
-1.53261981683558e-05
-2.45137133353883e-05
-3.04389107542051e-05
-2.91989885183405e-05
-4.45281862399259e-06
-2.64163350793596e-05
-4.42946659849907e-05
-1.86738327451802e-05
-1.97988751047921e-05
-5.05711664462044e-06
-2.91545166244922e-06
-5.04947539781836e-05
-2.03581472260559e-05
-4.01386175654241e-05
-4.53497190223284e-05
-3.60004141183111e-05
-2.12753436533771e-05
-7.39049443151132e-05
2.11382118547263e-06
-2.42838910619533e-05
-4.36536126500538e-05
-5.28777407771638e-05
-2.61878033573426e-05
-2.19180333971683e-05
-1.68251849556588e-05
-2.28425579678472e-05
-2.38778508331794e-05
-1.47957656675656e-05
-2.26558220411834e-05
-1.96023179074969e-05
-2.45104536736942e-05
-2.36298550764218e-05
-2.78501103358607e-05
-2.12595703805649e-05
-4.5481902102249e-05
-7.81061717896538e-06
-4.47678817357234e-05
-3.92062366682929e-05
-2.06822282204036e-05
-2.89923950597119e-05
-2.58720315897525e-05
-1.57211498059228e-05
-2.3178118740018e-05
-6.09358487235757e-05
-2.33520056673021e-05
-2.14345143361275e-05
-1.62236221196273e-05
-1.51217695482115e-05
-6.16558283139252e-05
1.20106647690504e-05
-4.73318195336719e-05
-9.36360814099669e-06
-1.42977683266383e-05
-4.61378328214366e-05
-5.38160965575821e-05
-4.24654399154581e-05
-3.46804631349474e-05
-4.93734208581116e-05
-3.5710718854061e-06
-4.57125251370662e-05
-3.62505739401813e-05
-7.64147375084557e-06
-4.47356618715062e-05
-1.24609491395139e-05
-1.77718815426051e-05
-8.04964072164397e-06
-3.65182278718738e-05
-5.48420881444069e-05
-2.65885632826888e-05
-3.08201876184199e-05
-4.58235849610867e-05
-3.39240475277379e-05
-2.01601032288685e-05
-4.17269599495371e-05
-8.17507562464416e-06
-6.43496154669807e-05
-2.74400449729668e-05
-4.33418724703592e-05
-2.77056732381868e-05
-2.82068631067091e-06
-4.33155197217122e-05
-2.62699915038515e-06
-4.26749628957166e-05
-1.80367338755888e-05
-2.72243244107308e-05
6.05612528660907e-06
-3.00185543162364e-05
-2.47106851931893e-05
-5.17092530540543e-06
-1.36321212034202e-05
-2.1945911128209e-05
-5.10723819259832e-05
-6.22699574767116e-05
1.4413595286631e-05
1.38166298274635e-05
-3.73814000744032e-05
-3.69422441853665e-05
-2.4396169158915e-05
-2.02845963826254e-05
-1.05233797455088e-05
-3.88686914613204e-05
-2.32499634203069e-05
-2.35838777786971e-05
-4.04723567820206e-05
-2.69988308042987e-05
-2.78481364344841e-05
-1.56052645404779e-05
-1.30182162025761e-05
-4.23059121777911e-05
-2.69631698999054e-05
-4.1663986850146e-05
-9.91924596885719e-06
-4.98102725164542e-05
-2.61632944239712e-05
-2.41091928716433e-05
-2.06644037513635e-05
-1.93821952625755e-05
-3.20474620077323e-05
-1.26774209816451e-05
-2.55145578153415e-05
-2.21280088788659e-05
-2.55052609949318e-05
-3.49575922070767e-05
-1.7701895267906e-05
-2.4478735560334e-05
-2.39079118951534e-05
-1.17220627422077e-05
-1.73727130521508e-06
-3.16070271654402e-05
-2.46475575619885e-05
-3.08829932645328e-05
-4.67574603426396e-06
-1.51910518117909e-05
-3.45899898019037e-05
-6.24949106593604e-06
-7.90755758516312e-06
-2.44180532839856e-05
-4.09091317285755e-05
-2.99117248235226e-05
-2.80228879983134e-05
-4.0477585701667e-05
-2.12371038570118e-05
-5.69736419801401e-05
5.18056550629452e-06
-1.65258972817524e-05
-2.92341677188924e-05
-4.56057654389622e-05
-3.0935715424515e-05
-1.86569061577751e-05
-6.78405023215971e-05
-4.28202145573522e-05
2.73262406925358e-06
-3.56717239391881e-05
-5.16922259451953e-05
-3.56937506750666e-05
-1.64257040818345e-05
-5.24561527757954e-05
-3.15397654206956e-05
6.5948583890147e-07
-1.6492417533352e-05
-3.70362333006748e-05
-3.76664805211695e-05
-2.06013635921456e-06
-4.18264915793826e-05
-4.36737417474322e-05
-3.36160028289917e-05
-3.85817199517072e-05
-4.37168576453335e-05
-9.84145469144367e-06
-3.13832734719454e-05
-5.44515723824094e-05
-3.15078250118064e-05
-2.77129042468853e-05
-2.35873846623419e-05
-3.8575816505103e-05
-3.35648438164311e-05
-2.59299463802378e-05
-2.51974110506062e-05
-2.35899800923493e-06
-1.15902101794207e-05
-1.86261185995176e-05
-4.09862144250202e-05
-2.45203807684065e-05
-2.55393309579545e-05
-2.19502168749236e-05
-1.57790081706926e-05
-4.11590750517914e-05
-2.37826011938738e-06
-3.24435652524063e-05
-1.68527919877682e-05
-6.52785513165819e-06
-3.32507927485896e-06
-3.67565778037092e-05
-2.19220623166878e-05
-5.19860747133322e-05
-5.73124523215871e-05
-2.24655244067625e-05
-2.48841281543228e-05
-2.83516028026587e-05
-8.5702239407585e-06
-3.25285982853608e-05
-5.14787435065524e-05
-7.2957386395802e-06
-4.52586245437951e-05
-1.8346742138843e-05
-2.45225361521889e-05
-3.09651792253842e-05
-3.86689082886968e-05
-1.8287372425299e-05
-2.92236848294549e-05
-2.02199725877262e-05
-7.46993061814592e-06
-4.07076829318119e-05
-2.78874123174151e-05
-2.3181914382643e-05
-4.78262010575128e-05
-4.68895026888483e-05
-2.58470505422342e-05
-5.90014694978313e-05
6.71082070995041e-06
-2.38056764010913e-06
-5.42475274581839e-05
-7.77557249962559e-06
-5.99996774935901e-05
-2.49905721691775e-05
-3.36945735487482e-05
-1.82674094662557e-05
-3.95332078520746e-05
-4.75862508195169e-05
-2.85757675832132e-05
-1.74192882088274e-05
-1.85594725844823e-05
-5.85977960044444e-05
-2.07921201643112e-05
-1.49195082961861e-05
-3.31789812028587e-05
-3.68547113364737e-05
-2.06196648746651e-05
-5.47832486520251e-05
-4.74943379917741e-05
-3.43689991643941e-05
-2.38432437364366e-05
-6.35470943519302e-05
-2.77038630972003e-05
-5.1191358713968e-05
-2.13042534315724e-05
3.21159520094748e-06
-2.7320684215538e-05
-2.83479011921047e-05
-3.35389583749935e-05
-3.38803392120995e-05
-2.28397347584285e-05
1.98234689819147e-05
-1.81082021391204e-05
-3.45481546776549e-05
-3.01054493195433e-05
-2.95993258886357e-05
-5.65308716109952e-05
-4.99103972247929e-06
-3.38603339068638e-05
-1.07863407236699e-05
-4.44891641476451e-05
-1.58303981775332e-05
-3.44858707498303e-05
-4.67187375422737e-05
-4.34166201398423e-05
-4.61573613938489e-05
-3.8325248107086e-05
-5.44666205428511e-05
-3.75438866639826e-05
-2.49500621763887e-05
-5.97290789937436e-05
-4.77189798908664e-05
-4.82316606479115e-05
-6.19349987486095e-05
-3.01245577746844e-05
-4.10722480256182e-05
-3.36590341782991e-06
-4.0161251005234e-05
-4.0871603309619e-05
-2.6088944239101e-05
-3.79830412265504e-05
-2.10596411055344e-05
-5.36622676556373e-05
-4.66237528629738e-05
-7.1153521471498e-05
3.76899631053908e-06
-4.97167067871874e-05
-1.1809034425074e-05
-1.84563486270334e-05
-2.79953227708601e-05
-1.23480963571281e-05
-4.79351587383709e-05
-3.54746913507939e-05
-2.30953028099354e-05
-1.05168073832623e-05
-6.10908902241634e-06
-1.60669779397329e-05
-2.23451825141171e-05
-3.0432044991605e-05
-5.38568505419609e-05
-3.85848660328712e-05
-5.68265675109268e-05
-2.77821984687695e-05
-3.08890488676835e-05
-2.18056794164918e-05
-2.79900863111287e-05
-3.09755159467368e-05
-2.52726693561761e-05
-4.5145881849025e-05
-3.3279474068794e-05
-3.30763123892975e-05
-2.10866913870936e-05
-2.00027897294485e-05
-2.29035674716309e-05
-3.86504010726997e-05
-4.87876463656879e-05
-4.40830087702734e-05
-2.36191244783501e-05
-3.20951530547183e-05
-6.38401451376559e-05
-3.61989273888685e-05
-3.80274718445081e-05
-2.68428561178392e-05
-2.15057163097317e-05
-4.87024550089125e-05
-5.73159630518994e-05
-3.97801915865725e-05
-2.54094697491345e-05
-5.48192024285864e-05
-4.48272252912738e-05
-2.30960998904662e-05
-2.55023268856556e-05
-5.53984401076092e-05
-1.37144202803158e-05
-2.39192221306166e-05
-5.0462005161061e-05
-3.53167102817614e-05
-1.83782118025526e-05
-4.79834602036952e-05
-2.93291556413781e-05
-3.15947721000698e-05
-4.40637021258561e-05
-5.19155549389764e-05
-1.82278066581687e-05
-5.21315033672721e-05
-6.15579702343503e-05
-1.33383017653341e-05
-5.13491102408446e-05
-3.24894943036826e-05
-2.7781032049364e-05
-6.4436958272587e-05
-2.85047727917755e-05
-1.57838821032054e-05
-4.25187084981413e-05
-2.99486798758645e-05
-1.75609676761083e-05
-1.95478839006956e-05
-6.60011347580598e-05
-1.83126013766241e-05
-4.73369156589767e-05
-3.87590508797539e-05
-2.36980880102227e-05
-1.11085610310141e-05
-5.05164797952059e-05
-3.09555637396861e-05
-1.71765873733237e-05
5.71480854481048e-07
-4.43632536950567e-05
-1.74198000217158e-05
-2.89589176570219e-05
-4.53911518636633e-05
-2.12372915317541e-05
-3.94664740795701e-05
-8.90129980811105e-06
-6.79609020574995e-05
-2.15296918288578e-05
-1.61047622006077e-05
-4.27972404209713e-05
-3.11541701182235e-05
-3.22803069004724e-05
-2.31894577233666e-05
-4.11323816357809e-05
-3.18464039226179e-05
-4.47446766846723e-05
-4.30419411840838e-06
-4.42287171631701e-05
-1.84319388795098e-05
-4.17629631855127e-05
-3.71460567319919e-05
-1.017589570457e-05
-3.86327767190915e-05
-1.13155113267765e-05
-3.43628436808925e-05
-3.3952820404055e-05
-5.1450780045565e-05
-1.8601155124432e-05
-3.0440692111297e-05
-2.8684524172944e-05
-1.39867596903046e-05
-5.77704351734205e-05
-3.82803659727916e-05
-2.38403146815105e-05
-1.2749642999311e-05
-4.23251600414069e-05
1.2586585364225e-05
-2.4747443739592e-05
-4.35563746847232e-06
-3.17883711628755e-05
-5.15318178692283e-05
-2.29320801823872e-05
-6.64923730123682e-06
-3.33076995060629e-05
-3.78487298143371e-05
-4.30640328891769e-05
-2.90219696924477e-05
-4.62271306394438e-05
-3.31488917745034e-05
-2.43172667730233e-05
-3.22797294842378e-05
-1.92421517424194e-05
-1.10079673963799e-05
-1.97955323032257e-05
-1.07383274320841e-05
-1.92836707635348e-05
-4.31261658921763e-05
-2.41222351630408e-05
-1.66215347320646e-05
6.87044218045452e-06
-4.28157233824318e-05
-1.83790806034468e-05
-1.25806927781159e-05
-2.5874613163143e-05
-2.67848298598375e-05
-6.98498935186867e-05
-2.63990557629799e-05
-3.32251987939637e-05
-2.85438375030747e-05
-4.49350189449443e-05
-4.46430300853199e-05
-2.37255987678784e-05
-2.64262192141725e-05
-4.30943904283496e-05
-3.15580641388168e-05
-5.42662298977288e-05
-1.23978420931738e-05
-2.52562693946207e-05
-1.84546890927811e-05
-3.03784416556812e-05
-5.66064725299508e-05
-3.47786981677533e-05
-9.55839676245403e-06
-4.09001519869047e-05
-2.26895806445023e-05
-5.7791103004838e-05
-2.53016287177993e-05
-5.24283423953253e-05
-5.35327107084457e-05
-3.08869388328226e-05
-2.6971707934846e-05
-4.01131824867456e-05
-2.78308192483584e-05
-2.68559135819391e-05
-4.13428005557415e-05
6.34392695979302e-06
-3.61644289610163e-05
-3.67666995661819e-05
-2.9104666744869e-05
-1.52845673698958e-05
-5.56043378992587e-05
-2.14590996779773e-05
-4.35729208466055e-05
-5.56712072344343e-05
-1.51442548903776e-05
-1.53045637868884e-05
-2.94508741277979e-05
-3.05409395553015e-05
-3.0302414718224e-05
-5.7981378131673e-05
7.64802661386816e-06
-3.92583469538119e-05
-3.32910251152982e-05
-4.29340415038602e-05
-3.16534751095774e-05
-4.02982347432392e-05
-1.00579133085017e-05
2.12983844508665e-05
-2.78666262256406e-05
-3.52683200400489e-05
-9.74232361247242e-06
-4.98081489448358e-05
-4.65365468201337e-05
-1.33972684438323e-05
-3.02862450403432e-05
-1.06374721966029e-05
-4.36933099999724e-05
-4.00508606019079e-05
-1.55698808755102e-05
-2.54686040813e-05
-3.38151423710748e-05
-3.09236307371335e-05
-2.71468040949691e-05
5.7572812984287e-06
-4.41966753564628e-05
-2.73765440810276e-05
-1.58778758476174e-05
-4.84394056521037e-05
-1.34064589902629e-05
-2.78895971126124e-05
-2.82752754004149e-05
-1.5124080012014e-05
-1.59483149947474e-05
-5.54980536024051e-05
-1.73048597988334e-05
-3.21728947917345e-05
-3.55714849311845e-05
-4.3785049205603e-05
-2.253222474049e-05
-2.23150238392491e-05
-5.57642502421653e-05
-3.53519599454579e-05
7.41913541003279e-06
2.99634948182209e-06
-1.08684542524013e-06
-1.44445846659021e-05
-7.33248986730133e-05
-3.1864391740782e-05
-9.22847970064149e-06
-3.07190063911967e-05
-2.47791035349741e-05
-8.74502394749622e-06
-1.87952479219182e-05
-1.89931726596734e-05
-4.75208895613579e-06
-1.68794730285329e-05
-6.17868456679308e-05
-4.37781485264525e-06
-3.93244448605847e-05
-3.09824585790056e-05
-2.06140256929912e-05
-2.74805678281429e-05
-3.78301634633354e-05
-1.78690738301228e-05
-2.67467204109019e-05
-3.97519924610186e-05
-3.32785532100741e-05
5.12013739342792e-06
-5.04907020128299e-05
-3.16537477256173e-05
-3.18963069160629e-05
-1.69718313694852e-05
-8.49588256527899e-06
-3.03890095674753e-05
-3.73988335089256e-05
-3.98134300237848e-05
-4.02613897472856e-05
-1.25878637986019e-05
-4.55012517739496e-05
-2.71080288978073e-05
-1.18270832294273e-05
-1.50467548082555e-05
-3.50637039185284e-05
-5.37342217886968e-05
-3.25787978051894e-05
-4.53848941702033e-05
-5.00571546786555e-05
-5.3836699379303e-05
-2.73318071477339e-05
-3.1840323548076e-05
-3.30297654174669e-05
-1.65861318034139e-05
-3.33931426087553e-05
-4.82175919018131e-05
-1.53024804492272e-05
-5.6485971798628e-05
-4.2250955960906e-05
-4.78123730803024e-05
-3.2516512048288e-05
-2.31164376950708e-05
-5.79792860840647e-05
-2.82988361504779e-05
-2.26886586441681e-05
-3.22001855264981e-05
-3.18999737132538e-05
-2.37477280256379e-05
-3.86421791230878e-05
-5.16529319822733e-05
-1.67670307473813e-05
-2.9041503831604e-05
-4.79683194207667e-05
-1.63266741725652e-05
-4.09212549165913e-05
-3.71460480909447e-05
-1.03001832375601e-05
-3.92626513374883e-05
-6.37295920692161e-05
-3.57096590112227e-05
-1.82435270056477e-05
-3.65315391636432e-05
-1.16161837900228e-05
-1.59778550498247e-05
-3.14379184411303e-05
-1.18822769888137e-05
-4.42034931138209e-05
-1.36379880228355e-05
-3.41302454943807e-05
-3.09322882454023e-05
-3.8955743760778e-05
1.88860007989479e-05
-2.09786002710374e-05
-5.60757647626513e-06
-3.39341050905051e-05
-3.68122497686979e-05
-7.01393928610491e-06
-1.37052953105112e-05
-9.4287915478171e-06
-2.92158847999684e-05
9.36650350020374e-07
-3.41780486614996e-05
1.07235122423802e-06
-1.38279969349757e-05
-1.17046552234555e-05
-3.09297061341202e-05
-3.39007596488854e-05
-4.69076157520076e-05
-6.09019696980845e-05
-4.28574086581757e-06
-3.49179259468701e-05
-4.55206395077064e-05
-3.72478062208291e-05
-5.43314750879609e-05
-5.42619815151141e-06
-2.59943686903251e-05
-4.97794229017974e-05
-5.30104121317272e-05
-2.7769970829288e-05
-2.89569182737629e-05
-3.43759661251137e-05
-8.50225036951878e-06
-4.48989579443436e-05
-3.52143048506827e-05
-2.01918297449986e-05
-6.10427420464761e-05
-1.9475324823607e-06
-1.88478377286958e-05
-2.42502086112631e-05
-2.8861911769782e-05
-2.79766127454704e-05
-1.64576064630041e-05
-3.82661754233232e-05
-4.0515538668496e-05
-1.04286691872786e-05
-3.39741734554982e-05
-4.99298481149612e-05
-4.4632043357447e-05
-2.92889943646409e-05
-5.3989600434099e-05
-2.94225530897741e-05
-3.78622770050081e-05
-5.21411725890576e-05
-1.653935353352e-05
-1.65234182835173e-05
-7.02548206193574e-06
-3.18333941265407e-05
-6.89438544942736e-05
-1.50549502839308e-05
-4.87105618577846e-05
-4.13674264137655e-05
-3.89301833107301e-05
-8.05524158935934e-06
-2.35444653217682e-05
-4.56363165696916e-05
-4.87128511194837e-06
-2.37394813765067e-05
-5.35036688347366e-05
-3.25504225775562e-05
-4.12417833474881e-05
-5.24259023808993e-06
-3.39421744155591e-05
-2.6111287148112e-05
-5.18050542806224e-05
-5.55620955728036e-06
-2.62210095434542e-05
-1.91874145061555e-05
-2.08710654208363e-05
-3.11050741433844e-05
-3.51868797931254e-05
-2.25313003961368e-05
-1.85004857798792e-05
-2.69245004713642e-05
-4.96573961215223e-05
-1.06151824233471e-05
-2.87414150771665e-05
-2.82693893474114e-05
-1.86452574671067e-05
-2.43550044621087e-05
-3.80390328392412e-05
-2.0582018294057e-05
-2.13285152763519e-05
-1.63940925515394e-05
1.22097287861407e-06
-1.90194949101879e-05
-5.05832406748343e-05
-1.84353466392449e-05
-3.23612798734427e-05
-3.74870312618004e-05
-4.55062583394198e-05
-3.76134925398907e-05
-5.34921240270428e-05
-1.38789909948054e-05
-3.51146581005879e-05
-2.70909397631437e-05
-1.05297025365997e-05
-1.80303383722911e-05
-3.94705011117369e-05
-3.75849886127021e-05
-4.66010348221443e-05
-4.18887377191139e-05
-2.28348746033261e-05
-5.86188925622271e-05
-5.08456605309696e-05
-5.95297138597954e-05
-1.37770513750497e-05
-2.84742906262038e-05
-2.00600063218838e-05
-3.70436927217398e-05
-5.2641496309014e-05
1.07860594257201e-05
-7.10000416710917e-05
-1.81627370595834e-05
-2.59380354246945e-05
-8.84923003799269e-06
-3.28047524150467e-05
-1.35032318882863e-05
-1.49107282576056e-05
-6.60707955902755e-05
-1.56561926016914e-05
-4.54893234051139e-05
-1.14852338807894e-05
-3.33877742259776e-05
-6.53626937002705e-06
-3.55521852229089e-05
4.55596779886605e-06
-3.06060481798455e-05
-6.18328783022587e-06
-7.8266014454286e-06
-3.01286205627672e-05
-1.93423998630826e-05
-4.44891161302171e-05
-1.83533887497073e-05
-4.28595784717924e-05
-2.66847991736266e-05
-1.26747424004227e-05
1.33484436689988e-06
-3.55007323405185e-05
-1.68422520013788e-05
-4.19403584437197e-06
-3.47965597847647e-05
-5.04285669858302e-05
-1.56762510041835e-05
-1.79603126126448e-05
-2.92743591269579e-06
-3.66485850568849e-05
-3.61434381505044e-05
-2.53730377053891e-05
-2.93566785762806e-05
-1.75470246721688e-05
-4.68715732589465e-05
-3.81417273480632e-05
-2.07208660454735e-05
-3.81639106631675e-05
-2.35115270511128e-05
-2.13463018463603e-05
-3.10796798965001e-05
-6.36941787372942e-05
-5.83586578843363e-06
-5.77456337946407e-05
-3.10769359515485e-05
-4.00829183514253e-05
-1.01689476871747e-05
-2.70380191625641e-05
-6.50024003508256e-05
-2.06924681847521e-05
-2.81553074078751e-05
-5.06431305511167e-05
-2.00469285690508e-05
-8.19607378796279e-06
-2.58790874763158e-05
-3.73361781293317e-05
-1.77403154481252e-05
-4.33900084147044e-05
-1.07426932972851e-05
-1.78037489907699e-05
-2.84006682288924e-05
-4.95682011272249e-05
-4.09000655000697e-05
-1.31492918690882e-05
-2.86279862399804e-05
-6.02926784526791e-05
-5.39216039993077e-06
-5.9574762404181e-05
-3.17144904672827e-05
-3.12354473575585e-05
-3.3440115288638e-05
-1.4376695851929e-05
-1.40764667970843e-05
-6.0446316695666e-05
-2.37102106430076e-06
-3.2760065496207e-05
-2.51510436938872e-05
-3.49723177836032e-05
-3.66182677218962e-05
-1.16254313512402e-05
-2.68048304902587e-05
-3.31108493990912e-05
-3.97827955702023e-05
-2.04160461617762e-05
-2.58685107026115e-05
-1.87859896268026e-05
-3.1419530797364e-05
-1.5004268583682e-05
-5.20609598286491e-05
-4.7679171879781e-06
-3.90028560252992e-05
-5.00748301095523e-05
-2.77762871264513e-05
-6.77491536985421e-06
-4.10844923616516e-05
-2.54028733772015e-05
-5.15421515745443e-05
-2.0703564145878e-05
-1.21550703209862e-05
-2.59718036698915e-05
-1.84684770929266e-05
-4.59328443666668e-05
-2.82984971441571e-05
-3.73787271165928e-05
-3.78013425759301e-05
-1.54263768521541e-05
-5.34318260879315e-05
-3.71800067186988e-05
-3.17129408389712e-05
-6.16122442411404e-05
3.23309123800564e-06
-4.0158238972266e-05
-4.88577573895433e-05
-5.46816326740816e-05
-2.44678677505597e-05
-1.06568808028455e-05
-4.29600481155981e-05
-1.54135083846722e-05
-1.41498787354473e-05
-2.62664198349797e-05
-4.17500205112229e-05
-2.03075026430042e-05
-8.06451806302469e-07
-2.4621381232877e-05
-4.35372599863714e-05
-1.61825280103418e-05
-5.95299909792204e-05
-4.33667650050964e-05
9.55689182711994e-06
-4.35162106540291e-05
-3.27318471970118e-05
-2.76841968681635e-05
-4.52610530582364e-05
-3.28883307116456e-05
-3.72775991009941e-05
-1.87466844697597e-05
-2.43770327089976e-05
-4.00309139782809e-05
3.11769506150598e-06
-2.38009443033131e-05
-9.02179333002808e-06
5.81199217957458e-06
-5.61028036987761e-05
-2.08091274426439e-06
-1.67091857418597e-05
-3.88760003604848e-05
-2.65709152225541e-05
-2.94462128377976e-05
-4.37406200351345e-05
-6.22275949494398e-06
-4.51682834873363e-06
-3.94028791309991e-05
-2.45349189127403e-05
-3.40414821604688e-06
-3.83381831088644e-05
-3.64111126570101e-05
-2.3790963787708e-05
-4.84320270953527e-05
-3.01288842818168e-05
-3.95882349635705e-05
-3.91581889653773e-05
-4.05929197418645e-05
-2.05038388116896e-05
-5.67362538318455e-05
-4.44788912131034e-05
1.87085419751523e-07
-2.82431506219136e-05
-2.40775189574568e-05
-2.66577818036267e-05
-8.0411906725855e-06
-3.72910494118259e-05
-1.99390699244937e-05
-2.95806330095952e-06
-3.53595236231246e-05
-5.89764935401091e-05
-3.61922018291128e-05
-4.07991674298367e-05
-3.67713037237189e-05
-3.9256359266564e-05
9.30308002262574e-06
-2.57651474748551e-05
-3.37963483797762e-05
-2.51870560462999e-05
-2.98162270994413e-05
-2.94481471869463e-05
-2.5776824128736e-05
-1.06578177743984e-05
-2.78162315253047e-05
-3.15718261653894e-05
-3.84910149994733e-05
-4.98185496189992e-05
-6.65861718566485e-05
-4.79946191666912e-05
-1.13473690124562e-05
-4.03561795655843e-05
-1.89785782725e-05
-3.87489387929799e-05
-3.05321046185848e-05
-1.194015511481e-05
-3.61148523923e-05
-2.35422130077034e-05
-1.1060958201086e-05
-3.34527701281724e-05
-1.65398224056195e-05
-3.86047912428167e-05
-6.2405717269711e-06
-1.79675785587705e-05
-3.11077127941611e-05
-5.09750899145367e-05
-1.65197897976434e-05
-2.02564464454308e-05
-1.73118837223001e-05
-3.34511493006803e-05
-3.54769154724678e-05
-5.25685601543349e-05
-1.27786465611175e-05
-5.04461473660553e-05
-4.73106113823349e-05
-1.63931372933276e-05
-4.95564916346602e-05
-1.87549290717847e-05
-1.33050300091913e-05
-2.60583081785454e-05
-1.46641942797015e-05
-2.22094178052597e-05
-1.452240255756e-05
-2.64882807670894e-05
-7.19646565433543e-05
-2.61795966516689e-05
-2.72404209444084e-05
-1.72342751952724e-05
-4.48210867140849e-05
-3.73424411582667e-05
-2.70286525501509e-05
-3.29684578931728e-05
-2.39883811677983e-05
-6.24403052839236e-06
-4.90411535245828e-05
-1.86087055037126e-05
-3.0991145679488e-05
-5.60522815615758e-05
-3.66123086515936e-05
-2.79674223171434e-05
-4.77724720228238e-06
-5.43067154833418e-05
-3.52130032182016e-05
-1.35892904559264e-05
-3.51894922520854e-05
-3.16458837522395e-05
-9.74683291463902e-06
-2.07231205242091e-05
-3.61980549084789e-06
-3.56831512347395e-05
-9.99932596332819e-06
-5.36987211800838e-05
-3.47478419795122e-05
-3.50247126910426e-05
-4.50317167295243e-05
-4.32034141909605e-05
3.14899690487194e-07
-2.09059500722823e-05
-2.42839276855524e-05
-3.21241355382705e-05
-2.55449801496714e-05
-1.25282292944118e-05
-3.62575972385885e-05
-3.23229182842449e-05
-4.71735598038622e-05
-1.32125171328534e-05
-1.71442113203302e-05
-4.83130643253668e-05
-5.21353188935697e-05
-4.72814358332754e-05
-3.16459411327503e-05
-4.43197498445043e-05
-1.76566755900165e-05
-2.5012324265526e-05
-5.69361211667155e-05
-1.22053238784859e-05
-5.47249881829644e-05
-5.66591055465279e-05
-3.50328170087311e-05
-5.93182590375427e-05
-4.64788963738684e-05
-3.0116110776332e-05
-3.47964685110406e-05
-4.76333722326837e-05
-3.16028257515131e-05
-4.0576380499652e-05
-4.75923930110892e-05
-7.52176293863151e-05
-4.24165546614362e-05
-4.20608582669777e-05
-4.47869221961653e-05
-7.3382871867098e-06
-3.12108718864674e-07
-9.64778375806339e-06
-4.97096973438982e-05
-9.86293991693351e-06
-2.53920283041042e-05
-3.06447616899385e-05
1.13812708397601e-05
-2.46657963939061e-06
-4.10252462463291e-05
-3.26230990788111e-05
-4.31998861631957e-05
-4.36075935205372e-05
-1.86212384042382e-05
-3.7941073024563e-05
-1.29787422957228e-05
-1.73367642735786e-05
-2.25895944367118e-05
-3.84126564903535e-05
-3.73252104424384e-05
-5.26769674126163e-06
-1.66609878583269e-05
-2.12603783724273e-05
-3.41337218233314e-05
-4.44292638627124e-05
-2.28581491763717e-05
-1.44544537998002e-05
-3.02968202661647e-05
-3.61859759283595e-05
-3.88778925624354e-05
-4.59746648486985e-05
-3.23646263318393e-05
-3.62524331940954e-05
-4.31902608856355e-05
-1.71600650597464e-05
-8.11127782740381e-06
-3.71611395758322e-05
-6.72523260937431e-06
-6.87531452965678e-06
-3.38298574618076e-05
-3.44794603489778e-05
-4.78954440507102e-05
-4.71231935952061e-05
-3.74525269164007e-05
-2.66116915030203e-05
-6.37197569229715e-05
-2.56273366397613e-05
-3.24433298314275e-05
-3.47622753822171e-05
-2.26678914019497e-05
-2.35502911501965e-05
-4.88552916811082e-05
-1.72422504765109e-05
-7.1986126837957e-06
-3.95845966893017e-05
-4.60983116457419e-05
-4.8542706833046e-06
-3.10405326724998e-05
-3.3793502290169e-05
-3.32315854541841e-05
-4.840794392058e-05
-4.22833430033167e-05
-2.11662120039014e-05
-4.11464233705538e-05
-2.35649867639391e-05
-3.31644082205999e-05
-4.18341448844866e-05
-2.68887896462372e-05
-4.82039377185392e-05
-4.02282592386867e-05
-3.53873048147594e-05
-3.48152230357383e-05
-3.77408046828715e-05
-2.17939675247652e-05
-1.05174785833395e-05
-2.95110410358375e-05
-4.84112970262353e-05
-3.85426896782438e-05
-5.84431396593424e-06
-5.56092307875287e-05
-4.70407731122841e-05
-1.9754110091533e-05
-1.89184313932355e-05
-4.22117655558262e-05
-4.65625706638544e-05
-4.45474792407157e-05
-1.01793246293979e-05
-3.58577457578253e-05
-1.36458258111641e-05
-5.01550932617883e-05
-1.81708831816916e-05
-8.69624679381552e-06
-2.09734569224659e-05
-1.40172626374605e-05
-5.93404251239118e-05
-4.69260273046837e-05
-3.55077589970167e-05
-5.87016289364381e-05
-2.32982626505737e-05
-4.04101650088245e-05
-3.59373320304044e-05
-4.30260940164197e-05
-3.9032940031171e-06
-2.96347977977755e-05
-2.66062504948206e-05
-6.64286881483299e-05
-4.07627061212354e-05
-4.1931159155452e-05
-1.67082696217246e-05
-2.06015616540311e-05
-3.77644629521463e-05
-2.61358404333066e-05
-5.13315121622367e-05
-3.99770786788219e-05
-2.90183224022124e-05
-3.09156289452847e-05
-3.23586831887954e-05
-2.9245889048017e-05
-3.94010242987779e-05
-2.88704132487462e-05
-6.55822638501544e-06
-3.75141002129569e-05
-8.12452619778692e-06
-4.56343158633576e-05
-1.44325034522277e-05
-3.90074655313642e-05
-2.97914434223683e-05
-2.47755652338876e-05
-4.94741629862038e-05
-5.53285024271186e-05
-1.05304400692729e-05
-3.54944433748522e-06
-4.29517536908033e-05
-2.91123901770657e-05
-1.67879141131165e-05
-3.49661761074186e-05
-2.82176608818448e-06
-6.19046781259443e-05
