# Supplementary material for: Research on computational propagation and identification of mine microseismic signals based on deep learning
Source: PLoS One. 2025 Oct 22;20(10):e0334641. doi: 10.1371/journal.pone.0334641 (PMC12543183; doi:10.1371/journal.pone.0334641)
Supplement: S7 Data — (ZIP) [file pone.0334641.s007.zip › 000100900001494.xlsx_0.txt_24.txt.txt]

3.0614947517776e-07
-4.27802458066351e-05
-1.35595784421347e-05
-3.28507395192524e-05
3.35517602159122e-06
-1.81055251086135e-05
-1.61266596039374e-05
-2.64456535881998e-05
-3.61223573682366e-05
-7.00839910693368e-05
-1.07234197976906e-05
-2.70862517322753e-05
-7.54053787287903e-07
-2.00918654436413e-05
-3.28437801224211e-05
-5.92306892825032e-05
-1.8013145377613e-05
-6.65311451853021e-05
-1.42836752629163e-05
-2.70228863085349e-05
-4.49373972750479e-05
-2.97559216358103e-05
-1.88801835624622e-05
-1.04813825647426e-05
-4.33008070904699e-06
-3.49864245905845e-05
-2.26805896878426e-05
-3.23824627500111e-05
-6.67670576404731e-06
-1.60524529405209e-05
-3.97180833472177e-05
-2.58332147381884e-05
-5.42062588976335e-05
-3.42722960407933e-05
-4.02223458543237e-05
-3.94365657942839e-06
-4.20656699790809e-05
-2.37009227489706e-05
-1.41405188704232e-05
-2.66950376687949e-05
-3.79076489935718e-05
2.79970189780895e-07
-4.12431840096994e-05
-3.96045579382873e-05
-3.45533116488349e-05
-2.51594289705187e-05
-3.86060771268051e-05
-2.06034029079783e-05
-1.29472708168208e-05
-1.49905869478503e-06
-1.86467517922532e-05
-5.06680420359383e-06
-3.33488522167803e-05
-1.93890253177766e-06
1.4675772925506e-06
-4.18794224007931e-05
-1.70882547743359e-05
-1.99829109232444e-05
-3.39834722945453e-05
-2.45083970379975e-05
-2.58495126916593e-05
-1.00935871653326e-05
-2.02646833408696e-05
-1.66035767052691e-05
-4.11691681118402e-05
-3.97751648597386e-05
-1.55345458286833e-05
-8.38812243966636e-06
-3.25014468639393e-05
-3.10863960285657e-05
-5.70919393110481e-05
-1.57787216537998e-05
-1.15355522240421e-05
-3.10894300283661e-05
-3.86605309480346e-05
-5.97860880243367e-05
-3.33340576461178e-05
-4.51674386545579e-05
-6.55562186132189e-05
-3.11953548225586e-05
-5.19415652277692e-05
-1.58675946501577e-05
-2.31151005756175e-05
-5.57386691527087e-05
-3.38439034902394e-05
-4.3702799539397e-05
-3.08278275308865e-05
-2.57883420604846e-05
-6.2237574844783e-05
-1.14464103272324e-05
-4.38721145805509e-05
-1.48173049083419e-05
-9.49722798873622e-06
-2.67673607013679e-05
-5.26110120227309e-05
-2.57411820680649e-05
-1.68046790832828e-05
-2.88779283642292e-05
-3.80143204703678e-05
-4.07115380695248e-05
-3.25062876740199e-05
-2.12397289019567e-05
-2.54700376640194e-05
-3.29980929234832e-05
-2.59386661632914e-05
-9.89527484789303e-06
-1.72582199665724e-05
-5.35953032447152e-05
-5.31127228181547e-05
5.28041997483557e-06
-2.37716291404116e-05
-1.82812283665134e-07
-4.49173760768384e-05
-5.43691649180509e-06
-3.43298742507707e-05
-9.98952952132796e-07
2.9709884366974e-06
-4.15811069703686e-05
-5.10569966290546e-05
-4.96157758918334e-05
-4.914197475351e-05
-5.53118974051864e-05
-4.47756481619755e-05
-3.82577775270018e-05
-3.2670516097985e-05
-2.78054427920493e-06
-4.8148922234994e-05
-2.89081364387364e-05
-2.64265855391278e-05
3.75317080232706e-06
-3.48766379894932e-05
-2.3035491933182e-05
-2.77093595148364e-05
-4.44730904942607e-05
1.33801868845489e-05
-4.68429195267978e-05
-3.04859711548495e-05
-5.39351614819024e-05
1.55347524667621e-06
-2.40176924661708e-05
-2.80343441471207e-05
-2.20705848858847e-05
-5.63871758743824e-05
-1.59778063136768e-05
-3.35194003020064e-05
-2.52385226311219e-05
-4.38997357050507e-05
-9.74394500468968e-06
-4.14547675910256e-05
-5.98004375806501e-05
-4.35992646327637e-05
-2.64359352140267e-05
-2.96647794550838e-05
-9.29750145705326e-06
-9.69738244860825e-06
-4.6525093783502e-05
-1.29151521667765e-05
-2.48264139413821e-05
-2.31248337113868e-05
-2.94324841712508e-05
-4.37204837923016e-05
-2.18685728285226e-05
-2.31368312016111e-05
-3.05848080680676e-05
-3.86522794573459e-05
7.5871299556024e-06
-4.23737474980269e-05
-4.32655633604866e-05
-1.24260926104256e-05
-3.12636307755285e-05
-5.13226204133586e-05
-4.0082113955806e-05
-4.56058018364202e-05
-4.41386505447712e-05
-3.90037998890742e-06
-4.22614292053713e-05
-1.9864194723119e-05
-2.54351428568267e-05
-1.98785877754798e-05
-4.2429099592479e-05
-1.80952408670108e-05
-4.39045202300321e-05
-6.87939309114589e-05
-4.13537961230253e-05
-5.53058186841839e-05
-4.02924959840555e-05
-2.15354549679366e-05
-4.72145306601802e-05
-3.18406852893706e-05
-5.94972912168009e-05
-1.59791014394328e-05
-3.33385357222022e-05
-3.27873746840438e-05
-5.20570797134606e-05
-9.4702206327771e-06
5.03531408162965e-06
-1.39169390031064e-05
-4.38119424144653e-05
-3.11888825535873e-05
-2.85709302664712e-05
-3.26353735090514e-05
-5.50581594225198e-05
-2.41090568941453e-05
-2.84454500060454e-05
-4.71703452222191e-05
-5.14491151613286e-05
-5.33262603468886e-05
-4.08640857192939e-05
-7.89574288602483e-06
-7.66626390406784e-06
-2.11255363992983e-05
-1.46333982835623e-05
-5.21453784556297e-05
-2.84047383161224e-05
-4.47898903088607e-06
6.6393715656654e-06
-2.79980579711679e-05
-3.80015473533821e-05
-1.97968041445635e-05
-4.73978373380677e-05
-4.54579792639036e-05
-1.87465197460356e-05
-3.24360517079382e-05
-3.29919763084195e-05
-3.90494818941643e-05
-3.5613972437468e-05
1.38678061753996e-05
-1.15129690849636e-05
-5.22497698458061e-05
-3.28199083681508e-05
-3.94479958521037e-05
-2.31585777230223e-06
-3.47397577038078e-05
-1.98533730967382e-05
-2.64569173721372e-05
-4.44242417514291e-05
7.11088147636014e-07
-3.59824929224481e-05
5.60102346829881e-06
-4.47030247745572e-05
-2.56724127127327e-05
-7.13681691425648e-06
-5.21392899454104e-05
-1.52531407560419e-05
-3.0097033098725e-05
-3.16031764698924e-05
-4.71673854763226e-05
-7.77259997158048e-06
-2.36222662909707e-05
-2.64259749706721e-05
-5.00753429439486e-05
-3.60722678619779e-05
-4.31302563148965e-05
-5.09651635375008e-05
-7.02248533918525e-05
-1.7528569330125e-05
-6.55047997430064e-05
-4.63835044039246e-05
-3.83095410035109e-05
-2.32608532746331e-05
-1.69206656050412e-05
-1.49812045299208e-05
-5.02198893758712e-05
-3.85443731334252e-05
-8.633104303996e-06
-2.77893210951234e-05
-4.5181755447453e-05
-2.20931242563497e-05
-4.76533066211742e-05
-6.3480272325691e-06
-5.54201110109995e-05
-1.99139786007162e-05
1.36169560751558e-05
-4.59431334064709e-05
-2.7308543264839e-05
-2.93028471920268e-05
-3.71212586577758e-05
-3.97695086955733e-05
-4.45470144882968e-05
-3.16577229522507e-05
-2.96485463309261e-05
3.49044749787322e-06
-3.50083452946781e-05
-3.7823417862555e-05
-6.12139319508744e-05
-2.30777013213139e-05
-4.40715398655505e-05
-2.43418882743545e-05
-1.89039572157348e-05
-3.47553264866697e-05
-3.73831840609584e-05
-2.62739208782315e-05
-2.35247725621729e-05
-7.31185779025188e-05
-4.09417515262118e-05
-3.70574994038057e-05
-3.93576144956182e-05
-3.02354763779625e-05
-1.99560610836611e-05
-1.35847186432244e-05
-4.55249708041035e-05
-3.76821841637453e-05
-1.02859049727515e-05
-2.64375350085421e-05
-1.39582011629203e-05
-2.31116396556032e-05
-9.5334508485865e-06
-2.06352529766215e-05
5.89978574552842e-06
-2.22095976688172e-05
-2.27049472714238e-05
-2.6282838187103e-05
-4.77680564257684e-05
-3.71880764969145e-05
-2.06680389428047e-05
-3.59126398759311e-05
-1.75427756536819e-05
-3.02846750133441e-05
-1.32117846963338e-05
-2.22677633659043e-05
-3.44961983913124e-05
-4.49263408359407e-05
-3.4481755729617e-05
-3.52209064445679e-05
1.94376506204976e-05
-4.27351491867979e-05
-3.10309305905178e-05
-4.58913661397609e-05
-5.31749525165449e-05
-2.87849697722301e-05
-2.22225597774669e-05
-2.82965183021311e-05
-3.29986466884358e-05
7.26422115365021e-06
-2.9925737287261e-05
-2.01026374808945e-05
-3.08243144849022e-05
-8.76910858283129e-07
-2.28839926315881e-05
3.13032273884037e-06
-4.03297783589381e-05
-3.35569987670113e-05
-3.56577957586913e-05
-5.20811932015652e-05
-3.71315414206743e-05
-3.40391247972416e-05
-3.8135380272904e-05
-7.41914995261225e-06
-4.61723608954674e-05
-4.23866479474437e-05
-3.54235070979913e-05
-1.66575185662436e-05
-3.9528983859477e-05
-2.53694679038154e-05
-1.76733337349818e-05
-4.07841011817171e-05
-2.63079928581597e-05
5.49976958001168e-06
-5.06019517452637e-05
-1.5121303981309e-05
-2.65567560443454e-05
-1.78362339023254e-05
-3.02936908204689e-05
-4.72960727804604e-05
-3.64874248137005e-05
-3.5555747156028e-05
-4.26563914841237e-07
-4.2189905257199e-06
-3.52202271011667e-05
-3.86298929756127e-05
-2.06028193516275e-05
-2.53812551024347e-05
-2.15079138213358e-05
-2.91706811344806e-05
3.86342501200198e-06
-4.80019541706748e-05
-3.87826703465166e-05
-3.96358802678626e-05
-2.64928410913117e-05
-5.64936003234385e-05
-4.35681412035672e-05
-2.89110282671977e-05
-3.17101326318368e-05
-3.36940245232795e-05
-3.50880562565361e-05
-1.35891101545299e-05
-2.05100733095205e-05
-3.24165068177828e-05
-3.91724101842731e-05
-4.45497887676378e-05
-2.12967014657992e-05
-1.78522920494609e-05
-6.35110877401505e-05
-2.64269361664997e-05
-6.21392396282451e-05
-3.40449303521316e-05
2.21492213504849e-07
-4.03278182550871e-05
-1.96767922231894e-05
-1.4382286827455e-05
-2.15307857327287e-05
-4.2113064128119e-05
-3.3798890496264e-05
-3.84767329059743e-06
-1.71762951778094e-05
-2.04943489353255e-05
-3.16493227454123e-05
-3.20600981271628e-05
-1.40186024778208e-05
-3.98034749663824e-05
-3.76835103901437e-05
-6.38242757346416e-05
-7.05323472202073e-05
-4.44979721263252e-05
-2.49227780266383e-05
-5.68358224791608e-05
-7.88646520140387e-05
-5.46663149993303e-05
-3.63097463429892e-05
-6.01759470656893e-06
-3.81169894537328e-05
-3.23133308695219e-05
-3.05381996596468e-05
-6.32622714226417e-05
-5.1884119518241e-05
1.36075618119833e-06
-3.64333336221715e-05
-2.15838016767494e-05
-3.59484495307118e-05
-3.82730054773654e-05
-2.78150253004384e-05
-3.23290216360122e-05
-4.33442254108623e-05
-2.33231437310552e-05
-4.14862955480687e-05
-2.27102533208119e-05
-2.91981239912627e-05
4.12965683973197e-06
-5.34854964568336e-05
-4.47134682313748e-05
-2.75030428310536e-05
-1.41680156592513e-05
-4.96906303545933e-05
-3.07101210601385e-05
2.07094238174444e-05
-2.91881415196034e-05
1.15649066652674e-07
-3.57511470838385e-05
-2.72934211632947e-05
-2.02377981958148e-05
-1.61366390587287e-05
-4.27220227157678e-05
-2.50632606608e-05
-1.39653551730261e-05
-3.86490836389251e-05
-4.28070471029791e-05
-5.97594238314397e-05
-3.53066797900193e-05
-4.73539442891857e-05
-2.91647719688028e-05
-3.19301930477069e-05
-2.59071479996468e-06
-4.2142345158624e-05
-2.63360056870884e-06
-1.32357401614968e-05
-3.93068640215058e-06
-3.74944001218313e-05
-3.52486084974544e-05
-2.54454555496643e-05
-1.86547949784217e-05
-3.31944171014623e-05
-1.37300675784969e-05
-3.53897700726974e-05
-2.4704811876537e-05
-2.76080264312142e-05
-3.63571034399472e-05
-4.04269177250023e-05
-2.97414444510722e-05
-2.4876825704264e-05
-4.48324035095495e-05
-5.581331736201e-06
-3.63640120660874e-05
-1.7949222127217e-05
-6.31024774583952e-05
-3.24087955322392e-05
-2.85668835395031e-05
-1.95260822445249e-05
-4.37635030853517e-05
-1.19120948009592e-05
-5.10966191094626e-05
-6.8927432449702e-05
-2.10319767799242e-05
-1.52897006096668e-05
-7.86615551711518e-05
-3.47442223093713e-05
-3.11498920426709e-05
-4.15977934097578e-05
-4.6010789555319e-05
-2.17835702136991e-05
-2.03605278130093e-05
-4.67066909486163e-05
-2.2820049370703e-05
-2.36488847018815e-05
-2.41705588667071e-05
-3.79806414242763e-06
-3.96677095389072e-05
-3.40345267625297e-05
-2.52621341253802e-05
7.1488790772049e-06
-3.43064816252157e-05
-3.07523345942098e-05
-1.61598032850698e-05
-1.07343362378064e-06
-2.56248504850823e-05
-1.51804734035955e-05
-3.32277924453247e-05
-1.57638023238829e-05
-5.62417242691963e-05
-3.11524664944542e-05
-1.95671686258077e-05
-7.58078814470212e-06
-4.86072369998777e-05
-2.62543267600526e-05
-3.59740829645358e-05
-3.57627492612754e-05
-3.14173078095769e-05
-6.52545171942816e-06
-1.24213361327231e-05
-1.8408900470184e-05
7.4718652715533e-06
-1.11752307128258e-05
-3.4051903057041e-05
-4.65203909643447e-05
-2.75343343820099e-05
-1.94490593171108e-05
-2.04919092437354e-05
-3.30549564389317e-05
-1.37041807522852e-05
-1.40456770055685e-05
-2.58594521570662e-05
-3.30014877020139e-05
-3.78395217743789e-06
-2.90664634438506e-05
3.05801426600434e-06
-3.72288554872322e-05
-5.9182062751869e-05
-3.52375334665502e-05
-2.91699551539727e-05
-4.10517613801643e-05
-4.00954434302542e-05
-2.97882323625205e-05
1.02364889891663e-05
-2.33486469735094e-05
-7.12072023734101e-06
-3.08170768500867e-05
-2.69943884998266e-05
-3.40200985200489e-05
-4.71074522727071e-05
-2.49045794504591e-05
-3.23871252536764e-05
-3.65799484762674e-05
-4.5665877176083e-05
-6.69750983079353e-05
-1.50818555049383e-05
-4.16399716353915e-05
-3.77219015310406e-05
-6.40241431174389e-05
-2.92456875091891e-05
-1.05527099029065e-05
-4.35447142424833e-05
-3.34519917169528e-05
-2.60523462435829e-05
-5.43815742781467e-05
-5.18836973787971e-05
-1.26613810739046e-05
-1.95217814435736e-05
-3.9336456423923e-05
-6.80633155299776e-05
-3.20991035639386e-05
-2.30857493298623e-05
-3.28021991448195e-05
-1.89166640724043e-05
-4.67824879970539e-05
-2.21863647061028e-05
-4.50578506799517e-05
-3.00621391248474e-05
-3.25266186655818e-05
-1.46606292008708e-06
-2.33344641463383e-05
-3.50870517779016e-05
-3.52419755513038e-05
-5.39991149204974e-05
-1.76607859403128e-05
-5.97847256393437e-06
-2.41909179484032e-05
-3.16756930599482e-05
-2.65848132081161e-05
-1.14307629532754e-05
-4.35359116448454e-05
-4.47957488509183e-05
-5.40043456186218e-05
-1.41185682979224e-05
-6.97084471495662e-05
-3.7237661317271e-05
-3.05850380444113e-05
-5.58731824942045e-06
-1.88501608188538e-05
-5.20795178174878e-05
-2.36875104629492e-05
-3.90520575568114e-05
-1.73468090787543e-05
-4.13991986943251e-05
-3.32564788084956e-05
-4.98858596513393e-05
-5.56214942918354e-06
-3.04448396272602e-05
8.93235483807944e-06
9.16769128446414e-06
1.24003076509887e-05
-5.74247720272043e-05
1.30636075611934e-06
-2.63639713304579e-05
-2.17772671236277e-05
-2.42003400463019e-05
-2.43544786938675e-05
-4.38845717066146e-05
-1.2329479084146e-05
-5.62704248851889e-06
-7.84345227126497e-05
-5.00854971482674e-05
-4.04916611670026e-05
-3.44994494962752e-05
-1.70220853855679e-05
-1.48077336201815e-05
-3.13028632457718e-05
-4.94761726086719e-05
-7.45947951533535e-05
-2.41521224069661e-05
-6.33019835866209e-05
4.64379375455249e-06
-3.16925476497494e-05
-1.64114184245274e-05
-3.44715022974088e-05
-3.89470709122085e-05
-1.44312516000472e-05
-4.78537067671137e-05
-3.04188171811849e-05
9.03922664730045e-06
-3.7637131643198e-05
-1.81907134762954e-05
-3.18250826987214e-05
-2.76920179616747e-05
-1.90023512151428e-05
-3.38511473413501e-05
-7.24700431480754e-06
-2.54158266715544e-07
-5.70765504344086e-05
-1.88239743004319e-05
-4.61519739770741e-05
-3.94119649471095e-05
-2.9806805920249e-05
-3.00274632916162e-06
-2.31640588001826e-05
-5.01567064918055e-05
-4.6782683208988e-05
-4.33764821882557e-06
-5.93983279839218e-05
-4.68959130172267e-05
-2.68407661871144e-05
-5.95777446292134e-06
-3.33661948566648e-05
-2.87234324419849e-05
-3.28456260053955e-05
-3.96244664288629e-05
-2.79016080429305e-05
-5.25826345940612e-05
-5.32239455780172e-05
-1.64074468775675e-05
-2.68454137819544e-05
-5.88587966463468e-06
-3.01545017956592e-05
-1.91468139604918e-05
-5.60884537538161e-05
-3.589027308509e-05
-2.4926253105494e-05
-3.35835144585734e-05
-5.66269265737284e-05
-3.70933019227215e-05
-5.46929701049317e-05
-5.44682112567717e-05
-3.98213540390439e-05
-6.59343770136591e-06
-2.49054803387823e-05
-2.99155104314997e-05
-2.24935865421991e-05
-2.59509385413352e-05
-2.96693480962487e-05
-2.41089937178824e-05
-1.21096353888332e-05
-9.12925308422319e-06
-1.51566797705949e-05
-2.57559900673813e-05
-2.68113952297908e-05
-2.79074938294817e-05
-2.13882402973416e-05
-1.58611820780674e-06
-3.97382834398382e-05
-1.97395535134865e-05
-3.14612888967807e-05
-1.65801239633803e-05
6.99967315317256e-06
-2.54293478778416e-05
-6.56591159754288e-05
-7.72825503180478e-06
-2.63929047631524e-05
-1.99970689476632e-05
-1.70076566574348e-05
-1.65863836266051e-05
-4.12621669890459e-05
-2.18532772517683e-05
-5.06178490905433e-05
-2.57200585014455e-05
-4.42715815213098e-05
-2.69158924192265e-05
-2.54634706972192e-05
-2.93782532744251e-05
-6.834237969463e-05
-4.61647027286206e-05
-5.57847482077055e-05
-5.21930399921152e-05
-4.4887967340928e-05
-2.11120320854796e-05
-2.08349972409805e-05
-2.48616649229917e-05
-3.91635770384748e-05
-1.48920229931913e-05
-1.89950673656946e-05
-3.8011511969228e-05
-3.06115628303264e-05
-4.13980696428039e-05
-2.3611489793926e-05
-1.04109223291322e-05
-3.3441554676278e-05
-4.75149977730298e-05
-1.72608875244545e-05
-1.73210868570835e-05
-3.46195802581093e-05
-4.48095983058685e-05
-4.04430222711123e-05
-3.42493276706409e-05
-3.14126125096842e-05
-3.23019926130143e-05
-1.9557356278241e-05
-2.26690632680729e-05
-3.16231836804652e-06
-3.21666237085437e-05
-3.07099388819579e-05
1.69543666145015e-05
-2.80379337301559e-05
-4.04274773803873e-05
-1.91687000958167e-05
-2.33275750055674e-05
-9.58434827265819e-06
-3.01513963095076e-05
-1.76983197563861e-05
-3.58952853840458e-05
-6.15056610245327e-05
-2.61820513540701e-05
-3.25874468194399e-05
-1.18613793005773e-05
-2.30995417238037e-05
-2.06624480422024e-05
-3.28368355483703e-05
-2.95399094915255e-05
-3.10748291335448e-05
-2.31656454580709e-05
-5.56486654390074e-05
-2.20114249157509e-05
-1.09613320401567e-05
-4.44410819066207e-05
-4.69746762070685e-05
-3.26756406033902e-05
-3.85520262121595e-05
6.12417597857341e-06
-1.61279134499167e-05
-2.18957867791914e-05
-9.60749681861825e-06
-2.12781574295551e-05
-2.04747798961976e-05
-3.32532477659541e-05
-2.23620839264871e-05
-7.58256569403196e-06
-4.37009110225172e-05
-2.24139256141406e-05
-5.06594433781624e-05
-4.77767749020362e-05
-3.67661299057489e-05
-4.31569934956416e-05
-1.09377950438943e-05
-3.96193408454733e-05
-1.92634570987812e-05
-8.86080426978828e-06
-2.06440679525394e-05
-5.01822040308814e-06
-1.15835844988143e-05
-5.06436469902506e-05
-3.9549377830357e-05
-5.95578776327093e-05
-2.74088667062623e-05
-1.45382810726461e-05
-2.66157621192335e-05
-3.3350098193465e-05
-4.3715664157643e-05
-3.53762782915891e-05
-6.77790651166255e-05
-2.73017457370135e-05
-4.46979687025048e-05
-3.6817196402343e-05
-3.26789360471697e-05
-2.23485520907419e-05
-4.3988622747196e-05
-2.20397992125304e-05
-2.69654737107833e-05
-6.51677872385145e-05
-1.15080841753674e-05
-1.6462708403103e-05
-2.63344802453656e-05
-5.75089039285887e-06
-3.90163379714489e-05
-1.42260731329252e-05
-2.36970218245251e-05
-1.56189952316702e-05
-2.65816343864398e-05
-9.4763965247517e-06
-3.00251821788119e-05
-2.95461664403531e-05
-7.38201030609794e-08
-2.32962679161705e-05
-4.11436855246407e-05
8.53712910736695e-06
-9.44856356158807e-06
-3.28099854877598e-05
-4.8176211573919e-05
-3.81443250299273e-05
-6.0589575654447e-05
-3.11307455817138e-05
-4.81106308349144e-05
-3.76024320229512e-05
-3.95127609055542e-05
-3.92937135545496e-05
-2.62119749382881e-05
-3.08530698256264e-05
-5.09845794518084e-05
-3.60153028100676e-05
-2.81500783104598e-05
-5.43821127462011e-05
-3.74324103901994e-05
-4.58704812397721e-05
-4.49453544623833e-05
-3.68739357660374e-05
-1.1855785780513e-05
-1.54465058247867e-05
-1.94098539608054e-05
-1.64731211376752e-05
-5.48109217480428e-05
-3.83148737647472e-06
-2.20650563454381e-05
-1.86199097845167e-05
-3.25777987652131e-05
7.54238260542793e-06
-3.30409086543298e-05
-4.11944380415138e-05
-3.00569742276737e-05
-4.43384649564583e-05
-9.20987644744572e-06
-2.02444641076635e-05
-2.98731891996854e-05
-1.22045365752354e-05
-1.23086595965855e-05
-8.11773961909095e-06
-5.19679257310394e-05
-6.00470823746457e-05
-1.6752280895322e-05
-1.65594036250269e-05
-4.41332735538676e-05
-2.53571678416907e-05
-3.6638654862623e-05
-3.45605690615526e-05
-3.5547569704192e-05
-3.26748147369814e-05
-3.58626687426325e-06
-3.05311463744581e-05
-2.07547818848611e-05
-3.88992403112691e-05
-2.26288685944464e-05
1.04314030064353e-05
-3.53328354925583e-05
-2.50155120256033e-05
-5.93240234199404e-05
-3.79797274987193e-05
-8.15299783941414e-05
-1.31217466161124e-05
-1.36363644613322e-05
-5.09715217764039e-05
-4.01880879943774e-05
-5.17064896445331e-05
-4.00953801063226e-05
-3.53847267169693e-05
-5.4905623545844e-06
-1.48271787212265e-05
-2.10945011540382e-05
-1.42368925926373e-05
-1.05470770942917e-05
-1.70089835780968e-05
-3.29254693665244e-06
-5.6176784050307e-06
-5.90727982833729e-05
-2.30488378750004e-06
1.32543499237183e-05
-1.67346285931637e-05
-2.92324903949874e-05
-2.80799334062868e-05
-1.83924310026058e-05
-2.45612173775255e-05
-3.08189287293823e-05
-1.72316145314964e-05
-3.30357714146158e-05
-9.41605578106686e-06
-1.29880505076671e-05
-3.20524371060681e-05
-2.2389343862817e-05
-5.07559343722788e-05
-3.67224285861993e-05
-3.32071746148391e-05
-2.10682023216606e-05
-4.88781232773373e-05
-5.16402320405087e-05
-4.84695766332667e-05
-3.09310275257141e-05
-9.73258536926123e-06
2.07320242725462e-06
-2.95619381818212e-05
-1.50307032796149e-05
-3.25826425714387e-05
-1.78950134865327e-05
-2.38502586611416e-05
-3.54806435378897e-05
-4.20840084035468e-05
-9.4932133330433e-06
4.73591210059541e-06
-1.30125178369924e-05
3.38335541688013e-06
-2.77068329315545e-05
-4.16798263948206e-07
-4.86796580983048e-05
-4.13653447340287e-05
-2.44756775882664e-05
5.06870239804959e-07
-3.90199411672554e-05
-3.5140657399622e-05
-4.57707970608475e-05
-4.99247174542156e-05
-4.92979492330383e-05
-2.75796256825939e-05
-2.09981132389549e-05
-3.44602540123367e-05
-5.90074986345611e-05
-2.72879954744438e-05
7.035487767503e-06
-3.18503022795915e-05
-3.33506141627707e-05
-4.1564211033272e-05
-5.11849150611094e-05
-2.19606088664978e-05
-3.88156078731073e-05
-7.30646799457656e-06
-3.56455027235295e-05
-4.42580159861781e-05
-3.31980296539205e-05
-6.42799301197899e-05
-4.87113074925406e-05
-3.79160365612772e-05
-1.47946826846748e-05
-1.16844691048115e-05
-3.20199062267522e-05
-4.95002241176476e-06
-3.60984399109053e-05
-6.95715379384397e-05
-9.04801652938064e-06
-4.96521603611024e-05
-2.03238924996261e-05
-3.48598838497343e-05
-2.55823833628027e-05
-4.49151029596312e-06
-9.162589818978e-06
-2.25811151912396e-05
-8.04138572355066e-06
-4.24739972800334e-05
-5.81718279747124e-05
-1.42135517823312e-05
-3.1835670521785e-05
-2.66368861666737e-05
-3.11187052244342e-05
-7.50885559035934e-06
-1.6591140924265e-05
6.03122103098268e-06
-1.80139756787617e-05
-4.32515559356956e-06
-5.19145204336585e-05
-2.11329693812659e-05
-3.42239232312495e-06
-5.84509368432124e-05
-3.02270265294075e-05
-2.75305483271733e-05
-3.62200518864075e-05
-3.16884250584924e-05
-2.75169562063498e-05
-2.52816606534742e-05
-2.42752240650194e-05
-1.83246271577631e-05
-8.88957359260135e-06
2.67566246416317e-05
-2.60567283625345e-05
-1.11065564691384e-06
-5.69388818059676e-05
-3.53484114839726e-05
-4.2324923086295e-05
-2.16383221447859e-05
-2.91537475663678e-05
-4.18105676099715e-05
-3.190832266899e-05
-1.87866744279071e-05
-3.14433025932844e-05
-3.31352556593885e-05
-3.1988857673179e-05
-2.19458119722956e-05
-4.66248435315921e-05
-3.21009318861368e-05
-2.09164398671014e-05
-2.86932903481049e-05
-2.63480388229128e-05
-1.40716369357277e-05
-3.6231157034927e-05
-4.04581432870132e-05
-4.34755986283249e-05
-5.62437250803219e-05
-2.56546147869016e-05
-5.4704158362543e-05
-1.09335958510591e-05
-4.22309157092604e-05
-4.93388363384435e-05
-2.02848169899746e-06
-1.61356099054137e-05
-4.29397641782127e-05
-5.37220308534714e-05
-8.75390192575228e-06
-2.84234818787151e-05
-4.02359681791443e-05
-2.82119575580284e-05
-4.66716676055172e-05
-3.948070586441e-05
-2.63911721896315e-05
-7.57391661616992e-06
-3.40800049619802e-05
5.78001499280392e-07
-1.39696820619697e-05
-3.82753446318679e-07
-3.65714203903635e-05
-2.57896452968607e-05
-8.79227307813719e-06
-5.42972590911318e-05
-4.24919647256278e-05
-3.92919147891738e-05
-5.37824334886634e-05
-5.74874379375198e-05
-2.60236819020956e-06
7.57717460518209e-06
-8.47649634855058e-06
-4.27206752146563e-05
-3.06908411959321e-05
-2.03472174685932e-05
-4.74333458439609e-05
-4.18858955765897e-05
-3.33841008140997e-05
-4.75933457688675e-05
-2.77207903533763e-05
-8.88655099891373e-06
-3.4736964236453e-05
-3.6641851016341e-05
-2.01689399683505e-05
-3.59380480999726e-05
-1.90842850888725e-05
-5.79091452507687e-05
-2.72123173805104e-05
-2.16642473488526e-05
-2.1336107566316e-05
-2.00010936890541e-05
-5.01492774383489e-05
-3.76084106908846e-05
-1.39674405996562e-05
-1.55679000109912e-05
-8.72338687193242e-07
-3.10378296712566e-05
-6.28679116899453e-05
-3.30164606372632e-05
-3.7932075087624e-05
-1.0435152954207e-05
5.35268259911889e-06
-3.38169047883656e-05
-1.14604254768232e-05
-6.7072889609725e-05
-3.72217869626453e-05
-2.46592251426118e-05
-2.87713483837465e-05
-3.9205230376542e-05
-2.10724925505364e-05
-3.67785429686848e-05
-6.68091232345854e-06
3.62020405565204e-06
-2.69482507256064e-05
-4.17154922358007e-05
-2.48733351709793e-05
-5.42591009094296e-05
-3.76458652538005e-05
-4.02359996690655e-06
-5.92427791443636e-05
1.17865987601021e-06
-1.94500172390453e-05
-2.91584056947454e-05
-1.1355185183024e-05
-3.3403473764936e-05
-2.80866466313187e-05
-2.54773371708394e-05
-2.76351427461816e-05
-3.0745521346019e-05
-4.16020207919002e-05
-5.00682350518124e-05
-1.61196561497513e-06
-1.94122040564332e-05
-5.13969004437808e-05
-5.78113170953701e-05
-1.83301555265265e-05
-3.02519101084949e-05
-4.09918125419622e-05
-3.97820389536888e-05
-2.09601268898625e-05
-4.66251944290181e-05
-2.43298267365383e-05
-6.74270501696562e-06
-2.29321548338849e-05
-2.8939356083816e-05
-2.51370732498611e-05
-5.04377498282002e-05
-2.85465660392092e-05
-5.67015387389971e-05
-1.5856244252013e-05
-1.77117560784398e-05
-3.4891091524162e-05
-2.00644740778922e-05
-3.5651235429982e-05
-1.73180524892697e-05
-5.33349364716317e-05
-3.20155435586886e-05
-3.90430798253221e-05
-3.55449558278164e-05
-1.0822917237289e-05
-4.46596135855868e-05
-5.00774538305853e-05
-3.58114694044087e-05
-3.29846189907864e-05
-3.34821247767713e-05
-4.51508059993302e-05
-1.49451983026042e-05
-2.60965312298914e-05
-1.4750723255243e-05
-2.63949582329839e-05
-1.26436843908174e-05
1.77696011103345e-06
-1.69977176488335e-05
-3.26922599464568e-05
-7.08585315630155e-05
-1.90528264189998e-05
-3.13187379635757e-05
-2.47529159795078e-05
-8.19925214359713e-06
-2.31315998168781e-05
-4.62182158900922e-05
-5.89006304924609e-05
-6.27318562181355e-06
-4.27717799946528e-05
-5.78238560024283e-05
-4.50330111319017e-06
-8.42126087011912e-06
-2.78079813965455e-05
2.90000788489319e-06
-3.55511125537019e-05
-5.39824326364587e-05
-5.0399308361195e-05
-7.03058033333648e-06
1.59152958362785e-06
-4.05987764921769e-05
-5.45096971318916e-05
-7.10943957566984e-05
-2.28865276164364e-05
-6.89618494466249e-05
-1.44502900565502e-05
-2.50851716255104e-06
-3.48978476597666e-05
-4.2119950728199e-05
-2.87273192995806e-05
-2.31253054768048e-05
-3.43302006421983e-05
-6.19511681029026e-05
-4.45989077968527e-05
-6.07203958398762e-06
-3.88540219208874e-05
-7.32000694933442e-06
-2.80017626423072e-05
-7.45807200219499e-05
-3.87417931420872e-05
-2.77686315181703e-05
-9.17764762066572e-07
-2.32542218560474e-05
-4.97295020818909e-05
-2.22065778819464e-05
-2.87852675434566e-05
-2.79270180897152e-05
-8.11948801283128e-06
-4.38808767906897e-05
-1.41677600270385e-05
-9.27914123280412e-06
-1.12592436244804e-05
-1.93925621206106e-05
-4.55534550810356e-05
-1.61006767697128e-05
-1.7620718269639e-05
-6.73048414027614e-05
-1.29733206083818e-05
-9.41665924922499e-06
-3.1534186857262e-05
-2.21895863330681e-05
-6.04394825012115e-05
-3.42597295666509e-05
-2.97624157358235e-05
-3.95206790765577e-06
-2.9581730545809e-05
-1.25514113535885e-05
-1.31936262138374e-05
-3.83144381188032e-05
-2.9319908742782e-05
-4.43534728696228e-05
-1.27351250704855e-05
-2.34478892769856e-05
-4.5859627659592e-05
-8.41068700667081e-07
-1.23607631812278e-05
-4.99468977242014e-05
-3.58066448096324e-05
-2.37282554152548e-05
-1.87587275544437e-05
-4.8358467481399e-05
-1.16359236868013e-05
-6.19631074862407e-06
-1.71018896214977e-05
-6.0652776957705e-05
-2.29068536744659e-05
-1.63375008989115e-05
-4.46612649287555e-05
-2.85433247129317e-05
-1.2744740295766e-05
-1.55664362701161e-05
-4.63123459944894e-05
-8.14326330853374e-06
-5.43129937668493e-05
-2.08313219748898e-05
-2.39626496485864e-05
-2.9741232828302e-05
-6.09706557516389e-05
-1.68434020093783e-05
-3.23781781377204e-05
-3.53603856412487e-05
-4.62973232448821e-05
-3.73350369515145e-05
-3.19702980716368e-05
-3.6556945489763e-05
-2.50388322687306e-05
-3.53055467355216e-05
-4.86944267080834e-05
-3.75223216169937e-05
-2.8182391054982e-05
-2.18745162879011e-05
-3.33466253019196e-05
-3.68167641557827e-05
-3.70723617429371e-05
-3.73297774323035e-05
-2.12816681262676e-05
-6.82517837381939e-06
-1.41226707238973e-05
-2.3983159607373e-05
-3.32695540426246e-05
-5.0084043255629e-05
-1.06652662528257e-05
-3.67685318759304e-05
-3.55352677613939e-05
-3.31164695208726e-05
-2.95554686677784e-05
-2.88500516787608e-05
-3.7787521342153e-05
-3.67255322102484e-05
-2.92417740031721e-05
-4.13858838388529e-05
-2.28292849269678e-05
-2.92586375458809e-05
-4.1338880244705e-05
-1.14541920271133e-05
-4.27756366873338e-05
-3.60050889346719e-05
-5.26623176560474e-05
-1.73046665401915e-05
-1.86560531885565e-05
-4.5711341065495e-05
-3.86357135397052e-06
-3.30495191580601e-05
-1.12431298013794e-05
-3.31721160140591e-05
-7.42897439479143e-06
-1.52249970254188e-06
-4.58838393855447e-05
-7.04958156032782e-06
-3.36841311235406e-05
-3.4698197149828e-05
-4.84264531518492e-05
-5.2381818986121e-05
-2.19279641504514e-05
-3.57219888481147e-05
2.55433343960932e-05
-9.89596837160888e-06
-3.89204183658486e-05
-3.30108637625863e-06
9.00630829615641e-07
-4.00740690169779e-05
-6.61349599847237e-05
-3.4949965815153e-05
-2.1651482183072e-05
-1.85204076627462e-05
-4.34778976994214e-05
-1.27825684104968e-05
-1.53628688971962e-05
-5.14826354990899e-05
-2.6001751791535e-05
-3.23551082566608e-05
2.43287415352048e-06
-2.33762748209216e-05
-3.06689452336619e-05
-1.36820448694378e-05
-4.04598706588845e-05
-2.72499689457918e-05
-3.06864138688741e-05
-3.07554317738763e-05
-3.29640232816327e-05
-2.60744170433082e-05
-6.41087958316205e-05
-8.35998695127364e-05
-2.63683669310981e-05
-3.15831495222059e-05
-3.93418335613237e-05
-4.11919364047297e-05
-6.75355853687997e-05
-3.48908725288182e-05
3.04529077204279e-06
-7.66224834365471e-05
-4.91719662431246e-05
-3.37457501774132e-05
-2.39115228021659e-05
-1.43046185419739e-05
-2.07085704022949e-05
-4.48079493356225e-05
-3.21158490526239e-05
-1.64220043351483e-05
-5.30290952178667e-05
-1.28172693524942e-05
-8.0056702752757e-06
-4.0724320155708e-06
-5.03627135797178e-05
-2.06937569809207e-05
-6.14947349765322e-05
-5.39489764325835e-05
-4.52437853577791e-05
-5.51779750374697e-05
-3.39554762446157e-05
-1.7473434964932e-05
-3.10953186529708e-05
-3.11830194724069e-05
3.68263343189034e-06
-1.8144520446421e-05
-2.29764694521961e-05
-2.45923615796679e-05
-2.92051749651586e-05
-2.32893523846416e-05
-4.39550340684579e-05
-1.26406495748587e-05
-1.7342776286821e-05
-3.01243809218844e-05
-2.14962839721258e-05
-3.36837471006674e-05
-5.61421964322946e-05
-3.06781690488406e-05
-4.03219125859422e-05
-3.51400315491654e-05
-3.57206854238582e-05
-2.44720073001059e-05
-5.3133444052697e-05
-2.83325517222437e-05
-3.77994048521758e-05
-1.47126561978183e-05
-1.95322502550062e-05
-1.14698289529789e-05
-2.26871564605323e-05
-2.34363752379713e-05
-4.26919425087136e-05
-1.58699562158732e-05
-9.23302523790895e-06
-2.59845229376692e-05
-6.59292946803003e-06
-1.86045821805102e-05
-2.48458791678851e-05
-2.83036113348689e-05
-4.96652930265454e-05
-6.12530625812074e-05
-1.54730300035316e-05
-6.04475064392144e-05
-2.61571760581027e-06
1.60350209967651e-05
-4.70885587176886e-05
-8.19569722849233e-05
-2.3849829660097e-05
-3.47005489812564e-05
-5.76452083342103e-05
-2.34725298800707e-05
-1.86696687192211e-05
-3.1828020756484e-05
-1.85780808615139e-05
-4.63608533205181e-05
-1.54819365222883e-05
-4.04221655936578e-05
-4.53123487910931e-05
-5.75716589303221e-05
6.57323578883324e-06
-4.1767593268519e-05
-1.85341255607461e-05
-1.60143654906072e-05
-2.36545145071862e-05
-3.76046479277641e-06
-1.29354512145572e-05
-2.22042284092614e-05
-4.04403714097704e-06
-3.07026422317053e-05
-4.08685405395566e-05
-4.12346339973993e-05
-5.26867837816692e-05
-2.07234058413475e-05
-3.3192139120523e-05
1.04526863975977e-05
-2.22361902579345e-05
-2.05237521066087e-05
-4.99306417737533e-05
-9.0136822526449e-06
-1.08345328082295e-05
-2.92596132002636e-05
-4.34212205435467e-05
-5.16318646682897e-05
-2.71272236112033e-05
-2.08292564751164e-05
-1.72928433949316e-05
-4.30635952799789e-05
-3.99864876059191e-05
-2.44230211928903e-05
-3.81531794553994e-05
-2.6466639586911e-05
-2.44731261892632e-05
-2.10754457203419e-05
-5.80194891569566e-05
-3.96482372367052e-05
-3.91717236795897e-05
-1.06814601057913e-05
-9.05770316701519e-06
-4.48808303099654e-05
-3.73901211830345e-05
-4.87960363180385e-05
-4.37273881022761e-05
4.09484013596908e-07
-4.68853703852079e-05
-3.28002429435282e-05
-4.26502005736194e-05
-3.47529574568232e-05
-2.64944889191999e-05
-2.79331456590566e-05
-5.5349031277399e-05
-5.06095645064971e-05
-5.22007539537544e-05
-2.00543223860192e-05
-1.6799164765344e-05
-3.3475326152011e-05
-2.46945324522047e-05
-3.44567575775295e-05
-2.44787982114499e-05
-3.09178511342283e-05
-5.82447117682469e-05
-3.98073966523712e-05
-3.612969851401e-05
-3.63479298589063e-05
-4.20508060358414e-05
-1.96292433460871e-05
-3.78047573818229e-05
-3.72129169835518e-05
-4.10077680224502e-05
-1.91909354896565e-05
-2.04491894674778e-05
-1.62836766951564e-05
8.79802223949138e-07
-1.20497936693212e-05
-3.5042964089781e-05
-3.25248686745159e-05
-4.3655915754976e-05
6.2422548913589e-06
-2.70390422671909e-05
2.06609720734842e-05
2.58334187903593e-06
-1.7990705913398e-05
-3.38148972195121e-05
-9.64119743401734e-06
-3.91431581840686e-05
-2.36664864276005e-05
-3.41124070562049e-06
-3.19992351937416e-05
-6.50878305187657e-05
-4.61412892589523e-05
-3.78971835456403e-06
-4.91906712972502e-05
-3.03696045588536e-05
-2.29061786247292e-05
-2.29507398594838e-05
-3.27013281634794e-05
-4.23560213588023e-05
-2.69502639720053e-05
-5.92623612453511e-05
-2.7763577524976e-05
-3.91435285781018e-05
-1.66902070803524e-05
-2.89507368102562e-05
-3.36769477638246e-05
-3.31707595902038e-05
-4.90185126105584e-05
-4.25684201940849e-05
-3.36117479683459e-05
-1.91156515673165e-05
-1.8830404064878e-05
-2.15766509847307e-05
-6.1092458809855e-05
-3.57895960317694e-05
-7.62775563397492e-06
-3.7691663413185e-05
-1.22613217492078e-05
-2.72098791746488e-05
-9.79390185406386e-06
-1.023203608325e-05
-2.8873149230541e-05
-4.51517876332686e-05
-3.94878495558891e-05
-1.07245532553506e-05
-2.2085114161424e-05
-1.80446485941986e-05
-3.32657706330979e-05
-5.98325724773207e-07
-2.38014340934977e-05
-8.9988056693465e-06
-4.56296987518021e-05
-4.77776025052119e-05
-1.81933975867217e-05
-2.47295496534839e-05
-3.18413511645389e-05
-2.28418699855528e-05
-2.74860711530798e-05
-1.94512653561292e-05
-1.46482738070253e-05
1.86240866958812e-05
-3.72106817295792e-05
-7.63387400309663e-07
-1.71999488514873e-05
-3.15191535748709e-05
-3.39353665169396e-05
-7.14099456567769e-05
-8.56891784334462e-06
-3.95041562563753e-05
-4.22771288812894e-05
-3.36509152716148e-05
-2.36777673944401e-05
-1.13848875303416e-05
-1.60645672727701e-05
-2.67199690827348e-05
-3.11204590504373e-05
-4.04295399744415e-06
-1.28846676248166e-05
-4.44959743583196e-05
-7.35833717339508e-05
-1.63990314240429e-05
-6.11351739536351e-05
-3.70955462469841e-05
-5.28263859200514e-05
-5.33644402797557e-05
-5.28642969047556e-05
2.66516705004034e-06
-3.40418539343568e-05
-3.45781869422702e-05
-2.42807252714524e-05
-3.59660878395919e-05
-3.40817099309105e-05
-3.55542353037819e-05
1.12974291793268e-06
-3.03159774023267e-05
-5.47258730501226e-05
-2.49663980697242e-05
-5.25797893733143e-05
-3.36211170427388e-05
-3.32659905069855e-05
-3.10712156361671e-05
6.75469191660163e-06
-1.81398947758951e-05
-5.79347111268288e-05
-5.07248593683811e-06
-6.56096231662776e-05
-2.82363718432045e-05
-6.12660775995312e-05
-3.14634711603828e-05
-4.63853905151416e-05
-7.53308857011373e-05
-2.0491777201389e-05
-2.17194237006776e-05
-3.21008000719328e-05
-4.12520437079641e-06
-2.43403473271545e-05
-3.2322959504243e-05
-5.21937425759136e-07
-5.29195099762603e-05
-2.27692324512953e-05
-3.74060641168589e-05
-1.37158263826488e-05
-1.76706060169903e-05
-2.35700475125203e-05
-4.31628114646883e-05
-4.41362203814291e-05
-2.09240241091102e-05
2.29907034427571e-06
-4.13254583243655e-05
-4.04022173626208e-05
-4.90143213257184e-05
-3.38353954356841e-05
-4.08789214524053e-05
-1.35815166906183e-06
-3.41397036737889e-05
-2.99659876577108e-05
-4.40036139003123e-05
-1.85792461550719e-05
-2.93585833880006e-05
-5.98964209424528e-06
-3.9145027782866e-05
-5.15380850187426e-05
-4.48671276410671e-05
-2.09791616465484e-05
-3.96803949591521e-05
-3.06000752184621e-05
-5.21395580251781e-06
-4.02841738456907e-05
-2.0567453146856e-05
-2.36427502230829e-05
-2.37967331033178e-05
-2.01707900092723e-05
-3.14228070091462e-05
-7.06170676716547e-06
-4.46899397549708e-05
-5.1228023495926e-05
-4.41006614684715e-05
-3.13738587562653e-05
-3.26045386580878e-05
-4.97172141053548e-05
-3.38854572542582e-05
-3.80108112005161e-05
-2.98609176286517e-05
-4.38513543087793e-05
-9.57833814719011e-06
-1.80491922400957e-05
-5.01003183338471e-05
-8.00746245939219e-06
1.407318392974e-07
-2.99785765445821e-05
-1.75494890906063e-05
1.68321247508936e-06
-2.33011244730266e-05
-3.83268924483966e-05
-2.49448327800409e-05
-4.09029037995694e-06
-2.60205205868462e-05
-2.67945699839903e-05
-1.82705168151367e-05
-7.32861435246183e-06
3.08579436845375e-06
-2.68105204947579e-05
6.57917580000745e-06
-5.52358719343468e-06
-1.94970789667957e-05
-4.09894659850204e-05
-3.88540821819989e-05
-2.91416549951996e-05
-1.75831139689361e-05
-5.51206242805253e-05
1.19907559049116e-06
-5.88507780589972e-05
-4.17754466896597e-05
-4.78734633905103e-05
-2.6802207987037e-05
-1.90795115533732e-05
-3.09626096180224e-05
-2.99871488019468e-05
-1.90519407081023e-05
-2.30352776929286e-05
-2.45012540659926e-05
-5.22977027101315e-05
-1.64586886595879e-05
-5.5323540010908e-05
-2.77871479061845e-05
-3.18254154225637e-05
-4.78237274977133e-06
-4.37700073694358e-05
-5.02309565920602e-05
-3.95022068626083e-05
-3.22282801716399e-05
-5.71552890577804e-05
-4.30474217709125e-05
-4.51112865440196e-05
-3.89778843271507e-05
-3.97357439324195e-05
-4.23844496235053e-05
-2.04043280236714e-05
-4.9478464754221e-05
-4.53269373513531e-05
-5.74458119843313e-05
-3.60108961464957e-05
-5.70405417448247e-05
-3.39984639936525e-05
-6.68086331081605e-05
-3.1135671427159e-05
-3.55288923653532e-05
-5.35734857314307e-05
-2.31068627123475e-05
-3.62138315130415e-05
-2.48360290214274e-05
-1.9412558931341e-05
-1.6502669651321e-05
-2.53991528398612e-05
-5.86605469533463e-06
-2.60571610562517e-05
-4.5069601792425e-05
-2.58532927299825e-05
-3.19451693166946e-06
-3.66753610127814e-05
-3.2584211452751e-05
-1.06597374708333e-05
-2.71589397265869e-05
-1.8582502936849e-05
-2.29908383155614e-05
-4.37093218381521e-05
-2.82857636173072e-05
-3.97734320118303e-05
-1.97008303132952e-05
-3.79207272266697e-05
-4.83991561171717e-05
-4.32640021655481e-05
-4.80521103812258e-05
7.96951167470064e-07
-1.00628443257505e-05
-2.39047658722816e-06
-2.86547767644228e-05
-4.73624144771857e-05
-6.06291161897733e-05
-9.97356190553124e-06
-1.43939458703995e-05
-4.99593243434427e-05
-2.70190050378554e-06
-1.1979606213817e-05
-5.79232554279582e-05
-4.66778932675929e-05
-1.06022832919152e-05
-2.45039147514842e-05
-2.28470273009276e-05
-3.89159246504139e-07
-3.77189773867221e-05
-3.53812172424148e-05
-4.15360866069333e-05
-9.71242394344195e-06
1.0756944963141e-05
-4.6271547129425e-07
-4.53104960728746e-05
-2.98313711171069e-05
-3.78793582274133e-06
-1.53476628559809e-05
-3.82482224754005e-05
-2.35496340524963e-05
-4.93412984294455e-05
-3.59698478296047e-05
-7.09835415788657e-06
-3.08330868547467e-05
-5.20961579616347e-05
-2.37812632626707e-05
-5.00018315484384e-05
-4.88943007876419e-05
-2.97110184505642e-05
-3.80534752305878e-05
-5.12275331395933e-06
-4.08035884388575e-05
-1.25220841469421e-05
-1.92195091529041e-05
-5.1980982530517e-05
-1.20245210662241e-05
-5.76074434069855e-05
-3.62505729703533e-05
-2.82050363602733e-05
-2.90671245174929e-05
-2.69470500152926e-05
-4.73904243180396e-05
-4.67197147036927e-05
-4.25586949015734e-05
-2.46992661444935e-05
-1.05165021989024e-05
-3.82727607491785e-05
-5.17039096357494e-05
-1.96744274512108e-05
-3.55295859921858e-06
-1.79107500254746e-05
-3.21710764164419e-05
-2.82437353633079e-05
-3.288445806971e-05
-7.95955817485278e-06
-2.73613098957309e-05
-2.37884149888769e-05
-5.67838441762838e-05
-2.32846383183198e-05
-3.80804545916607e-05
-3.48026741901398e-05
-4.7609867712498e-05
-5.58243813754099e-05
-1.8453592237836e-05
-8.33518684525967e-05
-1.98095862608579e-05
-4.67474519415189e-06
-1.56772554409225e-05
-4.81922146778644e-05
-3.41157671374982e-05
-1.49125403750005e-05
-3.72922699779372e-05
-2.38107475498936e-05
-3.83076354437318e-05
-3.09279828711981e-05
-3.34326870542377e-05
-4.89960855526786e-05
-4.30431719121763e-05
-2.92291334755964e-05
-6.47226362751392e-05
-3.57716129127746e-05
-1.00669031588638e-05
-1.29575260474807e-05
-1.83912421526912e-05
-2.64012207423068e-05
-1.61838001606155e-05
-3.68424653641663e-05
-1.23972709977878e-05
-2.92198683250177e-05
-3.93636874563589e-06
-4.25810250755192e-05
-3.49354897394501e-05
-2.1479469021665e-05
-3.44968835927825e-05
-2.33535940638835e-05
-5.43496932803424e-05
-6.05430750243051e-05
-2.58199962006599e-05
-2.07755087277345e-05
-7.30087548843008e-06
2.80212385840705e-06
-3.59939493847686e-06
-6.43759439095177e-06
-2.65815726250144e-05
-4.37631688263659e-05
-3.22967099595798e-05
-2.42511584957507e-05
-2.47044834837758e-05
-3.23557073218467e-05
-1.47054390769929e-05
-9.23321941160413e-06
-4.10323891200583e-05
-2.1612314918912e-05
-2.89196909508059e-05
-3.98591682943204e-05
-2.82781370173255e-05
-2.72207281759593e-05
-3.72677395077235e-05
-1.30164484130052e-05
-1.47888285204044e-05
-1.57032279795819e-05
-4.42977722764107e-05
-7.81377718094287e-05
-6.29324080628017e-05
-2.84931310357885e-05
-2.20411138384208e-06
-4.04897167211002e-05
-7.44896439637689e-06
-6.77245073772252e-05
-1.46302873857892e-05
-2.09288638048518e-05
-4.17988203938154e-05
-2.72208869345712e-05
-2.83734467126731e-05
1.11600747160866e-05
-3.58484298305132e-05
-3.05834521118273e-05
-7.34126684681396e-06
-1.3536679488438e-05
-3.35085620535987e-05
-1.71918006359659e-05
-2.73850912645475e-05
1.20522612892608e-06
-2.63412549743714e-05
-1.3518251988301e-05
-1.53690357560837e-05
-4.89402515486416e-05
-5.40203195023182e-05
-3.18118812798347e-05
-1.26942414882788e-05
-4.06034094939894e-05
-3.37901299071937e-05
-2.02585435291485e-05
-1.15786156372087e-05
-3.53258719468487e-05
-6.16852912077298e-05
4.85379534925855e-06
-5.03836737075733e-05
-3.88958474832061e-05
-2.51664607803503e-05
-2.71429086015825e-05
-1.5579298680827e-05
-2.91298421278165e-05
-5.05659246486537e-06
-1.37645654431467e-05
-1.42161362491889e-05
-3.66774288282471e-05
-5.57444621759636e-05
-3.84662184322998e-06
-5.59323783546449e-05
-2.33305618666922e-05
-1.35666955231047e-05
-4.31062043059822e-05
-1.65260008438026e-05
-3.87150142363482e-05
-3.71582978607222e-05
-3.61961024932491e-05
-1.03269148354138e-05
-3.00003716557426e-05
-3.94336051470521e-05
-6.71209274792269e-06
-4.03857647571252e-05
-1.30578545766918e-05
-5.56385587866724e-06
-2.64451856018257e-05
-4.66570215810614e-05
-1.74104836464752e-05
-2.35851558371787e-05
-3.3488463926481e-05
-3.85292434993672e-05
-5.81924782045956e-05
-6.41026920186147e-05
-3.19000644895518e-05
-2.18025248870859e-05
-4.38106908451369e-05
-4.32991013911836e-05
-1.53854613646404e-06
-4.31054129256544e-05
-3.69103320101442e-05
-3.72698436734035e-05
-6.68444007323519e-06
-1.41988774554641e-05
-3.92699845269306e-05
-1.52352286700841e-05
-1.14581669073701e-05
-2.934230565858e-05
-1.99485419678964e-05
-2.75121121940236e-05
-3.99222293172796e-05
-3.77006318751525e-05
-3.94645757167726e-05
-3.69706172769938e-05
-5.04111730671886e-05
-5.11154936967459e-05
-4.11068816578318e-05
6.50522921671044e-06
-3.22541832556268e-05
-5.28661306574392e-05
-4.02169656252889e-05
-4.1746116710167e-05
-3.60989856676047e-05
-2.8092619971565e-05
-1.68121236184277e-05
-2.82141860173504e-05
-3.73669986344074e-05
-3.83378133690936e-05
-4.54798111280429e-05
-3.07960265610736e-05
-2.99352571266308e-05
-6.24185856875528e-05
-2.96119510781784e-05
-5.72084031667007e-06
-3.51858691962197e-05
-4.17511847501293e-05
-1.35164719813377e-05
-1.66259635653534e-05
-2.04470537696823e-05
-2.26536950319314e-05
-1.5954294396389e-05
-1.92684371139333e-05
-4.66804603222537e-06
-4.16192577147879e-05
-1.27775526574667e-05
-2.07100226282266e-05
-5.55669338024767e-05
-4.04954221052801e-05
-3.47725725381044e-05
-1.16570670312696e-05
-5.55581694514131e-05
-1.27289399567299e-05
-1.4743346099383e-05
-3.5706082478839e-05
6.89231614341607e-06
-1.19357356468769e-05
-4.08383492292721e-05
-3.49309092143865e-05
-3.58216808319904e-05
-2.24839095890231e-05
-8.5033752691934e-06
-3.70055836835629e-05
-1.52349957307405e-05
-3.46760171435008e-05
-4.08397224711482e-05
-5.43378725914462e-05
-1.5773232293447e-05
-2.88241342563372e-05
-4.29402561683721e-05
-2.05907345274025e-05
-4.64210753224382e-05
-3.205958328762e-05
-1.00626072766709e-06
-2.24328130957406e-05
-1.45232873011102e-05
-4.73410519133756e-05
-1.85776844719843e-05
-3.24826812839529e-05
-3.32647525418296e-05
-2.94619112060647e-05
-6.45849000884223e-05
-2.97857441451255e-05
-6.56288396322426e-06
-4.8043817732407e-05
-3.16587964185812e-05
-4.09745693815983e-05
-2.76031380015164e-05
-4.62904087818485e-06
-3.67852794821147e-05
-5.66633786877449e-05
-2.18071018817942e-05
-4.46562422702539e-05
-1.44122878481189e-05
-2.33964254580244e-05
-3.0252069759438e-05
-1.87376513961437e-05
-5.91660776034682e-05
-3.1642634077619e-05
-1.54288496864249e-05
-5.6297546125606e-05
-4.06638050124547e-05
-2.50034693716258e-05
-4.17718997803723e-05
-2.55382338110576e-05
-5.88831966675459e-05
-1.36759226372976e-05
-1.85017698520959e-05
-4.1441583064507e-05
-7.13201231676893e-06
-3.26246684353697e-05
2.58608097234767e-06
-2.76890021526584e-05
-1.98242358579752e-05
-1.5499200167645e-05
-3.55178588473822e-05
-6.39842958974983e-05
-5.16774278318457e-05
-2.97484310917876e-05
-4.19160588220033e-05
-2.35695141155396e-05
-4.05081325092399e-05
-2.15648639120743e-05
-5.36595450826283e-05
-3.66351415113782e-05
-4.46431939175324e-06
-5.67312229079962e-08
-3.02109527808539e-06
-3.34174552259841e-05
-5.26720499616302e-06
-2.92590370250047e-05
-4.0618403210954e-05
-1.38289371107748e-05
-2.05444215177747e-05
-1.15322168550385e-05
-2.31021973264562e-05
-3.56989818606589e-05
-1.71543506305271e-05
-5.15903378885577e-05
-2.34572968468814e-05
-2.74436283344104e-06
-5.76791455971056e-05
-5.88841085633172e-05
4.22766846617223e-07
-5.40045911375668e-05
-4.52294212898721e-05
-3.71589436514155e-05
-5.20870338883775e-05
-5.41965738107062e-05
-3.42103923790486e-05
-1.10962271280225e-05
-3.28025989164793e-05
-4.69130675142238e-05
-1.22985898128712e-05
-2.73482539692543e-05
-4.89051135394017e-05
-4.42888153986137e-05
-5.14296003482704e-05
-2.95796439066098e-05
-1.55501362978863e-05
-5.59204091143123e-05
-2.88888379585938e-05
-4.67788572004133e-05
-6.20755821092719e-05
-1.8870618076851e-05
-3.60824799152213e-05
-3.58355912965169e-05
-2.89799944321935e-05
-4.43665998462301e-05
-3.27191738823865e-05
-4.97550403785189e-05
-3.63480167404207e-05
-4.90291618420551e-05
-6.02837354580835e-05
-2.01768237208561e-05
-3.87711084169874e-05
-3.21527520729793e-05
-2.3182341467486e-05
-2.25378197485397e-05
-3.40221139113656e-05
-5.38914653859224e-05
-5.65382280123468e-05
-5.79328770050935e-05
-4.23487443781753e-05
-4.06067761684549e-05
-2.05896774987301e-05
-3.1431863078827e-05
-3.24636048243249e-05
-5.17882602291175e-05
-2.37973627445899e-05
-5.29409223898376e-06
-2.54129364512171e-05
-3.13639220015378e-05
-5.22050574448797e-05
-3.61692034360119e-05
-9.21626608555533e-07
5.67718922064131e-06
-3.69953725645629e-05
-2.82847722296009e-05
-4.56040684279158e-05
3.03697636340056e-06
-2.23960711110663e-05
1.26991563790842e-06
-3.00523329550172e-05
-3.78207920919518e-05
-3.02936875280579e-05
-3.69496856313277e-06
-2.17914291458688e-05
-3.21014591354964e-05
-8.65738636215737e-06
-3.12644158499779e-05
-3.96589742035726e-05
-3.45327053708203e-05
-3.95378119293473e-05
-3.80789597414764e-05
-2.14270155879026e-05
-4.33779658572196e-05
-6.22631216427424e-05
-4.17018939424858e-05
-5.6987069909421e-05
2.48329220473736e-05
-3.51806846599664e-05
-3.59271799143118e-05
-1.92708927057219e-05
-8.07667064905801e-06
-2.92167920995224e-05
-2.49459813957889e-05
-4.31911935923965e-05
-3.9790590606888e-06
-3.03877432009153e-06
-6.13260277479444e-06
-3.21498663744534e-05
-1.0479781148745e-05
-4.11545721969824e-05
-5.14651715577379e-05
-2.62227939605087e-05
-3.73458864069496e-05
-1.72455613686228e-05
-4.96582981031669e-06
-5.24971135319672e-05
2.86468720742523e-06
-2.15386739539049e-05
-2.46950511471182e-05
-2.03658837142778e-06
-4.78744875069944e-05
-3.36233999321764e-06
-3.80785051975497e-05
-5.15803712228311e-05
-1.42427705838328e-05
-4.18654228786387e-05
-2.92272206957125e-05
-4.25611611791651e-05
-3.9032565821382e-05
-2.24606392421189e-05
-5.08342329212253e-05
-1.87745265016993e-05
-3.19567975327859e-05
-4.6609869090632e-05
-4.50436016897083e-05
-4.05993357618452e-05
-5.73024734055077e-06
-5.59992481940966e-05
-5.26906480576782e-05
-5.13861347645574e-05
-1.27536682434826e-05
-3.88358757665512e-05
-3.81601699972669e-05
-3.56681379668711e-05
-1.86604719260718e-05
-3.50233373488183e-05
-4.94316238853109e-05
-1.99899153100653e-05
7.19205031242202e-06
-1.79704749170356e-05
-6.04968080248968e-05
-6.37299824041433e-05
-3.40023980304863e-05
-3.52364974143503e-05
-3.93966948452742e-05
-5.46568353028179e-05
-1.938162338049e-05
-2.48879965067411e-05
-2.12084483104032e-05
-2.37409070695916e-05
-6.61642308440392e-06
-4.7927355147766e-05
-6.21667350709135e-05
-4.89174276188293e-05
-3.65724023604659e-05
-2.50115230793989e-05
-6.22632344176112e-05
-4.272315017818e-06
-4.36131983067466e-05
-1.77291835623019e-05
-2.74566569050897e-05
-2.87335384578827e-05
3.14295626422201e-06
-1.36740877222677e-05
-3.44462015285632e-05
-3.20523437149596e-05
-2.46568615934245e-05
-2.00441624157413e-05
-6.37214659335371e-05
-3.01000137016924e-05
-2.90564706467073e-05
-2.40039881512137e-05
-3.23317234526415e-05
-3.12791112080182e-05
-3.74107753287966e-05
-4.93737145913753e-05
-4.64556647489297e-05
-4.06587927490153e-05
-1.16938341083843e-05
-3.64424297238217e-05
-4.17905595857723e-05
-1.23512671642931e-05
-1.44528586641155e-05
-4.42225399720633e-05
-1.73949903071026e-05
-1.66734208624849e-05
-5.26354825185938e-05
-4.69254999625707e-05
-3.15365028363453e-05
-4.01078430360342e-05
-3.19533540042707e-05
-5.69244986215082e-05
-5.47461389604903e-05
-6.5490009994525e-05
-4.62792374056439e-05
-4.76243028130533e-05
-5.58006814511426e-05
-3.07591450615165e-05
-2.76111935106029e-05
-2.46602931515174e-05
-4.32621013313204e-05
-9.20363783802669e-05
-7.14230729290516e-05
-3.31519342965508e-05
-3.83639202367231e-05
-4.28283770933998e-05
-4.56761403173461e-05
-9.47254125507272e-06
-2.55765123662308e-05
-3.24498910351294e-05
-3.41064728643496e-05
-3.70217524610947e-05
-2.36293760001767e-05
-9.9095509539108e-06
-1.82219943491532e-05
-2.79627216438923e-05
-3.63038952329696e-05
-2.33557297110703e-05
-3.48338469134575e-05
-3.63369545322995e-05
-2.12539797300025e-05
-4.45059827420062e-05
-2.77013654190372e-05
-4.05488465923922e-05
-7.42358627958864e-06
-4.13517570767961e-05
-3.4431072989287e-05
-1.00842019607926e-05
-4.00271133710874e-05
-4.88996939958707e-05
-1.64232361112756e-05
-2.28670717842529e-05
-2.58238919266701e-05
-6.37137425337874e-05
-1.98946792644454e-05
-1.3811921025826e-05
-1.95128797108037e-05
-4.14587282036585e-05
1.18011559362607e-05
-4.99689636400755e-05
-1.3647796056926e-05
-5.16045704100166e-05
-2.98306578443933e-05
-5.40087145221628e-05
-7.58944341019027e-05
-3.26239191488987e-05
1.61705102728758e-05
-2.17928178046728e-05
-2.07138486824939e-05
-1.24911556144858e-05
-2.44139603123199e-05
-6.02828837590804e-05
-4.06774048587073e-05
-2.03583025576001e-05
-1.66939545314206e-06
-2.85396454497055e-05
-7.44657628322758e-05
-2.70569324066222e-05
-2.37000477697238e-05
-1.19393199104908e-05
-4.2496489253764e-05
1.77885210005153e-06
-3.58342620330542e-05
-6.37354683854377e-05
-3.08097875927154e-05
7.20937909618743e-06
-1.36343457497201e-05
-4.72464305454356e-05
-3.48554613409574e-06
8.25022279316937e-06
-1.5297742394306e-05
-2.68209520553215e-07
-2.9492336839859e-05
-1.61155469200693e-05
-4.09770598895069e-05
-2.96122421443156e-05
-2.44743821361424e-05
-3.32124173817288e-05
1.190875265273e-05
-3.23216551327727e-05
-3.55235712012843e-05
-1.46176432839622e-05
2.59318371189749e-06
-2.48342271248599e-05
-1.30569714539263e-05
-3.81480686819732e-05
-2.42613067967225e-05
-3.59209776524137e-05
-3.61930129780955e-05
-3.29086582254816e-05
-2.24951031402054e-05
-6.32753242572056e-05
-4.52144372738818e-05
-3.21448388683003e-05
-2.16440451265929e-05
-5.785217408013e-05
-3.19127602977152e-05
-2.73055846214458e-05
-4.02385986907717e-05
-2.8529101274054e-05
-3.22243936530927e-05
2.21536192874028e-05
-3.77565644451294e-05
-5.48671221655234e-05
-3.36907621285297e-05
-2.26795883624013e-05
-2.7613737140961e-05
-1.16781794531827e-05
-4.29232354299954e-05
-8.21977733246622e-06
-5.00546203193812e-05
-7.32582273336631e-06
-9.24260091290829e-06
-2.46923164275576e-05
-1.30625036276692e-05
-2.52277255939144e-05
-1.62935132390755e-05
-3.53181316113947e-05
-4.9752701455229e-06
-2.19295886444038e-05
-3.25029264304874e-05
-7.64219723342747e-05
-1.5241955243441e-05
7.74036969148984e-06
-2.79016529478672e-05
-3.09199044761262e-05
-2.10181883342905e-05
-1.68269396734412e-05
-4.17587347270875e-05
-4.06497416367585e-05
-1.49210350424978e-05
-4.08624775665792e-05
-3.45423033850383e-05
-7.16002089205105e-05
-4.59226292620298e-05
-1.30757524448247e-05
-5.23763150967799e-05
-9.20412992721621e-06
-3.26256509157655e-06
-3.94584906479349e-05
-3.92464954854198e-05
-4.60488531782954e-05
-1.29834942383112e-05
-2.37108856059156e-05
-3.30914446366202e-05
-5.1154008843829e-05
-3.31832163428132e-05
-1.44224199579192e-05
-3.64778316160965e-05
-3.04001752266787e-05
-1.86650349364496e-05
-2.4899992957791e-05
-1.21163104246928e-05
-5.01040294559009e-05
-1.92834935471095e-05
-1.41777332383565e-05
-3.06677779918118e-05
-1.9155773296323e-05
-4.3599970123435e-06
-3.70405619117968e-06
-8.16348671723986e-05
-4.74895997039201e-05
-2.35070462099872e-05
-7.09568572239049e-06
-3.00223069598768e-05
-5.8103136633869e-05
-2.43372020246635e-05
-5.56976119806837e-05
-4.11569667987817e-05
-4.30526362580338e-05
-2.4530186830006e-05
-1.22064849225071e-05
-3.74353845864817e-05
-4.08376002814471e-05
-2.57356102928139e-05
-2.60163004773886e-05
-4.36208779168217e-05
-9.76256589217526e-06
-3.34419597461761e-05
-4.48160583321985e-05
-4.35662730803841e-05
-2.76755187480054e-05
-2.61304889310482e-05
-3.31372741827308e-05
-3.20628915849356e-05
-3.91114018706154e-05
-2.27171986458131e-05
-2.80582890390907e-05
-7.27770573102518e-05
-3.76981761651769e-05
-2.71189677967232e-06
-4.36132578359292e-05
-3.61614746808633e-05
-2.85760349135286e-05
6.34653539659781e-06
-1.94435049022992e-05
-5.34454927425916e-05
-1.96068950884882e-05
-2.35571473631666e-05
-2.2877453002018e-06
-3.12312231153243e-05
-5.30899684590292e-05
-3.7023286603364e-05
-3.93369788369945e-05
-3.79864050344048e-05
-2.29638963321719e-05
-4.40812418809222e-06
-3.61717883237951e-05
-1.13240207360594e-05
-2.13875973300726e-05
-1.6755751652475e-05
-1.47189483614161e-05
-3.49235769669689e-05
-2.88071108209119e-05
-3.60777230292912e-05
-3.06256465391929e-06
-4.85891066984424e-05
-1.92320199689895e-05
-2.90976975105734e-05
-3.01338503230236e-05
9.85236242370839e-06
-2.35917314017682e-05
-3.43641589114502e-05
-1.55625814019741e-05
-4.25636352293583e-05
-5.37407564430873e-05
-3.45948446347336e-05
-4.5911290267044e-05
-4.64788425370162e-05
-4.94508682568099e-05
-4.62945406586113e-05
-1.31990944702349e-05
-2.51115270467636e-05
-4.10475711427219e-05
-1.30703526834846e-06
-1.57172355838346e-05
-3.51947658182132e-05
-4.14256634695314e-05
-4.84801210538846e-05
-2.78236109801844e-05
-1.39454080074226e-05
-1.00173978001533e-05
-1.1045817292713e-05
-2.70681038485887e-05
-4.25588701231686e-06
2.28475902590989e-06
-2.27609975785397e-05
-4.10181727421876e-05
-3.61841214239895e-05
-3.74396518465787e-05
-3.32543137435287e-05
-1.71507753004044e-05
-9.87344318738898e-06
-4.67498155542616e-05
-9.34723447288669e-06
-3.96405222261638e-05
-3.68285781667922e-05
-2.97676691523528e-05
-1.80023283239439e-05
-6.33304982725711e-06
-2.52768874184743e-05
-4.91904489901786e-06
-6.53123794482527e-06
-3.99756505839472e-05
-4.15594886271485e-05
-2.0485080226841e-05
-3.54074805652617e-05
-2.25622740440873e-05
-1.38227496475168e-05
-2.10966691003313e-05
-2.26990645347249e-05
-1.86676148459844e-05
-4.61849870294653e-05
-2.39043563511609e-05
-5.98473430978366e-06
-7.39045167765181e-06
-3.13174615049e-05
-3.80069812433547e-05
-3.1950692399676e-05
-6.65709836728722e-06
-4.10564036462868e-05
-3.45620037020198e-05
-6.03569120183787e-05
-2.11013669930338e-05
-3.46029866297447e-05
-4.07115150091209e-06
-2.7434413236906e-05
-2.39391874141335e-05
-3.18617031485296e-05
-4.63122074056812e-05
-2.45377281378476e-05
-7.94177762055902e-06
-4.88394206806808e-05
-4.98913757758613e-05
-4.24349324570812e-05
-2.63332428199306e-05
-2.67826920684177e-05
-2.86604848645011e-05
-2.89012326921164e-06
-2.93121450249561e-05
-2.38707588683422e-05
-3.65698573519891e-05
-3.03625598245803e-05
7.46691925699605e-06
-2.55316396137807e-05
-2.05217783972624e-05
-4.20669845088107e-05
-3.38508742018537e-05
-1.29681491557801e-05
1.20482007538554e-05
-4.04766243406083e-05
-1.61965971915872e-06
-1.43803596985429e-05
-2.22619931481996e-05
-2.80460848333066e-05
-3.89118703548346e-05
-3.59590058083292e-05
-2.69754784002771e-05
-1.73442057898501e-05
-3.69416474489795e-05
-3.55619607612662e-05
-3.73394105491025e-05
1.94916555752593e-05
-1.28422309318922e-05
-4.25839296239949e-05
-1.46158052347251e-05
-3.66479773277317e-05
-2.82471859783674e-05
-5.05153309476118e-05
-4.07943865983609e-05
-3.48734102358577e-05
-6.30848474369754e-06
-4.59363293672093e-05
-2.94705975157792e-05
-1.59927035756082e-05
-2.21812963404207e-05
-2.03008462917687e-05
-3.98986775180831e-05
-2.19481941337474e-05
-4.92388508448071e-05
-2.15320583461891e-05
-2.44821628520957e-05
-2.44551653143727e-05
-1.62402988531699e-05
-6.13157852508011e-05
-2.31913694986136e-05
-8.62644008502039e-06
-6.25318977167992e-06
-1.95789493449865e-05
-4.38128580991036e-05
-2.63604737192132e-05
-2.40545016861845e-05
-1.08790848572535e-05
-3.31819465347756e-05
-3.27131665797945e-05
-4.06152705295409e-05
1.99941153574e-05
1.9650609897546e-05
-2.22123868716228e-05
-3.27118275617761e-05
-2.34320161026178e-05
-1.32594224441288e-05
-2.64084039549066e-05
1.07786819994728e-05
-4.00672408689487e-05
-1.7087184796587e-05
-4.43588879349666e-05
-4.71959254541295e-05
-2.61839193008412e-05
-3.19919548575241e-05
-3.31693620175449e-05
-3.98745471849545e-05
-3.18042423915047e-06
-3.47942527196402e-05
-4.24786662828967e-05
-4.83211267463374e-05
-3.06911032389757e-05
-3.35479763366119e-05
-3.21222790768073e-05
-1.32722638997751e-05
-3.85746633689084e-05
-4.18296090299436e-05
-2.03394129712251e-05
-2.37776046950291e-05
-6.77631884862711e-05
-3.88686222638078e-05
-1.33449550763684e-05
-5.97266590122073e-05
-3.46919903307855e-05
-2.12576771688539e-05
-2.02667230241275e-05
-3.06505938630363e-05
-1.08698257967632e-05
-5.08212441098955e-05
-2.47042787955129e-05
-3.18673014293814e-05
-2.53314090483778e-05
-4.30482574373264e-05
-9.95475238786198e-06
-4.09697493569709e-05
-2.29125958801638e-05
-4.3033340854708e-05
-2.45960362991369e-05
-4.96325719133257e-05
-3.08193838448358e-05
-2.93025440924026e-05
-6.81240531923765e-05
-2.04680346758736e-05
-2.56737293256654e-05
-1.80652201340223e-05
-1.40357227068939e-05
-2.71619341636914e-05
-4.92352172328169e-06
-5.83546952189859e-05
-2.2620935976514e-05
-3.38318233466504e-05
-8.33154597308886e-07
-4.22576785335993e-05
-3.63139755047838e-05
-1.53994506983571e-05
-7.41001561774523e-05
-2.96199107619132e-05
-1.67764118699144e-05
-4.18637729188588e-05
-5.65572160535784e-05
-4.33464427840758e-05
2.31827169296406e-06
-6.40520780705929e-05
-3.56912058015272e-05
-2.49306334726422e-05
-1.41697263202465e-05
-3.99916136328157e-05
-5.23659336666908e-05
-5.27641894480166e-05
-3.6840352860608e-05
8.24808412584693e-06
-4.81325520014964e-06
-3.28986015997796e-05
-5.23232150487582e-05
-4.04518281621724e-05
-1.1295786378029e-05
-6.43510168117178e-05
-3.24893043571769e-05
-2.25174155812171e-05
-2.02693077127094e-05
-2.876393593877e-05
2.17294787832521e-06
-9.24368781111284e-06
-1.26743639178227e-05
-2.42411808035867e-05
-2.4694572734997e-05
-3.65975385824447e-05
-2.91809648057945e-06
-7.80564216394368e-06
-5.5626508880858e-05
-4.56617763213648e-05
-2.02863072636734e-05
-2.04689982124224e-05
-1.02601683856791e-05
-3.90377254360993e-05
-3.12098018190604e-05
-1.74832796358536e-05
-5.31734046434461e-05
-4.71409933489522e-05
-1.82408369415224e-05
-2.28556500767483e-05
-4.4607156867447e-06
-3.34383863432108e-05
-2.65096056078087e-05
-1.53626343178976e-05
-5.46644980472953e-05
5.82606119021424e-07
-4.97781701885085e-05
-2.95520271740004e-05
-2.01389242723795e-05
-4.24481992939711e-05
-4.05319055381052e-05
-1.18431386927264e-05
-5.07924956432574e-05
-2.75525651325848e-05
-4.26092635464012e-05
-3.88829032045466e-05
-6.03029089995143e-05
-6.24776892183035e-05
-4.57251278101642e-05
-2.85784275610334e-05
-4.7028511752658e-05
-4.17247253568364e-05
-3.24892361037246e-05
-6.22399797893971e-05
-6.36855274858074e-05
-2.02766258981122e-05
-2.08183572096385e-05
-1.19242254173599e-05
-8.86163825131825e-06
-2.76962974088567e-06
-2.53263928751057e-05
-2.84291257186755e-05
-2.40928746627432e-05
-2.70534851585233e-05
-2.97488874431147e-05
-1.13949527934244e-05
-4.10661516420167e-05
-6.51786033067111e-05
-3.64362495106755e-05
-1.52092021092303e-05
-9.26066557439681e-06
-5.61735142363382e-05
-2.6514904337528e-05
-2.93376652240264e-05
-4.60078554853771e-05
-7.31691238381102e-06
-1.26800455008127e-05
-4.16643196990294e-05
-2.88599963828535e-05
1.11644535330477e-05
-1.35595640594445e-05
-5.48352438614314e-06
-3.62601324043144e-05
-1.96586622795399e-05
-5.25321024493675e-05
-3.98453981145533e-05
-8.32560369601533e-06
-1.99567489697542e-05
6.42539350597605e-06
-3.296025174116e-05
-7.37438834557523e-06
-1.96087289274112e-05
-2.8224622471818e-05
-2.91764953159842e-05
-3.88717605724155e-05
-2.50144347490539e-05
-2.99223042475035e-05
-2.72554996641082e-05
-3.20683305430242e-05
1.15518388264597e-05
-4.70490313765368e-05
-1.66035659282679e-05
-4.5088602513858e-05
-2.71841104976193e-05
-3.99461537394189e-05
-2.17356697370794e-05
-3.15013937955148e-05
-1.90178442068157e-05
-3.89259298422772e-05
-3.74361195333402e-05
-1.79161559273974e-05
-4.43394488637577e-05
-2.22987834446755e-05
-1.72138304277076e-06
-5.94157994666779e-05
-2.37351110807719e-05
-3.04756941880532e-05
-4.1837633864524e-05
-2.54444706900519e-05
-2.51923408327004e-06
-5.14215703671257e-05
-6.86933896935043e-05
-5.06760078471745e-05
-2.29233601846987e-05
-3.57440963219904e-05
-3.30192158675784e-06
-5.15482789419462e-05
-4.92346673031913e-05
-4.34550181143115e-05
-2.22655014787078e-05
-3.13643979990971e-05
-2.92904629890086e-05
-2.93723070347075e-05
-1.673203635626e-05
-4.07430788464417e-05
-2.20355743692651e-06
-2.89133247008944e-05
-1.27982537125606e-05
-6.76034574704876e-05
-5.12118102951813e-05
-2.7199293744527e-05
-5.42523027473486e-05
-3.03520368661012e-06
-2.2644451903887e-05
-2.97356008708336e-05
-2.58457016897273e-05
-1.99917143066011e-05
-4.62703918434295e-05
-3.06026685200438e-05
-4.45363394860565e-05
-2.97371677621693e-05
-1.3543355897493e-05
-2.35639797776497e-05
-5.12068519689785e-05
-1.90322432418995e-05
-4.32933976110197e-05
-4.41542161705489e-05
-4.98555452645399e-05
-3.37787624357749e-05
-4.15334431091456e-05
-1.88756173366821e-05
-4.30276396999764e-05
-2.811878158992e-05
-3.08617636517246e-05
-3.06309536023355e-05
-3.80497226824813e-05
-2.57425667954378e-05
-1.81382806032416e-05
-2.95063399569214e-05
-3.87551194175302e-05
-5.07834558761496e-06
-5.09994983061165e-05
-4.42117995101499e-05
-1.98446877018145e-05
-3.24312106013787e-05
-1.10094609628134e-05
1.10749775747265e-05
-1.82405237559865e-05
-2.5638296513821e-05
-2.20543270729889e-05
-3.19907808953916e-05
-2.1882041330065e-05
-3.25528990803565e-05
-3.54692830040573e-05
-3.90126338094628e-05
-4.53898212711491e-05
-5.37216863098764e-05
-2.32757133210402e-05
-2.26707532846135e-05
-3.50589818936148e-05
-2.57328674397475e-05
-2.81034466046044e-05
-4.57870195613374e-05
-3.46567136545234e-05
-3.77775980946771e-05
-1.14665596493475e-05
-2.11689249384897e-05
-4.1493902219165e-05
-6.41485381914219e-06
-3.79731068492736e-05
-2.0150315360891e-05
-6.33181596014393e-05
-4.61861598153122e-05
-4.52046108013544e-05
-3.18896677196545e-05
-2.61253237362941e-05
-8.33493010863872e-06
-2.95945851651683e-05
-5.0526803361782e-05
-3.34482174057353e-05
-5.48312446218582e-05
-4.26905625842129e-05
-4.47210547521246e-05
-3.05859258507369e-05
-3.06249282789743e-05
-4.68774847126434e-05
-4.32188898454553e-05
-5.64561911618707e-05
-1.96961531392255e-05
-4.6845115132004e-05
-8.44934082420101e-05
-3.17556753463619e-05
-1.96581635976128e-05
-2.31771386181266e-05
-3.320976932876e-05
-2.33718068432402e-05
-4.04000487568912e-05
-2.38724982716395e-05
-3.07742431538801e-05
-4.20960828882247e-05
-4.44703255598107e-05
-3.11293000778578e-05
-3.21296884443146e-05
-3.5278497210685e-05
-8.3181663102718e-06
-4.29420939697233e-05
2.28526954772078e-06
-2.81691695767989e-05
-8.66095934491998e-06
-3.24594364411756e-05
-2.115734276507e-05
-1.57305715109494e-05
-4.92965531116693e-05
-3.69374644600811e-05
-5.48649029346528e-06
-1.33476974552069e-05
-5.73226733648333e-05
-7.67290221671372e-06
-1.00157722245734e-05
-2.20877621076854e-05
-1.32301270556894e-05
-2.54884219588409e-05
-2.42844188614368e-05
-3.92437009629635e-05
-1.79515011014896e-05
-2.39846311507358e-05
-2.977372681585e-05
-2.63202111056268e-05
-2.92116001548978e-05
-4.07107135813386e-05
-4.58697398201216e-05
-3.21010021378054e-05
-3.38061858160358e-05
-3.05555580679796e-05
-1.59897727999434e-06
-2.49848086920556e-05
-3.74494539915589e-05
-2.91832799656538e-05
7.36634521663947e-06
-1.30763497677944e-05
-3.71790065725797e-05
-3.84882706949735e-05
-2.22265042858869e-05
-3.22961816393209e-05
-3.93585320583747e-05
-2.62788472296734e-05
-4.68043758612905e-05
-4.15005593534557e-05
-3.34899059809608e-05
-7.19907653006734e-05
-1.37415329968399e-05
-3.04889483987788e-05
-1.42346437675417e-05
-4.86701482654849e-05
-2.3187487688741e-05
-1.31381628521992e-05
-2.34119831073812e-05
-4.05099412623399e-05
-1.6081232055194e-05
-5.85801551657842e-05
4.97588430833431e-06
-6.60197948401751e-05
-3.43387870745215e-05
-2.33215082488903e-05
-2.48740295945644e-05
-3.70250507533995e-05
-2.89574726388599e-05
-3.50114948012749e-05
-5.88070625078768e-05
-4.48678486372786e-05
-5.78719482754515e-05
-4.42113544925606e-05
-1.37773735721253e-05
1.33512002353702e-07
-3.95301883063781e-05
1.1556611464341e-05
-2.0060617699702e-05
-4.71193570063844e-05
-8.17417478259819e-05
-1.90389122642878e-05
-2.61529770646704e-05
-4.3627921628316e-05
-1.38314194903063e-05
-1.16520618144904e-05
-1.77914597522852e-05
-3.62467892911106e-05
-6.83352910738813e-05
-1.81435163690132e-05
-4.03171474261624e-05
-4.33231513570067e-05
-2.74705711421191e-05
-3.86953415258999e-05
-1.59536433540659e-05
-2.69692104440077e-05
-1.2283050675989e-06
-2.90985908977754e-05
-7.25212808013508e-06
-1.21186512776789e-05
7.30947023178696e-07
-3.68774840337676e-05
4.47610220416432e-06
-1.89804138562873e-05
-2.49451352177787e-05
-4.93745746061527e-05
-1.04177418671694e-05
-3.37030668258839e-05
-3.47210953178584e-05
-3.57809116137504e-05
9.97310856289361e-06
-4.08060072508943e-05
-3.73794471044262e-05
-1.97973588928596e-05
-3.89807632747942e-05
-2.02592456500014e-05
-1.10638313687121e-05
-1.54837549211496e-05
-2.44666913249526e-05
-5.22983844517408e-06
-4.66665762793306e-05
-3.10927223677855e-05
-4.04424925633789e-05
-1.82437393585817e-05
-3.11605191499816e-05
-4.46570331548704e-06
4.43838838079322e-06
-1.20962540304006e-05
-3.59939669688196e-05
-1.2657292317261e-05
-4.58564629290366e-05
-7.42055361967428e-06
-4.08457605393349e-05
-3.46083982039337e-05
-2.77664303469184e-05
-6.06604470231959e-06
-9.44972299474962e-06
-6.38955213390955e-05
-2.29429757645326e-05
-2.22694348360932e-05
-1.45535278532899e-05
-6.40443135282401e-05
-1.69949597296623e-05
-2.48476241152771e-05
-5.44660435524797e-06
-3.55894306636108e-05
-4.55705392807776e-05
-6.38054421518511e-05
-3.77833310132398e-05
-2.71739181775589e-05
3.65777075799548e-06
-4.59202110515775e-05
-7.36974335571647e-05
-1.93267837166735e-05
-3.37082504649994e-05
-1.44339067974524e-05
-4.22828541399677e-05
6.7627719613717e-07
-1.42216821064191e-05
-4.45976320332285e-05
-2.63180823104156e-05
-3.28974909218055e-05
-4.47619301355203e-05
-1.78017355798083e-05
-1.56057143113796e-05
-4.30428390292618e-05
-2.4017303391846e-05
-2.85269301283239e-05
-4.2112565034218e-05
-7.9512527585927e-06
-3.75371235962743e-05
-6.17809003622035e-05
-3.06596958042213e-05
3.99245072469887e-07
5.7604626474012e-06
-3.90015215587511e-05
-2.92379087667343e-05
-1.69546928377072e-05
-2.94132143839322e-05
-7.52614223368353e-05
-8.59628780635359e-06
-5.31265506289094e-05
-5.39119959409934e-05
-4.60301478478192e-05
-4.91260361860897e-05
-3.7324880904574e-05
-1.00961708650245e-06
-2.04043543185081e-05
-2.00864389861036e-05
-1.37273515871943e-05
-3.68728996220585e-05
-5.10962043982293e-05
-5.44758058655732e-06
-4.91126012808365e-05
-2.45755190739029e-05
-1.5039884226527e-05
-3.83013767542125e-05
-1.8204693809299e-05
-3.48960151347878e-05
-3.53853683799281e-05
-1.71237314287712e-05
-3.0511404264282e-05
-2.44942497230663e-05
-6.19137407962332e-05
-3.15098886532112e-05
-3.69705097744328e-05
-3.72410286418647e-05
-2.9430936381567e-05
-3.49089378018665e-05
-7.37731117716372e-05
-3.31279924239846e-05
-1.19175353855839e-05
-9.82577352188958e-06
-7.67645400426848e-05
-3.85682994639726e-05
-7.09414360388251e-05
-4.1860956272296e-05
-4.48462789974946e-05
-1.21276263759925e-05
-1.67514566382976e-05
-3.76319925900572e-05
-3.48544101154895e-05
-1.38882711216858e-05
-2.324924642364e-05
-1.21279466412499e-05
-4.86587025396439e-05
-7.5561199970465e-05
-2.18709005273397e-05
-1.37699292931372e-05
-3.63682948677859e-05
-1.44913513134589e-05
-1.658756206607e-05
-2.72395266761614e-05
-2.55785294933587e-05
-2.56036300117262e-05
-1.86699753932808e-05
-8.66944961243674e-06
-2.97094962038323e-05
-1.62649299941851e-05
-3.43415000923802e-05
-2.28163940858964e-05
-1.21906277497113e-05
-1.57442187090082e-05
-1.62864310207463e-05
-3.88278588443309e-05
-4.45625237577111e-05
-2.29894826268748e-05
-2.80495180209104e-05
-4.68266883734462e-05
-3.22195136703452e-05
-4.75378962341561e-05
-2.57956299683231e-05
-2.79142115885841e-05
-1.85651724820662e-05
-8.90989633390521e-06
-5.31154043178639e-05
-2.17836706272493e-05
-3.06813996281817e-05
-2.64154911499276e-05
-2.66764575209603e-05
-2.51342757849228e-05
-5.4407350580742e-05
-1.7462345831565e-05
-3.9761494156973e-05
-3.09844483280765e-05
-2.16348909028255e-05
-4.25656390058459e-05
-6.50375090053207e-05
-2.68965559972687e-06
-4.03297284659782e-05
-5.19303568429992e-05
-2.62903635542261e-05
-7.67560184322438e-06
-2.56416259241939e-05
-1.36611341078166e-05
6.30768212641404e-06
-1.93249925429872e-05
-1.57033309657243e-05
-3.32729130201869e-05
-2.7005242330419e-05
-4.02689952957904e-05
-2.73656843488953e-05
-2.58881946413753e-05
-2.11247031427313e-06
-2.31637463141982e-05
-2.11933563001758e-05
-5.55082640593936e-05
-1.78673326449561e-05
-4.78011500255802e-05
-6.92677402036809e-06
-3.10417735389304e-05
-3.07403146784557e-05
-5.51391792351912e-05
-3.55906874900956e-05
-4.12598954827234e-05
-1.9041675795276e-05
-3.6369033136047e-05
-5.50259693988871e-05
-1.83786281338804e-05
-4.53501975791101e-05
-1.24014176278454e-05
-1.57514211988215e-05
-3.61980030069836e-05
-4.0027848224211e-05
-3.96649807831693e-05
-2.07558037098603e-05
-1.85272042564232e-05
-4.37188801605533e-05
-2.33212082667405e-05
-3.60208082544897e-05
-1.95375807628676e-05
-3.39221761436931e-05
-1.66096332254616e-05
-4.0977221176811e-05
-5.35751510299723e-05
-1.1127629274478e-05
-1.53326260085655e-05
-3.86998777935887e-05
-5.02588434588461e-05
-2.01232133262768e-05
-3.06052158371201e-05
-2.29778730019461e-05
-3.33976226030757e-05
-1.50477860023525e-05
-2.1896879761903e-05
-2.06149391924162e-05
-6.51379322019523e-05
-5.67671367960069e-06
-3.37860524671292e-05
-2.32945473481886e-05
-4.58364850946012e-05
-4.95938123277821e-05
-3.28001593297356e-05
-1.81546959780561e-05
-2.26965559675046e-05
-2.15397217939747e-05
-3.32840263723175e-05
-1.15167300871447e-05
-1.01235490670861e-05
-2.64173940539378e-05
-2.82050459736934e-05
-3.30742934184873e-05
-1.74113277415078e-05
-2.09700165701404e-05
-2.41699091808877e-05
1.84631302745729e-06
-5.69860587011804e-05
-2.08327168123887e-05
-2.42605215001661e-05
-2.71802584701524e-05
-6.77678444858072e-05
-3.56938508693892e-05
-5.26423248905634e-05
-1.45236416300966e-05
-1.12284023163901e-05
-2.65801793049108e-06
-1.83855964570024e-05
-5.08638268723427e-06
-1.26409791934085e-05
-2.49066085357329e-05
-3.81937520996808e-05
-3.39894172785705e-05
-2.42309528339283e-05
-5.52743532860941e-05
-4.166708971815e-05
-6.07619258363486e-05
-4.08451889251261e-05
-3.77984809696825e-05
-5.96846902547757e-05
-2.54931892937795e-05
-3.10843840911224e-05
3.54010042829162e-08
-1.98760133772227e-05
-2.16770651221289e-05
-6.13185918766071e-05
-3.80544808139075e-05
-2.49354553368939e-05
-1.82399369682041e-05
-3.87798342690511e-05
-2.83842790851961e-05
-2.73339917348474e-05
-2.48117098855531e-05
-3.86757194968366e-05
-2.09118867497319e-05
-4.20672181774246e-05
-3.18857289590284e-05
-2.00592487090347e-05
-1.39172177246662e-05
-8.23894734666842e-06
-2.49865122960632e-05
-5.34729513410326e-05
-4.4500348417859e-05
-3.81635431984427e-05
-2.64424050678433e-05
-2.29170692196488e-05
-4.59238059414775e-05
-3.3537114839449e-05
-2.60012627752308e-05
-4.36673574609221e-05
-3.30245027660582e-05
-2.49816313957332e-05
-1.63530449454124e-05
6.51756984423271e-06
-2.21276848212109e-05
-2.47942860910422e-05
9.37534830557291e-07
-2.33324090372893e-05
-1.57195385773328e-05
-6.54467235614799e-08
-4.19920014985303e-05
-3.01881520052383e-05
-3.97257380431649e-05
-4.50992095724462e-05
1.23445817440208e-05
-2.75538572123874e-05
-1.25916215176959e-05
-4.11845529776693e-05
-6.01090759742116e-05
-2.64175837362391e-05
-1.43505949045191e-06
-3.28451420399286e-05
-1.78454829850327e-05
-2.57685091597994e-05
-3.99026435694983e-05
-6.9396625565579e-05
-6.20918679247161e-05
-4.24048606675706e-05
-4.19466274759915e-05
-3.63034150827393e-05
-3.99874203306532e-06
-5.32635200953613e-05
-5.63386756304367e-05
-3.47199841613051e-05
-2.25000622224403e-05
-4.02931057170345e-05
-3.33363549352934e-05
-4.29059266501267e-05
-2.96622831614729e-05
-2.41559150117678e-05
-5.01904555372408e-05
-3.05611230029112e-05
-2.7757536667335e-05
-1.30550343824177e-05
-5.13046820582288e-05
-5.85003123941614e-05
-4.96245140986895e-05
-2.74517563826828e-05
-4.92454243847414e-05
-3.00953631449483e-05
-4.78910450564939e-05
-2.37052962750561e-05
-4.29755085779889e-05
-4.2159872608375e-05
-2.3692872582452e-05
-3.19439972172106e-05
8.94176711073895e-06
-2.19270538724582e-05
-4.78231703189758e-05
-2.47077953807641e-05
-4.38635941595698e-05
-3.94286891870624e-05
-1.50079854250609e-05
-4.32891556157559e-05
-3.56060325329085e-05
-7.00910852500196e-05
-5.11390335970764e-05
-3.52085353511251e-05
-3.93988787245004e-05
-4.75799753168541e-05
-2.54486025328231e-05
-3.27876196242851e-05
-1.75433659588552e-05
-8.73769171633202e-06
-3.88407973906749e-05
-4.65668210742738e-05
-3.40443737639407e-05
-3.42052184834627e-05
-2.52065606919699e-05
-1.81845948568834e-05
-4.37425645557991e-05
-4.79374572592335e-06
-1.1486163816684e-05
-1.37222862089056e-05
-4.03073745048383e-05
-2.24062763810795e-05
-3.59465449870543e-06
-6.42040828454085e-05
-2.59552879648463e-05
-1.70108070844559e-05
-4.72178115796045e-05
-2.35733152432679e-05
-3.4565692278645e-05
-4.17386313831469e-08
-1.64921653212353e-05
-4.17304022173991e-05
-2.27521399847132e-05
-1.11095948196121e-07
1.53560255681324e-06
-5.95201262452214e-06
-1.22890391865118e-05
-5.62583423279385e-05
-5.9006754668644e-06
-3.89304673769738e-05
-5.42711778619907e-05
-2.10676140128309e-05
-5.29622861664576e-05
-3.62131285171187e-05
-1.47873132596572e-05
-1.73730442301819e-05
-4.09811026015177e-05
-2.68196682326983e-05
-2.49249567591547e-05
-6.40256680148901e-06
-2.34485338993947e-05
-2.98585356414417e-05
-1.70532019611523e-05
-4.36102562873362e-05
-2.27546404372289e-05
-5.69720621797206e-05
-1.9843379396742e-05
-2.54680818532734e-05
-1.3883472106443e-05
-1.78935771980284e-05
-3.47006172804203e-05
-1.24601371152388e-05
-6.04546892419735e-05
-4.08560591582439e-05
-3.55462707062714e-05
-1.62513956012457e-05
-7.21581298996548e-05
-4.49634169470136e-05
-2.23287524685433e-05
-4.09073451239979e-05
-3.50716922136143e-05
-2.24847995764557e-05
-3.88006074882013e-06
-2.5975997206693e-05
-5.74973298277108e-05
-2.43020614845323e-05
-3.99061710049155e-05
-2.79760771753568e-05
-3.43180917517462e-05
-2.73262620438816e-05
-3.5463787865171e-05
-1.85648183065268e-05
-7.17998160150349e-05
-4.28094533448034e-05
-2.20947392765971e-05
-2.33942686829321e-05
-1.5744483227837e-05
-8.52815221190421e-06
-3.20967139810101e-05
-2.45351700277176e-05
-2.42494308164685e-05
-4.10371001480703e-05
-3.41532171236329e-05
-1.03005590541262e-05
-4.99143857438864e-05
-3.28764198796956e-05
7.71483441330571e-06
-2.60748689497743e-05
-4.10858033840446e-05
-4.5945918169854e-05
-3.1534493679985e-05
-2.13308319631939e-05
-6.82786145426289e-06
-4.55947935871306e-05
-1.50323478264966e-05
-6.61803018358657e-06
-5.08606770949418e-05
-2.23949844548236e-05
-5.02071095216375e-05
-3.56859936719116e-05
-1.07654142309815e-05
-1.26507355083714e-05
-1.03543249239722e-05
-3.2826159470159e-05
-3.33987506213913e-05
-2.5968495658642e-05
-2.1223875120779e-05
-2.96046835620134e-05
-1.90588716232802e-05
-3.05647794947175e-05
-2.0153624986452e-05
-3.55985171852927e-05
-3.05600052718649e-05
-3.03119314271342e-05
1.26597036481117e-06
-3.38935105136127e-05
-9.976016133089e-06
-9.04776833765766e-06
-3.89629122964272e-05
-1.00684578347935e-05
-3.27915508075853e-05
-6.72776512486634e-06
-4.67980140870786e-05
-3.5989846114381e-05
-3.30556505055036e-05
-4.79859285061051e-05
6.29918726314098e-06
-2.3666481938695e-05
-4.21215095316147e-05
-2.1664826448366e-05
-4.74021068058826e-05
-6.19995147069609e-05
-3.47334734118454e-05
-4.34189857928681e-05
-5.08829232974989e-05
-1.79440048531889e-05
-2.12413499761113e-05
-1.39931116138389e-05
-3.69131473008327e-05
-4.59220682156996e-05
-2.77716098037867e-05
-8.38017956676861e-05
-3.80963775139653e-05
-1.20683014195974e-05
-7.2764275119287e-05
-1.37570655049066e-05
-4.59241783383735e-05
-4.09159419926368e-05
-1.52703981763106e-05
-1.99186495713328e-05
-5.90240765554968e-05
-2.68866202106983e-05
-8.90443860691678e-06
-2.51448505902885e-05
-5.12272942736969e-05
-5.23184399438779e-05
-3.47810017274017e-05
-2.76428044943511e-05
-6.5437189556257e-05
-5.50785871756196e-05
-3.62033618601409e-05
-4.8290296060594e-05
-1.76865593341641e-05
-1.64126478425911e-05
-5.20372917429965e-05
-3.73869018315864e-05
-4.89502112332317e-05
-2.58095522037394e-05
-6.02424667981606e-05
-2.53691935184485e-05
6.26098594499011e-06
-3.95685332892634e-05
-5.5497613678817e-05
-2.87116281868954e-05
-5.09919666134133e-05
-3.03612335835392e-05
-2.63030238580186e-05
-4.57464619100578e-05
-4.5189355921696e-05
-1.85400958522597e-05
-6.20930689093296e-05
-4.14457712679528e-05
-4.07997953854575e-05
-2.96939037142003e-05
-9.76524334748074e-06
-2.17487162400668e-05
-3.16005735742856e-05
-4.83020968518005e-06
-6.16887465848062e-06
-3.12799329973771e-05
-5.31186441859235e-05
-3.11524121588484e-05
-3.34941404942734e-05
-2.26101601606839e-05
-6.45769517734343e-05
-4.70955946325786e-05
-2.1547191275166e-05
-2.70399393196471e-05
-4.68193862729945e-05
-2.23654019467563e-05
-4.17417554688294e-05
-2.68675378999699e-05
-2.72892082817856e-05
-7.01645283967217e-06
-3.59583983142596e-05
-3.39229703196274e-05
-1.73483961643832e-05
-2.97850730554582e-05
-1.62629749878085e-06
-3.74411376098074e-05
-1.05372707332141e-05
-5.48497743991622e-05
-1.85472480743802e-05
-2.22650004990262e-05
-2.73741100991867e-05
-8.07687685317143e-05
-5.30987648216962e-05
-1.29494245411135e-05
-1.15619489164465e-05
-5.18039638030006e-05
-6.94516207112935e-06
-2.9874300245206e-05
-2.07552387902072e-05
-6.33030375359513e-05
-4.71176675249789e-05
-1.30415644584389e-05
-3.56330942964017e-05
-4.52397017144819e-05
-4.00349601335868e-05
-4.73883252054683e-05
-3.32375159752714e-05
-1.75646357630159e-05
-2.52974374356989e-06
-6.2002706969919e-05
-8.44233447862936e-06
-3.8719978735259e-05
-1.02939574837685e-05
7.06303363850077e-06
-2.31243941284663e-05
-4.75314360358659e-06
-2.51490272272e-05
-6.30051761089885e-05
2.04272872972356e-06
-1.60699260530143e-05
-5.39317380521497e-06
-2.36100500705209e-05
-4.97298122486208e-05
-2.80148785337999e-05
-4.20005056729813e-05
-4.79026254083973e-05
-3.41932787357876e-05
-1.57192227517386e-05
-3.25522147898874e-05
-4.08918391945676e-05
-4.26995664357966e-05
-3.96361637775883e-05
-2.44895302548231e-05
-4.89788511585958e-05
-4.12942866087458e-05
-3.62133151336125e-05
1.2322848935538e-05
-2.73433448671671e-05
-6.05270133328467e-05
-2.79583931118684e-05
-3.91793040768408e-05
-1.53501403510619e-05
1.17729699825108e-05
-2.82970927747643e-05
-1.21402761012981e-05
1.92206852227094e-06
-1.53785798193963e-05
-3.46837011964703e-05
-1.57261375486594e-05
3.72034426760656e-06
-8.99658632633652e-06
-3.99066531437556e-05
-2.24751501459017e-05
-7.44843457386342e-05
-4.26485730421645e-06
-3.13977439503918e-05
-3.49805773013112e-05
-2.37074562710408e-05
-2.5458714488111e-05
-2.44159455365e-05
-2.41217904607434e-05
-2.10592528106464e-05
1.29399633759017e-06
-5.73811437868699e-05
-9.18586391227012e-06
-2.62901173775931e-05
-3.70918583831249e-05
-3.82020288075331e-05
-3.42461002831933e-05
-4.53411236067513e-05
-1.9247246315275e-05
-7.94652802847917e-05
-7.03887868270453e-05
9.31616055731305e-06
-3.49203770322527e-05
-5.0466911129621e-07
-3.14686136115379e-05
-3.14523502569154e-05
-1.71021226130827e-05
-2.89251402548775e-05
-3.32890394313562e-05
-2.93531329441102e-05
-3.26065395954162e-05
-1.21359879167023e-05
-5.00228700448616e-05
-3.71276635561965e-05
-4.70118035769936e-05
-1.92588580845912e-05
-4.06678463988629e-05
-3.01698341676865e-05
-1.90083139413849e-05
-5.21231170806592e-05
-4.25851054562362e-06
-3.61521192139268e-05
-3.65723928981209e-05
-4.70467329056196e-05
-2.84479343492788e-05
-2.20079647277374e-05
-2.36678281481729e-05
-4.19846790012589e-05
-4.50536561108032e-05
-1.56992851424573e-05
-3.08468207019209e-05
-3.186632054929e-05
-1.61112274621609e-05
-8.46124417924943e-05
-3.50179227131964e-05
-4.16470064590107e-05
-1.58329941693958e-05
-2.05121471253281e-05
-3.85224736620527e-05
-2.42288294177928e-05
-2.08840119773296e-05
-2.81875269092127e-05
-2.8299311919744e-05
-2.44088627483332e-05
-2.27389193443193e-05
-2.01438362584907e-06
-4.63071619408067e-05
-4.75765356966755e-05
-3.05117660678112e-05
-2.76783854690963e-05
-2.22812654263719e-05
-2.88927891956418e-05
-4.69507954964704e-05
-1.82727739892143e-05
-2.28507516493649e-05
-3.95665025416689e-05
-2.61316845395059e-05
-1.47239186023839e-05
-3.08486359251096e-05
-2.03296711482315e-05
-4.57952947944386e-05
-1.77423585948563e-05
-1.1433540696026e-05
-2.7473057734456e-05
-3.40872846775794e-05
-5.12347107902405e-05
-3.56087200593687e-05
-3.09460333284176e-05
-2.73272838639331e-05
-3.85714477857957e-05
-2.54542753277725e-05
-3.20407887519475e-06
-3.09339180712167e-06
-4.40786815301111e-05
-5.24078128667686e-05
-5.61894462386207e-05
-4.62795055781773e-05
-3.50207059514998e-05
-3.92102209149747e-05
-1.11544151136015e-05
-2.29407510739493e-05
-1.37552897625947e-05
-7.05476114066634e-06
-1.95420278672491e-05
-2.71931357932539e-05
-3.93281907450612e-05
-2.85196943206427e-05
-3.8824415549958e-05
-4.75701562577796e-05
-3.00277558812917e-05
-3.6239393882896e-05
-1.53518583707305e-05
-4.45939320087174e-05
-1.23725982795091e-05
-1.98828308423267e-05
-4.75285980265445e-05
-4.79381739722794e-05
-6.46390563470153e-06
-3.52653934115759e-05
-3.0276542289437e-05
-1.08161836786645e-05
-2.14195769532574e-05
-2.93028046897668e-05
-5.77478620221046e-05
-1.92274660161647e-05
-3.38243680772812e-05
-3.34529267717876e-05
-3.46032432998572e-05
-7.00671780639923e-05
-3.8692064527522e-05
-1.55650243186026e-05
-3.95431055484252e-05
-3.78172266284578e-05
-2.62129815857257e-05
-4.0404922053461e-05
-3.88847728856306e-05
-4.84442403328775e-05
-2.10581871372509e-05
-1.81105231803608e-05
-2.92645562242163e-05
-1.60033163957495e-05
-1.70331597738012e-05
-2.1793142272827e-05
-3.73745138340196e-05
-1.42272181921438e-05
-1.65108945787238e-05
-2.07015420156561e-05
-2.61719986038236e-05
-4.52988388897708e-05
-3.04215199973463e-05
-4.43174613265825e-05
-5.40683202783543e-05
-4.1496039934638e-06
-1.74060430954996e-05
-1.63894079551542e-06
-2.90995168994101e-05
-4.10353642345777e-05
-2.23071049331394e-05
-7.74337822899371e-06
-3.15473995116858e-06
-2.63522269002114e-05
-1.83297053368758e-05
-7.56311539611903e-06
-2.3717110873373e-05
-6.29770398437988e-06
-1.76622281017073e-05
-2.82151420661122e-05
-1.7041546576517e-05
-2.7892970348503e-06
-6.66658111316107e-06
-2.07244378789716e-05
-1.83514451556447e-05
-1.20793610968799e-05
-4.94804736177661e-05
-3.89835249490027e-05
-4.50980464757233e-05
-3.08505998920514e-05
-4.19153141588826e-05
-2.59174883991223e-05
-5.12819838433127e-05
-2.57904088764147e-05
-3.41916917206182e-05
-5.8993112057774e-05
-5.17516223994301e-05
-5.39687664307561e-05
-2.79723065549971e-05
-3.25623537308375e-05
-2.5466102407769e-05
-3.5015511863956e-05
-5.73549688831459e-05
-3.61345471532665e-05
-3.13395581493156e-05
-9.69044324861363e-06
-1.78584338206308e-05
-3.95599220061962e-05
2.50681795402544e-07
-4.5500791026492e-05
-3.15430063119211e-05
-2.02488395267739e-05
-1.04439244205479e-05
-5.64663298847469e-05
-3.61716269952412e-05
-5.98536828752181e-05
-1.70087900620558e-05
-2.59115093989781e-05
-2.24982033512127e-05
-1.99520061034581e-05
-5.19295202220664e-05
-2.13406203945205e-06
-1.97719631243727e-05
-6.41806686727964e-06
-5.34164247161789e-05
-1.74506631058942e-05
-4.6969582825852e-05
-2.08892155734426e-05
-4.66294267238133e-05
-2.04849909832917e-05
-5.60832772086718e-06
-5.24027188467091e-05
-2.49063859365979e-05
9.01411898279804e-06
-3.81319102449296e-05
-7.11432860332016e-06
-2.57125098638402e-06
-1.08108915850326e-05
-2.88034320602326e-05
-2.14919513045782e-05
-4.01909512771858e-05
8.31655126822159e-06
-1.43812526033248e-05
-3.16699731585618e-05
-2.03091891456687e-05
-3.84005620410312e-05
-6.76849409864305e-05
-2.21732077068466e-05
-3.49701558902746e-05
-2.14647255573375e-05
-5.30906286165668e-05
-2.95588387658526e-05
-1.70064925767077e-05
-2.19516261969018e-05
-8.68816414916908e-06
-3.3950760097194e-05
-2.31437061824551e-05
-5.10883635839014e-05
-5.34667431597938e-05
-8.05566029181678e-06
-2.41127335053022e-05
-4.63772759814117e-05
-5.07120494845073e-05
-2.80133850895993e-05
-1.99734755519628e-05
-2.60517107435164e-05
-3.51043654068255e-05
-2.13502020979934e-05
-2.08189254554501e-05
-4.97635135622145e-05
-2.48279580307804e-05
-2.14158569700065e-05
-2.16151100651682e-05
-3.1601096657679e-05
-4.69866257420985e-05
-4.36771410692306e-05
5.87109482566896e-06
-3.1767040227771e-05
-3.60339689235792e-05
-2.69109007379452e-05
-2.95556619914396e-05
-4.28817879422808e-05
-3.64018101550285e-05
-4.78192886166167e-05
-5.97339681152888e-05
-5.62270767349025e-05
-4.01490694244859e-05
-3.38907329500945e-05
-4.18759158958502e-05
-3.03100121753813e-05
-6.25720120891308e-05
-5.13820445596225e-05
-5.21990576707882e-05
-3.55649880310163e-05
-3.39487566064485e-05
-4.91847066901831e-05
-1.76437598170548e-05
-1.11854829906056e-05
-2.43240325194403e-06
-1.57101975308039e-05
-2.32083903167955e-05
-5.06402971009437e-05
-1.39807917573704e-05
-3.23998972770813e-05
-1.88779234691863e-05
-1.04096674978071e-05
-3.5130254656137e-05
-2.03929704930765e-05
-1.37390671077768e-05
-1.32082954549935e-05
-3.03807907524697e-05
-2.76936527602991e-05
-4.52577243094092e-05
-4.14303095837896e-05
-3.15658920090487e-05
-1.88624549572931e-05
-3.57651555664483e-05
-3.7219865660647e-05
-4.81680205017502e-05
1.13721611158337e-05
-1.27691853280999e-05
-5.65977667505455e-05
-3.6820406346359e-05
-1.24660534416734e-05
-2.50971988993013e-05
-7.11519312252653e-05
-1.04623735562846e-05
-2.71107903376519e-05
-4.15193918616692e-05
-3.48245844237546e-05
-2.32335342255334e-05
-4.64378687473714e-05
-3.57080709715112e-06
-3.49183232125775e-05
-1.55526235842279e-05
-2.01669296578588e-05
8.99916482080484e-06
-3.38989421860402e-05
-2.92233365227466e-05
-2.9846885821325e-05
-1.87458855415696e-05
-1.00496780410943e-05
-3.20355311902917e-05
-1.91776098514242e-05
-5.2155264553712e-05
-2.74845600164744e-05
-3.01191314945334e-05
-2.93945412108597e-05
-5.02522693314649e-05
-3.07007960711691e-05
5.1580037481311e-06
6.58175849293467e-06
-3.09137647121896e-05
-4.71270708807494e-05
2.30523155135555e-05
-2.97217285031559e-05
-5.85330944644279e-05
-6.17143486053758e-05
-3.57392166142892e-05
-3.70194838587527e-05
-1.28892766618075e-05
-4.0386611451238e-05
-4.15487911834208e-05
-2.32303609857124e-05
-3.77076178297192e-05
-5.36363431641994e-05
-3.21931969554416e-05
-4.85717266215973e-05
-8.13331599211343e-06
-4.59761063038104e-05
-2.70620802374576e-05
-3.77533678617832e-06
-5.10993681740725e-05
-2.66696875206289e-05
-3.53236386474059e-05
-5.77209089966195e-05
-2.74217179279479e-05
-5.01890316643763e-05
-2.49473861553861e-05
-8.65473019689186e-07
-5.28221085714107e-05
-3.43892420993552e-05
-1.47718095239066e-06
-2.53897242879879e-05
-3.36605298935057e-05
-5.42406401401487e-05
-3.22545993598539e-05
-3.39299699772466e-05
-2.0620833559175e-05
-6.80099390617254e-05
-4.72266861933187e-05
-1.6566727309498e-05
-2.27832953082182e-05
-5.40176326902061e-05
-1.93501524700828e-05
-1.77377756873202e-05
-5.79450887439104e-05
-4.72094325945648e-05
-2.79458720271014e-05
-4.57604900257346e-05
-1.67653660651652e-05
-3.7356614444473e-05
-7.33631607821864e-06
-4.949460045767e-05
-3.80590123314202e-05
-3.86431715482691e-05
-5.19943521370958e-05
-1.92711695372524e-05
-2.5272140265408e-05
-2.99888055551523e-06
-2.98179980182217e-05
-4.37977455188428e-05
-3.32480934396511e-05
9.28765861619293e-06
-2.65294503409761e-05
-4.20023880403848e-05
-6.31372652724122e-05
-5.7569123323489e-05
-2.58547523140249e-05
-4.58733901667179e-05
-1.14260117913071e-05
-4.69946057835251e-05
-3.34752884907773e-05
-3.7580397888766e-05
-5.56625711056375e-05
-1.26696765043829e-05
-1.95566107405609e-05
-1.40883325443952e-05
-2.63940178628881e-05
-4.59344560042972e-05
-3.1830346384478e-05
-2.32045294496703e-05
-2.33444851948324e-05
-7.07151275305877e-06
-3.66203766695574e-05
-2.65146762903672e-05
-1.50717647604547e-05
-2.68285430463041e-05
-2.31317773593896e-05
-9.9236236041085e-06
-2.60082159033426e-05
-4.41812384476362e-05
-5.7873542575301e-05
-4.82756521336406e-05
-1.08088356356333e-05
-3.45867780652157e-05
-3.49706053751288e-05
-2.03524242180108e-05
-2.99217325035756e-05
2.85791110954042e-06
-2.59435527844635e-05
-5.30008669008227e-05
-2.94572065129643e-05
-3.38947700463127e-05
-2.86978166880337e-05
-4.02736343625931e-05
-2.86119321135375e-05
-3.8933811608943e-05
-4.50544948056938e-05
-3.04149476730538e-05
-2.4729407949868e-05
-3.65735704852299e-05
-5.77153010288734e-05
-1.80577929052787e-05
-4.21881171542668e-05
-2.33328188072496e-05
-3.52403787864222e-05
-4.06278714903307e-05
-4.22827893451961e-06
-2.52844971963514e-05
2.79447367561985e-05
-3.10763214958341e-05
9.8179463234741e-07
-2.902392317346e-05
-3.25165471054214e-05
-2.27323079742128e-05
-1.60473935746178e-05
-1.97543296920673e-05
-2.7354297745865e-05
-2.17906604371752e-05
-2.87681807577581e-05
-2.58614023355215e-05
-1.94752935356801e-05
-4.85845403551514e-05
-3.43704148489868e-05
-3.22685140471191e-05
-3.50953093926171e-05
2.70452379055451e-06
-1.99655770281479e-05
-1.74609925737485e-05
-3.42948902661835e-05
-8.45526042411086e-06
-3.01297447584187e-05
-2.60401590015429e-05
-1.65117192294108e-05
1.00547806029317e-05
-3.89843551764314e-05
-1.15535934181549e-06
8.30982076604845e-06
-4.47458840664239e-05
-7.03562115409202e-08
-4.63900985765316e-05
-1.66994957187571e-06
-2.76438913839783e-05
-5.04078326314735e-05
-3.30679790258149e-05
-4.15390322251224e-05
-4.62170587037751e-05
-6.68543570689187e-05
-2.88832979647447e-05
-4.84334880492982e-05
-4.8201770902369e-05
-3.70722751918027e-05
-4.24610721480063e-05
-3.14003367426042e-05
-2.1162602889399e-05
-3.11390494236455e-05
-1.24091999059658e-05
-2.27089345308897e-05
-4.24941068956629e-05
-5.54985018327423e-05
-4.27026345933169e-05
-3.31437583957147e-05
-5.52957602577556e-05
1.06526508046381e-06
-1.90853282391436e-05
-4.075254021529e-05
-3.25492174448561e-05
-4.21640278327257e-05
-1.71661296060272e-05
-1.42882419192979e-05
-2.92162935963194e-05
-2.21156448894985e-05
-2.69194363570544e-05
-3.04045546409956e-05
-2.40613963380296e-05
-3.93312888134958e-05
-2.07047399960417e-05
1.38048384403119e-06
-2.11419609241897e-05
-5.55696100788462e-05
1.36978475073047e-05
-1.02792454944554e-05
6.69701995323831e-06
-2.52464346886029e-05
-2.22378972159348e-05
-1.0553713818462e-05
-1.12892887045042e-05
-1.10931740138165e-05
-1.46104970374639e-06
-7.5945035600054e-05
-2.0487397280962e-05
-5.49228420134202e-05
-3.66619175961027e-05
-4.46305911439325e-05
-2.69948428292365e-06
-2.21924331335731e-05
-2.87386707990592e-05
-4.31067728423047e-05
-3.86269329171907e-05
-3.2856284453282e-05
-2.16063018238971e-05
2.42826080122401e-06
-1.03842868622817e-05
-3.13879212102629e-05
-1.0243173963816e-05
-4.28385763429528e-05
-1.32411766949643e-05
-4.3041398323214e-05
-2.03800393790272e-05
-1.92837651570908e-05
-2.91444330586701e-05
-3.43778360183747e-05
-5.06055449968794e-05
-3.40564462887378e-05
-3.39669973671299e-05
-5.80919261954141e-05
-3.15213867341685e-05
-2.83179783104502e-05
-4.05797543724944e-05
-1.69539543220813e-05
-2.52102778102081e-05
-2.86098448012721e-05
2.16073577591507e-06
3.41724596032559e-06
-3.26417375993051e-05
-4.4507206117425e-05
-5.13292949405408e-06
-1.03238484154616e-05
-4.53540624268094e-05
-3.82950888432684e-05
-2.29638678404243e-05
-1.76395110117148e-05
-2.82842335599498e-05
-2.47787505431732e-05
-6.19878160656398e-05
-6.33416845479746e-05
-4.50474434737388e-05
-5.62052588951622e-05
-2.74435759966609e-05
-4.30520913018578e-05
-4.54162268557614e-05
-4.07299526706423e-05
-4.13417463318618e-05
-2.86362672219047e-05
-3.47154677580166e-05
-1.5879714783253e-05
-2.70650711640867e-05
-5.22103146782561e-05
-2.27904846961656e-05
-1.99926059209667e-05
-4.41257162197793e-05
-2.94769006982416e-05
-2.22468481739601e-05
-2.28756897015048e-05
-1.27506923586049e-05
-2.30396115875747e-05
-1.44041043086979e-05
-4.46959354616837e-05
-4.62463358975132e-05
-4.68138169373718e-05
-5.21734575894709e-05
-3.21198821885199e-05
-1.78726446543074e-05
-3.75132504589433e-05
-4.52327861061374e-05
-1.70239747806607e-05
-1.29177057110787e-05
-3.54004041287679e-05
-4.84881625929668e-05
-6.02496821103359e-05
-4.48666937227612e-05
-3.701709879639e-06
-2.27737578030066e-05
-1.35289620128637e-05
-2.7660681811448e-05
-4.47486853480699e-05
-5.95451509242904e-06
-2.96516706919862e-05
-2.51068265296451e-05
-1.72385311844173e-05
-6.72646528082296e-05
-3.90965561486539e-05
-3.08459058091592e-05
-2.7910654718461e-05
-2.98667497097119e-05
-3.31033831123129e-05
5.29520155756104e-06
-2.11390415187139e-05
-4.65766661216974e-05
-3.53619488235033e-06
-2.48560331427339e-05
-1.62588904459578e-05
-2.56473072712793e-05
-2.11490200797377e-05
-2.611821507481e-05
-6.83856641622537e-05
-2.16116802749684e-05
-3.52160885888169e-05
-5.72616789632136e-05
-1.01798430442156e-05
-3.33104195652307e-05
1.29886203162579e-05
-3.08339050219582e-05
-6.72455200846034e-05
5.56845405961033e-06
-5.76252364352068e-05
-6.34741612186125e-05
-1.58148974508947e-05
-4.37888627073445e-05
-4.4526315739193e-05
-7.29986776665192e-05
-2.92127099744524e-05
-9.17213796898023e-06
-6.42669341179498e-05
-7.43368062097662e-06
-3.51931193103801e-05
-2.54328134351771e-05
-5.99307849485103e-05
-3.00327860003374e-05
-3.12945573618224e-05
-8.53529060535575e-06
-5.44513477890201e-05
-3.42438258963229e-05
-5.66450145271793e-05
-2.90794051334904e-05
-2.32630969283041e-05
-4.00264763342392e-05
-3.00046412890924e-05
-3.38170052848788e-05
-6.3824460199877e-05
-7.00010953967625e-06
-1.81289789545674e-05
-3.18748418328162e-05
-1.88240574851518e-05
-2.94701872303011e-05
-2.32571693516873e-05
-1.98357364138276e-05
-5.08262290213445e-05
-2.92688719470113e-05
1.76711578283455e-06
-2.7467302143053e-05
-4.07775950307591e-05
-1.04687128827229e-06
-4.83826746783233e-05
-5.66839696874675e-05
-3.81393985678369e-05
-4.24767343812586e-05
-2.17007392917953e-05
-2.34831134672241e-05
-5.12271881519592e-05
-1.35510712392525e-05
-2.57024511621104e-07
-2.67168155116972e-05
-1.42079666465133e-05
-2.73163421860474e-05
-1.58273847135989e-05
-1.43242207620102e-05
-4.22034776935734e-05
-1.86273974344694e-05
-4.36876278733696e-05
-6.30085379913987e-08
-4.50120296769971e-05
-3.75233383702451e-05
-8.65003480727241e-06
-1.30974282121382e-05
-2.84494072479197e-05
-3.01117079161515e-05
-4.19043969176011e-05
-2.91408401843902e-05
-5.11871320261546e-05
-5.4653490636397e-05
-8.19190131662841e-06
-2.63268202529987e-05
-1.76985626393329e-05
-5.72371676759457e-05
-8.03305640635841e-06
-3.01050979711673e-05
-1.16656626479242e-05
-5.05622250635832e-05
-2.14607540798123e-05
-2.98253683248975e-05
-1.54553944908072e-05
-4.9745700691093e-05
-4.27848270923741e-05
-2.78392584360287e-05
-7.65037151497575e-06
-5.31947456791981e-05
-1.36300462346763e-05
-3.08879336122064e-05
-3.47354076913045e-05
-3.68341738921029e-05
-3.09178746955502e-05
-5.0192277360618e-06
-3.28175553628722e-05
-2.01151766842693e-05
-2.89869494257547e-05
-1.06694249473737e-05
-3.96246645640469e-05
-3.74059526783053e-05
-2.3674901094779e-05
-1.67072440927259e-05
-9.63126612888257e-06
-5.8023455166972e-05
-1.98162796045516e-05
-3.26467758349025e-05
-5.61546117492611e-05
-4.60464521914013e-05
-4.55982896910278e-05
-4.70183301294181e-05
-4.72311664954314e-05
-5.51709422650954e-05
-1.40037341307317e-05
-4.87604515391772e-05
-3.59459873342008e-05
-3.74566798571015e-05
-3.88373702276501e-05
-8.13519397080551e-06
-2.44332684540023e-05
-3.40539965917561e-05
-2.8378388343746e-05
-3.14575928174352e-05
-1.55097730660638e-05
-3.48416678843027e-05
-1.70532412220581e-05
-2.36286817204513e-05
-3.78068803366193e-05
-3.19529782175349e-05
-2.16385835489438e-05
-3.83332936166499e-05
-8.89474486328324e-06
-4.62459382293538e-05
-3.288007546075e-05
-3.02428386896239e-06
-4.42709000272379e-05
-4.24258220506231e-05
-2.76721850985828e-05
-3.87190167157909e-05
-3.12098787387115e-05
-3.46924912716378e-05
-3.5376046923958e-05
-2.90875632398462e-05
6.55667064786997e-06
-4.26054300901424e-05
-1.88621809334811e-05
-2.13939487723495e-05
-3.45182999974877e-05
-1.4736842816578e-05
-3.23763127569956e-05
-1.64804370534882e-05
-3.36278426297673e-05
-5.82645420621329e-05
-2.75208823313053e-05
-2.22961204622273e-05
-4.79595577442674e-05
-2.5576528746088e-05
-4.44634922716522e-05
-3.3438544642101e-05
-4.23760540056815e-05
3.96787638910021e-06
-8.25507191462105e-06
-4.34550975856571e-05
-5.68786600937416e-05
-2.18445810232014e-05
-2.92851236724069e-05
-1.72660637055864e-05
-3.88480126302432e-05
-4.62722783283661e-05
-4.93651662750963e-05
-4.13153359763768e-05
-2.18963134394747e-05
-3.30284620728349e-05
-6.42302217396243e-05
-5.56874167358438e-05
-5.16535729398972e-05
1.56895573032663e-06
-1.39586604827847e-05
-2.82136335935576e-05
-7.04871951744812e-06
-2.68187481536505e-05
-2.88398946314537e-05
-8.02028748858034e-05
-4.40491642379264e-05
-6.54167863733485e-05
-5.37220893287714e-05
-4.66617133932104e-05
-6.1395794920165e-06
-1.71708785536415e-05
-5.72953682755912e-06
-2.06193030694267e-05
-3.73104346667099e-05
-2.81231068860388e-05
-8.81978853766329e-06
-3.12546648764684e-05
-1.67303845582208e-05
-3.00570617857293e-05
-2.91312358255842e-05
-5.75496936913839e-05
-2.1752527683569e-05
-2.10711292838871e-05
-2.94936964849789e-05
8.79680438529914e-06
-1.6838624015073e-05
-6.81418959628392e-05
-4.16149320301613e-05
-5.01790078144111e-05
-5.0020562447357e-05
-6.76563862071652e-05
3.36938124859804e-06
-8.77285610581029e-06
-4.54639620091171e-05
-1.43729677627699e-05
-3.83975627743379e-05
-8.3492117220729e-06
-3.64660961344077e-05
7.04236169187172e-06
-2.1655986207198e-05
-2.39378609469807e-05
-2.75573191909084e-05
-9.89308076536676e-06
-2.11529020927532e-05
-1.67766415932029e-05
-3.9664266834954e-05
-1.55737866012091e-05
2.26407600049687e-06
-5.243706984128e-05
4.66287983825471e-06
-5.62311667439343e-06
-4.39386615742614e-05
-3.62537329579033e-06
-2.27888187122953e-05
-1.98580808140916e-05
-2.12488016342522e-05
-4.2197606590106e-05
8.02884082231363e-07
-3.96551276530019e-05
-3.95071000548877e-05
1.36112573717838e-05
-1.90370473837035e-05
-4.30940378598279e-05
-2.42137454339797e-05
-1.8983275608903e-05
-2.89723252261835e-05
-2.70389661600765e-05
-1.00959066366603e-05
-1.58934875991384e-05
-6.08710274526139e-05
-6.03642020092855e-07
-9.36935407966518e-06
-3.21544220505123e-05
-2.4140921592689e-05
-3.75457728123545e-05
-2.97053296863516e-05
-2.50218193972298e-05
-7.03026471782465e-05
-1.31033926464316e-05
-6.4943624150515e-05
-4.38047614672093e-05
-4.67638605069047e-06
-3.44064575972275e-05
-2.9531872426885e-05
-3.78146297175629e-05
-1.74363966987902e-05
-6.4499575260833e-05
-4.03341090562065e-06
-3.57007046014602e-05
-8.57099479279111e-05
-2.23436118797482e-05
-5.23336158373304e-05
-2.11167682317118e-05
-1.00344812050675e-05
-4.96373405999101e-05
-5.57504783078207e-05
3.02887449092718e-06
-5.31140909110849e-05
-1.71714261807655e-05
-2.29750924090831e-05
-3.55358061343161e-05
-8.24911911638411e-06
-1.28872314570842e-05
-4.75459186773103e-05
-2.9134547826962e-05
4.50491794944413e-06
-5.09584349253077e-05
-2.89234381610306e-05
-6.67114273501593e-05
-8.39882981252088e-06
-3.65170281046733e-05
-3.37839310336489e-05
-4.52717811348808e-05
-4.14856606867766e-05
-2.95902325304446e-05
-4.40978357613392e-05
-4.19321388407725e-05
-2.15872044344258e-05
-2.26649161009188e-05
-5.41981589254517e-05
-3.60601721723569e-05
1.63025467965095e-06
-2.55020412816358e-05
-3.602132424724e-05
5.2872454489522e-06
-5.81443755698863e-06
-4.36753334796098e-05
-2.38614836372905e-05
-3.16746817373181e-05
-3.25559123913129e-05
-6.90919090527942e-05
-3.8405425814784e-05
-5.60155478113606e-05
-4.31507341966282e-06
-2.74809637141693e-05
-4.86732919977949e-05
-6.81080922346166e-06
-6.22720672832822e-05
-3.38815590371788e-06
-2.53551699426889e-05
-8.28518581487467e-06
-2.6488047184534e-05
-3.50164910758353e-05
-3.82267073904813e-05
-1.60344811426415e-05
-2.9420631129108e-05
-4.95289610646235e-05
-4.27449794459298e-05
9.55434173782872e-06
-2.32052528686817e-06
-2.31354833303443e-05
-5.73502553698435e-05
-4.47143598496777e-05
-2.39914970314167e-05
-1.85921524784624e-05
-4.24339138675552e-05
-5.32289991406907e-05
-2.15554491798787e-05
-5.34483668416991e-05
-1.22005684373573e-05
-2.07551964716334e-05
-6.33476026149577e-05
-2.58176089859736e-05
-7.06570985584608e-05
-2.26590195719018e-05
-3.0700729671622e-06
-3.46788291401026e-05
-1.80054636430924e-05
-5.16814799984037e-05
-4.25717189990886e-05
-6.08872585951571e-05
-3.26948232026639e-05
-2.66081793117814e-05
-1.24747805996271e-05
-2.88945518388001e-05
-1.11764938497597e-05
-1.68285932621931e-05
1.82606460394728e-06
-2.48883026648582e-05
-3.66874849946587e-05
1.12343329886176e-06
-2.95608268181107e-05
-2.52579900351855e-05
-6.70413809658741e-06
-4.09937779902129e-05
-2.96306101527075e-05
-3.14019768228574e-05
-5.19674176332431e-05
-1.90617358813652e-06
1.08297294511579e-07
-1.6092255791102e-05
-8.38336263901554e-06
-6.02248710491825e-05
-4.29485524889682e-05
-5.83118076384794e-05
-1.77385243021572e-05
-4.44093750195393e-05
-7.40751385085975e-06
-2.62029811454516e-05
-2.92471951795042e-05
-6.28206253342414e-05
-1.38619599707916e-05
-4.78037720771935e-05
-2.27090924726494e-05
-1.48813369844911e-05
-1.60627082940975e-05
-3.63620189890827e-05
-2.93046312775685e-05
-1.48431272901896e-05
-1.62900853915697e-05
-4.39070983041826e-05
-4.48803924865201e-05
-5.89396853254022e-05
-6.95856675734439e-05
-3.10883450136704e-05
-1.2305768938281e-05
-2.01633291291271e-05
-3.73292359863105e-05
-3.67606293843786e-05
-3.98739935899378e-05
-2.29284225625928e-06
-4.16423444377197e-05
-4.92800135128927e-05
-3.13723466193873e-05
-2.43694861195355e-05
-5.76224304611969e-05
-4.35945108481376e-05
-2.79829835037101e-05
-9.39385369356809e-06
-2.96612765544084e-05
-4.5861863313591e-05
-2.67394770554944e-05
-1.71220300873776e-05
-2.79480703926046e-05
-4.14459423269565e-05
-2.6229426447389e-05
-4.66050388908273e-05
-4.90582740789409e-05
-4.24920706140888e-05
-3.71310550728876e-05
-4.14285222867813e-05
-1.19057768393194e-05
-1.23516858849392e-05
-6.23434126922272e-05
-2.63298456351019e-05
-4.95272902246734e-05
-4.3883971391291e-05
-4.44782573974066e-05
-1.67981585249381e-05
-2.88131038610682e-05
-2.42605508621381e-05
-3.9699028391445e-05
-2.65958060713148e-05
-4.88892191750642e-05
-2.27306770845625e-05
-2.70355833999811e-05
-1.20732657035925e-05
-3.30069309871811e-05
-2.00717761663866e-05
-3.18321387495468e-05
-1.37187488082549e-05
-3.63431999824229e-05
-3.46937673221702e-05
-3.06290345615183e-05
-6.08352086609152e-06
-2.40873890667366e-06
-1.19134362385007e-05
-2.3488652367804e-05
-2.45508474930708e-05
-2.29836639861127e-05
-1.88790127280345e-05
-2.33846471272865e-05
-3.95760619559562e-05
-2.58383664969862e-05
-1.05483178664063e-05
-1.60555126396913e-05
-2.59639045734508e-05
-1.68808256405492e-05
-2.83597773845351e-05
-1.68110095312336e-05
-1.71410501641016e-05
-3.53174874061941e-05
-4.64672997824136e-05
-3.85921495354419e-05
-4.80858759171805e-05
-3.22850251858345e-05
-3.39385022826732e-06
-2.03106391884151e-05
-3.62269334202215e-05
-5.01784315133057e-05
-3.33699341340908e-05
-3.30820696551309e-05
-9.23003641495727e-06
-2.20473228516631e-05
-3.51651417487846e-05
-1.56602249660109e-05
-3.4363853715972e-05
-1.86065399751866e-05
-5.49190314529922e-05
-1.94687872437757e-05
-4.53976503850457e-05
-5.40661522619588e-06
-6.74667060100371e-05
6.23089917284999e-06
-5.71969030393338e-05
-5.48299240819175e-05
-1.12832925620541e-05
-1.04294197880261e-05
-3.03914844867285e-05
-2.43930295894634e-05
-1.65200838378115e-05
-1.95847642828199e-05
-4.12816165519688e-06
-5.25627251524162e-05
-1.94173108870607e-05
-2.01470679436403e-05
-4.60547492559245e-05
-8.79884462054976e-07
-7.1195875634217e-05
-2.88606685138167e-05
-3.4268037962746e-05
-1.2917276370095e-05
-2.42387298659277e-05
-3.78214388142604e-05
-3.08862926913563e-05
-5.95354421808501e-05
-2.66327051712489e-05
-3.05242232617885e-05
-4.76968601909114e-05
-5.9020794613215e-05
-3.87210284042383e-05
-1.33315381587907e-05
-3.74786144276738e-05
-3.24700668435702e-05
-2.58132085887414e-05
-4.29194154584344e-05
-4.16759559952163e-05
-1.58295352772144e-05
-2.84035611824294e-05
-2.46614236824412e-05
-4.99669894247436e-05
-1.8864656162477e-05
-4.05568980437253e-05
-3.43947082044734e-05
-7.13605112229126e-05
-1.51808935655001e-05
-1.45411299305572e-05
-1.90653707855048e-05
-3.26080796179402e-05
-4.86875465534627e-05
-3.42894514487535e-05
-2.45267599980859e-07
-5.13947192697562e-05
-1.23012748653097e-05
-3.14792178393941e-05
-1.71839890183922e-05
-2.56679040319395e-05
4.70568159869139e-06
1.19689706931552e-06
-3.12579087448169e-05
-3.58179235067682e-05
-2.36494604873643e-05
-3.56022849162334e-05
-4.34514886663421e-05
-3.64089171359788e-05
-3.37543266300708e-05
-2.91102755413062e-05
3.03458327515792e-05
-3.54291017573716e-05
-3.50598295744189e-05
1.03349763551967e-06
-4.56815803387136e-06
-5.53896289961589e-05
-1.21578819593328e-05
-3.87475386735752e-05
-5.30962726266268e-05
3.07175543334957e-05
-7.74415945424423e-06
-1.15807932582435e-05
-3.01232928026814e-06
-3.27169686500376e-05
-5.21536956835685e-05
-6.03005750372524e-05
-4.38684067462248e-05
-4.33884487471276e-05
-5.2258014650464e-05
-3.77173503066075e-05
-2.13411764574903e-05
2.01040818039095e-06
-3.95515554643358e-05
-5.13330712409471e-05
-3.36011950503228e-05
-2.47302050861428e-05
-6.79242569463217e-05
-2.99777121432792e-05
-6.50547700833004e-05
-2.38274583902358e-05
-2.8975634828361e-05
-4.11678872460922e-05
-4.31171317252222e-05
-3.69472165095095e-05
-3.91664394348523e-05
-4.65133389382861e-05
-2.23572187195304e-05
-4.13733355779659e-05
-2.28977666576387e-05
-3.28907711229095e-05
-4.82069890564546e-05
-2.0415350077513e-05
-1.81709010158867e-05
2.53899826201769e-07
-3.18077002273967e-05
-1.94223962217077e-05
-2.58899111778842e-05
-1.42661822488229e-05
-4.18676200877738e-05
-4.20552627227793e-05
-1.18780933664895e-05
-2.20645944382129e-05
-6.80114823263967e-05
-5.42658918781274e-05
-2.41741524435252e-05
-2.79725116203643e-05
-3.63329712751488e-05
-3.80125434732464e-05
-4.59883809844811e-05
-3.32336152124018e-05
-2.78581837697426e-05
-2.19384714697786e-05
-2.71129649839388e-05
-2.57878343098967e-05
-4.91597908961252e-05
-3.82863047523704e-05
2.81194997368669e-06
-3.52307961993979e-05
-3.86058994033825e-05
-2.79200792078963e-05
-5.68977192104857e-06
-2.88143755924292e-05
-4.30895112265088e-05
-3.12749839094515e-05
-3.31324264209227e-05
-3.12506114215734e-05
-3.86032852090497e-05
-2.16660200721191e-05
