# Supplementary material for: Research on computational propagation and identification of mine microseismic signals based on deep learning
Source: PLoS One. 2025 Oct 22;20(10):e0334641. doi: 10.1371/journal.pone.0334641 (PMC12543183; doi:10.1371/journal.pone.0334641)
Supplement: S7 Data — (ZIP) [file pone.0334641.s007.zip › 000100900001495.xlsx_0.txt_24.txt.txt]

-3.31124766741658e-05
-1.54701980654514e-05
-5.53385818170665e-05
-4.68532150499302e-05
-3.17850576299761e-05
-4.5460858206376e-05
-4.44836897590573e-05
-4.28321735698492e-05
-2.47720267932098e-05
-5.27546008249293e-05
-4.55674932982778e-05
-1.09420966372035e-05
-5.83235165915004e-05
-2.64376668149541e-05
-4.07403960904663e-05
-3.14165585633007e-05
-3.83465042394799e-05
-2.00820578249168e-05
-3.00463476636166e-05
-5.5350261545616e-05
-4.21728410776021e-05
-2.58806992923614e-06
-3.1885594420303e-05
-1.68631939450248e-05
-2.68040617801613e-05
-2.61928896621764e-05
-3.75261953012521e-05
-3.46478228589848e-05
-3.41459089879256e-05
-1.19084229575286e-05
-2.74845360288444e-05
-3.81003039392766e-05
-1.34373247450122e-05
-2.65609743090391e-05
-1.23445652982042e-05
-3.00891162921548e-05
-2.6849140327998e-05
-4.12846481552025e-05
-2.4896092955538e-05
-3.00094008410318e-05
-4.02938047782512e-05
-1.1164909333011e-05
1.32714116015168e-05
-1.5043831516176e-05
-7.70580096721842e-06
-1.67145234701185e-05
-4.99426615187927e-06
-2.50407253702564e-05
-7.45271105770292e-06
-2.06920877356284e-05
-3.12261608949441e-05
-3.92404260384818e-05
-3.18622439036656e-05
-7.93628400781482e-06
-1.42544953676202e-05
-4.95635303043214e-05
-4.08072419636604e-05
-1.36976765902277e-05
-1.06379164015439e-05
-4.82318007798127e-05
-4.35928891963492e-05
-2.74609443791946e-05
-3.34297386882366e-05
-3.26145620239561e-05
-4.3119012866017e-05
-3.75999431032319e-05
-5.03872824367951e-05
-9.54946657704293e-06
-3.24450610114083e-05
-3.69306338220175e-05
4.79264266589446e-06
-3.02413431903728e-05
-4.98150316310735e-05
-5.33007653638091e-05
-3.38923641949984e-05
-3.56557612832488e-05
-2.12976165599787e-06
-1.11666648114726e-05
-1.56581550924269e-05
-2.84929320943985e-05
-5.39310635422815e-05
-3.61490843172683e-05
-3.34389837781452e-05
-2.18699870256639e-05
-2.68651555850153e-05
-3.12461326795367e-05
-3.07635219786873e-05
-2.10339972837449e-05
-1.1761688299684e-05
-3.50784919724668e-05
-1.06514022863886e-05
-3.68454757026735e-05
-2.98730428010467e-05
-7.43392908834523e-06
-3.29256888440136e-05
-1.10420973583518e-05
-4.20539302356661e-05
-2.46204021641522e-05
-3.32680758144284e-05
-3.39418635314815e-05
-2.33403889942158e-05
-3.56184007254356e-05
-5.03583910284908e-05
-5.0519530529573e-05
-1.73566643558944e-05
-1.05561991671801e-05
-1.80834387929334e-05
-6.18066016126477e-06
-7.44142615946082e-06
-2.42781527554189e-05
-4.22356629636114e-05
-4.73660566537563e-05
1.10482182259551e-05
-1.71715676251274e-05
-2.53870445552253e-05
-1.79010782103315e-05
-2.10279113867729e-05
-1.30721452899197e-05
-2.48844681982257e-05
-3.48230101014122e-05
-5.49030231557751e-05
-2.10599806197432e-05
-3.44867600098919e-05
-2.10882177966312e-05
-3.38335115798511e-05
1.14263193280922e-06
-3.29158933863297e-05
-2.96405674370335e-05
-2.07064575109261e-06
-3.37080707087807e-05
-3.30864549064801e-05
-8.94385486244865e-06
-5.15454633319392e-05
-1.50676187727186e-05
-1.52953775021045e-05
-3.18533990554076e-05
-8.97161351690586e-06
-6.71400782079183e-05
-2.49867417532019e-05
-2.63257473207863e-05
-5.10276722615459e-05
-3.0423665666676e-05
-4.56898159270317e-05
-3.28356065075809e-05
-2.24908035094274e-06
-5.00333343398178e-05
-3.13594296485687e-05
-3.39108337568733e-05
-1.75036177477719e-05
-1.90380759657199e-05
-5.99710663894326e-05
-3.89128776131848e-05
-4.26904099907409e-05
-3.63276524707366e-05
3.31201698160289e-06
-4.84738419083071e-05
-3.37668563667634e-05
8.82744635253187e-06
-5.40158787544116e-05
-4.47508865629382e-05
-1.26135307827874e-05
-4.22817564579383e-05
-2.20114699885646e-05
-2.5016492891494e-05
-5.45519007243512e-05
-4.42352874363678e-05
-1.44826325535874e-05
-4.58669114588334e-05
-1.18798761361189e-05
-3.31998618432714e-05
-4.3385310228296e-05
-2.54899000583741e-05
-5.46327485715656e-05
-3.80158695547723e-05
-6.02629893786711e-05
-2.0825875140995e-05
-5.10812226094117e-05
-4.68275274556208e-06
-2.96501818194251e-05
-2.24526613806837e-05
-2.72154573161472e-05
-5.69149590557793e-05
-6.16488689191296e-05
7.36582669014956e-07
-5.27292514531575e-05
-2.36929777147492e-05
-1.13208557573962e-05
-4.77310723993925e-05
-4.90203504353065e-05
-2.32405309280292e-05
-3.66973999973686e-05
-1.78110160363974e-05
-1.08614255931266e-05
-2.07511235031492e-05
-3.41793342802936e-05
-3.04836456199911e-05
-3.81160167688115e-05
-2.07638428278693e-05
-4.03690400352716e-05
-2.60038401717316e-05
-1.30120309325192e-05
-3.57383860436451e-05
-2.86951299084818e-05
-2.6099997707327e-05
-4.438791709796e-05
-3.66251839050949e-05
-3.2376544677074e-05
-4.15448090172784e-05
-4.07227273243503e-05
-2.74114789421142e-05
-8.49404353447817e-06
-2.90811913279168e-05
-4.54834963908219e-05
-3.20055111919812e-05
-3.5890055333017e-05
-4.31702748776512e-05
-4.60117074410357e-05
-4.83955682798338e-05
-5.82929853116096e-05
-2.8537095753147e-05
-3.85354015076897e-05
-5.00769101380788e-05
-5.5989554888396e-05
-4.28570979152373e-05
-3.3898093755292e-05
-2.84993493864279e-05
-2.75730482871852e-05
-1.79568124079856e-05
-8.77781157350155e-06
-4.80161683582999e-05
-1.91042242467467e-05
-1.89410019119818e-05
-3.94211464047547e-05
-2.92018897359914e-05
-3.17108209266378e-05
-9.01458773701929e-06
-2.33872659896624e-05
-4.10178212195349e-05
-5.19594583153878e-05
-4.95417142391595e-05
-4.69503694934212e-05
-3.51822980335867e-05
-3.55915224572518e-05
-3.74998075981634e-05
4.23723069451484e-06
-2.96152964093088e-05
-3.05446678704755e-05
-1.83359667965149e-05
-4.57513875905932e-05
1.18092695471361e-05
-3.70869607658146e-05
-1.47097971743145e-05
-3.18793698777189e-05
-3.18145590293289e-05
-5.3744780772229e-05
-3.89385487714114e-05
-3.96556829535845e-05
-5.56924040950719e-06
-1.36174294360297e-05
-3.30830797964958e-05
-1.92258043459937e-05
-9.69790233368546e-06
-2.34270228900699e-05
-2.08912419130253e-05
-3.41202666402747e-05
-1.78923007031004e-05
-1.0278836321395e-05
-4.20828126165704e-05
-1.97008842387488e-05
-2.63450377566222e-05
-1.29252778297765e-05
-6.73212232379257e-06
-2.92213139433151e-05
-1.65514696112663e-05
-1.0969327540672e-05
-2.05409233142235e-06
-2.62059921790512e-05
-3.35530423207346e-05
-1.17698893216479e-05
-5.24791850831346e-05
-8.52582885495801e-06
-1.86585538267096e-05
2.65134761360496e-07
-4.50272712452105e-05
-1.32545340427461e-05
-4.10372865892893e-05
-2.79279281561746e-05
-1.65259713563293e-05
-4.61213006120746e-05
-3.33481143764424e-05
-3.11526024929073e-06
-2.709064132743e-05
-2.67766252170186e-05
-4.01831410780085e-05
-3.15485983564582e-05
-3.3977507834404e-05
-1.67719004368563e-05
-3.96997225470236e-05
-3.09644808631769e-05
-9.82313383908547e-07
-9.40974874138238e-07
-3.49683915611668e-05
7.48655585980034e-06
-4.46030133148578e-05
8.82435268854603e-07
-2.69396987753068e-05
5.17760803163382e-06
-2.50424115870135e-05
-4.33560584747427e-05
-3.74685756951382e-05
-1.52272160738989e-05
-1.79867628535688e-05
-5.2858399507331e-05
-3.71588248845167e-05
-2.03727665048067e-05
-1.91421549608131e-05
-4.63354653566505e-05
-2.80702539987512e-05
-1.47015715003058e-05
-1.91105099563537e-05
-2.15010103016878e-05
-2.39474477156977e-05
-3.47412698509775e-05
-1.53978448390946e-05
-3.80363476899196e-05
-1.26555400765431e-05
-1.7554145120105e-05
-3.66193633991924e-05
-3.52378533038016e-05
-5.29071261027523e-05
-3.56114867963324e-05
-1.38094373330637e-05
-1.89134130638928e-05
-3.7322747612591e-05
1.52776616317486e-06
-2.39262125961918e-05
-2.47431258447008e-05
-4.20689009887167e-05
-5.16369859332143e-05
-2.14305931477095e-05
-5.27504115456573e-05
-5.35776015383145e-05
-3.77513716085012e-05
1.24768362951681e-06
-2.71767100345347e-05
-2.68746898059703e-05
-2.84962145503215e-05
-5.78438576029124e-06
-1.62984577920358e-05
-2.83091346911235e-05
-3.88950307936025e-05
-3.50902895618635e-05
-3.48791215207723e-05
-3.53681190711211e-05
-8.79565480525732e-06
-4.13390194967094e-05
-2.76501621095055e-05
-3.02872270085297e-05
-4.03436005216231e-05
-4.76833225031801e-05
-2.38635451219794e-05
-2.04016225229768e-05
-4.66536237253357e-05
-1.83128483131834e-05
-3.60486120331483e-05
-3.07094752489928e-05
-2.75396418710275e-06
-4.48393050966373e-06
-2.13371218556483e-05
-1.12273192272988e-05
-4.27170968731775e-06
-1.01573141836244e-05
-3.53258471106947e-05
-3.98477190723707e-05
-2.53696189369913e-05
-5.61431301319914e-05
-1.66117103359264e-05
-2.43208348189835e-05
-4.75427456802805e-05
-7.37068305433316e-05
-4.41195342850723e-05
-2.34621742641468e-05
-1.47228107088082e-05
-3.61644914768198e-05
-3.3463362376718e-05
-3.93025741982614e-05
-3.24258487301973e-05
-3.47014555850715e-05
-1.20321377269218e-05
-1.94610417432385e-05
-4.16255698017053e-05
4.14221049856547e-06
-2.94817093049918e-05
-2.87638140235142e-05
-3.05432370294973e-05
-1.55144261193999e-05
-2.00283303419226e-05
-1.07279589637962e-05
-1.20234678385799e-05
-5.01790810666212e-05
-1.90088590917668e-05
-4.95203605074862e-05
-2.57582109800312e-05
-3.57176638948712e-05
-1.19698650787903e-05
-3.99729102805494e-05
-2.17742327630261e-05
-2.04515041893368e-05
-2.95400605293687e-05
-3.62089845485835e-05
-2.21652724617293e-05
-8.32457300400793e-06
-5.00117750455995e-05
-4.41711868599254e-05
-2.26408154454946e-05
1.73077529230435e-06
-3.37410535944309e-05
7.1620264088973e-07
-5.41943544155199e-05
-1.47390970752186e-05
-9.6941181156849e-06
-2.54676416834418e-05
-3.61721875788365e-05
-1.56104014960061e-06
2.32814093913782e-06
-2.02699427215772e-05
-2.94138156859674e-05
-1.51301557291658e-05
-1.2768083401632e-05
-4.0732570736993e-06
-6.4073089266807e-06
-1.56820878601284e-05
-1.95858130983956e-05
-2.29969761858501e-05
-2.18919224351722e-05
-5.13544753501547e-05
-4.09315669117029e-05
-1.22900488646819e-05
-3.52939217563437e-05
-3.90030789053899e-05
-3.37465628118892e-05
-3.66184183490409e-05
-5.62335299096036e-05
-4.27020156931172e-05
-3.69570889952651e-05
-3.46379063346737e-05
-1.73506288146645e-05
-2.75439156007656e-05
-2.75151769919047e-05
-4.54989377519323e-05
-1.44020807785875e-05
-3.20558622654912e-05
-1.95191548126691e-05
-3.51176167660792e-05
-3.64502851134212e-05
-5.67722840850024e-05
-2.80159921136798e-05
1.18494402989749e-05
-3.86915635237569e-05
-3.18788107436115e-05
-2.20933887136759e-05
-4.69415040698192e-05
-3.59465625536567e-05
-2.26574455878148e-05
-3.62766837812078e-05
-1.83444160034009e-05
-4.7789457055936e-05
-5.40324690920119e-05
-4.39949597691379e-05
-2.83480855995564e-05
-5.38641044048687e-05
-3.34145224210569e-05
-4.51942360234531e-05
-3.65778485898029e-06
-9.24534933714832e-06
-3.74264582079702e-05
-4.56578912264592e-05
-2.32965542183818e-05
-2.2610189202271e-05
-4.47728337846405e-05
-3.09924744897531e-05
-3.34335757835413e-05
2.6823935343979e-06
-3.42701768214749e-05
-3.41375073827491e-05
-3.87855163984478e-05
-3.46668994986376e-06
-2.66962962219306e-05
-4.03010949270509e-05
-2.73298118185043e-05
-1.18233351055803e-05
-4.81537260872537e-05
-1.79892746721091e-05
-3.0079060538163e-05
-8.90351358658965e-06
-3.59281250851706e-05
-2.88460526490774e-05
-1.61963689061572e-05
-4.65993588242385e-05
-2.68406567567834e-05
-6.01411098943287e-05
-6.73548922604628e-07
-4.76220985898232e-05
-3.59262851385469e-05
-2.98093419261627e-05
-2.6010443008121e-05
-1.56301398904152e-05
-4.03302627837879e-05
-1.07097563573185e-05
-5.85807522323887e-05
-1.37024320888367e-05
-2.73363262435146e-05
-2.12610994226476e-05
-2.29642240953424e-05
-3.81216489334615e-05
-3.43215468583279e-05
-2.9046378612961e-05
-2.58556979134803e-05
-2.86526726623906e-05
-3.07766494407826e-05
-1.54320419846147e-05
-1.34213579883808e-05
-4.57437215448954e-05
-1.52330831098706e-05
-2.71172955251764e-05
-1.81641801198516e-05
-2.38254535417601e-05
-3.70473150975777e-05
-4.56173892748915e-05
-7.84207769128463e-06
-2.80492314142444e-06
-3.10830241277363e-05
-3.20985273141828e-05
1.09346444052606e-06
-3.63811912961019e-06
-4.45919738842281e-05
-3.61793682298572e-05
-5.19135851388108e-05
-6.90940716270812e-06
-1.76118107395095e-05
-3.12597387098904e-05
-2.62088592204228e-05
-3.79061771653073e-05
-3.42418721265602e-05
-1.85009702100684e-05
-5.7069182230837e-05
-3.59387328521585e-05
-3.61723367838748e-05
-1.8066119339859e-05
-5.23366229828125e-05
-2.40179080688024e-05
-4.62335642507638e-05
-2.88447596878997e-05
9.02836697320654e-06
-6.0115991764316e-05
-3.33730954287771e-05
-1.42519752970595e-05
-4.16903917693069e-05
-1.89015790290723e-05
-5.3411516370067e-05
-3.3914642836449e-05
-2.99277012318784e-05
-2.52661136685317e-05
-5.35625773896868e-05
-2.30721085613242e-05
-3.52056909513344e-05
-1.4868162896279e-05
-1.74583026762525e-05
-4.3559266802658e-05
-1.88755290267042e-05
-2.61850947454744e-05
-5.52855827567326e-05
-2.06613034931768e-05
-3.72340116277237e-06
-7.20845664454213e-06
6.57823520313961e-06
-3.17785080092898e-05
2.25900433670795e-05
-2.29900581724205e-05
-3.31676689872728e-05
-3.42892167731414e-05
-2.33550054147869e-05
-2.99982197478436e-05
-1.72452076746165e-06
-3.91784772224382e-05
-1.66194225180755e-05
6.08991864140681e-07
-2.23214448839403e-05
-1.44140014028305e-05
-2.60696287313143e-05
-2.0788938983707e-05
-5.68073935310281e-05
-4.116747125092e-05
-3.6718485575424e-05
-1.41250122067286e-06
-5.4158034585901e-05
-2.81812496424265e-05
-4.09140058554183e-05
-3.48444867731999e-05
-2.66409217811249e-05
-5.30862239870467e-05
-3.2206158672022e-05
-3.02372893599483e-05
-2.34202742622371e-05
-2.79920320953989e-05
-2.76385185355985e-05
-3.11666650234249e-05
-5.97461946807549e-05
-4.66097755763956e-05
4.85010910945836e-06
-3.03895678035822e-05
-5.18030737460264e-05
-2.15202119042754e-05
-5.117534129652e-05
-3.83043719481625e-05
-3.60587673219827e-05
-7.07175445896211e-05
-2.10025894896322e-05
-2.19911871345176e-05
-2.61574100875103e-05
-2.53620582857547e-05
-4.64517752098049e-05
-5.36186109718689e-05
-4.54532111495435e-05
-2.89195519584829e-05
-3.31505194812435e-05
-3.52468849842827e-05
-4.50176060101477e-05
-4.42464530372068e-05
-1.49401290597021e-05
-1.4532883401274e-05
-3.03218552514135e-05
-1.48353963190964e-05
-5.30859007596764e-06
-4.16344915262217e-06
-5.0727888118484e-05
-4.7585913466394e-05
-3.15479250687025e-05
-1.68452985345734e-05
-6.36466267491706e-05
-3.1042194613296e-05
-3.96255322575181e-05
-2.61210377041759e-05
-2.43424831007429e-05
-6.51395977865628e-05
-3.19741630111224e-05
-2.49926418354402e-05
-2.90114176309605e-05
-3.70550839582781e-05
-5.51760332498778e-05
-3.26858093448423e-05
-1.17134875797211e-05
-5.06159219155195e-05
-1.84420106615459e-05
-1.67283577072301e-05
-2.67920861072232e-05
-1.28116661505595e-05
-2.98887113542827e-05
-6.23598908978928e-06
-2.1767845459034e-05
-2.09344651034771e-05
2.61971754626998e-06
-2.9573359111968e-05
-2.86551849605946e-05
-3.1644924175103e-05
-2.62048253645875e-05
-4.39783662802125e-05
-3.27452596686011e-05
-4.28033980814843e-05
-3.02567551887487e-05
-3.62765602166426e-05
-2.38185255987929e-05
-1.58425840203691e-05
-3.33783933341419e-05
-3.43516333547548e-05
-2.58510521741988e-05
-5.10851808706759e-05
-4.48674027549351e-05
-1.79514650248503e-05
-4.47958782403309e-05
-4.81102908496468e-05
-9.61978491139938e-06
-5.32760693558094e-05
-5.58157992538351e-05
-3.27382486313406e-05
-5.92779619446101e-05
-2.89703673564636e-05
-9.55230458825244e-06
-1.36999060847221e-05
-5.17972918330231e-05
-3.04302024749636e-05
-2.20281957106229e-05
-6.88728637531234e-05
-2.92238313048465e-05
-2.573158742924e-05
-1.3637288925209e-05
-1.42110029908616e-05
-2.23365255047778e-05
-4.74157980830624e-05
-4.89184179696378e-05
-3.85858531549472e-05
-2.79864699088357e-05
-7.01420923343213e-05
-5.64926731488549e-05
-3.52590241248828e-05
-3.46250657833826e-05
-5.21590376577176e-05
-2.67105359953838e-05
-1.27377713115707e-05
-9.88628207927478e-06
-3.22051844835277e-05
-3.38711830600996e-05
-5.27605245683053e-06
-1.56971414225459e-05
-5.59271266942205e-05
-1.44860987617631e-05
-6.90004991338965e-05
-4.6544223231856e-06
-3.25604315315309e-05
-3.81147848088076e-05
-3.05959850669037e-05
-2.64101398808715e-05
-2.97427055772889e-05
-2.74142758325295e-05
-5.97632188139395e-05
-1.54806329869864e-05
-1.74937389023159e-05
-2.41685640210841e-06
-2.86224766965884e-05
-2.72599155390559e-05
-5.19961922070591e-05
-4.07899686223687e-05
-4.82093020971077e-05
-1.76344444546536e-05
-3.75523298143559e-05
1.53485694021482e-06
-3.06124775111601e-05
-4.46537764736448e-05
-1.25800399861042e-05
-5.44925148459693e-05
1.53401745825264e-06
-1.39966182507253e-05
-3.478779240157e-05
-1.6733649785013e-05
-4.79794356145667e-05
-3.73008275819561e-05
-1.76234404902595e-05
-3.02722382257053e-05
-1.96958051754593e-05
-2.80970850715825e-05
-3.26754922852951e-05
-1.99182786523026e-05
-3.92904071103925e-05
-4.1068377895622e-05
-5.16048312518358e-06
-2.78891270449364e-05
-5.48051627827978e-05
-3.33743299331791e-05
-3.96389200007985e-05
-5.48404794760319e-07
-5.16777913598079e-05
-2.20616898342699e-05
-1.20611606251005e-05
-3.54809676768871e-05
-3.19928445472372e-05
-2.26314305059811e-05
-1.99727224084159e-05
-1.70564635469544e-05
-1.71341666024277e-05
-2.8208901665649e-05
-2.18556199470833e-05
-3.16167588400158e-05
-3.79353055315528e-05
-3.74973731844679e-05
-1.55412260503638e-05
-1.97809650098929e-05
-6.11932876230708e-05
-2.67737666966287e-05
-3.24342002898478e-05
-3.3692589529253e-05
-3.46179501213479e-05
-4.36416389800576e-05
-4.73624514244526e-05
-2.64226403121528e-05
-4.68342080615246e-05
-5.40680502640037e-05
-1.12656571389513e-05
-1.70958640757325e-05
-2.35201522579304e-05
-1.89590272427187e-05
-2.40292984239831e-05
1.47911947464026e-06
-4.54082282529258e-05
-2.27072956882147e-05
-1.65989703654462e-05
-3.35474368665573e-05
-1.89314003622593e-05
-3.54735645224695e-05
-2.23217237928048e-05
-2.36044745734207e-05
-2.15731265306885e-05
5.43297645471336e-06
-4.35935095268887e-05
-4.32314002391349e-05
-4.42861117302732e-05
-1.61758834130667e-05
-4.50172910006739e-05
-3.74892025838884e-05
-3.21779835876129e-05
-3.77662886385386e-05
-5.64366777150288e-05
-3.53454682227268e-05
-2.53106777951928e-05
-4.90097628620968e-05
-4.86782256579297e-05
-4.9311541236846e-05
-2.04744478339251e-05
-9.46490985435033e-06
-2.39081602334964e-05
-2.01961715936214e-05
-3.63055446114436e-05
-4.90360375365822e-05
-1.86128154505607e-05
-4.5460880336131e-06
-2.32031604813647e-05
-1.54043684544946e-05
-1.88672972677038e-06
-4.35468832742043e-05
-4.75243756009349e-05
-5.50253988238731e-05
-2.39703549018785e-05
-5.63561245340535e-05
-5.67507167668402e-06
-3.20377149673117e-05
-6.43331314530368e-06
-2.14888682294372e-05
5.83102722278143e-07
-2.53969292974451e-05
-2.44490763678247e-05
-2.4957966436743e-05
-4.84522494322641e-05
-3.02735482468125e-05
-2.79975714824142e-05
-4.80649524616957e-05
-4.19701003368255e-05
-2.00035404760377e-05
-2.8504381989099e-05
-3.9503672630653e-05
4.6013673065219e-07
-1.92343176427074e-05
-4.93597333907264e-05
-3.12626078569944e-05
-3.66584749812056e-05
-2.54005270977226e-05
-3.23901101915096e-05
7.98114956482096e-06
-2.66386035352454e-05
-3.28348871765982e-05
-2.25584525058098e-05
-4.02547362999958e-05
-2.91581757237647e-05
-4.12690249414996e-05
-4.89169633917554e-05
-1.99388585734888e-05
-3.97369256800191e-05
-4.85490260290055e-05
-5.01857893657674e-05
-3.93044522484715e-05
-4.23967430766535e-05
-3.22422608692113e-05
-1.50715388088963e-05
-1.5035403594623e-05
-1.30617915740373e-06
-2.51685859083652e-05
-2.92670959274356e-05
-1.86804997267793e-05
-5.15031334609098e-05
-4.22952572428992e-05
-1.91130402521716e-05
-1.64432004997576e-05
-2.55662635406707e-05
-2.13991290658532e-05
-8.1063163214351e-06
-2.2186506760698e-05
-4.50425586533183e-05
-6.16095188274169e-05
-1.24953176678018e-05
-2.9895426846548e-05
-4.04486398500264e-05
-2.20508665256401e-05
-4.4947932713381e-05
-5.97138946990878e-06
-2.50287694371168e-05
-1.72129274998411e-05
-3.45055185421699e-05
-2.82697159986571e-05
-1.38018058965056e-05
1.16595417737492e-06
-2.23757526553178e-05
-2.80277280048706e-05
-3.49130172791618e-05
-3.33745751100902e-05
-5.31984016477981e-05
1.8017975145939e-06
-3.86362222287464e-05
5.22600117845952e-06
-1.25631225862559e-05
-4.99530728272368e-05
-4.04137412577411e-05
-4.95689710017059e-05
-4.67062983191143e-05
-9.35673701753439e-06
-2.56142362429703e-05
-4.99887781542012e-05
-3.25559210581339e-05
-2.32637643146213e-05
-3.4656332764863e-05
-2.07145506817026e-05
-6.6291325728351e-06
-3.28101607702027e-05
-2.68014503550548e-05
-4.49878996897785e-06
-2.13030948570435e-05
-1.47752602149458e-05
-2.66717962036105e-05
-2.13415407168509e-07
-2.62073364536296e-05
-1.33584130227141e-05
-3.42944301995915e-05
-3.3907843507165e-05
-2.14977162036995e-05
-3.09644905580661e-05
-3.86775047797289e-05
-2.83077613791702e-05
-2.00888664083226e-05
-8.92403620295165e-06
-2.06319325737856e-05
-3.94715918796949e-05
-3.80922266884693e-05
-4.34768531322207e-05
-6.2525093148625e-05
-9.23616069547233e-06
-1.67755139992759e-05
-1.89790830309095e-05
-3.60205203996271e-05
-5.64087852066861e-05
-1.42106445245432e-05
-3.6442006602303e-05
-2.33952299919551e-05
-1.90012276639837e-05
-4.44737189733961e-05
-3.3062278576967e-05
-4.26162377882368e-05
-9.78506261558702e-06
-3.61871065012542e-05
-3.36845846472752e-05
-2.17183987866459e-05
-3.32175053300296e-05
-8.9892524526417e-06
-4.00294033563574e-05
-9.95815852385366e-06
-2.23520780420983e-05
-1.59994911982426e-05
-1.06845779021018e-05
-2.68103632399546e-05
-3.54797781742108e-05
-2.85555655701292e-05
-2.01080616058707e-05
-3.96498053341618e-05
-6.4481354748701e-05
-1.05231047965294e-05
-3.89445384000551e-05
-2.83446419761805e-05
-3.59433889877721e-05
-3.53690970108856e-05
-9.79599758397732e-06
-3.44438118658654e-05
-3.73833593811451e-05
-4.48682282236329e-05
-4.35279122093837e-05
-1.25212987465684e-05
-3.22623769447058e-06
-4.08011029479791e-05
-3.21609557122929e-06
-1.23836636646926e-05
-2.62201363723214e-05
-2.88375650066836e-05
-4.984188666292e-05
-2.97697381693065e-05
-3.1636774331241e-05
-4.06234958722603e-05
-3.22827136315128e-05
-2.97526742834225e-05
-2.95785530261036e-05
-1.2372425925451e-05
-2.52653756702217e-05
-3.32788745281164e-05
-1.04883426648239e-05
-4.37191332796361e-05
-5.28231403851831e-05
-4.64144958505877e-05
-3.75633681578853e-05
-9.37240920937941e-06
-9.94168461248579e-06
-9.62957788734445e-06
-1.78168065566409e-05
-3.081507140138e-05
-4.5452771076139e-05
-2.07254491035716e-05
-4.43396054678672e-05
-4.43054231946574e-05
-8.77090303850394e-05
-1.49564738113015e-05
-3.3970604397161e-05
-2.62221091347064e-05
-7.86906975563478e-06
-4.05193306441286e-05
-1.47675985889538e-05
-1.4914201644335e-05
-3.43221625877088e-05
-1.95430388983889e-05
-3.09476654743031e-05
-2.87774198673953e-05
-1.75563517020753e-05
-1.33624834523679e-05
-4.34631702700083e-05
-3.73056894998668e-05
-5.71155984741931e-05
-4.28406480034143e-05
-2.82038382599023e-05
-4.25306790857854e-05
-2.40904368837656e-05
-2.88032685362299e-05
-2.13414255884514e-05
-2.78130346448203e-05
-2.43886604976516e-05
-2.41445450376051e-05
-7.92035114072693e-06
-2.95808525457234e-05
-2.29019967437642e-05
-8.89833422178724e-06
-5.03932359777781e-05
-6.01186898814665e-05
-8.98852282603817e-06
-3.51752980826193e-05
-2.96148512765963e-05
-3.1065076844644e-05
-2.57860698582493e-05
-6.06453252099046e-05
-3.10738874335997e-05
-4.49198418042169e-05
-3.61057827132952e-05
7.48098925029782e-07
-2.65412812127892e-05
-5.27901992003146e-06
-5.15140372184911e-05
-2.39501997529973e-05
-2.20930933268397e-05
-2.10854075909866e-05
-4.00432250583266e-06
-3.22943024316011e-05
-2.59417994119589e-05
-4.22009067440949e-05
-3.94882106016875e-05
-1.89229135001867e-05
-5.12772143140935e-06
-2.4078998753894e-05
-3.36214164930438e-05
-4.32934511106066e-05
-9.53035879625699e-06
-4.34824714966444e-06
-4.19051296986403e-05
-1.23464264600929e-05
-3.18284533142764e-05
-2.63086626195603e-05
-4.49004738055989e-05
-3.17104484332925e-06
-4.02887329642732e-05
-4.35231564568475e-05
-5.08828636867825e-05
-1.44274591292812e-05
9.56417910610173e-07
2.02053529012434e-05
-2.11284088648138e-05
-2.39338961151903e-05
-2.03807114622249e-05
-2.78189158526422e-05
-9.5147088687061e-06
1.23696769656886e-05
-6.48433053239966e-06
-4.67846094589529e-06
-2.6677917327926e-05
-3.12248438833445e-05
-2.5580020329923e-05
-1.58628890064904e-05
-2.53070993211404e-05
-2.53956927407076e-05
-1.60986288618032e-05
-4.10535897564694e-05
-2.68188282694721e-05
-4.15984752332652e-05
-6.08880032591851e-07
-2.19165993905824e-05
-3.3762918141348e-05
-5.97220126993206e-05
-4.91700538505506e-05
-3.88439408968633e-05
-4.19992427055757e-05
5.52525112178777e-06
-4.70062583602173e-05
-3.17301525185739e-05
-4.33689069507724e-05
-5.28613858568418e-05
3.96380833059542e-06
-5.27207521755597e-05
-3.28333219502075e-05
-2.9916297108828e-05
-4.66219757665102e-05
-3.0063903731542e-05
-2.59451641653828e-05
-3.15989398919861e-05
-5.79051662385245e-05
-1.96651730840026e-05
-3.008196255736e-05
-4.81407375070734e-05
-4.64133623001716e-05
-3.84667939987588e-05
-2.91925252008226e-05
-5.51186849611716e-05
-3.70914664486993e-05
-3.00767310702787e-05
-4.27970820488443e-05
-2.98583297364542e-05
-3.54960795975396e-05
-5.8563485985325e-05
-3.11284720085226e-05
-3.40541419071576e-05
-4.20399797725193e-05
-4.56628620977193e-06
-1.65609578258253e-05
-2.78359967750809e-05
-1.92307073077961e-05
-3.62731253550376e-05
-2.62761697648158e-05
-1.48205290585754e-05
-1.90282434492035e-05
-2.36245157174872e-05
-1.52797338034228e-05
-2.3207279368667e-05
-1.33552209084404e-05
-3.4829470754721e-05
1.2455857319223e-05
-2.52649329981986e-05
-8.39599445759816e-05
-3.79991135893539e-05
-1.56131647834974e-05
-3.09181733082848e-05
-4.85477922626466e-05
-1.01590587726156e-05
-1.70292533092433e-05
-5.01454757303695e-05
-7.70108228097136e-05
-2.8716579185309e-05
-2.93243406650037e-05
-2.74591402833568e-05
-3.31080647364748e-05
-3.43278227272027e-05
-6.01320351480787e-06
-3.36698797373797e-05
-2.27428851599449e-05
-2.81870995414135e-05
-3.07256176933075e-05
-1.18566033260619e-05
-9.49106690170311e-06
-2.7163144847053e-05
1.02435094968083e-05
-4.39756914015423e-06
-2.30631027135317e-05
-4.70079121411047e-05
-2.43004694596456e-05
-3.23032937848683e-05
-2.43520109122207e-05
-2.54962196081518e-05
-8.91781635510765e-06
1.79154734157561e-07
-2.07378650646743e-05
-1.42991781620997e-05
-2.29326655631079e-05
-2.14822247557246e-05
-3.35863157352212e-05
-2.29206251574357e-05
-2.2428898232445e-05
-2.89593419464486e-05
-6.22705891372186e-05
-2.02422886745799e-05
7.76283455991319e-07
-1.34201061676008e-05
-3.97316333442963e-05
-2.92534598072449e-05
-2.09612795344057e-06
-4.28153600779782e-05
-2.00255830182297e-05
-2.44674576908057e-05
-4.755066221838e-05
-5.22767549333973e-05
-3.39198341785635e-05
-2.24738218171791e-05
-3.750055690983e-05
-2.83974660099986e-05
-6.33612576568577e-06
-1.50830605970786e-05
-4.98709902901648e-05
-3.19031659696857e-05
-2.64139398374251e-05
-4.13258988682475e-05
-4.09799716252932e-05
-3.68947167766671e-05
-2.85951638079519e-05
-4.62298011510706e-05
-2.17099969537052e-05
-1.43907641973384e-05
-4.82884466623297e-05
-4.579494395639e-05
-3.17082054391689e-05
-1.99413621798179e-05
-1.65066573820149e-05
-2.89036351713462e-05
-1.71439363175718e-05
-1.70522503352468e-05
-4.34907261516411e-05
-5.39515379169267e-05
-1.78813352804025e-05
-8.66934173519568e-07
-3.09663888844797e-05
-2.97633897108502e-05
-4.56231845311668e-05
-4.21342265041182e-05
-3.92453449608204e-05
-4.59303500727355e-05
-2.62491136282129e-05
-1.21537751282957e-05
-1.76792865005603e-05
-2.83381405658083e-05
-1.697099747016e-06
-4.079911398455e-05
-3.12345934543607e-05
-1.0936660270106e-05
-6.24064506704475e-07
-4.43464392315429e-05
-5.00321057931078e-05
-3.23787161722713e-06
-3.83905307450915e-06
-1.89406308570428e-05
-2.78120264549208e-05
-2.05801770735998e-05
-1.12247964632521e-05
-1.89405153909313e-05
-8.50684980104559e-06
-3.87978354551892e-05
-3.30130256266732e-05
-5.19557916838214e-05
-4.51558112402235e-05
-3.05678771950243e-05
-5.65438170554048e-05
1.99537508161083e-06
-4.91334700243843e-05
-1.12169772244282e-05
-1.39985903213156e-05
-6.3029351477708e-05
-5.55262209541534e-05
-2.08687689392284e-06
-2.23437974769771e-05
-3.77519173206401e-05
-2.14317653364992e-05
-2.80239717889581e-05
-5.94189995263749e-05
-4.63254857065673e-05
-2.33795344822439e-05
-3.08191696777887e-05
-2.86009440119998e-05
-4.67149842468038e-05
-3.48313666815803e-05
-2.59621890713498e-05
-2.92196577652825e-05
-1.74970859499896e-05
-5.385418621938e-05
-2.03511398841654e-05
-3.42992745532631e-05
-2.52669077465834e-05
-3.18963746841958e-05
-4.16557988129505e-05
-2.09658774655298e-06
-3.26998412363154e-05
-3.64289770288656e-05
1.12483209150701e-05
-1.86680699310779e-05
2.74774726907802e-05
-5.86841480094279e-05
-4.42896204213128e-05
-4.25162110850871e-05
-1.86530931620332e-05
-2.33748401776194e-05
-9.24317151272361e-06
-4.69753970700989e-05
-1.59198960032292e-05
-1.91524467768157e-05
-5.92233219432995e-05
-1.40653498363483e-05
-5.39970375380409e-05
-2.48604009223884e-05
-2.19707357456696e-05
-4.35601746998095e-05
-4.19635334921687e-05
-3.3310853792873e-05
-3.31053372049034e-05
-4.18136938503129e-05
-2.48540335835373e-05
-3.97532236395757e-05
-5.84175365472794e-05
-3.5976134209159e-05
-2.59414038271065e-05
-2.12161207398598e-05
-1.41868767221786e-05
-4.19093661620721e-05
-1.51412116990852e-05
-4.26341061270556e-05
-3.43932667703554e-06
-1.23130130020724e-06
-2.7182028514001e-05
-4.41650096020835e-05
-3.27735075594194e-05
-6.2572834705355e-06
-4.89109891122385e-05
-2.70374874611449e-05
-3.23671880639642e-05
-2.84131145117291e-05
-2.36995637460895e-05
-3.19160942787715e-05
-4.55702187002256e-05
-1.08620773523594e-05
-3.63895963684739e-05
-2.73922297167543e-05
-3.76043444204694e-05
-3.67857162652515e-05
-3.97008928256786e-05
-1.35351770371418e-05
-2.35316920404134e-05
-3.0625838063674e-05
-2.93570076566483e-05
-3.81980569226898e-05
-3.31407436673226e-05
5.78329788161837e-06
-3.95735381652881e-05
-8.54537932149175e-06
-3.06423487885395e-05
-3.83833189852845e-05
-4.14479769536343e-05
-1.22945779305969e-05
-6.1922379691476e-05
-5.35234860702748e-05
-5.73630367310408e-05
2.822619598906e-05
-3.72558945791069e-05
-3.41915878922996e-05
-3.20784762161287e-05
-6.00623568301728e-05
-3.97423462091585e-05
-4.38189098803463e-05
-5.1213034875753e-05
-2.30805179379693e-05
-1.49793229694643e-05
-2.99002400696861e-05
-3.41517900540575e-05
-1.88085408409755e-05
-4.71961186706102e-05
-4.71888108847257e-05
-1.30902681393644e-05
-3.19806379034482e-05
-2.13289888645289e-05
-5.93405121119209e-05
-2.03409720848642e-05
-1.26248385565404e-05
-5.74883420956614e-05
-3.0401923711509e-05
-2.42387152988025e-05
-3.00068805030735e-05
-4.27053128827782e-05
-3.44610908281643e-05
-4.36544711566042e-05
-2.20983780408013e-05
-5.27576463455813e-05
-4.72394971420598e-05
-1.82381684886543e-05
-7.25144694539709e-06
-2.11091113310446e-06
-1.61344314619478e-05
-3.40354179672205e-05
-4.17614911407924e-05
2.32526665916128e-05
-6.77853322250757e-05
-4.02815558495888e-05
-2.95823817029465e-05
-6.38010534293666e-06
-3.97715557351675e-05
-3.08749816595778e-05
3.00627213426747e-06
-3.97985095305672e-05
-2.3655728368312e-05
-2.2022587073856e-05
-1.93487538235559e-05
-3.86328187585239e-05
-1.03221156757185e-05
-4.33296942588551e-05
-3.37069557694078e-05
-2.50999965791716e-05
-4.82583902795483e-05
-5.05733466166666e-05
-4.75544919851703e-05
-3.69791576443481e-05
-2.45641277069861e-05
-4.68027245457116e-05
-2.55507019676099e-05
-1.45057524009452e-05
-1.24089361947239e-05
-3.03592444704113e-05
-1.19697352984401e-05
-4.77521219243424e-05
-2.4819295992637e-05
-7.01280160809537e-05
-2.89976679933619e-05
-2.88422940509623e-05
-5.32749161516249e-05
-3.1745460663469e-05
-4.6570831456337e-05
-4.94330351147887e-05
-2.55934768541281e-06
1.72734313798945e-06
-2.66543939555121e-05
-6.40687587174729e-06
-6.26519326119334e-05
-3.89372886996817e-05
-3.25760059212718e-05
-3.4551336125084e-05
-1.85968299409499e-05
-4.78504268360331e-05
-1.98936083476665e-05
-2.30493265905167e-05
-3.11347286009799e-05
-4.71742639268993e-05
-3.9164100829615e-05
-6.33572255568319e-05
-1.63241593983636e-05
-4.95704341499537e-06
-3.59672662973371e-05
-6.32836153047862e-05
-3.02239370444405e-05
-1.21891377385851e-05
-1.91854168647669e-05
-1.37969253608672e-05
-3.18902572757012e-05
-8.53282013954999e-06
-4.15082537565673e-05
5.15060590222838e-06
-7.33862389914255e-05
-2.46303180269928e-05
5.71596084840455e-07
-2.3869090142462e-06
-5.07235762466984e-05
-3.70128642795253e-05
-4.80340908879878e-05
-3.51908629749863e-05
-4.96203125415837e-05
-1.70875460456499e-05
-3.24910326380367e-05
-3.20204165518487e-05
-6.94043671424047e-06
-1.60398761738347e-05
-1.19466672433708e-05
-5.53454161286219e-05
-2.80032480937397e-06
-1.46339577956324e-05
-1.55415950198793e-05
-2.15350849563516e-05
-1.72290101353492e-05
-3.24559473762304e-05
-1.40582276644001e-05
-1.96931818594161e-05
-2.50586481618857e-05
-4.15674976327347e-05
-2.4326455222249e-05
-1.86963416066139e-05
-2.35397582269059e-05
-1.70714490784546e-05
8.85442781626853e-06
-4.10043622403377e-05
-1.42299899176103e-05
5.39739623800408e-06
9.25226917304702e-06
-1.90837281798542e-05
-2.05742969407957e-06
-3.11471361102418e-05
-2.74556677859806e-05
-3.61422251731018e-05
-3.25417419471398e-05
-4.6544864162274e-05
-3.34749352621986e-05
-2.05396578588286e-05
-3.90997571943222e-05
-2.8943173154282e-05
-2.73732466500945e-05
-5.24698206290242e-05
-1.75108707200889e-05
-3.85249194206583e-06
-4.05024549195309e-05
-2.48012474559932e-05
-4.54118398304809e-05
-2.19614849587872e-05
-2.81244394697697e-05
-3.86660668929294e-05
-6.85241920980995e-05
-4.12932288040284e-05
-2.1597508137803e-05
-9.96979269996963e-07
-2.18535341525371e-05
-3.05052315678345e-05
-5.62972153345346e-05
-5.91257934298553e-05
-1.43606153921932e-05
-4.39135393934015e-05
-1.80703878207018e-05
-1.93199620498811e-05
-2.58848784626181e-05
-3.08085087692619e-05
-5.11286128722052e-06
-1.17881204290336e-05
-1.92107843864268e-05
-3.45661269837654e-05
-5.10336569301922e-06
-1.53027863767307e-05
-3.26377459500928e-05
-2.44504408960624e-05
1.19851406251778e-05
-4.79549859434798e-05
-2.02703349637234e-05
-3.71087089255419e-05
8.59316815822222e-06
-5.41431160978775e-05
-1.42388797344572e-05
-1.79835147345598e-05
-2.67454606414996e-05
3.55835615199362e-06
-4.41789195720075e-05
-3.45668619088857e-05
-2.13801963291164e-05
-8.60503999659325e-06
-4.1057587704295e-05
-1.11273244414446e-05
-6.67553598824762e-05
-5.81411206434784e-05
-9.25584329352634e-06
-1.75891811508219e-05
-1.07119611313211e-05
-1.8167453678518e-05
-1.97418417450258e-05
4.12691914654679e-06
-3.78433259467858e-05
-2.30816752375999e-05
-1.4961582485077e-05
-3.5760738499383e-05
-4.52048948001811e-05
-2.44605739972032e-05
-3.89563717539448e-05
-2.1243781941751e-05
-2.68356829626398e-05
-3.86343702263796e-05
-4.54699425545185e-05
-4.91781638560553e-05
-9.22149621293102e-06
-2.29890690184341e-05
-5.82942441958203e-05
-6.41820212736492e-05
-2.80220862762398e-05
-1.56693527452284e-05
-2.02828048931332e-05
-3.37275112408806e-05
-1.89413906593916e-05
-8.40871688175012e-06
-3.97256042913966e-05
-1.52857727068404e-05
-7.98279941929522e-06
-9.92562072835382e-06
-3.92167831849091e-05
-3.65740468125867e-05
-2.92949242627675e-05
-1.13863731564577e-05
-2.05988875099777e-05
-3.33302835624149e-05
-6.4899849959896e-05
-3.17290467791142e-05
-4.93570011069407e-05
-5.16833813277048e-05
-1.75388760764784e-05
-4.83714040738084e-05
-6.39934191272194e-05
-1.77085265655948e-05
-3.34455448007739e-05
-8.06620723900338e-07
-1.80249798252713e-05
-4.70019377910993e-05
8.32508778870357e-06
-2.91059146176214e-05
-1.049035417821e-05
-1.99715546480038e-05
-2.68673294707215e-05
-6.43442020201456e-05
-2.26909389897369e-05
-4.65193386963629e-05
-1.34164503079957e-05
-6.30982515633352e-05
-4.7056735096683e-06
-2.7835991209689e-05
-2.35089622176233e-05
-4.44234705473341e-05
-1.11979105389201e-05
-1.77695843870612e-05
-4.03379181271127e-05
-1.04712585842793e-05
-2.55146527198152e-05
-1.1369295301074e-05
-2.77583351086585e-05
-2.61649183422122e-05
-1.19126071845457e-05
-4.54185912449259e-05
-2.66423476487783e-05
-2.86352088309192e-05
-2.94629801070274e-05
-3.59055775985949e-05
-2.25359944030881e-05
-3.22861030219845e-05
-1.99761065811419e-05
-2.1001615071932e-05
-1.63736984051925e-05
1.03511664824218e-05
-2.53161732531966e-05
-1.81198508016055e-05
-2.90216989026911e-05
-3.04496623766457e-05
-1.73251242978943e-05
-3.05627242808718e-05
-1.88915891973268e-05
-2.9618501257249e-05
-1.88394558008817e-05
-2.59732725542447e-05
-1.0860075287373e-05
-2.16110590495973e-05
-2.56808799089773e-05
-7.34863951333699e-06
-1.38051477506802e-05
-1.69000612151311e-05
-7.66070451126594e-07
-1.33957298519497e-05
-3.24454341344814e-05
-9.34853903847441e-06
-1.10568130204014e-05
-6.99590887553722e-05
-3.066551386992e-05
-4.35211651712283e-05
-3.51040405092452e-05
-6.41495764529818e-05
-2.77485360681376e-05
-4.07529218047833e-05
-3.70620552360081e-05
-2.93924620487646e-05
-1.61511439437777e-05
-4.82888725426778e-05
-1.35720031042023e-05
-1.43336333674218e-06
-2.77855984072296e-05
-6.52566349695329e-06
-2.83906057374284e-05
-2.98665115031913e-05
-2.85476911432754e-05
-2.80627595267133e-05
-2.23507016087364e-05
-3.27259067875288e-05
-2.00409154105918e-05
-2.52882052204193e-05
-4.98848183821542e-05
-3.10243230152779e-05
-2.5667951144758e-05
-1.05563110378944e-05
-2.62398006816727e-05
-1.27073590227734e-05
-3.13853014494574e-05
-4.31232812117403e-05
-3.73362969963149e-05
-3.0661723745575e-05
-1.83513129595038e-05
-4.45580541300217e-05
3.21780306137186e-06
-2.6563401906885e-05
-4.04620204355682e-05
-2.28455552054165e-05
-5.87372521027312e-05
-1.45689329434786e-05
-1.632922826481e-05
-3.16998021375958e-05
-4.2831006000988e-05
-3.04462104887846e-05
-8.96203701725813e-06
-2.95910822143747e-05
-4.79793853214962e-06
-4.22786820084293e-05
-5.31458697004381e-05
9.87254717186786e-06
2.2785645964935e-05
-3.15619222470898e-05
1.5724992298573e-05
-2.31291458225763e-05
-1.10637925410878e-05
-3.93134787901874e-05
-4.15413710395188e-05
-4.44273850623108e-05
-5.94639050292354e-05
-2.62588087851893e-05
-2.50041656241949e-05
-9.63235143261809e-06
-1.85944828695627e-05
-6.68547434433695e-05
-1.95024015226145e-05
-3.9589073366794e-05
-4.22353958271685e-05
-1.02292996725794e-05
-5.95841608273114e-05
-5.93518299752319e-05
1.15209779081491e-05
-2.85090968957269e-05
-5.58033801829087e-05
-3.01838026962829e-05
-3.92826549135311e-05
-4.82395835309448e-05
-2.84884990985747e-05
-1.20483053221011e-05
-4.41602895978779e-05
3.87062126084744e-06
-3.7569469248006e-05
-4.15336915417086e-05
-3.20892598862545e-05
-4.39115593561928e-05
-6.80631715717638e-05
-2.32241212006512e-05
-8.51709033523183e-06
-2.59662477339529e-05
-5.7707369147634e-05
-2.5794818194914e-05
-5.23344873144046e-05
-2.30434686610896e-05
-4.31796140186234e-05
-3.53710465830072e-05
-5.19896012306939e-05
-2.4334909818197e-05
-4.69923289584093e-05
-3.20858036767565e-05
-6.9855334874658e-05
1.57262266139657e-05
-1.59347775366557e-05
-5.24933350395565e-05
-2.02939657281013e-05
-2.2839615163494e-05
-4.3461499661897e-05
-6.10296825272832e-06
-2.1367521127273e-05
-5.7359725039058e-05
-3.86465360816988e-05
-4.23570077224392e-05
-4.17713849138693e-05
-3.54223238161911e-05
-1.19196602455137e-05
-2.43154376950652e-05
-3.38286454957078e-05
-2.57619497434407e-05
-3.62083926906869e-05
-1.27308256839663e-05
-4.94748222780307e-05
2.02024053627093e-06
-6.16428916676958e-05
-3.11106883743294e-05
1.25190121185666e-05
-5.9893576608725e-05
-3.41283026429292e-05
-4.19110412540158e-05
1.08441149824286e-05
-4.29887386687556e-05
-4.76529805891896e-05
-2.39739064150558e-05
-3.12251763213042e-05
-2.42695350809563e-05
-3.35320165866643e-05
6.75907786012485e-06
1.08928714185302e-05
-5.48984158877068e-05
-3.1442867411688e-05
-4.77996369178038e-05
-2.6528215478294e-05
-2.54733322171926e-05
1.22454957220572e-05
-5.96959567528852e-05
-4.21193398139579e-05
-1.39865863661068e-05
-3.57954937578882e-05
-1.08196322140671e-05
-1.90439208246124e-05
-1.61460770887836e-05
-3.76010127616685e-05
-1.42694126687937e-05
-5.41949029985299e-05
-2.14052043967212e-05
-6.68020333276822e-05
-2.10691991903931e-05
-4.21469665931795e-05
-3.11523242248607e-05
-2.63571147792354e-05
-3.31686937907402e-05
-3.43260431963152e-05
-2.48465154534114e-05
-4.26560267129525e-05
-1.40296617661547e-05
-2.43952744629223e-05
-3.79818421448997e-05
-9.3551948955333e-06
-1.94882640990898e-05
2.2356716000606e-06
-2.0889168300427e-05
-4.25726777446609e-05
-2.91747167817755e-05
1.54255276734939e-05
-2.41159658567221e-05
-5.93961048695644e-05
-3.46407653230288e-05
1.30346359731305e-06
1.58174777096251e-06
-3.35998286439035e-05
-2.78524331612962e-05
-2.15775558784795e-05
-1.29713345568165e-05
-8.2743416533618e-06
-2.65010011693803e-05
-6.04485648281411e-05
-2.69371098705547e-05
-1.26191421731453e-05
-1.64284799882714e-05
-4.74293119395081e-05
-1.76386591962314e-05
-5.97881880718695e-05
-3.64858654284496e-05
-4.85458632021141e-05
-5.62257597813671e-05
-3.6718525378901e-05
-2.52063419552559e-05
-2.80829083573972e-05
-1.49603864899835e-05
-3.19201196100979e-05
-2.71100033464809e-05
-2.8291106933147e-05
-5.288794674759e-05
-1.39030935077588e-05
-1.87123609900606e-05
-2.09568742181175e-05
-2.64325736674059e-05
-4.04133070961854e-05
-6.92331401749002e-07
-2.8169004142952e-05
-3.25591299151925e-05
-1.80226702058546e-05
-8.66118475561761e-06
-2.32255310519804e-05
-4.68903508245559e-05
-1.31062005849167e-05
-3.24169967866773e-05
-5.68067951336716e-05
-3.78466252435278e-05
-2.49995176364401e-05
-1.43844115731849e-05
-1.85158886198797e-05
-1.01470155592657e-05
-2.32180758301152e-05
-2.76406017532389e-05
-3.49004006231061e-05
-2.61388497431458e-05
-3.70665380133661e-05
-1.69117490661301e-05
-4.45771924563437e-05
1.70047980211834e-05
4.62314999290313e-08
-1.58202398653331e-05
-4.30532876763355e-05
-3.3129396151143e-05
-1.55372017542265e-05
-5.56425935520466e-05
-1.40980534763058e-05
-2.37551205570969e-05
-1.16149015416045e-05
-5.38966638436797e-05
-1.56189754647969e-05
-3.43481619910651e-05
-4.01290043282992e-05
-3.95476483041537e-05
-2.94381490166091e-05
-3.7608525749785e-05
-3.67552906150505e-05
-1.37753555653023e-05
-1.14101172952309e-06
-3.89605192000886e-05
1.36755456187818e-06
-1.77736477582808e-05
-1.66351691711527e-05
-5.2785409945129e-05
-3.12142681696127e-05
-5.91535653474669e-05
-5.16748773522995e-05
-4.73538719082458e-05
-3.13650467489745e-05
-5.60288061881188e-05
-2.41343076464553e-06
-4.41211083534582e-05
-1.49446345895277e-05
-1.87333075098147e-05
-2.22106769462094e-05
-8.29519345661372e-05
-4.41217893715726e-05
-4.95195531948149e-05
-3.30484245168089e-05
-2.66093492014662e-05
7.24717127996402e-06
-3.54015691982016e-05
-1.42869020499535e-05
-3.6293122061692e-05
-3.1328098061591e-05
-8.88460108549408e-06
-8.48117195830903e-06
-4.85320924155575e-05
-4.54330330000567e-05
-2.93460987894244e-05
-1.70068410892189e-05
-3.68071081059107e-05
-4.56074711865135e-05
-2.06906858192837e-05
1.24927222701108e-05
-1.30873035748661e-05
-2.47624548774777e-05
-2.96800005698555e-05
-1.42201879750936e-05
-1.08407960547731e-05
-1.98331433880908e-05
-3.6383377879546e-05
-2.65340010341838e-05
-1.88510142665014e-05
-3.60875032844431e-05
-1.2249064873344e-05
-1.48875790639269e-05
-8.01001999002091e-06
-4.10545479619379e-05
-5.67273374386844e-05
-2.73334589280243e-05
-3.29564117446685e-05
-2.60689772554063e-05
-5.63678572226731e-05
-3.56653424669446e-05
-5.54863265551545e-05
-5.4263693188849e-05
-2.94523269732756e-05
-5.62917650102365e-05
-2.02092319486334e-05
-6.33435285252517e-06
-3.19819017270456e-05
-5.085457593876e-05
-3.76549201718548e-05
4.54010696290946e-07
-6.85723307283743e-05
-3.74851774753773e-05
-4.43440465545519e-05
-4.79385892865318e-05
-4.204420003916e-05
1.15812999342863e-06
-2.99590942363261e-06
-4.13481681780347e-05
-1.11387052360189e-05
-2.15196935212615e-05
-2.62550685462285e-05
-4.06448997335817e-06
-2.35079580842766e-05
-5.48384913511422e-05
-5.39890610328892e-06
-6.68079670897874e-05
-4.811396552958e-05
-6.76642718528015e-06
-2.01812867859488e-05
-4.06419283909656e-05
-1.32020328849072e-05
-9.06278616802407e-06
-3.13349329903401e-05
-3.72004638918754e-05
-4.00641708455668e-05
-7.04945943554113e-06
-2.88251106640137e-05
-2.34082765186493e-05
-4.00303708209801e-05
-1.64928455223422e-05
-8.34576619833693e-06
-5.47066290019096e-05
-3.19178985865695e-05
-4.05858621140211e-05
-3.48800029018641e-05
-2.11052874184485e-05
-5.03422603473974e-05
-6.12289361869791e-05
-4.16833777961799e-05
-2.75950118268499e-05
-5.48604964574804e-05
-2.98689129835653e-06
-1.02697122663694e-05
-3.87486121726048e-05
-2.8115711747324e-05
-3.54617189537209e-05
-2.86331730084289e-05
3.50503531496104e-06
-4.90870436605049e-05
-1.5860319463097e-05
-2.92529101736434e-05
-2.0923472673508e-05
-3.64097678406756e-05
-2.3108569305481e-05
-5.8085302366596e-06
-2.56424475851941e-05
-4.11999221222541e-05
-1.54960914667183e-05
7.74534214986849e-06
-3.84642681630868e-05
-2.90168951334465e-06
-3.04574122191308e-05
-6.73053048420291e-05
-2.60020914826054e-05
-3.75669361702841e-05
-4.1760392505108e-05
9.79034368609059e-07
-1.19968892151411e-05
-5.18459060675946e-05
-4.84338414119946e-06
-1.74785190377663e-05
-2.67684636084944e-05
-1.33221062467276e-05
-8.57133893238874e-06
-6.47239333545947e-05
-5.21714590995103e-05
-3.96277920552778e-05
-1.94900796542533e-05
-2.82471627009322e-05
-4.02509709772223e-05
-3.59177901160196e-05
-2.81789196579753e-05
-1.19009248523273e-05
-4.83872911048729e-05
-3.07317063866994e-05
-2.74816310674724e-05
-3.60420309154435e-05
-3.86403630399073e-05
-3.30409432852819e-05
-6.42428766848958e-05
-2.97767942905762e-05
-2.87570694548895e-05
-2.15375827432117e-05
-2.28462632477299e-05
-1.75659280434735e-05
-3.07328073864126e-06
-4.72729221189255e-05
-3.77164697766388e-05
-2.14732261255545e-05
-3.90538182348148e-05
-4.35864141759635e-05
-1.81005288044014e-05
-8.9505756838917e-06
-5.11841880509089e-05
-4.74926330785866e-05
-5.31592930058015e-05
-4.29220509928558e-05
-5.58613519476194e-05
-3.70227094238299e-05
-4.32029611536852e-05
-3.03407886390479e-05
-3.21585053661909e-05
-4.83612892490528e-05
-3.62919215984968e-05
-2.51650926096188e-05
-4.22773398651926e-05
-3.77771188376949e-05
-7.2137672165898e-05
-1.09457898631098e-05
-7.19058940571116e-06
-3.50157377517393e-05
-1.45985566735321e-05
-2.92357649792071e-05
-2.83310236046972e-05
-5.14515293301122e-05
-3.77161839894819e-05
-1.5164597885309e-05
-6.65950759266096e-05
-1.33044412057549e-05
-5.66313532370666e-05
-3.06660812044707e-05
-2.38086904696067e-05
-7.57215768057835e-06
-3.67302065582121e-05
-2.66614397205905e-05
-1.58927441961048e-05
-3.4709575528408e-05
-5.27562068753001e-06
-3.62022873826597e-05
-3.27613557783734e-07
-5.93294215475027e-05
-6.21827111031793e-06
-2.76687849573369e-05
-2.09293155545224e-05
-5.0213550304939e-05
-1.4063906202996e-05
-1.14550053334373e-06
-3.00039521983107e-05
-1.95561805807017e-05
-4.19450032615043e-05
-8.27382753521375e-05
-1.71076559934209e-05
-3.0169022144941e-05
-6.16514920201188e-05
5.50599064258332e-06
-2.55884317756637e-05
-4.62626391884968e-05
-3.53730357289169e-05
-1.91775255816069e-06
-2.50200077987598e-05
-4.79692017124568e-05
-3.31184625805024e-05
-2.53767325599373e-05
-2.75611029556023e-05
1.19992212774088e-05
-5.37689000834334e-05
-3.86668896423372e-05
-3.55727704246725e-05
-4.1328904411193e-05
-2.23268447409285e-05
-5.26441949986662e-05
-4.7185876315029e-05
-4.39715469322283e-05
-6.09883265718845e-05
-4.18465598800533e-05
-2.16354496598904e-05
-2.08194240124906e-05
-5.9751027416605e-05
-1.4607446015205e-05
-9.59620846194741e-06
-1.30062598596611e-05
-5.11375571659281e-05
-2.82432095499191e-05
-2.10621692378437e-05
-1.47337009950189e-05
-3.01694095538545e-05
-1.94663164329629e-05
-4.19508236295941e-05
-2.96691549838732e-05
-3.87407136948903e-05
-4.560118293421e-05
-4.02285144749347e-05
-5.48728488907204e-05
-1.13440695074515e-05
6.19699464729848e-06
-6.34344945637353e-05
-2.98579628538698e-06
-2.8184556773468e-05
-5.94494899778286e-05
-1.91597338063506e-05
-1.17369639803555e-05
2.85792852731061e-06
-4.16295373360829e-05
-1.34348583475256e-05
-1.31550607029069e-05
-2.95074486691551e-05
-5.15141487751126e-06
-1.89832559790581e-05
8.06381946898682e-07
-8.69854363233834e-06
-3.94369058331902e-05
-1.65892325241602e-05
-2.49560737676751e-05
-1.09558339631044e-05
-4.47465939059329e-05
-2.5860985697012e-05
-2.85762362770787e-06
-2.73589331003888e-05
-8.23716402649002e-06
-7.17800665353426e-06
-2.63751647965178e-05
-7.45815662997489e-06
-6.29707058212367e-06
-2.20597593384389e-05
-5.2382626857013e-05
-4.48330701979156e-05
-4.19340618943448e-05
-2.18057963015623e-06
-3.33514149133918e-05
-3.96106839268413e-05
-1.53497686013412e-05
-1.36131521074246e-05
-3.03005128959487e-05
-3.80585669467927e-05
-9.61480648742273e-06
-3.71989554107699e-05
-2.25801574490046e-05
4.21060702912354e-07
-2.67862552589783e-05
-5.71374695215988e-06
-3.60926640653898e-05
-1.61695365600015e-05
-2.33464263782968e-05
-4.26012519729999e-05
-3.67049442459418e-06
-6.23602487587788e-06
-3.42225008350708e-05
-6.19499124246863e-05
-1.25051787491202e-05
-3.18690524804226e-05
-3.52699607151491e-05
-3.22747084008636e-05
-5.18360957407986e-05
-4.85315105803641e-05
-4.16197764689534e-05
-4.92635315456164e-05
-1.4176648650798e-05
-1.88910389228603e-06
-2.16319125600806e-05
-4.79640936365729e-05
-2.23470986326209e-05
-3.2038709569931e-05
-3.24286916169671e-05
-9.06320870709247e-06
-4.68812568365452e-05
-1.05840004420021e-05
6.06356092343271e-06
-4.05501024621011e-05
-1.24096779487149e-05
-1.08391713580485e-05
-2.61098412992828e-05
-2.09922558410983e-05
-3.17814683794858e-05
-5.39654834532596e-07
-2.02241700081926e-05
-2.51382769347951e-05
-5.57073370622485e-06
-5.47536069895691e-05
-2.92382395945574e-05
-6.06892018674748e-05
-7.13169662563253e-08
-2.22190240710032e-05
-8.04300399043786e-05
-3.77622505858874e-05
-8.40308989520406e-06
-1.24185500303161e-05
-2.57540828250175e-05
-1.30863768960667e-05
-1.61953266235618e-05
-4.75799777373482e-05
-2.10724284734238e-05
-3.95300525007943e-05
-2.7189795649421e-05
-3.52049123966376e-05
-1.57078606510895e-06
-1.51359327406199e-05
-2.96940501672175e-05
-1.80649031146972e-05
-7.75403113394953e-06
4.29034359287443e-06
-2.9298801124731e-05
-3.44062609228545e-05
-1.07038813129137e-05
-2.42290093145302e-05
-2.18532377206929e-05
-3.63180006439086e-05
-3.32621701660151e-05
-1.81983807667304e-05
-9.84934881288963e-07
-1.54181068369914e-05
-5.141495830935e-05
-1.75391596972233e-05
-5.20377816309927e-05
1.47475414947259e-06
-1.33926454820388e-05
-2.59044558838074e-05
-9.32292468768948e-06
3.06672556220562e-06
-3.16289103880187e-05
-2.6897625429352e-05
-2.02560757775142e-05
-2.31929917653828e-05
-2.48727634465186e-05
-2.72257321923231e-05
-4.64198317752904e-05
-1.77579670916323e-05
-2.94384282273221e-05
-3.53272044763463e-05
-1.47569331965561e-05
-3.28273505812052e-05
-2.45609768691014e-05
-4.6844740863439e-05
-4.59842376284009e-05
-2.44244745866062e-05
-3.47740495355028e-05
-3.69129859972571e-05
-4.36721752004631e-05
-3.42935656452765e-05
-6.03990449582402e-06
-3.89908757271768e-05
-1.60803948113455e-05
-2.62468487880772e-05
-1.91875310359433e-05
-2.48191751462647e-05
-5.33215768254198e-05
-2.39492517715013e-05
1.24196730608226e-05
-4.32961728719529e-05
-4.99908944871387e-05
-4.2667385487813e-05
-1.90549077172044e-05
-1.78770984850195e-05
-3.81684337747003e-05
-2.7948725764431e-05
-5.41751375953372e-05
-3.26241889586698e-06
-6.55169690968627e-05
-4.00361802992041e-05
-3.99408677352226e-05
-4.0816558989429e-06
-5.54228024044008e-05
-6.41369150482535e-05
-3.42105860149966e-05
-1.46955753843703e-05
-4.17485556232743e-05
-1.43311279719166e-05
-6.02428786169219e-05
-6.02747175736523e-05
-3.59121088760632e-05
-2.16157237610663e-05
-6.79473810151429e-05
-3.95361094844638e-05
-2.77164145968145e-05
-2.93293259526683e-05
-2.79034645056446e-05
-3.34185389341551e-05
-1.66845795058093e-05
-1.92186705634442e-05
-8.23593198947038e-06
-2.14477328081355e-05
-2.44038073742446e-05
-4.29315808590213e-05
-2.38472948990583e-05
-5.28057867328987e-05
-3.07148250347869e-05
-2.49658534708339e-05
-4.17966950311716e-05
-1.89030033640712e-06
-1.19457360098944e-05
-1.66088510474739e-05
-3.44746271721808e-05
-2.8888854875113e-06
2.2001546532504e-06
-2.0021220891945e-05
-3.0113737731449e-05
-2.30615217412775e-05
-4.88387821753138e-05
-1.46639599662181e-05
-4.21011539097337e-05
-2.54358548764456e-05
-3.94127042386442e-05
-2.31144189845538e-05
5.53682634640509e-06
-2.04616645290971e-05
-3.78826841346847e-05
-4.0211175426314e-05
-2.7145450758462e-05
-4.02968493141161e-06
-2.91951351818882e-05
-1.07711520100413e-05
-6.08288869478369e-05
-4.22559425089861e-05
-5.12163941645819e-05
-2.39538502498336e-05
-6.08649721301602e-05
-2.69043817167428e-05
-6.53667154843767e-05
-4.6876795925395e-05
-4.51429492791973e-05
-5.37919281493116e-05
-4.4031808125458e-05
-2.30281318306515e-05
-3.2189247607068e-05
-2.21818619384022e-05
-2.87718803274807e-05
-1.4371397033188e-05
-6.7136239189278e-06
-3.21512982510348e-05
-2.81925395693711e-05
-6.45328743133764e-07
-4.31823163057671e-05
-1.2600813355424e-05
-5.95031291873478e-05
-1.42499794959243e-05
-2.9920346446801e-05
-4.97967612983985e-05
-9.56703664506696e-06
-2.58561520438873e-05
-2.85110261148852e-05
-3.65143349979136e-05
-2.04364135591888e-05
-3.1833292919824e-05
-2.39907674978214e-05
-4.74230619688922e-05
-2.68915823337191e-05
-4.91220168724616e-06
-1.80161694580898e-05
-1.72132494189489e-05
-9.89715299561036e-06
-2.55467992510285e-05
-3.41494979104428e-05
-3.59130556955682e-05
-1.91549564705945e-05
-4.60159798185441e-06
-2.12992392285189e-05
-1.77023681885871e-05
-5.42793495854071e-05
-2.50973461336387e-05
-1.71293605227052e-05
-5.27193891879028e-05
-3.01375102022123e-05
-3.68471202739902e-05
1.72847525892016e-05
-2.93492354776207e-05
-3.56788449285432e-05
-2.36720999140987e-05
-3.14210584363299e-05
-4.06166726348693e-05
-2.57462866380917e-05
-5.61993579761526e-05
-2.98364623174321e-05
-7.00887963011595e-05
-3.96876162459343e-05
-2.2612918821382e-05
-1.9540974641453e-05
-1.4966998781161e-05
-4.35633288178845e-05
-1.69680466544906e-05
-2.86369176164201e-05
-3.88263352298483e-05
-2.20665259628892e-05
-1.48572689125515e-05
-2.23232770739773e-05
-1.42924244478594e-05
-4.23179130727278e-05
-3.66390900106317e-05
-7.15689873099187e-05
-4.24003176372457e-05
-6.96685488168434e-06
-4.57629726718807e-05
-2.96357287998267e-05
8.54586899257195e-06
-4.53214478508709e-05
-5.5701279899035e-05
-6.50587561220408e-05
-2.67961864131523e-05
-3.221660733215e-05
-4.06080558876865e-05
-3.11107850448753e-05
-2.86566872186924e-05
-1.77175965199467e-05
7.04118474374258e-06
-2.55228163683815e-05
-3.61853315252624e-05
-2.6107942559705e-05
-5.33754401466285e-05
-2.00757501290586e-05
-2.27461014656265e-05
-5.62937170758957e-05
-3.61818098967338e-05
-2.64106229428299e-05
-4.83938440629257e-05
-2.77501565266207e-05
-8.24186719481863e-06
-2.2664894523863e-05
-1.4888602020606e-05
-4.86414232693521e-05
-3.46663241736658e-05
-2.50615450607425e-06
-1.17428861442231e-05
-1.96512916834018e-05
-1.76929093137063e-05
-4.70277266858197e-06
-2.5917522699555e-05
5.01676992166664e-06
-1.52814157951885e-05
-1.96237205810032e-05
-3.59853704569565e-05
-3.45434665672469e-05
-1.69736695176453e-05
-2.35546936292125e-05
-3.08249330768504e-05
-3.7375929467345e-05
-3.14751363619673e-05
-2.979688996326e-05
-2.57051316194632e-05
-7.17216886627174e-05
-1.51686223610738e-05
8.1861534609642e-06
-1.85275833084573e-05
-1.56213333607035e-05
-3.19720785747817e-05
-8.21616115973723e-06
-5.66600414064502e-05
-3.28562065935024e-05
-3.86310441970195e-05
-2.41802546739537e-05
-1.5295465069019e-06
-3.33033644953104e-05
-3.21044548044862e-05
-5.30483318850707e-06
-6.21301119625284e-05
-1.45264774442587e-05
-2.64579335302936e-05
-3.53367750315517e-05
-4.02373026920346e-05
-2.68108231053335e-05
-4.24780609642168e-05
-2.18932325939478e-05
-2.11881091184807e-05
-2.39961178665334e-05
-1.02343233744299e-05
-5.33364547752218e-05
-2.01070953680398e-05
-1.38967204713265e-05
-4.28631366460784e-05
-3.56008768717859e-05
-6.16008927152327e-05
-2.50779423561384e-05
-2.18593971855832e-05
-4.13276166406442e-05
-3.07116043608011e-05
-2.69790226581849e-05
-1.63040433424106e-05
-2.26861620358673e-05
-4.36451578014405e-05
-1.63064391419898e-05
-7.57375327194275e-06
-3.16360262516136e-05
-4.99450438688944e-05
-4.04105339461498e-05
-1.98008538019625e-05
-2.13739025444196e-05
-2.77511304815133e-05
-4.60384101648439e-05
-2.43427519775167e-05
-3.34152828958019e-05
-3.88770623206911e-05
-2.56499001925173e-05
-3.82903278503864e-05
-4.81436870943809e-05
-2.32000800818836e-05
-2.24230351276442e-05
-5.77078333760025e-05
-1.94909149188076e-05
-1.33433141758349e-05
-3.04427501594898e-05
-6.0610372353788e-05
-3.77135579216353e-06
-1.96543642639578e-05
-3.92562293672645e-05
-4.1709758798671e-05
3.93540379808234e-06
-4.50191230723581e-05
-1.55236716497159e-05
-4.35376805341298e-05
-1.2542841320209e-05
-5.09287133055221e-05
-5.12103332929624e-05
-3.02907573361631e-05
-5.5134990799816e-05
-6.75569665973862e-05
-3.80770883780035e-05
-2.75276626135112e-05
-5.22492438105121e-05
-2.61676328475049e-05
-2.03192213163278e-05
5.73963893767667e-06
-3.69540891902218e-05
-3.61933526767009e-05
-4.46871778872696e-05
-4.30877162740016e-05
-1.33355098686209e-05
-5.71835907107216e-05
-2.69074764293583e-05
-3.90650711143447e-05
-3.26104564391751e-05
-1.92787291479365e-05
-4.01344567012077e-05
-4.39580394075004e-05
-2.42439391271393e-05
-2.75285508931328e-05
-5.23702783915378e-05
1.76053376589417e-07
-7.22477196055686e-06
4.13495880850308e-06
-4.48611401261684e-05
-3.31594926896662e-05
-2.7475708764275e-05
-3.13689244048252e-05
-3.66180917376944e-05
6.44962917678914e-06
-1.94919686898708e-05
9.51371757209676e-06
-1.43537262139861e-05
-4.44676000867855e-05
-1.15577896084931e-05
-7.49030701891162e-05
-3.90036536892234e-05
-2.90866573166928e-05
-2.64594122352572e-05
-3.75682772726455e-05
-4.12814296382037e-05
-4.04235108598148e-05
-4.27485289897636e-05
-3.08694286715648e-05
-1.43147436421361e-05
-3.19513693935977e-05
-4.07122905774169e-05
4.0393612638703e-06
-3.10253310663048e-05
-2.36630152824853e-05
-1.9593550150924e-05
-5.41617823831364e-05
-2.68488267195264e-05
-5.07942240724716e-05
-3.27399456812739e-05
-3.97302014009391e-05
-1.56398661150622e-05
-5.48767290215879e-05
-3.2606796928747e-05
-4.45155693882323e-07
-3.87253518052304e-05
-1.93784467037292e-05
-1.00140742468904e-06
-5.64324692392549e-05
-4.39106428898407e-06
-1.623466444663e-05
-3.07843642688178e-06
-3.41730582423373e-05
-3.76437836444213e-05
-5.43737162410906e-05
-5.63544154105895e-05
-3.50547836681183e-05
-1.82150566668751e-05
-3.41982926268029e-05
6.30018919537584e-06
-9.14628751511239e-06
-1.71385696223228e-05
-3.91654589720203e-05
-1.12487992864471e-05
-4.83002102577923e-05
-3.10156815631589e-05
1.96407877521935e-05
-3.01839148147661e-05
-6.47298194957771e-05
-2.51274772585216e-05
-1.2772020199539e-05
-1.39915381059472e-05
-1.5206494009142e-05
-4.34458089280515e-05
-1.12856457610637e-05
-3.90531128025462e-05
-5.83412594011473e-05
-1.5124025196311e-05
-3.60236145856279e-05
-4.2411031504155e-05
-2.72279884586082e-05
-3.55659601206091e-05
-2.81374689091205e-05
-5.689190402682e-05
-2.86852240770934e-05
-4.59006923713445e-05
-3.4772103904109e-05
-2.88622457612e-05
-1.63326552769572e-05
-6.12403062507406e-05
-5.84701940060682e-05
-3.77131382225057e-05
-2.34451877571714e-05
-4.65135866060363e-05
1.18392579247521e-06
-2.81826432389855e-05
-4.63441990102994e-05
-1.96560122404718e-05
-4.78146892791726e-05
-6.14563291071846e-05
-3.38104906265649e-05
-2.3368605940595e-05
-3.28335071810156e-05
-3.20891798045192e-05
-1.39085996899389e-05
-3.76688855672252e-05
-3.2162538479331e-05
-1.98541237208191e-05
-2.97436419944303e-05
-4.66560122588643e-05
-3.53185449864166e-05
-2.97448399960664e-05
-5.08051044312403e-05
-3.23464621990383e-05
-3.84311679544427e-05
1.64274723393752e-05
-3.50515783033615e-06
-3.861061244384e-05
-2.56470224330424e-05
-2.61047034432798e-05
-4.99483821811112e-05
-2.58117818703127e-05
-3.19673011631087e-05
-3.91677229245561e-05
-3.76120248287712e-05
-1.09737043850839e-05
-5.56534026189059e-05
-3.86729273814034e-05
-3.96936551925423e-06
-4.24652322143651e-05
-2.07966335807464e-05
-3.95875188913449e-05
-3.67158040127147e-06
-9.29552786813146e-06
-2.77164084221715e-05
-1.05780026784473e-05
-2.39332343401744e-05
-5.30483485608771e-05
-1.11913201011632e-05
-1.6361842401376e-05
-3.19449498053074e-05
-2.81343992263599e-05
-2.52355802829149e-05
-6.10056102116196e-05
-4.52191518462128e-05
-2.47874461207583e-05
-2.3915928651027e-05
-3.31189126676431e-05
-4.43181246563485e-05
-2.09347757030838e-05
-4.05300204369473e-05
-2.02436464277989e-05
-1.05854900734641e-06
-3.28911284089611e-05
-3.87890080194083e-05
-2.84697605228449e-05
-1.94308057427769e-05
-1.25781898150587e-05
-2.48863912897204e-05
-2.14379504361406e-05
-2.60001025429817e-05
-2.88351400502566e-05
-2.91968135649269e-05
-4.543153770117e-06
-2.50008803503752e-05
-2.55024667356245e-05
-4.82954624847265e-05
-6.39899544830346e-07
-1.44198960586295e-05
-7.434366352615e-05
-9.51552443220429e-06
-4.03548075990068e-05
1.04132982928247e-06
-7.76098388942338e-05
-3.31382094230618e-05
-4.03868778653225e-05
-2.8578472104716e-05
-2.99381259083906e-05
-2.64255883243422e-05
-3.45544775234164e-05
-3.31373690272232e-05
-3.20596961415737e-05
-4.20278905867287e-05
-2.09859637273067e-05
-5.07661831516314e-05
-2.84878195632105e-05
-3.38601175221862e-05
-1.78736794928027e-06
-1.97461314624802e-05
2.20861627757295e-06
-7.05647101505499e-05
-1.86872337668316e-05
-4.63923451412706e-05
-2.22624210877009e-05
-4.62384950441603e-05
-2.17680705143376e-05
-3.26704913171613e-05
-4.00799747078351e-05
-1.19909090622244e-05
-2.65878787158098e-05
-2.4186325165854e-05
-4.80663149236406e-05
-1.94708977973227e-05
-4.367641800653e-05
-1.45046848551924e-05
-4.17861795978049e-05
-7.03144244714072e-06
-1.46800819212608e-05
-1.43448162830392e-05
-9.08057892630113e-06
-3.09939459473757e-05
-5.90092324667188e-05
-3.99671189679596e-05
4.93528364318823e-06
-4.4744678266623e-05
-2.57209557901652e-05
-4.67143447986272e-05
-4.08818281064489e-05
-2.68235979777275e-05
-3.48978033920569e-05
-1.32279515948869e-05
-2.46767368545711e-07
-2.04733460693473e-05
-3.62005720076492e-05
-2.5823043024743e-05
-3.20634984373412e-06
-2.78176998758189e-05
-3.86657969785187e-05
-9.21544031288689e-06
-5.02103447345128e-05
-5.0734416445919e-05
1.93251460951321e-07
-3.77858602404774e-05
-1.86729820266018e-05
-5.8045091228244e-06
-2.5607323533678e-05
-6.94009290154804e-05
-3.39778391070849e-05
-2.10336812713145e-06
-1.12096039429468e-05
-1.95789303344086e-05
-4.26640383604001e-05
-3.38016159533755e-05
-6.99376645256276e-06
-4.26162324957051e-05
-1.82798714167378e-05
-5.42952882898514e-05
-3.55406872059151e-05
-2.26249816002942e-05
-4.47237690611275e-05
-3.81669237357789e-05
-3.97098485815447e-05
-3.16136788969882e-05
-5.54943921948949e-05
-4.45375373835082e-05
-4.41414639034287e-05
-2.20547076036629e-05
-3.91278730796711e-05
-1.17195988612777e-06
-8.85279498524799e-06
-3.23905973659055e-05
-2.54840807920279e-05
-3.0403090732532e-05
-5.40782935774218e-05
-4.48711449085777e-05
-2.40414901156053e-05
-6.29624242289608e-05
-5.08422801202279e-05
-5.93351806780789e-05
-2.64379447753063e-05
-3.19293924070065e-05
-5.90803129050114e-06
1.06632994170764e-05
-2.95255747258327e-05
-1.52337519323684e-05
-1.31423990722207e-05
-1.18199179672857e-05
-7.94174093959956e-06
-3.09041493385047e-05
-1.49053685757283e-05
-2.53142333966903e-05
-3.7783685264043e-05
-4.69516014153663e-05
-9.13040814021425e-06
-1.0798380527766e-05
-4.2572148471525e-05
-4.83497426798445e-05
-3.81243785646195e-05
-3.33342554012928e-05
-9.89185523555032e-06
-2.36700034058608e-05
6.57890458342865e-07
-4.28550320330867e-05
-3.92595133055562e-05
-2.97015557165119e-05
-3.69860006780778e-05
-4.16720435461491e-05
-5.33612997708793e-05
-3.63240654677928e-05
-4.11719961708351e-05
-2.33535571804296e-05
-2.93902117285147e-05
-3.720590808816e-05
-1.85886314387434e-05
-3.42845658337473e-05
-3.00760087311883e-05
-3.44682519174326e-05
-4.09035663438262e-06
-2.94525582270686e-05
-4.93688148970614e-05
-3.79236883653857e-05
-2.83663239467331e-05
-3.5156736022432e-05
-5.75235898194355e-05
-2.75517100894291e-05
-3.32284159727455e-05
-1.20513446669666e-05
-1.88519988118825e-05
-7.58750506084417e-05
-4.14194918674028e-05
-4.84305038269364e-05
-1.41037218394491e-05
-4.31976213837964e-05
-3.8621749438594e-05
-1.73156682910266e-05
-8.87977493739993e-06
5.76556345023056e-06
-1.45385677150851e-05
-2.89814364019022e-05
-5.54317177160963e-05
-3.11669962408513e-05
-5.40734821364786e-05
-4.8958021436485e-06
-4.50103213074089e-05
-4.45481526660915e-05
-2.82137235030962e-05
-3.63462747720604e-05
-2.20567139046161e-05
-1.07186414241389e-05
-3.85800571611946e-05
-2.98547370729982e-05
-2.49124843168194e-06
-3.97822992609349e-05
-2.57635590123593e-05
-4.26623137534359e-05
-2.90369070473781e-05
-2.04017942867566e-05
-3.10103342966698e-05
-3.66004830319591e-05
1.47656986351e-07
-3.85629753456873e-05
-2.01354011301685e-05
-2.49351351497585e-05
-2.84712850813698e-05
-4.09833265517851e-05
-3.04750590714892e-05
-4.07021143634887e-05
-1.96464629400149e-05
-4.14583703232154e-05
9.97517534139409e-06
-4.03487886635096e-05
-5.587667648174e-05
-2.19024897610838e-05
-2.39719257826725e-05
-2.92609259997555e-05
-1.40851661214262e-05
-5.03735243945855e-05
-5.56413881474072e-05
-2.13939308288355e-05
-2.48531243692527e-05
-2.9334383017749e-05
-4.60676825695135e-05
-4.01447818976339e-05
-1.00403270309665e-07
-1.71318380252041e-05
-8.40455433592799e-06
-6.78902374922579e-05
-3.28924659615258e-05
-1.24912754605131e-05
-4.51683592848594e-05
-4.83640386023398e-05
-3.53699248723707e-05
-3.7834804806912e-07
-4.84237255719773e-05
4.26539749821943e-06
-2.61752170131711e-05
-1.01227122412929e-05
-2.68572649365267e-05
-1.41432394376508e-05
-3.55760818659079e-05
-3.86710798304121e-05
-4.54039242249319e-05
1.52331990415362e-05
-4.03269531861142e-05
-6.0091491063833e-05
-3.87187057877237e-05
-4.01159945398183e-05
-6.24524469665775e-05
-6.93801137567e-07
-2.43781505659419e-05
-1.92493461745698e-05
-3.08055824521671e-05
-5.7277894107151e-05
-2.18842092362121e-05
-1.86558795981607e-05
-3.54012101284876e-05
-5.08090102174472e-05
-4.18398004414982e-05
-1.54552536307875e-05
-3.94730369419706e-05
-1.8037141297458e-05
-4.43824181110868e-06
-3.81254353438295e-05
-1.48993981688383e-05
-1.57815148772506e-05
-3.11480198472666e-05
-1.19581579487296e-05
-6.58040490287112e-05
-4.91720256909054e-05
-2.58693143039941e-05
-3.89371528543204e-05
-4.44689136086268e-05
-6.60427183250476e-05
-1.90807101749274e-05
-1.80927820163548e-05
-2.77566763465572e-05
-3.5656125269573e-05
-7.26229714414571e-05
-3.92718533403596e-05
-5.0915623520507e-06
-2.62902504308977e-05
-1.58718591595466e-05
-3.75603532685752e-05
-4.44487143719788e-05
-4.1684887111049e-05
-2.9107692369171e-05
-2.41593238797187e-05
-2.35982567621472e-05
-7.27113500303015e-05
-2.15049770401216e-05
-2.77657733364017e-05
-2.58817485814052e-05
-1.68090409449292e-05
-3.49033025270249e-05
-5.68372358277156e-05
-5.10000284388568e-05
-3.24447389725251e-05
-4.21473300733296e-05
-3.64036901002524e-05
-5.13156805897197e-05
-4.39986017918309e-05
-4.60650135999738e-06
-9.87716448625476e-06
-3.26223130698511e-05
-2.05628342307163e-05
-5.2494246048905e-05
-1.78411396807134e-05
-4.20812307552754e-05
-2.07977572376261e-05
-2.58248313176096e-05
-7.7067604101527e-06
-1.26943523369794e-05
-3.24937867468077e-05
-2.1068225312785e-05
-1.04070562914338e-07
8.78892764940684e-06
-3.69004624125592e-05
-4.94762667759552e-05
-1.87761992897971e-05
6.27980793748947e-06
1.50048053828433e-05
-1.61685327240066e-05
-2.91650834480947e-05
-4.38868104791149e-05
-1.34394212797199e-05
-2.39972613475639e-05
-2.58747806113435e-05
-4.15839401141118e-05
-7.61073022175149e-06
-3.33581405790227e-05
-3.4830030745552e-05
-3.9036075389025e-05
-5.72012193383982e-05
-2.81138986970186e-05
-4.07615106370226e-05
-4.25476181819166e-05
-2.55438968658378e-05
-3.34103684808702e-05
-1.39255823504101e-05
-2.98161240151739e-05
2.84159968572216e-06
-1.12018804325508e-05
-3.46638778031677e-05
-3.00066059254934e-05
-1.86577197401283e-05
-3.46578939172242e-05
-2.99491587099686e-05
-3.53793485057018e-05
-3.17719600237125e-05
-3.05442783580826e-05
1.22725638460043e-05
-5.78462803569046e-05
-1.35287566249369e-05
-4.0266259536882e-05
-2.16767759624731e-05
-4.5960298694636e-05
-2.60493826618698e-05
-3.55755501514074e-06
-5.83209247879182e-05
-2.72000641185145e-05
-2.80978119453706e-05
-3.09764707584027e-05
-3.09878891503037e-05
-1.19357652088563e-05
-2.51379554025187e-05
-4.71324102980073e-07
1.85206003404049e-06
-1.85297811965923e-05
-5.6709723792304e-05
-6.05546644697436e-05
-1.57256379826024e-05
-9.31259516996653e-07
-1.55124850816945e-05
-1.43026146283822e-05
-3.70385963913113e-05
-4.51121516194208e-05
-3.27076987985555e-05
-2.67520967867942e-05
-2.79925029228046e-05
-8.01424223955671e-06
-2.78512920381051e-05
-2.49256984156376e-05
6.88803306656266e-06
-3.677873698297e-05
-2.53428053800385e-05
-5.04373370729853e-05
-2.49564273445583e-05
-1.79244465493331e-05
-5.7561592179116e-05
-2.05479677826905e-05
-4.68769771339202e-05
-6.7256393998543e-06
-4.47267581125533e-05
-3.55916121372757e-05
-3.01005121603987e-05
-3.17126323293285e-05
1.92347963571588e-05
-3.02642092016871e-05
-1.36378003385762e-05
-1.87614141253228e-05
-3.36632518471348e-05
-4.87042214463611e-05
-4.71657178059297e-06
-4.33003075540535e-06
-3.32320513465496e-05
-1.52988026077476e-05
-2.36042774621109e-05
-3.82140555108518e-05
-2.87149128919628e-05
-1.79315093852475e-06
-2.73745628875072e-05
-4.10805638741543e-05
-5.3133364770109e-05
-4.83515291465577e-05
-3.35876291033593e-05
-3.74130288115276e-05
-7.66012077563242e-06
-3.82415770245807e-05
-1.05791912907938e-06
1.19933653538447e-06
-1.31928908472557e-05
-5.70771812517423e-05
-4.45737639828727e-05
-3.85484478649304e-06
-3.36470071678556e-05
-3.16240567450494e-05
-2.93801991394837e-05
-3.56408918494089e-05
-6.43515217306306e-05
-4.18959771802093e-05
-3.17050748286648e-05
-3.76334836870189e-05
-2.963541626025e-05
-2.26942530874735e-05
-3.73964560809159e-05
-3.04539591831366e-05
-3.58570389532624e-05
-4.42834891733175e-05
-1.3301797782068e-05
-5.31778726483198e-05
-3.68514058006801e-06
-3.24737804933051e-05
-9.9205762802547e-06
-2.13294831389156e-05
-4.44284061339309e-05
-1.76410608245755e-05
-3.79110592958385e-05
-1.12865294885584e-05
-5.66043729678256e-05
-4.49875617797742e-05
-1.74726327873321e-05
-2.93941741518036e-05
-1.74155582247079e-05
-5.33328381766247e-05
-2.90359988423253e-05
-5.74517196525759e-05
-3.55031105900315e-05
-4.43509152402788e-05
-4.31576217355373e-05
-1.05765521331638e-05
-2.41930307266975e-05
-4.56042191790143e-05
-1.85160559154035e-05
-3.0974959633187e-05
-2.06914758862557e-05
-1.62122284237002e-05
-6.35776800115152e-05
-8.28826771723612e-06
-2.02579729126956e-05
-5.1548061972157e-05
-2.22576597672742e-05
-6.24949766660021e-05
-2.66601506128328e-05
-9.95436332547768e-06
2.4554924363029e-06
-3.22679811861436e-05
-2.73465274030928e-05
-4.67598852996351e-05
-2.00598852644145e-05
7.61133653558984e-06
1.10144605059072e-05
-1.56029521780628e-05
-9.7305805698979e-06
-3.57083547421682e-05
-2.30517448499216e-05
-2.05258913967837e-05
-4.57570859598601e-06
-2.31309175628515e-05
-2.09579690255326e-05
-2.88895715324516e-05
-1.23917730170263e-06
-1.53122250568391e-05
-5.17536573361874e-05
-4.44565379018447e-05
-5.00452938514043e-05
-3.41613305263532e-05
-1.33544388805407e-06
-6.43402002847649e-05
-3.64551276278189e-05
-2.8291958353846e-05
-3.8391432605116e-05
-4.01781518065906e-05
-2.78421984311816e-05
-5.23369951437962e-05
-4.67544664746349e-05
-2.24829239390136e-05
-2.22367434343728e-05
-1.03606702833112e-05
-4.52583311360379e-05
-3.9908971653774e-05
-2.49755135769836e-05
-2.00746513642149e-05
-3.13840636396852e-05
-4.0153117556426e-05
-4.86186046448452e-05
-2.57797133352882e-05
-6.06593835538548e-06
-4.67592588944987e-07
-1.96966299045782e-05
-1.80005469147944e-05
-3.99243382134936e-05
-3.19723795684919e-05
-2.81423986087064e-05
-1.48954824276569e-05
-4.43978281666659e-05
-5.21444333277074e-05
-2.12775169655281e-05
-2.83622455785869e-05
-4.47359119608428e-05
-3.54688500721664e-05
-1.67586954454371e-05
-2.53194680863733e-05
-1.91770672915305e-05
-2.7410412389333e-05
-3.03830849716565e-05
-3.94141091797124e-05
-2.35470704989074e-05
3.01468583450028e-06
-3.63684493608477e-05
-1.46519992428517e-05
-3.15790033877291e-05
-2.67189807588127e-05
-1.15963835801473e-05
-5.82957349785831e-05
-5.540208429697e-05
-2.89401660755297e-05
-2.65586764411122e-05
-3.74425141559092e-05
-2.51748693012681e-05
-1.88133336509671e-05
-5.54861919850547e-05
-4.66036762828035e-05
-3.61315253175447e-05
-1.06054898376923e-05
-3.27634539858158e-05
-2.13248118778661e-05
-1.72668587048273e-05
-2.40621908526526e-05
-3.44587642872566e-05
-2.9512524682839e-05
-3.96948318352737e-05
-2.73814279165672e-05
-2.98049817613759e-05
-3.1079195798284e-05
-5.11321962456308e-05
-5.10736113597812e-05
-5.44562305851563e-05
-3.56679912456662e-05
-1.96976431769565e-05
-9.12984774462673e-06
-2.03327789033547e-05
-8.79413396502345e-06
-3.23172253735932e-05
-2.5417621783115e-05
-1.26438968160232e-05
-3.10299821921511e-05
-1.88938168457997e-06
-5.8189423055785e-06
-9.38237232915702e-07
-2.84117603445102e-05
-2.83490895627519e-05
-4.02494834754888e-05
-3.20516984613709e-05
-3.2618477052894e-05
-4.90116185595119e-05
-2.45677176984422e-05
2.71529518159111e-06
-3.17248439161916e-05
-3.42887713163344e-05
-2.84828926579742e-05
-2.81991210421559e-05
-6.94835379782208e-05
-5.33512725323055e-05
-2.81031117830453e-05
-1.70901381417339e-05
-3.86939671305707e-05
-5.67919796171191e-05
-2.84707779821791e-05
-4.40764695093289e-05
-4.33536654097053e-05
5.84499091019104e-06
-2.48330680893212e-05
-5.04004455639922e-05
-2.82793995177576e-05
-4.61872456259459e-05
-6.72912610489567e-05
-3.92078428481677e-05
-1.89578066712717e-05
-1.09810604927782e-05
-1.25209489437567e-05
-2.82759129573986e-05
-2.07088034583676e-05
8.02446666107743e-06
-9.00016426782595e-06
-3.5645828139743e-05
-3.35330061330355e-05
-2.48499164808705e-05
-4.591470033859e-05
-4.5178606374008e-05
-2.03302557698708e-05
-8.218038220067e-06
-3.37865569318171e-05
-5.63088951351932e-06
-3.45477202907711e-05
-2.47957952507287e-05
-1.53527143663794e-05
-4.20175418103241e-05
-2.78440417131029e-05
-4.56132008221846e-05
-1.6639343924761e-05
-4.54969466720761e-05
-1.72562438058893e-05
-2.79960398017268e-05
-3.91860701425455e-05
-9.90951574577089e-06
-4.48520477959396e-05
-2.44253534406713e-05
-2.12084438668741e-05
-5.16024829776499e-06
-2.14501898089841e-05
-4.57050685692121e-05
-1.42493593661309e-05
-1.91104921095804e-05
-3.66462346550895e-05
-4.52800653013685e-05
-1.26323242280435e-05
-2.45234890673866e-05
-2.35611436002638e-05
-4.40138833910635e-05
-1.20450757128639e-05
-2.26319185842074e-05
-2.58597886664365e-05
-3.56771569357713e-05
-3.82256070696972e-05
-2.54109549628135e-05
-3.76579933249544e-05
-1.51389619490934e-05
-5.06262410364661e-05
-5.74322731766102e-05
-2.78255292804821e-05
-1.52081899645783e-05
-1.13883034712038e-05
-5.59491318346899e-05
-1.6028521391786e-05
-1.37126107564281e-05
-3.639191551787e-05
-2.84262860004379e-05
-2.95847066473735e-05
-4.72776325962956e-05
-4.3846926504462e-05
-2.25902040306099e-05
-3.4524469602388e-05
-3.18901999478607e-05
-1.28240583505518e-05
-3.58127923929685e-05
-5.73927689993082e-05
-5.88449677943246e-05
-4.99952241933226e-05
-8.53040376400926e-08
-1.37260788356545e-05
-1.16553348445003e-05
-4.09480495096688e-05
-6.05920180825328e-06
-4.24326768035319e-05
-4.40705392718693e-05
-1.57374572144862e-05
-4.02616083702254e-05
-4.55226294122753e-05
-4.59794409725099e-05
-3.17993008393226e-05
1.21425590551689e-05
-1.71251820407486e-05
-4.27764483294786e-05
-5.39414854184351e-05
-5.1768162206963e-05
-3.38396888675122e-05
-2.10402882021254e-05
-3.72598183818062e-05
-4.12804927553677e-05
-4.04163772544241e-05
-4.44373267700825e-05
-5.0212325550197e-05
-6.50846083798222e-05
-1.61100605211179e-05
-3.21366252458567e-05
-4.29116954157347e-05
-2.5834590232812e-05
-2.40639167057968e-05
-3.6998801730992e-05
-1.09742114127751e-05
-5.8291202524711e-06
-1.55474774989643e-05
-1.66011156084189e-05
-4.23736788820086e-05
-5.08193181144424e-05
-1.03651044672858e-05
-1.73382840032101e-05
-1.71595070781348e-05
-2.81610026739174e-05
-2.47878470235116e-05
-1.01492996840523e-05
-5.23125681046335e-05
-2.05822491234926e-05
-4.75302974423863e-05
-3.31594994971667e-05
-2.64795319673061e-05
-3.80194991918273e-05
-2.06011581161931e-05
-3.31623298384095e-05
-2.57852141030861e-05
-2.23049136241511e-05
-3.87911834235441e-05
-3.63121423646392e-05
-5.2504470997046e-05
-2.44649346843338e-05
-2.68928729584087e-05
-2.60447322812801e-05
-3.03810413481144e-05
-2.6563775855795e-05
-4.03524204201464e-05
-4.76793486529876e-05
-2.28359530367532e-05
-3.05257297870565e-05
-1.2809447243974e-05
-1.76300427675655e-05
-1.49400420531812e-05
-4.05972358325903e-05
-4.71578650166105e-05
-3.74349435999398e-05
-3.9305864521051e-05
-2.86825164062508e-05
-5.92022381401384e-05
-2.49054065108643e-05
-1.22414026460524e-05
-3.59579672262273e-05
-1.49019532306006e-05
-1.57287306550706e-05
-1.14971635972236e-05
-4.13731195514519e-05
-3.17447547676127e-05
-1.64057531421146e-05
-1.02699230732306e-05
-5.01194386316033e-05
-2.09709338791594e-05
-2.63603280396588e-05
-2.71721936454098e-05
-2.60755824252901e-05
-4.68194419380411e-06
-9.04019139463959e-06
-1.81514236644634e-05
-4.16148624843304e-06
7.51137750096944e-06
-1.18473722640605e-05
-3.61898281866402e-05
-4.86187272195193e-05
-5.71747525893022e-05
-4.25374262192577e-05
-6.98872010862684e-05
-2.4354557531522e-05
-5.56816052430625e-05
9.1661848482466e-06
2.86772674941941e-06
-2.37462348179357e-05
-2.58953471507727e-05
-3.91444861200499e-05
-4.75098932761833e-05
-3.25833208834507e-06
-5.50551320246983e-06
-2.63534151599726e-05
-3.83248436970996e-05
-3.94875305335358e-06
-1.99211485278229e-05
-3.0622774493086e-05
-2.54500492527075e-05
-3.28193208104881e-05
-2.70571841908015e-05
-1.88733607640904e-05
-7.07687652986457e-06
-3.15672064906926e-05
-4.81785748511929e-05
-3.41743280419219e-05
-2.29496681582662e-05
-2.24389601209169e-05
-2.18183406885947e-05
-6.55280038889061e-06
-2.45417063991156e-05
-3.0902325029621e-05
-3.12178608886737e-05
-3.02865122366734e-05
-2.88614676540374e-05
-2.83676546741469e-05
8.43665763443465e-07
-4.19007559457716e-05
-2.236046225477e-05
-4.45690880103086e-06
-1.28676913485229e-05
-2.72299190019088e-05
-1.71019747221195e-05
-2.08193501313965e-05
-1.82264102232501e-05
-4.09854120216674e-05
-3.02302627756653e-05
5.01512923933203e-06
-2.06879591949263e-05
-6.24131454281523e-05
-2.29166428827271e-05
1.54248512488252e-06
3.8318101410691e-06
-4.58750340711091e-05
-4.09076314363374e-05
-1.91460628769166e-05
6.0273196687471e-06
-3.45290897950807e-05
-2.32037412701518e-05
-3.09111001560652e-05
-4.21499841686665e-05
-3.06016199594458e-05
-4.1730532755527e-05
-3.37054508667281e-05
-3.00923762223222e-05
-3.70627887738741e-05
-4.10359238502111e-05
-1.79997949158187e-05
-1.2164864994526e-05
1.91116949816073e-06
-5.62676936623774e-05
-1.68425174572084e-05
-1.92998275292182e-05
-5.24135443191504e-05
-4.28697955804223e-05
-2.30403339554706e-05
-2.1482818019175e-05
-2.03464002881439e-05
2.12883915655366e-06
-2.75319737905083e-05
-1.69211101006884e-05
-2.9570657315174e-05
-2.29448243538362e-05
-2.43752227918475e-05
-2.50124923889111e-05
-4.86971850695697e-05
-1.84277039706792e-07
-4.40113525030862e-05
1.42927045496219e-06
-1.96953640484674e-05
-3.06797586051719e-05
-4.25933263036771e-05
-2.78015552380696e-05
-2.4985078968604e-05
-2.80733483029157e-05
-4.56345804617303e-05
-4.07805049617988e-05
-4.28053122815135e-05
-3.58889621028705e-05
-4.56988034510786e-05
-2.46165758317963e-05
-9.47197651469013e-07
-2.3300066003954e-05
2.15350838871837e-07
-9.13347399930146e-06
-2.90125200757329e-05
-3.31870836651055e-05
-4.49402928898405e-05
-2.7723303843887e-05
-2.55148095075065e-05
-2.18481978641567e-05
-2.48809928652067e-05
-3.73232376929038e-06
-1.68265635027653e-05
-2.13792000187686e-05
-1.64046945734108e-05
-3.1004669256438e-05
-4.29248225383629e-05
-4.33210013246281e-05
-1.42345513281942e-05
-3.16521752974881e-05
-2.22436173522461e-05
-3.9002989653599e-05
-5.19177728621938e-06
-2.97137319654983e-05
-5.3063778571371e-05
-1.87757223144663e-05
-2.70753277218435e-05
-2.69614885553673e-05
-2.82023034247943e-05
2.18591524934098e-05
-1.93251157880456e-05
-4.07248736371004e-05
-3.8827794879034e-05
-4.49168681580872e-05
8.91594719596307e-06
-3.86201718347531e-05
-3.95727946372734e-05
-1.85601012588426e-05
1.25371203170768e-05
-4.38241371566335e-05
-2.7170312402994e-05
-5.24117717292471e-05
-1.87409725941909e-05
-1.238555220014e-05
-4.24849761419774e-05
-5.18270433923857e-06
-2.92313307407922e-05
-5.82928289137002e-06
-1.97140172347306e-05
-1.57359085945954e-05
-2.0744430219028e-05
-2.01378214469672e-05
-4.97632140847106e-05
-5.71080285635492e-05
-1.51914089570388e-05
-2.54705133925236e-05
-3.29058936660874e-05
-5.8778643015688e-05
-5.18079239722435e-05
-3.67216203591363e-05
-1.10880961838953e-05
-3.86057105980993e-05
-1.2265422933198e-05
-2.78943381200714e-05
-2.57144930057349e-05
-2.84880402514736e-06
-1.55727991815069e-05
-5.84125214053483e-05
-5.7427278950756e-05
-3.79943250479966e-05
-1.46861764490068e-05
-2.05653328240018e-05
-2.38905208431178e-05
-5.31113800294866e-05
-4.57945447376963e-05
-4.01213986285986e-05
-2.91263978862007e-05
-4.09129673762529e-05
-2.33690806397178e-05
-1.90387598785167e-05
-8.58706694202542e-06
-4.64122912930598e-05
-4.50308458904204e-05
-2.92717846517878e-05
-4.24588752076037e-05
-3.50920663443194e-05
-1.97361746376068e-05
-2.01190492449732e-05
-3.15651832723379e-05
-7.36543273040824e-06
4.3654849807083e-06
-2.26339296497375e-05
-4.76599270067322e-05
-4.37283503843459e-05
-1.82388849158644e-05
-2.79173902083421e-05
-1.18321961412295e-05
-1.56819907982143e-05
-5.10831744051136e-05
-3.34763322285703e-05
-4.11934344607623e-05
-2.4048744056378e-05
-2.98156141080454e-05
-6.11318439699633e-05
-9.57624723068556e-06
-5.25502044083866e-05
-2.86155241793982e-05
-3.99980055651657e-05
-3.70411081185136e-05
-7.12537678748762e-05
-3.03826441684751e-05
-3.6969521068925e-05
-5.70328836237214e-05
-3.63476478551614e-05
-3.88610371474493e-05
-1.76585337249418e-06
-3.97762601625537e-05
-3.18344730186208e-05
-3.65996644482399e-05
-5.63933549649966e-05
-4.32155129582288e-05
-3.7448707243416e-07
-6.06872208248192e-05
-3.00479312353853e-05
-5.0896971149679e-05
-3.48078176539028e-05
-5.02517782891627e-05
-6.15675915359642e-05
-4.32144539390562e-05
-4.95568520538355e-05
-3.1175072284043e-05
-2.2967542928696e-05
-5.03358225363478e-05
-4.22939575059e-05
-2.37475746884561e-05
-3.4066819431957e-05
-3.97373093948454e-05
-3.10117890042498e-05
-2.40292219113892e-05
-3.60088712238079e-05
-2.88247908275733e-05
-3.47082528802976e-05
-6.50015104372822e-05
-3.53780914343296e-05
-7.13885542118536e-05
-2.58441235264962e-05
-2.88242567558399e-05
-3.72262835916582e-05
-1.92548295219295e-05
-1.59848079816231e-05
-2.90037581161231e-05
-3.65992270844944e-05
-4.43027182857186e-05
-1.92153463222932e-05
-5.24728878033602e-05
-2.42846452158691e-05
-3.80003948421746e-05
-8.24408632526743e-06
-2.81638835264656e-05
-1.78866486848075e-05
-2.21781301678861e-05
-3.26810247996475e-05
-3.31150516416167e-06
-4.1034537086104e-05
-2.62457112172743e-05
-1.86905323921576e-05
-2.28629748239994e-05
-1.0543055111698e-05
-1.39297033039288e-05
-3.59995121305916e-05
-1.3498528102617e-06
-2.89370447503792e-05
5.90044525114251e-06
-4.07176527881402e-05
-2.46412822191976e-05
-3.54564250603961e-05
-3.65031227960432e-05
-2.16602120798923e-05
-1.488333068468e-05
-2.38128309724652e-05
-3.40816791475029e-05
-4.1031495481962e-05
-2.34464731160244e-05
-3.71660494981567e-05
-3.55069726570252e-05
-1.66167915972226e-05
-3.08301211004932e-05
-4.48647649792642e-05
-3.39180631247507e-05
-7.39930455305296e-06
-4.65841157105759e-05
-3.61346993542907e-05
-2.46080978187634e-05
-2.57757458539127e-05
-3.9044684650743e-06
-4.00372348753433e-05
-4.14126143441307e-07
-1.56733663148056e-05
-6.49684043861331e-05
-1.91661754868128e-05
-2.23333626902626e-05
-3.83960525935895e-05
-2.3834480603905e-05
-2.7175382661592e-05
-2.50361324409075e-05
-3.83464908050565e-05
-5.34698985706231e-05
-5.90033237866982e-05
-2.14104302854024e-05
-4.52222163778535e-05
-6.75887380369044e-05
-5.12925024423765e-05
-2.2771446953191e-05
-4.95403747641678e-05
-6.7428731530636e-06
-3.67972302210966e-05
-2.87726295052751e-05
-4.60581656562333e-05
-3.37590436217208e-05
-4.43500539002558e-05
-3.71602273735537e-05
-4.11604297492972e-05
-3.96157127919485e-05
-3.47038543621571e-05
-2.84816400780502e-05
-3.18558026596171e-05
-1.51839911016974e-05
-5.95787654980736e-05
-3.10725034215799e-05
1.79689796008859e-05
-2.9901728890543e-05
-9.9100758445338e-06
-1.44028343657444e-05
-2.43564781153948e-05
-5.80699924683472e-06
-4.15329116125066e-05
-1.45262835902883e-05
-2.11195656867702e-05
-2.99629635541621e-05
-2.95495889151576e-05
-2.09521375110681e-05
-4.17781784296917e-05
-7.1695084808169e-06
-3.04827724389766e-05
-3.7730593566643e-05
-6.09665502132326e-06
-5.05001487785487e-05
-4.37311591697913e-06
-4.72670189996098e-05
-3.16630466650285e-05
-4.10052323437923e-05
-4.97573687650342e-05
-5.65322917811818e-05
-1.4067751321708e-05
-4.46446186395534e-05
-3.87478592903774e-05
-4.19827639130315e-05
-3.82027729877033e-05
-2.23235350825871e-05
-1.78516805154005e-05
-2.46566659228709e-05
4.52882807031858e-07
-5.06354945445074e-06
-1.55380783977535e-05
-4.39038874122781e-05
-3.52964360568044e-05
-4.64104670191711e-05
-1.83220584754083e-05
-4.83982875859517e-05
-2.29447137962959e-05
-2.370553708424e-05
-6.16567936475425e-05
-1.86032710588873e-05
-3.35069595839772e-05
-1.36312892088521e-05
-3.0059487474128e-05
-6.61265332246786e-05
-2.49393250443302e-05
-3.90115510024014e-05
-2.36990868730982e-05
-2.00804348328431e-05
-5.8467649644881e-05
-1.77038580613705e-05
-4.19835567523199e-05
-2.79036815041171e-05
-1.78262221601959e-05
-4.71070724598177e-05
-3.13832626895785e-06
-2.77126807286361e-05
-5.80191548647081e-05
-2.81200073877859e-05
-4.7130772951019e-05
-3.79368759499228e-05
-4.56140553078419e-05
-2.9783233203857e-05
-5.46915303494056e-05
-3.85963122538369e-05
-1.69192480597271e-05
-7.32836042082523e-05
-3.94724595642299e-05
-4.91032529640705e-05
-9.93873181494022e-06
-4.52804106788972e-05
-1.15864952566041e-05
-4.13899811474355e-05
-3.93305495866915e-05
-2.61213001442016e-05
-4.48815058656298e-05
-2.40922732718894e-05
-4.23787447820223e-05
-4.02002270357701e-05
-3.73010875110387e-06
-3.70350246191487e-05
-3.9576216241309e-05
-3.49369265997602e-05
-2.70276746204782e-05
-3.97927615642891e-05
-3.29406459391514e-05
-4.26123307757662e-05
-7.52424816445036e-06
-4.63614226207678e-05
-4.01403902138894e-05
-1.39417743329941e-05
-4.25446228504268e-05
-1.64213532731593e-05
-3.95687575221959e-05
-4.815616886335e-05
-1.5959996662282e-05
-3.1884166576902e-05
-1.36003410573265e-05
-1.99851378857954e-05
-3.81768467490671e-06
-2.01590131665158e-05
-1.8846691091317e-05
-1.88970602973733e-05
-2.71654527702833e-05
-3.87660219263749e-05
-1.5967411910343e-05
-3.26035635276742e-05
-3.12728294289087e-05
-4.72760247263877e-05
-1.27356643887309e-05
-2.66530769428338e-05
-6.42585492739221e-05
-3.27341663436758e-05
-4.5627007099329e-05
-2.35808350503529e-05
-2.23816802640732e-05
-4.34224288584708e-05
-6.46824218983712e-05
-4.2691043270666e-05
-4.6147284011698e-05
-5.66788473296069e-05
-3.05060186272333e-05
-1.92518636505393e-05
-4.80616432378404e-05
-4.69152260979442e-05
-3.36906315455496e-05
-6.96821193567173e-06
-3.4111877017878e-05
-2.92602638255042e-05
-2.64363500088435e-05
-2.20731322102202e-05
1.27532479417862e-06
-4.93101398937843e-05
-3.29748396508767e-05
-6.32678480694613e-06
5.58104641194114e-06
-5.36417430033369e-05
-2.51489349661317e-05
-2.98498779234216e-05
-7.33323861994759e-05
-2.89506609310847e-05
-5.99162693995241e-05
-3.05807636369309e-05
-4.96384535978421e-05
-2.625855139083e-05
2.34345654051802e-06
-2.12060755042133e-05
-1.82636380283791e-05
-2.14196167935609e-05
-1.47932727036003e-05
-2.56429440424923e-05
-3.0362862353812e-05
-2.74579118543338e-05
-3.1633171147596e-05
-2.95894490558713e-05
-1.79921584581484e-05
-2.46726935551594e-05
-4.70330212441855e-05
-9.25252330686825e-06
-2.52219875636112e-05
-4.3146903474786e-05
-2.05325908981026e-05
-1.86967647092788e-05
-2.35588246566169e-05
-2.60724848240638e-05
-2.6168032676159e-05
-2.76931336529021e-07
-3.12497430880817e-05
1.13156935390868e-05
-3.31657779157711e-05
-2.9796662170578e-05
-3.62076210197999e-05
-2.00703555660055e-05
-1.87197230008673e-05
-5.40702224280502e-05
-2.44959636032135e-05
-1.38635869352037e-05
-3.44578228093151e-05
-2.17460647002558e-05
4.86634026774684e-07
-3.62679127220695e-05
-3.64132029959989e-05
-4.12181915147265e-05
-3.379342493564e-05
-4.82032265641363e-05
-3.21098936326067e-05
-1.25973379054182e-05
-1.01871447714298e-05
-3.51566697294036e-05
1.17255027575219e-07
-3.44140640053778e-05
-2.1063526949134e-05
-3.66373884953612e-05
1.2096996176071e-05
-3.00485205406614e-05
-1.33960273567714e-05
-5.99115073531812e-05
-2.87898663490549e-05
-3.33941733803509e-05
-3.33506774101461e-05
-2.74994833029881e-05
-3.29849689728936e-05
-5.82760354796068e-05
-2.4180767955669e-05
-5.85399335553546e-05
-2.02872865709384e-05
-2.83876711004655e-05
-2.93060907269739e-05
-1.21082563169588e-05
-4.16438525159385e-05
-3.72384389201067e-05
-1.33959110248942e-05
-3.71876654393697e-05
-6.19571425174116e-06
-3.87664778967265e-05
-2.62558629582391e-05
-4.07951066381922e-05
-2.84078482341805e-05
-3.60899045976588e-05
-5.66418361845079e-05
-3.95338988353377e-05
-3.99364990558279e-05
-3.88352569270662e-05
-2.17474345518878e-05
-3.44123955866503e-05
-2.46009810577142e-05
-1.54190749993763e-05
-7.46348404669974e-05
-3.12896875260716e-05
-1.47854415226596e-05
-4.86990677711196e-05
-4.59526357222453e-05
-6.19908474720309e-05
-3.53632688560623e-05
-3.47954004214208e-05
-1.28512787416411e-05
-7.75120993613444e-06
-1.02423107050827e-05
-2.96538413199264e-05
-4.31041450443772e-05
-1.11884553480285e-05
-3.21538924068511e-05
-1.82211402057864e-05
-4.79787567324726e-05
-3.24159407937189e-05
-3.61851910329289e-05
-5.08096207027862e-06
-8.65599098057535e-06
-3.18925034882529e-05
-2.0140401829571e-05
-1.14786211207619e-05
-4.41923039448101e-05
-3.62105037009351e-05
-1.75710867324449e-05
-2.19174039683651e-05
-5.48549889918456e-05
-3.73629805724422e-05
-5.59636971826545e-06
-4.99934601301915e-05
-5.65518303665257e-05
2.31499718229803e-06
-3.64189378110355e-05
-3.48602188683359e-05
-2.32452297914725e-05
-1.26095221480666e-05
-3.3643482968029e-05
-1.32524641611747e-05
-2.70706547198819e-05
-1.57179691825509e-05
-1.42729540356959e-05
1.17971362762951e-06
-3.1139793851865e-05
-2.56194933885747e-05
-6.86094400089378e-05
-2.82732290795711e-05
-4.47398070476742e-05
-2.2572730860399e-06
-2.74860716468661e-05
-4.30551259053974e-05
-1.11999302750712e-05
-6.42268426761696e-05
-1.7851238250749e-05
-1.57046476622004e-05
-2.99178252849628e-05
-3.86614557078623e-05
-3.50896955342505e-05
-4.19448099565333e-05
-2.50292095992324e-05
-5.40026103683372e-05
-2.18927077587871e-05
-1.14964105928094e-05
-4.35124152848915e-05
-3.91535133058767e-05
-2.84793895444996e-05
-5.71518772193104e-05
-3.93123647451457e-05
-2.75655651948607e-05
-8.73766303676767e-06
-9.57132752230833e-06
-1.99405366936953e-05
-5.62067516219957e-05
-5.20854927408812e-05
-1.25902943217918e-05
-2.75996895357064e-05
-4.95945305322925e-05
-4.38490635662244e-05
-4.54485433396797e-05
-5.37281611646128e-05
-6.07841630043942e-06
-3.76870117311325e-05
-4.87228474858966e-05
-2.48756763003798e-05
-3.05879131131345e-05
-1.66585196857366e-05
-2.61251338183629e-05
-3.53191102285321e-05
-4.19615423332481e-05
-4.83040121161738e-05
-4.07168718806574e-05
-3.79579148075462e-05
-2.34528238848734e-05
-3.91115451211906e-05
5.64523064225521e-06
-4.95818065605387e-05
-1.94627604441534e-05
-1.93388623408161e-05
-2.03981527553254e-05
-6.78588711981255e-05
-2.68684785208263e-05
-1.86638921244846e-05
-2.11946055603222e-05
-1.99787141891916e-05
-1.39525382326127e-05
5.2524856404052e-06
-3.64649386794393e-05
-2.26307921948304e-05
-5.03429579539199e-05
-3.51031363062061e-05
-1.67882135602893e-05
-3.43186127012261e-05
-6.59364632188631e-05
-5.28926541821377e-05
-5.67900114031899e-05
-5.67421511638765e-05
-5.30865204995891e-05
-5.11161305598804e-05
-3.86126568237383e-05
-1.95090701948774e-05
-1.60624106244828e-05
-3.62318516005442e-05
-2.44028192876127e-05
-2.63853047865359e-05
-6.97958199948538e-06
-3.07702922518144e-05
-6.6496848801585e-06
-6.87737942481011e-05
-3.75565646667351e-05
-3.03875042742253e-05
-2.26804649025845e-05
-5.57353313555164e-05
-4.30917605109539e-05
-2.51835747504328e-05
-3.68915443568739e-05
-4.54484211224789e-05
-3.52213109564241e-05
-1.10174744658879e-05
-2.39170557652484e-05
-3.17161867817664e-05
-4.9557024617563e-05
-3.46258849950224e-05
-3.68251315708215e-05
-4.10828417295316e-05
-3.39161283341823e-05
-4.98394718559104e-06
-5.69685265250738e-05
-5.76589590753945e-05
-1.59996931719695e-05
-5.12079139502997e-05
-3.5725072086425e-05
-2.2101235094251e-05
-3.11558739689426e-05
-4.08846440905257e-05
-1.56697192663993e-05
-1.75554971665271e-05
-7.85842058305279e-06
-1.65464025536588e-05
-3.37265853512078e-05
4.58342425703903e-06
-2.79766383414849e-05
-2.34326250385982e-05
-2.69112328425365e-05
-4.57259425124425e-05
-1.11401884491966e-05
-5.13594056485771e-05
-8.22954695925044e-05
-4.37056848255283e-05
-2.22852398025528e-05
-2.1857209953307e-05
-3.51741141049217e-05
-9.74876300438892e-06
-4.58118716075867e-05
4.63815238406247e-06
-4.02653086426974e-05
-3.32636554455448e-05
-7.71240165145177e-06
-5.01565717512646e-05
-2.51712206508839e-05
-2.65313879052585e-05
-2.01773261829421e-05
-5.07081795832269e-05
-2.45949346212533e-05
-3.11810052896462e-05
-1.14114124159474e-05
-3.28726425299719e-05
-1.29330329011148e-05
-1.51942493065641e-06
-1.62519481141997e-05
-9.38343938568319e-06
-3.34684870957279e-05
-1.49673241376247e-05
-1.71995626447271e-05
-4.27558558351125e-05
-2.22534610332159e-05
-2.18760716511548e-05
-2.91830289612981e-05
-3.43715634097932e-05
-2.54815676220179e-05
-3.04260677408597e-05
-3.64434848259777e-05
-2.35985365511473e-05
-3.00180250162949e-06
-2.87659531266665e-05
-9.09178293447073e-06
-1.41420515462256e-05
-1.84710566800122e-05
-4.78033340000503e-05
-5.1891076754034e-05
-2.77812397208068e-05
-3.31535443824782e-06
-4.8123093337534e-05
-4.80948184277174e-05
-4.55364041679757e-05
-4.36167285775531e-05
-3.28849886997898e-05
-2.48687337073185e-05
-5.8361232383212e-05
-9.47464260853088e-06
-7.34786534196162e-06
-2.98389590922825e-05
-9.8894777783253e-06
-3.21948877321931e-05
-3.58981044457113e-05
-1.22787052638002e-05
-2.24004357171223e-05
-3.24081042930781e-05
-4.48236980033997e-05
-1.33337170783608e-05
-6.04343191124606e-05
-5.8438156235645e-05
-2.14566016516498e-05
-4.71860693684833e-05
-1.0039738757944e-05
-3.41020776639117e-05
-2.10233009608248e-05
-3.48666332719679e-05
-1.1117647659525e-05
3.24965525192049e-06
-8.42311855586567e-06
-9.84551687420023e-06
-3.39333903185573e-05
1.28989668183659e-05
-1.06150657334219e-06
-2.89024245396746e-05
-6.23514534737112e-05
-2.78370930137614e-05
-5.03643616691266e-05
-7.61396651807129e-06
-6.32306021085182e-05
-1.152334025571e-05
-4.511629470437e-05
-3.46645848579818e-05
-2.56424813856465e-05
-5.32226202084931e-05
-2.16498189146162e-05
-3.34778387758698e-05
-3.02853815313058e-05
-4.941148862006e-05
-4.43460729576018e-05
-3.23544715147888e-05
-3.86721886649126e-05
-3.34839306655454e-05
-3.75392397714713e-05
-1.20094439315469e-05
-2.99290824281809e-05
-3.17401562214325e-05
-2.03464572296118e-05
-6.89463392919158e-06
-3.26209110494509e-06
-3.74364374988075e-05
-1.23857025369633e-06
-6.79071622712172e-06
-3.99133771518889e-05
-4.50940249990421e-05
-2.58968630040247e-05
-4.74466779271681e-05
-2.40221488125182e-05
-1.8833454489385e-05
-2.96431244333341e-05
-3.16196217479651e-05
-1.2848742524289e-05
-3.80477050220607e-05
-3.63101573169598e-05
-2.08705455368354e-05
-1.16747811803777e-05
-4.91227582735469e-05
-5.15639271179183e-05
-2.56610174814304e-05
-4.93564211508624e-05
-2.07825574253565e-05
1.18960581673955e-06
-2.59145508265932e-05
-6.99033358310896e-05
-1.98777430283226e-05
-1.57565053302985e-05
-1.16451883684694e-05
-2.13683251654955e-05
-2.61604742977517e-05
-1.48942350455181e-05
-1.35722747824405e-05
-5.50099742295906e-05
-4.22025554960452e-05
-2.04910347724007e-05
-1.77718126051115e-05
-4.16941670399424e-05
-3.16752020097602e-05
-2.98014677473464e-05
-1.27574867639183e-05
1.45298049834452e-05
-4.78685826367055e-05
-2.66838217734569e-05
-3.91932056862905e-05
-1.20117507174522e-05
-1.72341463250359e-05
-1.56743177677407e-05
-6.50396396977704e-06
-2.77473158711645e-05
-3.39666762430398e-05
-5.2191439057306e-05
-6.1558749909749e-05
-6.10929819848889e-06
-3.94161902470446e-05
-2.09076667692145e-05
1.84849029699867e-06
-4.02812570829165e-05
-6.11110871842604e-05
-5.98481914344169e-05
-2.297811977384e-05
2.54741522825417e-08
-1.38239115013754e-05
-1.32177188582877e-05
-3.910230763581e-05
-3.68331960358191e-05
-2.18273012437761e-05
-3.16672774242243e-05
1.09746575635e-05
-4.0901609087487e-05
1.82166568876427e-06
-2.65827899220809e-05
-3.35896273774471e-05
-4.02820810880948e-05
-4.67021798564227e-05
-2.02516570995835e-05
-1.43484236303768e-05
8.47508611325067e-06
-1.85317115577699e-05
-4.87734450424123e-05
-3.12443574642305e-05
-2.26795164570961e-05
-4.08238416338919e-05
-3.84618035804822e-05
-9.74135967501653e-06
-4.21896239838755e-05
-3.2962601826353e-05
-1.2095903374754e-05
-3.34272181742107e-05
-9.69226366936031e-06
-2.14519900747005e-05
-4.48261029038049e-05
-1.52029223334286e-05
-3.31902223746371e-05
-3.61114449476456e-05
-1.78033844584316e-05
-3.39194918074394e-05
-1.14877870107573e-05
-1.53341000772802e-06
-7.15008504497227e-05
-3.58814528964743e-05
-3.94294920653094e-05
-3.00573682190853e-05
-8.09904068370399e-06
-3.60655646612671e-05
-9.41069088386875e-06
-3.00481456348099e-05
-6.87359942831619e-05
-9.52785767603811e-06
-4.58646610155041e-05
-2.73378223911905e-05
1.97804263173619e-06
-8.42458264245665e-06
-3.30256460068535e-05
-3.39781553820802e-05
-1.86511248659827e-05
-1.91104597364452e-05
-3.00582227027756e-05
-2.53316040555425e-05
-2.17295766838872e-05
-4.67493942785958e-05
-6.54520438424599e-05
-2.37522420624467e-05
-2.51959698286471e-05
-3.89517336095813e-05
-5.26282696277458e-05
-3.80601941449644e-05
-7.61483016936017e-06
-5.42103112674671e-05
-4.28600504147036e-05
-1.57652829953805e-05
-4.96612427537407e-06
-2.37904070407916e-05
-4.02391724872492e-05
-1.24900815135026e-05
-1.38342282791027e-05
-3.35012047372725e-05
-2.90254952021979e-05
-4.46087720069758e-05
7.59788902752131e-06
-2.26975902158791e-05
-1.77552332601306e-05
-2.41453237085035e-05
-7.26335750344423e-06
-2.29939372851689e-05
-3.77689516138389e-05
-7.34080235025788e-06
-3.69293887768457e-05
-2.97045551410959e-05
-2.23499168226932e-05
-8.51399658742579e-06
-2.6420265737845e-05
-5.98164819478072e-05
-1.93841749219451e-05
-2.70531653974174e-05
-4.22755528601595e-05
-3.51167878847422e-05
-5.4535129434926e-06
-2.55997550726133e-05
7.52279914648253e-06
-2.60813714553313e-05
-2.95418048679987e-05
-1.57137015549747e-05
-4.5273318821006e-05
-2.6772197145513e-05
-3.57561198973426e-05
-1.35221573020117e-05
-4.20355345045844e-05
-6.00383404942274e-06
-5.47800057693322e-05
-4.11155273160086e-05
-2.35438691617317e-05
-3.90502614821526e-05
-1.41496357180546e-05
-3.10977383848787e-05
-4.19753809710527e-05
3.89283226904849e-07
-3.02228185853979e-05
-3.0916341115578e-05
-3.69487772129635e-05
-5.78208181772881e-06
-1.92160127752156e-05
-1.71725878267322e-06
-3.20118228121974e-05
-5.95255107793203e-05
-2.43174679077407e-05
-2.269838654109e-05
-4.83626853019511e-05
-4.31139985902329e-05
-1.79226830149264e-05
-4.85290504808399e-05
-1.66401227166994e-05
-4.19629623736937e-05
-6.21536860814513e-06
-2.61464418864319e-05
-2.15869788019337e-05
-2.6066879842668e-05
-1.83502396009375e-05
-1.33356385459407e-05
-3.99013006657226e-05
-3.29554772042386e-05
-5.61079176365575e-05
-9.62561848232858e-06
-4.05336890278476e-05
-4.05513188456336e-05
-7.14027687038429e-07
-1.61033410269734e-05
-3.78034400755951e-05
-2.8756982026316e-05
-3.09656885604324e-05
-1.05076048522397e-05
-4.91837024652472e-05
-4.0364206719988e-05
-2.96102067238625e-05
-1.57558400627632e-05
-5.36246164426795e-05
-4.00801540487489e-07
-2.60434127334792e-05
-4.10188309573454e-05
-2.56474185571281e-05
-4.62421140202401e-05
-1.26595912992509e-05
-2.75676576000206e-05
-4.34559235197756e-05
-1.3317585341174e-05
-4.60715332542537e-05
-4.34100137922999e-05
-7.85669101728808e-06
-9.90080686054229e-06
-2.44837911437025e-05
-3.73310190145963e-05
-1.75670829746208e-05
-2.81081194560742e-05
-1.52047535592521e-05
-3.8975894209591e-05
-4.611430724484e-05
-5.52364776774462e-06
-3.2040248821457e-05
-2.09386240657945e-05
-1.4075052243338e-05
-1.17083430245848e-05
-4.28737103517748e-06
-2.95268244050892e-05
-4.5140684384487e-05
-3.65834853676642e-05
-1.29056660804604e-05
-8.52107808094048e-05
-3.4100560150623e-05
-2.56680379177759e-05
-4.38888667652607e-05
-2.36945743459278e-05
-1.46100212828774e-05
-4.99268700017275e-06
-3.93627704976223e-05
-4.88008569482034e-05
-6.44161631561486e-06
-5.06150833368553e-06
-2.78535327575129e-05
-2.37287076828643e-05
-3.2415489544517e-05
-1.72186388211324e-05
-5.0804630591154e-05
-3.98212043893089e-05
-4.0875574423552e-05
-1.74071400497917e-05
-3.65843370550975e-05
-5.52081281363723e-05
-4.88880145523276e-05
-2.81257056272694e-05
-2.77645336915971e-05
-5.5893085255234e-06
-3.56960114387479e-05
-3.6873894693425e-05
-2.08491340539131e-05
-1.50038352698073e-05
-1.80692762188079e-05
-9.85418234113163e-06
-2.29031186946988e-05
-2.00787686460829e-05
-2.89759300646327e-05
-4.64149830813561e-05
-1.78611900532326e-05
-1.82179441889999e-05
-6.24363967574201e-05
-1.20315956732727e-05
-5.62859637727435e-05
-2.91720680719158e-05
-5.30284308015396e-05
-5.03256228258131e-05
-4.95618573886252e-06
-4.71196047641453e-05
-2.66972568187963e-05
-1.31323458602664e-05
-7.30358664127372e-06
-4.192022439672e-05
-2.37672965515495e-05
-6.47167550559403e-06
-3.53716585592189e-05
-4.67425032044884e-05
-3.01133994882275e-05
-7.15713308736467e-06
-2.83071111043717e-05
-1.9523977370672e-05
-5.09822701155505e-05
-2.33151968046791e-05
-6.72953293627007e-07
-2.03802629993929e-05
-1.3246506607997e-05
-3.54814311790564e-05
-7.76757205713532e-06
-7.24121770182551e-06
-1.57892057602219e-05
-2.24636171128295e-05
-2.83320684711544e-05
-1.5567182941099e-05
-2.17352420246111e-05
-1.0877611866773e-05
-3.06585062953818e-05
-2.35572058291846e-05
-1.98037713785122e-05
-1.63296780256439e-05
-2.44555047083351e-05
-4.30397274039049e-05
-2.45898610299445e-05
-1.89690582895103e-05
-4.88231084315521e-05
-3.27941616793584e-05
-4.10291109491678e-05
-3.06430446436213e-05
-4.62319329480493e-05
-4.33812196634695e-05
-5.64867240954279e-05
-1.98466221215743e-05
-3.70380117768914e-05
-3.95468289548028e-05
-2.12862684952101e-05
-1.22984278954381e-05
9.84712273307599e-06
-3.84637387385292e-05
-5.07790305286734e-05
-1.88477744044952e-05
-1.39142939066571e-05
-6.40647909110012e-05
5.0565246340609e-06
-1.56993044995439e-05
-2.5812904248929e-05
-3.83055297520486e-05
-3.60949503597325e-05
-2.89006453487454e-05
-3.47703152191901e-05
1.62931512533434e-05
-5.98760593750642e-05
-4.4088850468189e-05
-4.4389442091816e-05
-1.93608697745373e-05
-4.12218009619383e-05
-1.95720134298229e-05
-6.81768468862582e-05
-4.6056562380198e-05
-3.7635499116166e-05
6.57053736731843e-06
-4.97686691231755e-05
-2.72797659586914e-05
-3.51839926706616e-05
-3.41407250479084e-05
-4.16126827511732e-05
-2.74941599998801e-05
-1.72267578397002e-05
-4.80261229983805e-05
-3.68526791048854e-05
-1.10352855548314e-05
-6.24293676825559e-06
-4.31701161401106e-05
-4.30272290726738e-05
-3.67537746140742e-05
-4.07397918216071e-05
-1.48264280105797e-05
-2.31127204789298e-05
-1.9302868663691e-05
-1.92826386580494e-05
-4.47774448591246e-05
-4.31488992881174e-05
-3.89706226243213e-05
-6.38662852390638e-06
-1.69667566090048e-06
-2.30636007123728e-05
-2.50817523367133e-06
-6.72975906436558e-05
-4.45857260659245e-05
-3.74225663752541e-05
-3.3897856320554e-07
-3.87960301329007e-05
-2.7701233880583e-05
-1.87065997880079e-05
-7.69404202334639e-06
-2.18810208268355e-05
-4.74123918047819e-05
-2.18834236622049e-05
-3.51433433665585e-05
-3.60746031800568e-05
-8.44094486435496e-06
2.64235307236921e-09
-4.65698279260415e-05
-3.04699619303152e-05
-1.62158953413559e-05
-3.69719561852597e-05
-5.19578198934279e-05
-2.56474624048086e-05
-3.13533694005613e-05
-3.4117530333995e-05
-3.97554354995274e-05
-1.17476493587138e-05
-2.82863660428269e-05
-2.0456616981592e-05
-2.17912336409304e-05
-3.44501190702331e-05
-2.20286548588412e-05
-2.63676258934465e-05
-1.29676580269021e-05
-5.88805498594366e-05
-1.10662462514377e-05
-2.2163649729958e-05
-4.17545292117389e-05
-1.93878853536622e-05
-1.6499474508737e-05
-3.09251937498088e-05
-5.93946401912422e-05
-1.16923675145212e-05
-3.8143661057362e-05
-4.64381063863074e-05
-3.30435638719013e-05
-2.00132351186152e-05
-2.68188960224869e-05
-1.86498454147054e-05
-2.82923038638812e-06
-2.72246949802352e-05
-3.39501267836885e-05
-4.05747067521471e-05
-2.62851031044278e-05
-3.48667794409993e-05
-1.12886486700303e-05
-1.61532523555891e-05
-4.26593981100787e-05
-3.73238181469092e-05
-7.23146573025819e-06
-6.51492890007706e-05
-2.12375473542319e-05
-3.00847800227133e-05
-3.23559310775208e-05
-3.71594517000639e-05
2.97232289983944e-06
-5.1375010425212e-05
-2.81498248152697e-05
-1.66489812537955e-05
-2.89215656365814e-05
-2.71617082354153e-05
-5.37571875740914e-07
-3.99770390677255e-06
-2.7323788952837e-05
-3.23180784235634e-05
-3.99586448151241e-06
-1.5227828176419e-05
-2.66103139354206e-05
-6.09560712493021e-06
-2.04927752805905e-05
-2.09183098865771e-05
-4.92377166648267e-05
-1.89308702263965e-05
2.49899474857741e-06
-1.54492151629005e-05
-3.85738995906743e-05
-5.43034299848884e-05
-2.57940441728599e-05
-2.32329974354666e-05
-1.8593482824105e-05
-1.428118330276e-05
-5.02519830668421e-05
-3.03345004417808e-05
-4.69893273466197e-06
-3.38214121284777e-05
-2.09914913896607e-05
-5.01167558816177e-05
-2.57752406214077e-05
-5.20898300692671e-05
-7.7704235508594e-07
-3.5560123103219e-05
-2.60135480600119e-05
6.73046766910167e-07
-1.65773677693805e-05
-1.47082302348375e-05
-4.00351924118232e-05
-3.43671958697663e-05
-4.26164085891217e-05
-1.65791797497996e-05
-9.3796403409002e-06
-1.82632895524893e-05
-1.47341008758313e-05
-3.8069258022313e-05
-2.48258271013713e-05
-1.98219910332457e-05
-1.73246597314408e-05
-4.1189489759687e-05
-3.56975272366299e-05
-1.687779348332e-05
-1.47105284226769e-05
-2.76284917109444e-05
-2.20073708841153e-05
-1.98964766787184e-05
-4.68845718726802e-05
-5.18501076554934e-05
-3.46029425495291e-05
-1.94901411977279e-05
4.9425475105101e-06
-3.54630409395778e-05
-4.73202548094758e-05
-2.75542232393288e-05
-1.01928514992257e-05
-4.00580906109263e-05
-3.28944200645402e-05
-6.07960558176537e-05
-4.29949066753561e-05
1.09860101869401e-05
-4.15957839991113e-06
-6.01426767749906e-05
-5.04425287480807e-05
-3.25750694351522e-05
-7.90855291112143e-06
-4.33863617019633e-05
-2.37052492828892e-05
-1.41687227130423e-05
-4.11628219997232e-05
-1.76495122653369e-05
-1.93165296081813e-05
-2.44505280744781e-05
-3.49648769677301e-06
-6.46830329878175e-05
-2.40663041671159e-05
-3.02462658019591e-05
-3.48899636339496e-05
-2.75423290191163e-05
-2.71171879485247e-05
-3.45404473411761e-05
-4.4819227503403e-05
-1.71622860708651e-05
-5.73027239679149e-05
-1.45793304965321e-06
-2.12506198030326e-05
-3.89182976666698e-05
-2.05732111355075e-05
-1.20321456604903e-05
-7.36316317951629e-06
-3.09728110855659e-05
-3.80686742543605e-05
-3.29376548798341e-05
-3.79044321459787e-05
-1.84837012760153e-05
-1.04376468094094e-05
-2.3449135304078e-05
-2.42231574403231e-05
-1.19628578171599e-05
-5.17849117760904e-05
-2.27625663608304e-07
-5.58017314759205e-06
-6.04682489105286e-06
-3.31169897252851e-05
-3.77913642370827e-06
-1.58730035953669e-05
-5.10901300476752e-05
-2.87396049490005e-05
-6.18954378246592e-05
-3.52943124573441e-05
-1.71711622998769e-05
-9.33638755773986e-06
-2.57506886727731e-05
-1.77237788675132e-05
-4.37040159086401e-05
-2.51694466270665e-05
-2.27213063131243e-05
-3.63865639866038e-05
-5.64123456911758e-06
-1.18074797432197e-05
-2.03914646282651e-05
-3.4778422425618e-05
-3.14070431744298e-05
-4.37659577230853e-05
-4.65475174809732e-05
-3.33494165060471e-05
-3.15105899274525e-05
-1.32122817273926e-05
-2.31497047377749e-05
-4.27418898117778e-05
-6.10327646030642e-05
-3.22790170553618e-06
-1.72230834900884e-05
-2.87611332853739e-05
-8.19399388452556e-05
-7.18136042161427e-05
-2.13996231380187e-05
-1.04231330574485e-05
-7.31372193944547e-05
-7.45757783225528e-06
-5.85118366437611e-05
-4.84502724494362e-05
-2.4550335459552e-05
-1.40888726282264e-05
-9.84498876074185e-06
-1.72462135781957e-05
-3.4158336399334e-05
-4.92889399612926e-05
-1.92866385780449e-05
2.98826699678193e-06
-2.94403206631409e-05
-8.26774065355987e-07
9.68172315993087e-07
-3.34994267240991e-05
-2.12341118568436e-05
-2.99326014412179e-05
-1.69716291369426e-05
-3.50005301167856e-05
-2.2691683992215e-05
-3.93491733245502e-05
-2.38632970323637e-05
-3.9391319327641e-05
-3.67229089924279e-05
-1.73408001555103e-05
-4.14031140864391e-05
-2.45266553962579e-05
-2.65496754302799e-05
-2.20826363866253e-05
-4.55658492786132e-05
-1.54949883127949e-05
-3.1415079709965e-05
-2.3983812358628e-05
-4.43249057394674e-05
-1.6006753887323e-05
-4.73208937084723e-06
-1.50660535108945e-05
-2.15830024517839e-05
-1.76330715563434e-05
-1.81451720062562e-05
-1.17788455826779e-05
