# Supplementary material for: Research on computational propagation and identification of mine microseismic signals based on deep learning
Source: PLoS One. 2025 Oct 22;20(10):e0334641. doi: 10.1371/journal.pone.0334641 (PMC12543183; doi:10.1371/journal.pone.0334641)
Supplement: S7 Data — (ZIP) [file pone.0334641.s007.zip › 000100900001496.xlsx_0.txt_24.txt.txt]

-3.27651692108436e-05
-5.9145095736539e-05
-4.08139171385396e-05
-1.21897610530513e-05
-1.89582559817248e-05
-1.54155744446843e-05
-4.02552218403577e-05
-2.11435661299406e-05
-6.75736913181238e-06
-3.60532738622454e-06
-3.82597504433383e-05
-2.40507107524309e-05
5.93237047358632e-06
-1.8306818471101e-05
-4.39835634678589e-06
-3.09620883697409e-05
-1.13416723823569e-06
-4.07251924885236e-05
-3.58094792421738e-05
-2.81620618136536e-05
-2.62277605344926e-05
-5.44116165928646e-06
-3.92066716925611e-05
-6.79274606789432e-05
-2.04254988364849e-05
-4.34179037311717e-05
-1.68728633898214e-05
-4.34109534542849e-05
-4.13028716962182e-05
-4.34286407708031e-05
-6.24328488600723e-05
-1.43676411698413e-05
-3.02085494025633e-05
-2.04787474927453e-05
-3.12009287057197e-05
6.21790939069737e-06
-2.39001457249933e-05
-3.78746783122363e-05
-2.98536251399299e-05
-1.47638643138551e-05
-3.81684525484966e-05
-4.04671374849796e-05
-6.95281721816636e-06
-3.05200643089326e-05
-1.30110262710258e-05
-8.8019768558281e-07
-1.82954932309946e-05
-1.27663792483163e-05
-2.95971686082539e-05
-2.95712552031033e-05
-1.25404339568168e-05
-2.50448840996415e-05
-1.19448779706234e-05
-5.61675510559332e-05
-5.5644800956985e-05
-4.92518526619718e-06
-2.54252061428026e-05
-6.43976703588246e-06
-3.36523461975255e-05
-3.9914855904399e-05
-2.03607091006316e-05
-2.06340230663039e-05
-1.16381326478395e-05
-2.24288556400671e-05
-2.33507368691712e-05
-1.0863559041353e-05
-5.3261218289741e-06
-1.32141810552561e-05
-2.42435958564515e-05
-5.01180792641042e-05
-2.63367762554168e-05
-3.45824164775542e-05
-2.36798675697867e-05
-2.6592606623193e-05
-3.65140465306752e-05
-4.75571840884966e-05
-3.52592098521162e-05
-4.23910631369424e-05
-4.24553175200898e-06
-1.63274894746775e-05
-4.58467241697474e-05
-4.23931844338019e-05
-2.5146089895991e-05
-3.84405010866157e-05
-4.11304924019583e-05
-4.78564400103224e-05
-3.7373395381186e-05
-2.86265112803287e-05
-2.05878760455968e-05
-3.59508613979075e-05
1.78781019038062e-07
-3.66221131568085e-05
-2.84768505838188e-05
4.0805019648884e-06
-6.78518386999414e-06
-2.35989855843277e-05
-2.77818324953246e-05
-4.15735004671602e-05
-3.91772696593171e-05
-2.1815532534536e-05
-4.76607639162652e-05
-3.91610393893913e-05
-4.10002794036539e-05
-4.92751415106641e-05
-2.73131616288325e-06
-5.98336102874928e-05
-3.04549356198018e-05
-2.77254244896889e-05
-4.72612045059891e-05
-1.83600584363111e-05
-9.71965298844243e-06
-2.76751678551711e-06
-3.23709165966695e-05
-4.24636224478427e-05
-3.18928820204919e-05
-1.37269259825498e-05
-2.59505860247043e-05
-1.59187672932399e-06
-6.27870341613679e-06
3.67487173338307e-06
-2.82801739330879e-05
-1.2499935482668e-05
-1.7943481562077e-05
-1.07446707388653e-06
-2.11849620702556e-05
1.29063656862595e-05
-2.764514239835e-05
-3.20164462924805e-05
-1.36354167220861e-05
-7.79686128455335e-06
-4.10623874298766e-05
-2.65740065565691e-05
-4.239740925386e-05
-1.45730768797091e-05
-5.05951022404423e-05
-1.09225779219984e-05
-2.1191886188092e-06
-9.7776846369953e-06
-7.26238752689471e-05
-1.01852271043629e-05
-1.72602420041063e-05
-4.77750675427364e-05
-3.31679214519276e-05
-2.29584770440454e-05
-5.72858000034573e-05
-2.34769341782971e-05
-2.64877804202788e-05
-4.49547851073135e-05
-5.45438751929741e-05
-4.61566774704116e-05
-4.96865792871389e-05
-2.69080034316191e-05
-5.3750052117332e-05
-1.95993943235083e-05
-3.41574729481347e-05
-2.3195434246454e-05
-4.35376411403022e-05
-6.37432262195022e-06
2.78198228113854e-06
-2.26788841882399e-05
-3.36167461440642e-05
-4.89075403447531e-05
-2.06180953150047e-05
-2.42136791762036e-06
-3.51598357570636e-05
-7.45154520983995e-06
-2.27466285072694e-05
-2.92060939166606e-05
-5.02913796344391e-05
-3.61991717619397e-05
-6.43851011755364e-05
-3.56784862500999e-05
-2.82444542792304e-05
-3.19185341582246e-05
-3.59730601771832e-05
-5.02304349086082e-05
-3.6141046121456e-05
-3.51665005073377e-05
-1.17787780654683e-06
-6.8758909495367e-05
-3.63800722134287e-05
-1.01534688593641e-05
-3.6363215378619e-05
-2.9374133960874e-05
-9.08651551991843e-06
3.80313007557124e-06
-5.55268952938292e-05
-1.21460165233395e-05
-1.63330763263497e-05
-2.56582080380502e-05
-2.05102558561852e-05
-4.02548884747134e-05
-1.17973575708054e-05
-3.92136805098071e-05
-4.81516283682195e-05
-2.23736079937029e-05
-1.73306128354449e-05
-4.27986297155435e-05
-8.10620696290124e-06
-3.72651798100678e-05
-6.72539949974639e-05
-4.13333911967444e-05
-7.6049193531859e-05
-4.00443476443246e-05
-1.24944472339276e-06
-2.77684442631849e-05
-3.45039884089899e-05
-6.54493692367567e-06
-2.03979598985282e-05
-1.5727534194878e-05
-1.31438921783595e-05
-6.74173060289044e-05
-3.48761653437678e-05
-5.32837229737245e-05
-2.93989104879062e-05
-2.31644223875902e-05
-5.82331527615419e-05
-1.43739950425324e-05
-2.84544798869062e-05
-4.47386156604242e-05
-5.21507874714978e-05
-3.23747810885975e-05
-7.32218974532237e-06
-1.46821709375742e-05
-2.23255975649759e-05
-6.10391846268383e-06
-4.4167093196225e-05
-5.29238084806117e-06
-1.10690258613176e-05
-4.91604541028576e-05
6.88036493385112e-06
-3.81373397356457e-05
-5.40636423599094e-05
-5.74164036794907e-05
-4.84427034858391e-05
-2.93180034923719e-05
-3.37601505614658e-05
-6.63624664763256e-05
-1.00836851813897e-05
-2.59915109500176e-05
-3.30896023658985e-05
-3.45784305252138e-05
-3.24991409979239e-05
-4.02395258174752e-05
-2.68902705362083e-05
-1.66139623083543e-05
-3.04538583835157e-05
-4.57472403115211e-05
-2.51511530724444e-05
-5.26188793274005e-05
-1.47058997330134e-05
-2.6667778256248e-05
4.83455565900512e-06
-3.60318132732447e-05
-1.30257268052689e-05
-4.81340106495817e-05
-1.79178340024457e-06
-2.93037451816016e-05
-7.19600587651702e-06
-5.54289959678857e-06
-3.76506925990379e-05
-2.17703674667139e-05
-3.13550430994051e-05
-1.68347047652433e-05
5.25096725025449e-08
-3.61596896041343e-05
-1.54108390525125e-05
-4.63534614827298e-05
-1.59293611119461e-05
-5.99314267438268e-05
-1.61350830288857e-05
-4.92532319717583e-05
-1.89299217482904e-05
-3.79887958076299e-05
-2.37557913359196e-05
-1.99320699163404e-05
-1.61683383144709e-05
-4.33139146402286e-05
-3.77445251779581e-05
-8.07388525850099e-06
-2.77395234087212e-05
-4.21669526869113e-05
-5.73989245972441e-06
-2.03842679443614e-05
-3.39878004351165e-05
-1.88648048760866e-05
-3.88500576397878e-05
-2.6361040386866e-05
-2.26959195765542e-05
-4.53791425536803e-05
-4.51370202517671e-05
-4.26426621189373e-05
-2.61380940370289e-05
-4.83540065585e-05
-3.96093947082339e-05
-8.91988183150528e-06
-2.23531760226206e-05
-4.142205959399e-05
-4.43247665711048e-05
-2.89276829244924e-05
-1.32816229350674e-05
-1.62163743211403e-05
-3.78554541440397e-05
-4.79217654791289e-05
-2.94803975564508e-05
-4.38692695101669e-05
-2.74980697449466e-05
-2.00145721984969e-05
-1.46194950150404e-05
-5.71076059514676e-05
-5.82078982257276e-05
-4.00954118829021e-05
-3.99550275628694e-05
-4.22312308698725e-05
-4.31540764635845e-05
-3.56996468074104e-05
-2.43766553107993e-05
-3.18621631480114e-05
-2.79890104714058e-05
-5.16692085305663e-05
-1.78272103806741e-05
-4.49433634306868e-05
-3.44646703180573e-05
-2.49086628390235e-05
-1.50409996948855e-05
-3.6052371957385e-05
-2.94446312451681e-05
-4.37382854583636e-05
-3.31134443664017e-05
-3.43682881666204e-05
-5.68499859893017e-05
-3.34662393393033e-05
-1.65048003368412e-05
-2.81149864802915e-05
-7.35067486789166e-06
-2.83952834141057e-05
-1.35603199873648e-05
-2.20745653506056e-05
-1.81549152314294e-05
2.2418127138457e-06
-4.05033915847914e-05
-2.08677141898244e-05
-4.12016099855107e-05
-2.57305378170242e-05
2.28990516555891e-07
-2.71520322257837e-05
-3.85670386359035e-05
-9.4329877433898e-06
-2.7947660418976e-05
-1.06847376848627e-05
-2.89663407709041e-05
-8.20397537398001e-06
-5.68318869277282e-05
-4.3707275536532e-05
-3.3691539849131e-05
-1.5495014188485e-07
2.796619278243e-06
-1.44559577680913e-05
-1.92632217688921e-05
-2.40349544547276e-05
-5.65387275905643e-05
-2.8118404233136e-05
-2.61965511100619e-05
-3.06687319102622e-05
-3.8409160161304e-05
-4.30327820925716e-05
-3.7592417662198e-05
-3.25151695554602e-05
-1.93294827483543e-06
-4.09546363749812e-05
-1.30132319041765e-05
-3.42350488770611e-05
-4.6800706948456e-05
4.17615107997093e-06
-3.06752718773382e-05
-4.60142189902496e-05
-3.73743371596078e-05
-1.67344680006649e-05
-7.58967885475929e-05
-2.21828458740104e-05
-4.159995544459e-05
-1.71014802013537e-05
-3.71083123621606e-05
-2.57783869117147e-05
-2.44073692016116e-05
-4.82291668681043e-05
-4.56316103093451e-05
-6.48801971610648e-05
-5.82676073545399e-05
-3.13205915025041e-05
-4.02143106046523e-05
-2.48290338878972e-05
-1.24213560232242e-05
-3.17888356201343e-05
-3.58549004871027e-05
-4.73243847526146e-05
-7.26913553257137e-05
-2.78555462059194e-05
-1.62165839028132e-05
-5.59175102091621e-05
-4.01317255569707e-05
-4.13764782577351e-05
-3.63254410122935e-05
-6.66235942247379e-05
-1.82163268601354e-05
-4.7674449089786e-05
-6.54270510578274e-05
-4.95589142258139e-05
-1.32643298528371e-05
-1.55499787734364e-05
-5.80021662821756e-05
-6.04216623512766e-05
-1.29204400427947e-05
-3.32008622270081e-05
-1.32283553332141e-06
-2.72961719856015e-05
-2.1781084182853e-05
-4.23858367535286e-05
-2.59248032137845e-05
-4.9535276192635e-06
-4.0779641575214e-05
-2.5270177680074e-05
-2.6113950002372e-05
-3.16740994949926e-05
-4.3729866638766e-05
-1.09406105476703e-05
-2.28256114747292e-05
-2.77248174239182e-06
-7.03191050706769e-05
-2.45934043219093e-05
-3.74543972006229e-05
-3.3384069504712e-05
-4.69303822663876e-05
-4.22855973113031e-05
-2.80106721069718e-05
-2.27077930525704e-06
-2.45660839139568e-05
-2.18687014795746e-05
-2.28326653206827e-05
-3.13869391789593e-05
-1.27775595739892e-05
-2.88977741229808e-05
-2.83143880286076e-05
-1.42883018885626e-05
-1.33577085294494e-05
-1.83855521721031e-05
-6.44997747216501e-05
-3.83734220934627e-05
-3.30819458842582e-05
4.52276855251559e-06
-4.63184397121166e-05
-4.84984600449375e-05
-1.74092383053069e-05
-1.1529840167693e-05
-1.47390636412298e-05
-4.31361178031454e-05
1.86058812110695e-06
-3.29526510474465e-05
-3.46377503408483e-05
-2.69234118267553e-05
-3.21990491656202e-05
-1.19368099197899e-05
-1.1000718949332e-05
-2.59885179687677e-05
-6.21982844817728e-05
-3.30812618943684e-05
-2.82778659899969e-05
-6.22375824589508e-05
-2.89692795422124e-05
-2.53752374162545e-05
-4.50689110663825e-05
-4.25204556325283e-05
-4.07292787492731e-05
-4.01623400483259e-05
-6.42820948611327e-06
-1.17090818865988e-05
-7.2564819451247e-07
-2.07375922449623e-05
-2.75946566785263e-05
-2.14173549903269e-05
-3.01520161282712e-05
-2.71066090561801e-05
-6.07879256955686e-05
-2.70068831707626e-05
-3.9642919952245e-06
-3.91451919937685e-05
-5.89329181955316e-06
-3.33955048462655e-05
-3.59562570305456e-05
-3.2262918808973e-05
-3.7613204392502e-05
-5.07146802060579e-05
-2.23356252653205e-05
-2.6732923285893e-05
-1.89623623020127e-05
-5.05686453764991e-05
-3.83275516339821e-05
-6.11951391572037e-05
-3.48895735970198e-05
-3.24244572717597e-05
5.59644009761449e-07
-1.67414056499173e-05
-2.41527814142184e-05
-1.78134303221048e-05
-5.62813044869421e-05
-7.67918031898648e-06
1.65013050416222e-05
-2.04516912016451e-05
-7.90437394681174e-06
-3.30225592656293e-05
-7.68093643614764e-06
-3.30631362359571e-05
-1.97433574533398e-05
1.48663763978195e-07
-6.19751295784319e-05
-5.23243111933295e-05
-1.47740580208727e-06
-3.52174443769085e-05
-3.22805217606277e-05
-3.17068983264587e-05
-4.40881281829278e-05
-3.98959763356704e-05
-5.19855798319372e-05
-3.67947193666402e-05
-2.30313929508906e-05
-5.35089359819674e-05
-6.7098122336711e-05
-1.98383730312023e-05
-2.36281960404355e-05
-5.04267802697345e-05
-4.13926890712832e-05
-4.57081358701488e-05
-5.37193023506663e-05
-2.89650740376971e-05
-1.71761278365637e-05
-6.27499210891615e-05
-3.53851211168206e-05
-3.50833801775809e-05
-1.82556872633049e-05
-3.88355743751262e-05
-4.7780996969674e-05
-2.78195427676161e-05
-5.90997526201647e-05
-2.01372668267945e-05
-1.52885165947179e-05
-4.36168002861722e-05
-5.30872141429505e-05
-4.36608834607788e-05
-2.49025793811302e-05
-2.66508345247736e-05
-1.80375651364002e-05
-3.72023720827216e-05
-5.08334284019058e-05
-3.66752222871891e-05
6.07518400013105e-06
-3.4830042852865e-05
-6.82587931249264e-06
-4.27636590283189e-05
-1.87290119103684e-05
-8.29382983501385e-05
-3.48495115200837e-05
-3.8616543728928e-05
-3.56588429797185e-05
-4.44084608940838e-05
8.88956222341487e-06
-4.34919008813821e-05
-3.7222111023354e-05
-2.15227761050467e-05
-4.8867602245207e-05
-3.35011122688245e-05
-4.0565931025622e-05
-2.12432056040833e-05
-2.95653432020495e-05
-5.20828612115221e-05
-2.49913406770979e-05
-2.95797484624494e-05
-2.59899140719776e-05
-3.50546366515062e-05
-6.02203223963232e-06
-4.26593887313632e-06
-1.95310271263477e-05
-3.14003796642618e-05
-4.71875220256064e-05
-2.40589809834742e-05
-3.41975760700701e-05
-2.68930713197839e-05
-3.31944546504258e-05
-5.58399794225695e-06
-5.69244746928897e-05
-3.74703285591367e-06
-1.95082715646206e-05
1.05252131430928e-05
7.71763762316585e-06
-1.56640124077255e-05
-2.0733471870602e-05
-3.08453478441699e-05
-2.7308159768519e-05
-1.14759267691695e-05
-1.29827381165463e-05
-2.49311028764694e-05
-1.66884490553428e-05
-4.29685068126259e-05
-2.97890249303427e-05
-6.07168662874137e-06
-4.41735272519118e-05
-6.10400570921281e-05
-2.98790677719103e-05
-2.11244076485443e-05
-3.22323507495129e-06
-5.6935036951671e-05
-2.08161433040645e-05
-4.96177847888061e-05
-4.69608304692904e-06
-3.46582114980929e-06
-2.01536083003272e-05
-2.70262667270499e-05
-4.79307443661596e-05
-2.94749521144496e-05
-4.44213937862177e-05
-4.60999382854525e-05
-1.79672374977515e-05
-5.12319040685164e-05
-1.62207908117998e-05
-2.21522665848919e-05
-2.5700404224827e-05
-4.90301912016869e-05
-3.05999014515609e-05
-4.58242092210752e-06
-2.15134694963464e-05
-1.9889825004155e-05
-1.00551703343794e-05
-2.98420352286212e-05
-7.96796486851452e-06
-6.33185173575743e-05
-1.30173860906616e-05
2.48538015466976e-06
-1.99521108485686e-05
-1.13193983721204e-05
-3.03822602698934e-05
-1.23740538189093e-05
-1.06115945144139e-05
-4.37807545194263e-05
-6.15050205606473e-05
-2.21849636599555e-05
-2.70206042984373e-05
-3.81875528684222e-05
-5.70771001348289e-05
-2.43772856755356e-05
-4.31982193397061e-05
-3.68916923604766e-05
-5.06480177494544e-05
-2.57206164074582e-05
-3.04653408310461e-05
-2.48571873402307e-05
-2.76494400976757e-05
-7.7924004080608e-06
-5.54288822787808e-05
-1.51796004295133e-05
1.69656053354074e-05
-1.92198401103252e-05
-5.57295032836727e-05
-2.20218341675984e-05
-4.59987926971471e-05
-4.37323249818475e-05
-4.05242181729104e-05
-2.45520275377939e-05
-1.34995849981469e-05
-2.91697544717833e-05
-2.29523547944972e-05
-3.57531940052311e-05
-2.70727285968852e-05
-1.16930053678787e-05
-2.28904782858515e-05
-2.64462028700138e-05
-3.74795429697576e-05
-2.82606379988259e-05
-4.31663886811018e-05
-2.15468776235394e-05
-2.9068943334131e-05
-2.14562883476956e-05
-2.19431795760706e-05
-4.39389706417505e-05
-1.64376940631556e-05
-4.48814464538857e-05
-6.59297029640925e-06
-2.26512884127197e-05
-6.27332264675591e-05
-1.66828145776795e-05
-4.00354860554468e-05
-2.30183835930502e-05
-4.53595324828223e-05
-1.53437031096482e-05
-4.3566895357337e-05
-4.89344070552976e-05
-3.22505481712482e-05
-3.34138127145881e-05
-1.65001488083542e-05
-3.18493501887528e-05
-4.829650102124e-05
-3.47699090602609e-05
-4.60026110507382e-05
-3.67447179248425e-05
8.9654981638229e-06
-3.15160008128192e-05
-1.40577473411089e-05
-9.03738553112573e-06
-5.71169656594367e-06
-1.36338781127472e-05
-2.64951694932341e-05
-2.59575518502054e-05
-5.2566139426481e-05
-2.19812394487397e-05
-3.17657812369824e-05
-3.49745334597297e-05
-1.76335044846982e-05
-4.19437524205018e-05
-2.28253282259097e-05
-3.86473072308119e-05
-2.22598314801708e-05
-2.49983000870068e-05
-5.32743518278079e-05
-6.58425581604014e-05
-3.61795059746912e-05
-4.61367571590252e-05
-1.80307541687148e-05
-1.60111873755737e-05
-2.20098339941943e-05
-1.77902205409752e-05
-1.08000768413444e-05
-2.0400041181417e-05
-4.36878964519005e-05
-4.62025254219359e-05
-5.41151716746334e-05
-1.39918484987328e-05
-5.45318514022598e-05
-4.30798891691156e-05
-4.99409552998235e-05
-3.91485363934648e-05
-2.74074343553873e-05
-4.23865504129625e-05
-6.01625628381185e-05
-2.35821084212413e-05
-2.51522738220363e-05
-2.52395445128258e-05
-4.20469403876138e-05
-8.97487500863715e-06
-2.77561409949673e-05
6.97572994584978e-06
2.38953243433518e-06
-1.98445312058073e-05
-3.18045026816017e-05
-2.79115925079562e-05
-4.2721301604052e-05
-5.08949941630354e-05
-2.05448065081875e-05
-5.27569532365072e-05
4.91646017913314e-06
-9.21134049552689e-06
-1.37185326436843e-05
-4.20032561392238e-05
-1.38329557726869e-05
-3.6316576872917e-05
-1.24500448899644e-05
-5.72942378682744e-05
-1.82933598221899e-05
-3.21841120425235e-05
-4.37265914212707e-05
-3.87511438808755e-05
-4.30611502165808e-05
-4.3432213492819e-05
-1.46702380742779e-05
-1.27567060187305e-05
-3.5639142580409e-05
-3.23018489194839e-05
-4.02579786260564e-05
-4.25833471357926e-05
-4.36137175518007e-05
-2.60894186853459e-05
-4.9070964496472e-05
-3.52819807890873e-06
-2.94975396431048e-05
-3.5653681182938e-05
-1.78938962232007e-05
4.50031759769237e-07
-3.02429155160327e-05
-4.29935634866254e-05
-1.96007380455654e-05
-2.02595454377931e-05
-4.75707914559659e-05
-2.39131067822844e-05
-6.20025779530739e-05
-6.25011568358941e-05
-4.29614192878967e-05
-1.18757162913098e-05
-1.28128115556332e-05
-3.11164066099026e-05
-2.89943621839813e-05
-4.32692439034138e-05
-3.38961555511749e-05
-4.98848905301989e-05
-4.03005344643314e-05
-1.70510874226766e-05
-4.70757319687113e-05
-7.02182654791644e-05
-2.74445110430242e-05
-4.87298215549691e-05
-3.53772294011746e-05
-2.11371190399421e-05
-2.42504156169036e-05
-9.75173627672695e-07
-2.02638958174737e-05
-2.73780630087137e-06
-4.08217211251614e-05
-4.96289534385316e-05
-1.95601970703862e-05
-2.19502231530772e-05
-2.39352653287023e-05
2.03351249782746e-05
-2.47193032157742e-05
-1.08590047718636e-05
-1.71753554289084e-05
-2.22027596911777e-05
-7.41237904331626e-06
-1.44301451575011e-05
-2.27667632188551e-05
-6.41507601805003e-05
-2.85933224808686e-05
-5.95922526567474e-05
-1.16161759279919e-05
-7.18178303491208e-06
-2.81578801522928e-05
-2.4099646669618e-05
-2.73930662955121e-05
-2.31435853963635e-05
-2.85118078406755e-05
-2.29002703227889e-05
-1.69740697787953e-05
-1.17127866191998e-05
-4.20892620736357e-05
-2.36556370462101e-05
-3.83709139191763e-05
-2.35071183090217e-05
3.41429986931906e-07
-1.42110084900583e-05
-6.3233762184375e-05
-1.75373134197029e-05
2.13674637970416e-06
-3.14133360018e-05
-5.25906650260522e-06
-5.51092529160201e-05
-2.65861769779716e-05
-3.19318469099742e-05
-2.63472956934511e-05
-2.26860607881951e-05
-7.77492827515409e-05
-4.29239668956407e-05
1.31036612821e-05
-2.95868342520379e-05
-4.75165610500155e-06
-4.31844585935634e-05
-9.9186056761513e-06
-2.37566404545469e-05
-1.54403349023036e-05
-4.78832937517795e-05
-2.67813313037325e-05
-4.31979534432185e-05
-5.30239439267908e-05
-3.62881737116459e-05
-4.43901324872348e-06
-2.06621253466521e-05
-1.47253510469049e-05
-9.82092908450841e-06
8.58755782313836e-07
-4.23752746357103e-05
-1.25880864773172e-05
-4.9115563571017e-05
-2.81094934334615e-05
-4.54723073191301e-05
-5.14735567988285e-05
-3.29582636538025e-05
-1.65868657308221e-05
-3.9065274362179e-05
-2.76319815672527e-05
-4.46146800386748e-06
-3.0011121555616e-05
-1.00598869199698e-05
-3.22790983812978e-05
-6.70419962397516e-05
-4.72982913382668e-05
-4.01145486848103e-05
-2.75687034341747e-05
-3.90946022110988e-05
-3.55772326235684e-05
-4.69508454780096e-05
-3.10962059383339e-05
-5.35983885881782e-05
-1.77099411383092e-05
-4.14414079903086e-05
-3.67221448062511e-05
-5.82099800412839e-06
8.03112043534744e-06
-2.88352818468916e-05
-2.53661324011169e-05
-4.72369648721727e-05
-2.16818978815656e-05
-5.61742116039124e-06
-2.07848452948082e-05
-4.43781674372368e-06
-4.83078865864791e-05
-2.41653826825867e-05
-3.75263348870995e-05
-3.94109556561509e-05
-2.65686718034395e-06
-2.89950767596673e-05
-2.21508643908718e-05
-5.06127470654671e-05
-1.72529704437682e-05
-5.80363832772309e-05
-4.46040957494038e-05
-2.13186524183698e-05
-5.39853838533616e-05
-2.80751651288415e-05
-2.80962553501843e-05
-2.42682300448781e-05
-4.73697377414237e-05
-3.12290980789881e-05
-5.0108723248987e-05
-3.16621427628325e-05
-3.23028944613857e-05
-1.30996977180682e-05
-1.84398617588583e-05
-5.38400471413438e-05
-2.32859975290177e-05
-1.48161796010952e-06
-2.92609541081409e-05
-1.77931639319317e-05
-4.26089524156853e-05
-2.18161619928497e-05
-5.52372349222705e-05
-3.96264293068568e-05
-4.92204090901302e-05
1.36788453073646e-05
-4.41474066055684e-05
-3.25293297812997e-05
-3.11454914234592e-05
-4.21004025887857e-05
-6.24840499726391e-05
-2.79485073122225e-05
-4.97992951847903e-05
-2.51182223684396e-05
-6.5985766838577e-05
-6.26064448144945e-05
-2.01304420545517e-05
-4.36694695155289e-05
-2.95935696931001e-05
-5.15504762636172e-05
-5.16279577073879e-05
-4.35230306618131e-05
-2.73212665921478e-05
-4.48736217017435e-05
-2.40498098631284e-05
-4.04528087313708e-05
-5.07595889329178e-05
-3.66230532687306e-05
-4.33585832533699e-05
-5.0309327969115e-05
-5.2130841549631e-05
-4.21185306580015e-05
-2.05924170491571e-05
-7.92803232625381e-06
-3.05273715677184e-05
-4.49762280430736e-05
-2.25842809276164e-05
-1.77975228039759e-05
-2.43369242430573e-05
-4.97381931490818e-05
-8.75164557965601e-06
-6.96426619393704e-06
-4.29275677867769e-05
-2.13814726559423e-05
-1.63268011634113e-05
-4.42505430843492e-05
-2.67978350125718e-05
-4.68451011901705e-05
-3.26113066317787e-05
-1.98826683424872e-05
-3.70556668699514e-05
-3.35095935588205e-05
-9.30016317101725e-06
-3.31808590962859e-05
-2.3572974980331e-08
-2.00196020474283e-05
4.1980518173728e-06
-1.51232363329852e-05
-1.28667078892079e-05
-3.91512442252691e-05
-1.13196932953745e-05
-3.95273751692676e-05
-3.80440983784178e-05
-3.04615645006593e-05
-2.3851321120068e-05
-2.54554176627109e-05
-6.34073013996752e-05
-3.77512311334197e-05
-6.53663943235017e-05
-2.33972297783896e-05
-3.21498117659968e-05
-4.21239432545093e-05
-1.75862015076119e-05
-4.98229633628226e-05
-2.99836255846354e-05
-2.87856957136541e-05
-3.46274731169525e-05
-3.33958238550583e-05
-2.26138926026317e-05
-3.53869413620407e-05
-3.2828567270237e-05
-3.36962989107122e-05
-5.09371946601281e-05
-2.39894451715851e-05
-2.21686342879798e-05
-2.56618043428431e-05
1.2308569550112e-05
-4.20133679209493e-05
-4.83692323054098e-05
-1.78867661642765e-05
-1.95296789056172e-05
-1.26478392310264e-05
-4.45664262021463e-05
-3.75498798859117e-05
-4.03426006957672e-05
-2.94318949819688e-05
-2.04598382326486e-05
-4.4527796962964e-05
2.06751786502698e-06
-4.41223317118606e-06
-4.35813392711987e-05
-1.06936190492879e-05
-3.162468256262e-05
-3.85061539488863e-05
-4.21128785433501e-05
-2.6444540758341e-05
-6.23449813684113e-05
-6.72807122634155e-05
-5.36950235796245e-05
-1.55807141836976e-05
1.23685251322531e-05
-1.11368153082909e-05
-7.93536134209467e-06
-3.20816864753414e-05
-1.51344732360351e-05
-4.50387302731901e-05
-3.99681793175799e-05
-3.75771400975911e-05
-2.01368284008308e-05
-5.06645039103593e-05
-3.69084751723729e-05
-1.8894194133581e-05
-6.2277944402574e-06
-4.39992196025132e-05
-3.33385316992243e-05
-3.43889873962807e-05
-2.8189421134133e-05
-4.42084581378692e-05
-1.98157311545362e-05
9.35461617608015e-06
-5.96013536291869e-05
-3.76125682995768e-05
3.90877109424433e-07
-3.67116713339925e-05
-4.36041018950296e-05
-1.6962214795191e-05
-5.55930930002637e-05
-1.82439799906881e-05
-1.6423044016721e-05
-8.07364029995116e-06
-3.2786435979233e-05
-4.41515622144745e-05
-1.69374596380475e-05
-2.40036064259329e-05
4.76368352184082e-06
-2.95895681316667e-05
-1.55900530308723e-05
-1.74973083899318e-05
-3.55976814502604e-05
-1.56104335160577e-05
-1.29130003463857e-05
-1.42459019211422e-05
-2.94205615639078e-05
-2.21969839622943e-05
-3.27469648242723e-05
-3.44839177069373e-05
-1.67015717042554e-05
-5.0524332518254e-05
-4.76499483532709e-05
1.15577000123229e-05
-1.7695103520552e-05
-2.37315576244788e-05
-4.36091687983434e-05
-4.37065129571996e-05
-1.49786791476105e-05
-1.10610239979827e-05
-7.90670859545033e-06
-5.03339535133352e-05
-6.59983921909981e-05
-2.54209019077604e-05
-4.94973664220483e-05
-2.97096964687738e-05
-2.18066235613587e-05
-2.65633602117746e-05
-7.50502311438066e-06
-4.83480071483748e-05
-2.80966320572253e-05
-2.1467633947363e-05
-6.60591581832305e-05
-5.587221156191e-05
1.10716070480036e-05
-3.33698115016058e-05
-2.1430610556384e-05
-4.07911347661822e-05
-4.04170838725473e-05
-3.90918467288064e-06
-3.85547795422516e-05
-1.33070061806909e-05
-4.55770937442208e-05
-3.31240216448388e-05
-4.40408384174185e-06
-5.55895271701718e-05
-1.78360486933692e-05
-5.33346852825907e-05
-2.92408846880681e-05
-3.78045788617952e-05
-2.18812971774884e-05
-9.43599085313145e-06
-2.27312805964879e-06
-2.06526984427807e-05
-1.47390793895068e-05
-5.93810984472728e-05
-3.06453818767514e-05
-2.89635427231871e-05
-5.22600757921427e-05
-3.9424346464513e-05
-1.04899283090113e-05
-4.2633552356362e-05
-1.21040900062479e-05
-5.83856966999178e-05
-1.45617230967458e-05
-3.59262481931231e-05
-2.92606589997202e-05
-3.20209089800155e-05
-4.72663916167785e-05
-4.25763261340001e-05
-2.2525724352367e-05
-2.5163750954473e-05
-2.60230709312951e-05
-1.82989832157989e-05
-1.81790382832337e-05
-2.39881757676646e-05
-6.36311183295017e-05
-4.34829326082383e-05
-1.01805457683286e-05
-2.73290853296669e-05
-3.08830109336794e-05
-3.91579006274125e-05
-2.91063300277089e-05
-5.32478746783681e-06
9.25603717440913e-06
-4.64775862954144e-05
-4.14043430310741e-05
4.65433828482749e-06
-4.84886613261577e-05
-5.05265021829611e-05
-5.84036026749333e-05
-3.76661426015071e-05
-3.73693591442101e-05
-3.46639273373536e-05
-1.01354445193785e-05
1.07753324945321e-05
-3.65458143755308e-05
1.37223129535813e-05
-3.64359746048422e-05
-2.10707374712414e-05
-4.11389689495005e-05
-1.93102117974587e-05
-4.72629228136503e-05
-2.26198053240096e-05
-2.05794639984669e-05
-3.43515903600289e-05
-2.37365526888265e-05
-4.72058985566539e-05
-1.95049065619146e-06
-2.52246679929275e-05
-2.10911025550448e-05
-4.15600512588565e-05
1.12248342398002e-05
-1.98486432494126e-05
2.39018248219791e-07
-1.90184119541861e-05
-1.36783156156033e-05
-4.03851308109502e-05
-2.31428105590948e-05
-3.70033990742702e-05
-5.13538785219058e-05
-1.34800218485907e-05
-7.16551211171342e-06
-3.73723953192262e-05
-4.16074888160826e-05
-2.06474947150357e-05
-1.79223158772948e-05
-3.33925847080883e-05
-1.15649335700734e-05
-4.12045023326069e-05
-1.48215642861083e-05
-1.342229510228e-05
-2.59365703349661e-05
-2.69631567409906e-05
-1.13646948370914e-05
-3.90749155061623e-05
-5.17401863841819e-05
-3.39594021096782e-05
-3.66963265918391e-05
-3.24318055583727e-05
-3.68421247516938e-05
-1.25101821498221e-05
-1.7791435480477e-05
-7.35369211170489e-07
-2.78035826112145e-05
-2.67501291909619e-06
-3.02216135233151e-05
-2.82178265610203e-05
-2.24546913313909e-05
-1.3441081162332e-05
1.86670776122169e-06
3.73775210196449e-06
-7.01455715023082e-06
-8.37662111003367e-06
-1.44097695088824e-05
-2.20978453177904e-05
-3.13345123291549e-05
-3.35821237171923e-05
-2.30126994463242e-05
-3.83694326021262e-05
-4.31350483739576e-05
-3.14271158342594e-05
1.4021962266657e-05
-1.03649492929591e-05
-2.31448244779241e-05
-2.61259040054441e-05
-1.66101299204918e-05
-9.23260273125015e-06
-2.83945784364774e-05
-4.55514591361049e-05
-2.44919094799923e-05
-3.25217248393447e-05
-3.04465980578833e-05
-4.90879995596553e-05
-4.32520734615809e-06
-4.00730912777325e-05
-1.28232896905848e-05
-2.4927776654489e-05
-3.42018081864145e-05
-4.93502973071607e-05
-2.26779614700903e-05
-1.66330523679028e-05
-1.93219799338527e-05
-4.4415641823142e-05
-2.96516722732494e-05
-4.20712391097294e-05
-2.66267134346164e-05
-5.45799363863913e-05
-3.55511210354558e-05
-3.7261183256251e-05
-2.33630715226451e-05
-3.12572613906373e-05
-2.091308953748e-05
-2.18479637672646e-05
-3.16088152748151e-05
-1.58190124165309e-05
-2.8661699024791e-05
-1.52274012231084e-05
-2.29059715663782e-05
-6.36669061338864e-05
-2.86411801541363e-05
-2.92557309703984e-05
-5.59765984809683e-05
-4.11417800607298e-05
-4.15732737995703e-05
-2.1397109272251e-05
-1.17647447741613e-05
-2.69253496057424e-05
-1.86400017506931e-05
-2.03357908720735e-05
-2.21466801209214e-05
-1.86821110760557e-05
-4.53884180341001e-05
-2.2886550211808e-05
-3.31122434863389e-05
-5.37793620453055e-06
-2.31001405609347e-05
-4.31520868553815e-05
-4.96503473902172e-05
-2.15286469368004e-05
-2.67388410225666e-05
-3.11477219917949e-05
-3.14205899206405e-05
-1.73304085408489e-05
-4.9458590662139e-05
-4.52402959300751e-05
-4.09554293858607e-05
-2.3434735995777e-05
-3.97485090070017e-05
-6.55347566531053e-05
-2.44165274891562e-05
-3.14652830490928e-05
-9.29894471244467e-06
-5.0052040412512e-06
-3.26726465309924e-05
-2.87824383822414e-05
-2.61103948150585e-05
-2.94313493841689e-05
-1.67455826374025e-05
-4.57988528694705e-05
-1.32627951883923e-06
-2.14697545744703e-05
-3.21034529153276e-05
-3.52382919660125e-05
6.40285536520433e-06
-1.54403883785741e-05
-1.56900951715358e-05
-4.15244529269629e-05
-8.60882056021722e-06
-1.25584417551286e-05
-4.4825140296521e-05
-1.0195066703471e-05
-4.91189201472826e-05
-1.78740344249448e-05
-2.90179669231424e-05
-1.46646591202981e-05
-1.96350259802042e-05
-2.00247780641099e-05
-4.34508545774203e-05
-6.59611199170258e-05
7.83364249584752e-06
-2.68849385806688e-05
-1.12242705767753e-05
-4.39443870076323e-05
-2.06694421620014e-05
-3.76917371704995e-05
-2.57420055170565e-05
-3.8269430360522e-05
-1.7926435448426e-05
-4.85540868077275e-05
-1.13691456144701e-05
-4.13408575051874e-05
-4.55312692110335e-05
-2.402669279014e-05
-2.52454537744191e-05
-4.8051923175235e-05
-4.865801399948e-05
-1.72136583420804e-05
-4.98945839726081e-05
-3.96591026163594e-05
-4.61937700583522e-05
-2.70120670899738e-05
-1.86536134520863e-05
-3.0095036121494e-05
-4.1172690442198e-05
-3.96422034757082e-05
-1.12422927717479e-05
-3.25008955710173e-05
-3.92288338281884e-05
-4.28867050423938e-05
-4.82213699080523e-05
-2.01602437321673e-05
-3.65282801859936e-05
-2.58989256393764e-05
-9.24932255053335e-06
-3.29259525305573e-05
-3.64784419395509e-05
-2.85541344708093e-05
-1.70083512856818e-06
-2.94913435100617e-05
-9.56319972497371e-06
-1.5857433313953e-05
-3.60492002164204e-06
-4.89538196799429e-05
-2.09539251517599e-05
-1.06771921195168e-05
-1.17633480982441e-05
-2.18687734106597e-05
-5.65866763583161e-06
-9.63451127635397e-06
-3.66050610197516e-05
-5.29060535628094e-05
-9.88555037050768e-06
-1.09580591937472e-05
-3.27988982225661e-05
7.76226825739761e-06
-4.80078368561355e-05
-1.18037487890224e-05
-4.12556934061689e-05
-3.4263226625778e-05
-3.66065936795823e-05
-1.67420436959805e-05
-5.20485401131632e-05
1.21423565471576e-05
-4.21385031762675e-05
-9.61517162212684e-06
-1.72297326343901e-05
-5.19596442474719e-05
-7.57073682788753e-06
-5.96081276912443e-06
-7.07734972365004e-05
-3.3443921819011e-05
-5.22071484579692e-05
-2.8208415839213e-05
-3.7306101955511e-05
-3.18590936031072e-05
-1.42352348758252e-05
-3.41544229649789e-05
-2.2677738912936e-05
-2.4260056707211e-05
3.29085382103099e-06
-1.76884882968594e-05
-1.59363313491121e-05
-4.56008505019224e-05
-6.91294258162027e-06
-3.26437131772292e-05
-1.66207733477601e-05
-2.43033039888984e-05
-3.15981180107403e-05
-1.19615368376431e-05
-6.65735069890104e-05
-3.58853989049219e-05
-3.37845741505308e-05
-3.42426795737433e-05
-3.50102332616497e-05
-4.95181783222249e-05
-7.94778303813441e-05
-4.39681359249831e-05
-9.35074383114967e-06
-2.44807670608316e-05
-4.44005025650108e-05
-5.64014755476685e-06
-5.09489263465074e-05
-5.1216962769951e-05
-5.44066101606777e-05
-8.96689922013657e-07
-1.52479387757652e-05
-1.90063191876141e-05
-3.52329335523477e-05
-4.3702579686905e-05
-3.84401453392557e-05
-1.27431979016583e-06
-5.02011380774985e-05
-4.20616059726128e-05
-1.64008930073213e-05
-5.4673365259741e-05
-2.08338412603032e-05
-4.21795766861363e-05
-2.99900300391538e-07
-2.63322898085047e-05
-5.63318397506841e-05
-5.4752045768761e-05
-1.49380341568298e-05
-4.58061165597812e-05
1.75772992093189e-06
-9.02797291204173e-06
-1.3272225496775e-06
-1.96444618842737e-05
-2.81027816090524e-05
-4.24351433819794e-05
1.66881214835404e-07
4.00968403151973e-06
-1.81455256796555e-05
-2.16255677215864e-05
2.17398447828465e-05
-1.8976195893525e-05
-2.10999623143745e-05
-8.78023900326017e-06
-3.92666383277352e-05
-2.65130606933082e-05
-4.58240111059095e-05
-1.93812286001336e-05
-4.39742437702952e-05
1.57160370751762e-06
-3.97735213903548e-05
-5.57096384961287e-05
-2.65947542645813e-05
-5.47408590037258e-05
-3.84908805987829e-05
-1.87234133571034e-05
-2.98767562717462e-05
-2.21932670682055e-05
-3.50689110164816e-05
-3.88052185276364e-05
-4.17285977289522e-05
-1.93959767920125e-05
-2.09619371896342e-05
-1.28350883286403e-05
-4.51574459600947e-05
-3.80481431685526e-05
-5.76878030878323e-05
-3.2923764515888e-05
-2.98667627740847e-05
-3.33581275913222e-05
-2.70216926862298e-05
-3.48854428161565e-05
-4.50866333516421e-05
-3.00666280632686e-05
-4.11577886042029e-05
-3.73219965377155e-05
-4.43453694053927e-05
-2.16499832667581e-05
-3.07919752128156e-05
-3.47409494021296e-05
-2.4473199207273e-05
-2.29484369391686e-05
-4.43062403924621e-05
-2.00958285235062e-05
-4.08982007457602e-05
-2.82530288069761e-05
-2.51658334121043e-05
-1.02188301326235e-05
-4.85180785940863e-05
-3.41842024577586e-05
-4.5322073753125e-05
-1.93425076735994e-05
-3.43473077024969e-05
-4.09118598010773e-05
-4.40333717042661e-05
-6.76068935461498e-05
-3.63016434932761e-05
-4.27671372605848e-05
-2.74305954867716e-05
-2.98828341181453e-05
-4.95341985441779e-05
-4.17137638452165e-06
-5.31941314665733e-07
-4.49826129994926e-05
-2.81280809622177e-05
-2.89911393519471e-05
-1.71074786434218e-05
-3.60298340912413e-05
-3.00830240418491e-05
-2.61660242717413e-05
-7.84729261843523e-06
-1.77316590754245e-05
-4.54194083397737e-05
-6.72453623405627e-05
-2.83148335190529e-05
-2.66852874624529e-05
-1.0194041770194e-05
-1.34332785927001e-05
-1.20393509954956e-05
-3.24243018893069e-05
-2.04330360249514e-05
-2.41870491934911e-05
-3.18147211427904e-05
-3.46320987690836e-05
-2.8396872214975e-05
-3.24439041419693e-05
-2.86322054241963e-05
-4.81831535777504e-05
-3.02488811592989e-05
-2.74925641031152e-05
-3.27764403127651e-05
-1.50367296146987e-05
-4.32544402030492e-05
-1.75113414251667e-06
-6.12151750615048e-05
-2.14461250077975e-05
-4.22738326653214e-05
-4.11298332958496e-05
-9.75341045913098e-06
-1.33110977890258e-05
-5.17034008802743e-05
-3.14809084936009e-06
-5.06246637097531e-05
-1.6228987533973e-05
-5.18538931883162e-05
-5.30251246270835e-06
-3.87087951861869e-06
-2.52963156729783e-05
-1.30702837357871e-05
-4.6756130536347e-05
-4.94692098689919e-05
-1.26988072050863e-05
-2.39314957542225e-05
-5.02414002870259e-05
-2.07260581423813e-05
-4.0860943658748e-05
-5.12747829975562e-05
-1.05345076720701e-05
-1.79236738251227e-05
-1.22290993602122e-05
-2.00406110950883e-05
-3.52221581337339e-05
-1.44509022071673e-05
3.38838367461178e-06
-2.74976168563792e-05
-1.5572977030892e-05
-2.65046787647954e-05
-3.90310117124906e-05
-5.38479537061404e-05
-3.27958371880413e-05
-2.0589089113916e-05
-7.79313017745885e-06
-1.61885503676502e-05
-6.65327628200303e-06
-5.46848285877281e-05
2.1832870097513e-06
-3.32962338364871e-05
-4.3324209625623e-05
-8.17329029871896e-06
-5.77023028255925e-05
-2.75806303773363e-05
-5.82703447850966e-05
-1.32750828833213e-05
-2.77735583612836e-05
-2.73015386766645e-05
-9.61285666759333e-06
-2.26506315684153e-05
-5.42560472850319e-05
-7.24566318629122e-05
-1.00012575707846e-05
-2.38921823535053e-05
1.42160691932476e-05
-2.06595602543739e-05
-1.68235309479262e-05
-5.23811879507324e-05
-2.35405590230664e-05
-1.41706133929751e-05
-4.72361100387317e-05
-1.81536881379397e-05
-2.23820541128094e-05
-2.86880184596578e-05
-1.49321742053461e-05
-1.10314500409313e-05
-2.71985173351656e-05
-3.85498248297485e-05
-1.11252733959675e-07
-3.33217220711246e-05
-3.04390993488156e-05
-3.74258927747618e-05
-1.06144395113391e-05
-3.13073349410684e-05
-1.7185455135794e-05
-3.3757289489575e-05
-2.96146039568422e-05
-3.69838378587127e-05
-1.64308457045918e-05
-3.20520341112374e-05
-3.78290058676545e-05
-3.33754615898018e-05
-3.72721245646849e-06
-3.28899833370847e-05
-5.67121455080203e-05
7.49578465426078e-07
-4.28620552847319e-05
-1.84020554662764e-05
-5.04798080755859e-05
-3.71663770647e-05
-1.82938152726426e-05
-4.43067558140493e-05
-2.56315717893443e-05
-4.56167183370805e-05
-2.33761115912681e-05
-4.08049005827435e-05
-4.94891894566388e-05
-4.16247632201944e-05
-3.14299947260064e-05
-4.08961556562302e-05
-5.38450588516672e-05
-3.3723502799216e-05
-3.93478760575031e-05
-1.33113378997745e-05
-8.12808360698268e-06
-2.98383150145147e-05
-2.03073991352337e-05
-3.38101637090889e-05
8.68212531777278e-07
-2.62839790901228e-05
-4.92183998362121e-05
-3.94567964444918e-05
-4.4570256448827e-05
-2.46087512651965e-05
-3.50985081385009e-05
-3.82211295464576e-05
-1.89242455520068e-05
-5.0653095927672e-05
-6.07123003860665e-05
-3.03371709403068e-05
-4.20554132525811e-05
-2.34677942064017e-05
-2.60525428394553e-05
-3.9403939418061e-05
2.19879978492827e-07
-9.26712290449798e-06
-4.80238283785172e-05
-2.49731424212869e-05
-1.51678134369366e-05
-1.97741905566765e-05
-2.19354255585217e-05
-2.34060447695073e-05
-3.35952553735249e-05
-4.19646283450818e-05
-1.05148723900637e-05
-4.11840460124408e-05
-6.38659693123363e-06
3.21160989996894e-06
-2.46712608833908e-05
-5.80308730905003e-06
-2.40325938542058e-05
-2.47881871818067e-05
-3.54776345525027e-05
-4.90529775482213e-05
-1.79860464764484e-05
-2.98728719137562e-05
-3.20918942533914e-05
-3.02949913894597e-05
-5.56345791185285e-05
-1.78630874813333e-05
-1.08376142939781e-05
-5.39073993867798e-05
-1.4265434287593e-05
-2.39446402783212e-05
1.20330001837452e-05
-5.42978748056237e-05
-3.14114584460443e-05
-3.68910588122475e-05
-1.11557656026755e-05
1.7574743131813e-05
-2.53915372854575e-05
-2.20894504688379e-05
-1.18919276298884e-05
-2.1869839583951e-05
-5.24266752963627e-05
-3.07765138124964e-05
9.92146000571052e-07
-3.413805402205e-05
-3.7116779398149e-05
-9.15228728270693e-06
-4.01459131868804e-05
-1.69636201669457e-05
-5.04325990049635e-05
-2.4502932954062e-05
-2.89233702232038e-05
-3.81114496285682e-05
-2.05883675154774e-05
-3.38127539103431e-05
-3.70865766661499e-05
-2.1942957430335e-05
-3.58086266629063e-05
-5.17317448018338e-05
-3.47650198951401e-05
-4.06350661743058e-05
-2.36705376049052e-05
-5.86852940242963e-05
-1.50836902340367e-05
-2.81042514308272e-05
-4.35515739639066e-05
-3.82568007761162e-05
-1.76584333238392e-05
-3.45626836212582e-05
-2.06931892101471e-05
-5.46782692463812e-05
-2.07164841639065e-05
-4.27516878230551e-05
-5.32022836898854e-05
-6.17149945072802e-05
-2.12140050989526e-05
-3.09108572429405e-05
-3.21518644465158e-05
-9.45930670931951e-06
-1.19480040641387e-05
-5.46852841155062e-05
-3.90212351209326e-05
-4.81515050055551e-05
-4.84802492796859e-05
-1.15615976376196e-05
-2.81593164452463e-05
-4.20854882208865e-05
-5.27690930151931e-05
-4.93361701575482e-05
2.70807438289228e-06
-3.6176424133636e-05
-3.19044621861812e-05
-3.22317383889409e-05
-1.32313665959105e-05
-1.1174952603482e-05
-3.07315690559911e-06
-5.13312681736572e-06
-4.17254330451082e-05
8.72225065502477e-06
-2.78907976599269e-05
6.79695707850649e-06
-1.19780035457623e-05
-1.73855529045082e-05
-3.93695669323326e-05
-2.54887993279287e-05
-4.39512921738937e-05
-4.51935371146033e-05
-1.27403265858667e-05
1.26892906764793e-05
-6.22938623732727e-06
-4.1967604851986e-05
1.51189397510631e-05
-8.95875673552179e-06
-3.22925757441498e-05
-2.31659400923164e-05
-3.95657866912965e-05
-5.14461281755577e-05
-2.95813774849752e-05
-6.76912889763915e-05
-5.60667180724258e-05
-7.10000733515373e-05
-2.82838925947588e-05
-3.81896385604824e-05
-2.73231039365901e-05
-4.55673289332155e-05
-4.92485984415165e-05
-4.80558903671608e-06
-6.32986882971883e-05
-3.6363155988071e-05
-5.11735834733126e-05
-4.96545194360568e-05
1.4671169758869e-06
-4.81023200156696e-05
-5.14035939822273e-05
-3.56598150837608e-05
-1.51766718034782e-05
-1.25509674471286e-05
-2.39460924050983e-05
-3.81718440335978e-05
-5.13355258343054e-05
-2.93313089406705e-05
-5.08567298183819e-05
-4.83126799480308e-05
-1.15718548827866e-05
-3.06813544521369e-05
-2.08766543643112e-05
-2.04848878004656e-05
-2.61848865227423e-05
-2.82534005910117e-05
-2.87973132513002e-05
-2.72858453364476e-05
-4.814714691342e-05
-2.70668470212428e-06
-2.20461808497024e-05
-8.54756616887463e-06
-1.45573206444482e-05
-3.48260075731136e-05
-5.20447238494835e-05
-1.600198894969e-05
-2.680985286898e-05
-2.81371066098242e-05
-3.84414093977415e-05
-4.88673407567511e-06
-5.10778572944917e-05
-2.42082092167731e-05
-7.36505202715705e-05
-2.71810452154547e-05
-7.62730011925989e-06
-2.41665934683239e-05
-2.80879466104822e-05
-7.49661573639449e-06
-2.21406101829517e-05
-6.3310991268835e-06
-2.82541659261477e-05
-1.98256237199341e-05
-4.52831659628099e-05
-3.43036926117457e-05
-2.14974357503807e-05
-4.09903903858464e-05
-8.47218821782787e-06
-2.2474764944428e-05
-3.69623356592967e-05
-2.53683785484434e-05
-3.50666500923682e-05
-2.03048494937653e-05
-5.23338651651245e-06
-2.48670022385357e-05
-3.12206293274802e-05
-3.20524806276128e-05
-2.09189603620003e-05
-1.30192478331707e-05
-3.61870185079202e-05
-3.97606551101879e-05
-1.92399037443437e-05
5.22692195502766e-07
-3.25999464652637e-05
-2.26495653664301e-05
-3.05569789659345e-05
-4.21010722744089e-05
-2.79618588682751e-05
-4.86765037371212e-06
-1.66096218304384e-05
-2.63354806217122e-05
-2.88828616809964e-05
-1.81163486518885e-05
-2.87460677699484e-05
-1.26156831132553e-05
-2.06983209171095e-05
-2.23794487807105e-05
-5.37670632550357e-05
-5.00657609555554e-05
-3.01176363334487e-05
-3.12787142691118e-06
-3.27240210869847e-05
-4.06807879808925e-05
-3.62437879952338e-05
-3.63421515618836e-05
-7.03238859138745e-06
-3.80229618576401e-05
-1.54788210263276e-05
-1.30441873844463e-05
-4.75607574736787e-05
-2.99225203655514e-05
-1.984131473314e-05
-7.91801281656919e-06
-1.02124480814802e-05
-4.13673865783684e-05
-4.56321205643719e-06
-2.23410465520609e-05
-5.90446143916478e-05
-2.35139257685429e-05
-5.63906971688296e-05
-2.30167596553222e-05
-4.71632382430594e-05
-4.26559382177169e-05
-4.12210116708492e-05
-4.79978321437509e-05
-3.38527358081049e-05
-7.24719044166833e-06
-1.59110912510543e-05
-3.64281180832073e-05
-1.86441659166105e-05
-1.54964526728823e-05
-1.87367188343905e-05
-2.13354623266952e-05
-2.84348638083641e-05
2.41102678229117e-06
-2.26812970560234e-05
-5.23873097535263e-05
-3.75426203981686e-05
-1.86717263006323e-05
-4.67117285268567e-05
-1.71088006474184e-05
-2.44322173025491e-05
-1.13978345793857e-05
-2.86393236016657e-05
-3.21786451864792e-05
-2.46468280162418e-05
-9.67579304726631e-06
-4.84353520692472e-05
-1.64564019625048e-05
-2.11250389505822e-05
-3.40152936266271e-05
-4.608544995355e-05
-1.92834343704962e-05
-5.38292830649377e-05
-4.24398497756269e-06
-9.43717699671585e-06
-3.97809660109346e-05
-2.94793588666744e-05
3.270544297497e-06
-1.21121272029495e-05
-3.64571887976514e-06
-5.26900736505694e-05
-4.50561153082327e-05
-3.58043381706934e-05
-3.4026341107593e-05
-2.92410164283892e-05
-2.51818805626289e-05
-3.1020177965577e-05
-3.69785144712723e-05
-1.89841919048158e-05
-3.57000028646001e-05
-2.65418453280562e-05
-5.880298209467e-05
-9.07930315640614e-06
-2.55949216718247e-05
-1.54298037154344e-05
-5.07384967404233e-05
-3.15580945610569e-05
-1.27932740315706e-05
-3.22522407462356e-05
-2.28376333477953e-05
-1.76504565387057e-05
-2.41726800796853e-07
3.99992464591508e-06
-5.73342398035341e-05
-9.33253366437679e-06
-4.2165853192567e-05
-3.69117493798652e-05
-4.75788064388456e-05
-3.13070792885831e-05
-3.92174715765534e-05
-4.19966590720457e-05
-5.15221767336003e-05
-3.57929175826404e-05
-1.9532741893739e-06
-9.65501514361304e-06
-4.65119835217514e-05
-4.02148799077695e-05
-2.66693756838575e-05
-5.62178366922579e-05
-3.46121682206671e-05
-4.42873829289166e-05
6.30888506884257e-06
-3.90834502444379e-05
1.81783155728035e-06
-2.74477372080256e-05
-3.47579167016796e-05
-3.83635627570575e-05
-1.18029013843301e-05
-2.84012915280347e-05
-3.2171645484484e-05
-3.82849232526658e-05
-1.79586200903156e-05
-3.47587440318118e-05
-1.8363012259425e-05
-3.2659111804139e-05
-1.53330411581375e-06
-9.0857282931376e-06
-3.47630499916941e-05
-2.76808127519118e-05
-6.93999005030631e-06
-4.79610789574139e-05
3.99821346984428e-06
-3.74928946698459e-05
-3.57982697961747e-05
-4.97698873082685e-05
-4.46142220635409e-05
-4.7355302764673e-05
-1.23962775433501e-05
-3.95435213876851e-05
-1.25137733405351e-05
-3.38522445879617e-05
5.72568611542274e-06
-4.21145958520663e-05
-2.07773496932871e-05
-4.00990665442465e-05
-4.97728866445551e-05
-1.06999873737639e-05
-1.17588738328262e-05
-1.7184790471928e-05
-1.69688735495527e-05
-3.52271380917613e-05
-3.58931926741454e-05
-4.19430762015346e-05
-3.67732818464142e-05
-1.08259269199364e-05
-3.56797195719357e-05
-1.10740689553676e-05
-3.16949520086249e-06
3.29763533871216e-06
-3.31062660347025e-05
-4.42360933261854e-05
-4.2591117919326e-05
-2.13546764856219e-05
-5.03714358510293e-05
-1.77279201544365e-05
-3.7445529242821e-05
-4.29597539757059e-05
-2.40389212703089e-05
-1.96686427538575e-05
-1.27887460260916e-05
-3.46795831882269e-05
-4.91421487783709e-05
-5.72833961825262e-06
-2.61947068474855e-05
-3.65638290450877e-05
-2.012138144125e-05
-2.75740921422752e-05
-2.15217241386358e-05
-1.70772046018321e-05
-1.71185757256818e-05
-2.49269367331292e-06
-4.54307258598173e-05
-2.22625037622986e-05
-4.8856514060329e-05
-6.04902647048386e-05
-2.18171729928037e-05
-1.36245428197314e-05
1.87496367535748e-06
-5.16698079052608e-05
-1.78734138570129e-05
-5.2236089117709e-05
1.79809691970751e-06
-3.46507640622877e-05
-3.29191677174035e-05
-2.76627230009439e-05
5.62620369423974e-06
-3.51572733018212e-05
-8.15671968638881e-06
-2.65864139268207e-05
-2.10714888552106e-05
-4.58674461784752e-05
-5.16192854812672e-05
-3.62875325082144e-05
-5.98191428550935e-05
-5.07435204276533e-05
-2.05438410564596e-05
-5.60368272752776e-06
-1.50542059371927e-05
-4.19482105926488e-05
-2.65815118980093e-05
1.85737325775566e-05
-3.61125030204939e-05
-2.80722281064547e-05
-4.58599849304824e-05
-3.59259587880631e-05
-1.76838728079197e-05
-1.95922166235149e-05
-1.63355486382861e-05
-3.62524961483975e-05
-5.49691740279286e-05
-5.13987494255443e-05
-6.43369248383995e-05
-2.32188440281964e-05
-3.31626680126553e-05
-4.90494509085851e-06
-3.64008552350868e-05
-3.33016234739961e-05
-1.92766013855105e-05
-3.74547201917091e-05
-9.24006452868088e-06
9.30366832061525e-08
-5.0768366904023e-05
-7.05264226781371e-06
-8.48388394103263e-06
-5.38147577510337e-05
-5.62309066493375e-05
-2.52344919283306e-05
-1.66348609431884e-05
-4.64527915120451e-05
-4.16781732594346e-05
-3.51297945508926e-05
-5.36426974610419e-05
-1.25346941497105e-05
-1.1948384462819e-05
-8.27357470667707e-06
-3.94601999161804e-05
-2.79449549703232e-05
-2.71945463660393e-05
-3.19604792527106e-05
-4.84493576846089e-05
-5.00155271048644e-05
-2.85384485416204e-05
-4.25188034373481e-05
-4.47207565132089e-05
-7.81499186840191e-07
-2.93654842462633e-05
-3.01114582532035e-05
-7.04664834153319e-06
-1.1047572827863e-05
-5.60148801900193e-05
-5.28452056995018e-05
-2.0318034887963e-05
-4.04596180037339e-05
-3.92269279793015e-05
-3.09363279091792e-05
-2.56796600701288e-05
-5.99836277355301e-05
-2.76161421931287e-05
-4.43028339929129e-05
-1.28319412470795e-05
-2.73897595218873e-05
-2.24952812344186e-05
-3.53873828756053e-05
1.29016064366178e-05
-3.62907260066992e-05
-5.19432742327502e-05
-1.06332957371305e-06
-2.58096912178384e-05
-2.56601533892917e-05
-2.00777634866512e-05
-3.43374724869565e-05
-1.02725699103007e-05
-5.17003267163334e-05
-7.84335499197215e-06
-2.20868340115358e-05
-3.78886654274021e-05
-4.03796907404865e-05
-2.19720612244799e-05
-2.50923413811873e-05
-3.25137563633007e-05
-7.19167533589694e-06
-1.89115585663205e-05
-2.84638707103773e-05
-3.00793980111491e-05
-1.0510743782019e-05
-4.0588868838919e-06
-6.25281738770842e-05
-2.27996570712814e-05
-1.30151008669628e-05
-3.76506861135461e-05
-4.07581635615551e-05
-2.21806597614796e-05
-2.11522486620123e-05
-1.65370612919203e-05
-2.16425009714489e-05
-2.34319768282707e-05
-4.59575365118116e-05
-3.57850712184743e-05
-1.26247822487851e-05
-6.1153367883114e-06
-4.31505818901078e-05
-4.833632944093e-06
-4.73135457818938e-05
-2.89976926317567e-05
-4.08892492716274e-05
-8.6538445879645e-06
-2.07855176048252e-05
-3.24546075286607e-05
-3.35737461602889e-05
-3.37021942327779e-05
-1.77522292875299e-05
-3.49682757683888e-05
-1.03536492699747e-05
-2.22017071417205e-05
-4.55390452961876e-05
-2.2480755104401e-05
-1.92469150318878e-05
-1.47417721142282e-05
-3.78354349379157e-06
-1.55922928498235e-05
-4.00052587767902e-05
-3.16745055723107e-05
-2.00584354781633e-05
-3.77785395986742e-05
-5.08980894966345e-05
-2.4273552376476e-05
-2.48284378031018e-05
-7.39363710752744e-06
-1.81396091641395e-05
-2.43182309947164e-05
-3.25788622072739e-05
-3.90259426431857e-05
-1.25403700110195e-05
-1.10194202981027e-05
2.03804813988189e-06
-2.82396186192343e-05
-5.17431033617971e-05
-3.96950864157452e-05
-2.68920015644231e-05
-3.57457566628116e-05
-4.84773505312668e-06
-5.62862112929012e-05
-3.7000908030148e-05
-2.80575756638539e-05
-3.92355718406546e-05
-2.40257796863011e-05
3.70815225361225e-06
-4.65741704200229e-05
-3.14436495905961e-05
-4.24823602648426e-05
-3.84253902289216e-05
-2.19320352934538e-05
-5.87447535835818e-06
-4.85820537494341e-05
-7.29848762635412e-06
-3.82566522786929e-05
-3.03326122701969e-05
-5.01368166514457e-05
-1.65970685961413e-05
-1.44190779071459e-05
-6.81769175494145e-06
-2.72471559687008e-05
-2.27173892336254e-05
-1.2109432108764e-05
-4.75198386631692e-05
-3.55553044744257e-05
-1.24908220137414e-05
-5.00620294831243e-05
-3.90722449290543e-05
-4.87832601694652e-05
-4.96778295735974e-05
-4.20644135641582e-05
6.36090993201514e-06
-3.74406624423274e-05
-4.16009524604721e-05
-4.78424190823748e-05
-4.11363252211945e-05
-3.84235885151386e-05
-3.9515457543527e-06
-6.43265894086244e-06
-2.85142295148369e-05
-4.56168374018939e-05
-1.33914022413236e-05
-4.22982648836758e-05
-3.45786390188764e-05
-2.06226081192579e-05
-3.28081058484819e-05
-4.71176574039064e-05
-1.02137924805872e-05
-3.95677857241814e-05
-4.54580912804584e-05
-1.58918462123826e-05
-6.39359576559658e-06
-4.14593893560686e-05
1.53556072089166e-07
-4.11140647058576e-05
-3.42531153250297e-05
-2.75701759155521e-05
-4.87109058730571e-05
-4.9965365747472e-05
-4.34233574645135e-05
-1.1382847677147e-07
-3.45580337424016e-05
-4.46827885207011e-05
-4.81973400946276e-05
-2.47221743754447e-05
-5.02635196365164e-05
-4.18001872172214e-05
-2.34725625652724e-05
-1.97435839575145e-05
-5.28372777493226e-05
-4.7815776861175e-05
-1.6491717447181e-05
-5.42727204423663e-05
-1.59160421049678e-05
-2.56460662889085e-05
-8.45640376005316e-06
-2.5654977511884e-05
-1.11630452291267e-05
-2.05567783046159e-05
-6.39632044101341e-05
-1.98264054032221e-05
-4.79693859870327e-05
-2.053971178046e-06
-2.31271779312709e-05
-5.34424498909102e-05
-4.89039776954983e-05
-3.10104383023346e-05
-2.39643554917814e-05
9.48074230437835e-06
-2.41290259634616e-05
-4.71076007812328e-05
-4.28408736794342e-05
-3.17690851679453e-05
-4.81434650524087e-05
1.86011563178052e-06
-3.87939056696551e-05
-2.28386102667646e-05
-1.19085111658435e-05
-3.25016114035991e-05
-2.25829983770216e-05
-6.28269535251414e-06
-3.8030456118885e-05
-1.84144014621271e-05
-1.64246770476609e-05
-2.01427444054941e-05
-1.33078614979361e-05
-2.73882343029349e-05
-2.20545774636513e-05
-1.27584916005596e-05
-1.47814159832766e-05
-1.16572175280403e-05
-2.24883207061645e-05
-2.74371401371592e-05
-1.89624958603939e-05
-2.40280876211225e-05
-2.24674632310656e-05
-5.80183899947715e-05
7.01571619874782e-06
-3.26852524520405e-05
-5.53190012946715e-05
-5.04696154133278e-05
-1.08445511805214e-05
-4.61715161506771e-05
-1.81113686884305e-05
-1.39801634349001e-05
-4.10980090292338e-05
-1.06148247663627e-05
-3.95274951708587e-06
-1.29286370097957e-05
2.41418672344586e-05
-4.28971823114458e-05
-3.0730888458156e-05
-4.72070982004884e-05
-2.70790935097072e-05
-4.72451618032572e-05
-3.4996688120813e-05
-2.4405297646151e-05
-3.63982178659202e-06
-2.92391640658612e-05
-3.71528749903469e-05
1.19490334742727e-05
-3.52395736142213e-05
-3.95282558409518e-05
-3.47610914059855e-05
-1.92618459130411e-05
-3.14502030552729e-05
-3.47007708633271e-05
-2.42214142947777e-05
-1.38868258889272e-05
-1.77124382719507e-05
-4.78566816354797e-05
-4.28263438302457e-05
-3.81958240404284e-05
-3.6374516919628e-05
1.80461424326768e-05
-5.30105806269528e-05
-2.56133589973557e-05
-8.60989480005848e-06
-1.10515933827629e-05
-4.45648301029926e-05
-7.72134883586524e-05
-4.66342873876757e-05
-1.8290156607765e-05
-1.50305521581527e-05
-6.45574553269679e-06
-2.45267615468647e-05
-2.21172987075017e-05
-1.29410116799257e-05
-2.80226959505419e-05
-2.58063855974195e-05
-3.64947515731793e-05
-1.28398139429618e-05
-5.29544032487844e-05
-2.12616171817873e-05
-4.21727742114915e-05
-1.05745753653564e-05
-2.83410174580504e-05
-5.32572403998255e-05
-1.86912685303211e-05
-2.59657131977109e-05
-2.34375534544869e-05
-6.89563554599618e-05
-4.13642345185324e-05
-3.45725759489022e-05
-3.33648118493985e-05
-4.45534258676044e-05
9.16839364436089e-07
-2.52565522366376e-05
-3.66138520611561e-05
-8.30102218642106e-06
-2.85268593801356e-05
1.45802691517062e-06
-3.45673097333094e-05
-3.3920268884857e-05
-1.97714343233549e-05
-3.34673303390059e-05
-5.03032700682739e-05
-2.8403322008392e-05
-2.87642547852132e-05
-1.61490633579434e-05
-2.02350677898814e-05
-4.37719208552203e-05
-4.81360839732909e-05
-4.46520985621223e-05
-4.58496163353968e-05
-1.85819619743273e-05
5.48999229568134e-06
-3.43578532972929e-05
-2.08905580543091e-05
-4.12143856187236e-05
-3.02538199442015e-05
6.24102627048612e-06
-2.2336395175569e-06
-4.50231183590376e-05
-2.35534643853854e-05
-4.23615468555415e-05
-5.77463183778448e-05
-3.73948286028238e-05
-2.9596600497126e-05
-3.45237630783662e-05
-4.30330939204461e-05
-3.9644873471394e-05
-4.99438789125649e-05
-4.23914918812056e-05
-2.7250448621939e-05
-5.09608953742046e-05
-2.77868228381973e-05
-2.01303031332488e-05
-3.87261269799258e-05
-3.34327307045677e-05
-1.79975234284885e-05
-7.12524570738974e-05
-3.24419025659668e-05
-3.78717081709915e-05
-9.22603046723951e-06
-1.31102450253403e-05
-3.709407234769e-05
-2.89843745267267e-05
-1.11573639809647e-05
-1.74832986632513e-05
-3.57920141329172e-05
-3.00860200040273e-05
9.42394705086147e-06
-5.53296230975081e-05
-2.92772450889451e-05
-5.93161017849858e-05
-2.48818023959074e-05
-3.20659605741198e-05
-1.84185572415454e-05
-5.49482989676126e-05
-1.59138042952569e-05
-4.97220909442197e-05
-3.24081110589287e-05
-4.95530110877098e-05
-1.68966720260449e-05
1.24747355414234e-05
-1.91127204458713e-05
-1.69036302942266e-05
-1.99265050225769e-05
-2.81284342096464e-05
-2.63717988424256e-05
-4.23007796482997e-05
-7.08939480118805e-05
-3.97601590514839e-05
-2.35366583960996e-05
-1.55359839032115e-05
-6.59378861878973e-05
-2.43096666054321e-05
1.19171746308205e-05
-2.5817683355968e-05
-1.6628389055051e-05
-6.42874252577264e-06
-4.47102468185361e-05
2.65966634184623e-06
-3.27639283321358e-05
-1.19744133354979e-05
-2.48860504268575e-05
-4.00863002820549e-05
-4.28248251024103e-05
-3.62435401684586e-05
-1.57551454406041e-05
-1.05477644037434e-05
-1.04735486761475e-05
-1.62698635717038e-05
-2.76785173651096e-05
-1.99642556418026e-05
-4.46612674754451e-05
8.11855075788794e-06
-6.50389623838189e-05
-3.05959003743124e-05
-3.65020359501982e-05
-2.4220718078525e-05
-1.44093587166312e-05
-2.72329544636591e-05
-3.08639890958089e-05
-3.16068566699674e-05
-3.22679296473085e-05
-3.97144808813258e-05
-4.62193598512415e-05
-5.51536863302861e-05
-2.4730855939842e-05
-3.45307032023847e-05
-1.30044632044996e-05
-2.38603501812341e-05
-2.75269437446514e-05
-5.02759557237642e-05
-5.07122463890043e-05
-3.57523901180865e-05
-2.33835416434369e-05
-2.47818096228228e-05
-2.53594794702181e-05
-1.99611863158714e-05
-3.09854437967188e-05
-1.26062051082604e-05
-3.6405470714467e-05
-1.80361016812743e-05
-1.37668645310338e-05
-2.32713230663351e-05
-1.42546012325737e-05
-2.46238130594967e-05
-3.65425989966388e-05
-3.18531514390121e-05
3.77082207861964e-06
-1.43398646753599e-05
-2.70584464036903e-05
-3.11938575202768e-05
-1.57904359807e-05
-2.3327728172702e-05
-3.82103409662761e-05
-4.70696625599828e-05
-4.55638885865443e-05
-7.73827310053957e-07
-3.74863780528817e-05
5.05136251826282e-06
-3.12671108728478e-05
-1.68045070523088e-05
-4.32438101270495e-05
-4.33835017976282e-05
-3.66887773078336e-05
4.13608814056283e-06
-2.80814888653326e-05
-5.88722812992472e-06
5.33266019926791e-06
-2.89693141104143e-05
-4.87912279220257e-05
-5.04643181837744e-05
-4.81377240915274e-05
-3.45651662235308e-05
-9.53832505397213e-06
-2.15887803231136e-05
-1.79155405225624e-05
-3.00702388347088e-05
-4.10548256171896e-05
-2.23084740744786e-05
-1.7611577319856e-05
-4.37187939499068e-05
-1.6560753446659e-05
-3.96343554726221e-05
-5.08640996993358e-05
-1.06798128789046e-05
-4.73207678234619e-05
-3.67838013327513e-05
-3.56400983585479e-05
-9.48184157304942e-06
-1.98170657628049e-05
-2.33924005116518e-06
-2.79430488249245e-05
-4.73193888576412e-05
-5.65859372318439e-06
-4.50691689353319e-05
-2.00194416667267e-06
-1.69125492861744e-05
-3.97637564936165e-05
-2.61830864594336e-05
-5.28081265707116e-05
-2.95110592980169e-05
-2.91067008419858e-05
-2.92829926280752e-05
-2.09566746276698e-05
-5.24534895019859e-05
-4.52136695854615e-05
-5.88210385337094e-05
-1.3633410623245e-05
-3.78695128355555e-06
-2.31803771007327e-05
-4.37406137553325e-05
-5.18138285609897e-05
-6.0217301427156e-05
-1.91389348111944e-05
-5.14188899670293e-05
-1.01494277930468e-05
-5.83783795909955e-05
-2.78784398762996e-05
-5.07821912610716e-06
-2.35317448943146e-05
-4.31566434639053e-05
-3.25237830871564e-05
-2.87865435646402e-05
-4.81426767405099e-05
-2.99512599792594e-05
-4.48010228349281e-05
1.18505917515425e-06
-8.35159734728199e-06
-1.58629880600293e-05
1.98336134406747e-06
-2.37929818886501e-05
-2.13920261324333e-05
-4.21767872406328e-05
-4.66810832516862e-05
-2.52188668475712e-06
-3.9061069702038e-05
-4.69199230702805e-05
-2.95542102606616e-05
-5.48795176022525e-05
-2.12561373912839e-05
-1.09691745616716e-05
-1.95055298757899e-05
-1.23873315001031e-05
-4.63802143291925e-06
-3.44610676741028e-05
-2.11393849807144e-05
1.86055666219271e-06
-2.11536791365903e-05
-2.99946519174507e-05
2.98013459410409e-06
-3.51741040503686e-06
-2.57673237103387e-05
-1.3405232301653e-05
-2.57420209041528e-05
-4.2170195237063e-05
-1.23411025728854e-05
-2.21871804418996e-05
-7.80111383672961e-05
-3.78864885433373e-05
9.10667138409452e-06
-1.91638415304828e-05
-3.93023589320175e-05
-9.02727366814515e-06
-4.04021891465178e-05
-2.61839342792888e-05
-2.04465544486372e-05
-2.29609932411554e-05
-3.57644321222568e-05
-3.53534557818002e-05
-4.03370219088623e-05
-5.35664959359937e-06
7.17250666291253e-06
-1.21906283621215e-05
-6.70437414208861e-05
-2.71240834526122e-05
-1.95466313480158e-05
-2.26949047274559e-05
-4.73745871413825e-06
-4.34038024063187e-05
-2.32726173502652e-05
-4.88642019588678e-05
-5.53565074799678e-05
-3.71497051659612e-05
-2.9830555418361e-05
-3.10942952036028e-05
-3.86765137580551e-05
-1.99055910666923e-05
-3.18929103527271e-05
-3.85468596301051e-05
-3.9803451473663e-05
-5.8775206376567e-05
-1.42039404412609e-05
-4.80263556435525e-05
-2.26868482329244e-05
7.31770570580714e-06
-3.65022047679523e-05
-5.15035329883699e-05
-3.41224411912888e-05
-8.54763140000621e-06
-2.62316823768715e-05
-5.19410029693578e-05
-1.68128770379592e-05
-4.41742417327009e-05
-5.57300887885044e-05
6.38611481963624e-06
-3.6006844324795e-05
-2.62279684515827e-05
-1.86067872260118e-05
-4.28803214296185e-06
-8.01551914625409e-06
-3.92022988650102e-05
-2.97824656833406e-05
-1.56949989836502e-05
-4.60308778509307e-05
-9.30363202729627e-06
1.72311796610526e-06
-2.47890441539592e-05
-2.7094708398309e-05
-2.36033035220953e-05
-1.67381795446764e-05
-3.66944909339974e-05
-4.32254489701651e-05
-5.38031798771231e-05
-2.49671216752849e-05
-2.89281133179074e-05
-3.03588176861963e-05
-1.95917883296777e-05
-5.71014583462096e-05
-4.10455289597796e-05
-3.44158471077515e-05
-3.43786040910547e-05
-6.20530035018764e-06
-4.07231802780783e-05
-1.94706912864021e-05
-4.51038736305741e-05
-2.04536794912666e-05
2.27630317272974e-05
-4.05251622917633e-05
-3.84798440179423e-05
-2.45089199534336e-05
-2.96897648268101e-05
-3.27579834451235e-05
-3.2298542769059e-05
-6.68682349213748e-05
-2.64338772689816e-05
-3.78242797398158e-05
-2.35970364350764e-05
-2.14973876021242e-05
-1.91632540823218e-05
-4.1986088877606e-05
-8.23436625643275e-06
-1.78583413969776e-05
-2.76816823162655e-05
-1.9198128163962e-05
-3.0511531170276e-05
-3.86899196788712e-05
-3.71355529813909e-05
-1.85413817325333e-05
-2.21177103915222e-05
-7.76744971506918e-05
-3.18604602232505e-05
-4.06027012022408e-06
-3.12750646858639e-05
-6.30658380927256e-06
-3.09288037836376e-05
-1.48431771525704e-05
-2.65717820920474e-05
-3.39984351394097e-05
-3.71567644369227e-05
-4.01902623467845e-05
-1.88871450316533e-05
-2.40024318709217e-05
-3.43453175775055e-05
-3.1801749632224e-05
-2.79667318345219e-05
-2.74535223044344e-05
-2.2436736240648e-05
-3.87948275595944e-05
-1.98584539406609e-05
-2.43377674020547e-05
-2.64828182942396e-05
-2.21605469328472e-05
-3.70690865461899e-05
-3.35867526090858e-05
-2.86494339745085e-05
-4.55547849468664e-05
-1.1595377963341e-05
-9.67029102484666e-06
-3.74951375857325e-05
-3.47660740361366e-05
-2.20011467165298e-05
-3.5988982587732e-05
-3.65251529989803e-05
-2.32148807819642e-05
-2.84592095351323e-05
-1.73666123166339e-05
-1.53667969539997e-05
-4.31514650016872e-05
-4.73425841246845e-05
-3.4734783406407e-05
-1.0754342095924e-05
-4.35252348489929e-05
-2.28194746023623e-05
-2.83908268310318e-05
-2.35632700152359e-05
-2.41650473806321e-05
-3.69811509970103e-05
-1.10870690787336e-05
-1.65840659188831e-05
-2.27130644316332e-05
-1.61352105163971e-05
-3.71685055378334e-05
-2.05895978485617e-05
-2.04497963556829e-05
-4.68795419988741e-05
-5.8112967801427e-05
-1.59416031861928e-05
-1.65614104430211e-06
-1.79265049156401e-06
-5.13102785493181e-05
-1.1116412434426e-05
-3.49817800453388e-05
-3.55669869813437e-05
-4.91447183218639e-05
-1.70258781398206e-05
-3.41428284079777e-05
-2.11065750469116e-05
-4.80679801967809e-05
-1.67152563570575e-05
-3.34566718804587e-05
-6.87327326643302e-05
-2.81407589110989e-05
-3.55131092160958e-05
-3.75534061278144e-06
-2.78711964330221e-05
1.46637592392904e-05
-3.98014411796994e-05
-3.66080319752213e-05
-3.31497054532331e-05
-5.03046039634171e-05
-1.43140822017279e-05
-2.55318039625453e-05
-3.24116274499562e-05
-4.82780791586828e-05
-5.17362129190127e-05
-2.93330079088045e-05
-6.32122903685164e-05
-3.45840773478438e-05
-1.2373742836192e-05
-4.77356141325669e-05
-1.93920030659662e-05
-5.73179442334084e-05
-3.33047158424322e-05
1.94154156421196e-05
-1.89892011815004e-05
-2.39143935588522e-05
-4.13836563857321e-05
-1.4326374955173e-05
-3.17106511133733e-05
-2.48936956890343e-05
-4.68839044050818e-06
-1.80087750420263e-05
-3.47401476592682e-05
-2.62608574662617e-05
-4.07869852123018e-05
5.62741080404741e-06
-2.0895197139549e-05
-3.84567302714399e-05
-7.68990810274052e-06
-2.42111366961532e-05
-2.33191039021342e-05
-2.61760346827172e-05
-3.01616861765948e-05
-7.13739637704339e-06
-1.22723525958819e-05
-3.42329609008351e-05
4.46747828156007e-06
-6.0925899650856e-05
-2.41133854934302e-06
-3.02154299295892e-05
-2.26659945111666e-05
-1.62121662609191e-05
-1.39148232300421e-05
-1.00485756460474e-05
-3.39245319732031e-05
-5.42213848713807e-05
-3.76180591264631e-05
-2.6783379773602e-05
-2.33978065547235e-05
-1.06600822321614e-05
8.11795935698022e-06
-2.84201917002157e-05
-4.77093906688525e-05
-3.31425323360225e-05
-2.37876035064275e-05
-5.6699582810648e-05
-2.81370138566282e-05
-3.69296170689621e-05
-2.42813881565932e-05
-2.76132061802442e-05
-3.1980903762013e-05
-2.60982654394312e-05
-1.97561322219887e-05
-1.04034651276692e-05
-3.88790482642471e-05
-2.04269579682569e-05
-6.2664474647643e-05
-4.77478014154317e-05
-5.05839423570161e-05
-3.4933150715155e-05
-1.89023363214034e-05
-3.213031589265e-05
-3.83857999848341e-05
-3.03851299715424e-05
-3.79319497552213e-05
-3.72911483529874e-05
-2.67647176741713e-05
1.26374331582863e-06
-5.29868072176703e-05
-5.16180876459981e-05
-9.85585244368381e-06
-3.95510925561261e-05
-3.91391380509939e-05
-2.80504182119833e-05
-3.03479252001763e-05
-3.73095032986318e-05
-3.8321750753007e-05
-3.26532075644943e-05
1.31415273886129e-07
-3.60911461262859e-05
9.98017439135421e-06
-1.64295630043965e-05
-3.95660077930584e-05
-4.16394615871366e-05
-2.61556056043542e-05
-4.34067503473484e-05
-2.92483823936162e-05
-2.56732391033228e-05
-5.94877157833641e-05
-4.21961846168378e-05
-5.04570595517205e-06
-1.90178706554601e-05
-2.03954743213827e-05
-1.84024641809736e-05
-5.2825109147468e-05
-2.85384971348816e-06
-2.88690492345702e-05
-3.81803921226387e-05
-3.08621619681748e-05
-2.79830016697439e-06
-3.37482506249761e-05
-3.58216910847384e-05
6.03688684159617e-07
-4.58027600798819e-05
-5.37109346607388e-05
-4.16487264834267e-05
-1.06841155213679e-05
-1.13320300096687e-05
-2.50770979427083e-05
-5.02260450248093e-05
-1.91278126433769e-05
-1.03301722108253e-05
-1.92773155399016e-05
-2.8189289729288e-05
-3.0929907570931e-05
4.42997676771444e-06
-7.19716046042859e-06
-2.64386315411428e-05
-2.53349236769508e-05
-1.91921913170582e-05
-2.65642899519045e-05
-1.71874909535016e-05
-2.03173408414065e-05
1.81953306908905e-05
-3.47094347009144e-05
-3.60227356421673e-05
-8.73223350232525e-06
-2.24336636796847e-05
-3.02969476507346e-05
-5.11283084940695e-05
-3.54251623707158e-05
-1.89108394486027e-05
-1.07068586811053e-05
-3.19361304048349e-05
-2.72493520910812e-05
-3.26753157340569e-05
-3.89161398782952e-05
-3.95454695934319e-05
-3.65720669671772e-05
-4.3362743663379e-05
-2.80047354856522e-05
-1.94021036315443e-05
-1.75613099874986e-05
-4.36561450451348e-05
-3.02952154235856e-05
-3.9928791075009e-05
-2.48177913310008e-07
-2.79654841739521e-05
-1.33508312735824e-05
-2.91932832665991e-05
-1.25136942975443e-05
-5.68551278986894e-05
-1.87045382888756e-05
-2.3525046747424e-05
-1.67116951287145e-05
-6.82433112593269e-06
-4.01271212149405e-05
-2.65640142115562e-05
-5.56836210533675e-05
-2.62991628809829e-05
-1.62731049769377e-06
-1.5669106468754e-05
-3.36689039506069e-05
-1.67677697079094e-05
-1.51882404026841e-05
-4.20938517955361e-05
-9.27263619485215e-06
-3.92937807020787e-05
-6.35199491957831e-06
-4.25571880899028e-05
-3.88180125424765e-05
-2.19697352138372e-05
-1.74515932569296e-05
-3.81823403960232e-05
-3.18312241936732e-06
-5.30921426332336e-05
-3.2511287882465e-05
-1.5626092554546e-05
-6.0885098264557e-05
-4.6690464112285e-05
-5.09794736530334e-05
-1.80616465114486e-05
-3.7875952767754e-06
-5.38173908854238e-05
-1.23769845775911e-05
-1.67314452284319e-05
-2.60905207414321e-05
-4.96887450492494e-05
-3.28972036512857e-05
-3.69256805286704e-05
-1.45946788283926e-05
-4.67005177448602e-05
-1.6172886649373e-05
-1.18761137022275e-05
-1.63021518720611e-05
-1.01228722568482e-05
-9.26716345530421e-06
-7.90801200126416e-06
-1.73869329142686e-05
-3.79900588780833e-05
1.9780854919931e-05
-1.59163569846163e-05
-2.49508527189374e-05
-3.51024465108458e-05
-1.13804740699158e-05
-2.74521597448336e-05
-3.36922334450982e-05
-5.51151724101241e-05
-2.40304239670043e-05
-5.24721579917386e-05
-3.12706334491228e-05
-3.17747642394087e-05
-3.19277991799384e-05
-4.84480249109625e-05
-6.57725942617607e-05
-3.42762485603347e-05
-4.58516685371696e-05
-1.80964750951945e-05
-1.62873313695778e-05
-7.17293908280645e-05
-1.7754677656859e-05
-2.86609861466568e-05
-3.41781795848627e-05
-2.83533131760366e-06
-2.78173706358861e-06
-2.91260010186832e-05
-2.08535983857288e-05
-5.33001851645858e-06
-2.13977990041181e-05
9.33098016637517e-07
-8.67887078461343e-07
-2.73722909132003e-05
-1.71323999813746e-05
-2.22112610088337e-05
-5.05742782825368e-05
-3.25791847615318e-05
-2.10683062459038e-05
-1.78204645597544e-05
-1.53510994635099e-06
-7.75698530102501e-06
-5.01259428591835e-05
-4.71724693474321e-05
-3.69700068374344e-05
-3.35015700130435e-05
-3.39998865068443e-05
3.37984902923011e-06
-4.58835273389666e-05
-7.18491187366621e-06
-1.94288582931507e-05
-5.013662993896e-05
-2.26843613860527e-05
-3.05872964731768e-05
-4.10834890234574e-05
-1.03435261154704e-05
-4.14247263922054e-05
-2.57774100669629e-05
-5.58251427186056e-05
-1.48077614457345e-05
-4.23830751174001e-05
-3.97219292593369e-05
-2.65295771068763e-05
-6.31494684265715e-05
-5.27831605308862e-06
-9.41342160729026e-06
-8.6256692436972e-06
-2.9530353435754e-06
-3.74763535649214e-05
-3.00604352375181e-05
-2.09418253106037e-05
-1.4284915196042e-05
-4.7195538518419e-05
-4.59041161693198e-05
-1.67058399451007e-05
-3.85483798552516e-05
-3.46312992859076e-05
-4.16636477851906e-05
-2.14040860936084e-05
6.64819219661104e-06
-3.81074751405392e-05
-3.72552364440407e-06
-2.26612809254656e-05
-3.48037076945919e-05
-7.29601843950436e-05
-3.54139215056961e-05
-2.33345079319732e-05
-1.33146706020396e-05
-2.98057040330246e-05
-2.32929695715638e-05
-4.35448079809648e-05
-3.22336901000912e-05
-5.3982275358095e-05
-1.74227626792389e-05
-3.0984151980136e-05
-1.05940510146781e-05
-3.18352975999531e-05
-3.20790897358393e-05
-3.81935385330734e-05
-3.00145107695682e-05
-2.3380550206718e-05
-3.14472886964358e-05
1.03782911689436e-05
-1.59880369962619e-05
-1.66363824888278e-05
-4.55148315044766e-05
-4.32874542445372e-05
-3.90206453893019e-05
-4.18005426244935e-05
-2.00516227215189e-05
-3.55333040064938e-05
-2.47633831581009e-05
-2.17648186533173e-05
-1.99574955025147e-05
-3.96587555669421e-05
-3.66545251211674e-05
-2.24911764575443e-05
-1.8478496374029e-05
-2.83028436556368e-05
-2.99052873471829e-05
-2.55104650510196e-05
-3.15564785102595e-05
-4.47491268051843e-05
-4.72240335032701e-05
-2.49422937372582e-05
-3.84703656120829e-05
-3.37399674016622e-05
-5.83931736716084e-05
-1.05669412442462e-05
-3.81912888322855e-05
-2.51849875418562e-05
-2.71266188532318e-05
-2.37353992563343e-05
-2.09756553497123e-05
-1.66457989333249e-05
-4.2733655875087e-05
-8.77082669651846e-06
-6.84055081898544e-05
-3.58617214667828e-05
-3.66420588145432e-05
-4.7844898244696e-05
-7.01576148620893e-05
-2.94066307250272e-05
-2.82482948656375e-05
-2.91588874791094e-05
-4.16443913495113e-05
-2.08516106924977e-05
-4.37376568943253e-05
-2.41706225490345e-05
-1.6999274289002e-05
-1.72525518439507e-05
-1.31728239560696e-05
-2.577016952865e-05
-1.41252191224659e-05
-1.87807918151853e-05
-3.39976045306063e-05
-1.64408634695321e-05
-5.14465268986969e-05
-4.53735050136252e-05
-2.52475759509552e-05
-5.15060521946216e-06
-1.77762011353286e-05
-3.62746804770006e-05
-2.61903830558382e-05
-6.52312057752951e-06
-3.13185720334953e-05
-1.34484291575757e-05
-3.00325587580783e-05
-4.76195719465611e-05
-2.84793400771564e-05
-2.0983707618634e-05
-2.87484638838834e-05
-2.07615653091444e-06
-3.27415594098375e-05
-1.82570933672917e-05
-6.9781840054711e-05
-9.65890102647054e-06
-2.03303408802378e-05
-2.56781103762745e-05
-1.26013643058487e-05
1.34459014697241e-05
-1.44696221864672e-05
-7.84554919900294e-05
-3.42095322788227e-05
-5.29510414608861e-05
-3.37528216526574e-05
-2.63264188290384e-05
-2.15051184253723e-05
-3.11657326899795e-05
-1.68485653041228e-05
-3.67074619126379e-05
-2.61984908792745e-05
-5.12546559853271e-05
-2.8761177225775e-05
-1.23471915154145e-05
-9.98388487857527e-06
-5.10200061940732e-05
-1.35237714060024e-05
-8.06320272875476e-06
-2.56405419286297e-05
-1.53970439165074e-05
-4.82338705543189e-05
-2.41295103229145e-05
-5.98513962923438e-05
-2.77609745694472e-05
-1.86245439374141e-05
-3.09668256711737e-05
-2.54162243893798e-05
-7.55190357574113e-05
-1.79253876830758e-05
-1.9343034612564e-05
-3.27018719492086e-05
-7.48181017763208e-06
-2.00129885464245e-05
-3.89694414387806e-05
-4.31419980389752e-05
-3.97805514030364e-05
-1.0682536469153e-05
-2.76127909013904e-05
-4.42603688860683e-05
-2.64495477277493e-05
-5.05600849000338e-05
-5.15050518222558e-05
-5.56512984137703e-05
-2.06073827715833e-05
-7.20494900898723e-06
-1.70331731165768e-05
-9.71974497839522e-06
-9.90196715259638e-06
-3.85070687668313e-05
-1.8427000299346e-05
-2.36857282930901e-05
-3.99975420876808e-05
-3.27369117649804e-05
-3.50658042486606e-05
-4.67856088538737e-05
-5.05536858839745e-05
-1.73140466772531e-05
-1.60694052900966e-05
-5.6787167306991e-05
-3.40563317486191e-05
-1.37422485358851e-05
-4.8669639166312e-05
-8.85454804110637e-06
-3.75088087516084e-05
-1.31108046372435e-05
-2.33464318306135e-05
-4.56946540294695e-06
-3.48034102648839e-05
-1.52949275274339e-05
-1.65008651775259e-05
5.64731809258303e-07
-4.84246450841567e-05
-3.73600374713392e-05
-8.17144592973097e-06
-4.24793507158631e-05
-3.42703535636706e-05
-3.59146572837837e-05
-2.05202322010792e-05
-4.75471542284409e-05
-3.99977800880171e-05
-3.60046313453432e-05
-3.4430931733495e-05
-1.06574117669116e-05
-4.73048503303802e-05
-1.64566845177514e-05
-5.40838863867174e-05
8.10622614962414e-06
-3.27429061689e-05
-2.99162600315815e-05
-5.23854283427358e-05
-5.10320979623353e-05
-3.28966979055937e-05
-5.10968597331356e-05
-5.11435955686275e-05
-5.4037766748652e-05
-5.69200949277249e-05
-4.97793953140609e-05
-1.67670817506687e-05
-4.19298673656267e-05
-3.51892960741923e-05
-3.04739651214575e-05
-4.96214143842459e-05
1.0626874851108e-05
-2.88852436014926e-05
-1.46023330853835e-05
-1.74086238156715e-05
-4.21055194792839e-05
-2.8312966495892e-05
-5.75334113987401e-05
-2.99502317853496e-05
2.27434971507613e-06
-2.64672500020554e-05
-2.2950938423394e-05
-3.35507694184816e-05
-1.99170334920081e-05
-4.14484836992685e-05
-6.15775808283039e-06
-3.41415145599226e-05
-1.97651136432645e-05
-4.39944402023876e-06
-3.29705693011491e-05
-4.87598841348412e-05
-5.25852368263027e-05
-4.06467010354738e-05
-2.25109332038303e-05
-3.05993800722856e-06
-1.39962487736017e-05
-2.53603719843633e-05
-4.1730066116808e-05
-5.11071908149622e-05
-1.30893344127742e-05
-4.67547537419001e-05
-1.50656186073289e-05
-4.04156322634115e-05
-9.56243242791628e-06
-5.15559463411421e-06
-1.08015993324613e-05
-2.83148866033278e-05
-3.20545506804958e-05
-2.02907101014287e-05
-1.1355129826661e-05
-4.86422710119647e-06
-2.18266737490306e-06
-1.86135606715282e-05
-3.17339232433631e-05
-3.62949113095665e-05
-4.62826372161089e-05
-4.64045209414043e-05
-4.08824322014366e-05
1.87219816853987e-06
-6.16449616227966e-05
-1.81929828962907e-05
-2.10286502303675e-05
-8.50507694823293e-06
-4.30213902575322e-05
-3.07009524072625e-05
-1.91797169580906e-05
-3.89899562222955e-05
-8.69368385311951e-06
-1.84081891348633e-05
-4.59759965246234e-05
-2.9473427155532e-05
-1.29701752889004e-05
-7.07076978610577e-06
9.60660159089671e-06
-3.76873669034101e-05
-2.5270782168921e-05
-4.20291859798187e-05
-3.55688579642519e-05
-3.593351416992e-05
-1.44495254313877e-05
-5.19783880365808e-05
-2.64930896399327e-05
-4.84491732675322e-05
-4.54675174697673e-05
-4.24424754586057e-05
-3.30834218258463e-05
-6.09465706301198e-05
-1.1160344378436e-05
-2.47169395872793e-05
-4.37782225237949e-05
-7.10040120371996e-05
7.68759826577591e-06
-1.19642509600791e-05
-3.23466003303917e-05
-2.32852030078867e-05
-3.4482761564609e-05
-3.52133543855945e-05
-4.70083911848096e-05
-4.74910819733979e-05
-3.02069986033162e-05
-1.98228675737419e-05
-4.01634282735583e-05
-4.37595606237244e-05
-6.44233455635116e-05
-3.80174240412628e-05
-2.37136857688274e-05
-2.46837242565803e-05
-2.45709375117053e-05
-2.4653558139935e-05
-5.23215525870845e-05
-2.40973661874461e-05
-9.81591036511275e-06
-1.20754014538688e-05
-2.91550938784112e-05
-1.35987385679872e-05
-5.6801645965474e-06
-1.73633042072705e-05
-3.40146256078168e-05
-3.89919519037084e-05
-4.44887930709685e-05
-5.62152360521673e-05
-2.33003831073959e-05
-2.04258983612244e-05
-2.97696354395023e-05
-4.32659391879443e-05
-4.19405896464791e-05
-1.33800266491441e-05
-1.51058688924664e-05
-5.11967064821621e-05
-2.89440094091785e-05
-9.55862817358681e-06
-1.79105200711909e-05
-1.55540148459218e-05
-3.36148533119873e-05
-2.91798505909479e-05
-2.90171927995501e-05
-5.46936837217186e-05
-3.25281676712356e-05
-4.24790280640911e-05
-3.95042619049786e-06
-3.05555852981977e-05
-6.88497447671794e-05
-6.85632729594633e-06
-2.2705111472766e-05
-4.03980571003995e-05
-2.98868296619464e-05
-2.64568294378979e-05
-4.05636289321993e-05
-2.13786205981792e-05
-4.22386970198147e-05
-1.90613765094041e-05
-2.44492306310912e-06
-2.17343125778153e-05
-2.64398178747444e-05
-4.64388078554803e-05
-7.46739150987267e-06
-4.62928380438823e-05
-6.26696803223744e-05
-2.43420699844663e-05
-2.42710252674535e-05
-3.08991934923253e-05
-1.96777140787151e-05
-2.06928093995917e-05
-3.70525635458906e-05
-3.54908708483258e-05
-3.61471872572745e-05
-4.06281657373897e-05
-4.78017158011888e-05
-2.58772177526217e-05
-2.1237470184603e-05
-3.21163123291746e-05
-3.71906523535945e-05
-1.57612368918968e-05
-4.34034144091517e-05
-3.14794964286184e-05
-3.48297191691644e-05
-2.2601796505127e-05
-2.00243896502453e-05
-1.74604563585063e-05
-3.87679831866253e-05
-2.79519555414047e-05
-2.54907870960269e-05
-3.21555215317834e-05
-3.84426013621667e-05
-2.95918984901061e-05
-2.72427924967846e-05
-4.51604403745784e-05
-3.54774690114823e-05
-2.02940532514358e-05
-7.4481766696294e-05
-2.10356200221707e-05
-4.35106031306058e-05
-1.30709662436942e-05
1.57594976404789e-06
-1.62111648107342e-05
-2.93464200542443e-05
-3.97429992457444e-05
-3.61545794613159e-05
-3.56412110302745e-05
-1.51817874935915e-05
-6.33062029749619e-06
-3.15408821212538e-05
-1.15337868940103e-05
-1.69671240313929e-05
-1.86577452149437e-05
-4.97137430067651e-05
-6.74686378799635e-06
-3.84050307512492e-05
6.10607182286288e-06
6.70958155776377e-06
-5.6460266490202e-05
-1.46853518592547e-05
-5.01652691839283e-05
-1.9521591107698e-05
-3.01941880171876e-05
-4.56079979309579e-05
-2.53110103167984e-05
-1.24964237936928e-05
-1.77257136323872e-05
-5.47470667767634e-05
-2.53917245324479e-05
-9.44573215263123e-06
-3.08320886833409e-05
-4.50396097064479e-05
-1.83087829452408e-05
-3.06929135226658e-05
-3.49337149062788e-05
-1.59288919345778e-05
-2.20911418053314e-05
-4.35197228034398e-05
1.55599261123334e-06
-1.26248515676969e-05
-2.02616846621304e-05
-2.90298858070723e-05
-5.67401118732966e-05
-3.33371823299519e-05
-2.97011552248104e-05
-1.36630137419069e-05
-4.46910527593414e-05
-2.13318557946997e-05
-5.3591819828474e-05
-3.23454977162033e-05
-5.08784397913678e-05
-4.15587721140933e-05
-3.67212403032912e-05
-4.52479044834561e-06
-2.91366306693883e-05
-4.39001679507147e-05
-5.29791172017218e-05
-2.53816491988154e-05
-3.19282506237462e-05
-8.66280514465727e-06
-1.81786506298548e-05
2.57920613047057e-06
2.41198012847261e-06
3.51908742110512e-06
-2.68764684564951e-05
-5.13515153170017e-05
-1.33587154450147e-05
-3.74837543983678e-05
-3.00872765363807e-05
-7.7313367090975e-06
-2.96727105755109e-05
-2.19984669679199e-05
-1.24973197480455e-05
-5.19279303452372e-05
-3.41594720095416e-05
-6.20993977551735e-05
-4.76620962368902e-05
-7.45364366896851e-06
-5.49505327477383e-05
-2.51133037067648e-05
-3.86603249778789e-05
-1.73154986296163e-05
-2.33600145856985e-05
-4.88393578162997e-05
-3.68235563825006e-05
-5.85683091271211e-05
-1.14384461697615e-05
-3.45950367756786e-05
-1.90009392098064e-05
-1.25121279515763e-06
-2.44987903912665e-05
-4.18640077269706e-05
1.22236944084133e-06
-4.49745972538079e-05
-1.33269479341517e-05
-3.6088460658305e-05
5.94882437543095e-06
1.80797193111419e-06
-4.47858496990789e-05
-6.38020090762483e-05
-1.15791612451173e-05
-2.82492398574818e-05
-1.66638504019948e-05
-3.32381262492923e-05
-5.25423674648036e-05
7.3116290322756e-06
-1.43358894997632e-06
-2.27388173911182e-05
-5.03267142054809e-05
-3.94893652126959e-05
-4.70234775361573e-05
-3.46228163543122e-05
-4.03608106466396e-05
-3.13115990136333e-05
-4.45006858209801e-05
-3.10989147409446e-05
-3.61734549482643e-05
-2.43521739602309e-05
-3.59500202873535e-05
-1.98367329008727e-05
1.63585741224374e-05
-3.41813857163027e-05
-4.55313850065465e-05
-3.65965394384279e-05
-1.39587818956005e-05
-3.55363241124832e-05
-2.90844164906401e-05
-4.62034103358063e-05
-5.05495630836118e-05
-4.10287603294323e-05
-1.22625375416856e-05
-5.6337150473499e-05
-5.64757604817326e-05
-3.96598267406977e-05
-4.14264450567743e-05
-1.97178667548239e-05
-2.87030117559262e-05
-3.79892768740263e-05
-6.6595999686911e-06
-2.75489558932486e-05
-2.91896416014053e-05
-2.44393712073765e-05
-4.0897487481018e-05
-4.58653354914011e-05
-4.14112378095451e-05
-4.21779472070641e-05
6.32455969187607e-06
-3.18025012846825e-05
-4.33044762634367e-05
-6.69888381651172e-06
3.66817287840932e-06
-3.60427364900634e-05
-3.68832384699833e-05
-1.98813400698024e-05
-3.48006899572439e-06
-5.25777237265035e-05
-3.29541102573347e-05
-1.50996718070741e-05
-4.91606530672225e-05
-3.68176335312277e-05
-2.957172303223e-05
-3.68995186557672e-05
-3.0488544287455e-05
-5.08067005525115e-05
-2.9756997969404e-05
-2.8010181133832e-05
-3.30786743598875e-05
-2.06579051377876e-05
-3.51545490702673e-05
-2.2009219411062e-05
-1.95531110182115e-05
-4.34866359109731e-05
-3.56467710177714e-05
-4.37931690536483e-05
-1.93553696020635e-05
-4.50178963724942e-05
-3.6007314416702e-05
-2.18813300969139e-05
-7.02923058978956e-05
-3.78175275469258e-05
-3.97639278190258e-05
-1.89973417133318e-05
-3.24703945151273e-05
-9.61771735974724e-06
-2.63316595978465e-05
-3.46140546341901e-05
-1.48272355111949e-05
-3.40476763214676e-05
-3.16353651793845e-05
-4.33712052747397e-05
-4.28586343566919e-05
-1.80477783727021e-05
-5.44848733041116e-05
-3.56549442810428e-05
-3.10991610147571e-05
-4.74463078357519e-05
-2.9516804533535e-05
-3.68442778513511e-05
-1.74163010797809e-05
1.0146119123566e-05
-6.23993335365983e-05
-2.0047213305675e-05
-4.58223458579645e-05
-4.14116675614409e-05
-2.73537178601288e-05
-4.54242687004766e-05
-2.58319614537457e-05
-5.03965789881369e-05
-5.99357591185905e-05
-4.38613622765981e-05
1.5768712804978e-05
-2.91545984697974e-06
-1.53946720957816e-05
-1.64655620341006e-05
-5.89819653366598e-05
-4.09561751967066e-05
-8.20590521097034e-06
-1.28744644994261e-05
-5.40053671600372e-05
-4.30953502873984e-05
-1.70560743051568e-05
-2.42259434791615e-05
-5.65699403115691e-05
-2.88516450234886e-05
-3.78061188375586e-05
-2.18848033607941e-05
-2.32845742214284e-06
-4.98832978718663e-05
-1.55518952440456e-05
-5.15553126983017e-05
-2.46182713644926e-05
-4.00344329381145e-05
-1.77588976956789e-05
-5.39672517011426e-05
-4.62954818890027e-05
-2.41039168616229e-05
-4.12670982360447e-05
-2.21831380704436e-05
-3.66628296217803e-05
-2.24638939767036e-05
-2.19077267180316e-05
-3.3183723405062e-07
-4.25018754027198e-05
-3.24561709161331e-06
-2.15104060977041e-05
-2.01886502730138e-05
-2.96537700190254e-05
-1.92864935118271e-05
-2.38300885720179e-05
-3.44272854735411e-05
-2.48105652526305e-05
-4.36945580247864e-05
-4.48252863913839e-05
-1.6054434783313e-05
-1.82271023690282e-05
-3.06826255346632e-05
-5.24426188129063e-05
-4.18913311888113e-05
-2.20317937156243e-05
-4.35159639678044e-05
-1.65022631650401e-05
-1.65523210602542e-05
-2.62067729338258e-05
-1.39579074330831e-05
-3.9090183389463e-05
-4.59890486597173e-05
-1.26890555705667e-05
-3.9432236537424e-05
-2.77795111559694e-05
-3.79878723269218e-05
-1.39100340913419e-05
-3.7997048414915e-05
-2.63129697660528e-05
9.63371633295744e-06
-5.27129409595607e-05
-2.43941521621056e-05
-4.19724811033056e-05
-5.45062064266253e-05
-3.55375677189059e-05
-1.79775695704249e-05
-4.56913021102691e-05
-2.50347591137978e-05
-4.82614225121957e-05
-1.56796959595524e-05
-2.96254181386543e-05
-1.83080182742762e-05
-5.7544051931926e-05
-3.10414568063466e-05
-3.4371461701334e-05
-1.49861145405355e-05
-5.29114995273157e-05
-1.83132359031923e-05
-4.66955179612454e-05
-1.81816841233044e-05
-5.14589879486844e-05
-1.52843511685875e-05
-3.87624371934642e-05
-3.81335396696617e-05
-3.6590658033325e-05
-2.39613759777182e-05
-1.94287229734039e-05
-5.39233648741624e-05
-4.77735940456287e-05
-2.44744013506197e-05
1.30324865792881e-05
-4.67727087799372e-05
-4.82412325427912e-05
-2.52434111511965e-05
-5.28382028098473e-05
-4.88513203382097e-05
-3.29239102909533e-05
-1.63538757166034e-05
-2.34243965458293e-05
-3.38157242305709e-05
-2.97857090755352e-05
-3.43927614716027e-05
-3.72992260545853e-05
-4.48374574428695e-05
-2.24154199390905e-05
-5.34296645898638e-05
-2.68038202788799e-05
-2.69723989067524e-05
-2.68307692287276e-05
-2.30411375072636e-05
-3.55718242198493e-05
1.15646964677639e-05
-2.89604178570833e-05
-3.25186950925915e-05
-2.51879042470613e-05
-2.72904051235529e-05
-3.1618725617013e-05
-2.78156402697266e-05
-7.7228722235462e-06
-3.87966981249317e-05
-4.45300584327743e-05
-4.98125810301116e-05
-3.61335608373652e-05
-1.9542450899915e-05
-6.23663708288388e-05
-1.07468873483065e-06
-7.86989971144155e-06
-1.29081379844259e-05
-1.74866196024059e-05
-2.40930004864817e-05
-3.01322797568908e-05
-3.15260702802628e-05
-5.65156969485856e-06
-2.93344275349365e-05
-2.1998318249915e-05
-1.84905737399208e-05
-3.22061817358609e-05
-1.84171680815399e-05
-1.08169740993027e-05
-2.69544513044292e-05
-4.27559701962716e-05
-5.85401541396358e-06
-3.46707626481992e-05
-1.57520835111262e-05
-6.82892001090941e-06
-1.95240160668938e-05
-4.96519337738611e-05
-3.23111693433092e-05
-2.48317352788852e-05
-4.14873129609601e-06
-1.189197608039e-05
-4.49611335862105e-05
-3.05419203432618e-05
-2.3956903949675e-05
-4.61213426666318e-06
-3.12359095319928e-05
-1.90092243591365e-05
-5.12352962346524e-05
1.84846510508261e-05
-5.65552629803481e-05
-5.96102689684168e-05
-4.64118591736831e-05
3.15890036700821e-06
-3.39007048451025e-05
-3.86901244265363e-05
8.65143298495209e-06
-5.16227641873574e-05
-1.12407898619106e-05
-4.08671477787734e-05
-1.98485683985199e-05
-4.85150980503769e-05
-3.55739314220799e-05
-2.76027597594073e-05
-6.05219509372322e-05
-3.76983317923668e-05
-1.68517472883866e-05
3.70346841877518e-06
-1.90550425777149e-05
-1.75273148649038e-05
-2.80528150156117e-05
6.64242532509954e-07
-6.13501935470292e-05
1.38643237752173e-06
-1.18350307178164e-05
-4.02934695864822e-05
-4.63842547573429e-06
-8.35256925421952e-07
-5.68023058581372e-05
-2.44445964363098e-05
-1.77310865365306e-05
-3.29190849542132e-05
-3.11248896213827e-05
-4.13669006685927e-05
-4.71906041545883e-05
-2.67021762097722e-05
-1.02564751371407e-05
-2.67050597385921e-05
-4.96116570096578e-05
-5.24285856246147e-05
-1.7774694036812e-06
-2.99227022071104e-05
-3.40513215045139e-05
-1.28709564424464e-05
-2.40443342947934e-05
2.15487169863118e-05
-5.42743246336388e-05
-9.53082848706607e-06
-6.03832797010023e-06
-2.00910759931458e-06
-2.88703164569784e-05
-3.37973937420951e-05
-4.40810720854554e-05
-2.48737168086535e-05
-5.42403075898853e-05
-3.41823271015679e-05
-2.806173755044e-05
-2.40170288218643e-05
-5.02273133601503e-05
5.22381654078318e-06
-1.89561348020729e-05
-2.13759913852385e-05
-3.25828903029265e-05
-1.69712200449068e-05
-4.6318122457499e-05
-1.60995226372983e-05
-5.18383389810107e-05
-6.0849917785526e-05
-1.77438343320533e-05
-1.38395339294707e-05
-1.50529403585415e-05
-7.76150269549787e-05
-2.53862969245044e-05
-1.98326798449088e-05
-2.8716325913889e-05
-2.55285740741627e-05
-2.42386389133811e-05
-4.89926933763764e-05
-3.73911879701123e-05
-3.12726806577365e-05
-9.12958413953526e-06
-2.09340596311777e-05
-1.83392851089224e-05
-2.48809851170767e-05
-4.14241122289428e-05
-3.92462475879818e-05
-5.09789476598897e-05
-4.48699588567688e-05
-8.67850792765998e-06
-3.49231801863241e-05
-2.20905334203618e-05
-1.04612360513958e-05
-1.76435574947983e-05
-5.85375179907163e-05
-6.67281367740428e-06
-3.53835569006451e-05
-3.43694838048973e-05
-1.63694599244935e-05
-3.71248049102743e-05
1.10889399236337e-06
-4.94946921546185e-05
-1.91635768687603e-05
-2.96073843913359e-05
-3.32347274994729e-05
-5.08128593207371e-05
3.78008469238826e-06
-3.07707103117066e-05
-2.40514514327183e-05
-2.8670639305057e-05
-3.13886101312523e-05
-1.58233622006492e-05
-2.56472898808022e-05
-3.13411546842742e-05
-4.0413268274498e-05
-9.73786287770168e-06
-2.10340733541692e-05
-1.95827147777801e-05
-5.47031016058231e-06
-9.59934954701782e-06
-3.78873807512281e-05
-2.09607974809722e-05
1.76736380667027e-05
-3.49741895283258e-05
-3.67423686427508e-05
-4.06966351314712e-05
-4.27028443437342e-05
-3.51527536273425e-05
-2.84639255418395e-06
-1.57562492313983e-05
-1.56708336995758e-05
-2.9348708670922e-05
-2.6672248720633e-05
-1.30144914642196e-05
-7.07926411701466e-06
5.80462957344485e-06
-1.24415965839029e-05
3.43110089308377e-06
-2.3573755934978e-05
-3.85516386278406e-05
-2.02108328261648e-05
-2.44624434931307e-05
-5.15700707476263e-05
-7.19017487552656e-06
-3.14075207292927e-05
-1.70102174261615e-05
-4.18691996254593e-05
-7.01562254574012e-05
-3.6139141525343e-05
-5.23491540950132e-05
-4.05000375341179e-05
-3.84887853448457e-05
-3.07250203488181e-05
-3.54190395355623e-05
-4.56417921166199e-05
-2.40562248729693e-05
-2.86475355834318e-05
-3.8453502773301e-05
-3.51916410720971e-05
-2.37666673718377e-05
-3.02314109112103e-05
-1.42963375921528e-05
-4.46087660367312e-05
-2.96167839126987e-05
-3.09768266414693e-05
-4.06669409857865e-05
-4.03138214844607e-05
-4.46309950201678e-05
-2.27402204513863e-05
-4.6249643400195e-05
-5.77147040778492e-05
-4.60807857977058e-05
-3.29555711963495e-05
1.54121059452882e-05
-5.47978446516294e-05
-3.74752183879671e-05
-4.48603646640557e-05
-3.51425353054831e-05
7.60282567218202e-06
-2.80344698326387e-05
-1.27138069961172e-05
-3.54982653141535e-05
-5.12842064836614e-05
-2.00124111061662e-05
-2.00197087650661e-05
-4.61055364975763e-05
4.80003376162644e-06
-3.14875261257794e-05
-2.72554945374941e-05
-4.10447257448351e-05
-2.49659974159908e-05
-2.25351518317791e-05
-1.00776942245227e-05
-6.35739955914292e-05
-5.29322814499351e-06
-1.32896853346234e-05
-8.89362478577694e-06
-2.77274658708551e-05
-3.17067740350354e-05
-1.56183093210605e-05
-4.17521531095415e-05
-3.97587964907661e-05
-1.02255330759059e-05
-3.3608391828101e-05
-5.13097833003864e-05
-1.83172025821903e-05
-3.87455689719537e-05
-6.50490377971454e-07
-5.53719117123366e-05
6.61923137894444e-07
-3.82031654755191e-05
-1.69238303224001e-05
-2.01087294691114e-05
-1.53650098487843e-05
-4.78393119528991e-05
-3.08579613969204e-05
-7.24094835679881e-06
-3.1777853246178e-06
-1.3381030630373e-05
-3.88856556374623e-05
-1.73452938862564e-05
-5.99788090341238e-05
-4.8466757399355e-05
-4.259817051148e-05
-3.91678142502713e-05
-9.89457092763921e-06
-1.40787032118615e-05
-1.83986225072244e-05
-2.65714782442993e-05
-4.38751149584055e-05
-2.95035358575561e-05
-4.19488496653063e-05
-4.39244993065236e-05
-4.08015320405192e-05
-3.87620804308312e-05
-3.76049148463567e-05
-2.27501702684004e-05
-4.80285948967727e-05
-2.79599450885008e-05
-1.84912466346969e-05
-3.41824986843558e-05
-3.83470099995386e-05
1.39928142209934e-05
-6.32609153212743e-05
-2.57800624553847e-05
-4.49720342029242e-05
-4.35175143806544e-05
-2.84308101399703e-05
-2.69510491211943e-05
-3.23499504627325e-05
-1.79405728357618e-05
-2.68218088874938e-05
-3.76378666768716e-05
-2.1302248194161e-05
-3.35807115162043e-05
-4.80747678204563e-05
-5.28800357475187e-05
-3.15750482426141e-05
-2.45859325287175e-05
-6.59726286215363e-05
-6.50936998184025e-05
1.27691433063088e-05
-2.6329590867826e-05
-3.96870181495967e-05
-3.22485846154989e-05
-7.04558268333356e-06
-4.57827635136832e-05
-3.1871546273658e-05
-1.79103330681081e-05
-4.3887615779237e-05
-2.17847649529617e-05
-3.26994122405715e-05
-3.25879924974359e-05
-2.92165557599862e-05
-3.24864510295368e-05
-1.28002339234902e-05
-6.52218681133897e-07
-3.58068809531803e-05
-2.47321372143463e-05
-3.20325848485676e-05
-4.78010979108773e-05
-2.44034808263131e-05
-6.80127446449794e-06
-1.97115342252238e-05
-3.15679229168482e-05
-6.94832307463704e-06
-1.38000827719379e-05
-3.35227183455866e-05
-4.58609864458944e-05
-3.44539189055291e-05
-2.39197006575503e-05
-4.69689551582297e-05
-1.44669565030643e-05
-2.042830646029e-05
-6.39035113719209e-05
-2.47033471338881e-05
-3.99595663286714e-05
-2.37725487566646e-05
-4.23319398755364e-05
-1.59307569424219e-05
-3.54840293992846e-05
-2.84349961800349e-05
-4.85346428743459e-05
-5.3744370082553e-06
-1.64581511536027e-05
-2.00893129657038e-05
-3.44927780881239e-05
-4.44386825742365e-05
-4.06311784139491e-05
-1.73468215711655e-05
-2.06293352110645e-05
-5.77613805593703e-05
-4.99018019047708e-05
-2.42582834584057e-05
-6.51845889660168e-05
-5.07264366462217e-05
-1.98980189464211e-05
-5.49570967119987e-05
-2.12730654033687e-05
-1.94061012089974e-05
-3.15878988742883e-05
-5.40865187181701e-05
-4.85656385219065e-05
-4.08497022662363e-05
-5.43129771802342e-05
-5.54346563926075e-05
-2.27308040078296e-05
-5.01054138974622e-05
-9.40195320191117e-06
-2.55897575784069e-05
-5.40637073200197e-06
-2.69568683283102e-05
-2.07634108764612e-05
-2.6236495458231e-05
-4.05253674650656e-05
-9.05756172245224e-06
-5.2780440008876e-05
-1.73469943374593e-05
-4.45247993548501e-05
-6.67908487376829e-05
-1.28241977893677e-05
-2.30115870542536e-05
-1.48458051436672e-05
-1.52504462688446e-05
-2.87796814134867e-05
-4.49006264569072e-05
-1.7750622019663e-05
-5.40854507771668e-05
-1.75768498594627e-05
-5.46832071859941e-05
-4.28250925247573e-05
-2.80283884787412e-05
-3.06140322068808e-05
-4.49235318153396e-05
-1.18429061037831e-05
-3.86582762152164e-05
-2.76187998706351e-05
-3.08447087680939e-05
-3.31210904186901e-05
-1.85661181721311e-05
-1.41420121796967e-05
-3.87619463612335e-05
-8.57664167389099e-06
-5.18042735602809e-05
-9.70486177368225e-06
-4.04677513607227e-05
-1.98658505758838e-05
-2.07925993479671e-05
-3.8373820785186e-05
-8.8090625310802e-06
-2.60606490384755e-05
-2.68669546583068e-05
-2.24455601401316e-05
-2.46019263213308e-05
-3.65028000219887e-05
-2.77733890725906e-05
-4.4797070964006e-05
-1.40050779342596e-05
-3.60611187372621e-05
-2.48540023031825e-05
-4.47814094363472e-05
-3.45335753844632e-05
-3.3003432301102e-05
-3.66944087518823e-05
-3.99028671757564e-05
-4.64689592830107e-05
-3.93682944954986e-05
-2.7538761426404e-05
-1.48333699448878e-05
-3.7129620797983e-07
-1.45217475943701e-05
-3.82206087688514e-05
1.80547731116942e-05
-3.29067831792304e-05
-2.18027642887465e-05
-3.43251341564729e-05
6.4588204255743e-06
-3.96118572288422e-05
-2.77397757898528e-05
-2.68162487556869e-05
-4.32487533157754e-05
-1.53087533092485e-05
-1.30758016400469e-05
-3.25724218151704e-05
-5.68361642946968e-05
-5.68236080081027e-05
-1.11751799497591e-05
-3.10411340842844e-05
-3.53957083965918e-05
-1.64426364359896e-05
-2.70428933899855e-05
-4.61824453005577e-05
-5.28717262229123e-05
-3.44324867553634e-05
-4.49321926901384e-05
-2.68206261085156e-05
-4.27469983611361e-05
-1.13537527046847e-05
8.42940716578513e-06
-4.8198431739008e-05
-5.58722943865835e-05
-2.51101649068462e-05
-4.31533805244153e-05
-1.27794391760939e-05
-3.83458499275358e-05
-2.57129762782044e-05
-4.83849377208532e-05
-1.14770067003641e-05
-1.27252549857924e-05
-2.3190431343322e-05
-2.09294202866905e-05
-8.6273418736107e-06
-1.7385255627261e-05
-5.72243804212774e-05
-1.64205752056211e-05
8.80238495468367e-06
-3.68554035475064e-05
-4.57887644052714e-05
-1.18486821574455e-05
-9.30213976102834e-06
-3.44831148410434e-05
-5.83675400996129e-05
-4.16803252624321e-05
-6.17160815352108e-07
-2.29722742441337e-05
-1.55150593737006e-05
2.82264522271128e-06
-1.17123366084843e-05
-1.60506603268184e-05
-3.24972372425344e-05
-6.19733511797794e-05
-4.66227801001491e-06
-4.83972333645732e-05
-1.82558008398641e-05
2.85660778113283e-06
-3.46150229373597e-05
-1.91776744767762e-05
-3.57457665450449e-05
-5.85208431982806e-05
-4.14262204950797e-06
-1.54255545346758e-05
-2.02635887097057e-05
-2.05735521446778e-05
-1.13238886983201e-06
-1.97369556362561e-05
-4.41048162110414e-05
-2.64048026883802e-05
1.59310666772335e-05
-2.56083642311455e-05
-3.9322783293321e-05
-2.36597538309734e-05
-2.83165405304802e-05
-1.60956492180995e-05
-1.91599371978212e-05
-1.21455139154869e-05
-2.68831011162314e-05
-5.95882531153957e-06
-4.00414157303898e-05
-2.1351649820227e-05
-3.03543771305921e-05
-1.97545323324937e-05
-4.66074380783176e-05
-2.1944638576539e-05
-2.02921506190234e-05
-4.85428536770085e-05
-5.57096884045883e-05
-1.78517197688215e-05
-8.3050720647464e-06
-4.06779556732111e-06
-1.65385125172294e-05
-5.80764101016335e-05
-4.11000499293629e-05
-3.39966002499778e-05
-3.89343917390304e-05
-1.90702096155666e-05
-1.94924485618463e-05
-2.09967380635162e-05
-3.2196400821544e-05
-1.99644245537152e-05
-4.60830958845241e-05
-2.86076970891352e-05
-4.22647325829891e-05
-8.60470130761723e-06
-2.92365541702474e-05
-3.28490573358069e-05
-4.86809194686978e-05
-3.51896526784057e-05
-1.74172632160371e-05
-2.7289275601525e-05
-5.73407184909315e-05
-4.21116859250818e-05
-3.08434281649833e-05
1.06392247418727e-06
-3.28843854070449e-05
-5.49483360959033e-05
-3.11450003574473e-05
-2.00722662483954e-05
-5.62483398897456e-05
-9.85558575996686e-06
-2.58820315175006e-05
-6.23899411924786e-05
-3.44664113830286e-05
-3.8559292194457e-05
-4.24948739750786e-05
-4.83899908050782e-05
-3.86366250286811e-05
-7.18123672411993e-06
-1.56186455769574e-06
-6.56804962401275e-05
-2.13076157074337e-05
-3.30154761946159e-05
-2.13532512875182e-05
-5.07152504801001e-05
-1.54430977289757e-05
-9.24184861695938e-06
-4.7776460058112e-05
-3.81285547943334e-05
-3.26860232216175e-05
-3.01438592832561e-05
-5.04734240945546e-05
-1.40650430345576e-05
-5.75613648616973e-05
-2.66415356643351e-05
-4.98207310373577e-05
-3.05014874072197e-05
-2.82719298495394e-05
-4.08483217540813e-05
-4.25332656975373e-05
-4.86613434573229e-05
-1.96935257802024e-05
-2.44662058065795e-05
-3.47967351786178e-05
-4.35869402529422e-06
-2.06558002056528e-05
-5.37514725995613e-05
-1.19182552216862e-05
-1.73464242361637e-05
-3.48364777919914e-05
-8.32533889694008e-06
-1.10296014307999e-05
-4.80829566553365e-05
-3.15359714000661e-05
-2.62258806628789e-05
-1.55925479373154e-05
-6.17556393877288e-05
-9.05953998076668e-05
-2.00016795572205e-05
-3.23848120957179e-05
-5.68818465289168e-05
-1.27234440340156e-05
-5.22803783984759e-05
-2.83882569086392e-05
-5.89027458095605e-05
-2.58621196904795e-05
-6.47749611611333e-05
-1.37699588539766e-05
-1.319353317438e-05
8.16103192169709e-06
-4.01277585419437e-06
-4.109978514795e-05
-5.19924211966368e-05
-2.12819343898602e-05
-4.36683360901941e-05
-3.92145884982107e-05
-4.57351450912969e-05
-3.1552824363082e-05
-1.00530496695948e-05
-2.8141364181141e-05
-6.70840401104589e-06
-2.45510451882203e-05
1.23669691617986e-06
-1.23522677798501e-05
-5.16621434572767e-06
-6.33078941783657e-05
-3.76325819968402e-06
-1.98686036784403e-05
-7.25901509100301e-06
-1.63573399863868e-05
-5.0094668678212e-05
-3.93964114160671e-06
-1.41934729676132e-05
-1.07446683306803e-05
-4.86407515005299e-05
-4.05347517124604e-06
-7.85407793446416e-06
-2.68630793008767e-05
-1.74946878482668e-05
-3.20922356004571e-06
-3.43043434054206e-05
-2.77453946965855e-05
-1.24330848836687e-05
-4.20865610310908e-05
-8.50868914195467e-06
-3.99504321027304e-05
-2.38342536554954e-05
-3.43594476891013e-05
1.2170913747064e-05
-2.2856716126297e-05
-5.07401045631909e-05
7.95349178511056e-06
-3.21866863105708e-05
-2.52054561504283e-05
-6.47472203943468e-06
-1.59456428482462e-05
-3.59332834102071e-05
1.08686087992391e-05
-1.8059897531031e-05
-3.34247721754097e-05
-2.46578157756248e-05
-3.041896454065e-05
-2.69072487923274e-06
-3.59848962074862e-08
-3.18469542080991e-05
-5.81702675325279e-05
-2.83898662170101e-05
-3.38136514035995e-05
-1.50068545306897e-05
-2.86827990453823e-05
-1.28527565119805e-05
-4.44452625084405e-05
-3.79525057319606e-05
-2.22246978894744e-05
-3.04079386684191e-05
-6.19210381515501e-05
-4.54726150341996e-06
-1.47772033501755e-05
-2.68602349402875e-05
-3.07530854391886e-05
-1.77209847863252e-05
-1.90761158939719e-05
-3.85465968087371e-05
-4.78849966678506e-05
-3.57001409708691e-05
-3.33191230806811e-05
-4.71749728494197e-05
-6.99303182201278e-05
-4.74703680130966e-05
-3.64998476161986e-05
-4.43382588789597e-05
-1.06603441958355e-05
-1.99599625337347e-05
-2.21752783886414e-05
-1.2958260466802e-05
-1.12231059836136e-05
-3.9839853669401e-05
-3.23907339513735e-06
-2.53341006566045e-05
-3.20376553295962e-05
-1.54878790882556e-05
-1.78836610092314e-05
-1.34168823995028e-05
-1.76750820881451e-05
-3.82025191601496e-05
-3.62739797328369e-05
-2.60829304447024e-05
-4.6052127921485e-05
-3.3678982799759e-05
-3.37077895361625e-05
-1.06681080731429e-05
-5.55750268424335e-05
-4.79418151021926e-05
-2.92314572914503e-05
-2.8737968573706e-06
-2.53560081784399e-05
-3.05836035437203e-05
-2.84717167147435e-05
-5.80944203253693e-05
-2.14635764456441e-05
-4.10957542055383e-05
-3.68263714539251e-05
-5.58093440919361e-05
-2.8118815837545e-06
-1.97418632966131e-05
-3.58622849898751e-05
-5.31955131280614e-05
-1.5566388185301e-05
-4.92605087631081e-05
-1.9116861145878e-05
-2.34708861905723e-05
-4.96410777699578e-05
-2.53884774653729e-05
-3.67528692252364e-05
-2.94277103859945e-05
-3.95937146419958e-05
-2.66584401650523e-05
-3.97299287446536e-05
-4.20811332686819e-05
-4.5177097736329e-05
-3.49873813651033e-05
-4.22718771702955e-05
-4.75995049175443e-06
-1.66505457379462e-05
-2.81009107782401e-05
-2.60362134806642e-05
-2.63017944415988e-05
-3.67761118909303e-05
-2.44521099064055e-05
-2.57086897905749e-05
-2.81573186342121e-05
-1.72513470587503e-05
-4.25526476545006e-05
-1.48753639552997e-05
4.63029947294609e-08
-2.23435949641267e-05
-8.98506723251277e-06
-9.31037121428958e-06
-4.4349059021376e-05
-5.93640341736449e-05
-4.54044401860109e-05
-5.390648662494e-05
1.07392473912574e-05
-3.64429132230982e-05
-1.7695273861763e-05
-3.12603503206963e-05
-1.97773860022888e-05
-2.57746820242403e-05
-3.05702865909426e-05
-2.96563348527852e-05
-1.72236956579558e-05
-5.35191948330284e-05
-2.3772720423248e-05
-1.50109935239855e-05
-1.95244957700371e-07
-2.17274942622778e-05
-2.28188763669309e-05
-9.62914159332996e-06
-3.9017911674717e-05
-2.11228114913406e-05
-1.97900435581054e-05
-4.0503422216742e-05
5.99225106690311e-06
-8.51095142300731e-06
-2.96997702521558e-05
-2.8018635084941e-05
-2.66658104333276e-05
-4.39448350728022e-05
-2.15324030354249e-05
-5.31067808518325e-05
-1.6891205431187e-05
-1.71847928872143e-05
4.3980917414306e-05
-1.29488419000928e-05
-2.86818114720242e-05
-1.42307736135515e-06
-1.42383401203037e-05
-3.65078358483953e-05
-2.79575910762713e-05
-3.02636280323235e-05
-2.5276104299726e-05
-2.39570655156816e-05
-4.40121421916651e-05
-1.45009017896463e-05
-3.24175730288817e-05
-1.37558477488112e-05
-3.98842610560858e-05
-4.17153789789665e-05
-5.05063052748791e-05
-4.49397254900998e-06
-5.15761011795578e-05
-2.23916162938377e-05
-1.36953805595264e-05
-3.85044440210701e-05
-3.8204562663385e-05
-4.72203867109604e-05
-4.79809443116202e-05
-3.27141457680202e-05
-2.88561829870787e-05
-4.41297392181022e-05
-3.51478891872357e-05
5.32013992740278e-06
-2.97904452111955e-05
3.75213173582064e-07
-1.92572328368504e-05
-4.1081123210981e-05
-2.23212449484194e-05
-3.45645516568978e-05
-2.28304280623431e-05
-1.80535528226753e-05
-5.33331547050787e-05
-4.82058941138048e-05
-2.17456147710488e-05
-4.00692813538541e-05
-3.68556604022711e-05
-6.01115760261804e-05
-3.05415417173118e-05
-1.5336519211413e-05
-5.3575320321414e-05
-3.61667745218776e-05
-2.8596863175549e-05
-4.18350251198981e-05
-2.28993650571267e-05
-9.88898140229614e-06
-2.29728231570569e-05
-1.61630944257884e-05
-2.57558104536465e-05
-1.38003873045738e-05
-5.79796663678986e-05
-4.48966380775054e-05
-2.11678321001857e-05
-4.20116704417419e-05
-4.67141055122681e-05
-4.00441934189887e-05
-2.20551400442369e-05
-3.55270126818855e-05
-6.20229226129408e-05
-2.85293653805363e-05
-1.53330062010094e-05
-3.22315631659739e-05
-7.26366124145932e-06
-3.61666893561035e-05
-1.93989563056986e-05
-9.24276961347115e-06
-3.47924518738824e-05
-1.25137495591013e-05
-2.05864741874837e-05
-2.49312392787282e-05
-2.79126934386873e-05
9.91463385640319e-06
-7.00963205179815e-05
-1.98437966609603e-05
-4.63825071250642e-05
-2.98141304283009e-05
-7.50971880955309e-05
-1.43795210312004e-05
-4.94809443129023e-05
-2.06627221032176e-05
-1.58504424406738e-05
-5.24112406829675e-06
-2.60953072121242e-05
-1.9134333365655e-05
-3.14721338535515e-05
-2.13098855640334e-05
-3.58989522529158e-05
-2.85851964621049e-05
-2.60509603584165e-05
-3.66765398473481e-05
-2.65315792270789e-05
-4.10651361873756e-05
-2.46453010140307e-05
-2.87524758513945e-05
-3.90826950825402e-05
-2.66991638975325e-05
-1.90923239838161e-05
-3.68412667939244e-05
-3.69766726597349e-05
-3.02020671964315e-06
-3.32071218972501e-05
-2.20518021418432e-05
-3.05057933196244e-05
-3.26537815985652e-05
-1.75100494787445e-05
-2.63826549496057e-06
-2.92422489793155e-05
-1.64689684762297e-05
-2.19182848384559e-05
-2.16662527944811e-05
-3.60980300643754e-05
-4.17198140703448e-05
-2.25553855382173e-05
-5.13592114203588e-05
-4.55597984369232e-05
-9.46381590881692e-06
-2.6425108852055e-05
-1.45929330972817e-05
-2.29154569286698e-05
-3.13665423244985e-05
-2.42537506230598e-05
-1.09166566890954e-05
-2.49923327966032e-05
-3.36623362599205e-05
-1.18967327277212e-05
-3.95315017004674e-05
-5.27545797870887e-05
-5.55686539757626e-05
-7.14179672999344e-06
-2.59606033900829e-05
-1.18812607955609e-05
-2.64220825949379e-05
-4.44806770212739e-05
-3.95754424965679e-05
-1.57294199985037e-05
-9.63618207078898e-06
-4.53222187805136e-05
-1.54954625681079e-05
-3.05611065656548e-05
-1.33729117482155e-06
-2.73220825672139e-05
-2.35423897116676e-05
-4.35208759512721e-05
-3.19899320321597e-05
-3.84091644853985e-05
-6.44034019725297e-05
-4.14759876439026e-05
-6.33919345035293e-05
-4.33591731474348e-05
-2.29330115076257e-05
-4.06781540096194e-05
-3.93409608622706e-05
-3.02054669967645e-05
-8.08894709808744e-06
-1.49494785164163e-05
-2.6761593183729e-05
-1.3287099904801e-05
-1.27016047414654e-05
-1.9865081253194e-05
-3.46712138254743e-05
-4.04755255847023e-05
-2.08459290437202e-05
-2.10933936525704e-05
-1.48519730868152e-05
-4.20230941471951e-05
-7.19535963164123e-07
-9.63418225997816e-06
-3.81127656142508e-05
-1.91658700952382e-05
-1.75875419891551e-06
-4.33751994746644e-05
-1.11653086400736e-05
-1.86248167007942e-05
-3.95852953762785e-05
-2.46152400470683e-05
-3.80175082134133e-05
-2.19873679981303e-05
-2.72635511045052e-05
-3.71169527935815e-05
-2.0538717575343e-05
-9.99368466848161e-06
-1.15430664966186e-05
-3.44594832191095e-05
-3.95230903362464e-05
-4.09948428149284e-05
-1.11319897781389e-05
-6.18454592617618e-05
-5.65560343110137e-05
-1.72891430418654e-05
-3.20184577351716e-05
-4.7945353971142e-05
-1.11288422946148e-05
-2.60958688818819e-05
-3.13431627061153e-05
-2.2910713212857e-05
-3.37135698017798e-05
-3.75381844229908e-05
-3.98016568716666e-05
-1.2482641441333e-05
-2.42600768896459e-05
-5.25635002723292e-05
-5.66743271033673e-05
-4.80961256121413e-05
-2.20188559779077e-05
-2.53212408038293e-05
-4.64242943273064e-05
-5.31991221384262e-05
-2.02226832071238e-05
3.9329560644703e-06
-3.70368617547943e-05
-4.39125197384664e-05
-3.56231914651172e-05
-3.07235769579723e-05
-2.51939982136134e-05
-3.148913590709e-05
1.10158105958694e-06
-1.78393848022871e-05
-8.17044818815198e-05
-3.15112157072657e-05
-5.73649575050784e-05
-3.24824142539169e-05
-2.7343408075055e-05
-2.55020969028475e-05
-2.99404533724904e-05
-1.11375028072239e-05
-2.4298515958473e-05
-4.2150164928519e-05
-3.89808744923441e-05
-3.03134498846959e-05
-3.76421754126049e-05
-3.56052244644012e-05
-3.5148709163407e-05
-4.73785656258831e-05
-1.34268739166355e-05
-1.01124271769443e-05
-2.40714839581689e-05
-4.24035113097034e-05
-1.9070665254526e-05
-3.67704703882317e-05
-2.62083702022591e-05
-1.5962619050728e-05
-1.09318475714175e-05
-1.25669652743606e-05
-5.48567486784898e-05
-7.70059080792368e-06
-6.51135148322496e-05
-2.99050426825457e-05
-4.06244031474365e-06
-3.07337325220523e-05
-3.16798180607818e-05
-3.46947771633238e-05
-1.6795595621184e-05
-2.38808164670415e-05
-1.70124113685023e-05
-2.42991557112876e-05
-7.60588926130587e-06
-2.33311860886361e-05
-2.55437162928619e-05
-2.71888000619201e-05
-2.0359075209065e-05
-2.54295404490438e-05
-2.07069303722116e-05
-3.09287546786106e-05
-6.56474584191559e-05
-4.45880941302559e-05
-6.30768783620982e-05
-2.13728736201081e-05
-1.25911014795215e-05
-3.46931246752505e-05
-4.90666775008678e-05
-4.20127391310679e-05
-4.06354718511885e-05
-3.58273070071911e-05
-3.51444521758398e-05
-5.14987240261526e-05
-1.46767746452762e-05
-3.29463973086549e-05
-4.38409506064012e-05
-1.62700426931443e-05
-4.14024715626148e-05
-1.71683691953163e-05
2.92771450840336e-05
-2.32067607866462e-05
-3.51766066023221e-05
-2.28054365315514e-05
-3.88049819418875e-05
-5.89998112094508e-05
-3.92668844502048e-05
-4.17144173813978e-05
-2.746683629026e-05
-4.52407519505979e-05
-5.98462160104678e-05
2.20984054417391e-06
-2.01103745189747e-05
-2.9400597625435e-05
-3.91353516500773e-05
4.2859483038107e-06
-5.36376761254933e-05
-3.27399636592897e-05
-4.35474563094776e-05
-2.32791126029269e-05
-6.24387131242479e-06
-1.54969962057693e-05
-3.23041595582345e-05
-2.83188169878384e-05
-1.77631792910391e-05
-3.51515895656435e-05
-2.9328130330785e-05
-4.09397876315043e-05
-3.46095833249601e-05
-2.93580649801993e-05
-4.15574848831983e-05
-2.25980200144441e-05
-3.44121136560273e-05
-5.13081450095863e-05
-3.422421530339e-05
-4.06543967257151e-05
-5.30089880000133e-05
-2.96714576146256e-05
-3.63808080959643e-05
-9.87849799688561e-06
-4.86223003388083e-05
-2.74087067544028e-05
-2.04826091497633e-05
2.17729351699047e-06
