# Supplementary material for: Research on computational propagation and identification of mine microseismic signals based on deep learning
Source: PLoS One. 2025 Oct 22;20(10):e0334641. doi: 10.1371/journal.pone.0334641 (PMC12543183; doi:10.1371/journal.pone.0334641)
Supplement: S7 Data — (ZIP) [file pone.0334641.s007.zip › 000100900001497.xlsx_0.txt_24.txt.txt]

-3.45793371452437e-05
-1.06461416208867e-05
-4.55844469363828e-05
-3.41945955199167e-05
-2.37556179547062e-05
-2.59606618821616e-05
-2.41595702529041e-05
-6.03663889081656e-05
-1.31532794725498e-05
-1.99997682391195e-05
-3.69825089304807e-05
-3.21999338811798e-05
-2.23633352125388e-05
-7.07853123185609e-06
-3.34459163369599e-05
-2.71071428285447e-05
-2.07993366956177e-05
-5.38777241709594e-05
-1.63305727602766e-05
-2.44261583836983e-05
-3.60254171275302e-05
-1.1767327265422e-05
1.77915354634794e-05
-4.50175641676499e-05
-3.08073882109811e-05
-2.46308466046942e-05
-3.48707055906518e-05
-1.94379546758454e-05
-2.35401347936753e-05
-2.87740278173102e-05
-3.15431905751056e-05
-5.64767553074527e-05
-3.22988215799897e-05
-2.63592512971993e-05
-4.40910467117434e-05
-3.82765334086641e-05
-2.93891844753142e-05
-1.83770635272297e-05
-9.54728091610972e-06
-1.09031225047317e-05
-1.67402961458914e-05
-3.00054467698188e-05
-3.5371267645979e-05
-4.6351193601801e-05
-7.22068685939417e-06
-4.47527519616539e-05
-2.82264499079273e-05
-2.8873217640344e-05
-4.00712819601349e-05
-1.14551613669471e-05
-2.17773794998198e-05
-3.80540613915911e-05
-1.00764869696895e-05
2.11773160770445e-06
-2.60887718279299e-05
-1.96923357791598e-05
-1.40603132065963e-05
-3.32254415886179e-05
-2.03583640012682e-05
-2.7295490893664e-05
-4.82019254209955e-05
-1.65735011399886e-05
-5.46112870797649e-05
-3.82847226267021e-05
-5.17269760691335e-05
-2.69527270751491e-05
-2.88651503225815e-05
-5.23685689145345e-05
-3.52461265847463e-05
-1.51062052426621e-05
-3.99042734495741e-05
-3.63657508185602e-05
-2.61698066369676e-05
-4.94673693594119e-05
-7.35867322813262e-05
-8.91781126665782e-06
-3.67746608054373e-05
-5.41105484242338e-05
-4.98664456021872e-06
-2.71736013972949e-05
-2.29097264070232e-05
-7.1026709055136e-06
-5.84501761973429e-05
-3.55595067025824e-06
-3.28589758922445e-05
-3.34948580606647e-05
8.06239774109225e-06
-3.99493233272939e-05
-2.8843116341343e-05
-3.32662058191775e-05
-5.40036259462632e-05
-3.06624319750825e-05
-4.44096807946442e-05
-1.96392033274496e-05
-1.1075514395654e-05
-3.17495902857238e-05
4.01152160850687e-07
-2.03255871518699e-05
-3.15285786366558e-05
-3.58813197627984e-05
-2.33494770048161e-05
-1.63685107847615e-05
-3.55715896699268e-05
-3.00852245365542e-05
-2.90845467100736e-05
-3.61806968778548e-05
-1.46641094982252e-05
-2.82666777747851e-05
-3.25875326280081e-05
-5.1400664258576e-05
-1.997195192734e-05
-1.71694125057646e-05
-3.18840321146879e-05
-4.74751866174738e-05
-5.0396332769937e-05
-4.24964590602638e-05
-2.83292805205744e-05
-2.58697677048707e-05
-2.46540223258918e-06
-5.25929987162636e-05
-1.79708403250105e-05
-4.51007919639528e-05
-3.98990275939576e-05
-3.82308507576623e-05
-2.71523168995379e-05
-9.22296426099155e-06
-2.98575038061598e-05
-1.18327993970716e-05
-8.06768844648212e-05
-4.00050854252144e-05
-1.40694352169018e-05
-2.62587861387615e-05
-4.40825139855219e-05
-1.96422747693774e-05
-2.28701716622961e-05
-3.84579938315724e-05
-1.36696480139169e-05
-2.88325592452072e-05
-3.55313817694846e-05
-3.68857991267434e-05
-3.69593533778488e-05
-5.89074798663863e-05
-3.31934146276483e-05
-3.14082619198277e-05
-3.95166861023495e-05
-6.19599791617233e-05
-2.9801850872319e-05
5.5453317126205e-06
-1.74972130137541e-05
-4.4626857146826e-05
-6.78877758788714e-05
-1.9862935585273e-05
-4.57537848626784e-05
-2.92240836331843e-05
-2.61271010177783e-05
-3.46562787144726e-05
-5.75459363244532e-05
-4.27727586786931e-05
-4.77183648604529e-05
-9.12008641237053e-07
-2.8895556739043e-05
-3.02353923070291e-05
-2.62060108076185e-05
-6.94194613496313e-05
-1.99261492735267e-05
-3.6873696689032e-05
-6.35571908048857e-05
-2.28417244720871e-05
-1.77951007135609e-05
-1.5553035853353e-05
-2.22047103443863e-05
-5.20961866406928e-05
-2.50935304800371e-05
-4.82174627251081e-05
-6.1301662324368e-06
-3.49763657682122e-05
-1.58849650618557e-05
-5.78883706519046e-05
-4.57332815086019e-05
-9.10880539155117e-06
-3.18647121596098e-05
-4.16998443846347e-05
-7.25121341143008e-06
-4.9501942908514e-05
-1.4116324133516e-05
-3.22528124252073e-05
-5.06271839056518e-05
-3.78016312618986e-05
-8.70386026464167e-06
-5.3454937806076e-05
-1.20559059001466e-05
-3.78435048665761e-05
-4.82897695925706e-05
3.36542757339686e-06
-3.6346741372373e-05
3.99137091187559e-06
-3.12161409599472e-06
-6.55716114556966e-06
-1.51801139896465e-05
3.76211919247052e-06
-6.92687251681195e-05
-3.91759816828049e-05
-5.70084486597106e-05
-3.89633897855829e-05
-2.97044665383233e-05
-3.47171273135848e-05
-2.44291781983651e-05
-1.94382739728225e-05
-4.94773403726171e-05
-2.59578955372863e-05
-5.31380340328165e-05
-3.0926347088992e-05
-2.25097198546389e-05
-4.61883373582433e-05
-1.36015043881561e-05
-3.12920231947328e-05
-1.46113736800475e-06
-3.24540780249857e-05
-1.61338692321114e-05
-1.01706653311717e-05
-2.28796755575403e-05
-4.70216144307228e-05
-1.63754934782773e-05
-3.05981172496856e-05
-2.74641443415153e-05
-2.89859207475147e-05
-3.73039903691213e-05
-1.41173189622891e-05
-7.13929076385194e-06
-4.10823969070632e-05
-4.46985226564645e-05
-2.38311060012974e-05
-4.37331593228726e-05
-3.06371314989344e-05
-1.65619528303782e-05
-5.20616119128208e-05
-1.69225232535912e-05
-1.4905068578756e-05
-2.59674977434693e-05
-1.9151366038875e-05
-5.25301039164441e-05
-1.23110352002902e-05
-1.74279889049513e-05
-2.98853044778461e-05
-3.40154477863732e-05
-2.91780460858992e-05
-3.4291667707477e-05
-1.81263128114277e-05
-2.52064546672233e-05
-3.4042586648785e-05
-1.63120809050171e-06
-4.80763924394682e-05
-2.13484487395376e-05
-5.28351093418687e-05
-2.52410366717879e-05
-7.94835129546717e-06
-4.31532142106383e-05
-1.01609578170632e-05
-3.96935871715162e-06
-1.04883598843676e-05
-2.51482290818693e-05
-1.36441252260988e-05
-4.74872635658394e-05
-2.83909663177544e-05
-4.79469784190954e-05
-9.26816686585916e-06
-2.65677757478376e-05
-2.50418054879303e-05
9.19606057942217e-06
-3.17693949717701e-05
-6.78821825353896e-05
-9.07535830106177e-06
-3.71260174358354e-05
-1.53682171784494e-05
-2.85878474818043e-05
-3.66915672672082e-05
-4.63355292798737e-05
-1.00546948440759e-05
-4.72794186409901e-05
-3.142270178467e-05
-3.28050324215809e-05
-2.39287478850873e-05
-2.35887285035997e-05
-3.37037757724072e-06
-2.74631730010521e-05
-6.25473199969114e-05
-4.89621498768167e-05
-1.66543149469663e-05
-2.39081826546987e-05
6.31229589299287e-06
-2.16660925743585e-05
-5.91504032785873e-05
-1.01963835840899e-05
-5.58307724003668e-05
-3.59085903904994e-05
-4.38423937130318e-05
-3.26190804280534e-05
-6.95912807238145e-05
-2.72871150569486e-05
-4.40242414804347e-05
-4.38391736146814e-05
-4.0630522456964e-05
-4.48918614557433e-05
-5.34261628425383e-05
-3.40657335922435e-05
-1.05027498667413e-05
-4.95037382322762e-05
-5.78198477847884e-05
-2.32763749436088e-05
-4.01802737836282e-05
-3.17072858347793e-05
-3.9337872216592e-05
-3.02161079556368e-05
-4.09041038183092e-05
-4.50275549003558e-05
-3.49087563049636e-05
-1.60290282672917e-05
-3.98162464938246e-05
-1.76331837790133e-05
2.86222335563398e-06
-2.01335996928097e-05
-2.71666358836476e-05
-7.31279749525496e-06
-3.17029679041746e-05
-1.32081975946149e-05
-2.69163476171628e-05
-1.7031606403568e-05
-2.56365695007771e-05
-3.58355959104687e-05
-2.470226483406e-05
-3.61487070018391e-06
-1.29089906162616e-05
-5.41677816546212e-05
-2.82433990692068e-06
-2.24804599683907e-05
-3.14537627386774e-05
-2.3159256508092e-05
-5.61016153633947e-05
-3.86106276785461e-05
-3.59986841398469e-05
-3.80593217125732e-05
-1.00936254617715e-05
-4.31522993258757e-05
-1.77989406373674e-05
-2.77150079484219e-05
-1.9906026423873e-05
-3.84842123451903e-05
-1.0525261962187e-05
-3.49539736996571e-08
-2.51983477213456e-05
-3.30144363252534e-05
-2.39649091391175e-05
-3.67329075302744e-05
8.96906338617905e-06
-8.48716335950558e-06
-1.80750908985618e-06
-2.05002532125787e-05
-3.79737748237125e-05
1.44527967013922e-05
-3.20632326744826e-05
-3.15757422953131e-05
-4.28022273605601e-05
-6.46258114781866e-06
-5.91556985336978e-05
-4.02765105163077e-05
-1.95890367025534e-05
-2.27732677922863e-05
-1.89374354228662e-05
-2.77121131441652e-05
-2.84222122345849e-05
-2.17898152311112e-05
-2.85354248102671e-05
-4.31953976300652e-05
-4.05596467452588e-05
-4.14838204742465e-05
-2.6917534700565e-05
-2.34414801499001e-05
-2.0300973836252e-05
-4.21103731302773e-05
-6.18137479473582e-05
-1.72802497562163e-05
-3.977085777889e-05
-5.5824267552011e-05
-5.47072026782637e-05
-2.5173356150294e-05
-4.10092240746183e-05
-2.97425170185588e-05
-1.00513706159936e-05
-2.64131127864835e-05
-3.77733392188919e-05
-4.08312838256144e-05
-4.06511438937656e-05
-2.04354733616045e-05
-3.37147234921038e-05
-3.93420709281191e-05
-9.65654075719585e-06
-2.08201490144069e-05
-5.30097193142e-05
-4.07953317002345e-05
-3.73894067011327e-05
-3.93864252837599e-05
-3.01727793671285e-05
-1.93525681371143e-05
-6.17143186624272e-05
7.80400199485719e-06
-1.3922830844459e-06
-2.14455059505833e-05
-1.21862812442287e-05
-4.19772206059661e-05
-1.87155862249088e-05
-4.13543758063461e-05
-4.10482294200135e-05
-4.06866173972479e-05
-4.31743540912429e-05
-1.73581349997697e-05
-1.98726103105859e-05
-3.30046349854998e-05
-2.56496771310609e-05
-4.61803946719751e-05
-1.33195885703021e-05
-2.89354316302268e-05
-3.4252176052313e-05
-1.4563821796625e-05
-3.24410544506002e-05
-3.22882699394218e-05
-4.92348488143203e-06
-5.41797671816551e-06
-2.18190490243768e-05
-1.24103206597963e-05
-8.00871680891883e-06
-6.6816802586941e-05
-4.01697696971241e-05
-4.33303405107933e-06
-3.97831334176491e-05
-2.29911283990361e-05
-1.42808783396293e-05
-1.50326560942459e-05
-2.8040185999291e-05
5.28276599638801e-06
-2.37519451493025e-05
-2.67226313908852e-05
-2.77793337208302e-05
-3.67112213870564e-05
-3.8428488776084e-05
-2.83480273151675e-05
8.67744459944759e-06
-1.55779942379722e-05
-2.72579911766851e-05
-2.77067536968215e-05
-5.86927055386533e-05
-3.16479961066913e-05
-2.66762872002006e-06
-1.1068836334766e-05
-3.80431984950346e-05
-2.85466097326288e-05
-4.20591447469886e-05
-4.41217613058052e-05
-2.25933701022452e-05
-3.75190238886756e-05
-4.77344930913673e-06
-1.72073240666805e-05
-3.13874053723372e-05
-2.99226435173892e-05
-6.35939528943635e-05
-2.37512034458971e-05
-3.12411538212456e-05
-3.33923999683827e-05
-3.52305243431437e-05
-3.55595389083686e-05
-2.47748682503132e-05
-2.22922992882291e-05
-3.23971056939753e-05
-3.13762132699349e-05
-2.75664554254704e-05
-4.81794488069817e-05
-2.76196528081553e-06
-2.43693063475639e-05
-4.0626721492135e-05
-3.08647461908646e-05
-3.13687511023539e-06
-2.32495242473213e-06
-2.04405439656337e-05
-1.85540126034685e-05
-5.26194909472184e-05
-4.37899159009265e-05
-8.06862828646755e-06
-2.00622492179381e-06
-5.17841713445606e-05
-3.08925181719175e-05
-4.30745840384527e-05
-2.63156245401482e-05
-4.78381997868832e-05
-5.31833472202242e-05
-3.03152017189174e-05
4.11036417371549e-06
-3.98708034761352e-05
-2.60270998610808e-05
-2.65368389418284e-05
-2.3477968876064e-05
-3.96534088464127e-05
-3.12936400831697e-05
-2.70783850161559e-05
-7.48475191796616e-06
-1.72277200093503e-05
-2.27907757711846e-06
-2.04774193797996e-05
-4.61239541856123e-05
-2.09454439692463e-05
-3.47365095420531e-05
-1.8899781227225e-05
-2.6303238421153e-05
-2.83051583100594e-05
-3.70568134343897e-05
-2.2465390045889e-05
-2.71357260264368e-05
-6.53583377630112e-05
-3.41336660936798e-05
-3.24488906235184e-05
-6.22536547023977e-05
-1.44235356085998e-05
-1.52270323254973e-05
-1.7857210257574e-05
-5.40128808057912e-05
-2.97923544920501e-05
-3.22795357183146e-05
-3.54585012871288e-05
-3.88189495097031e-05
-1.36400952281525e-05
-4.30740999338001e-05
-1.74982700059916e-05
-4.12228682072688e-05
-2.80483527556774e-05
-9.00670542909682e-07
-1.50697247759503e-05
-2.21264188166707e-05
-2.60292363184093e-05
-5.2133430241749e-05
-3.14425681155955e-05
-2.88489681345092e-05
-3.75367810212669e-05
-4.88236081762174e-05
-3.42984014751893e-05
-3.67402292763465e-05
-4.88926281492807e-05
-2.20260039889528e-05
-2.67210385808362e-05
-2.39466493321287e-05
-4.33755591513727e-05
-7.19401692798051e-06
-2.76519930859285e-05
-5.06952240732105e-06
-3.89762386176346e-05
6.53428361301327e-07
-3.36016698470535e-05
-4.08774524596962e-05
-5.03386173846283e-05
-3.35091446159765e-05
-2.82784914714106e-05
2.33701716048126e-06
-5.74644502403334e-05
-2.40789509990736e-06
-2.13893783633368e-05
-1.07980472311991e-05
-1.99891613170148e-05
-1.05996082607141e-05
-1.90187584924201e-05
-5.77136184662968e-05
-1.3419413672075e-05
-2.39332374556627e-05
-4.39298315173585e-05
-1.14079876756661e-05
-1.71084988577041e-05
-3.03698117209019e-05
-6.93180840937755e-06
-3.7035180757838e-05
-3.47837340968652e-05
-2.58670001575319e-05
2.15977346491782e-05
-2.28527558488831e-05
-1.49341835908675e-06
-4.77622752820321e-05
-3.64489956350145e-05
1.89302348709335e-05
-2.87146860907899e-05
-3.71280821168283e-05
-1.28972569225235e-05
-3.15679612410126e-05
-2.50852468992376e-05
-5.58919919832083e-05
-3.35429851738039e-05
-4.13595148867415e-05
-5.80206959845271e-06
-4.25207091781723e-05
-4.02354349367719e-05
-4.23925192327752e-05
-4.1493944865442e-05
-1.51694637344461e-05
-2.49839789410271e-05
-3.93047561766328e-05
-3.72020329438062e-05
-3.295232443016e-05
-4.83212741706845e-05
-3.95749803541316e-05
-3.48321507834695e-05
-3.94118080416183e-05
-1.62714355778079e-05
-1.42632795666506e-05
5.52159845766465e-06
-4.15069909799341e-06
-1.53623463067178e-05
-4.2516622064904e-06
-5.28331839086121e-05
5.108134369144e-06
-3.11860611844638e-05
-2.89425580758917e-05
-3.45160686266493e-05
-3.1329947112909e-05
-2.77522489274445e-05
-2.05532755771222e-05
-4.64244206485645e-05
-2.25840998895266e-06
-2.81101999078654e-05
-3.89883722511906e-05
-3.17483652604813e-05
-2.44681481331624e-05
-3.10032455346911e-05
-3.19550568464933e-05
-3.47508356515813e-05
-2.53295509259915e-05
-5.47375932198441e-06
-6.5415131200166e-05
-2.28236192806979e-05
-3.29499790875608e-05
-1.51340867035199e-05
-1.75896801317645e-05
-7.49885631411508e-06
-6.08341090540558e-05
-3.10628478688692e-05
-4.09279620633887e-05
-2.85164276737228e-05
-2.7699812639365e-05
-1.78511195855442e-05
1.19955911623524e-05
-1.67786622203437e-05
-1.74097122300366e-05
-4.54241093823899e-05
-6.10197040091849e-05
-2.84157945995637e-05
-1.78240987395846e-05
-4.35687625862145e-05
-2.24444191342364e-05
-2.17263919628298e-05
-3.72514678691334e-05
1.14742032445114e-05
-4.23295978224946e-05
-9.71380832434951e-06
-2.50651694295474e-05
-8.18070709699317e-08
-2.34332310220555e-05
-1.6719939775508e-05
-2.21869377862487e-05
-7.95508028632785e-06
-1.80833383995604e-05
-3.73230412028025e-05
-4.36437505877843e-05
-1.54522542494897e-06
7.76346507580584e-07
-4.99373232580315e-05
-2.75548677824907e-05
-2.32643255792088e-05
-6.32307012942172e-06
3.93949378028985e-07
-5.84416805826374e-05
-3.07522569184185e-05
-4.1285751944196e-05
-1.96222033919915e-05
-2.59367162518195e-05
-2.52820634968439e-05
-5.24200651283295e-05
-1.38448881244633e-05
-5.11077758523131e-05
-5.00699273822086e-05
-3.71975799876765e-05
-1.04769254378617e-05
-2.74314623493443e-05
-3.50793292395218e-05
-1.70674279826202e-05
-3.22896871372752e-05
-6.3087253146233e-05
-5.37846255990007e-05
-5.37703827638801e-05
-1.78065415517648e-05
-4.87107873936864e-05
-1.80289950437929e-05
-4.54250354621346e-05
-5.24290199983463e-05
-3.29454085903879e-05
-2.30665097833628e-05
-2.55421392398973e-06
-4.66134525865013e-05
-2.97978159354298e-05
-4.1917659317606e-05
-4.18364012347077e-05
-2.12635406946743e-05
-5.93237325952807e-05
-2.5961348766467e-05
-1.08070302397192e-05
-2.35163569391e-05
-4.82372495773766e-05
-4.58719254042213e-05
-4.86323068684992e-05
-3.91112167250306e-05
-3.8043750933311e-05
-5.55320325726066e-05
-3.03911777320561e-05
-2.1460149908528e-05
-3.46178571223126e-05
-5.43424847208567e-05
-3.57847230389083e-05
1.24387824508303e-06
-8.3430110597496e-05
-2.79546337329138e-05
-3.50051676444778e-05
-2.77261856963632e-05
-4.56735280092232e-05
-5.32808388411449e-05
-5.212187824791e-05
-1.59482715343667e-05
-6.33994161029545e-06
1.1732257263516e-08
-4.46718689175213e-05
-4.59636352345609e-05
-6.58168729286906e-05
-4.48421639174948e-05
-1.83987914187082e-05
-1.25354868910714e-05
-3.13572049301757e-05
-2.61263457247874e-05
-3.12836215601454e-05
-8.94804754015214e-06
-2.77605872443549e-05
-9.4230027049454e-07
-9.40320849460357e-06
-2.03461824788883e-05
-1.92462148029961e-05
-1.69546023431727e-05
-3.94068980746375e-05
-2.72105529843961e-05
-4.57140793943113e-06
-5.36344975790658e-05
-5.77836777497199e-05
-7.75964928919382e-05
-2.37570502433405e-05
-2.12313799322028e-05
-2.38642827135382e-05
-3.16242370990248e-05
-1.99457487097928e-05
-3.91360237225215e-05
-8.45650682137513e-06
-1.32293057468505e-05
-5.32390317174349e-05
-2.33305704164687e-05
-3.50834545263879e-05
-2.31217777643587e-07
-3.51229520009358e-05
-4.66810598012841e-05
-3.97860400006716e-05
-4.71550430571913e-05
-2.97203766671401e-05
-1.44022929491596e-05
-5.32646435206186e-05
-6.88050727075934e-06
-5.59908963597454e-05
-3.99753908590318e-05
-4.50748940664455e-05
-3.1377031762047e-05
-3.34471608605754e-05
9.62367493725042e-07
-1.96076103206239e-05
-5.34885839097147e-05
-2.31043173602645e-05
-1.02330522277163e-05
-4.1917453779943e-05
-3.30429413876665e-05
-1.5278697072438e-05
-4.02337936325024e-05
-6.00749422317692e-05
-2.53506715808409e-06
-3.49113468464523e-05
-2.74055836289262e-05
-1.54592366982733e-05
-3.14141683930301e-05
-4.53397830563183e-05
-5.41749247349553e-05
-2.32697960760694e-05
-3.33250685117114e-05
-3.25670387316773e-05
-7.24584197527296e-06
-3.70187107175041e-05
-4.07578239488545e-05
-3.74021074929154e-05
-3.87716747419621e-05
-6.13549824388824e-06
-8.31066058060585e-06
-4.51638320965717e-05
-5.38919716196729e-05
-1.82811232056375e-05
-4.40082897835579e-05
-1.43706101980958e-05
-1.4148542983574e-05
-4.1782221988026e-05
-4.31278401597674e-05
-4.7452173908269e-05
-6.11188398436693e-05
-4.69750423296478e-05
-3.54759050406109e-05
-1.28825587225962e-05
-9.7169713834015e-06
-3.60845450229032e-05
-1.62573432070441e-05
-2.73518390900001e-05
-3.21059156715426e-06
-1.47486206794301e-05
-3.28240652678213e-05
1.26523827710819e-05
-1.92129266132943e-05
-5.09139836693042e-05
-2.0983156610027e-05
-5.32049753537452e-05
-9.7183103764471e-06
-2.34680576979163e-05
-1.77139109375476e-05
1.06343848526526e-05
-9.72794425123717e-07
-3.05152588609982e-05
-2.53154950343224e-05
-1.6929538125897e-05
-3.60563830160924e-05
-3.10472771609803e-05
-4.98833680037236e-06
-3.84544223176429e-05
-3.2047942050888e-05
-3.49140019906439e-05
-3.51966830116483e-05
-6.11959179804649e-06
-1.56133077866892e-05
-6.29871146159516e-06
-3.42619642308813e-05
-2.68025460708878e-05
-1.06475350000043e-05
-3.08019693137436e-05
-2.62903562666512e-05
-4.18274007717737e-05
1.25929224385492e-05
-5.27561711750326e-05
-3.02256053267897e-05
-4.7233893111549e-05
-2.29029118693389e-05
-3.30608813248018e-05
-2.32094321522744e-05
-2.31325781289449e-05
-6.6020278114459e-06
-3.55386865109586e-05
-3.27344960818372e-05
2.9067596981919e-06
-6.10813334130627e-05
-9.55960562332454e-06
-1.44565314920799e-05
-3.17528408276679e-05
-5.00959679192076e-05
-5.00714951212403e-05
-6.55787593628e-05
-3.24254978690189e-05
-2.0431553244283e-05
8.32830526401763e-07
-1.20566672231889e-05
-4.26433339312965e-05
-6.90735616003456e-06
-6.62183047020562e-05
-5.06271882492543e-05
-3.43716047048273e-05
-1.92101173146602e-05
-3.81173135255683e-05
-3.25990461894269e-05
-2.96541550767123e-06
-5.13788409160624e-05
-3.45500101880045e-05
-9.42477891925175e-05
-1.87927653327693e-05
-2.41812681811172e-05
2.02557721635333e-05
-3.09100176725007e-05
-4.93033981160844e-05
-1.69523809637914e-05
-2.24960818100178e-05
-2.8448688464837e-05
-1.82986020532374e-05
-8.23704613180466e-06
-3.82373596491685e-05
-3.056780085473e-05
-3.14451139234592e-05
-2.9500914391011e-05
-5.84110340519729e-05
-1.60865079552185e-05
-5.22695400350938e-05
-3.00011443377368e-05
-1.70107821658983e-05
-1.48842560878221e-05
-2.45894867194066e-05
-3.25396010863235e-05
-2.46755297945107e-05
-9.59749079227367e-06
-3.0032177259791e-05
4.29148676092208e-06
-3.20021983290113e-05
-3.01388746682036e-05
-4.68001534140392e-05
-4.26855483088179e-05
-2.34279068503047e-05
-6.61035858870234e-06
-3.54925695820122e-05
-3.66436056288134e-05
-3.06776012600096e-05
-3.24321346670896e-05
5.15995789711889e-07
-3.2502578541686e-05
-2.66219753164487e-05
-4.51848934715774e-05
-2.5745998551984e-05
-2.11979948361643e-05
-1.87252469869133e-05
9.03828038466193e-06
-1.94805924205318e-05
-6.11966247974281e-05
-3.29264021055401e-05
-4.8782381904827e-05
-5.17993562994041e-06
-5.74213691164161e-05
-2.18827623080011e-05
-1.54606424686251e-05
-1.64864279749335e-05
-4.5462384676944e-05
-8.69586560833889e-06
-3.84201332026579e-05
-4.06363772538773e-05
-3.59756618956774e-05
-4.27592878695393e-05
-1.20730499646361e-05
-2.82814058878776e-05
-1.37441567268192e-05
-4.51516666560514e-05
-3.77182986019257e-05
6.91172762679911e-06
-3.24264416293004e-05
-6.4297084987838e-05
-3.72905343227633e-05
-4.38288896997353e-05
-4.18336603446525e-05
-5.73609901370481e-05
-3.78401414212021e-05
-2.35321667502986e-05
-1.42777395465342e-05
-1.96924691076979e-05
-3.49862464653716e-05
-2.05300161428775e-05
-3.63946068394322e-05
-2.66939439058982e-05
-3.56381118787123e-05
1.52294416911052e-06
-2.36196036878097e-05
-1.75906006103009e-05
-4.05220909917876e-05
-1.97705763328001e-05
-4.02274398295093e-05
-6.76192579207298e-06
-1.39058813001038e-05
-1.09715624042211e-05
-4.62620921985491e-05
-3.18533538036327e-05
-3.6302877375361e-05
-3.99737319001433e-05
-1.39684326405101e-05
-2.74192995500986e-05
-3.608212780858e-05
-2.33405907627498e-05
-4.00455998300143e-05
-1.77599251576183e-05
-4.66534529232615e-05
-3.49277297007258e-05
-5.02192887910634e-05
-4.20241779190631e-05
-2.76536166871395e-05
-2.35705511566831e-05
-4.26951542058939e-05
-4.04200004003564e-05
-2.92157024453744e-05
-4.99658710394994e-05
-3.47855872818223e-05
-1.2316019477471e-05
-4.10850160808949e-05
-4.36805673602942e-05
-5.41767385228805e-05
-1.4039668412019e-05
-2.19488700627479e-05
-1.26311722790268e-05
-5.25546275112913e-06
-1.42050195829544e-05
-2.7799676933658e-05
-1.12807151025334e-05
-3.16775580210805e-05
-1.64533494009487e-05
-3.89613317218761e-05
-4.56481961122538e-05
-3.98827060914109e-05
-2.28457793398024e-05
-2.27612835184496e-05
-8.04659991305129e-05
1.23430116438208e-05
-2.68491108579584e-05
-3.81488553299275e-05
-3.49594596337937e-05
9.64462916311761e-06
-3.55170408906735e-05
-2.71054015433105e-05
-2.10905035932749e-05
-7.99938373869944e-07
-4.79255890193918e-05
-3.1154395288945e-05
-3.98527469271955e-05
5.97339193117324e-06
-1.1981489362004e-05
1.39820224028658e-05
-2.33945625812342e-05
-3.75609519843113e-05
-5.52432757149326e-05
-2.06835616966717e-05
-2.63078330116556e-05
-5.67137090872209e-05
-2.25908606547974e-05
-2.54664360317816e-05
-3.43810839846229e-05
-8.76128218619184e-06
-2.36096895733797e-05
-2.85235611574293e-05
-1.51337861454439e-06
-2.86791306071628e-05
-3.29903398661909e-05
-5.64917900409523e-05
-1.27359213379942e-05
-2.35778349246003e-05
-4.63939782917928e-05
-4.34980352996253e-05
-4.21394593361404e-05
-2.01944096923162e-05
-8.32771730156055e-06
-5.67055284483885e-06
-1.84562736071715e-05
-6.68240762179026e-05
-2.13835666672328e-05
-3.44908872010424e-05
1.45118122730507e-05
-1.491616098197e-06
-1.61716222100543e-05
-1.7507443038219e-05
-2.65487585047185e-05
-2.39778329520207e-05
-4.1911509431792e-05
-3.22342985734176e-05
-2.11879859566328e-05
-1.87136914712429e-05
-2.27301860406274e-05
-7.51383571145122e-06
1.10945686120539e-05
-2.64845358090545e-05
-1.16030731118015e-05
-4.62456929693362e-05
-2.52713274663966e-05
-1.10372130214508e-05
-4.3140913925848e-05
-5.14795909416566e-05
-2.27280290985549e-05
-5.38925501420361e-05
-1.11568047938967e-05
-3.29592080133573e-05
-1.43834557899753e-05
-2.41902625606566e-05
-3.71765160192501e-05
-6.19228601968825e-05
-4.21313923593063e-05
-3.44713160521315e-05
-3.39793683199426e-05
-4.11951687714669e-05
-3.73753451527905e-05
-3.64172258258304e-05
-1.32595961206462e-05
-2.48360385212821e-05
-2.08365523636246e-05
-3.61201761042549e-05
-4.20170754820587e-05
-3.30499836012148e-05
-3.14605260006138e-05
-2.69290227165629e-05
-3.66466816917003e-05
7.21013159261412e-06
-2.07577553981379e-05
-3.76000962849517e-05
-1.02125083169477e-05
-4.14439037088948e-05
-5.47750808197848e-05
-1.49636074470205e-05
-1.99689937927106e-05
-2.76247150143392e-06
-3.15931989079712e-05
-6.92753340829795e-06
-2.29791842591278e-05
-6.99196044966939e-06
-2.80700035585554e-05
-2.34806591708536e-05
-2.80327330330352e-05
-3.4637697429221e-05
-3.29326927887456e-05
-2.20093908084478e-05
-5.51904583984643e-05
-2.76240103335073e-05
-4.5777860581184e-05
-3.59261186235397e-05
-3.71381950239071e-06
-3.81629122524872e-05
-3.23709509565928e-05
-2.98317422796391e-05
-4.63029738560429e-05
-3.38620619591839e-05
-3.57896240028175e-05
-3.97369795565897e-05
-3.92785283751215e-05
-5.26506412550828e-07
-1.8824824723031e-05
-1.3626221684166e-05
-1.49145027534794e-05
5.35476640601823e-06
-2.86975238577944e-05
-1.97539271768103e-05
-3.18987420810575e-06
-6.29967098379631e-06
-3.0518706467957e-05
-2.12273026301558e-05
-9.06770036993588e-06
-3.70273156509373e-05
-7.18636906941006e-05
-5.61368789468399e-05
-9.00282259333156e-06
2.54347855478988e-07
-2.47234302780282e-05
-3.95540531330848e-05
-1.87190057956213e-05
-3.09569807930395e-05
-1.47297001896226e-05
-4.05012903942183e-05
-4.11370866038331e-05
-4.80809469136724e-05
-1.7033329827883e-05
-3.17307035004055e-05
-4.47873974960969e-05
-4.59949707177823e-05
-2.01641609790036e-05
-2.42021516979763e-05
2.65339997583613e-06
-6.65585237865423e-05
-2.12112015574952e-05
-4.46956684665854e-05
-1.89161839545934e-05
-4.76281882750895e-05
-1.75245085156029e-05
-3.42809751723934e-05
-3.20485675130399e-05
-5.56492104759775e-05
-2.8994162252268e-05
-4.46254877392332e-05
-4.17279538093562e-05
-4.62051062880524e-05
-2.9742977308019e-05
-4.37522864735401e-05
-2.0664932272106e-05
-2.8974380306975e-05
-3.09297964574962e-05
-4.90758069170195e-05
-1.21436063020439e-05
-4.97185909283237e-05
-5.21285697982848e-05
-7.30401050566436e-07
-3.10433727470193e-05
-1.51627895159364e-05
-4.07948201973758e-05
9.03759726442229e-06
-3.7662233474426e-05
-2.89187404202203e-05
-3.14758864997902e-05
-2.41270339045586e-05
-5.11833201115705e-05
-2.34085412282026e-05
-7.36813166264296e-05
-3.53780024257031e-05
-2.07759166856507e-05
-2.82115721628534e-05
6.00453713527536e-06
-3.16827782140147e-05
-4.11456385804883e-05
-2.37206888664388e-05
-2.42036811125499e-05
-4.09633193179184e-05
-4.18892870030577e-05
-2.97154603465589e-05
-4.78387245434266e-05
-3.74427725718522e-05
-4.94036820720749e-05
-3.0070306648659e-05
-2.4925909887127e-05
-1.92090538720936e-05
-2.94497106407893e-05
8.96713351170894e-06
-5.0344577225188e-05
-3.92836732960255e-05
-9.89541099524177e-06
-1.55669774552316e-05
-6.57689294093272e-06
-2.01372849127112e-05
-1.04363672579748e-05
-3.20662604864e-05
6.90419888115913e-06
-3.26281766811741e-05
-1.88588963823916e-05
-2.34077786741211e-05
-4.78724677553351e-06
-2.07779895507817e-07
-1.0061702482619e-05
-6.39287098333836e-05
-3.04552928335711e-05
-3.07758409384896e-05
-2.71325325629402e-05
-1.20235924155338e-05
-2.28225322408348e-05
-3.43737817038772e-05
-1.83106317576098e-05
-2.04187873672587e-05
-2.58582962928518e-05
-4.32201592965503e-05
-1.52207455936194e-05
-1.4490443952214e-05
-2.3323528204154e-05
-3.07750297526458e-05
-2.04704711870148e-05
-3.427227156206e-05
-7.29605465857947e-06
-4.60370917778349e-05
-3.99829120427653e-05
-2.94452993431052e-05
-5.63026511669344e-05
-5.25859636890437e-05
-3.06083415754336e-05
-1.85238451763052e-05
-4.04982234988917e-05
-3.48385134345555e-05
-2.42060548212609e-05
-4.75788619384477e-05
-3.69717662149131e-05
-5.22853838801784e-05
-6.97374476709135e-05
-2.18108505478054e-05
-4.46030903317677e-05
-3.41270925263838e-05
-5.08489988687043e-05
-1.57315422222682e-05
-6.86575095183225e-06
-4.39969587112391e-05
-3.77212545352976e-05
-3.51017317253895e-05
-5.33725281289944e-05
-2.61526989050367e-05
1.95524931211601e-07
6.60689470660907e-06
-6.04624120402543e-05
-2.21498998125244e-05
-5.29858580036817e-05
-3.419996185148e-05
-1.6029368147063e-05
-3.19894783101491e-05
-3.27472415741103e-05
-3.14086632838195e-05
-2.52588443873979e-05
-4.7801054350419e-05
-3.23822201442997e-05
-3.90040145297056e-05
-1.87661606464441e-05
7.2670761857169e-06
-3.15355672213264e-05
-1.6857119173258e-05
-3.44788835095963e-05
-4.26316565738921e-05
-1.97890663929092e-05
-4.10907833882137e-05
-3.51109107042571e-05
-9.32183712493779e-06
-2.85574768400774e-05
-3.72223241607299e-05
-2.6766144330582e-05
-1.6244944935855e-05
-4.37796535466784e-05
-4.84529336933787e-05
-2.29540437648591e-05
-3.79159722897414e-05
-4.20907132750649e-05
-3.54309940171343e-05
-1.66376530771281e-05
-3.20348944667402e-05
-1.53456604763041e-05
-4.41064410533008e-05
-1.17586011756714e-05
-2.22005263436596e-05
-1.93865981409531e-05
-4.38278675065434e-05
-2.32668382847515e-06
-2.9823101782909e-05
-4.01600517547728e-05
-4.25044391758202e-05
-1.09885023417381e-06
-4.34934290071179e-05
-1.53731327362192e-05
-5.96190615529027e-05
-4.01102705795413e-05
2.98532816507049e-06
-2.97354810465773e-05
-2.92071586164475e-05
-2.24506431821655e-05
-1.94267681605014e-05
-3.25055392926005e-05
-4.02797349978844e-05
-6.63835616761654e-05
-5.26609433194097e-05
-2.44452195677316e-05
-4.8445074325859e-05
-2.45419725031578e-05
-1.93872720928258e-05
-1.69491667189949e-05
-3.99643255863199e-05
-4.15315601309635e-05
-3.68878014900322e-05
2.97986291501269e-05
-3.3198485702763e-05
-2.03911306344326e-05
-3.13443318395261e-05
-2.23866115328279e-05
-3.59964157318123e-05
-5.91059731333825e-05
-5.00536168456832e-06
-1.71153089474574e-05
-3.53290254270434e-05
2.86194567773689e-06
-6.68486199570542e-05
-1.14147165256335e-05
-5.09096640692538e-05
-3.64000238048553e-05
-3.23586140295779e-05
-2.2798119932442e-05
-4.62619453898598e-05
-4.16551392959836e-05
-2.41572154564067e-05
-1.29687862871992e-05
-2.13950483530936e-05
-2.56882627518147e-05
-3.19485321114175e-06
-6.87169847380618e-06
-3.75999437374746e-05
-3.24943124107311e-05
-2.68953229346032e-05
-4.40077067598348e-05
-5.81811195742347e-06
-2.59508161036448e-05
-1.46370563016389e-05
-3.42882522409471e-05
-5.73498550027696e-05
-3.64726159011472e-05
-2.03864519403679e-05
-3.74920102766789e-05
-3.88595803661944e-05
-5.81347097755127e-05
-5.022181514062e-06
-2.89337278754655e-05
-5.2410982351255e-05
-3.16883264452037e-05
-3.75674041052812e-05
-3.67834759575445e-05
-2.42806225854115e-05
-3.36571288492114e-05
-2.23193026783091e-05
-3.84435121786177e-05
-3.39532342031997e-05
-2.43744201623219e-05
-3.29001987307485e-05
-1.04103305928561e-06
-3.01378122216241e-05
-2.25195782358871e-05
-3.19504438523131e-05
-1.07113967464128e-05
-6.134970733776e-05
6.6101646457604e-07
-1.74185278803625e-05
-4.4841391440467e-05
-3.18136336767155e-05
-3.70385415619252e-05
-3.65157777697518e-05
-4.68808637884018e-05
-2.92919290907453e-05
-1.8045991386769e-06
-2.48344901115217e-05
-1.67792688059314e-05
-9.0195021782709e-06
-4.24400031665608e-05
-1.21906744886219e-05
-5.51592898853061e-05
-3.7152265797628e-05
-2.30609939886692e-05
-5.66314386254371e-05
-5.08450929205188e-05
-3.31729575566799e-05
-5.07878683453703e-05
-1.05518576238264e-05
-4.368172256042e-05
-2.48901065855116e-05
-4.30863051465648e-05
-2.25679369513522e-05
-2.37677551481745e-05
-4.51434446246321e-05
-3.87619764406878e-05
-4.25269346636227e-05
-4.67149029813351e-06
-5.4359751594445e-05
-2.90065000715279e-05
-6.50862170374935e-05
-3.29633143057979e-05
-2.94418027616994e-05
-2.24197187687022e-05
-4.47385741689452e-05
-3.27194173032194e-05
-4.22420489826991e-05
-3.279239987688e-05
-2.31497924926526e-05
-4.29879132613416e-05
-1.63927810248868e-05
-1.24182540499446e-05
-2.89526130273973e-05
-3.52021937912312e-05
-3.25902655602469e-05
-3.43325950522552e-05
-9.73923957277268e-06
-1.57285123106813e-05
-6.06867759166131e-06
-2.45062857751237e-05
-2.97663039627477e-05
-3.90757136354623e-05
-2.04643983470761e-05
-4.06566200974215e-05
2.69841051264037e-06
-1.83308691897365e-05
-5.11522407040449e-05
-2.42865192867814e-05
-3.32871699815355e-05
-3.81533547142318e-05
-3.27816042304964e-05
-3.19623236298313e-05
-2.47907938728929e-05
-2.21471664546784e-05
-3.58735506849866e-05
-1.1096948616073e-05
-3.48577258381671e-05
-4.04925900452452e-05
-3.2735455766176e-05
-4.6829976246694e-05
-3.95131469723647e-05
-1.12009419700295e-05
-2.89586027639137e-05
-1.73129704523722e-05
-4.57358446439139e-05
-1.347123731528e-05
-3.37740905421568e-05
-6.65247433899216e-05
-2.65910099098391e-05
-4.83147789364637e-06
-4.10696684211367e-05
-2.8012473943701e-05
-2.51390094386218e-05
-2.56794772145346e-05
-1.61420633804077e-05
-4.09464046470234e-05
-4.60079693053212e-05
-1.15665408295157e-05
-3.97937204279752e-05
-1.75470387075377e-05
-4.7539308174863e-05
-2.91191569043e-05
-3.02583962528718e-05
-8.90590740860858e-06
-5.84516934301275e-05
-4.77086417915983e-05
-2.54117568594782e-05
-5.05922297877887e-05
-4.32412111525669e-05
-6.24074407385071e-05
-7.33715346974874e-05
-3.36228668363182e-05
-5.56702211460757e-05
-4.01065193562267e-05
-2.59266100169908e-05
-3.98360636495313e-05
-4.42154621306623e-05
-2.18148135250923e-05
-4.73007160833383e-05
-2.70352110881271e-05
-5.44071836007403e-05
-3.64731686374171e-05
-4.47378086383035e-05
-3.62274537069911e-05
-3.78331464680051e-05
-3.21014853937863e-05
-8.51685282981762e-06
-1.35983234172006e-05
-1.67599263854539e-05
-3.96547711176288e-05
3.88689781964469e-06
-2.9870542216143e-05
-4.01174536475282e-05
-5.07626586572121e-05
-3.92565424991503e-05
-2.86476028262367e-05
-1.56106020174503e-05
-3.25823617143388e-05
-7.38987847447114e-06
-7.60215371145057e-06
-3.32280902003343e-05
-4.49523324553639e-06
-3.2974298293163e-05
-3.04134344623109e-05
-2.89765958441192e-05
-6.4540216549575e-06
-1.29569496192541e-05
-6.04552949974394e-05
-4.02454482110652e-05
-3.84373486686834e-05
-3.25936749506988e-05
-4.89798966403972e-05
-4.56873138346659e-05
2.67280317783936e-06
-3.60831454133674e-05
-2.26622716844121e-05
-4.17952910498281e-05
-3.77196204171438e-05
-3.15867716139356e-05
-3.0259051273488e-05
-3.74097092867794e-05
-1.51554727230431e-05
-1.66029580297212e-05
-1.74245108712148e-05
-5.04039757936891e-05
-7.10393083010973e-05
-1.03421497654206e-05
-3.86826850687667e-05
-1.22213507664685e-05
-9.45279662735522e-06
4.66997720301075e-06
-1.19721939664269e-05
-3.89267816498045e-05
-3.96821062452271e-05
-4.35711537688127e-05
-4.31356413098636e-05
1.92961984519053e-05
-1.65475164820374e-05
-8.01774363290051e-06
-1.78046315197509e-05
-3.14881166566909e-05
-4.32912650453714e-05
-3.2322582608545e-05
-3.42174986819052e-05
-1.08182687443142e-05
-4.38001601520941e-05
-1.77585692224671e-05
-9.93998999479675e-06
-5.61777853618917e-05
-3.31411231806479e-05
-2.26999671340887e-05
-2.79469396124458e-05
-1.38633202463574e-05
-2.79397311226093e-05
-4.05928207202053e-05
-1.90877013922821e-05
-3.70069855729618e-05
-2.72493997280382e-05
-3.7013030445416e-05
-3.06778508743015e-05
-1.88104299380119e-05
-2.72709949444759e-05
-4.47511679850314e-05
-2.74349643260819e-05
-3.59647093537463e-05
-1.64083774157689e-05
3.36289348524975e-06
-1.22812666595281e-05
-1.70318345987153e-05
-4.98756196730992e-05
-1.84863854395743e-05
-3.63694547054546e-05
-5.20905591007267e-05
-2.89117691327697e-05
-2.14514155187347e-05
-7.34846284892104e-06
-4.46280960108542e-05
-3.28404354311461e-05
-5.16144322695091e-05
-2.32777645905967e-05
-1.94855451066164e-05
-1.74243745689816e-05
-9.19683104282039e-06
-2.97789314441805e-05
-2.82800699114374e-05
-9.18262619853882e-06
1.39749083796634e-06
-2.43464679821498e-05
-2.41574665634861e-05
-3.8050981538658e-05
-2.9176615508404e-06
-3.40306678558451e-05
-4.89310297421899e-05
-1.0191339403318e-05
-2.40883961167959e-05
-4.21553475802082e-05
-4.70105165678743e-05
-6.16083843951782e-06
-5.18737931191044e-05
-2.23638216069117e-05
1.2672113849442e-06
-4.5557943506302e-05
-2.80106600161014e-05
-5.06496858988939e-05
-1.24797837589459e-05
-2.88176587665261e-05
-4.27964754211294e-05
-1.31938076017942e-05
-2.54295476182784e-05
-2.51003035655083e-05
-4.72627073544466e-05
-5.17683505977988e-05
-3.68030196115556e-05
-3.38164855443197e-05
-4.60085737495603e-05
-3.41714708723559e-05
-2.28778656353904e-05
-1.82808725204749e-05
-4.46385968267246e-05
-5.82176406847069e-05
-1.13319926299444e-05
-2.61029282687692e-05
-3.53226961817929e-05
-3.02521490719543e-05
-5.04099968576656e-06
-4.65207730627142e-05
-5.91344294858805e-05
-3.92201834976164e-05
-4.63560904238248e-05
-2.9960403831337e-05
-4.72116119353724e-05
-6.19289446361938e-05
-1.8335611483155e-05
-3.53177638670092e-05
-1.54576726889319e-05
-1.82048167060563e-05
-3.29812328153e-05
-2.07157266924319e-05
6.82313686110714e-06
-3.67085498464494e-05
8.40130109769424e-06
-1.05189656245947e-05
-2.78793707812087e-05
-6.31698692227892e-05
-4.76978791067287e-05
-4.19141540388769e-05
-2.14289564332888e-05
-9.79885891199081e-06
-3.57296716757419e-05
-2.50138958531821e-05
-2.72210974201886e-06
-1.97463464692551e-05
-2.31598363996175e-05
-1.58915494737075e-05
-3.85007920287726e-05
-2.23847657698935e-05
-3.71246210006419e-05
-5.09794123741582e-05
-8.77065833649712e-06
-4.45763632165187e-05
-3.9346079441543e-05
-2.82047614736721e-05
-5.22202844823225e-06
-3.38358869216793e-05
-2.87787111976113e-05
-3.44035715115859e-05
-5.10918386697223e-05
-2.45210229495681e-05
-4.63517400940522e-05
-3.43558012258016e-05
-2.4178861889346e-05
-3.1081653163844e-05
-4.16008495075499e-05
-4.32460576878443e-05
-2.74176191091941e-05
1.85107563857225e-05
-1.46435571887502e-05
-4.25057472556175e-05
-4.00710847571067e-05
-2.60425427491015e-05
-2.24882087350763e-05
-2.76953141779786e-05
-1.19217095753528e-05
-3.53831125894399e-06
-1.17205999639342e-05
-2.31593353527044e-05
-2.80065073027982e-05
-5.67143132400138e-05
-2.69335422265161e-05
-4.36825245405168e-05
-6.46156262823695e-05
-3.7002859307846e-05
-2.71146739599925e-05
-3.43283399381538e-05
-2.61997528108134e-05
-8.56232493969132e-06
-5.2404334491773e-05
3.20954749204416e-07
-2.23065496589812e-05
-2.87877680125052e-05
3.53145798396673e-07
-4.54733929640498e-06
-3.27346989769939e-05
-2.26960468101294e-05
-2.58004758689041e-05
-1.68282157058595e-05
-4.33739598750242e-05
-1.71477954023263e-05
-3.88275976107277e-05
-2.71012883442961e-05
-2.94235298903047e-05
-5.15715430863877e-05
-2.49053533459443e-05
-4.19495459145196e-05
-4.3475392861273e-05
-2.4687697766835e-05
-2.55312737843769e-05
-2.99305424509554e-05
-2.66382790861235e-05
-1.7984355970758e-05
-3.75570439051515e-05
-6.54453861894947e-05
-2.41048040971909e-05
-6.46747656714015e-05
-2.60291351581202e-05
-2.30298949320148e-05
1.18266451200465e-05
-2.80481080767926e-05
-3.69195588038493e-05
-3.86263628557715e-05
-1.99081535215412e-05
-1.91854271418776e-05
-2.47394718344438e-05
-4.47063271740606e-05
-4.95910106006452e-05
-2.84863759220232e-05
-6.00913023473802e-05
-5.20759907782414e-05
-1.84752542716081e-05
-7.23870112821384e-06
-2.49177432318645e-05
-4.43583943543012e-05
-3.49911265607968e-05
-5.01873087395944e-06
-3.06716802839558e-05
-3.22411882697337e-05
-8.34560476086918e-06
-3.07268587709969e-05
-4.24565858885851e-05
-2.66552833436546e-05
-4.91781945547978e-05
-3.11936554428639e-05
-3.19502289071839e-05
-2.17588738845615e-05
-3.71167477245888e-05
-3.23100400781456e-05
-3.14206148160763e-05
-1.42156411224111e-05
-6.942867851245e-05
-3.58324598029442e-05
-2.36451297245272e-05
-2.28930215087931e-06
-4.85833327312679e-05
-1.04675247331169e-05
-2.01854866382787e-05
-2.61213649646218e-05
-1.76551702774404e-05
-1.70696875074275e-05
-3.13862032320639e-05
-3.71369478804924e-06
-4.84321635700394e-05
-3.9269167902818e-05
-5.72626878468554e-05
-4.07963038355988e-05
-7.74270303665298e-06
-4.06415051342934e-05
-4.88553610848568e-05
-1.49493841010689e-05
-2.46835112699103e-05
-3.34847703843414e-05
-4.72492347331699e-05
-2.55130451507729e-05
-3.62358590369106e-05
-1.37733360171342e-05
9.85072872243645e-08
-7.42366440049064e-06
-1.35859680592996e-05
-1.10421278509161e-05
-1.47515597950534e-05
-2.27546407818968e-05
-4.383788774124e-05
-2.20194300577319e-05
-4.94927216193107e-05
-3.27507835892464e-05
-3.93747149798687e-05
-3.5263292406708e-05
-3.54808471561336e-05
-3.5445765536072e-05
-4.77476706399429e-05
-4.96880455804617e-05
-1.96448798291107e-05
-3.13302342986918e-05
-2.7826121036103e-05
-4.33908386359193e-05
-3.65198764276144e-05
-2.60499145828867e-06
-3.83859837556977e-05
-2.96479009361463e-05
-3.34822986461801e-06
-9.65447381569208e-06
-2.17136501123651e-05
-5.64538085431416e-05
-2.36490089480305e-05
-5.03736836938309e-05
-3.18539524229905e-05
-9.59384002353004e-06
-1.72135559170421e-05
-2.38596887567479e-05
-2.23830982938003e-05
-5.82449243867113e-05
-4.39184943845773e-05
-3.39855586715364e-05
-1.86189681974954e-05
2.35192956012647e-06
-3.1656131973196e-05
-5.47873599971251e-05
-1.88787587940044e-05
-3.75189679466629e-05
-1.84387424398139e-05
-5.16265388575803e-06
-3.10877153062131e-05
-8.35586021573148e-06
-3.49271864884241e-05
-1.84136278738228e-05
-3.57985002927913e-05
-4.26964211251521e-05
1.45510515329606e-05
-3.45204821935955e-05
-2.27876306408958e-05
-2.94316178167462e-05
-1.09038738305965e-05
-3.4698897471614e-05
-2.32030147480987e-05
-3.96014341461341e-05
-2.94848911930277e-05
-2.97167654702629e-05
-6.04529557760005e-05
-2.36728782726536e-05
-2.8570256145796e-05
-2.60262582783712e-05
-1.69379954828503e-05
-2.97944288431631e-05
-3.01003499759996e-05
-3.08171778589382e-05
-5.27965553055129e-05
-1.63143668512792e-05
-2.66553835510285e-05
-3.00139662691808e-06
-2.90129091214938e-05
-4.95461453150762e-05
-1.3870868566068e-05
-4.24914942133295e-05
-2.91800012063281e-05
-3.46531056167217e-05
-4.73196400839722e-05
-3.62213191079285e-05
-4.68622035013008e-05
-1.81366153052845e-05
-1.99082732510157e-05
-2.1707348485276e-05
-5.65203119402943e-05
-1.9967759194812e-05
-2.07520055029846e-05
-3.65620711020648e-05
-2.93840996219364e-05
6.00167353606983e-06
-1.36915072747852e-05
-2.47703099131171e-05
-2.0868721125285e-05
-3.2801890667602e-05
-3.97627802417286e-05
-2.61849652379213e-05
-3.68975297402878e-05
-1.72074106160881e-05
-3.23631523018419e-05
5.37024382412696e-06
-5.86717567308638e-05
-8.17194785050332e-06
-2.37021068375806e-05
-5.05672981335059e-05
-1.64984750692822e-05
-4.94407538449711e-05
-4.78907510237343e-05
-1.5792173717652e-05
-7.28294124060462e-05
-5.84743572037862e-05
-4.45260521300641e-05
-3.51427709229928e-06
-2.98846371633074e-05
-4.82742853060626e-05
-4.65323673703215e-05
-2.67468846445705e-05
-9.41542515283847e-06
-5.41422889237178e-06
1.62798089981938e-06
-2.99384428665377e-06
-2.65551544582602e-05
1.42505646140716e-06
-4.28998213759491e-05
-2.32979477157752e-05
-9.9481399967756e-06
-1.70453236489062e-05
-3.04614341327069e-05
-3.90059996795292e-05
-2.23962971882333e-05
-2.14380224367039e-05
-2.47466717931775e-05
-3.79964020072905e-05
-1.11511821402861e-05
7.24760840773946e-06
-3.80242050325055e-05
-2.7372004582709e-05
-4.43077044154099e-05
-1.19746476239777e-05
2.37677723308662e-06
-2.03043290024138e-05
-1.58628684450902e-05
-1.33952580925116e-05
-1.32135260727087e-05
-1.99331913584622e-05
-2.02037414967977e-05
-6.32349494713752e-05
-3.37621560744437e-05
8.12780560747387e-06
-1.3078390687406e-06
-5.61541208767636e-06
-2.82070733000022e-05
1.8789826355765e-05
-3.59424992806444e-05
-3.4508399480052e-05
-1.41575791368005e-05
-7.17660516772232e-05
-3.02593198010361e-05
-5.53173684380575e-05
-2.74412256822476e-05
-1.36491294566323e-05
-4.99439573028706e-05
6.36881361250243e-06
-5.49858332661041e-05
-3.74375622217992e-05
-1.15998896550867e-05
-3.58138178507523e-05
-3.72230759611859e-05
-3.66428328671388e-05
-2.88796403314328e-05
-1.37817433599091e-05
-3.04181847986581e-05
1.14876385985336e-05
-1.08469088648442e-05
-6.11461160704331e-05
-2.92519644285683e-05
1.2202955185313e-05
-3.54353145207543e-05
-5.15208903333682e-05
-4.88308234401512e-05
-1.45023308108176e-05
-4.38987731074206e-05
-3.62478234155862e-05
-2.07243111610008e-05
-2.99840356152701e-05
5.17713230214542e-06
-5.8710470657932e-05
-6.07728655424071e-05
-4.96771069408514e-05
-1.3732724236833e-05
-3.66466340957758e-05
-8.88737043036132e-06
1.74389751730105e-06
-2.64471591391616e-05
-4.11696130269888e-05
-2.88714846035514e-05
-1.70403589140751e-05
-3.08971665159302e-05
1.31159547530032e-06
-2.01022563480176e-05
-2.92137877869973e-05
-7.62432737122247e-06
-2.11078849278603e-05
-5.20340274479276e-05
3.03740935049972e-06
-2.12857207211892e-05
8.4794981088177e-06
4.28438545508395e-06
-1.13922466835252e-05
-1.3520133707855e-05
-5.70640813226581e-05
-3.97358274698101e-05
-4.88281672003788e-05
-2.28497843882503e-05
2.97220041703927e-07
-3.09023714913199e-05
-2.12875988133783e-05
-8.246158614535e-07
-4.09724949291238e-05
-1.08260970471241e-05
-2.76948906642093e-05
-2.56696189059673e-05
-3.95341028786948e-05
-1.51039552106581e-05
-2.71013344812626e-05
-1.35880667020317e-05
-6.28655987695468e-05
-2.79177083169996e-05
-4.5063904886871e-05
-4.06791221830217e-05
-9.63058928895758e-06
-1.85998854320914e-05
-3.84105950718839e-05
-3.71227750114858e-05
-1.39931480594237e-05
-1.57437070894873e-05
-2.7732226255251e-05
-8.12498581792441e-06
-4.97974097906848e-05
-2.24691042712984e-05
-5.86701304455533e-05
-4.46339345721687e-05
-4.42734566972718e-05
-1.73783581252637e-05
-5.30549974931751e-05
-4.78112840258598e-05
-2.68740263656918e-05
-3.91771580297334e-05
-2.51815114006108e-05
-3.77971687907882e-06
-3.70427164542803e-05
-3.96155872921815e-05
-4.87570238002276e-05
-5.4567870766017e-05
-2.51778542026555e-05
-1.28477211640791e-05
-3.93771948475706e-05
-5.80624491740071e-05
-5.98228512879657e-05
-2.66522311676668e-05
-1.26095028468953e-05
-6.42291832037986e-05
-2.72635809573315e-05
-4.03763603965618e-05
2.35266613670138e-05
-4.21404285164123e-05
-6.22174385450262e-05
-4.01354110526095e-05
-3.31045575806612e-05
3.49490623425718e-06
-6.61599119521539e-05
-2.89308390081392e-05
-1.23007950896326e-05
-7.66499437144761e-05
-3.85440960082238e-05
-9.71829339106141e-06
-2.77123382308498e-05
-2.28921889129965e-05
-2.44306892441625e-05
9.70331244986896e-06
-3.38422999246101e-05
-2.21879941562098e-05
-2.87776308040208e-05
-3.38198955660843e-05
-1.2689157224709e-05
-1.54498709935964e-05
-1.00791064703274e-05
-5.01761813965028e-05
-3.57957227447094e-05
-1.43009006583788e-05
-1.44367159460871e-05
8.12522194688636e-06
-3.86938516015967e-05
-2.2378507322741e-05
-1.41030775117336e-05
-1.47504640253747e-05
-1.78494388760773e-05
-1.35390847380309e-05
-2.03608269207287e-05
-1.2618843823651e-05
-1.45075216174718e-05
-2.41123731811432e-05
-3.90845198625545e-05
-8.21178868896139e-06
-1.00273262192616e-05
-1.14582288851596e-05
-1.32393051051675e-06
-4.77680106406226e-05
-9.43147944931183e-06
-3.53236336696488e-05
-4.3972714435683e-05
-1.55826041139336e-05
-2.25594841736364e-05
-3.85393773348558e-05
-5.60567454273124e-05
-1.69237969759249e-05
-2.7749294566044e-05
-4.01265323393698e-05
-3.2089048027982e-05
-6.15957316375892e-05
-2.96214774847265e-06
-4.08719995985466e-05
-4.81815891462371e-05
-1.59864495753538e-05
-4.22070313286318e-05
-2.73679339457056e-05
-4.84036137116351e-05
-1.24448813785185e-05
-2.98982430179263e-05
-4.50585989736309e-05
-3.14157029572465e-05
-7.64227513030319e-06
-4.97356504099658e-05
-3.68049233751544e-05
-4.19240346760643e-05
-3.48439550774523e-05
-1.96440380264107e-05
-5.14527564039906e-05
-3.32463339537111e-05
-1.45227760409913e-05
-2.78655239316013e-05
-3.48010231686599e-05
-3.03319571626471e-05
-3.00554330647491e-05
-3.16504302284557e-05
-7.60639850536605e-05
-4.32692833943521e-05
-3.27017160435411e-05
-2.07405459471558e-05
-3.26954991786051e-05
-4.61424763768016e-06
-2.6442416609086e-05
-5.94177084829963e-05
-1.18189670287063e-05
-4.99769852148191e-05
-1.88072012910422e-05
-2.44427869959214e-05
-1.58207861896268e-05
-2.95186963471942e-05
-3.31643653680925e-05
-2.10559088665774e-05
-3.91129631252986e-05
-3.65136017262178e-05
-2.62751764132905e-05
-2.31517371171535e-05
-1.23420526757836e-05
2.36598854859681e-05
-6.7409200194858e-05
-1.54981676767402e-05
-5.25163419629641e-05
-1.14625227895052e-05
-4.55125025752379e-06
-2.37402392611967e-05
-2.35359995363286e-05
2.58553888502598e-06
-2.49642467129833e-05
-3.43578823295646e-05
-1.67336370576522e-05
-2.62390425830188e-05
-7.5583180350479e-06
-1.47712382067853e-05
-3.3350054444851e-05
-3.6015760924985e-05
-3.10762534391859e-05
-1.85238313836306e-05
5.80487678704668e-07
-1.53759529343951e-05
-2.29786005002854e-05
-2.56457143574668e-05
-5.36654283560281e-05
-2.76351227144826e-05
-2.16099203362585e-05
-2.53276801829982e-05
-3.98311899498376e-05
-2.55395110768315e-05
-3.87364837688053e-05
-6.73130652399962e-06
-1.64146639179261e-05
-5.24354872792352e-06
-3.58795193036622e-05
-2.9023810372355e-05
-2.45307472503647e-05
-1.98141064016086e-05
-4.10048162532433e-05
-6.52582678168172e-06
-3.80532702072824e-05
-4.43814537714463e-05
2.54722629260405e-06
-1.91695197785252e-05
-5.48057087750852e-05
-4.90072395631162e-05
-4.28056934625172e-05
-2.40283531599266e-05
-3.76528405001427e-05
-2.51549574791614e-05
-1.46276498193383e-05
-2.90948051943462e-05
-2.02977665627826e-05
-4.06260950596016e-05
-3.7242434460506e-05
6.99142900961666e-06
-4.82636890755948e-05
-2.62565045881659e-05
-2.85484568772927e-05
-2.70211486044396e-05
-1.14448206429358e-05
-3.61575620318186e-05
-2.76848869830617e-05
-3.17666406383553e-05
-5.08403604769119e-05
-2.4066188819926e-05
-4.96227974988786e-05
-3.93173625402352e-05
-1.9175066593094e-05
-9.48988256356234e-06
-8.18682107765167e-06
-5.18921035648702e-05
-2.11071908637503e-05
-1.81399298557209e-05
-5.44111571869168e-05
-4.67535823856586e-05
-7.2900365015803e-06
-1.86376250340934e-05
-4.24177638125112e-05
-4.43283465162736e-05
-2.01143745355994e-05
-1.21600701785111e-06
-5.08600569594888e-05
-4.72583961239651e-05
-5.5575657958543e-05
-2.67916756913583e-05
-1.61037632079521e-05
-4.10065159261888e-05
5.38603592336545e-06
2.9936566770776e-05
-3.42760726147914e-05
7.47397134351349e-06
-1.98929031716113e-05
-1.80853184346462e-05
-4.78588457267155e-05
-5.38565754662604e-05
-3.27030020181891e-05
-2.27907784224217e-05
-2.46331593796262e-05
-3.29859741198191e-05
-6.47210322241893e-06
-2.79789640028735e-05
-1.97839722993296e-05
2.84195449262687e-06
-3.97180905692851e-05
-6.72664680665784e-05
-2.04097348661166e-05
-3.07104579545646e-05
-2.8157051955813e-06
-2.83388253122174e-05
-5.61790971952515e-05
-4.90160594209456e-05
-4.38886497358495e-05
-1.75172642182045e-05
1.63434384183272e-05
-2.56949228086363e-05
-2.89590905953584e-05
-2.41296991731086e-05
-3.67240687349537e-05
-3.89263551808979e-05
-1.80697278874013e-05
-3.13958556778529e-05
-4.86282106904083e-05
-4.80826487539862e-05
-2.60959769939041e-05
-5.0420500131065e-05
-2.64097016146182e-05
-4.54697538318458e-05
-3.409002061486e-05
-1.45827916707332e-05
-2.09433690172957e-05
-3.23190543281556e-05
-3.40355134193241e-05
-2.92652726155365e-05
-2.97043719891417e-05
-6.85806806502526e-06
-2.66778100952544e-05
-5.23007278573078e-05
-3.93560304358282e-05
-4.57450824451906e-05
-4.91978039053314e-05
-1.28125678688268e-05
-3.22973540915732e-05
-1.33093351222541e-05
-4.31475313224815e-05
-5.86901810520576e-05
-4.22025993873324e-06
-1.61706526187778e-05
-4.64965175009796e-05
-1.25001739488341e-05
-1.98212619575396e-05
-8.98044169253647e-06
-1.20647783471696e-05
-2.95364388830526e-05
5.39647296456252e-07
-2.27719643271227e-05
-7.0039911657491e-06
-1.55294636007577e-05
-3.40508054700567e-05
-5.50218302325473e-06
-2.89453082694105e-06
-4.16227576778306e-05
-1.18914649903498e-05
-4.29564506847011e-05
-2.14735996680639e-05
-1.28316547865683e-05
-3.11826502665521e-05
-4.32933521779324e-05
-1.94746529278556e-05
-3.19426990808014e-05
-3.04064787237073e-05
-5.18009066344787e-05
-1.51685213316466e-05
-4.6209221655079e-05
-1.30364651001317e-05
-3.15298645701455e-05
-4.75734794331196e-05
-2.70076804721391e-05
-5.36729757309956e-05
-3.47814562520886e-05
-5.76226715476156e-05
-1.13803903872749e-05
-1.04791664122844e-05
-1.23908961438175e-05
-4.2363280603883e-05
-3.40300329411528e-05
-2.39613940664125e-05
7.86604051310848e-07
-2.07218970811273e-05
-3.12065164541763e-05
3.52096808667954e-06
-4.70426607131069e-05
2.82413973405565e-06
-1.84686370934358e-05
-2.96466070793076e-05
-4.0275790662245e-05
-3.95483455419611e-05
-1.78990351122031e-05
-3.1847168002699e-05
-5.84600191513495e-05
-7.94969564978666e-05
-2.27146672074191e-05
-3.4062492089354e-05
-2.42103596933352e-05
9.09245765648344e-06
-1.48996384893008e-07
-1.89274207111819e-05
-2.04793677694366e-05
-5.05043236527936e-05
-1.51384098460909e-05
-3.83794452725917e-05
-3.94317665730774e-05
-3.84464960579682e-05
-1.40210568175424e-05
-2.43597775114212e-05
-5.0995112266911e-05
-7.01702793243759e-05
-5.66816367689194e-05
-1.71110338851618e-05
-8.28048396691071e-06
-2.44738183692191e-05
-3.20222565636192e-05
-5.10020841384495e-05
-3.38667511594476e-05
-2.40438215567338e-05
-2.76396208008445e-05
-4.88353859141526e-05
-4.60792199727352e-05
-2.58155778418051e-05
-2.87040948790093e-05
-3.06369024053835e-05
-4.66693783514167e-05
-1.23438148244136e-05
-6.34860047482773e-05
-3.65717539093883e-05
-4.36990227203896e-05
-4.43101431634319e-05
-5.35493347626799e-05
-2.45551045482948e-05
-3.73955600242223e-05
-1.91265165849305e-05
-1.29239010223202e-05
-2.306305776605e-05
-1.02057557754764e-05
-5.19493428183061e-05
-1.06030954124757e-05
1.00883159829186e-05
-2.63458235629976e-05
-3.04632926146219e-05
-1.66491852825152e-05
1.35796086731957e-05
-5.01411916514439e-05
-3.93958242284832e-05
-3.00637005310369e-05
-3.51100182012635e-05
-3.99861492738109e-05
-3.4199112941186e-05
-5.55447479158547e-05
-2.60601544321123e-06
-3.2805489302364e-05
-3.65156904379215e-05
-1.29828139716187e-05
-3.08254465357864e-05
-3.49603153927171e-05
-1.26235667105257e-05
-4.91644968067085e-05
-3.37875319129597e-05
-2.40977998321128e-05
-3.70882324246787e-05
-2.37565264712423e-05
-3.40640299621578e-05
-4.17125788173148e-05
-8.80291351309929e-06
-2.95775044878222e-05
-3.17023295767494e-05
-2.41042929705432e-05
-3.02302185805138e-05
-5.82058422387061e-05
-2.40783218772783e-05
-1.35810078960002e-05
-4.06657539171022e-05
-1.2801535222384e-05
-2.7383189390874e-06
-3.03662056476933e-05
-2.19524911136198e-05
-2.91634826721381e-05
-3.44592271613593e-05
-4.44114874335462e-05
-1.95523577017878e-05
-2.70620657677358e-05
-2.26525211135577e-05
-1.71409687031231e-05
-2.70681052490673e-05
2.11682046965374e-05
-2.91738616357837e-05
-3.56160862979681e-05
-3.09228211183703e-05
-2.40510645677032e-05
-6.77171732241524e-05
-1.80085938135506e-05
-1.92025502568466e-05
-1.44453655630892e-05
-5.77701881073197e-05
-5.01969294638455e-05
1.22090113675482e-05
-3.75407305090758e-05
-3.72392670671721e-05
-5.24610636494166e-05
-4.31074369524086e-05
-3.96341108846742e-05
-3.748704269261e-05
-3.05018133367882e-05
-2.11967643884828e-05
3.60102156439022e-07
-7.0480191182975e-05
-5.31050723688076e-05
-1.45540614880224e-05
-2.32580072973611e-05
-1.60099701935647e-05
-1.89396691657074e-05
-3.67221923226968e-05
-3.67860660737817e-05
-1.88642685622621e-05
-2.77546518289331e-05
-2.67820557594653e-05
1.03230159980742e-05
-3.40095895802389e-05
-7.58935942863562e-06
1.90057635696626e-05
-1.48059502366268e-05
-1.14117392385688e-05
-1.25357763614306e-05
-4.44915378517e-05
-2.29926178240395e-05
-2.45058668800047e-05
-3.29229813570656e-05
-3.03850986796825e-05
-2.65367709418846e-05
-5.04326110783308e-05
-2.77650234384438e-05
-1.97004406740094e-05
-5.36364632203117e-05
-1.98566238377704e-05
-4.39799531954365e-05
-3.32018085747956e-05
-2.8001302965808e-05
-3.46867174603811e-05
-3.88417720249186e-05
6.28173684802198e-06
-2.40419719314266e-05
-2.93808456700107e-05
-3.43975146381569e-05
-2.35280513558575e-05
-3.59409913598975e-05
-9.11774019782275e-06
-3.59182285518748e-05
4.05091867191872e-06
-1.34758978564685e-05
-5.67129816148673e-05
-5.38432596745418e-05
-7.3458984200903e-06
1.35969842147307e-05
-9.05829815807332e-06
-4.77067303123731e-05
-3.0397970081083e-05
-4.24624458705359e-05
-4.93846208352537e-06
-5.18095170928432e-05
-3.88539246538187e-06
-5.36863223673902e-05
-7.40790936129642e-05
-3.20179881179066e-05
-2.41078636835478e-05
-3.1651318064671e-05
-4.54779909929226e-05
-3.37364044753604e-05
-2.40843197325682e-05
-5.11375596317344e-05
-1.46259974786943e-05
-2.96672556805344e-05
-4.04262643789624e-05
-4.72424389540244e-05
-1.97907897319705e-05
-5.66065376598334e-05
-2.26183872341919e-05
-3.07504223087063e-05
-2.27209362681122e-05
-5.30623396149125e-05
-1.02251087140785e-05
-3.20539443556159e-05
-3.05409338419272e-05
-9.37490573471838e-06
-3.47495874171714e-05
-1.08590242460414e-05
-4.01090941876989e-05
-5.80092221970339e-06
-2.8025326967056e-08
-3.34997517670727e-05
-4.64361257102297e-05
4.83953167005328e-06
-5.70262782708101e-05
-3.47467327432535e-05
-6.21508990459167e-06
-4.32751724674642e-05
-1.62619534884576e-05
-1.23434140866213e-05
-1.07959498938624e-05
-3.65711020281016e-05
-1.40153898025598e-06
-2.77764358167482e-05
-1.68711645364946e-05
-3.8571036247666e-05
-5.94935143173152e-05
-5.26643769960985e-05
-3.64978884611834e-05
-5.2032260483686e-05
-2.73188421734953e-05
-3.0101645700366e-05
-4.49114115757366e-05
-5.65955259050344e-05
-1.95588831403576e-05
-3.81128039359354e-05
-2.73235809753065e-05
-8.09913010239515e-05
-3.90686832101057e-06
-1.63778714836404e-05
-2.70721863388818e-05
-2.59413378347377e-05
-2.69015930403759e-05
-1.98083801845878e-05
-2.77564318395323e-05
-4.76676716779721e-05
-2.76672996863493e-05
-3.12357520407185e-05
-4.84464144450012e-05
-4.28087541084874e-05
-2.43883308501056e-05
-8.22062931662979e-06
-2.9442649591852e-05
-1.79856229459807e-05
-5.00988401844976e-05
-5.98464278727199e-05
-3.16666278349971e-05
-4.41543700775275e-05
-1.54892411858078e-05
-2.75721625722239e-05
-3.07367902347609e-05
-3.45821929864728e-05
-4.21215820346712e-05
-9.23487187651712e-06
-1.73875965362259e-05
-3.77797173993596e-05
-2.38574713037678e-05
-4.28816461889694e-06
-4.11032870435108e-05
-1.70345711478315e-05
7.85826594544705e-06
-3.44819397126686e-05
-1.14077970527486e-05
-4.99121023088706e-05
-5.33210142967503e-05
-5.09778719082056e-05
-1.96506223890787e-05
-3.31127936621469e-05
-4.00402778144395e-05
-2.89538564297989e-05
-4.15441733969963e-05
-1.87814189380202e-05
5.40995547002492e-06
-1.86454729231112e-05
-6.14858646881428e-06
-4.07922314760176e-05
-2.71049271017183e-05
-7.79536737382766e-06
-2.64295042863376e-06
-3.09373264080129e-05
-7.94749123914754e-06
-2.22011215999913e-05
-4.55688626270276e-05
-1.19670575411002e-05
-1.93317080856349e-05
-1.90502399892466e-05
-2.81065038955046e-05
-2.40082715183004e-05
-3.13422787112145e-05
-1.99300313597682e-05
2.70774655165373e-06
-7.34798275145908e-06
-3.66001719673748e-05
2.03535569605108e-06
-3.90628195405858e-05
-1.82692082097287e-05
-8.05715930559568e-05
-3.9675504144238e-05
-4.99804137948471e-05
-2.63933259665414e-05
-3.11373982667521e-05
-2.07225144819572e-05
-4.87604586317604e-05
-4.93278700804835e-05
-4.82935300637504e-05
-3.2426023665299e-05
-2.58500591601268e-05
-3.01981065847658e-05
-2.99640012810502e-05
-2.32742516114102e-05
-5.7781119173803e-05
-1.14135274082345e-05
-1.23169065751812e-05
-1.76329467101226e-05
-4.39512915977861e-05
-4.80499973664689e-05
-3.71466176734877e-05
-1.91168705207507e-05
-4.95270475454569e-05
-5.26423433234586e-05
-3.92567240261547e-05
-6.48528041988912e-05
-2.57533427067615e-05
-3.99153490138721e-05
-3.05736730203553e-05
-3.32500942986523e-05
-4.00677249995049e-05
-3.65752618962624e-05
-3.79730192821677e-05
-3.4368301353684e-05
-2.55629830067811e-05
-3.88660555150494e-05
-2.4818292442785e-05
-5.1632878072804e-05
-4.92101984551547e-05
-3.90682350164981e-05
-5.75852526350121e-06
-2.30650704161639e-05
-5.3367763481825e-05
-1.63620946683882e-05
-1.70778791839645e-05
-2.22406121764633e-05
3.3704322964627e-08
-3.78577372958624e-05
-2.21036938540321e-05
-2.52307207892632e-05
-2.04339392327346e-05
-4.29939991224414e-05
-1.95329053958915e-05
-3.67454504304547e-05
-9.41951019907048e-06
-1.30131928884945e-05
-2.9859648326442e-05
-1.68981870311103e-05
-2.72858017137518e-05
-5.29239407000137e-05
-2.32170387320107e-05
-3.83151873970388e-05
-2.70049025662517e-05
-1.17433464180662e-05
-1.22573926174295e-05
-1.1123536520568e-05
-2.25976961625559e-05
-3.21529019182597e-05
-3.11225678747052e-05
-5.52676161740342e-05
-4.36842899795109e-05
-1.95844297725437e-05
-4.57029373454341e-05
-1.40347293826638e-06
4.49267529488003e-06
-1.75196959188589e-05
-3.02654016114988e-05
-1.5761802668546e-05
5.05441464646855e-06
-2.19276206031797e-05
-1.84226863615763e-05
-1.79237309739942e-05
-3.05898964453154e-05
-1.02404756640022e-05
-4.56120022063588e-05
-4.17895381267825e-05
-4.27354844707964e-05
1.76786869438817e-05
-1.72305377266704e-05
-1.87908748683594e-05
-1.82931704108595e-05
-3.17142081759769e-05
-1.62868087958303e-05
-4.00677770967605e-05
-5.23466503756797e-05
-8.58721109403592e-07
-3.75359604414328e-05
-1.84146611857465e-05
-2.92252911450306e-05
-2.62497123273438e-05
-3.77776701098224e-05
-2.10869789094231e-05
-4.01531850562354e-05
-5.05127056404889e-05
-1.30436947487809e-05
-6.2775922964155e-05
-2.53667130142346e-05
-4.81775523822498e-05
-3.15057952934941e-05
-1.27451861808204e-05
-2.72352687799089e-05
-3.10018974120255e-05
-7.17884762207396e-05
-2.81681553056761e-05
-2.27569141467048e-05
-2.48163875883225e-05
-3.49818827923374e-05
3.72644502278995e-06
-3.38216320792747e-05
-6.07451937191448e-05
-3.93486326168115e-05
-4.20967217200263e-05
-1.92858495321047e-05
-1.57099366117871e-05
-1.83123856957595e-05
-2.93238831317751e-05
-3.7563909722661e-06
-5.35060544568032e-05
-1.92117367281162e-06
-4.77958362445326e-05
-2.20869046439751e-05
-6.51049656927157e-05
-3.72813293503059e-05
1.45915057410473e-06
-5.7753299222647e-05
-3.69062955093372e-05
-9.53448257732963e-06
-2.38483155407544e-06
-2.28155310351984e-06
-4.40147604343734e-06
-2.26009887546121e-05
-3.83264400537756e-05
-3.67307128258942e-05
-2.85788957340031e-05
-3.70520226666519e-05
-5.19366431217873e-05
-9.57906438458895e-06
-2.1153474958341e-05
-1.3684016980809e-05
-5.73917313296667e-05
-2.87585035891353e-05
-4.0913298310187e-05
2.54260833805378e-07
7.60659318420179e-07
-1.56151981120154e-05
-1.10800454265839e-05
-2.89299234460433e-05
-6.79661797696311e-06
-3.52360397056876e-05
-3.65925301344922e-05
-1.59684758366474e-05
-3.17853694093411e-05
2.02441865060507e-05
-5.56583056072455e-05
-3.51913871643191e-05
-1.85007402309984e-05
-4.00897563015515e-05
-1.89036432370001e-05
-3.15902223531388e-05
-3.46689147590103e-05
-2.47665030511085e-05
-4.49993975949117e-05
-8.01560486663481e-06
-2.83380585593335e-05
-7.91425467475233e-06
-3.11107312771151e-05
-9.9173969847812e-07
-2.30655435488349e-05
-6.82848888098108e-05
-2.21936179046063e-05
-5.59553825729338e-05
-2.99213490607523e-05
-3.70154557149076e-05
-1.67521236829649e-05
-6.36961299390774e-05
-4.25046064937466e-05
3.17345165815598e-06
-5.75328118413002e-05
-6.78068265389623e-05
-1.85159355739253e-05
-1.58507283166251e-05
-7.38451912781175e-05
-2.15168060387079e-05
-5.64366298039366e-05
-9.78806850737628e-06
-7.89018499819323e-05
-5.03475590241164e-05
-2.89102091697588e-05
-7.43137405735576e-07
-6.33056398327091e-05
-3.98102157888152e-05
-5.31805391940236e-05
-6.4962622538012e-06
-3.70624617458851e-05
-4.35928361212607e-05
-6.3589084712011e-05
-3.08757670556746e-05
-9.21372557037699e-06
-5.9829882357453e-05
-2.75122049894176e-05
-4.35081703379099e-05
-4.01524405181322e-05
-2.0022875161746e-05
-5.89280376219558e-05
-2.49108351774589e-05
-5.7932550198698e-05
-2.17366784906771e-05
-1.10740193260864e-05
-5.18719180225628e-05
-4.03787294174975e-05
-2.25150085491873e-05
-2.61904116377041e-05
-6.12169912702768e-05
-2.06685949726519e-05
-3.4025910097766e-05
-5.77552880847524e-05
-3.37056506374054e-05
-2.56903859847893e-05
-3.80239469003812e-05
-1.90959598465595e-05
8.60660010064219e-06
-3.50744947773398e-05
-2.11549470823015e-05
-2.72922220273233e-05
-1.01013460201435e-05
-4.02585362413419e-05
-4.06713029258479e-05
-5.63787437903546e-06
-3.41944538953371e-05
-6.11811404448879e-05
-2.67292182959855e-05
-4.2450025700613e-05
-1.22868903174777e-05
-1.87097253278694e-05
4.09048093229402e-06
-6.45033058605407e-05
-6.65380109192106e-05
-2.20036914708639e-05
-3.5136269771172e-05
-5.89570937805914e-05
-1.03310810422823e-05
-2.65275885515154e-05
-3.32761041100476e-05
-4.67097186842364e-05
-7.89317391505154e-06
-1.41516281500515e-05
-2.46021427524414e-05
-4.93052043652009e-05
-2.6620194779422e-05
-3.21745564425915e-05
-1.70596172694807e-05
-5.22510116469434e-05
-2.34477364998684e-05
-4.28699270989728e-05
-4.43286807142324e-05
-3.61419289836367e-05
-2.80065930536007e-05
-4.81075820815739e-05
-8.72867273650556e-06
9.50837286168521e-06
-3.63694214765508e-05
-6.25169939310313e-05
-2.8059114901564e-05
-1.90481138324721e-05
-4.85932075316365e-05
-1.93362426629888e-05
-3.18384692586656e-05
-5.91255341869252e-05
-3.85350683979761e-05
-1.21567521715714e-05
-1.64694397287793e-05
-4.72158353750313e-06
-3.79754974943744e-05
-3.56554834467259e-05
-6.24085065116344e-05
-3.71379048807386e-05
-3.57349966124989e-05
-1.96312878371246e-05
-1.06643005443582e-05
-1.83365363643617e-05
-3.25485198683258e-05
-2.56225286891764e-05
-4.65642728224656e-05
-2.0888856286495e-05
1.09969423627091e-06
5.84383938972452e-07
-4.2903937523287e-05
-4.84222272516973e-05
-2.61123160962089e-05
-3.11072548127579e-05
-4.9469973546202e-06
-4.39985551343147e-05
-1.4685306419915e-05
-1.54240610167988e-05
-3.36983463105021e-05
-9.17933545640399e-06
-1.49806638559533e-05
-4.34873954134689e-05
-2.62359577423796e-05
-3.54125231214905e-05
6.19339611343387e-06
-1.3038756453801e-05
-4.24546121407959e-05
-2.58459062132339e-05
-3.20049304351581e-05
-1.63959204343375e-05
-3.32009760801519e-05
-1.7561140232641e-05
-6.50906236750277e-05
-1.47498131689651e-05
-2.71308511836825e-05
-2.33186334008212e-05
-2.95231137144366e-05
-3.67208063367796e-05
-4.03566762858347e-05
-5.8382110797252e-05
-2.6927079654263e-05
-4.01601277149158e-05
-5.99476677647492e-05
-4.14067365444148e-05
-1.75886256970509e-05
-1.18590584544375e-05
-3.94595711405969e-05
-3.70674307579927e-05
-3.56802925753106e-05
-2.63206354762995e-05
-1.82132923437195e-05
-1.30044713676119e-05
-2.26612263737683e-05
-2.96343858505411e-05
-1.7042337111152e-05
-4.28646439936647e-05
7.90360310646351e-06
-3.59578593582921e-05
-2.0444235794042e-05
-4.61954477160995e-05
-4.17562599123557e-05
-1.46304553818462e-05
-4.06007559389215e-05
-4.03550085463129e-05
-2.6615563245615e-05
-1.45001327996368e-05
-1.90333364262376e-05
-1.74296856968034e-05
-1.27535725699108e-05
-3.70310179156879e-05
-4.37589243821123e-05
-3.36363320644002e-05
-3.2626248521145e-05
-3.22756448758702e-05
-2.19688856961125e-05
-2.66570331049491e-05
-3.77955501764338e-05
-2.40233963846651e-05
-1.98244433632135e-05
-4.88601327499162e-05
-4.6257337903804e-05
-1.1653004599611e-05
-1.58965026239327e-05
-2.14511304002154e-05
-3.11475464408721e-05
-3.09325299600181e-05
-1.73179361555976e-05
-3.73754265864075e-05
-5.54342417577203e-05
-9.62168880580465e-06
-7.7989094436497e-06
-3.31343121639597e-05
6.83546295431811e-06
-2.65829198987327e-05
-4.98095081230909e-05
1.01404301144587e-05
-7.60683762860713e-06
-2.62176128321245e-05
-4.63444897407395e-05
-4.42249304297537e-05
-9.17824899137278e-06
-3.45219248551167e-05
-3.57234349201101e-05
-7.49763407564814e-06
-3.32592361728537e-05
-1.78673993532184e-05
-4.86196563828169e-05
-4.99718510087603e-05
1.95216774706861e-05
-4.49189362726524e-05
-2.22626155437299e-05
-3.13295824665935e-05
-2.68887508909231e-05
-2.97867036087028e-05
-3.00876079971197e-05
-5.2575986620245e-05
-2.39784676237185e-05
-1.10849218101837e-05
-2.18712997698303e-05
-3.85696582982952e-05
-4.8192934673514e-05
-2.36495302328954e-05
4.77618030046994e-06
-1.77552130645315e-05
-4.92977008145427e-05
-2.10124444729583e-06
-1.04064373688257e-05
-5.21753861895244e-05
-3.0927780705358e-05
-2.29580973088166e-05
-7.6498678109985e-05
-3.85605998037479e-05
-1.59758915711818e-05
-3.56400352848917e-05
-2.23609816116589e-05
1.47229412896692e-05
-1.72924553341973e-06
-1.79043373355314e-05
-2.65088511553953e-05
-2.04387907040113e-05
-3.57679532546564e-05
-2.29375890899199e-05
-2.92505255481165e-05
-2.07009702786406e-05
-2.40188636825612e-05
-4.11986502283025e-05
-2.49910687355136e-05
-1.86278945270424e-05
-3.60001700690342e-06
-1.10128025302181e-05
-1.30375686096077e-05
-1.74598606611576e-05
-6.15650632436304e-05
6.45944517693082e-06
1.20356534199499e-05
-2.63741020671473e-05
-1.67662101753004e-05
-3.78672817186559e-05
-2.35548692880707e-05
-4.43437601687479e-05
-3.9129651918577e-05
-2.96374520148861e-05
-4.06007970395896e-05
-7.93975240955365e-05
2.913392235349e-06
-1.34298397007906e-05
-5.18612401377353e-05
-2.49515135577231e-05
-5.75604463776925e-05
-5.18383348237566e-05
-3.23256666985069e-05
-3.30771889339621e-05
-1.54816642189282e-05
-3.59740998911428e-05
-3.22618355344203e-05
-2.95170985303778e-05
-1.11871344001976e-05
-2.24862618584874e-05
-2.6061082784309e-05
-5.26473617985464e-05
-2.21422143651759e-05
-1.37773632824063e-05
-2.56306862977855e-05
-3.7999347818592e-05
-3.37633101169141e-05
-5.08421599925315e-05
-3.4625202819434e-05
-2.09974025380587e-05
-3.40674480583067e-05
-2.81784969038329e-05
-2.81874995212395e-05
-3.11620260236361e-05
-1.27076372281669e-05
-1.57811226644642e-05
-1.57451217920092e-05
-7.08284325044241e-05
1.16972484218858e-06
-2.43951513724333e-05
-4.00025240001054e-05
-3.18764853756151e-05
-4.91372115164689e-05
-4.25577268153418e-05
-3.38876515609605e-05
-3.28492546791595e-05
-1.7989584927792e-06
-4.44984409251988e-05
-3.37700654576367e-05
-2.39066509628716e-05
-5.06634922844422e-05
-1.42482316119389e-05
-3.70303083286204e-05
-7.3779851844183e-06
-2.29807122234398e-05
-3.2409717531835e-05
-2.69100249185093e-05
-4.38034322815223e-05
-4.77808711456209e-05
-4.30364260387297e-05
3.07063174057701e-06
-1.88689172522673e-05
-4.61400101301086e-05
-3.05229854160519e-05
-4.24269688686078e-05
-2.17595574788258e-05
-3.87363291468847e-05
-1.05358534241103e-05
-6.14358457489702e-05
-1.95195819704594e-05
-2.59171844107258e-05
-2.88639359719242e-05
-2.55202991677239e-05
-2.63442709118228e-05
-3.15200947529707e-05
-2.40604149519688e-05
-3.5507489544884e-05
-3.47603702892274e-05
-4.83614665808003e-05
7.23913951384781e-06
-2.41099432621952e-05
-7.70335974005228e-06
-2.03628614292907e-05
-2.64786667785421e-05
-3.61034848656946e-05
-3.57239659536132e-05
-3.43439117976481e-05
-2.64026056189893e-05
-2.5017392730322e-05
-2.713343160663e-05
-2.82279409954457e-05
-5.47015022319355e-05
-6.13928511677676e-05
-3.91140859151615e-05
-1.14171063222727e-05
-1.9219207954274e-05
-2.57551628510583e-06
-3.0364535008268e-05
-3.4709421150288e-05
-3.69345796788839e-05
-1.22552393888913e-05
-3.62542744328759e-05
-2.51857307689459e-05
-4.33937093341082e-05
9.73373612717327e-06
-7.65463131565586e-06
-1.32862646422819e-05
-3.95532368417142e-05
-5.22544027313507e-06
-1.9567900937808e-05
-3.3036681654112e-05
-1.73345144720199e-05
-1.76668446795285e-05
-4.26609651053269e-05
-3.47262554637627e-05
-1.1992384541068e-05
-3.25128987814457e-05
-4.20437183374308e-05
-2.52927852920945e-05
-4.53910628980057e-05
-2.84701756703115e-05
-3.99023589822609e-05
-2.06989537461823e-05
-2.21566033326514e-05
-4.24787529518324e-05
-2.93636564263961e-05
-3.29865004024213e-05
-5.42908453222198e-05
-4.70568398320772e-05
-5.64907988359605e-05
-2.43051502166048e-05
-1.98180137341198e-05
-3.25308994032339e-05
-1.79346904263424e-05
-5.57325978036742e-05
-3.77381138703439e-05
-3.51869686489158e-05
-3.01951500079343e-05
-4.66264819824854e-05
-1.03382517912232e-05
-4.33812652565579e-05
-1.26208854250996e-05
-3.10983437715238e-05
-3.91189112359267e-05
-1.13172060561291e-05
-1.85566117215857e-05
-1.1782076250317e-05
-4.04260555727913e-05
-2.37994353860751e-05
-1.18529626205048e-05
-6.24681169509361e-05
-7.08048355543838e-06
-3.58045817140622e-05
-2.1931694948547e-05
-2.63154606731361e-05
-4.34518300611371e-05
-1.17115251340059e-05
-1.78313016800326e-05
-5.47777493993932e-05
-1.18004222883023e-05
-2.64436968891757e-05
-5.59031800831561e-05
-4.4619366571733e-05
-3.64087834696572e-05
3.3303452291401e-06
-4.54226347635023e-05
-3.35494164275202e-05
-2.95888907325124e-05
-3.21934444713991e-05
-4.35827903289498e-05
-1.8119248771764e-05
-3.60840867620118e-05
-5.55461452422419e-05
-5.06018874490712e-05
-4.08170999543952e-05
-2.30045552995772e-05
-2.56059395886373e-05
-2.41543181050815e-05
-2.39031271036489e-05
-3.3115306842805e-05
-3.63657280633632e-05
-1.32716870459506e-05
-3.55499929762399e-05
-2.7919905656602e-05
-2.19337873542962e-05
-1.25310976729707e-05
-1.8509235011084e-05
-2.00817614739412e-05
-2.44519029683912e-05
-4.01273875199701e-05
-2.55958395635832e-05
-1.91676390388404e-05
-4.86297077631742e-05
-2.08864618428498e-06
-5.17967410335405e-05
-9.11557593170139e-06
-4.37539245111091e-05
-1.90904321600541e-05
-1.02804605558157e-05
-2.51083521667291e-05
-1.67436049446191e-05
-4.30746987482333e-05
-5.78674622760761e-07
-3.35123779026466e-05
-4.81353828534508e-05
-3.64318675101341e-05
-1.48229141213336e-05
-3.54843493245947e-05
-3.09950597240813e-05
-3.09945938218923e-05
-1.83731864246251e-05
-6.13801145784891e-05
-4.39086242014074e-05
-5.73673822424285e-05
-2.40959028930726e-05
-2.16916662878185e-05
-4.24688421335748e-05
-2.03234871377659e-05
2.57104640777804e-07
-1.39074941234345e-05
-1.95802234139184e-05
-2.51220921064283e-05
-3.7010493846586e-05
-2.65466290391152e-05
-3.3038471583084e-05
-7.28965232631657e-06
-3.97770232731181e-05
-4.06330141133208e-05
-3.50554323215675e-05
-1.12303739551819e-05
-2.98436462811814e-05
-6.06012126015772e-05
-4.6536061877936e-05
-3.29963771298618e-05
-2.1450024605951e-05
-4.13393620624167e-05
4.25437978853527e-06
-2.07122392631207e-05
-1.97184166965327e-05
-1.86274454801729e-05
3.80044317124173e-06
-2.72744350319208e-05
-6.16719849807269e-06
-4.88483646495008e-05
-4.35395044025617e-05
-1.48335521765115e-05
-2.72559475571913e-05
-4.14782900516245e-05
-4.23890522540552e-05
-2.96217831701415e-05
-3.19492820074473e-05
-2.2214624302075e-05
-3.28089440696741e-05
-5.28454472543661e-05
-4.1045444252761e-06
-1.96231685100245e-05
-2.17403040012011e-05
-5.85450586946412e-05
-2.55981774512936e-05
-2.08661889332154e-05
-3.39797292457054e-05
-3.02518961310329e-05
-3.8569808450893e-05
-2.41983646312853e-05
-3.0822341615195e-05
-3.15405446762394e-05
-2.47865813284259e-05
-2.41175815922303e-05
-3.30766296556975e-05
-1.38213065413239e-06
2.21492574702328e-06
-4.24139113058903e-05
-2.74710591690414e-05
-1.73872492729648e-05
-4.7181846978174e-05
1.30215063816957e-05
-2.40244405331713e-05
-4.30079059529662e-05
-5.98477953505159e-05
-2.74118143851568e-05
-4.74808783371872e-05
-2.24299518217604e-05
-3.05018130679627e-05
-5.58340539809414e-05
-1.10714327923225e-05
-5.01812243649137e-05
-1.26479773585955e-05
-3.21415042714253e-05
-1.98843201919476e-05
-8.77694384634711e-06
-5.23433718348425e-05
-5.5913264024122e-05
-5.29030544590735e-05
-3.12811994447684e-05
-5.6750767624108e-06
-1.69782471777723e-05
-3.34167236604241e-05
-2.13008774888809e-05
-4.01835711717064e-05
-6.09569557479583e-05
-3.50171224049792e-05
-2.43305879168167e-05
-4.36478164598275e-05
-4.0129858625782e-05
-1.9892764300114e-05
-1.44424767500772e-05
-4.6470998134915e-05
-5.68213419368353e-05
-1.66884230420277e-05
-3.29103189903211e-05
-2.40305296382169e-05
-2.55156197873397e-05
-2.92421855847185e-05
-1.6967215824736e-05
-1.99820963040828e-05
-3.82276041333558e-05
-3.05421628344731e-05
-5.41803672480492e-05
4.11679703221911e-06
-2.23530436269111e-05
-4.96119869255073e-05
-3.7955138729714e-05
-3.27550106156657e-05
9.37262955566526e-07
-2.50571060692744e-05
-8.60187676852702e-07
-2.81254772696647e-05
-2.52700617467528e-05
-2.27154797478664e-05
-6.69069222809535e-06
-3.54760966678498e-05
-1.33143042606511e-05
-2.50059805154215e-05
-9.34110347309207e-06
-4.07111851614317e-05
-2.21006417093908e-05
-5.01022439143451e-05
-1.27242413347991e-07
-2.98531262824575e-05
-2.04204191593781e-05
-1.43264274397152e-05
-4.02295392973683e-05
-4.2486158764175e-06
-1.54449733067012e-05
-3.93368639870311e-05
-2.80989641697528e-05
-5.27790900379455e-05
-3.37656743794261e-05
-1.79507646521836e-05
-2.70361394382782e-05
-2.32953394123105e-05
-9.15493816351343e-06
-3.64027382995149e-05
-4.83543934182434e-05
-3.57162581111968e-05
-3.39594239075251e-05
-5.58209626064704e-05
-6.23269286668312e-05
-1.22079184491565e-05
-1.9105804068249e-05
-2.54757052921805e-05
-2.67333615506149e-05
-9.46527951521929e-06
-2.33576183388149e-05
-1.25643379536235e-05
-1.99450878965431e-05
-7.69035052609121e-06
-3.76912699041334e-05
-4.15658520745264e-05
-3.13868741747017e-06
-4.20303753286745e-05
-4.81873436172476e-05
-6.97302652157541e-06
-3.89055851868195e-05
-3.2828205355361e-05
-3.01053824805755e-05
-1.61917204770988e-06
-2.54649987784154e-05
-2.4583311756447e-05
9.34260758005491e-07
-5.15582854402134e-05
-1.81219695973599e-05
-2.48810458503832e-05
-1.75796618817901e-05
-1.51023219923306e-05
-3.03020996281237e-05
-1.23566301688925e-05
-1.97301022935192e-05
-3.77352621058368e-05
-6.66206534245919e-06
9.89452436789065e-06
-3.65476158512553e-05
-3.83535186166967e-05
-3.32511404600507e-05
-2.57065542664185e-05
-2.6977388943669e-05
2.46291619562211e-06
-5.44825173923767e-05
-4.52460732729208e-05
-3.69243456188672e-05
-6.30742294159642e-05
-3.4210039415129e-05
-3.89701751003014e-05
-2.09821153748084e-05
-3.04874056252435e-05
-3.92811473526058e-05
-2.92535062894547e-05
-7.48284562002072e-06
-2.77548277813682e-05
-1.79392868334826e-05
-2.18097988549011e-05
3.38967228866717e-06
-6.71263830124805e-06
-3.97617210713683e-05
-5.63695469031329e-05
-4.14721178662325e-05
-7.46662977838777e-05
-2.261122106618e-05
-4.58712102304898e-05
-4.29301745179886e-05
-1.21800102627373e-05
-2.67246220624569e-05
-4.9831267688204e-05
-3.86635662108755e-05
-2.68884653329412e-05
-1.88392232948489e-05
-3.50146775537892e-05
-2.84519224956633e-05
-6.49516886994628e-06
-4.71750636847969e-05
-1.96296389370411e-05
-5.86724493458336e-05
-4.78527959871653e-05
-3.49834864467867e-05
-1.72538477592455e-05
-2.84969360815847e-05
-3.93029514490035e-05
-4.81549301793712e-05
-3.02922562557222e-05
-2.47623566884721e-05
-3.7109107488121e-05
-6.54372199779651e-06
-1.01551995681033e-06
-2.95021395361348e-05
-5.70234904865143e-05
-5.69724593753745e-05
-3.37060890645013e-06
-5.88477431879411e-06
-3.07200289649979e-05
-2.52980727066223e-05
-5.23996940184532e-05
-5.18257936628055e-06
-2.94758982489378e-05
-2.65709872269966e-05
-2.2444521290882e-05
-1.45842286175451e-05
-1.11648014663243e-05
-3.40231172744842e-05
-6.33084777858832e-05
-5.38263722511951e-06
-5.95123047665657e-05
-2.1830161233344e-05
-1.14214571371905e-05
-4.91829349466822e-05
-4.4736131543138e-05
-5.53176883112118e-05
-4.8593608193067e-05
1.30613142191386e-06
-4.38264659206509e-05
-3.13767564520223e-05
-4.1767500746771e-05
-3.26260257869748e-05
-3.62804526377964e-05
-3.05999055252387e-05
-3.2625366290136e-05
-2.61654211967072e-05
-5.67108736956231e-05
-5.43818448197507e-05
-4.42453741626856e-05
-2.92576341279108e-06
-1.81165515722345e-05
-4.78085336474839e-05
-2.69002059730796e-05
-1.77108293067774e-05
-5.26484793654906e-05
-1.68371176901945e-05
-3.11936426173071e-05
-3.17451530623391e-05
-4.0597275341098e-05
-3.4204388673723e-05
-4.05199418735613e-05
-2.8595462877601e-05
-7.15723675189798e-06
-2.47909008099733e-05
-3.70805225955665e-05
-1.37290704852571e-05
-4.56138199407362e-05
-8.06222465441937e-06
-2.10931852206819e-05
-2.03129017453453e-05
-3.51475585257269e-05
-2.67272057997391e-05
-5.66223451820554e-05
-4.970684553555e-05
-3.75626916431107e-05
-1.30654626153571e-05
1.33375425552293e-07
-9.7808764110432e-06
-3.8823911929401e-05
-6.36588127833559e-05
-2.65227554334904e-05
-2.1249363881015e-05
-5.46157901384187e-05
-2.33251330686e-05
-3.72044245951526e-05
-2.95317003552979e-05
-4.07219706199405e-05
-1.74132208089249e-05
-2.40253500672504e-05
-4.53499558142302e-05
-3.93546593597685e-05
8.69860831325677e-07
-2.17233964645011e-05
-3.02549195335579e-06
-7.14320933921129e-07
-5.72800519070215e-05
-4.18501740036271e-05
-6.08712560879803e-05
-2.12869349776533e-05
-4.36646818257867e-05
-2.92461568095453e-05
-3.82922470235083e-05
-1.3946532913242e-05
-2.04813953531764e-05
-2.72363184715063e-05
-4.80515083317434e-05
-2.60477566430267e-05
-3.46863364986142e-05
-1.20679793468328e-05
-2.0928616718539e-05
1.6788740798075e-06
-3.63194691138648e-05
-3.34242724287528e-05
-5.94718048491637e-05
-3.43694088853867e-05
-4.42212983609074e-05
-4.35238545614068e-05
-3.9301650368329e-05
-1.02269601036464e-05
-4.24491592533953e-05
2.76889946687599e-06
-7.55781635861382e-05
-3.38108716920179e-05
-4.13272263949846e-05
-6.05842009443364e-05
-4.90580002919664e-05
-3.38421278779132e-05
-2.81094843724289e-05
-2.91586876071865e-05
-3.11803801505162e-06
-4.69404774932551e-05
-3.92655330079148e-05
-2.93472336360006e-05
-3.35599711913499e-05
-2.75195822097212e-05
1.7517339726526e-05
-4.53217432633196e-05
-5.24785816259968e-05
-3.13793477715691e-05
-4.61143616173829e-05
1.93121143620878e-05
-2.14775151697161e-05
-2.66317494271415e-05
-4.16148649872258e-05
-3.41727424659913e-05
-3.09036022962651e-05
-1.68206499856487e-05
-3.22372461620534e-05
-3.76829850721614e-05
-6.30127139486802e-06
-5.13444725439929e-05
-2.37730378318057e-05
-4.49884756661289e-05
-2.46845668185147e-05
-3.68300253591725e-06
-3.046671427762e-05
-2.07148293892824e-05
-3.88554320428709e-05
-2.62258953773374e-05
-3.9065398195384e-05
-3.00174221282749e-05
-3.14844657709472e-05
-2.19999765512296e-05
-2.54933335950875e-05
-4.06184539728866e-05
3.22976614225873e-06
-5.25520752587111e-05
-4.13660029564679e-05
-2.85663080942288e-05
-9.91445468489676e-06
-6.19358490618559e-06
-3.18476086083696e-05
-3.55828707179518e-05
-7.08008764776684e-05
-2.23522485062114e-05
-2.76675259604927e-05
-3.42668017949235e-05
-1.29067955058188e-05
-4.26935544798974e-05
-2.33736167499991e-06
-1.64587299178297e-05
-3.50253315028614e-05
-1.54240570622931e-05
-2.37563756133688e-05
-5.57770965979036e-05
-2.37161711530145e-05
-4.85512007676387e-05
-3.14948669371396e-05
-2.11785859843392e-05
-2.5584633952632e-05
-5.49933426285928e-05
-1.07715246786833e-05
-3.04885912171877e-05
-1.72831771326441e-05
-2.54793430378716e-05
-2.61063230699621e-05
-1.96885096588353e-05
-3.7965803801264e-05
-3.00101559279849e-05
-4.64291489559988e-05
-4.14949354742209e-05
3.8615521474702e-06
-6.63774371016818e-05
-8.32573802765764e-06
-3.57541008747593e-05
-4.17540121574342e-05
-1.51948931516626e-05
-2.2787719584511e-05
-1.68075850890196e-05
-5.74413021302383e-05
-2.47753507040867e-05
-1.0344933238848e-05
-1.31439458742604e-05
-4.89854864526036e-05
-2.97079572710871e-05
-2.16746771615115e-05
-6.4114974375067e-05
-2.80633776059109e-05
-2.31168461543593e-05
-3.2638140239623e-05
-2.97902510076191e-06
-4.86917181596543e-05
-3.21149792711678e-05
-2.03259171293147e-05
5.30334017557452e-06
-2.64613486499757e-05
-3.30640798837854e-05
-2.92950870403567e-05
-3.50036352120037e-05
-1.97201836945543e-05
-2.55510709755792e-05
-5.36276498036371e-05
-3.9179020347311e-05
-3.84521653133187e-05
-3.64851297418524e-05
-2.06480583237542e-05
-3.08653588355432e-05
6.47624716606192e-06
-2.73474902268022e-05
2.1141125930471e-07
-5.40357653102256e-05
-3.95816743736347e-05
-1.4505357296094e-05
-3.14757063973487e-05
-5.09933752724951e-06
-3.93419415527353e-05
-1.69548763574382e-05
-1.58699427738699e-05
-3.41077438501169e-05
-2.48654178025567e-05
-3.04978147908722e-05
-2.63097421819183e-05
-2.2940331643483e-05
-5.12567851320388e-05
-1.04551960392451e-05
-1.44390332428963e-05
-6.99922779709667e-06
7.23257127736173e-06
-6.42644141092004e-05
-1.60728386124563e-05
-3.41165007061902e-05
-1.34964754968873e-05
-5.21829595868997e-06
-3.5722231843221e-05
-2.88445689157579e-05
-3.71880126701064e-05
-3.68271535893872e-05
-3.95260062683257e-05
-3.63739430646895e-05
-1.05200105994789e-05
-1.6946139822205e-06
-2.41861380927136e-05
-4.29512638541054e-05
-1.83406843718447e-05
-6.37513056721826e-05
-2.5471337954088e-05
-2.18795248023606e-05
-4.6494021869828e-05
-5.23203656926362e-05
-3.58746320378473e-06
-1.33552724069931e-05
-5.37973968226341e-05
-3.87512622378908e-05
-3.31343360768789e-05
-2.84594254568336e-05
-3.25240891326395e-05
-6.45277868673709e-05
-4.90457582979901e-05
-5.27727424153495e-05
-2.67698979245769e-05
-4.78151354387467e-05
-6.64451608742862e-05
5.88331402076209e-06
-2.85525160048954e-05
-4.51300973099912e-05
-2.65861823570083e-05
-1.99535389957499e-05
1.40290309919613e-06
-3.93458454774659e-05
-3.97768971734671e-05
-2.55990745842687e-05
-3.18436067906557e-05
-4.64415488081161e-05
-2.58279609776345e-05
-3.83041535932284e-05
-4.35561466356416e-05
-3.22265829734235e-05
-4.62574722178992e-05
-2.28031966332805e-05
-3.27674097131878e-05
-3.73824968302102e-05
-1.40129970107152e-05
-2.70124648968441e-05
-7.39281153093405e-05
-5.0529979052969e-05
-3.98226045880238e-05
-3.64478426280279e-05
-4.12214605873582e-05
-3.86414049032585e-05
-3.02218389523379e-05
-2.38495276599921e-05
1.37693836704572e-06
-1.41869482766814e-05
-1.73775340456743e-05
-3.04891045326985e-06
-4.21730190478924e-05
-3.53243812096112e-05
-3.02991874656899e-05
-5.75269417665658e-05
-4.57231713554407e-05
-4.87894517228179e-05
-5.14153229684238e-05
-1.99927065743108e-05
-3.9963492336861e-05
-2.51051054602759e-05
-4.7111002974263e-05
-6.09295341088588e-06
-4.44275422919483e-06
-1.38185028598695e-05
-3.49360846960798e-05
-3.09287438334584e-05
-1.17057215096892e-05
-1.79511507045516e-05
-4.93297429208259e-05
-2.16767916095766e-05
-4.40224240687714e-05
-1.22513089738302e-05
-2.10191510297625e-05
-1.50290352709118e-05
-4.52975362075431e-05
-4.04390662184716e-05
-1.75632431785494e-05
-2.43170985387426e-05
-2.23304053413014e-05
-4.70818995322895e-05
-2.36821574892158e-05
-3.65961401431628e-05
-2.70163436582792e-05
-5.90641952826461e-05
-4.56692033036189e-05
-2.88505223438694e-05
-2.74061572966901e-05
-3.24563847328274e-05
-2.34432510459194e-05
-6.39834320698494e-05
-1.30525206744959e-05
8.99388669147559e-06
-2.1825542890879e-05
-2.74047468501413e-05
-3.38722235511293e-05
-4.19957664962102e-05
-9.83398360600639e-06
-1.67966846051861e-05
-2.4842144208907e-05
-2.82058688609252e-05
-6.29936458746373e-06
-5.04590722358703e-05
-4.70734131511237e-05
-3.39374320916692e-05
-2.63377840079008e-05
-3.67860896283719e-05
-5.19395983003414e-05
-1.19969105777357e-05
-2.43552529905737e-05
-1.78398110816191e-05
-4.28034413282717e-05
-1.91381968099897e-05
-4.10934584999798e-06
-3.63463369805928e-05
-3.2077518835461e-05
-3.22980828726199e-05
-4.60227497800653e-05
-3.87335808112653e-05
-3.38773148194826e-05
-2.51973189796975e-05
-9.20180135098987e-06
-2.07619990078344e-05
-1.71033205699045e-05
-3.39553523317775e-05
-1.52043345376866e-05
-2.51243113818241e-05
-5.05113732663433e-05
-3.52467982594162e-05
-3.05751160042279e-05
-3.26340071868919e-05
-6.80365811013601e-05
-4.67812287853053e-05
-3.81616876298193e-05
-1.10417398296487e-05
-2.28217636754155e-05
-2.83160273655492e-05
-2.82846860384646e-05
-3.55477340135319e-05
8.12710306325825e-06
5.79179416298422e-06
-2.73957652722356e-05
-1.77525088148742e-05
-4.34538963999332e-05
-2.19552726440179e-06
-3.00096179174574e-05
-4.084803897848e-05
-2.86734487388246e-05
-3.41573454423697e-05
-4.28276132060819e-05
-1.7960026447499e-05
-1.05035921952549e-05
-4.33983133104038e-05
-4.88512173392024e-05
-2.28758798587815e-05
-2.15205606946225e-05
-1.23140269929262e-05
-9.65047019610897e-06
-3.87162845006329e-05
-1.07606585422555e-05
-2.01152332468587e-05
-2.64173849111029e-05
-1.84315318648054e-05
-2.02761816347469e-05
-4.52852584420927e-05
-3.11450436041397e-05
-2.98924363724493e-05
-3.45880463247365e-07
-2.81714479743003e-05
-4.49682566056316e-05
-4.24959464909443e-05
-3.75633106212918e-05
-1.78461236134128e-05
-4.53000774450394e-05
-3.81884880131382e-05
-3.99394929109979e-05
-2.11198489444048e-05
-2.70705621111361e-05
-4.90533109520538e-05
-3.59353209791866e-05
-2.80006636105711e-05
-5.23560758904797e-05
-4.58616025974471e-05
-2.45502768794452e-05
1.34572947430176e-06
-3.79625828953493e-05
-6.81859690662721e-05
-4.5680266295942e-05
-1.16034909870332e-05
-1.16569732989431e-05
-3.81086062695815e-05
-4.28108458414607e-05
-1.4687217602125e-05
-4.56491500254214e-05
-1.86473341250797e-05
-4.66423174339154e-05
-4.91343048034083e-05
-2.9124020402769e-05
-2.3178611310434e-05
-9.35816332579387e-06
-4.4682430766482e-05
-4.99974954578818e-05
-2.41668576223685e-05
-3.99702355820817e-05
-2.79831177266505e-05
-3.49959717112401e-07
5.76964007687971e-06
-2.22087500216997e-05
-5.3286183694966e-05
-2.00177669729172e-05
-2.89227849966608e-05
-1.20229542019634e-05
-2.51377765524319e-05
-4.02453440407156e-05
-2.43119727373647e-05
-2.32670391435346e-05
-1.45503542055182e-05
-2.16625294369445e-05
-2.62643367379094e-06
-4.19496060498278e-05
-4.23246120914237e-05
-2.67081965935986e-05
-4.74796326258778e-05
-1.53984230054301e-05
-2.4220300462712e-05
-5.68765351295657e-05
-1.43325480632812e-05
-2.19719921785211e-06
-1.13263563889777e-05
-4.33194112703177e-05
-2.58024921179983e-05
-1.1359567679195e-05
-1.41833745057105e-05
-4.03340189028404e-05
-3.78009759495158e-05
-1.5379472977772e-05
-1.79255689473792e-05
-3.87210230867106e-05
-2.92477187307611e-05
-4.36559145963268e-05
-4.93322966700266e-05
-3.79103774720403e-05
-2.88397205837971e-05
-3.88201075535424e-05
-2.32059643091053e-05
-3.7029035809604e-05
-3.15073222251288e-05
-2.96229856997344e-06
-2.1933771929704e-05
-3.58199762471376e-05
-8.94091222594408e-06
-3.81116775818897e-05
-4.6163996359712e-05
-2.12515998909076e-05
-3.5397541384225e-05
-2.17908157914908e-05
-1.66496625494503e-05
-7.53010440330134e-06
-2.42908909436712e-05
-2.25280506014639e-05
-8.71072217412531e-06
-1.11892588926464e-05
-6.61454270127579e-05
-4.26760229597105e-05
-2.00067694518506e-05
-5.82348356770961e-05
-6.16611461116421e-05
-2.79388847319613e-05
-1.55487589946205e-05
-1.73157868835136e-05
-4.48432434584463e-05
-4.61129083668657e-06
-1.16867467546306e-05
-9.04269567088026e-06
-4.2426036968661e-05
-3.2268885359457e-05
-2.76305257652298e-05
-4.48544885587886e-05
-3.16098702938324e-05
-3.4468457024106e-05
6.00266591554276e-06
-3.59510499255739e-05
-2.92954842423736e-05
-2.23847147255403e-05
-1.99869062604117e-05
-7.23096491721072e-06
-6.29074658801999e-06
-1.11678688587612e-05
-3.4413627429991e-05
-2.25868512256288e-05
-3.16756189298128e-05
-1.13909865164379e-05
-2.32383869254501e-05
-5.75074406090522e-05
-3.19557424504522e-05
-3.09303362920904e-05
-1.32180418454973e-05
-3.71345101922754e-05
-3.4819922370019e-05
-3.18567728580793e-05
-2.93641922360756e-05
-1.93023554957659e-05
-3.48311481364543e-05
-2.39192484516613e-05
-1.37737883922993e-05
-3.72203749197888e-05
-5.19670261100816e-05
-2.00246064535867e-05
-4.0226333847862e-05
-3.36979049209724e-05
-3.98206401400648e-05
-2.15687878563791e-05
-2.13226123029067e-05
-6.09079722582223e-05
-5.31199218468865e-05
-5.3414673343609e-06
-1.1851051217641e-05
-2.27515361230789e-05
-2.6182672147964e-05
-2.2058174100549e-05
-3.61041401344543e-05
-3.87377585830139e-05
-6.55334384185403e-05
-2.98815075508795e-05
-6.86354852789451e-06
-3.68631166908567e-05
-4.80202034383151e-05
-2.55765246639594e-06
-3.37097010024496e-05
-4.09962447311502e-06
-5.96368482076276e-05
-4.67362018078075e-05
-2.15855652610137e-06
-2.71246422135032e-05
-3.96003216476931e-05
-2.09989431397473e-05
-8.21745234200194e-06
-1.42714823722815e-05
-3.78610961796504e-05
-1.80906277411777e-05
-3.0991578263324e-05
-4.74789144310218e-05
-3.04552016977829e-05
-2.80613211784722e-06
-4.63730028361208e-05
-2.4741041817349e-05
-4.83534609985667e-05
-4.6022821239624e-05
-2.37988927103185e-05
-4.09211346387114e-05
-4.33997378214161e-05
-2.12934745059488e-05
-3.17924541635875e-05
-3.5249740056919e-05
-3.42254314242023e-05
-3.19190940273615e-05
-7.9886269163431e-06
-5.73362193032214e-06
-3.66187259699491e-05
-2.00553407072874e-05
-3.58900568474214e-05
-3.23656018733762e-05
-2.23489295590707e-05
-4.54706413975809e-05
-3.68412363072969e-05
1.79569454305883e-07
-3.52432224908864e-05
-3.28463579639877e-05
-2.14970920139656e-05
-3.87900834517142e-05
-8.18155981805778e-06
-5.82489610616721e-05
8.46790135024668e-06
-4.60718981493633e-05
-3.72873994076262e-05
-4.76851891801596e-05
-3.9632827563325e-05
-3.65070221132227e-05
-2.90939461853369e-06
-2.08832757899478e-05
-5.27705308568938e-06
-3.92821714849583e-05
-2.3394098100466e-05
-5.57244281928233e-05
-2.89862553023813e-05
-2.70364197664517e-05
3.09528397969371e-06
-3.84175964017732e-05
-1.59796716643216e-05
-3.90742605694506e-05
-3.95233547981309e-05
-4.6174857531398e-05
-4.0780143517128e-05
-2.38176300667056e-05
-3.61000607141994e-05
-3.80442095301625e-05
-2.87652500450321e-05
-2.45154981882357e-08
-3.56921861571354e-05
-3.91378655839434e-05
-1.78241590670526e-05
-4.14115493393812e-05
-5.03440626104521e-05
-2.61139630841683e-06
-1.52804902495401e-05
-2.60383505082165e-05
-4.60121945384049e-05
-7.98986581505232e-06
-5.85067503018573e-05
-9.90017514654001e-06
-2.61874425282604e-05
-4.5498120198472e-05
-3.90905697004576e-05
-4.24951052531055e-05
-5.28687298973648e-05
-2.01614789106163e-05
-4.0290024140122e-05
-1.8216627220604e-05
-3.00091083422208e-05
-3.39962783886268e-05
-5.70663795997732e-05
-2.63226123124362e-05
-2.74417622577147e-05
-3.68278093184869e-05
-3.05474785673781e-05
-3.86944367210669e-05
-2.39771839408191e-05
-6.67351616339592e-05
-3.74694876007449e-05
-3.60586792364381e-05
-2.057595176608e-05
-2.90897774522137e-05
-3.9681835531813e-05
-3.95128282607577e-05
-3.74129734470824e-05
-4.81921128318863e-05
-5.07732428187536e-06
-5.79247682510779e-05
-3.22843992510993e-05
-3.22950190790138e-05
-1.4505355597296e-05
-5.80527980125182e-05
-2.47150935909893e-05
-3.0108590669774e-05
-4.13709835249549e-05
-2.39741279372234e-05
-2.05811888528862e-05
-5.22736723944324e-05
-4.66416608096287e-06
-2.38362104564759e-05
-5.43109082373102e-06
-2.32724072320066e-05
-2.76328020721586e-05
-3.10987863559698e-05
2.6930431723469e-06
-3.88113227657379e-05
-2.00134743054108e-05
-3.17900409011792e-05
-3.26625023105709e-05
-4.59650989207599e-05
-5.18396866493466e-05
-1.86515518407301e-05
-5.67557467775562e-05
-4.4051972765895e-05
-4.16587688818759e-05
-2.47862473476806e-05
-4.41526933865785e-05
-1.77625695158909e-05
-2.60842821389815e-05
-2.90603356530045e-05
-2.11137884919785e-05
-6.1237589392884e-05
-4.09335549465245e-05
-2.82932358158845e-05
-2.72015392642751e-05
-2.46826856039531e-05
-2.456043097296e-05
-3.71562107534215e-05
-2.13658580117935e-05
-1.62518730387625e-05
-2.0831547259133e-05
-3.1041098326885e-05
-1.93612987723192e-05
-2.83947717969088e-05
-3.86796684684942e-05
-6.22706600712977e-05
-5.43272040509359e-05
-2.1275533942899e-05
-4.56544847370127e-05
-2.81534169362443e-05
-2.50192656139922e-05
-2.39241539201194e-05
-4.12297894188263e-05
-2.22686859558301e-05
-4.66359813698923e-05
-4.85721262064961e-05
-6.73479529539301e-05
-3.25739152731114e-05
-3.24694578947128e-05
-3.06806006819082e-05
-1.4764793460276e-05
-5.17880710765394e-05
-8.3855546545171e-06
-3.31396055686534e-05
-2.98885399076666e-05
-8.28381988058066e-06
-3.63177284450685e-05
-6.54011417398178e-05
-4.12448271017648e-05
-5.01557426664283e-05
-4.37051788753341e-05
-2.78773525981345e-05
-6.65536645203858e-05
-3.88103419780233e-05
-1.24501986805177e-05
-4.57592949216074e-05
-3.34419551583775e-05
-3.54479377143912e-05
-5.22390261137844e-05
-2.45914762414314e-05
-2.11089993416109e-05
-4.04776415729652e-05
-3.36625310228138e-05
-2.99072472793236e-05
-1.0411405320226e-05
-1.99461329644704e-05
-4.39954284547333e-05
-3.09442044539038e-05
-2.74457494061274e-05
-4.2534688604536e-05
-1.57321133755779e-05
-2.87901321495008e-05
-6.84747561840638e-05
-3.62227283028086e-05
-8.89101451699607e-06
-4.2246436621824e-05
-3.37399554839006e-05
-1.71236622167349e-05
-3.9106777811444e-05
-3.48706487631967e-05
-1.31889417085729e-05
-3.19926379891907e-05
-1.69361546861509e-05
-4.76603176922993e-05
-2.5843127423765e-06
-1.50206871484756e-05
-6.05159332396601e-05
-7.01040805616737e-05
-3.83380612297915e-05
-5.25537142048542e-05
-1.68111306029644e-05
-3.36669620690381e-05
-5.56488278393035e-05
-4.23371221361584e-05
-1.8074764954128e-05
-6.52267469113089e-06
-4.80770830545414e-05
-3.65154082778981e-05
-5.28934130013707e-05
-3.50858769945119e-05
-3.47402066176294e-05
-1.95030733317463e-05
-3.06004988112609e-05
-1.45475433393611e-05
-5.57428786664548e-05
-4.6217794444182e-05
1.66926034785838e-05
-2.16200160799695e-05
5.13820170805135e-06
-5.50722454997793e-05
-3.10408846738118e-05
-4.11792228795354e-05
-3.06378579714267e-05
-1.98167410957483e-05
-2.82598350994892e-05
-3.22597256483837e-05
-7.11049529897077e-06
-3.15016206301926e-05
-3.37367703034485e-05
-2.73806992768265e-05
-3.93448298640938e-05
-3.85427703058453e-05
-4.51542710763596e-05
-2.54057042871028e-05
-4.806199814596e-05
-5.05088243070614e-05
-1.0010937128075e-05
-5.03062651065699e-05
-1.79088857903063e-05
2.8165024303075e-05
-3.99521872880183e-06
-3.0624149170621e-05
-2.75755892823182e-05
-4.1666790741469e-05
-1.06907400138312e-05
-8.24415601417735e-06
-4.62731537761191e-05
-3.66923916862825e-05
-2.25528487050242e-05
-2.59983128548724e-05
-2.40777826728849e-05
-2.40373979900098e-05
-4.07423713032378e-05
-4.67428656499922e-05
-2.8625260995754e-05
-5.65114117313473e-05
-3.27852137792863e-05
-1.50823503454062e-05
-2.027443900305e-05
-4.7987768424068e-06
-3.96944473518519e-05
-3.5523905381471e-05
-1.67919240503938e-05
-5.03948769031167e-05
-9.7563989316294e-06
-2.07157299069476e-05
-3.12266204715322e-05
3.51787382906631e-06
-4.40029478718971e-05
-3.29247994385578e-05
-3.4824605382571e-05
-7.59439073157539e-06
-3.34903440084127e-06
-3.62798595799679e-05
-2.64571838957192e-05
-5.24851982271446e-05
-2.50082164925309e-05
-1.81559620056064e-05
-1.65288297778721e-05
-3.14271789205685e-05
-3.05553302846472e-05
-2.94615152510573e-05
-4.57305121717942e-05
-2.9757594131984e-05
-1.13042269649896e-05
-4.44553012390701e-05
-9.56144037884374e-06
-1.5542770931698e-05
-2.51440831819969e-05
-2.62849457334106e-05
-2.03689904289519e-05
-3.28253674861195e-05
-1.74061367389661e-05
-4.29360534381574e-05
-4.13916377289722e-05
-4.2880836628378e-05
-3.83354087164185e-05
-4.32457354565349e-05
-2.03781186769639e-05
-5.77852616221944e-06
-5.94954598969832e-05
-4.53568137990097e-05
-5.11379116263568e-05
-1.83926581216854e-05
-3.13606316139687e-05
-2.27057910878943e-05
-2.60702932638956e-05
-3.80080391728813e-07
-6.58071928339016e-06
-3.55609728786424e-05
-4.59802963482585e-05
-5.35730716341568e-05
-3.04542626937179e-05
-1.71163033651513e-05
-1.6166001682607e-05
-3.35126182298071e-05
-3.5807848859354e-05
-3.91159637363075e-05
-6.05071801699528e-05
-4.89315685750071e-05
-5.68322777982457e-05
-1.80565110334929e-05
-3.34212879134171e-05
-2.18072170024669e-05
-4.11093239900232e-05
-3.63229178534426e-05
-1.31881200825444e-05
-2.81621126368093e-05
-3.03592468789415e-05
-3.99844928227251e-05
1.2108774552507e-05
-2.94965508157553e-05
-4.22007856109872e-05
-2.78996328168668e-05
-3.40188981856792e-05
-4.13573182508374e-05
-2.01299278646918e-05
-8.93945017068249e-06
-2.06968113274636e-05
-1.39383321638403e-05
-6.32886132427644e-05
-2.7514563624486e-05
-4.4731911013851e-05
-4.93265881820715e-05
-2.87732403047895e-05
-3.456005539074e-05
-8.54578408803333e-06
3.88740510405504e-07
-1.11687209095349e-05
-5.16175121121311e-05
3.12881299935987e-06
-2.80058982386661e-05
-2.292865407038e-05
-7.84452696770955e-06
-2.39807721354758e-05
-1.98594421358015e-05
-5.46342207041219e-05
-3.19562963080448e-05
-8.10467557450594e-06
-6.20788566003763e-05
-2.90540009512561e-05
-3.59870513738706e-05
1.69267625880952e-06
-4.2052516977127e-05
-3.15141682941253e-05
-4.90207800045331e-05
-4.82733412920148e-05
-5.05453332567418e-05
-2.14806980048059e-05
-1.53248650417439e-05
-2.22047048815115e-05
-2.85225917090329e-05
-2.8462395408566e-06
-2.27990005870405e-05
-3.92443951454641e-05
-2.7247239642184e-05
-4.09480164757065e-05
-3.05483065626407e-05
-5.48640116909693e-05
-3.71029467798242e-05
-1.0048540481196e-05
-1.68120502256181e-05
2.34671634418035e-06
-6.22770969117861e-05
-3.14321707507681e-05
-3.26449219991016e-05
-3.17510663765914e-05
-3.15295664435788e-05
-5.16445370184362e-05
-3.58248953997748e-05
-2.67216468862261e-05
-1.97758502441142e-05
-1.48864313077108e-05
4.56243272987749e-06
9.63816853332801e-06
-1.84144623775745e-05
-5.9029149302674e-06
1.10798546791986e-06
-1.6650815426685e-06
-2.23668329165986e-05
-3.4691314442341e-05
-3.73615654144491e-05
-2.62178632808304e-05
-2.23311398874417e-05
-4.89259922249307e-05
-4.61041539356492e-06
-5.25036105069945e-05
-3.18682489395191e-05
-2.38818287432182e-05
-1.7172869825785e-05
-6.78615088858988e-06
-2.91281056891387e-05
-4.3005663783553e-05
-2.19185774624107e-05
-2.29489341941768e-05
-2.03264831064979e-05
-4.8696821702207e-05
-3.86365671297337e-05
-1.53640128198237e-05
-2.84967064353043e-05
-2.23956779134159e-05
-1.98086841700297e-05
-2.2277249359565e-05
-4.54579916854649e-05
-5.63399051924521e-05
-3.68098135830033e-05
-3.83151548489312e-05
-9.53380372032935e-06
-2.24809347157956e-05
-2.31048663007817e-05
-3.12320235496955e-05
7.49951634855443e-07
-4.9897672163246e-05
-2.21105310911197e-05
-4.41907073742908e-05
-5.43489847564678e-05
-2.71935306917575e-05
-2.39517564763037e-05
-1.48016135338539e-05
-2.1021171732415e-05
-3.05286205646384e-05
-2.52149833840228e-06
-3.62970689062653e-05
-8.85427835445152e-06
-6.16666453896336e-06
-3.23402963990333e-05
-3.34800533884251e-05
-1.0260054644384e-05
-2.43022769063846e-05
-1.33338368451671e-05
-5.94089842589182e-05
-1.37619218858056e-05
-4.7225854078365e-05
-3.61228855521623e-05
-1.17872427493136e-05
-4.41834965846223e-06
-1.11989175866791e-05
-1.93217528284922e-05
-3.7685741531818e-05
-1.00533866563027e-05
-2.19087150785878e-05
-5.42096023177324e-05
2.32201490853578e-06
-2.657757746254e-05
-2.69412255726773e-05
-3.12803093026518e-05
-3.3506795474841e-05
-2.25277098141744e-05
-6.54980976205328e-05
-3.56796497126941e-05
-4.34324576621484e-05
-4.37479230163978e-05
-2.28293803158384e-05
-4.67911926235317e-05
-2.34182218214336e-05
-5.09376800601944e-05
-2.62624622267916e-05
-6.4411773018585e-05
-5.59006959644697e-05
1.65482273518762e-06
-2.42454062853974e-05
-9.07998305053402e-06
-2.00785535269323e-05
-6.05727601558262e-05
-5.42185922608108e-05
-2.57364401208108e-05
-4.91065089699884e-05
-1.38166905320959e-05
-2.36117334755529e-05
-2.83517594206217e-05
-1.91711701938897e-05
-1.50483240028657e-05
-4.55111501019741e-05
-3.23243594221084e-05
-6.57435049941972e-06
-3.5449779610607e-05
-1.84263787303544e-05
-3.1824910911344e-05
-3.87922102168409e-05
-6.49518463225592e-05
-8.63810302348855e-06
-6.51159769995812e-05
-3.14166322008914e-05
-2.55776006507655e-05
-1.83678794097195e-05
-4.01472543830288e-05
-2.7305540072801e-05
-1.56906639494547e-05
-2.7117491442596e-05
6.56533915168885e-06
3.44116743865726e-06
-5.22340051253524e-06
-9.092266811517e-06
-3.88026650277468e-05
-2.53239823823315e-05
-1.47039173350553e-05
-1.41357860500871e-05
1.23726228680264e-05
-4.49208556659949e-05
-4.14431354102968e-05
-4.96968812327484e-05
-4.44377475386336e-05
-2.77282820689808e-05
-2.74087404509189e-05
-2.92023884226913e-05
-3.26731400658323e-05
-1.2112488725392e-05
-1.03766833939498e-06
-2.70110970934249e-05
2.51545800032482e-06
-3.33823929534356e-05
-5.1046485201821e-05
-3.55363255591148e-06
-1.66563907375018e-05
-5.04079931157419e-05
-5.24557218221539e-05
-2.50570330016731e-05
-3.57590106236932e-05
-4.14657013837467e-05
-1.79417382357027e-05
-3.81879576137138e-05
-3.82311333849851e-05
-2.92929141506342e-05
-1.87975271487517e-05
-2.49522744346945e-05
-6.07178341458327e-05
-5.74212427841136e-05
-7.5584518569297e-05
-4.13069896528095e-05
-4.40537422610106e-05
-1.54969308625691e-05
-3.43355943450753e-05
-3.0755750612611e-05
-1.93842807910101e-05
-2.48370098399628e-05
-2.12423302989731e-05
-2.76706525995367e-05
-1.85562050526884e-05
-3.27673070965651e-05
-2.89632351039581e-05
-2.98388456525356e-05
-3.79817544296713e-05
-2.41735324416436e-05
-4.06537463124083e-05
-1.36799441588957e-05
-1.56121815311433e-05
-2.77942215939087e-05
-5.2578802793541e-05
-3.69660057368163e-05
4.44967817991951e-07
-2.13363092394475e-05
-3.14229310600634e-05
-2.98992163746383e-05
-2.512341163437e-05
-1.35042365465319e-05
-3.31571722270034e-05
-3.11027227001375e-05
-4.43330179634781e-05
-3.95729661134276e-05
-2.71617745814316e-05
-1.91569569848681e-05
-1.7320408259177e-05
-3.51339828512176e-05
-6.63730327941697e-06
-3.64792751965405e-05
-2.64147421901392e-05
-2.16257797955482e-05
-3.36519540440902e-05
-2.97454370404655e-05
-7.2563415043093e-06
-2.75837500059435e-05
-4.67603243981997e-05
-6.10330198307783e-06
-1.06761029605056e-05
-3.06738754221986e-05
-3.50550611655828e-05
-3.1486616901956e-05
-7.87138329947321e-05
-3.92548176181963e-05
-2.5973190516197e-05
-4.56257627233355e-05
-4.59023976762343e-05
-2.28338601261155e-05
-4.68496386929935e-06
-4.1241870486926e-05
-2.12549686893963e-05
-9.45991143210018e-06
-4.18406788240614e-05
-3.50301523720205e-05
-4.94996354735716e-05
-7.9655711721805e-06
-5.02634320753016e-06
-4.35919660948599e-05
-2.39311918159942e-05
-2.36660205534714e-05
-2.47320506691893e-05
7.06907691146599e-06
-1.69826570368213e-05
-3.57304716386337e-05
-5.32308972639529e-05
-2.5986108995283e-05
-6.0127521803653e-05
-3.54237780326278e-05
-4.54312982386763e-05
-3.84260888147248e-05
-7.67557119718487e-05
-4.61782764269662e-05
-1.50892646066989e-05
-4.29909411509197e-05
-3.35493330497953e-05
-8.02425758462114e-06
-3.00177752791984e-05
-2.55429266214601e-05
-2.72030017268653e-05
-6.07334894554319e-05
9.44469722292974e-06
-2.6065476365344e-05
-5.3931641377224e-05
-1.35801135876258e-05
-1.96338689557625e-05
-1.15962985067758e-05
-4.56151587151168e-05
-1.50400289884884e-05
-3.4534907358685e-05
-2.02307821621462e-05
-2.01888291666361e-05
-4.98989138902548e-05
-8.35389227308056e-06
-3.54704573442614e-05
-4.09084083442142e-05
-1.05443379229999e-05
-1.45560751330055e-05
6.73663019100052e-06
-3.02719935145587e-05
-3.13016632695885e-05
-6.52230874833572e-06
-2.20320194411676e-05
-1.37445387605287e-05
-3.52087815063182e-05
-2.31463558773007e-05
-2.3160030089474e-05
-4.67352278498051e-05
-5.32591042451995e-05
-3.13095507469682e-05
-4.54168246005955e-05
-4.90184643022483e-05
-2.60067791385554e-05
-3.5658610617756e-05
-1.49143246557563e-05
-5.60735910724224e-05
-2.65587426703755e-05
-4.16415359804772e-05
-4.02003201638183e-05
-1.93391879638951e-05
-1.87359714192663e-05
-3.2904516367309e-05
-5.17941391683148e-05
-4.7567693107078e-05
-7.65799371416625e-05
-2.52787197250971e-05
-3.16323272560776e-05
-1.46861822819306e-05
-3.47050248095836e-05
8.00227028344439e-06
-3.38413563000171e-05
-1.57709308389522e-05
-8.08274313608521e-05
-1.04895434847583e-05
2.41959141629645e-07
-7.83446779460362e-06
-5.47131192598411e-05
-4.00290064400894e-05
-5.30884562672606e-05
-3.65743387320144e-05
-9.14189328088219e-06
-3.42341005028249e-05
-1.70685642854959e-05
-4.66707503986276e-05
-1.39009935671267e-05
-4.08769316440549e-05
-5.10871119028828e-05
-1.29982224043563e-06
-2.38608514912282e-05
-6.67108337629948e-05
-1.08802776866866e-05
-6.35523091453311e-05
-2.3945772058412e-05
-5.99536271304702e-06
-2.03195384340549e-05
-2.9489406404557e-05
-5.46960555472213e-05
-4.98829506090725e-05
-3.59213086476811e-05
-1.25507844734125e-05
-3.95161323595916e-05
-1.13154621300101e-05
-3.61057270333918e-05
-3.71115421774475e-05
-3.65450519424173e-05
-2.46557382305251e-05
-8.41147672568197e-06
-7.40490954122208e-08
-2.25545585843308e-05
-1.78889302165058e-05
-4.4984561607421e-05
-2.91424458851288e-05
-1.3898588969402e-05
-2.61557155922243e-05
1.97881262431185e-08
-4.04845848973737e-05
-2.34320231202047e-05
-5.82692490919018e-06
-1.16361679852293e-05
-2.34039512670667e-05
-1.41729360374799e-05
-4.39561489406224e-05
-1.79750616429011e-05
-2.47149194369213e-05
-2.212966389007e-05
-4.24670526978213e-05
-1.24358107336117e-05
-8.6839192735706e-06
-3.54157807022112e-05
-4.08647030301913e-05
-2.10605196345276e-05
-8.08023991369932e-06
-2.44632457794238e-05
-3.23539658181038e-05
1.98535431600641e-07
-3.74551862125897e-05
-2.62861133179195e-05
-2.45974668039161e-05
1.91122288202148e-06
-2.1273959875609e-05
-3.95885492479385e-05
-1.97741406207423e-05
-8.0786091316136e-06
-4.22386820842038e-05
-4.47269718628168e-05
-1.01580589010308e-05
-4.86600995062797e-05
-5.68477372234076e-05
-4.27632725258135e-05
-3.82231503915608e-05
-5.82141370512672e-05
-4.28031780395829e-05
-3.69063196700046e-05
-2.46434865658661e-05
-2.55457083859541e-05
5.73956575287044e-06
-5.93700846702487e-05
-3.82334109358636e-05
-1.45259031115839e-05
-2.29259573178103e-05
-2.59636072136813e-05
-7.20081212142783e-06
-5.50683036679729e-05
-4.57072378307269e-05
-4.36926438538331e-05
-8.39737551371389e-06
-6.5799261730762e-05
-1.93587042994895e-05
-4.68001091960541e-05
-3.89601433585041e-05
-2.84859090385917e-05
-4.49981641200826e-05
-1.05482364865622e-05
-2.41513162475147e-05
-1.52091120887909e-05
-5.88106719297179e-05
-5.70541325553674e-06
-3.71977800931858e-05
-3.90116758193823e-05
-4.59969524314065e-05
-2.81460282363869e-05
-2.50234683928223e-05
-1.76953448570292e-05
-4.55141835990117e-05
-4.22558579931857e-05
-1.1620144900012e-05
-3.81372906361932e-05
-2.41192287381604e-05
-3.67019814787629e-05
-1.02820695510858e-05
-2.0353954472287e-05
-1.77316739707439e-05
-1.18843581299458e-05
-1.8053667402559e-05
-4.06624101734746e-05
-2.95812666952991e-05
-3.07360102745247e-05
-3.29153133922817e-05
-4.86114516882517e-05
-3.68995103797889e-05
-1.37003206603675e-05
-3.80300799177837e-05
-3.3082388343723e-05
-5.63874712591928e-05
-3.13765246036018e-05
-4.1288632717973e-05
-2.55286661941861e-05
-3.54970976186068e-05
-2.60796218032572e-05
