# Supplementary material for: Research on computational propagation and identification of mine microseismic signals based on deep learning
Source: PLoS One. 2025 Oct 22;20(10):e0334641. doi: 10.1371/journal.pone.0334641 (PMC12543183; doi:10.1371/journal.pone.0334641)
Supplement: S7 Data — (ZIP) [file pone.0334641.s007.zip › 000100900001498.xlsx_0.txt_24.txt.txt]

-3.65623229961719e-05
-1.39123631155567e-05
-2.56621326872774e-05
-3.07257014034415e-05
-8.90865768966073e-06
-2.11522076438251e-05
-3.34175209674152e-05
-3.1001932223537e-05
-3.32495003377651e-05
-3.36221012525008e-05
-4.24346395032609e-05
-4.74443469726028e-05
-3.29273294155792e-05
1.18321911122761e-05
-3.60113531336177e-05
1.16011434205349e-05
-2.19899709192818e-05
-1.84889410709014e-05
-9.13990857373698e-06
-3.67736533164591e-05
-1.66092670640034e-05
-4.65548371402285e-05
-2.96511956082322e-05
-3.71593471797171e-05
-2.02319503544135e-05
-4.72192334018322e-05
-1.26856499004912e-05
-3.50294491623269e-05
-5.16757051372479e-05
-3.52736841299126e-05
-4.50517605344404e-05
-4.27384208406704e-05
-1.10469714715069e-05
-3.60206136783019e-05
-2.706952189257e-05
4.95304579496579e-06
-3.11195513733853e-05
-1.41589483541021e-05
-2.57561182574391e-05
-3.35503777373596e-05
-3.88758773427956e-05
-2.68526325371908e-05
-2.68878526263333e-05
-4.00120259439712e-05
-1.81206149031037e-05
1.25171226424345e-06
-2.89701157784444e-05
-2.42831458953369e-05
-2.26284705063411e-05
-1.2173636147811e-05
-4.8783110410213e-05
-1.25478252428986e-05
-3.57801226179956e-05
-1.6229812544726e-05
-4.65324084557989e-05
-2.57403162921863e-05
1.81210315685113e-06
-6.11013703603139e-05
-2.87171169510891e-05
-2.45812179158691e-05
-2.15986822337099e-05
-3.26089230112809e-05
-6.51830042759298e-06
-3.45853830550525e-05
-2.39549581359626e-05
-2.40802157637161e-05
-2.68412532116553e-05
-3.90531507740494e-05
-4.2145737795611e-05
-5.28886345861195e-05
-1.99959275075305e-05
-2.88118416787964e-05
-1.7407845808484e-05
-2.20347425441406e-05
-6.1229128184236e-05
-1.89600278019878e-05
-1.51856882303489e-05
-3.11349966082693e-05
-2.04504958972112e-05
-2.97395543829885e-05
-3.45882537346925e-05
-5.38774007236047e-05
-5.06928432766248e-05
-6.18712710241391e-05
-8.71375699105551e-06
-2.42876209785689e-05
-4.01514452273482e-05
-1.56086577703986e-06
-2.31102828459162e-05
-2.17441861247954e-05
-1.92924004814655e-05
1.15331861929073e-06
-4.01623591715283e-05
-6.05054806860748e-05
-6.40886027896386e-05
-2.62740983690829e-05
-3.17382439542737e-05
-3.53674713976558e-05
-3.46495295587544e-05
-1.21874082012108e-05
-5.22884032086948e-06
-2.79236896170446e-06
-2.60472577252805e-05
-2.02707882316562e-05
-3.03030992243738e-05
-3.19692333482048e-05
-3.05901708279479e-05
-1.0983078928206e-05
-1.10109814285842e-06
-2.25929984225599e-05
-4.66111935324332e-05
-1.31135124587722e-05
-2.33523543828966e-05
-1.16339044474778e-05
-1.31654418206908e-05
-4.55515774937405e-05
-2.52363431263361e-05
-2.41392385407484e-05
-1.45427783806516e-05
-2.61076625660308e-05
-1.50981013341321e-05
-4.01427606793438e-05
-8.14634341180442e-06
4.51009975753387e-06
-1.83524210728881e-05
-2.32982852610792e-05
-1.40757304681911e-05
-4.35593965867438e-05
-2.91079908567388e-05
-1.6296132654718e-05
-7.8310915736492e-06
-4.3024963948711e-05
-3.35504920255828e-05
-1.04434757598481e-05
-2.92196878562005e-05
-1.53273365474323e-05
-1.57516124626924e-05
-1.81482073208265e-05
-7.53172330650098e-05
-5.77204760365497e-05
-3.46895393019493e-05
-2.83543574416393e-05
-2.16582363050004e-05
-2.11498613302323e-05
-3.35697536915987e-05
-3.37122422446155e-05
-2.64971647173089e-05
-3.57438067838842e-05
-9.75788831423935e-06
-5.65468274708443e-05
-3.04766037009542e-05
9.6520517702646e-06
-1.89258406525896e-05
-1.30183554583583e-05
-2.73188209614684e-05
-3.30202940439005e-05
-5.47307484209755e-05
-2.35745134359914e-05
-3.39871778703201e-05
-3.38452820749709e-06
-1.19338949772003e-05
-3.39629460849518e-05
-1.40445383405434e-05
-4.97049842928818e-05
-2.74665854259789e-05
-4.23677245659371e-05
-3.41114880588579e-05
-4.36735617567629e-05
-3.73113289401987e-05
-2.31429031748191e-05
-3.14645609669208e-05
-3.63141187752393e-05
-3.84107499035733e-05
-2.27599735017453e-05
-3.59405585203157e-05
-1.30735241864701e-06
-7.07987578850334e-06
-2.92953214807027e-05
-4.66353536076598e-05
-2.95510593546547e-05
1.47198508291849e-05
-4.41435827865628e-05
-3.79429816218247e-05
-4.14254067019773e-05
-3.82603957799059e-05
-8.22768899225649e-06
-1.52467306974309e-05
-1.95477867803027e-05
-1.55803231768838e-05
-3.20607262795342e-05
-3.7248272020032e-05
6.38407814721851e-06
6.99842647607805e-06
7.17259140229707e-06
-3.84215755123034e-05
-1.2293808811217e-05
-5.30207017767187e-05
-4.4373641236296e-05
-4.84540514991445e-05
-2.1219418650015e-05
-5.71114370096764e-05
-2.49242943497388e-05
1.52266811344401e-06
-3.93369062526119e-05
-4.32720132880296e-05
-1.60862969100477e-05
-3.2980786772497e-05
-4.54008149852986e-05
-4.19896573665703e-05
-3.0623683953089e-05
-2.74378017356667e-05
-2.63272069651064e-05
-2.11390290438232e-05
-1.40685258557428e-05
-1.55978747062146e-05
-3.62939318503273e-05
-9.35832224272313e-06
-2.35809286020222e-05
-1.14227212515388e-05
-3.96812095753734e-05
-3.97200770963714e-05
-1.03534554971388e-05
-3.78429650837466e-05
-4.82257187312749e-05
-6.36398851954422e-06
-3.206245988455e-05
-5.86510641382113e-05
-4.65231126876588e-05
-2.9491147046879e-05
-3.34231636828422e-05
-1.6447628487361e-05
-1.69968951648332e-05
-1.84748881927682e-05
-3.62662048625096e-05
-3.26524164871824e-05
-6.57033479275569e-05
-2.74045683922376e-06
-2.07566654980899e-05
-2.43495681317416e-05
-1.42953114081673e-05
-1.85285803174832e-05
-3.88388020362099e-06
-2.8637010907506e-05
-2.48568907641324e-05
-1.94988208900924e-05
1.18508822297008e-06
-3.90671796871508e-05
-3.29057270379951e-05
-3.58033129253466e-05
-4.92188517646477e-05
-1.91206268140123e-05
-5.89872994846701e-05
-1.41740417771108e-05
-2.04949963234555e-05
-2.63412853550938e-05
-3.50772807645948e-05
-5.62518949242385e-05
-8.6616389950158e-06
-2.06952512943504e-05
-3.78141140555984e-05
-5.106265694294e-05
-6.56842150360775e-06
-4.28333239644926e-05
-3.41458614491873e-05
-1.57860630674669e-05
-2.74751391867763e-05
-2.58495847351295e-05
-3.33881972262749e-05
-3.24140455454735e-05
-1.37806556676603e-05
-4.9141640857181e-05
-3.58183536583203e-05
-2.61871097739169e-06
-1.52321015238021e-05
-1.86996621918039e-05
-5.47605289851087e-05
-1.23381366195984e-05
-3.37375936721292e-05
-3.76189688120318e-05
-1.29455594674678e-05
-2.51292498592129e-05
-4.92588738267143e-05
-1.32687934854559e-05
-3.37263408488048e-05
-1.74582598532981e-05
-1.19607994330506e-05
-3.81093438265698e-05
-2.86288795349949e-05
-4.29058461984896e-05
-2.63357600300139e-05
-4.42273030729809e-05
-5.40589883113126e-05
-2.8370393077786e-05
-4.03187578172954e-05
-1.82892857176558e-05
-2.78497727487647e-05
1.24794245188105e-05
-1.94334202144717e-05
-5.0799003432547e-05
-2.35716918820238e-05
-2.59965790025465e-05
-2.64462781115276e-05
-2.28644877279824e-05
-1.43753670654449e-05
-1.97679979195989e-05
-3.98584964094131e-05
-3.5504961651797e-05
-2.62019422731134e-05
-8.82774738472021e-06
-4.60289065191646e-05
-5.42022140942639e-05
-3.21425631006903e-05
-6.38481804312484e-05
-3.78142639872136e-05
-4.24017521005613e-05
-1.29174957784007e-05
-1.11010894666078e-05
-3.75227079507296e-05
-1.70515150350952e-05
3.12682390439052e-06
-3.07014816988299e-05
-3.82515721612227e-05
-7.23615552274152e-05
-3.76446357800602e-05
-4.75295165281033e-05
-4.28038249681147e-05
-3.07523541942604e-05
-5.39961205765929e-05
-2.59145179677767e-05
-3.49041838900308e-05
-1.76926201231641e-05
-2.44634024933386e-05
-2.40822044852571e-05
-2.72862969874896e-05
-2.03439274390003e-05
-2.44537416798328e-05
-1.96508400524333e-05
-2.69892337105421e-05
-2.18916727704941e-05
-4.18814264571443e-05
-4.37874834930487e-05
-1.44555966022097e-05
-2.59626834780717e-05
-4.56250144012032e-05
-1.86735346624954e-05
-1.39792890544588e-05
-4.63856591765029e-05
-4.04957041894433e-05
-5.0966253511168e-05
-3.72433873686556e-05
-1.55707684650671e-05
-4.52544491415501e-05
1.04961279319882e-05
-4.38003362310586e-05
-3.16183833293078e-05
-1.96158237976182e-05
-5.03116447180232e-05
-2.91019598930852e-05
-1.57763314559577e-05
-4.95564855348875e-05
-2.97629428540563e-05
-1.37676903161689e-05
-2.83552034247733e-05
-3.07169516630181e-05
-3.32397310254879e-05
-1.48218096301433e-05
-3.70570663480252e-05
-3.80930176914086e-05
-3.04200549762151e-05
-3.74984791412473e-05
-3.90044963909307e-06
-1.53049892126256e-05
-3.27163563301512e-05
1.00962838520008e-05
-1.43611514972442e-05
-3.45215254966329e-05
-5.39747614061325e-05
-2.3994235297124e-05
-3.54707770674163e-05
-1.55730627287154e-05
-3.65600701080923e-06
-2.37663177323861e-05
-3.79853792794364e-05
-2.52825299654611e-05
-5.51642745657603e-05
-2.45227910250736e-05
-4.03652136651285e-05
-2.80123408195905e-05
-4.79961255885981e-05
-4.36857807443178e-05
-1.92141715606586e-05
-5.00885101818895e-05
-3.11151832979897e-05
-3.81936286612824e-05
-3.53784571375434e-05
-1.84758289022928e-05
-6.54717253223791e-05
-1.70166898766236e-05
-2.04308226862572e-05
-2.29391315384116e-05
-2.02828074342677e-05
-4.24130890380909e-05
-6.06963215524168e-05
7.00660229055187e-06
-4.60429566059852e-05
-5.09721302942424e-05
-1.22660346015196e-05
-1.58939338055273e-05
-2.79799263388375e-05
-1.83665670794932e-05
-3.83071213315885e-05
-5.77593260058184e-05
-5.60874538886857e-05
-4.19433219083788e-05
-2.06276190171963e-05
-3.59018792475229e-05
-5.3275359274928e-05
-2.55072027584482e-05
-3.01440364158581e-05
-3.18208696957511e-05
-2.95413249228637e-05
-1.66226484501842e-05
-3.87604111729759e-05
-8.97900022113669e-06
-3.27887526550292e-05
-4.27897457953987e-05
-1.36343887949494e-05
-2.68227865670621e-05
-1.24249956867085e-05
-3.12184772017468e-05
-2.60367839204576e-05
-2.66675877999397e-05
-1.69870427892074e-05
-3.46770541258399e-05
-3.08210393715587e-05
-4.67781477352567e-05
-8.6767226221665e-06
-1.15383684057949e-05
-8.87265379010085e-06
-2.65002742154099e-05
2.41748307563455e-06
-3.13621573066179e-05
-2.89883398969982e-05
-4.02749298174609e-05
-2.40509465008008e-05
-4.05311607554693e-05
-5.15073278510004e-05
-6.63496752542805e-05
-4.68626487841682e-05
-2.6731703210797e-06
-5.69630436747548e-05
1.17520652476467e-05
-4.05388809129254e-05
-1.81413793725299e-05
-4.08037738063614e-05
-9.34711552084663e-06
-3.72231449513792e-05
-1.22138496453077e-05
-4.57361378297604e-05
-3.37338541615391e-05
-4.85314286421873e-05
-2.19733923825881e-05
-9.81318187663205e-07
-2.21584202107055e-05
-2.01972330632148e-05
-5.14097626404398e-05
-4.09232996188161e-05
-2.18916029896698e-05
-3.28269018019398e-05
-4.89749137824148e-05
-4.13973977773664e-05
-6.05250679522238e-06
-3.43111066113558e-05
-2.72995635907032e-05
-4.48967472000028e-05
-1.1950736831753e-05
-2.80126924619842e-05
-2.76607754250733e-05
-1.5771467063635e-05
-2.61574780964874e-05
-3.4557183269007e-05
-2.75887043612282e-05
-7.20805958380207e-05
-3.43840177610673e-05
-4.51001272371135e-05
-3.89836808114362e-05
-1.74435759669249e-05
-4.01208349827379e-05
-3.44021503648379e-05
-3.17085871037041e-05
-4.4071131128189e-05
1.29577271243141e-06
-2.46421780512257e-05
-2.31014722528595e-05
2.68616512728443e-06
-2.74517346032558e-05
-1.01283652814448e-05
-2.87728758115906e-05
-1.1039757117168e-05
-5.51964931832315e-05
-5.19711533432496e-05
-2.99463506135822e-05
-8.52154709178985e-06
-1.57586526979779e-05
-3.69043431034519e-05
-3.09935739628433e-05
-5.71212256320061e-05
-3.15360602418807e-05
-2.36737259079817e-05
-1.48957738477061e-05
-4.34604041584147e-05
-3.11184610659517e-05
-1.7187022261787e-05
-3.48908308147695e-05
-5.98777235730961e-05
-2.61280463646342e-06
-3.01359163123775e-07
-1.03244717776324e-05
-4.66706061864328e-05
-3.64408334587729e-05
-3.76312641621994e-05
-4.22636418405789e-05
-6.97715220665336e-05
-4.68296449747256e-05
-2.09882846848147e-05
-3.18344298025298e-05
-2.18121465479001e-05
-2.41884884946761e-05
-4.57892070764923e-05
-4.41261347270472e-06
-3.25852762686217e-05
-3.70216417850023e-05
-1.71681300250911e-05
-4.53822254193879e-05
-4.98719459394246e-05
-4.12128579507068e-06
-3.89402708835321e-05
-1.65718390064141e-05
-2.47927608040038e-05
-1.12316415402863e-05
-2.55470869694177e-05
-3.57439456827012e-05
-2.26939842626605e-05
-1.32566173383471e-05
-3.67857050887235e-05
-1.14533480160144e-05
-1.70785649953606e-05
-3.30968372804978e-05
-2.22436572215861e-05
-1.97823795340805e-05
-4.97621221194444e-05
-2.43176919238934e-05
-5.15449262407437e-05
-2.91289430011717e-05
-2.50689589430478e-05
-2.84239837441543e-05
-2.92493382891347e-05
-7.44465811358962e-06
-4.26681602321795e-05
-6.05593475650597e-05
-1.22741685591624e-05
-1.35888102680821e-05
-2.2127922380658e-05
-4.5026600222782e-05
-3.98332978797049e-05
-1.42594796478208e-05
-1.50304152863006e-05
-1.18398256443071e-05
-4.36910077845456e-05
-3.18116112343256e-05
-5.36314735406886e-05
-2.78596029732337e-05
-4.71527468871489e-05
-5.57926234296007e-05
-2.49369568530034e-05
-2.95876650213688e-05
-1.33242140847796e-05
-2.06567565534314e-05
-4.80238281203025e-05
-6.39437508101057e-05
-5.80625272453467e-05
-2.06547408976241e-05
-2.30737326699804e-05
-4.27010705907042e-05
-2.79825354027189e-05
-8.500633646387e-06
-2.53512916216001e-05
-1.76060862417258e-05
-1.96043852178803e-05
-2.40937321813886e-05
8.22397998067161e-07
-2.41895515920062e-05
-6.07071672511407e-05
-2.43952697213481e-05
-2.61296627555173e-05
-3.43051030960462e-05
-4.67061398097336e-05
-2.75820207974051e-05
-3.54464089495404e-05
-1.86568252710275e-05
-4.73259675370428e-05
-1.03523174802006e-05
-1.56296146401178e-05
-4.09457209554326e-06
-5.13954200765312e-05
-4.99588550176598e-05
-2.25876695903147e-05
-4.67277974037336e-05
-7.8972520195534e-06
-2.32024441486447e-05
-2.33108158872327e-05
-1.5668991193876e-05
-2.01737053015736e-05
-1.52463170230983e-05
-2.543750150163e-06
-3.50267668339969e-05
-5.79006857099202e-05
-4.44302601366366e-05
-4.01365763901089e-05
-3.19111816888575e-05
-1.14139538769043e-05
-3.22040386588174e-05
-5.48802769346039e-05
-1.02718043821352e-05
-4.10741699943297e-05
-3.17077875940513e-05
-5.26240860378662e-05
-2.95749243783749e-05
7.51327136027367e-06
-2.4310672259217e-05
-5.00587570950973e-05
-3.50313179735993e-05
-2.65230071600918e-05
-2.6835518545788e-05
-2.7230402883484e-05
-5.08938324658136e-05
-4.43903234603056e-05
-1.04566065940333e-05
-3.48571802922363e-05
-1.82254358976963e-05
-7.38451578383887e-07
-5.57261371250938e-05
-1.2326764054175e-05
-2.06160926970792e-05
-4.55974507281637e-05
-1.054580534883e-05
-3.08302973240323e-05
-4.08811154590483e-05
-2.48670772046868e-05
-2.29480787989882e-05
-4.40300857343301e-05
-2.19797631842213e-05
-3.54978765532948e-05
-4.46960687451361e-05
-4.06874405301158e-05
-2.33051401711797e-05
-3.09478365101291e-05
-2.6071506590272e-05
-4.69614592861641e-05
-3.69818518157159e-05
-1.86394927630133e-05
-5.51958553035182e-05
-4.35273351286737e-05
8.45640105997178e-07
-1.38310198139748e-05
-4.35095825468083e-05
-3.23182602129036e-05
-4.18852030966338e-05
-2.93189061931372e-05
-4.03855567265784e-05
-2.25124831225402e-05
-2.74057321819316e-05
-1.5118499960781e-05
-6.98645626231349e-05
-3.519826086714e-05
-5.37966521850861e-05
-1.97375422450424e-05
-4.53880085930688e-05
-5.15540043138861e-05
1.32033134165812e-05
-2.31443182978591e-05
-1.6340463104193e-05
-2.9595129420907e-05
-2.60528813093977e-05
-2.47809185589977e-05
-2.32896547802623e-06
-5.05861348075544e-05
-3.56191372397778e-05
-3.6866575360702e-05
-2.22980116005342e-05
-2.35291976438368e-05
-4.25680513300169e-05
-2.62640929710478e-05
-1.05243488965699e-05
-1.79885115624406e-05
-3.55430637309503e-05
-1.54836975290952e-05
-3.77885850219093e-05
1.24813849332065e-06
-1.83246260130646e-05
7.90667427338126e-07
-3.26743771308374e-05
-2.94310379356333e-05
-8.98210320612131e-06
-3.50888406604515e-05
-4.20799501868553e-05
-1.12033967534744e-05
-3.56017419276265e-05
-5.89109040074138e-06
-1.08096125633296e-05
-4.7659629653543e-05
-1.24085640834036e-06
-2.13675270684267e-05
9.46387767641409e-06
-2.91649841840422e-05
-2.48999976635235e-05
-2.84578830039926e-05
-5.31444155155387e-05
-4.70041690993718e-05
-4.83338593355409e-05
-3.51127799650791e-05
-2.9321257985084e-06
-1.17203757791557e-05
-4.48751307091058e-05
-3.8702406190697e-05
-3.3382727712732e-05
-1.03284003463389e-05
-2.53246511807477e-05
-2.53262823178155e-05
-1.47856396168436e-05
-9.87647257894246e-06
-3.70938353307732e-05
-3.11744966540529e-05
-3.4096870336633e-05
-7.1436940911474e-05
-3.58030780174866e-05
-2.76390943653548e-05
-4.05280021878103e-05
-2.6883022056949e-05
-1.03755718891619e-05
-4.97862062570099e-05
-1.81949167079658e-05
-1.72095633389767e-05
-1.07231978873394e-05
-5.51916708411332e-05
-4.30060996227471e-05
-2.98431874521079e-05
-1.92351155490176e-05
-3.16745155727536e-05
-5.27229754682056e-05
-3.51757961772958e-05
-4.27751523833339e-05
-3.7547672899824e-05
-3.49507320127281e-05
-4.58392627711284e-05
-2.24368195436903e-05
-3.77734392547306e-05
-3.33609282830992e-05
-2.88481347242276e-05
-5.32921100997369e-05
-3.36564240872249e-05
-4.13115800433649e-05
-3.8203492232084e-05
-8.23335052514763e-06
-5.54999357554058e-06
-2.32588263665775e-05
3.01929695169713e-06
-2.92171596621295e-05
-6.73546492922003e-05
3.8435242105836e-06
-5.99088053653305e-06
-1.59209168193458e-05
-1.77118123497443e-05
-4.62473044155179e-05
-1.49585266583133e-05
-3.29106307083683e-05
9.92295034705529e-08
-3.54881632538628e-05
-8.49440904250097e-05
-3.71977792794871e-05
-3.32671870507815e-05
-2.52510864228275e-05
-4.7944460400399e-07
-3.0238049386028e-05
-4.83678960254286e-05
-5.63105183034707e-06
-7.36802925487139e-05
-2.31286253910283e-05
-3.14517014243666e-05
-1.03534707192592e-05
-3.18466995723519e-05
-3.55847274843955e-05
-2.50732715808253e-05
-4.23943269321105e-05
-4.85981364716514e-05
-2.88365129250736e-05
-3.26675018637558e-05
-2.57640769758823e-05
-2.28900415468936e-05
8.84453986601956e-06
-5.30849722299298e-05
-5.73730808556615e-05
-3.06747489395804e-06
-5.7397110879807e-05
-3.38079609698487e-05
-3.07158613078712e-05
-4.69750556645687e-05
-8.19571034473664e-05
2.7526468713786e-05
-3.04597980926617e-05
-4.70112933006999e-05
-4.50974928277574e-05
-1.04150334658374e-05
-2.59778280433941e-05
-1.80679427563733e-05
-3.33090014858665e-05
-2.48030692423132e-05
-3.74195879049615e-05
-1.2822537174688e-05
-3.73222620267747e-05
-4.08114459983039e-05
-1.1849664349682e-05
-4.52773170830791e-05
-4.36621851878101e-05
-1.73010830446117e-05
-4.31122027665217e-05
-2.51685123898166e-05
-2.83020053597563e-05
-2.6297889730888e-05
-3.00200546218425e-05
2.12824581077557e-05
-3.77123793109177e-05
-2.77463993292184e-05
-2.50240341731456e-05
-2.4308378947346e-05
-4.05738203887898e-05
-4.31425221783389e-05
-1.26764218699957e-05
-1.48125448188883e-05
-1.14778797400623e-05
5.17856176897484e-06
-1.26674657564923e-05
-2.23707634579228e-05
-2.10049815471998e-05
-5.4224829892818e-05
1.6761112367581e-06
-3.32077525323013e-05
-5.31521418744e-05
-4.43557812179384e-05
-5.77680492598716e-05
-2.19545819777021e-05
-3.27459011423821e-05
-1.13620647150286e-05
-4.34984559266301e-05
-2.61981579027026e-05
-1.75160250723528e-05
-1.24056709612722e-05
-6.40723374579851e-05
-3.46862256250874e-05
-3.54375173667033e-05
-3.00481007553105e-05
-5.61760598391032e-06
-2.26835950929991e-05
-1.52281475866759e-05
-4.00332535350514e-05
-4.23215397143377e-05
-5.87155010552299e-05
-3.93008762729481e-05
-4.36033253363074e-05
-3.54999247625167e-05
-1.98018504376469e-05
-2.05215419076931e-05
-5.15499260588463e-05
-3.00181400121419e-05
-1.38887440071991e-05
-1.88850067721946e-05
-2.95930543850352e-05
-2.16343609980269e-05
-2.96264357033378e-05
-2.165041951259e-05
-2.65238115015062e-05
-2.81485484564332e-05
-3.23619066547652e-05
1.3888993026747e-05
-4.14424722968376e-05
-4.16572042782413e-05
-1.46000255854927e-05
-4.55974795456615e-05
-3.79205161794711e-05
1.19357862728952e-05
-2.88444421119163e-05
-4.40791197892369e-05
-4.07831628022427e-05
-1.84009622311264e-05
-2.66661064754875e-05
-3.21378743704307e-05
-2.44515821739317e-05
-1.0200909848091e-05
3.30185770369543e-06
6.85228938510225e-06
-4.44434767515792e-05
-4.72573713080078e-05
-2.55272370645334e-05
-2.90869455744409e-05
-3.3385636094584e-05
-5.72190595490031e-05
-2.16157900123294e-05
-1.13511792139697e-06
-2.68345303911693e-05
-5.7138741329369e-05
-1.84449638692058e-05
-3.29814120644643e-05
-1.22634517227001e-05
-4.46546943594387e-05
-1.14900185977901e-05
-2.86195568129641e-05
-1.88376145551616e-05
-4.09264940369675e-05
-3.38968178777782e-05
-3.85298434074839e-05
-1.11182287439779e-05
-3.60892284813108e-05
-2.50163897410298e-05
-3.75328770117157e-05
-1.62586406707933e-05
-4.43033842194206e-05
-1.12107783109839e-05
-4.00422289321632e-05
-1.11012125699577e-05
-6.14405940986051e-06
-3.88386880745281e-05
-3.00574817788059e-05
-2.93061663599365e-05
-5.04849625286178e-05
-4.73139579173548e-05
-2.8268931172981e-05
-2.86459512116793e-05
-2.86395873381177e-05
-1.49747582670723e-05
-2.57381543231166e-06
-4.35748482121406e-06
-3.15857025925053e-05
-4.00425431624435e-05
-3.4949767732456e-05
-4.06937418748273e-05
-5.8921822712174e-05
-5.88683390069348e-07
-2.36657175868255e-05
-9.46230147288346e-06
-3.5650316963878e-05
-2.41107806698595e-05
-2.3095594730679e-05
-4.12735277192712e-05
-4.9452306114381e-05
-3.61794515194806e-05
-4.68041745418477e-05
-3.14675937923319e-06
-3.72305981698481e-05
-2.47173154930227e-05
-4.33092102053069e-05
-4.86240815747007e-05
-2.23922339605874e-05
-5.06745339488235e-05
-3.08778981524683e-05
-5.5285497389798e-05
-5.18856520385835e-05
-2.82368007796591e-05
-1.91793164274162e-05
-1.99876204201741e-05
-3.72417244850638e-05
-3.36245241251393e-05
-2.72461738353813e-05
-4.4918120237672e-05
-3.18343434151947e-05
-6.69700840273201e-06
-9.24539597072653e-06
-2.81775272689425e-05
-3.25743201718926e-05
-1.42742894892844e-05
-2.10258451956669e-05
-1.257292296132e-05
-3.45531738165428e-05
-3.33390811667389e-05
-1.05997492308578e-05
-7.40444688258116e-06
-1.04659026486377e-05
-1.29064063445023e-05
-5.07217382214311e-05
-2.36432931423313e-05
-4.15414332429537e-05
-3.58268873210818e-05
-2.9873905522281e-05
-2.29214058110845e-05
-1.04147028088786e-05
-3.66689157072836e-06
-5.1492339823511e-05
-3.51968728264178e-05
-4.01478841873722e-05
-4.12734894758115e-05
-3.67607309352749e-05
-3.32178846245953e-05
-1.46226238918427e-05
-3.66621304211554e-05
-4.70558285684952e-05
-4.90838682197702e-05
-4.2388605753838e-05
-2.6613674006227e-05
-5.82394407682272e-06
-4.25134138260372e-05
-1.78945552636078e-05
-3.5676846063162e-05
-4.59134484960678e-05
4.55902911867213e-07
-2.89384961354736e-05
-1.1755950086223e-05
-2.64127118935444e-05
-2.43143121921607e-05
-2.36337918357823e-05
-2.62851219398288e-05
-1.33001652514173e-05
-3.71387583796993e-05
-7.578949825122e-05
-3.69894923507671e-05
-1.71139117435187e-06
-5.09707403145229e-05
-1.69072650968558e-05
-2.41653068341479e-05
-6.68086747511357e-05
-1.53105370996782e-05
-2.47719318461537e-05
-2.37919395289503e-05
-5.18668647271901e-05
-2.2030950368319e-05
-5.940208506774e-06
-4.18421215820468e-05
-3.50404510878355e-05
-4.60714820962043e-05
-3.22638843969566e-05
-3.43254234864056e-05
-3.01556184159047e-05
-5.80576876728841e-05
-2.10986910046383e-05
-3.47134697633222e-05
-3.02456472673043e-05
-3.54074398288796e-05
-4.25519343314098e-05
-2.80141894743762e-05
-4.47941713136743e-05
-4.85346865103325e-05
-4.17490883726589e-05
-3.02388684124318e-05
-6.52457974173383e-05
-2.98373027030984e-05
-1.64483525144107e-05
-1.99541425756906e-05
-3.36595609474785e-05
-2.34646045299131e-05
-2.06147742979113e-05
-4.39424558851733e-05
-2.28820658432037e-05
1.1385914652549e-05
-3.76944169006133e-05
9.86784231533481e-06
2.81900270122833e-07
-2.95676987336869e-05
-9.96288031438399e-06
-4.88229124508758e-05
-2.70344298171167e-05
-8.57234873251693e-06
-3.68112916254999e-05
-4.2879504811589e-05
-6.35596616827872e-06
-1.66726178344031e-06
-2.74833956991602e-06
-1.38089661134786e-05
6.55064848610083e-06
-3.64085847196568e-05
-2.43144456730628e-05
-2.22530461259561e-05
-1.53553781776198e-05
-5.12720568299344e-05
-1.81498328714472e-05
-2.80389821697723e-05
-8.28888568125523e-06
-5.36606141615572e-05
-6.66955846704834e-05
-4.01665422522418e-05
-9.59798739428901e-06
-2.66706035700346e-05
-2.1415924312064e-05
-3.14726082955211e-05
-2.69721351078633e-05
-3.38543841512671e-05
4.09605028945297e-06
-5.39603709169394e-05
-3.98070783303893e-05
-1.3919348591708e-05
-5.29051211542824e-05
-4.02000426193873e-06
-1.56735726340151e-05
-2.60066086023137e-05
-3.89775897752845e-05
-2.62993587140198e-05
-2.45528348008871e-05
3.93278770156164e-06
-4.62017782603582e-05
-8.03654684099599e-06
-3.67795154897857e-05
-2.78554924649659e-05
-2.4223962465768e-05
-2.32732270794131e-05
-1.64672277160418e-05
-6.72063970730128e-05
-2.75158879315793e-05
-3.47507393082894e-05
-4.09348145245813e-05
-1.77476151867266e-05
-6.89424829761543e-06
-2.52280473380442e-05
-6.54762236397595e-05
-3.74071102219696e-05
-5.52585906181104e-06
-8.94206322409996e-06
-1.74602320886147e-05
-5.41190467388076e-05
-3.80202325522034e-05
-2.75681642832412e-05
-3.63815190041405e-05
-4.19412315604144e-05
7.28419751066137e-06
-6.19240028937938e-05
-2.15249311400508e-05
-4.78272763964428e-05
-8.59296628131448e-06
-3.00526506681797e-05
-4.08137500897876e-05
-3.56211354163525e-05
-1.44446461854423e-05
-4.39366976438762e-05
-2.23258985674039e-05
-4.34510689806538e-05
-2.59490661588332e-05
-1.86818844532465e-05
-3.2275340920647e-05
-3.12777720536205e-05
-6.62236115485199e-05
-3.61110394296621e-05
-3.17525361839682e-05
-2.86206878746114e-05
-2.9830637810995e-05
-4.13760440390762e-05
-1.64329155365671e-05
-3.1442666941209e-05
-2.76402120244314e-05
-4.57099723528403e-05
-2.41099478551899e-05
-3.55583510049038e-06
-5.02257294879527e-06
-3.67349159567373e-05
-3.22355229797505e-05
-5.73032958538037e-05
-3.05209820480187e-05
-4.34662649631887e-05
-4.8162312644053e-05
-4.78716213338223e-05
-3.36763023365109e-05
-3.70178570943761e-05
-3.35707463627339e-07
-1.41802015189436e-05
-5.94962586159142e-05
-2.80731426972856e-05
-3.29087392576146e-05
-2.74155006272504e-05
-2.86945956840663e-05
-2.2816273833386e-05
-6.50556369986055e-05
-3.86747130549526e-05
1.84078650457446e-06
-2.21508255248628e-05
-2.5446048593622e-05
-1.73870187770578e-05
-2.73297896659195e-05
-2.55634192842571e-05
-7.94565341678973e-06
-2.14591524931513e-05
-2.31268767934969e-05
-3.73827203966608e-05
4.99784324378786e-06
-2.02227210109493e-05
-5.6811482637499e-05
-4.31692262648886e-05
-2.35332725114635e-05
-3.2577685505589e-05
-2.86868140001551e-05
-2.83497612623381e-05
-1.93286192209008e-05
-4.93494921059741e-05
-1.96736189834819e-05
-1.66865258196469e-05
-3.3155239993536e-05
-2.2137077079411e-05
-9.77379095418285e-06
-3.76180198659666e-05
-4.40970507524841e-05
-2.26897783742772e-05
-3.92211758313153e-05
-3.23850493188998e-05
-1.15092420577191e-05
-4.99991880233393e-05
-3.08363924105444e-05
-4.19900631492851e-05
-1.39395418179428e-05
-6.78082147908226e-05
-1.70477456322802e-05
-3.59861514752928e-05
-2.80183234913694e-05
-4.02136004886614e-05
-3.94329177040737e-05
-5.85124382527909e-05
-2.57305222576196e-05
-2.60219831835438e-05
-2.60722508421688e-05
-3.79530183682531e-05
-4.75018952211845e-05
2.5890711080575e-06
-2.63583795894616e-05
-3.43393020500761e-05
-4.24881373825295e-05
-3.93844071185539e-06
-4.38993113846036e-05
-1.08640483279017e-05
4.19178908448363e-06
-3.11870605341135e-05
-5.58186693924689e-05
-6.61665248849974e-05
-1.51796354343901e-05
-5.42315033744233e-05
-1.90170576378358e-05
-2.42904700733166e-05
-3.94704149610341e-08
-2.5130033124276e-05
-2.69921716812688e-05
-1.0121847822074e-05
-9.95067134367817e-06
-3.04728647458123e-05
-2.95352408031434e-05
-2.35243372783429e-05
-4.28723696137414e-05
-2.04215630908697e-05
-2.84001334631617e-05
-3.74764563915686e-05
-3.87797425105501e-05
-3.10059013454891e-05
-1.43800073498239e-05
-1.40559284212941e-05
-2.27152088205721e-05
-4.09362722733891e-05
-2.56952114251238e-05
-6.40747133002929e-05
-4.17300079728849e-05
-2.65331082760456e-05
-2.80966040221342e-05
-3.27803241539455e-05
-3.33609798718599e-05
-5.39831835532472e-05
-5.9657286258205e-05
-2.98383468690784e-05
-3.83183956447103e-05
-3.83723825250942e-05
-2.64622251608772e-05
-2.16014937028547e-05
-8.09133696362762e-06
-2.23901914642876e-05
-1.81331489714605e-05
-4.62004760619617e-05
-3.39550131022497e-05
-4.22950244301662e-05
-3.40456707168147e-05
-3.92659537238707e-05
-1.81313425641754e-05
-1.89168113510588e-05
-2.29269856036758e-05
-7.95387666067467e-06
-4.75902637653359e-05
-2.17478374657743e-05
-1.43798664191701e-05
-3.02400214470778e-05
-3.06919378171394e-05
-2.92484818234594e-05
-1.59778554769598e-05
-1.01460428708993e-05
-2.43817703658989e-05
-2.33276998430476e-05
-3.16710523825586e-05
-2.51345883375292e-05
-3.0252084641267e-05
-1.26204449978599e-05
-2.30426111231284e-05
-1.69513226997739e-05
9.16522590983598e-06
-3.56036414803596e-05
-3.19508055637649e-05
-9.17961406725691e-06
-3.25528009958881e-05
-1.10543140726208e-05
-5.47804788396128e-05
-4.40669751148178e-05
-2.45266875201276e-05
1.27822386388475e-05
-1.88165529590495e-05
-3.95470566949445e-05
-1.22124413359132e-05
-2.14299338592674e-05
-1.42299743930346e-05
-5.41822005174312e-05
-2.06343057724773e-05
8.45695994498674e-06
-2.28337571811282e-05
-2.3005436446313e-05
-2.48835710189575e-05
-4.32157816034271e-05
-4.64687565306457e-05
-2.57813906282116e-05
-5.35558825985584e-06
-2.75163356941774e-05
-4.72899976839128e-05
-4.70612753366558e-05
-1.9297974716251e-05
-4.82136155707947e-05
-1.69387515490932e-05
-2.4369947561443e-05
-5.19395613297374e-05
-3.98200601661745e-05
-2.91916866678892e-05
-2.02752835540267e-05
-9.80408954148627e-06
-3.46750768801171e-05
-3.15028689760678e-05
-4.1870890502126e-05
-5.22993751230383e-05
-3.68205706687616e-05
-4.98359356903343e-05
-2.66744956936311e-05
-6.93480383282092e-05
-4.41977702787629e-05
-6.58487496307807e-05
-6.37522784451078e-05
-2.85534368195465e-05
-4.16419798153991e-05
-3.76024281277352e-05
-5.21621796026363e-05
-2.94883908409662e-05
-3.50060174405163e-05
-4.3586340846653e-05
-3.36296399634057e-05
-1.32778763177597e-05
-2.81148985144546e-05
-1.36960545320194e-05
-4.29144674010286e-05
-5.18099197416038e-05
-5.96271265204083e-05
-2.76096598085694e-05
-4.09226165714568e-05
-1.9711847531332e-05
-8.3534712209364e-05
-2.92036449433213e-05
-1.79824752578485e-05
-1.36366620277328e-05
-2.67948657186819e-05
-3.04649113821957e-05
-4.07726804865117e-05
-4.97440963420823e-05
-3.09794236808239e-05
-3.59546010254235e-05
1.08717084503021e-05
-1.92043881718693e-05
4.23832366557101e-06
6.50592711209603e-06
-2.83796512346914e-05
-2.06167856932813e-05
-5.08024550555643e-05
-6.71120027146859e-06
-8.49060877273761e-06
-1.60177403568677e-05
1.97693398338773e-05
-1.42447439884353e-05
-1.46059577984094e-05
-2.58718374295569e-05
-2.61694464238908e-05
-2.4285926248219e-05
-3.6283178307952e-05
-2.68645577273904e-05
-4.74916247482672e-05
-3.87792310467393e-05
-2.2383216417792e-06
-5.14313327039213e-05
-2.92577661223889e-05
-3.44768525128748e-05
-3.0926695414013e-05
-2.57608351698863e-05
-4.16056446567839e-05
-2.07388811302466e-05
-4.08836714858311e-05
-2.14548874406639e-05
-4.02838006268422e-05
-6.82053812681708e-06
-3.90790781761485e-05
-6.15951755480552e-05
-2.15257723255501e-05
-2.58970019967596e-05
-3.77906984900163e-05
-2.64429634648006e-05
-2.90286891302716e-05
-2.08387666320084e-05
-5.25134198742212e-05
-5.68045400277266e-05
-2.02881769565005e-05
5.13706412802189e-06
-2.45247767882599e-05
-2.64440421711321e-05
-1.34565878054183e-05
2.696780458187e-06
-4.99951337861528e-05
-3.51659083416577e-05
-5.85227457494837e-05
-2.9421303133324e-05
-4.10094661138284e-06
-1.97762044021413e-05
-1.31158064032654e-05
-2.01629371379506e-05
-3.89954793242551e-05
-1.23493853304171e-05
-1.42805283622324e-05
-2.52297505659053e-05
-4.51866212495897e-05
-5.22819725352073e-05
-3.37565383576965e-05
-3.3378306311086e-05
-1.01205255361548e-05
-2.31471080103056e-05
-2.83746837783612e-05
-5.80541061862023e-05
-4.52675717276118e-05
-5.03580537372604e-05
-3.14195014719584e-05
-3.33132118094262e-05
-1.8439084228961e-05
-3.47085814070745e-05
-2.0225414405638e-05
-6.91681486123476e-06
-2.89298165337813e-05
-4.1542803876689e-05
-1.58196055163032e-05
-3.30269755412558e-05
-4.32390483016245e-05
-4.30996639903507e-05
-3.91839692880761e-05
-2.76092668893093e-06
-3.09898193816615e-05
-4.27794860463474e-05
-2.60765657740525e-05
-4.40588072599499e-05
-6.49026842920703e-05
-3.68544014782554e-05
-8.16793862369252e-06
-1.28884485267773e-05
-2.66326825286235e-05
-1.39804365902185e-05
-3.348767065744e-05
-4.88793034032363e-05
-4.94281762509857e-05
-3.68250258630973e-05
-3.62705039627286e-05
-1.91579812535596e-05
-1.35399051992556e-05
-6.16270317350765e-05
-8.0326080253052e-06
-3.81742432754186e-05
-4.32639803494964e-05
-9.58960733489277e-06
-2.45182172210987e-05
-6.21976063141221e-06
-5.74074434884875e-05
-3.1592391136611e-05
-1.60798617836141e-05
-3.58744765137043e-05
-2.92367393836066e-05
2.65150880933477e-06
-3.59042258566844e-05
-3.23727739629658e-05
-5.58948012519221e-05
-4.2913737767661e-05
-1.13351520666245e-05
-2.7425548113526e-05
-2.49508858605959e-05
-4.6123945903151e-05
-3.0874732622482e-06
-1.26224641064897e-05
-2.4451253843131e-05
-2.82650535382514e-05
-2.54649484832851e-05
-2.32706942338815e-05
-3.98400487614643e-05
-3.41164132562979e-05
-6.2382444193636e-06
-3.14968299681652e-06
-3.65279932137364e-05
-3.58182161963737e-05
-3.62890010958967e-05
-5.25990688202924e-05
-4.57343468238944e-05
-7.93210893463881e-06
-4.67677605246239e-05
-3.75741082624228e-05
-2.96447695520434e-05
-2.2044862560898e-05
-2.17680031586539e-05
-1.6142472241524e-05
-2.87800057780315e-05
-1.50897989278569e-05
-4.06332923649429e-05
-3.04914384568474e-05
-4.12784530748845e-05
-5.71523615835192e-05
-3.78397291577281e-05
-2.80889590326273e-05
-2.79894001937747e-05
-4.37656441858621e-05
-5.91009588683356e-05
-3.49604514471273e-06
-2.67456828976188e-05
-3.51516368680784e-05
-3.55126684898703e-05
-1.98501314390918e-05
-2.56886037752363e-05
-3.3283470462102e-05
-3.75048794887423e-05
-4.56621897316417e-05
-1.8425407443337e-05
-4.47191546801538e-05
-3.70935777990031e-05
-9.7508928505712e-06
-2.18772152848017e-05
-3.90371697468418e-05
-2.95232986872712e-05
-3.85303497595178e-05
-3.68674852160643e-05
-3.56779986213626e-05
-2.77830764532905e-05
-4.13946726758379e-05
-4.36041342351377e-06
-3.56108715835703e-05
-4.08156102132324e-05
-1.59627185529809e-05
-2.32176610160393e-05
-7.81750741027485e-05
-2.11774525896075e-05
-3.46366355169166e-05
-4.78359466507687e-05
-1.94425010088541e-05
5.08227769540337e-06
-2.46098718654909e-05
-1.81944942693265e-05
-2.55387553810956e-05
-2.95682413570059e-05
-5.36169771083478e-05
-2.69887782049306e-05
-2.88698400725904e-05
-5.15774207631549e-05
-1.61510126869433e-05
-3.63534062378605e-05
-2.09781008859615e-06
-3.8686515628836e-05
-4.52307049961521e-05
-4.21563309311651e-05
-2.87121076133939e-05
-3.6896322222831e-05
-1.18435536363474e-05
-1.19567531689733e-05
-4.88168886579114e-05
-3.29157365827369e-05
-2.44598999586784e-05
-2.8503078329944e-05
-7.76041877287626e-05
-2.68166115921485e-05
-2.34284672103906e-05
-3.66780511744235e-05
-3.24485739986284e-05
-1.17881045147949e-05
-5.48843666016731e-05
-2.79638071943403e-05
-1.73698395841467e-05
-5.69852531641008e-05
-1.38397340206303e-05
-5.0635080331972e-05
-3.42277232916653e-05
-5.22376204631031e-05
-5.85079760822134e-05
-7.13444509945867e-05
-5.54502235931021e-05
-3.06052166793777e-05
-2.30832169410622e-05
-4.27508649727171e-05
-3.20870332735208e-05
-5.56328473357312e-05
-4.15127106803311e-05
-4.57085462315453e-05
-3.66992226660713e-05
-3.99972686613583e-05
-2.40145048290123e-05
-6.72310360213703e-05
-1.95939421750216e-05
-3.64432834727581e-05
-1.2705037536205e-05
-2.789698230671e-05
-3.81855702021566e-05
-4.45401856579337e-05
9.18943702346106e-06
-4.44556731507887e-05
-1.8206074350977e-05
-1.47616187183253e-05
-3.29953375275251e-05
-4.07309842867483e-05
-1.21507546721419e-05
-1.07705451076422e-05
-2.28374917902708e-05
-2.59434016586026e-05
-1.56673065217101e-05
-5.09207186202947e-06
-2.2934464975727e-05
-2.31440552082624e-05
-2.22738692218982e-05
-1.24672384536627e-05
-3.79758785648969e-05
-1.18113997689569e-05
-1.68522430343644e-05
-9.93622523979854e-06
-2.31704970149188e-05
-1.42205090455368e-05
-4.08597697801804e-06
-1.55977444722473e-05
4.63872054953723e-07
-4.26362445509249e-05
3.67860218583414e-06
-2.2944104900879e-05
-6.00135559997011e-05
-1.66622270409251e-05
-2.87520735147744e-05
-2.89986798750446e-05
-5.34718600753469e-05
-1.5671460953341e-05
-1.29826999724414e-05
-5.32871712726719e-05
-3.71892379190573e-05
-5.50352154879485e-05
-2.69366686554708e-05
-2.8029899267892e-05
-1.03932436171524e-05
-4.02539392433187e-05
-7.261974719708e-05
-3.16566664098916e-05
-2.97256035412724e-05
-3.13905381526466e-05
-5.74510577486124e-05
-3.45142950643531e-05
-2.90185361530709e-05
-5.13657629136903e-05
-5.35059120744854e-05
-1.41482282339298e-05
-3.31353576029196e-05
-3.94146185445706e-05
-1.43402793804545e-05
-2.43213778926157e-05
8.33743065881416e-06
-2.8897080792293e-05
-1.12881770058143e-05
-5.85637291958207e-05
-3.66403278188593e-05
-3.72118993241904e-05
-2.31267067956692e-05
-3.68246358519507e-05
-5.11348857428694e-05
-2.02963726707317e-05
-6.44328222747144e-06
-1.6535285498201e-05
-7.82784804510072e-06
-3.58713725269055e-05
-2.05157479178329e-05
-3.13909642950461e-05
-1.64272800689032e-05
-4.71901142914359e-05
-6.15213990137587e-05
-4.04654634161194e-06
-4.54180381141257e-05
-1.38833082870523e-06
-4.68525396339007e-05
-4.65861224853591e-06
-3.65421399469993e-05
-3.45939901749662e-05
-9.38236241094894e-06
-3.66016956856264e-05
-4.7977385392259e-05
-6.74237262632711e-06
-3.44340009754264e-05
-5.31715906310132e-06
-1.31856360736257e-05
-7.83914180051613e-06
-3.19801915915442e-05
-2.07398648634088e-05
-6.21784583759084e-05
-2.82437320335321e-05
-3.28901488681603e-06
-2.63204920350951e-05
-1.01589323590168e-05
-2.50030054413312e-05
-3.20307841523253e-05
-3.03232209492594e-05
-1.67948671206644e-05
-3.4111830334547e-05
-4.65946771976111e-05
-2.30810896860737e-05
-3.52880114927898e-05
-9.62305021666563e-06
-2.03659240095042e-05
-1.1480068253102e-05
-6.39571114688553e-06
-3.1962775404169e-05
-5.07523324361252e-05
-6.72638607135468e-06
-4.20658057568727e-05
-2.06825936943293e-05
-2.0877027912206e-05
-1.62082082310041e-05
-1.57502738981313e-05
-5.81958682221414e-05
-2.38717882516212e-05
-4.17702616851363e-05
-3.55437068986968e-05
-5.06638661939682e-05
-3.43389365387128e-05
-4.30225658807773e-05
-4.07908720921437e-05
-2.26122481012911e-05
-2.29476211761839e-05
-2.35179453038537e-05
4.4522593064431e-07
-1.06752041278923e-05
-4.41948778677861e-05
-7.53058999559349e-05
-5.3281042389678e-05
-4.2645622360863e-05
-5.36695342152647e-05
-2.79682321943817e-05
-4.74222531224091e-05
-2.95176617610515e-05
-5.7698123375798e-06
-4.63511127655032e-05
-3.99487441002727e-05
-4.70040488347209e-05
-3.15208126531023e-06
-3.95016615859581e-05
-8.5798318976169e-07
-1.62264369712076e-06
-3.62596731577434e-05
-3.69514811622777e-05
-7.68579752019271e-06
-2.48793400921843e-05
-4.59979800771088e-05
2.20384663233525e-07
-3.04392198332973e-05
-4.019501332948e-05
-1.80611575600739e-05
-1.20134782892715e-05
-2.13237059865888e-05
-6.04249480154648e-05
-2.80976728279993e-05
-5.05393174920684e-05
-2.23823281835251e-05
-4.51712177008543e-06
-4.67887230736097e-05
-4.20196035398502e-05
-4.42814744972194e-05
-6.75020596415565e-05
-9.95866855518423e-06
-2.56587388774299e-05
-2.51930346145879e-05
-5.85976751885107e-05
-3.04818544623736e-05
-3.37085556501799e-05
-4.13850534376289e-05
-2.55799394770822e-05
-2.6523609262009e-05
-2.80530253874903e-05
-3.20001535544997e-05
-8.1763434815438e-07
-1.23454678355146e-05
-3.76215911159769e-06
-2.82785418711992e-05
-1.72404941622614e-06
-3.36854242958579e-05
-7.46816447992953e-05
-6.84250049356673e-06
-8.18443815304687e-06
-2.19419867030674e-05
-1.66408615136817e-05
-9.82537489926041e-06
-4.46589795615328e-05
-2.74873679145675e-05
-4.9845850811124e-05
-4.24082323657842e-05
-3.22410780157103e-05
-4.73305033506501e-05
-3.04808311927023e-05
-1.21152066104722e-05
-2.21139863570535e-05
-1.79390273612625e-05
-1.32920628456411e-05
-3.85417180735411e-05
-1.48191353013289e-05
-1.45293161690076e-05
-4.21580768101751e-05
-1.0349075169667e-05
-3.94501105948716e-05
-4.84956966501955e-05
-1.52168526103304e-05
-3.15011779842999e-05
-3.50852539987305e-06
-2.72457298995817e-05
-3.76506301514627e-05
-5.59739486968688e-05
-1.83764331338961e-05
-8.06892255574646e-06
-5.49084462633997e-05
-3.4689699742139e-05
-3.40220307223961e-05
-2.25291811447523e-05
-2.71167226521433e-05
-4.2297730923458e-05
-8.33635472825579e-05
-2.76391307119609e-05
-2.3101652168944e-05
-4.48916726027717e-05
-4.49012411080705e-05
-1.37711130308013e-05
-1.9273157369826e-05
-5.20025506815077e-05
-3.32849027620502e-05
-2.00438725068324e-05
-4.54894361745288e-05
-3.7152915065281e-05
-4.17087361002779e-05
-2.41599178250462e-05
-1.50169190357139e-05
-3.46714369771308e-05
3.09398558343287e-06
-9.73808942444139e-06
-2.57788197461644e-05
-3.01789633744566e-06
-1.31866165501073e-05
-3.79232082448908e-05
-4.44709614905666e-05
-2.69790141591642e-05
-3.45935824072353e-05
-2.1125447819536e-05
-2.28585090035919e-05
-3.94877390006718e-05
-1.99876285236114e-05
-3.56294570862056e-05
-2.8072344972942e-05
-2.89265527920128e-05
-3.44551073933447e-05
-1.07566788874997e-05
-1.37675760960138e-05
-2.3882243153826e-05
-2.44315351463072e-05
-1.97703994519849e-05
-5.62037926436438e-05
-1.67550663426743e-05
-3.20363462239838e-05
-9.21842434831231e-06
-5.24532460776624e-05
-1.51221563907503e-05
-5.25398854962455e-05
-4.46273072484639e-05
1.08847637380807e-06
-3.64336914750505e-06
-7.38194477104644e-05
-3.82251809326746e-05
-1.7543479896192e-06
-1.32795577540427e-05
-2.22920182711849e-05
-2.77722827325391e-05
-2.32893583960355e-05
-9.98248921220642e-06
-2.60029993102751e-05
-3.32482985110991e-05
-1.91445500721272e-05
-3.5477600508058e-05
-4.97847527808027e-05
-2.09432418239138e-05
-2.00865335436568e-05
-3.63423751547231e-05
-6.07047631665215e-05
-2.44651936997699e-05
-4.75735743697113e-05
-3.53029219353515e-05
-3.95940173120064e-05
-5.0680702749175e-05
-2.17267317965475e-05
-2.44227513474899e-05
-2.49478784805607e-05
-8.47472052840028e-06
-4.87275712863143e-05
-4.73632591454363e-05
-2.39711170720009e-05
-3.65162826839803e-05
-5.30174797324914e-05
-4.06158767114321e-05
-5.35898980926514e-05
-3.63360144585611e-05
-1.17058656420621e-05
-5.32262988426661e-05
-4.90977133503487e-05
-2.80921179645586e-05
-3.07899526287763e-05
-1.28494010180123e-05
-2.05796817292975e-05
-5.03826796022337e-05
-1.15843729169924e-05
-5.08476649380561e-05
-1.85823789308312e-05
-4.21542489913005e-05
3.34381185286774e-06
-5.57225608851803e-05
-2.85585129297234e-05
-9.27827685464929e-06
-2.03230630911658e-05
-3.69960390085193e-05
-4.55884535415405e-05
-8.23176641094679e-05
-3.79322772419572e-05
-1.66684069891783e-05
-2.41598137812179e-05
-1.32623607952106e-05
-9.3005333320652e-06
-4.81640999417504e-06
-2.70795946350148e-05
1.37303978392623e-05
-2.18444502396035e-05
-3.46197777001465e-06
-3.0463779506918e-05
-9.38414739764361e-06
-3.45256011946713e-05
-4.29706552060237e-05
-1.19894665322612e-05
-3.77556160654049e-05
-4.19615223709595e-05
-4.81922318902848e-05
-2.17999765086433e-05
-2.53931588785109e-05
-1.47513404704607e-05
-1.71377412013069e-05
-3.5904543713622e-05
-3.17268517026449e-05
-2.46866312442186e-05
-4.51949573052641e-05
-1.07333786984852e-05
-1.73324449604666e-05
-3.19181422813338e-05
-4.66605691847444e-05
-2.65347431364813e-05
-4.69819455849938e-05
-3.05845171074026e-05
-2.99865276911272e-05
-2.70029271607207e-05
-5.89934439280749e-05
-8.73763899015965e-06
1.03243541056602e-05
-1.20711059952869e-06
-6.00485349460436e-05
-4.37623691951513e-05
-4.47163359353156e-05
-1.69855417693959e-05
-4.8125279563215e-05
-3.32963526772962e-05
-4.5063409379596e-05
-7.34126514466409e-05
-2.80639791235447e-05
-3.72964188471371e-05
-1.552614417126e-05
-7.72078235853011e-05
-2.30929075744479e-05
-3.61597717533127e-05
-4.5264412720286e-05
-3.12314268910386e-05
-2.58542631167091e-05
-4.91942930886348e-05
-1.65732695997092e-05
-3.69363121967364e-05
-3.71260366655788e-05
-4.65687853782835e-05
-3.17446824865682e-05
-2.2435546606028e-05
-4.00940226705737e-05
-1.07338065267668e-05
-4.68258002035458e-05
-1.86327985654905e-05
-9.18377469081459e-06
-9.12861459799544e-06
1.04713071529572e-05
-7.00631759234473e-06
-1.1292516478684e-05
-1.35301587443868e-05
-1.33485760002796e-05
7.88731205002737e-06
-5.66387991040144e-05
-1.4559176131658e-05
-1.9095045968252e-05
-1.94623941327358e-05
-3.81251308201425e-05
-4.1462883357684e-05
-5.92510154497203e-05
-3.40999418364193e-05
-2.15425269927874e-05
1.42461688161813e-06
-2.87293699388214e-05
-3.8943245626156e-05
-3.7439466113411e-05
1.70099994717672e-06
-2.68820052042911e-05
-2.04077138095122e-05
-3.37509924322719e-05
-2.30766537102888e-05
-4.14383302892306e-05
-7.81551240328992e-06
-9.34530988801788e-06
-1.92382174833754e-05
-4.08965874285249e-05
-1.30634165332065e-05
-6.63076642473975e-06
-9.6972920838578e-07
1.44111431427992e-06
-1.77102124799826e-05
-2.33620909151835e-05
-1.04853767157302e-05
-6.83608492186688e-06
-4.23263489662004e-05
1.27270598300137e-05
-2.66056006039374e-05
-4.40416876202317e-05
-1.05499718840141e-05
-2.29216992016172e-05
-3.69233784318222e-05
-1.78733693037214e-05
-5.79963441251294e-05
-4.48963553250851e-05
-1.89826195724161e-05
-3.78153166806041e-05
-3.11562762275748e-05
-3.03133857603359e-05
-3.20762569635613e-05
-2.15551690199661e-05
-1.73757195932688e-05
-3.35962585164769e-05
-3.86372017523797e-05
-4.08669611969161e-05
-3.00518867062278e-05
-4.39751874626234e-05
-1.26771037789949e-05
-5.31451030291199e-06
-3.69150958840385e-05
-4.02005460330212e-05
-1.84942783138394e-05
-5.86584301204991e-05
-2.13393670319419e-05
-2.53632595462539e-05
-1.88301312205606e-05
-5.45374332462891e-05
-1.39572142970701e-05
-3.04819136610472e-05
-9.19542500652104e-06
-8.20981846227462e-05
-4.57423965196073e-06
-3.93213543163586e-05
-1.58823217506826e-05
-4.22189335636888e-05
-2.67423842440164e-05
-5.83416464688384e-06
-3.24825341151226e-05
-3.42774025387039e-05
-6.35169966307169e-05
-1.56193837457181e-05
1.10176045644284e-05
-3.785411277809e-06
-3.70556796380257e-05
-2.80554600206886e-05
-3.63761726465976e-05
-5.7054242412704e-05
-2.20047637076702e-05
-2.11155135665046e-05
-6.34059950524822e-05
-3.41698490727972e-05
-1.70258925822768e-05
-3.09588050670426e-05
-4.93485133439656e-05
-1.74508904959525e-05
-4.99559289774216e-05
-1.70139677327932e-05
-3.97981796447166e-05
-4.17788716844248e-05
-3.70324463997141e-05
-3.6976095439086e-05
-3.60821197677998e-05
-1.62207993940209e-05
-3.80748365261125e-05
-4.51481560977162e-05
2.03172693353189e-06
8.72251481892793e-06
-4.25701536575503e-05
-2.37359128846903e-05
-5.54867339939442e-06
-2.93933380708642e-05
-1.85795531806778e-05
-1.61768459753024e-05
-3.83700224483682e-05
-1.33728824161148e-05
-3.10447781254378e-05
3.89704600619983e-06
-5.33124521582818e-06
-1.69622257974158e-05
-1.35397645339315e-05
-6.03256494716901e-06
-4.36968757424894e-05
-3.69116923142063e-05
-1.28350031947369e-05
-3.67300348411667e-05
-3.83149173298738e-05
-3.31888683560842e-05
-1.65220018056775e-05
-3.91181928512172e-05
-4.99714322046869e-05
-2.40866736179231e-05
-2.64557948639778e-05
-4.87426164292742e-05
-2.64018906040371e-05
-1.52673634801152e-05
-7.05411502253248e-06
-2.3749989259611e-05
-5.23883902801159e-05
-5.9059016685887e-05
-1.19895791384309e-05
-3.54243143666739e-05
-3.05883489700546e-05
-3.24463453202823e-05
-3.24616038401153e-05
-1.8147603990124e-05
-5.30651049110357e-06
-2.40338417933097e-05
-3.50381166801483e-05
-2.96084994093259e-05
-5.16740519836953e-06
-5.33396052530855e-05
-9.32161133623891e-06
-3.21790280565037e-05
-7.71237716819192e-06
-1.13156282185787e-05
-2.63681885583743e-05
-3.62379859656563e-05
-1.27678465429941e-05
-1.55940259482808e-05
-1.37554086322898e-05
-4.23885812866455e-05
-5.31359754919807e-05
-1.53440792250456e-05
3.79442325832252e-06
-4.55343151466034e-05
-3.62570992035831e-05
-3.75781200160344e-05
-4.87604750218825e-05
-2.65044599693013e-05
-3.63063349477957e-05
-4.11578327337444e-05
1.04670993557265e-05
-5.03837989596911e-05
-1.86789492155584e-05
-5.0203215044988e-05
-1.40536777120361e-05
-4.01131322471102e-05
-4.34941135281137e-05
-3.22372549060817e-05
-5.96367363511619e-05
-3.92319429505674e-05
-3.98933032057088e-05
-2.0632065871467e-05
-2.68732886610472e-05
-6.30568968081744e-05
-3.56888762381846e-05
-2.68990217431906e-05
-4.12189279600137e-05
-3.72872253260018e-05
-1.60350656330078e-05
-3.80728542242819e-05
-3.93048746488409e-05
-6.69078515154214e-05
-8.26313690394397e-06
-2.05822305768351e-05
-2.16697948237818e-05
-4.37174321875415e-05
-2.48899684155854e-05
-3.14527715922698e-05
-1.38465482393739e-05
-5.32025390971773e-05
-2.38138118154995e-05
-4.87058927796926e-05
-1.17254900792419e-05
-3.21947278928902e-06
-2.29204204909156e-05
-4.37445853610181e-05
-4.74394815015177e-06
-1.14348722393033e-05
-3.61881178852371e-05
-2.96340271103854e-05
-3.66386579618645e-05
-3.48812137330642e-05
-2.03890806775488e-05
-2.0963273988738e-05
-3.18536767677716e-05
-2.08999613687767e-05
-1.57031465814922e-05
-1.57282898223998e-05
-2.8670314982737e-05
-4.63869294684281e-05
-4.17362925362326e-05
-4.15813020690303e-05
-2.77812792371854e-05
-2.70596802611407e-05
-3.02661430523582e-05
-5.3676447434344e-05
1.62525044456095e-06
-2.08809365655776e-05
-3.32357173442305e-05
-1.78657266221952e-05
-6.5690198289787e-05
-4.62665044607452e-05
-2.44656073216735e-05
-2.76467181467654e-05
-2.37541262967903e-05
-1.10460404081231e-05
-2.1205363014372e-05
-4.60620321097568e-05
-2.31093949450022e-05
-3.27852858102537e-05
-3.63543376676679e-05
-2.34942562324568e-05
7.31854275507578e-06
-4.02693574742932e-06
-2.88903059737766e-05
-2.80571546185676e-05
-5.60119597529844e-05
-2.51288738520076e-05
-4.5017068478651e-05
-1.44900550089327e-05
-4.85933458035337e-05
-5.66104457867279e-05
-1.14374938558618e-06
-2.78583270545187e-05
-2.00169601275086e-05
-2.48792417051239e-05
-6.02603911468565e-07
-1.07710867534987e-05
-1.52511900789334e-05
1.64056848792685e-05
-4.13555690227909e-05
2.76489375972714e-07
-2.77845364501088e-06
-2.5201969081783e-05
1.29135603351079e-05
-2.66514002448814e-05
-3.33108129296639e-05
-3.19584462342875e-05
-1.6063574934198e-05
-4.9838668854692e-05
-2.9279616900233e-05
-6.28631827817639e-06
-4.66690197057254e-05
-2.66182758476221e-05
-4.35726603518284e-05
5.45575503855369e-07
-3.873367604547e-05
-3.07751085322322e-05
-3.89636627314793e-05
-4.80939571153576e-05
-2.66771905728115e-05
2.71955200992433e-06
-2.81546336202776e-05
-4.89564526983801e-05
-1.40704899691012e-05
-3.27043429647548e-05
-3.32487461007935e-05
-2.14148763153827e-05
-5.62624559044782e-05
-1.90730027627232e-05
-2.9755462785435e-05
-4.79361610787919e-05
2.43011158840749e-06
-3.79633331825198e-05
-2.50588501257215e-05
-3.09341988070896e-05
-6.84879029486738e-05
-1.68956404048796e-05
-1.00488227601022e-05
-4.08910879471622e-05
-4.94019068099403e-05
-1.20099059026635e-05
-2.24616535813305e-05
-2.42611632080551e-05
-1.21481165016728e-05
-2.61822008798806e-05
-1.09024607270877e-05
-1.56219278105861e-05
-2.91360840459361e-05
-3.84766372460865e-05
-2.6224341216754e-05
-2.25321360476125e-05
-5.66483671484275e-05
-2.74219591779046e-05
-3.23023966066124e-05
-1.6791995703503e-05
-5.34606562137774e-05
-5.83411406337929e-05
-4.54414658358267e-05
-1.1646582303061e-06
-3.33671263641361e-05
-1.77044721289686e-05
-4.83231851304607e-05
-4.83371113275213e-05
-3.55340996134094e-05
-3.86264776495524e-05
-3.68596102004781e-05
-4.97810266151224e-05
-6.04715908984225e-06
-3.59562459294899e-05
-1.97721392043637e-05
-3.12018625930789e-05
-2.70524332596459e-05
-2.4142960127023e-05
-2.8712836061273e-05
-2.95571952169002e-05
-1.32582050707026e-05
-1.20303058634686e-05
-3.79117168629665e-05
-6.71691787172671e-05
-2.17210177187105e-05
-4.44917422376215e-05
-4.87693782347445e-05
-2.05535453767426e-05
-6.11724169194889e-05
-3.49198506276143e-05
-1.98227852417703e-05
-6.12614312202078e-05
-7.35990783093096e-05
-3.53767523123385e-05
-2.67816601871949e-05
-3.6009313246127e-05
-3.65872727098594e-05
-3.89151632967516e-05
-4.36062919555113e-05
-2.8742507259871e-05
-1.92736119387377e-05
-3.175297020656e-05
-2.10266803722746e-05
-5.79253021087558e-05
-3.62652631720095e-05
-4.76091121026376e-05
-2.60277866921151e-05
-1.78271009092315e-05
-4.019692752222e-05
1.43593118996643e-06
-3.7897289820005e-05
-1.83305404481843e-05
-2.41908396342308e-05
-4.9221913282356e-05
-9.64371236851399e-05
-1.87033845438111e-05
-4.26632043687523e-05
-1.34935145311522e-05
-4.39592305647393e-05
-3.96151578494722e-06
-2.44728034799604e-05
-2.32283634324346e-05
-2.76163972955477e-06
-2.12161663182137e-05
-1.55252675787043e-05
-2.74865709805981e-05
-1.34731719523788e-05
-4.50781759593692e-05
-4.97460357790521e-05
-3.57035339725768e-05
7.89029641529106e-06
-1.04845947712229e-05
-3.142931663583e-05
-2.42254716076081e-05
-1.60209266833332e-05
-1.41694883636368e-05
-4.18941756072557e-05
-3.3628090437403e-05
-8.83260122355043e-06
-4.05710924408417e-05
-4.4568484735666e-05
-4.36735868560703e-05
-3.88321428676568e-05
-6.07088812528573e-05
-3.83138721255593e-05
-1.09152484568153e-05
-3.64127516427519e-05
8.55508097392319e-06
-4.79344127966489e-05
-4.25379361460916e-05
-3.67362192823326e-05
-2.71346262224918e-05
-1.60315331365735e-06
-5.19754084194666e-05
-3.98385134203168e-05
-3.57525001571199e-05
-6.07238719965544e-06
-3.2021972636592e-05
-3.30048214037137e-05
-3.55111951578189e-05
-4.5532573920543e-05
-1.30683844071309e-05
-3.23429109242071e-05
-3.36938561729607e-05
-2.95030104856237e-05
-3.56389424315082e-05
-4.57178904912504e-05
-1.1626240053575e-05
-4.09034791714029e-05
-4.12852751011351e-05
-1.12694255389727e-05
-1.70628703954385e-05
-3.21490313935253e-05
-1.11064364805651e-05
-3.95228362949635e-05
-4.44699487451415e-05
-6.02553515723498e-06
-7.71239835764054e-06
-5.34120951793474e-05
-2.25029862812739e-05
-2.19529102245321e-05
-2.01990240111437e-05
-4.10294928266239e-05
-2.78430203594342e-05
-2.38568877937849e-05
1.08295049309297e-05
-3.4485866882005e-05
-2.8358249090059e-05
-1.98312128618091e-05
-6.94203661804854e-06
-4.68775212799872e-05
-5.58626810243815e-05
-1.76164760747247e-05
-3.28168065212924e-05
-4.30546419472083e-05
-1.56666207654515e-05
-2.12144656633601e-05
-3.14121837937587e-05
-6.21940254528263e-05
-4.9638335354698e-06
-3.52172140055722e-05
-2.84033008694527e-05
-1.52840036151995e-05
-6.15965035341951e-05
-4.11548804541633e-05
-3.07721479190731e-05
-5.37268319026544e-05
-3.61736804843126e-05
-4.24197097549401e-05
-2.11832334490969e-05
-3.00774345020057e-05
-3.4722197675192e-05
-3.64022871077128e-05
2.15605507294555e-06
-2.96011799978621e-05
-1.99040754441796e-05
-4.84985646921884e-05
-2.20262182077987e-05
-2.04165125562489e-05
-4.44926211446178e-05
-6.6353073920263e-06
-3.38060775440297e-05
-1.93433670427383e-05
-3.50789241036244e-05
-3.05421222111398e-05
-3.00015132681474e-05
-2.2504269025342e-05
-4.93872776611139e-05
-7.18230794783264e-06
2.40397974650913e-07
-4.60333649831736e-05
-3.15255703373155e-05
-5.83484325245928e-05
-5.02505981874884e-06
-1.74424637779072e-05
-4.63634315325854e-06
-3.02952227378428e-05
-3.13329077690794e-06
-2.12262092321878e-05
-2.52763446561799e-05
-4.55317912891248e-05
-1.11679234372948e-05
-2.61130435592394e-05
1.27314586510003e-06
-9.77554847973368e-06
-1.74227540727144e-05
-5.27570311049681e-05
-2.47688008647495e-05
-1.82965630276094e-05
-5.60711635797656e-05
-1.80961222519137e-05
-5.3852113632865e-05
-3.04620155036877e-05
-8.35197122123215e-07
-4.01515394678955e-05
-3.19749110406068e-05
-5.80929506456522e-06
-4.38708447824124e-05
-2.32472112188446e-05
-2.40666033415536e-05
-2.31041293174431e-05
-2.79481082341649e-05
-2.64657699537467e-05
-3.24793045427134e-05
-3.33779096021591e-05
-2.25919846866013e-05
-4.77130130765066e-05
-6.81015727943187e-06
-3.27293116723454e-05
-1.93165109783052e-05
-1.29157189487764e-06
-4.58901661578761e-05
-3.21607174036626e-05
-4.84168208095804e-05
-3.73053375101167e-05
-5.14553029686814e-05
-6.21266828989888e-05
-1.74607377973457e-05
-1.15050494360879e-05
-3.43167056495505e-05
-3.37933883876244e-05
-4.99617360147536e-05
-2.1622344682311e-05
-1.89271756640639e-05
-5.55240112954605e-05
-2.81641294316363e-05
1.44447639853198e-05
-3.76098446599223e-05
6.35999121609136e-06
-2.86906985934402e-05
-2.62537635344298e-05
-3.36347991883532e-05
-2.03721558507547e-05
-4.39692772378874e-05
2.35857041263785e-06
-4.05794765086485e-05
-4.53023241599937e-05
-2.06207282019139e-05
-1.80693618346258e-05
-4.77602390226302e-05
-3.056709695695e-05
-2.54848883990285e-05
-1.78136859407221e-05
-1.05001606749804e-05
-2.37498361902368e-05
-3.54642900867612e-05
-2.84346758870392e-05
-4.94633223795463e-05
-1.60404156672149e-05
6.99950320907194e-07
-2.61852396659813e-05
-1.43436756403289e-05
-4.01108051074371e-05
-1.00820170631422e-05
-2.95052830995796e-05
-1.25676872304198e-05
-2.59508905459609e-05
-2.69447022598937e-06
-2.18669627896081e-05
-1.77125060726856e-05
-2.25186318719229e-06
-5.0353196057037e-05
-1.65326079211029e-05
9.98249058336e-07
-1.82159287047197e-05
-6.08848666996279e-06
-4.28314877064579e-05
-4.47711810073616e-05
-3.81266656643751e-05
-3.25007114080383e-05
-4.2209706111739e-05
-4.39495343738229e-07
-2.61018242505156e-05
-1.52899244566845e-05
-7.95703549133829e-05
-7.77439085024868e-06
-2.27283748994928e-05
-1.80819607331558e-05
-5.95882924524754e-05
-1.97119102106546e-05
-5.13874240804765e-05
-2.7786785715333e-05
-1.53229217262825e-05
-2.41995083047789e-05
-2.37939022624011e-05
-3.4210094525909e-05
-5.61638904680364e-05
-4.39803589241043e-05
-2.55470808312554e-05
-2.30878596739511e-05
-3.57523146333329e-05
-4.96629910532118e-05
-2.01381163040789e-05
-7.21588245986454e-06
-1.86246731766247e-05
-4.44585706843157e-05
-1.47222717200013e-05
-3.72899308476328e-05
-7.01962659454297e-05
-1.46199914104331e-05
-2.16259132337847e-05
7.47206013065099e-07
8.82353350130692e-06
-2.51499400870246e-05
-5.29719324913246e-05
-3.73721350300592e-05
-8.37849954796007e-06
-6.84164173291518e-05
-2.43120591110217e-05
-2.91469202249166e-05
-1.57865622127574e-05
-2.97210661707815e-05
-3.11904059201003e-05
-4.03867993455442e-06
-4.98202386825179e-05
-2.58409850820064e-05
-4.60522245927527e-05
1.53307937673666e-05
-6.27414140740485e-05
-6.3638182233156e-05
-4.95200166184703e-05
-1.16379882083991e-05
-3.58119375802788e-05
-1.75890352296626e-05
-8.49662742774128e-06
-3.30203091222933e-05
-3.52829625933598e-05
-3.25406627152859e-05
-4.509438289989e-05
-3.1224633934097e-05
-1.13668637814923e-05
-9.49635227765289e-06
-3.63705002378658e-05
-3.21667391419848e-05
-3.68864735005346e-05
-5.39503575946385e-05
-5.2761870996326e-05
-1.67160869269078e-05
-1.71976993077323e-05
-2.34813858141123e-05
-8.75735994607452e-06
-3.52272738274287e-05
-3.27317340871951e-05
-3.59647597274134e-05
-3.13112094616681e-05
-8.7355086513902e-06
-1.42523532837498e-05
-2.55063245831467e-05
-5.23112513952285e-05
-1.83989838420023e-05
-2.49370027241983e-05
-3.49674040810695e-05
1.27394704825286e-05
-8.93341048203137e-06
-3.18505314163294e-05
-5.14370629320437e-05
-1.10570735542655e-05
-2.18555620683462e-05
-2.9729119742608e-05
-2.87205775323415e-05
-2.00611170091218e-05
-5.55845377516743e-05
-1.21391572055815e-05
-7.25365969229817e-06
-1.01290282409951e-05
-3.85489920582071e-05
-1.07002004855498e-05
1.04782550187595e-05
-3.13373926285156e-05
-2.19330081891188e-05
-2.15650733102353e-05
-6.75083518615957e-05
-3.24938161139233e-05
-3.10729007059617e-05
-4.95485286873935e-05
-3.43461847952901e-05
-5.40153071422978e-05
-4.9231598557956e-05
-1.80787844754987e-05
-2.31217700468163e-05
-1.48969321977277e-05
-1.53795914778841e-05
-4.53635829684086e-06
-3.68531005385118e-05
-4.73375401551715e-06
-3.7356361522999e-05
-1.77364783879881e-05
-3.50170474416738e-05
-3.89407681544011e-05
-2.81175782220974e-05
-5.32061940136924e-05
-9.14722067173453e-07
-5.83147249983032e-05
-2.30331482290908e-05
-6.79324041589369e-05
-5.90504469519807e-05
-5.94174134851561e-05
2.41118051761168e-06
-2.23546358081524e-05
-4.96531936113465e-05
-1.69711926995767e-05
-2.59948348227555e-05
-4.69912654835331e-05
-4.60863101509123e-05
-5.20940082968903e-05
-3.61797733322509e-05
-4.94614011776573e-05
-3.28851253897529e-05
-2.96432461562057e-05
-4.68742144647414e-05
-5.18782368063431e-05
-1.71198152951518e-05
-1.91458983974787e-05
-2.29179089280928e-05
-3.63891224530925e-05
-1.40772757962113e-05
-1.11553789189178e-05
-4.30418445875262e-05
-1.66259107074784e-05
-6.86760806540494e-06
-5.08459204977465e-05
-4.79202800563335e-05
-8.9607709195691e-06
-2.05382349600596e-05
-3.8936838550812e-05
-4.30613989640754e-05
-4.10235737892659e-05
3.32655372827107e-06
-3.20491530224608e-05
-3.42271284396495e-05
-2.47960041965485e-05
-4.07332569407773e-05
-4.71965429027491e-05
-3.10440216856214e-05
-3.54390893318531e-05
-2.39197255126268e-05
-2.03008960940418e-06
-2.59160621528701e-05
1.18551116799523e-07
-2.46660379449964e-05
-1.48998036149635e-05
-4.76716035825594e-05
-6.6888861893716e-05
-2.17829203912233e-05
-3.06372869786597e-05
-2.11365066205917e-05
-2.25522929917299e-05
-1.90540190625072e-05
-1.2230739720198e-05
-1.39503385119721e-05
-3.05165289831902e-05
-5.66119436846924e-05
-6.04435505983215e-05
-4.01129334413064e-05
-1.16277537641453e-05
-3.81047421920624e-05
-5.65227083977181e-06
-6.43919340871032e-05
-1.7314417782716e-05
-3.0365201933897e-05
-4.84111510247951e-05
-5.22344804962411e-05
-2.58748658353095e-05
-1.26730174113258e-05
-5.49622948654063e-05
-2.89739586746274e-05
-2.43095785489764e-05
-1.60140252335158e-05
-1.54434978152352e-05
-4.48641687492812e-05
-1.2482087680475e-05
9.26661388139904e-06
-4.72323652633843e-06
-3.91561749342212e-05
-4.02796979656828e-05
-2.98253213182644e-05
-4.43961324456509e-05
-3.45507674003354e-05
-5.53333959189471e-05
-2.97733141413473e-05
-1.53146000341122e-05
-2.78956096241632e-05
-5.42144297887344e-05
-3.81847368962956e-05
-1.44029676701062e-05
-2.02705511366009e-05
-2.24058883830657e-05
-2.33923339103223e-05
-5.00909610886018e-05
-5.20669102668992e-05
-3.21539651032331e-05
-4.05555804441037e-05
-4.62512852483309e-05
-3.0660274873661e-05
-2.52113688940821e-05
-1.68906690204193e-05
-4.30688193736941e-05
-4.81558983755865e-05
-7.58322939546625e-06
-2.44188770599234e-05
-3.12518917982148e-05
-4.96693604282579e-05
-1.19774307806037e-05
-2.23969012293802e-05
-3.29048067797675e-05
-1.93420048806e-05
-5.77478320789237e-05
-4.01081100860723e-05
-5.46375259302105e-05
-4.0796936538865e-05
-7.90046662469865e-05
-3.28804903839692e-05
-3.6649655059027e-05
-1.39789903310779e-05
-3.15505280269802e-05
-5.13486078756194e-05
-2.61049118970122e-05
-1.06951694129812e-05
-2.4133316752249e-05
-6.84969320893142e-06
-1.16712006404543e-05
-7.03377266641251e-05
-3.40161645027108e-05
-5.40644928597814e-05
-3.89740368314662e-05
-7.56804744478706e-06
-1.87685599817932e-05
-4.46683341227686e-05
-6.52369396992895e-05
-4.82814863831148e-05
-3.83467501911875e-05
-4.26236862999899e-05
-4.94996055342887e-05
-1.36524257489346e-05
-3.12659293150676e-05
-5.20018149196511e-05
-2.53165148917506e-05
-3.60721954689047e-05
-5.42321409325053e-05
-4.08190632761197e-05
-3.61283412384017e-05
-4.51642840137477e-05
-4.58202054890213e-05
-1.76757627192717e-05
-2.99488010340628e-05
-3.61106318549671e-05
-3.60383018711569e-05
8.16984269571839e-07
-4.02295721605721e-05
-8.33121010887934e-05
-1.89252065496348e-05
-5.40649802159789e-05
-3.7629968916215e-05
-1.14705315472229e-06
-9.1655388260526e-06
-1.94092550588681e-05
-4.12393271655687e-05
-2.23366745154162e-05
-1.46658940970488e-05
-3.60042799423386e-05
7.8956316479506e-07
-2.95248882628345e-05
-1.84415110220053e-05
-1.40426899426299e-06
-6.96112605352953e-06
-4.14010910983847e-05
-3.02223519667617e-05
-3.57478075871345e-06
-1.38377387287771e-05
-6.43255738680264e-05
-3.86843591538777e-05
3.20693642872108e-06
-6.39091547333389e-05
-9.83859330097295e-06
-4.16768115856982e-05
-5.48917065138089e-05
1.07955379791823e-06
-1.08839610159357e-05
-3.47904208351308e-05
-4.91112508276326e-06
-3.5330755087606e-05
-5.21126370691517e-05
-2.50374873143483e-05
2.28086028758097e-05
6.12007927003297e-06
-4.67953767627717e-05
-1.7773945487789e-05
-3.90625475779265e-05
-2.86427394531618e-06
4.00037378773411e-06
-1.17045623094566e-05
-3.55687729996966e-05
1.58760240617402e-05
-6.86270739494005e-05
1.56522685884279e-05
-6.2029325059812e-05
-5.25455774676638e-05
-2.2990130202538e-05
-2.07957761486612e-05
-3.75125018809728e-05
-3.55650870057007e-05
-4.37042836008554e-05
-3.04947142472908e-05
-4.95882260924867e-05
-1.77241409051926e-05
5.41024765311681e-06
-2.98849544839808e-05
-2.55277500358419e-05
-3.59481880127237e-05
-4.22693061595911e-05
-5.04251611792746e-05
-2.71456626014687e-05
-3.85098550344864e-06
-3.11306007134498e-05
-2.27151969757023e-05
-9.71195568189332e-06
-1.33618253591685e-05
-4.44188187896508e-05
1.08285322820428e-05
-2.35798176993719e-05
-4.23159054299849e-05
-1.61098238253884e-05
-7.11405682330137e-05
-2.84046890554197e-05
1.60215236482926e-05
-1.00111042470413e-05
-4.09516546128872e-05
-3.77441180554994e-05
-2.09806923772457e-05
-2.12468186729842e-05
-4.66875855384566e-06
-5.69066751988801e-05
-3.69209620840579e-05
-2.79634212338128e-05
-2.16221941076886e-05
-1.83252178891676e-05
-5.1456869700479e-05
-2.25511075062255e-05
-6.28340721188946e-05
-1.26949303766046e-05
1.8808980005061e-06
-2.17098381531412e-05
-4.16484141367423e-05
-2.76620995717611e-05
3.28963227260973e-06
-9.42870754855609e-06
-1.09949877139178e-05
7.56394075410034e-06
-6.14896651888067e-06
-3.2629273677019e-05
-4.62669707073631e-05
-3.11333166437952e-05
-2.47971821461438e-05
3.30419581833439e-06
-4.11489839402904e-05
-2.79181148614635e-05
-4.75070713621804e-06
-1.87802316910009e-05
-2.44819838061685e-05
-9.52174993929721e-08
-5.25149043054681e-05
-1.24040509202393e-05
-3.93185594635197e-05
-3.10228457148836e-05
-4.66557620824463e-05
-1.83326189781549e-05
-2.39790451618701e-05
-1.36183093974753e-05
-2.84974285727152e-05
-5.71097921230093e-05
-3.07581233487465e-05
-3.90072717553238e-05
-2.53963027676676e-05
-8.73724625308683e-06
-1.40081515609643e-05
-1.24334600229473e-05
-4.13259254876483e-05
-2.90144140382117e-05
-3.15914065114767e-05
-1.72372609300772e-05
-3.87468470819468e-05
-4.16015914757604e-05
-2.75106803788447e-05
-2.17123447256783e-05
-5.33642596659455e-05
-3.88377076528549e-05
-2.12833938321493e-05
-3.39027661261593e-05
-3.73426089527794e-05
-2.4776984536826e-05
-3.50405701082475e-06
-2.71199004117081e-05
-4.62074354771623e-05
-3.24456252730903e-05
-3.31297697556154e-05
1.04381083248186e-05
-2.76864846720284e-05
-2.96129510188291e-05
-2.19078011032722e-05
-3.52032837811545e-05
-2.19896976898586e-05
-2.29339401543406e-05
-3.20550863239471e-05
-2.20709726430715e-05
-1.72745819299954e-05
-4.28730669441001e-05
-1.19542729471699e-07
-3.62983842733711e-05
-3.64736928672444e-05
-8.09935266848175e-06
-3.23864936447604e-05
-3.03010007889619e-05
-4.58769680812191e-05
-3.43750981238372e-05
-1.56578980460729e-05
-4.15603033877095e-05
-5.00212626349886e-05
-4.27793689208097e-05
-1.77204810365668e-06
-4.82942892884871e-05
-5.55174785376044e-05
-3.37647855610921e-05
-4.08729099457063e-05
-1.83609197133039e-05
-2.61509607630419e-05
-5.28709515374806e-05
-1.0686365503812e-06
-4.70764281543802e-05
-2.02909512737462e-06
-3.05577793059043e-05
-1.38399808847992e-05
-3.08167159467595e-05
-1.07143947339945e-05
-5.09846986151224e-05
-3.70758997381007e-05
-1.26293235605033e-05
-4.07638788034307e-05
-2.75938833277286e-05
-3.51561061660543e-05
-1.71155753107507e-05
-1.81705049886418e-05
-8.48756778346376e-06
-6.67945305251935e-05
-2.00035537643323e-05
-2.2714650011058e-05
-2.23792460167963e-05
-3.72895196791335e-05
-4.59286649534029e-05
-4.66997589874996e-06
-2.12532602233275e-05
-2.35180761652833e-05
-5.17509856333181e-05
-2.34236710413911e-05
-2.08017282741866e-05
-3.46652527083388e-05
-2.89542349887042e-05
-1.56816355708045e-05
-1.4597343475091e-05
-1.82877647288855e-05
-5.79776012571175e-05
-4.68917021260658e-05
-4.56758769775577e-05
-1.28205931109648e-05
-2.33740147536474e-05
-4.65652725432965e-05
-3.35158297161794e-05
-2.40436673500272e-05
-3.19363898852482e-05
-3.08737728673561e-05
-1.71883760273996e-05
-4.70862326752068e-05
-2.45616886447084e-05
-6.01211389367281e-05
-6.94348019465496e-05
-2.31218889960554e-05
-2.83271758339493e-05
-6.73335628208024e-05
-1.27988627590629e-05
-6.06774556408496e-05
-8.62648999441184e-06
-5.00419089891099e-05
-4.95264844747328e-06
-9.1712713060322e-06
-3.87975642343571e-05
-3.12782050069026e-05
-1.16549144797647e-05
-5.17849013740752e-05
-4.14270980666675e-05
-5.37066900880176e-05
-3.29503727926189e-05
-2.95507777813744e-05
-2.78541855966742e-05
1.80822041158149e-06
-2.00681688227499e-05
-2.12665047497101e-05
-3.72095386566136e-05
-2.13125214125445e-05
-4.4637367124487e-05
-3.98400792948867e-05
-2.83092460390387e-05
-2.7634891342662e-05
-4.85046781201164e-05
-3.1318633195988e-05
-4.49348700726499e-06
-4.63399076694005e-05
-4.27175194026207e-05
-3.83703348115514e-05
-4.20428814952662e-05
-5.61691573940866e-05
-3.03981030232762e-05
-3.50995364759258e-05
-2.46436443937358e-05
3.78195556203504e-06
-2.33368398154418e-05
-4.27442902991215e-05
-1.18166534650969e-05
-7.66440049442808e-06
-4.44757939881524e-05
-3.45865397538661e-05
-4.68789266747734e-05
-4.77538962888715e-05
-2.91419154352479e-05
-1.81788806645789e-05
-4.21763823247477e-05
-4.16775057259849e-05
-2.51946634303163e-05
-5.60973488712982e-05
-1.63420154792958e-05
-3.23246833690536e-05
-1.93739125687557e-05
-2.40793178103998e-05
-2.36739117705754e-06
-3.49282825077544e-05
-6.60769230212183e-05
-1.90411207196601e-05
-2.96504533954047e-05
-2.59922693474899e-05
-5.12732365612074e-05
-1.32637117492239e-05
-4.80606142068893e-05
-1.92449573254543e-05
-2.31796506475285e-05
-5.8487256014076e-05
5.61195950444298e-06
-2.91772958429669e-05
-2.24127903115762e-05
-2.55093443180615e-05
-2.42133390768303e-05
-1.59240191931187e-05
-7.60038755709928e-07
-4.65679851217261e-06
-3.00840146986307e-05
-9.77423282969424e-06
-6.4800968526851e-05
-2.79111566498128e-05
-4.17347077452582e-05
-3.50731668103705e-05
-3.70792927314504e-05
-2.43223490068826e-05
4.42404510783953e-06
-2.5290081504428e-05
-3.3939428701854e-05
-4.48547030998668e-05
-3.27297233376383e-05
-3.37516269759406e-05
-4.44494517977581e-05
-1.57766267708805e-05
-2.13608973661786e-05
-4.29710552192959e-05
-2.44379308860566e-06
-2.08919842087313e-05
-7.84296768853171e-05
-2.95948728692688e-05
-4.11040926961607e-05
-5.83511589925814e-05
-2.06159017948008e-05
-1.95409645719937e-05
-3.97827601338419e-05
-2.15868027209632e-05
-3.1700849826885e-05
-2.11828314022731e-05
-2.15729613809764e-05
-2.43581263389247e-05
-2.76889799822032e-05
-4.64704871555406e-05
-2.82397418877757e-05
-2.2979140634207e-05
-5.50915379333045e-05
-3.97979878622254e-05
-3.26103512561389e-05
-3.78934547120636e-05
-2.7364181872321e-05
-3.24331997955929e-05
-1.84658598743672e-05
-5.74386451096581e-06
-2.75817791314146e-05
-2.42468573074917e-05
-2.02313125290458e-05
-4.57954223705542e-05
-2.84445680815515e-05
-5.5592954309871e-06
-1.75872178617459e-05
2.57589274333662e-06
-5.47255067272356e-05
-2.31096412197972e-05
-4.42098911696427e-05
-4.97157259223851e-05
-4.34158229459266e-05
-6.54759272939885e-06
-2.75373132771947e-05
-5.30564768745505e-06
-2.41698604441367e-05
-3.68004982120262e-05
-3.53556241916043e-05
-4.40339777193392e-05
-3.48762363713162e-05
-2.82521993098664e-05
-2.1915680934873e-05
-7.09273218427018e-07
-2.7829286634621e-05
-5.35062208139569e-05
-5.29545887061386e-05
-1.60479922934436e-05
-2.72094389424338e-05
-5.26484882716536e-05
-4.0123247422247e-05
-3.08871551475754e-05
3.51361970268891e-06
-3.74638586613564e-05
-2.69369438147735e-05
-2.47165652228079e-05
-7.6649593299005e-07
-1.87259611528269e-05
-6.34478126127542e-06
-1.1352049073886e-05
-2.39413858826478e-05
-2.88267408774104e-05
-1.9324639049572e-05
-2.98342795101925e-05
-5.94656866529638e-05
-2.24845369078376e-05
-3.79794448729334e-05
-2.53496546579718e-05
-5.69073445194039e-05
-6.68182595929815e-05
-3.16463835202633e-05
-5.80726157589625e-05
-3.01391622906897e-05
-4.0409850982913e-05
-4.58146687736195e-05
-1.58804362882919e-05
-3.38525105192375e-05
-3.29074642478996e-05
-2.61397454793458e-05
-2.20867201775513e-05
-3.18189128861283e-05
-3.23473090596011e-05
-6.18886321473552e-05
-2.51706692684827e-05
-2.73726915451016e-05
-4.92200793880855e-05
-2.51840569462011e-05
-4.38207899643299e-05
-1.90804423477106e-05
-1.36557742720836e-05
-4.74247318565039e-05
-2.14319323584394e-05
-3.24766556161829e-05
-3.29063674876173e-05
-1.97649492478811e-05
-1.64536247224261e-05
-3.74559325958652e-05
-1.45457701405885e-05
-1.1021263745697e-05
-1.80971722963627e-05
-1.36188493814274e-05
-2.37548809303816e-05
-3.27687666106646e-05
-3.53267239715523e-05
7.80411752150524e-06
-2.70475821826992e-05
-1.91304675110271e-05
-1.34950448357518e-05
-3.4670344692164e-05
-2.25332528689198e-05
-3.22610410853902e-05
-2.90982366353145e-05
-2.91630760438418e-05
-2.66335559144612e-05
-1.72398289678395e-05
-2.68031940478633e-05
-2.90539671063051e-05
-2.68987156964852e-05
-7.58573201130876e-06
-4.63549210693885e-05
-8.30225285624597e-06
-2.8608371145462e-05
-6.50231983396813e-06
-3.23007187696198e-05
-4.58606780185636e-05
-3.28182272197435e-05
1.23846557156743e-05
-3.8358004185767e-05
-1.95815347356677e-05
-2.89389158633108e-05
-2.22438598289897e-05
-2.68841026713724e-05
-2.52740705648006e-05
-5.36454116096067e-05
1.02984877459109e-06
-2.46058383366646e-05
-2.23364979080182e-05
-1.9461366211237e-05
-2.75619013098982e-05
-5.07198802783097e-05
-4.26010277229484e-05
-4.25927076599212e-05
-1.72094026575646e-06
1.45826871397623e-06
-4.17956439606166e-05
-5.16748294842174e-05
-2.28730997156753e-05
-7.12464656322851e-07
-4.67771852885008e-05
-5.07385128329212e-05
-3.68047707452293e-05
-8.99599540564708e-06
-5.03993133144241e-05
-4.809338892184e-06
-3.91305097962644e-05
-1.95154096904676e-05
-5.09925037693463e-05
-4.83094720820768e-05
-8.19335541433038e-06
-2.91901455648252e-05
-3.24799843639283e-06
2.8091389533743e-06
-2.39187822151182e-05
-3.31172444588419e-05
-1.12349339942068e-05
-2.1230968128517e-05
-5.55483899917237e-05
-5.08562314524136e-05
-3.18082548131304e-06
-2.10209864000191e-05
-5.32113406643968e-05
-2.63385075150136e-05
-2.3030852876952e-05
-3.99581008925363e-05
-2.03921170988129e-05
-4.54989316313117e-05
-3.846125071486e-05
-1.36115731321652e-05
-2.30158492670259e-05
-3.01470718069259e-05
-4.73041086885978e-05
-3.86939500192586e-05
-5.75263058313779e-05
-4.8643186623254e-05
-4.00245646774934e-05
-2.37244103865212e-05
-3.26687035957986e-06
-7.94376666231129e-05
-2.03453455085645e-05
-2.3149400336734e-05
-4.11242025689229e-05
-9.34176095704504e-06
-3.51764124253828e-06
-1.40427054515968e-05
-1.65281110887524e-05
-2.67697567243033e-05
-4.82805643244782e-05
-3.77398600794435e-05
-2.19949577441519e-05
-4.66970696869444e-05
-8.93614282975043e-06
-5.80301471408752e-06
-7.15650772188818e-06
-3.11816423044075e-05
-2.4300134509509e-05
-3.8752212178492e-05
-2.31571708797844e-05
-5.66937013013051e-05
-9.87512097689376e-06
-3.69766240692918e-05
-3.09160035794568e-05
-1.54364441688215e-05
-2.34399423340172e-05
-2.83421908844298e-05
-4.51647278284618e-05
-2.58845432904894e-05
-4.03822254210893e-05
-1.61849370961971e-05
-2.87216260061614e-05
-3.88432480177962e-05
-1.20259349901769e-05
-2.13820954155188e-05
-3.18959730959465e-05
-2.08080181556006e-05
-2.68905979854593e-05
-3.08736387639557e-05
-1.74350278845077e-05
-4.3500585195659e-05
-3.46516230537391e-05
-2.77566028623863e-05
-4.53019882294151e-05
-2.58149144261866e-05
-6.4868134222634e-07
-6.78048198213327e-05
-2.86028544493153e-05
-3.02322094916873e-05
-2.67857145532548e-05
-2.18858057680019e-05
-3.51068194641611e-05
-4.4740440597475e-05
-1.83276777109377e-05
-2.69178994869288e-05
-1.09799135814229e-05
-3.85367124021227e-05
5.21490137702672e-06
-2.27674800971919e-05
-2.76419363303934e-05
-2.96102406035708e-05
-3.26871351483948e-05
-4.19537813675899e-05
-3.9183153337546e-06
-3.11321445890502e-05
-5.21908447178722e-05
-2.27196592033545e-05
-3.70468802963232e-05
3.58381994633715e-06
-1.86121770824083e-05
-1.57941860735432e-05
-2.98930595566307e-05
-4.66378549261316e-05
-2.96171671303517e-05
-6.44652878899199e-05
-3.10643192473325e-05
-2.31500783642613e-05
-4.13632720490006e-05
-1.89856639973779e-05
-3.38298434164817e-05
-2.36152067508785e-05
-4.47693060135487e-05
-4.45596976311381e-05
-4.52651370658121e-05
-2.29328511101859e-05
-1.05079173184925e-05
-4.1335111032468e-05
-5.30116228844892e-05
-3.29613620753134e-05
-3.42330457593344e-05
-3.36196085861319e-06
1.75264630060823e-06
-3.74343044845033e-05
-3.54753197560165e-05
-4.30534597288014e-05
-2.53862301177147e-05
-1.76739589621993e-05
-2.17237890917102e-05
-1.64746733321422e-05
-2.62947857528932e-06
-1.19152238078108e-05
-2.16665447564147e-05
-1.45716604790301e-05
-4.23164732088367e-05
-4.04992594179173e-05
-5.61474728194955e-05
-1.84588445334166e-05
-4.20145770472772e-05
-3.07932874866681e-05
-2.1741256854258e-05
-4.33854224849497e-05
-5.8726178692169e-05
-2.75086770118507e-05
-3.15263597466039e-05
-3.46782469832805e-06
-2.55947653373911e-05
-1.0881718244757e-05
-1.13964647322117e-05
-3.07623621966953e-05
-3.15800626754392e-05
-4.9441153064175e-05
-3.05159639105722e-05
-1.62454674047373e-05
1.90622454688971e-05
-2.06075338018305e-05
-4.31664316066293e-05
-3.0701792878724e-05
-7.03622603833552e-06
-4.47691787574724e-05
-3.92663303347755e-05
-3.63876638051885e-05
-2.82768951131194e-05
2.33561073515821e-05
-1.95926941575439e-05
-5.08025095121748e-05
-3.25775757702025e-05
-5.29081026811671e-06
-4.33148783963438e-05
-2.59407401275623e-06
-1.35617336340781e-05
-1.88174012808206e-05
-2.13601788603039e-05
-1.44888595823584e-05
-5.91316386627587e-05
-1.84516774594962e-05
-4.43653276252118e-05
-1.90666255958145e-05
-4.3978919811135e-05
-5.64302472050048e-06
-3.68444583771551e-05
1.32939277325298e-05
-6.32650882595497e-06
-1.45852361865322e-05
-3.58996877695029e-05
-2.03045046682852e-05
-4.2863478687075e-05
-3.1779714830715e-05
-1.83656401576738e-05
-2.60557200776572e-05
-1.40230900141365e-05
-1.53031081662886e-05
-1.74260945078863e-05
-3.96372373150218e-05
-2.69009170679767e-05
-2.45526998985791e-05
-1.00082582238201e-05
7.02595765809046e-06
-4.01718246801969e-05
-2.70837308421422e-05
-4.62957044215891e-05
-3.5645815167227e-05
-1.9830392641661e-05
-1.34368273985391e-05
-3.15853546301341e-05
-4.38591809778265e-05
-4.17541470731599e-05
-3.37380288916567e-05
-4.69532117035161e-05
-2.27824347154688e-05
-1.76386596534538e-05
-6.00881616357196e-05
-1.53795935088604e-05
-2.43460043056196e-05
-3.3441135985206e-05
-3.09630988847651e-05
-3.54177364569924e-05
-2.02207929773346e-05
-1.493787233494e-05
-3.23221099486203e-05
-1.82755198343892e-05
-3.14423912704418e-05
-3.27965706678085e-05
-4.13469196756621e-05
-3.09759340535016e-05
-4.72698206088874e-05
-5.39032576512758e-05
-2.13161921196906e-05
-5.19777084325821e-05
-2.41159771754972e-05
-4.77347799301884e-05
-2.55413196293669e-05
-4.60604540408406e-05
-3.91968549448081e-05
-1.64996218256483e-05
-1.68436289816902e-05
-4.08215510537008e-05
-4.74744659301409e-05
-2.84913501688347e-05
-3.13447115447126e-05
2.44253043447713e-06
-5.11550737531612e-05
-2.5879454443518e-05
-3.38404774344332e-05
-2.65146897691704e-05
-4.60460027540062e-05
-4.6832988024792e-05
-5.08174701466561e-05
-2.93888837481227e-05
-5.77886485946145e-06
-2.46202339527656e-05
-6.23021745644971e-05
-8.22252122722677e-06
-3.08054847899237e-05
-2.66598806371673e-05
-3.2289522410429e-05
-6.01547158786711e-05
-2.43690229260724e-05
-3.30838772288244e-05
-4.68655277066336e-05
-7.49489885107793e-05
-2.22855655798119e-05
-2.99084756929483e-05
-2.19648067084534e-05
-3.25460968816996e-05
-1.78483801326842e-05
-2.8489745699532e-05
-4.09799907692979e-05
-6.46612264810195e-05
-3.30496107985995e-05
-1.49120548528041e-05
4.92818760942839e-06
-2.39132340928701e-06
-3.792782623693e-05
3.83058467623801e-06
-4.04544698654749e-05
-4.07370002895993e-05
-3.15287299681891e-05
-1.5296116952927e-05
-3.15044085944617e-05
-1.60685763436676e-05
-1.87262619843496e-05
-3.04010037443562e-05
-1.65868737917645e-07
-3.76459370892705e-05
-4.90254288414877e-05
-4.21326520988855e-05
-7.29649045080869e-06
-1.21707142795567e-05
-4.97313951530257e-05
-3.30099935802695e-05
-2.23911873246911e-05
-1.78261609470766e-05
-1.22735624480543e-05
-6.67712495652761e-07
-3.05550792604474e-05
-2.25341016637929e-05
-3.1855675574762e-05
-1.34649927650667e-05
-3.82825622553172e-05
-2.67993360797428e-05
-6.34609692508084e-06
-5.7550204695631e-05
-3.83415353868037e-05
-1.09466306988966e-05
-1.35202775919717e-05
-3.91393595450188e-05
-2.95030100422737e-05
-4.48496365515282e-05
-1.6881168886051e-05
-3.79641672863662e-05
-4.90275691629862e-05
-2.97942480790663e-05
-3.2378921731811e-05
-4.78985436229672e-05
-2.30069870232551e-05
-3.40699664179956e-05
-4.24889529312735e-05
-4.40814622332918e-05
-2.6883004938541e-05
-7.12967819916583e-06
-2.55279163562453e-05
-2.94540750511166e-05
-4.59816824653271e-05
-2.82923248319292e-05
-2.77525064234363e-05
-7.74357550752995e-05
-2.35709112199669e-05
-6.10672618294464e-06
-2.67106078137084e-05
-2.18820739682117e-05
-4.56247217367068e-05
-2.46837669400244e-05
-4.69252534463795e-05
-3.58040220461851e-05
-5.56088880657017e-05
-4.43563712046712e-05
-3.46908584635774e-05
-9.54583192292154e-06
-2.6811398552063e-05
1.03836372470011e-06
-5.08462321393928e-06
-3.47807527318451e-05
-2.38037666386384e-05
-2.47667644853504e-05
-3.22107890338654e-05
-1.21059905441796e-05
2.35273140210337e-06
-2.01375251726882e-05
-3.02241759428832e-05
-4.5298183424368e-05
-2.89065287025432e-06
-1.8419646617229e-05
-1.48775758041046e-05
-1.32639287370065e-05
-3.91435687837712e-05
-3.47596555804588e-05
-3.8349578821474e-06
-3.04711618595653e-05
-3.37091579637538e-05
-1.36466383751388e-05
-2.25121130817408e-05
-8.47461278586991e-06
-3.88613044163741e-05
-2.51757564329581e-05
-3.1270843174829e-05
-3.58704073864526e-05
-3.94537011588509e-06
-3.9635802019904e-05
-4.04655976754248e-05
-3.71623543966583e-05
-3.39249503642469e-05
-3.92037849026128e-05
-4.12270137021628e-05
-1.24189985803409e-05
-3.32050729940468e-05
-4.36293518357269e-05
-4.8774410442868e-05
-2.51641966409223e-05
-3.73676278982161e-05
-1.97354808679623e-05
-5.31700188175736e-06
-4.05190984859448e-05
-5.00105409134537e-05
-4.24161748506243e-05
-1.61710833388593e-05
-2.58546288019594e-05
-2.3197413126225e-05
-3.75053831533689e-05
-3.34889194855416e-05
-3.20997389558211e-05
-2.53292065015005e-05
-2.53274113719395e-05
-6.80887406090408e-06
-3.5781672693911e-05
-2.92771855248241e-05
-5.60629355456938e-05
-5.25703960780431e-05
-1.57997936167728e-05
-3.6252567711347e-05
-3.93108041556616e-05
-1.74539056361406e-05
-1.2800688866313e-05
-4.17107147429703e-06
-1.89799309944754e-05
-4.3845485409243e-05
-3.76431185684506e-05
-1.94429277246169e-05
-1.59634013352857e-05
-2.79259982352757e-06
7.10506397030447e-06
-5.18815849827461e-05
-3.56831751823644e-05
-2.02700629649132e-05
-5.32158676538912e-05
-4.09051915842135e-05
-4.01384004466883e-05
-1.51420171102512e-05
-4.71118369763176e-05
-2.82850126544936e-05
-3.54101205149676e-05
-6.30215745117199e-05
-1.41984148597239e-05
-4.49563775886304e-05
7.64579817645508e-06
-4.4777262752933e-06
-2.0385709736447e-05
-3.00857051001109e-05
-2.30664035663135e-05
-2.63721793717558e-05
-3.32612747115534e-05
-2.50473277457233e-05
-3.85974336253818e-05
-3.12677051053697e-05
-4.05281493468995e-05
-2.59084520742575e-05
-2.15161026047675e-05
3.138338774322e-06
-3.5641918940353e-05
7.59719044589723e-06
-5.54794312927644e-05
-2.379609788226e-05
-2.49605253561206e-05
-2.71102368532714e-05
-5.02513929973471e-05
-4.65446596618252e-05
-2.23278340553926e-05
-1.05808360912105e-05
1.44506214967275e-05
-1.39984020007074e-05
-2.76244255044363e-05
-2.08491845583788e-05
-2.48327033495457e-05
-3.37530869705516e-05
-8.91544856805748e-06
-3.56922263960239e-05
-3.72452597357127e-05
-4.82521556475797e-05
-3.98807175173936e-05
-3.5138364158667e-05
-2.54626973539496e-05
-3.1860796900756e-05
-2.77211597689117e-05
-1.87604924789562e-05
-4.18027566281944e-05
-5.01310874412599e-05
-1.12337405752693e-05
-1.70272767707854e-05
-1.53025943601142e-05
-2.43056900701888e-05
-5.71203490421938e-05
-1.89100066408456e-05
-4.2716887532338e-05
-3.38246536201239e-05
-5.5986159949472e-05
-3.40647359571011e-05
-4.30628418186548e-05
6.69485508066623e-06
-5.07289045388346e-05
-3.77552586048201e-05
-1.32460317931242e-05
-3.9160813078413e-05
-3.1743110520038e-05
-4.98720124064187e-05
-2.36031626676587e-05
-5.1326466186553e-05
-2.92014450127767e-05
-3.95909594664777e-05
-2.19167399180795e-05
-3.98788910338797e-05
-6.0152332942094e-05
5.36953746324062e-06
-2.73963393701194e-05
-3.3176264546801e-05
-2.50441163597682e-05
-2.93809166302892e-05
-1.13020018925587e-06
-5.69791614944426e-06
-5.52525269000865e-05
5.00271622874845e-06
-4.55334262211529e-05
-3.50043453622083e-05
1.02627538946325e-05
-3.27125836029392e-05
-1.20969588318347e-05
-3.79463419538875e-05
-2.76809041415527e-05
-4.80328934113582e-05
-3.04898167843988e-05
-1.11042634000037e-05
-3.2521111152427e-05
-3.26790469516615e-05
-3.63163729286675e-05
-3.24194372312099e-05
-1.61391375006402e-05
-4.79609124802222e-05
6.56711156790941e-06
-2.27457730848514e-05
-2.91976955654321e-05
-4.37827221106308e-05
-3.65976759324001e-06
-6.23996168781197e-05
-6.82980896502086e-05
-2.31572389740815e-05
-3.92601199798399e-05
-3.04100237165756e-05
-4.12477096962525e-05
-1.35913308265454e-05
-2.37639438231038e-05
-3.27858201552505e-05
-3.26318152354418e-05
-1.32333203310007e-05
-5.344349193198e-05
-5.88720375801804e-05
-7.79462045213535e-06
-2.25334447459154e-05
-3.90691730717054e-05
-3.10824595194145e-05
-3.3996803128175e-05
-3.61885960781451e-05
-5.14351697681856e-05
-2.00694266399706e-05
-3.76163344901433e-05
-3.40285393179919e-05
-2.66643536956436e-05
-4.4574058387738e-05
-1.90460420188022e-06
-3.22229030680582e-05
-9.11083615676769e-06
-1.87607578874608e-05
-1.86950081173339e-05
-8.55466336080873e-06
-4.51223059702304e-05
-1.71123071382356e-05
-3.08472439182783e-05
-5.61859753339982e-05
-3.51763592721134e-05
-5.92380697221097e-05
-4.16033973903938e-05
-4.27454018207499e-05
-3.52350198817269e-05
-5.43457282956018e-05
-2.23571586409233e-05
-1.6802932852324e-05
-3.49070712915867e-05
-2.76280089475218e-05
-9.83686644149531e-06
-3.39579290192609e-05
-2.15169145346982e-05
-1.91598146157172e-05
-5.06713081264673e-05
-3.63532255861835e-05
-2.01499936080117e-05
-3.93656226848144e-05
-5.08681840598213e-07
-3.88141676378333e-05
2.52792178514659e-05
-2.27829262921308e-05
-4.7042918845578e-05
-4.61864464675736e-05
-2.67835739178537e-05
-1.42671349301293e-05
-3.39035983375088e-05
-7.72847301329198e-06
-2.67118799419944e-05
-3.55767747155207e-07
-4.77387008735202e-05
-1.99893000457356e-06
-4.44240067090395e-05
-6.59854177290413e-06
-7.52337038858396e-07
2.32990988046695e-06
-4.78638770392875e-05
1.29692571187288e-05
-2.24033481720929e-05
-4.67122089012128e-05
3.13839295160539e-06
-6.42922223184712e-05
-4.86426877786884e-05
-3.55710639945721e-05
-4.73903859311255e-05
1.26772429073972e-07
-3.70108187455788e-05
-5.09763661270766e-05
-1.74123394838742e-05
-4.91002884538022e-05
-5.22039654440616e-05
-4.54259473881359e-05
-4.15585443147157e-05
-4.06350360776389e-05
-2.15929649160431e-05
-2.63812041502466e-05
-3.66463877507107e-05
-1.36364765224681e-05
-3.72020487189265e-05
-3.30184483409708e-05
-2.41609697350973e-05
-3.75908577525408e-05
-2.48195726784572e-05
-4.7806652195227e-05
9.3415732379434e-07
-3.26991745449302e-05
-2.43673412267405e-05
-5.88352449150215e-05
-4.76188136705419e-05
-2.27114991779137e-05
-1.99311521939811e-05
-3.40087975802185e-05
-5.47419271191639e-05
-4.32804394928201e-05
-2.73727057115312e-05
-6.59402130932187e-05
-6.52758708991496e-05
-4.68189312314405e-05
-3.14146350500983e-05
-4.8294510647142e-05
-3.20559978954176e-05
-6.38653891126015e-05
-3.08804226228275e-05
-3.53534050338104e-05
-2.09307338990482e-05
-4.87541311871885e-05
2.23208701799129e-05
-4.77157068084369e-05
-3.58277141382846e-05
-1.27206094778696e-05
-1.04683254694905e-05
-3.34721895754531e-05
2.24071779428277e-07
-3.86546252204377e-05
-5.03058192405981e-05
-4.4223547760447e-05
-3.40585554644203e-05
-2.73922045819953e-05
-3.10583660702087e-05
-1.23035025464863e-05
-2.24745266775766e-05
-4.48684945632093e-05
-2.2141509480866e-05
-4.52881112823027e-05
-3.44228000309228e-05
-5.35537377024083e-05
-3.75686443087405e-05
-4.03226986923788e-05
-4.57031368002229e-05
-4.63094550712054e-05
-2.47197353311783e-05
-2.60618759704588e-05
-5.73462640172303e-05
-5.23716069050067e-05
-3.30501301673161e-05
-5.1996650666607e-05
-4.16663354751062e-05
-1.0391998265137e-05
-1.78060872016663e-05
-2.24225273622463e-05
-3.3620795418085e-05
-4.94080990143179e-05
-2.33500107628063e-05
-2.59290676029627e-05
-4.32576465196376e-05
-1.998431814577e-05
-3.48045841561164e-05
-4.62879177333698e-05
-2.63756650348677e-05
-4.81816347484932e-05
-2.67555683933266e-05
-4.97587099264822e-05
-4.07658760096774e-05
-9.96176527619572e-06
-1.05647916154743e-05
-6.67006589496252e-06
-2.54755564271238e-05
-3.0670417380581e-05
-1.64135105224053e-05
-5.71991543125083e-05
-2.30498501832045e-05
-3.39700902587408e-05
2.24419724379913e-06
-4.49692846668521e-06
-6.34620272013967e-05
-4.04415806739851e-05
-5.43985429184105e-05
-4.38885062878344e-05
-1.576263681003e-05
-2.56630102297795e-05
-3.19978320385055e-05
-3.02110806409956e-05
-3.57306592191293e-05
-4.57367063013738e-05
-5.34023333841849e-05
-4.76655817878791e-06
-1.40655834927606e-05
-4.98639430080883e-06
-3.95522941777235e-05
-1.30325075475041e-05
5.20356611166712e-07
-3.60977056745722e-05
-5.59691951428976e-05
-3.82594731081502e-05
-3.17057520801012e-05
-3.75071261153859e-05
-1.96074694382719e-05
-2.05280293718843e-05
-5.88958663506117e-05
-3.19609038049155e-05
-3.97733571659648e-05
-4.3666545069849e-05
-3.71385698673997e-05
-3.02581280590703e-05
-1.19222089583257e-05
-5.58147992243768e-05
-1.77325594116329e-05
-3.20781810689921e-05
-3.86688493973072e-05
-2.8780027023901e-05
-3.78693375255345e-05
-2.28725382080918e-05
-3.18458061670862e-05
-8.33238486737988e-06
-1.92362136209921e-05
-2.94933087161422e-06
-2.82428810131619e-05
-2.81700762548827e-05
-4.82373312381323e-05
-3.02206894348786e-05
-2.21003347247784e-05
-3.17036608644113e-05
-6.34531484820368e-05
-1.55902617342537e-05
-1.46077648620904e-05
-2.04969442812577e-05
-2.77561051940144e-05
-1.46018418627688e-05
-3.1809522748792e-05
-2.68436097324796e-05
-7.9189664459699e-07
-8.42625874896743e-07
9.46026529427554e-06
-4.37407021410859e-05
-3.12039087839745e-05
-3.70979323631766e-05
-1.51162045594777e-05
2.12882563815384e-05
-3.33755127565963e-05
-3.21552906126443e-05
-2.27566448002606e-05
-1.45784384072573e-05
-2.56317244196516e-05
-5.35929827610005e-05
-2.9524099356838e-05
-4.61928558731832e-07
-3.65471014096566e-05
-2.14143283217012e-05
-2.94144433950715e-05
1.31313454616633e-05
-5.88349496394413e-05
-6.80980973037003e-05
-1.92404368516889e-05
-4.80839642184979e-05
-2.09449494860308e-05
-9.54077998225544e-06
-4.28407512883877e-05
-1.14583467805256e-06
-2.2916623969075e-05
-3.10895768200504e-05
-3.24985778942663e-05
-4.47428405486964e-05
-3.42035499523587e-05
-2.60950281984454e-05
-4.30976574189878e-05
-3.04774558984518e-05
-3.02096692055566e-05
-5.1482056625681e-05
-3.56410762564708e-05
1.98011209640747e-05
-2.78147170120432e-05
-3.12520591690652e-05
-4.88716448226677e-05
-4.22343328244368e-05
-3.32275484864461e-05
-3.10774906079342e-05
-3.63367916863086e-05
-1.13655925526462e-05
-1.55593568044142e-05
-1.51691107710025e-05
-5.49427607076166e-05
-3.58687397616284e-05
-3.35897372741188e-05
-1.57125884882578e-05
-2.43460284238873e-05
-3.04069309513415e-05
-3.7990987838215e-05
-2.21038022661545e-05
-2.57259934410703e-05
-1.68476025299387e-05
-6.67129036045691e-05
-1.87778269765436e-05
-2.9073607006066e-05
-2.02637816561198e-05
-5.42862411728816e-06
-2.64041422957311e-05
-5.72279283022592e-05
-1.04160046193436e-05
-2.81614597535168e-05
-4.2029924845617e-05
-2.55518890492813e-05
-9.50495358015791e-06
-3.60129458998081e-05
-1.05390294179428e-05
-3.30795316960946e-05
-3.97559615389114e-05
-2.94190141246885e-05
-4.08645067402475e-05
7.40399946508212e-06
-1.3057234012983e-05
-4.11785403619103e-05
-2.27182770362863e-05
-1.35621771798367e-05
4.95900710597538e-06
-1.52094702338347e-05
-3.60101948752402e-05
-3.6426220385019e-05
-1.65221890833037e-05
-8.97704011589352e-06
-2.14006212374476e-05
-3.08174205273076e-05
-2.47305254351577e-05
2.65107323775682e-06
-6.22811096304044e-05
-3.46726373764309e-05
-3.99792533491833e-05
-5.03997705020593e-05
-3.1532997610617e-05
-1.93993362824617e-05
2.39088983854128e-06
-2.85427802807402e-05
-5.00439094824903e-06
-1.73834343748064e-05
-3.50149856969987e-05
-3.10155253353527e-05
4.69141189368887e-06
-3.56098813223378e-05
-3.64753615124567e-05
-7.38056833353018e-06
-2.76222219643228e-05
-2.99705722131732e-05
-4.29978886600293e-05
-2.71838814083063e-05
-2.92702725229527e-05
2.82266883397375e-06
-5.25368806154599e-05
-5.54785168827665e-05
-2.33821062321881e-05
-3.48987095795012e-05
-7.00333644484898e-05
-2.57220880280497e-05
-1.63569785313873e-05
-3.4431310603397e-05
-4.30858868122293e-05
-2.01161024049105e-05
-8.3734162075904e-06
-2.95222273202891e-05
-4.49471939916458e-05
-1.21109947090395e-05
-2.03787075799739e-05
-2.22579315214948e-06
-2.51693165747689e-06
-1.67186248542383e-05
-4.21609765966668e-05
-8.83092463139488e-06
-3.61669527824418e-05
-3.39064803918067e-05
-2.49712811504293e-05
-2.69596793878582e-05
-4.23954824667844e-05
-4.39219997080392e-05
-1.76458934741024e-05
-4.85204850106396e-05
-3.4240979354962e-05
-1.88030068564093e-05
-2.98882261757999e-05
-5.72099926673848e-05
-2.61216329907093e-05
4.4795214571173e-06
-3.86708980510144e-05
-2.00284091623957e-05
-2.21806292443768e-05
-3.28209058677082e-05
-1.99741160376742e-05
-1.18219873187878e-05
-6.81747348853583e-06
-2.64444548189922e-05
-3.88699556006243e-05
-1.42386504107953e-05
-4.98609084268051e-05
-1.615280486191e-05
-6.74237555243177e-07
-6.02316731717623e-05
-3.4115358927806e-05
-3.6601546496466e-06
-2.64303601604666e-05
-2.94477274371782e-05
-3.17165960065027e-05
-1.12934159118386e-05
-4.29802195681418e-05
-3.20406107121983e-05
-4.10216513062224e-05
-2.55469026204752e-05
-4.14446816651725e-05
-3.48779328303315e-05
-9.90154214021266e-06
-3.57085095648871e-05
-2.9883754971681e-05
-3.29300784228695e-05
-1.72758217025991e-05
-2.6055695712718e-05
-2.03248658231304e-05
-1.09054149409645e-05
-5.10196164803509e-05
-2.66461414311043e-05
-5.40843962981687e-05
-3.00919458789718e-05
-2.90722995777334e-05
-1.12955205000501e-05
-4.0867188327439e-05
-4.73289503571401e-05
-3.65639590175273e-05
-7.75063921636467e-05
-2.4555234597816e-05
-4.19641743055658e-05
-2.55939917316747e-05
-1.82576919839809e-05
9.19963869759458e-06
-3.61205573978462e-06
-5.55777050277674e-05
-5.48874818322134e-05
-3.27620404175899e-05
-1.09559053728118e-05
-5.14983171161444e-05
-4.22506505401068e-05
-1.32748577918862e-05
-2.13477234362799e-05
-2.3335573337731e-05
-2.04189648477779e-05
-3.99957361156642e-05
-4.23719409635608e-05
-4.78045706478767e-05
-8.70161915537147e-06
-4.6649155901348e-05
-1.69871825958763e-05
-3.73315445084626e-05
-2.50136319083538e-05
-2.88691754105782e-05
-4.46877048747451e-05
-2.92274581990084e-05
-4.13163018715193e-05
-3.55168419783027e-05
-4.19380454795296e-05
-4.68032770538499e-05
-2.34326523925229e-05
-1.75970401008948e-05
-4.36395471015403e-05
-1.28589843126182e-05
-6.34928648083122e-06
-2.65286170501035e-05
-5.8719247965871e-07
-4.10012081119279e-05
-4.4008166305949e-05
-2.10878186325362e-05
1.40174928605975e-06
-2.29041383192876e-05
-2.47162447396944e-05
1.50186899592201e-06
-2.96927680299746e-05
-3.30623606970296e-05
-3.28787450440887e-05
-1.30674944858899e-05
1.3831303704315e-06
-2.51804375579499e-05
-5.32517408241458e-06
-2.21132776630504e-05
-3.82411712440673e-05
-1.25820538732635e-05
-2.22509871972758e-05
-2.25744543919501e-05
-2.16862643869794e-05
-1.83136731414377e-05
-5.00392258544757e-05
-4.51704220871175e-05
-5.19666968564732e-05
-1.96223965462204e-05
-1.71864654184146e-05
-8.99850036865822e-06
-2.98892662243644e-05
-6.24416305747152e-05
-7.67634389481081e-06
-4.8736840519513e-05
-1.69486571959121e-05
-3.66470693403563e-05
-3.65622889076164e-05
-5.10622194458528e-05
-3.36242719098157e-05
-2.63374985713173e-05
-1.96076582642912e-05
-2.37922284632605e-05
-1.7537971730266e-05
-4.18462922703798e-05
-3.50520341837636e-05
-2.24578057332897e-05
-5.55879425666087e-05
-3.61924027147008e-05
-4.49681227787567e-05
-2.50385211174456e-05
-2.8236023712093e-06
-2.6312820048546e-05
-2.0477028143731e-05
-5.50647830952041e-05
-3.4087642330347e-05
-5.18993639135204e-05
-1.77638447860361e-05
-1.3793669671085e-05
-2.99551071710074e-05
-3.39059726326114e-05
-2.76592891577913e-05
-2.27787307852588e-05
-1.69941809938366e-05
-3.98407124446501e-05
-3.35818222165866e-05
-1.47237332964257e-05
-2.96597576617126e-05
-4.5905515998581e-05
-3.51493981801579e-05
-2.32702052635171e-05
-9.52244889204067e-06
-5.87116252844446e-05
-2.6394201501333e-05
-2.50166246241412e-05
-2.00048289365523e-05
-8.27531665230102e-07
-4.39256908712592e-05
-2.6178389133225e-05
-1.37976834414161e-06
-2.80102554342485e-05
-2.70898218497013e-05
-3.25621013167613e-05
-2.84335988167596e-05
-3.09734245539995e-05
-3.36466741249548e-05
-2.55546328671575e-05
-8.0629459443063e-06
-2.4889711210525e-05
-2.53760037921188e-05
-2.98535437377584e-05
-2.82152451581632e-05
-4.02481205962554e-05
-3.32305233700377e-05
-4.96268018130082e-05
-3.92000786809863e-05
-3.52174452491477e-05
-3.21471670474012e-05
-1.81329421126934e-05
-2.07738535257082e-05
-1.56806903134176e-05
-1.91604793860423e-05
-6.69918818775648e-07
-5.79540801575776e-05
-3.57718565447182e-05
-4.23503010462546e-05
-3.51596075848929e-05
-4.27410541321055e-05
-2.21382072179979e-05
-6.30948504531225e-05
-6.68163514357448e-05
-1.86963614738583e-06
-4.25101560495771e-05
-3.6193889827719e-05
-2.15710424555941e-05
-5.39870282878194e-05
-5.4739999645672e-05
-7.3142717251251e-05
-3.4513650557645e-06
6.95969663362671e-06
-4.40872170763762e-05
-2.011004415662e-05
-5.39520648082215e-05
9.34472299080069e-07
-3.37796546061033e-05
-6.40946457823821e-05
-2.85244519599632e-05
-4.56451587083138e-05
-4.73948245418511e-05
-5.42648735222022e-06
-2.32934238113458e-05
-3.44046268519162e-05
-3.40038778626322e-05
-1.82762931955956e-05
-1.99671327227313e-05
-2.32538899732393e-05
-2.64138474463308e-05
-1.47440895847263e-05
-1.97796558017297e-05
-5.83455865421602e-05
-2.44672371218226e-05
-4.01917635570518e-05
-7.51977574387709e-06
-1.394637673757e-05
-2.63843066258034e-05
-8.85678129042297e-06
-9.14166983491079e-08
-3.34107465513984e-05
-2.392867983474e-05
-2.72410601388575e-05
-1.98144629458196e-05
-2.29972368546448e-05
-3.8395438194812e-05
-3.79944315641025e-05
-4.38799869018177e-05
-2.01609690128366e-05
-3.25156535147364e-05
-1.42319813810787e-05
-2.25633094524508e-05
-4.16569731363606e-05
-1.89408857227519e-05
-1.58710005426514e-05
-3.51555008241829e-05
-4.14324136263899e-05
-9.89590075672789e-06
-3.07395640908282e-05
-1.16989669853785e-05
-1.71167029941577e-05
2.18389967994647e-05
-3.29433083897705e-05
-3.72838201021777e-05
-3.72076153244096e-05
-3.32737605713059e-05
-3.35663129122343e-05
1.16000494476082e-05
-2.34411155903694e-05
-2.35881010779343e-05
-3.58529979984074e-05
-1.05036989910154e-05
-2.83138991008277e-05
-3.96943665222738e-05
-4.20553666326106e-05
-3.21636067361157e-06
-5.51660894928313e-05
-4.55411092813344e-05
-3.08846465972814e-05
-3.05681397420437e-05
-4.39413110941195e-05
-2.82556000501964e-05
-3.65332796695211e-05
-2.61328716743318e-05
-5.21828469799694e-05
-2.69995317856089e-05
-4.36975166028478e-05
-5.23016977806814e-05
-3.14009056717822e-05
-8.6874984632937e-06
-2.5753646308876e-05
-1.5036016778763e-05
-4.05742307143495e-05
-1.91844734994694e-05
-3.23468517618742e-05
-9.99962272193106e-06
-2.84351059891978e-05
-2.84048126492144e-05
-1.41303195821836e-06
-4.90032734606597e-05
-2.41379590487411e-05
5.0458740564815e-06
-3.82737214218638e-05
-2.5032158442699e-05
-3.73102122047069e-05
-3.56412378171253e-05
-5.22901943472908e-05
-2.6270945618669e-05
-2.27777344402069e-05
-4.93236158748236e-05
-3.2705308071823e-05
-4.67074719446816e-05
-2.01051824195256e-05
8.16873958774606e-07
-2.39161957148988e-05
-2.91920246076146e-05
-3.55301711883155e-05
-1.35837059370048e-05
-6.09762915650503e-05
-3.30053888484372e-05
-1.48903140123192e-05
-3.07636931192934e-05
-7.77721293413384e-06
5.34079289788601e-06
-3.48990972688086e-05
-3.43967092084143e-05
-2.85889923940082e-05
-2.63075909046936e-05
-1.42621691549087e-05
-1.77483265328613e-05
-3.9494373952081e-05
-2.81939620826463e-05
-2.70393929015634e-05
-3.74064203725012e-05
-1.40979139042391e-05
-4.67177664541625e-06
-4.63984275851414e-05
-4.21615692950559e-05
-1.91438888886428e-05
1.8939253487527e-05
-4.78911348158816e-05
-1.01357338326953e-05
-3.06271408168337e-05
-3.20503345994632e-05
-4.5013116788603e-05
-2.50256958320932e-05
-2.88936525674082e-05
-1.90751286138539e-05
-7.40295430919769e-05
-1.5966827578354e-06
-1.61209251242531e-05
-5.29930155912443e-05
-1.32439221489412e-05
-4.66962139858874e-05
-1.52253010315372e-05
-4.54299241247388e-05
-4.36344534257348e-05
-5.0797186933818e-05
-4.74428008429187e-05
-3.09245956802538e-05
-7.40857689785567e-06
-1.13153758043752e-05
-1.63811555560691e-05
-6.4568132907184e-05
-2.5546023443066e-05
-2.13349904984136e-05
-3.05944723167887e-05
-3.17383384695202e-05
-1.70404500858399e-05
-2.24999032690799e-05
-3.28289503954001e-05
-3.29162785891002e-05
-1.77962704410064e-05
-3.1161875600538e-05
-5.70537547968929e-05
-2.59226343106397e-05
-6.32686232180345e-05
-2.6148862921546e-05
-3.82185280651048e-05
-4.13981873844093e-05
-1.81985905584177e-05
-5.30328302171958e-05
-1.51700553867679e-05
4.65071908444774e-06
-1.09451918086149e-05
-4.10363171024053e-06
-4.38970366628832e-05
-8.24398436495992e-06
-3.36964859167787e-05
-1.23470357268853e-05
-4.72155835330768e-05
-5.18432619992022e-05
-2.56019551075698e-05
-3.09670782448443e-05
-3.36221725640978e-05
-2.6624203979016e-05
-3.00337295498809e-05
-1.75444169201726e-05
-2.13940442794716e-05
-4.46320185520405e-05
-2.98588702379724e-05
-1.89390441205609e-05
-1.49036788720124e-05
-4.98822202283236e-05
-1.30853187716703e-05
-6.71596766759038e-06
-3.43315607059235e-05
-4.09275500228549e-05
-1.40397950680581e-05
-5.02970081875012e-05
-1.9925057289121e-05
-3.22216248142154e-05
-1.95682926871176e-05
-3.98018209760128e-05
-4.17907374540862e-05
-6.38849889099483e-05
-3.06735649253218e-05
-2.76716168336952e-06
-3.88136584810296e-06
-2.23459448667324e-05
-2.51531325427402e-05
-4.9951873468734e-06
-2.94311434628803e-05
-8.59029913480436e-06
-3.51372937919077e-05
-4.31981530069116e-05
-4.11738504849052e-05
-2.11574158969347e-05
-5.23695494289863e-05
-3.6087849292894e-05
-4.41353327123943e-05
-2.50363463373474e-05
-6.01446646771825e-06
-3.08392297026152e-05
-8.84847755384677e-06
-3.42785810297043e-05
-9.98261808427744e-06
-1.27001526742223e-05
-1.84408241553063e-05
-2.08460294726158e-05
-2.91083959764506e-05
-7.28031080762163e-05
-2.26112849343906e-05
-1.41754270625058e-05
-5.42089380616945e-05
-2.31203699835489e-05
-5.15131003661374e-05
-2.5456410080775e-05
-3.17126019397817e-05
-1.56101341399746e-05
-3.32929243556241e-05
-2.07119926456339e-05
-2.34685939890614e-05
-5.60017504709891e-05
-1.55870117789575e-05
-5.56078076679667e-05
-2.91602535145683e-05
-5.60251030323317e-05
-2.65515792183766e-05
-4.41376911188365e-05
-2.18972488826635e-05
-4.20168479226127e-05
-2.94510129662999e-05
-5.22256992439406e-06
-1.01624506163562e-06
-8.56810743158704e-06
-4.39450553721548e-05
-2.99703071521371e-05
-5.03143524769897e-05
-4.24710613312334e-05
-7.51488724594346e-05
-3.91492807765384e-05
-1.36901331865993e-05
-1.504282606586e-06
-1.35590626190668e-05
-2.61131186628195e-05
-3.45237469216555e-05
-4.94611618628018e-05
-1.29740689566361e-05
-2.1736232854986e-05
-4.05582662580105e-05
-4.42789435959293e-05
-4.55805571720603e-05
-2.5970387531002e-05
-1.9441212566998e-05
-1.05456545130439e-05
-3.36370550463904e-05
-4.33080598060144e-05
8.36611709421683e-06
-1.39163952681082e-05
5.00521427187617e-06
-1.83679495939077e-05
-3.42213744417724e-05
-1.45471637128651e-05
-5.59304992759889e-05
-4.85558721032909e-05
-3.84222424839927e-05
-3.57061802130329e-06
-1.75438913436259e-05
-1.45750739217215e-05
-9.49562766020745e-06
-1.01788769700926e-05
-1.52282142439564e-05
-4.76718138263024e-05
-5.08483770011277e-05
-2.18833223533567e-06
-6.126861214977e-05
-4.55450018066172e-05
-3.90845567382366e-06
-2.72248814172347e-05
-2.04931319365339e-05
-2.17417862194475e-05
-2.32201225757685e-05
-4.05240440017849e-05
-3.36229341199655e-05
-2.22803557094619e-05
-2.08356063690219e-05
-3.27061466371369e-05
8.4424604692424e-06
-4.31006487166398e-06
-1.90332845123961e-05
-4.96561736657595e-05
-4.14132124878897e-05
-5.7547466549876e-05
-1.16544224277928e-05
-3.91582329858451e-05
-7.44638727039118e-06
-1.82470234663773e-05
-4.46938467544818e-05
-3.79019547082525e-05
-2.95887211897992e-05
-4.74827530059062e-05
-2.03613497394863e-05
-5.64436907480303e-05
-1.2230132371978e-05
-2.26882386592379e-05
-1.35215116661399e-05
-2.3028432904052e-05
-4.2856531727565e-05
-9.25802082686082e-06
-3.31626403689658e-05
-3.48700335183817e-05
-2.06044565328311e-05
-6.36459069704446e-05
-3.80731722032467e-05
-4.44164430433014e-05
1.10823246329768e-05
-1.37442172101068e-05
-5.50147119396886e-05
-3.45873612607521e-05
-1.27079358091049e-05
-2.67323062560873e-05
-6.12679940993059e-06
-3.17172366172793e-05
-2.71673724462674e-05
-3.51401884446596e-05
-1.39212466198084e-05
-2.59317343338771e-06
-3.64138296143249e-05
-3.89926312060995e-05
-4.90524446646308e-05
9.55713410780669e-06
-8.12351567005393e-06
-2.71554321958235e-05
-2.91650407590876e-05
-6.76771278310702e-06
-1.80043517988939e-05
-2.93813916865665e-05
-5.84937235678723e-05
-2.59665336275223e-05
-8.93416292664356e-06
-4.25373495910093e-05
-2.34017654342701e-05
-3.34879957066135e-05
-9.96879961987521e-06
-1.65589254178638e-05
-2.41029134867648e-05
-4.18072192360998e-05
-1.9475335207543e-05
-2.06219347045893e-05
-1.22182083886813e-05
-5.78407402033239e-06
-2.59531647921242e-05
-1.33455754410437e-05
-2.07686890216837e-05
-5.02215848813391e-05
-2.01383540498203e-05
9.93807443503385e-07
-1.83669440662801e-06
-5.44749741050058e-05
-1.40308670758068e-05
-6.63356998390188e-06
-3.47801726722106e-05
-2.5177926734282e-05
-5.27989473139385e-05
-2.91794176358587e-05
-2.47227906155773e-05
-1.18429346134652e-05
-7.40617061590011e-06
-3.7260084323374e-05
-2.12607986993063e-05
-3.96048868682484e-05
9.22984774560666e-06
-5.42809247179869e-05
-1.14447369492953e-05
-1.10345471792154e-05
-3.15843744147383e-05
3.76410368987418e-06
-4.50016497586061e-05
-2.3380786403506e-05
-4.15015929844941e-05
-7.78557101266558e-06
1.00030525817911e-06
-6.58165593203526e-05
-1.04163365585008e-05
-3.34412770057761e-05
-5.55484860610588e-05
-1.40526663824396e-05
7.53437398747089e-07
-2.34391902358849e-05
-6.03246917018113e-05
-6.1534883764614e-05
-4.45544949639187e-05
-2.29144211530602e-05
-5.58058514902757e-05
-1.45072173009543e-05
-1.12821693290055e-05
1.99089935349125e-07
-1.17120777456932e-05
-2.37347054519509e-05
-3.19347317138424e-05
-5.668894714967e-05
-2.59736281718104e-05
-2.3563986730463e-05
8.27573735350957e-06
-5.555923588265e-05
-5.59066514721534e-05
-3.9806604499622e-05
-9.88313065663453e-06
2.85450191513829e-06
-1.31216896190493e-05
-4.14908490348683e-05
-1.14262042064008e-05
-2.61928034224422e-05
-1.16540399688127e-05
-3.16608858370546e-05
-2.25114076441453e-05
-1.03740060681101e-06
-1.58863644598732e-05
-4.50294130807452e-05
-5.08597439124635e-05
-4.22867542805332e-05
-4.74656491521582e-05
-3.03727507252e-05
-1.31077888344134e-05
-4.12236898334441e-05
-3.06686850840097e-05
-3.37518012512096e-05
-1.19104127951851e-05
-1.17568722495652e-05
-2.96515971536919e-05
-2.56777222987763e-05
-5.66742573839533e-05
-1.38019720865986e-05
-1.65346225555581e-05
-3.44961663556221e-05
-1.97721773198348e-05
-4.18282043877664e-05
-1.16529405160763e-05
-1.83126687887278e-05
-8.31618166207743e-06
-9.21703518561776e-06
-2.92317968794574e-05
-2.3959438305242e-05
-1.01569477820398e-05
-1.50706456282056e-05
-3.30945552358077e-06
-2.1414604113221e-05
-4.28465872232548e-05
-2.93309748344701e-05
-3.00963879545189e-05
-2.11350495689175e-05
-1.87478216536708e-05
-1.50397629763506e-05
-3.38884222933211e-05
-2.20974596490966e-05
-4.77931153410922e-05
-2.89355259443878e-05
-4.245612322676e-05
-2.19277208278856e-05
-2.92501209313665e-05
-2.78680800516721e-06
-5.33567225014232e-05
-5.48249654956303e-05
-2.87378358799064e-05
-3.30267622845013e-05
-7.46512801240169e-05
-3.24919271328068e-05
-2.37528259728109e-05
-9.79869171589249e-06
-4.88921493129103e-05
-4.7508240800886e-05
-1.19607453062824e-05
-2.65243881985975e-05
9.82746562942046e-07
-5.12202702347483e-05
-3.39762479271633e-05
-2.80635750225723e-05
-4.34070278927228e-05
-2.53188992227279e-05
-1.71534792364503e-05
-1.18951352472705e-05
-5.67871458403792e-05
-2.80369939493975e-05
-2.45523225419928e-05
-2.04228289996552e-05
-3.02039579862085e-05
-3.13154997844567e-05
-3.79922725350018e-05
-4.12021427203618e-05
-2.31246042506428e-05
-2.6834307516629e-05
-1.14144863402515e-05
-2.12938524378063e-05
-4.03856580648596e-05
-2.26946235239497e-05
-5.63116967444483e-05
-2.0776466942077e-05
-2.8550705098106e-05
-5.70337953760736e-05
-5.06689636268422e-05
-5.49543537595876e-05
-2.08425113648078e-05
-2.57897921418553e-05
-4.8926246664002e-07
-1.4335511574245e-05
-3.5210308090909e-05
-1.46471179100979e-05
-5.53127732963959e-05
-1.91308590282843e-06
-3.65514045646487e-05
-3.07358705686964e-05
-5.72535201244298e-05
-2.50430132291701e-05
-2.26363945148258e-05
-2.38479356135855e-05
-2.90922083281325e-05
-4.31431518980446e-05
-2.60740051390954e-05
-4.19336316402775e-05
-1.37717476805794e-05
