# Supplementary material for: Research on computational propagation and identification of mine microseismic signals based on deep learning
Source: PLoS One. 2025 Oct 22;20(10):e0334641. doi: 10.1371/journal.pone.0334641 (PMC12543183; doi:10.1371/journal.pone.0334641)
Supplement: S7 Data — (ZIP) [file pone.0334641.s007.zip › 000100900001499.xlsx_0.txt_24.txt.txt]

-3.64612496270677e-05
1.37181127027293e-05
-5.5957251005608e-05
-3.75181807889447e-05
-2.8340603930363e-05
-1.68858362170735e-05
-3.09857011003834e-05
-4.55705480702437e-05
-5.78651347472022e-05
-3.99424351282992e-05
-6.84410046571738e-05
-2.61614979136319e-05
-1.76917356671696e-05
-4.14457266156646e-05
-8.96401394746536e-06
-5.33487314916855e-05
-6.22726409587482e-05
-1.1676677684809e-05
-4.37019478567699e-05
-6.14452065237617e-05
-4.03864636466048e-05
-3.77896645708628e-05
-3.49242971652046e-06
-6.50917434885703e-05
-2.83501974766077e-05
-2.61335109385656e-05
-1.7735791483786e-05
-1.92825728400107e-05
-2.02822509177165e-05
-5.974031678084e-05
-2.90695321692587e-05
-4.34200632222654e-05
-1.74156093446908e-05
-7.25372038429848e-05
-4.32500472262153e-05
-4.3762590508053e-05
-4.71476471820534e-05
-6.28738480861614e-05
-3.19110897320203e-05
-1.56164699214308e-05
-6.64378231592531e-06
-6.02100837896583e-05
-1.82875784378253e-05
-3.68856643591204e-05
-3.80131305804949e-05
-5.61346713362035e-05
-8.83818014234005e-06
-4.86634190731417e-05
-6.26093662066358e-05
-5.0056625653047e-05
-4.93233200864346e-05
-2.48680193260022e-05
-3.66588690855034e-05
-3.25478838304223e-05
-4.19491049022098e-05
-3.17573044356897e-05
-6.75632461035562e-05
-1.79115501665105e-05
-2.67611238795534e-05
-2.17454687690552e-05
-3.38031018046368e-05
-1.91173184355764e-06
-5.67086928704217e-05
-2.37599681052892e-05
4.55673450509421e-06
-2.95111596505687e-05
-6.08809918205306e-05
-2.38211457232732e-05
-2.75296911536463e-05
-8.6538707123402e-06
-2.36220556825905e-05
-7.20702328932275e-05
-3.39481747476016e-05
-5.61861364177689e-05
-5.21422203410122e-05
-4.13577801398606e-05
-1.96676395024068e-05
-3.58737780988138e-05
-6.07947557773095e-05
-4.74076194467282e-05
-3.36749478446319e-05
-3.33914865515922e-05
-3.53999111913899e-05
-7.3241956598536e-05
-5.66134307641226e-05
-4.83590286552682e-05
-4.69240134312705e-05
-3.81121687792816e-05
-2.57077337729283e-05
-1.76865613862598e-05
-1.71291339800114e-05
-2.91857415670481e-05
-3.16589060833238e-05
-2.72630135653491e-05
-4.08501408528378e-05
-2.9065871926463e-05
-2.75740644557106e-05
-2.36358144767976e-05
-1.11302912312911e-05
-4.86573385650479e-05
-3.8215226108603e-05
-2.02230826002006e-05
-2.13748070708759e-05
-1.5895391684334e-05
-3.8931316046122e-05
-4.37103538985406e-05
6.80115920084408e-06
-5.11445569155412e-05
-2.7596560851948e-05
-2.36393887810608e-05
-1.53536242602239e-05
-5.57508042269402e-05
-2.93640850980715e-05
-1.72918205358417e-05
-1.71438242880211e-05
-4.65386876193706e-05
-2.02224883639506e-05
-3.21087438177052e-05
-3.54465306143266e-05
-2.7183299777212e-05
-8.54498728074355e-06
1.13241021584077e-05
-3.51144443841224e-05
-4.94096198032128e-06
-1.01352078579283e-05
-2.53072329722197e-05
-6.24059022724218e-05
-1.45029922731981e-06
-3.69507731611383e-05
-4.73574053257378e-05
-3.48830574103875e-05
-3.09194737023446e-05
-4.80848482127665e-05
-3.49301531073751e-05
-2.65174749975114e-05
-5.45732531600993e-05
-5.4691724999227e-05
-6.60899079805809e-05
-7.23363225285326e-05
-4.06273893367425e-05
-5.54175689736811e-05
-6.03179183779841e-06
-3.96775536513967e-05
-4.23656390280529e-05
-2.39492061324954e-05
-4.97526692554129e-05
-5.27065919383121e-05
-3.46830436421609e-05
-4.65176746873506e-05
-5.20597220269912e-05
-2.41692321459644e-05
-1.5909126003966e-05
-5.33582681124969e-05
-5.46971948581605e-05
-2.97036511324551e-05
-3.77048287554163e-05
-5.09017478333927e-05
-5.96311501409782e-05
-2.74184508571976e-05
-3.59326575872684e-05
-5.00399557836445e-05
-3.79286238533675e-05
-1.87057650949457e-05
-6.05574264362173e-05
-4.02861964822498e-05
-5.32791260626898e-05
-3.10865426893061e-05
-5.99118351279007e-05
-2.47471789550261e-05
-2.73280991576059e-05
-1.90677884316212e-05
-3.98905475270708e-05
-2.35641825022577e-05
-4.28831552665311e-05
-1.35291244487158e-05
-6.26184481185843e-05
-2.63245044090319e-05
-3.76112907210371e-05
-2.36810190884453e-05
-3.25089966261876e-05
-4.39564783285196e-05
-4.55469752736374e-05
-4.7334257608123e-05
-1.84001441443576e-05
-1.70463844193789e-05
-4.69639922818678e-05
-2.62038288327465e-05
-5.39545857391395e-05
-3.3471958357275e-05
-6.43625514544613e-06
-2.3169785940932e-05
-2.70897422200674e-05
-6.12648523323411e-05
-3.67740289107781e-06
-1.99555723834112e-05
6.62718628638654e-06
-3.03389706491255e-05
-4.39511857170029e-05
-3.96477452605782e-05
-5.054837877486e-05
-3.75591110473911e-05
-3.51794743590582e-05
-3.93346156339777e-05
-4.81861128578188e-05
-2.08937383267062e-05
-2.47382894008821e-05
-3.27262755213593e-05
-1.10434574042364e-05
-6.68559466078466e-06
-8.16753299933056e-06
-7.38102475214696e-06
3.55920890573953e-06
-8.8822652506535e-06
-5.17718004095882e-05
-2.9537624941912e-05
-3.23148766156579e-05
-5.64334770382157e-05
-1.85705899471855e-05
-8.60232342735752e-06
-6.86497319004004e-05
-2.10685926281839e-05
-5.759862453376e-05
-1.84737964024633e-05
-4.85483931273489e-05
-4.42755225616231e-05
-4.15229282481827e-05
-3.84879949519913e-05
-4.53384735100507e-05
-3.33339489308315e-05
-3.37977066780026e-05
-3.87798558072374e-05
-2.65731878585915e-05
-6.49626796769118e-05
-1.72440992244767e-05
-5.16889757264939e-05
-3.65625886921296e-05
-2.39764310480936e-05
-4.00541541710201e-05
-2.74356195437192e-05
-1.6839859446555e-05
-9.7925354632746e-06
-4.75999309403022e-05
-5.52973908672112e-05
-4.65334550074364e-06
-2.78969219387585e-05
-4.49981709623889e-05
-5.76339909129005e-05
-4.76498592412703e-05
-5.47282771521874e-05
-1.1567768585639e-05
-1.74951492166049e-05
-2.40884582135567e-05
1.58654358962115e-05
-1.50664962988902e-05
-3.36736290908023e-05
-3.10372720361879e-05
-2.27866853055539e-05
-3.80965303646514e-05
-4.30149583713121e-05
-2.72803179278418e-05
-3.2136910024982e-05
-7.11126341085898e-05
-4.14897553353577e-05
-7.79836996983493e-05
-5.57229351216648e-06
-4.52872807711051e-05
-4.26385580327576e-05
-5.46979569437763e-07
-3.95689532599766e-05
-3.18125920820832e-05
-6.04481794039358e-05
-4.98635306712523e-05
-1.1656447921766e-05
-2.61976772691678e-05
-3.51394962212293e-05
-3.07179267520262e-05
-3.41923414931251e-05
-1.26187246540735e-05
-1.22685993880516e-05
2.13674637313362e-06
-1.40668405380664e-05
8.05677195550677e-06
-4.85895505194965e-05
-5.19266198348002e-05
-2.01756816017184e-05
-3.10420309211505e-06
-3.43860571356229e-06
-3.99260826472658e-05
-2.17049309135918e-05
-4.97441335396156e-05
-2.68538356917495e-05
-5.01314846907017e-05
-4.14695980776505e-05
-6.41679590249436e-05
-2.28040899526717e-05
-6.10684883211281e-05
-3.19367557986041e-05
-3.26494984143183e-05
-5.90065510480754e-05
-3.07762364670161e-05
-2.85109037695435e-05
-5.11928617553365e-05
-3.89044774728543e-05
-7.54359381106089e-05
-5.00935309663316e-05
-4.13272934581116e-05
-2.51519699711467e-05
-3.49948843433003e-05
-2.4029287236795e-05
1.53172533323777e-05
-4.90899796792085e-05
-2.6956941544481e-05
-4.41225062056714e-05
-3.97221180915763e-05
-2.98143839850338e-05
-3.72319621774737e-05
-1.66909389419447e-05
-1.84599021925282e-05
-4.88411828720992e-05
-7.62221046944289e-06
-5.20078818772508e-05
-1.63930308366863e-05
-3.91971496612879e-05
-1.79741271305106e-05
-3.39527804048185e-05
-5.48598234639385e-06
-2.11704181594049e-05
-4.68578931027412e-05
-3.55901930001572e-05
-4.78023630238952e-05
-2.79818195505274e-05
-4.23604820965965e-06
-3.20482610280951e-05
-5.88654753120614e-05
-3.94009421360621e-05
-3.53384866541282e-05
-4.82749720364486e-05
-5.97191765297306e-05
-5.26621896895189e-05
-9.12771444967381e-06
-7.682472424265e-06
-1.36935797306193e-05
7.95657928768873e-06
-9.33529868744275e-06
-2.02325479803863e-05
-3.7987368688145e-05
-2.53723226628699e-05
-4.28547247856338e-05
-6.66486832837306e-05
-8.01458075375272e-05
-6.61666338523111e-05
-1.94506609315478e-06
-5.73457263631342e-05
-3.7422081388836e-05
2.52321388247667e-06
-1.36522820600024e-05
-1.03850448123676e-06
-2.93251387177185e-05
-5.31344270371231e-05
2.36916191023818e-05
5.80555488953644e-06
-1.05167916357667e-05
-1.26306881538642e-05
-3.93579102046504e-05
-7.69706285403977e-07
-5.10020064513203e-05
-2.07664497730047e-05
-1.90604714127992e-05
-1.45409363443462e-05
-2.92972582813364e-05
-2.88829161547641e-05
3.49023813715738e-06
-3.00950855151963e-05
-4.47098339528342e-05
-1.58484317943852e-05
-7.41373604537441e-05
-2.73207563718366e-05
-1.88528654929348e-05
-1.30320761534163e-05
-2.98482158289608e-06
6.98250818421949e-06
-7.94810123175339e-05
-3.48430044246043e-05
-3.18069755069212e-05
-1.20987956689505e-05
-4.83819105873322e-05
-3.53022988608799e-05
-1.49286233836816e-05
-4.01347741646473e-05
-4.00773292315805e-05
-3.76561979601204e-05
-5.17909881567824e-05
-2.79349644549904e-05
-2.26304720587607e-05
-2.87084939706746e-05
-4.91967637408376e-05
-4.91452745855643e-05
-1.72418714705815e-05
-3.89348193060875e-05
-7.76876939352839e-05
-1.68748354460994e-05
-3.49422078649808e-05
-2.78559271465454e-05
-5.15723291450103e-05
-2.41815724996598e-05
-5.27097229759727e-05
-8.49814056791582e-06
-4.57986999678516e-05
-5.09993351400587e-05
-2.81473524713461e-05
-3.02047028182365e-05
-3.92981362511575e-05
-1.95770930995749e-05
-4.85391869087703e-05
-1.03056013665186e-05
-3.48438808605108e-05
-2.6532371716585e-05
-7.39039791097502e-05
-1.26390276193772e-05
-2.69605422841622e-05
-3.7704704729395e-05
-5.61780077232237e-05
-3.54268288594311e-05
-1.22239893548677e-05
-2.06197244380731e-05
-3.92956551146941e-05
-3.37624412043172e-05
-1.63936477798909e-05
-5.67465428697746e-05
-6.57227845861958e-05
-4.5951230141332e-05
-3.62538922847628e-05
-4.18885806580071e-05
-1.04441464378364e-05
-3.85404454228697e-05
-4.26841106488364e-05
-3.24689992035863e-05
4.51386839009287e-06
-2.43124221964983e-05
-9.35305005964414e-06
-1.97757874866478e-05
-5.48313879412426e-05
-4.41310968396828e-05
-5.49759210441013e-05
-4.44134449408716e-05
-2.55515648659949e-05
-6.97646641013933e-06
-1.75796963261167e-05
-2.0695524391995e-05
-5.45253588479393e-05
-4.77214365539123e-05
-4.5062836406616e-05
-6.30669482371996e-05
-2.78640295424858e-05
-4.10566593042529e-05
-6.48488859073113e-05
-4.6473531877114e-05
-4.94365532352022e-07
-3.69953741159914e-05
-2.44472486052564e-05
-3.15635594689319e-05
-1.585072408116e-05
-3.49302335119834e-05
-6.70586845288704e-05
-2.61205810337127e-05
-1.29610240384922e-05
1.03639770298438e-05
-3.96677712904158e-05
-3.65424183185975e-05
-4.98055609523368e-05
-4.4961215789754e-05
-5.43781583514829e-05
-4.2692942854828e-05
-5.59560165650836e-05
-4.07648530389513e-05
-3.09829803983941e-05
-5.34969954115906e-05
-6.59594878804784e-05
-1.71400907075588e-05
-6.01120596191073e-06
-2.76350578644042e-05
-4.7765507918542e-05
-5.93055712855728e-05
-6.11287154231208e-05
-4.08425276897409e-05
-3.52628173219165e-05
-3.74720721133362e-05
3.18816857672764e-06
-5.42137273539015e-05
-5.58320116775889e-05
-1.29054158101272e-05
-4.95939632146034e-05
-6.84600064456118e-06
-2.40645738470667e-05
-1.86881179302694e-05
-2.50402436917155e-05
-2.85014240693282e-05
-5.01398345730377e-05
-2.31576886208359e-05
-5.15504515497739e-05
-1.40264444243797e-05
-2.39030218152811e-05
-4.70616660754601e-05
-4.68353390085471e-05
-2.46414031049658e-05
2.24837137248835e-05
-5.30906028674118e-05
-1.95662863857167e-05
-7.27578953331359e-06
-1.71306895289942e-05
-3.90290549089628e-05
-4.87454857662989e-06
-9.21757067113926e-06
3.57155744394236e-06
-3.73049390465584e-05
-5.32358198611639e-05
-6.48530403918803e-05
-5.49347177478497e-05
-3.58301582066884e-05
-1.43844361460303e-05
-1.57539996103287e-05
-3.11777427651944e-05
-1.54232306242875e-05
-2.61504034936805e-05
-1.56528829462187e-05
-1.58156611977094e-05
-6.27354145671649e-05
-4.29298349414964e-05
-3.88322867850371e-05
-7.33561741572561e-05
-7.88600657313815e-05
-4.3219744843501e-05
2.19741245750084e-06
-2.67467033083117e-05
-5.62474242994064e-05
2.46761186504932e-06
-2.96001657005489e-05
-2.82775704181668e-05
-2.52019662121955e-05
-2.60061990850637e-06
-4.41116483696856e-05
-4.76816715846997e-05
-9.67452393705957e-05
-5.39775398400741e-05
-1.69663473084121e-05
-2.9795961546782e-05
-4.59373171353454e-05
-6.98881485127143e-05
-6.11433277688813e-05
-2.91582870579803e-05
-7.38190622870681e-05
-7.79372258157306e-05
6.07943892395283e-06
-2.5747369545329e-05
-6.07275427987277e-05
-1.09175478254778e-05
-7.0837163409116e-05
-3.71257381731259e-05
-2.51039488711339e-05
-1.48115564102324e-05
-1.01423719473442e-05
-3.8313492296676e-05
-3.57754460571431e-05
-5.25134178012188e-05
-4.49479525734287e-05
5.39410993353672e-06
-1.25434425811693e-05
-3.98017889893169e-05
-1.80541588663982e-05
-1.77888057275653e-05
-4.64316974272875e-05
-1.84753687305035e-05
-6.04125124563145e-05
-6.62089052520663e-06
-3.11628831067345e-05
3.43790261382037e-06
-5.3004949942169e-05
-4.31253243001122e-05
-2.55408728429718e-05
-6.33523753436705e-05
-3.65734210368046e-05
-1.94526792754431e-05
-2.5376874133865e-05
-3.94933922801848e-05
-1.3390190407244e-05
-2.36834248936745e-05
-2.17022850827986e-05
1.22281714362809e-06
-8.56885582700546e-06
-5.67793664690953e-05
-3.14760072679288e-05
-1.73772765309875e-05
-2.33845259870317e-05
-2.4738863097003e-05
-2.42727320860195e-05
-1.50844300953659e-05
-2.72231465102213e-05
-4.64493235247552e-05
-7.02453965264849e-06
-4.48599512355455e-05
-2.35554946734235e-05
-6.16388970042086e-05
-1.9304763899168e-05
-4.13635235307106e-05
-5.98241055128589e-05
-8.71939914699368e-06
-3.18430895665728e-05
-5.10360072560643e-05
-3.52740416401138e-05
-4.38964541547536e-05
-8.28478464076872e-06
-6.94828502097708e-05
-5.18356626694715e-06
-4.24133642940092e-05
4.91255683150194e-06
-2.57008556437858e-05
-7.98896904003207e-06
-3.87807420444336e-06
-2.61116167962869e-05
-4.64473831565794e-05
-2.84008522259e-05
-2.08802644187779e-05
-5.83624691986714e-05
-3.51498061172072e-05
-2.66340898140365e-05
-7.11040300847643e-05
-6.13241617032539e-05
-6.02593204888182e-05
-7.62935228645332e-05
-3.20138986530144e-05
-4.7360159822232e-05
-1.38968921496742e-05
-3.07424201465832e-05
-3.64935027727079e-05
-4.29663802701888e-05
-4.46816801537142e-05
-3.7983731267945e-05
-3.83517428735139e-05
-1.87993446295066e-05
-3.92656816012282e-05
-1.58111330404992e-05
3.33101576998239e-06
-2.80189187497829e-05
-2.88895765063108e-05
-3.85545061508437e-05
-4.1485474755411e-05
-8.40819146586017e-05
-4.56208204864302e-05
-3.56606079955527e-05
-6.57434837113733e-05
-3.95882472190565e-05
-3.09134593387718e-05
-3.62138305312121e-05
-2.80521402789441e-05
-2.12681698440475e-05
-4.51988850263666e-05
-6.13895321063679e-07
-3.88229961359304e-05
-1.6746804375302e-05
-1.38049302709715e-05
-4.83456468597343e-05
-3.27430452682363e-05
-5.65632349037431e-06
-2.18547870940442e-05
-2.0733942684582e-05
-3.17289433203922e-05
-5.69972294638408e-05
7.44822766726018e-07
1.9530010759434e-05
-4.38745603795152e-05
-2.0552659502454e-05
-1.97596602358639e-05
-2.11186092798835e-05
1.9156889714398e-05
-1.91636294702029e-05
-2.39091537364427e-05
-4.38899801508352e-05
-6.06119728634674e-05
-3.31920862516525e-05
-5.59315940089573e-07
-2.35024389649819e-05
-3.8325817968361e-05
-1.16051691175145e-05
-2.76646494185139e-05
-2.91129571563935e-05
-4.08730889231552e-05
-1.62035652105042e-05
-1.85427366953526e-05
-2.07106783853681e-05
-3.22312085603015e-05
1.95144297415934e-05
-3.16959697295171e-05
-4.7821465651203e-05
-9.61695392494947e-06
-3.77055201367318e-05
-4.53705518491271e-05
-2.08122434972859e-05
-6.61127687253353e-05
-4.94763755464476e-05
1.41399569815242e-05
-4.90399956998919e-05
-3.09860024604631e-05
-4.08973750302751e-05
-8.04620527409172e-05
-3.7711960576418e-05
-6.56656986499882e-05
-2.66102830560475e-05
-4.02446717243687e-05
-4.7957334362978e-05
-1.37679955690855e-06
-9.82704529334376e-06
-1.48573011976559e-05
-4.54209148724254e-05
-3.43905930035457e-05
-6.0514268617478e-05
-3.52288277151477e-05
-4.41788891282152e-05
-2.7196840604088e-05
-3.42064608741413e-05
-4.25092550125677e-05
-6.19538175292841e-05
-2.80499719349536e-05
-3.0214292333343e-05
-6.24028647943513e-05
-3.97697144685077e-05
-5.05703991015539e-05
-4.52031743631108e-05
-1.88493564585384e-05
-1.04024987684622e-05
-2.63094434239069e-05
-2.496262363789e-05
-2.42591492134364e-05
-3.12823067958534e-05
-3.6511796638433e-05
-4.32759253132757e-05
1.57438761843133e-05
-3.38181603427092e-06
-3.69005163051795e-05
-6.6099044300267e-05
-3.80418004645e-05
-1.70481886710915e-05
-3.2888089223212e-05
-2.26469470984461e-05
-4.52104846994178e-05
-4.03449009070409e-05
3.16706459983197e-07
-4.37103419628915e-05
-3.36888660303935e-05
-1.94633422873923e-05
1.07734248589099e-05
-1.46729648698649e-05
-2.52803928902604e-05
-7.27531793793411e-06
-3.66945349480155e-05
-5.20654855980268e-05
-2.22851335424749e-05
-2.75995551308469e-05
-2.82671679368591e-05
-6.91724466008381e-05
-3.49091246798872e-05
-2.27456648648844e-05
-4.55251785800967e-05
-4.52297639597366e-06
-9.9598307469249e-06
-3.52625054383383e-05
-7.13649813575438e-06
-4.10775097065495e-05
1.20502254452068e-05
-3.3221986342343e-05
-3.13281168305395e-05
-2.71347151944537e-05
-1.87818967890488e-05
-2.6942490244367e-05
-4.75272012295743e-05
-4.48552962884794e-05
-4.00438391762678e-05
-5.59932988376332e-05
-1.88696235459531e-05
-2.37176352355663e-05
-1.70474837153906e-05
-4.07315662266265e-05
-4.51804536575321e-05
-2.41381493170032e-05
-6.21652231954943e-06
-4.08658495519516e-05
-3.6722182916285e-05
-4.01647360409328e-05
-1.31225239790046e-05
-2.09489996940669e-05
-2.77007938761879e-05
-2.7964601150285e-05
-6.72565222010141e-05
-4.51692989245205e-05
-2.46549736470771e-05
-5.39151197958581e-05
-4.74350778865783e-05
-4.98653946234776e-05
-1.91909037096077e-05
-9.39657336239301e-06
-4.88866270932017e-05
-1.85787573390109e-05
-3.72398109410128e-05
-2.96136161144456e-05
-4.6949782129258e-05
-3.57242651210168e-05
-1.79584696012322e-05
-2.20629676784891e-05
-3.04027697951807e-05
-1.5194136178996e-05
-3.39983571357181e-05
-3.03508075258212e-05
-5.65733850981941e-05
-2.3769057886125e-05
-5.84191422718337e-05
-4.10144750170366e-05
-6.2947340787109e-05
1.4938154129977e-05
3.1163276207501e-07
-4.7141103224574e-05
-3.87799887546136e-05
-1.85031839552064e-05
-1.21570885761647e-05
-4.53046715895184e-05
-2.04189122768882e-06
-5.74962009439466e-05
-3.34799201591219e-05
-2.85072481077442e-05
-7.64614603454673e-05
-3.49935296975497e-05
-1.52256223105763e-05
-4.40598132229142e-05
-2.47010347739087e-05
-4.62103693779723e-05
-2.31096392261208e-05
-2.11633383530193e-05
-3.72400714595098e-05
-3.59149503524828e-05
-1.9804665602125e-05
1.33175495981856e-05
-1.8462989683624e-05
-5.27700991152757e-05
-3.85593035898739e-05
-4.54847240869979e-05
-6.01116306639585e-05
-2.10136256281428e-05
-4.41341761151345e-05
8.65775090725719e-08
-1.83350444639597e-05
-3.87386315445063e-05
-3.40909639444009e-05
-2.78690618127359e-05
-3.18217068396145e-06
-3.68587585888318e-05
-2.97932356478763e-05
-7.42300055238686e-05
-3.52263920712859e-05
-3.23308220348931e-05
-4.1079998259798e-05
-3.27822632534283e-05
-1.65576795713952e-05
-4.05287704915149e-05
-2.08767113601657e-05
-2.61417601586118e-05
8.17348841009975e-06
-3.48432786750758e-05
-3.33787717153623e-05
-1.20752507240787e-05
-2.04793426619193e-05
-2.89587599881498e-05
-1.11363771974844e-05
-5.23656646420223e-05
-4.70964542752915e-05
-2.90819312568022e-05
-1.56600254840905e-05
-5.51382775898619e-05
-5.34161683858115e-05
-5.56012051803573e-05
-3.25589057730902e-05
-4.60172154518158e-05
-4.30312250194286e-05
-2.31025041208079e-05
-5.30883383599656e-05
-5.79756801246759e-05
-2.89373205925687e-05
-5.21628669532227e-05
-4.7573087766815e-05
-8.75997892170331e-05
-2.36631678993087e-05
-2.00656508390552e-05
-1.32362553238835e-05
-3.14017904090087e-05
-5.62562974885811e-05
-5.25166637323798e-05
-2.16167145180453e-05
-3.08975368722199e-05
-1.66177769880789e-05
-1.97849138641504e-05
-3.05464689085284e-06
-6.89675848025769e-06
-3.44213493033103e-06
-5.82544085119994e-05
-7.1831311579847e-06
-3.30748085377396e-05
-2.52211924623863e-05
-2.57185078783409e-05
-7.08538483566846e-06
-3.01144337160249e-05
-4.65353627995881e-05
-4.44583672202837e-05
-4.33845843511013e-05
-5.44736868698595e-05
-6.19870357662285e-06
-3.10599523799843e-05
-2.52555631369207e-05
-5.93042303427035e-05
-1.30720793719444e-05
-4.08384970636165e-05
-2.58677494294216e-05
-3.469777324094e-05
-3.45229296147121e-05
6.87764638953736e-06
-4.98323152459404e-05
-2.70608867221311e-05
-4.9884011328703e-05
-3.66840750761043e-06
-5.14124419803508e-05
-3.534744449338e-05
-3.68967924152688e-05
-2.35084375296822e-05
-4.81323210029286e-05
-3.97152191944147e-05
-7.97164047696102e-05
-1.84761508493997e-05
-4.7036091597849e-05
-8.56054751522534e-06
-4.51843308192445e-05
-1.33109930529565e-05
-4.70092051250868e-05
-9.27639237893328e-07
-3.06927242183953e-05
-3.90034178465615e-05
-5.47950202555904e-05
-5.66175213489056e-05
-4.90171618751763e-05
-1.60728895236538e-05
-3.37227113106403e-05
-2.91168807258619e-05
1.78914947238178e-05
-3.87304444149739e-05
5.81516599997613e-06
-3.88354712546803e-05
-4.8203752113389e-05
-3.44127235464271e-05
-2.48443326159056e-05
-4.60790856607288e-05
-5.50493613486591e-05
-2.86635792122636e-05
-1.0851806029233e-05
-4.52098755767094e-05
-3.95472662742076e-05
-7.40726349683102e-05
-2.57118194886116e-05
-5.283999720759e-05
-5.7712357080352e-05
-7.27812013616557e-06
-2.81567097512969e-05
-6.43062402419822e-06
-3.20358564900885e-05
-4.6716866053589e-05
-4.53304998695553e-05
-1.99298980691892e-05
-1.32147766845738e-05
-4.25931472475654e-05
-4.93784562721616e-05
-6.3240506419435e-05
-5.93907030564114e-05
-6.31809424160261e-05
-4.0803313967463e-05
-3.69810100474823e-05
-1.09262685720319e-05
-3.13264749556334e-05
-1.7797282085188e-05
-2.83382373829467e-05
-9.96642061630814e-06
-1.86028843449532e-05
-1.3556296944352e-06
-5.12594927847598e-05
-7.26314038055769e-05
-3.45634057410569e-06
-4.65886255605086e-05
-2.70286768019185e-05
-2.48262075042175e-05
-3.42198350832232e-05
-4.83601057280473e-05
-2.07126433176674e-05
-1.64897830240933e-05
-3.58665179653847e-05
-3.45724252416246e-05
-6.01079913375106e-05
-2.95203998377996e-05
-3.23309857716074e-05
-2.80370472627203e-05
-4.47192281227177e-05
-3.46764270470543e-05
-2.02262803570912e-06
-3.9066303059251e-05
-1.50963060690263e-05
-4.81483821254652e-05
-4.3422441977166e-05
-2.53983326296156e-05
-4.859387566158e-05
-8.89700821175815e-06
-3.28647558641935e-05
-9.09977023068495e-07
-2.9120713688271e-06
-2.02637720691172e-05
-3.73284393898288e-05
-3.13131991751465e-05
-2.05867958181864e-05
-2.80304859474453e-05
-5.46200671050036e-05
-6.09812565529778e-05
4.97716971893412e-06
-3.16691120592638e-05
-5.41321142775417e-05
-3.47031119248817e-05
-2.79475717554928e-05
-1.90764654767899e-05
-3.52977732485572e-05
-4.71432518474008e-05
-9.18758593957405e-06
-5.18830988713355e-05
-3.54292124848217e-05
-9.2316976215265e-06
-2.60429745038204e-05
-2.66717530789015e-05
-3.7975483489195e-05
-7.80197731575939e-05
-7.3367515498329e-05
-2.70145811514531e-05
-1.83886432890301e-05
-2.28593123694937e-05
-4.74678476929841e-05
-4.33961157110314e-05
-2.19159595959169e-05
-2.44939358101426e-05
-1.69099129992907e-05
7.98993228271122e-06
-1.24838300494886e-05
-4.20552547379198e-05
-8.34373413700655e-05
-3.38438464048077e-05
-7.47409166566294e-05
-3.54923077627436e-05
-1.72028136870034e-05
-1.35384505804582e-05
-3.43857934268071e-05
-6.3076642391045e-05
-1.95007187013953e-05
-4.98293954897956e-05
-1.40762094580016e-05
-4.88594897198908e-05
-3.68379370493507e-05
-7.67178293049301e-05
-6.22084054390155e-05
-2.29642446638174e-05
-7.81855462450393e-05
-5.66153652139017e-05
-2.8601231426869e-05
-3.07910708567088e-05
1.02005202992712e-05
-4.82412842108908e-05
1.14586069031945e-05
-4.87677951363955e-05
-1.46243016523391e-05
-5.27302749287184e-05
-6.99397905325754e-05
1.43027212236958e-05
-4.04344731803481e-05
-3.35032391439763e-05
-4.33018972313785e-05
-4.17015628290867e-05
-4.45695388046614e-05
-4.11805002394732e-05
-1.02327571199352e-05
-8.66711696239832e-07
-2.78998393558397e-05
-4.46378149153259e-05
5.83121360783252e-06
-1.86595450571325e-05
-4.01074785602965e-05
-2.60513154023196e-05
-4.3023741503694e-05
-7.43728520449905e-05
-3.12747765833093e-05
-2.40767773782604e-05
-3.66128800963437e-05
-6.43857133820105e-05
-4.2298495997712e-05
-5.48623099134282e-05
-1.71547837893465e-05
-6.05366232693564e-07
-3.37159149981273e-05
-3.28729737689081e-05
-5.84668202991648e-05
-4.27425293215433e-05
-3.07231173676446e-05
-3.73318524857599e-05
-1.48434768023285e-05
-1.62796376156472e-05
-2.47612886528038e-05
-3.91126845203775e-05
-4.90781633537563e-05
-3.90329645966999e-05
-1.00799560688967e-05
-1.76635186858018e-05
-3.51090027642714e-05
-5.74151572049898e-05
-6.97439153439606e-05
-4.93585657529742e-05
-3.15739630854558e-06
-5.09100528153819e-05
-3.16036116956524e-05
-5.2002287761658e-05
-4.16243849393163e-05
-2.00925390227524e-05
-7.806333127979e-05
-4.5339990430506e-05
-4.98626883573463e-05
-3.04014952566276e-05
-2.22662178755261e-05
-4.91204323460824e-05
-4.08703482273219e-05
-3.44440907581081e-05
-9.91506734298368e-06
-2.74960846467749e-05
-3.36795302897919e-05
-4.2028957668572e-05
-2.76338497039812e-05
-4.05858556773985e-05
-3.70841834353697e-05
-3.8289331584498e-05
-2.31001055552077e-05
-4.21456410822871e-05
-4.9221662723389e-05
-3.45283431692511e-05
-3.13279696134131e-05
-3.31217137981484e-05
-1.09868705514869e-05
-1.91130612854441e-06
-1.65303042659387e-05
-2.4434777566413e-05
-3.92161416716143e-05
-3.07279254905454e-05
-4.17140619397954e-05
2.56087351491472e-05
-5.9849587381751e-05
-4.77071641177806e-05
-1.93963701505563e-05
-1.49785286364577e-05
-4.96014372529998e-05
-1.91598521060965e-05
5.73015408403824e-08
-2.81507774585258e-05
1.26498667643785e-05
-2.82272511431411e-05
-3.94522524739771e-05
-2.16125357812804e-05
-3.4744191574844e-06
-2.38598667932654e-05
-5.76150673575312e-05
-2.23710464789221e-05
-6.83769188325111e-05
-7.18212320479515e-05
-4.86381039520127e-05
-6.24669577227784e-05
-2.79742820410732e-05
-5.22101354552343e-05
-2.01459259541672e-05
-5.69710305640918e-05
-4.34333092654745e-05
-8.03021585332678e-05
-3.91606405018771e-05
-4.34536371661185e-05
-2.27478725542074e-05
-4.42998052149559e-05
-8.78400646417207e-05
-2.68056447086178e-06
-5.99583170871681e-05
-4.09320187011202e-05
-3.85866032503431e-05
-2.41274149526864e-05
-2.97533877681589e-05
-3.20243161888943e-05
-3.77517567862132e-05
-5.52183718919328e-05
-4.05321408368139e-05
-5.89766487844706e-05
-3.2501342391796e-05
-4.17649387701037e-06
-2.65305082660549e-05
-3.71409666796661e-05
-4.05227837523754e-05
-1.94510401492081e-05
-5.77441439692731e-05
-5.14298922252882e-05
-2.92798901343057e-05
-3.37621101930767e-05
-5.47723481215655e-05
-4.21657750781309e-05
-3.84627352766802e-05
-6.06408610758892e-05
-1.25309744979746e-05
-3.66041566956162e-05
-3.47540575719911e-05
-3.03939631404132e-05
-8.5685513570388e-06
-3.1279769762217e-05
-2.74043145240646e-05
-4.16073041548609e-05
-2.29862957552332e-05
-6.26211901054961e-05
-2.89113978239996e-05
-4.1166307042758e-05
-2.76086921436e-05
-3.28311071824611e-05
-1.21883605461893e-05
-3.39446208818734e-05
-2.12808996391235e-05
-3.11487923352221e-05
-1.19054827097519e-05
-1.38178896028697e-05
-1.0293046554141e-05
-2.8341188298246e-05
-5.87429541729211e-05
-5.44147666379202e-05
-1.33996863532144e-05
-2.95350064704188e-05
-2.49266674734774e-05
-4.77325160385898e-05
-1.85734952016051e-05
-9.62138226113684e-06
-4.64845593997085e-05
-6.3344794840431e-05
-3.67106991191101e-05
-2.68630547494521e-05
-3.51491772453742e-05
-3.6748345038439e-05
-2.76460121148572e-05
-1.1790655621876e-05
-3.90988751444687e-05
-3.1844890839495e-05
-3.52490887968311e-05
-4.23447180241105e-05
-4.9000255307393e-05
-4.19359783461041e-05
-2.55072528008394e-05
-5.22504634309826e-05
-1.8456476746147e-05
-1.31363356736416e-05
-3.25023322802031e-05
9.57352586930292e-07
-1.5957155026745e-05
-3.41795770820013e-05
-4.56452937854852e-05
-5.00184956626963e-05
-2.91075961387774e-05
-3.89292309277099e-05
-4.88927374964921e-05
-2.03187287842733e-05
-2.82760675864713e-05
-3.67207886563591e-05
-2.31057031972021e-05
1.20152304476393e-05
-4.35159096806861e-05
-5.02571915811321e-05
-4.17269646006586e-05
-2.70877279019013e-05
-3.9001317791307e-05
-5.53266740195857e-05
-4.30280053607805e-05
-3.18849665896325e-05
-2.52073708036993e-06
-3.35933026872486e-05
-5.41182378184214e-05
-1.08116988318966e-05
-2.86582173156689e-05
-5.63295921083934e-05
-4.96318804164006e-05
-1.41135237988319e-05
-5.49036773583908e-05
-3.98692095171146e-05
-2.53224957953605e-05
-7.16030294021104e-05
-7.52317502815901e-05
-4.8189186784707e-05
-4.08305186811022e-05
-6.89536003913814e-05
-4.13254972843795e-05
-4.26587165506524e-05
-3.40338718814154e-05
-4.51534130704091e-05
-4.7598771315677e-05
-2.21370628644296e-05
-2.26905164838892e-05
-1.27566234975716e-05
-1.3826954831864e-05
-4.73331808852028e-05
-6.13733395570127e-05
-3.21484402950155e-05
-4.21407142835242e-05
-2.73241975167637e-05
-4.76955681212212e-05
-3.88931874949835e-05
-9.23862596789016e-06
-5.4219208086523e-05
-4.78747875362783e-05
-1.66751344024358e-05
-4.4888028830921e-05
-4.48011141270784e-05
-1.49148841148877e-05
-9.07887480066591e-06
-1.14728610328616e-05
-1.44807085943639e-05
-2.50843297050948e-05
-5.48856521040344e-05
-4.52250514227069e-05
-7.0110576430795e-05
-1.6883245888054e-05
-6.89221419628451e-05
-4.19847437645342e-05
-3.58195582392176e-05
-8.10566831060785e-05
-1.56960802829333e-05
-2.08923628232267e-05
-4.72285250342243e-05
-3.71801685450478e-05
-1.14877633094619e-05
-3.14126188470605e-05
-1.6923497266319e-05
-5.11853577649126e-05
-1.75599525391903e-05
-3.36558457613863e-05
-9.13617213195338e-06
-3.0568590005739e-05
-4.56118021876687e-05
-3.64371890547326e-05
-5.10763616946797e-05
-3.70926173971099e-05
-1.71986765398168e-05
-6.17092637921159e-05
-3.31284155492124e-05
-3.92881405668489e-05
-3.20203734389266e-05
-4.38589669048852e-05
-4.23092470795132e-05
-4.39587889525753e-05
-4.75813058365485e-05
-9.94016234358738e-06
-5.54863555098228e-05
-3.45910443116261e-05
-4.44755037596697e-05
-3.5821866857087e-05
-3.02297029566523e-05
-5.33742884356692e-05
-6.87723583745634e-05
-5.43576339435676e-05
-5.18091317089912e-05
-6.13167623563702e-05
-3.36829789365216e-05
-2.92279345364811e-05
-2.97435097153636e-05
-5.44455728022048e-05
-4.02632079977504e-05
-4.64913279657811e-05
-5.22591295960681e-05
-2.88844798373333e-05
-5.59296968591944e-05
-4.66949862606764e-05
-5.12613884562964e-05
-2.75149269748073e-05
-1.39093831499184e-06
-5.27013605890921e-05
-7.17761143390277e-05
-6.05936075970589e-05
-1.111890202261e-05
-7.68347456807885e-05
-1.95192068800154e-05
-6.89939567143692e-06
-3.92411547660381e-05
-6.46140927425313e-05
4.49563859510836e-07
-4.71897486908829e-05
-2.41222371406453e-05
-3.58387954851427e-05
-5.17623230921583e-05
-4.82592869651622e-05
-6.11002950562455e-06
-4.17393065352095e-05
-1.433112951038e-05
-4.30357689752767e-05
-2.65777186462598e-05
-5.49510647588367e-05
-4.75156057470439e-05
-4.28976513396677e-05
-4.37984638876655e-05
-3.26000584733725e-05
-3.37526430441187e-05
-4.06743303613893e-05
-2.81199827280061e-05
-5.01440295006626e-05
-1.47519775824552e-05
-1.93367504339227e-05
-3.42886328428551e-05
-8.23640301848134e-05
-6.11486973608279e-05
-2.72157606946195e-06
-1.10762505825254e-05
-4.53435214490603e-05
-7.03532247849686e-06
-1.52839072787296e-05
-4.32213110421791e-05
-5.13117219734235e-05
-1.95833066438693e-05
-7.82543041011864e-06
-4.77153806908995e-05
-3.94922618588571e-05
-3.56654342846487e-05
-4.17885659601904e-05
-4.84790275497671e-05
-1.73081215015305e-05
-4.26621734212295e-05
-3.76728351168789e-05
-6.84721290144604e-05
-3.21448454523604e-05
-2.68964047499349e-05
-3.65172922340104e-05
-1.61207169907818e-05
-3.93033596204755e-05
-3.3912359545017e-05
-4.31402546443529e-05
-3.26566993606124e-06
-5.15754145411939e-05
-3.83126547915488e-05
-2.94181645156552e-05
-9.42460970677071e-06
-1.48395316770198e-05
-5.14420697749329e-05
-1.33755900137556e-05
-5.30553353594902e-05
-3.55421500167269e-05
-3.49397901881915e-05
-2.70663769279426e-05
-7.70556904026785e-05
-4.44913396073741e-05
-4.55404991729651e-05
-4.71646455443779e-05
-1.64118188543803e-06
-3.68439466301628e-05
-1.53175719305966e-05
-3.53844154867497e-05
-3.58762918936942e-05
-3.45834653572939e-05
-4.87416085356848e-05
-2.79403054206528e-05
-2.12912350408184e-05
-3.06569881313877e-05
-4.36842221238745e-05
-3.69123295543909e-05
-5.14069946835006e-05
-1.71017665625049e-05
-1.95526218435312e-05
-3.78529493047508e-05
-8.09782940922843e-05
-4.26295467889717e-05
-2.12511336344578e-05
-5.00055253809382e-05
-2.22122308504344e-05
1.21348423644786e-05
-2.261993296426e-05
-3.01956597566793e-05
-2.3780551565475e-05
-5.5357899399369e-05
-7.28332344783971e-05
-5.64995597555653e-05
-2.6260712623768e-05
-2.1768238196893e-05
-6.62353831241897e-05
-2.43713339163675e-05
-4.17415558147482e-05
-4.70865519920536e-05
-3.72205645855475e-05
-4.86687702712336e-05
-2.93217147212441e-05
-1.27295344067671e-05
-3.87710017048497e-05
-6.24232618411429e-05
-2.28872738570574e-05
-5.77874451163352e-05
-4.93572310766276e-05
-4.89836222689537e-05
-5.26478211656696e-05
-2.99802213374273e-05
-9.20058873846022e-06
-5.9920656291697e-05
-4.56821517825697e-05
-3.92462359351014e-05
-5.32883431207391e-05
-3.90811358322793e-05
-4.32449970620906e-05
-4.22305035890682e-05
-4.58004825757854e-05
-2.81442723137561e-05
-4.40651955735141e-05
-3.73610750318808e-05
-1.78864518376879e-05
-2.20132524317285e-05
-4.35812767024641e-05
-1.24475561162248e-05
-3.44203022932881e-05
-2.65289493509201e-05
-1.53997777003473e-06
-1.21477361048044e-06
-4.38125763785311e-05
-3.75625942223204e-05
-4.9849642079002e-05
-1.77448946284524e-05
-1.02311175177131e-05
1.60714082876846e-05
-1.92325850195291e-05
4.49718978556164e-08
-3.41422022242617e-05
-6.65239891952722e-05
-2.65601873757803e-05
-3.28634780856178e-05
-3.24437526323714e-05
-2.59424606932733e-05
-2.42098448284767e-05
-5.33995170987543e-05
-4.54726079308729e-05
-2.59874058350404e-05
-1.2027658394321e-05
-2.83280884551328e-05
-4.30085325745016e-05
-5.02792583486491e-05
-3.75049800141268e-05
-7.37386858781561e-05
-7.53619174513846e-06
-6.84284892785653e-06
-5.8723759194603e-05
-5.29433556523092e-05
-1.06757195955709e-05
-3.42439618301016e-05
1.8111645974993e-05
-3.40060545270255e-05
-4.20748016504066e-05
3.30230320352763e-06
-1.40334559522806e-05
-3.40258439934747e-05
-3.82572661182351e-05
-3.30119868671037e-05
-2.74361734776001e-05
-3.26672537210112e-05
-2.93984055020038e-05
-2.79749245807788e-05
-2.5440920635101e-05
-3.3210720814471e-05
-3.12743649304044e-05
-5.19385970836695e-05
-2.03075344104331e-05
-6.75378661404564e-05
-3.80359382129656e-05
7.33622136947716e-06
-1.71236151326868e-05
-2.94314804005209e-05
-8.23937674003001e-05
8.40457178160944e-06
-5.08726401728928e-05
-1.05346707936093e-05
-1.9978874535496e-05
-2.69219646226647e-05
-2.02405152258652e-05
-3.14435263559607e-05
-5.24253726403503e-05
-3.5790942856787e-05
4.12257734525005e-06
-1.91690504482938e-05
-6.48923454348388e-05
-1.05294825134794e-05
-4.71965832164575e-05
-3.34335309178694e-05
-2.40450020560134e-05
-3.2994530998983e-05
-4.29194055933994e-05
-1.4360419321726e-05
-1.35895794058034e-05
-8.50748484057821e-05
-2.54057384072574e-05
-9.59839454714115e-06
-2.75205166324291e-05
-3.51378801479119e-05
-3.36376635740107e-05
-2.76859558066377e-05
-3.68831038408746e-05
-3.39076934885723e-05
-1.26671228935611e-05
-1.95576104001543e-05
-1.65541534693977e-05
-4.29513331275419e-05
-1.81594728987159e-05
-2.53094231652502e-05
-1.16254381668336e-05
-2.6317580303138e-05
-2.05265434401605e-05
-1.39684660542491e-05
-4.66454896059284e-05
-3.01088660669751e-05
-3.2548444498479e-05
-1.31885622834771e-05
-1.11483597672008e-05
-3.01848368338578e-05
-1.75982267947684e-05
-6.73849988552135e-06
2.75649028785986e-05
-3.0930289738419e-05
-5.15238595135553e-05
-3.96073478979655e-05
-5.61600081475122e-05
2.04411431463497e-07
-1.97577813723289e-05
-4.6552980192889e-05
-4.07337890042731e-05
-4.20663505146732e-05
-5.13390913784144e-05
-1.46225699712782e-05
-5.05649039947493e-05
-5.65168321089588e-05
-2.99697240687942e-05
-5.63272539266261e-05
-7.25676272038513e-06
-3.05863989732409e-05
-6.22238756368003e-05
-2.52861553127278e-05
-2.30441883982609e-05
-2.23112264383809e-05
-1.4507052714198e-05
-5.69115938602925e-05
-3.09502613132546e-05
-4.483126269805e-05
-1.59627329201272e-05
-4.33740585580186e-05
-4.84866867317608e-05
-3.36959669512027e-05
-2.09375490041313e-05
-1.11879973760311e-05
-4.1440613871059e-05
-2.94361288641434e-05
-2.57788585264527e-06
-6.72090198424658e-05
-4.36854865276417e-05
-7.53157940799857e-06
-4.43182692095745e-05
-3.17863227791605e-06
-7.63950626605799e-05
-2.08344046075287e-05
-4.5382702483144e-05
-3.10278496232417e-05
-5.44646187199362e-05
-1.19134598646322e-05
-1.04834392391765e-05
-4.10295095665844e-05
-1.85971027119451e-05
-6.26368640156209e-05
-4.04020133170131e-05
-5.15357808537051e-05
-5.07704226776278e-05
-1.33951793043706e-05
-2.98401426010923e-05
-7.79618065032621e-05
-2.88494118086529e-05
-3.17304370533164e-05
-3.32656783541603e-05
-5.83024386678e-05
-5.43291306905628e-05
-5.76994735952217e-05
-4.53012173440397e-05
-9.57951055854756e-06
4.5261210605721e-06
-1.43076051006954e-05
-1.72498642480578e-05
-5.71245057333574e-05
-3.58221915876604e-05
-5.33757945801419e-05
-4.40967748867397e-05
-2.80963215073607e-05
-6.80514842674601e-05
-4.64203679673162e-05
-1.56947610884047e-05
-5.22490178501221e-05
-3.0330749348771e-05
-2.10646072929274e-05
-2.05343696164256e-05
-1.48236009162594e-05
-2.42035294818231e-05
-2.44669768025065e-05
-4.46663838685952e-05
-6.08842152397372e-05
-2.24331191508182e-06
-5.5975475298722e-05
-2.83235349919581e-05
-3.37617971549267e-05
4.94609187243894e-06
-2.94375647984637e-05
-3.96172577304888e-05
-7.1302759348432e-05
-2.75052423069425e-05
-2.20751041243743e-05
-3.40836295817104e-05
-4.65849883035189e-05
-2.95772358155958e-05
-2.07952260119999e-05
-5.88114285309657e-05
-4.57512385701887e-05
-4.81306350171131e-05
-2.11720323591762e-05
-1.92158231692036e-05
-4.52794772198407e-05
-5.73415019882154e-05
-3.90272526877145e-05
-4.79139087125951e-05
-2.91662470232866e-05
-1.43433955237577e-05
-6.82182754117351e-06
-3.38236044686845e-05
1.72233673111242e-05
-2.98086384909613e-06
-3.39508228729945e-05
-2.87645233015463e-05
-1.02276868543082e-05
-5.68753852351773e-05
-1.99121907156183e-05
-1.02199697334394e-05
-3.93605941551693e-05
-3.20567556603295e-05
-6.55297976582184e-05
-4.90786548823605e-05
-2.4289722299549e-05
-2.10291396311364e-05
-7.29141316486199e-05
-4.56167124819792e-05
-2.23410770449786e-05
-3.17020531608969e-05
-2.50427571313047e-05
-4.62645207362152e-05
-4.51772182726621e-05
-3.80374721248707e-05
4.93905956380196e-06
-1.6778889324246e-05
-9.71304396935679e-06
-6.09553236543091e-05
-3.05856195280176e-05
-4.36402626576672e-05
-6.47441321553932e-05
-2.92431435756822e-05
-3.25234773170744e-05
-2.37862696928947e-05
-3.37577430666286e-05
-1.97800051244269e-05
-3.1705827146988e-05
-1.0830489757672e-05
-2.45358107076641e-05
-7.3931894804954e-05
2.43718873867801e-06
-3.45997817000494e-05
-4.82629797234735e-05
-7.49063403256464e-05
-4.60068524400207e-05
-4.76119146110239e-05
-2.52868028549536e-05
-3.24691244921239e-05
-6.71745606445487e-05
-4.62517224946488e-05
-2.48850759047023e-05
-3.46166987560007e-05
-2.79202960398962e-05
-2.29114215002875e-05
-3.78089321919422e-05
-5.37971517853982e-05
-5.53182751703897e-05
-5.59445211966276e-05
-7.83035819799699e-06
-2.33611414212693e-05
-3.31241221378672e-05
-1.70204346950631e-05
-3.6671264399068e-05
-5.86908299736093e-05
-3.37769369153438e-05
-6.52097610387851e-06
-2.34884063584678e-05
-3.21003149718255e-05
-3.95854825537399e-05
-2.05743616778441e-05
-3.44040066649523e-05
-1.27803818714082e-06
-5.01047756151183e-05
-3.59789591881919e-05
-3.3537798123819e-05
-1.36308225590789e-07
-4.60574429675335e-05
-6.33201665608345e-05
-4.90570763541386e-05
-2.27582887363839e-05
-7.74489016553113e-05
-2.06818182593285e-05
-5.50188054852506e-05
-5.17772698603383e-05
-5.07533621191037e-06
-5.74450146112749e-05
-5.69632778032407e-05
-7.50591470010084e-05
-3.23961770099538e-05
-4.26247148624972e-05
-3.91189049811877e-05
-8.41478239398026e-06
-2.0840966236517e-05
-4.9406028363977e-05
-5.8943685953868e-06
-7.08713087348716e-05
-1.88120340966065e-05
-4.44620744804716e-05
-7.52961151728722e-05
-4.46285003975003e-05
-3.81243147352408e-05
-5.58170309590808e-05
-4.49688195190322e-05
-4.90913440058365e-05
1.98721791396079e-06
-5.04178405156733e-05
-4.96932042234318e-05
-5.6975684167122e-05
-4.73089095453867e-05
-4.50305448667527e-05
-8.9426673570022e-06
-5.11715616909352e-06
-3.18331378435234e-05
-1.22920577525191e-05
-3.35246705795355e-05
-6.53255217596424e-05
-3.9921122808486e-05
1.34270924353457e-05
-2.12743374866888e-05
-3.38808952068538e-05
-2.57046838032304e-05
-5.0463014986995e-05
1.69654651372943e-05
-2.49319829080635e-05
-3.97817942395392e-05
-4.01053028206738e-05
-3.51527948858403e-05
-4.50802775380976e-05
-4.8459108640885e-05
6.8088886322093e-06
-2.8692745937628e-05
-2.46214963202488e-05
-6.68122959170157e-05
-1.06355939474693e-05
-3.17812831103679e-05
8.0956136691949e-07
-6.7857224501541e-05
-2.48136936134776e-05
-4.71110770319815e-05
-5.45374069509543e-05
-4.4167641942018e-05
-4.9176891635684e-05
-3.63053750022116e-05
-1.29222445001712e-05
-2.46197512085836e-05
-4.37908512824919e-05
-2.43637061839497e-05
-4.04014747745724e-05
-4.49630108204074e-05
-1.95376846577478e-05
-4.75301440179848e-05
-5.27563569272339e-05
-5.2161927627029e-05
-4.48834720469788e-05
-2.86635058902067e-05
-8.76274620072365e-06
-2.26017180269181e-05
-2.81839729903235e-05
3.4782114387965e-06
-4.06525208888893e-05
-1.45880743265433e-05
-2.83095187037751e-05
-3.36241816374051e-05
-2.95836880820039e-05
-7.56499513489224e-05
-2.7351125788681e-05
-4.81293083300579e-05
-3.8318537373936e-05
-4.60048696589379e-05
-1.09025909653377e-05
-2.34871221019958e-05
-5.62673440686492e-05
-2.28003094682909e-05
-4.25791274121632e-05
3.02493349771794e-06
-1.59536970557538e-05
-2.72514732402222e-05
5.12125884581111e-06
7.05242675723515e-06
-1.85966812928831e-05
-4.5487415400043e-05
-3.3882787460828e-05
-4.15169982716043e-06
-4.24826168092917e-05
1.22524276878996e-05
-4.17791054897244e-05
-2.46218308273654e-05
-4.2028143132784e-05
-3.84190946821443e-05
-3.86743156467533e-05
-1.23009247909562e-05
-3.13300291629137e-05
-6.72360796031201e-06
-7.88528400438533e-05
-4.79330064646315e-05
-3.38929641721932e-05
-4.45693791093974e-05
-7.15409854863912e-06
-1.01746714250302e-05
-3.68043133144138e-05
-4.9166350085111e-05
-4.10022269403271e-05
-3.61191757971891e-05
-6.06842140632282e-05
-7.9652661408393e-05
-5.5497513171474e-05
-1.88079811233854e-07
-2.6260016442636e-05
-4.99124915177901e-05
-5.47037373993546e-05
-5.59943599247609e-05
-3.57506967272138e-05
-1.20698208775284e-06
-5.25278630580257e-05
2.53810041879872e-06
-1.4369523085702e-05
-5.7962651924069e-05
-1.30346662045957e-05
-5.15955484610975e-05
-7.17790678641097e-05
-4.44323265924089e-05
-4.17319269471652e-05
1.63394502365873e-06
-3.08951525408772e-05
-3.09823778284178e-05
-3.95997711632901e-05
-5.49116861071913e-05
-4.05367043247029e-05
2.73505608715806e-07
-2.35640425237282e-05
-5.64180692714193e-05
-3.02739385770327e-05
-5.59481346797861e-05
-3.34973606991263e-05
-3.2234866443535e-05
-4.50291879344018e-05
-1.08438520934099e-05
-1.82337930928207e-05
-4.7606789813774e-05
-1.65974414285656e-05
-3.54326144725572e-05
-1.11877263910999e-05
-9.09681692701042e-06
-1.84541759374052e-05
-4.36632740241016e-05
-4.26144646123132e-05
-5.04735879485257e-05
-5.72519146192531e-05
-3.53317724782684e-05
1.33120077603383e-06
-4.2740223504211e-05
-7.10483049602626e-05
-1.64144971692573e-05
-4.62679235569681e-05
-6.6716181776468e-05
-2.60808542572849e-05
-3.69185518688909e-05
-6.35785773062198e-05
-8.90082172611374e-06
-4.29607090542066e-05
-3.55374115102186e-05
-2.68513678599522e-05
-6.48477683270674e-05
-4.96447861918867e-05
-5.98019056503577e-05
-1.85915546564261e-05
-3.06086995937285e-05
-3.94597337411742e-05
-6.49580655205444e-05
-3.5695870128912e-05
-4.334635142914e-05
-5.05871551328642e-05
-3.99867070035168e-05
-5.22577315174178e-05
-3.64671743080928e-05
-1.71635733866757e-05
-4.55070412728026e-05
-3.8219420911655e-05
-3.30374565444281e-05
-1.64564141728598e-05
-3.94431814540798e-05
-4.48850843713518e-05
-2.90155935623391e-05
-1.44704890468506e-05
-5.31751984166233e-05
-6.07193809580799e-05
6.30770082064312e-06
-4.71135953017537e-05
-3.03487491361008e-05
-6.88932656540448e-05
-1.02870429808274e-05
3.62033369663475e-06
-2.01547226039996e-05
-4.26656985533463e-05
-1.73306493608568e-05
-2.79114614973634e-05
-1.47745024461462e-05
-2.42743854144364e-06
-4.53598225100166e-05
-4.34672328680383e-05
-3.62747470614165e-05
-9.14833659164977e-06
-6.33846427579743e-05
-1.49701522987789e-05
-3.27871027010087e-05
-1.59922677767009e-05
-2.80503211894542e-05
-4.54924306693842e-05
-1.1676190539524e-05
-1.25904620690835e-05
-1.18826405768153e-05
-3.9227741904046e-05
-1.37113833929564e-05
-1.79342235505532e-05
-3.09286144335498e-05
-2.75459608270052e-05
-2.70774322797413e-05
-4.73246625043823e-05
-5.5502478766113e-05
-4.17109353691772e-05
-3.83342320025713e-05
-4.10249769649113e-05
-6.58381089804156e-05
-6.47685366567393e-05
-2.11830473930299e-05
-9.67641757629218e-06
-8.30819051956591e-06
-3.44132476660027e-05
-2.67947859535007e-05
1.69411745485566e-06
-6.21680227410103e-05
-4.3564764351471e-05
-4.35554720810325e-05
-2.50521004705208e-05
-2.76090199076919e-05
-5.02608529232868e-05
-7.16851944744181e-05
-4.67306462270831e-05
-2.36067569900951e-05
-4.00840596704554e-05
1.85942291981669e-05
-1.27062568837233e-05
-6.75471018573618e-05
-2.12352179589423e-05
-3.14873485276887e-05
-2.46666156560069e-05
-4.22865400023635e-05
-1.48247422602593e-05
-3.28600399426516e-05
-2.25088808031685e-05
-3.41264878684766e-05
-2.8479890760001e-06
-3.53665085898281e-06
-6.60803723604334e-05
-3.30354567851799e-05
1.6076823725622e-06
-4.49957885733148e-05
-2.06915789269594e-05
-1.32624172347026e-05
-5.72540103950732e-05
-2.06471829611835e-05
2.11303456911009e-05
-2.68595052055644e-05
-2.52809142304142e-05
-3.33588727720061e-05
-4.85318341194745e-05
-3.75570822391274e-05
-6.12456710133417e-05
-1.48785931205107e-05
-2.05780484372304e-05
-1.68334478402065e-05
-4.37619025564681e-05
-2.84430838135904e-05
-1.83683521322895e-05
3.78638555893852e-06
-1.04217566570568e-05
-4.33841489968931e-05
-4.56347889114719e-05
-2.46340760823889e-05
-3.21522178319361e-05
-1.71838413742952e-05
-3.54542676267851e-05
-4.03942369366703e-05
-3.60456203175504e-05
-2.64664813089705e-05
-6.68844381804835e-05
-5.65465701590049e-05
-2.31115602063413e-05
-4.9761960711562e-05
-4.308615213566e-05
-7.52899837370179e-05
-5.09880266961201e-05
-2.01017516710964e-05
-3.40253784625161e-05
-7.23857252591461e-06
-7.60309827921383e-06
-8.40621977129508e-05
-5.23965137732898e-05
-3.85862547820118e-05
-4.05390257495472e-05
-3.99157226987935e-05
-4.99813012921593e-05
-5.26135138507741e-05
-8.67774215548712e-05
-3.71477322331693e-05
3.4300955233593e-06
-2.87604002824117e-05
-3.06017118904398e-05
-8.82335473361066e-05
-3.23794435508338e-05
-3.25790408339411e-05
-5.28329066838769e-05
-1.48471110877005e-05
-5.98364666332613e-05
-4.33060266808866e-05
-3.82618886124101e-05
-2.89099589437885e-05
-3.08775446295095e-05
-1.60117256320853e-06
-4.63752083160648e-05
-2.35651494805765e-05
-7.04562843101501e-05
-6.90060461599193e-05
-4.18142949574221e-05
-1.19528723475842e-05
-1.99945277321915e-05
-3.60771668819596e-05
-6.22447869232879e-05
-6.53082318285947e-05
-2.73906039379861e-05
-5.30892363088153e-05
-2.01843569749106e-06
-5.23243437253502e-05
-2.57920614217392e-05
-3.88971300147075e-05
-6.91542526446384e-05
-2.27258706824667e-05
-3.99585516080437e-05
-3.80827843966385e-05
-6.4321528944611e-06
-3.2919961358873e-06
-3.1381184076347e-05
-5.43048489221407e-05
-3.27168703987041e-05
-5.69817187162478e-06
-4.32778738953402e-05
-3.61559317678889e-05
-7.31765221857729e-05
-1.86984665102213e-05
-2.51353363868451e-05
-3.3425848934891e-05
-1.27227850829253e-05
-3.79291663169248e-05
-3.16648212273134e-05
-4.45472079252332e-05
-3.56112769954017e-05
-2.4779907865507e-05
7.05019773762125e-06
-2.55268841345944e-05
-2.31319155270863e-05
-4.19394651743752e-05
-4.73477942763573e-05
-4.60282861434015e-06
-4.49250483445179e-06
-8.80601666209828e-06
-2.27155239712138e-05
-4.33385915891655e-05
-2.82389077730131e-05
-1.76602460729264e-05
-4.19938148777372e-05
-1.15875363374601e-05
-5.13479673825388e-05
-3.11867080292213e-05
-1.17155489208555e-05
-4.04889992274408e-05
-4.63500719788956e-05
-6.19971261449575e-05
-4.17890190839851e-05
-3.27121420025108e-05
-4.98341168328816e-05
-2.18862025467462e-05
-3.36985632788539e-05
-2.05773685652487e-05
-3.93396214779606e-05
-1.81922300155205e-05
-3.55548070752058e-05
-4.63021425683983e-05
-2.83610484619182e-05
-3.38144710256737e-05
-4.84057282456694e-05
-2.8335173231373e-05
-5.61936914631376e-05
-3.39806743882105e-05
-3.43588318504953e-05
-5.03243082997812e-05
-3.15012058875953e-05
-4.98999480048499e-05
-2.40511231880977e-05
-4.06601168331693e-05
1.02508367929699e-05
-1.59477122333783e-05
-3.86145857392489e-05
-4.59931476081736e-05
-4.98419187018467e-05
-8.31150785432234e-06
-4.32720975891967e-05
-4.92374009044788e-05
-5.01216990894398e-05
-3.77544288101681e-05
-1.93742650495333e-05
-2.76866914809553e-05
-2.92333032877193e-05
-3.74966036474189e-05
-1.88006927040026e-05
-4.06034710160939e-05
-1.61796386545583e-05
-4.08318814973369e-05
-6.33310103858651e-05
-4.50373450581148e-05
-3.03700200357192e-05
-7.46034916829613e-06
-4.46026817092422e-05
-1.15900130349366e-05
-7.07693605700087e-05
-4.6851456152936e-05
-2.41255073871916e-05
-2.87805933905666e-05
-3.53440188560182e-05
-3.70659305854025e-05
-7.52162700129734e-06
-6.71253706827365e-05
-4.71041782266952e-05
-1.62012558910509e-05
-1.5454759195647e-05
-5.03905240573658e-05
3.89519543216503e-06
-1.50874337714478e-05
-2.66627180774449e-05
-3.7813950454778e-05
-3.83242001179134e-05
-7.39000445009126e-05
-3.36407330885457e-05
-1.33122170844554e-05
-4.04552678751782e-05
-8.26845591146679e-06
-2.48053073602276e-05
-2.94460682945402e-05
-2.14971274254076e-05
-7.26919268570444e-05
-3.86762662319771e-05
-4.08604795256811e-05
-6.98791936608353e-05
7.63030028615438e-06
-3.94463502368776e-05
-3.63615410205102e-05
-1.81316126549303e-05
-4.8539172173657e-05
-6.57228189342741e-05
-3.25670754479331e-05
-2.81333364198367e-05
-2.76069345864294e-05
-3.76995935753274e-05
-2.74268663605063e-05
-3.68694207180796e-05
-7.80613197978242e-05
-1.63667278510988e-05
-3.45755896900072e-05
-2.7029416048672e-05
-4.34666889376426e-05
-3.06123311701246e-05
-1.87833114986115e-05
-2.65301274271065e-05
-3.48137861737152e-05
-1.9144502501013e-05
-6.32118456972817e-05
-1.60885015996046e-05
-2.49370153007699e-05
-5.0099845210092e-05
-3.09143010436263e-05
-7.84143806598894e-06
-3.97462967536983e-05
-5.00822854236138e-05
-4.56220312304243e-05
-2.32144815692206e-05
-2.21101718219852e-05
-4.46786597461385e-05
-1.3381024319677e-05
-4.37861887263286e-05
-4.63882723282856e-05
-6.78917338206111e-06
-3.31494317256792e-05
-2.32684084895789e-05
-4.82505106163066e-05
-4.72378177334984e-05
-5.07553114908923e-05
-5.17219074340153e-05
-2.79029429421558e-05
-5.16090964901208e-05
-3.84384972522091e-05
-1.71876620355524e-05
-5.56985374349473e-05
-3.03874342956202e-05
-4.99285891629271e-05
-3.37659013608554e-05
-4.39682703571862e-05
-5.79091712133736e-05
-3.58731747313347e-05
-1.73867529186685e-05
-2.08537871728834e-05
-1.36841830047612e-05
-2.86148870499855e-05
-1.8907304635411e-05
-4.22285947317139e-05
-1.95729305775918e-05
-5.09692954314695e-05
-4.33103611673722e-05
-2.556885429995e-05
-5.57325860327976e-05
-3.81878246780964e-05
-4.21478392929408e-06
6.71113945974334e-06
-5.16818849091246e-05
5.11642400530658e-06
-1.29996790561485e-05
-1.58271517346103e-05
-6.13992010224568e-05
-1.75075300847245e-05
-4.99913930568487e-05
2.51752812018833e-08
-7.98045146032833e-05
-2.17327848026778e-05
-3.89802949053433e-05
-6.52478965604152e-05
-2.41322696342262e-05
-3.3320622853022e-05
-5.48461824190527e-05
-7.74897317406132e-05
-6.86965225855176e-05
-5.01260743049539e-06
-1.57488079526978e-05
-1.69008030994332e-05
-4.95009859850293e-05
-2.35894770474282e-05
-6.84974088745674e-05
-6.28103975740922e-05
-6.63403184816976e-05
-3.56485208674398e-05
-1.13156429767308e-05
-3.30797503424105e-05
-1.88408254271064e-05
-2.85010920709561e-05
-3.49380639226678e-05
-4.16198569633912e-05
-4.10019606823775e-05
-4.08548296445016e-05
-4.70467523944466e-05
-5.04120476683516e-05
-4.47482110540761e-05
-4.4926373555642e-05
-1.45488275421826e-05
-5.09346255352406e-05
-2.48719350944687e-05
-1.20430874505087e-05
-2.8342652986965e-05
-2.22132263880656e-05
-3.11248904861712e-05
-4.40181194800019e-05
-3.44787211120813e-05
-1.944032231395e-05
-4.13265505727189e-05
-9.64550154352504e-06
-2.56917562264956e-05
-6.40035606948821e-05
-9.98003770468999e-06
-4.8925875163746e-05
-3.21059609142587e-05
-3.9702768843362e-05
-7.07621318130712e-05
-1.60733755416951e-05
-4.33547433996827e-05
-4.37153375402892e-05
-2.74216047464214e-05
-1.73796043583074e-05
-6.07475385619752e-05
-2.4697766749677e-05
-3.18124186156211e-05
-4.5662034794054e-05
-2.94471075545792e-05
-3.80412496861486e-05
-6.356882467028e-05
-4.19507062421955e-05
-2.55636655821288e-05
-1.771155163858e-05
-2.52947641022629e-05
-4.53469869017735e-06
-4.6034001710163e-05
-1.64100500715064e-05
-3.87734444627655e-05
-1.12295115983865e-05
-3.80308100588547e-05
-1.13593278995127e-05
-2.6351108501486e-05
-7.05539750897152e-05
-5.58413941321666e-05
-2.36751741261076e-05
-2.3926229038762e-05
1.02491192020602e-05
-4.52804363990946e-05
-4.57736629797404e-05
-2.85528947209964e-05
-5.91143980917701e-05
-4.95548613272304e-05
7.98056664659798e-06
-3.40450404103519e-05
-1.42248700721143e-05
-3.1263062595337e-05
-6.05353036550675e-05
-9.5930906250148e-06
-7.01182324363812e-06
-3.32921870803647e-05
-3.90513852364306e-05
-1.11131774295121e-05
-1.54779538529796e-05
-4.65270619414027e-05
-3.3135226281834e-05
-4.76021580133497e-05
-4.90870804337668e-05
-2.23948118417928e-05
-4.17269032811557e-05
-5.0177640152544e-05
-3.37336168286377e-05
-7.25593913750546e-05
-3.59558329364721e-06
-2.88444140769662e-05
-3.5061706811627e-05
-2.57182829944441e-05
-4.34046455971019e-05
-1.00069236334747e-05
-7.87157692658198e-05
-3.90576174230197e-05
-3.72239636441186e-05
-6.29431387079041e-05
-3.78772890798815e-05
-2.23398042415558e-05
-3.24663516195003e-05
-2.8026383346378e-05
-1.82068787732714e-05
-2.32655709187368e-05
-3.20679257765452e-05
-1.13505673056814e-05
-3.60381304041027e-05
-3.7354831344968e-05
-4.05863125818913e-05
-2.32409763701137e-05
-6.47281072379472e-05
-5.53051765667191e-05
-1.33439243245847e-05
-5.21613328801702e-05
-3.65187657020411e-05
-6.54024618487362e-05
-5.37805657055679e-05
-6.97174534708617e-05
-6.75764082326399e-06
-3.35403414594992e-05
-5.56269431402566e-05
-3.77653099573169e-05
-3.67754771202467e-05
-4.77977292309993e-06
-3.7627466040341e-05
-5.46838732833124e-05
-2.07810386863931e-05
-2.51655085639906e-05
-2.64362180161557e-05
-4.42608473587494e-05
-1.27102905435343e-05
-4.46698181503183e-05
-1.36817645081312e-05
-1.73885838805768e-05
1.30334442288595e-05
-1.48339340518587e-05
-2.61307914576744e-05
-5.38821078971653e-05
-4.77911046997339e-05
-2.2836618241641e-05
-1.39149699259399e-05
-3.99084068095464e-05
-1.7222804205777e-05
-4.7891722487212e-05
-2.30258116703329e-05
-1.2852218770821e-05
-3.4930996791401e-05
-1.63838691508446e-05
-6.3308288468555e-05
-4.71462271555293e-05
-7.8451196605315e-05
-6.52831029974678e-05
-3.80176991393168e-05
-5.60126035009489e-05
-5.37635880436581e-05
-4.94693269741582e-05
-3.65774503643409e-06
-8.00566198675886e-05
-2.92688631226063e-05
-5.12190592730886e-05
-5.8270309432537e-05
-2.9633347607165e-05
-2.55049689181478e-05
-1.81190850396304e-05
-1.93455709291682e-05
-4.7296245299478e-05
-2.28539468923321e-05
-3.51418901440211e-05
-2.27513901792982e-05
-1.75950073930193e-05
-1.57099344427138e-05
-2.74358703451254e-05
-4.29199618853684e-05
-7.4991404487687e-05
-2.45729440665253e-05
-5.76869620365558e-05
-2.83891782737881e-05
-3.37244521036778e-05
-3.23492863252644e-05
-6.82559363707551e-05
-5.85688523329356e-05
-2.36529169216857e-05
-1.2992983862833e-05
-5.51258868410086e-05
-4.63634388925637e-05
-8.855108860606e-06
-5.26376853392827e-06
-2.98689091398035e-05
-3.59785346358867e-05
-4.03062657734657e-05
-2.30243495823593e-05
-4.98570102335047e-05
-3.31051927436392e-05
-2.45081298062209e-05
-8.22269077192402e-05
-4.16769290673963e-05
-4.00294974160012e-05
-8.14641633794483e-06
-4.68253369680004e-05
1.06665985410748e-06
-3.62359109511126e-05
-2.02055418319484e-05
-2.88933099242512e-05
9.12440011683495e-06
-3.62537711336956e-05
-3.63681404278082e-05
-5.19169084262655e-05
-3.26615628504837e-05
-1.71476947905979e-05
2.84642857002524e-06
-3.20474540146308e-05
-6.90643738202044e-05
-4.62485794628192e-05
-2.30415329950891e-05
-8.06213097275787e-06
-4.8173679645222e-05
-3.83644049068416e-05
-4.63318509275712e-05
-3.65240513560092e-05
-5.87048486651232e-05
-1.0007781831894e-05
-6.20348248519164e-06
-3.31311743757465e-05
-3.76753798845887e-05
-3.99437398062039e-05
-3.69959774084249e-05
-3.06639495401255e-05
-3.51547256823076e-05
-2.70188406605444e-05
-1.51930790223847e-05
-7.46850925090047e-06
-3.52452168038498e-05
-3.20823166592119e-05
-8.19889178458998e-06
-2.85938650790611e-05
-2.58722555708537e-05
-3.66136591557943e-05
-3.8802924355628e-05
-4.58433369556588e-05
-2.17825418749556e-05
-2.79719129063597e-05
-2.65158004868021e-05
-1.08173999965249e-05
-3.11775600640227e-05
-4.79282368460626e-05
-5.41424146716191e-05
-3.62251111811809e-05
-2.08904641773143e-05
-1.33002609704582e-05
-6.49506124293858e-06
-4.79261714454854e-05
-3.03637751810386e-05
-4.21492635858325e-05
-4.90333077903213e-05
-3.35853685548975e-05
-4.40476807986229e-05
-2.47239177284147e-05
-5.74692159834296e-05
-5.249120144844e-05
-2.37784749041789e-05
-3.68427803399761e-05
-3.26871683407263e-05
-2.68663666260582e-05
-1.49706060037744e-05
-5.95496108382096e-05
-7.62449966369507e-06
-3.94476126044085e-05
-2.74771165872642e-05
-4.56936833999939e-05
-3.07896511906883e-05
-3.56380398698201e-05
-1.38374351283372e-05
-1.68610336199727e-05
-2.64023289096802e-05
-4.16476547150443e-05
-8.61089039096133e-06
-5.98546492440355e-05
-1.95531079467877e-05
-3.22613381445299e-05
-3.86619949013495e-05
-2.28902847072174e-05
-5.44168260700534e-05
-5.62022917553891e-05
-2.97245175193905e-05
-1.3787590265558e-05
-6.5976239931521e-05
-5.81843757413913e-05
-3.3435791518983e-05
-2.80922911116625e-05
-5.54156179255192e-05
-5.04166079465715e-05
-9.10832287756887e-06
-2.68318874627894e-05
-2.0616616589486e-05
-2.13684280877816e-05
-4.79186093572608e-05
-5.63752521828712e-05
-3.29303603111291e-05
-2.45164125993883e-05
-5.73510730553493e-05
-3.47805175395939e-05
1.8605706255588e-05
-2.987676478957e-05
-2.06354790174906e-05
-3.6438388999774e-05
-1.05542109870177e-05
-1.82525215909325e-05
-2.05401847639074e-05
-2.11984511210279e-05
-3.84866479424125e-05
-2.8836730052209e-05
-2.32131047512338e-05
-2.472396795466e-05
-5.01967386139614e-05
-4.66208965804703e-05
-5.58791871930202e-06
-2.84661472449229e-05
8.57408156019913e-07
-4.92218421172213e-05
-4.06268165500329e-05
-3.0027765415973e-05
-2.85491435711858e-05
-5.0168526174186e-05
-2.80233217756455e-05
-6.48021153733414e-05
-5.43550296454626e-05
-1.85803570365644e-05
-2.22598629441251e-05
-3.68870820209137e-05
-3.65195996173357e-05
-4.42379998683543e-05
-3.37475647655962e-05
-0.000100907717275074
-4.17843950854617e-05
-3.45085828942658e-05
-5.86638733493761e-05
-4.23521307609133e-05
-5.16340985322883e-05
-3.90797958956768e-06
-5.90308681068101e-05
-4.15763133172301e-05
-4.64942742204255e-05
-3.58158663010408e-05
-3.91259452198519e-05
-4.73997773597532e-05
9.63857314030447e-06
-1.52088796792038e-05
-2.97952154973526e-05
-4.44599207881949e-05
-8.74546797263024e-06
-6.96953693386512e-05
-5.2297923206444e-05
-6.70235023461241e-05
-1.67187705722926e-05
-8.68057864645277e-06
-4.87135394612153e-05
-3.91309764649178e-05
-4.00118536787999e-05
-3.15148398064263e-05
-2.56083236950631e-05
-4.51345296551137e-05
-5.81286916209345e-05
-4.78066445315534e-05
-4.95456856161473e-05
-5.35767692402396e-06
-1.8619729965142e-05
-4.66997587011279e-05
-3.13393415047316e-05
-5.11679450129158e-05
1.10919934294381e-05
-2.22268068578449e-05
-3.43630285658011e-05
-3.41383288104519e-05
-1.97495288091257e-05
-3.37586289381808e-05
-4.53856731266768e-05
-4.89386616981218e-05
-3.48019027993389e-05
-2.32404872077252e-06
-7.18681291888064e-05
-3.30243184309373e-05
-2.99285424246503e-05
-2.20652042594948e-05
-4.53723627197412e-05
-7.12308127476174e-05
-4.81520873993173e-05
-4.01883488870467e-05
-2.77340842807441e-05
-3.72628327757616e-05
-7.12084948793841e-06
-6.9173054438663e-05
-1.09627406683536e-05
-2.49751115813936e-05
-5.22068238344754e-05
1.23586578662598e-06
-8.63828628263027e-06
-2.89413066205834e-05
-9.40375129437802e-07
-4.75054472149944e-05
-4.44132291087044e-05
-5.24901924713994e-05
-5.01000783195995e-05
-6.45413405337998e-05
-5.24438204344728e-05
-2.65965177232812e-05
-3.1935541973084e-05
-3.58309673831656e-05
-4.55777630217016e-05
-5.66654694758889e-05
-8.25187938235467e-06
-4.31097702076366e-05
-6.17521553769998e-05
-3.78864853520903e-05
-5.38002613909805e-05
-2.59677540374386e-05
-4.63271233799391e-05
-4.83975991672532e-05
-4.93249888638051e-05
-4.94845316387486e-05
-2.75763298179581e-05
-2.6999781068667e-05
-3.5992847191501e-05
-4.81862746563213e-05
-4.94164291372235e-05
-3.20262090605998e-05
-5.31835446795612e-05
-4.25927433196624e-05
-4.35731739757117e-05
-1.78443734866909e-05
-7.82428137954052e-05
-2.88962508358256e-05
-3.94666232451117e-05
-3.49506140029248e-05
-3.17401866737462e-05
-1.27960873969278e-05
-9.44187912802376e-06
-2.62306553110101e-05
-3.97633154753211e-05
-1.60712301636563e-05
-4.64940871699772e-05
-5.06929675314712e-05
-1.4870305534066e-05
-3.7941794279575e-05
-3.77699968724406e-05
-4.56074088759769e-05
-3.20188571442074e-05
2.83079497100358e-06
-4.52083249048843e-05
-2.47783992341554e-05
-8.46537171861788e-06
-7.85701889801601e-05
-9.87315888052406e-06
-5.00029327998862e-05
-7.24444603660332e-06
-2.63642985028909e-05
-2.52993445860279e-05
-2.72393420904336e-05
-3.25920080668362e-05
-5.44312771533468e-05
-4.28235368499752e-05
-3.96788435234307e-05
-4.93235942811701e-05
-6.43464449297346e-05
-4.81897507229746e-05
-6.05694123416984e-05
-5.48981786354851e-05
-3.26749202692998e-05
-4.36485831360087e-05
-1.7162647580158e-05
-5.11895923065372e-05
-2.51323364211972e-05
-3.01714188390673e-05
-1.74125133463925e-05
-3.26131645600425e-05
-1.41126685940772e-05
-3.99693043689361e-05
-2.07037849969703e-05
-3.50398146419137e-05
-5.08796547719233e-05
-2.00622173827566e-05
-5.08613289181548e-05
-3.19969283163221e-05
-3.57195581532544e-05
-2.99625915290989e-05
2.58162070058255e-06
-1.62882670438407e-05
-4.70919372231443e-05
-1.59992125054488e-05
-6.02220739605083e-05
-2.97631439476361e-05
-3.71714702018984e-05
-8.58253259329054e-05
-4.22289173248988e-06
-4.56284985141784e-05
-6.99811548433207e-06
-3.01650780089482e-05
-1.17334455633917e-05
-6.51925388151428e-05
-1.34276632528802e-05
-3.20161331883009e-05
-1.32667794232006e-05
-7.35087267968972e-05
-9.93157522359376e-06
-2.84036178139097e-05
-2.09596878689548e-05
-1.27330765569884e-05
-1.82288862029247e-05
-4.1571225309406e-05
-4.10567814031439e-05
-1.99862830003476e-05
-3.14527072587226e-05
-7.81099442627054e-05
-4.39775706979565e-05
-6.9109824571224e-05
-4.50754737616078e-05
-1.45256131330365e-05
-5.9647511896142e-06
-3.53437110605833e-05
-4.04184765750719e-05
-5.33357122879724e-05
-2.21527468601777e-05
-5.79494017436793e-06
-5.58481427451434e-05
-1.19876532521172e-05
-8.2616163564139e-05
-6.64726951241578e-05
-4.22773727965682e-05
-4.48976072284072e-05
-2.98728952338243e-05
-3.76501890350835e-05
-3.21520152154005e-05
-5.22566220397268e-05
-2.79898533652342e-05
-5.89693768393572e-05
-4.47132688814134e-05
7.76063529566003e-06
-4.27652014231238e-05
4.47383692495635e-06
-2.34257488853962e-05
-3.81982378694409e-06
-1.79712471574977e-05
-4.73733874299781e-05
-2.35152393418136e-05
-5.43406946688704e-05
-4.10408540595709e-05
-4.5875838156712e-05
-1.70190931703269e-05
2.53073395594846e-05
-4.74618015423462e-05
-5.31820276204309e-05
-3.4289759624198e-05
-2.93712129232445e-05
-4.56462005575691e-05
-4.504833495768e-05
-3.20858183480287e-05
-3.44860001867428e-05
-8.68688938971033e-06
8.30133193431291e-07
-4.50264183918098e-05
-7.54571281639194e-05
-6.13913782796956e-05
-4.67589252186555e-05
-4.28791323890105e-05
-4.49605399976977e-05
-4.58028802190665e-05
-1.68115913472043e-05
-3.96816403969623e-05
-6.22329070043138e-05
2.66591031086882e-06
-2.37921879223356e-05
-3.91079914998579e-05
-1.6450731133595e-05
-3.87330476456367e-05
-3.12159486888845e-05
-4.21019133691249e-05
-3.99490780323616e-05
-3.31986492924761e-05
-3.04984700721643e-05
-4.66192561655896e-05
-2.97844836501376e-05
-3.42615647373814e-05
-5.52243903601776e-05
-3.51201752956503e-05
-4.14531230099638e-06
-4.16761299621742e-05
-5.07932060276177e-05
-4.23117326814233e-05
-2.30481833815439e-05
-2.58490437823213e-05
-3.1071470116529e-05
-6.16481105569363e-05
-3.77117593630391e-05
-3.29121870813933e-05
-3.51115604754576e-05
-5.07046257747199e-05
-3.52620583254885e-05
-1.43283765142226e-05
-3.91351504574274e-05
-4.76880473206996e-05
-4.94458400834808e-05
-2.8249975056114e-05
-2.61150596700486e-05
-2.39043062316537e-05
-1.95559797251029e-05
-1.75966146962948e-05
-3.79168391939923e-05
-4.84095309943165e-06
-3.0296896861395e-05
-1.9583693913852e-05
-3.19571385440289e-05
-3.72784537477245e-05
-7.26998451517504e-05
-3.66365046148124e-05
-8.75960338317036e-06
-3.57644001772728e-06
-4.70718045461989e-05
8.22308993820669e-06
-2.82948932801795e-05
-6.12441096510063e-05
-4.83454932690276e-05
-7.48512980285227e-06
1.32950374324017e-05
-2.25857344830114e-05
-4.40639006247277e-05
-4.52242764884441e-05
-5.21998210116181e-05
-8.53257846862722e-06
-1.68476498419919e-06
-2.48251555996349e-05
-6.57764635989312e-06
-3.06176900684614e-05
-6.53537750924999e-06
-5.61409033033505e-05
-8.23166603906281e-05
-3.27429181361751e-05
-3.4838614334761e-05
-4.72737075522385e-05
-8.37116630996885e-07
-4.25765569706179e-05
-2.05382643501352e-05
-2.04740117671301e-05
-1.68264878644569e-05
-3.73373378371189e-05
-2.57983034065072e-05
-3.01249695555494e-05
-2.1918387004808e-05
-6.55169500425518e-05
-2.00010178299895e-05
-3.83632277292117e-05
-3.42659547199656e-05
-4.90575535352191e-05
-8.2174143796487e-05
-5.35384054502602e-05
-2.49254854689936e-05
-3.34343418429588e-05
-4.96858841664287e-05
-3.09726826985205e-05
-4.56850631111807e-05
-3.29453882506089e-05
-3.45741051091764e-05
-4.48341353945237e-05
-1.16726427833883e-05
-3.67706717408665e-05
-2.77944485055394e-05
-2.1840523543618e-05
1.83799663537116e-05
-6.55802003325123e-05
-6.02721333335123e-05
-6.59930306834287e-06
-3.93011308952727e-05
-1.90107647560221e-05
-5.04571278427669e-05
-3.71191038142165e-05
4.29889471456291e-06
-5.62477516820239e-05
-1.45315622433341e-05
-2.53052842640541e-05
-4.21249581616786e-05
-4.73305183494314e-05
4.31194793107856e-06
-3.51296341100482e-05
-3.58007648697901e-05
-4.25808303175326e-05
-3.44678095566422e-05
-1.3115806006483e-05
-1.52905718058027e-06
1.1535369639312e-06
-1.98293410440245e-05
-6.68545793594205e-05
-1.43634124702422e-05
-2.18001641649687e-05
-3.18230451063687e-05
-6.27801165343858e-05
-2.32996569576895e-05
-3.249403502923e-05
-1.36536484538065e-05
-1.34617373506534e-05
-3.19577764771189e-05
-5.45981054064713e-05
-3.86301585857031e-05
-2.01283627940082e-05
-1.51217177909959e-05
5.10537035623654e-07
-2.23994824686357e-05
-4.65745192287776e-06
-2.52056941070417e-05
-2.56812495369454e-05
-3.89248772466754e-05
-2.59403948626967e-05
-3.46394356937426e-05
-1.38518306623239e-05
-5.9345694707791e-05
-2.05538893475004e-05
-3.40938408215755e-05
-3.81066780005122e-05
-5.0938162200528e-05
-3.43616368965045e-05
1.51989206177041e-06
-3.22087617400979e-05
-5.02008506351448e-06
-4.12264978396734e-05
-1.55271452768588e-05
-1.28735734941151e-05
-4.17233601403146e-05
-2.89108451651413e-05
-1.79985027339495e-06
-6.4340253688929e-05
-3.26695514846039e-05
-6.75470087448699e-06
-3.98937010334981e-05
1.81579646202564e-05
-1.85494850003164e-05
-1.15912005830172e-05
-4.93039909000716e-05
-4.29260625921142e-05
-8.04434903580511e-05
-5.37681984607174e-05
-4.54164455718026e-05
1.19387800032141e-05
-5.48224844120011e-05
-7.11326586834463e-05
-3.96203913118165e-05
-1.08359429155309e-05
-2.46151736550162e-05
-3.91828479902552e-05
-2.56523771989542e-05
-4.20079459530995e-05
-3.75528901632386e-05
-4.66918838901222e-05
-4.14250447099858e-05
-2.02931700312796e-05
-1.68886949695457e-06
-3.37833391071245e-05
-7.41937122872042e-05
-2.68912636730641e-05
-2.51681349583323e-05
-1.61381651675134e-05
-9.9468262599805e-06
-8.07070697648636e-06
-1.66135145532815e-05
-2.40306029616351e-05
-4.74179505369596e-05
-1.04203853062695e-05
-1.34374054755574e-05
-2.35074261917712e-05
-3.7252590519535e-05
-8.63562625885903e-06
-6.28126582272788e-05
-1.13382669634522e-05
1.48948253916272e-07
-1.98446057470406e-05
-1.48951386926509e-05
-5.60153575177233e-05
-2.26424566797749e-05
-4.67044410709514e-05
-2.35540299415681e-05
-2.27953459760051e-05
-1.57988734472553e-05
-1.55984293614346e-05
-1.03886290870003e-05
-2.88879018965919e-05
-2.38225744367933e-05
-2.69352537232629e-05
-5.84361790945226e-05
-2.70294550773859e-06
-4.66037018604747e-05
2.92095787720695e-06
-1.46744837541865e-05
-4.06356119486546e-05
-1.77614085051432e-05
1.24858753529363e-06
-7.63914103065057e-06
-2.22272915046253e-05
1.47016422238077e-05
-3.90390116344738e-05
-4.17211397230178e-05
-3.01621939427589e-05
-2.80594803966372e-05
-7.6570459718934e-05
-1.20025932320942e-05
-4.88997900800004e-05
8.48952513641238e-06
-7.53405886184096e-06
-4.56889075835465e-05
-5.21524779769799e-05
-6.41836449707183e-06
-4.6210845876277e-05
-4.60349575465118e-05
-6.40290421951685e-06
-4.16521436811864e-05
-5.52366376543291e-05
-2.25248946023461e-05
-2.81113879997216e-05
-3.19869761123451e-05
-1.60539366040333e-05
-5.44808302708412e-05
-4.39920558957248e-05
-5.00932177982671e-05
-2.90556220100512e-05
-3.34513708229487e-05
-2.16678022044492e-05
-6.77540463473527e-06
-2.35411351678306e-05
-3.57179768872499e-05
-1.87753859404814e-05
-2.36398141129401e-05
-2.0437322260593e-05
-3.41725181696305e-05
-1.57220314608946e-05
-2.7412836518959e-05
-3.1843876576849e-05
-3.99584384936796e-05
-3.35201393113063e-05
-4.01300690462443e-05
-1.8840204371113e-05
-2.47530475779759e-06
1.23485146146386e-05
-2.48640558921319e-05
-9.43426915258011e-05
-2.26121341981674e-05
-2.12281530395473e-05
-1.96513603016175e-05
-4.11325155654914e-05
-5.23118834850597e-05
-2.62401232630547e-05
-2.05427378858606e-05
-5.59974980090656e-05
-1.23192275721797e-05
-2.99712326135321e-05
-4.78880747020884e-05
-5.39301459751172e-05
-2.01100877483434e-05
-2.58979709139931e-05
-3.11327896302642e-05
-2.18680078299876e-05
-6.09677973092254e-05
-2.28412619908042e-05
-2.09549293640111e-05
-2.89315388350921e-05
-5.40863353053093e-05
-3.2705406569573e-05
-4.60160698027953e-05
-2.52740983517293e-05
-2.40883698904927e-05
-4.30801265994732e-06
-1.79446055216153e-05
-9.42669189568811e-06
-2.13297682303503e-05
-1.56001644048529e-05
-2.25095419696196e-05
-3.88833297032529e-05
-6.8901479066011e-05
-3.20750422129064e-05
-4.21510816002591e-05
-4.65975296262429e-05
-5.72024122109099e-05
-4.72728667135011e-05
-6.18192745434042e-05
-3.19161094378813e-05
-5.2752360886525e-05
-1.87476593572274e-05
-3.25895218867315e-05
-3.92290159140626e-05
-7.19511055945567e-05
-1.0333231012412e-05
-2.60088688788072e-05
-3.69384454049017e-05
-3.13637556351305e-05
-7.17012696208828e-06
-7.99743775479876e-06
-1.46820848732337e-05
-2.59674266444324e-05
-3.75616683101771e-05
-2.15050653880645e-05
-2.71545201197306e-05
-2.65978207312496e-05
-7.40439939291269e-05
-3.15274817652616e-05
-3.12596419201561e-05
-4.74004907623995e-05
-3.68984834371436e-05
-1.72776484432779e-05
-4.27187078359197e-05
-2.56519580073941e-05
-1.6743699669699e-05
-4.61949202393431e-05
-2.86715347579015e-05
-2.15492950649945e-05
-2.27097438908973e-05
-5.70153054011273e-05
-3.47349285574463e-05
-3.7183833518779e-05
-2.34143675107299e-05
-2.5312764135571e-05
2.32356817111304e-06
-1.27957642113063e-05
-9.63616796910969e-06
-8.56507208218614e-06
-1.16172324304451e-05
-3.09899890673509e-05
-4.14508454008043e-05
-4.52075586133222e-05
-3.21813288705029e-05
-2.44402381171742e-05
-1.97330324533436e-05
-3.4030862024015e-05
-4.56996679359208e-05
-6.32862100604058e-05
-4.63222358045634e-05
-4.67179702312109e-05
-4.92144397754371e-05
-7.54885374625112e-05
-4.18118951256271e-05
-4.05072359654468e-05
-4.01984331640396e-05
-4.74691322645624e-05
-2.2613942303496e-05
-1.22351602335108e-05
-7.33298809776216e-05
-4.90256761186033e-05
-2.35622385148234e-05
-2.42400259237846e-05
-1.25302827195972e-05
-6.13883194884775e-05
-5.8026415206475e-05
-6.94031689903432e-06
-1.65961792567805e-05
-5.03119932311094e-05
-2.02892134306821e-05
-3.62261444722799e-05
-2.7688583802554e-05
-1.45945807185235e-05
-5.87889123973585e-05
-2.76209524487993e-05
-1.41465017776568e-05
-4.63489337349678e-05
-5.36734440437646e-05
-6.59250616208637e-05
-4.29664650053251e-05
-2.14260603507051e-05
-4.41538125225946e-05
-3.68252298550814e-05
-3.15740222781948e-05
-4.77288271487482e-05
-2.86216914391428e-05
-2.9196210158173e-05
-1.73880870867981e-05
-2.73815909689752e-05
-5.10680288897927e-05
-1.60061569396424e-05
-4.34080882571489e-05
-4.25067054552866e-05
-2.88032869399323e-05
-3.59149867031606e-05
-3.45928104387337e-05
-7.22576114297697e-05
-5.6810901191511e-05
-3.77031803274767e-05
-3.09659607011695e-05
-2.10341848240789e-05
-1.7532709571143e-05
-5.99288084966507e-06
-2.99956118981821e-06
-4.01472100496374e-05
-5.61812109548705e-05
-4.27082841991753e-05
-1.2365444845327e-05
-5.73990595816727e-05
-4.83782392030511e-05
-4.2791441359152e-05
-4.69361078796927e-05
-4.59735883107102e-05
-6.55829259876677e-05
-3.76377197867949e-05
-1.90133729552415e-05
-4.11612287463102e-05
-2.52492107993512e-05
-4.72375858977275e-05
-2.77515587890219e-05
-4.70871376801446e-05
-2.92573434176587e-05
-1.36725213419186e-05
-5.68739060470437e-05
-6.76684374526756e-05
-3.82085658474393e-05
-2.42423084950146e-05
-8.44303727408411e-05
-7.4589413198431e-05
-3.9584332453374e-05
-4.76845497305159e-05
-5.0230791966481e-05
9.16011744794341e-06
-2.08036480445179e-05
-3.18078643686934e-05
-9.68200741363875e-07
-6.91427501170993e-05
-3.79981902449835e-05
-8.94224271366488e-07
-3.88118918202956e-06
-4.51064461632672e-05
-6.55007179562605e-05
-1.48152013846157e-05
-3.10913557880905e-05
-3.60079191219094e-05
9.34965322481346e-06
-2.86156297420156e-05
-5.48139120954704e-05
-2.31016596992433e-05
-7.74214136507794e-05
-3.29653145207196e-05
-4.05336827262189e-05
-3.75704166718399e-05
-6.50805620839522e-05
-3.18646647085117e-05
-4.09831036768862e-06
-1.79042369316288e-05
-4.33349571888347e-05
-4.60503994768924e-05
-2.72461923687882e-05
-5.3502239899182e-05
-2.42420587605576e-05
-6.02447630967051e-05
-2.67295919384293e-05
-3.84184172554056e-06
-7.79939508006934e-05
-8.55062088876673e-05
-4.16191932831461e-05
-3.14808978914336e-05
-3.21832495980693e-05
-3.87161834582301e-05
-6.44299513691286e-05
-2.95888162200327e-05
-6.53554194043162e-05
-2.92972861823858e-05
-8.57659514847499e-06
-5.97127874170263e-06
-3.01786637651797e-05
-2.02418858138493e-05
-8.42393734690337e-06
-5.85699888772815e-05
-3.71133609938616e-05
-4.35538960095347e-05
-4.54068999163273e-05
-4.68273376794111e-05
-9.10531190219796e-06
-3.40439498243173e-05
-5.29586721969667e-05
-3.74569777504725e-05
-3.86006740811975e-05
-1.83023422133847e-05
-1.57834725929584e-05
-2.67088498285678e-05
-3.09103452128593e-05
-3.70044978387524e-05
-2.40758621485716e-05
-3.60928393386162e-05
-3.83978333050861e-05
-4.86424916204079e-05
-1.88662783795085e-05
-1.16064936498196e-05
-3.16491256683801e-05
-5.11111557490939e-05
-2.78632621833902e-05
-4.85471892713996e-05
-2.26822505090668e-05
-3.20893022961695e-05
-6.60300220128702e-05
-7.13840591966106e-05
-2.83025397562245e-05
-2.36952771546282e-05
-6.33271102959991e-05
-4.0211603271714e-06
-7.58669120848614e-06
-1.73317047676465e-05
-3.7554617577432e-05
-1.61986769841922e-05
-2.09386380997781e-05
-3.28390248596039e-05
-4.08257508793296e-05
-3.96590473357257e-05
-2.28167183918624e-05
-3.50628028999427e-05
-4.84645482973205e-05
-7.2229990081593e-05
-4.00912992999693e-05
-7.89457822777639e-06
1.85013158831172e-05
-5.08424846685453e-05
-9.5335888523856e-06
-6.68765653953572e-05
-4.82400787885039e-05
-2.99696146089107e-05
-1.13582131195891e-05
-6.98262003209785e-05
-2.98562332657402e-05
-5.38964628532893e-05
-1.44861301484455e-05
-2.98898712325007e-05
-5.4829188987056e-05
-6.00302127830756e-05
-1.68173998561658e-05
-5.08337668223699e-05
-4.88067290234338e-05
-4.58836502868195e-05
-1.59349605245726e-05
-3.99853291294207e-05
7.14032890981751e-06
-3.32004623970436e-05
1.69438814018639e-05
-3.73920197908935e-05
-5.23819963308662e-05
-1.84889112437385e-05
-2.72202082431735e-05
-3.17458423473049e-05
-6.66513294828587e-06
-5.80951309107203e-05
-4.38091702612774e-05
-1.67777449754764e-05
-4.23862570693342e-05
-1.98475752688826e-05
-5.52716768832658e-05
-4.16359184570219e-05
-2.09928814590912e-05
-4.64581504007042e-05
-2.09643460554872e-06
-1.82862772884323e-05
-2.95781041276047e-05
-5.28849559988288e-05
-5.35109729127709e-05
-3.67110203744351e-05
-3.49807629788251e-05
-3.23938239554748e-05
-4.05826929231612e-05
-2.84256502147655e-05
-3.39047804461675e-05
1.41429044348956e-05
-2.41219191156674e-05
-9.80218317020101e-05
-5.32505724514312e-05
-1.50967078778808e-05
-3.07313544623676e-05
-3.69297562835917e-05
-2.33653915801432e-05
-5.74018969951763e-06
-7.45643776671899e-05
-1.70115209791104e-06
-5.14496733856182e-05
-3.75617873882225e-05
-4.83496073276838e-05
-2.77120373209909e-05
7.03286736105065e-06
-3.58912917144953e-05
-3.04654370866095e-05
-7.78614627546165e-05
3.9377293707295e-06
-6.45243190578686e-05
-2.76025999841962e-05
-2.02380580811703e-05
-1.19251652570087e-05
-2.9515181525555e-05
-9.55342324803518e-06
-1.5821349411756e-05
-3.18910241380818e-05
-5.03839413053664e-05
-3.22709491225852e-05
-5.73625725785965e-05
-2.79923150111965e-05
-9.25859521986534e-06
-3.92435819623439e-05
-2.36934153315697e-05
-5.54152883481602e-05
-2.07257239665945e-05
-5.9640576044607e-06
-1.78766675714258e-07
-3.31608265715466e-05
-5.12778084471545e-05
-4.00933981065274e-05
-4.27259979256103e-05
-2.73923054478686e-07
-8.68507510636121e-06
-6.1383403661882e-05
-1.61461974351072e-05
-5.26051600365e-05
-4.68228776382503e-05
-2.70595389752013e-05
-4.55491501136125e-05
-1.55818129770222e-05
-1.96826874060416e-05
-4.15989596076168e-05
-4.44745593535243e-05
-4.45735769634771e-05
-5.20518400200928e-05
-6.03224515016922e-05
-7.57698056708562e-06
-2.60989907958163e-05
-4.97107647298618e-05
-5.24473478135839e-05
1.40915813262838e-05
-3.2488726752415e-05
-3.44565520293338e-05
-1.93571527797787e-05
-1.28957746281936e-05
-2.65990596681234e-05
-4.68146559872131e-05
-2.36377310735755e-05
-3.92372999970625e-05
-5.92083998164213e-05
-2.81102001925249e-05
-2.30860858114797e-05
-3.91619757888599e-05
-1.35479915599447e-05
-1.22606026032284e-05
-3.07976712364534e-05
-3.38147800326259e-05
-5.05861271399223e-05
-2.68126874702901e-05
-6.6290386168877e-05
-5.6643878741669e-05
-6.47240920179125e-06
-2.63091045259732e-05
-1.86713363456788e-05
-1.5321824955899e-05
-5.50550350746363e-05
-3.69633544541809e-05
-2.30357125536972e-05
-1.15658136460578e-05
-2.77681836812332e-05
-2.46489904704154e-05
-4.92923974910737e-05
-1.04079133380653e-05
-5.63687194433653e-05
-1.47250482551105e-05
-5.72328617674788e-05
-3.72826400391661e-05
-5.11188327848376e-05
-8.89864405660593e-06
-4.09775393198559e-05
1.51329470756207e-05
-3.42013673752104e-05
-6.38820025341759e-06
-2.50715933034294e-05
-3.21377202355399e-05
-2.39619553475205e-05
-3.50155666330753e-05
-4.52135935180769e-05
-3.91845751030304e-05
-2.7223543396254e-05
-3.10451428106057e-05
-2.94008294648324e-05
-3.25463602713384e-05
-4.16310202176667e-05
-3.1627838635627e-05
-4.75789277739044e-05
-3.93432480832179e-05
-2.09844456246445e-05
-3.92966327406303e-05
-3.63553584751578e-05
-3.40986729940945e-05
-4.90527001259651e-05
-1.01016496549554e-06
-1.30540155963653e-05
-2.49963675441635e-05
-4.43703327303734e-05
-5.58676008351648e-05
-4.18596130529515e-06
-4.35670140796981e-05
-1.52116190128686e-05
-3.00505994969272e-05
-1.75937171881398e-05
-3.74898999660152e-05
-2.49355404747704e-05
-7.37799019282708e-06
-5.40331233566578e-05
-5.1501911912864e-05
-4.09179636261647e-05
-1.42519694369687e-05
-4.6147473300668e-05
-4.77631891854841e-05
-4.79158135473815e-05
-4.83609697539909e-05
-9.56407479007699e-06
-7.38691960852869e-05
-6.54020711385155e-05
-4.18402321419109e-05
-4.72649253465679e-05
-5.99623566538697e-05
-5.19465513021789e-05
-7.38154003703944e-06
-1.83005087353461e-05
-3.74995481538568e-05
-2.19099949395723e-05
1.78432406008001e-06
-6.054784812516e-05
-7.0415513199095e-05
-4.28036439070702e-05
-5.28981418300793e-05
-1.27280816329894e-05
-3.07793312226663e-05
-3.2007060233143e-05
-5.52274027865974e-05
-1.7281083964118e-05
-7.26340923894578e-05
-5.3873443739397e-05
-1.09257825770168e-05
-3.08363421770465e-05
-1.96715653904534e-05
-3.04348621977037e-05
-1.37114075733695e-05
-3.09503904018515e-05
-2.88063709528114e-05
-4.99599469453617e-05
-2.0436424604072e-05
-3.90444520024077e-05
-7.55535641549734e-05
-2.0347330414745e-05
-5.51116636581208e-05
-5.88020882072444e-05
-3.55581826767409e-05
-4.05472819858514e-06
-3.65699818519161e-05
-7.13225433799627e-06
-5.82315358894828e-05
-4.77127397260734e-05
-6.40867668327157e-05
-1.47570981746484e-05
-3.1404523598728e-05
-3.40817520397259e-05
-3.23981521246393e-05
-2.39129338513904e-05
-3.04114715499183e-06
-8.71628108165928e-06
-1.94900794252114e-05
-1.0764037852082e-05
-2.62712217027573e-05
-1.07119289950116e-05
-6.78333707766344e-05
-2.83175207467617e-05
-9.15850685777287e-06
-3.56175692036581e-05
-3.48322254828962e-05
-2.27961060941835e-05
-6.6070623718577e-05
-2.3074701512465e-05
-7.77224736884877e-05
-2.44092982024668e-05
-3.89162650616522e-05
-6.87991260224661e-06
-2.11383127570612e-05
-1.60729098527007e-05
-2.0756058136452e-05
-1.99015462636768e-05
-5.7336520930083e-05
-4.23893400017461e-05
-6.22036634641429e-05
-4.29021137185725e-05
-3.15233534357884e-05
-4.16742536775998e-05
-2.60986720236545e-05
-4.8004774621292e-05
-3.82496919994892e-05
-5.94361548311987e-05
-4.64107349800433e-05
-5.98808091289964e-05
1.60322321322363e-05
-3.69641442335588e-05
-1.23861908895572e-05
-3.63855266158834e-05
-3.03383427736791e-05
-3.63917250045077e-05
-2.76009959109785e-05
-5.04364718846539e-05
-2.32815568427475e-05
-2.21565071214545e-05
-3.4426087861523e-05
-6.19263070886402e-05
-8.30663982672333e-05
-4.22478118408776e-05
-1.86581376337135e-05
-3.52364339003512e-05
-4.47265361422495e-05
-5.86687772608206e-06
-3.06042747917841e-05
-4.54852491774485e-05
-5.60168474734813e-05
-2.9586876313783e-05
-3.3841308825577e-05
-2.61475647377411e-05
-5.11523760474452e-05
-2.94982369757818e-05
-4.54859418549422e-05
-8.03052696266949e-05
-7.88914176247428e-05
6.4730586167294e-06
-1.75227810389101e-05
-1.22541439104282e-05
-1.94552038562164e-05
-1.62726006383959e-05
-6.57500902110727e-05
-1.48385276985291e-05
-1.92438345488479e-05
-4.51790279232239e-05
-3.71233555558128e-05
5.757743713922e-06
-2.34068741316037e-05
-4.40893888768344e-05
-7.51993657727688e-05
-5.85104011858605e-05
-1.99664295512145e-05
-2.7827935597672e-05
-2.69453189415217e-05
-1.35088168583848e-06
-2.40161466446275e-05
-1.57235476425339e-05
-6.45803638575301e-05
1.55214600889881e-05
-1.7784862357284e-05
-4.61600010662293e-05
-4.09164011992982e-05
-2.58918327517602e-05
-6.9519914144204e-05
-6.91904430240745e-05
-3.50431525285461e-05
-3.04510310162314e-05
-3.97804178127606e-05
-2.00616704451378e-05
-2.8478544281681e-05
-3.90438931726154e-05
-7.04071020417366e-05
-3.19434555027736e-05
-5.75652497161234e-05
-3.49398788527401e-05
-3.56235115897316e-05
-4.65183776996537e-05
-4.70986207578003e-05
5.30011051508997e-06
6.8721711978104e-06
-4.3448015421815e-05
9.66720028233747e-06
-5.7976305556173e-05
-4.15697959670705e-05
-4.09436063095806e-05
-5.64846280887625e-05
-2.57676770486893e-05
-6.24224597156955e-05
-3.78409871390412e-05
-3.05333162335498e-05
-5.67770586532495e-05
-2.0895297896205e-05
-5.31672934410982e-05
-2.39528595380385e-05
-6.08930814656584e-05
-5.35790955665705e-05
-3.87355156321107e-05
-7.42923814911024e-05
-2.50352013917399e-05
-5.64915784215904e-05
-5.49534769919783e-05
-5.19972518702337e-05
-2.23906593165287e-05
-2.3927428987751e-05
-0.000110565549708536
-3.02546669935885e-05
-5.03378098863352e-05
-4.69987478946062e-05
-3.66058732767798e-05
-4.42450253508383e-05
-4.05326399503448e-05
-2.97105517483681e-05
-4.39545235519773e-05
-5.18095384041678e-05
-1.24632994903631e-05
-1.26016642761213e-05
-9.88377768968074e-05
-3.05455037117888e-05
-1.14059667786217e-05
-4.09099353382563e-05
-5.35924273297074e-05
-1.86791523710583e-05
-4.01077944362212e-05
-8.63145683841101e-05
-2.94952074149761e-05
-1.8548717181736e-05
-6.40860247150877e-05
-4.64076549763225e-05
-2.9841685183583e-05
-1.49017188038482e-05
-5.31273202673098e-06
-6.17543116834572e-05
-3.91533922010613e-05
-1.23127936003124e-05
-4.74419434814536e-05
-6.14281685165938e-05
-4.09080058345612e-05
-1.73071340565644e-05
-2.6977552371864e-05
-3.48560332739843e-05
-3.26749377408055e-05
-1.08496546294014e-06
-4.22426488148922e-05
-3.59774268431224e-05
-4.5100748741559e-05
-3.77574022323168e-05
-9.30818421428936e-06
-4.63756909744491e-05
-3.72211441622697e-05
-7.44491028927283e-05
-2.84996754376132e-05
-5.63916665465626e-05
-3.93052764626264e-05
-2.10060175813413e-05
-2.60744773717895e-05
-6.74843409967973e-05
-3.7081086064873e-05
-1.39558221036277e-05
-5.5043469072558e-05
-4.55566839510099e-05
-4.87657006862435e-05
1.51216938627425e-05
-6.20626745543314e-06
-3.18262958788544e-05
-4.99367632219026e-05
-5.59564074598811e-05
-3.76893110621492e-05
-5.24035608966938e-05
-8.31038668110549e-06
-1.7566494278773e-05
-3.20991339131835e-05
-2.50343072940515e-05
-2.23275271534322e-05
-2.71720478682792e-05
-3.69729543611316e-05
-1.5563374420658e-05
-4.38644313583689e-05
-5.22515736813207e-05
-2.09177156195875e-06
-1.30215069554091e-05
-6.53950543203889e-05
-8.22940511637846e-06
-2.61589953861668e-05
-2.84368960087495e-05
-3.77843208758967e-05
-7.70666967326718e-05
-3.89527476170621e-05
-4.59488136280435e-05
-4.27126742039562e-05
-5.09660199229805e-05
-6.10898135121113e-05
-4.02847964181778e-05
-3.28526691435366e-05
-1.55108173660159e-05
-2.92381093518416e-05
-3.75720772654261e-05
-1.51389036184895e-05
-6.95008541094968e-05
6.81463344093221e-06
-2.04912106319496e-05
-2.52634692698069e-05
-1.21754940816444e-05
-2.75043821427203e-05
-5.767674753009e-05
-4.0176431176806e-05
-2.53655132919186e-05
-4.10445392788999e-05
-4.91480653326212e-05
-2.86868935372952e-05
-4.44838138276024e-05
-5.16151763463813e-05
-4.23470335311129e-05
-5.47403370582626e-06
-5.76961421280722e-05
-2.88458065100839e-05
-3.77995708489941e-05
-2.76269333154524e-05
-1.82049542014968e-05
-4.82092901247028e-05
-6.02147398726097e-05
-3.82206012818953e-05
-6.33999687123998e-05
-3.14858219445958e-05
-3.57393971979901e-05
-4.23958171067593e-05
-4.28887087787959e-05
-4.28128099529029e-05
-2.74395430942127e-05
-3.18342137848836e-05
-4.02082899006136e-05
-3.14367434838287e-05
-5.69307472769108e-05
-2.43230133026544e-05
-1.98576561278683e-05
-5.26363663775925e-05
-3.30736018737357e-05
-6.82724402385944e-05
-6.42860998345753e-05
-1.25262073084564e-05
-4.94994754510482e-05
-5.55919855738881e-05
-3.75805131018239e-05
-2.84119204607591e-05
-4.19249489713422e-05
-7.42225819309601e-05
-6.47258903781427e-05
-5.04083711696889e-05
-7.295545468205e-06
-6.09925446012907e-05
-3.06954488070116e-05
1.49648262242302e-05
-2.33965282301267e-05
-3.6980030890915e-05
-7.14548956517488e-05
-1.70668194861637e-05
-3.19420738700652e-05
-3.92724222871341e-05
-1.16823733297801e-05
-2.67581876041754e-05
5.51809194041453e-06
-4.38068544710572e-05
-5.50799494073428e-05
-8.16816663292777e-06
-9.12591460794977e-06
-1.99592621239738e-05
-6.02204336656364e-05
-2.39711801842652e-05
-9.78709173118358e-06
-3.25976544016032e-05
-5.25691849444218e-05
-4.13792607702678e-05
-5.94579303550411e-05
-5.80252860144519e-05
-1.14614234291597e-05
-5.28778421007508e-06
-3.42736925673939e-05
-5.90310361950756e-05
-3.05797288997315e-05
-2.42164430379457e-05
2.37660555923867e-05
-2.21053225964003e-05
-1.64338998329346e-05
-2.74694488375408e-05
-1.08467820938877e-05
-2.39304293274881e-05
-3.78701656287869e-05
-5.25215811538859e-05
-2.95189049271253e-05
-1.45180077648776e-05
-5.14190227300762e-05
-3.26419541176351e-05
-5.23231671149575e-05
-6.08504869037495e-05
-4.13471870608661e-05
-5.62711014477244e-05
2.12271539168034e-05
-6.37222367368743e-05
-2.54817090125668e-05
-2.65758676290331e-05
-6.48441591922591e-05
-7.40217994729982e-06
-6.07743041050472e-05
-7.41888075118238e-05
-6.63201982421956e-05
-4.25917639103316e-05
-4.71288326062797e-05
-2.50405921573427e-05
-3.7098658775864e-05
-1.05068312755484e-05
-4.00667302258781e-05
-1.03919717868644e-05
-6.42391093010905e-05
-3.68649750413393e-05
-2.12429244924269e-05
-7.02257976951335e-05
-3.81842895387772e-05
-4.28443028336874e-05
-3.98666305629794e-05
-8.21372990916006e-05
-3.59437170983358e-05
-1.4035451786241e-05
-4.57483655882187e-05
-5.02697532695712e-05
-3.16579508953653e-05
-5.19692947527951e-05
-5.33765112998353e-05
-3.50267593634063e-05
-5.74346617485149e-05
-4.27950271312065e-05
-4.03942798072364e-05
-4.89095534972337e-05
-1.01355222402759e-05
-3.08805682874199e-05
-1.58277208897951e-05
-2.22641966904363e-05
-4.58078999329361e-05
-5.72570442168625e-05
-3.69271936783011e-05
-4.40070177017043e-05
-2.09175056864481e-05
-9.11597683321885e-06
-4.40357736098572e-05
-4.21917059768956e-05
-2.16211664180477e-05
-5.00779557017776e-05
-2.37079255841549e-05
-2.17492140902655e-05
-5.0646996312922e-05
-4.47098319010326e-05
-3.03403543969867e-05
-4.05301293616774e-05
-1.46080619503199e-05
-4.78465789084774e-05
-2.48047510277933e-05
-5.11054681671502e-05
-5.66393952123838e-05
-3.56105755357803e-05
-4.21438601287724e-05
-3.73953770161866e-05
-2.58984848599353e-05
-4.96873398955397e-05
-2.65355363217717e-05
-3.70633248932927e-05
-4.35560997334874e-05
-3.22827482090338e-05
-5.03377569715785e-05
-2.75978291832502e-05
-4.39806632099257e-05
-1.96782713979224e-05
-2.45908340932741e-06
-4.85872386724183e-05
-5.22112486553993e-05
-3.8859246434022e-05
-8.19336558974468e-06
-8.40134492745618e-05
-5.12859118540689e-05
-2.75868978590905e-05
-4.81329877936215e-05
-5.45029422479592e-05
-5.58308204150852e-05
-4.46967613034272e-05
-2.35955540012848e-05
-3.9922842003862e-05
-2.25483917608155e-05
-5.06095237102673e-05
-1.05065481437979e-06
-4.73328681846858e-05
-1.72168087620507e-05
-3.37112432041554e-05
-2.7872491627155e-05
-3.98529148586179e-05
-2.52739668712311e-05
-5.61607937176517e-05
-4.33873919485436e-05
-5.69328260316093e-05
-2.32283153968636e-05
-6.44979191660582e-05
-1.63320796712373e-05
-2.36332249493229e-05
-4.15288919550097e-05
-2.92757901195702e-05
-4.8209280565442e-05
-5.10760509172827e-05
-2.33553752196983e-05
6.30641398851704e-06
-6.04152310670436e-06
-2.67578628669428e-05
-3.94521823393826e-05
-2.50581070187216e-05
-5.50407467240947e-05
-4.82265370628727e-05
-2.08016881840802e-05
-3.21527125121826e-05
-4.75991009210018e-05
-8.2987455839724e-06
-2.09254431923012e-05
-6.00447566468537e-05
-5.09583479943939e-05
-3.04689774251281e-05
-3.8894911791546e-05
-4.59921577294293e-05
-4.57678128851305e-05
-5.7610716546843e-05
-3.54154410465111e-05
-2.89454138655765e-05
-4.78591161042023e-05
-2.02946158865568e-05
-4.00790856711338e-05
-1.91350694642225e-05
-1.17023493425394e-05
-3.96506707017873e-05
-2.87769180683828e-05
-2.80661296554138e-05
-2.36804333319395e-05
-3.29720361339688e-05
-4.86484426071055e-05
-4.73114668780595e-05
-6.36295793483853e-05
-6.23247589122777e-05
-7.99293828357048e-07
-2.16797497751123e-05
-2.80437820889106e-05
-5.07763564510881e-05
-1.68596526831969e-05
-3.12484260302511e-05
-8.47322657344523e-05
-3.42292036963938e-05
-1.87924131043952e-05
-8.20775982018848e-05
-1.97812008953639e-05
-1.49265668450977e-05
-4.20280588001054e-05
-3.91522224996464e-05
1.76433632992655e-06
-3.63538456798551e-05
-2.46888912947475e-05
-7.4357971513332e-05
-5.94822843558304e-05
-2.24422297164184e-05
-4.80915285917698e-05
-6.2129099782303e-05
-2.18286637768171e-05
-3.31457586787282e-05
-3.47369064796068e-05
-4.04929779327476e-05
-1.61284775272187e-05
-7.43807470745744e-06
-3.32302201674604e-05
-1.57752232419421e-05
-4.65458488743088e-05
-4.18484870959782e-05
-1.53494031057993e-05
-3.72851636991862e-05
-4.5516219768986e-05
-2.22008015909338e-05
-3.15395910026788e-05
-6.49163645192021e-05
-2.34542009052771e-05
-4.1479490699079e-05
-1.10618627985289e-05
-4.30415963493789e-05
-4.86038517222332e-05
-3.85691509319481e-05
-3.7957644450418e-05
-1.86712002284036e-05
-6.41466122009045e-05
-2.89941061980926e-05
8.46457847357734e-06
-2.6525273616333e-05
1.43977650875473e-06
-7.47779397568386e-06
-3.52871741949155e-05
-2.61223443376768e-05
-5.58834638738476e-06
-6.69528000419894e-05
-4.1634566275676e-05
-3.46633651332901e-05
-2.33264151196879e-05
-3.74991967900918e-05
-2.5730140480961e-05
-4.05270317433115e-05
-4.06833491145963e-05
-1.61676225289025e-05
-1.56453354676363e-05
-6.21796798489328e-05
-1.32386015107052e-05
-7.21124684732327e-05
-2.24041654712807e-05
-5.14120020828866e-06
-7.70176445905675e-06
-3.12648797908468e-05
-3.12670324491159e-05
-1.35940945776275e-06
-2.26524042204164e-05
1.00784335160473e-05
-5.56777840116673e-05
-4.52206049209948e-05
-1.95646540461027e-05
4.65074824394163e-06
-1.22474155357934e-05
-5.65176222643849e-05
-4.1359680642474e-05
-3.69640036681203e-05
-1.72461140932646e-05
-4.24282322097525e-05
-5.4311669254866e-05
-3.91231430221023e-07
-2.00632684549996e-05
-4.14137731635905e-05
-3.75028232975221e-05
-4.00630198518573e-05
-1.90013259504458e-05
-6.54683307433724e-05
-1.84865729125678e-05
-4.40061196670317e-05
-4.43264500755762e-05
-2.35647859101734e-05
-1.99653345774579e-05
-3.80469770835508e-05
-5.14482433578914e-06
-8.53457427876847e-06
-3.92007563278117e-05
-3.13720926173213e-05
-3.66268727883006e-05
-2.07092114694149e-05
-4.33748548033233e-05
-5.8488680712876e-05
-3.89694348048798e-05
-4.00508824720034e-05
-3.19634355183004e-05
-1.40456318433023e-05
-2.41597414527507e-05
5.30507176599665e-06
-3.26978119418358e-05
-3.8358513389343e-05
-5.52155433465831e-05
-6.80302211906391e-05
-1.7276358264696e-05
1.8569608011329e-06
-7.08513586175792e-06
-4.64133591736366e-05
-3.08027039337186e-05
-2.63770821918257e-05
-7.63097394971833e-05
-1.77861438476216e-05
-8.6978984418275e-05
-1.44772287011085e-05
-2.40860783605473e-05
-5.49274550704147e-05
-3.81249526202409e-05
-1.96338656195696e-05
-3.65133802859944e-05
-2.66744508874206e-05
-1.79814985440522e-05
-7.09124934007719e-05
-4.7320426227104e-05
-1.63001173010682e-05
-1.99278278511143e-05
-4.78675740882846e-06
-2.70235247488027e-05
-4.52759210343771e-05
-3.67715403601397e-05
-2.59823661500817e-05
-4.19629645459419e-05
-4.81740444920649e-05
-1.59519065607434e-05
-5.21347928240821e-05
-1.85818123380822e-05
-1.71570705391064e-05
-9.00885032359649e-06
-2.20288128344877e-05
-2.42996229668456e-05
-5.69150757076241e-05
-4.23666730239598e-05
-3.05507921350798e-05
-4.84947687369476e-05
-7.9259282667449e-05
-4.38273382997588e-05
-4.41141145553114e-05
-1.23424793221122e-05
-4.04978268569776e-05
-4.06535653913636e-05
-1.91345945582923e-05
-2.67123372925228e-05
-3.75409908540009e-05
-2.38395886341366e-05
-2.03780236180736e-05
-5.33913797121502e-05
-4.06442543027611e-05
-5.6019941501063e-05
-5.92579114074141e-05
-3.63569833487585e-05
8.61650906915234e-06
-2.31780710845989e-05
-2.66336611389115e-05
-4.56418712217786e-05
8.10746291092667e-06
-7.25871147054024e-05
-3.8658343295419e-05
-3.39317837110149e-05
-3.6730257608916e-05
-2.35915223857056e-05
-2.79073450560405e-05
-5.3709727311832e-05
2.83091607790751e-05
-2.99025192393389e-05
-3.46256117483244e-05
-1.36716340178743e-05
-1.80465622127291e-05
-2.68144078452329e-05
-1.4262835712745e-05
-4.19700306160583e-05
-4.13051400738766e-05
-1.6929175529622e-05
-2.51771422705398e-05
-4.4529111413324e-05
-2.42413307197559e-05
1.35010271186094e-05
-4.48561053467282e-05
-4.55131347525407e-05
-4.76253956987822e-05
-4.43054939882355e-06
-4.30404738927158e-05
-5.62197486784782e-05
-2.37362838794149e-05
-3.76317143836446e-05
-2.39746966541963e-05
-3.26354639830772e-05
-2.13128392439381e-05
-0.000105458603531442
-2.22326760202117e-05
-4.76094379928227e-05
-5.19329097191573e-05
-5.55998483110442e-05
-1.76533304153662e-05
-3.99474673964123e-05
-5.91202650712112e-06
-3.17747723114574e-05
-4.10404888657736e-05
-3.19772343960279e-06
-2.18845412831336e-06
-6.53174588793157e-05
-3.95510343924241e-05
-2.90852280421595e-05
-5.49148580493312e-05
-1.07174671546653e-05
-2.0004695987754e-05
-8.89370838600556e-06
-1.85444314917965e-05
-4.72181374176815e-05
-5.17307552058543e-05
-1.44736605859615e-05
-6.60562508767415e-05
-7.40273604604839e-05
-5.9316484114472e-05
-2.11975613261355e-05
-2.30139097100767e-05
-1.1435411638788e-05
-3.32689215448029e-05
-2.72592614809249e-05
-4.8701388925452e-05
-2.58010725623275e-05
-5.39095525289973e-05
-1.51408370531805e-05
-2.34517884982569e-05
-1.84785899151554e-05
-1.72331530769825e-05
-6.84351123559639e-05
-3.541330630395e-05
-1.8552640246483e-05
-5.39813618140294e-05
-1.6885649903272e-06
-2.46869654635998e-05
-6.2571871209628e-05
-2.55861487942121e-05
-3.52019672488761e-05
-2.79773226469633e-05
-7.48632067929211e-05
-5.9852108903882e-05
-3.21366142350375e-05
-1.45044537037994e-05
-3.05616068169998e-05
-1.11488249593177e-05
-3.08843042461605e-05
-3.61409222683028e-05
-3.49814429978093e-05
-6.96274435106792e-05
-2.78204786154851e-06
-4.82920801022638e-05
-4.02113109635116e-05
-1.55442616946299e-05
4.33858790487306e-07
-5.43440144544422e-05
-4.77326198791398e-05
-4.20890197859569e-05
-6.77892445988123e-07
-6.45497910573221e-05
-3.4587503988964e-05
-5.70584860776831e-05
-4.18720031583512e-05
-4.27345964986763e-05
-1.76941159209024e-05
-1.42117217701463e-05
-7.57118889944863e-06
-4.22077135123551e-05
-9.99339655279469e-06
-6.55409079894236e-05
-2.05957518248893e-05
-3.21128995303513e-05
-5.4727167310029e-05
-5.86475357179571e-05
-7.2646777556745e-05
-5.13779386462697e-05
-5.64013979364309e-05
-3.0544640526609e-06
-2.85160124490931e-05
-2.84924016015293e-05
-3.75681119192154e-05
-1.98125543302533e-05
-4.13654520981734e-05
-3.7444582497442e-05
-1.72934307202887e-05
-1.09771831410896e-05
-4.22295553719365e-05
-2.94503470880439e-05
-4.08448152694448e-05
-5.48436882917556e-05
-7.18194694606086e-05
-6.85286349680756e-05
-3.99852697070732e-05
-4.39623592128709e-05
-5.01603455583181e-05
-2.94393770699722e-05
-9.2661246963436e-06
-3.79461674548061e-05
-1.92700734204454e-05
-3.16817657401148e-05
-5.46644375877254e-06
-2.0719850659754e-05
-1.6804266129015e-05
-9.75631509678101e-06
-4.25583979004823e-05
-6.21873338172042e-05
-3.43372296245567e-05
-4.4613026970814e-05
-1.80536376510983e-05
-3.73929257170389e-05
-9.22647533333958e-06
-3.42807791588345e-05
-1.23850228563283e-05
-1.73513036838412e-05
-4.76073308537149e-05
-8.39775031476579e-06
-1.11098916762752e-05
-1.76547215906467e-05
-5.20343578034255e-05
-3.54290433813717e-05
-5.47924995251456e-05
-4.26531453207062e-05
-7.47478455899665e-05
-3.88011282381928e-05
-2.50258468610581e-05
-4.40782114184517e-05
-4.09094659468991e-05
-3.02261731884167e-05
-7.13691274422043e-05
-4.80456662565719e-05
-4.4265217066456e-05
-5.67786833964458e-05
-7.73396993870272e-05
-1.75445605952765e-05
-4.97875073369049e-05
-2.73370525755539e-05
-4.76626555917329e-05
-1.37114366245655e-05
-3.19367312021209e-05
-3.19528108863505e-05
-1.09659431278003e-05
-6.57285114044643e-05
-3.36635978583195e-05
-4.63977878413299e-05
-3.99833806667862e-05
-2.73006235026356e-05
-1.28770542899163e-05
-3.56111083459476e-05
-5.39901093557051e-05
-5.30974911980076e-05
-3.05295946600783e-06
-2.15832366081232e-05
-5.33137353620539e-05
-4.1068043361515e-05
-1.49625501460917e-05
-1.95653339186507e-05
-5.28283548065376e-05
-4.44076688671033e-05
-3.2831464348754e-05
-1.52831999234961e-05
-4.18233474427636e-05
-7.05959895520899e-05
-2.75594405420785e-05
-2.3417992528634e-05
-2.31371452163998e-05
-4.66675119295877e-05
-2.80205394881937e-05
-4.64882906617537e-05
-4.54159154712871e-05
-2.94388919052159e-05
-8.20562721709534e-05
-2.98668599519849e-05
-2.22555403105029e-05
-4.43628430115232e-05
2.87542718657084e-06
-3.89171474172756e-05
5.60120823226513e-06
-1.69083065879188e-05
-3.09679267360796e-05
-4.48949668763281e-05
-6.4219750140071e-05
-2.51742929420104e-05
-1.94595900141848e-05
-2.62133433618311e-05
-1.75348755401455e-05
1.33609522475519e-06
3.26209868880399e-06
-3.88939977396541e-05
-4.13177524791019e-05
-3.23620805190053e-05
-2.78995008453208e-05
-3.34550714054468e-05
-1.83433022100587e-05
-4.77864177922636e-05
1.38194871988603e-05
-3.09678888821771e-05
2.07985160496943e-06
-1.69064958717889e-05
-2.69416607639926e-05
-2.87831472897656e-05
-3.82786441958865e-05
-7.33697442075195e-05
-9.36095078528917e-06
-2.87967256393275e-05
-3.69550490920287e-06
-1.45366658989768e-05
-3.5027825992142e-05
-2.66854129948859e-05
-6.50673556380532e-05
-1.92872725528078e-05
-2.90266855214477e-05
-3.52857197387294e-05
-2.79458697470672e-05
-2.87582378595903e-05
-7.12254782003927e-05
-4.1740635269382e-05
-3.54734965434348e-05
-2.23694892035163e-05
-6.97985591614233e-06
-2.35119975025769e-05
-4.06887758592763e-05
-2.43280931791261e-05
-3.89936390383836e-05
-1.64070474758375e-05
-3.90806623558827e-05
-2.39586402791847e-05
-5.48033978492771e-05
-3.9323783388076e-05
-2.39637374365888e-05
-2.56101859065499e-05
-1.72045474770377e-05
-3.56972809228845e-05
-3.45590670566361e-06
-1.75114576862262e-05
-3.51626208963517e-05
-5.61332837960849e-06
-6.22977376855768e-05
-2.41294013778543e-05
-1.75710034423872e-05
-2.75540011052975e-05
-5.81368258004651e-05
-2.93898159808462e-05
-2.48504396615198e-05
-3.15231825966231e-05
-3.60088684492446e-05
-6.35630748826122e-05
-1.5616584231927e-05
-2.81212849810872e-05
-1.43056928433769e-05
-5.08300708093968e-05
-4.77604715861743e-05
-2.37006125627819e-05
-2.06041411715512e-05
-4.76165858275158e-05
-6.39016618741155e-06
-4.85850436518413e-05
-4.28226667111829e-05
-8.99823774971871e-06
-1.89191272600589e-05
-2.67841715022201e-05
-1.8474629550033e-05
-4.8366632558532e-05
-1.58159432114407e-05
-2.71959323482253e-05
-4.90692511902517e-05
-5.29428900445484e-05
-3.09935181998794e-05
-3.86543950080156e-05
-4.71636231800443e-05
-3.32989876826008e-05
-5.26478576018306e-05
-3.83782769589049e-05
-2.77890540354999e-05
-6.27037181786662e-05
-3.87053349011829e-05
-1.56031112423208e-05
-2.23359072590974e-05
-3.69995956163624e-05
-3.72488105538066e-05
-4.99556189887963e-05
-4.52614213239967e-05
-2.82318370286997e-05
-4.17870535376848e-05
-1.41030349658305e-05
-3.17870836797653e-05
-3.86393865838923e-05
-6.94103440501725e-05
-4.32935316391024e-05
-4.82075624524009e-05
-2.91048552632733e-05
-4.07745639335217e-05
-3.25757084050818e-05
-1.05232832222412e-05
-7.55069741188739e-05
-2.63878375195685e-05
-2.35959484127236e-05
-4.19462750827945e-05
-2.06787550976143e-05
-1.9805135146088e-05
-4.09807196782066e-05
-6.64217179559647e-06
-4.60185246452392e-05
-4.87650982995726e-05
-8.4192937682439e-05
-2.13289713746154e-05
-1.0556650914182e-05
-3.39156451258771e-05
-3.91725666892188e-05
5.26436269896411e-07
-3.00729300875319e-05
-4.35409053219097e-05
-3.53919632141646e-05
-8.83500800138722e-06
-1.69873189821918e-05
-3.61215708084725e-05
-5.4391056599914e-05
-4.05794435010974e-05
-6.11723515558869e-05
-3.07464940918462e-05
-6.4152770479417e-05
-4.13985068322384e-05
-4.63590651225204e-05
-4.45083902923451e-05
-4.29414788768095e-05
-4.66627704208855e-05
-2.47888807913525e-05
-1.15815243640406e-05
1.01552374632735e-05
-2.39633747733578e-05
-4.59112977264555e-05
-5.17865181555915e-05
-3.16917302776625e-05
-3.31396441388904e-05
-4.04010546895216e-05
-3.97934113864447e-05
-1.36199261973859e-05
-7.02219595263247e-05
-3.87376508676033e-05
-5.65612268249179e-05
-4.64993222956743e-05
-2.7762959317472e-05
8.73204299878888e-06
-4.0636882876299e-05
-4.40342055030218e-05
-5.12950942850766e-05
-7.44227991399249e-06
-2.85147865651719e-05
-6.15346687338729e-06
-2.69553976541686e-05
-2.36147267075203e-05
-7.30513221611666e-06
-3.46723552213916e-05
-3.66410556336658e-05
-1.77702320076092e-05
-5.4053404756526e-05
-1.48083649848422e-05
-4.03867873157733e-05
-3.73334553019918e-05
-6.60418420148889e-05
-4.63558880564093e-05
-3.8445450544807e-05
-4.6087346112861e-05
-3.63790290094539e-05
-5.47845401443268e-05
-2.47705448531521e-05
-4.86821472146907e-05
-2.37769884429342e-05
-4.04873480940462e-05
-3.50888779015679e-05
-3.26126961513743e-05
-1.74577115525719e-05
-3.16180481433015e-06
-5.61388429224692e-05
-1.22079359077432e-07
1.78629155475057e-05
1.58455089584789e-06
-5.62000226517312e-05
-2.44353907516053e-05
-6.83126854681748e-05
-4.77577848314552e-05
3.30691366106762e-05
-2.93608685419869e-05
-2.54517750677809e-05
-3.6843424739239e-05
-2.02304886443898e-05
-7.11866604871243e-06
-2.91530905227645e-05
-2.32057227982222e-05
-7.08801126859894e-05
-4.95415776862829e-05
-3.82814837678401e-05
-6.48404643476847e-05
-8.08486902767455e-06
-5.57266960833837e-06
-3.62370407127087e-05
-2.35991725875706e-05
-5.60362432640363e-05
-4.86953838098993e-05
-1.68883100716501e-05
-4.51892212597828e-05
-1.54362445204109e-05
-4.44202971266371e-05
-9.61245954775357e-06
-3.63838863994362e-06
-2.65760952091361e-05
-2.19419182873207e-05
-4.86741684105092e-05
-5.64830875479039e-05
-2.68715860329966e-05
5.22163851740298e-07
-3.88749166359363e-05
-2.33564398020098e-05
-8.19080959148963e-05
-6.11817305839463e-05
-4.78777493135843e-05
-3.38413852544634e-05
-1.47815962988394e-05
9.30010040040173e-06
-3.27371255171955e-05
-3.65521946484668e-05
-3.76018126533479e-05
-3.66189149445927e-05
-2.64861103004739e-05
-3.46750773280002e-05
-2.16533416652727e-05
-1.4256680757226e-05
-3.19780447245598e-05
-6.05016556480485e-05
-4.90482469927535e-05
-1.03417373526261e-05
-2.87471978217052e-05
-2.40350908891236e-05
-5.09902400196122e-05
-4.69001435410375e-05
-3.7678668660208e-05
-6.98508714763861e-05
-2.73930355466914e-05
-5.55490188309646e-05
-3.43289456354242e-05
-2.17143034515833e-05
-2.74185211595951e-05
-3.15965651526991e-05
-3.88437235434745e-05
-4.71915663232583e-05
-6.23068865916015e-05
-3.7267348426723e-05
-3.19590712688213e-05
-1.13659261540355e-05
-2.32216934014698e-05
-5.15977314167511e-05
-2.96379085031352e-05
-2.81104498506092e-06
-5.16710403478601e-05
-7.20174988792943e-05
-3.45014944834658e-05
6.9049016470512e-06
-4.48413949303924e-05
-5.03797183287971e-05
-6.18256075993419e-05
-5.53144615321304e-05
-2.74493490356375e-06
-1.946868526824e-05
-6.99644644688081e-06
-3.52191256641029e-05
-6.36938091256573e-05
-3.47381703460977e-05
-2.07615448082496e-05
-3.27382100124695e-05
-3.56147782446139e-05
-5.92326594631618e-05
-1.67937680434814e-05
-3.22984972542807e-05
-1.20512111746275e-05
-2.09754677320549e-05
-3.30906654499897e-05
-3.67779418942696e-05
-4.63121404871164e-05
-2.86711176636155e-05
-2.20185021145329e-05
-9.63202805529453e-06
-4.04444284040514e-05
-2.78846840798042e-05
-1.57251675101645e-05
-7.43737492759735e-05
-4.56326544502659e-05
-2.35012166162104e-05
-5.29231090032041e-05
-2.59968387223774e-05
-8.05161996353541e-06
-2.34052099534545e-05
-3.0174387128407e-05
-5.23340123163449e-05
-4.00499281682286e-05
-3.83074170707261e-05
-3.17769037976999e-06
-3.44614507079738e-05
-3.15088815642591e-05
-3.62471639173202e-05
-2.91505185917266e-05
-6.25044203590318e-05
-3.24861782839914e-05
-2.01092488482032e-05
-4.70772746445699e-05
-5.1293054789328e-05
-2.24695956855965e-05
-4.23745541195768e-05
-1.82017299098581e-05
-1.84113208768352e-07
1.94464511903834e-05
-2.91747683068776e-05
-5.431678112507e-05
-2.93181123645167e-05
-4.14265731012231e-05
-5.70585687933898e-05
-5.16287001103385e-05
-3.01184358512784e-06
-3.10005821043216e-05
-1.93823828152058e-05
-2.31788508875355e-05
-1.83094763088636e-05
-3.11443593786453e-05
-6.41095086665252e-05
-2.24353612583431e-05
-4.8605200425441e-05
-2.46988622166279e-05
-1.60596578295677e-05
-2.06927336907152e-05
-3.0398306385558e-05
-3.95993695380056e-05
-2.67348780876898e-05
-2.91211943714383e-05
-3.06368316906402e-05
-4.49203380481241e-05
-5.03392413720264e-05
-7.21976385150485e-05
-2.19146984665239e-05
-3.33518460459458e-05
-4.17189126038323e-05
-1.96173355454248e-05
4.4710924288588e-06
-1.86535069734242e-05
-1.71326860007733e-05
-1.749071638369e-06
-6.93686548819995e-05
-1.19730166511139e-05
-2.38321482817662e-05
-4.73495390959397e-05
-5.3642897285499e-05
-2.26107510033274e-05
-2.78690501423687e-06
-1.97970536722826e-05
-2.30547655228133e-05
-3.85624532538598e-05
-3.02028051009076e-05
-8.93775790579789e-06
-1.37621842227551e-05
-6.28592598224157e-05
-4.56998417895848e-05
-3.64075535823052e-05
-1.95812168170635e-05
-4.82261706130014e-05
-3.8576993915354e-05
-2.70437258443134e-05
-9.16341670989023e-07
-3.70782555934831e-05
-3.09761013619683e-05
-2.70912880646848e-05
-9.43891254713063e-06
-3.4219084250557e-05
-5.77985478513278e-05
-6.7816193821721e-05
-2.31706444478466e-05
-3.26838138107063e-05
-3.82081586368385e-05
-3.84756038727461e-05
-2.26560552959144e-05
-2.3022650956447e-05
-3.48054119343806e-05
-3.03108368458021e-05
-2.22834454272715e-05
-6.45108217365887e-05
-2.11260632098945e-05
-2.45640902156581e-05
-1.32309061347828e-05
-6.18139750701899e-05
-1.36331806348369e-05
3.4408745860886e-06
-1.10888210370576e-05
1.46414675294939e-06
-1.88277943140496e-05
-2.10315031928863e-05
