# Supplementary material for: Research on computational propagation and identification of mine microseismic signals based on deep learning
Source: PLoS One. 2025 Oct 22;20(10):e0334641. doi: 10.1371/journal.pone.0334641 (PMC12543183; doi:10.1371/journal.pone.0334641)
Supplement: S7 Data — (ZIP) [file pone.0334641.s007.zip › 000100900001500.xlsx_0.txt_24.txt.txt]

-2.50466316273193e-05
-4.25187732144451e-05
-3.58354476613765e-05
-3.15851227455833e-05
-1.16845915204318e-05
-1.37506779186208e-06
-1.4736551900767e-05
-1.70844696408228e-05
-2.12684117754481e-05
-2.24947618460744e-05
-3.11896556014955e-05
-4.03945646341958e-05
-1.77285519605269e-05
-2.10902783250962e-05
-2.01420614810867e-05
-4.41876439527094e-05
-3.33495649036616e-05
-4.67439365303924e-06
-6.24255740577597e-05
-1.52725327566539e-05
-3.57591187523945e-05
-2.09416234646864e-05
1.54388642270819e-05
-1.96340520644357e-05
-4.437721387767e-05
-5.00761369535379e-05
-3.31477808983378e-05
-9.0321022259716e-06
-2.38104843742303e-05
3.62352264785229e-06
-2.88714751394389e-05
-4.61658233590841e-05
-4.44971546367088e-05
1.11116738583426e-05
-6.31519193101436e-05
-6.3424375629359e-05
-2.53113257082968e-05
-2.41296252639057e-05
-4.18425502198591e-06
-5.4820359979594e-05
-8.99233670129161e-05
-1.42776210316606e-05
-2.63542076526573e-05
-1.15311557709731e-05
-1.72893828312687e-05
-4.39796244691133e-05
-2.48494944948386e-05
-8.69052864557749e-06
-2.6468378365536e-05
-3.34710773764409e-05
-6.81956821751506e-05
-2.00371109087386e-05
-4.78887439317073e-05
8.4592069130229e-07
-3.72999508526477e-05
-5.00589438783043e-05
-5.80469852000284e-05
-5.7995713583905e-05
-2.15572479246612e-05
-2.70601850246922e-05
-6.02977027650676e-05
-3.91067409802753e-05
-9.85012774179971e-06
-1.84310847626525e-05
-3.66636253855773e-06
-3.61655365809511e-05
-2.08073420063688e-05
-2.25697793572766e-05
-7.27907093822877e-06
-1.53263797914087e-05
-3.95031266082295e-05
-2.48502203118438e-05
-4.13933276290196e-05
-4.17049451833383e-05
-2.80062997792263e-05
-3.40555404544715e-05
-2.91879594578924e-06
-2.74238744101122e-05
-6.59730633207925e-05
-2.5080712669701e-05
-9.02935715136283e-06
-4.7610255625788e-05
-3.55721114587658e-05
-5.11381892432441e-05
-5.61689320734511e-05
-2.3448076436781e-05
-2.71106659517895e-05
-2.91234438506191e-05
-1.18988000966882e-05
-3.95755246546995e-05
-2.77120325308534e-05
-7.83640871442931e-05
-4.90464883181776e-06
-5.13527767779327e-06
-3.4670802963397e-05
-2.20121228499646e-05
-1.2665429385579e-05
-1.5780434650766e-05
-4.04637044096631e-05
-8.27655858538828e-06
-3.89973568718175e-05
-9.56356973980859e-06
-3.89366323905089e-05
-5.44069197866713e-06
-2.66950169937013e-05
-7.3143122615997e-06
-2.10585281583882e-05
-2.55449735920423e-05
-3.36367207166896e-05
-3.08669748888698e-05
-1.79403861952113e-05
-5.37162829725737e-05
-1.18039620943772e-05
-2.03405895484352e-05
-1.90188787354297e-05
-3.21924396164824e-05
-6.40014843987925e-05
-2.88664613486851e-05
-1.92383777032069e-05
-2.84541813365269e-05
-4.07984746692848e-06
-5.93848162696488e-05
-3.21108267343837e-05
-4.43804008049138e-05
-2.20430210694707e-05
-5.26453895331653e-05
-4.13335709255949e-05
-3.01059187858844e-05
-1.97986715768334e-05
-3.3894895849828e-05
-3.1880596743965e-05
-5.2180347596462e-05
-3.83326662895715e-05
-3.11956076351342e-05
-1.21447995080951e-05
-4.53052684066206e-05
-2.57135954261255e-05
-2.88605308058181e-05
-4.1663873139139e-05
-2.0744668572341e-05
-4.40826922123299e-05
-4.40444956336031e-05
-3.50815796737136e-05
-2.84414488643079e-05
-4.9007300255928e-05
-1.55204004684093e-05
-2.99696782551859e-05
-9.60483934276866e-06
-3.3697775684718e-06
-1.85357882144382e-05
-1.49041600764144e-05
-5.45327578234066e-05
-1.0756394367987e-05
-4.17430395287609e-05
-4.09982524183935e-05
-4.86101860457934e-05
-1.80875285140979e-05
-3.49305979317634e-05
-3.88360972098748e-05
-1.37263248839442e-05
-2.76138008113397e-05
-4.06561898151971e-05
-4.5201513374733e-05
-1.43070358283005e-05
-1.97444876548713e-05
-2.91276296387701e-05
-3.65687640183484e-05
-1.87568007239247e-05
-6.17700232796284e-05
-2.24634896606749e-05
-6.90228006815431e-06
-1.85179134234119e-05
-3.30417937788951e-05
-1.09550637995923e-05
-2.40594592190599e-05
-1.47695063946534e-05
-2.32420121403307e-05
-2.34017141292023e-05
-1.04386306677001e-05
-1.11242664986721e-05
-1.33966757638911e-05
-1.05194528464199e-05
-2.12983332481696e-05
-5.44032689624521e-06
5.07177740008813e-06
-3.47535643860467e-05
4.44093728396147e-06
-3.82423778776796e-05
-2.90789186981713e-05
-2.82105034557215e-05
-2.00946249808952e-05
-2.56857045549695e-05
-5.13657486705285e-06
-3.5540574728324e-06
-6.87600339353578e-05
-2.36766596065015e-05
-3.60552191226188e-05
-3.61767887533643e-05
-1.46954445278812e-05
-6.47513414275546e-05
-3.09066028430536e-05
-4.37040958020101e-05
-5.10843831469026e-05
-3.32513303900049e-05
-1.47917766815138e-05
-3.23548842917322e-05
-4.22198525611613e-05
-1.1146325644158e-05
-6.63583665913297e-06
-3.51578046427548e-05
-8.36320043574018e-06
-2.02452839711589e-05
-2.06536071287027e-05
-3.75299695724769e-05
6.27692486384472e-06
-1.74950840071628e-05
-3.334445472932e-05
-4.74188152281728e-05
-7.0061927175778e-06
-4.83819092952635e-05
-3.31497326037108e-05
-2.86665227749885e-05
-5.49343208477806e-05
-3.48722294479308e-05
-2.3817012213556e-05
-3.07691668099102e-05
-7.84115757095666e-06
-5.18703353041506e-05
-3.13845516665619e-05
-2.31697012431735e-05
-3.75201973871353e-05
-6.92388623007441e-05
-1.20602732969935e-05
-1.14037925962014e-05
-5.67020903266312e-05
-5.65485821983565e-05
-4.86501325984453e-05
-3.18211833207673e-05
-2.23904513984812e-05
4.3470828512073e-06
-4.1565261684361e-06
-2.05509845497226e-05
-1.15367842595859e-05
-2.4662482227877e-05
-2.74624906743008e-05
2.85613207450802e-06
-3.70939025656238e-05
-1.69089209935206e-05
-1.07158567969984e-05
-2.60148951575028e-05
-4.28034040086507e-05
-5.61981405248097e-05
-2.67965601904256e-05
-3.66517669653445e-05
-5.59341536149338e-05
-2.83548332195912e-05
-2.95907255994088e-05
-5.69013665361511e-05
-5.12166838886723e-06
-3.17010124059847e-05
-1.29801102892987e-05
-3.89535654631176e-05
-3.33502232276379e-05
-5.3205006207968e-05
-3.83971025829603e-05
-1.42720674107685e-05
-1.14841726178746e-05
-3.16577712309622e-05
-3.68411639321063e-05
-1.87250868651173e-05
-1.25852392462878e-05
-3.44162480483756e-05
-8.35337912624631e-06
-2.53138302738514e-05
-1.87252673416137e-05
-3.8557746509668e-05
-1.83930402991895e-05
-2.4072407602749e-05
-2.82615863707523e-05
-2.22509270147468e-05
-3.71787524773112e-05
-1.28277448508008e-05
-2.56996602578185e-05
-5.63363447827849e-05
-1.43826373957512e-05
-3.58051556648209e-05
-3.88421693641467e-05
-3.17481993385925e-05
-2.91343359105316e-05
-3.66876864424918e-05
-6.86874389729663e-05
9.69217202393943e-06
-4.45997472078401e-05
-4.1646073879823e-05
1.27451552636043e-07
-4.82286147077491e-05
-1.78323035540382e-05
-3.37713724961366e-05
-3.7585218152927e-05
-3.28693541484442e-05
-1.75767367153034e-05
-3.07949723699179e-05
-3.99500423445655e-05
-4.03615728148641e-05
-6.16360509469927e-05
-3.59485824624307e-05
-3.05147826317177e-05
-4.18435084386911e-05
-4.61757297966654e-05
-5.01992981132973e-05
-1.60999982483447e-05
-4.9478706831739e-05
-2.52185947728509e-05
-2.1042802858477e-05
-1.92140096223051e-05
-3.47413217715276e-05
-4.21426292905832e-05
-2.5338824820495e-05
-5.71791238079177e-05
-3.18057872062346e-05
-5.13628272797434e-05
-3.35942055022235e-05
-4.08308576763458e-05
-1.60070595698875e-05
-6.77017748365258e-06
-2.02224360340515e-06
-1.10239135353917e-05
-6.07372744500749e-05
-3.0517758999221e-05
-2.51475821170017e-05
-1.83924883824493e-05
-2.39343275117255e-05
-1.4020942653875e-05
-3.36915161614723e-05
-5.92774671529232e-06
-2.50347695310014e-05
-5.33061526619675e-06
-3.26756524850456e-05
-4.6555359880836e-05
-5.87635250359775e-05
1.65663006667269e-05
-1.19324526818821e-05
-4.22964300874721e-05
-3.21106030386199e-05
-2.5656805833867e-05
-1.76835396038785e-06
-2.5414728922439e-05
-1.41506343547437e-05
-5.96128804643541e-05
-2.27258602484982e-05
-3.15646739976095e-05
-3.7269738636279e-05
-3.31434477467858e-05
-4.09977172075592e-05
-1.34741561501059e-05
-5.08001408825197e-05
-1.65155293090426e-05
-4.23484246777585e-05
-8.38336543233873e-06
-2.19750084601938e-05
5.25754985362181e-06
-1.93504947152385e-05
-7.26409823588381e-06
-1.27300561645642e-05
-3.28845796128042e-05
-1.22771414394946e-05
-4.51695625040572e-05
1.15818960570401e-06
-6.94661419814959e-05
-5.07979862751247e-05
-3.47040947248991e-05
-1.34241181260878e-05
9.99126972654094e-06
-2.58317097737578e-05
-3.84839999187682e-05
-1.08453687367128e-05
-1.64589863611732e-05
-1.31304680625734e-05
-2.14118730863768e-05
-4.63030868604605e-05
-2.53465820060645e-05
-2.87983987257347e-05
-4.78909571668419e-05
-4.96049409267091e-05
-4.85588296796856e-05
-2.77971481113549e-05
-5.67488344375485e-05
-4.54246389858497e-05
-1.99417446683543e-05
-5.16375098470673e-05
-2.74703569415848e-05
-3.80800214046377e-05
-5.42703730113317e-05
-3.38461709860385e-05
-2.03542982688971e-05
-6.29145101741321e-05
-2.89332016523858e-05
-6.47959920166783e-05
-2.01514409838357e-05
-1.552379937676e-05
-2.36251801490659e-05
-3.42366559536803e-05
-5.74022790798406e-05
-2.08914855763285e-05
-3.67938263317166e-06
-2.64016901656829e-05
-3.08440683621676e-05
1.39482066967374e-05
-3.03088454299596e-05
-4.02474772283772e-05
-4.55480044778407e-05
1.2923920281413e-06
-2.32081662782054e-05
-2.00706045057462e-05
-2.41081729602006e-05
-2.11021202263252e-05
-3.15622664352751e-05
-2.19244810165103e-05
-1.79529667404056e-05
-1.3606779938988e-05
-3.72625289317332e-06
-7.88975374078585e-06
-7.06666505362339e-05
-5.12336402663062e-05
3.25003164983045e-06
-2.47783562654357e-05
-2.82069265645703e-05
-6.58451833486944e-06
-4.83339155274867e-05
-4.60657208159706e-05
-1.29377698504891e-05
-5.2027657098333e-05
-1.37020918316318e-05
-1.04052176863261e-05
-3.45126860007698e-05
-1.23546769866877e-05
-5.09580915815562e-05
-2.46328829367475e-05
-5.48181928729836e-06
-7.07933592216858e-06
-2.80444143220217e-05
-4.56863694204455e-05
-1.98628747391714e-05
-4.76867157656784e-05
-6.54759067343644e-06
-2.76904913481054e-05
-2.5995799114135e-05
-3.11996527890592e-05
-3.52860990196037e-05
-5.51255735011352e-05
-2.25045393182102e-05
-2.66893092724298e-05
-2.3248874155423e-05
-4.72587446032625e-05
-6.10818210433372e-06
-7.79839649815975e-06
-3.48813166828412e-05
-2.74914675790205e-05
-4.26835736189935e-05
-1.78315433593344e-05
-2.42095846009606e-05
-4.35946455396518e-05
-3.21664035771678e-05
-3.63420963276159e-05
-4.5763095225022e-05
-3.05628893391259e-05
-1.69542146750959e-05
-2.47151727454777e-05
-4.36131460052579e-05
-1.56829347670746e-05
-4.13762263179469e-05
-3.72135984187356e-05
-1.80363044713316e-05
-2.60778262152591e-05
-2.97271983216233e-05
-5.17348691098111e-05
-2.7640826857539e-05
-3.92924435700239e-05
-6.507123752223e-05
9.46856318599391e-07
-3.32039706819503e-05
3.93914622697284e-06
-3.94479661710827e-05
-3.65679427597624e-05
-2.54845511410008e-05
-5.13325928387104e-05
-2.2772779388987e-05
-3.80359950658001e-05
-1.90739961225902e-05
-1.33960800853638e-05
2.82729688815337e-06
-1.02411256846797e-05
-4.09651456560721e-05
-1.54746982350697e-05
-1.67888854274734e-05
-2.64956142386722e-05
-4.74162339371033e-05
-3.02518476915623e-05
-3.20861847749111e-05
-4.46348538555822e-05
-2.36661240501706e-05
-2.54652506177456e-05
-3.78905541307779e-05
-4.20991229650143e-05
-1.20437600045917e-05
-3.88620017049282e-05
-4.46693458774248e-05
-6.88573621613531e-05
-4.73656859807578e-05
-4.783415842604e-06
-2.80070492242136e-05
-3.46272077427345e-05
-2.7098385692916e-05
-3.65930332507112e-05
-3.79448598037906e-05
1.20545890780785e-05
-4.84428066499585e-05
-2.4781937858529e-05
-3.44262421045536e-05
-4.08318262218101e-06
-2.42731195184336e-05
-2.70304888756488e-05
-3.45269234562126e-05
-3.72822265287997e-05
-4.05399461698914e-05
-2.16027861392724e-05
-1.51327246987427e-05
-3.23669031135415e-05
-2.45082516131533e-05
-1.82235396558554e-05
-1.82516229125028e-05
-4.74953861238552e-05
-4.11596986078813e-05
-2.44193078326383e-05
-1.19117010765327e-05
-2.17613805915644e-05
-4.28188491187027e-05
1.94230653404368e-05
-5.32965160771225e-05
-1.99157057062973e-05
-3.51996214943876e-05
-3.77891774137434e-05
-2.77720934244962e-05
-4.71267848569223e-05
-4.78711934000855e-05
-3.27910475269885e-05
-2.54195015994662e-05
-6.62316369826625e-05
3.18289458784948e-06
-5.09891043873413e-05
-1.03700479583206e-05
-2.40125676909623e-05
-2.54520558604649e-05
-3.29924986245081e-05
-5.97395716635183e-05
-3.49366878532918e-05
-3.4657940259358e-05
-6.57672622115025e-05
-3.65501067217925e-05
-6.19495740500244e-05
-2.65888665004753e-05
-3.36991416446388e-05
-3.38430247298666e-05
-3.40969568590435e-05
-4.32040021818817e-05
-1.7208226543511e-05
-1.61962233002755e-05
-4.48392453889044e-05
-2.96041981301102e-05
-1.19489818542028e-05
-1.64135577658549e-05
-3.89771551556909e-05
-9.36885932690171e-06
-1.33424268677681e-05
-1.51975496907319e-05
-5.19584024555561e-05
-3.71565031005869e-05
-2.31718151358063e-05
-2.08611780967551e-05
-4.07476986667746e-05
-8.41124524459259e-06
-4.81849976789132e-06
-2.65616612973829e-05
-2.92829766172008e-05
-2.51665151707741e-05
-4.36053749835733e-05
-2.23043471735518e-05
-3.59289885892317e-05
-2.20747252985467e-05
-5.77500054514088e-05
-2.8757434967305e-05
-2.95301736772088e-05
-3.12756366755275e-05
-3.21535684546274e-05
-4.05923028301404e-05
4.09780926790858e-06
-2.26158688324173e-05
-2.13025798296864e-05
-4.11881837807774e-05
-4.15108144021146e-05
-2.5236858773701e-05
-3.20597084029694e-05
-4.10358352115691e-05
2.03199826817888e-05
9.9319810430724e-06
-6.19247391690136e-06
-3.87991903097729e-05
-2.5780601924357e-05
-1.97484521278347e-05
-2.28200007327017e-05
-6.35314304118987e-06
-4.71991473194982e-05
-6.21502026427122e-05
-1.38354739672333e-05
-4.54787039895429e-05
-4.18784494373727e-05
-5.26974959216038e-05
-2.31623989102677e-05
-6.99990121772754e-05
-1.87453039602399e-05
-1.36106305889107e-05
-4.93868400582548e-05
-4.01622505851258e-05
-3.42626447270517e-05
-3.11242201086347e-06
-2.22978358112706e-05
-2.11515596153928e-05
-3.63141557212493e-05
-3.18078186258154e-05
-3.51600873182963e-05
-3.07087135084088e-05
-4.19004591715822e-05
-5.31751457845252e-05
-2.68486134998731e-05
-2.06178590215258e-05
-2.93712089001168e-05
-4.42032968480322e-05
-3.8526209577532e-05
-1.76021273071372e-05
-3.43556298388074e-06
-1.50286923238262e-06
-2.32417101588813e-05
-2.17672775883945e-05
-2.46654765632304e-05
-1.59849042877166e-05
-4.87547245448661e-05
-3.95176463322882e-05
-2.86816162651644e-05
-4.2787363281423e-05
-3.5585578848304e-05
-4.41965487015308e-05
-4.01080777515478e-05
-1.0998538062056e-05
-4.30872284279322e-05
-3.49313428594309e-05
-2.94879135199674e-05
-1.34417819112989e-05
-2.45065756126863e-05
4.27599000022456e-06
-1.74173497117542e-05
-6.47046126770771e-05
-6.85745013291659e-06
-5.7316915566983e-05
-1.58357954168065e-05
-3.97586037058816e-05
-4.69049856327578e-06
8.36365649998372e-06
-1.92532026315521e-05
-3.61628916978097e-05
-1.19380091981974e-05
-3.65247863090162e-05
-2.04255036677118e-05
-3.03553924653941e-06
-6.28449446148895e-06
-1.85392259403154e-06
-1.81264707239794e-05
-3.54960072704013e-05
-4.35320959139902e-05
-3.01528194987598e-05
-2.54696110527502e-05
-1.37617913187272e-05
-3.76725970284563e-05
-3.91605536702387e-05
-1.68221545394489e-05
-3.63699905115819e-05
-5.25489382563392e-05
-4.12847175365969e-05
-3.50256976405232e-05
-3.65084157685746e-05
-6.15283630555719e-05
-3.34462346289457e-05
-4.45546896771487e-05
1.30576332086362e-05
-1.17788739305027e-05
-2.26929033319934e-05
-2.43072922448047e-05
-3.78992760488066e-05
-2.35124698169785e-05
-4.16407165306247e-05
-2.8430468646227e-05
-3.35257666738087e-05
4.0014119534979e-06
-1.89213085193488e-05
-2.3162527033323e-05
-2.32705528577468e-05
-1.82093955604761e-05
-2.37673727605623e-05
-4.58869836615805e-05
-4.33738341406916e-05
-4.91928797002853e-05
-1.14612144572896e-05
-4.18725817679569e-05
-4.62862187688054e-05
-3.21630885206454e-05
-2.14121841651874e-05
-7.77503018187258e-06
-9.88170462261091e-06
-3.1728055835964e-05
-8.67105805303105e-06
1.76942128948732e-06
-1.54480443438245e-05
-4.59808019224578e-06
-9.62053751406732e-06
-2.37124434330145e-05
-1.02535468830841e-05
-3.01167136904463e-05
-2.4011039395611e-05
-2.12827019798642e-05
1.33371344107016e-06
-5.35037356454211e-05
-4.70639114427803e-05
-2.51529142470328e-05
-3.89452362757823e-05
-2.12369713397192e-05
-1.57885363188776e-05
-3.77056509445939e-05
-4.94597568339026e-05
-3.84566620908052e-05
-5.94016363420893e-05
-4.33927365221245e-05
-1.60574077715264e-05
-3.50716379909447e-05
-5.8215281595797e-05
-3.0526559225248e-05
-2.37695040765522e-05
-5.05159804717473e-05
-2.80469771644393e-05
-5.15091271137726e-05
-3.22427403762942e-05
-2.61310720988228e-05
-1.01133845291473e-05
-3.13723242460353e-05
-1.51888790656582e-05
8.62552067220897e-07
-2.74653555666835e-05
-6.15301805443045e-05
-2.18232438696156e-05
-3.06125579466356e-05
-2.35246471268332e-05
-4.33639790830825e-05
-7.58349435822553e-06
-2.92757665657322e-05
-2.74041620001972e-05
-2.59535678505476e-05
-4.35829930742466e-05
-1.46098739475363e-05
-8.39322042230654e-06
4.13491322011119e-07
-2.46766190688105e-05
-4.39683478741708e-05
-4.40890981456016e-05
-5.9485841419434e-05
-3.76591792685378e-05
-5.14226079496631e-05
-1.34221244478062e-06
-4.67460875479218e-05
-6.68646086707471e-05
9.29898880703598e-07
-3.24526547381684e-05
-1.9753107855302e-05
-3.45429093544317e-05
-2.20539973903751e-05
-3.7068574216332e-05
-1.56012454112584e-05
-3.97568326534995e-06
-4.33340252395238e-05
-2.37151182734706e-06
-3.81783622427556e-06
-2.3629189108759e-05
-2.17224463171255e-05
-3.23166633771258e-05
-3.44911158113974e-05
-4.04299238811039e-05
-4.30525370834688e-05
-3.29708450700164e-05
-1.67533903416889e-05
-6.98417016226716e-05
-3.38127749159313e-05
-2.99658369285942e-05
-2.67277894806894e-05
-7.16114663884151e-06
-3.24560563453308e-05
7.0567771481452e-06
-3.24518252312925e-05
-2.6243079230236e-05
-5.0712764357469e-05
-3.01943311669989e-05
-2.4933679121897e-05
6.23166894850957e-06
-4.74546140438923e-05
-2.79189265158169e-05
-1.55048963093701e-05
-5.02341226367175e-05
-5.9448208763054e-05
-3.50620719266499e-05
-2.88363484943678e-05
-2.60378217571919e-05
-3.62529451664234e-05
-4.00941987159542e-05
3.47785648168172e-06
-2.8292568279652e-05
-1.43260877252106e-05
-2.82255023608714e-05
1.07000679112309e-06
-2.14276184629247e-05
-6.36194441260497e-06
-2.65428840244626e-05
-3.086532318029e-05
-4.376739325303e-05
-4.30209456991238e-05
-3.68575783247218e-05
-3.59646009591036e-05
-4.06613026731124e-05
2.70657444024972e-05
-4.28226793275041e-05
-2.81247686786481e-05
-6.2561326517943e-05
-1.16687901426469e-05
-3.85108073202228e-05
-3.02424861748978e-05
-3.06730024781267e-05
-2.46244512920834e-05
-1.87787479589704e-05
-4.13133346505858e-06
-3.97748423716497e-05
-1.00237501005956e-05
-4.77133282402854e-05
-3.74284020961867e-05
5.00286866802764e-06
-2.80275843336182e-05
-3.50918290563316e-05
-5.49491744410129e-05
-3.45411006330373e-06
-1.20815000929613e-05
-2.90107667028385e-05
-1.79241909253135e-05
-5.32923402972613e-05
-5.73189479317749e-05
-2.13040572457096e-05
-4.36109637887576e-05
-1.15053524550673e-05
-1.9727548574586e-05
-2.55763709545669e-05
-5.52752802833913e-05
-4.32130365152511e-05
-3.94339859820205e-05
-3.17202913002677e-05
-2.82730047161389e-05
-5.60118247592821e-05
-2.6555349853962e-05
-4.28869835957945e-05
-3.12722203658956e-05
3.45209079484923e-06
-1.23876034885988e-05
-4.88087990579097e-05
-1.33480225616275e-05
-6.05119238041645e-05
-2.04450897134265e-05
-1.78780723434643e-05
-4.81691092421274e-05
-6.52236818731432e-06
2.70794057105828e-06
-3.12053747835133e-05
-1.04154509200795e-05
-3.8005018119079e-05
-6.98182014947288e-05
-6.32091711542245e-05
-3.80006724878865e-05
-1.46443713775224e-05
-3.78779930905623e-05
-2.80858168509012e-05
-5.51893013108851e-05
-5.86038888385457e-05
-2.7161861237431e-05
-2.55434755955989e-05
-1.15568114487716e-05
-4.70483723143407e-06
-3.88751765973887e-05
-1.61139045784778e-05
-3.70367177607336e-05
-2.151768506347e-05
-3.90940437978576e-05
-2.21303028304504e-05
-3.21989508004254e-05
-3.15571428774991e-05
-2.64419636709838e-05
-2.13900748943593e-05
-3.15315444828776e-05
-3.20539542420911e-05
-1.12898339950591e-05
-2.22357190688366e-05
-2.87522720767429e-05
-1.22897165016283e-05
-1.22878886407994e-05
-3.26398982229734e-05
-2.40914342685494e-05
-2.36588963856774e-05
-2.0026181608132e-05
-3.73372910980315e-05
-3.44646616362885e-05
-2.2960438568746e-05
-2.13619342434832e-05
-2.09362200671108e-05
-3.08320054252022e-05
-4.95461087067374e-05
-5.30269144186616e-05
-3.22293817473632e-05
-1.17508136688964e-05
-5.69507934082563e-05
-2.72159967907109e-05
-8.07075058379353e-06
-3.65852930207441e-05
-1.11613760488393e-06
-3.86083008528167e-05
-5.18748546590085e-05
-2.92366220400632e-05
-2.49383603046531e-05
-3.26054189663768e-05
-2.34478576676895e-05
-6.25189653686668e-05
-1.5657062789199e-05
-4.97396293013148e-05
-3.67119015677049e-05
-6.57199639268619e-05
-1.15359312569925e-05
-1.00996320883928e-05
-4.84441078259826e-05
-2.30638320628764e-05
-4.16521403766899e-05
-2.80871647337347e-05
-4.17973462820752e-05
-6.45800003365028e-05
-3.95123322113523e-05
-3.10941079424835e-05
-2.80155892578464e-05
-3.4705530354265e-05
-4.37929027631966e-05
-2.90089237429733e-05
-5.16402401084157e-05
-3.59175332374299e-05
-2.14694971712896e-05
-2.61283075766521e-06
-1.96784418765381e-05
-2.1073062416454e-05
-1.72562591553727e-05
-6.75302199449745e-05
-3.40909984032522e-05
-4.21146886597311e-05
-1.97682291501331e-05
-4.80067770073238e-05
1.28536315586514e-06
-8.90134631712871e-06
-6.51443331257386e-05
-3.02964755480278e-05
-2.42206827906149e-05
-1.78902976288746e-05
-1.73292156061843e-05
-5.38035916354701e-05
-3.74980509343595e-05
-3.33586359877313e-05
-2.61582838216427e-05
-5.35872289167738e-05
-2.48726858518218e-05
-2.75596274904251e-05
-2.25569730363513e-05
-1.33200631464657e-05
-7.62548227028108e-05
-3.25475004631082e-05
-2.57125904275662e-05
-2.85490975619955e-05
-4.74423055070707e-05
-3.92456427961175e-05
1.94109428370791e-06
-1.46062353414227e-05
-1.71576503114821e-05
-2.44466105291371e-05
-2.43581169255607e-05
-2.52085104303424e-05
-5.07752043702502e-05
-2.442746597569e-05
-5.06466157538828e-06
-4.21326780686327e-05
-2.58255306211013e-05
-4.05442430273579e-05
-3.49431817706129e-05
-1.46757257904194e-05
-2.86833268656409e-05
1.02557133237899e-05
-2.35167299141584e-05
-2.31719884070077e-05
-2.53197486420729e-05
-4.02249873240865e-05
-2.35497650112642e-05
-1.26992728720514e-05
1.71383752968846e-05
-3.13487447344617e-05
-5.19899284064858e-05
-3.78269149165603e-05
1.08898195940258e-06
-3.69681509751923e-05
-2.45114239417835e-05
-2.73361055527838e-05
-3.46810570868553e-05
-3.64860480572495e-05
-2.22149205988165e-05
-2.94683377364708e-05
-5.01673354458215e-05
-3.4571592319939e-05
-5.90512189553234e-05
-1.30912971630339e-05
-2.38270665196792e-05
-3.67918097705483e-05
-3.30274777620544e-05
-4.31334663861161e-05
-2.71956154930869e-05
-2.34879857056422e-05
-2.75595371352303e-05
-3.10515418614833e-05
-2.04609567146596e-05
-2.36451286945306e-05
-2.26872542323139e-05
-6.65507406922129e-05
-6.75017770959718e-05
-2.58763686255857e-05
3.74924165931214e-06
-6.54838769976919e-06
-5.62544468433887e-05
-6.14028506024678e-05
-2.14397232943091e-05
-5.41224131868454e-05
-1.14869288648211e-05
-5.18621887202623e-05
1.64583076268335e-06
-3.78318035026972e-05
8.05505064037526e-06
-5.63265583329029e-06
-3.83435226388572e-05
-3.56524969231337e-05
-4.28631088005622e-05
-1.84841907969568e-05
2.58848906878961e-06
-4.39941846532616e-05
-4.28440438502012e-05
-1.35199482458378e-05
-4.83205156685033e-05
-1.02779596864133e-05
-3.08872444775241e-05
-4.48094384257011e-05
-6.06000652796312e-05
-4.96745736339652e-05
-1.48143074607331e-05
-1.55346829856546e-05
-3.31341980324519e-05
-8.39715927636818e-06
-1.26898879947309e-05
-1.96798931042284e-05
-1.3786276321942e-05
-2.77234868391492e-05
-3.37741703122999e-05
-4.33659981782553e-05
-3.75790270728174e-05
-1.85236899372318e-05
-2.66174789317918e-05
-3.24955045089228e-05
-2.60068269918279e-05
-4.20212033298424e-05
-3.70981160907992e-05
-2.17295095405481e-05
-3.47615044895417e-05
-2.64779778217019e-05
-2.9800170278831e-05
-1.284293087597e-05
-1.1798641642118e-05
-4.07298609239314e-05
-3.26811559982648e-05
-4.49775897959796e-05
-6.30831329996354e-05
-3.99389061029747e-05
-3.11074457390601e-05
-1.18735428088321e-05
-2.09294987839884e-05
-3.21899258461538e-05
-3.00785329742441e-05
-1.28410285204957e-05
-4.68026766457633e-05
-5.09048086167635e-05
-2.24919536894946e-05
-3.11003196064237e-05
-2.49571513351923e-05
-3.0310971154358e-05
-2.63480368755934e-05
-5.32305538356057e-05
-3.26178233944807e-05
-4.65762042533366e-05
-5.0634853122268e-05
-5.80931830338044e-05
-4.04500156208327e-05
-2.63239605476061e-05
-2.57396730685837e-05
-1.19733281273027e-05
-2.3538576600811e-05
-4.24521746242044e-05
-4.77732970516846e-05
-1.76288098730953e-06
-1.78386888367669e-05
-2.28330085168104e-05
-5.59104969614456e-05
-1.62080663857781e-05
-4.57038795378465e-05
-4.20635196286154e-05
-2.36479868767706e-05
-2.39616619835471e-05
-4.82926396993036e-05
-3.82230418462727e-05
-3.32077540809543e-05
-1.98365675639017e-05
-2.11362203636102e-05
-5.32499670691005e-05
-1.36434770641001e-05
-3.55100219899824e-05
-4.07183767671811e-05
-2.17669073488376e-05
-2.15939510712214e-05
-4.22811246201639e-05
5.5969278227479e-06
-4.52487347925799e-05
-2.47422098042953e-05
-5.98043302434757e-05
-4.39487994345963e-05
1.29138547573919e-05
-3.20511968972538e-05
-3.17416850895347e-05
-3.4564155814994e-05
-4.87227324659261e-05
-2.57599400438717e-05
-2.35109629485066e-05
-1.10678797000338e-05
-4.71871535720686e-05
-3.4653408988484e-05
-2.93848671299993e-05
-2.58834535719997e-05
-3.30789003768137e-05
-2.27193875366216e-05
-1.36292379993805e-05
-1.4295176522319e-05
-2.5883831522996e-06
-4.79783026284049e-05
-1.20929269521106e-05
-5.00031287777601e-05
-2.01875997043073e-05
-9.69929054010903e-06
5.6739978716539e-06
-2.83417411903928e-05
-8.50294346634703e-07
-3.50786144007797e-05
-4.50026074651759e-05
-2.57545650973833e-05
-1.324874604201e-05
-5.76085140604979e-05
-3.22361279664781e-05
-5.45245991689532e-05
-2.227879496939e-05
-2.43984506657828e-05
-6.38812827358696e-05
-4.07452981418284e-05
9.15411489775926e-07
-3.27048960510481e-05
-4.80212971949738e-05
-2.05917196576925e-05
-4.22659393712957e-05
-2.87154219330889e-05
1.50182692866768e-05
-3.54420859460375e-05
-5.49058414657033e-05
-5.56404253157109e-06
-2.96426102152912e-05
-2.0423635447121e-05
-5.94907256023493e-05
-1.10803975279256e-05
-1.99019824368909e-05
-3.0328611240999e-05
-4.85764451162454e-05
-3.56543736090937e-05
-2.96602463238497e-05
-1.72830501345137e-05
-4.22945862909992e-05
-1.39189760617792e-05
-2.85871641282929e-05
-6.01456840633209e-05
-2.7102286528956e-05
-1.67331297646567e-05
-2.09401810829303e-05
-1.04284124944322e-05
-2.96454287571578e-05
-5.24592149733265e-05
-5.05503683512297e-05
-3.41424240202141e-05
-2.7668214111404e-05
-4.44974233842763e-05
-4.042287122184e-05
-2.77612633117071e-05
-6.00759318774745e-05
-3.27295302741505e-05
-4.31797771550419e-05
-1.07460835842491e-05
-3.91524039971547e-05
-4.82372312643224e-05
-1.07157996530492e-05
-2.12774162846519e-06
-6.3470723025479e-06
-2.22000049745459e-05
-1.6954283285457e-05
-1.92346442506081e-05
-4.95761435616669e-05
1.71329661129862e-05
-2.07939922314717e-05
-1.10459771814674e-05
-4.38853076902423e-05
-3.79531098511787e-05
-4.91065499149155e-05
-2.73217744993669e-05
-2.95082562110276e-05
-3.73030837346037e-05
-3.8191745419728e-05
-2.05677527600304e-05
-5.59833560722884e-05
-6.04031477131713e-05
-2.12276951545567e-05
-3.64021504633264e-05
-3.17910361627272e-05
-6.68728052422558e-05
-3.44568644677538e-05
-9.448296593808e-06
-1.08678666813494e-05
-2.50816870585405e-05
-4.80923639374566e-05
-1.81780229003759e-05
1.09150836808196e-05
1.65830066721202e-05
-4.21392421547682e-05
-3.20031125902807e-05
-5.28356857043687e-05
-3.71913106017928e-05
-2.6418490656966e-05
-5.77613287244734e-05
-2.24140961304945e-05
-9.95932665958951e-06
-4.23803565922937e-05
-4.23760250337738e-05
-2.65808131056318e-05
-3.67069331635231e-05
-3.64942457095067e-05
-6.03924224813352e-05
-7.37541265777177e-06
-4.61276491338069e-05
-4.53158424075853e-05
-2.51556958863021e-05
-3.22090126787094e-05
-3.92980467041113e-05
7.23506886224889e-06
-2.01438663150426e-05
-1.26846111997334e-05
-2.34873275159752e-05
-3.48542818932702e-05
-2.66998709375545e-05
-3.03974050037248e-05
-4.37065947521558e-05
-3.22764504762453e-05
-3.77208756143277e-05
-4.71783772775791e-05
-3.50596853318411e-05
-2.02719206872673e-05
-2.75416314034696e-05
-4.16321835527897e-05
-4.18588639494678e-05
-6.05017673381994e-05
-3.39359152328439e-05
-2.04261230635619e-05
-4.32215889160017e-06
-3.78418606268228e-06
-3.2689516136949e-05
-5.76477546807827e-05
-5.17351533752572e-05
-3.76270981551089e-05
-4.23420755033913e-05
-3.55580203145021e-05
-1.24571432864288e-05
-3.16246224877375e-05
-5.71653040364905e-05
-3.70977540971618e-05
-2.24429504024001e-05
-5.07355754751474e-05
-4.65288799364005e-06
-1.48237634378178e-05
-2.76169979437263e-05
5.4828414787784e-06
-2.77878848360733e-05
-6.41731424151242e-05
-2.64388903727479e-05
-4.93056424102577e-05
-2.00047738659291e-05
-3.78238501028936e-05
-2.99813346862082e-05
-3.06004918316246e-05
-3.13535652713989e-05
-7.67936139624717e-06
-5.90140576964607e-05
-5.36329701303831e-05
-9.44930126941671e-06
-2.79444336443133e-05
-5.40759421802533e-05
-3.57739503828642e-05
-2.938787081365e-05
-3.5986549014862e-05
-2.94721334269621e-05
-1.67453955303939e-05
-4.52820802748144e-05
-6.67029942563809e-05
-8.84668460204072e-06
-2.99922880914688e-05
-2.37248338294535e-05
-2.63381258356463e-05
-4.82119524678981e-05
-2.28906516269153e-05
-3.03553999632624e-05
-4.46717576829578e-05
-3.44346799205759e-05
6.93654387267201e-06
-5.6608587832631e-05
-3.40444595916702e-05
-2.73705963082325e-05
-2.5818046928564e-05
-4.74238266573308e-05
-4.3474828978596e-05
-3.37776798933221e-05
-5.65090849611917e-05
-2.7306936247828e-05
-3.19029822233898e-05
-1.40952964608681e-05
-3.50551492998149e-05
-8.36390442585404e-06
-3.37804045200028e-05
-5.81011478939533e-05
-1.02000957147308e-06
-4.39732913232457e-05
-3.21586157214131e-05
-3.54388200895827e-05
-3.9013886165077e-05
-2.54184958757822e-05
-9.79624107831267e-06
-2.76329849055323e-05
-3.36331062233091e-05
-6.34740758810047e-06
-4.67156273104963e-05
2.12466660231698e-06
-3.60935862443357e-06
-4.52373962460243e-05
-7.05098305703694e-06
-2.87181519935128e-06
-5.80702396041231e-05
-6.01250974441449e-05
-1.48393660402553e-05
-5.15379859637333e-05
-2.6300947637965e-05
-3.08066202763951e-07
-8.2355801828654e-06
-3.47209587011792e-05
-4.60075214284325e-05
-3.68516351950466e-05
-1.74674095260871e-05
-7.08690027867433e-07
-2.70103627530674e-05
-1.25945036458737e-05
-1.29307941003964e-06
-3.76917155397843e-05
-2.53610461901746e-05
-3.44883905896149e-05
-4.05814045282168e-05
-2.37639408926126e-05
-1.33840370391918e-05
-2.63804122104987e-06
-8.45816637986434e-06
-3.88027474007693e-05
-3.34711742314172e-05
-2.03989421116277e-05
-5.3428680092709e-05
-4.6837315285226e-05
-1.20991362153844e-05
-4.26928835309211e-05
-4.86471159571754e-05
-4.08221730801572e-05
-6.15563400953484e-06
-8.05137905613277e-06
-4.26175598907062e-05
-2.95886505077755e-05
-2.44590197089969e-05
-3.68611515159148e-05
-2.79848368865845e-05
-2.93272270724456e-05
-6.78647397349045e-06
-2.96230890178064e-05
-6.11869542156052e-05
-3.17951412183278e-05
-1.20901684852671e-05
-2.40588941014942e-05
-3.7101326980902e-05
-2.27614547191948e-05
-5.81826086182031e-05
-6.99329667544792e-06
-6.03518982888608e-05
-5.11215478446641e-05
-1.19375431235861e-05
1.71301494467902e-06
-2.14167087945314e-05
-4.21762897972908e-05
-2.53303549671979e-05
3.37384365458949e-06
-5.41718946381263e-05
-1.60518455984103e-05
-1.37269451835035e-05
-4.1435871189355e-05
-1.91401458781684e-05
-4.63475088663859e-05
-1.77498659011521e-06
-3.96732488388273e-06
-5.30877494364161e-05
-2.56921540986401e-05
-1.01796215909426e-05
-3.45486147109668e-05
-4.78611573883857e-05
-4.66964427351142e-05
-3.09066121834956e-05
-3.59136227935585e-05
-2.6427160514046e-05
-3.32795504078976e-05
-1.74991112428999e-05
-2.03631731361885e-05
-1.35607601687839e-05
-5.7390988617693e-05
-2.87037216338765e-05
-2.66060875523026e-05
-2.4034493404178e-05
-5.59767595893813e-05
-5.7135025073846e-05
-5.27444028321481e-05
-1.20930610323401e-05
-3.11456286161071e-05
-1.22038065344079e-05
-5.03880107857691e-05
-1.48907797387919e-05
-2.29829649998288e-05
-1.88284574714954e-05
-2.61906673630847e-05
-4.14001686439695e-05
-1.6595279251391e-05
-3.06827090618066e-05
-1.99228705025103e-05
-6.28015200927083e-05
-1.52339724431705e-05
-3.05912307112775e-05
-4.53260797702125e-05
-3.15089450901411e-05
-3.84848317322685e-05
-1.92373264907444e-05
-3.2664487761825e-05
-3.00543336797993e-05
-1.12809385693756e-05
-5.42701444205749e-05
-1.93585636370808e-05
-2.68115583977571e-05
-3.09869828796867e-05
-3.26518855118874e-05
-4.07591735254791e-05
-2.54912327174754e-05
-1.84659990897423e-05
-1.72230355845738e-05
-1.35454200287373e-05
-2.79886962023799e-05
-2.91784301003855e-05
-7.85928575659174e-06
-5.05141022785684e-05
-4.85910784118208e-05
-3.11120036465704e-05
-6.25018756595322e-05
-1.47633587957237e-05
-1.41209199704948e-05
-2.64889318163068e-05
-5.25305250246297e-05
-2.19246069936221e-05
-4.69666705147316e-05
-5.27865691319741e-05
-1.23140658071937e-05
-3.4922346544577e-05
2.22689205187336e-06
-4.62954344286525e-05
-3.32866195834043e-05
-7.28172319576871e-05
-2.74012974862963e-05
-5.55378173372161e-05
-3.64117902879077e-05
-1.74342237279371e-05
-2.86861544160889e-05
-1.99248003565973e-05
-1.85183010877523e-05
-3.32096593198804e-05
-1.31490855931182e-05
-2.93620878040112e-05
1.77373777078324e-06
-3.72945494751468e-05
-3.22836462606182e-05
-3.16566556070694e-05
-4.87165867360233e-05
-2.11850000429597e-05
-1.64259435639084e-05
-3.47407090225721e-05
-2.60275759174944e-05
-3.16066888917398e-05
-2.57459635977474e-05
-2.05754439103963e-05
-5.27510557380937e-05
2.01246131856397e-06
-3.55809670259941e-05
-4.59882055727244e-05
-4.83161163725813e-05
-2.07812278136215e-05
-1.88615078346241e-05
-2.61479442416464e-05
-6.24111290676318e-05
-2.42690396306765e-05
-6.53486048527421e-05
3.21626622594822e-06
-4.58852161051251e-06
1.05796830394839e-05
-4.6767611357158e-05
1.60726148168926e-05
-1.93364116831772e-05
-1.85758537034993e-05
-3.81831918690464e-05
-3.71228814501544e-05
-2.05076506776364e-05
-4.96131480702106e-05
-1.48967344033744e-05
-7.52079328532958e-06
-3.04696845172522e-05
6.36685568521861e-06
-4.06063210963398e-05
-2.56216719144281e-05
-4.32054740063332e-05
-2.15804598685701e-05
-1.15649332192208e-05
-2.67569213513437e-05
-4.02515253632948e-05
-4.37609200299471e-05
-4.76811073138778e-05
-1.60464286514176e-05
-4.86427853664102e-05
-2.9711807056598e-05
-7.04515957916789e-06
-1.01635174641305e-05
-2.95800272546964e-05
-2.27123803000685e-05
-1.99062999072541e-05
-5.67658900647647e-05
-4.25706043091673e-05
-5.23024184288976e-05
-2.11033807907724e-05
1.12494842623261e-05
-3.01286074517319e-05
-1.67509498570707e-05
-4.25695292547746e-05
-2.97838308585418e-05
-2.84397359331287e-05
-4.12793528111263e-05
-4.50581569340449e-05
-3.65363649762894e-06
-3.59100613550525e-05
-5.3566735278984e-05
-2.42390487067818e-05
-2.41079668754941e-05
-3.58263581023848e-05
-2.5047491474693e-05
-4.37383075875314e-05
-1.63630150114528e-05
-5.46134323416867e-05
-3.48876638351647e-05
-3.07998226724995e-05
-2.49607345715299e-05
-2.18181362573079e-05
-4.68773406072517e-06
-3.02671890580098e-05
-3.58013391070399e-05
9.90473961447265e-06
-4.50980291947758e-05
-1.55754139996846e-05
-6.3857057486971e-07
-3.51932144599669e-05
-3.44398984175377e-05
-1.29220281539772e-05
2.67523060692304e-06
-1.14040287781699e-05
-1.93075144766131e-05
-3.70567354429021e-05
-4.67197977948037e-05
-3.62447655231314e-05
-6.71967291583715e-06
-1.93873000245109e-05
-5.56095422760101e-05
-3.76590835279129e-05
-2.41959083489653e-05
-5.15992510259903e-05
-7.18488739550616e-06
-2.08258954919203e-05
-1.58036105174961e-05
-3.34697333971786e-05
-1.88693976944672e-05
-9.80920684277416e-06
-1.04438669863564e-05
-4.08886288236999e-05
-4.88524071621839e-06
-4.36031592236809e-05
-3.1057627366866e-05
-1.64116798838851e-05
3.80382220116366e-06
-2.13227766154059e-05
-3.3049566656956e-05
-1.37941120798089e-05
-1.73264988380256e-05
-3.54720830318611e-05
-3.9485815337444e-05
-7.61775703935473e-06
-2.02240122275587e-05
-3.24476991400206e-05
-2.26144863906642e-05
-6.61740863933955e-05
-1.34332034820667e-05
-2.43799594299322e-05
-2.70099879405853e-05
-3.66447722072302e-05
-1.67719511538523e-05
-3.23572452404407e-05
-1.68815758579129e-05
-5.93404658161651e-05
4.50323568783551e-06
-3.00533890635156e-05
-2.433132317843e-05
-6.01137663446321e-06
-2.08461402871433e-05
-8.76311471401654e-06
-2.76854436784411e-05
-2.53506435164409e-05
-3.26837006771455e-05
-2.60247822530101e-05
-5.04321695867838e-05
-3.57071398845735e-05
-8.49216104704205e-06
-9.1287643150325e-06
-4.41821308026591e-05
-5.45448981657342e-05
-2.586607039254e-05
-2.09566645122082e-05
-2.03292461706514e-05
-1.65549473938681e-05
-2.29322043350705e-05
-1.95269048983226e-06
-3.00871635389738e-05
-1.22244231040203e-05
-4.17972036473735e-05
-2.89314999227412e-05
-2.88680987661027e-05
-2.83339537539054e-05
-2.6797778304114e-05
-3.22031851073374e-05
-5.2354047920561e-05
2.61230393709898e-07
-4.22352549873727e-05
-4.22694461257955e-05
-1.29335717670037e-05
-5.72436366005959e-05
-3.26366073881971e-05
-3.44089130101607e-05
-1.5222486551562e-05
-4.68752819486306e-05
-6.30276442158532e-05
2.31722361825872e-05
-2.15596422868462e-05
2.73675324174947e-07
-4.0286231609831e-06
-3.77145914529165e-05
-5.74360467444741e-05
-2.82715653609332e-05
-1.36382749812853e-05
-1.17512147666049e-05
-2.82489374357058e-05
-3.0014423178226e-05
-4.02713131107391e-05
-1.49122991402568e-05
-4.63687620310487e-05
-9.15443313904414e-06
-1.64390934609125e-05
1.24497421684985e-05
-3.85876091585287e-05
-4.22380901356296e-05
-1.44394270893055e-05
-1.97439076374475e-05
-4.38702301960801e-05
-2.90051363767298e-05
-4.8430210307248e-06
-6.26872918175384e-05
-5.43940986593952e-05
-1.25994593997451e-05
-6.62551622221392e-06
-2.15386103802364e-05
-6.03895535115775e-06
-1.83966460516894e-05
-2.61951196425001e-05
-4.20925330077366e-05
-4.55815980909876e-05
-4.0636484992714e-05
-1.72788291359107e-05
-1.51241845701446e-05
-8.94841480361143e-05
-4.63025012354691e-05
-6.73413170265219e-06
-3.70819826996433e-05
-3.46039311492927e-05
-6.02825560717245e-05
-3.70931476184455e-05
-1.87324246547124e-05
-5.31710512244941e-05
-2.17829911379929e-05
-5.32515474821911e-05
-4.54583418300177e-06
-5.16549466730224e-05
-2.01879619220788e-05
-3.48802972054033e-05
-8.56004861100179e-06
-3.82012432301174e-05
1.62075365091474e-06
-2.52680728663196e-05
-2.85270327534631e-05
-1.53723569426719e-05
-1.86081316410691e-06
-3.90222647248821e-05
-1.75094039440825e-05
-2.1161110028534e-05
-4.36938866079143e-05
-4.31900137328024e-05
-5.6475482678807e-05
-2.37599272825328e-05
-3.58408483134115e-05
-2.08381184828609e-05
-2.56606416161351e-05
-2.29971464561909e-05
-4.02514653150948e-05
-3.83527109621866e-05
-3.21683242507365e-05
-6.92317524466726e-06
-2.62644207570928e-06
-2.49511214355e-05
-8.57382057749505e-06
-3.16728707603479e-05
-3.59552268519913e-05
-5.01279370401454e-05
-2.78510521836692e-05
-9.77522616663947e-06
-3.58409696903511e-05
-2.12570097475746e-05
-4.79297110011798e-05
-3.986387170416e-05
-1.86210844059403e-05
-9.68279600497688e-06
-2.92924781691851e-05
-2.75748970101375e-05
-1.81667603725773e-05
-4.02439712110982e-05
-2.44453863137952e-05
-4.80883054173351e-05
-6.09473675536668e-05
-2.02302749957103e-05
-7.23726517304667e-05
-3.02735292313622e-05
-4.51351283567192e-05
-8.98877033862809e-06
-2.91169405556404e-05
-3.43094761556524e-05
5.63823720813642e-06
-2.30420722889135e-05
-1.38351667420305e-05
-3.83978832835417e-05
-1.8567269494839e-05
-2.10845252743537e-06
-2.21174678569975e-05
-4.01214089955366e-05
-2.99321300049839e-05
-3.17365554020276e-05
-4.6879404108853e-06
-2.7106431220394e-05
-1.65730887981198e-05
-1.98819778429908e-05
-3.62593843796165e-05
-3.26060031841071e-05
-3.00495584681608e-05
-2.18180365833052e-05
-3.67520174044395e-05
8.59207331816324e-06
-8.37082433481604e-06
-8.61407910208324e-06
-1.15614592504143e-05
-4.72963858104749e-05
-6.44516475961216e-06
-1.18664146278982e-05
-1.81110944288936e-05
-2.31937202805434e-05
-1.36502512240224e-05
-1.48932067174957e-05
-5.06960177590585e-05
-6.89192692105364e-05
-2.84312968409347e-05
-8.50863682143739e-06
-3.97756755408391e-05
-4.05661238819993e-05
-5.2268540396289e-05
-4.21969425932427e-05
-1.46178374189767e-05
-3.06793655648184e-05
-1.40920693578383e-05
-3.65673954458141e-05
-7.57956627413591e-06
-2.71151073917905e-05
-4.16199171542413e-05
-1.77830914088105e-05
-3.41674320699644e-05
-1.66497981818008e-05
-6.19112519563095e-05
-3.80944892899065e-06
-7.64320378778633e-06
-4.62838597520326e-05
-2.58524466074811e-05
-6.47753171673548e-06
-6.00255399515337e-06
-2.15370832119946e-05
-3.12782787163223e-05
-9.78850194996892e-06
-2.38529065923667e-05
-6.45050833328766e-05
-4.16848906848883e-05
-1.31559371753905e-05
-3.12400220663023e-05
-1.82439296448361e-05
-3.03591401231908e-05
-2.53625169590648e-05
-1.98521589800861e-05
-3.97513488851491e-05
-2.72820022183505e-05
-5.71897115361032e-06
-5.38439818525223e-05
-3.71364831490166e-05
-2.65701077094528e-05
-2.53760486422885e-05
-1.37842674172958e-05
-2.86148984681657e-05
-3.08311431456599e-05
-7.08247503131539e-05
-3.44575376749573e-05
-4.57387233422984e-05
-3.91644456008119e-05
-4.77939608701525e-05
-7.1934776594543e-05
-6.25701238284416e-05
-1.9960146527931e-05
-3.71230857402439e-05
-2.05827851920862e-05
-2.44371974372684e-05
-5.36400261442907e-05
-5.13745775334716e-05
-1.34912152622226e-05
-2.48566581524052e-05
-1.92655420828551e-05
-1.39989594116835e-06
-3.57399108640001e-05
-4.53508838886122e-05
-4.31640288179858e-05
-1.82778131942596e-05
-6.76232464268486e-06
-5.08208776279374e-05
8.09199423092248e-06
-5.37491019924685e-05
-1.32833893880423e-05
-3.68219098931527e-05
-3.88156001328508e-05
-2.98336026705069e-05
-5.52000838086206e-05
-1.90655835074467e-05
-1.50261285900694e-05
-1.87699274228798e-05
-2.86754251834644e-05
-4.1414048628481e-05
3.31823003533651e-06
-3.68725629485632e-05
-1.23363840445623e-05
-4.0997913045554e-05
-4.61897217322271e-05
-1.7805218677718e-05
-4.24180044250901e-05
-5.2072849246092e-05
-1.36578551989953e-05
-5.48762315212085e-05
-3.7654547066533e-05
-4.18869522875323e-05
-2.72925125871246e-05
-1.81461468861208e-05
-4.14823494155236e-05
-4.55840431529983e-05
-4.28539388121822e-05
-2.46177275787727e-05
-2.58842273657974e-05
-6.3492331261812e-06
-3.81089111801155e-05
-2.96385250714161e-05
-3.07370507838594e-05
-3.45884800670153e-05
-7.08355432390228e-06
-2.73461868856977e-05
-1.63219466392199e-05
-3.65164210108251e-05
-2.73339141716986e-05
-2.87461629463872e-05
-2.59836904736867e-05
-1.80247399751452e-05
-1.37731576233256e-05
-2.54246670255775e-05
-5.11897103768519e-05
-2.35733725033604e-05
-1.6194610937926e-05
-2.61546456558143e-06
4.25090751280025e-06
-5.46757446157819e-05
-7.26477649805295e-06
-3.32339790453708e-05
-2.20451696556288e-05
-4.22902682631173e-05
-9.2687238127188e-06
-1.86215898133838e-05
4.23933085267281e-06
-1.83394197421867e-05
-1.73885787956122e-05
-6.26478045640734e-05
-3.82221303099999e-05
-5.1619276161139e-05
-4.50833785852506e-05
-3.47920927623751e-05
1.94429613685428e-06
-4.82165358759024e-05
-1.6910747983991e-05
-2.89205710160906e-05
-2.80636368487733e-05
-2.20890509275981e-05
-2.29799307890255e-05
-4.1912616493924e-05
-1.12522422153771e-05
-3.09396776626376e-05
-5.66760851153169e-05
-3.72784642641938e-05
-2.88211090821156e-05
-4.89063616781409e-05
-3.16275247179241e-05
-3.96706840929327e-05
-4.3318675003113e-05
-5.14735489917453e-05
-1.81306378529791e-05
-4.0503544521054e-05
-4.38252804948481e-05
-3.90063904209759e-05
-2.03651105339565e-05
-5.02195947995745e-05
-1.64740530205144e-05
-1.76928265774412e-05
-4.18022447397439e-05
-3.3867981777781e-05
-2.90401954907867e-05
-1.43881176849543e-05
-4.39973726194966e-05
-6.7475781326837e-05
-3.48349606164441e-05
-3.09999803592418e-05
-2.87814105618422e-05
-6.17515720070202e-05
-3.96557284798978e-05
-9.98258307096551e-06
-2.94388501267281e-05
-2.2225602187744e-05
-1.81589942339766e-05
-2.66670467931475e-05
-5.36343290452897e-05
-5.46391252398428e-06
-3.09153431626738e-05
-3.79080479476234e-05
1.88602112364903e-05
-4.1715596410701e-05
-2.95286260933531e-05
-1.32644226958323e-05
-3.56884771648693e-05
4.65366735832664e-06
-1.28261189787755e-05
-2.2055906314499e-05
-2.84268472098693e-05
-5.04238048247094e-05
-8.05852214475773e-06
-3.29239224867021e-05
-1.57558308168675e-05
-2.2808263812719e-05
-1.66390090137192e-05
-3.99692264434054e-05
-3.1956864624439e-05
-4.57362103084364e-06
4.54466092711427e-06
-6.7607526310276e-05
-4.35018092375219e-05
2.78951943379829e-07
-3.95242728442753e-05
-4.3878242715393e-05
-2.40798285651931e-05
-4.65389768609452e-05
-1.01372122115914e-05
-1.75841054299286e-05
-1.44859113790729e-05
-1.3897230599648e-05
-4.59075750113108e-05
-3.5766138911689e-05
-3.54153522520295e-05
-3.57578517070742e-05
-4.17782693766535e-05
-2.18589417761669e-05
-1.7271675829914e-05
-4.24023998905578e-05
-2.56328630301731e-05
-3.95742388904548e-05
-3.40832874392578e-05
-1.22589979545201e-05
-1.45859417627003e-05
-3.42591915929374e-05
-5.44693778694296e-06
-4.66857404159781e-05
-2.57968574307296e-05
-4.56301836936542e-05
-3.16382597302677e-05
-4.10103649048592e-05
-2.89910271712147e-05
-3.74852983656864e-05
-3.68533538852502e-05
-4.78774392832672e-05
6.43864330471565e-06
-5.68867141980196e-05
-2.1689550575083e-05
-3.19595580822937e-05
-4.91709345936924e-05
4.13774569359254e-06
-2.16026266409181e-05
-1.34225238614594e-05
-1.18333907895319e-05
-3.09620685053031e-05
-3.70916619806378e-05
-9.31556646407216e-06
-2.39084909914765e-05
-7.12342830337708e-05
-1.92684815417737e-05
-2.09352920749748e-05
-3.42565160323275e-05
-3.1586183144772e-05
-1.69384909569494e-05
-1.67283067121954e-05
-3.08349401111896e-05
-1.58991859970427e-05
-3.50462758064794e-05
-2.12915310064176e-05
-5.43878426058052e-05
-4.63260917386369e-05
-2.55684939454965e-05
-4.59929989116917e-05
-2.86429105724291e-05
-4.08125939505172e-05
-4.01667779603675e-05
-3.92579660284237e-05
-4.63660648692241e-05
-1.09771298830366e-05
-2.02950914623742e-05
-2.76279610658505e-05
2.34156057017862e-06
-3.03076236427737e-05
-5.81093322299921e-05
-4.98336886782711e-05
-4.66011874636782e-05
-1.6017137851463e-05
-3.53480367105857e-05
-4.79380457831387e-05
9.85987906233482e-06
-2.99718221188833e-05
-1.89787148634686e-05
-3.98734678907329e-05
-2.80054274123236e-05
-2.44628193373896e-05
-3.1476160993904e-05
-2.00462185183163e-05
-1.16704598444454e-05
-3.2395570126123e-05
-4.82344949003545e-05
-4.27760305731547e-05
-9.82265527821426e-06
-5.86041289256932e-05
-1.66004434363965e-05
-1.6492926823165e-05
-3.74991234316785e-05
-3.58924323094978e-05
-2.06675506672283e-05
-5.56176092462336e-05
1.78707205166066e-05
-3.22998852867078e-05
-4.42701909145631e-05
-1.88875641186974e-05
-3.2459788176063e-05
-2.32180754696319e-05
6.81872815580242e-06
-3.32362814374198e-05
-2.48729080484708e-05
-9.08902596168585e-06
-6.21221801896815e-05
-2.13736192965927e-05
-3.60842550124938e-05
-2.74775488658375e-05
-8.5515049694079e-06
-2.59328639498603e-05
-3.39035382492707e-05
-2.19847501741576e-05
-2.01824925341888e-05
-4.67417190602885e-06
-2.60238969442221e-05
-6.00530927347313e-05
-2.54885625809141e-05
-3.2599929445693e-05
-2.91435403557764e-05
-2.0754972809044e-05
-2.833034606e-05
-5.25249488480469e-05
-2.94310693225362e-05
-5.83867887040537e-05
1.39584382067291e-06
-2.4151276559163e-05
-2.00605889535592e-05
-1.6786115098128e-05
-5.28176058966607e-05
-5.87795347362111e-05
-3.15977771655172e-05
-3.48683300399463e-05
-2.07539298822953e-05
-3.05271539868639e-05
-3.83419559680397e-05
-4.67529274185541e-05
-1.86327183233923e-05
-3.40026298982202e-05
-1.81279743409665e-05
-1.90806922257589e-05
-2.49908669856826e-05
-4.71504212014279e-06
-2.61761454187266e-05
-1.65585205884058e-05
-4.66982457098801e-05
-2.54793388439534e-05
-4.36105765163256e-05
-3.61166826090153e-05
-4.0512661430586e-05
-3.93694917357599e-05
-3.89805559888035e-05
-1.64987893755029e-05
-1.4907359317208e-05
-3.99429239641062e-05
-9.50772856845816e-06
-2.6291918513401e-05
3.47826404961512e-06
-4.24027292806778e-05
-3.07379153979016e-05
-5.07478889331323e-05
-1.81912687952669e-06
-2.39168497588789e-05
2.59571772989899e-06
-2.77271341428613e-05
-3.34994112106352e-05
-1.06758720168486e-05
-4.16410941810161e-05
-3.83645069575744e-05
-2.38817604014952e-05
-2.02984781006574e-05
-2.97533309057446e-05
-3.38731059005785e-05
-5.5688346832077e-05
-4.27346546148246e-05
-5.67740918288059e-05
-2.29395982697157e-05
-2.49757189519989e-05
-6.41635228803303e-05
9.02138584866421e-08
-4.57741941854618e-05
-4.49153777698317e-05
-4.38587376612994e-05
-5.06311615375068e-05
-2.69136046845103e-05
-4.89527693768668e-05
-3.43559590069912e-05
-3.81882584489216e-05
-3.63071674104636e-05
-3.98690420740826e-05
-3.43353383649559e-05
-2.96410003246189e-05
-3.85726976648739e-05
-3.83721713008895e-06
-3.16759297455124e-05
-4.97764021464969e-05
-1.59666152659761e-05
-2.7537053079768e-05
-1.768509427649e-05
-4.21861830268844e-05
-3.6972907624105e-05
-2.91754878012449e-05
-3.75834648469813e-05
-9.91170447653334e-06
-2.75795341434251e-05
-4.53396838002547e-05
-2.26302624627173e-05
-1.1520526727322e-05
-2.2434624804012e-05
-4.99557652184801e-05
-4.67873056117179e-05
-6.19816465552093e-05
-2.13761982655569e-05
-5.01940103254656e-05
-2.43965740382162e-05
-1.41207775068411e-05
-3.74529348952511e-05
4.31702045275617e-06
-2.12395732553451e-05
-4.13574344017833e-05
-8.75341806431084e-06
-8.0868413295951e-06
-1.90430409928586e-05
-1.23505674360078e-05
-1.85072945927537e-06
-4.14196756629877e-05
-5.8242585201677e-05
6.62835960080951e-06
-3.95095350934424e-05
-3.59066524309066e-05
-2.05052133514784e-05
-7.04245377044815e-06
-2.01726156230173e-05
-1.75132951807578e-05
-2.74906384665916e-05
-3.37887770408912e-05
-3.04420624627927e-05
-1.83456424376312e-05
-3.21077572116823e-05
-3.46258168360443e-05
-3.34872435397197e-05
6.84104769716899e-06
-3.95098802526956e-05
-2.00551023725405e-05
-3.14808641143736e-05
-2.31587012384344e-05
-4.60953450826113e-05
-3.82040455905288e-05
-2.81983643987841e-05
-1.45589855939863e-05
-2.54496078140086e-05
-2.2237842627675e-05
-3.18559511647798e-05
-4.80432042535582e-05
-3.46977074948842e-05
-7.26687728730223e-06
-3.99372458860901e-05
-4.56704740395724e-06
-2.62425867315764e-05
-1.03052977595908e-05
-3.71741055046499e-05
-1.71799727230464e-05
-3.3668802070346e-05
-2.58486393109241e-05
-3.80575810517109e-05
-1.88008399479288e-05
-2.62870153991417e-05
-4.73680140066662e-05
-5.21508449302296e-05
-1.70260490696188e-05
-3.69432982944158e-05
-3.39966136103736e-05
-2.04695672816236e-05
-2.28489900438156e-05
-4.12758655833606e-05
-2.56546229174751e-05
-4.9214056455288e-05
-4.57026476555309e-05
-1.40815739863553e-05
-4.44910146721252e-05
-2.81541210140349e-05
-6.6316333280908e-05
-2.52965040829263e-05
-3.1533368487642e-05
-3.0535332765735e-05
-1.26720600913441e-05
-3.15414907795323e-05
-2.20933175537173e-05
-2.59180314523365e-06
-1.88672013197245e-05
-3.71571009779767e-05
-5.65029039162291e-06
-3.3164016643742e-05
-4.78680759803235e-05
-4.13684782966377e-05
-7.97067771077831e-06
-3.66575585451333e-05
-1.97521692613453e-05
-4.68129820655506e-05
-3.23234603612453e-05
-6.03398934966342e-05
-2.62577283025273e-05
-3.39845066329934e-05
-1.41591203226614e-05
-1.58333687474531e-05
-5.68129529017441e-05
-1.36146081551926e-05
-3.13769026777705e-05
-2.78770250512258e-05
-1.25168489856287e-05
-4.12136069804798e-05
-1.42425830183125e-05
-2.69068152679544e-05
-2.53269397717436e-05
-1.82650447561279e-05
-1.90880912018086e-05
-2.82545609768129e-05
-1.6715888777988e-05
-4.34192798326696e-05
-1.28548786303218e-05
-4.05788694435477e-05
-2.61525663814667e-05
-3.98488797458801e-06
-2.02214456859889e-05
-5.67894272081306e-05
-1.25630580020542e-05
-1.09753268442967e-05
-5.0434028641543e-05
-2.7041920284872e-05
-2.34934796144993e-05
-4.40623958938044e-05
-2.14745580945841e-05
-4.13288385271569e-05
-5.11790218354853e-05
-4.02061960862233e-06
-3.46935426350676e-05
-9.96242470344246e-06
-2.48997045568852e-05
-2.03189038821133e-05
-5.31620355928843e-05
-3.32322865893471e-05
-2.40391828939548e-05
2.28787740253436e-05
-4.07793581662816e-05
-6.94135427124397e-06
-4.89750361740028e-05
-3.10372371149483e-05
-2.50235847003418e-05
-2.74617350665511e-05
1.34052438338565e-06
-2.01547236694072e-05
-2.63818839132089e-05
-2.59905897043239e-05
-2.93646331130001e-05
-5.9401563700352e-05
-5.55655424634894e-05
-4.40708030515093e-05
-2.29441190784127e-05
-2.19705946675702e-05
-4.15855482445636e-05
-8.39818934494031e-06
-4.10362515470742e-05
-3.2662008941409e-05
-3.820159217476e-05
-1.24209399303922e-05
-4.34113687290759e-05
-2.06077322971844e-05
2.11360654426356e-06
-4.91661253774035e-05
-2.52813194863235e-05
-1.7857604186691e-05
-4.11821038756642e-05
-4.57028182176364e-05
-2.95281772267981e-05
-2.44412209820572e-05
-4.58001694577802e-05
-1.74559401316789e-05
-3.07975943800702e-05
-3.17611388357383e-05
-3.75838287544718e-05
-3.58362597064126e-05
-3.84086074993241e-05
-3.33948091004237e-05
-5.25259020080938e-05
-2.01450807353263e-05
-3.88078142810306e-05
-2.52131478118573e-05
-1.70313620457895e-05
-4.79708590484795e-05
-5.39549578697271e-05
-1.35385868217353e-06
-6.56205913017732e-05
-3.03800778017142e-05
-1.06359443308469e-05
6.53558064575089e-06
-3.16207506289518e-05
-1.52320146746209e-05
-2.03121438209647e-05
-4.59341758110421e-05
-5.28926756512212e-05
-4.62449060702128e-05
-4.00333925266379e-05
-2.41785091694934e-06
-2.15269151081196e-05
-2.87180924963081e-05
-4.02186652447312e-05
-4.6290511004957e-05
-2.395922697847e-05
-2.59505975659927e-05
-2.64418815059691e-05
-2.93115072516731e-05
-2.14701599712145e-05
-2.12879479081275e-05
-1.82677226085643e-05
-2.74299639179681e-05
-3.26644128396574e-05
-2.9756265006867e-05
-4.36941201815394e-05
-6.29177951020832e-05
-1.93828799221754e-05
-6.19680549726263e-05
-3.72083244163037e-05
-3.60659980422333e-05
-3.5539633467945e-05
-3.99229913941324e-05
-1.38717959821743e-05
-1.12134756090652e-05
-4.69087382720114e-05
-4.15780561643855e-05
-7.62323785694829e-06
-3.03067750666787e-05
-1.35314266958522e-05
-4.68152968813609e-06
-2.76892203641815e-05
-1.83251414726306e-06
-4.67993501664522e-05
-2.88168458679786e-05
-3.14459018800679e-05
-6.0955030610553e-05
-5.51216778933193e-05
-4.81635018306897e-05
-5.82101282065148e-05
-5.45590866599997e-05
-1.13974096440389e-05
-1.99425372358446e-05
-4.96910912669625e-05
-4.94272064201693e-05
-9.45920489693002e-06
-4.14243826381683e-05
-2.84399137529705e-05
-3.59391537137215e-06
-2.29595919037494e-05
-3.76980353634348e-05
-2.61607717107906e-05
-7.3352454614472e-06
-4.15801208638613e-05
-6.73049275334207e-05
-6.13122544748292e-06
-3.71771745007499e-05
-2.09275766093879e-05
-4.07649184065206e-05
-3.94515821555173e-05
-1.75796725005826e-05
-3.35577085919075e-05
-3.29009580728741e-05
-4.6031565556452e-05
-2.18061045131924e-05
-3.92133004981308e-05
-2.56653978198764e-05
-3.69007266076922e-05
-2.83263180021056e-05
-2.85524135211227e-05
-3.24839223088676e-05
-5.68816260152692e-05
-1.33950806655008e-05
-3.0529666249181e-05
-3.63928832223848e-05
-4.99501024441755e-05
-1.54855734874995e-05
-2.05317780729085e-05
-9.12808515034126e-06
-1.36204966176899e-06
-1.35341510933415e-05
-3.69232318096218e-05
-4.29406832263982e-05
-2.58019177596384e-05
-1.70441360514313e-05
-3.71629445561567e-05
-2.00389261223862e-05
-3.43601153484169e-05
-5.6523246218131e-05
-4.20854537405527e-05
-3.9827155843876e-05
-1.59761202843482e-05
-1.82554660107998e-05
-4.60828043814069e-05
-2.64629650101487e-05
-1.91273930606319e-05
-1.16434408382011e-05
-1.8088028892964e-05
-4.37488804845168e-05
-3.30867974426559e-05
-4.38240513667955e-05
-3.43013786398189e-05
-3.81813778047868e-05
-3.87819586998282e-05
-1.99136129522289e-05
1.09787179526538e-05
-1.58805932799841e-05
-3.19244867916113e-05
-4.16990230158947e-05
-3.91331573017875e-05
-5.55973274465399e-05
-2.88334986177363e-05
-3.94076353809485e-05
-3.20393261184466e-05
-1.75984806426721e-05
2.24610235495702e-06
-4.47942767342292e-05
-5.36209736676443e-05
-2.89534557500011e-05
-2.88809615984612e-05
-1.6441374843791e-05
-1.29803847586154e-05
-4.47401873832142e-05
-3.38432293757671e-05
-2.8288797630165e-05
-4.864741795709e-05
-3.94411804036402e-05
-3.3398225180454e-05
-3.43587208898365e-05
-3.02028821220458e-05
-1.6159336603896e-05
-2.09624844825885e-05
-2.18577265984661e-05
-4.17009754219423e-05
-3.42419166074065e-05
-3.95590350259949e-05
-2.20308962143021e-05
-3.15596554868574e-05
-4.01987012833123e-05
-6.12028726657931e-06
-6.89264408708239e-05
-4.10919816796955e-05
-4.38350570719488e-05
-2.98443761170099e-05
-2.75309334441811e-05
-2.58970325277642e-05
-4.94944695995421e-05
-1.4985553335591e-05
-1.49482715287371e-05
-3.92507344682315e-05
-6.27938647311836e-06
-1.80062157394235e-05
-6.67529988921711e-06
-2.54217430941665e-05
-3.42036144896673e-05
-1.49197241894233e-05
-3.13105281495111e-05
-5.73470842850393e-05
-2.7093133125941e-05
-2.13441411603478e-05
-2.82271836340626e-05
-1.65092511443116e-05
-2.12305831847051e-05
-2.51304936549139e-05
-2.9684988940439e-05
-1.22603357572454e-05
-3.52578477771306e-05
-8.90472427560141e-06
-2.017900403622e-05
-1.91354377854204e-05
-3.17758169343773e-05
-3.30592257344621e-05
-3.71082890215412e-05
-2.1563894392294e-05
-4.08330575763056e-05
-2.70927724415501e-05
-2.11891839878461e-05
-6.37638205545455e-06
-2.41770520750559e-05
-2.75770889482257e-05
-4.73038548633309e-05
-2.23103695847226e-05
-1.35628307044046e-05
-3.84085503566505e-05
-2.79080684654858e-05
-5.70642226907346e-05
-2.14436234207972e-05
-1.69008035227459e-05
-4.53995218629726e-05
-2.57647832061388e-05
-6.75616215263302e-06
-3.54203887155883e-05
-4.53073969709974e-05
-3.79764288287973e-05
-4.24748493402887e-05
-2.16773654153576e-05
1.47588616026738e-05
-2.23786039022808e-05
-5.64793590361628e-05
-3.46999109975962e-05
-6.59909928434171e-05
-8.75024719886054e-06
-2.38285066346218e-05
-3.0218759423564e-05
-2.44449492061804e-05
-2.69450127390133e-05
-3.23990308952255e-05
-2.0537663542671e-05
-1.45085252774897e-05
-3.87737960119219e-05
-5.69141490636371e-06
-3.44948685655374e-05
-2.56180647394703e-05
-3.19767118677727e-05
-2.54072244212721e-05
-1.47044735307293e-05
-3.17963843895226e-05
-3.47960206014366e-05
-2.42966394068904e-05
-1.28845487751526e-06
-3.81318753856139e-05
-4.30649807329933e-06
-2.01416553947947e-06
-7.31519053287817e-06
-3.56944005682851e-05
-4.02752348929026e-05
-3.93442481753404e-05
-2.95667128089015e-05
-4.62506898275277e-05
-3.69645188284917e-05
-2.2059957792823e-05
-2.23875198069778e-05
-6.22262159921099e-05
-4.47399351241221e-05
-1.84723948363647e-05
-2.9729714802615e-05
2.71702753432935e-06
1.32166704406043e-05
-2.93634815620601e-05
-5.84370043381567e-05
-1.96383089106193e-05
-2.315316388834e-05
-2.67488846527371e-05
-2.88062343845414e-05
-4.06889101676629e-05
-3.74294968100704e-05
1.26044478189981e-05
-4.80332883757346e-05
-2.83212810235901e-05
-3.65104629603806e-05
-1.47000205727754e-05
-2.77614765852533e-05
-3.56182406795437e-05
-5.66387154210474e-05
-1.31483706955477e-05
-2.61919040502814e-05
-2.55566492202547e-05
-4.30290566195199e-05
-1.70887944978075e-05
1.91855745889317e-05
-3.09596948093117e-05
-5.73590117180141e-05
7.55904390864972e-06
-2.83498630255964e-05
-3.43085689795713e-05
-1.28045958235472e-05
-1.4655239326482e-05
-5.22903256053218e-05
-2.64411801335367e-05
-5.97178457098905e-05
-2.72080759269217e-05
-1.01093055557511e-05
-9.85793848688996e-06
-3.09076219682355e-05
-4.07270247430287e-05
-3.76329979328042e-05
-4.98467238711811e-05
-3.13974609167565e-05
-5.01981538760728e-05
-1.48920260423245e-05
-2.04286081103385e-05
-3.05117457944207e-05
-3.05115795970836e-05
-2.7330886888064e-05
3.30401571328727e-06
-3.04626621402351e-05
-3.04625585944489e-05
-2.33818638131584e-05
-4.69148687292038e-05
-1.61829304931593e-05
-2.8678662346593e-05
-4.02194962306529e-05
-3.60471102641646e-05
-1.54161788097949e-05
-3.38296482097982e-05
-5.10554290670371e-05
-3.87076301062765e-05
-3.28840631811074e-05
-4.87308058216127e-05
-4.70531682382847e-05
-2.90428174212112e-05
-2.80391612249268e-05
-1.34619249989527e-05
-2.0418524220144e-05
-3.34708010463377e-05
-3.75162230359645e-05
-3.57327828807449e-05
-1.65290520202444e-05
-2.86176326602596e-05
-1.70192659914363e-05
-2.6208107826032e-05
-2.53857246096495e-05
-1.9936720419984e-07
-4.07598801242965e-05
-2.1502853279424e-05
-2.20787449132877e-05
-3.46594450367009e-05
2.28735430088574e-06
-3.14864128913375e-05
-6.81564043133441e-05
-2.94030056679432e-05
-4.43580900740226e-05
-3.69900479600189e-05
-2.57812172190122e-05
-4.03148253739773e-05
-2.40760748730268e-05
-3.17927641527127e-05
-4.27635726309356e-05
-2.29498927693314e-05
-3.58710277641993e-05
-3.60211718157341e-05
-4.25419893598624e-05
-4.20587721606684e-05
-3.11142008206135e-05
1.77704113705307e-05
-2.13077943590144e-05
-5.27630376648748e-05
-3.12922979185659e-05
-4.90651195915781e-05
-1.33736146575129e-05
-1.52397802023905e-05
-8.11725764853917e-06
-9.0899344130138e-06
-2.04447492542614e-05
-2.14444277774783e-05
-4.19322638399444e-05
-6.17574816110676e-06
-4.18109565511318e-05
-2.92469376556002e-05
-3.99899101646413e-05
-4.90272106379792e-05
-4.90552753176445e-05
-3.15275920177855e-05
-2.65801165823305e-05
-2.50877436384433e-05
-9.12904268017766e-06
-2.55986277430621e-05
-3.89594501108525e-05
-1.71593387799519e-05
3.22463068108828e-06
-6.12930031924349e-05
-5.12887166995841e-05
-8.04126293284939e-06
-2.38434948123959e-05
-1.35738660278179e-05
-4.29727042520514e-06
3.17054574434114e-07
-3.74397658778886e-05
-4.28846290924809e-06
-1.81048738371257e-05
-6.0449014395522e-05
-4.5464089897307e-05
-4.54806275711713e-05
-3.08908115878481e-05
-5.7964543951869e-05
-5.86089124959155e-05
-2.1748362461789e-05
-4.4934709852512e-05
-1.6686422220112e-05
-1.75341978331961e-05
-3.2262455324039e-05
-2.1538180546936e-05
-5.45701292301157e-05
-1.03872177182369e-05
-1.20319006829287e-05
-3.89124340349543e-05
-2.04846289330438e-05
-2.30632224093995e-05
-2.23610939229489e-05
-1.23945545727714e-05
-2.09552186071545e-05
-4.21029577076848e-05
-4.21166260928494e-05
-2.94749374800115e-05
-2.66104258956797e-05
-1.78287947641318e-05
-1.48024663565717e-05
-2.67704022721904e-05
-2.85854293724325e-05
-4.64703807637408e-05
-6.57159207151103e-06
-4.92644666508482e-05
-2.30742490313057e-05
-3.66235363126871e-05
-4.18933674705715e-05
-2.60200678501939e-05
-6.06473060223545e-05
-3.77586337448198e-05
3.60474248196482e-06
-3.62427028034577e-05
-5.30120828086341e-05
-3.84529248182585e-05
1.49211965752313e-05
-2.22314040587972e-05
-1.01290202526375e-05
-4.44543337177605e-06
-4.60065307718368e-05
-3.3785777673592e-05
-7.69692557066121e-05
-3.92571951040775e-05
-3.44643206373377e-05
-6.95533160475715e-06
-7.04541807738102e-06
-5.56241786091537e-06
-2.28747251531191e-05
-2.42154315247232e-05
-6.87688882690161e-05
-2.47452165877286e-05
-2.79008147298261e-05
-2.31036819768607e-05
-3.67242093969867e-05
-1.78008960276948e-05
-1.70414907225705e-05
-4.65868179935975e-05
-3.77338734552683e-05
-2.13830415201228e-05
-3.43815167359676e-05
-3.59702831021226e-05
-5.25991411086662e-05
-4.48340830946592e-05
-1.98233188729151e-05
-2.82267767445395e-05
-2.15114856721754e-05
-2.08642833163162e-05
-4.15680261995042e-05
-2.5704892961112e-05
-3.3574868227511e-05
-2.96116403665268e-05
-3.17605660079181e-05
-2.69970326321437e-05
-1.81128894326333e-05
-4.40120244834879e-05
-1.58979964257668e-05
-6.3036323036784e-06
-7.92871251256772e-06
-1.63832441174105e-05
-3.94849446849267e-05
-2.77362375471401e-05
-4.38655080490755e-05
1.333680494156e-05
-2.40791515409059e-05
-1.12609533749872e-05
-2.75688378707575e-05
-4.82134118163166e-06
-3.54039934038196e-06
4.53015871243993e-06
-3.68272197184637e-05
-3.21156916952732e-05
-3.64764913400851e-05
-2.68995720571434e-05
-5.51751067931436e-05
8.03991999897752e-08
-2.61852988699126e-05
-1.32673433927753e-05
-2.77969300394785e-05
2.76298413403004e-06
5.52730598970602e-06
-2.63290639673002e-05
-2.45555839908382e-05
-3.24759931152289e-05
-3.19236203620653e-06
-4.25296311565342e-05
-3.77629608522321e-05
-1.70461887461016e-05
-2.94159884966623e-05
-4.07667131154629e-05
-3.81791994478505e-05
-3.72764350594794e-05
-6.24962534340303e-05
-3.69566935735173e-05
-8.84621602439281e-06
-5.38791842438991e-05
-2.05303847387935e-05
-1.74578077428009e-05
-2.94892919974516e-05
-1.78414545334642e-05
-3.45447666391164e-05
-2.0475457687373e-05
-6.87786880500392e-06
-3.91456033373988e-05
-4.05494344970626e-05
-3.80024449823451e-05
-3.68251813006517e-05
-2.90501069799533e-05
-4.29462198634531e-05
-7.68521213280337e-05
-3.90088906499755e-05
-4.54993513539093e-05
-7.07503510718438e-05
-3.66483081021417e-05
-5.05647928510052e-05
-4.42609402834548e-05
-2.3554201818939e-05
-6.44794951435033e-05
-2.31772778660598e-05
-3.80659214708922e-05
-3.99817214481566e-05
-4.16067693186619e-05
3.13954619681433e-06
-2.03180980693441e-05
8.81513294605794e-06
-2.9794132279204e-05
-1.31897906971588e-05
-3.22730501218334e-06
-3.52548563597005e-05
-1.56284897805596e-05
-5.26070838305752e-05
-1.5633950346234e-05
-2.75942723642564e-05
-5.5403112031807e-06
-3.91228323693505e-05
-5.74941483508937e-05
-3.73219430716967e-05
-1.64524449317232e-05
-2.12407652687969e-05
-2.88072040146431e-05
-2.52707988726157e-05
-2.22306625302782e-05
-2.84272335336945e-05
-2.86720871459348e-05
-4.45250800655955e-05
-1.31577534666857e-05
-2.78438719290814e-05
-2.58080180547179e-06
-2.78566391312535e-05
-4.07386241985066e-05
-4.50491914003166e-05
-1.3567341565006e-05
-1.10386785997815e-05
-2.438692094288e-05
-3.63636816453848e-05
-3.08022817509095e-05
-2.32941902247917e-05
-4.93744854911052e-05
-4.12412424730478e-06
-3.15406845495716e-05
-1.34703616205964e-05
-4.81343929464189e-05
-3.37745062701602e-05
-4.29986268672919e-05
-3.23675140879692e-05
-2.34269021371716e-05
-3.34111481494967e-05
-4.14004777545193e-05
-1.36546901384832e-05
-3.54058415336286e-05
-2.19979001277257e-05
-3.89923996131494e-05
-6.23114674703613e-05
-1.64423904177241e-05
-2.76330314342515e-05
-4.54074578586806e-05
-3.69704754839924e-05
-1.47817563575232e-05
-9.55674897903093e-06
-3.91398632213306e-05
-3.4820946142835e-05
-3.60162104421888e-05
-3.68327426738596e-05
-2.88356514465824e-05
-2.53205733186608e-05
1.06366359521874e-05
-2.69723938078411e-05
-3.38922262268969e-05
-4.39367839034708e-05
-5.38484604558076e-05
-3.76369320816556e-05
-2.97494081912342e-05
-3.38178052718659e-05
-3.35015105453437e-05
-4.3665995712831e-05
-3.24907886779034e-05
-3.68126961412619e-05
-2.70098175995274e-05
-3.46519357594864e-05
-3.91988241797691e-05
-6.1937655142292e-05
-3.79062352365718e-05
-3.7171586575171e-06
-4.70929339256963e-05
-1.86025399686186e-05
-4.37257103927411e-05
-2.03540148589574e-05
-3.65655163182736e-05
-1.69530634070551e-05
-2.25571623370697e-05
-3.12632878021232e-05
-4.37878355891996e-05
-4.48811528054301e-05
-3.28212532585216e-05
-1.67316585673672e-05
-7.38189899281052e-05
-6.19713394499011e-05
-2.27340816514194e-05
-2.79807504701517e-05
-2.92387148099803e-05
-3.09154613615278e-05
-3.54895391321778e-05
-2.79546550806236e-05
-2.28708586944414e-05
-8.86643533787163e-06
5.22670849952397e-06
-3.83182984895448e-05
-3.04185036364252e-05
-3.88186298155921e-05
-2.00777477499727e-05
-1.08324348803494e-05
-3.49381709856781e-05
-3.51176002768163e-05
-3.32077524860327e-05
-2.15979845284939e-05
-5.29668040614076e-05
-2.60876616985946e-05
-3.79448109094776e-05
-3.81371348097407e-05
-2.84565713537993e-05
1.00966087644464e-05
-6.56392752603554e-05
-4.45055479622835e-05
-1.41259055267062e-05
-8.22874278456136e-06
-3.01696202955992e-05
-3.72518678120337e-05
-2.72613601959346e-05
-1.69890340712462e-05
-3.24422561783825e-05
-3.40997737220505e-05
-4.10787155419146e-05
-2.72130402449797e-05
-5.19801393361806e-05
-3.08702512984733e-05
-6.47553391468007e-05
-1.79742636835857e-05
-3.43836220669221e-05
-5.14266430103848e-05
-2.17579776162889e-05
-4.69141345302029e-05
-1.06424211396298e-05
-1.80439083964602e-05
-4.50477866819899e-05
-6.02374773388639e-05
-2.85818775035629e-05
-1.24626619986229e-06
-2.73315729331485e-05
-3.667970181541e-05
-7.67071855187585e-05
-1.70116618369821e-06
-5.60681578023822e-05
-3.85586963804333e-05
-3.54453312157208e-05
-3.37477320292161e-05
-6.66373729527748e-05
-3.87699162914788e-05
-7.90996232110221e-06
-3.01360959645526e-05
-3.70162898860562e-05
-5.05273250613424e-05
-2.91221825779293e-05
-2.06140605845683e-05
-6.55188406877069e-06
-1.95650511879137e-05
-2.32916533580306e-05
-1.07607708253534e-05
-2.08565556814429e-05
-3.65705016819914e-05
-3.51611996178796e-05
-4.26468192309831e-05
-7.67030061408384e-06
-4.2925138882775e-05
-1.43740638007667e-05
-2.72894270172525e-05
-1.20902019279697e-05
-2.9097260375735e-06
-3.04072452809594e-05
-3.3939637150973e-05
1.31691536882948e-05
-3.7513516202088e-05
-3.95541810119539e-05
-1.91240141619835e-05
1.38942111990516e-05
-2.3599244101277e-05
-3.06299476527432e-05
-8.61825564754314e-06
-2.42714072919693e-05
-6.05750964673044e-05
-1.81249540147281e-05
-4.45740785382788e-05
-2.68125282789182e-05
5.122520263656e-06
-6.10918516036028e-05
-5.96064570869161e-05
-2.92862370935722e-05
-3.29765137055318e-05
-3.84780217786157e-05
-5.25381201735629e-06
-1.06082270451013e-05
-5.01099179137088e-05
-3.41995660000863e-05
-2.32586609452459e-05
-3.44109204684738e-05
-2.90684800421723e-05
-4.21894694922967e-05
-2.28568416585825e-05
-4.55977951444927e-05
-7.5420086180733e-05
-2.35789523462065e-05
-2.5820254877863e-05
-2.3634838859706e-05
-3.04241435376365e-05
-2.95211092270138e-05
-5.59468534143265e-06
-4.6628573024541e-05
-4.94598338217113e-05
-5.33998634928883e-05
-3.3475696729952e-05
-5.79148822612944e-05
-3.53574235535946e-05
-3.58763802703757e-06
-3.76315618417966e-05
-6.43980869966977e-05
-1.86626078226699e-05
-1.80494002630561e-05
-2.95371256112373e-05
-3.53626221261602e-05
-2.93631998633343e-05
1.00587229531084e-06
-3.80705854702775e-05
-3.23545449395186e-05
-1.68383582881196e-05
-5.09309056731831e-05
-9.38147107977774e-06
-5.44440974955058e-05
-4.15811498939881e-05
-2.2698991140222e-05
-5.51379008828964e-06
-3.6428273186724e-05
-3.53954856222089e-05
-9.58104453597173e-06
-2.1426272464325e-05
-6.01190570506463e-05
-2.1264884026833e-05
3.53473115141409e-06
-1.8781106729788e-05
-2.53671823391454e-05
-5.55670613439343e-05
-1.40999534071487e-05
-1.30366056363238e-05
-5.39641729537215e-06
-4.26303313440895e-05
-4.83946669946112e-05
-4.32100538953623e-05
-7.68722894655261e-06
-4.31190778092847e-05
-3.22142970065365e-05
-2.11332117295168e-05
-4.83452339326308e-06
-8.65302841481494e-06
-5.18281109895132e-05
-1.25403634146736e-05
-1.50476805362824e-05
-3.11636076194788e-05
-1.4884431001733e-05
-5.33789971535898e-05
-5.28431176584107e-05
3.0682912369123e-06
-3.3183226337484e-05
-1.25281721367614e-05
-3.51785758178361e-05
-3.57003252143011e-05
-9.2709589002149e-06
-2.84436942675274e-05
-4.90110413599368e-05
-1.44195967099407e-05
-3.12379107132522e-05
-5.54152390232173e-05
-1.75939410302178e-05
-1.18313280735922e-05
-5.21147175265118e-06
1.70171079055894e-06
-3.34420577211282e-05
-2.74398411695452e-05
-3.87479147127624e-05
-1.11733771273177e-05
-5.74819627565966e-05
-4.08882447294155e-05
-3.90162047295338e-05
-5.10288191720765e-05
-6.17755968678806e-06
-4.48952707461418e-05
-2.86833269030147e-05
-3.99692508733418e-05
-1.47801445390957e-05
-3.780171247518e-05
-2.13847759620692e-05
-7.43015818606918e-05
-1.23768638688716e-05
-2.77250106675911e-05
-8.019385439218e-06
-1.71542514663279e-05
-3.86614983226527e-05
-1.79537377515071e-05
-4.41125687935142e-05
-1.2529505511257e-05
-5.81067250454146e-05
-1.0065434283973e-05
-2.64968720210581e-05
-3.32906674898653e-05
-2.78961493272209e-05
-4.35306586085879e-05
-5.89538626656278e-05
-2.92424364379898e-05
-4.51395308177053e-05
-7.30018189808139e-05
7.72901069488491e-06
-1.30659840180675e-05
-2.14129587716646e-05
-3.29213615743121e-05
-1.41230167986198e-05
-4.42461871137847e-05
-4.01537567430892e-05
-2.12651381248405e-05
-1.41041434338689e-05
-3.42984162234952e-05
-2.20768762577634e-05
-2.02822980163832e-05
2.5964160992658e-06
-3.46384446199542e-05
-5.64622537237823e-05
-2.6309193848741e-05
-3.04524435767235e-05
-2.80720877098484e-05
-1.78785142719615e-05
6.74083550031973e-06
-3.12793549706652e-05
-9.4527602622241e-06
-4.1580087861035e-05
-1.89673871121386e-05
-2.82185672275795e-05
-4.14964748481999e-05
-5.95894203392455e-05
-1.29508353585621e-05
-9.97142392571221e-06
-1.18216757823385e-05
-7.65650066778005e-06
-1.4497660580217e-05
5.92035853920628e-06
-4.41257877230302e-05
-3.92469757109682e-05
-4.17440492780977e-05
-3.39042414886666e-05
-3.41258288692945e-05
-3.54163327557815e-05
-3.31819711194559e-05
-5.36621874607192e-05
-5.65529503138972e-05
-5.38932988399799e-06
-3.26962180804118e-05
-2.64427569768774e-05
-3.64083747828959e-05
-2.0606434457776e-05
-1.57093881309303e-05
2.98611695016513e-06
-2.18843916730126e-05
-5.13198190463118e-05
-4.06678710382379e-05
-3.81116234343019e-05
-1.03204197693831e-05
-3.27637864412166e-05
-3.93539018889049e-05
-4.73653790512449e-05
-4.8538401598386e-05
-5.88052101109326e-05
-3.97485152951458e-05
-3.22328922457332e-05
-3.32846634530497e-05
-1.45659049454921e-05
-3.02748254488559e-05
-2.97909545348991e-05
-3.97192238621912e-05
-1.51747077662175e-05
-2.40451163171299e-05
-3.3016998454606e-05
3.11568675329553e-06
-3.83681109976845e-05
-2.41368355358256e-05
-5.67026349886669e-05
-2.96774520910138e-05
-5.7020504290856e-05
-3.3025043666301e-05
-3.99492887990272e-05
-2.45261980818861e-05
-2.39560738531633e-05
-2.95984388640479e-05
-5.36590650788478e-05
1.07930775691985e-05
7.48951241773233e-06
-1.36788590758207e-05
-2.97296741776867e-05
-3.78511165407519e-05
-4.23084918123956e-05
-1.48002419591802e-05
-3.50675586297604e-05
-1.81051040686604e-05
-9.61431841481926e-06
-2.0749184101933e-05
-6.37240719834691e-06
-2.9965458568242e-05
-2.28127824133511e-05
-3.65239004875678e-05
-3.50739311582531e-05
-1.54012802675425e-05
-3.35449487006641e-05
-5.75663333773284e-05
5.98129063764483e-06
-1.41795813087753e-05
-6.03012607503935e-05
-3.3323722014e-05
-1.29261164137877e-05
-4.71166020932757e-05
-2.99386733330237e-05
1.19044939148358e-05
-4.72127063474301e-05
-1.23611956177966e-05
-4.49954889212481e-06
-3.68948309134573e-05
-4.16087268664414e-05
-2.63641228700727e-05
-3.62278996187818e-05
-4.48769197206845e-05
-4.23618922981671e-05
-4.32828632895176e-05
-3.07653528166232e-05
-3.2141531049621e-05
-2.53463013926642e-05
-1.10012937964035e-05
-3.7999415064606e-06
-3.03707698669991e-05
-4.40157672903348e-05
-3.78273985375142e-05
-2.08052321812651e-05
-3.35401929097812e-05
-6.84335908617783e-06
-4.43608328722021e-05
-1.88616778817016e-05
-3.28881441308023e-05
-3.22512559163445e-05
-6.13752520399123e-05
-1.07983276933251e-05
-3.14421469368533e-05
9.46360034679737e-07
-3.37406201534395e-05
-5.34921875542542e-05
-3.90571444906773e-05
-1.18181249344429e-05
-1.95483185171491e-05
-7.59031436151352e-05
-2.64273723946248e-05
-4.43433463554381e-05
-4.85895101308233e-05
-3.65954970238362e-05
-4.58190185426768e-05
-1.66058524618043e-05
-3.57117705411714e-05
6.26702220884189e-06
-5.96608590422422e-05
-2.76639077296832e-05
-4.00847119939757e-05
-3.08417288417719e-05
-4.36941573006695e-05
-1.01044874640629e-05
-3.23596706675879e-05
-3.40793541892276e-05
-4.70691625082616e-05
-4.07357377683918e-05
-1.95315611955944e-05
-2.17380657898157e-05
4.08733319615425e-06
-3.17591507576847e-05
-2.20959072453264e-05
-3.19449463795137e-05
-3.90872460449234e-05
-3.3443408608023e-05
-3.63999649837998e-05
-3.62431100948244e-05
-5.72759214451404e-05
-1.6108599101955e-05
-5.2562733591251e-05
-2.33612261986593e-05
-2.8194440766551e-05
-2.51294851297333e-05
-5.1564290702216e-05
-2.97576660474342e-05
-3.95468427212925e-05
-3.2037971907331e-05
-4.80935161417862e-05
-2.25671576663716e-05
-1.5438049742274e-05
-5.51257261700364e-05
-1.50766926222436e-05
-3.56752825672024e-05
-4.28984602637915e-05
-1.98075726100238e-05
-3.99902404341588e-05
-9.4991723612629e-06
-6.96156491513243e-05
-6.09777204381285e-05
-2.56233150172277e-05
-5.83396664691638e-05
-5.79694753702644e-05
-1.01614077390037e-05
-5.11926338577493e-05
-3.85282182831936e-05
-1.69766658816684e-05
-3.2880236228452e-05
-2.59850465506313e-05
-3.37999589701737e-05
-1.84045842336105e-05
-1.09562848187601e-05
-9.65345182122742e-07
-4.02484156052892e-05
-4.85662433855273e-05
-3.03425676647041e-05
-1.38561114874252e-05
-1.92384507848882e-05
-3.09713651793466e-05
-3.88508155566925e-05
-3.30145171736358e-05
-2.50722280889218e-06
-1.32214204329464e-05
-2.70492121204155e-05
-3.3774331388551e-05
-7.89430711553214e-06
-4.31183200918685e-05
-2.2723935598876e-05
-4.13732050927742e-05
-4.77361674340314e-05
-1.89133558615695e-05
-1.89885805921229e-05
-1.4748772587808e-05
-2.60261598563056e-05
-1.59883660225809e-05
-4.25655171035053e-05
-5.89720226793029e-05
-1.81485070735465e-05
-3.68377798790134e-05
-5.13352539384447e-05
-4.66666655208005e-06
-4.19994762294215e-05
8.97691463560321e-06
-1.20202330376954e-05
-6.03346315524671e-06
-6.69358003159111e-05
-2.00355961652863e-05
-1.87552238937742e-05
-4.08151775726429e-05
-5.25215080322116e-05
-1.38619222484944e-05
-7.83134614982706e-06
-3.91465789069155e-05
-1.56241209507396e-05
-1.5861452286034e-05
1.47232342620514e-06
-3.86846317443179e-05
-6.08341836416055e-05
-3.15118915573901e-05
-8.4325300389871e-06
-3.5616405390717e-05
-2.88995630137578e-05
-3.30581267216368e-05
-1.58100503935716e-06
-1.27747758099129e-05
-1.84152806302504e-05
-3.63334074256357e-06
-4.8415931746183e-05
-3.06833143468649e-05
-1.66316596429092e-05
1.45761664689459e-06
-3.63861516621474e-05
-4.80242881374286e-05
-1.14232350176101e-05
-1.94384193828705e-05
-3.68511556079643e-05
-1.64781937115647e-05
-2.94313877388237e-05
-8.02011565251261e-06
-4.91584996400224e-05
-2.68393825036302e-05
-1.76242466053136e-05
-2.48422039931754e-05
-5.39923734472915e-05
-2.67004515253017e-05
-8.77180002277921e-06
-4.13485785106365e-05
-3.25518444102686e-05
-3.2491236198034e-06
-3.23352483717774e-05
-3.21726333768292e-05
-1.83463147377064e-05
-3.41673223871555e-05
-4.56284514244638e-05
-6.70987366802434e-06
-3.46780134054053e-05
-4.06932007845549e-05
-3.52004799762663e-05
-2.5637091315318e-05
-5.78243771416134e-05
-3.60713329826139e-05
-1.58382493134679e-05
-1.49471473708909e-06
-1.32603432521084e-05
-1.46929931407011e-05
1.59398079480531e-05
-1.09723216470404e-06
-5.23351079874138e-05
-4.94209553044948e-05
-2.77319550743964e-05
-2.00493666257317e-05
-1.74398975029135e-05
-3.309508832714e-05
-2.82161440253219e-05
-3.27819485206161e-05
-3.87559891552017e-05
-5.07806799621205e-05
-1.80318724519673e-05
-1.25331052557319e-05
-3.98501019461755e-05
-4.95002307530397e-05
-4.69943701595042e-06
-2.03556222753746e-05
8.18261940407374e-06
-1.59671846955858e-05
-3.55992079948932e-05
-1.7968806006128e-05
-2.72656932453602e-05
-3.26478601475798e-05
-5.1186440064917e-05
1.31476338564378e-05
-3.23866674380612e-05
-5.83141113079795e-05
-2.20099439328251e-05
-3.30536443383641e-05
-2.01592896096057e-05
-3.09090470688299e-05
-2.54320325030166e-05
-2.75015815506518e-05
-5.25749332929021e-05
-4.70187893920473e-05
-2.5553368632925e-05
-2.24197176915025e-05
-6.43621019393925e-06
-2.7297004997154e-05
-1.5306594157455e-05
-2.81473568619261e-05
-5.69651773983732e-05
-4.38369309622814e-05
-3.03756030970722e-05
-2.1821791150313e-05
-3.1437994067944e-05
-1.4315877748153e-05
-2.28695587266895e-05
-3.63968968509956e-05
-4.44662480463025e-05
-2.45143117691128e-05
-3.1275507896741e-05
-2.22533820393363e-05
-2.01548216627432e-05
-1.09202410550182e-05
-1.35465081840565e-05
-1.95719876274909e-05
-2.70633440374478e-05
-5.84608733842273e-05
-3.10366710467485e-05
-1.34499671322058e-05
7.77319823515746e-06
-7.65608612768044e-06
6.17517231289467e-06
-1.42896728911184e-05
-2.89926297435225e-05
-2.16866512263587e-05
-5.6833078709131e-06
-3.76062726064441e-05
-3.58146509406639e-05
-2.43842349472876e-05
-4.89171062529445e-05
-5.1651547979112e-05
8.45349599093401e-06
-3.37467746251617e-05
-1.537421919723e-05
-7.52688828441369e-06
-2.03738373745299e-05
-6.31706521999793e-05
-1.46613031152258e-05
-5.35274386655836e-06
-4.61407963370397e-05
-2.47487987495496e-05
-5.0559671012292e-05
-3.3111267940739e-05
-1.13565783042314e-05
-1.32063587560958e-05
-1.97818550236663e-05
-2.90741533642273e-05
-3.1886655483712e-05
-2.93938802219376e-05
-5.21203750733974e-05
1.18142912755708e-06
-5.71184691659251e-06
-2.47827665278174e-05
-2.97789188159574e-05
-4.83675377509492e-05
-4.63930105758991e-05
-3.72913552656929e-05
-2.26298223444081e-05
-6.27409394132672e-05
-3.24274611977479e-05
5.4899038494055e-08
-3.99281621439493e-05
-7.22510491400425e-06
-3.34439677489041e-05
-3.93606136793695e-05
-2.36321776966861e-05
-4.26922383850583e-05
-1.45509572552928e-05
-2.21895708048145e-05
-5.11395622011875e-05
-3.51787399465036e-05
-3.11898376102936e-06
-3.84324622019753e-05
-2.37966606528564e-05
-5.39255137152843e-05
-6.14365556793233e-05
-2.92567482447889e-05
-1.58403287670829e-05
-1.87840844826338e-05
-2.55112163345359e-05
-4.76244769742027e-05
-3.09889280452696e-05
-2.84376607929456e-05
-2.06949481327526e-05
-1.47379061153473e-05
-3.62139286691625e-05
-4.2882613301774e-05
-3.94737337127284e-05
-2.27979113320852e-05
-1.13018370407607e-05
-4.040186154307e-05
-3.50589969569803e-05
-2.26735605557243e-05
-2.2777162869504e-05
-3.50571784684519e-05
-3.67295604491439e-05
-2.25909824873368e-05
-4.01539057514236e-05
-3.60039694517616e-05
-1.99753957313907e-05
-4.2101347048925e-05
-4.96098351726175e-05
-6.60466803607554e-05
-4.38424047648402e-05
-2.95071650161701e-05
2.97469709124566e-07
-2.03983591011858e-05
-4.70259963069946e-05
-4.46849284655419e-05
-3.24925355618119e-05
-2.00885278164375e-05
-4.26805516319462e-05
-4.41323617276569e-05
-2.02892538483124e-05
-2.49481441896659e-05
-5.83866768106852e-05
-1.83512021375781e-05
-3.78132039565127e-05
-1.51219204636932e-05
-2.40879185156083e-05
-2.46775580602335e-05
-4.4582765924945e-05
2.13592198471921e-06
-6.34677474725954e-07
-4.71362358591431e-06
-4.10144809645941e-05
-3.11313795415493e-05
-2.57334189131715e-05
-3.30293151591688e-05
-2.93792976303011e-05
-3.55096420629098e-05
-3.89020180751368e-05
-3.46894347843256e-05
-1.76568546314804e-05
-4.67013202011657e-05
-4.61790067775683e-05
-5.12391251449049e-05
-5.20469281717622e-05
-3.9682731495886e-05
-2.82842472627663e-05
-3.00507706731935e-05
-5.07290761422527e-05
-1.72066717723465e-05
-3.87791448472112e-05
-4.0432970511861e-05
-3.24348725763932e-05
-2.09097889186767e-05
-2.47671801998725e-05
-4.07830133048297e-05
-1.7788565475259e-05
-1.73935137200361e-05
-1.96810919691682e-05
-3.94720399214135e-05
-3.05217429778941e-05
-3.57789957739204e-05
-3.25665486555108e-05
-1.74623814109559e-05
-8.11237200189269e-06
1.35732435125245e-05
-1.59838314343254e-05
-4.26345636956961e-05
-4.2728042409584e-05
-3.57235011834692e-05
-9.9492543447918e-06
-1.97030592569504e-05
-4.38225180726632e-05
-4.67379372597016e-05
-6.51856552566723e-06
-5.54317023686175e-05
-2.53531512049293e-05
-3.55303486940314e-05
-1.77460828021455e-05
-1.62190859903548e-05
-3.78198914236094e-05
-6.06379281026644e-05
7.86215158323601e-06
-1.73526482972145e-05
-6.96799953283135e-05
-2.06787543556991e-05
-3.98369461926784e-05
-2.37392129504654e-05
-4.41599237850027e-05
-4.76007834759781e-05
-5.11057249573645e-05
-1.68177565304323e-05
-2.82035866102245e-07
-4.84028770328202e-05
-3.40187928279327e-05
-2.79905881863062e-05
-4.51681612180983e-05
-1.38991420487098e-05
-7.49319687927665e-05
-4.27544436551307e-05
-3.66402774000561e-05
-1.34589592992085e-05
-2.21783452519514e-05
-2.39052893477404e-05
-3.86989805739613e-05
-1.85295593530251e-05
-3.40945659284896e-05
-1.64852397812634e-06
-3.90018401537133e-05
1.20743006006705e-06
-1.54522495253142e-05
-4.09020826892889e-05
-2.69955932905699e-05
-2.4993381870286e-05
-2.81945435216253e-05
-1.87994952794919e-05
-4.04599755150701e-05
-1.9605606557404e-05
-3.63387918540565e-05
-3.65810650127324e-05
-3.25897755574486e-05
-3.58289787528516e-05
-2.35295898292237e-05
-8.49048902629599e-06
-3.60780496700594e-05
1.74524420456807e-05
-4.75376171392391e-05
-4.9334838076299e-05
1.53354918404129e-05
-4.37590653105108e-06
-2.67818656754149e-05
-5.83053688522773e-05
-3.50270761854289e-05
1.10057150941128e-05
-4.81460039681756e-05
-1.73177410545749e-05
-7.61307963791172e-05
-1.71768614511069e-05
-8.07540664190644e-05
-3.46296838203145e-05
-2.4642955757153e-05
-1.02882407552829e-06
-1.81902826225235e-05
-4.9956872267937e-06
-4.50918061920126e-05
-1.01059798303495e-05
-2.06347288035617e-05
-3.28211022050524e-05
-3.45491088795773e-05
1.25997138407892e-05
-2.31430342777103e-05
-2.92098623072485e-05
-6.31900399330932e-05
-1.33298208880401e-05
-1.42489813347531e-05
-4.4733364258153e-05
-1.3591804936439e-05
-2.9971461790341e-06
-2.09404423988041e-05
-2.01510774161855e-05
-1.84311922090217e-05
-4.93540705206172e-05
-1.15864987519862e-05
-3.03432436615553e-05
-1.64367543556476e-05
3.53466223047551e-06
-3.94762021878254e-05
-2.64540508829841e-05
-1.66655134898131e-05
-1.24402998273706e-06
-1.78459540009554e-05
-2.41389260364269e-05
-2.83653632919496e-05
-1.86640008388086e-05
-6.48560329482492e-06
-1.8032059726266e-05
-2.70342789656393e-05
7.87744346193232e-06
-1.90505519912983e-05
-5.36012796043469e-05
-4.33012014806977e-05
-3.50310712495001e-05
-4.65036832968718e-05
-1.19663387718304e-05
1.05123037459053e-05
-4.82965523989298e-05
-5.11541913613468e-05
-4.66735899437646e-05
-2.90082715063833e-05
-2.59639632464669e-05
-1.34159987419199e-06
-2.21233738447347e-05
-4.30273533567253e-05
-2.91425208082561e-05
1.73649160546552e-05
-4.14948072718612e-05
-4.24496833690025e-05
-3.20854425285137e-05
-3.63123291213333e-05
-1.6185875207354e-05
9.1517161070277e-06
-1.94830278422437e-05
-1.40255978735601e-05
-5.77035394810888e-05
-3.53782373292294e-05
-1.77032069888809e-05
-6.04951927736885e-05
-5.03712890687803e-05
3.04072876142755e-06
-4.76799675569579e-05
-2.04451303411155e-05
-5.0529826747746e-05
-2.44969377199729e-05
-6.3199434355981e-06
-2.61364570704223e-05
-2.08995787281264e-05
-2.90215947910103e-05
-1.49910265547516e-05
-5.28622135043056e-06
-4.24168722387696e-05
-5.91942949643058e-05
-2.83180718104099e-05
7.10818010748586e-06
-3.87927854921874e-05
-7.29625736716701e-06
-3.43544103592625e-05
-6.60194278147007e-05
1.10297227711488e-06
-5.34612984807302e-05
-1.25809369736612e-05
-4.55752828346615e-05
-3.15968480397184e-05
-3.67477986890657e-05
-2.98898854134155e-05
-3.43554382151717e-06
-4.61187240660389e-08
-1.72623151503208e-05
-5.39202275157782e-05
-1.17906304959198e-05
-1.54876030970695e-05
-6.59458331668315e-06
-4.46758199864669e-05
-5.15636273885514e-05
-2.20121289461317e-05
-2.03816270446336e-05
-2.62333408922852e-05
-2.99815587007755e-05
-4.12763112741777e-05
-2.79565997134382e-05
-4.19917006778606e-05
3.58556542365176e-06
-1.75501147108902e-05
-6.943378576544e-05
-3.12528174845738e-06
-2.01212592294264e-05
-5.77848023013616e-05
-3.01594316212874e-05
-5.36124588653952e-05
-3.5604450873639e-05
-5.00480184317398e-05
-5.21872469195869e-05
-4.45309494700823e-05
-2.9394375314455e-05
-4.99618760537341e-05
-1.85226393197192e-05
-2.82320021113269e-05
-3.46332937658962e-05
-2.62454522089882e-05
4.58936084303165e-06
-4.25447869455113e-05
-6.35435114004402e-05
8.3431666185806e-07
-4.3339214974496e-05
-3.07075669303005e-05
1.07233693112446e-05
-1.53962058958111e-05
-4.3779381231716e-05
-2.54870821284899e-05
-3.38284014970217e-05
-6.00405491718923e-05
-2.7877650718088e-05
-5.65590851835853e-05
-3.71543821900101e-05
-2.67032428778777e-05
-6.2289080891702e-05
-2.79063887543868e-05
-1.52196737873251e-05
-4.2558534763443e-05
-7.6335342934524e-05
1.37693108580973e-06
-3.42661034708506e-05
-9.91016023806849e-06
-2.16380281397414e-05
-2.99329788773586e-05
-1.09635999347013e-05
-3.72556647879401e-05
-2.31712573468311e-05
-3.32644578134453e-05
-4.84120666112346e-05
-3.53636517452819e-05
-1.84629869905491e-05
-4.87830782603323e-05
-3.84432357645684e-05
-3.002423089357e-05
-5.01464281468234e-05
-2.06966976954029e-05
-2.99526323669462e-05
-1.2609237180103e-05
3.8655319101408e-06
-1.11472540026922e-05
-5.00375165617227e-05
-4.81304654440296e-05
-2.14979751271992e-05
-3.84432990953567e-05
-1.39837166465526e-05
-4.76591530299812e-06
-3.14472598107637e-05
8.61454185311041e-06
-1.86562339560322e-06
-2.34297023191487e-05
-3.58111506759253e-05
-5.06654744345237e-05
4.39220250081677e-06
-2.50557516580051e-05
-4.09578859643196e-05
-3.44021522642439e-05
-3.82373460812562e-05
-4.04199518924668e-05
-4.38884697234352e-05
-3.01149746596752e-05
-6.01716544107398e-05
-1.66039068379801e-05
-3.27523253576405e-07
-2.34565554800427e-05
-4.71766861511805e-05
-4.19749409941605e-06
-3.46935298327751e-05
-3.79210899028115e-05
-4.41087121431366e-05
-1.1058686083042e-05
-3.55481225037047e-05
-4.48404424092991e-05
-2.32281359673223e-05
1.28247895962762e-05
-2.57954692617934e-05
-4.87452778402075e-05
-3.34638045661723e-05
-7.70958617209249e-06
-2.22200465489104e-05
-3.94542450578945e-05
-7.26502944670002e-06
-4.5827460750457e-05
-4.51968679568172e-05
-5.54489883879174e-05
-6.38167182437146e-05
-3.08218703932544e-05
-4.2464700934979e-05
-4.65131474589494e-05
-2.60960214202077e-05
-5.20015239151446e-05
-2.46466468376142e-05
-6.09621826045321e-05
-1.09695865140791e-05
-1.89618615063755e-05
-5.4493165843237e-05
-4.05336680018241e-05
-6.19010433925345e-05
-2.78483562421356e-05
-4.25273691145317e-05
-6.08430042965309e-05
-5.13177295817788e-05
-1.82554621296691e-05
-2.91049465268812e-05
-1.33670583101257e-05
-5.17155266014889e-05
-4.66502167667857e-05
-2.72669611434194e-05
-4.2620582278186e-05
-4.43573673238634e-05
-2.79646284070237e-05
-3.21129393069815e-05
-1.86786340576767e-05
-4.6199800308472e-05
-3.47378851124031e-05
-5.23949624836883e-06
-4.56175718253884e-05
-2.76506505418407e-05
-2.15796337854792e-05
-1.20148686238323e-05
-1.3588164328272e-05
-3.11939678873715e-05
-1.63902088136717e-05
-5.63403602550408e-05
-4.31212617544167e-05
-1.81443112977032e-05
-4.29116457598848e-05
-3.60774219059751e-05
-5.38346845197482e-06
-3.08804074535165e-05
-2.30059506181888e-05
-2.15572958045521e-05
-2.12447689364895e-05
-6.7080899671815e-05
-4.71877518466317e-05
-1.12276035869971e-05
-5.53232357396659e-05
1.75395692465803e-05
-3.44617382220302e-05
-4.35434531017912e-05
-3.74768547000874e-05
-2.28079636754744e-05
-3.64713965183472e-05
-2.28580039297792e-05
-3.02936632060511e-05
-3.22020042103648e-05
-3.10928436047991e-06
-4.27575145651402e-05
-1.9945910593571e-05
-1.76104519496112e-05
-1.37410641377467e-05
-2.09824703092279e-05
-4.87468050357844e-05
-4.26008465873196e-05
-1.23751704480377e-05
-5.90806892328995e-05
-1.46980687872411e-05
-1.97603664894495e-05
-5.44073385460721e-05
-3.41895500607236e-05
-1.24100199448712e-05
-2.02246725408389e-05
-7.23258028557675e-06
-3.50056827996188e-05
-1.80657565986453e-05
-3.86021931697554e-05
-1.40383819785881e-05
-2.29527848913034e-05
-3.52519489745092e-05
-2.61721376206031e-05
-1.506048116441e-05
-3.15273410008598e-05
-1.03826382781157e-05
-1.6919510856941e-05
-7.51628434854287e-06
-3.2019256239959e-05
-3.71910755738734e-05
-4.70196126969874e-05
-2.22870058498137e-05
-3.58613268855498e-05
-5.92812259762632e-05
-2.03389250864225e-05
-6.95408970309326e-06
-5.45086097657781e-05
-2.55417215947381e-05
-4.6682980647594e-05
-4.28266877923355e-05
-2.85616015605966e-05
-2.73791434858051e-05
-2.36477169624096e-05
-2.20033061211472e-05
-6.17235785079824e-06
-5.13107137101766e-05
-6.18605851831598e-05
-3.62766315132566e-05
-1.08474372823288e-05
-2.9456518785943e-05
8.42888388220254e-06
-3.86277448342765e-05
-3.67444018694039e-05
-1.61309427070465e-05
-5.75473772407848e-05
-1.83552778985547e-05
-3.00708962761572e-05
-4.28042584907911e-05
-1.97846695241393e-05
-2.77952238311468e-05
-5.36504181624362e-05
-1.26520335667398e-05
-1.51027848258808e-05
-1.30571609937297e-05
-1.73445219866615e-05
-3.01959401597833e-05
-3.50709375635295e-05
1.8027370050811e-05
-8.78927395195933e-06
-2.71348895334904e-05
-4.33240912124491e-05
2.17921410240385e-06
-2.93244577551027e-05
-1.56646834013345e-05
-1.48654047194002e-05
-3.68676811302055e-05
-1.91693037530682e-05
-4.55051761271844e-05
-2.76448279033508e-05
-4.06886038689254e-05
-1.13392624927034e-05
-1.33480977340688e-05
-1.50770257792016e-06
-3.64283818216412e-05
-1.29742619154557e-05
-7.05764031108621e-06
-2.66885781951589e-05
-3.50401872946807e-05
-2.08205688771012e-05
-3.19333764949075e-05
-5.06458529900721e-05
-2.67484108214519e-05
-3.41732884718693e-05
7.73485526685351e-06
-9.9671155612912e-06
-1.29380292849202e-05
-5.15399339618004e-05
-6.26736960365278e-05
-3.2484008785814e-05
-4.02967593503725e-05
-2.85379713834425e-05
-4.79295332672801e-05
-3.29188187476629e-05
-2.33550960257352e-05
-2.37792352980039e-05
-4.56714700750394e-05
-2.30901948957474e-05
-2.14622878160185e-05
-2.4659668531584e-05
-4.8354028882742e-05
-3.13367185802326e-05
-2.71040365428035e-05
-4.59815756528346e-06
-1.31150372829078e-05
-5.16341644341982e-05
-4.9574529069893e-05
-2.26112625509278e-05
-2.33812910655528e-05
-3.49186181293321e-05
-2.96744495958878e-05
-1.49951362274425e-05
-3.79663781549293e-05
-3.18668152703013e-05
-1.89616502544942e-06
-2.63194122298476e-05
-2.50130155098373e-05
-6.79049356381911e-05
-4.79358112382061e-05
8.04482373296499e-06
-4.96800559046234e-05
-2.98560803223303e-05
-4.44582368244809e-05
-2.78746189297249e-05
-3.17651892166567e-05
-1.86624340738564e-05
-1.8201906115226e-05
-3.75535834898774e-05
-5.24345628158022e-05
-5.39053247315226e-05
-3.64432422126143e-05
-2.16797592740148e-05
-1.5438070434119e-05
-1.66282434893288e-06
-2.9789106025358e-05
1.14465589964302e-05
-2.55920096096808e-05
-2.43939213704971e-05
-3.30580714463127e-05
-1.09337480981507e-05
-3.09404236616774e-05
-4.14952752432295e-05
-7.27215291183374e-07
-5.38303029449882e-05
-1.38490234521e-05
-4.77645929909228e-05
-1.92612881211979e-05
-4.30011359543202e-05
-2.09174241958527e-05
-5.03505920743087e-05
-2.55391934979717e-05
-2.34188435409568e-05
-6.88215581726364e-05
-1.60126697311678e-05
-4.17671300297494e-05
-1.23219952734726e-05
-1.12815124128206e-05
-1.77392370866482e-05
-4.22712336592009e-05
-2.51044974638099e-05
-1.89144176244102e-05
-9.29235900056028e-06
-2.66564480307108e-05
-3.42444401271631e-05
-7.56715531362905e-05
6.95836263791098e-06
-8.13084926087572e-05
-3.27316541452471e-05
-4.63852806521943e-05
-4.09500038804528e-05
-1.00045514388067e-05
-4.22369396794027e-05
-4.53319297342145e-05
-3.0768933140543e-05
-2.91407109772952e-05
-3.42115216429163e-05
-2.25445467219486e-05
-3.20204609786042e-05
-3.09983356675696e-05
-4.23344576276078e-05
-3.10763242491256e-05
-3.18149894842108e-05
-2.64678708098767e-05
-3.33685976388057e-05
-2.50229250582459e-05
-2.67969226546826e-05
-7.88450461207346e-05
-5.29893841525698e-05
-5.38167768474162e-05
-4.12766133575305e-05
-1.25578058403429e-05
-4.45658806623648e-05
-3.96779694484581e-05
-1.55673466352403e-05
-3.32816766991388e-05
-1.43954891604984e-05
-9.14693282554695e-06
-1.15132942914932e-05
-3.02878746984084e-05
-1.21757074692346e-05
-4.41352253890744e-05
-3.56051538198341e-05
-5.20215792175941e-05
-5.28424899867742e-05
-2.25648453139835e-05
-3.76993650303747e-05
-4.07399175330034e-05
-6.22927169450229e-05
-4.2260566917579e-05
-2.0240841856074e-06
-1.63847525851085e-05
-2.84125228515046e-05
-2.28038549931167e-05
-3.39075587425198e-05
-1.80380851830867e-05
-2.21173518777407e-05
-2.248653360554e-06
-1.67913080039969e-06
-6.07542954898693e-05
-3.60144527144059e-05
-1.08742020047749e-05
-5.07544624353684e-05
-1.83939683115351e-05
2.06208525131457e-06
-2.23222202969708e-05
-2.62340618571324e-05
-2.3203048961626e-05
-2.30499129353418e-06
-4.75580179322611e-05
-1.07087408944635e-05
-5.87055063138285e-05
-5.16962311435904e-05
-3.45979380237987e-05
-5.72995782437035e-05
-2.43561183381222e-05
-3.67188628821254e-05
-3.33237213948682e-05
-5.46454398557937e-05
-6.3273365878568e-05
-3.48506641305266e-05
-3.92912481983329e-05
-3.14434504462066e-05
-2.83911374965355e-05
-2.99136732236745e-05
-3.95200212512904e-05
-1.18343133518967e-05
-1.0265922619278e-06
-2.55841503134181e-05
-3.6450762455194e-05
-2.56896492533946e-05
-1.13648687234279e-05
-4.47880472712526e-05
-4.31030654383241e-05
-1.61987405103894e-05
-3.95638909427179e-05
-2.80478214616665e-05
-4.24107741522241e-05
-5.28445118818979e-05
-1.86373588888378e-05
-2.06797022965892e-05
-3.1470517552899e-05
-3.01907601359062e-05
-4.0100341030574e-05
-3.57748618589233e-05
-1.19674262428844e-05
-4.5732870126534e-05
-1.90647601263648e-05
-2.14703534096643e-05
-3.82392005206996e-05
-2.61445669778995e-05
-5.36567576681218e-05
-3.54285698387926e-05
-5.59214145823059e-05
-2.28284262602606e-05
-2.42869235022118e-05
-2.38271896755885e-05
-1.12391759615168e-05
4.4462948308029e-06
-2.93570052691809e-05
-7.35345303405779e-06
-5.57322963555429e-05
-4.86941117147313e-05
-2.73295019170746e-05
-4.69518372762867e-05
-3.19159336682613e-05
-3.28017702174507e-05
-3.70844218865524e-05
-4.07584732459682e-05
-1.46997067926167e-05
-1.63767500825332e-05
-3.61763410417133e-05
-2.46717898304544e-05
-3.39380176740939e-05
-1.58472339067211e-05
-3.35949011961957e-05
-4.34773361830231e-06
-3.00416465798031e-05
-2.16546367550614e-05
-2.29994374237466e-05
-3.06372476553465e-05
-1.68937763817293e-05
-3.84791824165053e-05
-8.90173384395972e-06
-1.51992172233539e-05
-2.63710345627559e-05
-2.77301924676247e-05
-3.53736295877035e-05
-1.14438055874831e-05
-1.59734363661433e-05
-1.2498621893556e-05
-9.97236353003476e-06
-2.93408700864214e-05
-3.15699608002726e-05
-3.35680320145236e-05
-8.14475391311779e-06
-4.60519594112887e-05
-5.69258526841137e-05
-3.82877471698796e-05
-2.82134854438044e-05
3.49701387566255e-07
-1.55032686822385e-05
-2.47772719735805e-05
-4.04311881670476e-05
-3.46898824938705e-05
-6.59787179561631e-05
-3.5800600820773e-05
-3.265966155495e-05
-2.02376752576338e-05
-3.89178671246888e-05
-3.76102972480091e-05
-2.70591858462726e-05
-3.51288395567027e-05
-2.74802746792321e-05
-4.75569469061002e-05
-3.99366778595479e-05
-3.78789225183992e-05
-3.02824529793864e-05
-4.48466206196773e-05
-6.94985479995965e-05
-3.18140526367812e-05
-2.75597702923783e-05
-2.32262001343356e-05
-2.81242366569152e-05
-5.54212259511231e-05
-4.15449780523601e-05
-3.36351351932475e-05
-5.26417859515122e-05
-1.98359525238662e-05
-9.81206790277461e-06
-6.1835542501595e-05
1.08720078089739e-06
-8.7575575038067e-06
-1.88345640239088e-05
-4.0772784210395e-05
-5.64704712465527e-05
-4.24377071915853e-05
-2.71520342301555e-05
-1.57045324046491e-05
-6.88193241146094e-06
-2.43755339878162e-05
-2.8825246551733e-05
6.13756591984079e-06
-2.64609208098833e-05
-1.24352891223827e-05
1.41274435870031e-05
-4.28560815405252e-05
-5.42385975966481e-05
-3.1570608750956e-05
-1.89580906328131e-06
-9.41090727285706e-06
-5.776571141557e-06
-2.93542324152139e-05
-2.77482630261484e-05
-6.52872341443187e-06
-1.0515152641924e-05
-3.95678006758946e-05
-6.19060226432462e-05
-1.74997598653868e-05
-3.89723630047574e-05
-7.59031141030485e-06
-3.95419715283553e-05
-3.24411883391595e-05
-3.11357054935558e-05
-3.15526444201081e-05
-1.73367483557239e-05
-3.16442912159025e-05
-4.8225593671617e-05
-4.02143503357917e-06
-1.45252980025822e-05
-2.64327459159729e-05
-5.1932858744629e-05
-2.93081337189682e-05
-3.51939557381826e-05
-3.83075898490884e-05
-2.32506079774409e-05
-1.4834559365088e-05
-4.51207339644668e-05
-4.66328518286355e-05
-1.64749645807766e-05
-9.2117432459721e-06
-1.7782549916205e-05
-3.03247828140123e-05
-4.74173734030172e-05
-2.25126225190886e-06
-2.89096139023498e-05
-3.19235100012545e-05
-4.42973531228804e-05
-3.65024146334352e-05
1.80751307227104e-05
-1.4565902113134e-05
-3.29236317005638e-05
-2.80288686512818e-05
-4.04068501356655e-05
-5.07156500590857e-05
-2.97581786921455e-05
-4.24052890074272e-05
-3.17044649820524e-05
-2.4379358624083e-05
-2.77359504586697e-05
-3.1743668073274e-05
-4.7086261226444e-05
-2.54884390792262e-05
-3.22687658293942e-05
-1.9878045652024e-05
-3.13610617958978e-05
-2.65289444783608e-05
-4.12671893610454e-05
-3.07144043181079e-05
-3.68241682116441e-05
-1.33693325628446e-05
-8.67305351505186e-07
-1.66143660093547e-05
-2.58091950883209e-05
-3.58689324491897e-05
-1.42544560876764e-05
-2.46076480249495e-05
-3.16386912521596e-05
-3.50224593730162e-05
-5.11812823848128e-05
-5.078207858278e-05
-6.15943617229069e-05
-4.90957156069048e-05
-3.96121142493242e-05
-4.22159267001977e-05
-1.21028449300113e-05
-1.68597481013715e-05
-4.92445793822164e-05
-3.37531484276248e-05
-3.41275550888128e-05
-1.32823069884471e-05
-2.17152257688686e-05
-2.24925380485915e-05
-1.64606623587293e-05
-1.99670823510007e-05
-4.65575001504843e-05
-1.59390426176291e-05
-1.40550789323742e-05
-1.05660934425387e-05
-5.83914332768678e-05
-9.81002136991593e-06
-4.11154437626104e-05
-3.50530596591874e-05
-2.22557584522342e-05
-3.28451680579574e-05
-3.90022776324389e-05
5.49468351719082e-06
-2.10095867766355e-05
-5.08806713175341e-06
-3.60006688436922e-05
-1.87536743029695e-06
-3.12642294628794e-05
-4.48224428478222e-05
-3.67757370733157e-05
-4.6176228755332e-05
-4.88683891330788e-05
-4.87167369034913e-05
-1.89624156086024e-05
-4.46385504740286e-05
-1.46754774390797e-05
-3.36918196895233e-05
-3.96672505180386e-05
-1.25877014567484e-05
-2.85020857700033e-05
-1.76706546110681e-05
-2.23702373460951e-06
-3.67335854494875e-05
-1.45305717462616e-05
-2.57459231450531e-05
-2.03857819676894e-05
-9.59355932640343e-06
-2.59038007142291e-05
-1.25819239655472e-05
-2.95638873725796e-05
-3.17533592447596e-05
-5.01643242798068e-05
-3.87988413434433e-05
-2.01380704430879e-05
-2.7196924392752e-05
-1.65016070851866e-06
-2.13481150008496e-05
-1.5088996200852e-05
-3.32841268504794e-05
-2.30391435738052e-05
-3.05351686017647e-05
-4.11820492472581e-05
-1.7540290160439e-05
9.39015989322077e-06
-1.52558090009745e-05
-4.10959210132517e-05
-4.39665512380591e-05
2.5248621417432e-07
-4.90965611938149e-05
-1.91695476884795e-05
-3.86708214902301e-05
-2.19606092467282e-05
-3.45629081160153e-05
-4.03672784735195e-05
-5.45056861643965e-05
-1.49637614231667e-05
-3.49588591553619e-05
-1.97163253760043e-05
-3.91345466062447e-05
7.81342604288274e-06
-2.31044227445168e-05
-2.47600310059588e-05
-3.16467396188177e-05
-2.9651184343726e-05
-2.36027636542183e-05
-4.09027765493148e-05
-3.3566884769621e-05
-2.0779700103654e-05
-4.93159503661273e-05
-2.71908224969746e-05
-2.60032666708646e-05
-1.96597507470805e-05
-1.14889393477974e-05
-2.13703575724507e-05
-3.73746324885912e-05
-3.43029879821941e-05
-3.18917843011524e-05
-5.52213226462497e-05
-4.68040499858829e-05
-3.73238892905786e-05
-2.09886592551848e-05
-2.91560342714146e-05
-2.83859555707605e-05
-3.68697133027625e-05
-4.80256110420806e-05
-2.21719825861659e-05
-4.15716521314361e-05
6.68729746763717e-06
-2.65246256226007e-05
-2.99768635988803e-05
-2.33229109334178e-05
-6.97370760586461e-05
-2.69475121887171e-05
-2.69291992363616e-05
3.97421682891718e-06
-4.6133472210378e-05
-1.78274820278158e-05
-1.92193810033052e-05
-1.70557164970394e-05
-3.20565422314775e-05
8.47032511274218e-07
-1.36778890819058e-05
-1.81382131597314e-05
-2.29824856199492e-05
-3.53437568916263e-05
-2.6975620526871e-05
-2.65871415485245e-05
-3.0498733741066e-05
-2.79492683442717e-05
-4.92313104623111e-05
-3.0627335963666e-05
-2.54371410363795e-05
-3.07324147002031e-05
-1.24092347280818e-05
-2.92508395651947e-05
-4.24016278520245e-05
-2.99018918192207e-05
-9.76873792953118e-06
-4.15256535159255e-05
-5.06875635241736e-05
-3.41433687629055e-05
-3.4016025326291e-05
-3.94046346075637e-05
-9.46388963637041e-06
-1.80547789364258e-05
-5.01284960964829e-05
-5.18925264188203e-05
-2.86458146313947e-05
-3.217979643978e-05
-3.3969440739495e-05
-1.86106560211871e-05
-4.53326149515422e-05
-3.76266893044918e-05
-2.26609902054362e-05
-9.47780081371538e-06
-2.45392504313133e-05
-3.27096126235794e-05
-2.28145164552182e-05
-2.93237237114643e-05
-1.00855168441769e-05
-2.50704040297466e-05
-1.92215856057944e-05
-1.53188136981983e-05
-3.30901515487879e-05
-4.18003819426232e-05
-3.25472627896685e-05
-1.86741327165351e-05
-3.02489864174427e-05
-2.23370104347286e-05
-1.36584494328854e-05
-6.2310348579452e-05
-2.68205917383709e-05
-3.59831327449182e-05
-4.96156812926986e-05
-2.3772187884466e-05
-9.55116043542649e-06
-5.17814074608216e-05
-4.54157877443976e-05
-1.4256632837419e-05
-4.95364575889326e-05
-2.50696969909117e-05
-3.28629678796866e-05
-2.17345855069261e-05
-4.56798010053884e-05
-3.63221644606135e-05
-1.27309404623658e-05
1.13500387548847e-05
-4.63683414443061e-05
-1.19820306552448e-05
-5.52178651156708e-05
-4.31386032400705e-05
-3.53690765068584e-05
-3.11696754687401e-05
-1.47816046024186e-05
-2.06803421971628e-05
-3.06082813676194e-05
-3.52213664493676e-05
-5.0709632785588e-05
-2.72888524884435e-05
-1.85481119705104e-05
-4.46659591800683e-05
-2.3571790577737e-05
-7.11871140531378e-05
-3.15989625261327e-05
-5.14833023921582e-05
-2.93354021688801e-05
-6.03833426281765e-06
-2.70330674041956e-05
-3.92003706019957e-05
6.55973667118375e-06
-3.22986442685473e-05
-3.62963189443592e-05
-2.00035657464507e-05
-4.16971620480987e-05
-5.91305783685457e-05
-5.98304314430948e-06
-1.50293203418927e-05
-2.00260236387152e-05
-6.6249246917014e-05
-4.85254438520388e-05
-3.59654055611725e-05
1.3600184005134e-05
-4.08903071429627e-05
-3.31312370685338e-05
-3.01647206354525e-05
-3.68007992481281e-05
-4.80662610395515e-05
7.51242621425928e-06
-4.47237913433775e-05
-2.65770684643561e-05
-4.02697246496892e-05
-2.68834912070688e-05
-2.66641811595702e-05
-1.5393464418247e-05
-2.85292856966796e-05
-4.86810416092289e-05
-3.40640407238653e-05
-7.51487243706593e-05
-2.04918190982094e-05
-4.77375998080291e-06
-1.71112168550256e-05
-2.75461780988569e-05
-1.82570567817306e-05
-1.08295406330168e-05
-4.37460384691453e-05
-2.39912324141685e-05
-6.15867580763812e-05
-2.09273824246182e-05
-2.41742500872246e-05
-2.73879411885584e-05
-4.35486461384921e-05
-1.05874660303757e-05
-4.60792795036698e-05
-1.4137455173426e-05
-3.81423860816417e-06
-3.48581391391683e-05
-5.522934635898e-05
-1.55659835631059e-05
-5.4647086590561e-05
-1.12926007949483e-05
-3.91632149434896e-05
-2.96679030380281e-05
-3.55932445282255e-05
-7.40465130126592e-06
-3.3778742989425e-05
-3.26349286289335e-05
-1.42904057827284e-05
-3.15323972950387e-05
-3.44792087328566e-05
-2.39040630619575e-05
-1.40174140099103e-05
-3.17860688105914e-05
-2.31064255990004e-05
-7.63226368602699e-06
-4.23634281276301e-06
-2.47451122947732e-05
-5.40026607328892e-05
-3.81485913904765e-05
-1.53582097526031e-05
-2.33094442636027e-05
-2.44042980976201e-06
-1.10021420291226e-05
-4.31122433186412e-05
-4.64660781317403e-05
-2.34649290627011e-05
-2.31608660148202e-05
-3.32192276576954e-05
-4.89681307111215e-05
-3.75642177982215e-05
-1.45308254532462e-05
-2.47681405619667e-05
-8.50058177761294e-06
-1.26920838531764e-05
-4.25949733378059e-05
-3.21382192364021e-05
-1.00829695196279e-05
-2.53917033935728e-05
-5.86982722060451e-05
-6.04461178779798e-05
-5.34555897999186e-05
-4.90877581206169e-05
-4.5044633609846e-05
-4.59445939608231e-06
-9.14248956299017e-06
-3.21439804441312e-05
-3.45039195572591e-05
-3.27513407466917e-05
-3.30055930904958e-05
-3.61399795503734e-05
2.76989994896566e-06
-6.44019786142627e-06
-4.78812912337686e-05
-4.4271570622321e-05
-2.63516248111427e-05
-3.67200501953833e-05
-1.38459334289419e-05
-1.8592634420435e-06
-3.13244833781679e-05
-5.61109354204492e-05
-4.58567063216752e-05
-3.73700975064571e-05
-2.52217020850609e-05
-1.54150326644678e-05
-1.13867878156732e-05
1.34378218472754e-06
-1.78511147934405e-05
-3.39288635700323e-05
-2.98252183051451e-05
-6.40333107698571e-05
-3.24718937099157e-05
-3.62042084763264e-05
-8.57223049391383e-06
-3.36914471476696e-05
-4.41783235384507e-05
-3.23192259355441e-05
-3.0257493803469e-05
-2.26779468471252e-06
-4.03426929701427e-05
-3.49118346429354e-05
-2.73465644833083e-05
-4.94995855003716e-05
-1.69093293493031e-05
-1.60348444475442e-05
-3.88421265600976e-05
-2.58382649626159e-05
-7.38497803039942e-06
-3.38116526306074e-05
-5.20499493523956e-05
-2.70417697513538e-05
-3.99846992319019e-05
-3.34796197162391e-06
-7.11339794581496e-05
-5.31024700282212e-05
-2.73515783421425e-05
-3.88940087915432e-05
-6.9228512098469e-05
-8.06512188277614e-06
-1.50042917937397e-05
-1.61102101001848e-05
-3.33778112842721e-05
-2.10105112217828e-05
-2.92300403098253e-05
-2.34655820700615e-05
-2.84519994443885e-05
-2.59194000666018e-05
-4.30276085188121e-05
-4.10640410101105e-05
-1.2474179379076e-05
-4.3947946554223e-05
-8.08923119638006e-05
-1.64919129423149e-05
-3.8747614649272e-05
-2.76932722873481e-05
-2.32627531915682e-05
3.98148877323603e-06
-3.68556493690986e-05
-2.56177150673085e-05
-3.35268491266925e-05
-2.70419474154553e-06
-6.13380979113828e-05
-2.1104861611958e-05
-4.53886866990264e-07
-2.75453247413675e-05
-1.42961413277089e-05
-3.58557525341482e-05
-2.49195634383738e-05
-3.75300814566988e-05
-5.26566510610372e-05
-2.75526391271901e-05
-1.96081227280964e-05
-1.43691857828749e-05
5.21551583071541e-06
-8.25611320390827e-06
-3.3622760263123e-05
-2.8044557088506e-05
-3.99488391186605e-05
-3.94748855977808e-05
-2.89438673114445e-05
-2.7489637576332e-05
-2.44424048550269e-05
-3.58617076147999e-05
-2.81773052878316e-05
-3.08884197234888e-05
-4.1177163552799e-05
-3.49964147585379e-05
-1.24955085139558e-05
-3.63177031816367e-05
-1.37061098094706e-05
-2.28365472145955e-05
2.10789280518582e-05
-2.11573170300648e-05
6.8611360742923e-06
-4.07685714737945e-05
-5.63311379384413e-05
-1.49808650508122e-05
-2.69507829594956e-05
-1.9237284496664e-05
-3.76450937221899e-05
-3.52752277295738e-06
-3.18723314423037e-05
-1.30903044114923e-05
-3.54841902837087e-05
-3.58791744246028e-05
