# Supplementary material for: Research on computational propagation and identification of mine microseismic signals based on deep learning
Source: PLoS One. 2025 Oct 22;20(10):e0334641. doi: 10.1371/journal.pone.0334641 (PMC12543183; doi:10.1371/journal.pone.0334641)
Supplement: S7 Data — (ZIP) [file pone.0334641.s007.zip › 000100900001501.xlsx_0.txt_24.txt.txt]

-3.04396733830551e-05
-1.84479986747979e-05
-4.95666613924708e-05
-2.58027692148291e-05
-1.29087818566534e-05
-2.50264729592945e-05
-3.51280854590084e-05
-2.15505716195207e-05
-2.86759990711385e-05
-5.84532652507738e-05
-3.60060969547811e-05
-3.07575056801634e-05
-2.79792285528788e-05
-3.16255875433367e-05
-3.59953830751413e-05
-6.07374032909789e-05
8.16271565735492e-07
-2.41062661419453e-05
-3.7103911894114e-05
-1.80669867095329e-05
2.42646566065184e-06
-4.57832956362188e-05
-4.34548276370948e-05
-4.8472238276321e-05
-2.08398482407072e-05
-3.586092229141e-05
-1.52439175957988e-05
-3.01210482287658e-05
-2.30025564073712e-05
-2.65302889921489e-05
-2.60811982129708e-05
-4.20646447682843e-05
-1.42453432004708e-05
-3.40577189836383e-05
1.46744983948576e-05
-6.40431206536481e-05
2.72957962986184e-06
-3.68991349940758e-05
-5.05207008387548e-05
-4.00047572175046e-05
-2.59859900575169e-05
-1.23416323388858e-05
-1.06244336904386e-05
-1.78392044469664e-05
-3.38219890586848e-05
-2.3677883550928e-05
-5.91953377577154e-05
-3.32264275117823e-05
-4.38847364700971e-05
-4.83028601806749e-05
-1.8042584154731e-05
-5.39731108533786e-05
-7.40065056790257e-06
3.20084067086594e-05
-2.9348592240419e-05
-1.46281492114367e-05
-1.83628842074083e-05
-2.03936600971468e-05
-4.99043479227576e-05
-3.41488185196141e-05
-3.54667243744201e-05
-6.29475293575043e-05
-4.20247560970866e-05
-3.59103749337122e-05
-3.29981710695816e-05
-2.9646886040682e-05
-3.90039280096803e-05
9.16091731946229e-06
-3.84638594562734e-05
-2.17563419113092e-05
-3.86624801855472e-05
-2.92164906236117e-05
-3.93845412269555e-05
-2.72540839269078e-05
-5.5758463753995e-05
-7.35008553909006e-05
-1.47775463459807e-05
-2.96408727176412e-05
-6.2915707334524e-05
-3.95048979055469e-05
-3.1107013833775e-05
-5.1221868496877e-05
-4.64216462418984e-05
-2.54960500135485e-05
-2.27647189639926e-05
4.83685146899971e-06
-5.12465351796916e-05
-1.34222523331147e-05
2.41237319289437e-06
-2.78599677328907e-05
-3.32935439387767e-05
-2.2542341109593e-05
-4.64179098583217e-05
-3.07695763205179e-05
-6.10647285668633e-05
-3.48439937286362e-05
-3.42413833602979e-05
-5.39957254604018e-05
-3.34094546095163e-05
-2.71859644204257e-05
-5.3640352130917e-05
-1.94488294849221e-05
-4.42332319443019e-05
-3.25409305732881e-05
-2.59459298773816e-05
-1.98246380063418e-05
-3.53935907713358e-05
-4.35913768692695e-05
-2.20832567372942e-05
6.31306851614467e-06
-2.24911837506367e-05
-2.99398869066427e-05
-2.64101111959079e-05
-1.58039260506062e-05
-1.96017524647459e-05
-4.11480384140792e-05
-2.27872185785258e-05
-1.95707320535091e-05
-2.87910164944866e-05
-3.54579117514804e-05
-3.3305167197158e-05
7.41415434535191e-06
-2.43651969290009e-05
-3.16762426850426e-05
-2.85194745348886e-05
-1.85511968987633e-05
-5.16957439753928e-05
-9.71687833648922e-06
-1.41851566484328e-05
-4.61011689840993e-05
-3.2797487827827e-05
-3.65983052586983e-05
-3.75749719544468e-05
-2.51927347518409e-05
-2.42492703255334e-05
-3.77761547374177e-05
-3.50293589563247e-05
-2.93893427496249e-05
-3.09894176477453e-05
-2.41174339990862e-05
-3.66232250393938e-05
-3.0725439297343e-05
-2.77984613664375e-05
-1.51355657894286e-05
-3.83093163575701e-05
-3.20586544893661e-05
-9.70753113125624e-06
-3.72520219574209e-05
-1.37054274674987e-05
-3.80571987082884e-05
-1.50820880174858e-05
-1.59092516885974e-05
-5.06378976412783e-05
-2.70779185310642e-05
-2.80609742631318e-05
-3.03798350373579e-05
-2.67601855258698e-05
-2.84075039756765e-05
-1.78282287055947e-05
-1.56124951653181e-05
-5.87347593492012e-05
-4.01740723236952e-05
-8.78312018752375e-06
-2.52805211256424e-05
-4.73661512600774e-05
-3.35106381713058e-05
-3.51843762178455e-05
-5.84777898610118e-05
-3.56399852782956e-05
-5.69148650273203e-05
-4.21155600637824e-05
-1.9562218176955e-05
-3.79485873064583e-05
3.76850777633529e-06
-4.49010158595753e-05
-4.2435022182693e-05
-2.04729154992735e-05
-4.91820322779013e-05
-2.70471989822519e-05
-1.57578086507189e-05
-1.91821182078744e-05
-4.50282941222616e-05
-4.80197294537876e-05
-4.70389245194426e-06
-9.33293666412692e-06
-1.97704498246446e-05
-5.07216418855259e-06
-4.28602917335713e-05
-1.78211822725359e-05
-1.89973667301649e-05
-5.51665683577117e-05
-2.40872210072712e-05
-2.43770715721886e-05
-6.54317056738101e-05
-2.22134910148112e-06
2.19166142305713e-06
-4.8922133942739e-05
-4.35193252164728e-05
-3.78163941343246e-05
-1.06105796728751e-05
-6.81431538271696e-07
-3.9023066282259e-05
-4.60294573680238e-05
-2.43605922782234e-05
-1.06040095986625e-06
-1.947851797235e-05
-1.64740866055964e-05
-1.38139809518182e-05
-4.75047499355223e-05
-1.9718479112897e-05
-3.25411454828325e-05
-2.86812587109949e-05
-9.07867192741746e-06
-2.45739967447925e-06
-3.04050400351686e-05
-5.31000468248949e-05
-4.37895452248559e-05
1.62512527420379e-06
-3.97269853306017e-05
-2.44509186343013e-05
-1.43692353433727e-05
-1.68743317505446e-05
-4.87185021710418e-05
-4.63388298224786e-05
-2.91397232739158e-05
-6.20839739773208e-05
-2.12096495402814e-05
-3.37319994257788e-05
-8.32134740696567e-06
-2.41909861166769e-05
-4.74416263141961e-05
-6.34276470060334e-05
-1.77755024277009e-05
-1.98958407488615e-05
-2.76707280995598e-05
-2.43570306633773e-05
-2.55781571211641e-05
-2.27699993421709e-05
-5.06504062061174e-05
-5.49528475411814e-05
-2.68673027601419e-05
-4.41560695663995e-05
-1.10506844855789e-05
-6.74897387266666e-05
-3.89090930885668e-05
-3.99750281036687e-05
-2.0398930226795e-05
-3.33497613865237e-05
-2.93712111553317e-05
-2.85051146132044e-05
-2.13763112347509e-05
-3.55615947289959e-05
-4.01200324385148e-05
-3.86688704793042e-05
-2.20150590550746e-05
-1.31690600310243e-05
-2.84188884602353e-05
-4.26267626316663e-05
-2.48856373477432e-05
-2.09122260322696e-05
-1.2872217617648e-05
-3.06019636039867e-05
-3.51022129314689e-05
-4.18613219598466e-05
-5.62532799564902e-05
-2.30217963079161e-05
-2.24076407495613e-05
-3.43043035484635e-05
-3.62454813477584e-05
-6.8960237891161e-05
-2.86831759623744e-05
-3.21746084396649e-05
-1.68222707752668e-05
-4.03410991416108e-05
-1.7065761340114e-05
-4.01413093336068e-05
-3.89489296401344e-05
-2.09029781215639e-05
-2.9868937565662e-05
-1.66579285313507e-05
-4.24425087043012e-05
-1.93411418482284e-05
-3.49621815543433e-05
-3.49830686436916e-05
-3.01963651056923e-05
-3.38324135876157e-05
-4.14973707795174e-05
-4.00584824110253e-05
-5.39504764642422e-06
-4.38280627795314e-05
-1.99019397839052e-06
-2.40022783009448e-05
-3.89545013254571e-05
-1.08284208127132e-05
-1.30450675555547e-05
-1.5621804328503e-05
-1.61771969979225e-05
-4.7667267515795e-05
-4.26421648779693e-05
-1.37026980861765e-05
-5.81812024267548e-05
-3.88992930212997e-05
-6.22630408931846e-06
-2.84774151110507e-05
-3.83607929067193e-05
-1.92217252181905e-05
-3.9635187629319e-05
-2.95266377757223e-05
-2.42118024998388e-05
-3.20102871824273e-05
-1.05720610594308e-05
-2.70081060137349e-05
-1.77114214366196e-05
-2.10960535874083e-05
-3.19707992103814e-05
-2.62093397780259e-05
-3.34424019124805e-05
-2.46193029705006e-06
-4.61135246906262e-05
-3.25021391074512e-05
-4.48231386538047e-05
-2.75902741139425e-06
-3.94150803011032e-05
-4.39237922256589e-05
-1.98974969792961e-05
-2.16740927665061e-05
-3.33138238084877e-05
7.2017492496632e-07
-5.96112611611673e-05
-2.8566432757685e-05
-3.62065561162721e-05
-2.74254390868133e-05
-5.05584798301352e-05
-1.29590628602109e-05
-5.65948365190676e-05
-4.50757331361215e-05
-1.93388580645263e-05
-4.39708565666575e-05
-5.92944850318239e-05
-3.69734657869523e-05
-4.37856306967707e-05
-2.26265857070417e-05
-1.07825024629556e-05
-6.52299127705775e-05
-4.88656953539022e-05
-2.79657532561168e-05
-4.15555255173919e-05
-3.71519154603109e-05
-3.40656241444942e-06
-4.92055961627952e-05
-2.36240697950014e-05
1.6882483289354e-05
-2.74871286233991e-05
-2.19173335339436e-05
-3.76318055395439e-05
-2.82037048421758e-05
4.24182191046482e-06
-5.32759232683297e-05
-6.26295685256423e-05
3.30861342084264e-06
-1.99572358751088e-05
-1.21853476462293e-05
-6.94983547245889e-06
-1.03503557735555e-05
-9.90760357563615e-06
-2.26802354437077e-05
-5.15502156875582e-05
-4.61827114393437e-06
-2.33381929909118e-05
-2.27853365854475e-05
-5.45465469101605e-05
-1.83877659109688e-05
-4.38345238614731e-05
-3.34158173941004e-05
-1.46110011709268e-05
-1.43388728154619e-05
-3.98909786421124e-05
-2.48741067977652e-05
-2.87051836867242e-05
-2.69961266974034e-05
-3.80743721191899e-05
-1.44114302461374e-05
-4.33222775416454e-05
-3.28808949214508e-05
-2.77113976538389e-05
-1.65898170488617e-05
-8.96873298229833e-06
-2.27298126022778e-05
-4.09862852188918e-05
-3.99912704948635e-05
-4.66919083662221e-05
-2.05966830050866e-05
-3.86854592568102e-05
-3.59259119626102e-05
-3.00720992144217e-05
-3.42932915510605e-05
-3.33730419202207e-05
-2.36158738530061e-05
-1.45541598105607e-05
-8.13288434529161e-06
-5.61548018241385e-05
-4.62829444817442e-05
-2.62175266026919e-05
1.00415354046929e-05
-3.54946208210305e-05
-5.25033668150985e-05
-3.47042965553461e-05
-3.06547341324198e-07
-6.10602577526976e-05
-3.91961694250759e-05
-4.44273402476761e-05
-1.01134264311783e-05
-3.69698783703907e-05
-4.80153275654635e-05
-1.44271765197912e-05
-3.48502793019803e-05
-3.83137565507404e-05
-8.76303943562594e-06
-3.37702239162432e-05
-4.21057938834619e-05
-1.52717261760315e-05
5.26708045600885e-06
-7.89216820064571e-05
5.84651669026589e-08
-1.85318156888374e-05
-2.63969167339294e-05
-2.84828047624912e-05
-5.84405761612127e-05
-3.44905603024733e-05
-4.61553426760583e-05
-1.62488341605e-05
-1.33820460041156e-05
-2.23343455725056e-05
-3.10767600249125e-05
-4.08778471369373e-05
-4.80131365034015e-05
-6.12333606769716e-06
-9.36273565368197e-06
-4.76464982050961e-06
-9.78875243784678e-06
-3.39460308992488e-05
-2.40164743201501e-05
1.046734480291e-05
-3.2999839120224e-05
-4.28474841383213e-05
-3.94568603942539e-05
-3.00000360446511e-05
-2.92777911760493e-05
-4.29430542246831e-05
-2.57934378852378e-05
-2.72268977465993e-05
-2.01837054222982e-05
-5.77345651885826e-05
-4.80935763720949e-05
-3.62732877731002e-05
-1.38951400179524e-05
-2.3285090484378e-05
-6.09606901226308e-05
-2.94638740430362e-05
-1.41872627549842e-05
-4.82057402195774e-05
-4.92453415862532e-05
-2.92603682774005e-05
-2.531485086011e-05
-3.41945447240493e-05
-3.37137829107602e-05
-4.40839581777488e-05
-2.70683323173242e-06
-3.10439559282106e-05
-4.03810218193098e-05
-1.63848144436379e-05
-2.8030059381627e-05
3.22402264688724e-06
-3.92734637690486e-05
-1.00402149929803e-05
-5.34038024257311e-05
-4.49664501844516e-05
-9.99365222857359e-06
-2.54290860036077e-05
-9.72137638112167e-06
-4.05991638323069e-05
-3.63791632487696e-05
-9.62979290971049e-06
-4.92330854288696e-05
-4.84717985926637e-05
4.89958327210558e-06
5.23393100842981e-06
-2.12837577347607e-05
-3.39090879462065e-06
-1.69391521602344e-05
-2.64154008826597e-05
-4.23327053096419e-05
-3.05134150360882e-05
-5.71077837132544e-05
-3.04615242340629e-05
-1.74574198390653e-05
4.72251674165732e-06
-2.36364280980426e-05
-8.80426039400142e-06
-2.84334152408146e-05
-5.92913868545154e-05
1.82712724935203e-06
-8.92212553258738e-06
-2.80872720795158e-05
-1.90891104154592e-05
-3.06477816865721e-05
-1.3146887945504e-05
-2.19954209483288e-05
-1.89505373106798e-05
-4.17828787819605e-05
-1.66611267230893e-05
-3.68020963927547e-05
-5.14188665400468e-05
-2.60570147671298e-05
-4.46833085758624e-05
-2.87789666692839e-05
-3.65250994429244e-05
-4.42997025699961e-05
-6.31779853101533e-05
-3.44613792893777e-05
-1.03053630688684e-05
-5.58075258184914e-05
-3.98955864403186e-05
-3.00574643222704e-05
-1.56318421661806e-05
-3.61885669964883e-05
-1.58915007322207e-05
-4.09445325807891e-05
-3.24574964112354e-05
-4.56461916955157e-05
-2.43829767096716e-05
-1.95599691171074e-05
-1.18950074401317e-05
-4.69313546377931e-05
-2.58379846648679e-05
-1.30475873773153e-05
-5.31546013839895e-05
-3.92650110299219e-05
-1.63136391441918e-05
-1.33266709844632e-05
-3.04417837645545e-05
-4.43467154883899e-05
-4.35467000012988e-05
-3.94409909358136e-05
-1.5233784120931e-06
-3.99911988871398e-05
-5.67487816046988e-05
-5.6551539303271e-05
-5.27275536338592e-05
-3.88604112545481e-05
-2.47237397772039e-05
-2.83191573686717e-06
-6.74486051151427e-05
-4.74787515050176e-05
-2.97658711006548e-05
-2.89347105330475e-05
-2.54881734035378e-05
-6.2335591217724e-05
-5.45174557608624e-05
-1.09447602315061e-05
-4.21459987979385e-05
-5.0712709929281e-05
-1.23672498036592e-05
-1.25838810763304e-05
-4.50370685877435e-05
-3.2140056669002e-05
7.1405098461437e-06
-6.17807066299796e-05
-1.21982862119778e-05
-2.30306110785904e-05
-2.48299434895567e-05
-2.79955220874343e-05
-2.41230095803852e-05
-4.4504263104579e-05
-5.31512731381012e-05
-8.60361965727153e-06
-1.76534115407364e-05
-3.42280848466009e-05
-5.20911455741704e-05
-2.70789682115913e-05
-2.46008916665741e-05
-4.58286222150096e-05
-1.39892512623913e-05
-2.80309303317334e-05
-4.43395290729371e-06
-1.32268145107564e-05
-4.88882220478803e-05
-2.59359704094444e-05
-5.35538853043548e-05
-2.9203242305052e-05
-2.92848415437975e-05
-3.62230717270651e-07
-8.49576151433896e-06
-3.35063259501581e-05
-1.54371087038758e-05
-2.10189253124133e-05
-3.61653250507156e-05
-3.01242544055736e-05
-4.10155312705946e-05
-6.76023559708593e-05
-2.4851450804691e-05
-4.33617948192734e-05
-3.68569371831568e-05
-2.32028695712037e-05
-3.08874812494343e-05
-4.93072351941942e-05
-6.64987912715596e-06
-2.78253517321761e-05
-9.3636002220222e-06
4.24823880876443e-06
-4.6934545046606e-05
-2.70936735358809e-05
-3.44171593355805e-05
-1.27874771747122e-05
-4.01759618464234e-05
-1.97967151902426e-05
-2.84970982485263e-05
-3.92375230192361e-05
-2.87730867800227e-05
-4.51468093967098e-05
-4.27409927743811e-05
-2.37553851844505e-05
-3.11364431312088e-05
-9.80327141605045e-06
-3.17188659765793e-05
-2.41196247786252e-05
-4.24775784585331e-05
-6.09446684916164e-05
-4.98024055271816e-06
-2.89181329690586e-05
-2.7967581296804e-05
-1.88186568046515e-05
-2.49274845565667e-05
-3.63934347643267e-05
-3.00976801991688e-05
-2.95696002158942e-05
-1.14404816223612e-05
-3.73283072938235e-05
-1.45304746846665e-05
-5.09492706205741e-05
-2.84662991938184e-05
-2.6234887826219e-05
-2.08560580758288e-05
5.70595080924734e-06
-1.69342495510936e-05
-5.6291924419604e-05
-4.38146680811256e-05
-1.3283326503263e-05
-2.81918483022418e-05
-1.87488086802288e-05
-2.70592044069091e-05
-1.26700275954955e-05
-1.99001108980748e-05
-1.05492744544967e-05
-1.87474200070447e-05
-4.78824592845468e-05
-2.62044898530733e-05
-7.39568097108967e-06
-4.51530718068671e-05
-3.73085940148195e-05
-3.44951952765714e-05
-4.55183381218065e-05
-2.39779194613914e-05
-3.90787602806313e-05
-1.57377136855704e-05
-4.07102825269993e-05
-5.45804439574637e-05
-2.22679585866599e-05
-3.19484742215625e-05
-2.89170954159772e-05
-2.36859160051252e-05
3.12976235878037e-06
-5.07950157535297e-06
-5.32459068612998e-05
-6.22355189346285e-05
-2.64136390770369e-05
-2.51191663545444e-05
-3.49185238595681e-05
-3.52212152572071e-05
-1.69311927373984e-05
-3.68572559263189e-05
-1.31514618506349e-05
-2.87940449956987e-05
-3.01370055670801e-05
-9.03702703018991e-06
-5.00836487777663e-05
-1.13798712810566e-05
-6.20298375742943e-05
-5.69069083843067e-05
-1.07332121889327e-05
-4.22153677204647e-05
-4.53122993393659e-05
-1.40511128517922e-05
-2.38253603140497e-05
5.80874147127712e-06
-4.22586459232984e-05
-2.88139706863111e-05
-2.79592072486941e-05
-4.4684212060888e-06
-4.50375703314396e-05
-4.72528910620345e-05
-1.88902170490818e-05
-2.67871520643087e-05
-2.44132950498186e-05
-2.27659277206817e-05
-4.48967744202726e-05
-4.69780703965115e-05
-3.11476073235607e-05
-3.06881674160455e-05
3.06797247348879e-06
-1.46634933108933e-05
-3.35668845387393e-05
-6.14466686474894e-05
1.34313855102338e-05
2.36049049456028e-06
-4.04002478076053e-05
-5.07228793875538e-05
-3.28870095555087e-05
-8.91335441295979e-06
-4.33952703670245e-06
-1.47877850922737e-05
-3.45801122274857e-05
-2.69792956611711e-05
-5.62775582888461e-05
-3.95064320092938e-05
-2.78392251294383e-05
-3.1288497637111e-05
-1.80494529932137e-05
-1.28919292036388e-05
-5.34879585732683e-05
1.91726989980445e-06
-5.3622395062779e-05
-5.14326664576222e-05
-2.96369911935037e-05
-3.15188490197652e-05
-3.64632875999321e-05
-8.21533113566478e-06
-1.77024919088828e-05
-1.91213667820666e-05
-1.02896780575812e-05
-2.84251414124372e-06
-3.13861237968253e-05
-2.98975473962806e-05
-1.52391317436064e-05
-3.64306383366537e-05
-5.51547094223204e-05
-3.19708904248818e-05
-1.74944711993645e-06
-4.24865216612663e-05
-7.76637148491079e-06
-3.09362528357174e-05
-3.46279427746701e-05
-4.03963623215027e-05
-1.95146992838948e-05
-2.00174296157771e-05
-5.65571765361618e-05
-3.72888282379616e-05
-1.82694817326703e-05
-9.96249355496296e-07
-3.479876673081e-05
-1.46122594934056e-05
-1.50681144250773e-05
-3.09529456598817e-05
-2.86565188384113e-05
1.1335601715581e-05
-3.89830161457739e-05
-4.42608510921375e-05
-3.0648510504895e-05
-2.17691477885676e-05
-1.91815837860346e-05
-2.32582728322202e-05
-1.79160228530556e-05
-1.7894223689202e-05
1.0081142580876e-06
-3.3236763214709e-05
-2.30056420312551e-05
-4.62890959557966e-05
-1.46430035193444e-05
-4.5083970056181e-05
-2.14898417808287e-05
2.04294620688063e-06
-4.09825748397777e-05
-8.85949090709408e-06
-5.06576313757423e-05
-9.06549253854741e-06
-1.91643257992599e-05
-3.22059125036386e-05
-1.05632258248763e-05
1.20485280765313e-06
-1.61270694767631e-05
-4.51866689760258e-05
-3.76647255514718e-05
3.02898526396317e-07
-3.2987504041892e-05
-3.36234180164636e-05
-6.3200633519994e-05
-3.01663672134557e-05
-4.29022195721336e-06
-3.06167905226692e-05
-4.8668127216817e-05
-3.25730830207507e-05
-4.01050232790726e-05
-8.64988763213254e-06
-3.06496462794181e-05
-1.08354030511371e-05
-5.30476844839995e-05
-1.20268115695418e-05
-2.00554704919593e-05
2.82946932590613e-06
-5.08944387586465e-05
-4.78412351795002e-05
-7.96826590634809e-06
-1.0730838924541e-05
-5.9252012186313e-05
-4.94898358873004e-05
-7.25921298349631e-05
-5.92990433687465e-06
-3.96364424180566e-05
-6.61528674220019e-06
-9.50547782086837e-06
-4.24639710048004e-05
-5.24534504278908e-05
9.92366527987889e-07
-1.6719932096034e-05
-3.06095861040678e-05
-2.72289767375195e-05
-2.74958974727175e-05
-2.59276999773052e-05
-4.71917313611739e-05
-3.04250490937237e-05
-2.30521347090203e-05
-3.34460391844356e-05
-2.23093220637237e-05
-1.97254632068025e-05
-3.11608160179926e-06
-4.624070346344e-05
-2.82517175359052e-05
-4.38090301579088e-05
-3.58384055794296e-05
-3.56146822213382e-05
-4.82620850932399e-05
-2.36918926043531e-05
-3.75541753570196e-05
-2.74150607667796e-05
-2.48862883571973e-05
-2.35403914739146e-05
-2.29963253363456e-05
-3.11923825357982e-05
-2.34601933998939e-05
-1.82205287981808e-05
-3.89396466262375e-06
-3.07059311771582e-05
-2.12031183595148e-05
-3.14364867704922e-05
-3.61190792947057e-05
-7.33760655664109e-06
-1.04587425028464e-05
-2.56537923650059e-05
-8.53351796156483e-06
-3.25632147029746e-05
-3.33740149132586e-05
-3.37317255424737e-05
-9.6019611364166e-06
-1.255426586613e-05
-2.21787156960319e-05
-1.75760013794995e-05
-4.53056193529063e-05
-5.87984639020798e-05
-2.09669423547818e-05
-3.77906226672559e-05
-3.98166734939441e-05
-1.45473372479038e-05
-5.08169622993536e-06
-1.70377254321882e-06
-3.91326673346307e-05
-5.1106571173943e-05
-1.19706460264162e-05
-2.57159017111248e-05
-2.14495350832996e-05
-4.0456345742563e-05
4.65791483530716e-06
-2.19474582089117e-05
-3.28842977186266e-05
-4.47505017565067e-05
-6.15596589410013e-05
-1.71064688411788e-05
-2.57583043791219e-05
-5.11054629735036e-05
-3.44711927249248e-05
-5.22341021042942e-05
-2.39649492157255e-05
-3.89746936720791e-05
-5.65988286624593e-05
-3.35250397060326e-05
-1.24078322416996e-05
-3.25586106514315e-05
-2.24537869257804e-05
-1.77384229848035e-05
-2.95567679341969e-05
-3.28079674872697e-05
-1.65304727121563e-05
-3.21962498975045e-05
-1.31448365664512e-05
-4.25603816735932e-05
-5.07069979367424e-05
-2.18001760235169e-05
-3.98330039921214e-05
-4.8205254627904e-05
-4.44262088602505e-05
-2.21552396484371e-05
-3.21592461055296e-05
-2.66992181165022e-05
-3.0145092122212e-05
-2.2209101893302e-05
-1.71770641684988e-05
-1.5579911140874e-05
-2.81335051708829e-05
-1.58493946095445e-05
-7.43149811055291e-06
-4.06530525660276e-05
-4.49208359613951e-05
-2.82122445974825e-05
-3.77324913866646e-05
-2.1449682091979e-05
-3.77803698968531e-05
-6.69350948951991e-05
-3.7241368260841e-05
-4.81276494863843e-05
-3.63343855292654e-05
-4.94396352023891e-05
-1.33747681452323e-05
-6.9593788932716e-06
-1.29886233875546e-05
-8.20059277674495e-06
-6.01007667547314e-05
-6.87222831906806e-06
-1.11750105551733e-05
-2.77905194732248e-06
-3.91974427551685e-05
-9.18506860388889e-05
-3.03913123175941e-05
-1.69914297370658e-06
-4.412775934888e-05
-5.79056777740342e-05
-1.05478020644491e-05
-3.24147295097991e-05
-2.02253425611405e-05
-4.35068597501183e-06
-3.16540534388419e-05
-1.27859460003445e-05
-2.4199095560632e-05
-5.96635699245561e-05
-4.88122578062457e-05
-2.61687068790904e-05
-4.79429250951591e-05
-3.83582065668101e-05
-3.31595818667534e-05
-5.58219620037792e-05
6.47924629854038e-06
-2.45223545348585e-05
-4.3025929724402e-05
-3.21637739848346e-05
-3.8530194382215e-05
-6.74414780817118e-06
-2.38994864349054e-05
-6.31590779265901e-06
-2.72766248818649e-05
-4.01086652122338e-05
-5.43976396374948e-05
-2.43581347774965e-05
-2.74991549946108e-05
-3.25331833489938e-05
-2.94979398693505e-05
-2.65512597070713e-05
-4.94145444671594e-05
-5.67934319776054e-05
7.73623279660985e-06
-1.65190611873239e-05
-2.97525586672461e-05
-3.54455370976303e-05
-1.3584727940331e-05
-3.56826991505252e-05
-2.46257077724627e-05
-2.13669633666281e-05
-2.84053778310522e-05
-4.60678366896192e-06
-1.75999320437174e-05
-1.54573055054135e-05
-1.54631706607805e-05
-4.48940010856439e-05
-5.0708234211229e-06
-2.75426729749606e-05
-5.48418668336486e-05
-5.75292679963172e-05
-4.01705232355791e-05
-1.82821212380773e-05
-4.2318540515795e-05
-2.87847633946486e-05
-4.67351650259338e-05
-2.05379506935552e-05
-2.39626811821081e-05
-3.57453509783396e-06
-3.38459639780696e-05
-3.77399673899399e-05
-5.7194629911493e-05
-2.1633351165273e-05
-3.48649289086598e-05
-3.76400095922597e-05
-4.30285588216264e-05
-2.70541533725785e-05
-5.64187203521798e-05
-2.23233802937419e-05
-4.91281991212755e-05
-4.40714624934738e-05
-5.66465062380452e-05
-3.67819322383996e-05
-2.81599325382587e-05
-4.29614323733475e-06
-3.47090786627828e-05
-2.36976744315591e-05
-1.42104343083942e-05
-2.50340250966106e-05
-1.96841080428757e-05
-3.12157787868449e-05
-3.48256679581754e-05
-2.5393046983703e-05
-1.72502270444386e-05
-3.3254875316053e-05
-4.2914764149299e-05
-2.10050267978581e-05
-2.60419863720999e-05
-4.69550493086794e-05
-3.25097431348746e-05
-3.25646307839177e-05
-3.04377433813758e-05
-3.05307093243117e-05
-1.45432405619402e-05
8.62226888072742e-06
-3.99917519408477e-05
-3.14358009332859e-05
6.09440422240229e-06
-3.98579762422146e-05
-6.27983667716652e-05
-4.67100607792175e-07
-6.19212411375149e-05
-6.54358739296899e-05
-4.00523392087609e-05
-1.38898523237112e-05
-1.63941537138391e-05
-5.19514481733684e-05
-1.24409580025135e-05
-1.6799295402864e-05
-2.97413827861135e-05
-4.30524553785364e-05
-5.65170032943184e-05
-9.66794606405617e-06
-4.81530776019018e-05
-4.24411198912936e-05
-3.30732095767858e-05
-4.44601662656014e-05
-2.72566354260899e-05
-5.61751823285844e-05
-5.14189565377396e-05
-2.87525333567791e-05
-6.3365367023903e-05
-3.23132656865042e-05
-5.44455040709821e-05
-3.58556196328863e-05
1.1404868291026e-06
-2.46485568790909e-05
-3.06570098098027e-06
-1.83168574311345e-05
-4.46470517551055e-05
-1.32359327216851e-05
-2.84328191680635e-05
-8.5715265681712e-06
-4.95717653668128e-05
-1.78173652077529e-05
-2.76301075329487e-05
-4.45324148283432e-05
-6.05858112498793e-05
-4.86733600322271e-05
-4.34070434612159e-05
-5.40950418064711e-05
2.83568209125627e-06
-1.70573582556397e-05
-4.55751804639649e-05
-2.86590449419335e-05
-5.41777649181733e-05
-1.08867032321007e-05
-2.02597873856974e-05
-5.20630283478896e-05
-2.12038731734879e-05
-3.26946983138752e-05
-4.92332476754418e-05
-4.92711905605578e-06
-1.04845767035364e-05
-1.21899150881328e-05
-4.79081558560629e-05
-3.80596659221293e-05
-1.42297697329764e-05
-1.47246637007212e-05
-5.23345671738475e-05
-2.38057727082323e-05
-4.56788444362191e-05
-6.27799248450239e-05
-4.92775734815101e-05
-2.83715855739111e-05
-3.41341646378051e-05
-2.30251443737849e-05
1.1991207201233e-05
-3.82469674189937e-05
-4.10251458657336e-05
-1.73228090395764e-05
-3.39935406909133e-05
-2.33474842736966e-05
-7.29551868653472e-06
-1.02064165100211e-05
-2.03745713791933e-05
-3.00765676815666e-05
-8.17050085830815e-06
-3.43394173246957e-05
-2.01883210621033e-05
-3.11345461705483e-05
-5.17203410220138e-05
-3.4094613020892e-06
-2.64451925490844e-05
-2.40661255385674e-05
-2.37137904248997e-05
-2.20653463092514e-05
-3.48060682281635e-05
-4.54963691077591e-05
-1.92409435610237e-05
-1.82263557625407e-05
-2.87600434000149e-05
-2.03730538747972e-05
-1.50839719625834e-05
-4.72606769651196e-05
-1.74228953825194e-05
-1.65817537809529e-05
-4.53538995083359e-05
-3.97368201860956e-05
-5.23451622652303e-05
-2.28687794726976e-05
-1.75181485979646e-05
-2.76304612547405e-05
1.29806033588548e-05
-6.21620049514413e-06
-2.64682803220762e-05
-5.44167751688835e-06
-2.7048896903099e-05
-2.71209183860364e-05
-3.80240165556355e-05
-1.87936501358865e-05
-3.27144797165868e-05
-2.90930875397339e-05
-4.84744014560912e-05
-7.50820742500398e-06
-2.37656303638715e-05
-3.14345274619718e-05
-3.05688649345728e-05
-3.58618940465689e-05
-4.23337460127165e-05
-3.60222546533501e-05
-1.34735304986992e-05
-5.24350777563414e-05
-4.0467614713996e-05
-3.04296166915073e-05
1.20866085445503e-05
5.6437255883045e-06
-4.23632114010632e-05
-2.88209199878839e-05
-1.76779266942554e-05
-2.89962575583976e-05
-2.08599137313978e-05
-3.90099324270092e-05
-5.22500308282002e-05
-6.09274169180198e-05
-3.19993240119769e-05
-2.34955518865064e-06
-1.70670766921932e-05
-2.52275885872189e-05
-4.0102501661294e-05
-3.13069991329352e-05
-3.50250670217301e-05
-1.6821724683089e-05
-1.48144130070066e-05
-5.21613425866946e-05
-1.4353760558017e-05
-3.48186901808088e-05
-3.32968407047719e-05
-3.41384183043163e-05
-1.89276506044576e-05
-2.18936368460192e-05
-2.56396469379949e-05
-6.53809877047212e-06
-5.71057800272217e-05
-4.88766639042513e-05
-7.79774040835421e-06
-5.20771523952447e-05
-2.66798115478155e-05
-2.36442670378435e-05
-2.93086020201757e-06
-4.69163227415355e-05
-5.42432983392197e-05
-2.60942333545615e-05
-2.05567258604428e-05
-3.84784463336743e-05
-4.51201794724045e-06
-3.64949985239142e-05
-3.59175056774564e-05
-3.23633325068164e-05
-3.22405884766182e-05
-1.00823977755288e-05
-2.19131494957888e-05
-1.55712838845961e-05
-1.26290944860591e-05
-4.84459589474641e-05
-6.91747781268864e-05
-3.14368215596453e-05
-3.48656675331668e-05
-1.74411600671114e-05
-2.45821650423859e-05
-2.9304741936101e-05
-3.13761892651111e-05
-2.74665172417414e-05
-1.07807880458337e-05
-5.49299819625094e-06
-2.12358968989046e-05
-4.00375883543601e-05
-6.0889609151101e-06
-4.08162596263982e-05
-7.23300002574039e-06
-3.9185986588883e-05
-4.28619402641262e-05
-3.87393931170876e-05
-1.19099724647476e-05
-3.4073236283858e-05
-3.43198564914099e-05
-3.73716067911519e-05
-2.70057502404256e-05
-1.29321477820402e-05
-2.89277310114912e-05
-1.30314255736666e-06
-4.10915499722263e-05
-6.7104240861297e-05
-2.41162558849997e-05
-5.19943763201139e-05
-7.24447646100435e-06
-5.54052140190924e-05
-3.1880024929919e-05
-3.82508266013519e-05
-5.06405889427193e-05
-4.76076748315577e-05
-7.40613801470017e-06
-2.67734057730908e-06
-4.22586003226917e-05
-4.84716991146654e-05
-6.87115939821402e-05
-1.92781171778833e-05
-2.71962980231303e-05
-4.54744343072704e-05
-2.48964282601209e-05
-4.37148908961666e-05
-1.32905271400023e-05
-3.79606113300064e-05
1.79194039795202e-05
-2.40350426324635e-05
-5.26983193598115e-05
-1.95288489062875e-05
-3.12001302850003e-05
-5.28418159763018e-05
-2.12599652242832e-05
-1.92410955252988e-05
-4.13097467991783e-05
-9.5542271193386e-06
-3.29528445581876e-05
-1.60781242791759e-05
-4.84535525725398e-05
-5.53365526419376e-05
1.66672475259412e-05
-2.04211759546229e-05
-2.55881599557885e-05
-4.15700394349209e-05
-2.97175246470914e-05
-1.78704768598401e-05
-5.31929198034129e-05
-1.02048689104238e-05
-8.37339266976119e-06
-2.93954589384419e-05
-3.01457784450729e-05
-5.79992863942599e-05
-2.57719354582726e-05
-3.01455672625735e-05
-3.68916704042653e-05
-2.31386354394357e-05
-2.93049509255757e-05
-8.05077910516576e-07
-3.88452441793404e-05
-3.71019348537819e-05
-3.10424692766861e-05
-2.77216129265675e-05
-2.02501150407265e-05
-1.79866987213038e-05
-2.81408542056224e-05
-4.75016838486956e-05
-1.76621849076034e-05
-3.9081653345264e-05
6.72332521464123e-06
-5.22628516909941e-05
-2.33972054381626e-05
-4.52040599272416e-05
-9.97145566121055e-06
-6.79757735027947e-06
-1.14506543589788e-05
-2.85574322618149e-05
-5.11948899324225e-05
-4.16384371391178e-05
-5.54805554710414e-06
-4.70245924528331e-06
-4.40932962914728e-05
-4.41104615237396e-05
-6.89223545605547e-05
-1.92001900519262e-05
-3.60336247280314e-05
-2.68625587485563e-05
4.14749233590914e-06
-4.09534306340678e-05
-3.58934031679659e-05
-2.40365442582644e-05
-2.47582275381883e-05
-1.85043322178984e-05
-1.93222781246688e-05
-2.42283182898879e-05
-5.8715933352195e-05
-3.51870486771602e-05
-1.71710899111519e-05
-3.86945212554785e-05
-3.42215546963638e-05
4.29163377972132e-06
-3.80567373654596e-05
4.76388729508551e-06
-5.25276706803281e-05
-3.68696691304288e-05
-1.20751642750499e-05
-8.48335210285208e-06
-5.70938709392748e-05
-3.00346056700759e-05
-3.94648405985116e-05
-4.46325097947822e-05
-1.53884063030511e-05
-3.81871368983708e-05
-2.62251801820565e-05
-2.41695856910381e-05
-5.09247279567549e-06
-4.0310478527502e-05
-2.59460333829988e-05
-3.6916489389219e-05
-2.49647487455793e-05
-5.05702342006612e-05
-2.5894935187389e-05
-2.19561421221221e-05
-3.15445360444112e-05
-3.84975904911874e-05
-5.78479345007614e-06
-2.99413642263949e-05
-1.51909028216729e-05
-4.65356323700513e-06
-3.45381691721965e-06
-2.19260446730102e-05
-1.22160614629629e-05
-3.50709584027202e-05
-1.6936169618157e-05
-8.19339037674079e-06
-2.0878816438583e-05
-3.84140867447674e-05
-4.07658786505506e-05
-2.95836748286068e-05
-2.7061521405825e-05
-7.89926684279434e-06
-5.85224295704644e-05
-2.08262321458561e-05
-2.36261644512167e-05
-2.49721233502236e-05
-1.25078888522709e-05
-1.86447944166897e-05
-3.46857749195431e-05
-2.19616004262954e-05
-7.28622546730007e-05
-3.54392687212215e-05
-3.00284413234364e-05
-3.58916455566732e-05
-2.06467353577191e-05
-5.60413565633374e-05
-2.82683521282059e-05
-5.69653384333482e-05
-1.3782901508394e-05
-1.97902378440387e-06
-4.01457270585655e-05
-8.45842243727474e-05
-3.58823637354147e-05
-3.90652836537359e-05
-1.46042214411542e-05
-1.97114157991036e-05
-4.58099854332376e-05
1.91248298019836e-05
-4.24260222135758e-05
-2.1922989762246e-05
-6.33082607477741e-06
-4.46768898620956e-05
-1.70394289676582e-05
-4.8527891603784e-06
-5.4072157787041e-05
1.07602212893062e-05
-3.31310584840574e-05
-1.88135627493417e-05
-5.4478589922983e-05
-6.05572210888993e-05
-5.15527048879917e-05
-3.20659483475378e-06
-6.41654386328699e-05
-1.72496215295399e-05
-3.85916667483275e-05
-2.2140611439188e-05
-2.911706239965e-05
-1.39951406948735e-05
-2.88152116208733e-05
-2.18314398403444e-05
-5.85513641110792e-05
-2.46245914180878e-05
-3.18747940977675e-05
-3.08243908867024e-05
-5.79759292473181e-05
-2.45850355988037e-05
-1.07015342564088e-05
-3.92545221254264e-05
-2.71296137768039e-05
-2.93371182264467e-05
-5.35034151206642e-05
-2.1730581968856e-05
-5.03371878866789e-05
-2.97422170816798e-05
-5.48944201928985e-05
-4.4422142997382e-06
-2.90392327193219e-06
-1.03825861431555e-05
-1.69220421179718e-05
-3.8959979006037e-06
-8.06352427654703e-06
-7.47733858739667e-06
-3.97566228502916e-05
-3.55557436592793e-05
-5.67620815553391e-05
-3.75970088102355e-05
-3.36174948188323e-05
-1.95784295757921e-05
-2.17308245052003e-05
-7.90051767422965e-06
-5.55510802398638e-05
-2.39474205312806e-05
-3.75342469744533e-05
-1.08542016103325e-05
-3.06590620374157e-05
-1.99210272056802e-05
-5.03585525009017e-05
-3.54135549540866e-05
-2.53109094997251e-05
-1.12476295575225e-05
-9.55322599775288e-06
-3.88184821562525e-05
-3.93978530020745e-05
-3.62422074703663e-05
-4.95508298791807e-06
-3.26626350146328e-05
-1.10174733917228e-05
-2.75283310210918e-05
2.77153408464781e-06
-1.04958363645954e-05
-4.35420187416799e-05
-2.19089064708035e-05
-2.29758289589811e-05
-2.29406891905334e-05
-1.24082162464583e-05
-5.9018100559873e-06
-2.44136512148483e-05
-9.77528604167554e-06
-6.12856207648007e-06
-2.62359135694751e-05
-2.89683215566627e-05
-4.34096974702063e-05
-3.47516943951298e-05
-2.42691407310923e-05
-3.50915897982048e-05
-2.05904004516721e-05
-3.00411080643405e-05
-3.40362771037515e-05
-5.87937999900062e-05
-1.41039693443849e-05
-6.37238105978829e-05
-3.4287860101823e-05
-2.15593947990364e-05
-6.86053783150029e-06
-4.01525584004273e-05
-2.38064991399677e-05
-1.9410619549534e-05
-2.23689135354233e-05
-4.79324714562437e-05
-3.59825140875007e-05
-2.71625351608966e-05
-2.77244693490704e-05
-2.70092115587635e-05
-5.93793064163716e-06
-5.77833320715078e-05
-2.90724575020205e-05
-4.79498100330711e-05
-2.3935782052184e-05
-3.71127613177347e-05
-4.19110147174896e-05
-3.003277651343e-05
-3.01059061329783e-05
-4.08109310391203e-05
-2.9557550250029e-05
-3.67238564245713e-05
-3.15960583867236e-05
5.99647718663978e-06
-5.1044803985995e-05
-3.66394132134371e-06
-3.96798167456653e-05
-3.49976407760585e-05
-2.7717575662497e-05
-3.4232988896737e-05
-4.83386570876425e-05
-3.01710089077667e-05
-3.14418980828448e-05
-8.37233988899918e-05
-3.41620295266865e-05
-5.23033305601507e-05
-4.16182026960351e-05
-3.81173651151948e-05
-5.3421217424989e-05
-3.3460821068043e-05
-2.20989222831157e-05
-1.4042103558686e-05
-4.39504940904102e-05
-2.02766480059727e-05
-1.19489942347013e-05
1.55978200296001e-06
-5.74387386528857e-05
-1.98736481024879e-05
-5.69573183535774e-05
1.13747575064924e-05
-9.09847746843272e-06
-2.66189382739579e-05
-8.27830217711731e-06
-2.69637019838222e-05
-1.20919870767965e-05
-3.43992417385058e-06
-4.68258122035074e-06
-2.57917042644038e-05
-2.84689954687828e-05
-4.22596807435931e-05
-2.20133565122353e-05
-3.06909666769625e-05
-1.0635840746337e-05
-3.84536226575308e-05
-3.70310103373386e-05
-2.53398786612667e-05
-3.31191624302107e-05
-1.16150327843033e-05
-2.90762497824446e-05
1.94827940407394e-08
-2.86796148100852e-05
-5.73002496054733e-05
-2.15158576971217e-05
-1.22591917327992e-05
-2.69364630044139e-05
-3.334190130974e-05
-1.03281379473522e-05
-1.49200161421307e-05
-3.85352942829126e-05
-4.96060823090962e-05
-2.57349317600665e-05
-2.57106419998771e-05
-1.93900233930273e-05
-2.70639386230948e-05
-5.15637564286808e-05
-3.41002066320101e-05
-2.19507119916283e-05
-3.67789181237609e-05
-2.57946109256459e-05
-2.62611434859832e-05
-5.62249148387727e-05
-3.00538708346401e-05
-5.71219055525441e-05
-2.10033466697711e-05
-3.85949748237523e-05
-4.8415473111511e-05
-4.53211255452346e-05
-3.00976603037377e-05
-2.1515572603317e-05
-4.16680077966112e-06
-2.62328321048939e-05
-3.34133890612072e-05
-3.6600864334731e-05
-1.21309624271723e-05
-5.81331795796399e-06
-2.60689745661956e-05
-4.69185941103348e-05
-2.85420457941858e-05
-1.98072619132346e-05
-1.08974477316938e-05
-3.91622980527915e-05
-3.0707459663201e-05
-4.7133718635963e-05
-1.67706571186373e-05
-1.79804549932486e-05
-3.56474492071271e-05
-2.25348159051381e-05
-6.61432450981594e-05
-1.99473590632248e-05
-2.2172860952894e-05
-5.47542988120493e-06
-1.58686192489772e-05
-5.56971092691068e-05
-1.99747770164247e-05
-7.66200426470173e-06
9.46719951596285e-06
-4.4761316983558e-05
-6.86730671731914e-05
-2.67970541484881e-05
-2.2709946550749e-06
-2.47798653111742e-05
-1.07429202019718e-05
-9.44539704547379e-06
-7.2585571790046e-06
-5.20519162912847e-05
-1.19907689588664e-05
-3.00868404730508e-06
-2.33770396391755e-05
-2.54738119471574e-05
-3.12308387358591e-05
7.39807926613812e-06
-4.12340354728732e-05
-2.63394667969955e-05
-3.26558986892922e-05
-9.54333419544793e-07
-8.34038548061736e-06
8.52213268827338e-06
-2.90549324479175e-05
-2.49477144212798e-05
-2.58399975546997e-05
-3.5655112477721e-05
-4.18841553640334e-05
-2.37250260588982e-05
-1.22680582910245e-05
1.11482133808795e-05
-4.22732784306214e-05
-4.01362269923576e-05
-2.79888895718201e-05
-3.00479093382576e-05
-2.64689679107197e-05
-3.80426324521877e-05
-3.95857614084369e-05
-3.54938341318474e-05
-2.65790443821138e-05
-2.22949393016916e-05
-5.01393460532683e-05
-6.92291327424103e-05
-2.39954660915844e-05
-1.50392510433769e-05
-6.35955888899313e-05
-5.19060024675535e-05
-4.24533560415331e-05
-3.74352967951363e-05
-3.89822655364272e-05
-3.35886501206953e-05
-5.38034503784507e-05
-3.15543269283394e-05
-9.1100502113364e-06
-4.46388915883884e-05
-4.40426704462253e-05
-2.37069265086524e-05
-1.48194693725496e-05
-1.50873579511221e-05
1.25369273362787e-05
4.061835605658e-06
-5.13326318760024e-06
-3.75249587246068e-05
-4.50974190397203e-05
-2.12976486445678e-05
-3.69377797244809e-05
-2.58445468467968e-05
-3.60787333428908e-05
-2.60326141797583e-05
-2.40242578814928e-05
-1.25106040017811e-05
-1.66886389604399e-05
-3.91248244208502e-05
-2.86100121454221e-05
-2.4822791018404e-05
-4.69295882063277e-05
-3.18254698012729e-05
-1.45634037771802e-05
-1.06797395968676e-05
-2.74332289840054e-05
-2.15171856790254e-05
-3.01026164683194e-05
-5.66183271623915e-05
-2.19587611330673e-05
-6.60006109907239e-05
-3.1241127361611e-05
-1.12960201777334e-05
-4.14914847265688e-05
-2.98727865574672e-05
-4.10433775634924e-05
-2.26841827614377e-05
-3.68342192241476e-05
-9.04165756431366e-06
-5.86584098552439e-05
-8.86721459015778e-06
-2.72525290543365e-05
-4.52365881992295e-05
-5.25706164731943e-05
-1.39059177003147e-05
-4.6769494647182e-06
-3.43629648390861e-05
-5.08405084100585e-05
-2.10758937432027e-06
-1.67608222567786e-05
-5.29308464823593e-05
-2.8442239809996e-05
-1.22530069242069e-05
-4.08484366096512e-05
-8.81450948142293e-07
-3.95918958110834e-05
-5.57407219381871e-05
-3.15885392596509e-05
-4.0126480011342e-06
-3.07545149169706e-05
-4.24143062555596e-05
-3.90817280914006e-05
-3.19852774717246e-05
-2.3172122933449e-05
-3.01116757468752e-05
-9.94196023241355e-06
-5.23752782259637e-05
-3.89360346637045e-05
-4.85770535437845e-05
-6.45430520492778e-05
-4.54822235452405e-05
-4.09849279189148e-05
-1.2028750895188e-05
-1.60283720399979e-05
-8.37791377668129e-06
-3.10741866941418e-05
-4.42664330134614e-05
-6.44289493324013e-06
-3.94367426937962e-05
-1.40571794630316e-07
-3.94531212136077e-05
-3.08203814645404e-05
-2.20716544233187e-05
-5.68760725473386e-05
-6.92091120875306e-05
-3.30915515023265e-05
-2.10589511279078e-05
-3.10023361583908e-05
-3.33166599104718e-05
-1.88062248652924e-05
-4.87228549684483e-05
-3.0268039758427e-05
-2.7275986354098e-05
-3.74465929881858e-05
1.18016832930074e-05
-3.37802187879232e-05
-4.6005681293553e-05
-4.21533596412299e-05
-1.83609620608704e-05
-5.78080415831975e-06
-2.55198899802641e-05
-3.26564219654462e-05
-2.88561946134352e-05
-5.19904056339878e-05
-4.11295035069859e-05
-2.72626504736308e-05
-2.65171005989809e-05
-2.61612580952485e-05
-1.83130628782247e-05
-9.60806990929561e-06
-6.48631941734793e-05
2.13208964899739e-07
-3.95665688372434e-06
-4.00118447881444e-05
-4.37217139927047e-06
-1.48521954339757e-05
-3.1770429509192e-05
-7.57957810587323e-06
-2.28981801846809e-05
-1.73703559855429e-05
-1.43077830145408e-05
-8.37235908159677e-05
-1.05427705991581e-05
-4.55766266763943e-05
-1.72217215302596e-05
-1.22669555345049e-05
-5.62235024763961e-05
-2.12412650733272e-05
-1.73378568600313e-07
1.59793402149831e-06
-3.17929827974637e-05
-4.91393560849302e-05
-4.70156391246698e-06
-2.06797281705972e-05
-3.4886345809145e-05
-1.20444443476405e-05
-2.15802702492644e-05
-2.80558529426293e-05
-2.18107076487654e-05
-2.13197417378087e-05
-4.11552096043667e-05
-7.99088806279039e-06
-3.59571496339171e-05
-3.3875374787223e-05
-1.41686340505651e-05
-2.02379766175727e-05
-5.01035760413926e-05
-4.21191323901107e-06
-3.52336817111302e-05
-6.46791463365224e-05
-2.47921404588871e-05
-5.85677119581938e-05
-1.82981548527684e-05
-6.61749463516148e-06
-6.3062767267526e-05
-3.59433004699157e-05
-1.67409930708936e-05
-1.83658937734915e-05
3.82475304038865e-07
-3.16048155186723e-05
-1.77510187681459e-06
-2.56896694424394e-05
-2.92570716263833e-05
-4.11029487845941e-05
-4.90030674756082e-05
-4.32401019973972e-05
-6.23430899857695e-05
-1.98736416054462e-05
-2.33498978116568e-06
-2.7275898680414e-05
-7.72906897571159e-05
-1.57428684136483e-05
-1.18399318187132e-06
-3.93389542526952e-05
-4.27368592712344e-05
-5.5354249842583e-05
-2.06905336014729e-05
-3.06361765539731e-05
-2.5396656305885e-05
-2.69285712520298e-05
-4.94380272913353e-05
-2.69104078707614e-05
-9.02675552817329e-06
-1.67863640994932e-05
-6.33677740092965e-05
-2.14510283466537e-05
-2.48814136336849e-06
-1.55108252801698e-06
-4.41158341158677e-05
-2.7054505371333e-05
-2.13387954527481e-05
-8.02084699098168e-06
-3.21695057894064e-05
-2.886553287939e-05
-2.79595716397348e-05
-4.27614128978673e-07
-4.06732143878303e-05
-3.54981504491447e-05
-2.81991564331431e-05
-2.87919933085924e-05
-1.15570222088914e-05
-3.17514695399727e-06
-4.01703898248992e-05
-7.46904103083047e-05
-3.26291987207416e-05
-1.56173278720128e-05
-3.65243458800847e-06
-5.46109079783238e-05
-1.69932342397353e-05
-4.61034748556336e-05
-2.53037326939813e-05
-2.69417894125258e-05
-5.96307460837956e-05
-4.71064890678536e-05
-1.98209787740847e-05
-3.00054838480016e-05
5.36734350206627e-07
-2.96394513150008e-05
-2.59024649721396e-05
-1.94081572359192e-05
-1.5698713614346e-05
-1.46451244450658e-05
-2.07060865625559e-05
-1.91580419134768e-05
-3.39315665735924e-05
-3.99952038034801e-05
-2.84427954854231e-05
-3.8907177166507e-05
-4.12931338474711e-05
-1.89149158461488e-05
-5.51833261125622e-05
-2.9125407054424e-05
-2.94108078708713e-05
-3.2130087576843e-05
-1.90693122269988e-05
-5.57281830059092e-05
-5.49621519024887e-05
-1.52564565630117e-05
-5.82047634709667e-05
-1.74522749250578e-05
-4.46565331479157e-05
-2.6782777373557e-05
-3.91304971638836e-05
-2.58122641975712e-05
-2.99012683551262e-05
-1.68109494270693e-05
-3.49103079268896e-05
-3.45786225131996e-05
-2.37285816385832e-05
-3.77690125278364e-05
-3.31633231095554e-06
-3.91984870437189e-05
-5.89400553313898e-05
-6.38177057597098e-05
6.88303746431763e-06
-2.7695543615542e-05
-1.9023145946158e-05
-4.58247755086935e-05
2.0372683423411e-05
-6.45874339618416e-05
-9.68526562197703e-06
-3.14271224831578e-05
-3.80351279628296e-05
-4.67481977598727e-06
-1.58091553559157e-05
-7.98393129333768e-06
-6.90587191455142e-06
-8.63182406729528e-06
-3.08274042210284e-05
-2.16276565712526e-05
-3.93694412617945e-05
-1.93508058265449e-05
-4.04498838226124e-05
-3.52385529569119e-05
-2.36980263667265e-05
-9.01213028392796e-06
-5.86183283869687e-05
-1.98221504787458e-05
-2.01781074920949e-05
-3.72874582584167e-05
-2.58342165906376e-05
-5.30432905840968e-06
-3.18843765527131e-05
-3.91075190604674e-05
-4.03149465060176e-05
-2.63968934093922e-05
-1.37703978322754e-05
-1.62817550333258e-05
-1.99881838562068e-05
-2.45192592976315e-05
8.07959941263131e-06
-5.34785509730282e-05
-4.95638372652567e-05
-5.71086468884497e-06
-4.63513789959398e-05
-2.9556647810027e-05
-2.59587975541058e-05
-3.27668063538051e-05
-5.39723311093293e-05
-4.18309890076897e-05
-1.06064542106221e-05
-2.74015681688656e-05
-2.38796873549239e-05
-5.08504497753683e-05
-4.936788780878e-05
-2.36807397459589e-05
-5.35613917363265e-05
-2.24310149583974e-05
2.7327595428247e-06
-3.90489204035846e-05
-5.11942474585766e-05
-3.37941046664361e-05
-2.33899837981837e-05
9.22181426906306e-06
-5.20473786086891e-05
2.21980038414878e-06
-4.42277967082686e-05
-5.30633594965545e-05
-1.76928490872551e-05
-2.3700572940435e-05
-3.11125873066571e-06
-3.93004030414792e-05
-3.28592609023658e-05
-3.60559091908582e-05
-4.11523404012171e-05
-3.55673794756418e-05
-1.96580091001934e-05
-3.73965454827688e-05
-2.83383162860362e-05
-2.35540962902856e-05
-3.50060152125666e-05
-2.35964164575934e-06
-3.11398601928642e-05
-3.91021216161849e-05
-1.86362009253428e-05
-6.42843129908209e-05
-2.902677384671e-05
-4.15477256900351e-05
-1.50015745882677e-05
1.02814839159837e-05
-2.69156826234928e-05
-4.08745525904346e-06
-8.44838080211685e-06
-3.63165207949067e-05
-3.87801774175291e-05
-2.05196745790025e-05
-4.72487130281206e-05
-3.97773049799876e-05
-2.3492025607895e-05
-2.468771292767e-05
-2.5593225139834e-05
-2.09150586886223e-05
-4.24813404860489e-05
-1.96451527763666e-05
-3.07088512839254e-05
-1.94712648452609e-05
-5.24131766079053e-05
-3.65032920214246e-06
-2.57802467947006e-05
-1.895769481742e-05
-3.35360856897526e-05
-1.90939043217311e-05
-3.13105045697854e-05
-3.35758899730284e-05
-1.96491094810218e-05
-4.15705673547774e-05
-2.60388931706749e-05
-2.95807065824116e-05
-2.53087475720901e-05
-3.22380329415984e-05
-2.06509990603056e-05
-6.88518948603736e-06
-5.23923560790122e-05
-3.88084584325058e-05
-3.10798402785951e-05
-8.07349746292839e-06
-3.82842521015064e-05
-3.77627504464666e-05
-4.07471219884607e-05
-3.97770622568301e-07
-5.44547191642847e-05
-1.93089048935514e-05
-3.30717748331399e-05
-3.88049768178554e-05
-2.325209751048e-05
-3.53609670076221e-05
-3.22296383249431e-05
-3.55702949127305e-05
-4.78628041062412e-05
-5.26079296137349e-05
-3.08072703180175e-05
-1.36656401646977e-05
-2.54586337461294e-05
6.93305241440971e-06
-5.67278532788455e-06
-2.46193741921978e-05
-3.83606616668481e-05
-2.74429111243483e-05
-3.03397851753441e-05
-2.61012322870154e-05
-1.92209705399927e-05
-3.0533855930742e-05
-7.31355330831427e-05
-9.12865009218099e-06
-2.39555697477438e-05
-3.61400254311983e-05
-1.08455641511107e-05
-9.61084166545014e-06
-5.30787021445929e-05
1.53168801433587e-06
-2.72628735958685e-06
-3.49928179757443e-05
-2.37278416546624e-05
-5.07569691647221e-05
-3.02256570264305e-05
-2.70323690444712e-05
6.1555892579673e-06
-3.09066499807253e-05
-3.73892103379735e-05
-2.09615215638853e-05
-4.37704237626851e-05
-2.92829625846331e-05
-8.14401993187062e-06
-4.6291982940994e-05
-1.92458254611016e-05
7.79945096366805e-06
-4.94579785947225e-06
-3.36996573142271e-05
-1.0091715485288e-05
-1.75878724638677e-06
-5.61058061619732e-05
-1.16293299981459e-05
-1.54187900061849e-05
-1.22951668997269e-05
-3.92328375026183e-05
-2.19568864731637e-05
-2.73098543395043e-05
-2.30400306615413e-05
-3.49119054660701e-05
-8.27281606793702e-06
-2.0119335068906e-05
-3.1786317907466e-05
-2.09938492623791e-05
1.47005590827636e-05
-4.05524727306586e-05
-9.86594768490336e-06
-4.18650696629599e-05
-3.1791112093613e-05
-3.88792433236708e-05
-6.90487925196842e-06
-3.96740066677385e-05
-3.83758116597623e-05
-1.6772493744639e-05
-2.25013644716032e-05
-9.78783826818898e-06
-4.06721860475473e-05
-1.01277340667309e-05
8.53630101099108e-07
-1.766907975463e-05
-3.8451517973884e-05
-3.02330571022296e-05
-2.84613033134711e-05
-3.19289830940318e-05
-2.31578631360554e-05
-5.38404937136048e-05
-5.60825241988389e-05
-8.70209107711764e-06
-3.0231732541898e-05
-1.90163201203766e-05
-4.62170391879482e-05
-1.03916432239823e-05
-5.10631624131141e-05
1.28991868867334e-05
-6.59144558535799e-05
-2.97172385599473e-05
-2.90657274044928e-05
-1.52310797196603e-05
-2.79883969567602e-05
-2.84548538840014e-05
-3.10099673795413e-05
-3.07549425690781e-05
-4.51057413499387e-05
-5.7705750954531e-05
-1.43293026654887e-05
-3.99764552992912e-05
-2.72540951190695e-05
-2.53283546337372e-05
-3.44067027917004e-05
4.92318121719286e-07
-4.48666474341224e-05
-2.55996563818963e-05
-1.49295387660609e-05
-5.09239801366079e-05
1.18350048985283e-05
-4.12924028202424e-05
-3.45262500407811e-05
-4.50797446780463e-05
-2.8213198070647e-05
-2.95929436251878e-06
-2.39390187711037e-05
-4.27735167048844e-05
-1.95651619360166e-06
-2.63390902010849e-05
-1.10621080617369e-05
-1.71042808098326e-05
-1.34843458193129e-05
-4.69073876600518e-05
-2.16798206354956e-05
-1.00018405457468e-05
-2.89099333829229e-05
-6.09243534811046e-05
-2.79802766794963e-05
-1.29499290602308e-05
-2.55102505389514e-05
-3.13087822621703e-05
-2.80344687867979e-05
-2.21303912693511e-05
-2.35889106744108e-05
-1.40071357031609e-05
-3.62708065225054e-05
-2.24157578258922e-05
-2.38712683575901e-05
-4.47750607314144e-05
-2.11961624753979e-05
-5.0504616831346e-05
-2.7341820071269e-05
-5.27990130735224e-05
-3.57323000669668e-05
-8.0853602081918e-06
-1.56619595395782e-05
-2.94356441124975e-05
-2.48645414605116e-05
-1.8923353521302e-05
-2.08821429253844e-05
-2.68891606942619e-05
-3.02216984613707e-05
-1.79406004243381e-05
-2.4384157016817e-05
-5.35757212808309e-05
-2.31497003535012e-05
-3.41578042418181e-05
-4.59619987422628e-05
2.00327438580683e-06
-2.92702302698776e-05
-1.59263070387679e-05
-5.25918300368475e-05
-2.93074528030147e-05
-4.75204321008779e-05
-9.64981331385038e-06
-3.87927891275059e-05
-9.0537645139423e-06
-4.606518918562e-05
-1.42652928751903e-05
-3.32305009878966e-05
-3.1786168790628e-05
-1.24897443600673e-05
-5.07916099862341e-05
-2.46197218378169e-05
-5.30890027877577e-05
-2.5730155728188e-05
2.83755608191592e-06
1.10659020512929e-05
-1.03256463689465e-05
-3.29305511238598e-05
-1.16780279658858e-05
-1.9100030799702e-05
-3.09113966402959e-05
-1.99559383856821e-05
-2.6321728860094e-05
2.07421485314066e-06
-4.92025783022187e-05
-1.71031634376459e-05
-1.98959684763769e-05
4.60787936321951e-06
-9.4917244547621e-06
-5.89078738108362e-05
-3.99803964801826e-05
-4.51920772892161e-05
-1.70116489963524e-05
-3.91761954625182e-05
-5.36965215388037e-05
-2.24376453732467e-05
-3.55950631292256e-05
-3.67867396940995e-05
-4.82252363801839e-05
-5.69114415234912e-05
-7.01983810717209e-06
-1.37094190143332e-05
-3.8698367062656e-05
-1.03122195989833e-05
-4.44753089356267e-05
-4.03952009826837e-05
-3.62215971745471e-05
-2.50401172907702e-05
-1.8864294855918e-05
-2.78606716857608e-05
-5.110506414737e-05
-6.86604112006988e-05
-4.48193301306714e-05
1.33173128096011e-06
-5.70156428953774e-05
-8.55382176382925e-07
-1.56647928772335e-05
-3.78839507251609e-05
-1.86869049628753e-05
-1.64084754060523e-05
-6.20500446878283e-06
-4.87500207605421e-05
-8.5045532927969e-05
-8.77370628316588e-06
-3.10846148018601e-05
-4.99974648822311e-05
-2.9374484370129e-05
-1.94818059529819e-05
7.89473595610582e-06
-3.79746299021274e-05
-2.06324492491047e-05
-2.73656463808716e-05
-5.33035008315481e-05
-5.00263588781579e-05
-3.4574573983607e-05
-1.36353138593085e-05
-5.80242034745974e-05
-3.34665529977858e-05
-2.02713009708667e-05
-4.89713447225896e-05
-2.71179107615185e-05
-4.28998727464164e-05
1.57851889303409e-06
-3.42801401541661e-05
-3.27564912940813e-05
-4.41624155383837e-05
-4.17803049665989e-06
-3.46452909761599e-05
-5.12073061009277e-05
-3.10133973944733e-05
-4.49335502549075e-05
-2.81657124057754e-05
-7.92428004974903e-05
-3.60341967309204e-05
-4.87346258922559e-05
-4.34441478787025e-05
-1.12690548504108e-05
-1.722906023094e-05
-2.67106776422666e-05
-4.4251468382464e-05
-3.25857509087447e-05
-3.03783848480233e-05
-1.09971425586615e-05
-1.26811353958741e-05
-5.05599522093608e-05
-3.79889857040078e-05
-3.09072556695702e-05
-2.80505438483386e-05
-2.6807989068419e-05
-4.18401819243261e-05
-3.02058122571821e-05
-4.20670316410693e-05
-4.34929549884408e-05
-3.59341423975923e-05
-2.12562127496055e-05
-2.15062788362825e-05
-2.18169725213779e-05
-1.25397070934992e-05
-1.35105328719114e-05
-5.23717107807615e-05
-3.43582589329503e-05
-4.14112581722179e-05
-1.15925676836708e-05
-2.68336343508904e-05
-4.03850197747432e-05
-1.13427388881446e-05
-3.25371519835232e-05
-3.42238489075754e-05
-4.04015224095179e-05
-2.14846533736692e-05
-2.55969874353911e-05
-1.82213589456889e-05
-3.79344288474497e-09
-2.49636377626162e-05
-3.84437871306662e-05
-1.63335449993777e-05
-5.04136281202047e-05
-3.69601149239104e-06
-2.40381603690544e-05
-3.79792652702653e-05
-2.44983314119406e-05
-3.16917408043293e-05
-2.48450652096762e-05
-4.43485399301958e-05
-2.92005751493782e-05
-2.35071855604623e-05
-1.32473220899758e-05
-4.14035110031275e-05
-5.60670505183849e-05
-3.23842374145804e-05
-4.16877983855871e-05
-2.62608132625339e-05
-4.15474337064924e-05
-1.82646926384829e-05
-4.11951943537468e-05
-2.81287176876685e-06
-2.93459768955099e-05
-1.2973425706029e-05
-2.17152935709905e-05
-3.02898398863387e-05
-7.65298236821192e-06
-3.58035237088195e-05
-2.89668020403096e-05
-4.9271137452244e-05
-2.23546077916909e-05
-4.85504397004235e-06
-4.43584059966434e-05
-2.07510101625451e-05
-3.52990856223687e-05
-1.06703507905594e-05
-3.26845391649094e-05
-1.14488909897708e-05
-4.03253799847052e-05
-2.82566061649892e-05
-3.55142890807363e-05
9.06880943744701e-06
-6.43304885732986e-05
-2.4443182262285e-05
-2.24752584306187e-05
-3.24182239506389e-05
-4.0548835042644e-05
-3.69891561271341e-05
-3.50680803391631e-05
-2.79559382888841e-05
-3.98429199565967e-05
-2.98552465205853e-05
-3.49029636190887e-05
-1.81709322681814e-05
-9.53622244240142e-06
-2.86168736156196e-06
-1.14994387961308e-05
-1.0231168493378e-05
-4.75992048108653e-05
-1.82753213528053e-05
-3.54088157975982e-05
-3.43861693153914e-05
-3.66474607137087e-05
-8.81318848928816e-06
-2.93651508420491e-06
-3.7124011390967e-05
-3.98251566216938e-05
-1.34107881112023e-05
-3.79276678194502e-05
-4.36982400883705e-05
-1.80764677768122e-05
-1.29374790081416e-05
-1.79845443628712e-05
-5.18934308988581e-05
-5.07128989886561e-05
-1.02071097008979e-05
6.20490230699631e-06
-4.33036136603535e-05
-2.49211527522634e-05
-5.69665584015123e-06
-4.84834505441204e-05
-4.48483416553284e-05
-4.15303791041148e-05
-1.21874957110415e-05
-3.90998428580818e-05
-5.15834472735573e-05
-1.21766223904444e-05
-4.21671220250338e-05
2.70370260222791e-05
-3.10549350261882e-05
-3.81413650249337e-05
-2.21223346641812e-05
-6.06043237545339e-05
-4.13598074648068e-05
-4.93231366256107e-05
-2.03607344500748e-05
-2.95702930555906e-05
-3.91292013594471e-05
-5.4068090345963e-05
-3.83541429831354e-05
-3.59457699101972e-05
-4.2492190384248e-05
-3.72889073420612e-05
-2.3359441703492e-05
-1.04030987718408e-05
-1.03225633558944e-05
-4.14134676301367e-05
-1.49942742224067e-05
-2.82707992209333e-05
-3.15210776551128e-05
-2.07348385704318e-05
-4.00106140776424e-05
-1.67344948205137e-05
-6.48637349481706e-05
-5.83258922516232e-05
-2.40756435875827e-05
-1.80234707358641e-05
-4.50336749840393e-05
-8.21832772473586e-06
-6.46519528767817e-05
-2.72502204980481e-05
-3.28679093014058e-06
-2.94178719578009e-05
-4.412678218768e-05
-4.11127658837095e-05
-5.9976216407987e-05
-2.06585203986169e-06
-5.21656285693104e-05
7.57326942686782e-06
-5.51942132032608e-05
-4.03066996898927e-05
-2.39722549322754e-05
-3.53763665555608e-05
-3.03375954089764e-05
-2.46742360453769e-05
-6.22837194041033e-05
-3.00003712259508e-05
-2.24391455778852e-05
-2.24477495193034e-06
-5.05824582691199e-05
-2.54848535080817e-05
9.06142744697085e-06
-2.05838286084165e-05
-2.29940095197424e-05
-3.43985026409936e-05
-2.12849362220698e-05
-4.74587457766436e-05
-3.14090048163041e-05
-1.05142863297784e-05
-3.08606382529871e-05
-2.35057636743598e-05
-9.68256309414999e-06
-3.03277066133428e-05
-1.79888912572562e-05
-1.81099025153155e-05
-4.21690208488481e-05
-3.39934158303616e-05
-3.61996625525048e-05
-1.02338587116426e-05
-3.89627611526247e-05
-4.84897580443445e-05
-2.27309761948211e-05
-5.08521638522894e-05
-4.64523031395917e-05
-9.55484590827437e-06
-2.55920450473646e-05
3.13512345688425e-06
-3.62064293171689e-05
-3.99778852684155e-05
-5.70125195233216e-05
-6.66877233994313e-06
-1.56585905513217e-05
-5.99347245372806e-05
-4.2428041641948e-05
-1.00901834361656e-05
-9.51595127838847e-06
-4.28453472341894e-05
-2.40885316827052e-05
-2.67200722990857e-05
-4.00778428838857e-05
-3.58197480397718e-05
-3.72861380535111e-05
-1.9593446599971e-05
-4.14449343593382e-05
-2.1504679631468e-05
-4.37910123364906e-05
-3.02399165646269e-05
-2.89136421143143e-05
-5.14983367343555e-06
-3.30693033291358e-06
-5.25661185220297e-05
-1.56290299432733e-05
-4.16990899559407e-05
-3.21896284728783e-05
-3.91293216147649e-05
-4.13074139679556e-05
-1.48768098355747e-05
-8.70821782676223e-06
-4.23042012216074e-05
-4.14943622391457e-05
-5.27226543351662e-05
-5.83654026351936e-05
-8.3996557434636e-08
-4.35228230119221e-05
-3.79965359853888e-05
-2.92570774996361e-05
-3.56161305847404e-05
-3.80017206530113e-05
-4.46232056955487e-05
-4.22197364555787e-05
-2.03316090968084e-05
1.1013241739733e-05
-2.94329296190388e-05
-4.32622377236303e-05
-1.4200329145545e-05
-2.80991814095453e-06
-2.65872540697135e-05
-2.20551213273724e-05
-3.62705032216362e-05
-5.64537901128794e-05
-1.61649486326635e-05
-4.37450406430738e-05
-2.38983303043979e-05
-3.97454436040356e-05
-1.17371527228604e-05
-2.59038673021455e-05
-2.29071212657792e-06
-2.26870034998523e-05
-2.1816850162331e-05
-2.54637054816029e-05
-1.51067262402346e-05
-6.12231323024875e-05
-4.44948873842412e-05
-1.60990337555855e-05
2.18037501743285e-07
-4.26120338745895e-05
-6.80498384646416e-06
-3.36427736686076e-05
-2.36868049063987e-05
-3.96620019603953e-05
-2.1765910076943e-07
-3.6302759051243e-05
2.02644519700342e-07
-2.47388004331502e-06
-2.0718739621106e-05
-3.51250489715129e-06
-1.65982787511329e-05
4.11620945199477e-06
-3.46633068032257e-05
-2.67662441733597e-05
-1.13952165748948e-05
-3.70693330374748e-05
-1.01161361752007e-05
-2.52888248117819e-05
-1.25447393086769e-05
-1.92649627202485e-05
-2.14604202470076e-05
-2.50527425407378e-05
-2.51146177571416e-05
-2.44973305561012e-05
-1.89623787222506e-05
-2.2764957680305e-05
-2.15064718571775e-05
-3.96214394952381e-05
-3.10861627599213e-05
-4.89242336170984e-05
-3.92116615951036e-05
-4.02629746828526e-05
-3.00171595738979e-05
-3.93226299272939e-05
-3.85005233669515e-05
-3.77052329693998e-05
-3.76686835868067e-05
-3.41142096449381e-05
-2.08357643036647e-05
-2.51314103342303e-05
-3.75447026233078e-05
-3.844247437402e-05
-4.47266255036696e-05
-4.73861867523406e-05
-4.530367751878e-05
-3.55607211498757e-05
-2.64123367533632e-05
-4.76831358859622e-05
-4.85297384962609e-05
-3.82024136294058e-05
-5.22775842835504e-05
-4.24025107280097e-05
-1.45514348757558e-05
-5.17919052472966e-05
-1.38773479281272e-05
-2.70974931174349e-05
-3.72726398818922e-05
-3.03309929062666e-05
-5.44263469178047e-05
-6.22364364935772e-05
-3.88983583948917e-05
-2.73608426503442e-05
-4.66413912455927e-05
9.66740646176616e-07
-3.57623945689379e-05
-2.15723703682662e-05
-2.24352061901493e-05
-4.93199686517173e-05
-1.0564675682739e-05
-3.53527814100015e-05
-1.79021679012647e-05
-1.53235567647321e-05
-3.03576364649571e-05
-3.0342311451976e-05
-2.29984081946603e-05
-3.11157652747319e-05
-2.42353400552344e-05
-1.29106984824334e-05
-1.21324747630154e-05
-1.57563503333113e-05
-2.88072615398673e-05
-5.18037205621164e-05
-2.14579021613821e-05
-2.42854298045669e-05
-5.97321127925106e-06
-1.95568068613648e-05
-3.46465740496423e-05
-5.9044227047702e-06
-1.92972919413368e-05
-1.52695383452779e-05
-1.52827995672991e-05
-1.89890815014063e-05
-4.81111133769936e-05
-4.34909126853811e-05
-3.07601716653569e-05
-3.58269707119836e-05
-3.62650922712433e-05
-2.68372560027662e-05
-2.72091587631485e-05
-2.85940382822346e-05
-4.58675359844038e-05
-2.65006671449896e-06
-1.57900525415293e-05
-2.25021789895341e-05
-2.16857155506019e-05
-3.04291845851357e-05
-1.65886159628824e-06
-1.3615117139029e-05
-4.28379193534143e-05
-1.64707047389486e-05
-3.80309774898288e-05
-1.01609506456486e-05
-3.93671385859513e-05
-1.99666223433348e-05
-7.20976412558896e-05
-4.23849581440104e-05
-8.4955716257254e-07
-1.07795110186746e-05
-1.52354076084213e-05
-3.295470510652e-05
-7.15489730327354e-06
-1.53634448231117e-05
-4.33906861682295e-05
-1.56158365962212e-05
-3.99378258223523e-05
-5.33867892209376e-05
-4.63989077145549e-06
-5.01620721081993e-05
-3.0402005900576e-05
-1.90022270128466e-05
-3.6939912461098e-05
-3.05557133466774e-05
-2.25407056279946e-05
-2.59156945645081e-05
-3.74545522235916e-05
-2.15530395556688e-05
-2.6528953192672e-05
-1.75477664321566e-05
-5.07466813534844e-05
-2.61452743178023e-05
-9.31103131743263e-06
-2.64260907174432e-05
-3.08943612641336e-05
-2.95507755624774e-05
-2.83578876828008e-05
-8.98786157712678e-06
-2.78294833124484e-05
-2.70993310446912e-05
-4.10346396288546e-05
-1.44613581797919e-05
1.87760254278791e-06
-2.62571449050931e-05
-1.77263127375228e-05
-1.28584820890494e-05
-5.83419370765219e-05
-2.81717744874795e-05
1.00423316178835e-05
-5.25796536855042e-05
1.8826864924452e-05
-4.24030704720807e-05
-2.0440540629819e-05
-1.66652525970375e-05
-1.55156039215748e-05
-4.79901119539489e-05
-1.32306608822378e-05
-3.4495424547645e-05
1.65830242937357e-05
-1.87261009274373e-05
-1.56614840417349e-05
-3.24053266591014e-05
-1.40902316742141e-05
-2.30193493127722e-05
-4.60165341462739e-05
-3.14932540482999e-05
-1.44163859669128e-05
-2.89170630587918e-05
-5.32182182382582e-05
-2.89117599516899e-05
-3.20489900732937e-05
-2.67127117076952e-05
-2.5878586108465e-05
-2.49985024268729e-06
3.1070168560581e-06
-3.00036189397626e-05
1.27166661593008e-05
-4.10280745545917e-05
-7.73876808933661e-05
-4.75668970459633e-05
-2.13985650222492e-05
-3.10078815796358e-05
-4.28690059840001e-05
-2.73746012848929e-05
-3.9956845310993e-05
-4.05005111649242e-05
-2.97130310478632e-05
-5.54082113632582e-05
-3.79704142681444e-05
-4.67486412941036e-05
-3.65468424402463e-05
-4.23983055428064e-05
-4.40523260926509e-05
-3.18286967378789e-05
-5.85059637339725e-05
-5.53829002717107e-05
-2.87257576231199e-05
-2.18113410383117e-05
-2.73637433248769e-05
-2.73449034696515e-05
-5.01510812815896e-05
-2.89909382495793e-05
-4.56597854180335e-05
-4.55711683825113e-05
-3.42758021055131e-05
-6.51653237719869e-05
-2.20748976869016e-05
-2.42483339398378e-05
-2.3477645242509e-05
-1.81695617059243e-05
-2.0408906086043e-05
4.15972099662367e-06
-5.17572911200725e-05
-1.04147847876437e-05
-1.0114940206957e-05
-2.28803851234962e-05
-2.99973187193484e-05
-4.36220686000634e-05
-2.39561593410549e-05
-4.39531382681803e-05
-9.79468068407294e-06
-6.85062985838522e-05
-3.14377542302012e-05
-1.10413437101083e-05
-4.24039545143863e-05
1.12941954919555e-05
-1.27781868278113e-05
-6.08170953004887e-07
-1.12474670709409e-05
-2.72262302747152e-05
-5.22962631853061e-05
-1.41316275374068e-05
-3.72332743281303e-05
5.74142888329307e-06
-5.41021660606171e-05
-2.1829889950258e-05
-6.01501329586518e-06
-2.30274519023784e-05
-2.5248952687032e-05
-1.50340348102035e-05
-3.47376383416078e-05
-2.89378857706327e-05
-3.00588398569463e-05
-3.54179880496741e-06
-4.54035662032181e-05
-5.2289606086926e-05
-2.37829949248298e-05
-1.68591950395591e-05
-3.51871262722248e-05
-2.24922794254985e-05
-3.17179841413778e-05
-5.48366132661344e-05
-1.10563064011734e-05
-3.55163697832737e-05
-4.4660296870337e-05
-2.91136686860799e-05
-5.20217729924893e-05
-3.57650005908395e-05
-3.15661521287717e-05
-4.91782599419743e-05
-2.83123746758378e-05
-2.10612735989442e-05
-2.87251770934102e-05
-5.34242421563334e-05
9.43863847979657e-07
-2.14135309087407e-05
-6.98569665113817e-05
-2.35201533618365e-05
-2.77808220180159e-05
-2.26831185575799e-05
-5.02269819535967e-05
-1.33237226111678e-05
-3.5054397804173e-05
-3.67929804685295e-05
-4.42086075939986e-05
-4.18939573499245e-05
-1.78290414427038e-05
-4.60334192605191e-05
-2.20088701586805e-05
-3.88792291691782e-05
-3.14534528328452e-05
-3.54777415976188e-05
-7.85404808419275e-07
-1.2268504634509e-07
-1.97275895560014e-05
-1.16908796619769e-05
-4.04603027919676e-05
-3.54438180657906e-05
-1.48380378613526e-05
-2.94632141456438e-05
-4.0869206186229e-05
-5.39392615516051e-05
-4.02271663716988e-05
-1.75269558892472e-05
-1.68623029880106e-05
-2.19307450722478e-05
-2.47854463797341e-05
-5.68481960309218e-05
-3.1752511258552e-05
-8.29194832663232e-06
-4.09825189148631e-05
-4.46388149601798e-05
4.4798326517771e-06
-4.73366532481199e-05
-2.35316088582695e-05
-2.28907206332602e-06
-2.3397137399399e-05
-5.00989823862263e-05
-2.20532364113871e-05
-2.57190812231571e-05
-2.3281477530425e-05
-2.57711016955363e-05
-2.27588187258756e-05
-6.86715303236512e-06
-2.49618663388219e-05
-2.2620145838659e-05
-3.94790365164986e-05
-4.18935579906555e-05
-3.41885922867671e-06
-3.74153323873583e-05
-6.70337853814443e-05
-3.12641734517884e-05
-3.56584117984143e-05
-4.84815741001528e-05
-1.14603143613659e-05
5.6696199869999e-06
-3.11477733511432e-05
-2.10689046125743e-05
-5.18994298466248e-05
-6.72281680393542e-05
-4.05911070646517e-05
-5.24767562839449e-05
-2.63792083703238e-05
-1.94592698328149e-05
-2.15605963374984e-05
-3.30022094259722e-05
-3.68255849830614e-05
-6.04947323017057e-05
-5.93911548337454e-05
-3.43572984070163e-05
-7.54868402179715e-06
-1.96525985628397e-05
-2.01947216229577e-05
-3.10655780275636e-05
-3.58671124024645e-05
-3.0662514568544e-05
-1.73096895327795e-06
-3.47985640898625e-05
-3.36228763227364e-06
-4.16350446189387e-05
-3.12557091160127e-05
-3.47140881253598e-05
-1.25713872658024e-05
-1.94803074648928e-05
-5.88411425827958e-05
-7.24358249828631e-06
-1.21788487017059e-05
-3.98643162865521e-05
-4.11767371232657e-05
-4.28557190254461e-05
-1.08351006810316e-05
-3.61080567746124e-05
-8.41736095957888e-06
-7.40444624748064e-05
-3.66523667329426e-05
-1.11147101171031e-06
-1.79937535533402e-05
-2.2312497801106e-05
-3.43139043959432e-05
-2.70255993551979e-05
-5.59135492849704e-05
-1.91790570860293e-05
-1.04409496860811e-05
-2.78689227806922e-05
-1.75064941821353e-05
-4.75384025696438e-05
-1.92900603841179e-05
-1.18780470081564e-05
-2.52830086285154e-05
-3.56765643722123e-05
-2.68025973907235e-05
-5.96133837937756e-05
-4.66195889147949e-05
-1.03341338278233e-05
-5.73580086279161e-05
-7.24413848840994e-06
-2.68502771586773e-05
-5.4641864121043e-05
-2.16207520622039e-05
-1.00583760653652e-05
-6.35757470217117e-05
-3.20816120850591e-05
-1.86813716119336e-05
-2.1892523029251e-05
-3.17137561372443e-05
-8.75044520895842e-06
-5.18203563810591e-05
-2.98310915988235e-05
-3.64677102179457e-05
-6.24714570946821e-06
-8.68293291522288e-06
-4.45193852340121e-06
-2.14816909398642e-05
-3.70063313670686e-05
-3.38330043342181e-05
-9.65533586747209e-06
-1.70230226686906e-05
-3.63572518032221e-05
-1.17563485223474e-05
-4.34717705215395e-05
-5.40717944900149e-05
-3.36561670571887e-05
-4.82573760800997e-05
-3.4651866863473e-05
-3.24146957540442e-05
-4.0639756860003e-05
-1.74979638828938e-05
-6.45136937719403e-05
-3.09484807948467e-05
-2.41261721223297e-05
-3.22637041005751e-05
-2.41429552416015e-05
4.87544804264394e-06
-1.81701861603059e-05
-8.79778840288082e-06
-1.71122134631383e-05
-2.71161453722633e-05
-3.25479864949179e-05
-3.22574729185984e-05
-3.46536285703883e-05
-5.02191559448901e-06
-5.9888491168552e-05
-4.64511575842282e-05
-8.51030484331215e-06
-5.7171238321978e-05
-2.31668630295885e-05
-9.43744713921834e-06
-5.90888833302356e-05
-3.64129844742992e-05
-4.5991388008115e-05
-4.85371461983172e-05
-2.4377922630591e-06
-4.93944746802802e-06
-1.78931682569492e-05
-2.18752887674586e-05
-4.18032250732869e-05
-1.06294296983502e-05
-3.36884655913076e-05
-3.81077227749967e-05
-2.92585786342831e-05
-3.17140469009908e-06
-3.56263436564856e-05
-3.53466753531028e-05
-2.23264095408081e-06
-1.72616057436242e-05
-5.29190950124696e-05
-3.98192076775968e-05
-1.65832794074203e-05
-2.78033329752201e-05
-3.37635139129929e-05
-2.29127118236418e-05
7.66090564484449e-07
-8.33874961865027e-06
-3.49880163946406e-05
-5.57548141082369e-05
1.71674469980144e-05
-3.45509132224804e-05
-2.36884193280445e-05
-1.89808448675277e-05
-4.08189936105413e-05
-2.0045336829925e-05
-2.66278628462152e-05
-3.32974579873978e-05
-3.07683464433547e-05
-4.07722192323811e-05
-2.5318308026522e-05
-4.12694919651567e-05
-3.82083001312147e-05
-1.27375414320496e-05
-1.7171406294348e-05
-3.60376945167112e-05
-1.98189171968476e-05
-2.21215692625734e-05
-5.32886304975771e-05
-2.52877731398027e-05
-2.84946603366035e-05
-2.41777383579635e-05
-5.12680968222097e-05
-4.87864788141691e-05
-3.22533770720914e-05
-1.43198899824767e-05
-5.86059230466637e-06
-1.41431362464502e-05
-2.99502397273367e-05
-4.86957150330336e-05
-3.01740262597637e-05
-2.17865974786308e-05
-3.34115702262878e-05
-3.14175756119593e-05
-1.35554388304445e-05
-5.02357727870067e-05
-2.06732347977375e-05
-3.6373040392653e-05
3.29643314435496e-06
-4.38428620050739e-05
-4.48366327889567e-05
-2.77611647144226e-05
-2.0536603918395e-05
-1.4320864508129e-05
-5.15955715528586e-05
-3.33107125137285e-05
-3.74260579511147e-05
-3.17119479817618e-05
-3.24466877465975e-05
-7.82306792507091e-05
-3.30258982012343e-05
-3.58111714031544e-05
-3.09787226983226e-05
-1.38328329090731e-05
-3.75422821321383e-05
-9.60119056489382e-06
-3.56915002359784e-05
-1.44403792269454e-05
-1.44408603508273e-05
-6.20176265117528e-05
-2.74301779056972e-05
-4.11211201929865e-05
-2.37479869364746e-05
5.1613699350013e-06
-1.80824736385043e-05
-1.41424304139729e-05
-2.93871025223058e-05
-3.76310622284301e-05
-1.48497733096359e-05
-2.73738218416457e-05
-3.42041055147344e-05
-1.77820314670397e-05
-3.49105985815769e-05
2.87302944493014e-06
-4.4241143888717e-06
-4.60947380166589e-05
-2.88857076819416e-05
-1.50448525547635e-05
-2.36299719540836e-05
-4.57858443215868e-05
-3.37337620979782e-05
-1.4308725499145e-05
-2.55465911061302e-05
-1.76474052194155e-05
-3.26628784459101e-05
-2.06847215464147e-05
-1.48574594022825e-05
-3.01661182267567e-05
-5.06498047274272e-05
-4.96293163463833e-05
-3.32827905281123e-05
-5.89336166415094e-06
9.22597952134349e-07
-2.53604647151742e-05
-2.86093826804908e-05
-4.01223703751514e-05
-1.86272472886785e-05
-6.46840488305709e-05
-4.6369372051613e-05
-8.71055472864584e-06
-1.68117553583885e-05
-3.43274976635173e-05
-6.03201382122636e-05
-3.58425771784638e-05
-5.89879723917162e-05
-1.47488077940134e-05
-2.28921150787583e-05
-2.85052957045475e-05
-3.96635346091824e-05
-7.31088436983972e-06
-3.62108736438522e-05
-1.51290347450771e-05
-1.84350338995328e-05
-2.10968578181987e-05
-5.97990904840754e-05
-2.41396554492924e-05
-3.69367891424185e-05
-1.08416560670407e-05
-1.75170804136229e-05
-4.7301386949978e-05
-2.86233579166415e-05
-1.78694536519589e-05
-1.4104253252946e-05
-5.35676209726311e-05
-4.62169950077267e-05
-3.35182151605862e-05
-5.00180289687239e-05
-3.49851560658845e-05
-3.04977306403536e-05
-2.22706158049338e-05
-1.68435527954477e-05
-4.53323945371448e-05
-1.36717772334868e-05
-1.60868259517793e-05
-9.23717466527256e-06
-1.33436127689102e-05
-1.65602030559663e-05
-4.47675392632345e-05
-1.1173648539972e-05
-2.22362501581223e-05
-3.72975772338106e-05
-4.4387991932466e-05
-1.26296494908446e-05
-2.30996131696809e-05
5.37205814436379e-06
-3.84364152041505e-05
-5.87816090213009e-05
-2.41120156998096e-06
-4.29524654266137e-05
-2.5708145828464e-05
-3.40540484918498e-05
-5.58082041030279e-05
-3.27816839237408e-05
-4.06100314980897e-05
-9.7971018459014e-06
-9.10569864944781e-06
-3.02938696439486e-05
-2.47156565846708e-05
-1.76909847834474e-05
-3.07463561015955e-05
-2.85535817172665e-05
-3.0439520924075e-05
-2.27264539789332e-05
-1.13009648971296e-05
-2.93120303340624e-05
-4.39460818312914e-05
-1.72987814069388e-05
-3.84989951654938e-05
-5.97727293917279e-05
-5.15852674839425e-05
-2.48132254150286e-05
-2.91165545434475e-05
-3.09707755349723e-05
-1.38016076619981e-05
-1.96429126874935e-05
-2.4529225314497e-05
-4.40216123704641e-05
-2.60797917244109e-05
-2.71063013022663e-05
-3.07035212116997e-05
-2.97024004444357e-05
-6.31547381502868e-05
-2.20737408070283e-05
-2.46338186705548e-05
-5.31488109576402e-05
-2.45776014252441e-05
-1.84371523171671e-05
-3.77023056720396e-05
-3.30272030954349e-05
-2.77620184547544e-05
-1.6494481833141e-05
-1.4837626200072e-05
-4.70898211105734e-05
-4.25856432361291e-05
-3.16054012429348e-05
-5.02632606056058e-05
-2.35122290175205e-05
-2.80871568952734e-05
-4.98724191604496e-05
-2.81230355639827e-05
-3.47353477310566e-05
-1.25764167676923e-05
-2.63636108934599e-05
3.0001168316394e-06
-1.82535641700423e-05
-2.68336379094223e-05
-3.94369108883105e-05
-3.11774219715771e-05
-3.55904960475004e-05
-3.63509074367261e-05
-3.92906055500822e-05
-6.4747619036489e-05
-4.81029364592505e-05
-1.43279208553127e-05
-8.063257882366e-06
-3.78767126956319e-05
-3.69609960331275e-05
-2.39672539586269e-05
-2.13097408259766e-05
-3.93310050036537e-05
-4.23763331697197e-05
-2.06026812278795e-05
-3.36993636512003e-05
-3.81454092668835e-05
-5.55692810806771e-05
-1.45590415748572e-05
-3.99300507218584e-05
-1.95952654722552e-05
-3.37902916583969e-05
-8.9034421368014e-06
-1.91698724567117e-05
-2.7156469330312e-05
-2.84691864640347e-05
-4.6495518061325e-06
-5.71989499248665e-05
-3.00429038385604e-05
-3.80963584096999e-05
-4.58554988778594e-05
-2.56897579751604e-05
-2.07873306889928e-05
-1.94954653477899e-05
-3.12928558975465e-05
-3.49554158507676e-05
-1.55260841440952e-05
-2.57195374020509e-05
-4.03974498631301e-05
-3.42175271887953e-05
-2.10954077168959e-05
-6.27618329838142e-05
-3.40027809003742e-05
6.80358551516263e-06
-2.67659286351579e-05
-4.27462537644298e-05
-5.05443735653621e-05
-2.91997333548189e-05
-5.02278363348085e-05
-3.89864515242693e-05
-4.72298548479531e-05
-9.72366026757562e-06
-5.60920770642475e-05
-4.05083983308035e-05
-3.11156226957886e-05
-3.97435633027057e-05
-4.18548032244691e-05
-6.37206265292311e-05
-2.7728911160322e-05
-1.53455491626405e-05
-3.8354653606858e-05
-3.75986128328741e-05
-1.81673360288265e-05
-4.89070379663125e-05
-2.7491376748673e-05
-2.09534108550799e-05
-5.20931557894011e-05
-4.55569347594852e-05
-4.57474780179197e-05
-1.59561285650198e-05
-4.25498787602594e-05
-2.38553405320552e-05
-5.58175660254329e-05
-5.07201480592092e-05
-1.49184484229086e-05
-2.72430266728373e-05
-6.42875135516062e-05
-6.89972397720858e-05
-7.33535014922435e-06
-4.01458594122967e-05
6.3570942518349e-06
-2.22528097831166e-06
-6.25941635518116e-05
-3.21522565493996e-06
-2.73927408438824e-05
-1.02163423220688e-05
-5.79707055970301e-06
-2.78935452603657e-05
-2.72372112413043e-05
-4.29139909028859e-05
-5.21646828413456e-05
-2.56702300246982e-05
-3.12244150150011e-05
-3.40157234045889e-05
-4.28243129562186e-05
-4.34765686124597e-05
-2.45464812216023e-05
-1.47559876305458e-06
-1.03793335044362e-05
-1.12049719245499e-05
-4.43950255860674e-05
-3.64347639568296e-05
5.69766899538465e-06
-2.50971490502079e-05
-3.19037582427638e-05
-2.73744241310195e-06
-5.31945630470833e-05
-2.08329237215848e-05
-3.41886676512332e-05
-3.47236079202607e-05
-4.6331322096807e-05
-4.73930171917804e-05
-5.88372013094209e-06
-3.95776982881748e-05
-2.30935418891395e-05
-4.48533419427259e-05
-1.62637113281385e-05
-2.6763027401686e-05
-6.17658637658231e-05
-1.7191014221246e-05
-4.33311595824736e-05
-3.69233781495807e-05
-2.90272699091992e-05
-2.66720692801706e-05
-6.65246246488509e-05
-3.72705873403259e-05
-2.01195194461802e-05
-3.72440523950095e-05
-2.46897180602914e-05
-4.09561694324993e-05
-6.68549353246221e-05
-1.97041630019706e-06
-3.05987181617549e-05
-5.92658668630927e-05
-2.13275945375829e-05
-3.95488245729865e-05
-1.65544554084877e-05
-3.06443609804941e-05
-4.22616568778902e-05
-2.27200719986035e-05
-1.45030863053617e-05
-4.71498730720055e-05
-3.21285515866357e-05
-5.01458470452251e-05
-3.92407943973322e-06
-5.05548462112527e-05
-3.68263569863458e-05
-6.66518424114137e-05
-4.04494974390462e-05
-6.35754462015378e-05
-6.91165772086819e-05
-3.87790812358824e-05
-3.17008533339506e-05
-2.12953776784619e-05
-2.66005660045205e-05
-5.87603938301377e-05
-2.86270677644229e-05
-4.77794087215393e-05
-5.46991043263429e-05
-6.27369934294664e-06
-4.39069856518775e-05
-1.07584393092065e-05
-3.07381018405067e-05
-3.15763563834272e-05
-1.27808113747724e-05
-3.05835084736708e-05
2.0290792844326e-05
-5.82424250921531e-05
-3.73966458445731e-05
-5.13174060054188e-05
-3.81118510423915e-05
-2.53887429740096e-05
-1.98269229276211e-05
-1.68315608050647e-05
-3.39196923222937e-05
-3.93541983297667e-05
-3.39086008318147e-05
-4.78956256018025e-05
-8.66105661049393e-06
4.48566958644509e-06
-2.65541818555456e-06
-1.41307297191238e-05
-3.42073827232554e-05
-2.8481467500837e-05
-4.26592754617587e-05
-1.66375132157646e-05
-4.6064124717384e-05
-1.64451100719861e-05
-2.07944233342898e-05
-4.15185907215498e-05
-3.13809924179716e-05
-2.77799849118144e-05
1.61504222172459e-05
-1.30569332691632e-05
-1.6697278047705e-05
-2.70565089008121e-05
-2.00145519113218e-05
-1.25711485977297e-05
-3.54078813975324e-05
-4.10620207880421e-05
-4.70226757125567e-06
1.42130780934817e-05
-7.17188378603491e-06
-4.99953449937412e-05
-2.97479117736004e-05
-2.45839751763834e-05
-3.0349626864592e-05
-1.90594942159443e-05
-2.62166105886136e-05
-3.27280940773034e-05
-2.30518597023935e-05
-4.13404911563151e-05
-3.9740492588979e-05
-4.51424321675646e-05
-3.08057151204344e-06
-3.03354813894784e-05
-5.4863025797124e-05
-5.32029113261211e-05
-3.05677862117917e-05
-4.60288745690297e-05
-1.87111881652246e-05
-3.97996931746473e-05
-2.04344256074222e-05
-7.08418285216449e-06
-1.43701535313309e-05
-4.4707908525002e-05
-2.59477969684097e-05
-9.00141040772837e-06
-3.51755325230827e-05
-1.45726174847148e-05
-3.01930653601825e-05
-1.66180780992964e-05
-5.24823895485312e-05
-2.96516732049886e-05
-8.49505307605155e-05
-4.17104364466947e-05
-1.72430458470296e-05
-3.89765195090812e-05
-4.24340567946019e-05
-3.36684784013069e-05
-2.64900382755368e-05
-1.95577812440044e-05
-5.22830864343324e-05
-4.73889261353449e-05
-6.54768143135611e-05
6.62559483088003e-06
-4.13289891316109e-05
-4.6118851473952e-05
-2.26976184270977e-05
-3.33422779803095e-05
-3.13787690934524e-05
-2.67044856759187e-05
-1.47468305614913e-05
-2.73666319420492e-05
-5.28358076411806e-05
-3.48155874802747e-05
-4.31651405488165e-05
-1.95481915769048e-05
-6.26129141256687e-05
-2.72662447835573e-05
-2.56562538171175e-05
-6.70042575201292e-06
-4.00837461059862e-05
2.34802506670591e-05
-2.34253827023756e-05
-1.1150816262428e-05
-3.39428602997012e-06
-4.72025940155455e-05
-1.09014054875836e-05
-2.68375311517779e-05
-2.26876429280747e-05
-9.30984243695975e-06
-2.36387152924054e-05
5.57839500226742e-08
-5.18325711306721e-05
-6.01732305009631e-05
-2.36545910556317e-05
1.66599051925958e-05
-1.14150582941686e-05
-1.92880625120065e-05
-1.85536409715592e-05
-6.18674598910028e-05
-1.87630920534923e-05
-6.25183151772556e-05
-3.80240635322532e-05
-2.10947739226548e-05
-3.92699892177784e-05
-1.84881654646123e-05
-9.28050805434401e-06
-4.48274078724673e-05
-3.30778594738488e-05
-3.87162881473003e-05
-2.05483755745119e-05
-2.77128328758362e-05
-3.47785505567537e-05
-4.53022663788197e-05
-4.23184411211328e-05
-1.25850897302651e-05
-5.30276268547943e-05
-3.05521227271091e-05
-1.22439472806597e-05
-4.69345844836934e-06
-4.14229340120613e-05
-4.12095804852704e-05
-2.22264852827253e-05
-3.76784116568876e-05
-3.49352784501074e-05
-2.03537864650235e-05
-1.78534569125039e-05
-2.27957512355361e-05
-2.02926825188602e-05
-4.20124645754994e-05
-4.07805135938488e-05
-3.72468933860922e-05
-6.59743269935052e-05
-5.33689206720212e-05
-4.45765979494599e-05
-4.90885778798715e-06
-3.86581285365723e-05
-6.7918532687599e-05
-1.92415927296381e-05
-3.11792747861003e-05
-1.27538823796394e-05
-3.6131885252143e-05
-1.25022036149913e-05
-1.78654527884779e-05
-3.15205170202956e-05
-1.95056140520922e-05
-5.94170039422954e-06
-9.49971044446269e-06
-4.9354975664744e-05
-3.3122045382303e-05
-4.3490579669565e-05
-5.93956468129225e-05
-3.09491648526605e-05
-1.63719904398862e-05
-4.78087833677087e-05
-4.62503626531747e-05
-2.14710564194855e-05
-4.1362866255544e-05
-4.02987781195623e-05
-1.39086877477469e-05
-2.76319641942991e-05
-5.93048609145311e-05
-3.40950434845908e-05
-6.47378344342427e-05
-5.13282887442907e-05
-5.9268185067259e-05
-1.53379744184274e-05
-7.02608958661e-06
-4.21825761121632e-05
-2.1769723131371e-05
-4.52313474877607e-05
-3.04099285746195e-05
-2.75704567103111e-05
-4.99238682850463e-05
-3.48085624629986e-05
-4.88696613896797e-05
-2.67501624617006e-05
-1.43382597986912e-05
-1.92932448290147e-05
-1.40652455314599e-05
-1.9082262739101e-05
-2.90136154557286e-05
-8.43470566252699e-06
-3.30885589344142e-05
-2.21600316330667e-05
-2.92217901877295e-05
4.64119594282942e-06
-2.34786217692381e-05
1.83453924540643e-05
-2.68590001516371e-05
-4.77762882478958e-05
-3.30761816559985e-05
-7.33332027128229e-06
-1.71731517002218e-05
-5.71971702580165e-05
1.58949362882135e-07
-1.81205748802132e-05
-2.78108086419363e-05
-2.29248535828905e-05
-2.01521072312758e-05
-7.57052836764532e-06
-2.55144509957979e-05
-2.60339797940149e-05
-4.57662529592557e-05
-4.63678305827016e-05
-6.55353685370266e-05
-3.95114397427666e-05
-1.74080242945278e-05
-7.21046847564008e-06
-3.15066617008695e-05
-2.32931078307922e-05
-3.41970409908892e-05
-1.7915277323328e-05
-4.73702116298046e-05
-4.73568001469615e-05
-2.97291910358201e-05
-2.7336960520649e-05
-3.36329970884708e-05
-6.53551189559537e-06
-1.4967813680086e-05
-3.60946686887755e-05
-1.31001116798848e-05
-3.61688945614222e-05
-4.22880431295692e-05
-3.08882872381526e-05
-3.56997518905726e-05
1.21013145392583e-06
-1.07509567168857e-06
-5.07345555412268e-05
-3.00312861193516e-05
-3.64601414865763e-05
-1.56109709597719e-05
-5.44277662785283e-06
-4.04332773829825e-05
-3.10563454351244e-05
-3.12173467490387e-05
-1.27346843854859e-05
-3.10341096827189e-05
-3.87288386730564e-05
-4.13835178961856e-05
-3.73060553281912e-05
-3.64977344325934e-05
-4.06097581495256e-05
-1.00290397279194e-05
-3.2115028836584e-05
-9.58268454535294e-07
-2.82328676961233e-05
-5.92338473876026e-05
-1.55649250205294e-05
-2.89188998813772e-05
-4.92769146212831e-05
-2.69046585233181e-05
-2.12028187223071e-05
-5.31443291587278e-06
-8.24019924150962e-06
-6.25931695773981e-06
-3.07269800249777e-09
-1.31564167351081e-05
-4.91139621085635e-06
-1.6474089143216e-05
-2.65734979962126e-05
-1.59865583256329e-05
-3.82513029326531e-05
-1.59466446110842e-05
-3.88145278777701e-05
-1.01863067678306e-05
-2.86944783887518e-06
-1.34653716971927e-05
-1.39938444038421e-05
-2.64976815615691e-05
-2.76826040779851e-05
-3.11284159820908e-05
-6.55619188561587e-05
-3.05306445703241e-06
1.90834819964765e-05
-4.51623212806674e-05
-1.33537818801533e-05
-1.56458421063386e-05
-3.34756028565448e-06
-2.07574103015867e-05
-1.25079018487427e-05
-7.56742404366925e-05
-3.26149163558569e-05
-2.75972002167604e-05
-4.65857494289876e-05
-2.94519477831696e-05
-5.84207794847418e-05
-1.45340395979103e-06
-4.245078235995e-05
-2.70928278151648e-05
-4.63436949277149e-05
-4.06274210837254e-05
-3.04628254078716e-05
-5.75625556821869e-05
-5.5465271872297e-05
-4.08889754746876e-05
-3.80502516826363e-06
-3.80184363538412e-06
-4.06095122073223e-05
-3.09068168176282e-05
-2.9656758528483e-05
-5.12396189685041e-05
-1.88104555108295e-05
-3.40788655434755e-05
-2.5361220992418e-05
-4.69340595400215e-05
-3.05363614370597e-05
-1.47524360111603e-05
-2.72749199308909e-05
-5.3663371975141e-05
-1.01264166416934e-05
-1.33971123203741e-05
-5.02077847154872e-05
-1.06081970435098e-05
-4.49778751394986e-05
-3.09938296522762e-05
-2.18216679919407e-05
-1.98626242671912e-05
-7.52946992079288e-05
-6.10739173223705e-06
-5.57086208293433e-05
-5.85654831687724e-05
-1.08186549932683e-05
-2.46272450976482e-05
-4.16709224254559e-05
-1.09871754953521e-05
-7.54076616017193e-05
-8.02746664542473e-06
-4.53000683030578e-05
-3.55114838189003e-05
-6.03009915200539e-05
-5.92320144113015e-05
-9.41976089666291e-06
-4.81821320324171e-05
-4.49622900598735e-05
-5.86318808391732e-05
-4.27227160311067e-05
-4.39953371492325e-05
-4.27636374937641e-05
-5.46020539722456e-05
-1.82753017999417e-05
-4.70776758471862e-05
1.65223808643339e-05
-1.59523253259845e-05
-2.01518434076823e-05
-1.34326426871141e-05
-3.93240399713184e-05
-1.74505806336764e-05
-4.06053844737004e-05
-3.88335772740199e-05
-2.49797606250268e-05
-1.50985657584635e-05
-2.81887917495128e-05
-3.88562915830294e-05
-2.3091624361031e-05
-2.37663644778548e-05
-3.87849996718557e-05
-2.12690794965628e-05
-2.13744950576985e-05
-4.51403920501497e-05
-3.50874185397861e-05
-1.2255142197947e-05
-2.49585668818373e-05
-2.72095420746516e-05
-5.26592138453561e-05
-4.9159894457257e-05
-2.07934552388929e-05
-1.21284299484146e-05
-3.21850476041825e-05
-8.26798150075975e-06
-2.33075811973569e-05
-5.1607842528894e-05
-3.06354374449361e-05
-2.77152050918419e-05
-2.12360716982842e-05
-5.15626501680133e-05
-4.62534165697821e-05
-4.43615439875009e-05
-4.31448666208835e-05
-6.25202753032532e-05
-4.02549416266931e-06
-3.94765268413829e-05
-3.82509812709657e-05
-8.57705013139879e-06
-2.92595846224844e-05
-4.18118252058201e-05
-4.28195693271789e-06
-3.05775603170574e-05
-7.52456146820369e-05
-5.12315316021357e-05
-2.20096439483291e-05
-6.39127830250612e-05
-4.66646120394765e-05
-9.75008681059774e-06
-4.54451932447499e-05
-2.48458263741844e-05
-5.65321246155348e-05
-1.40683933466737e-05
-1.80649964794064e-05
-3.63516006464751e-05
-1.94614720388173e-05
-1.05087169317677e-05
-3.76069518727645e-05
-1.56950391322751e-05
-1.90871423644151e-05
-1.93720851499572e-05
-6.85631663444223e-05
-1.0482709344083e-05
-5.62634103878783e-05
-3.83634584103621e-05
-1.40021813816267e-05
-5.96313037963625e-05
-2.68087542549441e-05
-1.63093537784551e-05
-2.38286017426782e-05
-3.83500282022254e-05
-5.62426961656967e-05
-4.74269915541566e-05
-2.8154116552523e-05
-3.04801132556704e-05
-3.50405209796137e-05
-1.53120086518198e-05
-3.90888414310398e-05
-1.2429900294713e-05
-3.74423671564396e-05
-2.19845745627487e-05
-6.98714060708799e-06
-3.03914997110419e-05
-2.83155455900501e-05
-3.68481126270075e-05
-3.47452890697782e-06
-3.82912149744502e-05
3.41673941401647e-06
-3.97130250641336e-05
-1.50012664692123e-05
-3.68945266357058e-05
-6.14760173470497e-05
-6.49220391412003e-05
-2.2894132575366e-05
-9.11674836292621e-06
-4.73687323804784e-05
-4.94710947382366e-05
-1.53233208772049e-05
-8.01111800252942e-05
-3.46892776684734e-05
-1.65581864384277e-05
-2.01242134075364e-05
-4.18609304857758e-05
-3.52842058232141e-05
-1.37508493533759e-05
-5.1677847627485e-05
-3.16503517651919e-05
-1.31768788756314e-05
-1.97235193336205e-05
-4.03535529251472e-06
-1.54563662378345e-05
-4.89277782874499e-05
-2.45228927601307e-05
-1.90401785904386e-05
-2.22722242686086e-05
-5.76772446420934e-05
-4.63923195618717e-05
-3.8227348327759e-05
-3.94764563500322e-05
-4.7054898281647e-06
-2.09907887964589e-05
-3.38673982586885e-05
-2.62518895687134e-05
-3.51238971833309e-05
-5.32881732925475e-05
-2.69418277942686e-05
-3.91291661217876e-07
-2.2302232245445e-05
-8.57518892011922e-05
-4.0530395202501e-05
-3.90649363067052e-05
-4.40575527471605e-05
-8.30390365424649e-06
1.45155441680705e-05
-3.32237776419372e-05
-3.47755224398812e-05
-6.49783725653558e-06
-1.76881179669164e-05
-3.69055133738391e-05
-2.64984921459971e-05
-2.28428217857283e-05
-3.03702597784093e-05
-2.44292465110871e-05
-2.84980486629927e-05
-4.53084505459192e-05
-3.2942413759073e-05
-5.9707593452766e-05
-4.24179862136784e-05
-2.62910832645194e-05
-1.24210629464262e-05
-2.19015604331358e-05
-3.89408048871702e-05
-4.38337807403534e-06
-2.95696757110597e-05
-3.13002525140042e-05
-1.78382808394921e-05
-8.92377696134285e-06
-1.9883188746777e-05
-2.20693829293464e-05
-1.76740122244129e-06
-2.28003691593509e-05
-1.22214606008051e-05
-2.32629134854767e-05
-3.48497328855562e-05
-3.75481684561874e-05
-4.86220426220263e-05
-9.96195358150923e-07
-3.0599748062919e-05
-1.08041581027621e-05
-2.01458384584773e-05
-1.49935841668574e-05
-3.69448912604348e-05
-5.36834640907808e-05
-4.2259274613867e-05
-2.1310219802871e-05
-2.01554333251297e-05
-2.70253681658808e-05
-1.77765210245171e-05
-2.58189400860834e-05
-7.2502177633959e-05
-4.46192434863643e-05
-3.46571263494247e-05
-3.89658555137523e-05
-2.9213097305177e-05
-5.27820034804011e-05
-4.29854260199379e-05
-1.93145171581752e-05
-3.03929229593859e-05
-5.95784998912756e-05
-4.03811365113632e-05
-3.20190824687611e-05
-3.12067647186068e-06
-4.30600153196139e-05
-1.62699993940361e-05
-1.59953300194298e-05
-4.17327233529051e-05
-5.46515637642493e-05
9.78805325867187e-07
-1.67882692669049e-05
-4.8315431816132e-05
-1.8684488096993e-05
3.9863999922395e-06
-2.60073717409168e-05
-2.6760941840093e-05
-1.52674379979602e-05
-3.7640738408946e-05
-1.95564025263158e-05
-4.44718871266391e-05
-2.60079672409884e-05
-4.35023418473524e-05
-2.78641215079099e-05
-3.18928213706071e-05
-3.51117620742113e-05
-1.99105723314183e-05
-3.81218474581924e-05
-2.56057248050435e-05
-4.85258956747059e-05
-2.44239608227915e-05
-2.42100596656784e-05
-1.44601924791033e-05
-2.73667031178885e-05
-1.68118748174221e-05
-3.51137189740721e-06
-4.97136011890055e-06
-1.26850936449239e-05
-2.58795174772885e-05
-2.40980491744163e-05
-2.91719553511143e-05
3.13555334286755e-06
-2.01811423699449e-05
-1.69195757223558e-05
-2.09327665844463e-05
-2.72786747962061e-05
-4.15729733631542e-05
-2.39640938551499e-05
-5.425578534105e-05
-1.70577525745269e-05
-4.07752212126639e-05
-2.1230950088335e-05
-3.68530953040974e-05
-4.72346862997878e-05
-1.57103402690864e-05
-3.1243314290055e-05
-1.5150544810093e-05
-4.63532434490999e-05
-3.35105710659171e-05
-2.38734693339035e-05
-1.58060425820316e-05
-2.38432585283073e-05
-3.30119350429235e-05
-3.66099149052776e-05
-5.33454230629376e-05
-3.14040324779217e-05
-7.42960768330447e-05
-1.67719710219197e-05
-4.81488228779462e-05
-3.93833975523838e-05
-2.53599977955558e-05
-3.47906403629316e-05
-3.19607769459763e-05
1.18839352247096e-06
3.13432491225634e-06
-2.46026021128746e-05
-3.04010677111196e-05
-1.56661022031548e-05
-2.12678747597763e-05
-3.63885455665608e-05
-4.11242076319649e-05
-1.29849912696949e-05
-6.72648430139682e-06
-4.22608083956091e-05
-1.79080257217263e-05
-5.1741740401685e-05
-3.20715767325951e-05
-6.65191652818844e-05
-6.50009872644253e-06
-2.77149580752357e-05
-2.35408829433216e-05
-3.62461880480483e-05
-4.19257417162196e-05
-2.41431973027016e-05
-6.89107432542815e-06
-5.21565368413036e-05
-1.30925344062435e-05
-3.97528911275977e-05
-1.67852922005177e-05
-4.01447056622431e-05
-2.70821441254302e-05
-4.41525377787977e-05
-5.03389547307874e-05
-3.64711220748131e-05
-9.32915701520989e-06
-1.44945103201699e-05
-5.17002449982191e-05
-2.36310957804834e-05
-6.15080089593047e-05
-2.29124146145716e-05
-4.16940495284625e-05
-4.30199727218434e-06
-3.31689316262866e-05
-3.11121710625212e-05
-3.74500893584112e-05
-5.24438206207391e-05
-3.46066257630133e-05
-5.03428915199711e-05
-2.27048006511618e-05
-1.85988095260436e-05
-4.05379560840419e-05
-1.97550409115158e-05
-4.36739949162111e-05
-2.12062420979536e-05
-5.06010358425242e-05
-1.40066810982638e-05
-3.84187746614757e-05
-2.42329470106302e-05
-1.21282428912537e-05
-2.56914118040531e-05
-3.03603389256424e-05
-2.82373689745785e-05
-4.31708502134597e-05
-3.99578320999935e-05
-3.68957043328727e-05
-3.54990787304069e-05
-3.08456384485795e-05
-4.03311081669872e-05
-3.80101755257622e-05
-1.59141422802967e-05
-8.44819677047537e-07
-3.25460299434585e-05
-2.35079016486342e-05
-2.05062389432729e-05
-2.32393765339496e-05
-5.34560925943233e-05
-3.86928156271826e-05
-1.6897767529448e-05
-1.67785340770092e-05
-1.51270948756802e-05
-1.69242811237197e-05
-2.70066244826848e-05
-1.98388869858655e-05
-1.49184720335827e-05
-3.40675603015423e-05
-5.70786151882796e-05
-3.61274678140076e-06
-1.24150935139855e-05
-3.28941377897716e-05
-1.00125722518056e-05
-4.9704025549543e-05
-4.17628604204475e-05
-2.50936295485212e-06
-4.39371273795816e-05
-3.14378324840351e-05
-1.38700748899447e-05
-1.91100522160714e-05
-7.38201411858682e-05
-3.22671427975376e-05
-1.54760627134727e-05
-6.12230576015958e-05
-2.96762429970432e-05
-3.29371843000339e-05
-5.52504514248009e-05
-3.90076693231702e-05
-2.24663145887937e-05
-1.87187964114758e-05
-7.79714136246191e-05
-3.80453723780953e-05
-3.82965340919807e-05
-9.1919212644044e-06
-1.62843724960088e-05
-4.24666057358054e-05
-5.78558487686181e-05
-5.99271284910466e-05
-9.44262697011869e-06
-1.7880667032928e-06
-5.49984342537833e-05
-2.67496654630276e-05
-1.19181068205631e-05
-3.40035211695665e-05
-5.36304314259076e-05
-4.48537656088228e-05
-2.63175389290285e-05
5.37780995966033e-06
-1.81829690004796e-05
-2.55081790414019e-05
-2.01036127363133e-06
-2.1478472827754e-05
-3.77050607608047e-05
-1.99293973661254e-05
-2.72065071961828e-05
2.89410084175508e-06
-4.7924698445455e-05
-1.70851338218838e-05
-1.62681630524716e-05
-3.22440229230381e-05
-2.97490425904289e-05
-1.2704812733148e-05
-2.0374490751771e-05
-4.56801968068547e-05
-2.15848611056503e-05
-3.09848307752083e-05
-3.38354034268613e-05
1.37080983232352e-05
-3.04446860173669e-05
-4.44210057963786e-05
-3.39016601016062e-05
-4.12900439700988e-05
2.78769518292952e-07
-1.45485635191958e-05
-1.42603523120343e-05
-4.27356451164696e-05
-3.45466856162712e-05
-6.35628896018318e-05
4.211290258094e-06
-1.54044481673269e-05
-3.67462083374653e-05
-3.47044104313519e-05
-1.55209243281249e-05
-1.6397616747058e-05
-1.60197565588803e-05
1.48157421575659e-08
-1.14039252111313e-05
-1.46152382835797e-05
-3.07242335664061e-05
-2.25878917846062e-05
-4.12331965833745e-05
-3.1926292472825e-05
-2.79254011778788e-05
-3.21873633458835e-05
-2.54291440663008e-05
-5.23633825626701e-05
-4.30662947865388e-05
-1.53270731680572e-05
-5.49446132425373e-05
-2.12338585912763e-05
-3.26719949827098e-05
-2.66472760293048e-05
-1.37407724538076e-05
-2.20169688874817e-05
-1.81148969798552e-05
-1.80355497192488e-05
-1.9809001053897e-05
-4.24033008326499e-05
-6.5207510615775e-05
-3.56562281230581e-05
-3.85121477629104e-05
-5.74942811917566e-05
-3.57516965202729e-05
-3.53846279967585e-05
1.22177670884384e-05
-1.34353732307547e-05
-3.75977142330392e-05
-5.51288072582539e-05
-4.45904337101944e-05
-3.10520142935943e-05
-7.22149804103325e-06
-2.58648681884759e-05
-2.05603361560568e-05
-3.60829670381865e-05
-3.65581805970454e-06
-4.53830559806096e-05
-1.70332644845326e-05
-3.66398638484058e-05
-6.13040844265666e-05
1.01573378485445e-05
-1.73568823228559e-05
-1.01777646470603e-05
-3.2500027411799e-05
-4.8653012184208e-06
-2.24254389289676e-05
-2.74337066528127e-05
-1.73613638782777e-06
-3.52894619182239e-05
-4.44377177066232e-05
-3.0568463376807e-05
-4.11897529327681e-05
-5.07240936602764e-05
-4.35479376463426e-05
-1.71910039931756e-05
-3.07963665617827e-05
-5.56137373636182e-05
-6.78057604102728e-05
-1.56204956591833e-05
-2.358694133642e-05
1.37581252126838e-05
-4.97277097728019e-05
-4.31318856743034e-05
-1.43814537040631e-05
2.16594112922543e-06
-8.07187954906153e-05
-2.96442280351154e-05
-5.01604167281236e-05
-3.06323793358921e-05
1.03706803240119e-05
-5.67236623400211e-05
-1.32364776703341e-05
-1.10504420566536e-05
-1.1058430943278e-05
-3.16753747637114e-05
-2.05260190395609e-05
-7.98096894889083e-06
-4.37312588311792e-05
-2.79805120804234e-05
9.39137609720396e-06
-4.74274179225396e-05
-3.66625869548263e-05
-2.44865195995127e-05
-5.50281016710962e-05
-3.65896008351745e-05
-2.92240592409053e-05
-2.26964168743118e-05
-1.20463217783423e-05
-1.46901522815337e-05
-4.9617511313471e-06
-3.42422011191443e-05
-5.17378704886355e-05
-4.68890538868017e-05
-3.17059400673043e-05
-2.37457523458475e-06
-4.03704158490849e-05
-1.6126715668901e-05
-2.21839687660736e-05
-4.227288466945e-05
-6.87285583874483e-05
-7.47317288755802e-06
-3.08926172591918e-05
-2.01734937381358e-05
-2.35627619915158e-05
-1.05751004810623e-05
-5.32386545792239e-05
-4.0080443990951e-05
-3.14940643605219e-05
-2.49312818208772e-05
-3.57127820182518e-05
-2.11324464487017e-05
-5.21845712970974e-05
1.838154895931e-05
1.00178241554926e-05
-2.78838892029842e-06
-4.81828231167472e-05
-3.63756116728605e-05
-2.15265132383749e-05
-2.57728838685548e-05
2.59633081445535e-08
-8.66954137938616e-06
-3.32094353173854e-05
-1.43982920071641e-05
-5.06464168438127e-05
-3.4745348603696e-05
-3.58307779817679e-05
-5.48621610418325e-05
-3.64498081761006e-05
-2.99164071715497e-05
-2.59765534926029e-05
-2.53298082723965e-05
-2.78995424306082e-05
-4.00608117259514e-05
-3.45314437182108e-05
-3.35209551698019e-05
-1.80281308775223e-05
-3.7622624467827e-05
-1.54924874874756e-05
-4.69070910190008e-05
-2.45817428870901e-05
-3.63767112406696e-05
-5.14028829203591e-05
-4.72657598872673e-06
-3.82255176918203e-05
-5.56396291213856e-05
-2.50365970025775e-05
-3.46490639157581e-05
-5.47958220087221e-05
-7.79148580755126e-06
-2.13779074587122e-05
-9.59196540222612e-06
-2.13905477909609e-05
-3.46434106179665e-05
-4.60171488963416e-05
-3.48675511179367e-05
-3.87004594354636e-05
1.34111141526297e-05
-5.35139219077141e-05
-4.09357548941045e-05
-9.49740285983325e-06
-2.90000440583279e-05
-2.95588360163518e-05
-5.91701878114321e-05
-3.60822953657606e-05
-2.46651968250535e-05
-2.23240679781769e-05
-3.76200970654418e-05
-4.32119069798554e-05
-3.84624143850361e-05
-1.15184528507617e-05
-5.99527214723197e-06
-1.81391582581095e-05
-3.06046977815619e-05
-2.81606721348172e-05
-7.31529385990807e-06
-3.34279826204473e-05
-1.10739044285207e-05
-2.57682279553962e-06
-3.56701405439517e-05
-4.8859622714447e-05
-1.91847828917567e-05
-1.76047642159478e-05
-3.25543082522478e-05
-5.27235860995778e-05
-1.76951812277744e-05
-4.83059989850944e-05
-4.14098493950223e-05
-2.65694369412894e-05
-2.29777688865589e-05
-3.25291261174156e-05
-1.98198079216571e-05
-4.11002544786254e-05
-1.06965898825848e-05
1.90013778922145e-06
-4.53991858814653e-05
-5.06500820126531e-05
-5.14495253629295e-06
-2.44776453510796e-05
-1.95056530497891e-05
-3.30817807414126e-05
-2.5574235823828e-05
-4.84165376289999e-05
-3.11899084410925e-05
-1.49281348013026e-05
-1.88229092052454e-05
-4.71086177552846e-05
-5.19498349010838e-06
2.95681938966765e-08
-1.9964286605778e-05
-1.61385499165853e-05
-1.08293878066624e-05
-4.86357667601217e-05
-4.9080287592644e-05
-3.34183973004221e-05
-3.62810208904185e-05
-2.71357846344359e-05
-3.3028643722596e-05
-1.25453853823442e-05
-1.30092547183411e-05
-1.18566773641943e-05
-1.00435820147977e-05
-3.15019381492968e-05
-4.85265092160315e-05
-3.16652573717183e-05
-1.50743604458418e-05
-2.7666085634874e-05
-2.23113193580339e-05
-3.03272525463288e-05
-2.59355664282497e-05
-1.67282715558383e-05
-2.72771163386603e-07
-6.32344307275388e-06
-1.72377319851029e-05
-4.01830483299251e-05
-3.99716318339963e-05
-1.85297825933044e-05
-2.5269735668433e-05
-2.85003440775701e-05
-3.61840968540021e-05
-1.05282935565895e-05
-1.7048376325934e-05
-1.75831864413266e-05
-2.3780115868851e-05
-3.10550036128831e-05
-4.65406125719071e-05
-5.41546466704197e-05
-3.26033761628105e-05
-4.30451926181195e-05
-7.95876025199041e-05
-3.53799078046623e-05
-4.60043245385495e-05
-3.81869987459886e-05
-2.13245171388159e-05
-1.25958588107937e-05
-4.35216789137048e-05
-2.05589901644275e-05
-2.14220314007123e-05
-6.70723875343666e-06
-1.80089263836509e-05
-1.95392390988559e-05
-1.81130995355736e-05
9.64750062946141e-06
-4.61536568155155e-05
-2.8774876096749e-05
-4.26785170670807e-05
-2.96941575898755e-05
-1.05522929617532e-05
-8.7015765837206e-06
-5.23899852112967e-06
-3.71342641774215e-05
-4.43205644295962e-05
-3.1137018127001e-05
-3.90348325817963e-05
-3.6793644360056e-05
-3.70552177042578e-05
-4.08396804044465e-06
-4.77881045495354e-06
-5.61168296570168e-05
-4.72590661013436e-05
-4.90395228480521e-05
-2.38824479270435e-05
-1.6420472944742e-05
-2.91668131843123e-05
-4.83732060103224e-05
-7.62426732248716e-06
-2.96138944820354e-05
-5.42707405829929e-05
-2.30499182004325e-05
-1.18708490498854e-05
-5.05850143208632e-05
-3.90400474985485e-05
-7.68357853375652e-06
-2.49079290003109e-05
-5.03674630001888e-05
-2.12784100480821e-05
-1.7872580635627e-05
-4.41097601139356e-05
-3.23149479794083e-05
-1.50507413820195e-05
-6.45180019714724e-05
-3.59476177639078e-05
-9.2184674628766e-06
-4.77459882904944e-05
-2.55565560601828e-05
-3.89882204860515e-05
-4.83053287592819e-05
-1.91528123649835e-05
-1.76772525467973e-05
-6.00904109040504e-05
-2.87096351909107e-05
-2.68305948773312e-05
-5.96123952849625e-05
-4.03110401727993e-05
-3.15759477005804e-05
-7.55648561251252e-06
-4.87758944450327e-05
-2.38025318045331e-05
-1.98256319949725e-05
-9.51745434903747e-07
-4.30325706122023e-05
-4.89641834978377e-05
-1.60973352656567e-05
-2.10256847789141e-05
-1.29012440636469e-05
-2.76211547645128e-05
-2.12788600479065e-05
9.46711505694483e-06
-3.77503863904431e-05
-1.41571333264523e-05
-3.46544692797987e-05
-6.33040345429646e-06
-3.53388965440845e-05
-1.98511941757991e-05
-1.03626091208621e-05
-2.88226343404225e-05
-3.76996334072258e-05
-3.41638507272221e-05
-4.05750765543899e-05
-3.38393266715129e-05
-5.90869132399724e-05
-2.8886900081585e-05
-4.95951048680174e-05
-2.61431533288994e-05
-3.85338106853604e-05
5.17646164805422e-06
-2.30974565896249e-05
-3.74388305249905e-05
-5.3918785223234e-05
-2.28742679268916e-05
-4.71461912855659e-05
-1.73284196965213e-05
-2.11994492746101e-05
-6.55367637487662e-06
-2.24209612052539e-05
-3.83606317835352e-05
-4.84565103582668e-05
-2.7036787561608e-05
-1.18472880242378e-05
-5.6754124351503e-05
-4.66758596124682e-05
-1.24172958780913e-05
-2.97157856565226e-05
-5.93803028885329e-05
-6.28101560172518e-06
-2.89998256162775e-05
-4.90226535509706e-05
-3.78564782528357e-05
-1.62121405999123e-05
-3.53334029310796e-05
-2.40710838536315e-05
-3.64104946882139e-05
-2.99019009532155e-05
-2.68649103546361e-05
-4.43746005641769e-05
3.47838903812807e-06
-2.81183486519532e-05
-1.18922345872238e-05
-1.74885167298933e-05
-1.00446004900653e-05
-3.90888632556003e-05
-2.0727002780855e-05
-1.58698565474735e-05
-2.94261145261841e-05
-2.71921674901584e-05
-4.16082643968522e-05
-6.34868808861797e-06
-2.62892716685971e-05
-4.22668741940915e-05
-5.19843713599327e-05
-1.85721932001657e-05
-2.61752590088301e-05
-2.26193938332549e-05
-1.81947851838715e-05
-3.11791854246284e-05
-3.1215762852269e-05
-3.02571668982467e-05
-2.75826703231879e-05
-2.59529866196649e-05
-3.0138307596172e-05
-3.35024965871258e-05
-3.42855762374833e-05
-4.67689560155624e-05
-2.64165881052822e-05
-5.4612717042738e-05
-4.54215616496349e-05
-1.86253728397373e-05
-4.25727991528858e-05
-1.01823276562996e-05
-5.75938809067715e-05
-2.54566892286939e-05
-1.76386850346412e-05
-5.16817485823948e-05
-5.35519019301051e-05
-4.34193163828779e-05
-3.69808229189722e-05
-5.84247968759264e-05
-5.04990278890303e-08
-3.81314074219891e-05
-4.09378852300633e-05
-2.48863499206147e-05
-5.02107719614888e-05
-1.37487934897367e-05
-1.28511969470263e-05
-7.20081402120167e-06
-5.0323260036518e-05
-1.61179750986214e-05
-8.12518882786214e-06
-8.94095960094965e-06
-3.57871415523218e-05
-2.10187250462916e-05
-4.36064247719914e-05
-2.32566289545289e-05
-1.08509220718211e-05
-3.65513247055619e-05
-2.85187633503067e-05
-5.65233880908253e-05
-6.16313166262972e-05
-5.36676720512372e-05
-1.2291658045604e-05
-5.28708066493349e-06
-5.52719051129179e-05
-5.85077632022361e-05
-5.98875179782642e-05
-1.26771347969635e-05
-1.79744351346721e-05
-7.23194020400544e-06
-1.20401234725157e-05
-4.04080963351823e-05
-3.20101075396982e-05
-4.14594334484042e-06
1.17417285794188e-06
-5.43283444790959e-05
-2.03230350835634e-05
-2.98277807385657e-05
-5.39575100408329e-05
-6.11913915389668e-05
-3.91579757745075e-05
-2.0494236240864e-05
-4.11948090623551e-05
-3.57989062612083e-05
-2.40336748220053e-05
-1.62147981218192e-05
-3.45503575341688e-05
-5.16560018582114e-05
-1.64091764034653e-05
-5.40916467648671e-05
-4.04007901004284e-05
-2.43702438689867e-05
-6.21563196228175e-05
-3.00601665165803e-06
-3.63029533294128e-05
-5.75678629556524e-05
-4.11510863233069e-05
-1.44910085268228e-05
-2.45777995519764e-05
-2.69876053673895e-05
5.11025863921301e-06
-5.37630084592158e-05
-3.8436460419659e-05
-2.65888094315082e-05
-4.67446601126974e-05
-1.37311198327983e-05
-4.39722924228948e-05
-1.00248767228708e-05
-5.94429390383008e-05
-2.51773846740491e-05
-3.57122400849476e-05
-3.15869895768645e-05
-2.89868144849984e-05
-5.05283558322301e-05
-3.49381730372483e-05
-3.9364454539658e-05
-2.82766760967121e-05
-1.19461200503114e-05
-7.68810515275532e-07
-3.8809481046375e-05
-3.05842337758284e-05
-3.66974381101049e-05
-2.935062520387e-05
-1.33586708217537e-05
-1.83409220677963e-05
-4.05942845853296e-05
-1.36877894123471e-05
-3.41611390261386e-05
-4.34638470864041e-05
-2.72926923894928e-05
-4.50641308143739e-05
-4.53350038100502e-05
-2.01489249041392e-05
-2.96812049534132e-05
-3.75691413131965e-05
-2.75012746030566e-05
-4.2071019628932e-05
-1.3836899952091e-05
-3.10148861470157e-05
-3.45155684031903e-05
-3.6825182474301e-05
-3.30655810787939e-05
-2.68410739295364e-05
-3.36626264724807e-05
4.38383398921024e-06
6.7276015750278e-06
-3.48914491602536e-05
-2.08227727051192e-05
-3.7758874694487e-05
-6.22344066979028e-05
-1.00010904885105e-05
-1.85880471877471e-05
-5.68152224865016e-05
-4.86205553608859e-05
-3.08652553970477e-05
-2.61652077318861e-05
-8.13630698318626e-06
-1.34387134537532e-05
-7.20851198143571e-06
-2.71130927019558e-05
-6.01796718311808e-05
-2.42202456733084e-05
2.93769322429824e-06
-5.75950768139474e-05
-5.83833138557074e-06
-3.0944729899071e-05
-3.39533994708071e-05
-3.7025436488881e-05
-1.30808381259549e-05
-9.91573162031674e-06
-2.16089724523522e-05
-2.58678183729053e-05
-5.01636897123995e-05
-6.57295472692452e-05
-4.08142897632057e-05
-3.64902317748519e-05
-3.66391326943961e-05
-5.95648280794479e-05
-2.65702644177276e-06
-3.06499462172249e-05
-3.08645904689293e-05
-2.00802180014262e-05
-2.81467784206508e-05
-4.9019829530803e-05
-2.18213743976133e-05
-6.17446418177068e-06
-5.88750106687313e-05
-2.56005774790574e-05
-1.92931041156144e-05
-5.14640856057353e-05
-2.4642532592771e-05
-1.80338102634985e-05
-6.02828530989489e-05
-3.76516205224552e-05
-1.1940559464864e-05
-6.84570155370218e-06
-3.83596410559291e-05
-2.74818481023764e-05
1.11985838455851e-06
-2.42795144537206e-05
-3.55684374117526e-05
-3.65005699061232e-05
-4.19669292773387e-05
-4.38213500006166e-05
-6.01752253386068e-05
-4.84807121841291e-06
-3.66737891430485e-05
-3.68712840912064e-06
-1.67572235045951e-05
-4.83823123321745e-05
2.69019773612442e-05
-4.33580824483726e-05
-4.45842059216663e-05
-1.60314475723427e-05
-1.91103622362608e-06
-1.85112090927925e-05
-1.90450605803049e-05
-2.64203649960616e-05
-2.09042279903957e-05
2.19784894340689e-06
-3.62570239536302e-05
-3.73267361578095e-05
-3.14304611799207e-05
-2.77391555722608e-05
-3.74365110691086e-05
-2.78673601943607e-05
-2.86271128361036e-05
-1.33758108055005e-05
-5.78291194645413e-05
-5.47731838226804e-05
-3.17576523699117e-05
-4.46364846056654e-05
-1.21735069110227e-05
-2.49958588392443e-05
-6.30085991645093e-06
2.2557340238655e-06
-3.04486429567654e-05
-1.74220516935714e-08
-2.70731355387466e-05
-1.48877002532881e-05
-2.99869465844209e-05
-4.35543505253175e-05
-1.48018536721996e-05
-4.19394631741699e-05
-2.12380105032929e-05
-1.87716553530845e-05
-6.59651702570196e-06
-3.58645360080425e-05
-1.70713944033405e-06
-3.66173573696758e-05
-3.34650161615841e-05
-3.00129760411836e-05
-5.3694072645591e-05
-5.47003717917451e-05
-5.152561731809e-05
-1.83805917330763e-05
-1.83130955449461e-05
-1.26343575105349e-05
9.4930564152596e-06
-2.83663868380027e-05
-1.16252074551731e-05
-2.50419353242529e-05
-5.86533932634609e-05
-3.67208848868592e-05
-2.27688190851846e-05
-1.75108864988012e-05
5.93260681637974e-06
-6.49294183647577e-05
-5.11133782947595e-05
-7.90456067439353e-06
-4.85303007398661e-05
-6.10119665568088e-05
-6.96517188913336e-05
-1.00083977392408e-05
-3.32733191092402e-05
-4.0618976398744e-05
-2.89417999840984e-05
-2.98934027245148e-05
-4.05481435858585e-05
-7.77778012448875e-06
-6.08542383392864e-06
-5.32633417010833e-05
-4.93335745702431e-05
-2.6464312943097e-05
-3.55890076803683e-05
-3.11105788077268e-05
-3.92869228955724e-05
-4.48863116052553e-05
-2.94518677247205e-05
-1.4787721067943e-05
-6.15659241939045e-06
1.7068655908672e-06
-3.57061628453157e-05
-6.78402750899933e-05
-2.41925912412749e-05
-1.23193070108758e-05
-4.49961537331766e-05
-8.45337804283045e-06
-3.16318527446204e-05
-8.0679803482896e-06
-3.57946676824043e-05
-4.15695802130687e-05
-4.16256969083141e-05
-4.36956455317866e-05
-2.55172659897913e-06
-3.47929795591491e-05
-1.27167281258472e-05
-6.97507129718665e-05
-3.21638602463011e-05
-1.71445769671335e-05
-1.25796060869847e-05
-4.94161873727847e-05
-4.31666059600916e-05
-2.90447150837321e-05
-8.84204463313575e-06
-3.9092621107198e-05
-8.9701019615633e-06
-2.91706284028178e-05
-1.02820822180304e-05
-1.01992103030969e-05
-4.34299157072852e-05
6.33028219961983e-06
-3.78512894732294e-05
-3.45949697015257e-05
-3.05035053913873e-05
-3.01205729170461e-05
-4.04424506904184e-05
-4.03002572279149e-05
-4.3385806591372e-05
-3.32466451452822e-05
-5.24128381079765e-05
3.47439326341477e-06
-2.91251824296261e-05
-3.5807053746479e-05
-2.66469503593421e-05
-3.12329813700697e-05
-3.33544691877895e-05
-2.47258403124266e-05
-3.74046718772783e-05
-2.44422998709913e-05
-3.37101310331426e-05
-2.2692537682889e-05
-3.64695364524744e-05
-2.98589826396723e-05
-1.72224066100583e-05
-4.60749510145646e-05
-6.35937044106455e-05
-9.53688001178784e-06
-1.60542369035358e-05
-6.99301568558608e-06
-2.10957830317689e-05
-1.83306768548445e-05
-3.19832406898221e-05
-5.75793567114837e-05
-2.40181598704001e-05
-2.47902416062496e-06
-2.66493017256014e-05
-5.24812199524225e-05
-3.09680765513555e-05
-2.90797700085585e-05
-1.97089663014745e-05
-4.63736738947988e-05
-3.05976470504722e-05
-2.4818974262012e-05
-1.4690428183052e-05
-4.00811241175758e-05
-4.3201652926229e-05
-6.51075948899195e-05
-1.08077856001132e-05
-3.69745659376695e-05
-1.62727690766421e-05
-4.75418616845339e-05
-2.78669397254152e-05
-2.69044599578702e-05
-3.31941226657913e-05
-1.59054734650571e-05
-1.64927889246574e-06
-3.23894253492738e-07
-2.5343790183663e-05
-7.02417704925437e-05
-2.89317525025114e-05
-1.36932690336689e-05
-3.91283066599544e-05
-2.43303811717309e-05
-1.02068629007561e-05
-1.87035091700011e-05
-7.37073056601976e-06
-2.75197120710205e-05
-2.40655979563877e-05
-1.01299501792173e-05
-1.46002652506732e-05
-8.81983494414554e-06
-2.87450023562926e-05
-4.27239797128225e-05
-1.3574840793598e-05
-5.1120730747651e-05
-2.02481609552928e-05
-3.78021045804373e-05
-4.40544431608871e-05
