# Supplementary material for: Research on computational propagation and identification of mine microseismic signals based on deep learning
Source: PLoS One. 2025 Oct 22;20(10):e0334641. doi: 10.1371/journal.pone.0334641 (PMC12543183; doi:10.1371/journal.pone.0334641)
Supplement: S7 Data — (ZIP) [file pone.0334641.s007.zip › 000100900001502.xlsx_0.txt_24.txt.txt]

-4.48847515778319e-05
-5.5539316822699e-05
-2.29693460334847e-05
-4.91011717526662e-05
-2.61188852645755e-05
-4.46318214455123e-05
-2.60836098451796e-05
-3.18020245556623e-05
-2.44062708441488e-05
-2.55314719159246e-05
-1.26586888912179e-05
1.35946076759486e-05
-3.9173345999482e-05
-3.0140531782138e-05
-1.59560048552857e-05
-5.89285113585303e-05
2.38801478960456e-06
-2.0566723422515e-05
-3.36535631596207e-05
-1.85037079866617e-05
-5.12564168671952e-05
-1.52545118046689e-05
-3.57570998616104e-05
-5.54231104714945e-05
-3.06472158825929e-05
-3.57277273764747e-05
-3.50452486310651e-05
-2.30476510280492e-05
-2.90970763045641e-05
-1.67329872300172e-05
-4.41510056823814e-05
-2.66249321332124e-05
-1.68277232121705e-05
-4.35819830606626e-05
7.86847339096875e-06
-2.36252219769473e-05
-1.21646138930609e-05
-1.81324381086803e-05
-2.08504986565115e-05
1.01615131689848e-05
-2.50848790721289e-05
-3.22846014809897e-05
-1.19793901249623e-06
-2.97239645129627e-05
-1.49599750370131e-05
-2.43467340730272e-05
-4.2349526025287e-05
-1.73615304159568e-05
-5.48520655855361e-05
-5.2404091461634e-05
-4.1994061777974e-05
-4.44613205295783e-05
-3.18364075333668e-05
-2.36246043292535e-05
-5.62170017955236e-05
-1.54270177770986e-05
8.99224309629663e-06
-3.19673872258506e-05
-4.3154282158449e-05
-4.66825551336732e-05
-3.71976357948018e-05
-7.21029908147818e-05
-5.41145263267906e-05
-2.5949480278675e-05
-3.10944924074075e-05
-3.69024634878695e-05
-4.31124164508789e-05
-4.31502186117348e-06
-3.99617741339702e-06
2.4165372354936e-06
-9.65050295933837e-06
-2.29756820150743e-05
-3.48624811166672e-05
-3.46727895398295e-05
-8.55356827094413e-06
-3.01057052307525e-05
-5.89581414744968e-05
-4.18379360244344e-05
-1.99594059736524e-05
-1.96319456523715e-05
-2.93001780295649e-05
-3.63019283183208e-05
-2.34105953947194e-06
-1.46651744222917e-05
-5.60343125415465e-05
-7.31257600720313e-07
-3.91462220017389e-05
-3.07490659981648e-05
-3.69371589738695e-05
-4.69323842092559e-06
-4.29597234515941e-05
-3.14663046531483e-05
-3.4767103900237e-05
-1.57345132764769e-06
-4.97794223061794e-05
-1.88123941842282e-05
-3.52276609068452e-05
-3.08529423478233e-05
-4.43623045724528e-05
-4.11174285864155e-05
-3.0107321358935e-05
-1.58216045847224e-06
-5.27612607545144e-05
-1.10344107895391e-05
-3.87378531551364e-05
-3.85866542168872e-06
-6.41027136304689e-05
-4.5113114014049e-05
-3.66396181477127e-05
-7.46995733110728e-06
-1.55063511382096e-05
-2.0513634278786e-05
-2.88174021827298e-05
-5.23541303436792e-06
-2.62982011369851e-05
-2.04422999232921e-05
-2.3390642699088e-05
-4.98143977165637e-05
-4.61262515906394e-06
-4.13278551607093e-05
-1.09999296492864e-05
-4.32557285204175e-05
-2.80673997677762e-06
-2.80606159652759e-05
-2.11475111890822e-05
-6.06765220506796e-05
-2.37094314468154e-05
-4.96787839141968e-05
-2.59274323855336e-05
-2.33722849365474e-05
-5.29938350997436e-05
-3.71745029566106e-05
-3.94930813058042e-05
-2.39286994616836e-05
-3.88511081771921e-05
-9.39838990663941e-06
-1.68193933957081e-05
1.24347514178703e-05
-3.24398285298174e-05
-2.01797952851531e-05
1.12936649664593e-05
-5.1968581502473e-05
-2.51198155313796e-05
-3.1886692856586e-05
-4.80043150284551e-05
-2.34139486020998e-05
-7.57985913009779e-06
-6.70469491276055e-05
-4.34793766850383e-05
-3.71232101832656e-05
-4.06028585258551e-05
-5.11393836458035e-05
-2.74749859393065e-05
1.43580839573072e-05
-2.64079057854331e-05
-1.48224169736718e-05
-3.01980341105013e-05
-1.81598586433418e-05
-3.88635201745408e-05
-4.16381695815521e-05
-2.80524101863089e-05
-5.86574888098495e-05
-2.66984275209803e-06
-9.07279419321483e-06
-2.19185968332894e-05
-4.41102436732888e-05
-4.15811486912914e-05
-3.39173732681681e-05
-2.64796605799354e-05
-3.36651867051392e-05
-2.23764041321359e-05
-5.20641832351975e-05
-7.95067120233919e-06
-1.91924256881813e-05
-4.39085781820747e-05
-1.36751397572356e-05
-9.07662513576328e-07
-2.74919962349548e-05
-3.21645516481961e-05
1.20126141006139e-05
-4.50479683853384e-05
-2.18336265913284e-05
-1.80604500333921e-05
-5.10346630833799e-05
-4.60230344562324e-05
-1.7362114800108e-05
-1.46706484792463e-05
-1.59693318460349e-05
-3.28267986693948e-05
-4.00629328045327e-05
-3.46338860849545e-05
-1.2908291280525e-05
-1.46987960936826e-05
-1.38292779455604e-05
-6.48317912977984e-06
-3.37146074646145e-05
3.56117581040684e-06
-1.14845647198468e-05
-2.39700499454849e-05
-6.29463394554725e-05
-2.71285707275631e-06
-2.34404593410357e-05
-1.91556244229589e-05
-1.61592969648944e-05
-4.0604752485095e-06
-2.90909924737416e-05
-4.91155686934603e-07
-2.71887549632628e-05
-3.24969199177128e-05
-3.08142676590361e-05
-1.62903035250507e-05
-5.27336364852652e-05
-4.26759535156153e-05
-1.73648227513983e-05
-1.97585757612612e-05
-4.21007706777301e-05
-4.43001176230099e-05
-1.19709395417275e-05
-3.91545099825558e-05
-2.03234657120914e-05
-2.53631533349347e-05
-4.65791430126539e-06
-5.98831178229966e-05
-4.72245294915738e-05
9.75969803112016e-06
-5.19760390643836e-05
-4.12479670855188e-05
-2.34637932099603e-05
-1.85663792004314e-05
4.9438221800694e-06
-3.46188173214152e-05
-3.35388913924876e-05
-3.88662751566668e-05
-2.01935467812472e-05
-3.14532196675537e-05
-2.84140198529786e-05
-1.45095235826707e-05
-2.17429913877178e-05
-5.08312067868725e-05
-1.7614891328947e-05
-2.26149843467435e-05
-1.00496329412287e-06
-4.43226716266676e-05
-2.22002803535158e-05
-4.09221182413758e-05
-3.68259305030023e-05
-1.26086779710429e-05
-7.01250748645389e-05
-3.76114066786163e-05
-4.24340724130118e-05
-3.08036750452331e-05
-1.27799047414935e-05
-5.53732844433632e-05
-1.09429061389704e-05
-3.32789860251522e-05
-7.16488606246087e-05
-2.9889462388717e-05
-3.36442208683755e-05
-1.74495686090221e-05
-2.49208483634686e-05
-2.20616096274588e-05
-1.98506114686054e-05
-4.43368837791231e-05
-1.24130985427808e-05
-2.74855427372421e-05
-4.80290596567333e-05
-3.38369818927795e-05
-2.41300361739177e-05
-3.41728568517328e-05
-3.54771731274114e-05
-1.25087769842392e-05
-1.47196958226917e-05
-1.19027760085045e-05
-1.48014821567409e-05
-3.38362762624509e-05
-3.43341302074837e-05
-1.23407006714984e-05
-2.12338878987184e-05
-3.63371336274678e-05
-1.04952728944341e-05
-3.43688302935641e-05
-5.36783274664886e-05
-5.17774290112218e-05
-8.47551583406603e-06
-2.19741293834959e-05
-3.75932475700618e-05
-1.82468431673972e-05
-5.14577310312347e-05
-2.82979965549404e-05
-1.70395077449169e-05
-7.23853769628063e-05
-3.26583324386483e-05
1.57392519444467e-06
-2.40718923459439e-05
-1.69989957534302e-05
-1.73891035285839e-05
-3.2571014120331e-05
-1.09123497162379e-05
-2.82747745040795e-05
3.10231641206509e-06
2.76446319947557e-06
-1.66934355186057e-05
-3.40632662006781e-05
-3.97105654552423e-05
-4.73734000129353e-05
-1.33781951783197e-05
-2.6738225321543e-05
1.18949113262758e-05
-2.58895684907787e-05
-4.02845118111355e-05
-4.50936592653968e-05
-4.26945383213748e-05
-7.94253793307548e-05
-1.3423301223786e-05
-4.99349867302396e-05
-5.74090501745609e-05
-3.17078287150265e-05
-2.7745723151705e-05
-1.62324206987931e-05
-2.77275250628224e-05
-3.66467420460356e-05
-4.64985300412647e-05
-2.31317920631918e-05
1.54253538027168e-06
-1.5776796559182e-05
-4.50643223035429e-05
-2.2719915155162e-05
1.08694485035519e-05
-1.05560402992811e-05
-4.30174341600293e-05
-3.45598178407988e-05
-8.34946299068593e-06
-1.45649904105065e-05
-4.75122090327342e-05
-3.28450896075152e-05
-4.35487108516623e-05
-4.20441092702182e-05
-1.81333123672445e-05
-3.47343161743108e-05
-2.16299751536089e-05
-3.20378000594121e-05
-5.65759324116503e-05
-3.01341196835987e-05
-2.69481741922184e-05
-2.14165282973877e-05
-7.31111220355703e-06
-1.26736953099714e-05
-2.87617074782732e-05
-2.32363117768164e-05
-2.65099170634043e-05
-1.83828633979508e-05
-6.58329032125453e-05
-2.34474609313622e-05
-2.97072038728202e-05
-3.74214975232191e-05
-4.14394390302204e-05
-3.4614315053152e-05
-4.43015848893e-05
-6.45742568292609e-06
-3.7550437684591e-05
-3.18002203182539e-05
-2.34239864307253e-05
4.13640483152152e-06
-4.81180997917996e-07
-1.06879096959859e-05
-3.98964625935645e-05
-4.75380035642271e-05
-6.24090323100035e-06
-2.67313638119329e-05
-2.29306824441484e-05
-2.73923135552534e-05
-4.18386802947553e-05
-3.22801067695872e-05
-5.20084928258842e-05
-3.07569441419608e-05
-4.94376563305106e-05
-4.5532060414175e-05
-6.00252036840534e-05
4.24593631875036e-06
-4.01926017124831e-05
-1.06977001125641e-05
-3.92409357373804e-05
-2.01701132293151e-05
-2.29625022707774e-05
-4.08227423641567e-05
-2.71242853949957e-05
-1.17977677665863e-05
-2.30523948838826e-05
-7.56617568070035e-05
-2.62664868990088e-05
-3.74477485297689e-05
-3.91605798939603e-05
-3.90825347444482e-05
-2.84101997952767e-05
-5.4364627067054e-05
-2.29586073852201e-05
-2.75552499162029e-05
-4.4468248592442e-05
-2.5915957939891e-05
-3.48113872879715e-05
-4.76621411546097e-05
-4.87010004829072e-05
-1.24827638346064e-05
-4.40012325832001e-05
-2.06629992439754e-05
-4.38905966466009e-05
-2.57435036954864e-05
-3.43436241458441e-05
-1.11031553264676e-05
-2.80730492361514e-05
-2.46732237949855e-05
-4.41689727701372e-05
-2.87019506351115e-05
-2.62748606875747e-05
-2.73575975865355e-05
-3.4238140651646e-05
-1.76341085308915e-05
-1.78668374541225e-05
-4.51125134435758e-05
-5.58232066566571e-05
-7.16604046190133e-06
-3.19072851719974e-05
-4.94875683455487e-06
-1.1972299091476e-05
-4.98811408017535e-05
-1.43946383983713e-05
-2.94916630531218e-05
-3.46153678268034e-05
-1.89780469111121e-05
-2.86521478505173e-05
-5.45990298545197e-05
-1.94507563677757e-06
-2.8460186569238e-05
-1.14942260179653e-05
-9.32524824227037e-06
-3.26430514451704e-05
-1.27198448728133e-05
-7.71739938330322e-06
-2.40599441328668e-05
-6.79799164253626e-06
-4.42928746161131e-07
-5.12707706561739e-05
-1.95992575245384e-05
-4.17095768775611e-05
-2.17994004091576e-05
-4.78133951334503e-05
-3.19869744095644e-05
-2.5133840314355e-05
-3.48986079009974e-05
-4.16956241236859e-05
-4.41451544033656e-05
-2.22464799925292e-05
-3.37901360836469e-05
-2.03978740566782e-05
-4.67211732359745e-05
-2.59244195857514e-05
-4.49514351265914e-05
-1.50698204901984e-05
-3.23822484569164e-06
-2.23364856519876e-05
-3.44236268952417e-05
-2.08944539715098e-05
-4.89440589367959e-05
-5.07014592611183e-05
-4.60983762038677e-05
-2.47051703801054e-05
-4.16227905159423e-07
-2.16913670638053e-05
-1.7405721431168e-05
-2.54967673700021e-05
-5.18758353812125e-05
-2.45240803068611e-05
-7.97415135232825e-06
-5.18203875040338e-05
-3.61279453300167e-05
-4.59630224752833e-05
-1.22991616683945e-05
-2.84201571673595e-05
-2.00126269149092e-05
-2.41856051849964e-05
-2.57850266631504e-05
-3.46813203337316e-05
-5.80856455148419e-05
-1.41118774588621e-05
-4.33357514617738e-05
-6.53214549274183e-05
-1.91919530408254e-05
-2.91389846170226e-05
-4.39233113504058e-05
-5.15034394885208e-05
-2.09292411900357e-05
-3.0337269049562e-05
-5.09891356893949e-06
-2.8617845698529e-06
-7.74746163153844e-06
-3.51943414023157e-05
-2.11650261074991e-05
-3.51219862389522e-05
-5.22094138074632e-05
-2.22208585735912e-05
-4.94984443294208e-05
-4.12394243544874e-05
-4.34143796774991e-05
-1.97329855462051e-05
-2.89714333003539e-05
-3.01837405168397e-05
-6.31937699094009e-06
-1.52842154252111e-05
-3.13670654713256e-05
-2.07373365457923e-05
-3.63122605616955e-05
-1.6241992555989e-05
-2.0680117372996e-05
-1.28280758584601e-05
-1.78277357383659e-05
-4.46537693065778e-05
-1.13278306551415e-05
-4.09361774908157e-05
-3.3094997114259e-05
-3.31397869848622e-05
-3.22320356505863e-05
1.16980605792857e-06
-2.20580980068395e-05
-4.26974060056011e-05
-3.43074788000706e-05
-2.36740033592727e-05
-2.42934710455281e-05
-2.75028085454968e-05
-1.20126216025051e-05
-2.04118777020593e-05
-1.99620320595174e-05
-3.04863128623364e-05
-3.84982609925048e-05
-1.19072714555206e-06
-3.03555048749107e-05
-4.29944986443487e-05
-3.2576379056102e-05
-3.40313062132841e-05
-4.27053267795992e-05
-6.74238067564679e-05
-1.38620821951e-05
-4.29133183688056e-05
-2.07866696911933e-06
-2.32802925111788e-05
-1.40820674087474e-05
-2.40439442330088e-05
-3.37105385624106e-05
-3.07518662272647e-05
-4.57242370635927e-05
-2.58970224638508e-05
-4.6655411792267e-05
-6.46716387844324e-05
1.45305176430468e-07
-1.33376950977071e-06
-2.93939765375884e-05
-4.21991480085803e-05
-4.48215212600767e-05
-2.82651970979888e-05
-5.65503722551089e-07
8.3529392071144e-08
-9.00220685333246e-06
1.78061860425311e-06
-3.11313992147971e-05
-3.54274053037185e-05
-6.52374053290208e-05
-5.33892162013017e-06
-3.62061904064301e-05
-2.60335837935119e-05
-3.35431548925787e-05
-5.19639557131166e-05
-1.24242103276677e-05
-3.87045307809566e-05
-1.34911639524123e-05
-6.22535703232094e-05
-4.06994954826668e-05
-4.61353731850921e-05
-2.33306216435488e-05
-2.5591858759272e-05
-5.37851456750542e-05
-2.17282599129673e-05
-9.88283022922883e-06
-2.52865050065839e-05
-3.93925816362148e-05
-1.85567411395852e-05
-5.6560062631335e-05
-7.98064781417511e-06
-4.62728797057573e-05
-3.95986851281831e-05
-2.45919247768995e-05
-2.25581541330425e-05
-4.89999620014272e-05
-6.32273687568592e-05
-4.29504129231313e-05
-3.96602705681626e-05
-1.47253247576791e-05
-1.71353850950787e-05
-1.85988222134774e-05
-3.38665680845542e-05
-6.49762597490181e-06
-1.61355981571652e-05
-5.90782642080951e-05
-7.09274537726121e-05
-3.8793266768471e-05
-3.93280826250806e-05
-6.78577465779694e-05
-3.2242384634784e-05
5.34572637166501e-06
-4.212852328942e-05
-4.70245150849839e-05
-2.76046142966824e-05
-4.22990974034741e-05
-3.35958751258021e-05
-1.77381799179654e-05
-3.41731411182751e-05
-4.16907798734132e-05
-4.06360522264978e-05
-6.21010434660093e-05
-4.34280499365954e-05
-1.19659495842123e-05
-2.45276375149935e-05
-1.53540624736841e-05
-2.68723659588839e-05
-5.42159367217949e-06
-3.12630545250797e-05
-2.98459349649239e-05
-2.07769781944835e-05
-5.6590542325448e-05
-3.60276995754401e-05
-3.24335097294779e-05
-3.13882418332623e-05
-4.86747110529811e-05
1.45426522680977e-05
-1.83499993903598e-05
-4.83614514882565e-05
-2.66645367994204e-05
-2.98332867934689e-05
-2.26873017932867e-06
-1.56412865395507e-05
-2.34746821331721e-05
-2.9372664798609e-05
-7.76730427747387e-05
-3.47488832153248e-05
-4.52609701852604e-05
-6.01548928730067e-05
-2.61262053913422e-05
-4.18792948175667e-05
-4.846325871773e-06
-4.11723159037863e-05
-3.42205630037398e-05
-1.59881361658514e-05
-1.15143191965139e-05
-3.77074590291861e-05
-7.2905037525384e-07
-4.00282964466918e-05
-1.72427770393983e-05
-4.09558705298702e-05
-5.7017706821145e-06
-3.32593276708436e-05
-4.46733943736062e-05
-2.50641122278931e-05
-4.78086881613264e-05
7.14565614822402e-06
-3.54699898751443e-05
-5.20361595549897e-05
-3.57308781993972e-05
-4.47450033276902e-06
-1.29826766555023e-05
-1.72459417296297e-05
-1.69849482918254e-06
-2.67083594441384e-05
-2.97869736573124e-05
-4.17899984573962e-06
-2.54523622664371e-05
-2.97907894879711e-05
-5.42859462911533e-05
-1.3726441619087e-05
-1.54128604720346e-05
-4.59514135153687e-05
-5.52760302593936e-06
-2.12883773409531e-05
-5.53099220573937e-05
-2.54090858302237e-05
-4.42238069707728e-05
-7.36383262229418e-06
-1.95055546475858e-05
-1.17057324185564e-05
-1.50974436684653e-05
-4.73588745844496e-05
-5.61274145228821e-05
-3.44542235448983e-05
-1.75315036045607e-06
-2.17366307298716e-05
-1.10760928187908e-05
-2.74128078854646e-05
-2.84270613876081e-05
-3.45919960437321e-05
-4.59973680622858e-05
-3.01800204075219e-05
-4.71856168053283e-05
-3.19930455908998e-05
-1.41526146222053e-05
-3.15970470926572e-05
-3.53575884773692e-05
-2.79440628565196e-05
6.89253204941057e-06
-3.94265607231127e-05
-2.60233249970413e-05
-3.38653224520674e-05
-1.0885050993164e-05
-3.26869281437062e-05
-8.40507737332422e-06
-1.54153448561287e-05
-2.58378698791633e-05
-1.43790979835061e-05
-2.99893854933125e-05
-2.53253217101164e-05
-1.79269823727276e-05
-6.46370082203545e-05
-2.91213452755265e-05
-5.31838240329288e-05
-4.72035307808686e-05
-3.72779515999626e-05
-2.6408626789407e-05
-3.85616770768082e-05
-4.41864250136964e-05
-3.02046345064531e-05
-3.51375665167639e-05
-2.95891678347865e-05
-2.56104121235616e-05
-2.50655094128744e-05
-5.38757366081392e-05
-3.2264602095486e-05
-1.91714385362483e-05
-2.97011139208644e-05
-2.94416799678123e-05
-2.21293053964298e-05
-9.87987147641931e-06
-1.38117232025252e-05
-1.82661730300332e-05
-2.5180377153696e-05
-4.25066839112622e-05
-3.4275031828853e-05
-2.83792585118785e-05
-3.48200914754215e-05
-4.7438498029311e-05
3.72346762418618e-05
-4.08107371978015e-05
-3.36791381908867e-05
-1.97430709734845e-05
-3.03205796499527e-05
-3.88392025934994e-06
-4.78171251893258e-05
-3.14962131124495e-05
-3.25651029616539e-05
-1.34678584005278e-06
-3.31485685611831e-05
1.65671044106883e-06
-3.51587808736591e-05
-3.86329498073446e-05
-3.51684240081558e-05
-3.78195634318105e-05
-3.1079891246497e-05
-5.83365041271515e-06
-5.5968549777457e-06
-3.45092249276306e-05
-2.38008334345652e-06
-2.04193766613204e-06
-3.90099703672205e-06
-4.1831377127087e-05
-1.89888076731016e-05
-3.47270147455596e-05
-1.04888850045799e-05
-3.44106915861073e-05
-4.1486238911879e-05
-2.0192786183086e-05
-4.07808196015385e-05
-3.17422363486653e-05
-1.14089341195396e-05
-1.07946588115386e-05
-2.88808248206491e-05
-1.36019953196409e-05
-4.24057804999528e-05
-6.71924491281721e-05
-2.50976257797286e-05
-5.31105123182032e-05
-4.15198235992855e-05
-6.2164807443503e-05
-2.27408695012827e-05
-3.32498008835144e-06
-2.99390513995463e-05
-2.59598610764454e-05
-1.03043565183534e-05
-4.35000959802653e-05
-5.40004335084224e-05
-3.80838735101749e-05
-1.62568349505452e-05
-3.77693729392044e-05
-4.55784309348773e-05
-3.98708871423174e-05
-3.22722857568637e-06
-2.24802305373565e-05
-2.66368015714455e-05
-4.96255469748205e-05
-1.23202252598021e-05
-4.37044127415819e-05
-2.61568857132354e-05
-2.71632955695844e-05
-3.04861929508173e-06
-1.71481469609566e-05
-5.13626934358169e-05
-7.08542080747204e-06
-2.40715980254199e-05
-2.79732039754137e-05
-3.00042986208629e-05
-5.95419086613718e-05
-2.39469488329966e-05
-5.31532183026943e-05
-1.89425102193898e-05
-1.11652304804148e-05
-3.39215667869417e-06
-2.92131046051998e-05
-4.14665734565507e-05
-3.69758123534957e-06
-1.6880268697232e-06
-1.23537227880068e-05
-1.52849607348364e-05
-3.38474703586323e-05
-2.14795340462453e-05
-2.76504451685979e-05
-1.51851200551035e-05
-3.44853206695325e-06
-3.13926804667397e-05
-4.04137542741378e-05
-1.5166919857368e-05
-3.27973843330555e-05
-3.11221244063365e-05
-4.73059029349609e-05
-3.73959959938467e-05
-3.24149673754906e-05
-5.84795361178149e-05
-3.76325533722939e-05
-1.73444207081157e-05
4.05590118889239e-06
3.86727578888581e-06
-1.92651176144504e-05
-2.52015333513873e-05
-4.40357268116842e-05
-2.41584974230424e-05
-4.03610130448286e-05
-2.09836933002265e-05
-3.3190772333911e-05
-4.56889767803331e-05
-3.6301190122192e-05
-1.29236151033523e-05
-2.85731126654144e-05
-2.79972225618242e-05
-3.27198042548757e-05
-2.60343085000886e-05
-3.32208010684734e-05
-1.61111735079224e-06
-4.72224002120933e-05
-1.66469991567362e-05
-4.72823989571382e-05
-2.05851522196152e-05
-3.63920646336327e-05
-5.95153962282764e-05
-9.04167431359027e-06
-4.54736462034909e-05
-2.98494371056838e-05
-1.04381483985347e-05
-4.05569507809581e-05
-5.12535907378823e-05
-3.94931724415154e-05
-5.0970680961052e-05
-2.88281232929233e-05
-4.69298784468714e-05
-4.42002436472676e-05
-3.68175696559715e-05
-3.19991786097849e-05
-2.63193464548566e-05
-8.04208174465429e-06
-3.17807612518311e-05
-4.42088646638144e-05
-4.89843602287725e-05
-1.34983854415225e-05
-3.39446406954682e-05
-2.58088282167762e-05
-4.15373334604136e-05
-7.52880316258327e-05
-3.98068908870772e-05
-2.11962078749051e-05
-2.58155327651709e-05
-2.80686377066301e-05
-5.03177071514875e-05
-4.02181873367209e-05
-3.06495248390979e-05
-3.29170804403311e-05
-6.16998477952277e-05
-4.92824597012186e-05
-3.13886602283544e-05
-2.81467827179248e-05
-1.82422601642311e-05
-4.18940910431829e-05
-2.7135308086044e-05
-3.31648398506373e-06
-3.26267219729096e-05
-4.98014434029107e-05
-4.54130121073003e-06
7.73869418048445e-06
-9.37281453478105e-06
-4.40613690637699e-05
-1.21935994627171e-05
-3.03078568245215e-05
-3.90095815966734e-05
-8.53053990048336e-06
-9.96196429142161e-06
-3.91487032754915e-05
-3.15477024818577e-05
-3.58600564054382e-05
-1.84268993021524e-05
-2.7976334983077e-05
-1.9748611345604e-05
-1.650353529751e-05
-3.41714943376568e-05
-2.22050873691149e-05
-2.00617617474535e-05
-1.34146303044179e-05
-3.26714306504206e-05
-8.59465097596121e-06
-4.52954886257926e-05
-1.71729638004065e-05
-2.55887770373715e-05
-3.59705180275513e-05
-3.93993796447947e-05
-2.15889901376207e-05
-2.59278852166579e-05
-3.52239416563749e-05
-4.05991516210298e-05
-5.06379685068239e-05
-1.98167329563937e-05
-2.86368909140893e-05
-2.9903643789995e-05
-2.88579671362785e-05
-3.41019726505007e-05
-3.26379463891027e-05
-3.33608732129016e-05
-2.30536032944879e-05
-2.73719388465489e-05
-3.5226142730974e-05
-3.26559326022192e-05
-4.11847967874198e-05
-6.02444712509593e-05
-2.97335947422455e-05
-1.35998966528212e-05
-2.91446730674764e-05
-4.50664192606592e-08
-3.01692002965792e-05
-4.31053429645875e-05
-2.51531367506382e-06
-3.81336625002436e-05
-2.74914384516144e-05
-5.92006518625805e-07
-6.09132787645715e-06
-1.61055680255859e-05
-1.46426556415894e-05
-2.43836400601464e-05
-4.82748515640549e-05
-2.3769812257747e-05
-2.98174767897481e-05
-8.83993090067065e-06
-2.87631412248657e-05
-3.03477019612413e-05
-3.99562962101091e-05
-4.08166738303186e-05
-3.7780707626298e-05
-2.56410478516965e-05
-1.54523035736307e-05
-2.35767569904878e-05
-8.24109524013541e-06
-1.80273897866075e-05
-4.68654867630022e-05
-3.83819983929236e-05
-2.24022583792854e-05
-1.92797175503233e-05
-3.48294444254382e-05
-5.56197131050285e-05
2.87677283464175e-05
-1.41586022361931e-05
-1.06257649899019e-05
-3.20733973093813e-05
-4.09917188523479e-06
-1.31398143047356e-05
-8.85710169265005e-06
-2.13285096463829e-05
1.26123299680941e-05
-4.41996751976537e-05
-4.2183781342427e-05
-1.19959885023881e-05
-2.70271414209939e-05
-4.19733821605154e-05
-2.32128066768786e-05
-5.26171283757839e-05
-2.91414469101847e-05
-2.39789533535185e-05
-3.16950057776934e-05
-3.21099357882066e-05
-1.62765587948716e-05
-1.81252085262836e-06
-5.22538892426637e-06
-1.30646913017613e-05
-2.57833192812062e-05
-3.77503694641351e-05
-3.49153253106871e-05
-6.07889690892487e-05
-3.89842701200131e-05
-6.46491942919269e-06
-1.19503002423956e-05
-1.83646742565505e-05
-4.33469500204959e-05
-1.75399551736691e-05
-6.88912557588011e-06
-4.23603179516139e-05
-2.65155435463412e-05
-4.68438834603272e-05
-4.70400555565276e-05
-6.25615539048428e-06
-2.2070608935431e-05
-3.82534499544397e-05
-1.20663894553895e-05
-4.08737589667628e-05
-2.83758151646353e-05
-2.24495827443977e-05
-5.4979354088061e-05
-5.17337981338855e-05
-4.23484546051701e-05
-1.74894066362459e-05
-7.4227467871609e-06
-3.635261649235e-05
-2.01325424326524e-06
-8.1335513961927e-06
-3.59005603468695e-05
-4.63716295553696e-05
-4.13721484567982e-05
-5.47606850960106e-05
-1.93655954706424e-05
-2.52311312474118e-05
-2.43006393929969e-06
-4.49708328323707e-05
-6.56254931016605e-05
-3.05954222080853e-05
-1.90187163910881e-05
-3.13425796712468e-05
-1.24123695346433e-05
-1.57922308755921e-06
-5.73253148760016e-06
-4.01610689788514e-05
-3.18335863176512e-05
-6.50330285958134e-06
-3.26120561007821e-05
-1.44083862010051e-05
-4.4930651228279e-05
-1.18773424414198e-06
-2.66433116848139e-05
-2.42857217213542e-05
-4.37049977080035e-05
-3.70291620962303e-05
-2.09023512195678e-05
-3.86778124102535e-05
-1.78736451242322e-05
-3.06843035706251e-05
-3.62315985641138e-05
-4.35655613692679e-05
-5.02641331073212e-05
-8.43928597088927e-06
-1.40947592773856e-05
-4.51397935992036e-05
-4.38013194819182e-05
4.25277456652297e-06
-2.29300206073391e-05
-3.78999447195581e-05
-1.88687478885377e-05
-3.6648974623236e-05
-2.51005120510914e-05
-1.13765712951176e-06
-6.04023980278691e-05
-4.27165110086474e-05
-3.9195398755767e-05
-1.93899279312571e-05
-1.26569242452465e-05
-1.4941793346525e-05
-1.04386706815347e-05
-3.61280731741537e-05
-2.7674428788516e-05
-4.59588262697195e-05
-4.81590374819468e-05
-1.74673813744745e-05
8.24188567731071e-06
-4.87902513971834e-05
-3.36753766483408e-05
-6.45883622397401e-05
-5.31857731567406e-05
-2.33228046198992e-05
-6.81016951610543e-05
-9.80902578054133e-06
-3.0977976267531e-05
-4.71455820270081e-05
-2.76785678332492e-05
-5.73373540462955e-08
-4.7221208136949e-05
-4.19810606448655e-05
-2.37706066689557e-05
-1.05267709361224e-05
-4.22547772510403e-05
-5.03470988417605e-06
-3.30920822287877e-05
-1.64953669524742e-05
-1.5415848415099e-05
-3.31850912302704e-05
-4.10469433566543e-05
-4.0880161791677e-05
-1.47861323323505e-05
-1.16672986721945e-05
-3.39492721508376e-05
-1.87069386028256e-05
-2.25773272135402e-05
-1.76221849657425e-05
-4.79247903940124e-05
-2.22685853002621e-05
-1.86148578912992e-05
-4.56444882278916e-05
-1.89492224140953e-05
-4.10929703812102e-05
-3.13747105411243e-05
-3.28509409627738e-05
-3.96294229000834e-05
-2.92542820072243e-05
-2.51611736917882e-05
-4.03738837447797e-05
-1.54678973555502e-05
-2.26620503589003e-05
-1.48527303163105e-05
-3.45187509730234e-05
-4.54624070652545e-05
-6.19652998681907e-05
-2.67069958033245e-07
-2.13724068091081e-05
-3.2971431658747e-05
6.67773813449095e-06
-3.88652170205197e-05
-3.17041078242991e-05
-4.26094461164369e-05
-2.81656893061336e-05
-2.15068097816718e-05
-3.94832531629891e-05
-2.9324992434325e-05
-5.59138993541605e-05
-3.49693352176087e-05
-2.48271441034514e-05
-3.55536667661396e-05
8.14671372208602e-06
-1.84016376945764e-05
-3.56612014627435e-05
-2.41741629703804e-06
-2.49839518963484e-05
-5.65110037955655e-05
4.7623485811508e-06
-2.07845728596741e-05
-7.84051866693013e-06
-3.31398459726433e-05
-2.76658920062508e-05
-3.39525807596977e-05
-5.1172277366224e-05
-2.98531377044945e-05
-3.40390123477117e-05
-4.4673738155578e-05
-4.84425753959161e-05
-4.51198994414435e-05
-2.89306544177113e-05
-3.22024303791681e-05
-1.72987848498686e-05
-1.63927805083472e-06
5.02758139035919e-06
-4.71189360618669e-05
-2.99680934600959e-05
-1.87482114738749e-05
-2.44599520587728e-05
-3.60040138552725e-05
-5.30588925858184e-05
-2.57682939351169e-05
-1.21322908952593e-05
-8.75358468833878e-06
-4.4299047630609e-05
-4.49494052180523e-05
6.61550584265914e-06
-2.4646053759483e-05
-5.00312709271454e-05
-2.31129919818813e-05
-4.46885903729032e-05
-4.11938131848265e-05
-2.17745635455728e-05
-2.90781352192511e-06
-4.4080873529261e-05
-4.11183375150311e-05
-6.5889740803294e-05
-4.526135133445e-05
-3.52820359595226e-05
-3.25120125467636e-05
-4.9723951828254e-05
9.74656071834508e-07
-1.65117801123739e-05
-2.42626217104045e-05
-1.17926121487536e-05
-3.75175701896349e-05
-1.5748398604264e-05
-3.3936788666555e-05
-5.10684318860626e-05
-6.21518794805777e-06
-1.13806932443711e-05
-2.83654467697299e-05
-2.40255775454079e-05
-5.59143162845545e-05
-1.97176887240294e-05
-2.18508033485338e-05
-5.78561166767662e-05
-3.52831023603432e-05
-2.53773627897881e-05
-4.5921312571955e-05
-4.69411289340967e-05
-2.91908450160648e-05
-1.07930672261541e-06
-1.15260231538779e-05
-2.8399072610784e-05
-4.57030672809588e-05
-4.35890094976945e-05
-3.3857928594074e-05
-2.12754820196114e-05
-1.70493284396499e-05
-4.95961097058589e-05
-2.15864470748719e-05
-5.14120541250791e-05
-4.6466389685323e-05
-5.32596287239931e-05
-2.03545256074649e-05
-3.19891004621513e-05
-6.52654998401889e-06
-6.10414108208917e-05
-1.18355950932064e-05
-1.20658708143395e-05
-3.89058859351872e-05
-1.31853027805774e-05
-3.64932503238057e-05
-3.66400358562041e-05
7.0338712019014e-06
-3.61850768605324e-05
-2.47881213184628e-05
-4.34968916011722e-05
-1.25753810317679e-05
-1.20036743818571e-05
-3.16192876555913e-05
5.87197399279112e-07
-4.42748022526631e-05
-4.8165024232574e-05
-1.15494471745021e-05
-7.36319927235606e-05
-1.65449331628737e-05
-2.32709127331103e-05
-3.43468490525251e-05
-6.59971851311455e-05
-4.91571685763482e-06
-5.60369784158928e-05
-2.75493633940274e-05
-3.17746875157865e-05
1.07682576436962e-05
-2.05024229942897e-05
-4.13457029092612e-05
-3.62216515658345e-05
-3.52603831310272e-05
-3.42491012531128e-05
-4.82779291813434e-05
-6.36796279426101e-06
-3.33432693291041e-05
-2.67766940992972e-05
7.16131488578405e-07
-3.88615951945313e-05
-2.80360696812727e-05
-1.88729892449245e-05
-9.53647580729598e-06
-4.36605681061922e-05
-2.33155689489635e-05
-5.83989664820952e-05
-1.32579632145908e-05
9.26714255827662e-06
-2.76813371670544e-05
-6.52559573126331e-05
-4.03085450808157e-05
-3.69651894186201e-05
-2.1823825278002e-05
-3.28473807492402e-05
-3.69310819894226e-06
-2.17779662331872e-05
1.47333841180076e-06
-4.17701509985954e-05
-1.17977245840721e-05
-7.03717103973792e-06
-1.57682822294439e-05
-2.96533351782928e-05
-3.44405541553847e-05
-3.63795430300769e-05
3.84463030511091e-06
9.73677486828323e-06
-5.70246295900707e-05
-1.8336917470782e-05
-1.24083523910237e-05
-3.78320817898504e-05
-2.37385054543963e-05
-2.33560470619214e-05
-1.67275505029542e-05
-2.66043520718244e-05
-1.96752150330743e-05
-2.62354301615092e-05
-1.92208473564701e-05
-2.5099656252244e-06
-2.90793947463402e-05
-5.73212133213311e-07
-1.37955678922494e-05
-3.73057943608781e-05
-3.0167443778986e-05
-2.44773724076792e-05
-4.09875629373638e-05
-7.2671661922587e-05
-3.52797945559579e-05
-2.42001188293834e-05
-2.91896006811421e-05
-4.90068138469035e-05
-4.10128308441482e-05
-3.616441338205e-05
-4.20934950918563e-05
-5.82063249702655e-05
-2.29954352236875e-05
-2.73166615995914e-05
-6.90983739045787e-05
-3.14160732411732e-05
-2.12615041837584e-05
-1.16543690440348e-05
-1.60694739158692e-06
-6.02423040542306e-05
-2.00892534832408e-05
-1.92986677447496e-05
-3.40292005607622e-05
-2.06692554291143e-05
-5.08943579028545e-05
-1.88427603866506e-05
-9.02075856348779e-06
-4.32002492218797e-05
-3.84139134830493e-05
-2.18394125545297e-05
-3.4314675760158e-05
-3.36945802471311e-05
-3.73248783724479e-05
-2.45912120787006e-05
-3.5017750163333e-05
-4.44301930637565e-06
-3.56172463290881e-05
-6.0684752150166e-05
-3.60814262782572e-05
-3.23710428078144e-05
-7.8877063949089e-06
-6.60715114563721e-05
-8.35324036146601e-06
-4.74437527288668e-05
-3.66202300365079e-05
-2.11460237667723e-05
-3.53484104642882e-05
-5.14199455800368e-05
-1.59181855975774e-05
-4.63227728335139e-06
-5.12183963644655e-05
2.68677985236376e-06
1.61849050229869e-05
3.57082331935897e-06
-2.23836775532469e-05
-2.49116286068443e-05
-3.12816993257034e-05
-4.97678696316729e-05
-5.82338454839579e-05
-1.1013541307309e-06
-1.45368087605477e-05
-3.14601244004162e-05
-1.61096518372798e-05
-2.52124380772547e-05
-4.55656883357345e-05
-4.14342976342159e-05
-4.74923733418929e-05
-6.28685510653384e-06
-1.69691699460037e-05
-3.40001545094126e-05
-4.7519999260369e-05
-6.14548138802549e-06
-4.14751116200868e-05
-3.26929992291771e-05
-9.30025883380054e-06
-2.31435830322299e-05
-2.44509367031985e-05
-2.4493364326002e-05
-3.65665956885812e-05
-3.28255117917806e-05
-4.48472612932868e-05
-3.02732169308708e-05
-7.39989348227615e-06
-2.22742008105253e-05
-3.85503900332394e-05
5.22227172488364e-06
-4.06447074064079e-05
-3.45753009976717e-05
-3.564910244288e-05
-3.62637249439067e-05
-6.09107674147808e-06
-1.60992214554691e-05
-1.07557004113116e-05
-2.69076967753136e-05
-3.68623917597149e-05
-7.66558831931469e-05
-4.64167425279744e-05
-3.08230040887395e-05
-4.76831608253236e-05
-3.96500415851075e-05
-7.54285022698867e-06
-4.19329205789437e-05
-4.77425655899975e-05
-2.41292631188809e-05
-4.02604731134472e-05
-3.50788218325785e-05
-2.01498470184783e-05
-2.99269259270026e-05
-4.95631651799151e-05
-3.63055673300611e-05
-1.0328747801551e-05
-4.86350080489495e-05
-3.18180562252268e-05
-5.20657894622114e-05
-5.09679901856336e-05
-3.79530152975584e-05
-2.91568135343577e-05
-1.9590706151737e-05
-3.12975722431577e-05
-4.40167632545112e-05
-2.93060636050268e-05
7.44337339663184e-06
-5.03046929111221e-05
-4.42451206865892e-05
-1.63380455894548e-05
-1.89517882482981e-06
-9.04703953697176e-06
-4.05893117982476e-05
-2.99066794953473e-05
-4.99457934983315e-05
3.26186422331988e-06
-1.84672980873075e-05
-1.61458086373194e-05
-5.65102597268589e-05
-8.37062588537949e-06
-1.48917797743129e-05
-4.94949425190171e-05
-3.49278146984607e-05
-2.08765442249154e-05
-6.43195122384056e-06
-5.33784720690091e-05
-1.68441967593377e-05
-1.70780789174736e-05
-3.79966746860248e-05
-3.00091844715529e-05
-3.54380541157388e-05
-5.95454922458263e-05
-7.24969690378227e-06
-1.71957972221841e-05
-2.27921724580961e-05
-1.09186874945035e-05
-8.95504502801609e-06
-3.42392301241382e-05
-4.26389103772482e-05
-1.60413227612517e-06
-1.09492369639896e-05
-4.55704559393364e-05
-1.82041408809496e-05
-5.81602156576116e-05
-3.15053250955144e-05
-5.90773347855533e-05
-3.29960005038576e-05
-3.89580806218223e-05
-2.96923500952218e-05
-1.92223103475143e-05
-3.30181059833641e-05
-6.59284303598284e-05
-3.29915540556118e-05
-1.39829030172994e-05
-4.29015642976003e-05
-4.0227717377472e-05
-3.15331227480211e-06
-1.25260537754286e-06
-1.7156340418691e-05
-2.79662107640166e-05
-1.41872053552116e-05
-4.04627054437543e-05
-3.40950046003592e-05
-4.81098806072461e-05
-7.31449771292451e-06
-3.00589230961504e-05
-2.71595851575472e-05
-5.32120005303967e-06
-2.70858420839347e-05
-3.92546477509745e-05
-2.92911069800071e-05
-4.26493277229781e-05
-1.61210018510928e-05
-5.27326583183461e-05
-6.61907265097624e-05
-4.1411260469278e-05
-1.23469492288003e-05
-3.26728217515966e-05
-2.35839127403291e-05
-4.80770934535951e-05
-2.47724386437309e-05
-3.90497815811597e-05
-3.51777427609657e-05
-2.18539092055931e-05
-4.34285313182586e-05
-4.3976277710155e-05
-3.99970225224134e-05
-5.33719651480419e-05
-4.20006009639613e-05
-3.34949826558095e-05
-7.43112914586274e-06
-2.69694843907559e-05
-1.70121154371712e-05
-5.06303351265476e-05
-1.728041714199e-05
-4.35684053927402e-05
-1.9454050579118e-05
-1.53805151676288e-05
-2.75155530652244e-05
-4.54675927087222e-05
-3.33513854319092e-05
-7.37319190642036e-06
-4.20163246957529e-05
-1.89094330901727e-07
-2.51079503808581e-05
-2.67939788823605e-05
-2.18365634231354e-05
-2.241132972383e-05
-3.21490658705252e-05
-1.06798606812682e-05
-5.03510528533453e-05
-5.83983915761e-06
-3.9019088079536e-05
-2.90703204109749e-05
-3.28789586361193e-05
-2.02502255268052e-05
-1.77991343003094e-05
-2.60539929058734e-05
-4.34786624254835e-05
-1.41795119852075e-05
-2.34339860066386e-05
-2.66843926643341e-05
-2.69605993288701e-05
-2.89353918285616e-05
-2.24325649113531e-05
-1.7969376743198e-05
-4.13495662652354e-05
-1.29050183505954e-05
-1.12695500893319e-05
-4.05796860412733e-05
2.78720067318748e-06
-4.98088125082069e-05
-4.63885900601326e-05
-3.56881899948831e-05
-2.62799005283293e-05
-4.74156292374201e-05
-2.13440769457578e-05
-1.89874006256431e-05
-6.95476047465933e-06
-2.2952917143238e-05
-5.55759257361076e-06
-1.04342262122348e-05
-7.41446946868157e-06
-5.48328954580447e-05
-2.49511842525533e-05
-3.49664277220558e-05
-3.82517914629699e-05
-4.05903134035899e-05
-2.66219317812076e-05
-3.20764249127794e-05
-1.94940283008991e-05
-1.42484883262762e-06
-3.02330128324731e-05
-3.18143819580965e-05
9.88560064824648e-06
-1.99675467183632e-06
-1.48670182845076e-05
-3.36614677254215e-05
-1.50197960815349e-05
-3.82293976702693e-05
-1.75963240929639e-05
-2.6512432465952e-05
-4.99219126726202e-05
-5.21610566114521e-05
-1.01499038659528e-05
-4.12184407227648e-05
-4.26470039167602e-05
1.63206472803602e-05
-1.42467944526812e-05
-2.20027049231306e-05
-6.84112279473959e-06
7.07301313935305e-06
-1.36817210928253e-05
-4.95945670166264e-06
-3.06541987306814e-05
-3.58471564838067e-05
-1.12489224933749e-05
-4.26829426540789e-05
-3.78729637529878e-05
8.08403958627102e-06
-1.83073203229442e-05
-4.46806380256244e-05
-5.25594101227083e-06
-4.13490548027673e-05
-3.78964600259216e-05
-3.05670160543409e-05
-1.76060137253142e-05
-1.40475833031558e-05
-2.89229972948708e-05
-2.25229674004157e-05
-4.12853572837937e-05
-4.58763734961699e-05
-8.92537809862342e-06
-2.34754462228474e-05
-5.71567274018945e-05
-5.26979594989955e-06
-1.18509310154746e-05
-1.45995826760305e-05
7.52221617051187e-06
-3.19419138617067e-05
-3.6043173608869e-05
-2.08160970712466e-05
-3.59913876118813e-05
-1.33398125375438e-05
-4.29926733767634e-05
-2.73496398060467e-05
-4.59770371838878e-05
-3.91377544454552e-05
-4.04154152702383e-05
-4.13794874595888e-05
-5.65518243305433e-05
-2.05345510351686e-05
-2.727685037783e-05
-3.16165198712629e-05
-3.33835854659376e-05
-4.38383608438699e-05
-3.37313348908916e-05
-3.80930766973954e-05
-4.49999485520304e-05
-4.18556098859166e-05
-7.54026940739194e-06
-2.24000812255397e-05
-4.95115125063404e-05
-3.3016926418535e-05
-4.12876862453418e-05
-5.29995307033374e-05
-1.98152788746814e-05
-2.813867481432e-05
-2.08293107202455e-05
6.82685514322137e-06
-2.99268309309638e-05
-3.82792217411874e-05
-3.64486074948036e-05
-2.84264047475543e-05
-3.75163051687926e-05
-2.87887573356907e-05
-4.43088896888435e-05
-2.97995212756082e-05
-1.63544679292683e-05
-2.21859737181181e-05
-1.66638830588533e-05
-3.57678351360728e-05
-3.55431562199599e-05
-1.07697719130837e-05
-6.70704853934017e-05
-3.75441374038006e-05
-3.41910702623443e-05
-3.68742003190709e-05
-3.58917147725086e-05
5.88457588497386e-06
-2.50437989111275e-05
-2.55615514804308e-05
-4.00178593927324e-05
-5.50160960426683e-05
-1.08194608679255e-05
-4.93192969964339e-05
-3.9891092233538e-05
-3.50864302795332e-05
-4.06319030036051e-05
-3.2897598638299e-05
3.76579130459336e-06
-4.16802114057188e-05
-3.00679986482963e-05
-1.7527621026759e-05
-3.28890278652491e-05
-2.48065831774632e-05
-3.39460927123466e-06
-3.87150035020409e-05
-3.86427573060243e-05
-2.17515090891809e-05
-2.74425515992837e-05
-3.99571981058056e-05
4.62620586965173e-06
-4.77480932851902e-06
-3.47759305370957e-05
-1.25781031711058e-05
-3.28307189995121e-05
-3.24635121920966e-05
-2.15315904456371e-05
-2.44354848079353e-05
-1.17886945053104e-05
-1.98126474235757e-05
-1.46289962570162e-05
-4.50715481276194e-05
-2.74330259493278e-05
-3.26871658410976e-05
-2.86421628929155e-05
-1.66368062587615e-05
-1.66393149459039e-05
-2.15134559472723e-05
-3.53476838183794e-05
-1.52787394414351e-05
-3.32289969545708e-05
-3.59174946030419e-05
-3.83419651749736e-05
-4.5597122040935e-05
-3.00144608952657e-05
-2.76533927267967e-05
-2.83175396906238e-05
3.8255071224357e-07
-1.67427102466334e-05
7.13877907096193e-06
-3.37816967218071e-05
-3.19531177683911e-05
-4.58582727829794e-05
-3.49136867515009e-05
-2.37166794592811e-05
-4.92557279389905e-05
-5.49144625114947e-06
-1.14117701188222e-05
-2.79117316162482e-05
-2.20325058761709e-05
-3.13475672961437e-05
-5.33800325916604e-05
-1.99650099436661e-05
-2.46524715512184e-05
6.09578681058943e-07
-2.50487533257885e-05
-2.46437180296308e-05
-4.69324130201274e-05
-2.44999581319771e-05
-2.4974530582151e-05
-3.03165496306553e-05
-2.94817720769016e-05
-4.36349601549138e-05
-1.56105623355222e-05
-3.65157112202336e-05
3.83951831029953e-06
-4.0220492048294e-05
-2.56914106731106e-05
-4.174661454986e-05
-1.63735848238708e-05
-3.1290369768e-05
-5.90899764477158e-05
-3.64486048052618e-05
-1.65771884217655e-05
-4.76210416942318e-05
-3.82005244218453e-05
-5.39878614464654e-05
-3.67229647724142e-05
-4.22736477271624e-05
-3.90963105661092e-05
-1.71610859497596e-05
-2.86920701997815e-05
-1.97812407928307e-05
-5.52279105464021e-06
-3.62632346346738e-06
-2.50689566515728e-05
-1.92878257285381e-05
-1.09968964361978e-05
5.37927872247019e-06
-2.8197398362878e-05
-4.60851208097644e-05
3.59596069369485e-06
-1.79724010056976e-05
-3.15159666099197e-05
-5.98934311084131e-05
2.66167107987929e-06
-3.94321744551584e-05
-7.01053796405776e-06
-5.19154439471514e-05
-4.65490565758455e-05
-1.89205696062107e-05
-2.05206926901233e-05
-7.47452926433305e-06
-3.52755315237316e-05
-3.27910933148687e-05
-3.69297309933887e-05
-5.04447359083555e-05
-3.57124366094562e-05
-3.69877324561461e-05
-1.67497245093938e-05
-5.74977236711742e-05
-1.17081131254519e-05
-1.06920375764727e-06
-4.78507413902529e-05
-4.75423920385988e-05
-3.76468575034535e-05
-2.56431238384776e-05
-3.9918254236379e-05
-4.12042279658466e-05
-2.79483775466898e-05
-4.06161105801087e-05
-6.48792314741015e-05
-4.14948674059833e-05
-3.71817839761209e-05
-5.32758674586777e-05
-2.50347365153685e-05
-3.57209737552921e-05
-4.83698550326838e-05
-1.45529907354792e-05
-1.23820608809855e-05
-2.13253046970266e-05
-8.50113886115373e-06
-3.72198514477859e-05
-8.61689408516912e-06
-2.90568944371181e-05
-2.993425581224e-05
-3.80653144172211e-05
-4.55345906068583e-05
-5.34066283169931e-05
-4.86017782319181e-06
-2.80408919262012e-05
-5.42394140273062e-05
-2.04486414680551e-05
-3.54006432121199e-05
-2.4689165188524e-05
-3.97514037490482e-05
-4.16699854510145e-05
-3.86935305125045e-05
-2.8083667009705e-05
-3.37183561533114e-05
-6.04407899626383e-05
-2.16949252611474e-05
-4.78773638715365e-05
-3.23731544131172e-05
-6.29019537732639e-05
-3.30550950241104e-06
-2.25020939199681e-05
-2.75313845711356e-05
-3.75802433773084e-05
-5.01340055935072e-05
-2.33278284902226e-05
-1.51307141317929e-05
-3.79505983868305e-05
-4.97490226000461e-05
-3.74138460437709e-05
-5.05229666681732e-07
-1.99366556267194e-05
-1.42627492741415e-05
-3.45156383288065e-05
-4.17479263496559e-05
-1.37482886918694e-05
-2.74331822534627e-05
-2.7439389873652e-05
-3.72883082741856e-05
-4.25797017386524e-05
-1.19743206744135e-05
-2.863041562319e-05
-3.32703702368009e-05
-4.56467283030791e-05
-3.48536373248897e-05
-3.02146921420868e-05
-6.20282498811431e-05
1.4420353052528e-05
-2.10922824215653e-05
-1.30706720086493e-05
-3.80345283152449e-05
-3.65818535798757e-05
-1.3344679844232e-05
-2.33768499654872e-05
-3.91374726735698e-05
-2.3067354257324e-05
-4.2109131167752e-05
-2.34611870274261e-05
-3.26243137094418e-05
-7.84440158520804e-06
-3.03480139374164e-05
-5.63728907953595e-05
-5.36755730547779e-06
-3.06106673388282e-05
-3.51613278878308e-05
-7.4857134291633e-06
-4.34981683946513e-05
-3.61345828913615e-05
-3.81484677206998e-05
-3.28757347141928e-05
-4.49915250757305e-05
-3.26283708741429e-05
-1.57629723703585e-05
-1.77223869688072e-05
-8.73895922386271e-06
-8.65372197433359e-06
-3.55555684867921e-05
-3.60002650945046e-05
-4.70841421956599e-05
-4.42876677584952e-05
-5.87105550991934e-05
-3.88644131023795e-05
1.7392211686125e-06
-2.2947855507714e-05
-1.18625566250302e-05
-3.35251375150091e-05
-5.16483385785731e-05
-3.20305791372731e-05
-2.80447224657748e-05
-2.15311145375442e-06
-5.77087004404609e-05
-3.97476256721672e-05
-3.81124029158102e-05
-5.27246552858229e-05
-1.6068316234971e-05
-3.16986597969776e-05
-3.02823386516741e-05
-4.61849643965114e-05
-1.9926805551813e-05
-1.67087208073068e-05
-6.39751936229493e-06
-3.77867922008742e-05
-1.65863995762907e-05
-1.07474382108929e-05
-2.49676198087738e-05
-2.7517056771751e-05
-5.71832804110034e-05
-1.29425910688111e-05
-4.23406094528873e-05
-1.5333293242265e-05
-3.86060054177163e-05
-5.48865087727143e-05
-1.73818684034484e-05
-2.08759041573058e-05
-3.80478274955834e-05
-4.32856075087683e-05
-3.02860264267675e-05
5.15475076543718e-07
-5.98154589517343e-06
-3.73798642634101e-05
-2.03311406870318e-05
-2.97656312383486e-05
-2.26412991510183e-05
-7.67667797701394e-06
-1.99306463031497e-05
-3.67795392841554e-05
-3.28626466135472e-05
-3.27940788763852e-06
-1.61624788318814e-05
-3.20316181876601e-05
-3.27767478187185e-05
-1.03021863148768e-05
-3.35612761674246e-05
-2.77801345900578e-05
-3.44909236296046e-05
-1.85713297548968e-05
-3.08280047742376e-05
-3.13228378153774e-05
-1.2407700793515e-05
1.38091272441887e-05
-2.26715654237121e-05
-1.49434839560296e-05
-3.42625196947052e-05
-5.23305244244124e-05
-3.94615657596863e-05
-3.42445167009082e-05
-2.91775838427e-05
-1.79605430290064e-05
-3.62720023653738e-05
-5.67309752574579e-05
-3.37405934724239e-05
-7.79617957674542e-06
-5.5332366070129e-05
-3.08532851464898e-05
-3.31247416034738e-05
-2.17028600402128e-05
-3.74988922273555e-05
-1.25970447348694e-05
-2.0510884921638e-05
-2.39543483084623e-05
-4.22292667248323e-05
-1.08194397823521e-05
-3.27559069763755e-05
-1.41400248288873e-06
-3.90898800554815e-05
-1.10945805658216e-05
-4.02640291038212e-05
-6.14281253007866e-05
-2.5258011225304e-05
-2.62469388747077e-05
-2.13642269862626e-05
-6.93074326583431e-05
-3.8838828947416e-05
-2.43848934595041e-05
-1.31927298064608e-06
-7.47073162241717e-05
5.46841480019451e-06
-2.36928006805472e-05
-2.16220081262228e-05
-5.0990958813894e-05
-4.2986824473942e-05
-3.14816849093233e-05
-3.00269421857461e-05
-5.46184398744773e-06
-5.58123819356312e-05
-1.9807939726837e-05
-1.81812781102835e-05
-3.61429995302798e-05
-4.0448865118732e-05
-2.11347756570438e-05
-3.54902423481897e-05
-2.50214300179399e-05
-5.16630052357193e-05
6.2594353748264e-07
-5.46762620579151e-05
-4.76878526824441e-05
-5.38781451707386e-05
-1.95634842294102e-05
-3.87382810947625e-05
-3.62472181914481e-05
-1.48483801728595e-05
-1.24907658862901e-05
-6.37608035781491e-05
-1.20692891663057e-05
-4.23815458861269e-05
-2.06507138008489e-05
-5.34596923404477e-05
-2.17622087895437e-05
-5.06536453820519e-06
-4.84810191851527e-05
1.60167105327694e-05
-1.16337089896251e-05
-4.21175415259577e-05
-2.93782500221566e-05
-2.44116611623463e-05
-3.16556633110864e-05
-5.92429835897792e-05
-3.84541386898862e-05
-3.08607298470084e-05
-4.89198708656531e-05
-1.11072608564538e-05
-2.59965971313946e-05
-5.23092092954847e-05
-6.3132363320214e-05
-8.92093917259211e-06
-1.31024860350958e-05
-4.46912385025442e-05
-3.21470637976162e-05
-2.22974595725555e-05
-2.93409324477942e-05
-1.19618035686825e-05
-3.72423160869309e-05
-6.69808848460946e-06
-1.04476616102003e-05
-1.14146294080108e-05
-2.91622963933848e-05
-1.38103301567146e-05
-4.7358647922956e-05
-2.54834811691609e-05
-4.54172974137412e-05
-1.65307710782829e-05
-2.67728616999225e-05
-1.29725417481005e-05
-2.24693862790788e-05
-2.51383830246999e-05
-3.86541239625677e-05
-5.85297835042986e-05
-3.96837715590829e-05
-2.73229658182332e-05
-1.68874744172507e-05
-1.69523302084509e-05
-1.52620784069578e-05
-4.04347712976144e-05
-5.11257308842939e-05
-3.41855100245613e-05
-9.3215969461083e-06
-3.44593286289346e-05
-2.8890907133662e-05
-2.6050772835466e-05
-1.89109159476291e-05
-2.30137490241494e-05
-4.44592951381691e-05
-3.63516712118255e-05
-4.60871444575341e-05
-2.71047518468178e-05
-4.74242146891615e-06
-5.0364641839931e-06
-2.85885666819419e-06
-2.60436951960678e-05
-2.36101077798163e-05
-3.97936192162016e-05
-6.06285960955094e-05
-3.33793017397199e-05
-3.29685764311503e-05
-2.07847376745105e-05
-1.76083744906003e-05
-5.56681313435036e-05
-3.61067824123306e-05
-5.28424920394832e-05
-1.42795598484035e-05
-5.13067015693048e-05
-2.88979444362383e-05
9.55496241970195e-06
-5.83066067179193e-05
-1.06150621109849e-05
-6.17835890327653e-05
-1.71399471198591e-05
-5.93397012592354e-05
-2.74656413199544e-05
-1.54617552412416e-05
-2.28449143912906e-06
-3.73165578468832e-05
-1.61128032335934e-05
-2.6455080606708e-05
-2.52734315694429e-05
-2.79909880518329e-05
-2.21643737424632e-05
6.48144213841791e-06
-4.18875924308709e-05
-4.08077263256859e-05
-2.78512587050489e-05
-3.17522116505145e-06
-2.01769128995667e-05
-3.03069234084129e-05
-3.03295325526605e-05
-3.24191011809191e-05
-9.99073666296976e-06
-1.17419291817599e-05
6.02596515081531e-06
-2.84722479002976e-05
-2.84087418217977e-05
-4.23807639084785e-05
-4.39355282908308e-05
-5.08913780053642e-05
-3.38108154759317e-05
-6.70161942463223e-05
-3.81305447321446e-05
-1.47809813439748e-05
-1.99336625342982e-05
-1.00482567735399e-05
-3.93787532126709e-05
-2.69814572030524e-05
-5.1669886254168e-05
-3.63110978620283e-05
-1.60679317267929e-05
-3.67788778213189e-05
-2.9855070774484e-05
-2.32456623013403e-05
-3.45518826287452e-05
-5.28627110040572e-05
-4.47986949327911e-05
-4.08633140565205e-05
-2.21167387538684e-05
3.73554955222294e-06
-2.22894538854245e-05
-4.99359928760958e-05
-2.42692711686693e-05
8.2755513400217e-07
-2.09492479261017e-05
1.13182540768774e-05
-1.57035487805134e-05
-4.35337766639437e-05
-3.00910668442298e-05
-3.68757563573688e-05
-1.53121337801652e-05
-2.45379257048132e-05
-1.20318473312243e-05
-1.93489703613505e-05
-1.81898320313262e-05
-1.18557678030314e-05
-2.43031486918206e-05
-2.85449730664206e-05
-1.36193752178349e-05
-5.40681667323323e-05
-9.43099865710939e-06
-3.71024024786453e-05
-1.90321434917881e-05
-2.76170286587155e-05
-3.89593707926222e-05
8.38600827710475e-06
-2.73645190125185e-05
1.66019394213049e-06
-2.91572100193231e-05
-4.25057638979462e-05
-3.37411457170139e-05
-4.78070425410076e-05
-6.99447870908633e-05
-3.54446868100888e-05
-3.63744377299498e-05
-3.18831613475405e-05
-4.61453153508489e-05
-4.19779460553607e-05
-9.09478486894252e-07
2.52389474673746e-06
-3.86898591562998e-05
-3.17116248821591e-05
-2.23857513739607e-05
-2.38768510196294e-05
-3.04461373549605e-05
-2.56319008111434e-05
-4.03103051688131e-05
-2.67708552443686e-05
-2.14965530578492e-05
-2.503743760223e-05
-3.24428262227384e-05
-4.35549984286145e-05
-2.68639071105575e-05
-3.41742597575551e-05
-3.57776083412935e-05
-5.5321499757958e-05
-3.91362454667265e-05
-4.26488129462827e-05
-2.32684367286123e-05
-1.31122500683607e-05
-2.28172188702933e-05
-5.83528494613674e-05
-4.28446340544475e-05
-2.45493694984344e-05
-3.12445335243447e-05
-5.07520789161562e-05
-7.78262267144551e-07
-2.10214405611949e-05
-3.13540826491538e-05
-2.64228602567511e-05
-2.91400425674857e-05
-5.09364135745976e-05
-1.16216700555991e-05
-6.42074388472107e-06
-7.66024770072504e-07
-2.56457093688094e-05
-5.39067955067665e-06
-2.00603830302169e-05
2.69665510194168e-05
-1.30439354556445e-05
-3.39018310013776e-05
-2.79361952686065e-05
-2.13555508430134e-05
-3.09166575139233e-05
-6.34130941246568e-05
-4.85594010000922e-05
-1.51996300867874e-05
-3.46983575058578e-05
-2.20376072859732e-05
1.83674903989484e-05
-3.77414704873284e-05
1.51558442606211e-05
-3.52526382900998e-05
2.85154502717194e-06
-3.59705971388706e-05
-2.28251435723514e-05
-1.54618115145909e-05
7.13940104471623e-06
-1.24876341363658e-05
-6.43498179075939e-05
-2.72899004701959e-05
-4.03462882277912e-05
-3.28710680433416e-05
-2.63789515905912e-05
-4.28036428867222e-05
-2.05958841534558e-05
-7.31449121275914e-06
-3.59101321811285e-05
-2.75877619189777e-05
-1.24794233227177e-05
-2.71555912567979e-05
-1.95274218016714e-05
-3.90157183618386e-05
-2.84863368747294e-05
-4.33434527153919e-05
-2.61224206194356e-05
-2.69589107817867e-05
4.79214404533548e-06
-4.07989489599219e-05
-1.81076141678375e-05
-3.36827706551635e-05
-4.58218353360678e-05
-2.25040173159012e-05
-4.90327802298091e-05
-3.29185745665908e-05
-9.39959128949936e-06
-4.25523229136967e-05
-3.104858349193e-06
-2.75063622208694e-05
-1.28705847159205e-05
-5.33049157796558e-05
-4.34090188857241e-05
-4.61948342249644e-05
-3.34328433196928e-05
-1.12470750358837e-05
-3.75710581242695e-05
-3.37346270024728e-05
-3.79295459041082e-05
-3.39411666977968e-05
-4.91852811082514e-05
-1.53305035777813e-05
2.66727148684426e-05
-2.85079843431422e-05
-5.11638352208665e-05
-2.84739298861363e-05
-6.61993032269428e-05
-4.85938411590825e-05
-4.82269873604256e-05
-2.2446358781544e-05
-3.45454379288641e-05
-2.36709824370481e-05
-3.00980677626429e-05
-2.92168262095368e-05
-9.69796885023729e-06
3.9315137882694e-06
-4.7936253346157e-05
-1.06734312383182e-05
-3.79414904907072e-05
-1.99905279593541e-05
-3.07477037351213e-05
-2.76276205338243e-05
-1.31973448972308e-05
-3.78499692470895e-05
-2.70540592907555e-05
-5.58133017789616e-05
-7.46793624684764e-06
-4.44340198869798e-05
-1.8755723863303e-05
-9.51087878714973e-06
-4.35616394740216e-05
-2.00371461275175e-05
-4.25567073654513e-05
-7.33863316412001e-06
-2.92026513377627e-05
-1.86878596470768e-05
-4.97713324551955e-05
-3.77398087654096e-05
-6.25945020635998e-06
-3.12944340686372e-05
-3.41918896511127e-05
-3.97745141864287e-05
-4.96852240373443e-05
-1.67781346341867e-05
-2.762542354505e-05
-3.19482100611461e-05
-1.51661117779458e-05
-1.65467704119205e-05
-3.29181564903224e-05
-2.83151170485956e-06
-4.06169017094341e-05
-1.69419878207371e-05
-7.15372383896984e-06
-2.90817252180213e-06
-1.42479875241349e-05
-9.0410720897565e-06
-3.60108605874036e-05
-4.71606793710408e-05
-3.14776578453786e-05
-2.75893344842883e-05
-4.69670061798849e-05
-3.88214674014313e-05
-4.76908234690156e-05
-3.86164748241754e-05
-3.53791335337471e-05
-5.19924694917315e-05
-2.43603763191475e-05
-2.96773509478087e-05
-4.73976838357746e-05
-3.26219486561867e-05
-9.20823199810789e-07
-1.09778399855423e-05
-3.38007051632429e-05
-3.14568781181013e-05
-4.57202493343553e-05
-2.45356688201233e-05
-1.5060071343214e-05
-1.70482482372971e-05
-2.12550730193668e-05
-3.94085241562919e-05
3.15919247935125e-06
-4.24729795911085e-05
-4.48221994706946e-05
-4.61976752285863e-05
-2.60137924100296e-05
-3.79012505003944e-05
-4.75444188664015e-05
-2.50993187131192e-05
-4.96778163565714e-05
-1.61429394339407e-05
-4.85741663185144e-05
-2.51454365722766e-05
-3.10727375722437e-05
-2.99246328234647e-05
-3.69611177912545e-05
-4.1951982368964e-06
8.42153161510621e-06
-4.96333073593887e-05
-3.87877915324603e-05
-1.45891461027782e-05
-2.64431111008983e-05
-5.62109444630917e-06
-4.58155999106735e-05
-3.5383068083099e-05
-5.26019888257816e-06
-2.21049034912745e-05
-3.7368666774792e-05
-3.36942580939171e-05
-8.30627278491506e-06
-1.58886028962083e-05
-4.24126241672242e-05
-6.97098081006618e-05
-2.34470052744725e-05
-3.53791970862549e-05
-3.33737480568651e-05
-3.49739882439835e-05
-4.13147475054092e-05
-1.68286550784641e-05
-3.36714267129075e-05
-3.27289440148278e-05
-2.84323296172039e-05
-3.78486593477075e-05
-2.38233087579551e-05
-1.71748472210394e-05
-4.13016063919355e-05
-2.59592771150461e-05
-2.38045340538972e-05
-2.3463555082955e-05
-2.25095352695646e-05
-1.93726663207875e-05
-3.56094782970953e-05
-2.49059197732546e-05
-3.02588229670139e-05
-2.04773093059544e-05
-2.80428994130941e-05
-3.80475877989269e-05
-9.61152592555389e-06
7.60372151826167e-08
-7.91589983195215e-06
-1.92255374005181e-06
-5.75472117867629e-05
-3.09617974741173e-05
-2.71434417213676e-05
-3.3647007911378e-05
-2.51810595931194e-05
-4.72095328884588e-05
-1.46930331981367e-05
7.25448655561489e-06
-3.88566732519092e-07
-2.78373050102128e-05
-2.47051781354624e-05
-4.57901224533595e-05
-1.25849752541178e-05
-3.95565035014624e-05
-4.47754472541348e-05
-4.25059287881403e-05
4.42232769590667e-06
-3.28731017387252e-05
-3.57636864519032e-05
-2.53908016829098e-05
-5.35678367346823e-05
-3.6288886453503e-05
-3.9878716181276e-05
-2.99413231239985e-05
-3.26220036846469e-05
-3.81469170557773e-05
1.03881525344213e-05
-3.6053691126668e-05
-2.14133791159544e-05
-4.14500993714056e-05
-2.88553558619741e-05
-2.78529957532997e-05
8.7594597326242e-06
-4.13030347095072e-05
-2.99500832772483e-05
-3.22138342248146e-05
-1.72973356478718e-05
-5.29063617088472e-06
-1.90990246459334e-05
-2.25769684393466e-05
-1.2164624724966e-05
-1.63372832379662e-05
-1.69595477448822e-05
-4.13459491385561e-05
-1.63942427151826e-05
-3.84868553508628e-05
-3.34185245612946e-05
-5.99065864715164e-05
-3.12429727898408e-05
-2.48576060435302e-05
6.52777958993375e-07
-3.65628052669983e-05
-2.66006477768368e-05
-3.02714065315973e-05
-5.22156271555094e-05
2.15326306543805e-06
-3.94752374647988e-05
-3.26442450789776e-05
-2.17322138598212e-05
-2.28041374764743e-05
-5.5193166674556e-05
-1.4820620026076e-05
-3.60748897633572e-05
-6.25342457556711e-05
-2.62987277345196e-05
-4.26128545440321e-05
-2.49490406168741e-05
-2.20279148479071e-05
-5.98493453930327e-05
-3.05070571665244e-05
-3.20389477630683e-05
-8.9405248749401e-06
-4.69865354480843e-05
-3.69157635552061e-05
-3.55232690535261e-05
-1.25134663312545e-05
-3.54393282288045e-05
-1.08797026568077e-06
-1.56562750331695e-05
-2.47076842675739e-05
-2.94318063606939e-05
-4.9945658430988e-06
-1.63066775529319e-05
-2.42097010506688e-05
-4.21610981289748e-05
-3.62834008426385e-05
-4.29947384646753e-05
-2.98071959093495e-06
-1.72814270615085e-05
-4.06185380556539e-05
-4.27330622078963e-05
-2.9204420981793e-06
-5.53325709188131e-05
-1.31912894663571e-05
-6.18848265480221e-05
-4.59027708345139e-05
-2.72724512024235e-05
-4.76495438855301e-05
9.31561334998669e-06
-5.56725028218754e-05
-3.80442900767088e-05
-1.73613376595535e-05
-3.57677395107164e-05
-1.93533004703802e-05
-4.27781740425689e-05
-2.31085109910271e-05
-2.14659312501411e-05
-1.78444722382577e-05
-2.14211499595535e-05
-6.53917644465717e-05
-2.63050126253682e-05
-2.92863476279256e-05
-3.27232750115321e-05
-2.43754108291664e-05
-1.82933070894164e-05
4.26528944676682e-06
-1.3857977034302e-05
-1.79012414083935e-05
-8.37812742560304e-07
-1.53028377672819e-06
-2.40224443644681e-05
-4.0643180565239e-05
-2.71692791940959e-05
-1.92121401118523e-05
-2.29104369067498e-05
-2.69131463662707e-05
-3.47931653743857e-05
-3.03044605241475e-05
-1.72429667326226e-05
-4.13028247773031e-05
-6.69931323704846e-05
-9.29383760936688e-06
-4.27036173024131e-05
-7.20291312554396e-06
-1.22660120800208e-05
-2.43102333158778e-05
-3.5183783145644e-05
-1.67917069365289e-05
-2.6152522167105e-05
-2.80780627109736e-05
-1.97968393676785e-05
-1.9178050721856e-05
-5.76746405558887e-06
-5.9911714989411e-06
-5.61268662902576e-05
-2.36454919160813e-06
-1.70108868917937e-05
-2.56264961704861e-05
-1.54123835558311e-06
8.84407378416301e-06
-1.76208997723464e-06
-1.82768064989967e-05
-6.56006591491195e-06
-4.69570241243414e-05
-8.49568849728633e-06
-2.28379325809956e-05
-4.63365439611655e-05
-4.33299362232965e-05
-2.3733880469575e-05
-2.5005157374201e-05
-3.2942695729392e-05
-3.66796726387447e-05
1.12313926191826e-05
-3.80603095500807e-05
-2.59449433187649e-05
-2.60087315023791e-05
-9.11412556962199e-06
-2.03775886578661e-05
-3.00922331124986e-05
-2.52590127058976e-05
-2.0860143426418e-05
-6.02601892123166e-05
-2.8195744108072e-05
-5.30951289403758e-05
-3.57662266498929e-05
-2.43474891336855e-05
-6.68918125551373e-05
-5.77722737942668e-05
-3.30345931118657e-05
-1.31743884432926e-05
-2.45763828893668e-05
-1.16996212530218e-05
-4.63760681051554e-05
-3.36846593318596e-05
-4.45133424271236e-06
-1.00904205730555e-05
-3.13070895562614e-05
-3.95568599517708e-05
-2.317544239229e-05
-3.74171340217896e-05
-3.49583457804053e-05
-3.40157779361805e-05
-3.39007715492594e-05
-4.89257894767939e-05
-2.34268548410015e-05
-8.70073587333295e-06
-3.39693605709881e-05
-3.3378341285345e-05
-3.18176471987691e-05
-2.47206155893089e-05
-2.26189071979062e-05
-2.20474918726975e-05
-3.11990945152806e-05
-1.15314934974918e-05
-1.57094386155524e-05
-4.06886798563314e-05
-3.68367006574309e-05
-3.72273853785589e-05
-2.37866653326759e-05
-3.65335362387523e-05
-1.86942608390504e-05
-1.64726083746309e-05
-3.04282683985456e-05
-3.50865968038559e-05
-2.59456089468843e-05
-2.87984945022473e-06
-5.6415623496967e-05
-2.70797080531172e-05
-2.5512667714291e-05
-3.2342178100985e-05
-3.8400667304885e-05
-3.65261158430639e-05
-1.41974053515473e-05
-3.59801466284691e-05
-2.47339155417146e-05
-3.75338519992544e-05
-4.05822575786734e-05
-2.67171204598664e-05
-2.67436321192228e-05
-1.77253744670929e-05
-3.38450750522727e-05
-1.05999875041675e-05
-2.1857806211521e-05
-1.08117467042723e-05
-3.59127900472585e-05
-3.57204488990611e-05
-2.66883695465106e-05
-3.47655033292898e-05
-1.2892858920841e-05
-1.62411343970856e-05
6.69547761486611e-06
-3.12377399614756e-05
-9.98158550368926e-06
-2.22453557974779e-05
-3.31223368558921e-05
-1.31367246083187e-05
-3.11934288640099e-05
-2.07563443798628e-05
-2.42934302171241e-05
-4.63704662815744e-05
-4.30029944093437e-05
-3.286738411868e-05
-4.85413556640649e-05
-5.02545021730026e-05
-1.03019077257309e-05
-3.38001678562101e-05
-5.68442889928876e-05
-1.21068301474322e-05
-2.83136600410228e-05
-3.42466103139658e-05
-2.25909206504261e-05
-3.16219500092913e-05
-2.06474950451961e-05
-1.69691419501423e-05
-3.04863067674227e-05
-8.18990549248402e-06
-2.30262342776485e-05
-6.2243985090716e-05
-5.13307151632579e-05
-1.2766683742682e-05
-1.10077549878191e-05
-5.37571131351882e-05
-2.1516570175678e-05
-1.18206496886765e-05
-3.98457698578645e-07
-4.28410884250972e-05
-7.26878973510986e-05
-3.597199062108e-05
-9.9955547057956e-06
-3.86338106296769e-05
-2.33542376820886e-05
-4.3956535759031e-05
-1.86305161830164e-05
-3.4641269149067e-05
-2.93961165751707e-05
-6.04734674239034e-05
-1.03398045108773e-05
-2.40747047921349e-05
-3.9776856988128e-05
-3.16637479554344e-05
-1.44101048601423e-05
-4.64460737501642e-05
-4.8410397575675e-05
-3.91850254579137e-05
-5.8373083059457e-05
-2.2669759023284e-05
-2.8775330759173e-05
-5.20410262148454e-05
-2.07918511555115e-06
-2.21205039265804e-05
-1.57419043396847e-06
-1.71871279357136e-05
-1.74017512899759e-05
3.70367295278548e-06
-4.21917478393268e-05
-9.28425014240593e-06
-2.08514036406946e-05
-4.30138966911769e-05
-7.40624279632136e-06
-5.10041070957313e-05
-1.23707939040951e-06
-3.08003953451305e-05
-2.11891494679434e-05
-2.37244508528065e-05
-7.46307790604985e-05
-1.26839506353795e-05
-3.90582206727563e-05
-2.65950930172773e-05
-2.70290045396342e-05
-2.06300288927668e-05
-2.21588262944194e-05
-2.69007600641768e-05
-1.58550352906488e-05
-5.53200196577558e-05
-6.37250103022684e-05
-5.42967941292075e-05
-9.22100623204902e-06
-8.2829583834597e-06
-1.2829370270746e-05
-4.89475453411761e-05
-3.77111878585561e-05
-7.12665189839106e-05
-5.06869584298619e-05
-5.84619391217502e-05
-4.94245002446118e-05
-5.43270008611802e-05
-3.22829646564367e-05
-4.49083567984074e-05
-5.44009375643688e-05
-2.98934482931163e-05
-3.35322224310753e-05
-5.36251609162275e-05
-3.92798351695911e-05
-4.69090225878403e-05
-3.91580690001363e-05
-2.99683541632042e-05
-2.3379740162302e-05
-3.20672725333696e-05
-8.64098158171362e-05
-4.34394072217797e-05
-3.46736270474874e-05
-3.62462296061005e-05
-2.83205247018031e-05
-3.57545810150439e-05
-1.79537091215703e-05
-3.61193896062568e-05
-7.01120873190531e-06
-1.49540600944121e-05
-9.42553850746518e-06
-2.2849574680648e-05
-7.83969851734489e-06
-2.2517949667485e-05
-4.44343798259545e-06
-1.22492866798616e-05
-4.98320554201978e-05
-1.96695914775065e-05
-1.14058141772987e-05
-2.51588419570068e-05
-3.23768940727687e-05
-2.75626349357113e-05
-2.87655580297553e-05
-2.52736934229313e-06
-2.11425575546626e-05
-4.58799681439212e-05
-3.05067116556752e-05
-9.88029680548142e-06
-2.00802870594551e-05
-1.42269824017398e-05
-5.20517436284535e-05
-1.35848392082649e-05
-1.23557550766067e-06
-2.87931728464356e-05
-3.16395187151725e-05
-4.01211998430662e-05
-1.96980858096161e-05
-3.73139257437808e-05
-9.15076915562219e-06
-1.13115158640695e-05
-3.64542808146998e-05
-1.58822529759747e-05
-3.2057747740072e-05
-2.31539442001707e-06
-3.49879538339047e-05
-8.52544470557803e-06
-4.01828438660265e-05
-3.97766679742584e-05
-4.69241325771141e-05
-2.50017894707948e-05
-2.38077192138747e-05
-4.95988493421924e-05
-2.6586313952951e-05
-3.56582579160063e-05
-1.70578015340269e-05
-2.09081690082614e-05
-1.99430612227898e-05
-2.97594791590483e-05
1.37420651152221e-05
-3.69639885048933e-05
-3.36984371286742e-05
-2.49325194079452e-05
-3.24478806987475e-05
-3.1230949924903e-05
-2.02169552111438e-05
-1.99074458059794e-05
-4.7008080262768e-05
-3.95621533970898e-05
-4.95384537515535e-05
-6.04104676073902e-05
-5.69192838839432e-05
-1.03676177108097e-05
-3.74121112845127e-05
-3.69610490883052e-06
-3.32282315888864e-05
-5.49353228014146e-05
-3.35299422648104e-05
-2.65232620207952e-05
-1.75296127570715e-05
-5.2656856726238e-05
-4.7711765376538e-06
-1.98053555148994e-05
-3.47538278779534e-05
1.21147595092934e-05
-4.39845679359386e-05
-2.41264589321349e-05
-2.403361457829e-05
-1.74334375692577e-05
-3.63106258337293e-05
-1.81359039209088e-05
-3.15330025615841e-05
-3.92907081068734e-05
-3.62637697777752e-05
-5.71720570398994e-05
-4.03261930615523e-06
-5.05627011216617e-05
-4.20906944782992e-05
-4.16971991783104e-05
-2.72201153610407e-05
-4.13273090266019e-05
-4.0869134804041e-05
-4.34130284116696e-05
-2.92845087234567e-05
-2.29390309954157e-05
-1.30672019553925e-05
-6.59087780119775e-05
-3.72480499453e-05
-4.60959777691332e-05
-3.04430193623452e-05
-7.22927880407727e-05
-8.28002098236369e-06
-3.99893049074246e-05
-3.35943927748092e-05
-3.06242638052648e-05
-4.87750178010114e-05
-2.62364167653427e-05
-3.44424735351724e-05
-1.30927065020724e-05
-3.0998525343753e-05
-5.20656898155531e-05
-2.62643783359711e-05
-2.38599362021406e-05
-6.16612531426617e-05
-3.91327898102176e-05
-2.89642877578243e-05
-2.5879382665628e-05
-3.41520597693152e-05
-2.24353135103665e-05
-3.84172765143216e-05
-2.62557326650037e-05
-1.19686502076366e-05
-4.78019843540481e-05
-3.55918571583212e-05
-3.47996568751702e-05
-1.56133372741131e-05
-8.08637091828444e-06
-5.52947185775925e-05
-2.58894014634799e-05
-7.75911977800947e-06
-3.20701808981388e-05
-1.72701665916759e-05
-2.15040494755207e-05
-1.59683523322588e-05
-1.41476517337122e-05
-4.8386450111494e-05
-2.22797788406737e-05
-1.35518888725798e-05
-2.75999379583577e-05
-6.88449277236026e-05
-2.81835068716697e-05
-2.94252980562615e-05
1.75701020445962e-06
-2.7879329443915e-05
-3.10345627031914e-05
-2.2070146619217e-05
-2.72659333508251e-05
-4.99708544217659e-05
-6.25244947988168e-05
-1.49954461070854e-05
-3.56148468820285e-05
-2.9516127069299e-05
-3.46088407534877e-05
-5.29322190884096e-05
-1.98941523837025e-05
-2.83774865492089e-05
-1.01977131464404e-05
-4.38387145173278e-05
-4.41806428956011e-05
-4.03551336884175e-06
-9.03016032084701e-06
-1.34875961365688e-05
-1.93486769118107e-05
1.09246661498092e-06
-4.29637303889534e-05
-3.77469149139163e-05
-1.82656130887942e-05
-1.80178181710338e-05
-2.34411897955382e-05
-2.96534165053266e-05
-1.70974328033177e-05
-1.77555531642646e-05
-5.03034583635817e-05
-2.48615156552659e-05
-4.19278766763742e-05
-2.05500959186499e-05
-1.72249629485047e-05
-2.00515084184627e-05
-1.09077826241844e-05
-2.51633895420862e-05
-9.98346193482432e-06
-3.78125294838926e-05
-3.87210559157686e-05
2.47152521490988e-07
-1.59552926823235e-05
-1.51205220166453e-05
-1.18039651902059e-05
-2.7090031948085e-05
-6.52851467385156e-05
1.87077590843473e-07
-2.05621247215518e-05
-7.31929421373129e-06
-4.98982034787952e-05
-3.79206683819631e-05
-5.10918596961441e-05
-8.87160196876856e-06
-4.27917615396957e-05
-3.81909400853298e-05
-1.85929396703825e-05
-4.37278163484976e-05
-4.11814038532421e-05
-5.21628495846765e-05
-3.0460967835402e-05
-1.48016073009325e-05
2.30484028189718e-06
-9.71334335769531e-06
-3.55394186582027e-05
-6.21059273075329e-05
-2.72307988403641e-05
-2.16062457476506e-05
-2.3825076000451e-05
-1.17652617058862e-05
-2.85629929420141e-05
-3.22748328509963e-05
-1.68644910216051e-05
-3.48792115528319e-05
-2.27771762369626e-05
-2.41578269793505e-05
-2.87580459584998e-05
-3.38748588399501e-05
-5.01108318958026e-05
-3.02675000975758e-05
-4.96138555326471e-05
-4.97842311397209e-05
-1.31152288640644e-05
-2.06390548626478e-05
-2.82652463411723e-05
-6.00445817130487e-05
-6.00745837215661e-05
-4.7787409604901e-05
-2.99187096767593e-05
-2.92424348723753e-05
-3.4377773262611e-05
-3.43609648130076e-05
-4.88766111340175e-05
-2.5612986301447e-05
-1.91947146004095e-05
-1.68821167427915e-05
-2.06131570825489e-05
3.49884131171767e-06
-1.52378549151764e-05
-4.64283688913831e-05
-3.93324054640105e-05
-2.23534037574806e-05
1.72827005154874e-06
-7.79694750106688e-05
-3.1683318622402e-05
-4.23498070118451e-05
-5.27833216563055e-05
-4.91805547507717e-05
-2.42196871401491e-05
-1.74945395506418e-05
-3.23396103893376e-05
-1.87178492235947e-05
-1.59060337085737e-05
-6.19596870916489e-06
-2.50575876710614e-05
-2.21044351508019e-05
-1.84968039801272e-05
-4.83521429078272e-05
-3.4770940716643e-05
-1.08152962298676e-05
-3.96279473956084e-05
-3.69191822897619e-05
-1.29254993702498e-05
-8.63888345383626e-06
-1.94623662203763e-05
-3.9524358684598e-05
-4.53502084956634e-05
-3.27651304738273e-05
-2.38346389202172e-05
-3.15589477265987e-05
-1.8901213818877e-05
-9.2163214885958e-06
-1.53280898398829e-06
-3.26933055943774e-05
-3.94683924340713e-05
-4.59182911607393e-06
-4.35480999078776e-05
-2.52564583284754e-05
-1.12752860611317e-05
-3.88734003140703e-05
-1.54551672609357e-05
-1.50807830096118e-05
-4.55374005304136e-05
-1.16388292484603e-05
-4.97533471934215e-05
-5.9138744097099e-05
-1.26610127827112e-05
-3.77507700687992e-05
-4.31703228069757e-05
-3.90009594518215e-05
-2.27862061419999e-05
-4.74743726396881e-06
-6.95025628077001e-06
-3.27851861136193e-05
-1.49706130311123e-05
-3.3796114203248e-05
-9.74959720310682e-06
-1.42813933562008e-06
-4.88137914320092e-06
-2.29367664567898e-05
-1.49167492634355e-05
-2.06384840786407e-05
-1.82267896181043e-05
-1.8206237170168e-05
-3.45784434139372e-05
-1.88755984410881e-07
4.13289620602219e-06
-1.97454956426161e-05
-3.93727016862252e-05
-2.45504799776118e-05
-3.60481546991832e-05
-1.83216750895321e-05
-3.35583789067447e-05
-3.12404891508894e-05
-6.9450490355687e-05
-1.56842577804967e-05
-3.80457244829265e-05
-4.61586910175836e-05
-2.37256804591135e-05
-2.87207269954207e-05
-3.19107701069203e-05
1.76000172158342e-06
-3.318887045869e-05
-3.48896007281822e-05
-5.87354417679615e-05
-1.67108917098229e-05
-3.43080312219163e-05
-3.94339389255e-05
-6.5401015245554e-05
-3.50286722149528e-05
-4.42749183587696e-05
-2.67124157935099e-05
-5.30745496528833e-05
-5.04115835610499e-05
-2.32978741543745e-05
-3.72469966908486e-05
-2.83072080138081e-05
-8.17803706405535e-07
-4.29108282379743e-05
-7.37334994129748e-06
-1.00015137097935e-05
-2.72013889020055e-05
1.19417381713242e-05
-3.61108337691079e-05
-1.31005689351533e-05
-1.68836062243637e-05
-3.83880050249748e-05
-1.42525254839299e-05
-4.00942499310443e-05
-2.43265561769131e-05
-3.97025001749964e-05
-2.29964699824722e-06
-4.67343371581059e-05
-2.87096902591576e-05
-3.96383772579072e-05
-4.62711631593099e-05
-3.4382412269625e-05
-3.20762025975682e-05
-1.06850001516787e-05
-1.7463205932902e-05
-7.36501938496809e-06
-3.12716019572581e-05
-4.04948957762158e-05
-2.42781217076873e-05
-1.81013273486768e-05
-1.42693601282803e-05
-2.00883976819954e-05
-3.14544470054947e-05
-5.29791552366439e-05
-1.40897503140494e-05
-5.02676802513621e-06
-2.22516485111115e-05
9.2354644952552e-06
-5.75622979439278e-06
-1.6197266343756e-06
-3.77352575824635e-05
-4.29975387467343e-05
-4.69063996693186e-05
-5.18495167989485e-05
-2.64310923568125e-05
-1.77363634534919e-05
-1.87560789994016e-05
-4.57139448294834e-05
-2.92996259765731e-05
-4.48932304646672e-05
-1.09930374646118e-05
-2.44684666509569e-05
-4.55903773811518e-05
-3.41586013809641e-05
5.41605598836473e-06
-4.27670051688834e-05
-3.17504441991737e-05
-3.44529080037591e-05
-4.92170767056336e-05
-1.91324520646507e-05
-3.47920270195518e-05
-2.84330554123168e-05
-3.00566951357945e-05
-2.84309194378191e-05
-3.84837918883967e-05
-6.40869731272824e-05
-2.17563534843592e-05
-1.35998436009486e-05
-2.57031247894059e-05
-1.78528013924996e-05
-2.84913725384687e-05
-3.99066071887795e-05
-2.72533653095727e-05
-3.46975959915331e-05
-1.91341257170246e-05
-5.39813635045327e-05
-2.05034818513827e-05
-2.76175367572849e-05
-1.82425769459089e-05
-1.19149624847432e-05
-5.12628526698098e-05
9.12880963824203e-07
-9.99213058902706e-06
-1.58359026228318e-05
-3.9750313116444e-05
-2.39860024941589e-05
-1.24812207084887e-05
-1.02087617137676e-05
-3.97148310843163e-05
-1.04160443678829e-05
-3.13641464199098e-05
-2.61577682697118e-05
-3.40000585392042e-05
-2.69527575863775e-05
-4.32827078666886e-05
3.39760600823723e-06
-2.38906058820241e-05
-5.32588357960085e-05
-1.8731132130268e-05
-2.02631500266776e-05
-4.79481141847156e-05
-4.73330770834136e-05
-3.13099150378482e-05
-2.95889961822576e-05
-1.27442810932331e-06
-2.03132051030283e-05
-1.23521734844975e-05
-4.34606565304714e-05
-8.58352908121859e-06
-1.13333060411586e-05
-1.72577371566641e-05
-9.21979091062719e-06
-4.03829911561195e-05
-1.26973965314412e-05
-3.70193079244452e-05
-1.63628070459964e-05
-2.44957539986341e-05
-1.12751471570197e-05
-3.66096664117894e-05
-4.50000525650357e-05
-5.29048755975092e-05
-2.0787899185263e-05
-3.34652572611135e-05
-1.88637815565693e-05
-1.8373228506466e-05
-4.79351647984027e-05
-1.56786588513162e-05
-2.773209979469e-05
-4.3379626555817e-05
-5.17629891482571e-05
-4.19258266501991e-05
-3.2688716097462e-06
-1.93001072084194e-05
-2.33914268048138e-05
6.88451115889069e-06
-3.41088469199037e-05
-2.30314864187983e-05
-4.52955639825347e-05
-4.87138062936195e-05
-6.95581271564112e-05
8.17153235338356e-06
-3.47308441272587e-05
-4.04123083089551e-05
-5.03945730700363e-05
-5.36730806089329e-05
-6.13255524993458e-05
-3.00995065127728e-05
-5.65294914647151e-05
-2.55064957527123e-05
-2.81527010739797e-05
-2.37371572590969e-05
-6.96587070842551e-05
-2.7667237040685e-05
-2.07785361244947e-05
-7.48794950793056e-06
-2.01197621448958e-05
-2.2848762410411e-05
3.86562806476775e-06
-2.79746098166117e-05
-7.82234138320987e-06
1.86672468584618e-05
-3.17740952299927e-05
-4.45132965584712e-05
-4.01690575128324e-05
-3.51897606810355e-05
-3.53069870943398e-05
-1.94030574785242e-05
-4.42152313321057e-05
-5.24663992801797e-05
-1.93180556348659e-05
1.00339259163861e-05
-1.87012219255421e-05
-4.60925919156764e-05
-2.32843996966723e-05
-5.07856869718697e-05
1.045272371261e-05
-2.66293566979383e-05
-3.89308009279549e-05
-4.08758814782684e-05
-2.8799238090381e-05
-2.82339796234368e-05
-2.26965412076206e-05
-1.31811160486372e-05
-3.42959889958471e-05
-3.63984626235216e-05
-1.33976395011389e-05
-2.87467475945599e-05
-5.13406844283827e-05
-3.28778992985461e-05
-2.04252797225611e-05
-5.64879145528783e-05
-5.30374689972164e-05
-1.0783019843669e-05
-5.11632927972741e-05
-2.12890998539398e-05
-2.5641181937111e-05
-2.29081051764055e-05
-4.52181908656389e-05
-2.02690778184122e-06
-2.43291727364574e-05
-3.0562495037241e-06
-2.07539490017755e-05
-2.30010142799975e-05
-2.0309688206723e-05
-1.23021199040431e-05
-5.92588869467584e-05
-1.9779659255419e-05
-1.5586144043862e-05
-7.6680493721569e-06
-3.63219871830721e-05
-1.74982576143375e-05
-2.32446688948503e-05
-2.8269947010212e-05
-2.53476619717217e-05
-3.5403536662785e-05
-3.09797719586067e-05
-2.49652516687069e-05
-5.47558401735454e-05
-2.17821129545183e-05
-2.67891334958003e-05
-4.60661618872409e-05
-4.48384295437149e-05
-5.00881377609885e-05
-9.8008047159148e-06
-5.26363553953206e-05
-2.70237871334946e-05
-4.57698193458599e-05
-3.58061471304928e-06
-4.77370425942227e-05
-2.41410141767282e-05
-2.12498533685844e-05
-6.59753758887114e-06
-4.56936700601378e-05
5.35413832161047e-06
-3.81967843018351e-05
-2.24305738849917e-05
-2.89994101249681e-05
-1.46350157953374e-05
-2.91348473179513e-05
-5.09854394310833e-05
-6.13048788027278e-05
7.0721993058195e-06
-1.35701384350426e-05
-2.95306407461745e-05
-5.497334718194e-05
-4.70603333471279e-06
-6.48207016698749e-06
-4.28450516825733e-05
-2.48431871464756e-05
-3.19586007953603e-05
-5.12875575111762e-05
-3.50557707972119e-05
-3.61961764910446e-05
-2.61093942457805e-05
-6.43643672556311e-05
-3.15678708934801e-05
-2.61457309075197e-05
-2.68562381834867e-05
-2.76868606547196e-05
-4.82721574712117e-05
-5.71797158045278e-05
-4.5343665870439e-05
-8.00270775287897e-05
-3.35070387968397e-05
-2.213776772806e-05
-4.15982999945542e-05
-2.55056766048133e-05
-2.47990230059712e-05
-2.15196148881884e-05
-3.09360787563683e-05
-2.60767328365613e-05
-2.26092419404362e-05
-5.13326346395786e-05
-1.89133124212846e-05
-4.33637988704135e-05
-4.35146853577351e-05
-1.28189041642252e-05
-3.48153259907897e-05
-3.03890146083981e-05
-5.73059505447353e-05
-3.27693591166448e-05
-2.03980544768596e-06
-4.05702933831646e-05
-3.14874431686897e-05
-2.48985116376725e-05
-3.42652394934823e-05
-2.47874890595249e-05
-2.71911384800415e-05
-4.42768094724041e-05
-3.97037263181153e-06
-9.98877455087601e-06
-3.7052954468394e-05
-3.13232753224439e-05
-5.3941939580891e-05
-3.51778568017645e-05
-5.33942954490625e-06
-2.48456098912507e-05
-2.12920227057021e-05
-3.20670259975142e-05
-3.23461989975743e-05
-1.93246863625383e-05
-7.4899633341486e-05
-4.40342266775884e-05
-8.03756224275811e-06
-1.63123731790871e-05
-5.83614999245114e-05
-3.64281862060542e-05
-1.14989323222967e-05
-4.8515428774565e-05
-3.95289433026175e-05
-4.65653694520256e-05
-3.02861137987436e-05
-4.99235754510527e-05
-4.16969193911744e-05
-4.72796967937013e-05
-3.72677864596138e-05
-1.89033762500922e-06
-1.15552030079464e-05
-3.00490512290557e-05
-2.35073235188896e-05
-8.24074078969394e-06
-1.27976147275891e-05
-3.86798520690477e-05
-5.1245649558779e-05
-3.91225831138089e-05
-3.14711309307715e-05
-3.00903788500967e-05
1.82223900462671e-06
-6.357761346971e-06
-2.04652257952122e-05
-4.2392222355007e-05
-4.38368676281147e-05
-2.96072353245667e-05
-2.77859562504878e-05
-2.42006481639066e-05
-2.59606120595552e-05
-3.85239371071141e-05
-1.78948107396452e-05
-2.55726700108652e-05
-2.27209771001809e-05
-3.42061051195381e-05
-5.78996726145319e-05
-7.89026050756172e-05
-1.30256786308348e-05
-6.68176895741981e-05
-1.30654920645451e-05
-3.02464894922364e-05
-2.41635117941229e-05
-6.82873998156659e-06
-3.90660596007076e-05
-3.12202020678978e-05
-1.88591665729393e-05
-2.87882917795101e-05
-3.51362717926816e-05
-2.34606125269534e-05
-6.07707742276671e-05
-1.61619503736274e-05
-7.01382350293007e-05
-2.87831670777626e-05
-5.05805247242753e-06
-2.28897645940061e-05
-3.0210385417563e-06
-9.22632870494166e-06
-3.42844317520664e-05
3.27456715263544e-06
-5.7310472241893e-05
-1.16413020074157e-05
-1.97979117771431e-05
-4.40558963405121e-05
-1.83544652240103e-05
-4.93318495944779e-05
-3.49310326547135e-05
4.9552027573162e-06
-4.14033896760327e-05
-2.90894507821684e-05
-3.96120598360139e-05
-3.26028062695278e-06
-2.77151740333053e-05
-5.11537537764841e-05
-1.64445575553469e-05
-3.57943912068312e-05
-5.89656907869068e-05
-6.64030726312214e-05
-5.53321123118135e-05
-5.61875805537551e-05
-2.96172600330288e-05
-4.10519183360974e-05
-1.86999853119676e-05
-2.75364285270809e-05
-2.84972155818607e-05
-4.3906119354838e-05
-3.11397061467875e-05
-1.79590135327902e-05
-4.49096978525777e-05
-1.96577677368489e-05
-1.11870666678013e-05
-3.77773087375705e-05
-3.784580403984e-05
-4.08235377257688e-05
-3.3321380649859e-05
-3.60169988067404e-05
-4.44685427288446e-05
-4.1906346523003e-05
-1.62581309302257e-06
-1.9990781028588e-05
-4.72965008429006e-05
-2.16968870498944e-05
-3.68952103630757e-05
-4.00258044255119e-05
-3.1356822917933e-05
-4.57318649031868e-05
-4.69062887989454e-05
-4.47841024303127e-05
-3.35390248037444e-05
-3.27262645597e-05
-3.32835927162075e-05
-2.79727029100337e-05
-2.55286360017354e-05
-5.29257587902603e-05
-3.24823849386302e-05
-1.86641854928827e-05
-4.43254465698447e-05
-5.12977285881603e-05
-2.11750181308737e-05
-3.37727604929635e-05
-3.68299883107889e-05
-1.65213608210966e-05
-4.4079169921519e-05
-1.78450690884393e-05
-5.15258919512019e-05
-5.4216130958234e-06
-1.52220998675075e-05
-2.04051752161878e-05
-3.83052384395231e-05
-1.41351122816917e-06
-6.30326424708455e-05
-2.55137743288516e-05
-3.72487364302416e-05
-3.56571124329205e-05
-2.341264979822e-05
-3.81071339642126e-05
-2.52207153483718e-05
-2.55782149493297e-05
-2.20970862617419e-05
-5.67253439241939e-05
-2.02927920676377e-05
-4.15853505831995e-05
-4.03149718502604e-05
-1.73564884327063e-05
-4.54032921131785e-05
-3.40715281304883e-05
-5.72160431890737e-05
-3.55095427906744e-05
-1.75033747202055e-05
-9.5133570537687e-06
-2.65204718188939e-05
-2.46744036077284e-05
-2.94046273819962e-05
-4.94095283220734e-05
-6.027238224793e-05
-2.13792099687723e-05
-6.18534132640536e-05
-5.58614831953148e-05
-4.0770107952894e-05
-1.44998008311119e-05
-4.39073071425049e-05
-3.26954348597359e-05
-9.2954422954154e-06
-3.19568830969118e-06
-1.95092682406496e-05
-3.35827736481811e-05
-4.65315909285839e-05
-5.7379381616999e-05
-2.56676790785479e-05
-2.87280205971693e-05
-1.96423728390933e-05
-2.20947989019948e-05
-1.16895682308717e-05
-4.06118547516613e-05
-2.00252438811092e-05
-2.56331715000746e-05
-1.60684630730706e-05
-3.28974328299711e-05
-1.98748329647354e-05
-1.56798958820426e-05
-8.14524914123984e-06
-6.07863539989434e-05
-5.91137333260582e-05
-1.58105031377509e-05
-4.7931375759901e-05
-1.33923401802885e-05
-2.24311817098642e-05
-4.09870829234542e-05
-2.28339694543012e-05
-3.89839505794403e-05
-8.88223728190935e-06
-3.95688987184035e-05
-1.88691162793156e-05
-3.18986935132037e-05
-2.45998163921862e-05
-1.70188105346381e-05
-3.24702370829637e-05
1.26653464730993e-06
-1.46707863870193e-05
-1.42055415350485e-05
1.96106301048791e-06
-7.06784646453484e-06
-1.04802045360433e-05
-4.40703461920227e-05
-1.66092974440938e-05
-1.43427976203616e-05
-3.48132408902295e-05
-2.21046462837673e-05
-1.38535924874493e-05
4.00087537087756e-06
-5.83894491499253e-05
-4.5109397164302e-05
-3.9524034183353e-05
-3.85393695315367e-05
-3.27371016963061e-05
-3.15347013074253e-05
-4.2080412368542e-05
-1.72711173210759e-05
-3.59842995374816e-05
-4.59944649867464e-05
-2.94684321996024e-05
-2.23242661823038e-05
-5.79783561589743e-05
-3.58551447692654e-05
-1.75556686113813e-05
-2.38781269967457e-05
-2.0048434257477e-05
-1.44085386965894e-05
-2.94023218431452e-05
6.5408224902387e-06
-3.50324165176519e-05
-4.40355095240494e-05
-4.41842258321198e-05
4.70067374731945e-06
-4.25129693667044e-05
-3.22483829479858e-05
-1.56919307396695e-05
-7.19877584961719e-06
-2.32161895452579e-05
-5.45480532185182e-05
-4.00029404939996e-05
-2.4472108500361e-05
-2.26889065560833e-05
-1.48262760456488e-05
-2.54672698761556e-05
-2.29007550566609e-05
-4.04333044912547e-05
-6.45858462644709e-06
-1.46926074038667e-05
-4.45045512447714e-05
-3.39591826890692e-05
-2.46723231919867e-05
-2.57073792319884e-05
-1.24279570396519e-05
-2.02499542806988e-05
-4.56109791751415e-05
-3.11128307159093e-05
-5.28087852152483e-05
-6.61652712160723e-05
-3.01125135874753e-05
-4.62187005872769e-06
-2.16268311847616e-05
-3.93400853740569e-05
-2.41455954526992e-05
-3.44903736179997e-05
-3.63759007330693e-05
-1.81937426733896e-05
-2.36994568861599e-06
-2.47370835774154e-05
-5.66219901352554e-05
-3.89476948130616e-05
-2.79334433782737e-05
-4.29976142325214e-05
-2.47375197266672e-05
-8.94074123717105e-06
-1.26995416304575e-05
-8.1624330788993e-06
-1.02675781594035e-05
-3.96844311312247e-05
-1.28144324370201e-05
-2.86414983459265e-05
-3.5405590530081e-05
-2.44145595517894e-05
-2.71938264517872e-05
1.01913607891072e-05
-1.75097596641018e-05
-4.02218910730026e-05
-2.96085490781778e-05
-2.59193994523341e-05
-1.06980720595645e-05
-3.11853424588766e-05
-2.68297684891366e-05
-2.0085145230579e-05
-1.35030632277577e-05
-4.10075548883325e-05
-2.34278559514807e-05
-6.7695552738532e-05
-6.60678125322809e-06
-9.35788534971851e-06
-3.29866826531391e-05
-3.12063815716551e-05
-5.98781868265944e-05
-3.51724656955993e-05
-2.5317782291915e-05
-2.66946021342103e-05
-2.77671086960329e-05
-3.91701264658502e-05
-3.48445451551977e-05
-3.39823603703212e-05
-3.97657633309083e-05
-2.70023539375168e-05
-2.14795071350683e-05
-2.0330050419736e-05
-3.40279819679322e-05
-3.46813119920196e-05
-2.90424291854819e-05
-2.27179943247735e-05
-3.38701533183765e-05
-5.61943679712823e-05
-4.32688658309555e-05
-8.93266005237265e-06
-2.52056510295069e-05
-5.05337789630025e-05
-3.85541317355121e-05
-6.21408809391953e-06
-1.45048180509997e-05
-6.39044139114215e-06
-2.76496720374699e-05
-9.17424582303931e-06
-4.092676376695e-05
-2.14669003547117e-05
-2.38402740236299e-05
-3.22561415129361e-05
-4.01638069772375e-05
-4.86257420072549e-05
-2.88734414406074e-05
-3.55481710479992e-05
-3.21439037773834e-05
-2.52254461536904e-05
-3.84217087479142e-05
-4.41727395693921e-06
-5.39084950456545e-06
-3.63486682719721e-05
-3.85306629663699e-05
-3.25542138439933e-05
-3.48779714255718e-05
-3.15222571788776e-05
-8.39235811651432e-06
-1.05804898087998e-05
-4.54336499979038e-05
-2.7212043866657e-05
-2.75035965180072e-05
-3.14163275921484e-05
-1.89481630899139e-05
-1.58620411934426e-05
-6.1240594680832e-06
-2.21175367291687e-05
-3.86301462194149e-05
-2.20044292525313e-05
-1.91132184294243e-05
2.06459027615266e-05
-4.62010171418905e-05
-1.91902443224804e-05
1.5218199628027e-05
-4.46155044311178e-05
-3.36996240233699e-05
6.4455734250282e-06
-2.40315647550481e-05
-2.25901084058943e-05
-2.6807538959454e-05
-4.2032459573935e-05
-5.51924803115492e-06
-5.23467387946198e-05
-3.29225028954989e-05
-2.82977630481244e-05
2.74865174829746e-06
-2.47607976712557e-05
-6.44089014189881e-05
-1.83132285719875e-05
-3.72764914864901e-05
6.44067328181431e-07
-4.60688693080947e-05
-3.54459037606356e-05
-2.97519794752611e-05
-4.30822246000577e-05
-4.63134595209942e-05
-2.4652004954414e-05
-2.3898953015024e-05
5.345500805708e-07
-4.4537752513146e-05
-4.33146142758547e-05
-5.93407992867892e-05
-3.06551687036953e-05
-3.07624005012607e-06
-5.45673516857743e-05
-2.40946393432509e-05
-4.6738995689948e-05
-3.45786085134201e-05
-3.38885646069037e-05
-8.38665303424891e-05
-3.03862077672973e-05
-3.42884608763688e-05
-6.06019742476272e-06
-1.22412043287554e-05
-4.38131632897255e-05
-2.29054843023473e-05
-4.56996039076346e-05
-4.31758530797307e-05
-3.79966248812287e-05
2.91602990829473e-07
-4.15321869368125e-05
-2.71124814884994e-05
-4.22555182591276e-05
-1.68092051926326e-05
-1.56030573854789e-05
-3.62286605452787e-05
-4.33544552215766e-05
-6.79874638548761e-06
-1.26287338426611e-05
4.79147567823582e-06
-3.12682860004862e-05
-2.89497140954629e-05
-2.85334443038268e-05
-2.0581158764507e-05
-2.4183255438945e-05
-2.06797863947731e-05
-3.52167674078804e-05
-1.72640400216718e-05
-3.84495987574039e-05
-1.83336539323145e-06
-1.20657347439653e-05
-2.01728039744212e-05
-4.25473401370459e-05
-1.756864132153e-05
-7.23571825857987e-05
-2.15023761396802e-05
-2.12414552682208e-05
-2.23246379857425e-05
-6.16568688717829e-05
-1.02491465267982e-05
-3.32169063939279e-06
-4.3828268505999e-05
-5.68859232487956e-05
-1.85597563883809e-05
-2.50070227467532e-05
-2.06799824514467e-05
-1.52202315540595e-05
-2.60117220429875e-05
-1.46157526424715e-05
-2.15183770701254e-05
-1.78550404448936e-05
-2.96826728099565e-05
-1.51240684373193e-05
-3.21469202866369e-05
-2.840165058388e-05
-2.43398857568108e-05
-2.23508063550833e-05
-2.94420093570455e-05
-3.70180889556191e-05
-4.38698722408229e-05
-4.0844468274248e-05
-1.28539293315914e-05
-5.63249439960292e-05
-4.948892056212e-06
-3.46299706241407e-05
-2.44924575680503e-05
-3.34031482229187e-05
-1.18745446959987e-05
-8.44217471433257e-06
-5.5185032991944e-05
1.84659484516498e-06
-2.73870577432025e-05
-3.85558120986307e-05
-2.41193356856354e-05
-2.67780764327123e-05
-1.27525515097909e-05
-4.00236522910166e-05
-4.81915158541788e-05
-4.63324969889584e-05
-1.93151041193591e-05
-9.80169465006976e-06
-3.45726474104759e-05
-2.23628306365168e-05
-3.90107677879636e-05
-2.56821136769732e-05
-2.28529040332542e-05
-2.22685534641188e-05
-5.50172665114009e-05
-2.25713752425365e-05
-3.8569442092777e-05
7.69651826829694e-06
-4.57066338960578e-05
-2.53192922472178e-05
-3.89432895349425e-05
-4.13110628335999e-05
-3.16802381785483e-05
-2.23146789514947e-05
-5.42181105675632e-05
-5.93289345448404e-05
-3.22539784507145e-05
-2.75619738974328e-05
-1.36375440769467e-06
-2.4554812320834e-05
-3.73626806399779e-05
-8.40908305956863e-05
-4.53935619492448e-05
-1.48549049902188e-05
-2.89709736001778e-05
-2.20657063912978e-05
1.97092167678424e-05
-2.71265034832496e-05
-5.4814972075137e-06
-1.68434204638215e-05
-2.97189930931947e-05
-5.29251356810804e-07
-2.81695781356388e-05
-5.25480830823603e-05
-4.13185099473137e-05
-5.13606684369024e-05
-3.83716569791675e-05
-2.68260422746986e-05
-4.00977421318192e-05
-4.14889265261499e-05
-3.61413145355763e-05
-1.62318533255933e-05
-1.36472104347584e-05
-3.81215635056645e-05
-6.99879174468646e-05
-1.26194750992072e-05
-8.72416864399784e-06
-3.49570403159049e-05
-1.50386891269381e-05
-2.90829295070319e-05
-1.18140941173175e-05
-3.6713905113349e-05
-2.47184642398818e-05
-4.33441134697789e-05
-5.0927017429377e-05
-9.02528699200988e-06
-2.07017558120601e-05
-3.04138117822606e-05
-3.91707993965242e-05
-2.53842532455627e-05
-3.60414821377336e-05
-1.67360532835262e-05
-2.47532332098226e-05
-2.10011414335351e-05
-7.59720282299168e-06
-9.96407392268514e-06
-5.64790933908509e-05
-4.53120194057451e-05
-4.41881678962089e-05
-6.774037300519e-05
-1.44109725605112e-05
-2.52879499378541e-05
-2.9085953922924e-05
-5.16252634895358e-05
-3.70498722201482e-05
-4.06323138231157e-05
-2.61314824291213e-05
-4.28434773434266e-05
-1.42977802902384e-05
-3.43179301304849e-05
-2.35112303517834e-05
-6.04914470935959e-05
-4.89406499551474e-05
-1.08852836952361e-05
-4.08671165018736e-05
-3.38361992098084e-05
-4.84269112761891e-05
-4.72020898042136e-05
-3.17367500696437e-05
-2.88487562420154e-05
-3.02638376686954e-05
-3.2666931267539e-05
-3.80678756557671e-05
-3.20315132255789e-05
-2.71177950369616e-05
-1.64207512494817e-05
-3.24769727109454e-05
-2.79556309572324e-05
-1.40998514453456e-05
-3.16532405559226e-05
7.97022068569239e-06
-1.18527026052141e-05
-2.90912290652772e-05
-5.55519939382267e-05
-2.0506196020092e-05
-2.98535612478418e-05
-5.91407946858063e-05
-2.20583771499368e-05
-1.15426039612876e-05
-3.12111380237082e-05
-9.62854091966953e-06
-2.62207272507449e-05
-4.29933516738394e-05
-2.73920965200506e-05
-2.96380784930375e-05
-2.30449613514094e-05
-4.70763272376992e-05
-5.22133416436174e-05
-6.85098996506929e-06
-2.1637244327148e-05
-3.95567033960075e-05
-3.78338515706448e-05
-3.89065388696292e-05
-3.94548241404454e-05
-1.5850743150027e-05
-3.74403877792987e-05
-4.67036614681142e-05
-4.2959692211011e-05
-1.29022518679677e-05
4.01177730699452e-06
-3.86079624648426e-05
-6.75530734942519e-06
-2.51490270602732e-05
-4.61573579975784e-05
-2.45996148351307e-05
-4.26310572397341e-05
-1.85366957558546e-05
-3.98828519375178e-05
-9.76123228506517e-06
-2.62745800435052e-05
-3.03014086023529e-05
-1.76956174403959e-05
-4.81651446664539e-05
-6.45656984247572e-05
-1.63230158791937e-05
-2.8650999886018e-05
-1.54674511095084e-05
-7.15007531040831e-05
-3.59776675505751e-05
-2.45256425569206e-05
-1.14871870709718e-05
-6.17187135688888e-05
-4.2075970311447e-05
-1.7875936376275e-05
-4.6656149058529e-05
-2.3350269949783e-05
-7.75903856108715e-06
-1.91908158338183e-05
-1.92086849712627e-05
-2.83026036413917e-05
-7.99603228707927e-06
-3.33661366848961e-05
-5.12818927346295e-05
-2.32713992960919e-05
-1.49530648321223e-05
-2.70784833643942e-05
-4.56272553452239e-05
-2.62028963154927e-05
-1.36465637765253e-05
-3.79331758651095e-05
-3.53460682771741e-06
-4.40825486218118e-05
-1.79776210960329e-05
-1.74459326004605e-05
-2.47449332415839e-05
-4.29898850556504e-05
-4.33937311038099e-05
-2.52793869772407e-05
-2.13828435884576e-05
-3.96886089161781e-05
-4.18920736486489e-05
-4.7849513975995e-05
-3.27111461352017e-05
-2.56312602049055e-05
-3.69992304047789e-05
-2.23303738769362e-05
-3.32083178125417e-05
-3.38373192797075e-05
-1.73737868280571e-05
-2.23924018325826e-05
-4.79715979383384e-05
-1.85888048245582e-05
-1.44389594255181e-05
-2.93453566526733e-05
-3.34733557089713e-05
-2.22826183807894e-05
-3.57957548786102e-05
-7.65415758588632e-09
-3.47131969736284e-05
5.56212414416782e-06
-6.92991765831798e-05
-2.48376121145725e-05
-2.27459553831659e-05
-2.07324072653544e-05
-3.06369839093057e-05
-2.85763864808948e-05
-5.76687497746196e-05
-3.35215064556351e-05
-7.23413529625889e-06
-4.81539087574144e-05
-3.2277750112055e-05
-6.40980940386397e-06
-1.76689493049868e-05
-2.78948142005297e-05
-3.16888138066451e-05
-2.62233328736722e-05
-4.05073597251527e-05
-3.82521232514873e-05
-4.67704768966059e-05
-9.34069544619208e-06
-8.58322727934616e-05
-1.47923962047744e-05
-1.23103310416207e-05
-6.40358543894304e-05
-3.75892292640038e-05
-4.28515408497859e-05
-2.4025722954996e-05
-1.4191638348684e-05
-1.21131911861765e-05
7.92617043222276e-06
-3.28385695786503e-05
-2.93714435637556e-05
-2.08299468311934e-05
-4.19101170055909e-05
-2.52426737972678e-05
-3.03572450716603e-05
-2.4087013344145e-05
-2.7678617356798e-05
-2.19456842748791e-05
-3.8286733655729e-05
-3.13971725372689e-05
-3.15104343806014e-05
-3.46019050184511e-06
-6.90983855163089e-05
-8.8105251357048e-06
-1.37169914756883e-05
-1.61071858633818e-05
-2.32574686930017e-05
-3.47519470995304e-05
-4.69967627300434e-06
-2.2677660521767e-05
-3.38497573038197e-05
-3.29359108129553e-05
-1.65096694830031e-05
-2.10126342291937e-05
-9.5432228754992e-07
-3.87723816606816e-05
-1.97150283043575e-05
-1.62027020528112e-05
-1.77588631848187e-05
-1.23633847243285e-05
-3.97963325605851e-05
-4.52960644567637e-06
7.4514476591461e-06
1.2065301177872e-05
-2.63169821000828e-05
-2.94106981627077e-05
-2.67841052164101e-05
-9.65941172036901e-06
-4.41935740435001e-06
-3.93528457913602e-06
-5.76134736534203e-05
-1.73353249793945e-05
-3.23796777812614e-05
4.39310559793049e-06
-3.15413197882238e-05
-3.66326698799338e-05
-2.023780410447e-05
-4.18969430687527e-05
-4.94917209843325e-05
-3.66436314828784e-06
-1.77756939017516e-05
-5.21249663550077e-05
-2.77956156694228e-05
-2.40949110490279e-06
-1.0377026964224e-05
-2.71546257087026e-05
-4.66339661121796e-05
-3.89669563500928e-05
-1.66813537280399e-05
-4.89587478688534e-05
-2.22295574232784e-05
-2.26424250108654e-05
-2.59597842411531e-05
-4.48223837460823e-05
-1.49876560400686e-05
-4.03358188074982e-05
-1.39569266662041e-05
2.61906500107453e-05
-2.14582670004688e-05
-4.12542872353265e-05
-1.94799558720809e-05
-6.03785362784035e-06
-5.41781775553437e-05
-5.09703037721589e-05
-1.97171450834641e-05
-1.16789817986194e-05
-2.82232988761376e-05
-3.69771517209128e-05
-7.19774192730929e-05
-1.24508589317268e-05
-1.5948129209082e-05
-3.61474924350443e-05
-3.71240788769352e-05
-1.97917048956378e-05
-4.20656269960993e-05
-3.59026379160981e-05
-2.14895729282612e-05
-2.17340835332494e-05
-4.80959587144679e-05
-1.15777299261877e-05
-1.45424921916147e-05
-5.20566167214173e-06
-4.97998544040028e-06
-1.1258692912061e-05
-6.26015009859356e-05
-3.03216183694975e-05
-2.34106126667259e-05
-3.63614119709423e-06
-4.41668192865769e-05
-4.48846556218856e-06
-1.25152441578028e-05
-3.01546768435715e-05
-4.23565347554246e-05
-9.81378630146445e-06
-1.87907911250142e-05
-1.10760905373215e-05
2.07847161535775e-06
-3.75015150971137e-05
-3.24822718764456e-05
2.95952471603358e-06
-1.43998867561128e-05
-1.80174728304558e-05
-1.08399904615284e-05
-2.21151659145525e-05
-2.56993647609495e-05
-1.87436807454611e-05
-1.52623867234734e-05
-5.97007864362512e-06
-2.07607904929289e-05
-2.71999650242813e-05
-1.82531611857617e-05
-2.10434650528562e-05
-6.34115068686064e-05
-2.15576672710284e-05
-5.07186589248972e-05
-4.57901752216848e-06
-3.50109565668298e-05
-5.92778714834551e-06
-3.44925281478778e-05
-2.13293369506841e-05
-1.02978476525069e-05
-3.28755878339532e-05
-1.58099064806193e-05
-4.9884769295011e-05
-4.36278226042668e-05
-3.59459466054579e-05
-1.65786799459576e-06
-4.05528484026172e-05
-2.99275100363774e-05
-1.71569540568193e-05
-2.55629134610022e-05
-3.78115776516529e-05
-6.12282510167589e-05
-4.79933322660733e-05
-2.89931804662841e-05
-2.1838366798602e-05
-2.92855924610177e-05
1.7233935620725e-05
-2.21315058871205e-05
-3.61073341850243e-06
-4.72445596940427e-05
-5.47015388368134e-05
-1.6116457937601e-05
-2.31734163758146e-05
6.87138864671593e-06
-2.70618986349658e-05
-3.79399645948745e-05
-2.80487103713415e-05
-3.08681208882171e-05
-3.6318665395091e-05
-2.02608228440806e-05
-7.78317746223911e-05
-1.13987873619543e-05
-1.97417256642469e-05
-6.79499176080273e-06
-3.30420626756497e-05
-4.03255297085729e-05
-3.45569501113497e-05
2.43105561480841e-05
-2.92747313419755e-05
-1.50581251173641e-05
-6.90694924254584e-05
-4.23671910075352e-05
-2.1276426570988e-05
-3.14196106175017e-05
-4.7119094542449e-05
-5.74368169905267e-05
-2.4909458732674e-05
-4.71194648815716e-05
-4.83142537050891e-05
-1.10666201983074e-05
-3.37614146032391e-05
-4.96349560907946e-05
-2.70544322071326e-05
-1.4117354846708e-05
-1.09039190661206e-05
-4.08016079028207e-05
-1.65530915234507e-05
-3.51687630025745e-05
-2.11723711309405e-05
-3.91965797655632e-05
9.85519552981229e-07
-4.81833899961937e-05
-3.33214215823463e-05
-2.31497825687765e-05
-1.71773848401111e-05
-6.0096735990524e-05
-5.10145641480086e-05
-6.86788321733478e-05
-2.84589350375928e-05
-5.16830534990328e-05
-1.6360972719999e-05
-5.17186467898311e-05
-3.36413464524059e-05
-2.0742073678709e-05
-3.74523426405563e-05
-3.01023986054345e-05
-1.12042121535065e-05
-4.53833204656639e-05
-2.12879220573696e-05
-5.26389086842807e-05
-5.00389227478962e-05
-5.86287327107887e-05
-1.41393732595878e-05
-4.88664235719349e-05
2.03648658503758e-06
-3.9183264052034e-05
-2.37277589929877e-06
-2.63568927290868e-05
-2.5974778629683e-05
-2.97015596458759e-05
-5.83727961986871e-05
-3.9715866402269e-05
-7.96699416001675e-06
-3.11568461490397e-05
-2.09874797408073e-05
-3.32195735759368e-05
3.44155778762518e-06
-3.49847323825205e-05
-3.53451154183478e-05
-5.92741094388431e-05
-2.43795526652042e-05
-4.99764286194774e-05
-3.83235470901489e-05
-3.72970927674179e-05
-4.44971235754482e-05
-3.0448695814815e-05
-3.32007670426723e-05
-3.64314520270206e-05
-3.63786748232589e-05
-1.60567950642991e-06
-4.02897160586396e-05
-4.26011701691714e-05
-3.12480241123795e-05
-3.64788126280679e-05
-2.00086568410127e-05
-2.91989330248855e-05
-2.00800759018032e-05
-3.47354044000418e-05
-3.94415845841663e-05
-1.90805469311931e-05
-3.66784314662766e-05
-4.01330179975884e-05
-3.04069430817038e-05
-3.69382422601466e-05
-5.80538821354683e-05
-3.47748104293985e-05
-1.44913959294953e-05
-2.23770462312282e-05
-5.0388674561803e-05
-2.2328996138141e-05
-1.61642093963469e-05
-3.80034766983235e-05
-1.886942279921e-05
-3.51704996522358e-05
-3.52353779724294e-05
-2.94697188404315e-05
-4.64398938106988e-05
-2.28502972849154e-05
-3.13937410263068e-05
-4.12657089113247e-05
-1.55087965628491e-05
-4.54487561638782e-05
-8.59525569923694e-06
-2.57513052076633e-05
-3.37842736916712e-05
-1.41668379631718e-05
-2.70737770915238e-05
-2.13593678386476e-05
-3.244261566196e-05
-2.81446612719103e-05
-3.56866190880252e-05
-9.71309463771592e-06
-3.57175099165626e-05
-4.71208836356844e-05
-2.9086230324315e-05
-5.97073153648712e-05
-4.03422925403624e-05
-2.47097218835492e-05
-3.40933816091133e-05
-3.78829963999909e-05
-2.54857219716713e-05
-5.75724185748387e-05
-4.17401743098463e-05
-2.09833719441876e-05
-3.04081962181692e-05
-3.85890465522172e-05
-4.73712709223745e-05
-4.38310392814022e-05
-3.34328842780153e-05
-2.66276867446053e-05
-4.72115306581661e-05
-4.19849506104549e-05
-2.55826533256163e-05
-4.52078138967049e-05
-2.51276853270046e-05
-2.97366997181649e-05
-1.87665435955694e-05
-4.25909339460354e-05
-3.94695546549835e-05
-2.095503476801e-05
-4.99499080237411e-05
-1.49095740172287e-05
-5.07544877197442e-05
-2.54487781614655e-05
-1.73586547045951e-05
-3.14488523155717e-05
-4.43123492161238e-05
-2.94606986182193e-05
-2.40012061119106e-05
-2.08489180780193e-05
-4.657553557858e-05
-1.19652055324801e-05
-9.94333187432288e-06
-3.64689410084723e-08
-6.22611984107011e-05
-5.07648474561095e-05
-1.17548609099867e-05
-3.34968861590361e-05
-2.22020604170006e-05
-5.66591693155462e-06
-1.79815947575646e-05
-1.59564653175578e-05
-3.31561434330906e-05
-4.35158070054421e-05
-2.83891711157456e-05
-1.13106727539939e-05
-1.10929786044916e-05
-5.78590311483779e-05
-2.32329953512707e-05
-7.81450912095532e-06
-3.33178332780926e-05
-3.04198733204293e-07
-3.3411819873031e-05
-4.12571200705542e-05
-1.44956456028739e-05
-2.66009605177778e-06
-3.68244932589089e-05
-1.8293702999141e-05
-4.7927912936701e-05
-4.17863237377299e-05
-2.28808582044807e-05
-1.75402204423863e-05
-4.20659229835335e-05
-8.05726952484194e-06
-1.2291789707212e-05
-2.31297394422639e-05
-2.5770630297284e-05
-2.10835321530738e-05
-3.18945010860415e-05
-2.42642081229696e-05
-2.70114634750931e-05
-2.44361723422218e-05
-1.63327264260893e-05
-5.62529225217834e-05
-2.3426024264254e-05
-1.34922611483336e-05
-3.71318671203686e-05
-3.57598184909036e-05
-2.13343502626888e-05
-3.4091873730934e-05
-1.92755306570353e-05
-2.54339485014182e-05
-6.32068718380363e-05
-3.93338020633793e-05
-6.22825174861955e-06
-4.12020040353783e-05
-2.87757069974088e-05
-2.25357424605289e-05
-3.91556204861757e-05
-1.07966285478635e-05
-5.05188970983456e-05
-2.85819959309818e-05
-3.19149663250198e-05
-1.56330399471255e-05
-4.49315298963075e-05
-3.85770405285917e-06
-4.97365218301287e-05
-1.7178635993689e-05
-4.46315202619066e-05
1.26187144115343e-05
-4.05904412641027e-05
-2.20078756847627e-05
-2.0032141026661e-05
-6.02856122364838e-05
-3.12529173156655e-05
-1.52763905255326e-05
-3.77955004091686e-05
-2.13701531408179e-05
-1.05522413016917e-05
-4.96036847167142e-05
-2.10921017839255e-05
-1.80673104155952e-06
-4.7937932191473e-05
-5.31574508380693e-07
-2.7570406742789e-05
-3.26942574161112e-05
-1.38698522580939e-05
-2.23368069429433e-05
-3.12507765100229e-05
-3.47161794636456e-06
-3.88786224348484e-05
-3.48058820371322e-05
-5.74205557522688e-05
-3.91197316040297e-05
-3.9661497316943e-06
-4.58412148750874e-05
-8.62544141799711e-06
-3.88985615054709e-05
-3.61108349707584e-05
-5.70040016739568e-05
-2.45758826653888e-05
-4.02943688494129e-05
-2.01637407365611e-05
-4.25564210678072e-05
-3.04987827595982e-05
-1.18352305912448e-06
-3.12175500912847e-05
-3.49195025689771e-05
-2.69427880885692e-05
-2.7816828687174e-05
-2.22416664806336e-05
-2.37019046713611e-05
-2.70480069733203e-05
-4.71137451244712e-05
-7.7810128218218e-06
-2.71173902552503e-05
-1.99218536434599e-05
-6.18880774569698e-05
-1.48583658342738e-05
-1.93507368514701e-05
-3.58194047937737e-05
-5.44224305823568e-05
-2.52927255245921e-05
-3.10491548251925e-05
6.6871455422363e-06
-2.90310039767064e-05
-4.8559230012143e-05
-3.43935397797764e-05
-4.71216070250396e-05
-2.51539017635172e-05
-2.86280955117313e-05
-2.07096410808081e-05
-3.9934816143529e-05
-1.2565163936394e-05
-8.54663836450248e-06
-2.64133351971773e-05
-8.92998365236294e-06
-7.03446898402649e-06
9.35577145557756e-07
-4.24500829138225e-05
-2.64047132899345e-05
-1.65641701629103e-05
-4.55721772573483e-05
-3.03096338035732e-05
-6.76282050200983e-05
-3.12890492158674e-05
-1.63400387093758e-05
-4.8036346759012e-06
-3.93397363188761e-05
-2.42740921300793e-05
-2.30326824004301e-05
-2.09981697799629e-05
-3.87741130254132e-05
-3.91254779386844e-05
-2.57483533904776e-05
-4.95066718266443e-05
-3.05959379787989e-05
-4.02040855530144e-05
1.30058435377191e-05
-1.40481857882777e-05
-3.27954788541259e-05
-4.26572687676913e-05
-5.46424458098797e-05
-3.95356348799726e-05
-3.64143343470164e-05
-4.55632230885755e-05
-3.42238818038921e-05
-1.97371223843285e-05
-8.60147029104363e-06
-5.2550133206006e-05
-1.97174932096079e-05
-2.92455876341667e-05
-5.33656970788762e-05
-3.03067717470707e-05
-5.19618387344719e-05
-2.73895716015219e-05
5.6944582453258e-06
-4.08446199746253e-07
-4.71917952168697e-05
-3.03751006863601e-05
-8.02012004170719e-06
-2.14353361350667e-05
-2.99144185141122e-05
-1.25493011045542e-05
-1.71838144051192e-05
-8.58075672374536e-06
-1.44921036299519e-05
-5.04062861158119e-05
-2.32236383659506e-05
-1.07225537950338e-05
-2.11288458434013e-05
-1.97912869013586e-05
-3.177300748567e-05
-4.0912774638371e-05
-3.76915681781632e-05
-1.53004443367725e-05
-1.93782675835518e-05
-3.92654129237942e-05
-3.76574610663889e-05
-3.97348095418377e-05
-2.00870777703846e-05
-3.58326261213983e-05
-1.26584048986367e-05
-1.7657625685047e-05
-3.70297497496384e-05
-5.53751867993776e-05
-3.44077945470664e-06
-3.30620008988376e-05
-4.2500592876038e-06
-3.4867945341242e-05
-1.8248775607579e-08
-6.16939482683715e-07
-1.53195706381265e-05
-2.27715269671535e-05
-6.70441813100655e-06
-3.11777157440868e-05
-1.37020497561528e-05
5.23436110798683e-06
-3.56422595561162e-05
-1.44186371345501e-05
-4.40727330911133e-05
-6.62103625396466e-05
-3.88713110827278e-05
-4.55569246867765e-05
-4.32993196230011e-06
-1.81618722315565e-05
-2.87165652870279e-06
-3.20883772080231e-05
-2.69571668836176e-05
8.0117848391311e-06
-6.63599361678061e-05
-5.96643060062706e-05
-3.79767499727236e-05
-1.65434218958232e-05
-5.36180000648277e-05
-4.08292608680126e-05
-4.22257180184096e-05
-3.099609096089e-05
-5.40732979343222e-05
-5.96196607547956e-07
-1.66717166592165e-05
-2.34659510924234e-05
-7.14109097984961e-05
-2.13752090010486e-05
-2.56423432825585e-05
-2.52855835474316e-05
-4.51369571612889e-05
-3.06228793592181e-05
-3.57367678929874e-05
-1.92067957783054e-05
-3.09095628956815e-05
-3.47858179158603e-05
-1.34955652524738e-05
-2.7569741191243e-05
-2.69888732690834e-05
-4.72107757158996e-05
-3.89489823249717e-05
-1.93233972175675e-05
-5.47784045068687e-05
-7.53606815457825e-06
-5.17797760991239e-05
4.56400769819773e-07
-1.67825695437119e-05
-3.97263040139206e-05
-3.49070248834478e-05
-3.04946024653854e-05
-1.91172621787574e-05
-2.66179358357157e-05
-5.15062688966448e-05
-2.26548166271952e-05
-2.8483823305855e-05
-4.81478026707722e-05
-4.1078503024008e-05
-4.71829738496262e-05
-1.72070973315552e-05
-3.42031083856429e-06
-2.91106837572449e-05
-4.01406560714881e-05
-1.56690045595888e-05
-2.60951151036049e-05
-5.77086095595475e-05
-1.29353627008228e-05
-5.0013683342419e-05
-5.35528105057524e-05
-4.64927688913717e-05
-3.10522731998473e-05
-1.73699975003316e-05
-1.81755392994491e-05
-4.48989795039578e-06
-2.20940736409973e-05
-3.78770405984532e-05
-4.01408307860307e-05
-2.55225112747733e-05
1.79168170216586e-05
-2.93504620995553e-05
-1.22827696891286e-05
-4.53134587180089e-05
-1.27820396059821e-05
-1.23200523693389e-05
-5.29146840486217e-05
-2.49557719066151e-05
-6.30491079400864e-06
-2.78068994003039e-05
-3.14290803073399e-05
-1.98990913860158e-05
-4.57748812276153e-05
-6.24120462486213e-05
-1.10210142008291e-05
-5.95361174699068e-05
-3.25374848138587e-05
-5.25989613755132e-05
-1.10842514134149e-05
-3.51008817818654e-05
-3.66215280986962e-05
-2.93298258480711e-05
-3.75116129431834e-05
-1.98437833388179e-05
3.76923453623207e-06
-5.71872974842711e-05
-4.60527654968215e-05
-1.05370869640452e-05
-3.49414536737719e-05
-2.63387243824837e-05
-2.56477402355406e-05
-5.86069814814598e-05
-3.66393677416333e-05
-3.55407864202073e-05
-3.67425018782324e-05
1.59220960740297e-05
-2.01010630461565e-06
-8.39128344616463e-06
-3.46010022787998e-05
-1.83859173689851e-05
-4.49414114671849e-05
-2.97433437016859e-05
-1.90572530911763e-05
-1.83727114987278e-05
-5.44549553683744e-05
-1.88596590296267e-05
-3.11198466139767e-05
-3.6871425486428e-05
-3.06042380543592e-05
-1.3008054064546e-05
-3.75988627865827e-05
-2.46287835957147e-05
-1.44340780152019e-05
-6.82395947039877e-05
1.81319544316096e-06
-2.1649440251629e-05
-4.88161652823875e-05
-2.52536391227348e-05
2.29874419835324e-05
-4.22827851033958e-05
-2.37138903388115e-05
-4.48079370071849e-05
-3.53790951184222e-05
-2.05284493004619e-05
-7.6967002027831e-06
-6.05249381861023e-05
-2.08391453645104e-05
-4.22405735779088e-05
-3.1723780655069e-05
1.94677031525498e-05
-1.41736983941028e-05
-9.1339336224199e-06
-2.23246329022779e-05
1.19623865635313e-05
-3.89281062242636e-05
-6.44633548264334e-06
-1.29969843490636e-05
-5.07126489015458e-05
-2.19039259752673e-05
1.77503219030019e-05
-3.01688979979761e-05
-5.04738832112248e-05
-4.88888293480282e-05
-3.81157664039147e-05
-4.61987136586059e-05
-5.08072818361834e-05
-3.85221673764632e-05
-2.8931191136435e-05
-4.60817445966157e-05
-3.60884919105873e-05
-6.65763004530882e-05
-1.45076219978828e-05
-2.37575428686843e-05
-4.2198985552304e-05
-1.36712805663188e-05
-3.5149270136023e-05
-7.65656493124972e-06
-1.85743656157264e-05
-4.12344362735994e-05
-5.0067854148481e-05
-3.3363879472793e-05
-1.52082577142983e-05
-1.33278396202494e-05
-5.8197898455912e-05
1.15763170971081e-05
-2.81455252386541e-05
-3.62655649231467e-05
-1.98120401366081e-05
-2.53780870350047e-05
-4.76157836751419e-05
-3.01555584797172e-05
-1.63589673027607e-05
-2.76909009508519e-05
-4.03700919553011e-05
-2.31151084090806e-06
2.7694951685809e-06
-3.10750104306168e-05
-4.50394054686785e-05
-1.27352540702576e-05
-1.86077291863777e-05
-2.68317078346473e-05
-2.18730486511044e-05
-3.09986691874824e-05
-2.84476436498325e-05
3.01266091234248e-07
-1.10530861119504e-05
1.77021779623089e-06
-4.8776936941681e-05
-2.68912592090748e-05
-6.89608140986972e-05
-4.16533905864841e-05
-3.21474245713024e-05
-1.62371069307835e-05
-3.95852603811696e-05
-4.72187572685212e-05
-5.2105951998602e-05
-3.64856216977204e-06
-3.49840429861431e-05
-3.05491201161575e-05
-1.74419114289643e-05
-2.44724381164335e-05
-5.83685815936934e-06
-1.76725761631984e-05
-3.77389127843645e-05
-2.86053319678114e-05
-7.14389512162878e-06
-3.72987697029555e-05
-2.70164656497242e-05
-3.11757160740856e-05
-3.00150364847899e-05
-4.69499519552072e-05
-3.09362122771303e-06
-3.66741423509093e-05
-3.23590219714029e-05
-2.46922250028457e-05
-2.91358582553731e-05
-3.14062241564272e-05
-2.4591109548807e-05
-6.00938325511051e-05
-2.84161995051037e-05
-2.52977925677432e-05
-3.32630011624584e-05
-3.86815297386235e-06
-3.58040860386949e-05
-4.31632499421314e-05
-3.23816154451786e-05
-3.45610028529479e-05
-4.75319937912413e-05
-6.29921863129667e-05
-3.7980211404623e-05
-3.44840126192516e-05
1.12686223866073e-05
1.12158383621875e-05
-1.73270243089521e-05
-2.71683408402523e-05
-5.93289063691043e-05
-1.80237625842828e-05
-3.07501380727645e-05
-9.96593651884214e-06
-2.61768889556295e-05
-4.10768703718057e-05
-4.47124826132333e-05
-3.94547369124111e-05
-2.02011380228414e-05
-4.11550786606736e-05
-3.91306569346343e-05
-1.75892386786633e-05
-2.8348376851963e-05
-3.32105398245647e-06
-5.1280815446453e-05
-6.59668531129588e-05
-1.01773004699206e-05
-3.65704594334066e-05
-2.76032594287925e-05
1.06368587797561e-05
-3.29040668842203e-05
-6.46028550568462e-05
-4.27842660355485e-05
-1.83150345088014e-05
-1.20825305118022e-05
-5.26371388681294e-05
-4.32366469461359e-05
-3.84495066113571e-05
-2.62470138805132e-05
-3.28232538620632e-05
-3.49909171322269e-05
-1.70198883961371e-05
-3.05236148429939e-05
-3.67266354401686e-05
1.73710602814977e-05
-1.19580365749145e-05
2.88752314239983e-06
-3.09870029036868e-05
-4.08275586083084e-05
-1.49762099008607e-05
-3.28555728856859e-05
-2.11368407482106e-05
-1.08707198624016e-05
-5.57847576628126e-05
-3.46475615159978e-05
-4.83559644626714e-05
-6.88234493464142e-06
