# Supplementary material for: Research on computational propagation and identification of mine microseismic signals based on deep learning
Source: PLoS One. 2025 Oct 22;20(10):e0334641. doi: 10.1371/journal.pone.0334641 (PMC12543183; doi:10.1371/journal.pone.0334641)
Supplement: S7 Data — (ZIP) [file pone.0334641.s007.zip › 000100900001503.xlsx_0.txt_24.txt.txt]

-1.05726137930045e-05
-1.85106734624809e-05
-4.40135476141402e-05
-2.82383281828197e-05
-1.85397032840458e-05
-3.58650912518743e-05
-2.7138173433728e-05
-3.6073905298476e-05
-1.80385378496014e-05
-3.46589538824214e-05
-1.70872872090225e-05
-1.88942227585308e-05
-4.1512754535214e-05
-3.33953436833182e-05
-5.30735277885748e-05
-4.10140009765569e-05
-2.61522542770755e-05
-5.40629079860549e-05
-1.7376629488157e-05
-3.05976764616955e-05
-3.41302617934724e-05
8.0356547779257e-06
-3.82155151663989e-05
-4.45180460095032e-05
-6.27922868995479e-06
-3.50333881141605e-05
-5.25049763387652e-05
-2.31983618916252e-05
-3.14390121408961e-05
-7.18285875294397e-05
-2.54721713294649e-05
-2.31328154997026e-05
-5.48260419829595e-05
-5.79458095486878e-05
-3.51136793691417e-05
-1.32639910805542e-05
-1.19936865581666e-05
-1.84808476861597e-05
-2.2232916909993e-05
-2.07829327074766e-05
-2.71927501062591e-05
-2.89025220398073e-05
6.81685014117837e-06
-3.36689200845651e-05
-3.66451319057078e-05
-1.2453669061299e-05
-7.1692833332807e-06
-3.21251550731565e-05
-4.52171917862528e-05
-2.9778044684773e-05
-1.96447510116128e-05
-9.52198944093871e-06
-5.954525314118e-06
-1.56823334083307e-05
-1.4344535810912e-05
-2.80951653575151e-05
-2.18798976881571e-05
6.09997116530602e-06
-1.53249475177882e-05
-2.38101584004415e-05
-2.93426699662699e-05
-3.53820217137786e-05
-3.20446102572194e-05
-2.5207581506062e-05
-2.25823564997633e-05
-3.12245227655382e-05
-2.47128786646079e-05
-3.29571302678555e-05
-1.49093260813747e-05
-5.08786389684124e-06
-2.52669413747429e-05
-6.8752453306427e-05
-2.20596849009256e-05
-4.42357561662144e-05
-5.82507828626235e-05
-3.60150669644169e-05
-1.7725477546886e-05
-1.72157453615913e-05
-3.78511362630639e-05
-9.93232926738528e-06
-6.62040963468531e-06
-5.09482101040773e-05
-1.25954147849515e-05
-4.03275994676672e-05
-1.16377687178751e-05
-2.79624987629487e-05
-1.6860874264038e-05
-3.55804385973312e-05
-2.41261267927967e-05
-4.88612713256523e-06
-7.19105920990944e-06
-4.22749267494386e-05
-5.42649176863598e-05
-2.48650309895808e-05
-2.23013585147705e-05
-4.29856630608008e-05
-1.78701416253323e-05
-5.68206424764123e-05
-4.36896805625481e-05
-2.62214233597638e-05
-2.46074811027499e-05
-3.14386815049573e-05
-2.26630647445475e-05
-9.95101783320179e-06
-1.41375112957832e-05
-6.65275943519194e-06
-3.15346000841258e-05
-3.98004129670651e-05
-4.20484760624234e-05
-4.01916163339655e-05
-3.2475618985619e-05
-3.64048086664572e-05
-4.55503371947252e-05
-4.34320455552227e-05
-1.85334642527104e-05
-2.61354542114163e-05
-2.1801861429633e-05
-3.12169071330503e-05
-4.63939473793832e-05
-1.45976921722485e-06
9.43410693017221e-06
-1.99998888163302e-05
-2.30621846533404e-05
-5.50544795789555e-05
-2.29395643410133e-05
-2.51648188715771e-05
-3.07608671530068e-05
-1.00114276707088e-05
-1.29043098313768e-05
-3.49725440824753e-05
-2.35347949159941e-05
-3.36712431073863e-05
-2.19854885214581e-05
-1.87981516610651e-05
-5.30522972575848e-06
-1.49464068297819e-05
-5.45109464554129e-05
-1.77014287998557e-05
-5.38991429568278e-05
-2.7145404880479e-05
-2.34942684687815e-05
-4.696535709476e-05
-4.02101926471733e-05
-3.02176989529215e-05
-3.69998458421016e-05
-3.44086624598932e-05
-5.36406983927367e-05
-2.60811566167486e-05
-2.35643571924539e-05
-2.30086245354046e-05
-3.10802980284056e-05
-3.90360464463533e-05
-4.69076944048592e-05
-5.34180991089115e-05
-1.59551116066968e-05
-1.29107048971455e-05
-1.19058685391624e-05
-1.33560038261279e-05
-3.01887808193256e-05
-1.05479579817258e-05
-2.26879084406346e-06
-1.13494548898387e-05
1.51631023871669e-06
-3.71167960978384e-05
-1.54679174822539e-05
-3.96184770068774e-05
-9.80398876384835e-06
-2.34034030648611e-05
-4.31247554333788e-05
-2.42878303988542e-05
-1.14171834737247e-05
-1.24942186661357e-05
-4.29669082371339e-05
-2.04365933397142e-06
-4.10449275362468e-05
-2.47796431499575e-05
-4.24883252472686e-05
-3.11183724285013e-05
-3.57722748660449e-05
-3.72776613546193e-05
-1.28983866138102e-05
-2.16571156340846e-05
-3.90415628050573e-05
-1.50446140197119e-05
-3.6489833125073e-05
-3.00016991265149e-05
-3.55844303110368e-05
-1.44673771834431e-05
-4.66959822996559e-05
-2.71049527796989e-05
-3.71582065438979e-05
-3.04079658300116e-05
-2.72712086318459e-05
-4.96104546316759e-06
-3.41057723194457e-05
-3.71323817840739e-05
-4.95108922772635e-05
-4.00184051296463e-05
1.85889618980868e-05
4.08635253331439e-06
-3.25088770027407e-05
-2.05246460516324e-05
-1.67262790063669e-05
-3.78485283947591e-05
-2.48698152193243e-06
-1.46195835681338e-05
-5.58492807533748e-05
-1.33585314888016e-06
-1.62219347404104e-05
-6.45398043552054e-05
-2.57306086034618e-05
-3.63878101469156e-05
-5.23806644773494e-05
-5.21263889298882e-05
-1.50853996315693e-05
-2.78377502084955e-05
-3.93206705920094e-05
-3.57698002359658e-05
-4.88863578715157e-05
-2.67779682297131e-05
-2.27998627934123e-05
-3.23891896773742e-05
-2.93844726965016e-05
-2.12990814592653e-05
-4.89084715425138e-06
-3.31797169672126e-05
-4.46127872547241e-05
-3.8906309271311e-05
-2.0842574496342e-05
-4.08844338856357e-05
-2.45096669215281e-05
-4.01106882578705e-05
-5.04212577756092e-06
-3.37960000081858e-05
-3.81754040363084e-05
-1.29928028525722e-05
-7.43886606226786e-05
-1.45483142958601e-06
-2.8817926331336e-05
6.87109856490252e-06
-1.43674200197565e-05
-3.25255041884391e-05
-3.09784706948008e-05
-5.288304319558e-05
-2.75646696915705e-05
-3.67080542369246e-05
-2.9243264752505e-05
-2.69281016944617e-05
-8.85398749814885e-06
-3.36575231844084e-05
-3.75131753643452e-05
-1.1903647228035e-05
-2.83593998540801e-05
-2.22194925072025e-05
2.27535156142411e-06
-1.54503656005028e-05
-2.9090970579144e-05
-6.21626632585424e-05
-1.28657207334368e-05
-4.35033421367071e-05
-1.50310579166441e-05
-2.83729501167648e-05
-4.65735096631242e-06
6.99385586360262e-06
-1.7863538303614e-05
-3.03985767224308e-05
5.2955490154235e-07
-1.62292489275958e-05
-1.39609917626542e-05
-4.69024303896854e-05
-1.01415175285894e-05
-4.47317044783392e-05
-3.41313989463621e-05
1.76470620568466e-05
-4.36501181561926e-05
-4.17415680378225e-05
-6.98308216221563e-06
-5.2524198167137e-05
-1.72794913398702e-05
-3.11969048386118e-05
-1.61125089733898e-05
-1.26349296826349e-05
-4.24980740460543e-05
-5.26349718022462e-05
-1.84343880769536e-05
-3.59364535915076e-05
-2.64913870398398e-05
-4.27042534662352e-05
-8.14085826138107e-05
-1.81449456105463e-05
-4.10153247580721e-05
-3.62945696930498e-05
-4.24990979187699e-05
-1.2046537686582e-05
-3.3643650120104e-05
-2.99180093663369e-05
-5.45262238004986e-05
-2.92162008761457e-05
-3.17216191471538e-05
-6.15290293495565e-05
-6.02060161228757e-05
-1.07979048385344e-05
-4.00691430013867e-05
-1.75168110010671e-05
-4.23152958944991e-05
-2.88091833070449e-05
-2.86184319199642e-06
-1.11903156863541e-05
-3.53992894927454e-05
-2.03196770620218e-05
-7.52939248697883e-05
-2.66667421617187e-05
-3.90736198525292e-05
-3.65809027588843e-05
-3.57894779175452e-05
-5.6782008417712e-05
-4.24139530350801e-05
-3.08343134091177e-05
-4.28776841943511e-05
-3.7209333843394e-05
-2.42333513821618e-05
-2.38516234900471e-06
-1.12969372356854e-05
-4.17690471958073e-05
-3.02902468781475e-05
-6.62201256493893e-05
-7.8526000642633e-06
-3.03122774357705e-05
-2.92682507220185e-05
-1.71338696901731e-05
-5.22231974541915e-05
-1.24539446190292e-05
-3.24294310049348e-05
-3.14999708454644e-06
-2.16034829698149e-05
-1.34300944887946e-05
-3.13171836871541e-05
-2.40022069860331e-05
-2.53629347760901e-05
-3.10313199813423e-05
-3.86380878604031e-05
-4.22728898127096e-05
-3.71533232802564e-05
-2.92956412780009e-05
-8.07548370576404e-06
-1.34804096528217e-05
1.2269592080843e-05
-3.31890163827288e-05
-2.86341601602695e-05
-2.21030846864143e-05
-4.17600925733318e-05
-3.2908930567362e-05
-3.07538956901984e-05
-5.53054568940408e-05
-5.33386713469615e-05
-4.44523355235725e-05
-1.08487459103993e-05
-1.16150865735378e-05
-1.62947991155302e-05
-4.40667229990204e-05
-1.8096279957538e-05
-2.53933658397348e-05
3.76376984203573e-06
-1.04603905162967e-05
-3.5584821623381e-05
6.54767023959305e-07
-2.03512450039302e-05
-2.15679188230961e-06
-2.22877689416029e-05
-3.44467034278644e-05
-1.59487630741646e-05
-2.10711052697104e-05
-4.56555642486906e-05
-2.24451576589596e-05
-3.54102014241776e-05
-3.9216305797134e-05
-2.00136967439033e-05
-3.45175582885832e-05
-4.83752516826833e-05
-2.9966615942127e-05
-4.12959868570677e-05
-2.79661283822306e-05
-1.99088781482429e-05
-2.83555732755441e-05
-1.99429713536606e-05
-4.12202652516485e-05
-3.12341754940893e-05
2.37189911359248e-06
-5.41354223781085e-05
-1.28891142387218e-05
-3.01819462155715e-05
5.4484018678252e-07
-4.12757879626979e-05
-5.17112050174373e-05
-6.73297130141571e-05
-3.3766796172058e-05
-2.47033636144456e-05
-1.91041304557449e-05
-5.00240560253603e-05
-1.49502130981338e-05
-5.65163888758756e-06
-3.78985627097732e-05
-3.01647564339321e-05
-1.56801574530975e-06
-6.02698412822629e-05
-4.26053152643994e-05
-5.58358617691439e-05
-3.30355146159995e-05
-4.58339240070488e-05
-1.70980354707752e-05
-8.18776566954266e-06
-3.67456774412302e-05
5.80803276642178e-07
-2.77828921139603e-05
-3.26303464773476e-05
-3.39645170254158e-05
8.96245937257972e-07
-1.52284563353028e-05
-7.49510205341438e-05
-2.23315685549263e-05
-1.68166842638165e-06
-2.08291185107443e-05
-7.53287295375297e-05
-9.63083752982665e-06
-4.79029353447097e-05
-1.32270195072207e-05
-2.95690164518439e-05
-1.60540202233219e-05
-1.65683506358394e-05
-2.13710638903151e-05
-3.5071130402245e-05
-4.69503161028335e-05
-3.23907014584167e-05
-2.11913565666082e-05
-3.52480339279328e-05
-3.13424590165469e-05
-4.32814667843051e-05
-1.07689846003487e-05
-3.60891192090132e-05
-2.41495269315688e-05
-2.67751156014727e-05
-2.06202903142199e-05
-1.7486586669261e-05
-2.70284052638147e-05
-2.72395444063402e-05
-2.65871317768337e-05
-4.51570743875878e-05
-6.99390767406131e-06
-6.02787801351381e-05
-4.061892381004e-05
-3.43086760522346e-05
-2.36604390695992e-05
-3.27262154066568e-05
-4.02597231874963e-05
-1.72542683826988e-05
-2.47197410671153e-05
-3.35802555374769e-05
-4.0547616636013e-05
-2.36566540894881e-05
-2.68198654360904e-05
8.53525470126778e-06
-3.85851796492103e-05
-1.50696756246723e-06
-2.46082194262882e-05
-1.96780473508354e-05
2.42925418528739e-06
-1.32596384319987e-05
-2.89722803003186e-05
-3.67539261224473e-05
-3.04019371529107e-05
-3.09147934281854e-05
-3.28737719365731e-05
-6.72958110487377e-05
-6.32411799980624e-05
-5.72240502944791e-05
-3.69492140327812e-05
-2.6408805665081e-05
-5.76482496320422e-05
-3.02996805067996e-05
-3.51590404294878e-05
-3.67015525328508e-05
-4.11334245328786e-05
-2.68246826650313e-05
-1.95364474290772e-05
-4.38041686421997e-05
-4.78401544741627e-05
-3.99326682409193e-05
-3.21559461595735e-05
6.0193196104486e-06
-3.49268557634107e-05
-3.45543259256612e-06
-1.38316280363929e-05
-3.83545561751006e-05
-1.71525936574961e-05
-3.93929633145388e-05
-5.13754894161658e-05
-3.3114646842881e-05
-3.8940735221167e-05
-1.41440092824235e-05
-1.44674228032639e-05
-4.05648800453816e-05
-1.39706700357053e-05
9.28703041445449e-06
-3.2586789574411e-05
-2.44566181201274e-06
-6.42040928301258e-05
-1.65061939403565e-05
-4.43965083809386e-07
-1.84163123195165e-05
-3.08702256977637e-05
-2.55132728704414e-05
-2.40467452329063e-05
-2.96893059969454e-05
-5.50647194625974e-06
-3.08702192623592e-05
-3.95127576893482e-07
-1.64547513370564e-05
-3.20578947952158e-05
-1.27704401269921e-05
-2.12214135601563e-05
-5.36809755677954e-06
-3.46903920269683e-05
-3.79949815650849e-05
-2.55421797852346e-06
-4.23803855062842e-05
-3.47854849464059e-05
-4.99275328608089e-05
-2.89021594354827e-05
-2.2993830894437e-05
-3.89649413894296e-05
-2.32001236852496e-05
-4.28631363996958e-05
-9.02933631274478e-06
-2.48081712101953e-05
-2.87065843440593e-05
2.82911404420783e-06
-2.40740185371042e-05
-4.35777077789187e-05
-1.377508335794e-05
-2.88554039478059e-05
-3.81606648408523e-05
-3.65704181396305e-05
-2.64959904378903e-05
-3.50511445327814e-05
-1.85237407708148e-05
-2.27382727907812e-05
-3.99259541391473e-05
-2.85674191129091e-05
-2.09903934893643e-05
-4.45849991576915e-05
-2.84443250502899e-05
-3.88256791388978e-05
-4.35359004033161e-05
-3.9688968073418e-06
-3.3226008655401e-05
-4.03475848973837e-05
-5.11236853085272e-05
-2.54846843377833e-05
-1.95920050527825e-05
-3.66224303882154e-05
-3.11848654860109e-05
-2.59617984398141e-05
-3.44326872765508e-05
-2.05186042302936e-05
-2.43813557245101e-05
-3.52603267789362e-05
-5.90095690815902e-05
-3.07119573445256e-05
-5.08663817652677e-05
-3.54377801281119e-05
-2.12945550364621e-05
5.51860510621419e-06
-1.09882463044853e-05
-2.46074708948385e-05
-2.77429416671575e-05
-3.91682019656219e-05
-3.56212137484953e-05
-1.98366183211396e-05
-4.33847957485845e-05
-1.41214279387518e-05
-2.21927017726364e-05
-3.58755893630067e-05
-2.44334746830233e-05
-3.10002894928759e-05
-2.83164173466188e-05
-5.90694913205647e-06
-3.65365124975031e-05
-1.08806880124558e-05
-2.61670643283088e-05
-1.95916486534502e-05
-5.92407060275897e-06
-1.98357355537832e-05
-5.03871422683743e-05
-6.11877479734309e-05
-2.77583733185553e-05
-2.64455837442346e-05
-2.52235699277405e-05
-2.66520523445865e-05
-1.19247987630426e-05
-2.92482538206682e-05
-1.51021685130454e-05
-6.16168889691787e-05
-1.89789440024579e-05
-1.44344110280823e-05
-2.90821870345519e-05
-4.05594444971122e-05
-3.30484900687721e-05
-1.88383720176577e-05
-2.41794366979918e-05
-5.76051988575291e-05
-7.7732330382617e-06
-1.31071305471709e-05
-4.35406867864675e-05
-2.7873479076993e-05
-5.15381295880037e-05
-5.48802516018417e-05
-2.07851316426492e-05
-2.99750842505902e-05
-4.71497562672546e-06
-2.758216079346e-05
-2.91932652349745e-05
-2.39924593017655e-05
-3.09168707620545e-05
-2.0672910119302e-05
-9.32407838895019e-06
-4.77128915217498e-05
-3.96471660877074e-05
-1.36239870269437e-05
-2.16868980530582e-05
-4.41678968353076e-05
-4.38049325352268e-05
-4.92940777395096e-05
-4.57467211798022e-05
-4.64458691978156e-05
-4.38118895305159e-05
-4.01752537358384e-05
-4.47025215832008e-05
-3.79732837979076e-05
-2.5176743393063e-05
-3.64397935963034e-05
-3.98745984005522e-05
-3.94723807014893e-05
-3.5567506215954e-05
-1.05814565170743e-05
-1.92679121261826e-05
-1.94272256520856e-05
-3.8390765651811e-05
-5.57858040225557e-05
-3.54834535613697e-05
-3.56185474860391e-05
-4.63092644587543e-05
-3.38435382782638e-05
-5.87563722880433e-05
-5.59474874924055e-06
-2.25166164606307e-05
-1.38459205085761e-05
-4.54228248140021e-05
-1.65390878954349e-05
-3.59969673993345e-05
-4.6185813071518e-05
-1.97992269125016e-05
-1.68802119572285e-05
-1.09859190762753e-05
-2.63986508257677e-05
-1.70108004026412e-05
-3.02798990439943e-05
-2.30434286779044e-05
-4.78663734103465e-05
-3.39531875429758e-05
-1.3762621645769e-05
-3.23824408686559e-05
-4.80745599207146e-05
-2.18049759578438e-05
-2.55546139685151e-05
-1.84712223270118e-05
-2.52695540710763e-05
-3.1012261819377e-05
-3.16936786436165e-05
-1.62642362007232e-05
-1.20160342663885e-06
-2.21372387137698e-05
-2.88948198892801e-05
-3.2628570814901e-05
-3.1759105543999e-05
-2.68068886427821e-05
-5.26205665007144e-05
-3.70276606014039e-06
-3.71444694588778e-05
-2.79747956683113e-05
1.66036490607433e-05
-2.41413391305432e-05
-3.15413536567929e-05
1.01210249983243e-05
-1.4794575185687e-05
-3.6344848179624e-05
-3.15557508043242e-06
-1.65934975372532e-05
-2.13368167257042e-05
-1.81883521522034e-05
-1.01290177450088e-05
-3.61588376379347e-05
-5.33963602167894e-05
-2.96186144180409e-05
-4.7847637383411e-05
-2.33047518491376e-05
-1.3350723623216e-05
-2.76867023292334e-05
-5.42236597296208e-06
-2.98030165684719e-05
-9.91756006779796e-06
-1.32869666512196e-05
-3.44724000790619e-05
-1.9593692913536e-05
-3.67130004239545e-05
-2.01180411820228e-05
-4.47320844233049e-06
-3.58431060161044e-05
-5.6196665626484e-06
-3.24596253919486e-05
-5.48399537759077e-05
-4.53760321796271e-05
-2.65824517710811e-05
-5.3449929498623e-05
-4.26612250063775e-05
-5.06468938534892e-05
-4.60088594274277e-05
-3.47487339531574e-05
-5.84620743144483e-05
-1.08063094284353e-05
-4.47798749266802e-05
-3.13452659691817e-05
-4.36989891377463e-05
-1.16394997336367e-05
-3.87667882370467e-05
-4.90732572948762e-05
-2.52856657843995e-05
-1.65016497670904e-05
-1.38349476392753e-05
-1.3366360100269e-05
-2.34349245375168e-05
-4.03442983161535e-05
-1.99795580394869e-05
-3.23748301904993e-05
-1.36139035981453e-05
-1.24775518220801e-05
-1.914490024525e-05
-1.46879930226522e-05
-1.23850556544206e-05
-1.1128847032532e-05
-4.52298945326679e-05
-4.56515707758871e-05
-8.04264535186062e-06
2.42629866170471e-06
7.32660220847334e-06
-1.69419375497065e-05
-1.70648371799023e-05
-1.79820104025623e-05
-4.04440997183106e-05
-6.71417825253031e-07
4.59954967067713e-06
-1.64522445160515e-05
-3.91941647953695e-05
-1.8872770674101e-05
-3.77685705557718e-05
-3.5035375631221e-05
-1.59889719724306e-05
-3.42651865500578e-05
-5.78251540801981e-05
-1.87026871615721e-05
-1.43289431215959e-05
-1.90697643211642e-05
-4.18972222111673e-05
-2.90795066918396e-05
-3.25943529081747e-05
-5.56996982788436e-05
-3.18136632808646e-05
-7.76227732153875e-07
-3.74881435088739e-05
-3.98687739058278e-06
-5.39822713816647e-05
-3.32140873067522e-05
-1.39581607028086e-05
-3.45313195508645e-05
-5.28339319345302e-05
-1.23122838507404e-05
-1.9321348783612e-05
-5.05662662268157e-05
-2.42430025015222e-05
-1.62971588396814e-05
-2.6725779038274e-05
-1.19778065751372e-05
-3.75044675019591e-05
-2.48849353032555e-05
-2.6134483552542e-05
-3.73644508512256e-05
-3.01846844752701e-05
-4.87970379873482e-05
-4.41661566924231e-05
-2.28229743430182e-05
-4.41124194375823e-05
-1.07502444452063e-05
-5.28642762457133e-05
-4.55041248334879e-05
-4.7751479246799e-05
-3.09314341203228e-05
-1.57459597841913e-05
-1.06195009486374e-05
3.69734017811891e-06
-6.05249426829101e-05
-1.79098123717989e-05
-3.11771781783923e-05
-6.2803493821966e-05
-6.76874863516542e-05
-3.32085785455208e-05
-2.19472277744094e-05
-5.95538499296675e-05
-2.18533796867901e-05
-3.20526749758089e-05
-1.76444709403307e-05
-3.79378474028383e-05
1.41114893182102e-05
-3.72160485683451e-05
-3.19290068144359e-05
-7.60123370199135e-05
-2.42805545196433e-05
-4.41017907497206e-05
-3.07852821093398e-05
-4.78797505335243e-05
-1.275919163289e-05
-2.4332360055773e-05
-2.81045521917696e-05
-1.2887140714673e-05
-6.59212310879995e-05
-2.80095799929705e-05
-1.38001220832728e-05
-3.01111001631208e-05
-3.27442869593511e-05
-4.6375607593771e-05
-2.9498275138392e-05
-3.3079202330495e-05
-1.47365833190655e-05
-5.71949661610741e-05
-1.95972509148339e-05
-3.78163390013157e-05
-1.18710352988309e-05
-3.82735053468996e-05
-2.14989699217816e-05
1.6670512134669e-05
-3.87071384809018e-05
-3.03013648883215e-05
-1.67295798025416e-05
-1.67619023790314e-05
-1.89188979346234e-05
-7.03645861609448e-05
-3.52803369241336e-05
-1.70023356205491e-05
5.23887081677793e-06
-2.96554757679931e-05
-5.32123570388977e-05
-2.10805615822839e-05
-4.41893617305266e-05
-2.97343105992364e-05
-3.11449471264971e-05
-4.2399531694855e-06
-2.47657326947789e-05
-5.02132696752089e-05
-4.22986744451652e-05
-3.9973058441946e-05
-2.78686465002684e-05
-2.59441150264654e-05
-4.65900735313746e-05
-2.08227401922578e-05
-4.61483198318693e-06
-1.31445846961512e-05
-5.08543281900969e-05
-1.40155286015622e-05
-1.66859232736116e-05
-4.07332132634127e-05
-4.42956507055942e-05
-1.05852095314189e-05
-4.29839385032592e-05
-1.34400526093134e-05
-3.79347578153814e-05
-2.04811215447816e-05
-4.17959599745345e-05
-4.94032014941319e-05
-3.10203797715169e-05
-3.29235417472322e-05
-3.40124383143494e-05
-3.17413716592954e-05
-4.93620036130126e-05
-4.22045534772482e-05
-2.23986446728687e-05
-2.17366457176172e-06
-3.3702527499726e-05
-4.58475456509731e-05
-8.60473068750907e-06
-1.44627370979288e-05
-4.73439404718566e-05
-2.86033719571585e-05
-4.69001073404655e-05
-3.12086414235827e-05
-4.92724791127182e-05
-3.90875997535278e-05
-2.81718899215985e-05
-4.06166988614538e-05
-3.96115027338637e-05
-4.32772231013467e-05
-3.87098635055735e-05
-3.04784835018767e-05
-2.74030848472116e-05
-3.54271599037329e-05
-4.71235706507888e-05
-7.45142085876509e-06
-4.82789504097984e-05
-9.40458434569459e-06
8.89691210637891e-07
-2.42314272071261e-05
-1.16062678917547e-05
-2.8066969585153e-05
-2.54778784327783e-05
-3.79921750678937e-05
-7.76623113804934e-06
-4.09242769278475e-05
-6.2146580239225e-05
-2.34953580179654e-06
-2.81940835279069e-05
-2.46594057474764e-05
-2.40893832838899e-05
-2.49659234335353e-05
-4.48877897396086e-05
-4.33278577020819e-05
6.33204637166369e-07
-1.57026990457382e-05
-9.74707695773268e-06
-3.67714169578836e-05
-5.7933465463888e-05
-4.66818084861955e-05
-1.7430647178604e-05
-2.74678704052669e-05
-5.90068677566117e-05
-3.74065785675293e-05
-2.03430083664548e-05
-1.31205254603463e-05
-1.50592443797943e-05
-2.26483204670195e-05
-1.27023733138027e-05
-3.44720675193621e-05
-4.93333266007743e-05
-2.33211735713784e-05
-1.60064146394249e-05
-3.21079453957904e-05
-3.56956759020017e-05
-2.99624275163226e-05
-4.59150042835755e-05
-2.68905725586762e-06
-4.603791241006e-06
-3.11458852782733e-05
-1.79838669262764e-05
-2.68161837169583e-05
-3.23374939440003e-05
-2.78589255848441e-05
-3.23663249008993e-05
-2.47649540826679e-05
-3.48375526138394e-05
-4.2407467475914e-05
-6.51084023951365e-05
-1.50265849743654e-05
-1.1909034652166e-05
-1.90387390892919e-05
-3.11146316979876e-05
2.6169432266847e-05
-4.07604757723753e-05
-4.66763769598646e-05
-3.74668248348697e-05
-1.51406314860672e-05
-3.09966078901536e-05
-4.53664147066884e-05
-1.14460242801793e-05
-4.23553769109901e-05
-1.46599463892861e-05
-1.60957028523136e-05
-2.80222676284715e-05
-1.36689344739328e-05
-2.85545726631884e-05
-2.55008554726813e-05
-5.12525103697594e-05
-1.36984225252383e-05
-1.10551999059426e-05
-2.73012920497602e-05
-4.69468838139052e-05
-8.97727046825988e-06
-4.35002270801601e-05
-3.54731492174646e-05
-1.13559055060751e-05
-2.40565479028345e-05
-3.46560547083378e-05
-2.92609826443338e-05
-2.9702153943748e-05
-6.52638874619212e-06
-3.51002930158988e-05
-1.23875689350497e-05
-2.50391577435566e-05
-1.58361254808237e-05
-4.32673611477737e-05
-3.64634653954104e-05
-9.29325701696804e-06
-2.59980518784892e-05
2.51478095618343e-05
-4.38498986710961e-05
-6.49376454668171e-05
-1.35712819997405e-05
-3.34852604943599e-05
-1.89888629153098e-05
-4.63110201965875e-05
-2.73952978202157e-05
-4.59206449827528e-05
-6.12199702066246e-05
-3.31237982197663e-05
-1.11639741345597e-06
-2.92932776044804e-05
-3.30301431986167e-05
-2.07451372397059e-05
-2.11604143818902e-05
-3.54120307226166e-05
-3.16040726190719e-05
-1.94168034712494e-05
-3.32800477060384e-05
-4.79604151784428e-05
-5.0289118868401e-05
-2.94086184886144e-05
-2.86519928350784e-05
-5.26564389520691e-05
-4.68345270344987e-05
-2.29529240980072e-05
-9.57829614745644e-06
-2.67965529898628e-05
-2.56037282164782e-05
-4.11393794581959e-05
-2.46444491235371e-05
-3.53406468034926e-06
1.08358081861636e-05
-7.6584824289555e-06
-5.77141793840358e-05
-4.67272660934412e-06
-2.22510649271662e-05
-4.2571269217825e-05
-2.05005977634723e-05
-9.97436306186121e-06
-3.2330730332593e-05
-5.97874869538515e-05
-8.77226529430896e-06
-2.82588869623329e-05
-2.88647109524295e-05
-1.08377633878846e-05
-2.62097139868369e-05
-1.58640052680602e-05
-5.00050399218645e-06
-3.27920507729612e-05
-3.92164419350505e-05
-3.66572727693154e-05
-2.69004208962349e-05
-5.00203502407949e-05
-5.11358906156239e-05
-1.53218359816012e-05
-9.88100963882703e-06
-2.23046786289727e-05
-1.7070420898698e-05
-2.24487818413772e-05
-3.16382165163232e-05
-4.06024766584391e-05
-4.90666260464256e-05
-1.11878203650441e-05
-7.93586176528911e-06
-4.10992715317495e-05
-4.17143894228627e-05
-4.75956618076449e-05
-2.74555103975354e-05
-2.19649213839078e-05
-4.27454251019602e-05
-2.05622529758542e-05
-1.28503074085581e-05
-4.0725143062308e-05
-1.25730195575614e-05
-3.87873247970691e-05
-4.23594754411742e-05
-4.58603606292248e-05
1.19386310488928e-05
-4.19139623329646e-05
-3.62896612374869e-05
-3.577154130159e-05
-1.24194575722929e-05
1.73945370984244e-06
-3.43165346011985e-05
-1.6503437807909e-05
-3.42996874817461e-05
-1.33829229574799e-05
-1.26869848868531e-05
-3.57050257695143e-05
-2.11924506670981e-05
-2.3694746373861e-05
-3.7730609772726e-05
-4.09547813504499e-05
-3.2905384326732e-05
-4.94171583958585e-05
-7.56641077927797e-06
-2.90835778093927e-05
-2.96523235021163e-05
-1.73803927061864e-05
-4.11223205947815e-05
-5.44400883408761e-05
-2.12770234537518e-05
-2.66605238872768e-05
-1.5945572846357e-05
-2.3553672791776e-05
-7.60972385238363e-06
-1.50385244365626e-05
-3.12948836607745e-05
-7.41596555044694e-06
-5.44483475707658e-05
-3.74690758927546e-05
-3.98685515235501e-05
-3.25207929997283e-05
-4.55578458784738e-05
-1.63785355429073e-05
-2.12237765554115e-05
-4.06857222457812e-05
-4.10350190021686e-05
-5.41676875297523e-06
-2.87080881741061e-05
-4.33406460560539e-05
-3.08890771517151e-05
-5.60801228801277e-05
-4.27327087832155e-05
-5.25464670412187e-06
-4.20575905014842e-05
-1.31984480395539e-05
-3.61509466350921e-05
-1.54517328731403e-05
-6.00746424608773e-06
-5.85746397830915e-05
-5.66732132481727e-05
-2.1741364360134e-05
-2.02318672036431e-05
-8.5608500524209e-06
-3.5992564029087e-06
7.45921208638893e-06
-3.05501190206507e-05
-3.78209822961742e-05
-2.45152386989962e-05
-4.92643714335182e-05
-4.24529832955825e-05
-3.24316831882496e-05
-5.03985910766698e-05
-9.93286266879236e-06
1.59978135932817e-05
-1.46445805404518e-05
-3.69082469643793e-05
-1.43974310744551e-05
-2.7952134403761e-05
-2.08310997234236e-05
-3.33134638262435e-05
-9.08928819099715e-06
-2.35603544658556e-05
-1.88057443173401e-05
-2.83236247743322e-05
6.0354857225541e-06
-5.02831749881402e-05
-1.95803335039227e-05
-1.85367526750025e-05
-3.29743371278904e-07
-4.84893614357403e-05
-3.99522912514169e-05
-2.12361104410001e-05
-1.85819047061799e-06
-5.21004264610045e-05
-1.47153744432694e-05
-2.52266935636172e-05
-2.50862603390786e-05
-9.4774022383732e-06
-1.97414159544017e-05
-1.35457472509859e-05
5.10014176744945e-06
-2.41947101573282e-05
-2.51293480643994e-05
-4.45616007262899e-05
-2.85024345368824e-05
-1.00048077528232e-05
-4.37744624102956e-05
-2.1480845945062e-05
-3.56652511256766e-05
-3.04342470814421e-05
-1.50341863464416e-05
-2.28834996208146e-05
-2.70495690216646e-05
-2.14510416750217e-05
-2.64910760603849e-05
-4.62031997565629e-05
-2.6941993275614e-05
-4.20994178166995e-05
-4.26006555607557e-05
-4.03003547112497e-05
-4.06056209292186e-05
-3.38295203217026e-05
-1.51158314292654e-05
-3.30980848567549e-05
-7.90990573609554e-06
-3.94896637710568e-05
-5.8555156927266e-05
-6.53680115891978e-05
-4.09485063167048e-06
-4.31942818462433e-05
-2.77602362988652e-05
-2.1775229556001e-05
-4.05114752057786e-05
-1.72478223228555e-05
-2.92857148939076e-05
-2.83281881294652e-05
-4.43518645431401e-05
-4.44538858574862e-05
-3.53348281371206e-05
-6.5558613526073e-06
-5.38611985946559e-05
1.97577357409467e-05
-4.89893088508107e-05
1.80732466742573e-05
1.82418855713688e-06
-3.3670335193738e-05
-3.8413672546817e-05
-4.57805394468717e-05
-1.12596145786131e-05
-4.49492094053743e-05
-1.15675943411198e-05
-5.92243144053222e-06
-3.30513583592456e-05
-1.8997713792891e-05
-2.34347091454813e-06
-1.96129514158212e-05
-3.99693371113958e-05
-2.90641621016957e-05
-6.36897832336026e-05
-1.58245441834328e-07
-2.122732596609e-05
-2.3875952651079e-05
-5.10987440094902e-05
-2.90481420424219e-05
-4.55514972596802e-05
-2.57942202656363e-05
-1.08207063303036e-05
-4.75034422555952e-05
-2.55714422797853e-05
-2.6105536208803e-05
-1.96570313624826e-05
-5.08805454740903e-05
-4.59523655849255e-05
-2.95168396950316e-06
-3.46514815655965e-05
1.0443493119714e-05
-2.13911663566548e-05
-3.06737687708529e-05
-3.28117268889662e-05
-5.39354518437027e-05
-4.47022206349698e-05
-2.82603959223602e-05
-4.82081605333886e-05
-4.35540353852907e-05
-1.49228042641581e-05
-4.54577828688546e-05
-1.47176445076484e-05
-2.12405809813152e-05
-3.73494031613163e-05
-5.19693939705576e-05
-2.80491195948979e-05
-2.88757114811149e-05
-1.86330628334663e-05
-1.4444743774844e-05
-4.43336920753737e-05
-1.44981811290396e-05
-4.1727949828769e-05
-2.15468719831584e-05
-4.27770495467111e-05
-4.5142758343601e-05
-4.2432304892055e-05
-2.8555582925476e-05
-4.55775383555558e-05
-2.54807229233581e-05
-1.49220569313595e-05
-2.81690731387935e-05
-7.03825342642068e-06
-2.97623430210614e-05
-2.19277629464898e-05
-3.8435104382234e-05
-2.95372374414087e-05
-1.60250564661064e-05
-4.45253505240913e-05
-1.91119023627489e-05
-4.72099309451637e-05
-4.1156138198862e-05
8.34233704717808e-06
-4.43675206186932e-05
-4.50075066796291e-05
-3.33760476243748e-05
-4.90510226685663e-05
-2.9203247226229e-05
-3.35971457428528e-05
-1.51426794875076e-05
-2.45264053603347e-05
-3.98612774372801e-05
-1.36743284047007e-05
-2.02117437598832e-05
-2.68513620531791e-05
-1.09913088766762e-05
-1.54676249412909e-05
-2.43833620473747e-05
-2.5364062738492e-05
-4.0408579754733e-05
-3.26473783251414e-05
-1.01387809352e-05
-9.88646335330444e-06
-1.35200923485178e-05
-2.20348332441117e-05
-1.39235878685674e-05
-2.16550008324001e-05
-4.58859289679425e-05
-1.91203491847221e-05
-4.26951437905964e-05
-2.34521955592527e-05
-2.07426393754329e-05
-5.17990916667363e-05
-4.56214867309861e-05
-1.44545326042501e-05
-3.40653753137559e-05
-2.78340429152846e-05
-3.31619994212422e-05
-2.06365124073874e-05
-4.35300628977119e-05
-8.38461153322101e-06
-3.01671162344488e-05
-5.84900005043638e-05
-3.23016853051918e-05
-8.7621531038587e-06
-1.66322129188716e-05
-9.75637403860487e-06
-3.55011661177778e-05
-2.07673707709412e-05
-3.22111243922064e-05
-3.94369002236315e-05
-4.56025093392138e-05
-2.43875368478654e-05
-4.34730564765401e-05
-1.06857203523054e-05
-3.31795579024486e-05
-1.48634223655462e-05
-5.52463924990314e-05
-1.35544292658264e-05
-4.6639476304695e-05
-1.67699222040547e-05
9.46175982411444e-07
-1.76019730605142e-05
-7.46141961841197e-06
-2.68350125097432e-05
-2.79515335124459e-05
-3.97575933467746e-05
-3.07423002936542e-05
-5.39016365699974e-05
-1.63033690498166e-05
-2.00694509331232e-05
-1.45619053607978e-05
-9.33769626448948e-06
-3.2291915495389e-05
-2.08416950085344e-05
-3.96246619492995e-05
-4.80518706955331e-05
-4.6346456720036e-05
-5.25165577462884e-05
-3.98826440315453e-05
1.42993024937953e-06
-6.9166841007736e-06
-3.38965860859526e-05
-2.51967170569382e-05
-2.20347764004927e-05
-3.87648367774609e-05
-3.0756316978568e-05
-2.45897731940675e-05
-1.3060388385126e-05
-3.48958958274058e-05
-1.43514272376293e-05
-5.40524507245984e-05
-2.16475606479387e-05
-3.14251385473417e-05
-5.482107094517e-05
-3.5375138374082e-05
-1.58117526878703e-05
-3.35659500002483e-05
-7.90600082342016e-06
-3.99497231041394e-05
-2.53664544811777e-05
-3.76551292736723e-05
-5.79719862037414e-05
-7.51596261742276e-06
-3.32608486052935e-05
-2.43370371515716e-05
-3.57040792260588e-05
-2.72271519340995e-05
-2.73713118782949e-05
-1.74022862880315e-05
-5.04169705973769e-05
-2.93444400376996e-05
-5.80642290644426e-05
-1.74292235335809e-05
5.3147801683091e-06
-1.65674337071158e-05
-2.08245191146464e-05
-2.84469651936693e-05
-3.75139174912474e-05
-3.11634999712181e-05
4.32568784693521e-06
9.23365793801958e-06
-2.60668258014776e-05
-6.43134449564437e-06
-3.25492351220198e-05
-4.09197240300633e-05
-3.56529261818191e-05
-5.00447347603373e-05
-2.74107148680013e-05
-3.8650007881161e-05
-3.55888989901551e-05
-3.2984875859682e-05
-1.90700428774666e-05
-8.49522994187837e-06
-5.28157001869875e-05
-4.11351906445083e-05
-9.07945171367913e-06
-2.3122300069045e-05
-2.29418481632298e-05
-1.20378435335186e-05
-3.04561491009195e-05
-4.14016867486999e-05
-2.48965117367057e-05
-4.12480416592487e-05
-1.70850746870321e-05
-2.43776573367389e-05
-4.2673430439253e-06
-3.48126556679337e-05
6.40449843261524e-06
-1.84356702510151e-05
-5.59952656216965e-05
-3.39508034019785e-05
-2.73018415281077e-05
-2.54088246270411e-05
-4.21438538472982e-05
-5.88134237979736e-06
-3.76509353502174e-05
-3.92489762776457e-05
-7.10147609780292e-06
-3.45734597084365e-05
-3.35490010740831e-05
-3.37436036679116e-05
-2.32186546151843e-05
-4.3082771560234e-05
-2.27976727324376e-05
-3.17339243419117e-05
-4.52097963780371e-05
-3.6868008634351e-05
-4.81662293682258e-05
-2.1517042745975e-05
-1.16575224301163e-05
-3.73383486216411e-05
-5.06167949986911e-05
-3.09437227009607e-05
-1.34001722021545e-05
-2.38702456614977e-05
-2.95135068822397e-05
-3.06353723818268e-05
-2.34999550391212e-05
-4.38961028322889e-05
-4.42239426280907e-05
-5.66913957922576e-06
-1.15888390347917e-05
-4.8571243563708e-05
-4.12172315787487e-05
2.09904838957423e-05
-1.04642100712788e-05
-5.41819784367039e-05
-4.21992708740119e-05
-9.52753523181699e-06
4.70014368175523e-06
-3.71761694368348e-05
-2.18018529185472e-05
-5.93278805628605e-05
-4.23389071131092e-05
-1.21021615510375e-05
-6.25560854449047e-05
-3.18267453863374e-05
-2.58629940526589e-05
-1.75537044948032e-05
-3.34473776548853e-05
-3.02113008090622e-05
-3.35460287977961e-05
-2.99695632644192e-05
-1.91809052987331e-05
-4.38527872432906e-05
-3.63848779795995e-05
-3.35903966835638e-06
-3.91268544429969e-05
-4.57802285958433e-05
-2.33507898168391e-05
-2.28958196137334e-05
-2.05494143231595e-05
-3.75903041214786e-05
-2.0362457136595e-05
-3.32092855183254e-05
-1.1896720320614e-05
-6.13842451814199e-05
1.67261436565019e-06
-1.22431949468867e-05
-3.84719343401183e-05
-1.471535632481e-05
-4.76388665304699e-05
-2.51181333872827e-05
-2.96133239232227e-05
-5.92669821670262e-05
-1.68703510212407e-05
1.68190115198517e-05
-1.39881541537299e-05
-5.8151314745825e-05
-3.94210773615019e-05
-1.98602856747427e-05
-3.75906295297625e-05
-2.56858813501679e-05
-3.28838970642555e-05
-2.1242241566289e-05
-4.80231894899512e-05
-3.16662819578694e-05
-2.29306314140801e-05
-3.24124450141221e-05
-2.86181015551665e-05
-3.17555111391447e-05
-4.0332073976871e-05
-1.9722963752283e-06
-5.5839606090195e-06
-5.30020744908769e-05
-2.19375387248107e-05
-2.29789512154198e-06
-3.40864179270231e-05
7.25768934096321e-06
-5.92102326012603e-05
-4.13272045090492e-05
-9.94310778141412e-07
-2.77324899157565e-05
-2.42206885497321e-05
3.85760896808322e-06
-4.13279480335393e-05
-3.72418513094793e-05
-3.84826742535382e-05
-5.08732531342381e-06
-2.89601580010514e-05
5.08080249792064e-08
-3.20293541791746e-05
-4.72883471453384e-05
-4.3467955810315e-05
-4.87518524509749e-06
-3.8956960248778e-05
-1.19221579515223e-05
1.60190140344115e-05
-1.07641293735685e-05
-2.71900795093136e-05
-5.32087809720537e-05
-3.88672926800824e-05
-2.39763560226573e-05
-6.70338652627512e-08
-3.63058700135542e-05
-2.22231008223053e-05
-3.67317422186378e-05
-5.26392628029537e-06
-7.32056023263295e-06
-3.17354680984691e-05
-4.42547621195551e-05
-3.75413562243643e-05
-2.4853927130378e-05
-1.96621437019576e-05
-3.63970391261191e-05
-3.42738196471162e-05
-2.34627894559167e-05
-3.47386489730814e-05
-3.17881992428989e-05
-4.71025119320783e-05
-1.72885192476129e-05
-4.78044498001769e-05
-2.71342002567937e-05
-1.7749396693562e-05
-3.25716671078738e-06
-1.53253165773108e-05
-3.10598579085545e-05
-2.28955687378533e-05
-4.11064185620233e-05
-4.53118217899649e-05
-5.15833025149671e-06
-3.90383612436428e-05
-2.13107769569719e-05
-4.62631305785952e-05
-2.35375392926195e-05
-2.96212388842591e-05
-3.37425608705508e-05
-1.97712219986365e-05
-7.8444021925922e-06
-3.22966795785009e-05
-2.04200297629171e-05
-1.16246705588442e-05
-1.10368929223576e-05
-5.1063367844539e-05
5.27182198133781e-06
-6.6505900429573e-06
-2.9849300702846e-05
-3.15703617040485e-05
-6.02009960871268e-05
-1.16171635148108e-05
-1.07344398285481e-05
-2.1762209997263e-05
-5.07444605409929e-05
-1.79078941592066e-05
-3.63370650909191e-05
-4.39934029901895e-05
-2.54499708862273e-05
-5.71701449456058e-06
-5.00437939323107e-05
-3.39285914167624e-05
-4.96000478835292e-05
-3.55338432718922e-05
-2.49588667644414e-05
-3.99673102150178e-05
-1.42685350801385e-05
-3.01756404997326e-05
-4.12766776550314e-05
-3.46344794445911e-05
-1.7920180421032e-05
-4.83823569771467e-07
-1.1798398731482e-05
-1.18311401824167e-05
-1.53650224107302e-05
-4.38297865505244e-05
1.83695477482926e-05
-5.6418348624928e-05
-5.01519565677794e-05
-2.147395299386e-06
-3.54496706028947e-05
-3.44899325801048e-05
-1.93583538760961e-05
-2.74730345394232e-05
-2.41516362306841e-05
-4.41394879151641e-05
-1.72894120126505e-05
-2.0383837559288e-05
3.10524912484532e-06
-5.48649514669918e-05
-6.56180868238896e-06
-2.07891214558553e-05
-2.96923848028047e-05
-2.27637905410894e-05
-2.88713631150734e-05
-1.08151040846102e-05
-2.1993839285506e-05
-7.59971292398139e-06
-5.73249395729474e-05
-3.00927689934547e-05
-3.79811412274721e-05
-2.28674651151201e-05
-5.08894347373179e-05
-3.65081674751808e-05
-2.1636273151895e-05
-2.82663277601363e-05
-3.62713708753176e-05
-5.96175539501751e-05
-1.64803160473403e-05
-6.15900787778854e-06
-4.47652551623924e-05
-2.79311544330274e-05
-3.38925896185148e-05
-4.5981550111368e-05
-5.04780405257788e-05
-5.52058297791477e-05
-2.31850070792403e-05
-3.66203828456504e-05
-5.9923821249702e-05
-3.51596217591386e-05
-3.8623253217859e-05
-4.16376695732313e-05
-1.6527733105643e-05
-2.65042410092218e-05
-2.13318179958562e-05
-2.43043963496934e-05
-3.13555119006209e-05
-3.75923367319079e-05
-1.48358219848671e-05
-2.07162816890749e-05
7.40783931581701e-06
-4.01445179175508e-05
5.43085596677649e-06
-3.08546713346899e-05
-4.28735100092044e-05
-4.47657983701848e-05
-4.58367907384324e-05
-1.76312185590109e-05
-2.84899462024178e-05
-1.33382187087134e-05
-3.00327571483363e-05
-1.87586209494731e-05
-2.32409796344877e-05
-8.40436818260248e-06
-9.51754334545018e-06
-1.48793714096872e-05
1.80007759533405e-05
-2.20143572529746e-05
-1.6546625584526e-05
3.64096316187997e-06
-1.98197535167046e-05
-3.43978785369901e-05
-1.6692099905391e-05
-2.45999470489309e-05
-1.97304918220243e-05
-4.72810099381452e-05
-4.25265519107042e-05
-2.19821118691774e-05
-5.23639857002418e-05
-2.705183802459e-05
-7.1891456345743e-06
-2.30467129423713e-05
-2.97758650028276e-05
-5.44531944216068e-05
-2.57515842404816e-05
-9.76615230091694e-06
-4.25678526471062e-05
-3.16951251550168e-05
-2.542433816678e-05
-1.06123050134772e-05
-1.15593674844571e-05
-3.37959318953085e-05
-3.32968768921281e-05
2.56486608930564e-05
1.75559967975266e-07
-7.13650097246759e-06
-1.28670481285892e-05
-4.20520012258099e-05
-3.71887666967771e-05
-4.04071477261446e-05
-4.13062718800208e-05
-1.83715261586747e-05
-4.53546156488263e-05
-1.7076005554313e-05
-3.02288810440434e-05
-3.2529269905227e-05
-4.32383788806429e-05
-2.70259618868414e-05
-5.13413979754993e-05
-4.25859855005216e-05
-3.46254755015975e-05
-4.5092021072666e-05
-2.4388406932524e-05
-6.03424707234175e-05
-3.44420017151811e-05
-3.59055994249903e-05
-2.57280162813545e-05
-2.38204252280532e-05
-3.40108413040943e-05
-3.00584435891515e-05
-4.75296443273054e-05
-2.13308461550306e-05
-1.31689357439921e-05
-4.25680013635913e-05
-1.99216148477143e-05
-1.67127801045358e-05
-1.67827921758365e-05
-4.94471206155443e-05
-1.74830967788521e-05
-4.14811977037921e-05
-1.73309978470799e-05
-3.20461457568936e-05
-3.47587828378856e-05
-2.25738312106028e-05
-1.7908191830125e-05
-2.42338612187986e-05
-3.42279668593968e-05
-3.11966602457618e-05
-2.37446880395919e-05
-2.04240110413173e-05
-1.04838813393205e-05
-3.00302338724979e-05
-2.46139610980041e-05
-2.74050831410303e-05
-2.32553618623579e-05
-4.57396814706041e-05
-4.47061228551177e-05
-2.60858898446845e-05
-3.74479479656781e-05
-3.11232384045809e-05
-2.63073153874625e-05
-2.25041706085294e-05
-2.05977705889215e-05
-7.00562939870029e-07
-1.68531587950361e-05
-3.09886356534594e-05
-6.94040060850841e-05
-3.85840241462841e-05
-5.41330693975568e-05
-5.16508608418707e-05
-5.09669704542353e-05
-2.85911398023872e-05
-4.74725219851912e-05
-1.95809893787692e-05
-3.11704268565981e-05
-2.39057502432874e-05
-4.07251964835441e-05
-3.32434553257124e-06
-1.94363125578261e-05
-9.98079627597089e-06
-2.93957008636325e-05
2.63553540736955e-06
-2.73927533639847e-05
-2.0465546027377e-05
-3.75755146579658e-05
-3.09271323708663e-05
-1.50913275619479e-05
-2.55319412267413e-05
-5.21483780760652e-05
-2.0737901959687e-05
-7.08784025400559e-06
-4.50684541234641e-05
-3.56870940319576e-05
-3.38284607867918e-05
-2.56850535434012e-05
-2.19232986347308e-05
-3.3443119187977e-05
-3.93249325995474e-05
-2.22808960963134e-05
-1.65582516830306e-05
-5.38231920690739e-05
-3.37027407533e-05
-8.89367312056877e-06
-1.52731870761551e-05
5.15121862496926e-06
-1.98017854466613e-05
-5.59198304342957e-05
-1.96078671261435e-05
-2.34029426732948e-05
-3.53093971861699e-05
-3.66449618203e-05
-3.92922955601174e-05
-3.71051895380009e-05
-1.5301650085748e-05
-3.89764488214769e-05
-6.73104930568556e-05
4.34487636595102e-06
-3.57054805503099e-05
-4.45259626630884e-05
-2.79105225405822e-05
-5.03954905386051e-05
-2.50538485348068e-05
-4.03297756785887e-05
-5.66930318962653e-05
-4.29471634877019e-05
-3.77197691398003e-05
-2.44617981165514e-05
-4.99044129778101e-05
-3.12791725984241e-05
-1.53885992242998e-05
-3.4982854381444e-05
-2.42663919869404e-05
-3.10527601095874e-05
-4.45056990402814e-05
-2.23276658591405e-05
-4.227650483001e-05
-5.81173416990404e-06
-1.85180992406367e-05
-1.85078101035235e-05
-3.84737910198953e-05
-4.67544365469572e-06
-2.88670283312082e-05
-6.60428382720961e-05
-4.45161370708767e-05
-9.48673501870057e-06
-5.04888196392534e-05
-3.66206826477758e-05
-3.74071654600865e-06
-4.15737771271099e-05
-4.96006125481108e-06
-3.55751489345024e-05
2.05199761382766e-06
-5.07502171132611e-05
-7.77499674277776e-06
5.04016953711652e-07
-1.74716872190802e-05
2.19619915583245e-07
-1.87907156151063e-06
-7.48808837289976e-06
-3.20798246124848e-05
-2.43876065784574e-05
-2.92506852373841e-05
-2.99800749034593e-05
-1.61573712097388e-05
-3.21957704670652e-05
-2.71494172366753e-05
-3.01355806885537e-05
-2.64414081705402e-05
-1.79802863218119e-05
-2.29629900349517e-05
-4.93684337522396e-05
6.51885832350624e-06
-2.26490490028609e-05
-2.97494676987022e-05
-2.13112096640802e-05
-5.42810007706673e-05
-2.38130346793731e-05
-3.88830539968562e-05
-2.4230173038923e-05
-2.54227482318072e-05
-4.40153481453972e-05
-3.15961103635811e-05
-3.42205863487395e-05
-3.97021412251484e-05
-4.15436799048719e-05
1.37525381682721e-06
-2.94593212369851e-05
-1.30892514695926e-06
-2.12376390737797e-05
-4.97915384043077e-05
-2.73645768009768e-05
-9.2327525423928e-06
-1.62279225486618e-05
-4.87352058377162e-05
-7.81072786741194e-06
-4.01390648085811e-07
-3.9092918355772e-05
7.65854160663147e-06
-2.15086681494432e-05
-3.0511847143157e-06
-3.37603164811751e-05
-2.15931705759443e-05
-1.83680540724016e-05
-2.71848239788557e-05
-3.82934445777789e-07
-5.5486804115177e-05
-2.3025904946314e-05
-2.38041955208963e-05
-3.05102238315738e-05
-4.35698307979146e-05
-4.00997929322573e-05
-2.76877006335913e-05
-2.903177668297e-05
-4.64870811317334e-05
-4.32871455131362e-05
-5.02053772511966e-05
-7.83256450725397e-06
-3.87369720944007e-05
-3.27757952055248e-05
-2.70559578019014e-05
-7.21364246970704e-06
-8.76171803577911e-06
-2.74123813333617e-05
-2.87869356784246e-06
-3.69765711471051e-05
-3.07570999999025e-05
-2.17978365281048e-05
-4.6037284553675e-05
-2.72700395572224e-05
-1.79009417907879e-05
-2.73239851052552e-05
-3.22723944445302e-05
-3.01144653279256e-05
-2.42431136295174e-05
-2.26297046511231e-05
-4.43255894969052e-05
-2.56207755377965e-05
-2.71532535707792e-05
-3.73175795068529e-05
-1.52780686068084e-05
-1.82203230145767e-05
-3.07252912226283e-05
-4.41001281132322e-05
-1.25666163126225e-06
-3.68597063252428e-05
-4.44674413682642e-05
-5.14988669981296e-05
-3.27701002089468e-05
-1.10863428264244e-05
-3.30635256190721e-05
-3.78206629226874e-05
-2.28398087211992e-05
1.67891373332749e-06
-5.29288364734962e-05
-7.28525541931914e-05
-2.80233705053938e-05
-2.932376554464e-05
-3.88673767381936e-05
3.6932979589228e-06
-1.72167252268815e-06
-4.52728214436915e-05
8.99503220151899e-06
-6.2369559268893e-05
-4.33396351060013e-06
-2.80890061033077e-05
-2.61053151186854e-05
-3.30971630160431e-05
-4.47077378877116e-05
-3.73989526163828e-05
-5.04057314205747e-05
-7.66326211445619e-05
-1.47468068404345e-05
-3.37017439444484e-05
-3.03766933770508e-05
-4.28458258821448e-05
-4.3798118063402e-05
-5.83149565638367e-06
-2.74318877146352e-05
-3.19419656969723e-05
-3.52796797561931e-05
-2.74972575636282e-05
-3.38826902157893e-05
-3.70227297108728e-05
-3.51517518209156e-05
4.48992417915275e-06
-5.11922973253205e-05
-2.60012598828564e-05
-2.27336113991732e-05
-3.86031300002127e-05
-5.7637411949629e-05
-3.68916363723161e-06
-5.138375021454e-05
-2.38544003618455e-05
-2.17390906729821e-05
-1.54308546449458e-05
-3.24688524774968e-05
-6.83152182304124e-06
-2.41584981142874e-05
-4.49704528779181e-05
-1.93912806564679e-05
-1.22663017117762e-05
-2.37879860932221e-05
-1.9725392940436e-05
-1.78607554563166e-05
-3.94076260720889e-05
-4.1651727696841e-05
-6.71136206703553e-06
-2.28024190271421e-05
-2.2344128493051e-05
-3.96549761282479e-05
-3.74827455184569e-05
-5.31046219816857e-05
-2.61891351795546e-05
-2.0169291045047e-05
-3.05965636944136e-05
-2.99383926881119e-05
-2.3495028407255e-05
-5.89482775820637e-05
-2.88815593392671e-05
-5.3335514755339e-05
-3.85531792589933e-05
-3.08083987796735e-05
-1.3020519745936e-05
-1.23833718839533e-05
-3.53777424025121e-05
-2.99568012166947e-05
-2.88639859296889e-05
-2.44675151321701e-05
-3.12481182578528e-05
-1.24097659067935e-05
-1.10719660319989e-05
-6.24699516755624e-05
-2.4334017464597e-05
-3.85208121066431e-05
-2.98716646175943e-05
-5.22938377393754e-06
-3.70025336825776e-05
-2.22434137208203e-05
-3.6591423152572e-05
-3.3058539542066e-05
-3.8514885012561e-05
-1.58345100439354e-05
-1.4300075618846e-05
-2.59408623413427e-05
-2.87800069041454e-05
-1.96734638847547e-05
-4.82792365319549e-05
-1.93916903463255e-06
-4.51303541956047e-05
-3.79736275744522e-05
-4.39032701075191e-05
-3.47016799518488e-05
-2.08694145732071e-05
-1.77059254354789e-05
-2.92570007428791e-05
-9.3481016695676e-06
-2.46431099550813e-05
-4.29540332141836e-05
-2.05574176094195e-05
-4.91383432917242e-05
-3.17718412290637e-05
-3.54109246747951e-05
-3.10898492310066e-05
-1.26086603217584e-05
-4.06110747092307e-05
-3.74100701501788e-05
-4.72392909358536e-05
-3.12606067314735e-05
-2.42366294439805e-05
-2.54889993621637e-05
-1.13388895958205e-05
-3.15350448890049e-05
-2.2721503770146e-05
-3.47377524096331e-05
-3.74930974286604e-05
-7.71707598205883e-07
-5.26900082466904e-05
-2.52673808789645e-05
-4.85381114970647e-05
-3.33360183000285e-05
-3.20596920447599e-05
-1.99427093610205e-05
-4.97049726540926e-05
-3.04828906807092e-05
-2.26949157798115e-05
1.11639166396215e-05
-2.0956442460546e-05
-3.45812691591083e-05
-1.50676036392704e-05
-2.00654470261032e-05
-3.10078746652803e-05
1.10310689745678e-05
-3.43088521603054e-05
-2.3325472401313e-05
-1.91324693952974e-05
-1.24218081324449e-05
-2.77571912855431e-05
-3.42031882941674e-05
-1.10272236504907e-05
4.0521805865743e-06
-3.40607850098334e-05
-5.35954093465317e-05
2.17224380046974e-05
4.34302069339289e-06
-2.59929831101547e-05
-9.08829168851169e-06
-1.4561584412032e-05
-4.9416135587425e-05
-4.02061948390651e-05
-2.37597115352837e-05
7.10047842668017e-07
-3.78766481932905e-05
-5.81076679866677e-05
-4.35267666849024e-05
-3.46758013617322e-05
-2.9928202328177e-05
-1.19606770938789e-05
-4.62725942395359e-05
-3.22381205999561e-05
-3.00696265905671e-05
-9.91456810126857e-06
-2.48952227074275e-05
-2.58865882406481e-05
-3.42749234267841e-05
-4.97965109122379e-05
-2.6175906883711e-05
-2.93466820892658e-05
-5.05833240343217e-05
-3.09179147673754e-05
-4.78281945898348e-05
-4.33504936126224e-05
-4.54934737322168e-05
-3.30929095885088e-05
-4.00785349821848e-05
-1.78924852486955e-05
-2.71208202755665e-05
-2.61645236080828e-05
-1.6663279906981e-05
-2.87634670293122e-05
-2.5910452942163e-05
-2.81502084015348e-05
1.32634969873916e-07
-1.72526665198875e-05
-1.03456476720051e-05
-3.24149062345086e-05
-2.52373467307996e-05
-4.33809678281562e-05
-5.63255312533692e-07
-3.301094136062e-05
-2.6649966581147e-05
-1.96752831179409e-05
-4.64793022370972e-05
-5.92036559450018e-05
-2.27262734169737e-05
-4.85864005540431e-05
-2.81059053522385e-05
-1.54358475351695e-05
-3.88791043767302e-05
-2.55780557686946e-05
-2.01983147668586e-05
-3.38871870423946e-05
-3.81382348392665e-05
-1.56512900969795e-05
-9.72270477754061e-06
-3.7526502927407e-05
-4.71263750283505e-05
1.49072682866164e-05
-3.46262738476406e-05
5.12666299953116e-07
-3.65958843565985e-06
-5.32148634279868e-05
-1.76121034349603e-05
-2.30063702342585e-05
-2.25941124971978e-05
-2.62022220866085e-05
-3.53717219548759e-05
-3.5267778646078e-05
-2.77204123393069e-05
-1.15235001755373e-05
-3.50009468530835e-05
-1.00075065242318e-05
-2.07350368585017e-05
-4.56904615740188e-05
-2.12728872332174e-06
-3.29916647507858e-05
-3.38007642928579e-05
-7.03121049532668e-06
-4.43004186672499e-05
-4.24335713330104e-05
-2.70252978052068e-05
-5.89949436278633e-05
-2.905755823936e-05
-3.20834200325037e-05
-1.12399246992982e-05
-4.60079177172464e-05
1.63894814552932e-06
-1.15917915491718e-05
-8.09219543690226e-07
-2.45577453277765e-05
-2.33706068096226e-05
-2.55329666000753e-05
-6.25537343759191e-05
-3.13360672653661e-05
-9.49768159787441e-07
-2.64783454443251e-05
5.61268790478087e-06
-1.32362884940205e-05
-3.24932402568374e-05
-5.0200117673015e-05
-4.74007153326614e-05
-2.7887925739489e-05
-2.52798194782278e-05
-5.17350226863664e-05
-1.19698673440279e-05
-7.31262731968552e-05
-4.26200832976077e-05
-5.6240132378678e-05
-5.61827574645764e-05
-3.29045532436946e-05
-2.09638054544823e-05
1.6372972785472e-07
-4.39094559351779e-05
-3.45128305841245e-05
-1.96679820586713e-05
-3.63576161869473e-05
-5.25687835632171e-05
-4.21427169004377e-05
-2.48705118464126e-05
-1.83559423725852e-05
-1.45687428005563e-05
-2.77434683745434e-05
-8.55185383447307e-06
-1.50260002570365e-05
-3.63990880672473e-05
-2.42693799147545e-05
-1.89105588059799e-05
-2.71223550658335e-05
-3.63740714607031e-05
-2.74042121966649e-05
-3.06174460593513e-05
-4.15556782014674e-05
-3.39712404693638e-05
-6.40219771011775e-05
-3.91660005433595e-05
-3.33103771629568e-05
-2.29819184093714e-05
-2.49380154226361e-05
-1.92175010497875e-05
-2.62902335105735e-05
1.13787764901809e-05
-4.08551393892969e-06
-2.90526011216299e-05
-1.46855357684266e-05
-2.53675596608753e-05
-5.14630472631679e-05
-2.09987305528264e-05
-4.22676162754845e-05
-1.43900780024965e-05
-2.76617613773878e-05
-4.16322368649209e-05
-3.08240126003127e-05
-3.23918456236734e-05
-3.53269845746332e-05
-3.47284054344736e-05
-3.95325338536377e-05
-1.20463360755069e-05
-3.6162165225829e-05
-4.57293754934216e-05
-2.79612302398744e-05
-2.528138049748e-05
-2.77958333411988e-06
-3.58263637467809e-05
-2.99996366214637e-05
-2.28518944126772e-05
-4.41249378384466e-05
-3.57506776995054e-05
-3.83091445697134e-05
-3.23385005848741e-05
-4.7815176449835e-05
-1.58005072738163e-05
-2.63526180973284e-05
-3.65907473832274e-05
-3.34322379809521e-05
-5.67295683512407e-05
-2.04082436938451e-05
-2.59371912034312e-05
-3.10654692450838e-05
-4.58879793402303e-05
-1.88559341797936e-05
-1.79812996885154e-05
-2.47474642917251e-05
-3.56313557051988e-05
-1.73078884583682e-05
-5.21897240156187e-06
-3.3980613699145e-05
-2.71356027263069e-05
-2.82469242947938e-05
8.0174655520351e-06
-2.33326792323649e-05
-2.46832892227967e-05
-3.59078711224781e-05
-2.23188060038466e-05
-3.50172164892605e-05
-3.03184919772514e-05
-1.93990227873665e-05
-4.40147089402706e-05
-6.76856063530874e-06
-9.73169380009207e-06
-2.65057528790817e-05
-2.9668174775162e-05
-3.22454651317686e-06
-6.49813500456505e-09
-5.85216919627705e-06
-3.59072705376146e-05
-2.78291269810486e-05
-3.14946581934147e-05
-2.04703239811312e-05
-2.0701670359456e-05
-4.05494118553873e-05
-2.85656352447167e-06
-1.10796313896649e-05
-3.23368790883585e-05
-2.69498995816431e-05
-3.19014874780252e-05
-2.02769910623192e-05
-1.19170071980492e-05
-2.10185495212098e-05
-2.71837876619011e-05
-2.79827485914996e-05
-3.6739381113779e-05
-2.85504947568247e-05
-1.70408343226929e-05
-1.85231677980918e-05
-1.37744178875738e-05
-2.15996889054649e-05
-2.89682270691916e-05
-7.62585077543095e-06
-1.21942689082497e-05
-2.29647423511113e-05
-1.08720362633388e-05
-5.51687472143122e-06
-3.61825008042042e-05
-5.40659962683179e-05
-2.27529014305547e-05
-2.27340013275279e-05
-9.75134243689963e-06
-1.78462304531571e-05
-2.38767969713283e-05
-1.10232738443886e-05
-4.00164158427925e-05
-1.7349093414514e-05
-3.85151104321031e-06
-1.20577474216184e-05
-1.38288194048763e-05
-3.51920137443496e-06
-4.40449258047452e-05
-3.50366644391824e-05
-2.72783836476924e-05
-8.39239865762693e-05
-4.32172767596512e-05
-3.76760807123325e-05
-1.38014724139193e-05
-3.16462030616702e-05
-2.43750160343361e-05
-3.4094931692499e-05
-3.00832212275071e-05
-3.39855690723386e-05
-2.99875908859221e-05
-4.44712110551527e-05
-4.60809511146109e-05
-3.73085455647488e-05
-3.1768206902415e-05
-4.55585719884415e-05
-1.41943371010564e-05
-8.07682510374593e-06
-3.88847179934195e-05
-4.24261906587127e-05
-2.06352303548192e-05
-3.99855627318361e-05
-2.8392353298538e-05
-1.51349251331191e-05
-4.04535496067575e-05
-3.15993198339792e-05
3.01786088757475e-06
-2.58644351447556e-05
-1.02871235334408e-05
2.54927783078611e-06
-8.32803460319102e-06
-4.60563424685141e-05
-3.11854822985782e-05
-4.37684944457778e-05
-5.30362558491457e-05
-2.3387424834913e-05
-2.78966313965808e-05
-2.49027862662986e-05
-2.54508296486147e-05
-1.14204897396421e-05
6.71020402956471e-06
4.76111733569612e-07
-2.22546410563047e-05
2.12520689859747e-06
-5.36740461094175e-06
-4.40794897014406e-05
-5.30313370951108e-05
-2.06022692280516e-05
-4.91299934461186e-05
-4.85826897234139e-05
-1.51713172466712e-05
-4.78096131693792e-05
-3.2872784128023e-05
-4.45675784646259e-05
-2.40124011662594e-05
-3.01482690365135e-05
-1.53709150070621e-05
-4.51790255921493e-05
-3.00709871012206e-07
-3.32580540990644e-05
-2.08495797469038e-05
-2.79557778530024e-05
-5.53263537818277e-05
-2.31070767906754e-05
-4.22305365560431e-05
4.54322787065208e-06
-3.4704181732197e-05
-5.4228110661717e-05
-2.06406172150894e-05
-3.33188246983958e-05
-2.9056050329069e-05
-4.39172184799343e-05
-5.73060902328604e-05
-1.34709454334404e-05
-1.14911232818729e-06
-2.27613385929963e-05
-2.00824797458724e-05
-5.40683637874417e-05
-2.07444146116666e-05
-2.7104466649818e-05
-5.23536173241865e-05
-7.71104400981007e-06
-1.5699426331653e-05
-5.39307409705253e-05
-5.2603746999373e-06
-5.16122957331663e-05
-3.31448240789658e-05
-4.6760248287297e-05
-3.94977272555164e-05
-3.41308516811239e-05
1.02874064052557e-05
-2.35673094687099e-05
-6.09061018373008e-05
-4.236781560995e-05
-4.47987635236725e-05
-4.91576648197202e-05
-4.39469526962935e-05
-1.95357743710622e-05
3.15355803519186e-06
-4.90431781419526e-05
-1.7307754121532e-05
-4.57520885233047e-05
-1.5569986421682e-05
-2.41539687863474e-05
-5.68079610461493e-05
-1.48162038092887e-05
-2.49822132092351e-05
-3.97557106814981e-05
-4.09414708593578e-05
-2.0482026192545e-05
-5.19418982179835e-05
-1.18503589948036e-05
-4.39465441724056e-05
-7.20485939579591e-06
-3.56339554262468e-05
-2.36498462045379e-05
-1.47690510884363e-05
-4.65478242028828e-05
-3.4637725720731e-05
-2.59463741071293e-05
-3.65429859723396e-05
-5.03903419424432e-05
-3.31293648481798e-06
-4.77079538610898e-05
-2.8419122463271e-05
-1.50152084683645e-05
-2.81968519666548e-05
-3.87607213698603e-05
-4.40819900958367e-05
-1.17864696015985e-05
-2.15906886516323e-05
2.28139615161581e-06
-3.72935886922276e-05
-2.92832587827461e-05
-2.98476322020951e-05
-1.88717521421826e-05
-2.85278686946632e-05
1.28978474235511e-05
-8.49093977952866e-07
-5.0063040297396e-05
-2.07969939951719e-05
-3.51313142971096e-05
-4.09109978053447e-05
-2.79842566447868e-05
-2.84791759070328e-05
-5.97270788608936e-05
-3.22872053563209e-05
-3.70953118087954e-05
-3.87820338563816e-05
-1.71190841818528e-05
-2.9780563052066e-05
-1.66678989994958e-05
-1.38646405152848e-05
-4.91159935530874e-05
-4.89875074543591e-05
-2.25706878814287e-05
-3.20707820021558e-05
-1.70330436123082e-05
-2.79562500220911e-05
-1.76237695698825e-05
-1.99995830096324e-06
-2.97778138455897e-05
-3.20726782190508e-05
-2.16180417613751e-05
-4.4886584463933e-05
-2.84768095482555e-05
-1.42109405867399e-05
-3.32513247219495e-05
-1.11144550919096e-05
-2.88514295684082e-05
-4.48635098814076e-05
-2.87861922003328e-05
-1.9939031022003e-05
-2.98544529588828e-05
-3.15393996399186e-05
-2.88556687616265e-05
-2.94416007674976e-05
-5.09554653351701e-06
-7.39477357053472e-05
-3.17109083335692e-05
-1.58940269786673e-05
-3.24597082196481e-05
-3.02212215363284e-05
-2.78515427706484e-05
-4.3297150054404e-05
5.38427318480562e-06
-4.35120812137139e-05
-1.81643496673697e-05
-4.06716430296317e-05
-6.35786124919294e-05
-8.68466478019594e-06
-3.70982377484294e-05
-4.35648756133974e-05
-8.60669528758728e-06
-1.76555168671649e-05
-2.31344710137858e-05
-2.61980415090951e-05
-2.40226710574557e-05
-2.66174885516061e-05
-4.81930536905796e-05
-1.14752886278788e-05
-3.04506278230389e-06
-2.70614213850693e-05
-2.84585476706289e-05
3.6341014437649e-06
-6.53255375614124e-05
-1.47265196877068e-05
-6.23222652562824e-05
-5.14520560483467e-05
-2.82935315438127e-05
-2.53395422604294e-05
-2.20510752500634e-05
-1.23325973024981e-05
-3.03533535804402e-05
8.68052567586424e-06
-3.72986627105658e-05
-2.9519132426126e-05
-4.7834983381838e-05
-3.28749977581344e-05
1.08712545528039e-05
-3.86148790686671e-05
-2.6339507034236e-05
-1.29803267796125e-06
-1.59244485964834e-05
-2.79149629686798e-05
-4.45628671676837e-05
-5.83658360171892e-05
-3.24837647302164e-05
-2.46954964491577e-05
-2.07651843426514e-05
-3.989966811771e-06
-2.89574873853708e-05
-3.08826638372129e-06
-3.56819402311315e-05
-4.57193540786201e-06
-5.47931487060895e-05
-3.02788956414252e-05
-3.19481638003407e-05
-2.30841796313936e-05
-4.11760163978212e-05
-3.4400517031007e-05
-2.33350510121732e-05
-2.01786491929649e-05
-2.12106532533671e-05
-4.27263417336434e-05
-5.32304274059448e-05
-5.40216945108231e-05
-3.08027770149627e-05
-1.12296152946522e-05
-4.65734208185941e-05
-4.56819811667834e-05
-3.25162244595149e-05
-4.47717414369781e-05
-3.26677800808535e-05
-2.21462577753836e-05
-3.1121299463795e-05
-2.4671289934707e-05
-4.35282746536085e-05
-2.18569126033198e-05
-2.10992193919842e-05
-3.18197536052603e-05
-4.24228354608311e-05
-2.97454824946205e-05
-3.4676884934391e-05
-5.27951653630294e-05
-5.24966517621587e-05
-4.11886426342061e-05
3.21735567382168e-06
-2.26405350860636e-06
3.33195186480953e-06
-1.42688804333326e-05
-5.42296318625289e-06
-3.94986486864073e-05
-2.94506081779069e-05
-4.65655715106937e-05
-1.40540130177673e-05
3.53233789580575e-07
-3.41933732593072e-05
-3.84869678776062e-05
-3.58723752609918e-05
-9.40380094003084e-06
-9.95812636186635e-06
-3.54525600319347e-05
-3.80068237267322e-05
-3.04771733218312e-05
-2.34071186266491e-05
5.88456871429284e-06
-2.69654780538392e-05
-8.21031250580191e-06
-4.08283100643269e-05
-2.11584320864936e-05
-1.7215407291725e-05
-3.66890469897917e-05
-1.987745862012e-05
-5.07409787088846e-05
-5.51395577948679e-05
-3.67919840206113e-05
-2.26878614564935e-05
-3.56169001083387e-05
-2.76062425278539e-05
-4.73415995293339e-05
-1.67928697389864e-05
-7.79200491392032e-06
-3.40735487914536e-05
-3.53498461375948e-05
-1.64610840778891e-05
-5.62155807915943e-05
-4.16318377548554e-05
-2.59192464020565e-05
-3.7121267279367e-05
-4.87516498665423e-05
-1.82646656602846e-05
-3.16884839341891e-05
-4.63873876946738e-05
-1.9545245491249e-05
-3.54800447327947e-05
-2.10716086304306e-05
-5.80878280030158e-05
-2.04247271915442e-05
-1.06234048591605e-05
-3.60221779451289e-05
-3.21909577121924e-05
-3.37410698406979e-05
-3.08425667252254e-05
-4.43959549812596e-05
-1.12201270248881e-05
-3.59133500624586e-05
-2.19001337815528e-05
-3.07630735119652e-05
-4.14601243009337e-06
-6.614263435063e-05
-1.91766053435629e-05
-2.62485906804075e-05
4.59008985195075e-06
1.88949159496683e-06
-1.95942198515825e-05
-1.47526288796643e-05
-2.71605076152636e-07
-1.8615802051013e-05
-3.15596826489892e-05
4.28690118028732e-06
-1.77360734332009e-05
-1.5830878045214e-05
-2.89877397483073e-05
-3.58755316835332e-05
-4.5637638575368e-05
-1.48800967206266e-05
-1.50974219916516e-05
-1.85450197855725e-05
-2.50001300817275e-05
-1.18066853587656e-05
-1.10334655429378e-05
-2.8684702179049e-05
-1.05644772116567e-05
-2.41755030069551e-05
-3.36221132955264e-05
-1.37117754698217e-05
-7.93104307854061e-06
-2.06091316674382e-05
-7.92774474997613e-06
6.31395767534364e-06
-4.56894889002546e-05
-3.34234006094457e-05
-1.99810670204444e-05
-1.21906243649796e-05
-3.75610127385601e-05
-2.34084594606994e-05
-3.99638515508397e-05
-4.95457519226613e-05
-1.19832631931953e-05
-3.93953277019479e-05
-3.51063537431126e-05
-2.77226642698904e-05
-5.21523495181115e-05
-1.46367675710844e-05
-1.83500775703089e-05
-9.70492810644976e-07
-2.8845104393029e-05
5.96541888911736e-06
-3.23875901764796e-05
-4.82493929099275e-05
-3.85112253872742e-05
-4.31410325774798e-05
-2.33575187741706e-05
-2.31662709446056e-05
-4.93575061153916e-05
-3.61413175934117e-05
-5.13566398443553e-05
-4.68995964235715e-05
-3.76475101532003e-05
-2.97958473854578e-05
-2.39526405474844e-05
-3.08385052612224e-05
-4.53974931291891e-05
5.04767030999807e-06
-1.94957004523779e-05
-6.85106536180099e-05
-3.9921694993977e-05
-3.27781927813733e-05
-4.53696597614928e-05
-2.06415371736897e-05
-3.05204461326267e-05
-1.52505927702841e-06
-4.31633800361173e-05
-3.03865317834134e-05
-4.67871200685435e-06
-2.48173220409128e-05
-2.0904031060464e-05
-5.19465729587065e-05
-2.41408984532846e-05
-4.11657108053115e-05
-3.40694890420131e-05
-3.26338039529366e-05
-1.91505060301581e-05
-2.7100700808415e-05
5.46245934609105e-07
-5.59045870878596e-05
-2.83275996396641e-05
-4.10257481769907e-05
-3.97989941513948e-05
-5.46174943040003e-05
-3.66878509106683e-05
-1.39926269175097e-05
-1.84285444358256e-05
-2.9625089364537e-05
-2.8245077783604e-05
-2.48332943109195e-05
-2.87283120064835e-05
-3.11384662012295e-05
-5.16668531558303e-05
-1.2979656677927e-05
-4.15170691236122e-05
-5.00584742972224e-05
-4.12421545185378e-05
-2.84941583775482e-05
-3.29730754188801e-05
-9.37777713481849e-06
-7.58716694719877e-06
-3.45199577172226e-05
-2.25776266275592e-05
3.50875526967157e-06
-1.60049710935976e-05
-3.23589368999738e-05
-1.6635495908919e-05
-1.95336065598262e-05
-4.11492800086104e-05
-4.5241392591959e-05
-3.51710678958167e-05
2.24943050858637e-06
-4.49019413543797e-05
-3.61809437079387e-05
-1.65291037592884e-05
-3.86304732207427e-05
-5.10438359190507e-05
-2.15455312806101e-05
-1.48552676158186e-05
-3.00673341326346e-05
-3.04805527279192e-05
-6.29102904757286e-05
-4.57630383920575e-05
-6.65810004656093e-07
-1.87434758260315e-05
-3.49742016767249e-05
-3.99090776415551e-05
-3.40270122744287e-05
-2.07400352780149e-05
-6.62395112493701e-05
-2.05088947346577e-05
-2.95058027822989e-05
-2.25896263534549e-05
-3.30715063879612e-05
-3.34219069932294e-05
-3.16913326953659e-05
-9.33086759842598e-06
-3.66876887180828e-05
-3.70136183365577e-05
1.29966321051495e-05
-3.68200203097455e-05
-1.69133157764365e-05
-1.70572579418325e-05
-5.36584050007589e-05
-3.80580728466828e-05
-2.62147688416443e-05
-3.53751823812508e-05
-2.97706873978784e-05
-4.12926673169178e-05
3.52411376748615e-06
-3.34611878536001e-05
-4.77402539955452e-05
-3.47389657008741e-05
-4.87737237024173e-05
-1.89408547380234e-06
-5.31233657901663e-05
-4.21527244080078e-05
-3.82565586702389e-05
-4.26054918617653e-05
-2.65160614177631e-05
-3.0217856979328e-05
-2.25140963172543e-05
-1.73732830086323e-05
-3.98246726831428e-06
-4.18763159836779e-05
-5.56655775876784e-06
-4.4929942810142e-05
-2.42270156464149e-05
-3.66176142926315e-05
-7.21692975430979e-05
-2.40800583176952e-05
-2.40926135996787e-05
-5.11667314651929e-05
-2.30366459075993e-05
-2.29699120790828e-05
-1.22595154798563e-05
-9.73498812129228e-06
-5.42364012271678e-06
-2.45920032797697e-05
-1.43605573161209e-05
-1.06488644432741e-05
-2.39011022864284e-05
-1.08752625874291e-05
-2.02538575620451e-05
-3.40712072789312e-05
-5.35906244924994e-06
-9.29196783931517e-06
-2.59681739126026e-05
-1.26081493918319e-06
-4.05834498793939e-05
-2.39883181258539e-05
6.49335658486891e-06
-3.70340801360781e-05
-4.91637000544172e-06
-3.2093892141545e-05
-5.65701249394599e-05
-1.0084312026368e-05
5.65448096775239e-06
-1.27895288968338e-05
-3.44184146603315e-05
5.57440658185104e-06
-2.10401394135718e-05
-2.91840671749857e-05
-2.73707643330465e-05
-3.36102146728865e-05
-3.14097006419144e-05
-3.87318498421252e-05
-2.10260262851694e-05
-8.60411662195958e-06
-2.67919110449568e-05
-8.90334956482223e-06
-1.28046046416635e-05
-2.79850312025324e-05
-1.30292287491527e-05
-2.24539920301209e-05
-3.14864824908926e-05
-2.45470880914652e-05
-3.73485987833645e-05
-2.01538120170538e-05
-2.46839894829545e-05
-4.3537475534791e-05
-3.15454900985086e-05
-5.62539581060769e-05
-1.07458368076523e-05
-4.57467566269946e-05
-3.81320798769342e-05
-6.62809269119614e-05
-1.88738721195956e-05
-1.3358002393204e-05
-4.12750537673483e-05
-1.38200213596024e-05
-1.79997081812698e-05
-1.90359353055815e-05
-5.38172134976477e-05
-2.24913861393108e-05
-1.78023493926781e-05
-2.18268611267957e-05
-3.94717390908365e-05
-4.0123320593251e-05
-2.94297539596732e-05
-3.08510867525308e-05
-4.94013859780466e-05
-2.52392104336274e-05
-2.58652822174328e-05
-1.74407850105308e-05
-2.96868782788569e-05
-1.74954060580667e-05
-3.54776777775409e-05
-3.3016252546131e-06
-3.72610896093963e-05
-5.68987721700562e-05
-4.73892155227173e-05
-4.03638147088578e-05
-4.20103624151522e-05
-1.49605689311229e-05
-3.50947285506932e-05
-7.49809433690572e-06
-2.93232746350291e-05
-3.39446846119369e-05
-3.54999107348647e-05
-4.06751833206046e-05
-2.22018818250487e-05
-3.07565349005056e-05
-3.08134874027109e-05
-2.54742459097211e-05
-3.14637687972092e-05
-2.13659318996181e-05
-1.81098921249864e-05
-2.91913017964839e-05
-1.89674329449438e-05
-2.20352229104876e-05
-4.43170614319575e-05
-1.30919654121054e-05
-1.20240319045253e-05
-1.73596177080918e-05
-2.44954318103818e-05
-2.19438572505055e-05
-9.46657020606857e-06
-3.57337201022327e-05
-5.20833612329997e-06
2.53155892450258e-05
-1.32304361928652e-05
-4.2242610898346e-05
-2.04200765116747e-05
-3.53285602843935e-05
-2.24235393155592e-05
-1.20843946622574e-05
-5.83100091814293e-05
-3.56576381102257e-05
-3.75186715390623e-05
-5.84386441195015e-05
-1.76064802172282e-05
-4.56003712663079e-05
-3.54222459976151e-05
-3.14248031740081e-05
-2.34935850532031e-05
-7.05803297726325e-06
-4.80225838629351e-05
-1.93011942983561e-05
-3.74754730418739e-05
-3.57225586939851e-05
-3.31235792209791e-05
-3.14712736629921e-05
-5.97355266475156e-05
1.03455857682115e-05
-5.23050415316492e-05
-2.61513836890332e-05
-2.97889133754893e-05
-3.26379573117917e-05
-6.29500752850843e-05
-3.02640330677101e-05
-1.29383320472252e-05
-3.96516991629167e-05
-5.19207520834234e-05
1.73291037583059e-05
-3.75526809003253e-05
-3.9078388679936e-05
-4.28807160020681e-05
4.22024629955904e-06
-3.93372209417063e-05
-4.15291597170014e-05
-4.32777818865734e-05
-9.31585811166467e-06
-3.18251131436951e-05
-4.58525360807468e-05
-3.3063653874213e-05
-2.10805404081387e-05
-3.70343358039202e-05
-2.13970091484747e-05
-2.55890494911066e-05
-2.88178071075956e-05
-4.1363552511463e-05
-2.17961759306922e-05
6.57821329786697e-06
-2.68860681684594e-05
-3.37608220421684e-05
-1.11016075042429e-05
-3.96596186225948e-05
-2.47192860593609e-05
1.09574430562397e-05
-3.35200796937887e-05
-3.61974225102058e-05
-2.21553634924475e-05
-2.58191298816032e-05
-2.06032034251521e-05
-4.61543339542058e-05
2.78856646679036e-06
-1.00405114525761e-05
-5.50392333826138e-05
8.6879408801628e-06
-2.51354449323985e-05
-2.9510729399257e-06
-4.24247840631373e-05
-4.13309796156525e-05
-2.60038755629658e-05
-5.2443871405228e-05
-3.22592878000685e-05
-2.82570854779863e-05
-4.47182264742955e-05
-2.31275250892434e-05
-1.58553658144081e-05
-3.18994899704746e-05
-3.9607281752487e-05
-6.04336372404351e-05
-2.25120191900294e-05
-3.74494629339258e-05
-2.06327796962332e-05
-1.08228002703343e-05
-2.912187499259e-05
-3.02636481286411e-05
-4.53149770928298e-05
-2.70832650940146e-05
-3.69110509943916e-05
-3.19556753884686e-05
-4.59737879418432e-05
-2.45244804516332e-05
-2.4981075666036e-05
-3.03726796856088e-05
-1.33344991380672e-05
-4.04970040374375e-05
-4.45854159475402e-05
-5.04248205609734e-05
-1.14642639496984e-05
-3.22752073646672e-05
-3.14810356572229e-05
-4.844179055776e-05
-2.38916252804456e-05
-5.65684614921357e-05
-4.92290353317607e-05
-4.40187993534309e-05
1.00927660413506e-06
-2.80925600684832e-05
-3.17420378294613e-05
-1.84029777449006e-05
-3.96752236649694e-05
-4.78396187640105e-05
-2.67089962287211e-05
-3.87067919622518e-05
-3.86719269760144e-05
-8.90385049655984e-06
-4.22290642336397e-05
-5.2524998505359e-05
-1.55504173565736e-05
-3.44895688343641e-05
-2.20635215472489e-05
-3.00975529342517e-05
-1.92114372712302e-05
-3.62316212356032e-05
-6.27925200763486e-06
2.80477977488766e-06
-4.39787866851928e-05
-3.3697952930381e-05
-5.5894575678087e-05
-3.13623928700611e-05
-1.59200677568324e-05
-3.77842909186425e-05
-3.11545725566471e-05
-1.72979915792446e-05
-2.74237666854936e-05
-5.53188695895994e-05
-3.48119255319255e-05
-4.74082927701074e-05
-3.3187742297247e-05
-3.52651842399273e-05
-4.75202155691057e-05
-2.12393737903921e-05
-3.33583557945367e-05
-6.99649497378341e-06
-4.30256074252482e-06
-2.87893129034581e-05
-3.45444813636154e-05
-8.09123044371776e-06
-5.41081197677295e-05
-3.15999581551802e-05
-2.19681320264426e-05
-2.15043410756788e-05
-3.43561876258849e-05
-3.07185894271525e-05
-2.5998489338495e-05
-2.79264001552505e-05
-3.73473941077473e-05
-3.26593325634217e-05
-1.2593418989739e-05
-4.17421757672594e-05
-3.37667584010857e-05
-1.32975099904927e-05
-4.26191670197521e-05
-2.57240437712746e-05
-4.98476441366666e-05
-1.99627763665064e-05
-8.01657198619012e-06
-2.8653562734924e-05
-4.68262117376655e-05
-3.91356276616198e-05
2.69839619655459e-05
-3.14221168816684e-05
-2.96008013332089e-05
-1.41503143477613e-05
-3.38428330477947e-06
-4.73809939229903e-05
-4.27921512691415e-05
-2.56271605234938e-05
-5.14996925002272e-05
-3.3661222832232e-05
-4.50134951872504e-05
-3.10372710489218e-05
-4.51267038447047e-05
-4.05017662510623e-05
-2.6052593748714e-05
-2.20095333371415e-05
-3.33522923290944e-05
-1.48476470187601e-05
-2.45006250945877e-05
-1.47568962404895e-05
-2.21660408486129e-05
-1.03779374471914e-05
-5.85269615277728e-05
3.34000979413803e-07
1.11312670624672e-05
-1.71248655355714e-05
-3.38210496411178e-05
-5.36207499152827e-05
-4.22714038560713e-05
-3.92376129931882e-05
-2.87266322772992e-05
1.35142584801939e-06
-1.85489053795986e-05
-2.83656913554927e-05
-3.65302402345031e-05
-3.90459170965142e-05
-1.15958311923974e-05
-2.89014181323009e-05
-3.44818299403544e-05
-6.04450009983271e-05
-3.45417489723829e-05
-1.06054076792123e-05
-2.14501007019743e-05
-4.34132863619499e-05
-8.54428151242296e-06
-5.05104355774258e-05
-2.62589812931821e-05
-4.76773836336793e-05
-2.83608161701195e-05
-2.76949581389788e-05
-3.09965247633825e-05
-3.24390452903171e-05
-1.04129749716307e-05
-1.18258344666273e-05
-4.4264965904306e-05
-4.28092229349112e-05
-5.83310631009763e-05
-1.17781128113738e-05
-1.96268113721468e-05
-3.66484300986883e-05
-3.02227807527794e-05
-4.61428624392888e-05
-7.36139567929393e-05
-1.64957262756141e-05
-2.09686048841983e-05
-4.94586235556155e-05
-4.32033821092116e-05
-3.46629409662404e-05
-1.05902210439232e-05
-2.42382778068159e-05
-3.07523959125869e-05
-2.85800541899809e-05
-4.01521450499624e-05
-1.97799323919608e-05
-1.93310395793835e-05
-4.99004877970291e-05
-3.86943220853659e-05
-6.60629789118316e-05
-1.34539372568203e-05
-3.38285110446946e-05
-5.60258777415662e-05
-1.30897655383896e-06
-4.65477458481782e-05
-5.14282016616168e-05
-2.24274669854279e-05
-3.16819182879423e-05
-2.78043190640724e-05
-2.63106930387226e-05
8.35287414704925e-06
-1.15644894016798e-05
-1.3429734421639e-05
-1.65916564356971e-05
7.51292901725308e-06
-3.83972143940902e-05
-3.36423183389737e-05
-9.30201481210348e-06
-2.41016146104421e-05
-3.59021045236267e-05
-2.16339272782476e-05
-1.15702871251092e-05
-2.76201845244819e-05
-2.9445367071444e-05
-4.96848906536026e-05
-1.52285975871487e-05
-1.26342885690317e-05
-5.03458699030017e-05
-5.78193497380745e-05
-3.65355454363089e-05
-1.9971956573351e-05
-3.41076220241312e-05
-1.94329749494009e-05
-5.55850273875326e-06
-2.82072601549783e-05
-1.24455435325184e-05
-2.41454099398262e-05
-1.73743113027775e-05
-2.2161761836484e-05
-3.57797087530639e-05
-3.33471375425043e-05
-2.73765843359241e-05
-5.69231895013312e-05
1.79137956225427e-05
-2.90114467378023e-05
-3.72204546745932e-05
-2.52076669959896e-05
-3.23267380089923e-05
-8.83708561987875e-06
-3.1386102419054e-05
-2.13649121713631e-05
-1.61561210840716e-05
-4.4499636333877e-05
-3.31182334489405e-05
-1.54282615043448e-05
-3.78029615228017e-05
-1.27383510413734e-05
-1.63372765811127e-05
-1.95942574081226e-05
-9.12391758566187e-06
-2.15463361604053e-05
-3.9680809368855e-05
-9.87447331850732e-06
-4.60489225045775e-05
-1.67996373274971e-05
-1.4467500292633e-05
-2.44745388465486e-05
-2.68511680287144e-05
-4.69499735530559e-05
-3.32463483726539e-05
-3.22189525957159e-05
-4.33408696935442e-06
-2.01940811327634e-05
8.39995934287795e-06
-3.88411245909391e-05
-1.60380627321819e-05
-4.85806504336888e-05
-1.07017678619768e-05
-2.8779491226498e-05
3.96324304432428e-06
-3.35455527159511e-05
-1.49523548095809e-05
-2.99640654628023e-06
-1.12868429548449e-05
-2.86443097374393e-05
-2.51396600045031e-05
-2.91121853362399e-05
-1.21954991315009e-05
-2.55242264304812e-05
-2.14072930612658e-05
-2.94537293025894e-05
-1.08705080301457e-05
-5.71381666702073e-05
-5.97596954342872e-05
-3.1943354706423e-05
-5.028699410654e-05
-1.6899948241756e-05
-1.49216642788439e-05
-4.18139509273016e-05
-1.94608390480817e-05
-1.47041162113808e-05
-2.81730865152179e-05
-4.81979287025183e-05
-4.35424307761393e-05
-1.35592043193469e-05
-2.31346810424354e-05
-2.89714621778082e-05
-4.24344843788048e-05
-1.16732214686458e-05
-3.42977952598308e-05
-3.57869180433365e-05
-2.30282246790156e-05
-4.76700054759878e-05
-4.13793788878046e-05
-4.45908782443071e-05
-1.47646137368197e-05
-2.72772895306806e-05
-2.04257867839185e-05
-1.74709045590996e-05
-2.54986431966502e-05
-4.58690509771174e-05
-3.15248509341942e-05
-2.5573027397566e-05
-5.74868798047814e-05
-2.77134318003791e-05
1.05941180628842e-05
-1.35858442566984e-05
-5.74336065083466e-05
-2.80480968758623e-05
-3.31799694785424e-05
-1.49880445184325e-05
-3.05639210512146e-05
-4.51218191144017e-05
-1.61704562290872e-05
-1.72692359499137e-05
-8.84699194506246e-06
-3.64174912537518e-05
-3.53504184023667e-05
-4.19657038770692e-05
-3.02709320965546e-06
-2.07456939922864e-05
-2.89169722951981e-05
-8.55343803834904e-06
-2.10458988864846e-05
-3.0877038412704e-06
-2.15882098842408e-05
-3.54688732965478e-05
-2.58993008504121e-05
-1.36369311990226e-05
-3.35689165641803e-05
-2.62239006795911e-05
-5.86179342831057e-05
-2.6612929474695e-05
-6.1368348888953e-05
-2.75123022726375e-05
-2.52089979391703e-05
-1.74978755927128e-05
-2.45763592909171e-05
-3.23715465615739e-05
-3.7920039177324e-05
-3.69021551564195e-05
-4.92909804686294e-05
-2.39784765473849e-05
-1.45209424261125e-05
-2.47203956722714e-05
-3.18067100247442e-05
-4.83997853042184e-05
-4.87354778199034e-05
-2.16414353692205e-05
-9.35738915223489e-06
-4.29602637351637e-05
-2.42735104426528e-05
-5.75854096087414e-05
-1.92892861394557e-05
-2.19704924030287e-05
-4.72952207558952e-05
-2.48103288608608e-05
-7.6763739576804e-06
-3.85739284075022e-05
-3.12388643715947e-05
-1.57163641408691e-05
-3.12996836895763e-05
-3.64948795176717e-05
-1.93413839415795e-05
-2.10013400554437e-05
-4.85997479448735e-05
-1.48623598378708e-05
-6.50518771896466e-05
-6.17821975858294e-05
-1.51267484112391e-05
-4.53476042455494e-06
-3.41330788484334e-06
-1.82522260621023e-05
-3.42507330107316e-05
5.69250024012548e-06
-1.6265939615545e-05
-3.37703498436508e-05
-1.04071359846004e-05
-2.11192465661918e-05
-3.65947142173674e-05
-1.82273575467396e-05
-2.88502323832489e-05
-3.66408468817482e-05
-2.84064293376153e-05
-2.2579138963624e-05
-3.83456837388546e-05
-5.32790613081898e-05
-3.47622956563621e-06
-1.52244018471462e-05
-2.11153516754562e-05
-2.24741849496908e-05
-5.80723311589549e-05
-1.50369736480029e-05
-5.12652229496934e-06
-1.68716420106694e-05
-6.86421923701117e-06
-4.54035166780247e-05
-1.50912365304407e-05
-2.97616865616964e-05
1.45737711587997e-05
-5.11564907063726e-05
-2.38139784669073e-05
-3.25126743524291e-05
-3.0942254904479e-05
-3.19413382298722e-05
-3.16171227459998e-05
-4.10273099869367e-05
-4.40892329961522e-05
-4.68613471208006e-05
-2.60427439134568e-05
5.03395426257079e-06
1.61044885860577e-06
-2.56524214501802e-06
-1.42140268837954e-05
5.48694337622013e-06
-4.3110616728873e-05
-4.56243879885274e-05
-2.38822988218128e-05
-3.41388955405805e-05
-4.59275585975849e-05
-3.0284813498335e-05
-2.15188746570338e-05
-1.37332921422651e-05
-1.41265031892964e-05
-9.17822229598705e-06
-4.69206551430813e-05
1.20243627269575e-05
-2.22575568641332e-05
-4.03322592845576e-05
-1.74249589012038e-05
-1.02033137382847e-05
-1.91004190580397e-05
-2.14220501997955e-05
-3.44222321825913e-05
-1.89567224484583e-05
-2.41859524864371e-05
-1.23785116117204e-05
-2.44852542966913e-05
-5.20219717382316e-05
-5.49531453663731e-05
-3.68252324417714e-05
-5.85095985851154e-05
-2.10119368821813e-05
-3.63405381099965e-05
-4.20332844635338e-05
-8.15359525322729e-06
-4.3694133263925e-05
-3.21669951020577e-05
-2.38386960790498e-05
-1.09266234556678e-05
-5.27002014953214e-05
-5.0386617568089e-05
-1.51918279949093e-05
-2.34898562729831e-05
-2.70583408136458e-05
-2.34427636326912e-06
-2.49507582633072e-05
-5.43087653613645e-05
-2.13367860787015e-05
-3.15267782511537e-05
-2.98808871328987e-05
-3.54046929363834e-05
-1.86375596698015e-05
-2.76889552294841e-05
2.74815355307743e-05
-1.17603428101033e-05
-1.44277541022352e-05
-1.12160745497125e-05
-4.10744834112065e-06
-1.25862022217611e-05
-3.24725862228803e-05
-1.08964286543871e-05
-3.15907537856218e-05
7.92347415476302e-07
-4.54791672027149e-05
-2.3204843896065e-05
-7.37177304030125e-06
-1.20720977867493e-05
-2.16938743548857e-05
-2.70703956955486e-05
-1.73381349751546e-05
-2.95059698055549e-05
-4.71261016711417e-06
-1.19288638321992e-05
-2.6034843299585e-05
-2.35540184164419e-05
-3.35249093715209e-05
-4.91163150617635e-05
9.26794615601766e-06
-3.95657448735794e-06
-5.77169655067941e-06
-4.78070877245674e-05
-5.24347678244457e-05
-1.73660496739465e-05
-1.26426860764053e-05
-5.81652244938147e-05
-1.66811354585503e-05
-2.9396197679491e-05
-1.96414193391952e-05
-3.28203191112575e-05
-2.79578558852425e-05
-6.6025500057639e-05
-3.20225178664723e-05
-4.79909331010671e-05
-1.7332304830291e-06
-1.91990518462636e-05
-3.02286260156121e-06
-4.14831391923134e-05
-2.66668571137572e-05
-1.57264421508011e-05
4.910340071324e-06
-3.45665145814822e-05
-2.39671676686364e-06
-4.9838768746211e-05
-1.11574945332188e-05
-1.85237688786342e-05
-5.95896446994099e-05
-5.54644443331574e-05
-3.18824276829613e-05
-4.75245070412037e-05
-4.25673705758611e-05
-4.31629976275217e-05
-5.74687403136938e-05
-5.17061581755651e-05
-3.4931306693078e-05
-2.20990421951859e-05
-1.32280605525477e-05
-4.11215786153765e-05
-3.02904855014189e-05
-2.88439442180617e-05
-3.15730576212651e-05
-2.69487151225465e-05
-4.22349774533187e-05
-3.08107685632271e-05
-5.31229178993148e-05
-2.21485261585063e-05
1.97492567323601e-06
-1.61041321069974e-05
-2.0542991271331e-05
-3.37726451453992e-05
-6.90421768342421e-05
-2.89371937612709e-05
-2.33090836835486e-05
-1.17318445213016e-05
-2.04262309140693e-05
-3.10758669587406e-05
1.36125933728755e-05
-1.41852125102341e-05
-1.18333809030567e-05
-2.99638811065783e-05
-1.48656856657278e-05
-3.40315425868533e-05
-5.31352665302248e-05
-4.15421528871248e-05
-2.07968074643708e-05
-1.52671792755464e-05
-4.81081502897947e-05
-2.67728043057655e-05
-4.02071737307709e-05
-6.59067705214075e-06
5.28202770745253e-06
-1.65283580889571e-05
-1.70215713566536e-05
-3.14094809462263e-06
-4.49999567705664e-05
-3.14263127323051e-05
-1.96106532797771e-05
-3.53233639557672e-05
-3.57298905765464e-05
2.38191579540559e-06
-3.22491213900465e-05
-1.8616722700716e-05
-2.75443346397525e-05
-1.75041570497048e-05
-4.07417396399472e-05
-8.09558285313254e-06
-5.42573964755822e-05
-2.42920042543496e-05
-9.78597173614402e-06
-2.78098513553372e-05
-2.39150823984802e-05
-4.25392712453178e-05
-3.65851097265124e-05
-3.34158813830556e-05
-7.30693038881413e-05
-4.00704988659737e-05
-2.03346681750858e-05
5.33933872120344e-06
-1.58503853000755e-05
-2.15290154409681e-05
-2.87947746298157e-05
1.28451728933027e-05
-3.5294634086037e-05
-3.11966003652643e-06
-4.55466273696082e-05
-1.37838706800353e-05
-5.02131584232628e-05
-2.6468261925638e-05
-7.06143849553402e-06
-2.76771096032479e-05
-6.1025572826057e-05
-2.49684125812487e-05
-3.58396379572496e-05
-1.38355517577041e-05
-4.45160020787452e-05
-2.28670820131256e-05
-6.3703446967499e-06
-4.57500053856532e-05
-2.91756062217547e-05
-7.37442432614129e-05
-2.50399889055871e-05
-4.87908545594146e-05
-3.67678136643791e-05
-2.46532789068682e-05
-2.93424732831152e-05
-1.82589322295562e-05
-2.15806346637116e-05
-1.61955210971869e-05
-1.84948963207664e-05
-2.53513179197039e-05
-2.79348257952907e-05
-2.62525546450071e-05
-2.31500810699956e-06
-2.15637785288409e-05
-1.12300822470763e-05
-3.58498483366892e-05
-1.68393851523711e-05
-2.00172972428692e-06
-1.77581902610277e-05
-1.26668040483489e-05
-3.00594106779113e-05
-3.24825667207256e-05
-2.66763820621918e-05
-2.86291858305059e-05
-1.86454137588635e-05
-2.31093422685772e-05
-1.60041900630359e-05
-7.77728253399196e-06
-2.19874414338397e-05
-1.65857497773854e-05
-1.92229821483399e-05
-4.6023467942434e-05
-2.72533531495843e-05
-9.46915241461626e-06
-1.2501175008257e-05
-2.6393904392344e-05
-1.87019554188326e-05
-5.05451632329532e-05
-3.52526983040036e-05
-3.84343166519744e-05
-3.63748184197583e-05
-3.98738901571391e-05
-7.44367764731245e-06
-4.91467220937162e-05
-8.78274879686481e-06
-2.14241562365484e-05
-2.8760961574575e-05
-3.25266083495786e-05
-1.16668205587579e-05
-1.98528553347512e-05
-5.73284298951725e-05
-5.2955482655312e-05
-2.63602514747169e-05
3.45128954239672e-06
-1.91121979241672e-05
1.07700588644791e-05
-3.87714366900956e-05
-2.25432385955352e-05
-2.88373437320029e-05
-1.67262003985189e-05
-3.50213168743743e-05
-4.58621207484008e-05
-5.98525360767472e-05
-1.54954387366577e-05
-1.72870532192877e-05
-2.31045998519827e-05
-3.1502397234393e-05
-2.60977282694046e-05
-1.91057254541329e-05
-4.05026034975269e-05
-4.86885656608076e-05
-4.65659508364381e-05
-3.78419731311916e-05
-1.00473597352622e-05
-2.39214868901418e-05
-2.25730760754738e-05
-3.88504913934887e-05
-2.14012182992949e-05
-1.63138243921043e-05
-4.95389874732323e-05
-1.31139771140088e-05
-4.26848631261265e-05
-1.31067749188922e-05
-4.98934745106921e-05
-5.23047270713013e-05
-2.75031908621487e-05
-2.21507772381021e-05
-3.28988710756913e-05
-4.26946953765373e-06
-2.4581774800481e-05
-3.22027758880641e-05
-4.32320614644073e-05
-2.79518339470782e-05
-2.58523179480266e-05
-2.05438173316956e-05
-5.57674310478162e-05
-1.81252273161243e-05
-9.28025849112978e-06
-3.39399565575678e-05
-3.91075846612483e-05
-1.65443347979086e-06
-4.35564286311919e-05
9.57781458333303e-09
2.22025581992688e-05
-4.20205447003479e-05
-4.55793075156672e-05
4.05127888491532e-06
-5.30832808424713e-05
-4.14736776228144e-05
-2.43356941944589e-05
-2.66863779909908e-05
-6.37281092858876e-06
-7.82125042599807e-06
-1.27668863439015e-05
-2.20422443380362e-05
-1.9509009892908e-05
-3.59933014959429e-05
-5.17633440149359e-05
-6.87606236254457e-05
-2.20994945594778e-05
-4.26204311033558e-05
-1.89266504819558e-05
-1.43922042202937e-05
-1.4631555930192e-05
-4.25001264189351e-05
9.59288197373313e-07
-3.37107866969106e-05
-4.62547836573663e-05
-2.71522388489811e-05
-2.0000471423346e-05
-4.61455898016378e-05
-1.51660456607379e-05
-3.23708941788366e-05
-4.05576100948904e-05
-2.56642089307313e-05
-3.896285601668e-05
-4.89239371899014e-05
-1.9358056422398e-05
-6.78096846314298e-05
-5.37711467402439e-05
-1.14627416833633e-05
-3.79315081215581e-05
-2.80894060907877e-05
-1.90757911878795e-05
-3.94133032002753e-05
-1.83538669823473e-05
-5.83956182265011e-05
-3.22993521696109e-05
-1.61230297969778e-05
-6.44402414043009e-06
-2.39742408284611e-05
-1.88192643519169e-05
-2.88685505224725e-05
-2.17892160435544e-05
-1.46476790822825e-05
-3.94679803919188e-05
-3.90067442368056e-05
-4.27242578503584e-05
-8.72501095363041e-06
6.93529291741353e-06
-1.55340094047822e-05
-1.33440005707675e-05
-4.35139636769796e-05
-3.02701974126663e-05
-6.71974932443223e-06
-1.12157153216295e-05
-4.56436892799568e-05
-2.21884998319881e-05
-2.78024281388687e-06
-1.42196649330261e-05
-4.17050630889024e-05
-2.06043343779807e-05
-5.24740572464516e-05
-6.99979004002333e-06
-4.30631393090087e-05
-5.52392480567113e-05
-3.66664485400204e-05
-2.45569185440795e-05
-3.25966117279108e-05
-2.45307791086263e-06
-3.18853398564328e-05
-4.58650849358942e-05
-8.21449230835728e-06
-2.93327694343644e-05
-1.58089052277174e-05
1.6354270243293e-06
-3.32328782141726e-05
-4.46520027080372e-05
-1.578727308113e-05
-4.46242619869853e-05
-1.64220977824263e-05
-2.91912444666267e-05
-6.18581787735029e-05
-1.2531047005055e-05
-4.01680995328559e-05
-2.05200113480184e-05
3.29019290426088e-06
-2.18872237069573e-05
-1.62885965213968e-05
-1.60032900094307e-05
-3.50005128805002e-05
-8.09035282670095e-06
-4.92223417557887e-05
-2.28235693948239e-05
-2.40891085647733e-05
-3.01036941641058e-05
-1.95808499400753e-05
-2.4711700994032e-05
-2.74777272734347e-05
-3.20248386133134e-05
-3.98958462555679e-05
-3.28762731778664e-05
-3.81662651508632e-05
-2.21739443695164e-05
-2.71690245945571e-05
-4.94854303187595e-06
-1.36274785692664e-05
-1.64953918704617e-05
-2.66927620318953e-05
-2.93782221087214e-05
-2.53739119285766e-05
-1.9446422814613e-05
-5.51225065127703e-05
-3.98093462999465e-05
-2.99203269501619e-05
-3.26501564938303e-05
-4.69782410718482e-05
-2.52737251249835e-05
-2.03907570030162e-05
-4.03555541393384e-05
-5.29050326034236e-05
-2.5010963441624e-05
-3.32911403929137e-05
4.93078653947599e-07
-3.76289240058454e-05
-2.20273789600984e-05
-5.62385183120563e-05
-4.41860021064136e-05
-5.16271149039931e-05
-1.95800839770466e-05
-5.80914278058029e-05
-4.3258398930296e-05
-3.8157477632402e-05
-2.00909354739989e-05
-4.29046994553381e-05
-2.30559257367549e-05
-5.85447558296313e-05
-2.96903435757583e-05
-2.80753395521927e-05
-2.01390282766861e-05
-1.99618697372988e-05
-4.66990798427828e-05
-5.2983908457181e-06
-3.2899315250948e-05
-5.70840754671318e-05
-2.64257329203358e-05
4.76445973665153e-07
-3.6966823829946e-05
-1.22835933137013e-05
-4.20173975272765e-05
-4.12624596904437e-05
-3.82001697784608e-05
-1.18446297126093e-05
-2.18980887330309e-05
-2.50811501898538e-05
-2.0204475123245e-05
-5.37251904318343e-06
-2.89151534812979e-05
-2.78949959963262e-05
-3.34015412619944e-06
-7.3544263869727e-05
-3.68924983350178e-05
-2.76220018638375e-05
-3.58005680541885e-05
-3.71323964570222e-05
-1.67851688263202e-05
-2.60604640363233e-05
-2.05552160673318e-05
-2.10650383090489e-05
-3.04387749372536e-05
-2.24848146140082e-05
-2.08788806156052e-05
-1.39501627313546e-05
-8.68029628501005e-06
-3.30493169633052e-05
-2.2929886547271e-05
-2.94211114789299e-05
-3.51431742759409e-05
-5.07582282140049e-05
-6.41993279345013e-06
-6.18437260943806e-06
-1.23087401160634e-05
-2.60613276413311e-05
-2.65911749721635e-05
9.0764624781542e-06
-2.0677549715897e-05
-3.20534942289303e-05
-1.38484144168241e-05
-4.09820062413627e-05
-5.0457439413172e-05
-3.52708172124165e-05
-1.75157191725683e-05
-5.40410294069217e-05
-6.34545906604007e-05
-4.59677348443016e-05
-2.43220842530876e-05
-7.40699037088989e-05
-1.91367836530393e-05
-2.06440937049157e-05
-2.86213946141042e-05
-2.85716132655506e-05
-1.58339724011414e-05
-3.97561950541607e-05
1.84280090842032e-05
-7.97183648473993e-06
-4.5292619111515e-05
-4.1021204153103e-05
-3.3887974794253e-05
-2.18079681587276e-05
-2.54951286929055e-05
-2.68637900529133e-05
-1.2154913803268e-05
-2.10345673711933e-05
-5.6501580955707e-05
-2.15474742327537e-05
-2.84472745409942e-05
-2.0876894710784e-05
-2.43903203570653e-05
-1.49279345411527e-05
-1.69015811448691e-05
-3.18499534314283e-05
-2.39006937275768e-05
-2.70984993412108e-05
-3.91251588615951e-05
-3.19657952453857e-05
-2.77950213291905e-05
-3.82564092524587e-05
-2.85677807025181e-05
-8.87487958084712e-06
-2.57496048105301e-05
-2.63459445907463e-05
-4.69852092176961e-05
1.0372746005502e-05
-3.59526666298969e-07
-1.36041598788752e-08
-6.20989135617076e-06
-1.85583321170934e-05
-6.43540460665275e-05
-3.37287312649187e-05
-3.20814611643283e-05
-2.3548934507984e-05
-3.0941451753091e-05
-2.27050170276961e-05
-4.01420232498245e-05
-3.18125836284938e-05
-2.14174446659956e-05
-5.23336022709987e-05
-4.26446616652438e-05
-2.58927757605234e-05
-2.50884504162372e-05
-3.47033467377542e-06
-3.59808396624851e-05
-2.85728522546536e-05
-1.26900215770564e-05
-3.42584454269076e-05
-1.31380868554466e-05
-1.87861694471749e-05
-2.03891650897097e-05
-2.10417191723921e-05
-4.30388243439625e-05
-1.83232280827072e-05
-1.18809507192725e-05
-5.24803949551537e-05
-3.16996285881989e-05
-3.953460853195e-05
-4.0792959388842e-05
-3.35228318437925e-05
-6.15202533884769e-06
-4.09718546383443e-05
-2.19409243743942e-05
-4.97134164880713e-05
-3.02050884803005e-05
-2.59053292763758e-05
-2.95078958267241e-05
-5.37386081999966e-05
-3.72339271765071e-05
-7.09140514485236e-06
-1.86636082585823e-05
-3.52532559592143e-05
-1.65418361270332e-05
-4.53848258252724e-05
-4.68885123314085e-05
-2.01111771201239e-05
-1.89165169119244e-05
-3.11205911467949e-05
8.71361438730398e-06
-2.92918834018354e-05
-4.60288013871486e-05
-1.94080840581914e-05
-2.71291475582785e-05
-3.86665334895453e-05
9.38466425248475e-06
-1.48745283197273e-05
-2.6275832064632e-05
-1.97153333625714e-05
-2.86393469736131e-05
-2.76280726105797e-06
-1.80741348356244e-05
-2.26348996039915e-05
-6.88129232562281e-06
-1.65577243768284e-05
-1.32909332295493e-05
-4.96964979354366e-05
-2.72559933526394e-05
-6.28159599721367e-06
-2.16108911842937e-05
-3.46310838130104e-05
-9.71750268385543e-06
-1.19381037672345e-05
-8.44054308217726e-06
-2.56212519926617e-05
-2.88912188400378e-05
-3.5591129442842e-07
5.12309334379162e-06
-2.99646977093789e-06
-2.24763623994786e-05
-4.83992117669505e-05
-2.03423166232551e-05
-4.41310577417234e-05
-3.34988122008333e-05
-2.17763388115769e-05
-1.73985746804332e-05
-4.3261352434142e-05
-3.47212943115142e-05
2.29325788028235e-07
-2.04350255016833e-05
-3.22015003009364e-05
-1.49457120057889e-05
-2.04830495582296e-05
-4.60819168415553e-05
-3.64907969539797e-05
-6.63428459052673e-06
-3.84651526326168e-05
-2.18140170333451e-05
-2.89961987683389e-05
-3.61105017171994e-05
-1.86770041183252e-05
-3.87560524669782e-05
-1.51175575247118e-05
-6.90100399583656e-06
-2.22093170958366e-05
1.63977998166787e-06
-7.20278539007032e-05
-3.79812611637389e-05
-5.13914042725945e-05
-4.97267167566629e-05
-4.40154013316323e-05
-2.31587416870411e-05
-6.80560037348505e-05
5.39443818358304e-06
-2.6338755040381e-05
-5.31547265627083e-06
-1.16765026523009e-05
-5.01893578624478e-05
1.75707109411081e-05
-3.06500511967294e-05
-3.24580428733947e-05
-3.89757314640593e-05
-4.35257936343755e-05
-4.40650704806852e-05
-1.8672474354626e-06
-3.39656929991929e-05
-4.80737107652968e-05
-4.58834014215829e-05
-1.34045381177392e-05
-3.44702260296436e-05
-3.46591406065054e-05
-3.66232503350551e-05
-2.25617574416143e-05
-3.99102118746364e-05
-4.48368844327157e-05
-3.41879205182348e-05
-2.79783295314398e-05
-2.42032018778603e-05
-2.41325977328934e-05
-5.34501505277541e-05
-2.68907161892223e-05
-3.70134349284092e-05
-3.76293925434649e-05
-4.06637980254314e-05
-4.48967604893617e-05
-4.85821193603944e-05
8.7565784964261e-07
-5.31843988453007e-05
-2.1194976617801e-05
-1.43092510175748e-05
-4.46227287306376e-05
-3.33576282067737e-05
-2.54964742376365e-05
-1.84686850205485e-05
-2.71401175018359e-05
-3.0298980573204e-05
-2.33837692320543e-05
1.93184315555733e-05
5.36560751901577e-06
-3.69559043992421e-05
-4.38241434758636e-05
-1.93350892775419e-05
-1.80612230399974e-05
-2.75923711138888e-05
-1.4570889064582e-05
-3.54553198903634e-05
-1.60302282180035e-05
-7.01951182229721e-06
-2.09449052688662e-05
-2.21784601991148e-05
-3.22333685876003e-05
-3.11638237802152e-05
-4.00617818507756e-05
-5.61384880759286e-05
-2.03762201431905e-05
-2.88817757436343e-05
-5.25170610911107e-05
-3.35694285882291e-05
-2.15800516046388e-05
-2.41812502728318e-05
-1.11040758420151e-05
-3.05103587760748e-05
-5.69628930358171e-05
-5.54980632183538e-05
-2.50436278618845e-05
-2.69266524008373e-05
-5.67676422433165e-05
-2.2051107093361e-05
-3.80263455362039e-05
-4.82889853807994e-05
-3.00910620408057e-05
-3.20604463992826e-05
-5.63243098758151e-05
-3.10379435276214e-05
-2.50090909649814e-05
-3.89247548094922e-05
-8.14725143157136e-06
-3.89279207395655e-05
-3.93661570934038e-05
-3.78966998130999e-05
-1.46835777621543e-05
-4.91082680203353e-05
-1.74003020373249e-05
-1.0016796669603e-05
2.01812893245628e-06
-4.38118026939118e-05
-3.8985572244564e-05
-4.64771625001043e-05
-3.19433466848164e-05
-2.7975885548921e-05
-3.79223662972237e-05
-4.92539259005254e-05
-5.72133989848293e-05
-4.31989068450049e-05
-2.78791019818435e-05
-3.41545477986996e-05
-1.09297471682354e-05
-5.04750852409106e-05
-2.37776071541404e-05
-1.88038519153896e-05
-3.50017197367867e-05
-3.65931267930949e-05
-1.51996812944664e-05
-3.13758877430001e-05
-8.37600637037878e-06
-3.59949210683348e-05
-1.79999603190753e-05
-4.09581622083335e-05
-4.924873977754e-06
-1.57670768276707e-05
-1.36716360482447e-06
-2.74473767986105e-05
-2.58103236336224e-05
-4.2503561635644e-05
-1.25098041391849e-05
-3.63721604405747e-05
-1.28503543758392e-05
-1.92540312176965e-06
-3.65017066729563e-05
-3.41588525284374e-05
-2.66175664961616e-05
-2.4230016934113e-05
-1.40800869067138e-05
-2.88823804418152e-05
-3.21828141300396e-05
-1.84221815908399e-05
-2.07660932937682e-05
1.88003955549465e-06
-1.87778981614142e-05
-4.25988778232767e-05
-1.10557954026098e-05
-1.87522501542154e-05
-2.16589133581922e-05
-1.46676192448673e-05
-4.58842672915251e-06
-1.73999274332577e-05
-2.55585414181367e-05
-3.87774038585425e-05
-2.5114831886126e-05
-2.59044796984983e-05
-2.13297721588163e-05
-3.35322720467114e-05
-4.36534740780564e-05
-4.50602117351119e-05
-1.68626204007634e-05
-3.08165163126247e-05
-1.55898518265464e-05
-5.08644120563979e-05
-5.5721424982641e-05
-9.54458779869013e-06
-7.76426750449092e-05
-1.05277731506953e-05
-2.75747335889079e-05
-2.48015920500244e-05
-5.27706950257137e-05
-3.01557642373962e-05
-3.29998615678855e-05
-1.15638081595205e-05
-6.70844967647839e-05
-1.09916688851444e-05
-3.84814588393157e-05
-2.67532317679439e-05
-1.99198883133109e-05
-3.31878558204428e-05
3.97125129318992e-06
-3.86264689596592e-05
-5.06352814216228e-05
-2.26595749805964e-05
-4.34618497227443e-05
-3.90803766536524e-05
-1.03946346424145e-05
-3.54051777102388e-05
-3.74467317087707e-05
-3.07743219808087e-05
-1.99658535332897e-05
-2.1768417435648e-05
-1.08066022475033e-05
-3.06769255575298e-05
-3.92582060540477e-05
-3.4208916626559e-05
-5.15639814427224e-05
-2.29993572785254e-05
-3.33246553267109e-05
-3.77391261944354e-05
-1.18966894567544e-05
-2.15933325307042e-05
-1.78121573712862e-05
-4.92523685216142e-05
-1.96736244534217e-05
-3.22433006315676e-05
-1.70371649867225e-05
-3.95532515910147e-05
-3.15609931785244e-05
-3.94884655866014e-05
-5.81002555331117e-05
-4.97548752239004e-06
-3.05540282532472e-05
-3.04503711231988e-05
-3.13088375736055e-05
-3.23430976038196e-05
-8.49531435500188e-06
-1.188779662799e-05
-2.39612946100404e-05
-3.22385318237871e-05
-4.04368980626194e-05
-3.39138167805219e-05
-1.96294448457681e-05
-6.01567472856788e-05
-3.83569163551425e-05
-6.60508456050015e-06
-3.49810497139232e-05
5.44890864691205e-06
-4.77843932380054e-05
-1.19172057605093e-05
-2.42617888588675e-05
8.06454522119208e-06
-3.28006145937115e-05
-3.63647448961847e-05
-2.27245386757515e-05
-2.13077509889338e-05
-2.92969140183807e-05
2.7002997005915e-05
-2.35421783877001e-05
-3.33000953228179e-05
-1.56492735310477e-05
-8.66017836814006e-05
-4.08315715293613e-05
-5.29472120594101e-05
-2.01979748019839e-05
-4.94365012599333e-05
-5.59535630197703e-05
-6.29586476888576e-05
-3.79607056513371e-05
-3.68556697432497e-05
-1.50763358535479e-06
-7.35061320104094e-06
-4.39451280723161e-05
-4.1789031132917e-05
-2.32854327355498e-05
-1.09628768224615e-05
-3.75379954225947e-05
-3.29979775384963e-05
-5.66553445694636e-07
5.23753752412652e-06
-8.93705715383003e-05
-2.26297897895804e-05
-4.40331403977101e-05
-3.33190454062102e-05
-4.09900190379623e-05
-1.78892187134464e-05
-3.73640756279607e-05
-4.37678301303151e-05
-7.36637746632096e-06
-3.27404752499869e-06
-3.03502808912376e-05
-1.73053201502318e-05
-2.29076891828503e-05
1.44287957944831e-06
-2.32453064186917e-05
-2.91535750720767e-05
-3.78268953874043e-05
-3.88654247320515e-05
-4.66361979380441e-05
-2.31589349342786e-05
-3.59041952919616e-05
-5.22450390495929e-05
-3.57276991152186e-05
-3.36662854338986e-05
-3.49260485677401e-05
-1.6092569840304e-05
-2.14052479071073e-05
-4.62912290379761e-05
-2.75696603220037e-05
-3.1925276554957e-05
-2.11992940351878e-05
-1.85126777369269e-05
-4.01874895850343e-05
-5.09091383770942e-05
-2.90730462391065e-05
-2.31040107536845e-05
-1.7610987131046e-05
-4.42490237037978e-05
-4.26324108491559e-05
-1.94688198735956e-05
-2.91670566243039e-05
-2.59741546637766e-05
-2.90988150921684e-05
-3.94264662463228e-05
-4.01146365126417e-05
-3.80823021027792e-05
-2.35185579666798e-05
-3.92247060410329e-05
-1.39281008839278e-05
-1.96609151739837e-05
-1.30905854178469e-05
-2.84564346792887e-05
-3.26902661675063e-05
-1.29968755285333e-07
-4.14620150065187e-05
-2.59407614121447e-05
-2.72723375127234e-05
-1.79160451978026e-05
-3.95949835836476e-05
-1.21544206104788e-05
-5.53430372776791e-05
-3.29905842453751e-05
1.03506391094505e-06
-3.95474420699009e-05
4.56398250742453e-06
-1.344229978823e-05
-3.62767663932291e-05
-3.94207443393531e-05
-3.55931934897179e-05
-3.14013884518344e-05
-4.91940732035594e-05
-2.76847947220502e-05
-2.35082658854478e-05
-4.46340615116708e-05
-4.70633082691133e-05
-4.32954827372512e-05
-5.20564574436355e-05
-8.19857440176643e-06
-2.17166950058968e-05
-4.90812388266202e-05
-3.69177320462587e-06
-1.18125197934785e-05
-2.94062426907166e-05
-1.87071041331603e-05
-4.06929853044226e-05
8.59290819307438e-08
-5.32306723220775e-05
-5.17996648434592e-05
-2.35451018386084e-05
-3.53986818447366e-06
-5.51316636102699e-05
-2.67658870224591e-05
-4.51266721754723e-05
-2.71334332855425e-05
-4.83353045439271e-05
-1.52044986091787e-05
-2.17719640169164e-05
-1.90481692880094e-05
-2.17325819682377e-05
-2.89197081719048e-05
-3.5998277334257e-05
1.45789380336585e-05
-7.99957108013053e-06
-3.56616997672539e-05
-2.98506179719228e-05
-3.42974280168544e-05
-2.69504944379542e-05
-3.20789115352099e-05
-9.09228310992954e-06
1.1885174901597e-05
-1.31750441688132e-05
-4.06064540090862e-05
-3.84215719478138e-05
-2.32730853423938e-06
-3.56413960817201e-05
-3.1871654020886e-05
-2.73914395333345e-05
-6.82675815649914e-05
-2.64233423277109e-05
-1.61781064071665e-05
-4.32611201069439e-05
-2.06018535791585e-05
-3.0568912397962e-05
-4.78904176185554e-05
3.51683135523769e-06
-2.26295553963123e-05
-2.64633560997554e-05
-1.70158802019048e-05
-4.01953319954732e-05
-3.49686178089302e-05
-2.92535541265521e-05
-3.00042354648924e-05
8.78617567332031e-06
-2.57251865378328e-05
-1.28717438679318e-05
-1.77850657669014e-05
-1.03844698854264e-05
-3.1649716783975e-05
-2.73730271176339e-05
-3.86468334575777e-05
-3.08568141958165e-05
-3.49071414849122e-05
-3.25276669912715e-05
-2.29150205585614e-06
-4.81562609081355e-05
-4.25937820925797e-05
-1.12376348580768e-05
-2.68890858441664e-05
-2.46536085375165e-05
-3.47787904533864e-05
-3.72743978129597e-05
-3.75440051944507e-05
-2.34048146371695e-06
-2.51989092951917e-05
-3.76725133797936e-05
-2.44094304371927e-05
-8.47930201092028e-06
-5.88106191787277e-05
-1.29567336904486e-05
-3.97862111727472e-05
-3.88902685231714e-05
-3.25260665591768e-05
-3.31650273620072e-05
-4.92907905630778e-05
-4.18353878356944e-05
-6.44173119977239e-08
-3.66108552470412e-05
-3.82854821160779e-05
-1.60846358432346e-05
-1.09162120576893e-05
-4.59211495107816e-05
-4.58084772367918e-05
-6.84863858158349e-06
-1.25806582663196e-05
-2.60876087018925e-05
-1.0482070666075e-05
-1.92119626059866e-05
-5.06129007727344e-06
-3.36516763029153e-05
-7.02346570576036e-06
-2.01703030601385e-05
-4.89470531806456e-05
-3.81318390752319e-05
-2.289218944698e-05
-3.08665193395496e-05
-6.51612133806167e-05
-5.96050742279277e-05
-4.80732247392311e-06
-9.16379460968969e-06
-5.54546379325086e-07
-8.11524197449629e-06
-2.75670828025675e-05
-5.53863720318021e-05
-2.3561010490804e-05
1.39920994617322e-07
-4.21425658038072e-05
-3.39437609651765e-05
-3.77457192044909e-05
-1.68646051296552e-05
8.75644236904323e-06
2.06620883451549e-06
-3.23643465094888e-05
-2.13152009557135e-05
-3.36090140315607e-05
-3.01465633480077e-05
-3.96772746587025e-05
-9.51490338263306e-06
-2.26235743819641e-05
-2.28394271163683e-05
-5.50419997826905e-05
-4.59768559467444e-05
-1.85268237772361e-05
-2.06359537895317e-05
5.24570494526768e-06
6.74601899506149e-06
-1.57544951772444e-05
-3.06606656074202e-05
-2.07275398893905e-05
-2.06673691909719e-05
-2.05474710337694e-05
-1.17350850032724e-05
-3.06395396174857e-05
-3.18492412354258e-07
-2.82055434792157e-05
-2.8423964459817e-05
-4.60516443967082e-05
-4.87338773291427e-05
-3.90305101146538e-05
-5.21906218033424e-05
-1.43610736015383e-05
-4.96029822418409e-05
-4.47834543558786e-05
-5.18018716949822e-05
-3.71801650090279e-05
-1.24680372581277e-05
-4.26801145839682e-05
-3.53978605033391e-05
-4.84575631752576e-06
-1.26654462701806e-05
-3.65016950924847e-05
-2.27328519350635e-05
-3.82858638087403e-05
-2.07697312252195e-05
-1.4794232421825e-05
-2.72591403114974e-05
-2.92265442145369e-05
-3.75466616507655e-05
-4.18007147404701e-05
-4.04903703511815e-05
-4.00755845782702e-05
-2.41615434009015e-05
-1.01502158734159e-05
-9.86624933700069e-06
-2.57186055351131e-05
-5.21145761867335e-05
-5.04175537696882e-05
-2.36700357687154e-05
-3.01914833644047e-05
-1.11701879311496e-05
-4.80277147542898e-05
-2.07817008657179e-05
-5.90156100946145e-05
2.76719993134243e-06
-5.44944001883148e-05
-2.92958389383926e-05
-2.73195607127836e-05
-2.92875776659115e-05
-4.04215960548537e-05
-1.14605709655345e-05
-2.48634487892972e-05
-2.25402462006704e-05
-2.02088184338106e-05
-1.64470894676666e-05
-3.25963974732801e-05
-1.19618157755065e-05
-4.49315354758102e-06
-2.83604379770452e-05
-2.66507206881556e-05
-2.27972211174638e-05
-4.43145652581763e-05
-1.96920820539021e-05
4.6866689206505e-06
-3.30127277667131e-05
-1.24289475722942e-05
8.99161094768326e-06
-4.03523898487476e-05
-7.41993546512704e-06
-2.18688807302359e-05
-1.72790044873213e-05
-1.2711000138993e-05
-3.42917574118358e-05
-2.10704608676819e-05
-3.66205650577044e-05
-3.55433913020228e-05
-1.89648790861046e-05
-3.24629326063181e-05
-3.02833180991673e-05
-5.00391804859038e-05
-6.6190823547962e-05
-7.13119720495882e-06
-4.00760091584321e-05
1.25047709217991e-05
-4.9095938897488e-05
-2.75253028143618e-05
-5.88842920018294e-05
-2.47967893759516e-05
-3.71136871242856e-05
-1.34426296264215e-05
-2.18746952236233e-05
-5.26379180695511e-06
-2.64822742287953e-05
-3.96770389368032e-05
-1.61866520206801e-05
-4.81274003529587e-05
-3.36364623449605e-05
-2.88719963643782e-05
-4.3217401371021e-06
-1.54808784099345e-05
-3.1629724300422e-05
-6.00355711127917e-05
-1.58948939169951e-05
-3.22692777953867e-05
-4.32054662194467e-05
-1.51341156538506e-05
-1.13928451862306e-05
-2.35006383430898e-05
-2.9599022335954e-05
-2.48054606710283e-05
-1.81712922118421e-05
-3.18682450494556e-05
-5.13085464061486e-05
-3.64527286548544e-05
-6.71045328679387e-06
-2.58742874769331e-05
1.39071148510069e-05
-2.75583518521373e-05
-3.135408856319e-05
-3.4212628479708e-05
-3.18389172199352e-05
-1.96732887791945e-05
-2.21388758500086e-05
-3.98796807052038e-05
-1.20714648720182e-05
-7.16146890564122e-05
-6.28317895714509e-06
-3.43824737264446e-05
-9.39222542384066e-06
-7.07655320779255e-06
9.25165495715598e-06
-2.68264759476334e-05
-3.00548354052287e-05
1.42259965295609e-05
-6.72243573861643e-06
-2.39658256437577e-05
-3.63307993937811e-05
-3.63271848658732e-05
-5.20328974111163e-06
-6.32729399704281e-05
-2.14356053619783e-05
-4.92914085717987e-05
-3.63261370870241e-05
-4.2547295921292e-05
-5.43202828995679e-05
-2.3346334443176e-05
-5.89588823430521e-06
-2.90177074605955e-05
-4.70391223028673e-05
-3.31728600226491e-05
-1.19355709401891e-05
-1.35585025035473e-05
8.225625019969e-06
-2.92487827733736e-05
-3.14759497991455e-05
-2.19286351544003e-05
-1.5617998611161e-05
-1.07650898841067e-05
-2.63154351907376e-05
-7.2685993857878e-05
-5.98721318432845e-05
-4.2339711281467e-05
-2.23669168627927e-05
-2.64972065080264e-05
-3.48209421133937e-05
-4.96127463366885e-05
-4.71740701904527e-05
-1.78079957657237e-05
-1.7456077583206e-05
-4.01172385092798e-05
-5.30458285102458e-05
-4.24509040007007e-05
-3.5178798693159e-05
-1.80049446059373e-05
-4.40856886926628e-06
-4.6075603328476e-05
-3.71624526890861e-05
-6.60912970050608e-05
-7.74984828879299e-06
-3.62185579691316e-05
-4.39727696475032e-05
-3.31418986491456e-05
-3.50983100106797e-05
-6.71203465225816e-05
-1.39276994961469e-05
-7.3097230916709e-06
-3.62979332378814e-05
-2.10168612900229e-05
-1.01612416103848e-05
-2.28200591654467e-05
-5.75591104069146e-05
-2.08182110167224e-06
-5.16560873096562e-05
-1.53858427488901e-05
4.8620230004595e-06
-3.99737233289918e-05
-4.28680442009412e-05
-7.30975856803886e-06
-3.23369269939024e-05
-2.68012258770957e-05
-1.6921981450215e-05
-2.60572345697863e-05
-3.01754806987704e-05
-2.60772552086287e-05
-2.03834129056124e-05
-1.38817530580918e-05
-1.746604732122e-05
-3.1560251567176e-05
-2.28130228106171e-05
-1.65431119216662e-05
-2.05092028600954e-05
-3.48823822355684e-05
-2.81108293652183e-06
-1.88670286899524e-05
-4.71631446059853e-05
-4.04326517537164e-05
-1.71420732034835e-05
-3.03087372171683e-05
-4.86490039947231e-05
2.00480346302528e-05
-2.37149055598427e-05
-4.31574659763867e-05
-5.51251049449987e-05
-4.49321704176446e-05
2.15822090139734e-05
-4.19150859677054e-05
-3.03821551022339e-05
-2.75530629331792e-05
-3.3072121195511e-05
-2.56218156755702e-05
-2.2935884761154e-05
-3.66072323580897e-05
-7.35631518255107e-05
-3.29436507664521e-05
-2.3652973143135e-05
1.48290603466127e-06
-4.80903653146412e-06
-4.32041156343859e-05
-5.47615571869041e-05
-3.2405247725061e-05
-2.38326851868555e-05
-4.9677518708105e-05
-1.30858955631493e-05
-3.48186614739117e-05
-2.22518703606411e-05
-3.55254484090907e-05
-3.70732862242915e-05
-3.90208889175411e-05
-1.38921937634778e-05
-1.77944707019152e-05
-2.67379236347027e-05
-3.18933265289669e-05
-4.92506187103163e-05
-3.88759186118813e-05
1.1184845433482e-05
-4.53615585741287e-05
-1.88353884763899e-05
-3.98162454102606e-05
-1.42973323984719e-05
-3.9844642070458e-05
-4.39918689101492e-05
-2.39360531303384e-06
-5.20497930887595e-05
-7.92747208878344e-06
-1.14047369928024e-05
-2.49622521881915e-05
-4.19937147795056e-05
-5.96611928189193e-05
-3.51471447762648e-05
-2.63045334776678e-05
2.15966146451237e-07
-2.32772004478529e-05
-6.2490361142634e-05
-1.78610990129937e-05
-3.81806072394428e-05
-4.92203437461806e-05
-4.28740541041636e-05
-4.37220965848803e-05
-3.52742798680481e-05
1.64519404644261e-07
-2.84953201962139e-05
-5.77333676655631e-05
-4.12831110151432e-06
-3.9367387051143e-05
-2.91792111251074e-05
-1.80107882043032e-05
-1.60413515399681e-05
-2.18811023580753e-05
-3.45096293120101e-05
-2.14983997562774e-05
-3.60535620474548e-05
-2.13697243845965e-05
-3.05273907103811e-05
-6.91801589216721e-05
-3.35432398515222e-05
-2.72451093898356e-05
-4.23443555823816e-05
-2.86089793977955e-05
-3.7315020064826e-05
-2.00027408186033e-05
-4.52764669681722e-05
5.0053203309223e-06
-3.14187723175413e-05
-6.52826200569625e-05
-4.03790010018659e-05
-1.5670733929856e-08
-4.32758950204814e-05
1.45511630315206e-05
-1.60979574908631e-05
-1.82814170185025e-05
-9.05278287546583e-06
-2.73693285663615e-05
-1.05593171047415e-05
-4.81937488215939e-05
-4.22811413210908e-05
-5.83176127785543e-05
-2.69907231142406e-05
-2.26196769252527e-05
1.27318106576101e-05
-6.19972378024423e-05
-1.92458390305296e-05
-3.78326917962388e-05
-3.82444852344017e-05
-3.19745500531909e-05
-3.58523292397418e-05
-2.51040132429098e-05
-2.97610417914804e-05
-2.92725928775462e-05
-2.60859463495497e-05
-2.55829978886865e-05
-1.73834397962146e-05
-2.56539882240066e-05
-1.20325561054832e-05
-3.1151136950885e-05
-3.1196506579848e-05
-2.6029700197814e-05
-3.52290572689033e-05
-2.04692535977362e-05
-8.17742094863723e-06
-1.34610994181393e-05
-7.26008825007609e-06
-4.72669717129857e-05
-6.27067721772656e-05
-1.56010155331033e-05
-5.00042858182104e-05
-1.99288444599127e-05
-3.01189489895855e-05
-2.4548840245857e-05
-2.52208952251369e-05
-5.9662031100117e-06
-2.92501119840274e-05
-2.4536558649098e-05
-2.79780734581673e-05
-2.67602669124141e-05
-2.77396507143244e-05
-6.5704103697291e-05
-3.66448525097437e-05
-3.05512221062909e-05
-2.5521909822238e-05
-3.89013092151583e-05
-3.18251780116109e-05
-2.93000996704185e-05
-6.1157180836604e-05
-9.71924781124254e-06
-9.34774375199575e-07
-3.61800599226385e-05
-1.66503279375468e-05
-5.09210222629755e-05
-2.3415745670833e-05
-5.48862247317447e-05
-5.44283423194144e-05
-3.43779869737577e-05
-4.46468686804134e-06
-2.0700302972025e-05
-2.72812308044156e-05
-7.3415729350603e-06
-2.25819329969531e-05
-2.2379324899296e-05
4.57997046487319e-06
-4.55174798544417e-05
-4.41229512670252e-05
