# Supplementary material for: Research on computational propagation and identification of mine microseismic signals based on deep learning
Source: PLoS One. 2025 Oct 22;20(10):e0334641. doi: 10.1371/journal.pone.0334641 (PMC12543183; doi:10.1371/journal.pone.0334641)
Supplement: S7 Data — (ZIP) [file pone.0334641.s007.zip › 000100900001504.xlsx_0.txt_24.txt.txt]

-2.158510434229e-05
-1.21187352167297e-05
-6.32156339310619e-05
-1.82130451664003e-05
-3.55924511784246e-05
-3.64469721481007e-05
-1.18135732669757e-05
-2.87789206265567e-05
-2.31252291742276e-05
-2.84058228519782e-05
-4.51625589083486e-05
-5.54713022782029e-05
-2.48794953060552e-05
-1.44414834528685e-05
-4.16186292140292e-05
-3.2513152423478e-05
-1.71953053956649e-05
-5.09897736127896e-05
-6.48105002863196e-06
-3.37821792338606e-05
-1.57934738685004e-05
-3.09492445060615e-05
-2.6072255282034e-05
-4.17001476189471e-05
-5.0415206316857e-05
-3.8580094416782e-05
-1.56677468889261e-05
-4.29046459289479e-05
-3.0290471264835e-05
-4.06382290654825e-05
-6.59227174466996e-05
-2.59243370385497e-05
-2.19856143576565e-05
-3.37215024299822e-05
-1.83800944705146e-05
-1.3640088303832e-05
-2.26335803820104e-05
-7.13820955308929e-06
-1.78321800370486e-05
-2.43238943942911e-05
-6.29402976184432e-06
-4.6010502492269e-05
-2.06622742828255e-05
-2.23525853855091e-05
-1.53617086341653e-05
-1.64189565333704e-05
-3.33341449000278e-05
-1.96147097020108e-05
-4.98607436162058e-06
-3.14098793828621e-05
-2.11517282748136e-05
-4.78159058266975e-05
-1.72456715558268e-05
-2.93866839475823e-05
-4.08754001760839e-05
-4.63524393580881e-05
-3.46919616852058e-05
-1.27335725407418e-05
-3.6091286357133e-05
-2.96816952839055e-05
-2.04536073778209e-05
-1.21380899573064e-05
-1.56891572433011e-05
-3.91926343476347e-05
-2.79235733481065e-05
-2.16803237956499e-05
-3.44284930823324e-05
3.65811058189537e-06
-4.73249549742062e-05
-3.02719804852793e-05
-1.46633184573963e-06
-1.00843273809275e-05
-2.92226083824602e-05
-1.03858392051959e-05
-2.3407282000312e-05
-2.6185190966421e-05
-3.35080135146844e-05
-1.42690352597848e-06
-3.29288835992835e-05
1.4791635832055e-05
-3.89768488887911e-05
-1.69723571258381e-05
-3.17602848387036e-05
-2.02024257660324e-05
-2.81514896001491e-05
-2.62411403443309e-05
-1.08241486991095e-05
-2.08799693790048e-05
-4.50120344050036e-05
-2.02085998065484e-05
-6.53769405955152e-06
-2.81217329631895e-06
2.06857979530158e-06
-2.91837927470085e-05
-2.88266145158366e-05
-3.26408145797817e-05
-1.39047606913984e-05
-4.44663550527117e-05
-1.62792780266594e-05
-5.79030775883886e-06
-1.11108702952851e-05
-5.26776200386519e-05
-3.17489790592622e-05
-6.33208734289879e-06
-2.60587555803588e-05
-9.41341044549533e-06
-2.13847146790223e-05
-5.29576574127038e-05
-5.43704914501462e-05
-3.63499458208955e-05
-4.90624602737098e-05
-3.0135258346582e-05
-4.55253929723997e-05
-3.01242515793473e-05
-5.07201398345806e-05
-4.60259035890236e-05
-4.43813686880952e-05
-3.05481323571727e-05
-5.37817950093757e-06
-2.30452423683784e-05
-3.27593188970319e-05
-9.99987602703935e-06
-2.88464081171212e-05
-2.63126514981084e-05
-5.71629873696019e-06
-4.02954114847284e-05
-5.04003060867882e-05
-2.16817088402022e-05
-3.77111523311065e-05
-2.87462837153746e-05
-2.3260160794257e-05
-9.12692596300732e-06
-1.71962625149026e-05
-1.45842150597699e-05
-3.0369403274843e-05
-1.60662939027621e-05
-1.10556219437074e-05
-1.53720560382055e-05
-4.72969190775473e-05
-3.39107464270584e-05
-4.88821643624228e-05
-4.14243276086038e-05
-4.0528402362005e-05
-4.31158837037749e-05
-2.29097193294273e-05
-4.65626080954202e-05
-3.48773792182687e-05
-2.01966025450914e-05
-3.73903672117547e-05
-1.65182238878328e-05
-5.00661333833951e-05
-5.0916235857067e-05
-2.64940892287945e-05
-6.82820541330961e-05
-5.83473541292064e-05
-3.38297461813474e-05
-3.08537930729814e-05
2.4310127125249e-08
-2.80396954736546e-05
-1.67470828679296e-05
-4.78564611760471e-06
-3.87267607341675e-05
-2.97372766883353e-05
-4.34756673952308e-05
-2.29427251158485e-05
-1.40313141843945e-05
-3.12633042015225e-05
-5.08575035912335e-05
-6.82269897434236e-05
-2.84055701731221e-05
-2.70321878959637e-05
-1.02693046774058e-05
-3.11842224049667e-05
-5.14796183349147e-05
-4.02513820388943e-05
-2.48365504643002e-05
-1.75802893509664e-05
-2.48891806346094e-05
-3.10741617270363e-05
-4.80553487982416e-05
-3.09819742634717e-05
-3.12465455841486e-05
-1.71138036161001e-05
-2.31088407530246e-05
-3.44141942597208e-05
-5.00469745236671e-05
6.29493145403565e-06
1.09486789814463e-05
-3.91041380147272e-05
-4.46320178051407e-05
-2.98062212734243e-05
-3.82039493488267e-05
-3.19124113471364e-05
-2.60722384839737e-05
-3.9908179688643e-05
-2.74671139954138e-05
-2.53615105824023e-05
-7.99432704522851e-06
-2.34835308736041e-05
-4.86327804940595e-06
-2.54466323836507e-05
-2.15496493006545e-05
-2.10500512822227e-05
-1.46665719349584e-05
-2.3111439522771e-05
-5.6357307367159e-06
-1.53482939276499e-05
-5.95096900771872e-05
-3.18447103627856e-05
-2.26908485244667e-05
-4.84101590642131e-05
-2.60649962484047e-05
-2.19013069807032e-05
-3.2243798911261e-05
-4.75987370644948e-05
-7.2204183017232e-06
-3.4465923160573e-05
-3.65490168954507e-05
-6.24156566073357e-05
-6.36215891984872e-05
-4.40606093079715e-05
-3.67488184232983e-05
-2.53895061211415e-05
-5.42031925995112e-05
-4.27097835613507e-05
-2.49916167714918e-05
-1.57544595214178e-05
-2.17795609443195e-05
-8.02590818581526e-06
-4.29311064291904e-05
-3.168016731178e-05
-4.60555040413866e-05
-2.53008396938136e-05
-3.88879868775421e-05
-5.96878760899941e-05
-2.99566208068635e-05
-5.05803796565762e-05
-3.73036947140574e-05
-1.39018580169593e-05
-3.14050263798248e-05
-4.19782223959726e-05
-3.24694029582089e-05
-5.06005495726319e-05
-2.54096950024546e-05
-2.4807540394104e-05
-3.85053904132742e-05
-6.38248965567043e-05
-2.2809615490818e-05
-2.69285402459994e-05
-4.15083168604564e-06
-7.46995850363208e-06
-2.69944011214678e-05
-5.22296712696214e-05
-6.34968951498568e-05
-5.05267236514546e-05
-4.42840132657438e-05
-1.32980728725117e-05
-1.08702059413833e-05
-1.52307780475289e-05
-3.488466236341e-05
-2.65301904315478e-05
-2.56605600201738e-05
-2.41315813743585e-05
-1.93043552270621e-05
-3.63891780073375e-05
-3.73281793766397e-05
-4.5931429229582e-05
-1.2783643676371e-05
-4.94230295432986e-05
-1.48717989521004e-05
-3.33465035500609e-05
-2.35446882211965e-05
-2.82142788557805e-05
-2.56933885774458e-05
-4.26381030237057e-05
-4.05036036850527e-05
-3.40865801792226e-05
-2.61669160614231e-05
-3.14139621455835e-05
-2.52214599054341e-05
-3.7052168527707e-05
-1.07113771694199e-05
-4.30127756654867e-05
-3.70047015568607e-05
-3.66297946459724e-05
-3.39347683516355e-05
-3.95553906912344e-05
-3.86570935844848e-05
-3.1061499851806e-05
-5.37859647372741e-05
-3.29616550282865e-05
-3.92958974994526e-05
-3.09726161107676e-05
-1.7840571199379e-05
-2.66587353623267e-05
-4.93275089891717e-05
-2.39942246200781e-06
-1.89811851824253e-05
-4.7479410804454e-05
-3.26482553392358e-05
-6.71459972142236e-06
-3.51081280378682e-05
-3.32064436967769e-05
-1.66633478221773e-05
-3.52851155818938e-06
-3.24608890807601e-05
-1.83850927153285e-05
-2.98040487780592e-05
-1.07418322273463e-05
-5.35563847484747e-05
-4.0482390925522e-05
-2.13783035642573e-05
-4.53207947234483e-05
-1.7097013514163e-05
-3.81101974032733e-05
-5.02979231128498e-05
-3.23773210437969e-05
-1.38726039341887e-05
-1.64182492238616e-05
-1.87128640988271e-05
-2.53117685615676e-05
-5.62962269714696e-05
-3.27271842600024e-05
-2.13662684122503e-05
-2.45158071112044e-05
-4.37514758194449e-05
-3.51417827183416e-05
8.42992007720334e-06
-2.5785566452439e-05
-3.71531479085529e-05
-3.38626514211774e-05
-3.04036499047063e-05
-2.05488782870686e-05
-2.70474543294526e-05
-5.39599071810806e-05
-4.15310190373597e-05
-9.94468944779249e-06
-2.56718714241358e-05
-2.3966948613238e-05
-7.50038321575362e-06
-3.45002368392882e-05
-2.23805573085846e-05
-3.47863578530686e-05
-1.95955264524381e-05
-3.07628008733976e-05
-6.31853931713117e-06
-3.84105824003853e-05
-2.4261007518558e-05
-2.86738154905696e-05
-2.60288588350196e-05
-1.88412430543411e-05
-2.31624803040034e-05
-2.07921614041855e-05
-4.31968949594742e-05
-1.57569256578561e-05
-4.0903895906354e-07
-6.18060860028266e-05
-2.25488466521444e-06
-3.84353299503713e-05
-2.92518613264093e-05
-9.81982122600191e-06
-2.79279579719509e-05
-1.40724676997846e-05
-2.27133954048337e-05
-2.05078276058299e-05
-2.21397680012742e-05
-3.62079730201914e-05
-4.38346072507245e-05
-2.75592025848436e-05
-2.13691468359064e-05
-4.96543883233845e-05
-1.34354816797748e-05
-3.37687684635096e-05
-2.40139493160282e-05
-1.25062737932494e-05
-3.25778629291591e-05
-1.388138606532e-05
-4.31309670131624e-05
-3.15125483877572e-05
-3.57296522980351e-05
-2.8578859883407e-05
-3.26165108954549e-05
-3.60322132483971e-05
-2.34926865149067e-05
-2.57821765127702e-05
-3.1552489467256e-05
-2.41665985109078e-05
-1.94767878757159e-05
-4.64078499565689e-06
-2.0488219583448e-05
-3.88193053663385e-05
-2.48268493391514e-05
-4.71268976285582e-05
-3.56641993720274e-05
-2.17794914313534e-05
-5.37738099428698e-05
-4.60561917205312e-05
-4.83654527366708e-05
-4.3654742617097e-05
-3.56597576450032e-05
-1.68691807190346e-05
-1.58478992641373e-05
-2.96762346445469e-05
5.5700145665758e-06
-1.59941042945572e-05
-4.0882006739568e-05
-6.31975313715534e-06
-3.38543534334618e-05
-1.48617406714751e-05
-4.16144048157711e-05
-4.66802600013349e-05
-3.13305289795025e-05
-1.2041292242285e-05
-2.11982897114614e-05
-4.78482703499093e-05
-4.11894706753516e-05
-5.74625158292673e-05
-2.34059816755916e-05
-3.33010754135237e-05
-2.4500226280475e-05
-7.97122016724608e-06
-8.22103600406031e-06
-2.14652240978034e-05
-2.79992040148617e-05
-2.54864954229262e-05
-1.35484593800938e-05
-2.66005291432475e-05
-3.38164169463843e-05
-4.02444354316097e-05
-4.77747085554833e-05
-9.88757060654531e-07
-3.32495747580611e-05
-2.34506663643093e-05
-2.13558889440551e-06
-4.87227222684124e-05
-2.46683552122136e-05
-3.05932599630469e-05
-4.73425098112683e-05
-8.86677589688814e-06
-2.1103591663703e-05
-1.25638870859571e-05
-4.40986672625404e-05
-1.48815219490926e-05
-1.04152043125964e-05
-2.0130656953726e-05
-1.61296839356086e-05
-2.60059522253897e-05
-5.39618499559922e-05
-8.22121957567198e-06
-1.43392277988116e-05
-3.03087210712593e-05
-4.39891821842352e-05
-4.88647700729511e-05
-1.87615445301628e-05
-3.06258458544234e-05
-2.4011059193675e-05
-3.6960510907157e-05
-3.51635628282457e-05
-4.67697421794986e-05
-2.24290324592053e-05
-3.65029075901671e-05
-2.6985900219325e-05
-3.26270918320895e-05
-5.0397617700024e-05
-3.12905705797182e-05
-4.31361129315904e-05
-4.87972111522154e-05
-2.61776347324715e-05
-2.30523283031826e-05
-1.68314976366566e-05
-5.00939366010283e-05
-3.77524300125941e-05
-1.92445218082278e-06
-3.63164361471028e-05
-4.27811319518258e-05
-3.82048825897554e-05
-2.09412775649462e-05
-4.2481634777035e-05
1.1641648920677e-05
-3.53191230930821e-05
-5.25014394408795e-05
-3.95655450569601e-05
-7.35046019708819e-05
-9.93099440408218e-06
-2.96358585580493e-05
-1.46612509223285e-05
-4.06085969596666e-05
-1.41750976183505e-05
-2.33074534011069e-05
1.0103942331244e-05
-3.85957000228742e-05
-2.91821553325076e-05
-3.54667872612292e-05
-4.97876420368489e-05
-3.86816264395522e-05
-1.13713824606139e-05
-4.26039169258736e-05
-2.00327652084304e-05
-5.42746115826202e-06
5.36192356922468e-06
-3.34011590874225e-05
-3.70636629667125e-05
-1.64524636562197e-05
-6.92627719778546e-06
-2.89009011792444e-05
-3.68100108627531e-05
-2.96788554037982e-05
-1.15854056909644e-05
-3.61741309925008e-05
-2.50826245280663e-05
-2.52990150347457e-05
-4.72043847994174e-05
-1.82302661797515e-05
-2.19408271430074e-05
-2.84301820884988e-05
-1.89651810135742e-05
-7.92907077322967e-06
-1.56733339233488e-05
-1.04430117757716e-05
-2.05563057215751e-05
-3.90790094431783e-05
-1.79469961546745e-05
-2.92848890712386e-05
9.34845072488337e-07
-1.35615892665265e-05
-1.87009351812857e-05
-4.01058962862313e-05
-1.33953493994059e-05
-1.58412755444896e-06
-2.74035687463556e-05
-1.29706822625789e-05
-4.35961086983657e-05
-5.04394037634334e-05
-5.2134884275419e-05
-2.49824826124674e-05
-1.78153600414877e-05
-5.04054163508217e-05
-1.58615876506582e-05
-3.01741906986566e-05
-2.02221351468133e-05
-2.83942485264342e-05
-1.75961635243635e-05
-1.82938386995445e-05
-3.56278708934296e-05
-1.97762393506953e-05
-3.0134456506549e-05
-2.19102216972861e-05
-2.12672093376165e-05
-2.93092289110317e-05
-2.61409132421031e-05
-2.76611582102244e-05
-2.30791931982441e-05
-1.79735683041135e-05
-3.59296397644737e-05
-2.35810217989675e-05
-2.55525927208196e-05
-2.75166491805256e-05
-2.1551146931112e-05
-5.42728488431288e-05
-2.23229863403736e-05
-4.57291226153093e-05
-4.50047424156333e-05
-2.22717292552528e-05
-1.72999296617498e-05
-2.91290652414865e-05
-3.76128906058765e-05
-2.8529295304932e-05
-1.28712666050479e-05
-5.21411825047251e-06
-1.97217815208824e-05
-1.58052066117026e-05
-2.43804522339589e-05
-3.51329307367175e-05
-3.91493497916462e-05
-2.39129750710382e-08
-1.20577452331458e-05
-3.1910559037031e-06
-3.40211691327539e-05
-4.46756746153203e-05
-3.603692198255e-05
2.90261886870614e-06
-2.16127139107792e-05
6.21425554731278e-07
-2.69962436990179e-05
2.41794878769328e-06
-1.31375013329991e-05
-2.2409251069432e-05
-1.16960470532523e-05
-4.26034630091582e-05
-3.28476168154831e-05
-2.24480193977145e-05
-1.81882391685516e-05
-2.283105759628e-05
-2.97973759898741e-05
-1.19427054530168e-05
-1.97488491733554e-05
-1.42631039285143e-05
-2.59741886643876e-05
2.63054555333732e-06
-4.89693888842774e-06
9.94774701534755e-07
-2.86717816345251e-05
-1.313483990421e-05
-3.49163686432102e-05
-1.48442438800757e-05
-2.68842504880331e-05
-2.84108039529705e-05
-1.82325449903637e-06
-1.67730789654159e-05
-1.06166961083356e-05
-6.6799412935272e-06
-1.41361826626705e-05
-2.26149785815047e-05
-2.19133827874308e-05
-4.48435177308673e-05
-1.81744361394711e-05
-2.30734192601193e-05
-1.95876040005583e-05
-1.46988541626654e-05
-1.96499897386778e-05
-5.12540335893891e-05
-1.2701167295824e-05
-7.04083767015685e-06
-3.2539906983119e-05
4.77063399086329e-06
-2.15756364567493e-05
-3.84638699221634e-05
-2.52792807844657e-05
-2.56283873082488e-05
-5.15552624798691e-05
-1.19604202544225e-05
-1.34375868912258e-05
-1.39849644206724e-05
-3.01361422837219e-05
-3.3494923571232e-05
-3.53264783045717e-05
-4.66697967549719e-05
-1.15989685318145e-05
-1.90405007729686e-05
-4.14755915645602e-05
-2.16980746869109e-05
-1.39150266448555e-05
-1.81389113686898e-05
-2.36741418939648e-05
-4.07130311841146e-05
-6.97207071529044e-06
-2.83446455937505e-05
-2.50506500586314e-05
-3.35886102642838e-05
-2.73727389986975e-05
-1.43144506737896e-05
-2.65441364202156e-05
-1.0373108092031e-05
-2.06861686503771e-05
-4.25420041317864e-05
-2.28442033672197e-06
-3.3841434695707e-05
-1.79042629555275e-05
-4.69062966961332e-05
-4.0929845167774e-05
-4.35102334374309e-05
-4.45920754043223e-06
-3.58795568409535e-05
-2.76777702900522e-05
-2.24266779044908e-05
-2.32912882869606e-05
-3.44258435322488e-07
1.9326473553478e-06
-6.97603392412319e-06
-2.68909129524423e-05
-2.60694963233431e-06
-2.41208973100885e-05
-3.4145510696371e-05
-3.06982808726017e-05
-2.04063670741326e-05
-1.62943981766629e-05
-1.99116010984252e-05
-4.29079514625571e-05
-1.36901770008211e-05
-2.82298301174177e-06
-1.85045050926077e-05
-3.45481489061313e-05
-2.56438586340158e-05
-1.24018096177679e-05
-2.0899560415054e-05
-4.42662489721722e-05
-1.76513859762033e-05
-4.5881873021202e-06
-5.48751781151352e-05
-1.86031086958961e-05
-3.00443622690321e-05
-4.53666566500901e-05
-1.31047573627735e-05
-3.88073243798671e-05
-5.16743377217724e-05
-1.75674855845965e-05
-2.0843474779222e-05
-3.87275268326448e-05
-8.93502997356389e-06
-2.45616850033213e-05
-1.81582324836749e-05
-9.60608769236131e-06
-3.21015113748978e-05
-5.32939322178954e-05
-2.80975256678828e-05
-4.98904907038741e-05
-3.7920700962405e-05
8.34504080384566e-07
-2.45997599590876e-05
-3.5586926868113e-05
-3.03942851000409e-05
-1.32733358518333e-05
-5.19553102470534e-05
-3.5601349957881e-05
-2.44227718794161e-05
-2.31468921587503e-05
-5.74325056824855e-05
-5.43032397992391e-05
-2.73392867949051e-05
-3.53668365327172e-05
-2.40063519273991e-05
-1.49045008255905e-05
-5.38578865188746e-05
-1.51698269904267e-05
-3.78788612294527e-05
-1.7571755454724e-05
-1.59935156892347e-05
-5.5870753267795e-05
-7.08004932342082e-06
-4.55694736927871e-05
-2.06103831250444e-05
-1.8786098555012e-05
-1.05473502373998e-05
-4.05712246394035e-05
-5.32519993129411e-05
-2.81297526045518e-05
-2.49372394690284e-05
-1.73039241223282e-05
-5.13166455708826e-05
-4.87833947392502e-05
-3.84650229830995e-05
-1.99866699092999e-05
-1.07013903982438e-05
-4.8575024286867e-05
-4.77230950607617e-05
-3.65525555126882e-06
-1.79703960611955e-05
6.60301584888377e-07
-1.85926408024052e-05
-3.32151222915154e-05
-3.25910948111711e-05
-1.90752610839894e-05
-1.98359445945394e-05
-2.79891427344753e-07
-3.70701528988857e-05
3.72865733644966e-06
-4.9140233906896e-05
-1.35396077914026e-05
-5.08240358098289e-05
-3.59869164023825e-05
-2.65091051124402e-05
-2.09243755427374e-05
3.75774643708793e-06
-1.22380745493174e-05
-3.06304754281301e-05
-5.14847959747939e-05
-1.14964626646623e-05
-2.84645796626629e-05
-9.55510077718431e-06
-4.6928188049207e-07
3.01620784569389e-06
-5.51499862328389e-05
-1.53490272093739e-05
-3.18590434601536e-05
-5.82944881356063e-05
-4.54207754260528e-05
-1.92713299061837e-05
-4.65001272849766e-06
-4.14118001845081e-05
-1.23012136709502e-05
9.29239848674374e-06
-2.26732886214531e-05
-3.71747276304626e-05
-2.28484198465483e-05
-7.08982001840969e-06
1.15533708832819e-05
-1.05350396208116e-05
-1.58858621413937e-05
-3.01991065107049e-05
-2.03094723661746e-05
-1.30375230581796e-05
1.00502237728458e-06
-1.22591267368255e-05
-5.48738663935192e-06
1.280495776166e-05
-3.15642227691114e-05
-3.66281861167508e-05
-2.50286433318419e-05
-2.64410093889687e-05
-4.44782388542481e-05
-1.91477490518312e-05
-2.45503626970774e-05
-6.12983559870959e-05
-5.60482888842155e-05
-3.03866183318939e-05
-1.16000758902326e-05
-3.38766050038005e-05
-2.40416543293659e-05
-3.81106407162744e-06
-2.45951026493061e-05
-2.60131659618263e-05
-1.45285073955991e-06
-3.37388973018026e-05
-6.12290880793937e-06
-2.68393947304874e-05
-2.05633485676201e-05
-1.43828282324903e-05
-1.41841798052606e-05
-4.17541801894446e-06
-1.9315571065114e-05
-5.11945677741854e-05
-2.34497523687058e-05
-1.72830960681061e-05
-3.08781700967092e-05
-3.28743280776993e-06
-3.21902786073802e-05
2.97623810587695e-06
-2.6383545975077e-05
-1.35148239118132e-05
-3.41399368524642e-05
-1.60824703826926e-05
-2.64910837285207e-05
-1.97215185966089e-05
-1.98068888196361e-05
-1.14136054002835e-05
-3.8891656429155e-06
-2.54802576645613e-05
-8.39885713148997e-06
-2.21397524345014e-05
-1.88200763683583e-05
-6.61824857858464e-05
-2.96392382844096e-05
-2.50983889595098e-05
-9.49508558895734e-06
-1.52978305352e-06
-5.45996295383198e-07
-3.74408412757607e-06
2.19593957210301e-05
-1.65909033614973e-05
-1.5071704224049e-05
-2.73177388227927e-05
-3.7283148151672e-05
-1.57372780017602e-05
-2.69448122628649e-05
5.48439692887816e-06
-3.87523825767875e-05
-1.98648668586522e-05
-3.94645446836839e-05
-2.94033243772835e-05
-2.3168248883341e-05
-2.93617594737382e-05
1.74324934473741e-06
-3.83342862524853e-05
-3.58208953351452e-05
-1.5990974903292e-05
-1.02526438139449e-05
-1.81949031675521e-05
-1.52747505030036e-05
-5.27594467168747e-06
-3.59203142864616e-05
-2.09875252362406e-05
-4.23573934385779e-05
-2.52395386443501e-05
-2.15870525408927e-05
-1.69758438012632e-05
-3.03399319840631e-05
-2.24055784320352e-05
-4.50931434583428e-05
-2.21839011815953e-05
-4.63911003402531e-05
-2.46882376858712e-05
-1.50993853034311e-05
-5.69068023762851e-05
-3.85890673324981e-05
-7.97739038335937e-06
-1.41805665576049e-05
-2.57715944884698e-05
-2.99691186118301e-05
7.11137007578476e-06
-2.66945439810789e-05
-2.59466359017304e-05
-3.05081919778062e-05
-8.64591789662208e-06
-9.32462989210509e-06
-3.7829712704511e-05
-5.84183199111351e-05
-4.94662550550272e-05
-3.09520610852109e-05
-2.95372184541896e-05
-2.12350654905503e-05
-8.70071224280705e-06
-3.7914642000278e-05
-4.25445010777086e-05
-1.86971426605803e-05
-2.78999544930568e-05
-2.2857193461733e-06
-2.47291968994759e-05
-3.22257170159722e-05
1.46788020958008e-06
-4.01888227911988e-05
-3.61310165263884e-05
-2.41223910015564e-05
-1.19428498780123e-05
-3.59293831472996e-05
-1.37614206436975e-06
-3.63508611090518e-05
-1.88029444239149e-06
-2.42983809453691e-05
-1.59101372305235e-05
4.7636754380692e-06
-1.36060970073179e-05
-2.54072233171378e-05
1.26687096073938e-06
-1.78728957789634e-05
-3.90125884485856e-05
-2.52017030309079e-05
-2.08826720367692e-05
9.40639822719394e-07
-1.85674572617625e-05
-1.837320306317e-05
-2.79114772189057e-05
-1.36540977779034e-05
-3.55499420116138e-05
-2.48720423076815e-05
-3.53656504357854e-05
-2.76113150307432e-05
-1.28667287301093e-05
-3.09898535540831e-06
-3.54794721818504e-05
-7.02355776955606e-06
-3.40643396115285e-05
-4.1305082590696e-05
-1.97470430814673e-05
-3.49879496653507e-05
4.05493362298239e-06
-3.20741514327673e-05
-2.69964863892722e-05
-1.59628742441562e-05
-3.06069943213441e-05
-3.23892946580028e-05
-4.10968246314214e-05
-3.89002160635829e-05
-8.11763877574128e-06
1.81660661550859e-05
-4.24103868693272e-05
-4.39592354808743e-05
-3.46929583812698e-05
-1.27121186322661e-05
-1.7530804265863e-05
-3.60240408630155e-05
-3.3174943899486e-05
-2.48773304174652e-05
-4.30788151732184e-05
-4.21369012691558e-05
-2.34498518780749e-05
-2.65742392166152e-05
-3.93325104497011e-06
-1.1550855151804e-05
-2.81823823245878e-05
-1.5043726479697e-05
-3.26509269951893e-05
-9.41661594816857e-06
-1.81432949136202e-05
-3.47378667972806e-05
-2.66234695928043e-05
-2.59112145292709e-05
-1.41598708411894e-05
-2.64597924412827e-05
-2.53136546880506e-05
-3.21692452410517e-05
-4.53031052489186e-05
-8.60422667591276e-06
-3.93429969258158e-05
-2.97276667643833e-05
-2.13575806309856e-05
-3.21780362094459e-05
-2.93361388544231e-05
-3.22983000242776e-05
-3.05512685063411e-05
-3.07752210497797e-05
-1.08776496728378e-05
-2.40291703109094e-05
-4.71610588136481e-05
-1.8813440338397e-05
-5.89789940338478e-06
-1.69556445949547e-05
-1.1269897951347e-05
-2.21348735687202e-05
-3.16595213774254e-05
-4.22720724342296e-05
-1.28308651402348e-05
-2.30178846748322e-05
-5.55065733061962e-05
-2.51469313975694e-05
-3.68813846282282e-05
-1.9394397510712e-05
-2.69427426848481e-05
-7.52978738376711e-06
-3.43258062444333e-05
-4.54207712084034e-05
-6.528415412199e-06
-4.41203596821113e-05
-2.37266476215447e-05
-2.25479517540824e-05
-1.9396134983484e-05
-3.33410821305184e-05
-3.69128805319303e-05
-3.00913323351705e-05
-3.78753560203981e-05
-4.09305840291008e-05
-4.1275083113018e-05
-2.89738911854984e-06
-2.40070118272614e-05
-9.95888511436638e-06
-9.69391204508352e-06
-3.49922318687722e-05
-2.93690486282785e-05
-1.93042111514853e-05
-3.74380516080009e-05
-1.05272853909066e-05
-1.36424201707938e-05
-3.08268803484076e-06
-1.88560407377416e-05
-2.33362606804464e-05
-2.40156564256264e-05
-8.60655518231643e-06
5.87775022161089e-06
-2.27380938773347e-05
-1.12008964055701e-05
-1.02603511218001e-05
-2.15832479053846e-05
-2.91395600463078e-05
-2.71423566805113e-05
-4.00857774817719e-05
-2.45123516191336e-05
-5.83949599849463e-05
-2.19118034465082e-05
7.50282859623204e-06
-1.9265598296282e-05
-4.02363515210643e-05
-5.13340683968168e-06
-4.06747731270045e-05
-3.76158244009887e-05
-3.88151005363308e-05
-4.79990578740885e-05
-2.54200613319764e-05
-1.30182734244694e-05
-3.48584335213399e-06
-4.29329344559642e-05
-3.25741850212878e-05
-2.35883468519967e-05
-2.55141529846635e-05
-2.31181586965076e-05
-3.40174677413648e-05
-3.20156527561593e-05
-4.17067440795272e-05
-2.87812304327106e-05
-5.22240364257659e-06
-8.91723898195845e-06
-1.41164305829782e-05
-4.52409754144321e-05
-2.20387543215332e-05
-4.35692470143965e-05
-2.73627747995825e-05
-9.64938995675438e-06
-2.89790239814786e-05
-2.25815424905283e-06
-2.76622172225999e-05
-4.99156324270489e-05
-4.08016869138696e-05
-1.55072060511801e-05
-3.95302103496143e-05
-1.56259799502615e-05
-1.26930906325709e-05
-3.86987828272753e-05
-2.47110242830142e-05
-3.71884600991324e-05
-3.00699818363096e-05
-3.13037953276209e-05
-3.14752886867087e-05
-3.33960514941664e-05
-1.72280495635709e-05
-5.64599890111289e-06
-4.9469636938417e-05
2.69054452596608e-06
-1.75550873507977e-05
-3.42748818006508e-05
-8.24440199446334e-06
-2.6477066578998e-05
-1.86027314032863e-05
-3.65409733718066e-05
-1.73726683190319e-06
-8.00868922065993e-06
-2.93715810962517e-05
-1.41227159373145e-05
-2.3776540241448e-05
-9.71737462419248e-06
-9.92765210138287e-06
-1.9662887612773e-05
-1.90170752325646e-05
-3.12401360977531e-05
-3.45092054712932e-05
9.30775793694365e-06
-7.48158650233287e-06
-1.39610283899192e-05
-2.13939717345075e-05
-3.60209076547136e-05
6.80741158017213e-06
-2.01389619960192e-05
-3.6499775257042e-06
-1.66160695949316e-05
-5.92853187329852e-05
-3.03456570432689e-05
-6.21320394433874e-06
-1.83830805777101e-05
-1.92013161935259e-05
-4.11337836048592e-05
-3.51958987585971e-05
-2.25408435679283e-05
-3.18671579755754e-05
-2.52733099324916e-05
-4.07496943571119e-05
-2.11627024322041e-05
-4.06880760558126e-05
-2.85430323760108e-05
-2.03792752629784e-05
-9.70062540015987e-06
-3.08304915070119e-05
-2.31067206766512e-05
-2.48405224262866e-05
-2.66226545339157e-05
-2.97616695286092e-05
-3.29860582723944e-05
-3.17388472416413e-05
-3.65075145184796e-05
-1.3063335446356e-05
-6.41405844532383e-05
-1.77026030139254e-05
-2.13555520562522e-05
-1.12257951994426e-05
-1.10940192181427e-05
-2.85699095409249e-05
-1.42462173731891e-05
-4.78892889465749e-05
-2.61818730181183e-05
-3.97777204708623e-05
-3.01000473587432e-05
-4.33318269719303e-05
-7.79827779156325e-06
-3.23098420278526e-05
-1.59286266939822e-05
-2.03333730791802e-05
-3.44289418299968e-05
-1.27323151922581e-05
-3.10500552071482e-05
-3.86184460273506e-05
-4.05358791170974e-06
-1.30057680497751e-05
-1.21336538182609e-05
-5.00646275695744e-05
-3.35284367679337e-05
-3.67795468467285e-05
-3.33337497342913e-05
-4.32304421055304e-05
-4.00686970683285e-05
-1.84652107776303e-05
-1.8179353787493e-05
-1.14753343902246e-05
-1.44345595601397e-05
-2.51092120846737e-05
-5.32130144154703e-05
-2.7635827735566e-05
-2.54810633577553e-05
-3.41123379236255e-05
-1.42661846417052e-05
-2.06055560555137e-05
-4.06082797080032e-05
-1.81765794508344e-05
-2.59854952424797e-05
-4.59777491821379e-05
-3.06230557920452e-05
-4.44079605236e-05
-3.69192751869721e-05
-1.33646227291532e-05
-2.93011302459196e-05
-7.92159787752193e-06
-4.43849333586496e-05
-3.43315584784794e-05
-2.57494968584961e-05
-2.9550806185546e-05
-3.96633965190248e-05
-3.25036562884135e-05
-5.2721316358127e-06
-2.83048297633193e-05
-3.62925807090672e-05
-9.25058303977151e-06
-4.45180378114057e-05
-1.71442343207803e-05
-2.11744499708081e-05
-3.15888269740916e-05
-4.91032860121014e-06
-4.27007512453722e-05
-7.49856167611626e-06
-1.63431045566261e-05
-3.62036711960187e-05
-2.50889962291904e-05
-3.35779199425205e-05
-3.24373622310594e-05
-9.65675649347074e-06
-4.70445123685146e-05
-7.60273651004923e-06
-1.4706669301779e-06
-1.49244750545936e-05
-2.07380614532192e-05
-3.93533784196683e-05
-3.33840048315788e-05
-4.42260639430151e-06
-1.57635614573698e-05
-4.59852169817675e-05
-3.11586367120637e-05
-2.88347499052843e-05
-2.67725803345237e-06
-1.52223159771645e-06
4.12170661161166e-06
-2.87448286447371e-05
-4.87550776267878e-05
-1.61693679265206e-05
-4.12594424957342e-05
-5.06136992841983e-06
-2.21906710221511e-05
-1.45289907252694e-05
-2.48750827928043e-05
-3.65183978907809e-06
-2.63387075793301e-05
-4.90932815990043e-06
-3.447591269567e-05
-2.25333150022847e-05
-6.67064524203134e-06
-3.72083640896871e-05
-1.06798853810045e-05
-3.40932272335578e-05
-2.41101809407527e-05
-3.40505597541383e-05
-2.49187868085966e-05
-2.45105845521805e-05
-2.85460434121779e-05
-1.62925230179677e-05
-7.61469464738261e-06
-2.73534177435529e-05
-2.49823524430892e-05
-3.39331551088973e-05
-6.73707143678517e-06
-1.47438956501056e-05
-2.85890680697992e-05
-4.8099601690888e-05
-4.56988001194327e-06
-4.52341482499569e-05
-5.00591953887596e-05
-1.59198067173861e-05
-4.76872850457472e-05
-5.11413522989538e-05
-4.8964389165185e-06
-1.30503062178817e-05
-6.79666877622055e-06
-7.63218348351742e-06
-5.18933791022239e-05
-2.52703626046298e-05
-2.39370691587355e-05
-1.67447972627232e-05
-5.36501846180838e-05
-2.58734375617416e-05
-1.40046226932552e-05
-3.02719657472904e-05
-2.97089536592739e-05
-2.60985797516338e-05
-4.23786781377825e-05
-1.83919389931222e-05
-2.00574671739869e-05
-1.33587113283424e-05
-2.37356659248002e-05
-2.30110345810007e-05
-2.04848447857185e-05
-1.40795197579582e-05
-2.83410145083773e-05
-2.60555878041295e-05
-1.9179256115574e-05
-2.09117934597512e-05
-1.06098310816228e-05
-2.40141200363888e-05
-2.18810976438761e-05
-1.87431896347122e-05
-1.51975200887148e-05
-4.13579234422966e-06
-3.75746779218676e-05
1.18990202420969e-05
-3.70163237128636e-05
-5.83010498722782e-06
-1.59331647324085e-05
-3.08207978267155e-05
-3.93212226354476e-05
-1.55873669235369e-05
-3.01800575417602e-05
-4.02780163333677e-05
-4.33452318341275e-05
-1.23350216996268e-05
-2.48075851317098e-05
-1.49031827545347e-05
-4.4239526012263e-05
-4.72337483585103e-05
-3.59001561330394e-05
-1.2091627796973e-05
-2.20943741272102e-05
-4.94527151481527e-05
-2.55033909167316e-05
-4.2756001521213e-05
-4.77919688377132e-05
-2.4609105641707e-05
-2.57662225787155e-05
-2.03939649141987e-05
-1.84760372257465e-05
-1.04318493493803e-05
-2.56649930098849e-05
-1.90687708080478e-05
-3.50203762600382e-05
-2.69114244081684e-05
-2.43217012233514e-05
-2.17134683352541e-05
-3.86199641787843e-06
-3.63458764473013e-05
-1.62917384129452e-05
-4.95068348859718e-05
-3.03893904351517e-05
-5.92199422130484e-05
-2.80870497713131e-05
-2.11757413046072e-05
-2.89629228359531e-05
6.32985904718885e-06
-4.64993029512913e-05
9.96683367319658e-06
-2.30674021088376e-05
-9.35505342290851e-06
-4.54752219527858e-05
-2.0601373653704e-05
-2.28737803011961e-05
-2.29419471589889e-06
-1.05543855099501e-05
-4.35884590115501e-05
-4.31077574168777e-05
-3.70145356637131e-05
-3.75397379954335e-05
-1.86562938919697e-05
-8.36610586837639e-06
-1.23821995648397e-05
-1.30041023892255e-05
-1.6185797711084e-05
-2.87981769404475e-05
-1.53011854735749e-05
-2.38761140886478e-05
-2.49891259750148e-05
-6.81259673153078e-06
-3.57629205518118e-05
-4.84128352301303e-05
-2.9024494158636e-05
2.25910301035969e-06
-3.30882901713661e-05
-3.09989839200351e-05
-2.08379746178311e-05
-3.20763615797036e-05
-2.00657067086497e-05
-2.52655861204948e-05
-3.3219835062349e-05
-1.8984568735788e-05
-2.12135957677375e-05
-2.98865580402158e-05
-1.06648683828856e-05
-4.42358237720505e-05
-1.08783099096135e-05
-3.6504302471494e-05
-2.30009844264036e-05
-2.18036857067964e-05
-2.94214565314199e-05
-3.37302044415654e-05
-3.27658441016203e-05
-4.42570511120804e-05
-5.12673281862445e-05
-2.37137228261014e-05
-8.54916340108747e-06
-5.78751699945246e-05
-2.35393256701586e-05
2.48247368664139e-06
-3.27950667733793e-05
-2.48333897421736e-05
-5.71467038402745e-06
-2.85831548281992e-05
-9.73740117669217e-06
-1.38052875780956e-05
-1.92773133699166e-05
-3.9550564344423e-05
-1.54121578761355e-05
-5.88637555441196e-06
-2.51708899885731e-05
-2.52423563436019e-05
-1.35404113431034e-05
-2.56353461911888e-05
-2.80857068497286e-05
-5.47614529435146e-05
-9.14402136362523e-06
-3.20739530289123e-05
-1.97431703184289e-05
-9.81464659964414e-06
-4.34672277228131e-05
-9.78114313196651e-06
-3.47185142386946e-05
-4.89215697860118e-05
-3.69530548803804e-05
-1.52767116395255e-05
-3.16302281114521e-05
-4.16657128682636e-05
-2.71122800667778e-05
2.7486490186299e-07
-9.0359541784042e-06
-3.41181848034409e-05
-4.34998390831079e-05
-3.21447020098053e-05
-3.7504955509984e-05
-4.77228311893196e-05
-2.24351245561096e-05
-2.2418513465862e-05
-2.05668166170434e-05
-4.07638775571818e-05
-3.23843426065653e-05
-4.38035602901968e-05
-2.5544733160438e-05
-3.99018001476092e-05
-3.76496358931917e-05
-7.32709330340313e-06
-1.29630128445206e-05
-1.21852027445552e-05
-6.42297999078943e-05
-1.64151898173116e-05
-9.08766818100145e-06
-1.23325296427144e-06
-4.16128905722573e-05
-3.95215499212308e-05
-2.53746748620716e-05
-3.18750393356013e-05
-3.05706849361087e-06
-5.52059787371233e-06
1.24270818760983e-05
-2.84405506077611e-05
-1.56230169401979e-05
-1.94801403580201e-05
-1.65127713680478e-05
-5.68248582441911e-05
-3.10025564945974e-05
-4.19213442027902e-05
-3.04177406642373e-05
-2.89449357985136e-05
-1.35484761872536e-05
-2.08789180361143e-05
-5.11522577204582e-06
-2.9024178916339e-05
-3.51244832416128e-05
-2.13658486281207e-05
-6.23598861583285e-06
-8.70369377362265e-06
1.18003583168468e-05
-1.81043641289412e-06
-2.57589396736207e-05
-1.72292037179971e-05
-2.88346317451924e-05
-1.319878385806e-05
3.82712228387671e-06
-1.52845276001555e-05
-3.19348212466413e-05
-2.77556062815122e-06
-1.77886367423638e-05
-1.13909645278149e-05
-1.99142890943164e-05
-2.33060861303084e-05
-2.45924236028521e-05
-1.04959444101645e-05
7.84664859676555e-06
-1.88766452239488e-05
-8.49892728360627e-06
-3.13746246685613e-05
-1.34301227193988e-05
-1.87246056040849e-05
-1.46243687726952e-05
-3.90476163820594e-06
-4.95366320970065e-05
-7.9753428454509e-06
-3.14610258008962e-05
5.32393000945039e-06
-3.00166884907762e-05
1.16217963361381e-06
-1.87386410970327e-06
-3.39515252082664e-05
-3.9073436578382e-05
-3.10523828222881e-05
-2.60579091991071e-05
2.51744687230604e-06
-2.69571387893712e-05
-3.36586404691691e-05
-2.62822988743183e-05
-3.55528244721116e-05
-3.46063611744349e-05
-2.77466159850818e-05
-1.0130529225489e-05
-3.51814775308777e-05
-4.15120810918907e-05
2.27860727951303e-06
-2.14327379563383e-05
-8.03022635559229e-06
-8.38967691849481e-07
-1.61015143081443e-05
-3.85876111967553e-05
-4.32327899549846e-05
-1.21769725889662e-05
-1.33058715920169e-05
-3.98165612952692e-05
-2.41958123163011e-05
-5.81099450515916e-05
-2.38032328821323e-05
-2.87237614977463e-05
-5.19054849378881e-05
7.67521054102625e-06
-3.45794718102219e-05
-2.57629396471259e-06
-2.20849277605472e-05
-1.94680929555143e-05
-1.26961849843055e-05
-3.78088529317884e-05
-1.40498959742265e-05
-2.70329776133053e-05
-2.00016237367464e-05
-1.15777690511996e-05
-3.27140966169005e-05
-1.32390844402492e-05
-3.82508658692393e-05
-2.03238266693264e-05
-3.5681391290421e-05
-2.10506760143423e-05
-4.01799952399189e-05
-2.55687708598989e-05
-3.33735490766285e-05
-3.26218742232754e-05
-2.03702064384193e-05
-1.32941083588832e-05
-2.1842921362377e-05
-2.49245011832583e-05
-1.95522548619227e-05
-5.71670232876834e-05
-8.20090345707238e-06
-2.06379950311862e-05
-1.63108006071802e-05
-6.02704148220928e-07
-1.70385565992745e-05
-3.20186911820497e-05
-2.29675043154931e-05
-1.33932038706245e-05
-1.95257765046122e-05
-2.97245973249083e-05
-2.19981605612312e-05
-2.50059019315648e-05
2.14800204854621e-05
-2.57270113398788e-05
-3.73984812248007e-05
-2.11700507038e-05
-3.91872287908176e-05
-4.50138753140054e-05
-2.47837930671272e-05
-1.77605113040646e-05
-6.17813467361408e-05
-2.94097598791668e-05
-2.40439261835103e-05
-4.17430107095798e-05
-1.62735877767295e-05
-9.56423109334751e-06
-3.10039325769571e-05
-1.21946656870636e-05
-1.58866778453491e-05
-1.9181031131394e-05
-3.02021445426366e-06
-4.1526243813294e-06
3.15326345032628e-07
-3.20906774140063e-06
-3.26559253656368e-05
-2.65197334373822e-05
-1.60931727316644e-05
-3.2161853451157e-05
-1.3886825768705e-05
-2.89481252239053e-05
-3.19871921979231e-05
-1.75230110144641e-05
-2.13637089995409e-05
-3.16249510242481e-05
-1.1381171149896e-05
-2.72517018851504e-05
-7.47720030202231e-06
-2.75840130061794e-05
-1.639341850657e-05
-1.68385325987144e-05
-2.81642002547451e-05
-2.81720042925818e-05
-2.97760603322857e-05
-4.27872439092293e-05
-2.35160831874495e-05
-9.53265442918316e-06
-4.14467598323815e-05
-4.40905030406013e-05
-2.94913448517016e-05
-2.94810723904528e-06
-2.47555585195046e-05
-1.82224312903913e-05
-3.42323873958082e-05
3.15737668201927e-06
-5.31886716580998e-05
-3.25408146087446e-05
1.05645904220273e-07
-1.78407888127944e-05
-3.31874161887007e-05
-1.7017572343601e-05
4.81431880408417e-06
5.36321698109861e-06
3.63704717722991e-06
-2.11640598051372e-05
-9.66314437650313e-06
-2.1051303579161e-05
-6.21466531224651e-05
-7.87529070469097e-06
-2.02883244744963e-05
-1.52416067338136e-05
-1.5492832845811e-05
-2.19058856556914e-05
-9.8714038726466e-06
-2.82048432482834e-05
-2.53072945964228e-05
-1.56452091371806e-05
-3.64287693137691e-05
-1.08938924238718e-05
-1.91939038800501e-05
-3.1445143239614e-05
-1.92815402973978e-05
-2.51534238396778e-05
-1.94996994846322e-05
4.61921268865049e-06
-2.43553754403673e-05
-4.71555961662722e-05
-8.10414131960787e-06
-5.61759970141573e-06
-7.31349634895844e-07
1.85356475037415e-06
-2.43584638386564e-05
-2.65000774204054e-05
-4.59114510908305e-05
-2.33932192083434e-05
-4.24867394119155e-05
-5.63659885850176e-05
-3.92411409155343e-05
-2.30981420336901e-05
-8.82428067650809e-06
-5.17966664829815e-05
-3.0258248349098e-05
-3.17364858193004e-05
-3.11783413083342e-05
-2.24545093726712e-05
-2.96301578651691e-05
-2.8533366503788e-05
-8.56903307010104e-07
-1.83837597141828e-05
-3.78390371312194e-05
1.93063681184295e-06
1.23983418055848e-05
-5.20181014745384e-05
-4.65039012510908e-05
-3.04504966168519e-05
-4.30370223927898e-05
-4.05283643018546e-05
-4.50329424563816e-05
-1.25920029528182e-05
-2.46037353782679e-05
-1.5074299137267e-05
-1.92569538381634e-05
-2.35183870355911e-05
-3.66268313649448e-06
-1.06326204500542e-05
-4.50855416945945e-05
-1.47300164590306e-05
-2.4043829600135e-05
-5.78532591927048e-05
-4.53026668547294e-05
-1.99885952516096e-05
-3.3886164460219e-05
-1.88015727104401e-05
-3.42480320911661e-05
-2.61928817086772e-05
-1.4186790546391e-05
2.10207929115346e-05
-1.69605529821281e-05
-1.04259683740478e-05
-4.0103922753242e-05
-2.51902163013971e-05
-3.39679097002467e-05
-8.06840039472092e-06
-3.65612851429261e-05
-3.80089397586714e-05
-2.87459448472475e-05
3.59216126958576e-06
-1.23910330860255e-05
-1.01434945901326e-06
-3.6816157192085e-05
-1.88065875503529e-05
6.91872400116538e-06
-1.74797311687073e-05
1.42337385328515e-05
-1.98599204898032e-05
-1.67117289274351e-05
2.86709428060969e-06
-2.57488584865896e-05
-1.61185404288443e-06
-2.66923526370108e-05
-4.35459054214691e-05
-8.91834526321239e-06
-2.23604469166156e-05
-3.93526213776141e-05
-3.40486988525218e-06
-2.76057217270604e-05
-5.21511630941984e-05
-3.04148890864277e-05
3.67518696929475e-08
-6.31984411813883e-06
-3.97916891681727e-05
-5.88232840162635e-06
-4.04578774928233e-05
-3.19823005436213e-05
-1.89071466518402e-05
-2.78145223477758e-05
-3.35819707438064e-05
-1.07389413044195e-05
-1.91162791692132e-05
-3.78692978528996e-05
-2.9274105819418e-05
-3.91605840277765e-05
-1.55709563798354e-05
-2.24816702713467e-05
-1.39323461253455e-05
-1.47676130176818e-05
-3.05727518937783e-05
-1.83633670196765e-05
-5.23051910526912e-05
-2.71356137664083e-05
-1.32846240617951e-05
-2.06331990566687e-05
-3.9890599869253e-05
-3.40035699649996e-05
-6.72164965138951e-06
-5.03766268788658e-05
-3.37046214724608e-05
-1.90398981084738e-05
-2.47319262184807e-05
-2.94957877742188e-05
-5.88100438448269e-06
-4.44859439616987e-05
3.52505325206232e-06
-1.79441801575105e-05
-3.04685723393642e-05
-4.53034187642453e-05
-2.33301276090041e-05
-1.31481224018962e-05
-5.06866457161561e-05
-2.64050025059947e-05
-2.69241994827507e-05
-2.77260031191709e-05
-4.44001930735065e-05
-1.57408655023642e-05
-1.21111344756048e-05
-6.02707770285933e-05
-3.681872189884e-05
-4.41237243580463e-05
-1.73920129824887e-05
-2.3350971718189e-06
8.91488589489475e-06
-1.36746214671535e-05
-1.8277150768253e-06
-3.90151881543191e-05
-2.78910492866708e-05
-2.27067481952056e-05
-1.91816399322853e-05
-3.19119499736682e-05
-2.57380625123604e-05
-4.03934640168235e-06
-2.6432667408922e-05
-2.63435145099648e-05
-2.08660032132603e-05
-1.40070589703278e-05
-1.80237860701215e-05
-1.38870790947563e-05
-1.59916643545489e-05
-2.55225163008739e-05
-4.18467996651384e-05
-9.2944054727335e-06
-2.38503169935205e-05
-1.34086832342993e-06
-3.47244055763233e-05
-2.35303013160681e-05
-4.0922768615223e-05
-1.53600854148029e-05
-2.888857022909e-05
-2.40420095255844e-05
-2.44531052698022e-05
-2.33466450855441e-05
-4.02393432174e-05
-2.33419884457238e-05
-2.3663806807602e-05
-4.58775009900279e-05
-2.22362698472179e-05
-3.36729159781171e-05
-8.83273345176227e-06
-1.83071587206238e-05
-2.9761342114032e-05
-1.58076778950096e-05
-2.31952488606463e-05
-1.31846338038222e-05
-1.52983882931853e-05
-3.38529101473617e-05
-4.0725357253213e-05
-4.51491183213085e-06
-2.56977278082965e-05
-4.78067159276301e-06
-2.70824877908863e-05
-5.60899358255661e-05
-5.75893700597319e-05
-2.68662344118551e-05
-1.26853506479818e-05
-1.99979651071369e-05
-1.96487103136372e-05
-2.77022662456793e-05
-2.20827183079969e-05
-4.62407784862105e-06
-2.68576705480018e-05
-4.65084796548656e-05
-3.26514096138168e-05
-3.02300497289553e-05
-1.7293637002977e-05
-5.8970746814234e-06
-4.31099910502144e-05
-4.84495540865904e-05
-2.30528089697833e-05
-1.64662907550516e-05
-3.63838459046513e-07
-3.13435288377165e-05
-2.69034259904466e-05
-3.79272735566715e-05
-3.38831603318442e-05
-2.56073520863066e-05
-2.97879885504971e-05
-1.71965625185464e-05
-3.92508421736807e-05
-1.92051370084985e-05
-2.95874158098218e-05
-2.97677265981161e-05
-3.06298390421555e-05
-7.16134189548906e-06
-2.6572565882921e-05
-2.86284465279913e-05
-3.61728685741139e-05
-8.17364865151547e-06
-2.55074451613122e-05
-2.12615065870405e-05
-3.52320918971577e-05
-3.19824066251179e-05
-1.90004684628772e-05
-4.15954277900693e-08
-2.83221400143492e-05
7.40657147457147e-07
-4.9926141759201e-06
-1.82105064396377e-05
-8.7528094862184e-06
-3.71449594483769e-05
-4.14723141363984e-05
-7.28973175651613e-06
-2.77647303959495e-05
-1.08743724101766e-05
-3.20986365877013e-05
6.5339516581543e-08
5.15154380160648e-06
-1.69929490815026e-05
-1.47282148994991e-05
-3.32531400997869e-05
-5.52997982454344e-05
-2.9681467732287e-05
-3.32793901241521e-05
-2.57079277501753e-05
-1.28731973388851e-05
-5.71915511059399e-06
-3.23974684996629e-05
-3.08245199961384e-05
-7.79665344790631e-06
-1.07381382528892e-05
-4.96288686064953e-05
-1.15981556981804e-05
-3.27931033831256e-05
-1.75337036682828e-05
-2.70173907673245e-05
-2.50178649725708e-05
-3.03747254763787e-05
-2.47017168656002e-05
-1.71751031700533e-05
-2.48972821326731e-05
-3.63039431431883e-05
-1.69355264244027e-05
-2.18681168996458e-05
-4.668925599782e-05
-3.49573880355311e-05
-5.01492349722252e-05
-2.38824125273512e-05
-2.50037525459694e-05
-1.64822702159111e-06
-1.26555104761113e-05
-1.09268065486131e-05
-3.24041775133961e-05
-2.14581475010968e-05
-3.6993494988067e-05
-1.27216903354202e-05
-2.86987752711197e-05
-4.11638598330134e-05
-3.74475116373256e-05
-3.12353239765784e-05
-1.77666161097403e-05
-2.89997701927018e-05
-1.44019890514867e-05
-1.38317147190701e-05
-3.27868156372265e-05
-3.19431381269849e-05
-1.49793580353546e-05
-4.36068958669907e-05
-2.0409432181646e-06
-4.5036399021248e-05
-2.63338968430934e-05
-3.22538783701579e-05
-3.32998874247559e-05
-2.01994606503895e-05
-1.75378455346595e-05
-4.55280678793964e-05
-7.748928021718e-06
-1.25758602819878e-05
-1.8721135576254e-05
-6.37569472919539e-05
-2.49709516739312e-05
-1.84706237630865e-06
-2.14231650397663e-05
-1.20632252115528e-05
-2.14337957546372e-05
-1.91790823195849e-05
-1.14439658627496e-05
-4.27707479843705e-05
-1.75165562449401e-05
-1.12725438123168e-05
-5.67756177778567e-06
-2.68605965347607e-05
-2.9089421906578e-05
-1.91511372084172e-05
-4.49926818140409e-05
-2.92910527712342e-05
-4.33630272359671e-05
-8.61348066187801e-06
-3.2918623921878e-05
-3.02290543031636e-05
-2.78880093078621e-05
-1.40777647774246e-05
-1.95758180978319e-05
2.26452528106992e-06
-2.2878346733801e-05
-2.29536324194018e-05
-5.44964528309801e-05
-3.72772765687183e-05
-1.65815721670939e-05
-9.27078140270991e-06
-4.37551078593745e-05
-5.63386967056421e-06
-3.75487156491971e-05
-2.06122261283293e-05
-3.00291434693504e-05
-3.80867608006534e-05
-1.90538852932239e-05
-3.74260341827296e-05
-2.12147568432705e-05
-4.61790231816358e-05
-2.50371807657136e-05
-6.28121042290044e-06
-1.44074962235156e-05
-2.40443807391938e-05
-2.25995205802785e-05
-2.10591863814976e-05
-3.01875474389487e-05
-3.29354429948324e-05
-5.42809309528248e-05
-1.70178813883159e-05
-5.4164806437736e-07
-9.55218592432689e-06
-3.77287800218352e-05
-5.12620202183084e-05
-3.12828786869188e-05
1.09981690401654e-05
-3.24862228896556e-05
-6.16014857504131e-05
-3.26449987954009e-05
-8.28099934604994e-07
-2.80557775452364e-06
-6.02845138793408e-05
-2.28228689955197e-05
-2.22377408058769e-05
-1.06544943059767e-05
-5.43874812709973e-06
-4.27821723797575e-05
-3.05583574307671e-05
7.98176900302846e-06
-2.99810274588339e-05
-2.51416591825611e-05
-1.35516807176162e-05
-5.56698582364952e-05
-3.39191029708904e-05
-1.77607303896621e-05
-2.57724191315522e-05
-4.47963020948524e-05
-2.82096332686642e-05
-1.9639342788803e-05
-1.88677093338175e-05
-2.99617547359247e-05
-2.42137127927559e-05
-3.21613041454985e-05
-1.41729679155807e-05
-5.2805945112671e-06
-1.72312286551042e-05
-3.2925948231525e-05
-1.37728739933065e-05
-2.01361964120258e-06
-2.45225201349084e-05
-2.50500111110426e-05
2.60847592292635e-06
-4.52607792009178e-06
-1.15662076887933e-05
-4.34922121385023e-05
-3.03709944338232e-05
7.82443496946585e-07
-3.31851099148287e-05
-1.85360576591499e-05
-5.69947089601322e-06
-3.2778623777206e-05
-4.7907009906432e-05
-2.20306800711756e-05
-2.42577340015122e-05
-1.8199737337158e-05
-1.48739751471128e-05
-8.64129675452213e-06
-4.32386346688211e-05
-2.83630946249061e-05
-3.4333366182107e-05
-1.86854989111346e-05
-4.16692602907712e-05
-3.30315903537102e-05
-2.49410019667342e-05
-1.72332346797922e-05
-3.30062173575678e-05
-2.86581222705562e-05
-3.15496229342874e-05
-3.57250988761281e-05
-3.68483005741083e-05
-4.3860676800473e-05
-2.30628703862846e-05
-6.25450548101588e-05
-8.11969816690517e-06
-3.24363235933397e-05
-2.07824659831951e-07
-2.94838813241455e-05
-1.19901473517121e-05
-1.81454989778384e-05
-2.82202762843497e-05
-4.02437305997831e-05
-2.11520836065531e-05
-7.29327488766627e-06
-3.03872710723449e-05
-3.51046497890308e-05
-2.37335080835057e-05
2.83349333429088e-06
-3.59846879828348e-05
-2.98903089641015e-05
-2.03827514330046e-05
-1.0670182789506e-05
-2.47130705288576e-06
-2.57484994011236e-05
-2.95843924310597e-05
-1.97683661122315e-05
-3.18773449243181e-05
-6.10695917586617e-06
-3.20872284255533e-05
-1.26147745015219e-06
-4.87645697814693e-05
-3.80900211677074e-05
-2.00182864934731e-06
-1.56904474031278e-05
-3.44575410758849e-05
-3.82125312596545e-05
-4.79658935923723e-05
-2.73864991588542e-05
-3.15160583280134e-05
2.10604333764774e-06
-1.22461553536975e-06
-1.82232543265579e-05
-2.35885402803471e-06
-3.32545237765322e-05
-1.22531309375409e-05
-1.12194851588119e-05
-2.63415430098021e-05
-2.63590616924979e-05
-1.14011234344579e-05
-4.48380275623372e-05
-4.33001655195062e-05
-2.21058246099833e-05
-9.47755292493364e-06
-3.54333809320373e-05
-4.85256755426725e-05
-3.49566466381498e-05
-2.71997874399552e-05
-9.73675344508745e-06
-3.26321750516709e-05
-2.15474937169672e-05
5.8282680888953e-06
-3.12656479835789e-05
-5.30496217845852e-05
-2.26579180690612e-05
-2.87648006500437e-05
-4.57516482983086e-05
-2.52349635319449e-06
-3.44401669618203e-05
-8.51386025773345e-06
-5.0168256181557e-05
-1.35003660998427e-05
-3.56200549265645e-05
-1.87247935825612e-05
-9.77395418118212e-06
-2.71657299291226e-05
-3.8327555758844e-05
-2.35822444777964e-05
-1.7804737709449e-05
-2.65854523357461e-05
-3.75533200860915e-05
-1.82411724455274e-05
-2.60683611828053e-05
-2.42611661147286e-05
-4.60812389293283e-05
-1.76661885938971e-05
-8.14937973807319e-06
-3.3675985539854e-05
-4.13570340568352e-05
-3.84834528425894e-05
-1.90595501452658e-05
-2.42097434549649e-05
-2.52642397236549e-05
-4.58281487841029e-05
-3.24697501699239e-05
-3.7038595328732e-05
-8.03569010817977e-06
-3.46579055197469e-05
-3.14822195519887e-05
-2.76316789536868e-05
-1.10536194356429e-05
-2.51122091190369e-05
-4.33417745006022e-05
-2.67161710142866e-05
-3.50839607859833e-05
-2.31657740014272e-05
-1.77182116390002e-05
-1.22662388450454e-05
-3.03876805247275e-05
-2.46683761329055e-05
-4.11153052995483e-05
-1.97427953419846e-06
-3.08551546314699e-05
-4.028415756173e-05
-4.89905475735006e-05
-2.37287225638988e-05
-2.5745907054992e-05
-3.6393050298423e-05
-2.26307307015305e-05
-3.88943644892774e-05
-6.44684146241482e-07
-3.9733270494994e-05
-3.03822025471981e-05
-1.95909990173418e-05
-1.25299038320841e-05
-2.03602532615302e-05
-2.9927297131835e-05
4.04775966871392e-06
-3.13288352264471e-05
-2.50550692550837e-05
-3.04511399092953e-05
-1.76719091514568e-05
-4.06104148397996e-05
-5.28205878793305e-05
-9.16734105398692e-06
-3.2441012618379e-05
-1.85365037453432e-05
6.96832849323193e-08
-1.35546801780478e-05
-2.97835920971689e-05
-3.58154229016616e-05
-1.97393663485944e-05
-4.179656921569e-05
-4.16488960020897e-05
-2.27969777590087e-05
-2.69739026659964e-05
-2.68140214661942e-05
-2.08828975469124e-05
-2.15108294965245e-05
-2.0397627806737e-05
-2.54957040491846e-05
-3.68341284639202e-05
-1.60754993713734e-05
-2.08700222991341e-05
-2.45824930490181e-05
-7.27035510157979e-06
-2.50995897036267e-05
-4.48523846603287e-05
-1.11146599442276e-05
-1.70607810550418e-06
-1.26074576910489e-05
-4.86189764561338e-05
-4.57505134317238e-06
-1.73110261403172e-05
-3.70103345130395e-05
-1.99123785850729e-05
-4.83619964170445e-05
-2.62520184134668e-05
-3.66877081086436e-06
-2.66267905093169e-05
-1.74844767685996e-05
-1.89172426788852e-05
-3.21013950903857e-05
-2.75502410924762e-05
-2.60347763230141e-06
-1.83992786935229e-05
-2.1394777105586e-05
-1.02999307458561e-05
-4.75446126754887e-06
-3.07430787400464e-05
-3.19309750809807e-05
-3.1451817253998e-05
-1.76016193947515e-05
-2.9695151681489e-05
-4.0294568497983e-06
-2.12953667079306e-05
-3.75718524501761e-05
-9.93204606651145e-06
-3.36140963405212e-05
-2.4639119420993e-05
-2.47601575812003e-05
-3.31351606668947e-05
-9.18983376670749e-06
-1.54294659325387e-05
-2.7331988753826e-05
-6.58488215667968e-06
-2.18916994671303e-05
3.71755362988659e-06
-3.29746175158295e-06
-3.94219446673384e-07
7.09066702606085e-07
-2.69191842618207e-05
-3.91538154606367e-05
-4.22914635185203e-05
-3.37827964051569e-05
-2.64710874126971e-05
-5.47928181344516e-06
-2.72242904619432e-05
-5.16608778307844e-05
-3.09923597254353e-05
-4.38640127912338e-08
-8.06340841173423e-07
-2.51898566026393e-05
-2.8137701965564e-05
7.65062009566139e-07
-3.03714202126405e-05
-2.71477353839073e-05
-1.58222462529139e-05
-4.44101415111342e-05
-2.78043860130245e-05
-1.88350006255966e-05
-4.96450578449535e-05
-2.07683807356909e-05
-2.61929704914212e-05
-2.04842431194538e-05
-1.67281541080148e-05
-3.4725150392292e-06
-1.37625699964914e-05
-2.14700530733759e-05
-4.08402138926361e-06
-2.547451388956e-05
-3.52104267240613e-05
-2.21991189275715e-05
-9.4536897289912e-06
-1.56491615573486e-05
-6.61536966075001e-05
-1.32111951366419e-05
-3.40482831425616e-05
-4.25729225893524e-05
-3.25894936660267e-05
-4.05385962592289e-05
-9.00084757871634e-06
-1.58528274109233e-05
-1.41154406978871e-05
-3.53356526543546e-05
-3.34848700777094e-05
-3.8490272881483e-05
-1.82724020213375e-05
-3.84056830634965e-05
-3.15269092039686e-05
-1.28207371984158e-05
-2.71096896221979e-05
-3.79475334609171e-05
-4.57159939288424e-05
-4.90979438954046e-05
-7.09506956364559e-06
-2.32548584473637e-05
-1.23286032072323e-05
-8.14683737837057e-06
-3.06737164647687e-05
-1.29884513383602e-05
-2.48034795310875e-05
-1.23588843192689e-05
-1.82503060933271e-05
-3.26117488840024e-05
-1.05726973850717e-05
-2.90429096314548e-05
-1.77333128673685e-05
-1.61732623458761e-05
-9.53511657351791e-06
-2.57795936650215e-05
-3.14258389572204e-05
-2.76027862822599e-05
1.96937263995482e-06
-1.34714691855811e-05
-1.59137541732993e-05
-1.76929201938369e-05
-2.39415283057135e-05
-3.4075649549631e-06
-1.56808247693385e-05
-1.58140996733839e-06
-2.26789504885632e-05
-5.49553420250598e-06
-1.97026598398379e-05
-3.19839084725016e-05
-2.05058694984529e-05
-3.07037360230385e-05
-2.90267579765793e-05
-1.11097398642167e-05
-3.94393490603196e-06
-3.1027548882818e-05
-1.29281941041609e-05
-6.07133654653349e-05
-2.92374834909211e-05
-2.709024153592e-05
-1.34698088827867e-05
-4.4641264487596e-05
-3.24275631228314e-05
-3.76702655862058e-05
-3.38551343198767e-05
-3.2501243821992e-05
-2.29214846604975e-05
-2.00628477504478e-05
-3.23778621347126e-05
-4.782680069152e-05
-9.86863422820314e-06
-3.61433116745327e-06
-1.80009633509759e-05
-2.06041242408779e-05
-1.67960201669712e-05
-1.86911367276802e-05
-4.73824604894527e-05
-3.30110581660768e-05
-4.11430085494099e-05
-3.33699076937819e-07
-1.97792917263791e-05
-2.34713707090194e-05
-3.1032722271285e-05
-3.30854272212453e-05
-2.61585025104599e-05
-2.74097087922579e-06
-3.55804098302261e-05
-3.7055203759048e-05
-8.09932951783032e-06
-1.8433289118101e-05
-3.24180755424209e-05
-3.26146256188759e-05
1.31386532840816e-05
-2.57297006162026e-05
-2.2276856363862e-05
-3.4427766566543e-05
-3.33123378661561e-05
-4.83021598833957e-05
2.5280930412454e-06
-8.98836542546624e-06
-3.73715236048846e-05
-3.02537989998989e-05
-2.92781898689935e-05
-8.74263422124858e-06
-3.02690486133792e-05
-7.36354501543524e-06
-2.81612473505367e-05
-1.22915294653923e-05
-2.37204490030248e-05
-2.17872900516742e-05
-3.83069419595093e-05
-1.3989530899318e-05
-2.84371499729523e-05
-4.1390954286625e-05
-4.2094053534847e-05
-1.58240775705201e-05
-7.3815375679107e-06
-3.61088540843574e-05
-1.23018484014843e-05
-2.1775574682277e-05
-5.26763279095168e-06
2.17856159476062e-06
-2.13564474453863e-05
-2.34438976792969e-05
-3.46066311676452e-05
2.27558326564894e-06
-3.17769889220745e-05
-1.99617574046369e-05
-2.90574750245004e-05
-1.61117627038781e-05
-1.57244210277682e-05
-2.99656577007236e-05
-2.11100594074888e-05
-4.7328225889152e-05
-2.4592145511991e-05
-3.66858250495464e-05
-9.29526211015078e-06
-4.06305006975365e-05
7.68174642013756e-06
-1.88205868098235e-05
-2.26820455912179e-05
-2.38872001220063e-05
-3.44428814052877e-05
-2.92492011250682e-05
-5.68970689860929e-05
1.59777246355431e-05
-1.28110300945783e-05
-2.52659255719328e-05
-2.49283482240082e-05
-1.03274336114613e-05
-1.95025595889384e-05
-2.03119548807926e-05
-2.72713752411817e-05
-8.39763261872732e-06
-2.20052794244693e-05
-9.21363407900995e-06
-3.67179435633075e-05
-4.08937475823677e-05
-2.61050338965522e-05
-1.90215911908022e-05
-3.30301578643242e-05
-8.07027000046374e-06
-3.18918319710009e-05
-1.41760225637029e-05
-1.02725349133064e-05
-1.81566705058999e-05
-3.04210260534666e-05
-5.42141377780825e-05
-3.15136106270892e-05
-4.58710745579484e-05
-1.91253328479595e-05
-2.29486950196496e-05
-1.42893258039973e-05
-7.64818832130397e-06
-1.99594246278814e-05
-1.29045046843599e-05
-2.71497948612597e-05
-4.80284437769268e-05
-5.0802726844148e-05
-3.19521919155448e-05
-2.85805918595472e-05
-3.43466294859216e-05
-3.46245407244581e-05
-3.80564694818015e-05
-2.47505413767713e-05
-4.21129271323286e-05
-2.56595562892297e-05
-8.84368169461461e-06
-3.33011471117552e-05
-4.28324928684952e-05
-3.45719277270081e-05
-2.93477193403002e-05
-3.0582241309033e-05
-2.40408905044703e-05
-3.39860702548084e-05
-1.37177488261045e-05
-2.7355841389697e-05
-1.27461117335809e-05
-2.34781095180528e-05
-2.86260288349332e-05
-3.32372657118552e-05
-5.32735827135521e-06
1.07460155654601e-06
-2.68608815750919e-05
-1.88699085524813e-05
-8.95342397667727e-06
-3.80914867373748e-05
-4.10682752914044e-05
-1.70686252478215e-05
-1.0735313199842e-05
-8.30954884587774e-06
-2.74991441344931e-05
-4.02449014656961e-05
-4.22289482640144e-05
-1.75317726083047e-05
-3.79513884770494e-05
-4.82280983490293e-05
-2.35363992381352e-05
-4.83422195393217e-06
-1.61263935466325e-05
-1.14504392389177e-05
-1.15916864585638e-05
-2.54039932773452e-05
-3.22726031352733e-05
-2.32020098643615e-05
-1.18538466066617e-05
-4.75011134077333e-05
-4.41463396087511e-05
-5.55988387812756e-05
-2.69597468075116e-05
-3.95777687575592e-05
-1.90574052587523e-05
-1.75840453283824e-05
-2.46118245211262e-05
-5.03107744444462e-05
-2.71178165814628e-05
-2.03620513801549e-05
-5.52772622308507e-05
-3.20464392645978e-05
-3.17106720193432e-05
-4.26751182137769e-05
-2.187505488039e-05
-1.61782201781793e-05
-1.88191239877684e-05
-2.95259035363055e-05
-1.38180036046192e-05
-5.38484371469313e-05
1.14394756159999e-05
-1.91501335113822e-05
-3.98060178315349e-05
-5.60603561461335e-05
-3.75736890193828e-05
-3.6824992125419e-05
-2.08359175042583e-05
-2.61456416957205e-05
-4.43909054973789e-05
-3.32960910039739e-05
-3.7294517237172e-05
-1.80977474597416e-05
-2.46720356354438e-05
-1.18162555041649e-05
-4.72134434097126e-05
-3.092701511232e-05
-1.75087736101287e-05
-3.44490095925789e-05
-4.78027259609615e-05
-4.51246691698761e-05
-2.01576340694557e-05
-1.1102823548208e-05
-4.03741069879016e-05
-4.95718561517458e-05
-1.89493751295982e-05
-4.15881196014803e-05
-3.79663472350653e-05
-4.79989383804575e-05
-2.74225712469412e-05
-1.09562627353709e-05
-2.73971938230403e-05
-2.65511473597665e-05
-1.82560759647791e-05
-1.91941822805582e-06
-3.02538290305126e-05
-1.61363071012714e-05
-1.62857467782573e-05
-3.80181114848172e-05
-3.96002304830492e-05
-1.98389818892927e-05
-1.19830252024654e-05
-1.7869151714463e-05
-2.49595270264058e-06
-1.61927894432969e-05
-2.73388779856352e-05
-2.14859587515093e-06
-1.94201410553541e-05
-3.39038942698839e-05
-3.74805026415625e-05
-4.32843448663342e-05
-4.15227794174958e-05
-1.26404396638747e-05
-1.57936694694619e-05
4.44789474147297e-06
-1.36255810126167e-05
-2.47592551533263e-05
-3.1499659974645e-05
-1.36181038761584e-05
-2.31162684016819e-05
-2.99437505825777e-05
-2.50691334088358e-05
-2.30623874862816e-05
3.23979475476488e-06
-3.49433508472772e-05
-2.18749446490538e-05
-5.51347558821617e-06
-1.22911501757491e-05
-7.87284988765668e-06
-1.89911646427534e-05
-3.32617926556596e-06
-3.10406428430217e-05
-3.5663253884017e-05
-2.91171572938378e-05
-2.84052645709145e-05
-2.94477384761111e-05
-2.04736847583321e-05
-1.62668739966246e-05
-4.04894494392607e-05
-3.23522214578046e-05
-2.85037844363892e-05
-1.29665685086942e-05
-2.39481368726409e-05
-4.41825019178519e-05
-4.70811312763175e-05
-3.0973071896788e-05
-1.02931977554511e-05
-1.77941194686224e-05
-2.46107318651132e-05
-1.98437822459073e-05
3.51957273742911e-06
-1.39189091476504e-05
-2.1807174611575e-05
-3.34456141141947e-05
-4.20894718598572e-05
3.22321929040598e-06
-3.35157276364705e-05
1.6822995243921e-06
-2.70229726438956e-05
-4.00534412757764e-05
-3.81160235821946e-05
-1.33994624437585e-05
-4.06622036640246e-05
-4.435242828315e-05
-1.50987477746111e-05
-3.21669794717248e-05
-1.84780350716233e-05
-6.06144744453615e-05
5.48655970950069e-06
-2.20037813104996e-05
-3.33425778938554e-05
-4.91836919467914e-05
-9.40135278512131e-06
-2.28873930509882e-05
-2.44304611174467e-06
-1.79846042674524e-05
-5.0457550650979e-05
-2.16474281513765e-05
-2.31080832768461e-05
-3.32052900396762e-05
-3.85579474439369e-05
-3.25732551577486e-05
-2.24118673278495e-05
-2.00832288539528e-05
-1.92552781056435e-05
2.63916284172805e-06
-1.85202217861232e-05
-3.1305715867009e-05
-8.54667135018685e-06
-3.31527167172657e-05
9.38990725182658e-07
-3.39996972009477e-05
-2.05689911386329e-05
-1.78584236971209e-05
-1.46559502373366e-05
-4.74760437289231e-05
-7.52174662495508e-06
-1.57038250219732e-05
-3.38650963305172e-05
-2.62335272706707e-05
-1.26389371535946e-05
-3.42071833336504e-05
-2.68504108252282e-05
-7.33156462030809e-06
-4.90810089599589e-05
1.2890395465844e-05
-2.73804628659778e-05
-2.88582944718903e-05
1.12104894152483e-05
-1.08327640537759e-05
-2.78724068514044e-05
-1.67231830072576e-05
-3.57411809006043e-05
-3.99957854336347e-05
-2.23576783714127e-05
-3.2590792414161e-05
-3.57496935830129e-05
-3.62920930070776e-05
-4.43941876554764e-05
-3.06726013239464e-05
-3.85519843834883e-05
-2.32049742599097e-05
-4.55803364024795e-05
-4.4910057255634e-05
-3.22772536974936e-05
-2.6348569087204e-05
2.6746011388454e-06
-1.55600953575842e-05
-2.57427559471742e-05
-1.30726914837355e-05
-3.12664685837825e-06
-1.61820982813771e-05
-2.86643886605148e-05
1.96696335394436e-06
-4.34140265894021e-05
-9.04990863948454e-06
-2.05005835660329e-05
-1.73763522924757e-05
-2.2629822350288e-05
-2.15538792533708e-05
-1.01189042123661e-05
-1.33277529675563e-05
-2.85814553640035e-05
-2.22479522730356e-05
-2.24857812464556e-05
-4.26331513907176e-05
-3.55537977652226e-06
-1.3881871991473e-05
-4.28026974734269e-05
-1.45039706159945e-05
-1.01722120428553e-05
-2.93569276200711e-05
4.86747122925106e-07
-3.1360547814219e-05
-3.24906659255376e-05
-2.66196568718145e-05
1.34973533907263e-05
-1.70998166008363e-05
-8.84213599398538e-06
-1.46954222861436e-05
-1.39100864531449e-05
-1.90024266554772e-05
-1.55990698307995e-05
-2.17464155426878e-05
-3.34360461351022e-05
-2.59915337960068e-05
-3.07500266692422e-05
-1.96613868992605e-05
-2.6559038721839e-05
-3.07577412246623e-05
-6.43534426282382e-06
-1.58598215105393e-05
-1.53856922110676e-05
-2.41693926517294e-05
-2.86689427292811e-05
-2.56897120457008e-05
-3.66513933819565e-05
-1.45425296246049e-05
-2.35874333921362e-05
-4.01823673971203e-05
-4.47784631335253e-05
-2.01547059826982e-05
-3.75685832252424e-05
-3.13722977596391e-05
-1.23781650152875e-05
-4.21548412267987e-05
-4.11313611624846e-05
-3.74213325633356e-07
-9.26080839893649e-06
-6.75513770499464e-06
-6.29213770094841e-06
-1.98466490871689e-05
-2.62564357736065e-05
-2.60566189305934e-05
-3.313216993496e-05
-2.2733785678431e-05
-6.93837349483371e-05
-3.6221638698948e-05
-2.3772467824508e-05
1.0451205539742e-05
-2.30331746224651e-05
-9.49915918831663e-06
-4.78835943015271e-05
-1.84348077953151e-05
-3.28864230938639e-05
-1.70195031373609e-05
-2.29518822556179e-05
-5.09272675393822e-05
-2.03304618478179e-05
-2.91883370804641e-05
-1.90053695708691e-05
-2.14423186628834e-05
-3.29474290084952e-05
-4.1636638138434e-05
-7.54437200318954e-07
-1.04098735745303e-06
-1.47719624136862e-05
-3.25578307669474e-05
-1.38676310244837e-05
-3.96447800150648e-05
-7.65683788210634e-06
-1.64784143946451e-05
-1.90888263003141e-05
-6.67119705665178e-06
-2.36226982445019e-05
-1.13388648325013e-05
-1.00860402899447e-05
-4.43617632613234e-05
-4.04684229691379e-05
-4.63691575122286e-05
-1.50513548800073e-05
-3.89022077098675e-05
-6.6273422392986e-06
-9.50396040801724e-06
-3.8298066777892e-05
9.54157052857293e-07
-7.26079569680268e-06
-2.19612772347886e-05
-4.06544473242012e-05
-5.52973184539835e-07
-1.31612947085415e-05
-2.23254924909788e-05
-1.75245383018712e-05
-5.01233502304063e-05
-5.38468283391836e-05
-1.41816081702391e-05
-4.76125307845805e-05
-1.69719020996898e-05
-3.04043738414593e-05
-2.35575314241362e-06
-8.82344387420764e-06
-3.02396897264441e-05
-1.395532653863e-05
-3.72962302909849e-05
-1.65028041954079e-05
3.98387160295385e-06
-8.67781390875862e-06
-3.34529746142336e-05
-3.7101568820187e-05
-2.49630979716435e-05
-3.89169241957123e-05
-1.20277201170417e-05
-4.11593106817625e-05
-4.14993290119772e-05
-2.44034868812476e-05
-4.22133287412233e-05
-1.05096010960926e-05
-1.25416232618683e-05
-5.87458945632561e-05
-3.85629206014428e-05
-2.67300158920715e-05
-2.5691741069911e-05
-3.66855903463019e-05
-4.42748414867353e-05
-2.70481416108615e-05
-3.33231255060954e-05
-3.62740685623881e-05
-1.6366563505538e-05
1.3276021528106e-06
-1.09630179635056e-05
-3.10658984049561e-05
-2.61659161887686e-05
-1.21635652468158e-05
-5.31581857768822e-06
-3.26126321419699e-05
-2.01923594816475e-05
-3.10760680326094e-05
-1.6918995348919e-05
-2.27085683122206e-05
-2.41581246932601e-05
-4.42912993312405e-05
-3.37844041943612e-05
-2.58495324053277e-05
-2.45476663304038e-05
-2.61611118949813e-05
-1.74872294104603e-05
-2.49977643270493e-05
-1.7937761354534e-05
-5.9935521699339e-05
-3.78836076189408e-05
-3.18016439708088e-05
-2.028513433115e-05
-4.33625000322437e-05
-5.83690398993508e-06
-1.18169900365818e-05
-2.52175654454127e-05
-4.39820484792275e-05
-3.14224161169628e-05
-2.73500533339965e-05
-3.34128573412076e-05
-1.20755457068567e-05
-4.47961537272141e-05
-3.65081182904241e-05
-3.8567532840392e-05
-8.8526623814416e-06
-1.66087513198135e-05
-2.09052777617004e-05
-3.79676621299685e-05
-9.52918179029912e-06
-2.80237015992949e-05
-1.18115855850801e-05
-3.52164892268693e-05
-2.13479294746746e-05
-3.63651360255914e-05
-2.46534414542747e-05
-2.91720363218434e-05
-2.9722194160647e-05
-3.17944944874411e-05
3.38052022790882e-06
-2.81586412406117e-05
-4.8561923767794e-05
-3.96198583858119e-05
-1.64276902402147e-05
-1.46192824962783e-05
-1.00335531820449e-05
-3.62806498525866e-05
-1.9043898078151e-05
-2.25299435577263e-05
-2.96643827804312e-05
-2.09956831309428e-05
-2.78934597618063e-06
8.68539245512547e-06
-2.06879649973901e-05
-3.71680346014085e-06
-1.42687613401027e-05
-2.31976728833966e-05
-7.45576536349601e-06
-6.0428414711607e-09
-3.9970075376212e-05
-3.19398503306916e-05
-4.45013693566778e-05
-3.95248437581199e-05
-2.67432222341008e-05
6.15099886843518e-06
-4.62894029831071e-05
-2.44550341024212e-05
-4.37002667674508e-05
-3.70748863690962e-05
-1.16839536480922e-05
-4.04405914691085e-05
-3.93361584265201e-05
-2.60353477286805e-05
-5.7947354074595e-05
-2.86802757150902e-05
6.06178825736405e-06
-1.49500910318684e-05
-1.62336278183378e-05
-2.90105624849313e-05
-3.31181146322743e-05
-5.535364077362e-06
-3.97359997136986e-05
-7.5288749571928e-06
-2.83782913107299e-05
-1.48989828950167e-05
8.44231941834191e-06
-2.35493040440029e-05
-3.72435026679618e-05
-3.78427137719444e-05
-3.78515856233884e-05
-2.62815939645328e-05
-3.17170120688946e-05
-2.4274598019868e-05
-4.45963930605787e-05
-3.26343560305341e-05
-1.7628475031064e-05
-1.89559056306045e-05
-1.81336465015097e-05
-2.32099900064816e-05
-4.17841605555586e-05
-2.66932198627036e-05
-3.68140901909017e-05
-3.26850028313003e-05
-3.06377760060723e-05
-1.05025981494473e-05
-2.50085544665921e-05
-2.33139812183815e-05
-1.38369364899581e-05
-7.25323421410568e-07
-5.10657279899287e-05
-3.3456326852555e-06
-4.38538484593153e-05
-3.79239697582723e-05
-2.82750161300583e-05
-4.84766227749929e-05
-2.52711569728098e-05
-1.29514786656111e-05
-1.78761967863259e-05
-2.34765071696285e-05
-2.17117077841943e-05
-1.72845874216393e-05
-1.3064777850754e-05
-4.73058867515839e-06
-1.46002769692857e-05
-2.51984823078149e-05
1.9587409015696e-06
-3.98004216624007e-05
-2.17122127772589e-05
-5.16823312013185e-05
-3.74305777466957e-05
-2.36940113905771e-05
-3.73022312135353e-05
-1.04093795330963e-05
-3.96541078820752e-05
-2.16542495088653e-05
-3.19076491931616e-05
-3.3608849566982e-05
-3.21021801112777e-05
-3.8329688332345e-05
-1.978502033673e-05
-2.90876342392405e-05
1.35582295289049e-05
-2.58840338393023e-05
-1.97792459605079e-05
-2.15334845106828e-05
-4.31456220961731e-05
-3.39292332892576e-05
-3.95452517990671e-05
-3.38201200120449e-05
-3.4519403887869e-05
-3.31387597802383e-06
-1.93092075790679e-05
-9.90316547923303e-06
-2.33783171327821e-05
-2.54941222902439e-05
-4.94586297783737e-05
-5.78263906771303e-05
-1.70296513344903e-05
-6.2455051380734e-05
-5.19987639844002e-05
-3.65705438255916e-05
-4.08746522962887e-05
-3.42561074561503e-05
-5.57413942909273e-05
-3.38201991356947e-05
-2.13296473434489e-05
-2.90445015468501e-05
-2.58567532044086e-05
-2.72812111811255e-05
-5.07894619468819e-05
-3.72020481044341e-05
-4.72137551194185e-05
-2.67817954918597e-05
-1.72770156035097e-05
-1.21958151559874e-06
-4.66749405654254e-05
-3.81250745887688e-06
-1.12214914417272e-05
-2.65917002814293e-05
-4.85247810378474e-05
-2.67365220414704e-05
-1.05635729046578e-05
-3.69418073177333e-05
-3.1469850923334e-05
-3.26340363036485e-05
-5.15094774109175e-05
-1.51011171801817e-05
-1.47473742507531e-05
-4.18188936496444e-05
-1.88392944748101e-05
-1.90485336412629e-05
-3.66579649064476e-05
-5.3941792148465e-05
-2.05480609184128e-05
-1.11413403861328e-05
-2.53028309463321e-05
-4.13130897000585e-05
-3.79085808336857e-05
-4.59679639531981e-05
-1.69762208963131e-05
-1.87019384711213e-05
-1.89247433940857e-05
-2.38139231375776e-05
-3.07143462209986e-05
-4.02980908769087e-05
-3.27530448007676e-05
-2.61072010059368e-05
-2.56780657529255e-05
-2.81869864277053e-05
-1.98035627495309e-05
-3.68658523417132e-05
-3.81624430152469e-05
-1.42124909432594e-05
-2.34500243063655e-05
-2.77651826455587e-05
-2.59724594905596e-05
1.35356419646119e-06
-5.06551085550404e-05
-3.07757236209916e-05
-1.67933922516043e-05
-1.83479664885114e-05
-1.61380846848123e-05
-2.72579054518503e-05
-1.26582422223539e-05
-2.23260268328715e-05
-2.21967727929876e-05
-3.52713604830463e-05
-2.14436735442519e-05
-2.22255919765108e-05
-1.50272829650942e-05
-1.81512878854355e-05
3.24718310597443e-06
-2.44623401985536e-05
7.98633606696091e-06
-2.97715775331721e-05
-6.01250728550725e-05
-2.31099899367103e-05
2.6164944178718e-05
-3.0285420829736e-05
-1.33525261194439e-05
-3.33736444174331e-05
-4.0513549041455e-05
-1.51580893498374e-05
-9.62110028246852e-06
-4.94674684733237e-05
-4.00603276507804e-05
-5.40596838085645e-05
-2.11077146995858e-05
-7.22609042386293e-06
-3.97861420856474e-05
-1.81423915864478e-05
-4.98353329628571e-05
-4.39885976813355e-05
-8.39595489755171e-06
-1.32005808487656e-05
-2.08190783302764e-05
-2.36214992095413e-05
-1.87280886676602e-05
-3.36423662027136e-05
-1.18784697543855e-05
-2.33679723662611e-05
-2.63030219322323e-05
-4.30422485400294e-05
-1.96149282469995e-05
-2.30032775530483e-05
-1.83838165681387e-05
-4.50535924650602e-06
-1.67049901979103e-05
-1.01642116273664e-05
-2.11979274780185e-05
2.03236356248054e-06
-1.97512544412339e-05
-1.48111626234805e-05
-3.98776299438334e-05
-4.0415961905182e-05
-3.62010981095012e-05
-2.91798922780162e-05
-4.34791953560806e-05
-1.77731465702343e-05
-2.68331901242991e-05
-1.20862771122385e-05
-3.9012484695336e-05
-4.54791052015288e-05
-1.51931729940321e-05
-2.26428919459852e-05
-2.69871997475436e-05
-1.87348865512862e-05
-1.94165594743952e-05
-1.12013020700252e-05
-6.65431951498106e-06
-3.30370372988434e-05
-3.2203194964722e-05
-1.86312821257504e-05
-3.49127707831413e-05
-4.86556417736934e-05
-4.77701281535501e-05
-2.70797725225116e-05
-4.3753399635291e-05
-8.86200186254832e-06
-1.808688505254e-05
-3.69675982417971e-05
-4.56180873238833e-06
-4.33988078985596e-05
-1.32429419778325e-05
-5.28162241518844e-06
-2.14065730277707e-05
-2.61685032851795e-05
-5.5299595977888e-07
-1.24460438486518e-05
-2.3469278479976e-05
-3.169853753998e-05
-2.97306325136156e-05
-3.77607970894056e-05
-2.05535065083777e-05
-1.17927503340644e-05
-5.29680366629546e-06
-3.98935241831047e-05
-4.16519912305122e-05
-2.7816472052872e-05
-1.33917899140231e-07
-1.00248864259217e-05
-2.02197329292361e-05
-1.25766323712563e-05
-1.36502003975367e-05
-4.19306002162711e-05
-1.9751112813472e-05
-4.55355301878502e-05
-1.75051967890546e-05
-2.84466592972592e-05
-2.64890807868718e-05
-6.02263744557005e-05
-1.88297804938354e-05
-1.30523563456515e-05
-1.32776237670522e-05
-3.38957768514471e-05
-4.28786507191512e-05
-1.84357517991841e-05
-4.17013251032321e-05
-1.54612138827358e-05
-4.74225689932882e-05
-4.60654034210786e-05
-4.89597330269647e-05
-2.57702435887394e-05
-1.90845690647696e-05
-1.80685745777423e-05
-3.62310674154611e-06
-2.92848798712952e-05
-1.99289515513143e-05
-2.82499893572183e-05
-2.12958140565366e-05
-1.83583630579573e-05
-3.57482823713378e-05
-1.32939939116058e-05
-4.3031735252818e-05
-1.56273020722758e-05
-1.60663220942799e-05
7.26852225832189e-06
-2.15827326582088e-05
-1.3971852023707e-05
-5.47051628905285e-05
-2.32539951790159e-05
-2.59084062617703e-05
-4.14528732510656e-06
-4.93643374850659e-06
1.46780384118697e-06
-7.72814705530844e-06
-4.92853445161886e-05
-1.10865184693632e-05
-3.99515316605922e-05
-2.75178253221108e-05
-4.93471074070919e-06
6.92480642709596e-06
-3.066284247866e-05
-3.84394794217565e-05
-1.40062495583642e-05
-4.20478117586828e-06
-1.10630491436333e-05
-9.58071875809401e-06
-2.95870158330778e-05
-1.44446856602245e-05
-2.65452427167806e-05
5.67637612825742e-06
-3.06641437967217e-05
-2.46106212725251e-05
-1.81443472478186e-05
-1.50556712281409e-05
-8.7461497998963e-06
-1.57132209180747e-05
-5.29209615428543e-06
-2.35575376723068e-06
-4.69089243759795e-06
-3.89428002293934e-05
-2.62911872494687e-05
-2.03804395357317e-05
-3.41312536165168e-05
-4.31186773981975e-05
-1.51949103267906e-05
-9.78574244258665e-06
-3.83992671988785e-05
-3.1638999372654e-05
-3.91373979002503e-05
-2.53228173766251e-06
-4.35597245464958e-05
-2.83285066737109e-05
-1.97032458013038e-05
-3.11232288164031e-05
-4.09050376754514e-05
-4.67878184457206e-05
2.93627919449508e-06
-4.52617887371692e-05
-2.72997841653515e-05
-2.57199533524412e-05
-3.00679916675707e-05
-1.87296633657868e-05
-2.74122254759804e-05
-2.73324131170973e-05
-3.95124025708006e-05
-3.26403007168031e-05
-2.85336040675083e-05
-3.50088014348255e-05
-2.80603394102194e-05
-7.84608194548498e-06
-1.3036552159758e-05
-2.37263290153466e-05
-2.30084381736252e-05
-1.72943607873679e-05
-1.23279114036369e-05
-9.15953385259374e-07
-4.4084580908412e-05
-2.71182601235599e-05
-5.47835146605191e-05
-1.18943603215996e-05
-1.3846930815629e-05
-2.21540132158926e-05
-3.71829734682581e-05
-1.67854187371444e-05
-3.11163667213162e-05
-1.8619937146361e-05
-1.92794380940698e-05
-3.27066148185247e-05
-3.05844805732434e-05
-8.76317442696244e-06
-1.70034058146427e-05
-3.04689593962256e-05
-8.41273808072886e-06
-6.71768082415112e-06
-1.38791231151985e-05
-3.14926796174761e-05
-4.88189694261839e-06
-1.82966628462907e-05
-4.41626545535008e-05
-7.04389194016229e-05
-2.96146298198538e-05
-4.59161745281178e-05
-3.22113127482155e-05
-1.52059914949971e-05
-1.39538960291139e-05
-4.85708015189396e-05
-4.15076803991917e-06
-2.69238840866247e-05
-2.00379764310142e-05
-1.83056102230575e-05
-1.84214144534847e-05
-4.04472360839226e-05
6.41424839544601e-06
-2.31048831206031e-05
-2.32042263093594e-05
-2.00274846529297e-05
-1.64056775482574e-05
-2.24328933457693e-05
-1.70545379392542e-05
-7.96382622145002e-06
-2.77508353656213e-05
-3.58238474920656e-05
-3.25251496702042e-05
-5.79905111172421e-05
-2.12415457526405e-05
-3.30414391000241e-05
-7.02269967262695e-06
-5.348300696526e-05
-1.34757113551926e-05
-2.24733756802015e-05
-8.12211503523632e-06
-2.44560501597611e-05
-2.02734122812545e-05
-1.13431945297918e-05
-1.3438274997338e-05
-3.05067314124998e-05
-4.0551936134147e-05
-3.65686936398377e-05
-2.27275702254821e-05
-3.59320561488855e-06
-2.77525012528073e-05
-5.07927286380327e-05
-2.33874829058676e-05
-4.0734995407929e-05
-2.11266170775142e-05
-3.21740252373895e-05
-4.94842588739287e-05
-2.41004663954395e-05
-5.79783611405202e-05
-2.18928732216571e-05
-2.42942708690107e-05
-3.45415211997906e-05
-1.98402404068726e-05
-3.97934428416296e-05
-6.50464407423888e-06
-2.43847079120632e-05
-3.46187763451555e-05
-1.60291532014593e-05
-2.27167271770804e-05
-2.3978251834322e-05
-2.30411439572164e-05
-4.05796467555319e-05
-4.07679568132468e-05
-2.83407745719742e-05
-2.60981916766988e-06
-2.14983778018813e-05
1.75293316113969e-05
-3.23982502965847e-05
-2.92951011838181e-05
-2.80663972537631e-06
-1.78358640520589e-05
-4.2463829717599e-06
-1.29428077013849e-05
-3.60583136728223e-05
-1.97985543895668e-05
-4.24554967423602e-05
-2.47750112584802e-05
-2.74397994229563e-05
-4.80338082994479e-05
-2.48531148126375e-05
-4.43681817843389e-05
-2.98583071132725e-05
-3.78911869267626e-05
-1.78856704093074e-05
-1.88991971175042e-05
-9.61075629262638e-06
-3.31798293419478e-05
-2.60161782405422e-05
-3.09306602550844e-05
-1.10303795102326e-05
-2.85309459812035e-05
-1.22681767163691e-06
-2.24601576518404e-05
-1.12615324340301e-05
-2.21172888700092e-05
-2.30631408099537e-05
-3.26309040024023e-05
1.74601318260296e-05
2.98130809188147e-06
-3.4989594157216e-05
-1.37078143154806e-05
-3.24991719543774e-05
-3.84277547572064e-05
-2.11739800111905e-05
-3.02969530428984e-05
-5.85818305217958e-07
-3.76384270172665e-05
-1.05809813290277e-05
-1.60793290496447e-05
-4.04068381708249e-05
-6.60464788971589e-05
-2.03092747777784e-05
-3.38576234333999e-05
-3.23372307581217e-05
-1.9798921402005e-05
-2.34565913933419e-05
-2.83447450782279e-05
-3.52513993063996e-05
-3.67711843489172e-05
-4.30848026900551e-05
-1.01688294596125e-05
-5.40925260860828e-05
-3.42899882074377e-05
-2.61859289272545e-05
-1.92981114578005e-05
-1.44589108440083e-05
-3.78117141961983e-05
-2.18453005512033e-05
-1.49441219420305e-05
-1.8840534236328e-05
-1.38058749278013e-05
-2.68924921186176e-06
-1.39998806005611e-05
-4.48051322453121e-05
-3.35232372049285e-05
-3.50019751213242e-05
-2.61732284330966e-05
-2.16611636000175e-05
-5.11117303803453e-07
-4.10786622871802e-05
-4.5410398812217e-05
-2.50639323499169e-05
-1.32053626179293e-05
-3.80967444382193e-05
-1.49633343935414e-05
-7.68707129867578e-06
-1.38407192649457e-05
-3.55748863374432e-05
-4.20203713765221e-05
-3.72131958360239e-05
-7.88511220113224e-06
-3.40685112366887e-05
-1.47904826321932e-05
-1.55976209747813e-05
-2.1857505639899e-05
-2.11081034256585e-05
-3.66987970826446e-05
-2.42350228837468e-05
-1.49924496029652e-05
-2.31079387964874e-06
-5.07637622708369e-06
-2.11316214331303e-05
-1.54577176080694e-05
-1.90836926310437e-05
-6.56383246837299e-06
-2.46413564399625e-05
-5.22452247007643e-05
-2.78035589648021e-05
-3.23231664844995e-05
-3.09182362620136e-05
-3.08821941470084e-05
-1.70781112407225e-05
-2.46706503579566e-05
-4.27081771484984e-05
-2.65270635722129e-05
-4.10580314265437e-05
-1.6231882049292e-05
-9.3686081487229e-07
-1.05576380298881e-05
-1.53675765080918e-05
-9.74671870626043e-06
-3.53614910950052e-05
-1.181231794128e-05
-5.5257464312015e-06
-3.98044338146775e-05
-2.37920754392545e-05
-2.53039636178461e-05
-1.17294909037663e-05
4.53452256353574e-06
-1.998330895802e-06
-2.24445796460899e-05
-3.22879531613931e-05
-4.74629106391627e-07
-3.17203696465335e-05
-2.27762889437483e-05
-2.53337680905994e-05
-2.49354997201125e-05
-2.07518203926335e-05
-2.60956651148901e-05
-3.07966758328543e-05
-2.95338791307592e-05
-2.72617585323841e-05
-4.57979646629475e-05
-4.61452549036012e-05
-2.41152991332508e-05
-4.72104842026815e-05
-3.14956056964321e-05
-3.06494842311838e-05
-3.74904679780129e-05
-2.54644662177433e-05
-5.1036936443064e-05
-2.49562352509092e-05
-2.77280564921222e-05
-5.55574246149983e-05
-3.62001266840051e-05
-1.02005743910778e-05
-7.13463363448448e-06
-8.8436887547134e-06
-2.54399243564854e-05
-8.78349811028543e-06
-3.26247412186374e-05
-2.97180556256423e-05
-3.61862075907653e-05
-2.22812431706051e-05
-4.8760799194091e-05
-9.2015734953623e-06
-1.82200088669696e-05
1.9648089921588e-05
-9.25270008032346e-06
-3.4053010804426e-05
-2.72026068950996e-05
-2.80648135478065e-05
-3.64289762237625e-05
-3.20965365164682e-05
-2.22800678880143e-05
-8.66691950804722e-06
4.60743866881211e-06
-4.40510178024221e-05
-8.68922529560467e-06
-2.33880630354404e-05
-8.74300714592563e-06
-1.50345308409895e-05
-2.1108023359132e-05
-4.83904089704015e-06
-4.41344712536588e-05
-1.51328413459666e-05
-2.10793883619114e-05
-5.24687389486069e-06
-1.74804742275415e-05
-3.738713781482e-05
-7.20620445503483e-06
-4.46671727281554e-05
-3.1697665346751e-05
2.32207987482041e-06
-1.76772744503287e-05
-4.1537332975908e-05
-1.70477445703165e-05
-1.46849127914079e-05
-5.59007105897716e-06
-2.69077019304676e-05
-3.47730747521137e-05
-3.3933267949727e-05
-4.26787510176401e-05
-4.03352580421662e-05
-2.95416511477737e-05
-4.68376981972233e-05
-1.79830919689258e-05
-2.4276892785576e-05
-3.62482581076687e-05
-4.65182598117747e-06
-4.28475781215422e-05
-1.75037827383142e-05
-3.62348581093971e-05
-1.82840588208221e-05
-1.23604706179555e-05
-3.42064000243706e-05
-3.99576445440453e-05
-4.75879473526472e-05
-2.63738023630024e-05
-2.05119594289315e-05
-3.27043151973459e-05
-2.01683502930449e-05
-1.59067290509243e-05
-8.15020993328829e-06
-6.58341280653375e-06
-4.2838631456738e-05
-1.23900024721181e-06
-2.64911045285154e-05
-7.28601388059291e-06
-2.448863021568e-05
-2.06760987999506e-05
-2.16284705301519e-05
-2.53685247206619e-05
-3.29285083094533e-05
-1.01927040386068e-05
-2.04404954667538e-05
-2.9986950055314e-05
-8.48522874425109e-06
-2.04795255333354e-05
-3.15084154513731e-05
-4.3560947891556e-05
-1.71659740519158e-05
-2.51710189983143e-05
-2.04099836333371e-05
-5.0144231078704e-05
-3.17539203894645e-05
-3.0057249405532e-05
-3.46464191631502e-05
-1.57105298179834e-05
-4.07181320098108e-05
-2.09055758172088e-05
-1.53725979430888e-05
-1.50970300257433e-05
-1.84526487348262e-05
6.7188824896847e-06
-2.11518526435224e-05
-3.32698483471183e-05
-2.7076269330529e-05
-3.85131251360484e-05
1.79318345138191e-06
-1.46162059431726e-05
-2.48886665174164e-05
-1.48894717368113e-05
-2.16646604953343e-05
-2.70647385663066e-05
-2.16527418101011e-05
-3.21044664325741e-05
-1.03242604228329e-05
-1.85912303319297e-05
-1.45076158250128e-05
-3.30203616437715e-05
-4.06936349789275e-05
-4.08156282886785e-05
-2.76906584373333e-05
-2.18283214910715e-05
-3.3460129298257e-05
-2.04928332015076e-05
-2.78235131892215e-05
-1.05069927004933e-05
-3.37303869030012e-05
-2.2010968929838e-05
-8.84750915704568e-06
-2.88529927017814e-05
-3.14411926994496e-05
3.08714257118648e-06
-2.40270312734322e-05
-3.96122133892383e-05
-1.21506813404214e-05
-2.73586792807436e-05
-2.88934878136941e-05
-3.22291093348212e-05
-1.22778154676746e-05
-5.39076422051413e-05
-3.43861027783733e-05
-1.85268829975283e-06
-1.6195723796492e-05
-2.36950822792257e-05
3.97750448638702e-06
-1.42669365795963e-05
-9.98302856415724e-06
-1.63805723502795e-05
-4.5927456213786e-05
-3.23776705432329e-05
-4.23570619917623e-05
-2.12582979292176e-06
-3.64612555162906e-05
-2.43631645998402e-05
-4.30428641988125e-05
-3.35037243502855e-05
-2.62583764922615e-05
-2.61221904738054e-05
-2.98035346719804e-05
-1.58632368361963e-05
-2.00022050612209e-05
-2.26100513281831e-05
-1.65978632471825e-05
-1.98348525960419e-05
-4.13603378067237e-05
-2.01199469448795e-05
-2.31763475210294e-05
-1.77484194550972e-05
-4.90646934362039e-05
-4.57672803558094e-05
-1.94832950247154e-05
-1.38186911712268e-05
-1.76039596072755e-05
-3.00845084342573e-05
-3.70329528337853e-05
-2.37401353906486e-05
-2.14117738553165e-05
-6.8207060325413e-07
-4.19585104919461e-05
-1.94489794895392e-05
-3.91980176854902e-05
-2.76172393688758e-05
-3.78019847464683e-05
-3.25018381455892e-05
-2.84314637763078e-05
-2.19166525258331e-06
-1.02220807792367e-05
-4.6051170092112e-05
-3.49094211296529e-05
-2.25165111392666e-05
-2.46824757145901e-05
-3.9411755899492e-05
-4.1172404750331e-05
-7.83138905762236e-06
-2.9627215307453e-05
-3.00765809145125e-05
-1.66101362462301e-05
1.31504914771964e-05
-4.28480102879209e-05
-4.21411289877695e-05
-2.28444725274664e-05
-3.14002887560552e-05
-3.81583707276705e-05
-4.08835546611937e-05
-2.26889045136223e-05
-3.04924773825014e-05
-2.13619350210397e-05
-3.95376702570257e-05
-1.32540910029843e-05
-2.02274386370829e-06
-3.59386604537323e-05
-2.20793569982047e-05
-3.77052834593448e-05
-2.59309338872378e-05
-1.49724649375098e-05
-3.32840766742914e-05
-1.09971554107422e-05
-2.00255107482296e-05
-1.68280093468755e-05
-1.36390816366026e-05
-1.60350579980118e-05
3.84960743846298e-06
-9.76226334733509e-07
-5.09716712285458e-05
-2.75483016757405e-05
-4.46529681180194e-05
-3.20924640942364e-05
-8.85971531087818e-06
-4.74186846132854e-05
-1.20198751334043e-05
-1.85258866813378e-05
-2.35198778018765e-05
5.62651693825951e-07
-1.51180268576699e-05
-3.02255363629674e-05
-1.69792204161778e-05
-2.15766772438563e-05
-1.97053706875278e-05
-2.29648020281324e-05
-2.39348623833736e-05
-4.97014094395831e-05
-2.99385116559501e-05
-2.35410505159236e-05
-2.42463588631648e-05
-2.63461222847802e-05
1.94560034005456e-05
-3.85227109588808e-05
-1.19766603244094e-05
-1.06288954125918e-05
8.57348121144529e-06
-4.66592429982776e-05
-3.9909279503256e-05
-2.37988867128656e-05
-2.7268484277304e-05
-3.80747899269073e-05
-1.03942509126891e-05
-2.13785549521713e-05
-8.3311837212262e-06
-5.21990693015815e-06
-2.12683824690533e-05
-2.59538961107446e-05
-1.08758128029755e-05
-4.89629530104582e-05
-1.41924620468038e-05
-3.40422021693939e-05
-4.57466927689434e-05
-3.95691335136622e-05
-2.15188361687441e-07
-3.05657455157898e-05
-2.04823490796849e-05
-3.73435621974532e-05
-3.09323119705035e-05
-1.88654881471668e-05
-2.35684272395463e-05
-1.9511610378088e-05
-1.56392101408435e-05
-3.05200800898819e-05
-6.32770866568973e-06
-2.09278606805502e-05
-4.51824809950593e-05
-1.07447906058549e-05
-3.61965758628045e-05
-3.81186642738687e-05
-3.80823597173163e-05
-2.53491790933666e-05
-4.73659169630839e-07
-2.36680216994695e-05
-3.4545237683018e-07
-1.91077050629891e-05
-6.79944042395723e-05
-1.88941819732162e-05
-1.04690064814977e-05
-3.6132866828707e-05
-1.69567987774066e-05
-3.29208485592217e-05
-3.86415144859581e-05
-1.6491060762503e-05
-2.7056419675931e-05
-3.2377871099146e-05
-2.55151676162657e-05
-4.99796601629422e-05
-1.47887506042863e-05
-2.08269984049035e-05
-3.02053877265621e-05
-2.14921157613842e-05
-2.84123307779814e-05
-1.19767184809886e-05
-1.58374428857735e-05
-3.37219000557741e-05
-4.80020350115899e-05
-3.83679021323878e-05
-2.11606263191846e-05
-3.02281053041422e-05
-3.58260111802388e-05
-2.35873298557837e-05
-3.20080709606707e-05
-2.21525904213167e-05
-4.31219802202483e-05
-2.06500516913237e-05
-1.03778914756536e-05
-1.94086310067558e-05
-2.76711201575737e-05
-6.38675684629719e-06
-2.16336236762342e-05
-1.50650383269664e-05
-1.04239230152312e-05
-2.91423470827091e-05
-6.2223904471139e-06
-3.139433083651e-05
-1.87852166912863e-05
-1.63283287218661e-06
-3.40245844976649e-05
-6.6974082224827e-05
-7.97621651992004e-06
-3.01813122539682e-05
-2.25110876113566e-05
-1.09614704646564e-05
-2.27342154708801e-05
-1.50030613661795e-05
-2.90941293099745e-06
-1.88472383814329e-05
-3.26800329979674e-05
-1.68134997011809e-05
-5.05184918729887e-06
-7.68077792278584e-06
-4.84506211732751e-05
-7.01821960760618e-06
-1.40043865422318e-05
-4.06269514150068e-05
-8.84060105859581e-06
-8.01592059958078e-06
-2.18768169179908e-05
-2.83391113171798e-05
-4.80072237816595e-05
-3.30630327627619e-05
-3.09602958625335e-05
-1.66480007182765e-05
-1.46933148590167e-05
1.77515021417709e-06
-2.73815703624517e-05
-2.78655848126054e-05
-4.41926238896234e-06
-2.275460132634e-05
-4.3705623833322e-05
-2.19233582177154e-05
-2.28022836540235e-05
-2.87811587445206e-05
-1.48560672140335e-05
-3.61964722725933e-05
-3.53778854295958e-05
-1.9660128695029e-05
-1.10206977911157e-05
-2.02435459146736e-05
-2.83204689793045e-05
-3.63646960864803e-05
-8.85043921952238e-06
-6.39689557803639e-05
-3.13281338179322e-05
-3.76246083144348e-05
-2.72174116201078e-05
-1.49978837427187e-05
-3.41340174680613e-05
-1.86620787157229e-05
-3.62186607479606e-05
-1.6629721972801e-05
-5.71843564287097e-06
-3.34812382124666e-05
-2.89980118727141e-05
-2.19072033211511e-07
-3.98613779398779e-05
-4.4466768021468e-05
-2.46417728340262e-06
-4.09364256699825e-05
-1.92273079914816e-05
-2.31155265593162e-06
-1.80559515145928e-05
6.18372897079422e-06
-3.28831535135402e-05
-4.84674724667968e-06
-1.84665584974359e-05
-2.39535870546032e-05
-2.11460422867853e-05
-2.60294653915424e-05
-1.97407271363203e-05
-2.94638974529911e-05
-4.52564486888108e-05
-2.21061856811465e-05
-1.76011212461267e-05
-2.46020267035406e-05
-2.82170118239717e-05
-3.77459435455241e-05
-3.16652497518621e-05
-4.09596196345569e-05
-7.06511359147686e-06
-4.39101870875859e-05
-1.8215347712177e-05
-1.98026543009561e-05
-1.26602297296301e-05
-9.67225617971508e-06
-4.4627167073012e-05
-1.49046587522713e-05
-2.30494416372128e-05
-1.54041720037554e-05
-4.29371445522342e-05
-2.71752805052816e-05
-2.82079738880209e-05
-2.81062849955351e-05
-4.43664579779911e-05
-2.37363852002493e-05
-9.58541954603003e-06
-2.4964627964686e-05
-2.77596917883669e-05
-2.52673832151953e-05
-1.66550736226367e-05
-7.42075014716068e-06
-2.5157223235598e-05
-2.53504189235649e-05
-3.52893328072251e-05
-1.04099171530052e-05
-3.85595296341142e-05
-1.52541650597133e-05
-1.29058943827739e-05
-3.20301844530216e-05
-1.42157427653424e-05
-3.15140919452906e-05
-1.9507011426017e-05
-6.34553572126648e-06
-3.78399968708157e-05
-5.71134086415005e-05
-4.33514399848676e-05
-1.07734734021615e-05
-1.5876148576264e-05
-3.65148684718462e-06
-1.98652366589407e-05
-1.42358086442093e-05
-1.737037147032e-05
-3.47082611795203e-05
-4.64812267465252e-05
-1.70995711840636e-05
-2.3322348636691e-05
-3.17430119320697e-05
-3.16442650033248e-05
-1.43861913986465e-05
-6.45058985669868e-05
-1.78334190153091e-05
-2.19060603692844e-05
-1.13044633407993e-05
-1.52796368734126e-05
-2.10373345315051e-05
-2.50560070493814e-05
-8.82968349728909e-06
-2.72917815793097e-05
-2.60478472338522e-05
-3.10713947834262e-05
-1.30379122485659e-05
-2.9982504865436e-05
-7.48061741098318e-06
-1.52499426052666e-05
-1.78579295932686e-05
-1.82776741552976e-05
-2.14372338754726e-05
-3.47114103278446e-05
-2.30754047248037e-05
-2.66887081364559e-05
-2.6449741970169e-05
-3.38811882873495e-06
-3.68550756492198e-05
9.42240017825592e-06
-3.00074926493377e-05
-4.97885889948783e-07
-2.74190571668813e-05
-6.26202020304229e-06
-3.79766616972777e-05
-1.59371070941121e-05
-2.26564439971037e-05
-2.64557060673663e-05
-8.67772566179865e-06
-1.11341568507569e-05
-4.52265305777386e-05
-1.97516358475722e-05
-6.55669022406e-07
-1.01128294520515e-05
-1.46268606569095e-05
-4.14658436785906e-05
-2.65962144446385e-05
-1.73793072264155e-05
-1.00609031024332e-05
-3.20059750856926e-05
-1.57186898104976e-05
-2.47806758026438e-05
-2.92111733375449e-05
-2.18906686466734e-05
-4.79310391922522e-06
-4.73743030210782e-05
-8.36630758288972e-06
-2.80711608043437e-05
-2.31638586815714e-05
-2.55252953467897e-05
-2.5105602543069e-05
-4.18253501621069e-05
-1.65837246761112e-05
-2.54863887710164e-05
-1.13113957504635e-05
-3.57133916422885e-05
-2.06699005141692e-05
-3.96693396593872e-05
-1.95184138493206e-05
-1.24612996674919e-05
-3.54905671208859e-05
-3.34942666792572e-05
5.35529413989559e-06
-2.85346897159969e-05
-2.14405828907127e-05
-1.86415437744321e-05
-2.96753364930285e-05
-2.60902374454387e-05
-3.13372770305158e-05
-2.17069392235875e-05
-2.96344348204592e-05
-2.61666776447891e-05
-8.94675270974574e-06
-4.0344682067136e-05
-2.45840047905596e-05
-1.97862421134273e-05
-3.89741323286448e-05
-5.01512586656742e-05
-1.57315064588806e-05
-3.083278731045e-05
-2.2927420640739e-05
9.33806924613746e-06
-3.14083957046848e-05
-3.10271189579825e-05
-1.5973353487648e-05
-2.23587809289402e-05
-2.36258547676784e-05
-3.76545081259901e-05
-1.53443095378889e-05
-2.62653130245662e-05
-1.41745172344664e-05
-2.40353488238179e-05
-2.75290777605822e-05
-2.5095749086718e-05
1.38849644377215e-06
6.64497124538782e-06
-1.26844627013699e-06
-2.63406648588052e-05
-9.77045597726882e-06
-1.48126476118758e-06
-3.48562268072118e-05
4.85794164371532e-07
6.45232736331246e-07
-2.13820448949493e-05
-2.94693092739709e-05
-3.85138963343768e-05
-3.54312631888223e-05
-2.13257384356745e-05
-2.31084961842366e-05
-1.60075743802468e-05
2.75502454733287e-07
-1.54645031280912e-05
-1.27822424904826e-05
-2.66959873151925e-05
-1.02334556181331e-05
2.50140822489117e-06
-1.94947231864097e-05
-3.11488351558769e-05
-2.10000412614847e-05
-2.87451833880391e-05
-2.59698442471514e-05
-7.1896551002828e-06
-4.77621521302678e-05
-3.04238842779121e-05
-2.17914125446735e-05
-4.14454895012544e-05
-4.23177900428703e-05
-2.96263894392142e-05
-1.91369474964844e-05
-1.62631343891508e-05
-4.28629847675621e-05
-2.24421969248199e-05
-3.25194380407505e-05
-1.77828146784526e-05
-3.061512462178e-05
-2.33169036839843e-05
-2.44850101459724e-05
-1.46526665734892e-05
-3.04665021145397e-05
-4.67074499297362e-05
-4.34109078022979e-05
-1.33693895993925e-06
-3.49887579205067e-05
-1.90529082133383e-05
-4.55232719647819e-05
-1.91532329394085e-05
-1.37080857238955e-05
-1.78944549512002e-05
-2.46619709674093e-05
-3.19565935241774e-05
-3.89758904721704e-05
1.0278120099756e-05
-1.359293638132e-05
-2.92160492216496e-05
-1.58609477757239e-05
9.12072138575019e-06
-5.30699227715364e-08
-4.40497141333771e-05
-3.9691060538311e-05
-1.56683078680632e-05
-1.10339403603925e-05
-4.21519035900996e-05
-3.09348670789216e-05
-5.2558487746427e-05
-3.21486652978836e-05
-4.38775038722997e-05
-2.79707826458133e-05
-2.57467429768574e-05
-1.10081520533459e-06
-1.5495396265604e-05
-3.17146194849818e-05
-3.04722844277277e-05
-2.51972118690633e-05
-3.20192878555358e-05
-3.27390246968221e-05
-2.05605047214885e-05
-4.60863320623428e-05
-1.04583841878249e-05
-3.82372854124877e-05
-3.10138360517261e-05
-3.10814165126351e-05
-2.22328475827481e-05
-2.89626758687044e-05
-2.21142214829716e-05
2.76600476435497e-07
-3.71172103628247e-05
-4.97423762000193e-05
-1.48626325676657e-05
-1.79367024869073e-05
-3.55321244523266e-05
-3.88785518753275e-05
-3.2041862983409e-05
-1.78634908685159e-05
-2.49323462190707e-05
-2.69785235203512e-05
-3.38535797826068e-05
-2.81363775033105e-05
-2.48842762409992e-05
-3.20207180907392e-05
-2.98786720553645e-05
-1.08378326808156e-05
-3.08662308530671e-05
-1.50711597306514e-06
-2.10983286570318e-05
-1.7275910569128e-05
-3.12683967155693e-05
-4.18583246429829e-05
-2.16670629752348e-05
-2.24545203322063e-05
-4.6716112869951e-05
-1.42492172719749e-05
-1.5215560356822e-05
-2.75357116703228e-05
-2.10704453915988e-05
-5.05437663983101e-05
-1.90044701952984e-05
-2.20159186265895e-05
-1.77429395131948e-05
-3.29565416378271e-05
-3.16211166345521e-05
-1.92468960274931e-05
-4.53592435984696e-05
-2.93309559914179e-05
-3.22640339017594e-05
-4.28057386200913e-05
-3.32658904717537e-05
5.48214494513063e-06
-2.26737075515015e-05
-3.239136026302e-05
-6.66749108363673e-05
-2.24239888844324e-05
-4.84113923442304e-05
-6.59630057486669e-06
-4.24416188440634e-05
-3.32251590150085e-05
-1.19771385670476e-05
-1.53809070260307e-05
-2.15133763985029e-05
-5.56813417727364e-05
-5.32648200766845e-05
-1.6716465744797e-05
-1.22171538539255e-06
-1.23652056077187e-05
-3.75512033305173e-05
-2.01576550398122e-05
-3.80770400528148e-05
-3.98012027727875e-05
-4.34786839710477e-05
-2.28165097265047e-05
-3.26261070341508e-05
4.13752828147146e-06
-4.32716319876428e-05
-2.79097490615066e-05
-1.39636596583001e-05
-2.38888718136826e-05
-9.30023176659877e-06
-9.51829767591851e-06
2.67939993578436e-06
-7.65690188902171e-06
-2.60014467117076e-05
-5.80168020490705e-06
-4.16000452325272e-05
-4.86725282444854e-05
-2.81966994076274e-05
-2.67877685463992e-05
-2.16890494426698e-05
-1.66092365128649e-05
-3.44971126255615e-05
-2.71933237444177e-05
-2.31907573705474e-05
-2.62408786903943e-05
-2.28858516185716e-05
-3.79355257548884e-07
-3.82702412316663e-05
-6.74357897972186e-05
-1.73588928490827e-06
-8.50742308364189e-06
-3.92683817581113e-05
-2.87134744914675e-05
-4.25482547538528e-05
-4.28383856686573e-05
-3.70973242591899e-05
-4.26644215131473e-05
-1.74265894008387e-05
-2.36467201709374e-05
-6.323259591591e-05
-2.98196460426461e-05
3.76989883720543e-06
-3.59600528065487e-05
-1.54317973014235e-05
-3.7653956670123e-05
-2.01838934444388e-05
-1.09446300288057e-05
-2.02794733459707e-05
-1.24537629738491e-05
-3.12040285266046e-05
1.5525598485979e-05
-1.81962190661826e-05
-2.93932287144234e-05
-1.09651623939963e-05
-4.27499415546556e-05
-1.53617827909456e-05
-4.71817190040101e-05
-3.83197483877454e-05
1.2807445825285e-05
3.70674456817673e-06
-1.18532927368927e-05
-1.32830497060078e-05
-1.8524828122309e-05
-4.02992784883953e-05
-1.25409991706376e-05
-3.74692877570276e-05
-4.52897530741014e-05
-2.71160718834745e-05
-3.99862024586463e-05
-3.00709369578293e-05
-8.85661159319777e-06
-4.0968143639534e-05
-2.07133416624393e-05
-1.19895847613705e-05
-1.45384100412972e-05
-2.52395331306152e-05
-1.84373159750728e-05
-7.94729260693341e-06
-3.66064949733962e-05
-3.33144729408355e-05
-1.62394062023956e-05
-2.12731596558103e-05
-1.81256199628792e-05
-2.72811827084902e-05
-2.02159964743056e-05
-2.69252284640163e-05
-3.82103749161453e-05
-1.8488264300559e-05
-1.28364447058628e-05
-2.24993338070164e-05
-2.68086997102532e-05
-3.66125161257691e-05
-2.21385592153514e-05
-3.92952666251819e-05
-5.76655896990941e-06
8.2901722342012e-07
-2.81326936005337e-06
-1.07936379732236e-05
-1.37335926310531e-05
-2.54005251462577e-05
-2.42051938928229e-05
-1.10739348986655e-05
-7.82593141718763e-06
-1.74630112864684e-05
-3.53432871601737e-05
-5.07685824790113e-06
-1.29606884187943e-05
-1.47140462731972e-05
-1.4852439927494e-05
-4.58510132899227e-05
-3.62040687600993e-05
-2.3194658469887e-05
-1.69665799712178e-05
-1.97460550734374e-05
-1.84002644339634e-05
-4.77077170796878e-06
-9.19136107203615e-06
-1.60412662289677e-05
-1.40225836302081e-05
-3.06989696795521e-06
-3.05537710970631e-05
-4.73881430681645e-05
-2.99193791201137e-05
-1.76194918823778e-05
-3.53354937025295e-05
-2.51601343704007e-05
-2.59008203481829e-05
-3.25363054315002e-05
-2.07680409452718e-05
-3.65823556396864e-05
-1.72239783445247e-05
-3.25658431891134e-05
-3.08224503789084e-05
-4.62221712167517e-05
-3.92853090537192e-05
-2.60644591385328e-05
-3.29061880500752e-05
-1.5883589432986e-05
-1.98165339600047e-05
-1.84155140186584e-05
-1.28814212799508e-05
-2.28437191724789e-05
-3.0311831682285e-05
-4.08985451701278e-05
-4.82035682898978e-05
4.7974799357692e-06
-2.92713486183426e-05
-2.50229654239004e-05
-3.0775973423328e-05
-2.91036567706027e-05
-4.08267860827948e-05
6.88077788835257e-06
-2.36377886264262e-05
-1.93821576977731e-05
-4.72828012324588e-06
-3.96558005087058e-05
-4.96515661343337e-05
-2.45681918964944e-05
-9.36602211865647e-07
-2.31611522284205e-05
-3.01245597342877e-05
-1.1916325681552e-05
-2.99529372856906e-05
-2.72504415922858e-05
-3.81634217232356e-05
-4.77744770199496e-06
2.92999253168495e-06
-1.47022823685094e-05
-2.15192925208862e-05
-2.97723660451278e-05
-1.23169486025531e-05
-1.05735745550933e-05
-7.56187658788049e-06
-3.44330497799737e-05
-2.75785673386462e-05
1.62386694665807e-05
-4.67872780137272e-06
-3.09855133944208e-05
-3.76848762735872e-05
-3.63914161683311e-05
-2.34366911208676e-05
-2.45301172596645e-05
-1.68662943743341e-05
-1.78166995689818e-05
-1.95809900860003e-05
-2.30076398887268e-05
-1.49038461334359e-05
-3.48182630783656e-05
-2.92811205776198e-05
-5.78574416029454e-06
-2.37387395411272e-05
-1.4717187299015e-05
-3.4735156170234e-05
-4.2708451998235e-05
-3.8005581305986e-05
-9.6611405172877e-06
-4.89903292724044e-05
-3.33056360581118e-05
-3.1422782400284e-05
-1.54779942544025e-05
-3.12924156951076e-06
-3.2829034708842e-05
-1.88275705381278e-05
-3.65896813268764e-05
-1.18925802010931e-05
-3.06957244135352e-05
-3.74461333546071e-05
-2.17179407998498e-05
-1.64493250733594e-05
-3.25582591372426e-05
-4.21018504267583e-05
-2.94899399576481e-05
-4.17276935597188e-05
-4.8172990485154e-05
-8.47923831005949e-06
-3.34087772361448e-05
-2.0487535982672e-05
-2.78868733567362e-05
-1.80641812635968e-05
-4.37666755037363e-05
-4.73157678782227e-05
-1.65011038857445e-05
-6.1902749506344e-06
-1.13774765955465e-05
-4.52824378422602e-05
-4.25997715956112e-05
-2.68542018443258e-05
-2.99849810510127e-05
-2.42626978110045e-05
-2.18211126977975e-05
-2.40452692316532e-05
-5.40880821288977e-06
-4.076595376062e-05
-2.16770918307493e-05
-3.33021611361192e-05
-1.1670753326151e-05
-1.92220310095162e-05
-1.82706473943719e-05
-5.83726758864662e-05
-2.24467601518677e-05
-2.22493770359657e-05
-3.06053316709583e-05
-2.97363318940269e-05
-1.32317694502464e-05
-4.61306525594957e-05
-2.31376154809594e-06
-3.1959801758874e-05
-1.75300895409084e-05
-2.93070177544184e-05
-3.00234326858024e-05
-3.08334898253445e-06
-2.55118646861058e-06
-5.11517319834563e-05
-3.75019846835006e-05
-6.11884624450324e-06
-9.83134941795182e-06
-1.34240802960108e-05
-3.70529221429791e-05
-2.93334786721829e-05
-3.84466289892816e-05
-2.79151955577245e-05
-1.44571462549695e-05
-6.15052948703428e-06
-4.37055251109009e-05
-2.91955922937724e-06
-1.95522580281904e-05
-2.77876010728098e-05
-3.57208451283056e-05
-2.95189432703375e-05
-1.47349737313565e-05
-9.60907145335512e-06
-3.18985242259746e-05
-4.8408696581289e-06
-3.7582391594436e-05
-3.25825042006309e-05
-2.99412772901383e-05
-2.11519589238434e-05
-9.71870528150654e-06
1.20185431380028e-06
-4.5479090569314e-05
-3.0318597500332e-05
-9.31829854129778e-06
-1.657573379564e-05
-2.69787737608944e-05
-1.27537472882028e-05
-2.85764215848469e-05
-1.50631428460547e-05
4.39950722287953e-06
-3.64289013323561e-05
-2.2683999119838e-05
-5.46629715814602e-05
-7.15419206246897e-06
-7.94383797514221e-06
-2.78887764811249e-05
-8.65484265249922e-06
-2.37101214636646e-05
-3.51434354115024e-05
-1.78832196983079e-05
-4.25304692954136e-05
-1.57776758903928e-05
-2.72542525439807e-05
-2.80432870112625e-05
-3.47231025390622e-05
1.021169049361e-06
1.92107599303881e-06
-3.33788052843011e-05
-1.9033082653072e-05
-2.62575016976754e-05
8.3508323476301e-08
-1.59484807302388e-05
-5.03318384280536e-05
-2.07072645708909e-05
-1.99831552446044e-05
-1.83292015190781e-05
-2.24395613411049e-05
-3.79170435663262e-05
-9.47369860394493e-06
-2.3370653565082e-05
-1.99232343849945e-05
-2.70476898144505e-05
-1.26015555007374e-05
-3.78062880169164e-06
-1.06035019905691e-05
-2.65575165497784e-05
-2.93125439885562e-05
-2.32445728330061e-05
-2.10340898493685e-05
-1.51800578894918e-06
-1.60421145959707e-05
-1.83345358226595e-05
-1.34240856097676e-05
-2.30954806331777e-05
-2.79909325989054e-05
-3.1551880763757e-05
-1.01614157155042e-05
-2.71905440102357e-05
-2.4484865449689e-05
-6.1650439364594e-06
-1.89768343827631e-05
-1.73968458340409e-05
-3.11317260726461e-05
-4.09838249905889e-06
-2.90418255155901e-05
-2.7614897539017e-05
-2.35271535813649e-05
-2.63226101233192e-05
-2.31438737628378e-05
-3.47580472447311e-05
-4.44518686866441e-05
-1.97448819006349e-05
-4.64353349915681e-05
-2.61282622529697e-05
-2.34531640510693e-05
-2.02776143089513e-05
-1.99356375266828e-05
-2.13210475337949e-05
-1.1119761669729e-05
-1.964144808533e-05
-3.06942992659561e-05
-1.36414098927146e-05
-1.74578236946788e-05
-3.20306953442686e-05
-3.11352992289642e-05
-7.23366910887402e-06
-6.28955123182847e-05
-1.87154371265723e-05
-3.21837453543912e-05
-2.36341492909332e-05
-1.5454164700717e-05
-3.24262415356748e-05
-2.02744667914263e-06
-1.66393160334046e-05
-2.36975267163673e-05
-2.0748931820592e-05
-3.00544073623879e-05
-3.71662477275871e-06
-2.30049899444746e-05
-1.31443732724258e-05
-2.74252404382071e-05
-2.22230823552338e-05
-6.00282040615816e-06
-1.66601575849186e-05
-9.75648090749364e-06
-3.78670090320728e-05
-2.66320213228868e-05
-6.16728872843798e-05
-7.18243026937591e-06
-2.75260648220771e-05
-3.11155282462707e-05
-2.93972613681352e-05
-3.07257772891285e-05
-5.08494339746387e-05
-7.2044078752006e-06
-4.47758616394423e-05
-2.60062049771171e-05
-2.48159649653546e-05
-6.69270877383223e-05
-4.66988590742519e-05
-3.54691874331544e-06
-5.05973428430167e-05
9.30875108543733e-06
-3.52027221210173e-05
-3.47739559498465e-05
-5.47483603083663e-05
-4.26924794983856e-05
-1.97239959804069e-05
-3.77853883965549e-05
-4.42402443631783e-05
-2.72154443469654e-05
-4.20870723851552e-05
-2.16467557847557e-05
-1.67287389858166e-05
-1.78065652957207e-05
-2.85181532770723e-05
-2.02565290862146e-05
-2.47246568984383e-05
-4.47225448425797e-06
-2.24200152071443e-05
-2.57530345874844e-05
-3.75580185943977e-05
-9.02401831873194e-06
-2.62010348298011e-05
-1.41768152235339e-05
-2.10607833460305e-05
-2.68542405651176e-05
-3.7654888171038e-05
-4.37297768084577e-05
-3.03104645510695e-05
-7.2238775903806e-06
-1.06561401901468e-06
-3.38287403683428e-05
-5.77648766980101e-06
-1.29683282629511e-05
-3.81690486923526e-05
-2.61925126218534e-05
-3.62472310926965e-05
-7.52639398935767e-06
-2.4891423433566e-05
-3.81369253454071e-05
-1.24548021671575e-05
-3.97848671542348e-05
-1.79625250194243e-05
-5.63607722772467e-06
-2.44888073394783e-05
-3.90406726571052e-05
1.63707078429281e-05
-1.99341519865222e-05
-4.58483361117581e-05
-2.67488516099568e-05
-1.75047719795294e-05
-4.7884918470426e-06
-3.0993403730542e-05
-3.28714323691672e-05
-1.55173613343098e-05
-2.17590152580447e-05
-3.88230541055527e-05
-1.08036492103808e-05
-3.04081712552687e-05
-2.59903932935351e-05
-3.96998235162022e-05
-1.99955497764673e-05
-1.67889924438119e-05
-4.29993463285875e-05
-6.03457413698943e-05
-6.02273097041637e-05
-3.50390511632651e-05
-3.6345573570895e-05
-9.45347782665734e-06
-1.89044118076273e-05
-2.49135257683436e-05
-2.39390818981104e-05
-3.07135082764796e-05
-8.93471328881537e-06
1.98492973900566e-06
7.32897858700487e-07
-1.79302016561649e-05
-1.99688762810762e-05
-2.36113940562742e-06
-1.55886005403864e-05
-2.66004906500492e-05
-3.88488598458321e-05
-3.71037426383401e-05
-2.77322929254293e-05
-2.72127087406205e-05
-2.72778537486898e-05
-5.85034137755493e-06
-2.95509588959149e-05
-1.4161478474726e-05
-3.41496275159933e-07
-2.25005995199761e-05
-5.6368545047541e-07
-1.92492803045986e-05
-1.52321114402072e-05
3.6149539898803e-06
-1.37626616436348e-05
-2.50211786791473e-05
-2.70372152377577e-05
-2.71126134761721e-05
-2.41547142501666e-05
-5.94313635530213e-06
-6.29752206963919e-06
-3.20660275255523e-05
4.93586245681069e-07
-1.44155817827288e-05
-1.76583701543384e-05
4.345743795631e-07
-1.00567570535639e-05
-3.27615471006569e-05
-1.57286705075594e-05
-4.13260472875773e-05
-1.35469786931743e-05
-3.80827901982724e-05
8.5951719075239e-08
-3.01099963673325e-05
-3.68660033292342e-05
-1.92711040253008e-05
-4.7922488038444e-05
-2.02160804892404e-05
-5.72484871176605e-06
3.50150183273108e-06
-1.80482762571078e-05
-1.68095360232615e-05
-1.99061655427069e-05
-8.84061402881289e-06
8.80521134103456e-06
-3.62851851585319e-05
-4.98076544556136e-05
-4.15817844634697e-05
-5.65830009823158e-06
-1.64700788108377e-05
-3.4350544947587e-05
-1.60857893889159e-05
-2.3221783129964e-05
-1.21525175494292e-05
-1.82295842023764e-05
-1.80078152187574e-05
-4.06968161456879e-05
-2.24086774233357e-05
-6.44717326927866e-06
-1.47613367494103e-05
-3.76595589978152e-05
-2.65081848883549e-05
-2.22283217355657e-05
-6.98116467747569e-05
-5.09797747603657e-05
-2.05692899959105e-05
-2.58934058666906e-05
-3.8838277538804e-05
-8.41966228968271e-06
-2.27492707196854e-05
-1.96689604409866e-05
-3.48006891112181e-05
-4.56693854608447e-05
4.91387914894135e-06
-3.12347219415121e-05
-3.67530043009538e-05
-2.60421121735346e-05
-2.97400383037835e-05
-3.9552421251477e-05
-4.1343580145803e-05
-1.94106875492743e-05
-2.51856611282124e-05
-2.94038534054287e-05
-3.58858448227893e-06
-9.05740089464382e-07
-5.97555804093349e-06
-2.69476077007153e-05
-4.51763246011079e-06
-2.06704937778092e-05
-2.15440397477865e-05
-3.51885881342267e-05
-2.22450759255283e-05
-2.60096599629241e-05
-3.15640680774825e-05
-2.13948811760865e-05
-8.41753953455889e-06
-1.54763728938595e-05
-1.92478312721098e-05
-4.04701272933503e-07
-6.00164858913466e-06
-4.20541080281174e-05
-2.52918265258835e-06
-3.96331301599546e-05
-3.72275933109816e-05
-1.14959705630862e-05
-3.85426033801247e-05
-2.77175288995331e-05
-1.81723331273717e-05
-1.2834659495397e-05
-1.56936404589303e-05
-4.07257951418369e-05
-2.00944598783591e-05
-1.01081095293667e-05
-7.15133803193344e-06
-2.06783133615487e-05
-7.45108290448241e-06
-1.90222857953726e-05
-3.63217473177292e-05
-1.40889202298692e-05
-1.3406892418897e-05
-2.20678378835407e-05
2.44741228769764e-05
-2.3995735441326e-05
-3.07779050217574e-05
-1.24150742208328e-05
-3.13702629897964e-05
-3.13136281226298e-05
-2.73382552083467e-05
-2.21965599820273e-05
-3.66109405232611e-05
-1.75194324213414e-05
-2.65625165184717e-05
-5.03663150700315e-05
-2.16591574223618e-05
-2.7180623244567e-06
-1.81665576544741e-05
-8.57259259949214e-06
-2.69306358483228e-05
-2.28708415751339e-05
-3.55547118028341e-05
-4.60917797292257e-05
-9.35843751761382e-06
-1.02774661725098e-05
-3.69671710763473e-05
-2.11732223985682e-05
-4.14277920966651e-05
-3.09900172273272e-05
-2.95117811099365e-05
-3.16121350299496e-05
-8.28777501370576e-06
-1.91055413994837e-05
-2.84524319606091e-05
-2.79995427754293e-05
-3.68334450220525e-05
-2.86001189938344e-05
-1.57004233699386e-06
-1.32133752476737e-05
-4.71755104133766e-05
-3.70478999352179e-05
-1.60435627430762e-05
-1.68468675147896e-05
-2.46880914906834e-05
-2.54876808677705e-05
-2.290512443826e-05
-4.65779030267809e-06
-3.81817811690444e-05
-1.74992546693709e-05
5.64860263464522e-06
-1.29542755559665e-05
-1.18753800832809e-06
-2.65648409432707e-05
-2.97509201329534e-05
-3.58989090763388e-05
-3.37238336849847e-05
-3.45759421893333e-05
-1.22866844787262e-05
-3.17947692151469e-05
-2.07456135759743e-05
-4.80135776850259e-06
-9.87140579192897e-06
-5.058833101594e-05
-1.89975257514601e-05
-4.39984922168876e-05
-2.27908034668885e-05
-2.28591148588914e-05
-1.07717195527244e-05
-1.94551030159301e-05
-1.74149701456244e-08
-2.29635516501658e-05
-2.59037478106862e-05
-2.81367367160486e-05
-3.64840176018818e-05
-3.31145520675987e-05
-2.45553472262819e-05
-3.6970923055413e-05
-1.76335658916544e-05
-2.07602702308301e-05
7.55968389661079e-06
-7.13464402776491e-06
-2.02834071988813e-06
-3.22389616660938e-05
-1.23084916485505e-05
-2.34784509448942e-05
-2.23777929234788e-05
-1.89268112690218e-05
-1.68981095470741e-05
-3.04240768396577e-05
-1.22817186858554e-05
-1.64847983048958e-05
1.94341643179237e-05
-2.52800652342293e-05
-3.06096749003608e-06
-1.52227525817562e-05
-9.84268590838e-06
-5.01285931508118e-05
-1.46684350309037e-05
-2.83203602389163e-05
-4.7392639722038e-05
-5.84357249306552e-05
-5.4254849649899e-05
-4.9189134887636e-05
-1.61390717597799e-05
3.27911517784113e-05
-1.78462089335239e-05
-1.252081774791e-06
-2.00884701622923e-05
-2.53690517471511e-05
6.02310317591189e-08
-1.65879082678741e-05
-2.75953924164251e-05
-2.04593658766318e-05
-3.3430954643085e-05
-2.88127612473312e-05
-3.97888199732655e-05
-2.81135979001203e-05
-1.77186757625247e-05
-3.17927276975002e-05
-7.30384091557426e-06
-5.49502382302606e-06
-4.12247985487391e-05
1.05123029891055e-05
-9.47577410485459e-06
-5.04317227923893e-05
-4.17552672880219e-05
-8.03732300498009e-06
-5.9119521798267e-06
-1.90314674302667e-05
-1.71643129813286e-05
-1.11521257144758e-05
2.04272875706752e-06
-1.74331554463522e-05
9.70689807934109e-06
-1.38669968158151e-05
-3.91912223776128e-05
